# Supplementary material for: Large-scale discovery of protein interactions at residue resolution using co-evolution calculated from genomic sequences
Source: Nat Commun. 2021 Mar 2;12:1396. doi: 10.1038/s41467-021-21636-z (PMC7925567; doi:10.1038/s41467-021-21636-z)
Supplement: Supplementary file 12 — Supplementary Data 10 [file 41467_2021_21636_MOESM12_ESM.zip › supplementary/allpdb0172_CASC_CAS5/models/rmsdclust4_top1_haddock_2w.pdb]

REMARK FILENAME="haddock_2w.pdb0"
REMARK ===============================================================
REMARK HADDOCK run for haddock
REMARK initial structure: haddock_2.pdb
REMARK final NOE weights: unambig 50 amb: 50
REMARK ===============================================================
REMARK            total,bonds,angles,improper,dihe,vdw,elec,air,cdih,coup,rdcs,vean,dani,xpcs,rg
REMARK energies: -95.4172, 0, 0, 0, 0, -41.7817, -402.855, 349.22, 0, 0, 0, 0, 0, 0, 0
REMARK ===============================================================
REMARK            bonds,angles,impropers,dihe,air,cdih,coup,rdcs,vean,dani,xpcs
REMARK rms-dev.: 0,0,0,0,14.3203,0,0, 0, 0, 0, 0
REMARK ===============================================================
REMARK               air,cdih,coup,rdcs,vean,dani,xpcs
REMARK               >0.3,>5,>1,>0,>5,>0.2,>0.2
REMARK violations.: 3, 0, 0, 0, 0, 0, 0
REMARK ===============================================================
REMARK                        CVpartition#,violations,rms
REMARK AIRs cross-validation: 2, 0, NaN
REMARK ===============================================================
REMARK NCS energy: 0
REMARK ===============================================================
REMARK Symmetry energy: 0
REMARK ===============================================================
REMARK Desolvation energy: 29.0465
REMARK Internal energy free molecules: 139263
REMARK Internal energy complex: -20882.9
REMARK Binding energy: -160561
REMARK ===============================================================
REMARK buried surface area: 1974.21
REMARK ===============================================================
REMARK water - chain1: 0 0 0
REMARK water - chain2: 0 0 0
REMARK water - chain3: 0 0 0
REMARK water - chain4: 0 0 0
REMARK water - chain5: 0 0 0
REMARK water - chain6: 0 0 0
REMARK ===============================================================
REMARK water - water: 0 0 0
REMARK ===============================================================
REMARK DATE:27-Jul-2020  07:53:57       created by user: he47
REMARK VERSION:1.3
ATOM      1  CB  MET     1       2.273 -10.468  10.692  1.00 10.00      A   
ATOM      2  CG  MET     1       2.709 -10.831  12.100  1.00 10.00      A   
ATOM      3  SD  MET     1       3.206  -9.383  13.052  1.00 10.00      A   
ATOM      4  CE  MET     1       3.969 -10.159  14.474  1.00 10.00      A   
ATOM      5  C   MET     1       1.334  -8.736   9.147  1.00 10.00      A   
ATOM      6  O   MET     1       2.108  -7.908   8.669  1.00 10.00      A   
ATOM      7  N   MET     1       0.140  -9.321  11.254  1.00 10.00      A   
ATOM      8  HT1 MET     1       0.258  -9.609  12.245  1.00 10.00      A   
ATOM      9  HT2 MET     1      -0.422 -10.042  10.763  1.00 10.00      A   
ATOM     10  HT3 MET     1      -0.376  -8.419  11.230  1.00 10.00      A   
ATOM     11  CA  MET     1       1.467  -9.171  10.603  1.00 10.00      A   
ATOM     12  N   SER     2       0.359  -9.311   8.447  1.00 10.00      A   
ATOM     13  HN  SER     2      -0.205  -9.988   8.876  1.00 10.00      A   
ATOM     14  CA  SER     2       0.111  -8.993   7.046  1.00 10.00      A   
ATOM     15  CB  SER     2      -1.099  -9.792   6.571  1.00 10.00      A   
ATOM     16  OG  SER     2      -1.279 -10.943   7.385  1.00 10.00      A   
ATOM     17  HG  SER     2      -1.882 -11.558   6.948  1.00 10.00      A   
ATOM     18  C   SER     2      -0.126  -7.495   6.841  1.00 10.00      A   
ATOM     19  O   SER     2      -0.650  -6.812   7.724  1.00 10.00      A   
ATOM     20  N   ASN     3       0.258  -6.994   5.671  1.00 10.00      A   
ATOM     21  HN  ASN     3       0.663  -7.590   5.007  1.00 10.00      A   
ATOM     22  CA  ASN     3       0.101  -5.577   5.351  1.00 10.00      A   
ATOM     23  CB  ASN     3       1.298  -5.067   4.535  1.00 10.00      A   
ATOM     24  CG  ASN     3       2.545  -4.824   5.369  1.00 10.00      A   
ATOM     25  OD1 ASN     3       2.793  -5.510   6.361  1.00 10.00      A   
ATOM     26  ND2 ASN     3       3.339  -3.842   4.971  1.00 10.00      A   
ATOM     27 HD21 ASN     3       3.085  -3.333   4.175  1.00 10.00      A   
ATOM     28 HD22 ASN     3       4.145  -3.656   5.496  1.00 10.00      A   
ATOM     29  C   ASN     3      -1.193  -5.311   4.584  1.00 10.00      A   
ATOM     30  O   ASN     3      -1.416  -4.203   4.095  1.00 10.00      A   
ATOM     31  N   PHE     4      -2.041  -6.324   4.476  1.00 10.00      A   
ATOM     32  HN  PHE     4      -1.821  -7.182   4.893  1.00 10.00      A   
ATOM     33  CA  PHE     4      -3.301  -6.186   3.760  1.00 10.00      A   
ATOM     34  CB  PHE     4      -3.235  -6.880   2.398  1.00 10.00      A   
ATOM     35  CG  PHE     4      -2.667  -6.024   1.303  1.00 10.00      A   
ATOM     36  CD1 PHE     4      -1.307  -6.015   1.047  1.00 10.00      A   
ATOM     37  CD2 PHE     4      -3.495  -5.229   0.530  1.00 10.00      A   
ATOM     38  CE1 PHE     4      -0.781  -5.231   0.040  1.00 10.00      A   
ATOM     39  CE2 PHE     4      -2.977  -4.441  -0.480  1.00 10.00      A   
ATOM     40  CZ  PHE     4      -1.617  -4.443  -0.724  1.00 10.00      A   
ATOM     41  C   PHE     4      -4.468  -6.731   4.571  1.00 10.00      A   
ATOM     42  O   PHE     4      -4.454  -7.880   5.012  1.00 10.00      A   
ATOM     43  N   ILE     5      -5.474  -5.893   4.764  1.00 10.00      A   
ATOM     44  HN  ILE     5      -5.419  -4.986   4.385  1.00 10.00      A   
ATOM     45  CA  ILE     5      -6.664  -6.275   5.510  1.00 10.00      A   
ATOM     46  CB  ILE     5      -7.095  -5.166   6.499  1.00 10.00      A   
ATOM     47  CG1 ILE     5      -6.065  -5.048   7.630  1.00 10.00      A   
ATOM     48  CG2 ILE     5      -8.489  -5.435   7.062  1.00 10.00      A   
ATOM     49  CD1 ILE     5      -6.414  -4.021   8.684  1.00 10.00      A   
ATOM     50  C   ILE     5      -7.801  -6.591   4.540  1.00 10.00      A   
ATOM     51  O   ILE     5      -8.157  -5.768   3.695  1.00 10.00      A   
ATOM     52  N   ASN     6      -8.358  -7.787   4.658  1.00 10.00      A   
ATOM     53  HN  ASN     6      -8.047  -8.391   5.366  1.00 10.00      A   
ATOM     54  CA  ASN     6      -9.441  -8.219   3.781  1.00 10.00      A   
ATOM     55  CB  ASN     6      -9.076  -9.531   3.078  1.00 10.00      A   
ATOM     56  CG  ASN     6      -8.098  -9.343   1.933  1.00 10.00      A   
ATOM     57  OD1 ASN     6      -8.494  -9.229   0.772  1.00 10.00      A   
ATOM     58  ND2 ASN     6      -6.812  -9.310   2.249  1.00 10.00      A   
ATOM     59 HD21 ASN     6      -6.565  -9.408   3.193  1.00 10.00      A   
ATOM     60 HD22 ASN     6      -6.162  -9.181   1.529  1.00 10.00      A   
ATOM     61  C   ASN     6     -10.740  -8.382   4.555  1.00 10.00      A   
ATOM     62  O   ASN     6     -10.880  -9.299   5.367  1.00 10.00      A   
ATOM     63  N   ILE     7     -11.685  -7.490   4.303  1.00 10.00      A   
ATOM     64  HN  ILE     7     -11.516  -6.783   3.639  1.00 10.00      A   
ATOM     65  CA  ILE     7     -12.975  -7.530   4.976  1.00 10.00      A   
ATOM     66  CB  ILE     7     -13.419  -6.124   5.432  1.00 10.00      A   
ATOM     67  CG1 ILE     7     -12.281  -5.419   6.179  1.00 10.00      A   
ATOM     68  CG2 ILE     7     -14.654  -6.222   6.316  1.00 10.00      A   
ATOM     69  CD1 ILE     7     -12.559  -3.966   6.494  1.00 10.00      A   
ATOM     70  C   ILE     7     -14.039  -8.127   4.055  1.00 10.00      A   
ATOM     71  O   ILE     7     -14.303  -7.602   2.970  1.00 10.00      A   
ATOM     72  N   HIS     8     -14.632  -9.234   4.486  1.00 10.00      A   
ATOM     73  HN  HIS     8     -14.382  -9.599   5.367  1.00 10.00      A   
ATOM     74  CA  HIS     8     -15.664  -9.913   3.710  1.00 10.00      A   
ATOM     75  CB  HIS     8     -15.255 -11.363   3.422  1.00 10.00      A   
ATOM     76  CG  HIS     8     -13.968 -11.496   2.664  1.00 10.00      A   
ATOM     77  ND1 HIS     8     -13.913 -11.703   1.303  1.00 10.00      A   
ATOM     78  HD1 HIS     8     -14.694 -11.798   0.701  1.00 10.00      A   
ATOM     79  CD2 HIS     8     -12.679 -11.463   3.086  1.00 10.00      A   
ATOM     80  CE1 HIS     8     -12.652 -11.778   0.918  1.00 10.00      A   
ATOM     81  NE2 HIS     8     -11.884 -11.639   1.983  1.00 10.00      A   
ATOM     82  HE2 HIS     8     -10.901 -11.673   1.981  1.00 10.00      A   
ATOM     83  C   HIS     8     -16.975  -9.882   4.484  1.00 10.00      A   
ATOM     84  O   HIS     8     -17.060 -10.418   5.591  1.00 10.00      A   
ATOM     85  N   VAL     9     -17.992  -9.247   3.914  1.00 10.00      A   
ATOM     86  HN  VAL     9     -17.878  -8.848   3.022  1.00 10.00      A   
ATOM     87  CA  VAL     9     -19.279  -9.128   4.588  1.00 10.00      A   
ATOM     88  CB  VAL     9     -19.566  -7.667   5.007  1.00 10.00      A   
ATOM     89  CG1 VAL     9     -20.528  -7.624   6.179  1.00 10.00      A   
ATOM     90  CG2 VAL     9     -18.283  -6.917   5.333  1.00 10.00      A   
ATOM     91  C   VAL     9     -20.439  -9.614   3.720  1.00 10.00      A   
ATOM     92  O   VAL     9     -20.473  -9.378   2.510  1.00 10.00      A   
ATOM     93  N   LEU    10     -21.382 -10.301   4.357  1.00 10.00      A   
ATOM     94  HN  LEU    10     -21.270 -10.478   5.317  1.00 10.00      A   
ATOM     95  CA  LEU    10     -22.577 -10.801   3.688  1.00 10.00      A   
ATOM     96  CB  LEU    10     -22.649 -12.329   3.760  1.00 10.00      A   
ATOM     97  CG  LEU    10     -22.073 -13.092   2.564  1.00 10.00      A   
ATOM     98  CD1 LEU    10     -22.168 -14.593   2.794  1.00 10.00      A   
ATOM     99  CD2 LEU    10     -22.795 -12.705   1.283  1.00 10.00      A   
ATOM    100  C   LEU    10     -23.802 -10.186   4.356  1.00 10.00      A   
ATOM    101  O   LEU    10     -23.992 -10.330   5.568  1.00 10.00      A   
ATOM    102  N   ILE    11     -24.626  -9.501   3.580  1.00 10.00      A   
ATOM    103  HN  ILE    11     -24.447  -9.440   2.613  1.00 10.00      A   
ATOM    104  CA  ILE    11     -25.805  -8.846   4.130  1.00 10.00      A   
ATOM    105  CB  ILE    11     -25.516  -7.355   4.429  1.00 10.00      A   
ATOM    106  CG1 ILE    11     -26.760  -6.635   4.959  1.00 10.00      A   
ATOM    107  CG2 ILE    11     -24.946  -6.643   3.205  1.00 10.00      A   
ATOM    108  CD1 ILE    11     -26.492  -5.220   5.429  1.00 10.00      A   
ATOM    109  C   ILE    11     -27.019  -8.979   3.210  1.00 10.00      A   
ATOM    110  O   ILE    11     -26.926  -8.756   2.003  1.00 10.00      A   
ATOM    111  N   SER    12     -28.152  -9.355   3.787  1.00 10.00      A   
ATOM    112  HN  SER    12     -28.163  -9.530   4.753  1.00 10.00      A   
ATOM    113  CA  SER    12     -29.386  -9.508   3.032  1.00 10.00      A   
ATOM    114  CB  SER    12     -30.177 -10.714   3.552  1.00 10.00      A   
ATOM    115  OG  SER    12     -31.125 -11.161   2.597  1.00 10.00      A   
ATOM    116  HG  SER    12     -31.788 -11.704   3.038  1.00 10.00      A   
ATOM    117  C   SER    12     -30.223  -8.236   3.144  1.00 10.00      A   
ATOM    118  O   SER    12     -30.104  -7.491   4.120  1.00 10.00      A   
ATOM    119  N   HIS    13     -31.052  -7.981   2.143  1.00 10.00      A   
ATOM    120  HN  HIS    13     -31.107  -8.613   1.393  1.00 10.00      A   
ATOM    121  CA  HIS    13     -31.894  -6.793   2.138  1.00 10.00      A   
ATOM    122  CB  HIS    13     -31.284  -5.700   1.254  1.00 10.00      A   
ATOM    123  CG  HIS    13     -30.216  -4.887   1.915  1.00 10.00      A   
ATOM    124  ND1 HIS    13     -29.215  -4.254   1.211  1.00 10.00      A   
ATOM    125  HD1 HIS    13     -29.104  -4.271   0.232  1.00 10.00      A   
ATOM    126  CD2 HIS    13     -30.002  -4.587   3.218  1.00 10.00      A   
ATOM    127  CE1 HIS    13     -28.419  -3.618   2.051  1.00 10.00      A   
ATOM    128  NE2 HIS    13     -28.882  -3.800   3.274  1.00 10.00      A   
ATOM    129  HE2 HIS    13     -28.482  -3.433   4.091  1.00 10.00      A   
ATOM    130  C   HIS    13     -33.300  -7.099   1.644  1.00 10.00      A   
ATOM    131  O   HIS    13     -33.486  -7.874   0.702  1.00 10.00      A   
ATOM    132  N   SER    14     -34.282  -6.475   2.280  1.00 10.00      A   
ATOM    133  HN  SER    14     -34.069  -5.883   3.030  1.00 10.00      A   
ATOM    134  CA  SER    14     -35.675  -6.646   1.908  1.00 10.00      A   
ATOM    135  CB  SER    14     -36.554  -6.097   3.035  1.00 10.00      A   
ATOM    136  OG  SER    14     -35.916  -5.010   3.692  1.00 10.00      A   
ATOM    137  HG  SER    14     -36.577  -4.333   3.900  1.00 10.00      A   
ATOM    138  C   SER    14     -35.951  -5.905   0.594  1.00 10.00      A   
ATOM    139  O   SER    14     -35.109  -5.123   0.144  1.00 10.00      A   
ATOM    140  N   PRO    15     -37.116  -6.151  -0.043  1.00 10.00      A   
ATOM    141  CA  PRO    15     -37.492  -5.500  -1.308  1.00 10.00      A   
ATOM    142  CB  PRO    15     -38.996  -5.756  -1.390  1.00 10.00      A   
ATOM    143  CG  PRO    15     -39.188  -7.054  -0.687  1.00 10.00      A   
ATOM    144  CD  PRO    15     -38.159  -7.094   0.412  1.00 10.00      A   
ATOM    145  C   PRO    15     -37.216  -3.995  -1.305  1.00 10.00      A   
ATOM    146  O   PRO    15     -37.847  -3.239  -0.567  1.00 10.00      A   
ATOM    147  N   SER    16     -36.258  -3.575  -2.126  1.00 10.00      A   
ATOM    148  HN  SER    16     -35.788  -4.231  -2.687  1.00 10.00      A   
ATOM    149  CA  SER    16     -35.884  -2.171  -2.225  1.00 10.00      A   
ATOM    150  CB  SER    16     -35.136  -1.727  -0.957  1.00 10.00      A   
ATOM    151  OG  SER    16     -35.023  -0.313  -0.890  1.00 10.00      A   
ATOM    152  HG  SER    16     -34.487  -0.069  -0.127  1.00 10.00      A   
ATOM    153  C   SER    16     -35.012  -1.934  -3.458  1.00 10.00      A   
ATOM    154  O   SER    16     -34.633  -2.880  -4.157  1.00 10.00      A   
ATOM    155  N   CYS    17     -34.698  -0.674  -3.710  1.00 10.00      A   
ATOM    156  HN  CYS    17     -35.021   0.024  -3.099  1.00 10.00      A   
ATOM    157  CA  CYS    17     -33.873  -0.285  -4.840  1.00 10.00      A   
ATOM    158  CB  CYS    17     -34.741   0.289  -5.965  1.00 10.00      A   
ATOM    159  SG  CYS    17     -33.893   0.471  -7.552  1.00 10.00      A   
ATOM    160  HG  CYS    17     -34.540  -0.269  -8.443  1.00 10.00      A   
ATOM    161  C   CYS    17     -32.860   0.752  -4.371  1.00 10.00      A   
ATOM    162  O   CYS    17     -33.165   1.944  -4.293  1.00 10.00      A   
ATOM    163  N   LEU    18     -31.663   0.292  -4.038  1.00 10.00      A   
ATOM    164  HN  LEU    18     -31.475  -0.666  -4.131  1.00 10.00      A   
ATOM    165  CA  LEU    18     -30.617   1.180  -3.549  1.00 10.00      A   
ATOM    166  CB  LEU    18     -29.676   0.448  -2.586  1.00 10.00      A   
ATOM    167  CG  LEU    18     -30.312  -0.164  -1.335  1.00 10.00      A   
ATOM    168  CD1 LEU    18     -29.256  -0.833  -0.473  1.00 10.00      A   
ATOM    169  CD2 LEU    18     -31.064   0.889  -0.538  1.00 10.00      A   
ATOM    170  C   LEU    18     -29.818   1.807  -4.682  1.00 10.00      A   
ATOM    171  O   LEU    18     -29.814   3.027  -4.844  1.00 10.00      A   
ATOM    172  N   ASN    19     -29.151   0.980  -5.472  1.00 10.00      A   
ATOM    173  HN  ASN    19     -29.220   0.011  -5.327  1.00 10.00      A   
ATOM    174  CA  ASN    19     -28.332   1.483  -6.565  1.00 10.00      A   
ATOM    175  CB  ASN    19     -26.994   0.748  -6.634  1.00 10.00      A   
ATOM    176  CG  ASN    19     -25.978   1.466  -7.505  1.00 10.00      A   
ATOM    177  OD1 ASN    19     -25.172   0.834  -8.182  1.00 10.00      A   
ATOM    178  ND2 ASN    19     -25.998   2.790  -7.480  1.00 10.00      A   
ATOM    179 HD21 ASN    19     -26.661   3.233  -6.906  1.00 10.00      A   
ATOM    180 HD22 ASN    19     -25.345   3.277  -8.029  1.00 10.00      A   
ATOM    181  C   ASN    19     -29.051   1.403  -7.905  1.00 10.00      A   
ATOM    182  O   ASN    19     -29.099   0.349  -8.539  1.00 10.00      A   
ATOM    183  N   ARG    20     -29.609   2.522  -8.328  1.00 10.00      A   
ATOM    184  HN  ARG    20     -29.531   3.330  -7.776  1.00 10.00      A   
ATOM    185  CA  ARG    20     -30.324   2.597  -9.595  1.00 10.00      A   
ATOM    186  CB  ARG    20     -31.746   3.130  -9.383  1.00 10.00      A   
ATOM    187  CG  ARG    20     -31.807   4.447  -8.626  1.00 10.00      A   
ATOM    188  CD  ARG    20     -33.240   4.886  -8.377  1.00 10.00      A   
ATOM    189  NE  ARG    20     -33.299   6.065  -7.515  1.00 10.00      A   
ATOM    190  HE  ARG    20     -32.763   6.042  -6.691  1.00 10.00      A   
ATOM    191  CZ  ARG    20     -34.032   7.148  -7.773  1.00 10.00      A   
ATOM    192  NH1 ARG    20     -34.785   7.204  -8.866  1.00 10.00      A   
ATOM    193 HH11 ARG    20     -34.810   6.397  -9.533  1.00 10.00      A   
ATOM    194 HH12 ARG    20     -35.357   8.053  -9.067  1.00 10.00      A   
ATOM    195  NH2 ARG    20     -34.010   8.178  -6.933  1.00 10.00      A   
ATOM    196 HH21 ARG    20     -33.419   8.140  -6.070  1.00 10.00      A   
ATOM    197 HH22 ARG    20     -34.580   9.032  -7.129  1.00 10.00      A   
ATOM    198  C   ARG    20     -29.563   3.480 -10.577  1.00 10.00      A   
ATOM    199  O   ARG    20     -28.748   4.311 -10.174  1.00 10.00      A   
ATOM    200  N   ASP    21     -29.817   3.295 -11.862  1.00 10.00      A   
ATOM    201  HN  ASP    21     -30.470   2.607 -12.133  1.00 10.00      A   
ATOM    202  CA  ASP    21     -29.147   4.084 -12.889  1.00 10.00      A   
ATOM    203  CB  ASP    21     -28.849   3.229 -14.124  1.00 10.00      A   
ATOM    204  CG  ASP    21     -29.977   3.239 -15.133  1.00 10.00      A   
ATOM    205  OD1 ASP    21     -31.089   2.805 -14.790  1.00 10.00      A   
ATOM    206  OD2 ASP    21     -29.755   3.715 -16.267  1.00 10.00      A   
ATOM    207  C   ASP    21     -29.972   5.317 -13.263  1.00 10.00      A   
ATOM    208  O   ASP    21     -31.019   5.577 -12.665  1.00 10.00      A   
ATOM    209  N   ASP    22     -29.498   6.070 -14.255  1.00 10.00      A   
ATOM    210  HN  ASP    22     -28.662   5.805 -14.697  1.00 10.00      A   
ATOM    211  CA  ASP    22     -30.185   7.280 -14.708  1.00 10.00      A   
ATOM    212  CB  ASP    22     -29.356   8.037 -15.752  1.00 10.00      A   
ATOM    213  CG  ASP    22     -27.864   7.945 -15.513  1.00 10.00      A   
ATOM    214  OD1 ASP    22     -27.308   8.811 -14.803  1.00 10.00      A   
ATOM    215  OD2 ASP    22     -27.238   6.994 -16.030  1.00 10.00      A   
ATOM    216  C   ASP    22     -31.554   6.948 -15.293  1.00 10.00      A   
ATOM    217  O   ASP    22     -32.469   7.774 -15.269  1.00 10.00      A   
ATOM    218  N   MET    23     -31.696   5.734 -15.813  1.00 10.00      A   
ATOM    219  HN  MET    23     -30.929   5.112 -15.807  1.00 10.00      A   
ATOM    220  CA  MET    23     -32.955   5.293 -16.398  1.00 10.00      A   
ATOM    221  CB  MET    23     -32.720   4.229 -17.467  1.00 10.00      A   
ATOM    222  CG  MET    23     -32.009   4.744 -18.708  1.00 10.00      A   
ATOM    223  SD  MET    23     -32.959   6.002 -19.586  1.00 10.00      A   
ATOM    224  CE  MET    23     -34.369   5.045 -20.140  1.00 10.00      A   
ATOM    225  C   MET    23     -33.897   4.759 -15.330  1.00 10.00      A   
ATOM    226  O   MET    23     -34.964   4.228 -15.645  1.00 10.00      A   
ATOM    227  N   ASN    24     -33.485   4.893 -14.071  1.00 10.00      A   
ATOM    228  HN  ASN    24     -32.605   5.295 -13.904  1.00 10.00      A   
ATOM    229  CA  ASN    24     -34.280   4.445 -12.926  1.00 10.00      A   
ATOM    230  CB  ASN    24     -35.655   5.119 -12.907  1.00 10.00      A   
ATOM    231  CG  ASN    24     -36.076   5.559 -11.519  1.00 10.00      A   
ATOM    232  OD1 ASN    24     -35.544   5.090 -10.511  1.00 10.00      A   
ATOM    233  ND2 ASN    24     -37.038   6.463 -11.456  1.00 10.00      A   
ATOM    234 HD21 ASN    24     -37.420   6.790 -12.300  1.00 10.00      A   
ATOM    235 HD22 ASN    24     -37.335   6.769 -10.573  1.00 10.00      A   
ATOM    236  C   ASN    24     -34.428   2.929 -12.917  1.00 10.00      A   
ATOM    237  O   ASN    24     -35.432   2.390 -12.446  1.00 10.00      A   
ATOM    238  N   MET    25     -33.421   2.255 -13.449  1.00 10.00      A   
ATOM    239  HN  MET    25     -32.654   2.751 -13.824  1.00 10.00      A   
ATOM    240  CA  MET    25     -33.407   0.804 -13.509  1.00 10.00      A   
ATOM    241  CB  MET    25     -33.016   0.351 -14.922  1.00 10.00      A   
ATOM    242  CG  MET    25     -32.739  -1.136 -15.066  1.00 10.00      A   
ATOM    243  SD  MET    25     -32.124  -1.570 -16.705  1.00 10.00      A   
ATOM    244  CE  MET    25     -31.709  -3.296 -16.456  1.00 10.00      A   
ATOM    245  C   MET    25     -32.421   0.250 -12.486  1.00 10.00      A   
ATOM    246  O   MET    25     -31.404   0.882 -12.190  1.00 10.00      A   
ATOM    247  N   GLN    26     -32.737  -0.913 -11.933  1.00 10.00      A   
ATOM    248  HN  GLN    26     -33.579  -1.359 -12.199  1.00 10.00      A   
ATOM    249  CA  GLN    26     -31.874  -1.559 -10.954  1.00 10.00      A   
ATOM    250  CB  GLN    26     -32.581  -2.789 -10.374  1.00 10.00      A   
ATOM    251  CG  GLN    26     -31.780  -3.576  -9.345  1.00 10.00      A   
ATOM    252  CD  GLN    26     -31.288  -2.722  -8.192  1.00 10.00      A   
ATOM    253  OE1 GLN    26     -32.002  -2.503  -7.212  1.00 10.00      A   
ATOM    254  NE2 GLN    26     -30.050  -2.263  -8.287  1.00 10.00      A   
ATOM    255 HE21 GLN    26     -29.525  -2.503  -9.082  1.00 10.00      A   
ATOM    256 HE22 GLN    26     -29.711  -1.690  -7.566  1.00 10.00      A   
ATOM    257  C   GLN    26     -30.558  -1.959 -11.620  1.00 10.00      A   
ATOM    258  O   GLN    26     -30.549  -2.758 -12.562  1.00 10.00      A   
ATOM    259  N   LYS    27     -29.458  -1.380 -11.147  1.00 10.00      A   
ATOM    260  HN  LYS    27     -29.533  -0.736 -10.407  1.00 10.00      A   
ATOM    261  CA  LYS    27     -28.143  -1.675 -11.702  1.00 10.00      A   
ATOM    262  CB  LYS    27     -27.078  -0.733 -11.147  1.00 10.00      A   
ATOM    263  CG  LYS    27     -27.068   0.630 -11.819  1.00 10.00      A   
ATOM    264  CD  LYS    27     -25.870   1.454 -11.384  1.00 10.00      A   
ATOM    265  CE  LYS    27     -25.593   2.583 -12.363  1.00 10.00      A   
ATOM    266  NZ  LYS    27     -25.107   2.075 -13.674  1.00 10.00      A   
ATOM    267  HZ1 LYS    27     -25.101   2.845 -14.376  1.00 10.00      A   
ATOM    268  HZ2 LYS    27     -25.724   1.312 -14.017  1.00 10.00      A   
ATOM    269  HZ3 LYS    27     -24.137   1.705 -13.579  1.00 10.00      A   
ATOM    270  C   LYS    27     -27.762  -3.134 -11.485  1.00 10.00      A   
ATOM    271  O   LYS    27     -27.920  -3.676 -10.386  1.00 10.00      A   
ATOM    272  N   ASP    28     -27.255  -3.757 -12.539  1.00 10.00      A   
ATOM    273  HN  ASP    28     -27.127  -3.257 -13.373  1.00 10.00      A   
ATOM    274  CA  ASP    28     -26.881  -5.162 -12.493  1.00 10.00      A   
ATOM    275  CB  ASP    28     -28.004  -6.019 -13.094  1.00 10.00      A   
ATOM    276  CG  ASP    28     -28.084  -5.915 -14.609  1.00 10.00      A   
ATOM    277  OD1 ASP    28     -27.559  -6.807 -15.300  1.00 10.00      A   
ATOM    278  OD2 ASP    28     -28.688  -4.945 -15.120  1.00 10.00      A   
ATOM    279  C   ASP    28     -25.582  -5.435 -13.246  1.00 10.00      A   
ATOM    280  O   ASP    28     -25.037  -4.561 -13.930  1.00 10.00      A   
ATOM    281  N   ALA    29     -25.099  -6.664 -13.102  1.00 10.00      A   
ATOM    282  HN  ALA    29     -25.588  -7.295 -12.526  1.00 10.00      A   
ATOM    283  CA  ALA    29     -23.883  -7.124 -13.756  1.00 10.00      A   
ATOM    284  CB  ALA    29     -22.672  -6.844 -12.879  1.00 10.00      A   
ATOM    285  C   ALA    29     -23.997  -8.620 -14.019  1.00 10.00      A   
ATOM    286  O   ALA    29     -24.837  -9.294 -13.422  1.00 10.00      A   
ATOM    287  N   ILE    30     -23.160  -9.141 -14.897  1.00 10.00      A   
ATOM    288  HN  ILE    30     -22.497  -8.564 -15.332  1.00 10.00      A   
ATOM    289  CA  ILE    30     -23.191 -10.560 -15.218  1.00 10.00      A   
ATOM    290  CB  ILE    30     -23.308 -10.803 -16.739  1.00 10.00      A   
ATOM    291  CG1 ILE    30     -24.600 -10.175 -17.271  1.00 10.00      A   
ATOM    292  CG2 ILE    30     -23.271 -12.294 -17.051  1.00 10.00      A   
ATOM    293  CD1 ILE    30     -24.757 -10.267 -18.774  1.00 10.00      A   
ATOM    294  C   ILE    30     -21.951 -11.258 -14.670  1.00 10.00      A   
ATOM    295  O   ILE    30     -20.833 -10.990 -15.101  1.00 10.00      A   
ATOM    296  N   PHE    31     -22.155 -12.139 -13.704  1.00 10.00      A   
ATOM    297  HN  PHE    31     -23.075 -12.310 -13.399  1.00 10.00      A   
ATOM    298  CA  PHE    31     -21.057 -12.875 -13.099  1.00 10.00      A   
ATOM    299  CB  PHE    31     -20.802 -12.392 -11.667  1.00 10.00      A   
ATOM    300  CG  PHE    31     -19.736 -13.164 -10.943  1.00 10.00      A   
ATOM    301  CD1 PHE    31     -18.399 -13.014 -11.280  1.00 10.00      A   
ATOM    302  CD2 PHE    31     -20.072 -14.043  -9.926  1.00 10.00      A   
ATOM    303  CE1 PHE    31     -17.421 -13.726 -10.615  1.00 10.00      A   
ATOM    304  CE2 PHE    31     -19.099 -14.757  -9.258  1.00 10.00      A   
ATOM    305  CZ  PHE    31     -17.771 -14.598  -9.603  1.00 10.00      A   
ATOM    306  C   PHE    31     -21.356 -14.367 -13.117  1.00 10.00      A   
ATOM    307  O   PHE    31     -22.390 -14.808 -12.609  1.00 10.00      A   
ATOM    308  N   GLY    32     -20.458 -15.137 -13.715  1.00 10.00      A   
ATOM    309  HN  GLY    32     -19.657 -14.728 -14.111  1.00 10.00      A   
ATOM    310  CA  GLY    32     -20.646 -16.571 -13.795  1.00 10.00      A   
ATOM    311  C   GLY    32     -21.639 -16.938 -14.873  1.00 10.00      A   
ATOM    312  O   GLY    32     -22.110 -18.073 -14.935  1.00 10.00      A   
ATOM    313  N   GLY    33     -21.946 -15.970 -15.730  1.00 10.00      A   
ATOM    314  HN  GLY    33     -21.506 -15.096 -15.641  1.00 10.00      A   
ATOM    315  CA  GLY    33     -22.896 -16.190 -16.802  1.00 10.00      A   
ATOM    316  C   GLY    33     -24.312 -15.848 -16.379  1.00 10.00      A   
ATOM    317  O   GLY    33     -25.238 -15.877 -17.189  1.00 10.00      A   
ATOM    318  N   LYS    34     -24.473 -15.505 -15.107  1.00 10.00      A   
ATOM    319  HN  LYS    34     -23.691 -15.484 -14.518  1.00 10.00      A   
ATOM    320  CA  LYS    34     -25.778 -15.164 -14.560  1.00 10.00      A   
ATOM    321  CB  LYS    34     -26.056 -15.995 -13.305  1.00 10.00      A   
ATOM    322  CG  LYS    34     -26.002 -17.501 -13.516  1.00 10.00      A   
ATOM    323  CD  LYS    34     -27.095 -17.967 -14.461  1.00 10.00      A   
ATOM    324  CE  LYS    34     -27.202 -19.482 -14.480  1.00 10.00      A   
ATOM    325  NZ  LYS    34     -28.514 -19.925 -15.016  1.00 10.00      A   
ATOM    326  HZ1 LYS    34     -29.286 -19.445 -14.508  1.00 10.00      A   
ATOM    327  HZ2 LYS    34     -28.624 -20.950 -14.895  1.00 10.00      A   
ATOM    328  HZ3 LYS    34     -28.584 -19.697 -16.027  1.00 10.00      A   
ATOM    329  C   LYS    34     -25.869 -13.680 -14.221  1.00 10.00      A   
ATOM    330  O   LYS    34     -24.907 -13.084 -13.727  1.00 10.00      A   
ATOM    331  N   ARG    35     -27.025 -13.089 -14.494  1.00 10.00      A   
ATOM    332  HN  ARG    35     -27.747 -13.617 -14.901  1.00 10.00      A   
ATOM    333  CA  ARG    35     -27.255 -11.681 -14.203  1.00 10.00      A   
ATOM    334  CB  ARG    35     -28.412 -11.133 -15.046  1.00 10.00      A   
ATOM    335  CG  ARG    35     -28.729  -9.668 -14.787  1.00 10.00      A   
ATOM    336  CD  ARG    35     -29.893  -9.181 -15.637  1.00 10.00      A   
ATOM    337  NE  ARG    35     -31.150  -9.137 -14.888  1.00 10.00      A   
ATOM    338  HE  ARG    35     -31.604  -9.994 -14.720  1.00 10.00      A   
ATOM    339  CZ  ARG    35     -31.709  -8.009 -14.438  1.00 10.00      A   
ATOM    340  NH1 ARG    35     -31.122  -6.837 -14.663  1.00 10.00      A   
ATOM    341 HH11 ARG    35     -31.559  -5.957 -14.312  1.00 10.00      A   
ATOM    342 HH12 ARG    35     -30.222  -6.790 -15.190  1.00 10.00      A   
ATOM    343  NH2 ARG    35     -32.851  -8.052 -13.758  1.00 10.00      A   
ATOM    344 HH21 ARG    35     -33.289  -7.170 -13.406  1.00 10.00      A   
ATOM    345 HH22 ARG    35     -33.320  -8.967 -13.571  1.00 10.00      A   
ATOM    346  C   ARG    35     -27.560 -11.498 -12.724  1.00 10.00      A   
ATOM    347  O   ARG    35     -28.393 -12.207 -12.160  1.00 10.00      A   
ATOM    348  N   ARG    36     -26.879 -10.557 -12.100  1.00 10.00      A   
ATOM    349  HN  ARG    36     -26.221 -10.023 -12.602  1.00 10.00      A   
ATOM    350  CA  ARG    36     -27.078 -10.289 -10.690  1.00 10.00      A   
ATOM    351  CB  ARG    36     -26.058 -11.051  -9.838  1.00 10.00      A   
ATOM    352  CG  ARG    36     -24.660 -11.112 -10.433  1.00 10.00      A   
ATOM    353  CD  ARG    36     -24.150 -12.542 -10.473  1.00 10.00      A   
ATOM    354  NE  ARG    36     -24.070 -13.129  -9.135  1.00 10.00      A   
ATOM    355  HE  ARG    36     -24.335 -12.559  -8.378  1.00 10.00      A   
ATOM    356  CZ  ARG    36     -23.669 -14.373  -8.881  1.00 10.00      A   
ATOM    357  NH1 ARG    36     -23.302 -15.186  -9.867  1.00 10.00      A   
ATOM    358 HH11 ARG    36     -22.989 -16.160  -9.653  1.00 10.00      A   
ATOM    359 HH12 ARG    36     -23.325 -14.861 -10.859  1.00 10.00      A   
ATOM    360  NH2 ARG    36     -23.625 -14.801  -7.628  1.00 10.00      A   
ATOM    361 HH21 ARG    36     -23.308 -15.779  -7.416  1.00 10.00      A   
ATOM    362 HH22 ARG    36     -23.907 -14.166  -6.847  1.00 10.00      A   
ATOM    363  C   ARG    36     -27.018  -8.803 -10.390  1.00 10.00      A   
ATOM    364  O   ARG    36     -26.259  -8.067 -11.021  1.00 10.00      A   
ATOM    365  N   VAL    37     -27.830  -8.373  -9.433  1.00 10.00      A   
ATOM    366  HN  VAL    37     -28.411  -9.021  -8.977  1.00 10.00      A   
ATOM    367  CA  VAL    37     -27.876  -6.976  -9.023  1.00 10.00      A   
ATOM    368  CB  VAL    37     -28.926  -6.756  -7.911  1.00 10.00      A   
ATOM    369  CG1 VAL    37     -28.989  -5.292  -7.503  1.00 10.00      A   
ATOM    370  CG2 VAL    37     -30.296  -7.247  -8.358  1.00 10.00      A   
ATOM    371  C   VAL    37     -26.507  -6.560  -8.507  1.00 10.00      A   
ATOM    372  O   VAL    37     -25.903  -7.271  -7.700  1.00 10.00      A   
ATOM    373  N   ARG    38     -26.020  -5.420  -8.972  1.00 10.00      A   
ATOM    374  HN  ARG    38     -26.565  -4.876  -9.587  1.00 10.00      A   
ATOM    375  CA  ARG    38     -24.709  -4.940  -8.573  1.00 10.00      A   
ATOM    376  CB  ARG    38     -23.743  -5.012  -9.757  1.00 10.00      A   
ATOM    377  CG  ARG    38     -22.287  -4.776  -9.387  1.00 10.00      A   
ATOM    378  CD  ARG    38     -21.466  -4.375 -10.602  1.00 10.00      A   
ATOM    379  NE  ARG    38     -21.832  -3.045 -11.076  1.00 10.00      A   
ATOM    380  HE  ARG    38     -22.422  -2.510 -10.498  1.00 10.00      A   
ATOM    381  CZ  ARG    38     -21.436  -2.519 -12.235  1.00 10.00      A   
ATOM    382  NH1 ARG    38     -20.654  -3.202 -13.065  1.00 10.00      A   
ATOM    383 HH11 ARG    38     -20.355  -2.776 -13.971  1.00 10.00      A   
ATOM    384 HH12 ARG    38     -20.337  -4.167 -12.819  1.00 10.00      A   
ATOM    385  NH2 ARG    38     -21.825  -1.296 -12.555  1.00 10.00      A   
ATOM    386 HH21 ARG    38     -21.526  -0.868 -13.458  1.00 10.00      A   
ATOM    387 HH22 ARG    38     -22.437  -0.751 -11.907  1.00 10.00      A   
ATOM    388  C   ARG    38     -24.766  -3.510  -8.055  1.00 10.00      A   
ATOM    389  O   ARG    38     -25.272  -2.615  -8.732  1.00 10.00      A   
ATOM    390  N   ILE    39     -24.249  -3.308  -6.853  1.00 10.00      A   
ATOM    391  HN  ILE    39     -23.879  -4.074  -6.359  1.00 10.00      A   
ATOM    392  CA  ILE    39     -24.205  -1.989  -6.246  1.00 10.00      A   
ATOM    393  CB  ILE    39     -24.460  -2.050  -4.722  1.00 10.00      A   
ATOM    394  CG1 ILE    39     -25.751  -2.821  -4.421  1.00 10.00      A   
ATOM    395  CG2 ILE    39     -24.531  -0.647  -4.136  1.00 10.00      A   
ATOM    396  CD1 ILE    39     -26.012  -3.034  -2.946  1.00 10.00      A   
ATOM    397  C   ILE    39     -22.835  -1.373  -6.508  1.00 10.00      A   
ATOM    398  O   ILE    39     -21.806  -1.960  -6.160  1.00 10.00      A   
ATOM    399  N   SER    40     -22.828  -0.212  -7.151  1.00 10.00      A   
ATOM    400  HN  SER    40     -23.684   0.186  -7.424  1.00 10.00      A   
ATOM    401  CA  SER    40     -21.593   0.490  -7.473  1.00 10.00      A   
ATOM    402  CB  SER    40     -21.906   1.750  -8.282  1.00 10.00      A   
ATOM    403  OG  SER    40     -22.832   1.472  -9.321  1.00 10.00      A   
ATOM    404  HG  SER    40     -23.715   1.754  -9.042  1.00 10.00      A   
ATOM    405  C   SER    40     -20.818   0.853  -6.208  1.00 10.00      A   
ATOM    406  O   SER    40     -21.407   1.180  -5.172  1.00 10.00      A   
ATOM    407  N   SER    41     -19.497   0.800  -6.303  1.00 10.00      A   
ATOM    408  HN  SER    41     -19.088   0.536  -7.157  1.00 10.00      A   
ATOM    409  CA  SER    41     -18.631   1.116  -5.180  1.00 10.00      A   
ATOM    410  CB  SER    41     -17.183   0.792  -5.545  1.00 10.00      A   
ATOM    411  OG  SER    41     -17.103  -0.474  -6.184  1.00 10.00      A   
ATOM    412  HG  SER    41     -17.167  -1.172  -5.515  1.00 10.00      A   
ATOM    413  C   SER    41     -18.773   2.579  -4.764  1.00 10.00      A   
ATOM    414  O   SER    41     -18.611   2.912  -3.591  1.00 10.00      A   
ATOM    415  N   GLN    42     -19.095   3.442  -5.729  1.00 10.00      A   
ATOM    416  HN  GLN    42     -19.211   3.111  -6.646  1.00 10.00      A   
ATOM    417  CA  GLN    42     -19.271   4.867  -5.463  1.00 10.00      A   
ATOM    418  CB  GLN    42     -19.566   5.645  -6.751  1.00 10.00      A   
ATOM    419  CG  GLN    42     -18.450   5.601  -7.781  1.00 10.00      A   
ATOM    420  CD  GLN    42     -18.671   4.537  -8.837  1.00 10.00      A   
ATOM    421  OE1 GLN    42     -19.327   3.524  -8.591  1.00 10.00      A   
ATOM    422  NE2 GLN    42     -18.117   4.757 -10.016  1.00 10.00      A   
ATOM    423 HE21 GLN    42     -17.600   5.583 -10.136  1.00 10.00      A   
ATOM    424 HE22 GLN    42     -18.241   4.089 -10.720  1.00 10.00      A   
ATOM    425  C   GLN    42     -20.391   5.084  -4.456  1.00 10.00      A   
ATOM    426  O   GLN    42     -20.223   5.806  -3.477  1.00 10.00      A   
ATOM    427  N   SER    43     -21.526   4.438  -4.695  1.00 10.00      A   
ATOM    428  HN  SER    43     -21.599   3.882  -5.499  1.00 10.00      A   
ATOM    429  CA  SER    43     -22.675   4.543  -3.807  1.00 10.00      A   
ATOM    430  CB  SER    43     -23.842   3.756  -4.401  1.00 10.00      A   
ATOM    431  OG  SER    43     -23.405   2.994  -5.518  1.00 10.00      A   
ATOM    432  HG  SER    43     -22.954   2.198  -5.209  1.00 10.00      A   
ATOM    433  C   SER    43     -22.336   4.009  -2.417  1.00 10.00      A   
ATOM    434  O   SER    43     -22.766   4.559  -1.403  1.00 10.00      A   
ATOM    435  N   LEU    44     -21.548   2.939  -2.382  1.00 10.00      A   
ATOM    436  HN  LEU    44     -21.226   2.557  -3.226  1.00 10.00      A   
ATOM    437  CA  LEU    44     -21.141   2.324  -1.124  1.00 10.00      A   
ATOM    438  CB  LEU    44     -20.464   0.975  -1.384  1.00 10.00      A   
ATOM    439  CG  LEU    44     -21.351  -0.134  -1.955  1.00 10.00      A   
ATOM    440  CD1 LEU    44     -20.508  -1.332  -2.362  1.00 10.00      A   
ATOM    441  CD2 LEU    44     -22.410  -0.547  -0.944  1.00 10.00      A   
ATOM    442  C   LEU    44     -20.198   3.241  -0.352  1.00 10.00      A   
ATOM    443  O   LEU    44     -20.367   3.456   0.850  1.00 10.00      A   
ATOM    444  N   LYS    45     -19.211   3.781  -1.053  1.00 10.00      A   
ATOM    445  HN  LYS    45     -19.134   3.560  -2.012  1.00 10.00      A   
ATOM    446  CA  LYS    45     -18.229   4.682  -0.451  1.00 10.00      A   
ATOM    447  CB  LYS    45     -17.091   4.964  -1.439  1.00 10.00      A   
ATOM    448  CG  LYS    45     -15.968   5.829  -0.888  1.00 10.00      A   
ATOM    449  CD  LYS    45     -14.892   6.075  -1.936  1.00 10.00      A   
ATOM    450  CE  LYS    45     -13.747   6.891  -1.360  1.00 10.00      A   
ATOM    451  NZ  LYS    45     -12.616   7.027  -2.312  1.00 10.00      A   
ATOM    452  HZ1 LYS    45     -12.895   7.612  -3.125  1.00 10.00      A   
ATOM    453  HZ2 LYS    45     -12.324   6.090  -2.658  1.00 10.00      A   
ATOM    454  HZ3 LYS    45     -11.803   7.476  -1.841  1.00 10.00      A   
ATOM    455  C   LYS    45     -18.883   5.989  -0.008  1.00 10.00      A   
ATOM    456  O   LYS    45     -18.571   6.523   1.058  1.00 10.00      A   
ATOM    457  N   ARG    46     -19.799   6.491  -0.829  1.00 10.00      A   
ATOM    458  HN  ARG    46     -20.002   6.014  -1.663  1.00 10.00      A   
ATOM    459  CA  ARG    46     -20.505   7.729  -0.534  1.00 10.00      A   
ATOM    460  CB  ARG    46     -21.431   8.103  -1.693  1.00 10.00      A   
ATOM    461  CG  ARG    46     -21.849   9.564  -1.715  1.00 10.00      A   
ATOM    462  CD  ARG    46     -22.814   9.842  -2.856  1.00 10.00      A   
ATOM    463  NE  ARG    46     -22.273   9.441  -4.157  1.00 10.00      A   
ATOM    464  HE  ARG    46     -21.320   9.626  -4.328  1.00 10.00      A   
ATOM    465  CZ  ARG    46     -22.995   8.853  -5.113  1.00 10.00      A   
ATOM    466  NH1 ARG    46     -24.287   8.596  -4.915  1.00 10.00      A   
ATOM    467 HH11 ARG    46     -24.856   8.140  -5.664  1.00 10.00      A   
ATOM    468 HH12 ARG    46     -24.739   8.848  -4.006  1.00 10.00      A   
ATOM    469  NH2 ARG    46     -22.419   8.518  -6.263  1.00 10.00      A   
ATOM    470 HH21 ARG    46     -22.974   8.058  -7.018  1.00 10.00      A   
ATOM    471 HH22 ARG    46     -21.406   8.717  -6.418  1.00 10.00      A   
ATOM    472  C   ARG    46     -21.305   7.596   0.753  1.00 10.00      A   
ATOM    473  O   ARG    46     -21.244   8.465   1.622  1.00 10.00      A   
ATOM    474  N   ALA    47     -22.035   6.492   0.881  1.00 10.00      A   
ATOM    475  HN  ALA    47     -22.030   5.828   0.155  1.00 10.00      A   
ATOM    476  CA  ALA    47     -22.843   6.244   2.070  1.00 10.00      A   
ATOM    477  CB  ALA    47     -23.663   4.975   1.905  1.00 10.00      A   
ATOM    478  C   ALA    47     -21.959   6.144   3.306  1.00 10.00      A   
ATOM    479  O   ALA    47     -22.371   6.508   4.407  1.00 10.00      A   
ATOM    480  N   MET    48     -20.738   5.657   3.107  1.00 10.00      A   
ATOM    481  HN  MET    48     -20.477   5.388   2.201  1.00 10.00      A   
ATOM    482  CA  MET    48     -19.781   5.507   4.192  1.00 10.00      A   
ATOM    483  CB  MET    48     -18.661   4.543   3.790  1.00 10.00      A   
ATOM    484  CG  MET    48     -19.057   3.076   3.838  1.00 10.00      A   
ATOM    485  SD  MET    48     -17.839   1.994   3.063  1.00 10.00      A   
ATOM    486  CE  MET    48     -16.432   2.213   4.154  1.00 10.00      A   
ATOM    487  C   MET    48     -19.199   6.857   4.599  1.00 10.00      A   
ATOM    488  O   MET    48     -19.081   7.155   5.784  1.00 10.00      A   
ATOM    489  N   ARG    49     -18.848   7.676   3.615  1.00 10.00      A   
ATOM    490  HN  ARG    49     -18.968   7.386   2.683  1.00 10.00      A   
ATOM    491  CA  ARG    49     -18.284   8.995   3.886  1.00 10.00      A   
ATOM    492  CB  ARG    49     -17.677   9.615   2.624  1.00 10.00      A   
ATOM    493  CG  ARG    49     -16.260   9.149   2.336  1.00 10.00      A   
ATOM    494  CD  ARG    49     -15.357  10.310   1.941  1.00 10.00      A   
ATOM    495  NE  ARG    49     -15.305  10.510   0.490  1.00 10.00      A   
ATOM    496  HE  ARG    49     -16.151  10.422  -0.008  1.00 10.00      A   
ATOM    497  CZ  ARG    49     -14.190  10.808  -0.187  1.00 10.00      A   
ATOM    498  NH1 ARG    49     -13.036  10.946   0.450  1.00 10.00      A   
ATOM    499 HH11 ARG    49     -12.166  11.180  -0.080  1.00 10.00      A   
ATOM    500 HH12 ARG    49     -12.988  10.825   1.485  1.00 10.00      A   
ATOM    501  NH2 ARG    49     -14.234  10.971  -1.502  1.00 10.00      A   
ATOM    502 HH21 ARG    49     -15.139  10.868  -2.014  1.00 10.00      A   
ATOM    503 HH22 ARG    49     -13.361  11.200  -2.033  1.00 10.00      A   
ATOM    504  C   ARG    49     -19.324   9.925   4.497  1.00 10.00      A   
ATOM    505  O   ARG    49     -18.997  10.811   5.285  1.00 10.00      A   
ATOM    506  N   LYS    50     -20.583   9.710   4.143  1.00 10.00      A   
ATOM    507  HN  LYS    50     -20.787   8.991   3.503  1.00 10.00      A   
ATOM    508  CA  LYS    50     -21.673  10.525   4.669  1.00 10.00      A   
ATOM    509  CB  LYS    50     -22.726  10.785   3.592  1.00 10.00      A   
ATOM    510  CG  LYS    50     -22.295  11.776   2.525  1.00 10.00      A   
ATOM    511  CD  LYS    50     -23.484  12.251   1.710  1.00 10.00      A   
ATOM    512  CE  LYS    50     -23.076  13.312   0.702  1.00 10.00      A   
ATOM    513  NZ  LYS    50     -24.254  13.921   0.028  1.00 10.00      A   
ATOM    514  HZ1 LYS    50     -23.941  14.601  -0.695  1.00 10.00      A   
ATOM    515  HZ2 LYS    50     -24.846  14.421   0.722  1.00 10.00      A   
ATOM    516  HZ3 LYS    50     -24.827  13.185  -0.428  1.00 10.00      A   
ATOM    517  C   LYS    50     -22.316   9.867   5.889  1.00 10.00      A   
ATOM    518  O   LYS    50     -23.391  10.274   6.335  1.00 10.00      A   
ATOM    519  N   SER    51     -21.653   8.852   6.424  1.00 10.00      A   
ATOM    520  HN  SER    51     -20.803   8.573   6.022  1.00 10.00      A   
ATOM    521  CA  SER    51     -22.149   8.141   7.593  1.00 10.00      A   
ATOM    522  CB  SER    51     -21.493   6.757   7.690  1.00 10.00      A   
ATOM    523  OG  SER    51     -21.605   6.216   8.997  1.00 10.00      A   
ATOM    524  HG  SER    51     -22.263   5.496   8.995  1.00 10.00      A   
ATOM    525  C   SER    51     -21.884   8.942   8.863  1.00 10.00      A   
ATOM    526  O   SER    51     -20.872   9.642   8.970  1.00 10.00      A   
ATOM    527  N   GLY    52     -22.799   8.852   9.816  1.00 10.00      A   
ATOM    528  HN  GLY    52     -23.595   8.296   9.666  1.00 10.00      A   
ATOM    529  CA  GLY    52     -22.635   9.558  11.069  1.00 10.00      A   
ATOM    530  C   GLY    52     -21.507   8.969  11.888  1.00 10.00      A   
ATOM    531  O   GLY    52     -20.771   9.691  12.561  1.00 10.00      A   
ATOM    532  N   TYR    53     -21.354   7.651  11.804  1.00 10.00      A   
ATOM    533  HN  TYR    53     -21.960   7.136  11.228  1.00 10.00      A   
ATOM    534  CA  TYR    53     -20.304   6.952  12.529  1.00 10.00      A   
ATOM    535  CB  TYR    53     -20.481   5.438  12.379  1.00 10.00      A   
ATOM    536  CG  TYR    53     -19.436   4.615  13.099  1.00 10.00      A   
ATOM    537  CD1 TYR    53     -19.508   4.404  14.471  1.00 10.00      A   
ATOM    538  CD2 TYR    53     -18.379   4.042  12.403  1.00 10.00      A   
ATOM    539  CE1 TYR    53     -18.555   3.649  15.127  1.00 10.00      A   
ATOM    540  CE2 TYR    53     -17.423   3.287  13.051  1.00 10.00      A   
ATOM    541  CZ  TYR    53     -17.514   3.093  14.412  1.00 10.00      A   
ATOM    542  OH  TYR    53     -16.564   2.337  15.060  1.00 10.00      A   
ATOM    543  HH  TYR    53     -16.989   1.824  15.762  1.00 10.00      A   
ATOM    544  C   TYR    53     -18.940   7.385  12.000  1.00 10.00      A   
ATOM    545  O   TYR    53     -17.979   7.530  12.754  1.00 10.00      A   
ATOM    546  N   TYR    54     -18.883   7.615  10.695  1.00 10.00      A   
ATOM    547  HN  TYR    54     -19.696   7.492  10.158  1.00 10.00      A   
ATOM    548  CA  TYR    54     -17.659   8.044  10.032  1.00 10.00      A   
ATOM    549  CB  TYR    54     -17.888   8.099   8.515  1.00 10.00      A   
ATOM    550  CG  TYR    54     -16.788   8.776   7.723  1.00 10.00      A   
ATOM    551  CD1 TYR    54     -15.706   8.054   7.235  1.00 10.00      A   
ATOM    552  CD2 TYR    54     -16.837  10.139   7.457  1.00 10.00      A   
ATOM    553  CE1 TYR    54     -14.706   8.672   6.508  1.00 10.00      A   
ATOM    554  CE2 TYR    54     -15.843  10.764   6.732  1.00 10.00      A   
ATOM    555  CZ  TYR    54     -14.781  10.026   6.261  1.00 10.00      A   
ATOM    556  OH  TYR    54     -13.789  10.648   5.542  1.00 10.00      A   
ATOM    557  HH  TYR    54     -13.513  11.461   6.012  1.00 10.00      A   
ATOM    558  C   TYR    54     -17.209   9.411  10.543  1.00 10.00      A   
ATOM    559  O   TYR    54     -16.045   9.601  10.892  1.00 10.00      A   
ATOM    560  N   ALA    55     -18.145  10.346  10.597  1.00 10.00      A   
ATOM    561  HN  ALA    55     -19.061  10.118  10.329  1.00 10.00      A   
ATOM    562  CA  ALA    55     -17.856  11.704  11.042  1.00 10.00      A   
ATOM    563  CB  ALA    55     -19.085  12.583  10.879  1.00 10.00      A   
ATOM    564  C   ALA    55     -17.354  11.750  12.481  1.00 10.00      A   
ATOM    565  O   ALA    55     -16.343  12.390  12.771  1.00 10.00      A   
ATOM    566  N   GLN    56     -18.035  11.040  13.369  1.00 10.00      A   
ATOM    567  HN  GLN    56     -18.809  10.513  13.070  1.00 10.00      A   
ATOM    568  CA  GLN    56     -17.674  11.031  14.783  1.00 10.00      A   
ATOM    569  CB  GLN    56     -18.866  10.580  15.627  1.00 10.00      A   
ATOM    570  CG  GLN    56     -20.154  11.329  15.334  1.00 10.00      A   
ATOM    571  CD  GLN    56     -21.360  10.686  15.986  1.00 10.00      A   
ATOM    572  OE1 GLN    56     -21.396   9.472  16.209  1.00 10.00      A   
ATOM    573  NE2 GLN    56     -22.359  11.497  16.294  1.00 10.00      A   
ATOM    574 HE21 GLN    56     -22.262  12.452  16.085  1.00 10.00      A   
ATOM    575 HE22 GLN    56     -23.156  11.112  16.716  1.00 10.00      A   
ATOM    576  C   GLN    56     -16.465  10.145  15.088  1.00 10.00      A   
ATOM    577  O   GLN    56     -16.064  10.022  16.244  1.00 10.00      A   
ATOM    578  N   ASN    57     -15.873   9.539  14.067  1.00 10.00      A   
ATOM    579  HN  ASN    57     -16.202   9.692  13.156  1.00 10.00      A   
ATOM    580  CA  ASN    57     -14.727   8.659  14.290  1.00 10.00      A   
ATOM    581  CB  ASN    57     -15.104   7.186  14.089  1.00 10.00      A   
ATOM    582  CG  ASN    57     -15.864   6.613  15.271  1.00 10.00      A   
ATOM    583  OD1 ASN    57     -15.277   6.041  16.184  1.00 10.00      A   
ATOM    584  ND2 ASN    57     -17.178   6.756  15.259  1.00 10.00      A   
ATOM    585 HD21 ASN    57     -17.585   7.216  14.490  1.00 10.00      A   
ATOM    586 HD22 ASN    57     -17.693   6.413  16.022  1.00 10.00      A   
ATOM    587  C   ASN    57     -13.523   9.024  13.430  1.00 10.00      A   
ATOM    588  O   ASN    57     -12.453   9.332  13.952  1.00 10.00      A   
ATOM    589  N   ILE    58     -13.702   8.986  12.117  1.00 10.00      A   
ATOM    590  HN  ILE    58     -14.589   8.761  11.759  1.00 10.00      A   
ATOM    591  CA  ILE    58     -12.623   9.296  11.185  1.00 10.00      A   
ATOM    592  CB  ILE    58     -12.919   8.728   9.778  1.00 10.00      A   
ATOM    593  CG1 ILE    58     -13.144   7.214   9.846  1.00 10.00      A   
ATOM    594  CG2 ILE    58     -11.801   9.067   8.796  1.00 10.00      A   
ATOM    595  CD1 ILE    58     -12.003   6.448  10.482  1.00 10.00      A   
ATOM    596  C   ILE    58     -12.401  10.803  11.096  1.00 10.00      A   
ATOM    597  O   ILE    58     -11.273  11.282  11.230  1.00 10.00      A   
ATOM    598  N   GLY    59     -13.484  11.541  10.885  1.00 10.00      A   
ATOM    599  HN  GLY    59     -14.356  11.103  10.807  1.00 10.00      A   
ATOM    600  CA  GLY    59     -13.389  12.983  10.782  1.00 10.00      A   
ATOM    601  C   GLY    59     -12.916  13.600  12.080  1.00 10.00      A   
ATOM    602  O   GLY    59     -11.868  14.245  12.127  1.00 10.00      A   
ATOM    603  N   GLU    60     -13.683  13.387  13.138  1.00 10.00      A   
ATOM    604  HN  GLU    60     -14.508  12.862  13.033  1.00 10.00      A   
ATOM    605  CA  GLU    60     -13.339  13.916  14.450  1.00 10.00      A   
ATOM    606  CB  GLU    60     -14.598  14.150  15.288  1.00 10.00      A   
ATOM    607  CG  GLU    60     -15.460  15.306  14.803  1.00 10.00      A   
ATOM    608  CD  GLU    60     -16.658  15.564  15.691  1.00 10.00      A   
ATOM    609  OE1 GLU    60     -16.626  15.172  16.880  1.00 10.00      A   
ATOM    610  OE2 GLU    60     -17.639  16.165  15.205  1.00 10.00      A   
ATOM    611  C   GLU    60     -12.372  12.982  15.173  1.00 10.00      A   
ATOM    612  O   GLU    60     -12.700  12.402  16.210  1.00 10.00      A   
ATOM    613  N   SER    61     -11.181  12.840  14.614  1.00 10.00      A   
ATOM    614  HN  SER    61     -10.981  13.332  13.786  1.00 10.00      A   
ATOM    615  CA  SER    61     -10.155  11.984  15.188  1.00 10.00      A   
ATOM    616  CB  SER    61      -9.411  11.262  14.064  1.00 10.00      A   
ATOM    617  OG  SER    61      -9.328  12.087  12.913  1.00 10.00      A   
ATOM    618  HG  SER    61      -9.972  11.783  12.255  1.00 10.00      A   
ATOM    619  C   SER    61      -9.179  12.806  16.023  1.00 10.00      A   
ATOM    620  O   SER    61      -9.266  14.033  16.066  1.00 10.00      A   
ATOM    621  N   SER    62      -8.243  12.131  16.673  1.00 10.00      A   
ATOM    622  HN  SER    62      -8.213  11.151  16.593  1.00 10.00      A   
ATOM    623  CA  SER    62      -7.261  12.804  17.509  1.00 10.00      A   
ATOM    624  CB  SER    62      -6.770  11.861  18.606  1.00 10.00      A   
ATOM    625  OG  SER    62      -7.862  11.323  19.332  1.00 10.00      A   
ATOM    626  HG  SER    62      -8.474  10.893  18.720  1.00 10.00      A   
ATOM    627  C   SER    62      -6.082  13.333  16.691  1.00 10.00      A   
ATOM    628  O   SER    62      -5.325  14.189  17.158  1.00 10.00      A   
ATOM    629  N   LEU    63      -5.931  12.825  15.472  1.00 10.00      A   
ATOM    630  HN  LEU    63      -6.556  12.136  15.164  1.00 10.00      A   
ATOM    631  CA  LEU    63      -4.845  13.247  14.591  1.00 10.00      A   
ATOM    632  CB  LEU    63      -3.940  12.054  14.265  1.00 10.00      A   
ATOM    633  CG  LEU    63      -3.345  11.304  15.459  1.00 10.00      A   
ATOM    634  CD1 LEU    63      -2.569  10.082  14.992  1.00 10.00      A   
ATOM    635  CD2 LEU    63      -2.459  12.222  16.286  1.00 10.00      A   
ATOM    636  C   LEU    63      -5.393  13.845  13.298  1.00 10.00      A   
ATOM    637  O   LEU    63      -4.780  13.720  12.235  1.00 10.00      A   
ATOM    638  N   ARG    64      -6.547  14.497  13.403  1.00 10.00      A   
ATOM    639  HN  ARG    64      -6.971  14.572  14.283  1.00 10.00      A   
ATOM    640  CA  ARG    64      -7.198  15.104  12.245  1.00 10.00      A   
ATOM    641  CB  ARG    64      -8.652  15.480  12.562  1.00 10.00      A   
ATOM    642  CG  ARG    64      -8.818  16.449  13.723  1.00 10.00      A   
ATOM    643  CD  ARG    64     -10.218  16.378  14.310  1.00 10.00      A   
ATOM    644  NE  ARG    64     -11.237  16.899  13.402  1.00 10.00      A   
ATOM    645  HE  ARG    64     -11.096  16.762  12.436  1.00 10.00      A   
ATOM    646  CZ  ARG    64     -12.333  17.534  13.810  1.00 10.00      A   
ATOM    647  NH1 ARG    64     -12.549  17.720  15.108  1.00 10.00      A   
ATOM    648 HH11 ARG    64     -13.406  18.218  15.430  1.00 10.00      A   
ATOM    649 HH12 ARG    64     -11.863  17.366  15.811  1.00 10.00      A   
ATOM    650  NH2 ARG    64     -13.214  17.982  12.922  1.00 10.00      A   
ATOM    651 HH21 ARG    64     -13.049  17.839  11.899  1.00 10.00      A   
ATOM    652 HH22 ARG    64     -14.074  18.481  13.240  1.00 10.00      A   
ATOM    653  C   ARG    64      -6.425  16.309  11.707  1.00 10.00      A   
ATOM    654  O   ARG    64      -6.301  16.487  10.494  1.00 10.00      A   
ATOM    655  N   THR    65      -5.895  17.126  12.607  1.00 10.00      A   
ATOM    656  HN  THR    65      -6.002  16.928  13.562  1.00 10.00      A   
ATOM    657  CA  THR    65      -5.148  18.308  12.211  1.00 10.00      A   
ATOM    658  CB  THR    65      -5.414  19.482  13.174  1.00 10.00      A   
ATOM    659  OG1 THR    65      -6.724  19.351  13.743  1.00 10.00      A   
ATOM    660  HG1 THR    65      -7.380  19.272  13.035  1.00 10.00      A   
ATOM    661  CG2 THR    65      -5.323  20.806  12.434  1.00 10.00      A   
ATOM    662  C   THR    65      -3.650  18.015  12.173  1.00 10.00      A   
ATOM    663  O   THR    65      -3.083  17.502  13.138  1.00 10.00      A   
ATOM    664  N   ILE    66      -3.021  18.330  11.053  1.00 10.00      A   
ATOM    665  HN  ILE    66      -3.532  18.723  10.311  1.00 10.00      A   
ATOM    666  CA  ILE    66      -1.591  18.108  10.890  1.00 10.00      A   
ATOM    667  CB  ILE    66      -1.213  17.961   9.401  1.00 10.00      A   
ATOM    668  CG1 ILE    66      -2.118  16.925   8.725  1.00 10.00      A   
ATOM    669  CG2 ILE    66       0.253  17.568   9.253  1.00 10.00      A   
ATOM    670  CD1 ILE    66      -1.927  16.823   7.223  1.00 10.00      A   
ATOM    671  C   ILE    66      -0.804  19.265  11.504  1.00 10.00      A   
ATOM    672  O   ILE    66      -1.105  20.434  11.257  1.00 10.00      A   
ATOM    673  N   HIS    67       0.193  18.931  12.311  1.00 10.00      A   
ATOM    674  HN  HIS    67       0.382  17.980  12.466  1.00 10.00      A   
ATOM    675  CA  HIS    67       1.026  19.935  12.965  1.00 10.00      A   
ATOM    676  CB  HIS    67       1.525  19.433  14.329  1.00 10.00      A   
ATOM    677  CG  HIS    67       0.470  19.355  15.392  1.00 10.00      A   
ATOM    678  ND1 HIS    67       0.449  20.182  16.498  1.00 10.00      A   
ATOM    679  HD1 HIS    67       1.105  20.881  16.706  1.00 10.00      A   
ATOM    680  CD2 HIS    67      -0.603  18.534  15.519  1.00 10.00      A   
ATOM    681  CE1 HIS    67      -0.588  19.872  17.253  1.00 10.00      A   
ATOM    682  NE2 HIS    67      -1.241  18.878  16.684  1.00 10.00      A   
ATOM    683  HE2 HIS    67      -2.054  18.449  17.042  1.00 10.00      A   
ATOM    684  C   HIS    67       2.210  20.308  12.081  1.00 10.00      A   
ATOM    685  O   HIS    67       3.276  19.699  12.168  1.00 10.00      A   
ATOM    686  N   LEU    68       2.013  21.314  11.238  1.00 10.00      A   
ATOM    687  HN  LEU    68       1.140  21.761  11.234  1.00 10.00      A   
ATOM    688  CA  LEU    68       3.050  21.779  10.318  1.00 10.00      A   
ATOM    689  CB  LEU    68       2.526  22.940   9.474  1.00 10.00      A   
ATOM    690  CG  LEU    68       1.205  22.706   8.739  1.00 10.00      A   
ATOM    691  CD1 LEU    68       0.717  23.995   8.100  1.00 10.00      A   
ATOM    692  CD2 LEU    68       1.365  21.615   7.694  1.00 10.00      A   
ATOM    693  C   LEU    68       4.313  22.215  11.053  1.00 10.00      A   
ATOM    694  O   LEU    68       5.427  22.023  10.563  1.00 10.00      A   
ATOM    695  N   ALA    69       4.136  22.787  12.239  1.00 10.00      A   
ATOM    696  HN  ALA    69       3.224  22.891  12.588  1.00 10.00      A   
ATOM    697  CA  ALA    69       5.263  23.266  13.034  1.00 10.00      A   
ATOM    698  CB  ALA    69       4.771  24.043  14.245  1.00 10.00      A   
ATOM    699  C   ALA    69       6.191  22.133  13.468  1.00 10.00      A   
ATOM    700  O   ALA    69       7.380  22.349  13.695  1.00 10.00      A   
ATOM    701  N   GLN    70       5.659  20.922  13.552  1.00 10.00      A   
ATOM    702  HN  GLN    70       4.719  20.791  13.307  1.00 10.00      A   
ATOM    703  CA  GLN    70       6.450  19.775  13.984  1.00 10.00      A   
ATOM    704  CB  GLN    70       5.603  18.817  14.818  1.00 10.00      A   
ATOM    705  CG  GLN    70       5.078  19.432  16.106  1.00 10.00      A   
ATOM    706  CD  GLN    70       4.159  18.499  16.867  1.00 10.00      A   
ATOM    707  OE1 GLN    70       3.497  17.648  16.279  1.00 10.00      A   
ATOM    708  NE2 GLN    70       4.103  18.661  18.178  1.00 10.00      A   
ATOM    709 HE21 GLN    70       4.653  19.364  18.583  1.00 10.00      A   
ATOM    710 HE22 GLN    70       3.510  18.071  18.692  1.00 10.00      A   
ATOM    711  C   GLN    70       7.091  19.044  12.812  1.00 10.00      A   
ATOM    712  O   GLN    70       7.815  18.066  13.004  1.00 10.00      A   
ATOM    713  N   LEU    71       6.818  19.512  11.602  1.00 10.00      A   
ATOM    714  HN  LEU    71       6.220  20.284  11.509  1.00 10.00      A   
ATOM    715  CA  LEU    71       7.377  18.898  10.405  1.00 10.00      A   
ATOM    716  CB  LEU    71       6.263  18.536   9.414  1.00 10.00      A   
ATOM    717  CG  LEU    71       4.898  18.158  10.003  1.00 10.00      A   
ATOM    718  CD1 LEU    71       3.857  18.052   8.900  1.00 10.00      A   
ATOM    719  CD2 LEU    71       4.977  16.858  10.793  1.00 10.00      A   
ATOM    720  C   LEU    71       8.362  19.848   9.732  1.00 10.00      A   
ATOM    721  O   LEU    71       9.057  19.475   8.788  1.00 10.00      A   
ATOM    722  N   ARG    72       8.420  21.075  10.243  1.00 10.00      A   
ATOM    723  HN  ARG    72       7.857  21.285  11.015  1.00 10.00      A   
ATOM    724  CA  ARG    72       9.289  22.122   9.705  1.00 10.00      A   
ATOM    725  CB  ARG    72       9.239  23.351  10.626  1.00 10.00      A   
ATOM    726  CG  ARG    72       9.656  24.664   9.977  1.00 10.00      A   
ATOM    727  CD  ARG    72      11.159  24.886  10.060  1.00 10.00      A   
ATOM    728  NE  ARG    72      11.626  25.040  11.439  1.00 10.00      A   
ATOM    729  HE  ARG    72      11.052  25.555  12.053  1.00 10.00      A   
ATOM    730  CZ  ARG    72      12.778  24.541  11.897  1.00 10.00      A   
ATOM    731  NH1 ARG    72      13.581  23.856  11.092  1.00 10.00      A   
ATOM    732 HH11 ARG    72      13.319  23.699  10.101  1.00 10.00      A   
ATOM    733 HH12 ARG    72      14.484  23.472  11.455  1.00 10.00      A   
ATOM    734  NH2 ARG    72      13.128  24.723  13.164  1.00 10.00      A   
ATOM    735 HH21 ARG    72      12.504  25.254  13.815  1.00 10.00      A   
ATOM    736 HH22 ARG    72      14.033  24.334  13.518  1.00 10.00      A   
ATOM    737  C   ARG    72      10.735  21.655   9.523  1.00 10.00      A   
ATOM    738  O   ARG    72      11.385  21.991   8.528  1.00 10.00      A   
ATOM    739  N   ASP    73      11.229  20.880  10.473  1.00 10.00      A   
ATOM    740  HN  ASP    73      10.659  20.635  11.238  1.00 10.00      A   
ATOM    741  CA  ASP    73      12.602  20.395  10.421  1.00 10.00      A   
ATOM    742  CB  ASP    73      13.010  19.760  11.749  1.00 10.00      A   
ATOM    743  CG  ASP    73      14.511  19.717  11.921  1.00 10.00      A   
ATOM    744  OD1 ASP    73      15.071  18.607  12.060  1.00 10.00      A   
ATOM    745  OD2 ASP    73      15.143  20.796  11.909  1.00 10.00      A   
ATOM    746  C   ASP    73      12.853  19.429   9.264  1.00 10.00      A   
ATOM    747  O   ASP    73      13.862  19.541   8.563  1.00 10.00      A   
ATOM    748  N   VAL    74      11.939  18.491   9.053  1.00 10.00      A   
ATOM    749  HN  VAL    74      11.144  18.453   9.625  1.00 10.00      A   
ATOM    750  CA  VAL    74      12.100  17.513   7.981  1.00 10.00      A   
ATOM    751  CB  VAL    74      11.373  16.179   8.271  1.00 10.00      A   
ATOM    752  CG1 VAL    74       9.874  16.286   8.023  1.00 10.00      A   
ATOM    753  CG2 VAL    74      11.984  15.047   7.459  1.00 10.00      A   
ATOM    754  C   VAL    74      11.688  18.073   6.618  1.00 10.00      A   
ATOM    755  O   VAL    74      12.261  17.705   5.589  1.00 10.00      A   
ATOM    756  N   LEU    75      10.712  18.980   6.615  1.00 10.00      A   
ATOM    757  HN  LEU    75      10.293  19.236   7.468  1.00 10.00      A   
ATOM    758  CA  LEU    75      10.238  19.591   5.376  1.00 10.00      A   
ATOM    759  CB  LEU    75       9.049  20.522   5.639  1.00 10.00      A   
ATOM    760  CG  LEU    75       7.738  19.847   6.051  1.00 10.00      A   
ATOM    761  CD1 LEU    75       6.670  20.887   6.344  1.00 10.00      A   
ATOM    762  CD2 LEU    75       7.263  18.888   4.975  1.00 10.00      A   
ATOM    763  C   LEU    75      11.364  20.359   4.700  1.00 10.00      A   
ATOM    764  O   LEU    75      11.477  20.365   3.475  1.00 10.00      A   
ATOM    765  N   ARG    76      12.206  20.987   5.513  1.00 10.00      A   
ATOM    766  HN  ARG    76      12.060  20.936   6.484  1.00 10.00      A   
ATOM    767  CA  ARG    76      13.333  21.755   5.007  1.00 10.00      A   
ATOM    768  CB  ARG    76      13.842  22.718   6.081  1.00 10.00      A   
ATOM    769  CG  ARG    76      13.316  24.137   5.942  1.00 10.00      A   
ATOM    770  CD  ARG    76      13.444  24.911   7.245  1.00 10.00      A   
ATOM    771  NE  ARG    76      14.742  24.704   7.888  1.00 10.00      A   
ATOM    772  HE  ARG    76      15.169  23.825   7.769  1.00 10.00      A   
ATOM    773  CZ  ARG    76      15.378  25.620   8.614  1.00 10.00      A   
ATOM    774  NH1 ARG    76      14.849  26.825   8.804  1.00 10.00      A   
ATOM    775 HH11 ARG    76      15.361  27.532   9.375  1.00 10.00      A   
ATOM    776 HH12 ARG    76      13.916  27.078   8.386  1.00 10.00      A   
ATOM    777  NH2 ARG    76      16.546  25.317   9.171  1.00 10.00      A   
ATOM    778 HH21 ARG    76      17.055  26.025   9.743  1.00 10.00      A   
ATOM    779 HH22 ARG    76      16.963  24.366   9.040  1.00 10.00      A   
ATOM    780  C   ARG    76      14.457  20.838   4.535  1.00 10.00      A   
ATOM    781  O   ARG    76      15.343  21.261   3.796  1.00 10.00      A   
ATOM    782  N   GLN    77      14.406  19.579   4.949  1.00 10.00      A   
ATOM    783  HN  GLN    77      13.660  19.293   5.516  1.00 10.00      A   
ATOM    784  CA  GLN    77      15.420  18.606   4.571  1.00 10.00      A   
ATOM    785  CB  GLN    77      15.441  17.438   5.564  1.00 10.00      A   
ATOM    786  CG  GLN    77      16.409  16.318   5.205  1.00 10.00      A   
ATOM    787  CD  GLN    77      16.126  15.037   5.966  1.00 10.00      A   
ATOM    788  OE1 GLN    77      15.634  15.064   7.093  1.00 10.00      A   
ATOM    789  NE2 GLN    77      16.438  13.904   5.354  1.00 10.00      A   
ATOM    790 HE21 GLN    77      16.836  13.955   4.452  1.00 10.00      A   
ATOM    791 HE22 GLN    77      16.264  13.061   5.823  1.00 10.00      A   
ATOM    792  C   GLN    77      15.170  18.089   3.159  1.00 10.00      A   
ATOM    793  O   GLN    77      16.015  18.240   2.277  1.00 10.00      A   
ATOM    794  N   LYS    78      13.990  17.514   2.945  1.00 10.00      A   
ATOM    795  HN  LYS    78      13.343  17.466   3.683  1.00 10.00      A   
ATOM    796  CA  LYS    78      13.626  16.952   1.645  1.00 10.00      A   
ATOM    797  CB  LYS    78      12.259  16.266   1.729  1.00 10.00      A   
ATOM    798  CG  LYS    78      12.153  15.210   2.822  1.00 10.00      A   
ATOM    799  CD  LYS    78      13.120  14.063   2.579  1.00 10.00      A   
ATOM    800  CE  LYS    78      13.048  13.025   3.688  1.00 10.00      A   
ATOM    801  NZ  LYS    78      13.993  11.903   3.454  1.00 10.00      A   
ATOM    802  HZ1 LYS    78      14.895  12.267   3.065  1.00 10.00      A   
ATOM    803  HZ2 LYS    78      13.590  11.228   2.772  1.00 10.00      A   
ATOM    804  HZ3 LYS    78      14.189  11.407   4.346  1.00 10.00      A   
ATOM    805  C   LYS    78      13.619  18.015   0.547  1.00 10.00      A   
ATOM    806  O   LYS    78      14.095  17.786  -0.565  1.00 10.00      A   
ATOM    807  N   LEU    79      13.087  19.185   0.871  1.00 10.00      A   
ATOM    808  HN  LEU    79      12.732  19.316   1.774  1.00 10.00      A   
ATOM    809  CA  LEU    79      13.014  20.278  -0.089  1.00 10.00      A   
ATOM    810  CB  LEU    79      11.954  21.295   0.328  1.00 10.00      A   
ATOM    811  CG  LEU    79      10.503  20.817   0.298  1.00 10.00      A   
ATOM    812  CD1 LEU    79       9.591  21.869   0.906  1.00 10.00      A   
ATOM    813  CD2 LEU    79      10.073  20.486  -1.124  1.00 10.00      A   
ATOM    814  C   LEU    79      14.363  20.962  -0.263  1.00 10.00      A   
ATOM    815  O   LEU    79      14.592  21.649  -1.257  1.00 10.00      A   
ATOM    816  N   GLY    80      15.261  20.748   0.691  1.00 10.00      A   
ATOM    817  HN  GLY    80      15.028  20.163   1.443  1.00 10.00      A   
ATOM    818  CA  GLY    80      16.578  21.361   0.635  1.00 10.00      A   
ATOM    819  C   GLY    80      17.386  20.932  -0.576  1.00 10.00      A   
ATOM    820  O   GLY    80      18.263  21.661  -1.039  1.00 10.00      A   
ATOM    821  N   GLU    81      17.081  19.755  -1.105  1.00 10.00      A   
ATOM    822  HN  GLU    81      16.365  19.222  -0.703  1.00 10.00      A   
ATOM    823  CA  GLU    81      17.791  19.237  -2.266  1.00 10.00      A   
ATOM    824  CB  GLU    81      17.601  17.726  -2.395  1.00 10.00      A   
ATOM    825  CG  GLU    81      18.479  16.909  -1.462  1.00 10.00      A   
ATOM    826  CD  GLU    81      18.434  15.427  -1.769  1.00 10.00      A   
ATOM    827  OE1 GLU    81      19.030  15.000  -2.788  1.00 10.00      A   
ATOM    828  OE2 GLU    81      17.815  14.675  -0.991  1.00 10.00      A   
ATOM    829  C   GLU    81      17.369  19.939  -3.557  1.00 10.00      A   
ATOM    830  O   GLU    81      17.980  19.737  -4.607  1.00 10.00      A   
ATOM    831  N   ARG    82      16.329  20.764  -3.485  1.00 10.00      A   
ATOM    832  HN  ARG    82      15.880  20.900  -2.622  1.00 10.00      A   
ATOM    833  CA  ARG    82      15.855  21.477  -4.667  1.00 10.00      A   
ATOM    834  CB  ARG    82      14.584  20.843  -5.241  1.00 10.00      A   
ATOM    835  CG  ARG    82      13.497  20.555  -4.219  1.00 10.00      A   
ATOM    836  CD  ARG    82      12.688  19.329  -4.614  1.00 10.00      A   
ATOM    837  NE  ARG    82      13.530  18.137  -4.709  1.00 10.00      A   
ATOM    838  HE  ARG    82      14.477  18.275  -4.951  1.00 10.00      A   
ATOM    839  CZ  ARG    82      13.103  16.891  -4.496  1.00 10.00      A   
ATOM    840  NH1 ARG    82      11.836  16.654  -4.172  1.00 10.00      A   
ATOM    841 HH11 ARG    82      11.515  15.674  -4.010  1.00 10.00      A   
ATOM    842 HH12 ARG    82      11.156  17.440  -4.081  1.00 10.00      A   
ATOM    843  NH2 ARG    82      13.949  15.876  -4.593  1.00 10.00      A   
ATOM    844 HH21 ARG    82      14.949  16.048  -4.838  1.00 10.00      A   
ATOM    845 HH22 ARG    82      13.621  14.901  -4.426  1.00 10.00      A   
ATOM    846  C   ARG    82      15.667  22.974  -4.427  1.00 10.00      A   
ATOM    847  O   ARG    82      15.722  23.767  -5.365  1.00 10.00      A   
ATOM    848  N   PHE    83      15.447  23.360  -3.180  1.00 10.00      A   
ATOM    849  HN  PHE    83      15.414  22.689  -2.466  1.00 10.00      A   
ATOM    850  CA  PHE    83      15.257  24.762  -2.837  1.00 10.00      A   
ATOM    851  CB  PHE    83      13.767  25.095  -2.698  1.00 10.00      A   
ATOM    852  CG  PHE    83      13.039  25.242  -4.005  1.00 10.00      A   
ATOM    853  CD1 PHE    83      12.083  24.316  -4.389  1.00 10.00      A   
ATOM    854  CD2 PHE    83      13.307  26.310  -4.846  1.00 10.00      A   
ATOM    855  CE1 PHE    83      11.408  24.451  -5.586  1.00 10.00      A   
ATOM    856  CE2 PHE    83      12.637  26.452  -6.046  1.00 10.00      A   
ATOM    857  CZ  PHE    83      11.686  25.522  -6.416  1.00 10.00      A   
ATOM    858  C   PHE    83      15.989  25.114  -1.551  1.00 10.00      A   
ATOM    859  O   PHE    83      16.417  24.233  -0.801  1.00 10.00      A   
ATOM    860  N   ASP    84      16.133  26.407  -1.301  1.00 10.00      A   
ATOM    861  HN  ASP    84      15.780  27.057  -1.943  1.00 10.00      A   
ATOM    862  CA  ASP    84      16.801  26.887  -0.101  1.00 10.00      A   
ATOM    863  CB  ASP    84      17.436  28.256  -0.346  1.00 10.00      A   
ATOM    864  CG  ASP    84      18.706  28.175  -1.160  1.00 10.00      A   
ATOM    865  OD1 ASP    84      19.735  27.718  -0.619  1.00 10.00      A   
ATOM    866  OD2 ASP    84      18.686  28.582  -2.338  1.00 10.00      A   
ATOM    867  C   ASP    84      15.810  27.000   1.041  1.00 10.00      A   
ATOM    868  O   ASP    84      14.613  27.191   0.814  1.00 10.00      A   
ATOM    869  N   GLN    85      16.309  26.915   2.269  1.00 10.00      A   
ATOM    870  HN  GLN    85      17.276  26.784   2.388  1.00 10.00      A   
ATOM    871  CA  GLN    85      15.455  27.010   3.448  1.00 10.00      A   
ATOM    872  CB  GLN    85      16.237  26.740   4.742  1.00 10.00      A   
ATOM    873  CG  GLN    85      17.088  27.902   5.235  1.00 10.00      A   
ATOM    874  CD  GLN    85      18.500  27.890   4.680  1.00 10.00      A   
ATOM    875  OE1 GLN    85      18.747  27.409   3.572  1.00 10.00      A   
ATOM    876  NE2 GLN    85      19.433  28.436   5.442  1.00 10.00      A   
ATOM    877 HE21 GLN    85      19.163  28.817   6.306  1.00 10.00      A   
ATOM    878 HE22 GLN    85      20.360  28.430   5.118  1.00 10.00      A   
ATOM    879  C   GLN    85      14.747  28.363   3.508  1.00 10.00      A   
ATOM    880  O   GLN    85      13.693  28.490   4.127  1.00 10.00      A   
ATOM    881  N   LYS    86      15.328  29.364   2.846  1.00 10.00      A   
ATOM    882  HN  LYS    86      16.173  29.195   2.380  1.00 10.00      A   
ATOM    883  CA  LYS    86      14.751  30.705   2.806  1.00 10.00      A   
ATOM    884  CB  LYS    86      15.628  31.628   1.951  1.00 10.00      A   
ATOM    885  CG  LYS    86      15.185  33.084   1.948  1.00 10.00      A   
ATOM    886  CD  LYS    86      15.844  33.872   0.826  1.00 10.00      A   
ATOM    887  CE  LYS    86      15.090  33.709  -0.483  1.00 10.00      A   
ATOM    888  NZ  LYS    86      15.639  34.581  -1.553  1.00 10.00      A   
ATOM    889  HZ1 LYS    86      15.849  35.529  -1.173  1.00 10.00      A   
ATOM    890  HZ2 LYS    86      14.942  34.681  -2.329  1.00 10.00      A   
ATOM    891  HZ3 LYS    86      16.513  34.172  -1.938  1.00 10.00      A   
ATOM    892  C   LYS    86      13.341  30.668   2.226  1.00 10.00      A   
ATOM    893  O   LYS    86      12.413  31.254   2.775  1.00 10.00      A   
ATOM    894  N   ILE    87      13.184  29.956   1.120  1.00 10.00      A   
ATOM    895  HN  ILE    87      13.956  29.480   0.743  1.00 10.00      A   
ATOM    896  CA  ILE    87      11.889  29.852   0.459  1.00 10.00      A   
ATOM    897  CB  ILE    87      12.029  29.321  -0.983  1.00 10.00      A   
ATOM    898  CG1 ILE    87      13.062  30.151  -1.756  1.00 10.00      A   
ATOM    899  CG2 ILE    87      10.682  29.344  -1.694  1.00 10.00      A   
ATOM    900  CD1 ILE    87      13.437  29.573  -3.104  1.00 10.00      A   
ATOM    901  C   ILE    87      10.941  28.952   1.247  1.00 10.00      A   
ATOM    902  O   ILE    87       9.777  29.296   1.454  1.00 10.00      A   
ATOM    903  N   ILE    88      11.453  27.812   1.693  1.00 10.00      A   
ATOM    904  HN  ILE    88      12.394  27.608   1.507  1.00 10.00      A   
ATOM    905  CA  ILE    88      10.655  26.853   2.455  1.00 10.00      A   
ATOM    906  CB  ILE    88      11.486  25.611   2.851  1.00 10.00      A   
ATOM    907  CG1 ILE    88      12.276  25.083   1.650  1.00 10.00      A   
ATOM    908  CG2 ILE    88      10.583  24.521   3.421  1.00 10.00      A   
ATOM    909  CD1 ILE    88      13.388  24.124   2.021  1.00 10.00      A   
ATOM    910  C   ILE    88      10.088  27.493   3.721  1.00 10.00      A   
ATOM    911  O   ILE    88       8.886  27.425   3.983  1.00 10.00      A   
ATOM    912  N   ASP    89      10.959  28.137   4.486  1.00 10.00      A   
ATOM    913  HN  ASP    89      11.900  28.186   4.203  1.00 10.00      A   
ATOM    914  CA  ASP    89      10.562  28.784   5.733  1.00 10.00      A   
ATOM    915  CB  ASP    89      11.794  29.321   6.465  1.00 10.00      A   
ATOM    916  CG  ASP    89      11.762  29.051   7.953  1.00 10.00      A   
ATOM    917  OD1 ASP    89      11.114  29.829   8.688  1.00 10.00      A   
ATOM    918  OD2 ASP    89      12.402  28.070   8.397  1.00 10.00      A   
ATOM    919  C   ASP    89       9.573  29.915   5.476  1.00 10.00      A   
ATOM    920  O   ASP    89       8.615  30.104   6.230  1.00 10.00      A   
ATOM    921  N   LYS    90       9.810  30.660   4.401  1.00 10.00      A   
ATOM    922  HN  LYS    90      10.590  30.456   3.843  1.00 10.00      A   
ATOM    923  CA  LYS    90       8.948  31.775   4.030  1.00 10.00      A   
ATOM    924  CB  LYS    90       9.557  32.568   2.868  1.00 10.00      A   
ATOM    925  CG  LYS    90       8.659  33.672   2.333  1.00 10.00      A   
ATOM    926  CD  LYS    90       9.283  34.378   1.140  1.00 10.00      A   
ATOM    927  CE  LYS    90       8.291  35.328   0.487  1.00 10.00      A   
ATOM    928  NZ  LYS    90       8.942  36.222  -0.507  1.00 10.00      A   
ATOM    929  HZ1 LYS    90       9.258  35.675  -1.335  1.00 10.00      A   
ATOM    930  HZ2 LYS    90       9.768  36.686  -0.079  1.00 10.00      A   
ATOM    931  HZ3 LYS    90       8.269  36.955  -0.824  1.00 10.00      A   
ATOM    932  C   LYS    90       7.548  31.295   3.656  1.00 10.00      A   
ATOM    933  O   LYS    90       6.548  31.885   4.070  1.00 10.00      A   
ATOM    934  N   THR    91       7.478  30.221   2.878  1.00 10.00      A   
ATOM    935  HN  THR    91       8.307  29.779   2.591  1.00 10.00      A   
ATOM    936  CA  THR    91       6.193  29.680   2.457  1.00 10.00      A   
ATOM    937  CB  THR    91       6.331  28.651   1.315  1.00 10.00      A   
ATOM    938  OG1 THR    91       7.345  29.076   0.391  1.00 10.00      A   
ATOM    939  HG1 THR    91       8.186  29.172   0.853  1.00 10.00      A   
ATOM    940  CG2 THR    91       5.014  28.532   0.565  1.00 10.00      A   
ATOM    941  C   THR    91       5.452  29.055   3.642  1.00 10.00      A   
ATOM    942  O   THR    91       4.262  29.304   3.836  1.00 10.00      A   
ATOM    943  N   LEU    92       6.170  28.270   4.442  1.00 10.00      A   
ATOM    944  HN  LEU    92       7.116  28.109   4.231  1.00 10.00      A   
ATOM    945  CA  LEU    92       5.585  27.621   5.613  1.00 10.00      A   
ATOM    946  CB  LEU    92       6.625  26.766   6.342  1.00 10.00      A   
ATOM    947  CG  LEU    92       6.891  25.380   5.750  1.00 10.00      A   
ATOM    948  CD1 LEU    92       8.026  24.690   6.490  1.00 10.00      A   
ATOM    949  CD2 LEU    92       5.629  24.529   5.786  1.00 10.00      A   
ATOM    950  C   LEU    92       4.988  28.647   6.569  1.00 10.00      A   
ATOM    951  O   LEU    92       3.916  28.428   7.137  1.00 10.00      A   
ATOM    952  N   ALA    93       5.680  29.770   6.727  1.00 10.00      A   
ATOM    953  HN  ALA    93       6.530  29.881   6.247  1.00 10.00      A   
ATOM    954  CA  ALA    93       5.220  30.839   7.605  1.00 10.00      A   
ATOM    955  CB  ALA    93       6.263  31.942   7.694  1.00 10.00      A   
ATOM    956  C   ALA    93       3.887  31.402   7.129  1.00 10.00      A   
ATOM    957  O   ALA    93       2.968  31.601   7.923  1.00 10.00      A   
ATOM    958  N   LEU    94       3.780  31.637   5.826  1.00 10.00      A   
ATOM    959  HN  LEU    94       4.547  31.445   5.240  1.00 10.00      A   
ATOM    960  CA  LEU    94       2.557  32.180   5.248  1.00 10.00      A   
ATOM    961  CB  LEU    94       2.797  32.634   3.808  1.00 10.00      A   
ATOM    962  CG  LEU    94       1.694  33.490   3.183  1.00 10.00      A   
ATOM    963  CD1 LEU    94       1.734  34.907   3.736  1.00 10.00      A   
ATOM    964  CD2 LEU    94       1.809  33.496   1.669  1.00 10.00      A   
ATOM    965  C   LEU    94       1.427  31.157   5.294  1.00 10.00      A   
ATOM    966  O   LEU    94       0.263  31.509   5.497  1.00 10.00      A   
ATOM    967  N   LEU    95       1.777  29.891   5.104  1.00 10.00      A   
ATOM    968  HN  LEU    95       2.722  29.677   4.931  1.00 10.00      A   
ATOM    969  CA  LEU    95       0.794  28.813   5.131  1.00 10.00      A   
ATOM    970  CB  LEU    95       1.411  27.496   4.655  1.00 10.00      A   
ATOM    971  CG  LEU    95       1.811  27.431   3.179  1.00 10.00      A   
ATOM    972  CD1 LEU    95       2.590  26.156   2.899  1.00 10.00      A   
ATOM    973  CD2 LEU    95       0.585  27.515   2.285  1.00 10.00      A   
ATOM    974  C   LEU    95       0.200  28.644   6.526  1.00 10.00      A   
ATOM    975  O   LEU    95      -1.016  28.543   6.682  1.00 10.00      A   
ATOM    976  N   SER    96       1.061  28.626   7.534  1.00 10.00      A   
ATOM    977  HN  SER    96       2.020  28.719   7.346  1.00 10.00      A   
ATOM    978  CA  SER    96       0.622  28.469   8.913  1.00 10.00      A   
ATOM    979  CB  SER    96       1.813  28.130   9.810  1.00 10.00      A   
ATOM    980  OG  SER    96       2.918  28.977   9.530  1.00 10.00      A   
ATOM    981  HG  SER    96       3.408  28.626   8.770  1.00 10.00      A   
ATOM    982  C   SER    96      -0.083  29.726   9.418  1.00 10.00      A   
ATOM    983  O   SER    96      -1.050  29.647  10.179  1.00 10.00      A   
ATOM    984  N   GLY    97       0.411  30.885   8.994  1.00 10.00      A   
ATOM    985  HN  GLY    97       1.195  30.888   8.402  1.00 10.00      A   
ATOM    986  CA  GLY    97      -0.181  32.140   9.403  1.00 10.00      A   
ATOM    987  C   GLY    97       0.376  32.631  10.722  1.00 10.00      A   
ATOM    988  O   GLY    97      -0.193  33.522  11.350  1.00 10.00      A   
ATOM    989  N   LYS    98       1.489  32.044  11.143  1.00 10.00      A   
ATOM    990  HN  LYS    98       1.896  31.341  10.591  1.00 10.00      A   
ATOM    991  CA  LYS    98       2.132  32.422  12.396  1.00 10.00      A   
ATOM    992  CB  LYS    98       1.916  31.347  13.463  1.00 10.00      A   
ATOM    993  CG  LYS    98       0.632  31.514  14.259  1.00 10.00      A   
ATOM    994  CD  LYS    98       0.503  30.444  15.330  1.00 10.00      A   
ATOM    995  CE  LYS    98      -0.604  30.784  16.314  1.00 10.00      A   
ATOM    996  NZ  LYS    98      -0.713  29.771  17.395  1.00 10.00      A   
ATOM    997  HZ1 LYS    98       0.231  29.515  17.747  1.00 10.00      A   
ATOM    998  HZ2 LYS    98      -1.178  28.917  17.037  1.00 10.00      A   
ATOM    999  HZ3 LYS    98      -1.273  30.149  18.187  1.00 10.00      A   
ATOM   1000  C   LYS    98       3.619  32.665  12.188  1.00 10.00      A   
ATOM   1001  O   LYS    98       4.090  32.707  11.048  1.00 10.00      A   
ATOM   1002  N   ILE   106       9.083  19.022  19.558  1.00 10.00      A   
ATOM   1003  HN  ILE   106       9.225  19.826  19.009  1.00 10.00      A   
ATOM   1004  CA  ILE   106       8.769  17.767  18.890  1.00 10.00      A   
ATOM   1005  CB  ILE   106       7.323  17.309  19.190  1.00 10.00      A   
ATOM   1006  CG1 ILE   106       7.107  17.184  20.703  1.00 10.00      A   
ATOM   1007  CG2 ILE   106       7.018  15.987  18.494  1.00 10.00      A   
ATOM   1008  CD1 ILE   106       5.694  16.806  21.095  1.00 10.00      A   
ATOM   1009  C   ILE   106       8.949  17.922  17.384  1.00 10.00      A   
ATOM   1010  O   ILE   106       8.561  18.942  16.806  1.00 10.00      A   
ATOM   1011  N   SER   107       9.571  16.934  16.761  1.00 10.00      A   
ATOM   1012  HN  SER   107       9.894  16.166  17.282  1.00 10.00      A   
ATOM   1013  CA  SER   107       9.797  16.953  15.327  1.00 10.00      A   
ATOM   1014  CB  SER   107      11.205  17.466  15.022  1.00 10.00      A   
ATOM   1015  OG  SER   107      11.429  18.712  15.662  1.00 10.00      A   
ATOM   1016  HG  SER   107      10.636  18.960  16.151  1.00 10.00      A   
ATOM   1017  C   SER   107       9.595  15.564  14.736  1.00 10.00      A   
ATOM   1018  O   SER   107      10.180  14.585  15.209  1.00 10.00      A   
ATOM   1019  N   ALA   108       8.760  15.484  13.712  1.00 10.00      A   
ATOM   1020  HN  ALA   108       8.331  16.304  13.376  1.00 10.00      A   
ATOM   1021  CA  ALA   108       8.473  14.219  13.054  1.00 10.00      A   
ATOM   1022  CB  ALA   108       6.985  14.104  12.754  1.00 10.00      A   
ATOM   1023  C   ALA   108       9.294  14.095  11.778  1.00 10.00      A   
ATOM   1024  O   ALA   108       9.428  15.059  11.022  1.00 10.00      A   
ATOM   1025  N   ASP   109       9.835  12.909  11.540  1.00 10.00      A   
ATOM   1026  HN  ASP   109       9.674  12.173  12.172  1.00 10.00      A   
ATOM   1027  CA  ASP   109      10.657  12.664  10.358  1.00 10.00      A   
ATOM   1028  CB  ASP   109      11.759  11.646  10.663  1.00 10.00      A   
ATOM   1029  CG  ASP   109      12.676  12.084  11.784  1.00 10.00      A   
ATOM   1030  OD1 ASP   109      13.526  12.970  11.553  1.00 10.00      A   
ATOM   1031  OD2 ASP   109      12.547  11.544  12.908  1.00 10.00      A   
ATOM   1032  C   ASP   109       9.806  12.166   9.196  1.00 10.00      A   
ATOM   1033  O   ASP   109      10.034  12.529   8.043  1.00 10.00      A   
ATOM   1034  N   ALA   110       8.823  11.333   9.507  1.00 10.00      A   
ATOM   1035  HN  ALA   110       8.684  11.087  10.445  1.00 10.00      A   
ATOM   1036  CA  ALA   110       7.939  10.785   8.491  1.00 10.00      A   
ATOM   1037  CB  ALA   110       7.213   9.558   9.019  1.00 10.00      A   
ATOM   1038  C   ALA   110       6.951  11.846   8.024  1.00 10.00      A   
ATOM   1039  O   ALA   110       6.152  12.359   8.810  1.00 10.00      A   
ATOM   1040  N   VAL   111       7.024  12.186   6.748  1.00 10.00      A   
ATOM   1041  HN  VAL   111       7.682  11.745   6.173  1.00 10.00      A   
ATOM   1042  CA  VAL   111       6.149  13.196   6.178  1.00 10.00      A   
ATOM   1043  CB  VAL   111       6.959  14.387   5.610  1.00 10.00      A   
ATOM   1044  CG1 VAL   111       7.835  13.958   4.442  1.00 10.00      A   
ATOM   1045  CG2 VAL   111       6.048  15.545   5.226  1.00 10.00      A   
ATOM   1046  C   VAL   111       5.240  12.596   5.104  1.00 10.00      A   
ATOM   1047  O   VAL   111       5.602  11.619   4.445  1.00 10.00      A   
ATOM   1048  N   THR   112       4.055  13.169   4.954  1.00 10.00      A   
ATOM   1049  HN  THR   112       3.819  13.935   5.520  1.00 10.00      A   
ATOM   1050  CA  THR   112       3.083  12.705   3.977  1.00 10.00      A   
ATOM   1051  CB  THR   112       1.701  13.275   4.324  1.00 10.00      A   
ATOM   1052  OG1 THR   112       1.831  14.106   5.490  1.00 10.00      A   
ATOM   1053  HG1 THR   112       1.385  13.687   6.237  1.00 10.00      A   
ATOM   1054  CG2 THR   112       0.722  12.151   4.620  1.00 10.00      A   
ATOM   1055  C   THR   112       3.475  13.133   2.559  1.00 10.00      A   
ATOM   1056  O   THR   112       3.866  14.281   2.335  1.00 10.00      A   
ATOM   1057  N   PRO   113       3.360  12.213   1.582  1.00 10.00      A   
ATOM   1058  CA  PRO   113       3.719  12.474   0.178  1.00 10.00      A   
ATOM   1059  CB  PRO   113       3.307  11.188  -0.545  1.00 10.00      A   
ATOM   1060  CG  PRO   113       3.330  10.144   0.514  1.00 10.00      A   
ATOM   1061  CD  PRO   113       2.881  10.833   1.771  1.00 10.00      A   
ATOM   1062  C   PRO   113       2.993  13.675  -0.430  1.00 10.00      A   
ATOM   1063  O   PRO   113       3.627  14.571  -0.992  1.00 10.00      A   
ATOM   1064  N   TRP   114       1.667  13.702  -0.305  1.00 10.00      A   
ATOM   1065  HN  TRP   114       1.215  12.972   0.167  1.00 10.00      A   
ATOM   1066  CA  TRP   114       0.870  14.792  -0.866  1.00 10.00      A   
ATOM   1067  CB  TRP   114      -0.636  14.518  -0.761  1.00 10.00      A   
ATOM   1068  CG  TRP   114      -1.180  14.472   0.637  1.00 10.00      A   
ATOM   1069  CD1 TRP   114      -1.164  13.408   1.493  1.00 10.00      A   
ATOM   1070  CD2 TRP   114      -1.842  15.536   1.334  1.00 10.00      A   
ATOM   1071  NE1 TRP   114      -1.766  13.748   2.680  1.00 10.00      A   
ATOM   1072  HE1 TRP   114      -1.877  13.154   3.457  1.00 10.00      A   
ATOM   1073  CE2 TRP   114      -2.191  15.048   2.608  1.00 10.00      A   
ATOM   1074  CE3 TRP   114      -2.171  16.855   1.007  1.00 10.00      A   
ATOM   1075  CZ2 TRP   114      -2.850  15.830   3.554  1.00 10.00      A   
ATOM   1076  CZ3 TRP   114      -2.825  17.631   1.945  1.00 10.00      A   
ATOM   1077  CH2 TRP   114      -3.158  17.115   3.204  1.00 10.00      A   
ATOM   1078  C   TRP   114       1.239  16.149  -0.269  1.00 10.00      A   
ATOM   1079  O   TRP   114       1.075  17.187  -0.910  1.00 10.00      A   
ATOM   1080  N   VAL   115       1.749  16.139   0.952  1.00 10.00      A   
ATOM   1081  HN  VAL   115       1.864  15.285   1.419  1.00 10.00      A   
ATOM   1082  CA  VAL   115       2.150  17.374   1.608  1.00 10.00      A   
ATOM   1083  CB  VAL   115       2.394  17.167   3.118  1.00 10.00      A   
ATOM   1084  CG1 VAL   115       2.964  18.425   3.758  1.00 10.00      A   
ATOM   1085  CG2 VAL   115       1.095  16.776   3.803  1.00 10.00      A   
ATOM   1086  C   VAL   115       3.400  17.936   0.942  1.00 10.00      A   
ATOM   1087  O   VAL   115       3.476  19.127   0.645  1.00 10.00      A   
ATOM   1088  N   VAL   116       4.362  17.059   0.677  1.00 10.00      A   
ATOM   1089  HN  VAL   116       4.227  16.118   0.920  1.00 10.00      A   
ATOM   1090  CA  VAL   116       5.612  17.456   0.038  1.00 10.00      A   
ATOM   1091  CB  VAL   116       6.629  16.295   0.007  1.00 10.00      A   
ATOM   1092  CG1 VAL   116       7.991  16.781  -0.463  1.00 10.00      A   
ATOM   1093  CG2 VAL   116       6.741  15.636   1.372  1.00 10.00      A   
ATOM   1094  C   VAL   116       5.359  17.942  -1.388  1.00 10.00      A   
ATOM   1095  O   VAL   116       5.966  18.916  -1.839  1.00 10.00      A   
ATOM   1096  N   GLY   117       4.449  17.263  -2.079  1.00 10.00      A   
ATOM   1097  HN  GLY   117       3.996  16.502  -1.654  1.00 10.00      A   
ATOM   1098  CA  GLY   117       4.120  17.623  -3.446  1.00 10.00      A   
ATOM   1099  C   GLY   117       3.527  19.013  -3.563  1.00 10.00      A   
ATOM   1100  O   GLY   117       4.090  19.875  -4.240  1.00 10.00      A   
ATOM   1101  N   GLU   118       2.401  19.239  -2.891  1.00 10.00      A   
ATOM   1102  HN  GLU   118       2.006  18.512  -2.359  1.00 10.00      A   
ATOM   1103  CA  GLU   118       1.732  20.535  -2.934  1.00 10.00      A   
ATOM   1104  CB  GLU   118       0.443  20.511  -2.116  1.00 10.00      A   
ATOM   1105  CG  GLU   118      -0.597  19.526  -2.628  1.00 10.00      A   
ATOM   1106  CD  GLU   118      -1.130  19.896  -4.000  1.00 10.00      A   
ATOM   1107  OE1 GLU   118      -2.203  20.522  -4.075  1.00 10.00      A   
ATOM   1108  OE2 GLU   118      -0.486  19.547  -5.010  1.00 10.00      A   
ATOM   1109  C   GLU   118       2.645  21.660  -2.453  1.00 10.00      A   
ATOM   1110  O   GLU   118       2.706  22.723  -3.070  1.00 10.00      A   
ATOM   1111  N   ILE   119       3.362  21.415  -1.360  1.00 10.00      A   
ATOM   1112  HN  ILE   119       3.278  20.543  -0.916  1.00 10.00      A   
ATOM   1113  CA  ILE   119       4.273  22.408  -0.808  1.00 10.00      A   
ATOM   1114  CB  ILE   119       4.940  21.916   0.499  1.00 10.00      A   
ATOM   1115  CG1 ILE   119       3.964  22.049   1.677  1.00 10.00      A   
ATOM   1116  CG2 ILE   119       6.229  22.672   0.787  1.00 10.00      A   
ATOM   1117  CD1 ILE   119       4.539  21.613   3.008  1.00 10.00      A   
ATOM   1118  C   ILE   119       5.329  22.813  -1.842  1.00 10.00      A   
ATOM   1119  O   ILE   119       5.648  23.997  -1.987  1.00 10.00      A   
ATOM   1120  N   ALA   120       5.838  21.833  -2.585  1.00 10.00      A   
ATOM   1121  HN  ALA   120       5.525  20.912  -2.446  1.00 10.00      A   
ATOM   1122  CA  ALA   120       6.843  22.096  -3.609  1.00 10.00      A   
ATOM   1123  CB  ALA   120       7.363  20.795  -4.202  1.00 10.00      A   
ATOM   1124  C   ALA   120       6.274  22.995  -4.701  1.00 10.00      A   
ATOM   1125  O   ALA   120       6.955  23.891  -5.197  1.00 10.00      A   
ATOM   1126  N   TRP   121       5.015  22.760  -5.053  1.00 10.00      A   
ATOM   1127  HN  TRP   121       4.524  22.031  -4.610  1.00 10.00      A   
ATOM   1128  CA  TRP   121       4.344  23.552  -6.076  1.00 10.00      A   
ATOM   1129  CB  TRP   121       2.945  22.995  -6.362  1.00 10.00      A   
ATOM   1130  CG  TRP   121       2.238  23.694  -7.485  1.00 10.00      A   
ATOM   1131  CD1 TRP   121       2.346  23.418  -8.816  1.00 10.00      A   
ATOM   1132  CD2 TRP   121       1.316  24.788  -7.376  1.00 10.00      A   
ATOM   1133  NE1 TRP   121       1.553  24.270  -9.544  1.00 10.00      A   
ATOM   1134  HE1 TRP   121       1.464  24.270 -10.527  1.00 10.00      A   
ATOM   1135  CE2 TRP   121       0.910  25.122  -8.683  1.00 10.00      A   
ATOM   1136  CE3 TRP   121       0.796  25.516  -6.302  1.00 10.00      A   
ATOM   1137  CZ2 TRP   121       0.009  26.152  -8.944  1.00 10.00      A   
ATOM   1138  CZ3 TRP   121      -0.097  26.537  -6.564  1.00 10.00      A   
ATOM   1139  CH2 TRP   121      -0.482  26.846  -7.873  1.00 10.00      A   
ATOM   1140  C   TRP   121       4.247  25.008  -5.637  1.00 10.00      A   
ATOM   1141  O   TRP   121       4.582  25.920  -6.394  1.00 10.00      A   
ATOM   1142  N   PHE   122       3.796  25.216  -4.404  1.00 10.00      A   
ATOM   1143  HN  PHE   122       3.546  24.441  -3.852  1.00 10.00      A   
ATOM   1144  CA  PHE   122       3.658  26.561  -3.853  1.00 10.00      A   
ATOM   1145  CB  PHE   122       3.021  26.523  -2.460  1.00 10.00      A   
ATOM   1146  CG  PHE   122       1.531  26.316  -2.468  1.00 10.00      A   
ATOM   1147  CD1 PHE   122       0.980  25.113  -2.055  1.00 10.00      A   
ATOM   1148  CD2 PHE   122       0.682  27.327  -2.890  1.00 10.00      A   
ATOM   1149  CE1 PHE   122      -0.390  24.922  -2.064  1.00 10.00      A   
ATOM   1150  CE2 PHE   122      -0.687  27.144  -2.902  1.00 10.00      A   
ATOM   1151  CZ  PHE   122      -1.224  25.939  -2.489  1.00 10.00      A   
ATOM   1152  C   PHE   122       5.010  27.266  -3.795  1.00 10.00      A   
ATOM   1153  O   PHE   122       5.134  28.422  -4.198  1.00 10.00      A   
ATOM   1154  N   CYS   123       6.025  26.552  -3.320  1.00 10.00      A   
ATOM   1155  HN  CYS   123       5.870  25.623  -3.041  1.00 10.00      A   
ATOM   1156  CA  CYS   123       7.366  27.107  -3.210  1.00 10.00      A   
ATOM   1157  CB  CYS   123       8.302  26.133  -2.500  1.00 10.00      A   
ATOM   1158  SG  CYS   123       7.989  25.966  -0.728  1.00 10.00      A   
ATOM   1159  HG  CYS   123       7.605  27.152  -0.268  1.00 10.00      A   
ATOM   1160  C   CYS   123       7.924  27.496  -4.575  1.00 10.00      A   
ATOM   1161  O   CYS   123       8.621  28.503  -4.702  1.00 10.00      A   
ATOM   1162  N   GLU   124       7.614  26.704  -5.599  1.00 10.00      A   
ATOM   1163  HN  GLU   124       7.066  25.902  -5.442  1.00 10.00      A   
ATOM   1164  CA  GLU   124       8.081  26.997  -6.946  1.00 10.00      A   
ATOM   1165  CB  GLU   124       7.738  25.861  -7.910  1.00 10.00      A   
ATOM   1166  CG  GLU   124       8.478  25.948  -9.235  1.00 10.00      A   
ATOM   1167  CD  GLU   124       7.945  24.985 -10.270  1.00 10.00      A   
ATOM   1168  OE1 GLU   124       8.230  23.774 -10.167  1.00 10.00      A   
ATOM   1169  OE2 GLU   124       7.254  25.440 -11.207  1.00 10.00      A   
ATOM   1170  C   GLU   124       7.480  28.311  -7.438  1.00 10.00      A   
ATOM   1171  O   GLU   124       8.159  29.116  -8.075  1.00 10.00      A   
ATOM   1172  N   GLN   125       6.208  28.529  -7.120  1.00 10.00      A   
ATOM   1173  HN  GLN   125       5.720  27.853  -6.603  1.00 10.00      A   
ATOM   1174  CA  GLN   125       5.520  29.752  -7.517  1.00 10.00      A   
ATOM   1175  CB  GLN   125       4.030  29.685  -7.163  1.00 10.00      A   
ATOM   1176  CG  GLN   125       3.282  28.529  -7.810  1.00 10.00      A   
ATOM   1177  CD  GLN   125       3.347  28.550  -9.325  1.00 10.00      A   
ATOM   1178  OE1 GLN   125       3.381  29.615  -9.950  1.00 10.00      A   
ATOM   1179  NE2 GLN   125       3.362  27.370  -9.926  1.00 10.00      A   
ATOM   1180 HE21 GLN   125       3.328  26.566  -9.367  1.00 10.00      A   
ATOM   1181 HE22 GLN   125       3.418  27.345 -10.907  1.00 10.00      A   
ATOM   1182  C   GLN   125       6.168  30.958  -6.846  1.00 10.00      A   
ATOM   1183  O   GLN   125       6.330  32.014  -7.460  1.00 10.00      A   
ATOM   1184  N   VAL   126       6.549  30.786  -5.582  1.00 10.00      A   
ATOM   1185  HN  VAL   126       6.377  29.922  -5.147  1.00 10.00      A   
ATOM   1186  CA  VAL   126       7.200  31.844  -4.819  1.00 10.00      A   
ATOM   1187  CB  VAL   126       7.386  31.443  -3.336  1.00 10.00      A   
ATOM   1188  CG1 VAL   126       8.072  32.551  -2.551  1.00 10.00      A   
ATOM   1189  CG2 VAL   126       6.052  31.087  -2.700  1.00 10.00      A   
ATOM   1190  C   VAL   126       8.560  32.170  -5.432  1.00 10.00      A   
ATOM   1191  O   VAL   126       8.915  33.340  -5.601  1.00 10.00      A   
ATOM   1192  N   ALA   127       9.305  31.124  -5.785  1.00 10.00      A   
ATOM   1193  HN  ALA   127       8.960  30.217  -5.628  1.00 10.00      A   
ATOM   1194  CA  ALA   127      10.623  31.284  -6.390  1.00 10.00      A   
ATOM   1195  CB  ALA   127      11.291  29.930  -6.575  1.00 10.00      A   
ATOM   1196  C   ALA   127      10.516  32.013  -7.724  1.00 10.00      A   
ATOM   1197  O   ALA   127      11.304  32.915  -8.014  1.00 10.00      A   
ATOM   1198  N   LYS   128       9.530  31.622  -8.526  1.00 10.00      A   
ATOM   1199  HN  LYS   128       8.942  30.889  -8.237  1.00 10.00      A   
ATOM   1200  CA  LYS   128       9.309  32.246  -9.823  1.00 10.00      A   
ATOM   1201  CB  LYS   128       8.287  31.456 -10.647  1.00 10.00      A   
ATOM   1202  CG  LYS   128       8.865  30.215 -11.309  1.00 10.00      A   
ATOM   1203  CD  LYS   128       7.777  29.336 -11.908  1.00 10.00      A   
ATOM   1204  CE  LYS   128       8.376  28.268 -12.810  1.00 10.00      A   
ATOM   1205  NZ  LYS   128       7.388  27.219 -13.173  1.00 10.00      A   
ATOM   1206  HZ1 LYS   128       7.215  26.588 -12.355  1.00 10.00      A   
ATOM   1207  HZ2 LYS   128       7.744  26.648 -13.964  1.00 10.00      A   
ATOM   1208  HZ3 LYS   128       6.489  27.655 -13.455  1.00 10.00      A   
ATOM   1209  C   LYS   128       8.868  33.697  -9.657  1.00 10.00      A   
ATOM   1210  O   LYS   128       9.269  34.567 -10.425  1.00 10.00      A   
ATOM   1211  N   ALA   129       8.056  33.953  -8.637  1.00 10.00      A   
ATOM   1212  HN  ALA   129       7.765  33.213  -8.058  1.00 10.00      A   
ATOM   1213  CA  ALA   129       7.575  35.304  -8.362  1.00 10.00      A   
ATOM   1214  CB  ALA   129       6.504  35.279  -7.282  1.00 10.00      A   
ATOM   1215  C   ALA   129       8.729  36.206  -7.943  1.00 10.00      A   
ATOM   1216  O   ALA   129       8.798  37.370  -8.330  1.00 10.00      A   
ATOM   1217  N   GLU   130       9.640  35.655  -7.149  1.00 10.00      A   
ATOM   1218  HN  GLU   130       9.521  34.720  -6.865  1.00 10.00      A   
ATOM   1219  CA  GLU   130      10.806  36.397  -6.683  1.00 10.00      A   
ATOM   1220  CB  GLU   130      11.586  35.560  -5.666  1.00 10.00      A   
ATOM   1221  CG  GLU   130      12.851  36.221  -5.147  1.00 10.00      A   
ATOM   1222  CD  GLU   130      13.058  35.983  -3.670  1.00 10.00      A   
ATOM   1223  OE1 GLU   130      13.699  34.977  -3.302  1.00 10.00      A   
ATOM   1224  OE2 GLU   130      12.574  36.806  -2.861  1.00 10.00      A   
ATOM   1225  C   GLU   130      11.700  36.774  -7.859  1.00 10.00      A   
ATOM   1226  O   GLU   130      12.299  37.851  -7.879  1.00 10.00      A   
ATOM   1227  N   ALA   131      11.760  35.887  -8.845  1.00 10.00      A   
ATOM   1228  HN  ALA   131      11.243  35.059  -8.769  1.00 10.00      A   
ATOM   1229  CA  ALA   131      12.574  36.104 -10.033  1.00 10.00      A   
ATOM   1230  CB  ALA   131      12.511  34.892 -10.954  1.00 10.00      A   
ATOM   1231  C   ALA   131      12.158  37.370 -10.777  1.00 10.00      A   
ATOM   1232  O   ALA   131      13.007  38.138 -11.228  1.00 10.00      A   
ATOM   1233  N   ASP   132      10.854  37.600 -10.887  1.00 10.00      A   
ATOM   1234  HN  ASP   132      10.215  36.966 -10.493  1.00 10.00      A   
ATOM   1235  CA  ASP   132      10.355  38.782 -11.587  1.00 10.00      A   
ATOM   1236  CB  ASP   132       9.129  38.468 -12.453  1.00 10.00      A   
ATOM   1237  CG  ASP   132       7.864  38.203 -11.660  1.00 10.00      A   
ATOM   1238  OD1 ASP   132       7.163  39.173 -11.299  1.00 10.00      A   
ATOM   1239  OD2 ASP   132       7.541  37.017 -11.434  1.00 10.00      A   
ATOM   1240  C   ASP   132      10.078  39.939 -10.632  1.00 10.00      A   
ATOM   1241  O   ASP   132       9.545  40.971 -11.034  1.00 10.00      A   
ATOM   1242  N   ASN   133      10.456  39.758  -9.370  1.00 10.00      A   
ATOM   1243  HN  ASN   133      10.869  38.905  -9.122  1.00 10.00      A   
ATOM   1244  CA  ASN   133      10.275  40.781  -8.335  1.00 10.00      A   
ATOM   1245  CB  ASN   133      10.998  42.087  -8.700  1.00 10.00      A   
ATOM   1246  CG  ASN   133      12.508  41.970  -8.640  1.00 10.00      A   
ATOM   1247  OD1 ASN   133      13.129  42.272  -7.618  1.00 10.00      A   
ATOM   1248  ND2 ASN   133      13.111  41.545  -9.738  1.00 10.00      A   
ATOM   1249 HD21 ASN   133      12.557  41.335 -10.518  1.00 10.00      A   
ATOM   1250 HD22 ASN   133      14.086  41.447  -9.724  1.00 10.00      A   
ATOM   1251  C   ASN   133       8.803  41.055  -8.045  1.00 10.00      A   
ATOM   1252  O   ASN   133       8.399  42.202  -7.854  1.00 10.00      A   
ATOM   1253  N   LEU   134       7.998  40.000  -8.010  1.00 10.00      A   
ATOM   1254  HN  LEU   134       8.367  39.105  -8.183  1.00 10.00      A   
ATOM   1255  CA  LEU   134       6.580  40.143  -7.729  1.00 10.00      A   
ATOM   1256  CB  LEU   134       5.810  38.892  -8.163  1.00 10.00      A   
ATOM   1257  CG  LEU   134       4.284  38.957  -8.045  1.00 10.00      A   
ATOM   1258  CD1 LEU   134       3.720  40.032  -8.961  1.00 10.00      A   
ATOM   1259  CD2 LEU   134       3.660  37.606  -8.357  1.00 10.00      A   
ATOM   1260  C   LEU   134       6.362  40.412  -6.243  1.00 10.00      A   
ATOM   1261  O   LEU   134       6.890  39.692  -5.387  1.00 10.00      A   
ATOM   1262  N   ASP   135       5.595  41.456  -5.945  1.00 10.00      A   
ATOM   1263  HN  ASP   135       5.214  41.989  -6.675  1.00 10.00      A   
ATOM   1264  CA  ASP   135       5.305  41.831  -4.564  1.00 10.00      A   
ATOM   1265  CB  ASP   135       4.397  43.067  -4.517  1.00 10.00      A   
ATOM   1266  CG  ASP   135       4.355  43.739  -3.154  1.00 10.00      A   
ATOM   1267  OD1 ASP   135       3.773  43.161  -2.209  1.00 10.00      A   
ATOM   1268  OD2 ASP   135       4.888  44.864  -3.026  1.00 10.00      A   
ATOM   1269  C   ASP   135       4.659  40.672  -3.818  1.00 10.00      A   
ATOM   1270  O   ASP   135       3.822  39.951  -4.372  1.00 10.00      A   
ATOM   1271  N   ASP   136       5.056  40.496  -2.566  1.00 10.00      A   
ATOM   1272  HN  ASP   136       5.720  41.114  -2.188  1.00 10.00      A   
ATOM   1273  CA  ASP   136       4.533  39.421  -1.730  1.00 10.00      A   
ATOM   1274  CB  ASP   136       5.223  39.412  -0.363  1.00 10.00      A   
ATOM   1275  CG  ASP   136       6.491  38.579  -0.332  1.00 10.00      A   
ATOM   1276  OD1 ASP   136       7.055  38.286  -1.409  1.00 10.00      A   
ATOM   1277  OD2 ASP   136       6.944  38.222   0.778  1.00 10.00      A   
ATOM   1278  C   ASP   136       3.023  39.542  -1.555  1.00 10.00      A   
ATOM   1279  O   ASP   136       2.326  38.543  -1.377  1.00 10.00      A   
ATOM   1280  N   LYS   137       2.521  40.768  -1.616  1.00 10.00      A   
ATOM   1281  HN  LYS   137       3.128  41.533  -1.770  1.00 10.00      A   
ATOM   1282  CA  LYS   137       1.092  41.009  -1.473  1.00 10.00      A   
ATOM   1283  CB  LYS   137       0.816  42.497  -1.244  1.00 10.00      A   
ATOM   1284  CG  LYS   137      -0.660  42.850  -1.155  1.00 10.00      A   
ATOM   1285  CD  LYS   137      -0.861  44.336  -0.929  1.00 10.00      A   
ATOM   1286  CE  LYS   137      -2.337  44.692  -0.943  1.00 10.00      A   
ATOM   1287  NZ  LYS   137      -2.561  46.139  -0.702  1.00 10.00      A   
ATOM   1288  HZ1 LYS   137      -2.064  46.704  -1.424  1.00 10.00      A   
ATOM   1289  HZ2 LYS   137      -2.202  46.404   0.238  1.00 10.00      A   
ATOM   1290  HZ3 LYS   137      -3.576  46.354  -0.746  1.00 10.00      A   
ATOM   1291  C   LYS   137       0.347  40.522  -2.709  1.00 10.00      A   
ATOM   1292  O   LYS   137      -0.714  39.911  -2.608  1.00 10.00      A   
ATOM   1293  N   LYS   138       0.927  40.777  -3.874  1.00 10.00      A   
ATOM   1294  HN  LYS   138       1.789  41.244  -3.883  1.00 10.00      A   
ATOM   1295  CA  LYS   138       0.322  40.378  -5.135  1.00 10.00      A   
ATOM   1296  CB  LYS   138       1.063  41.005  -6.315  1.00 10.00      A   
ATOM   1297  CG  LYS   138       0.880  42.509  -6.414  1.00 10.00      A   
ATOM   1298  CD  LYS   138       1.715  43.101  -7.532  1.00 10.00      A   
ATOM   1299  CE  LYS   138       1.508  44.600  -7.634  1.00 10.00      A   
ATOM   1300  NZ  LYS   138       2.471  45.230  -8.571  1.00 10.00      A   
ATOM   1301  HZ1 LYS   138       2.287  46.252  -8.642  1.00 10.00      A   
ATOM   1302  HZ2 LYS   138       2.381  44.808  -9.516  1.00 10.00      A   
ATOM   1303  HZ3 LYS   138       3.444  45.088  -8.233  1.00 10.00      A   
ATOM   1304  C   LYS   138       0.260  38.860  -5.275  1.00 10.00      A   
ATOM   1305  O   LYS   138      -0.737  38.315  -5.745  1.00 10.00      A   
ATOM   1306  N   LEU   139       1.322  38.180  -4.858  1.00 10.00      A   
ATOM   1307  HN  LEU   139       2.094  38.665  -4.489  1.00 10.00      A   
ATOM   1308  CA  LEU   139       1.357  36.725  -4.938  1.00 10.00      A   
ATOM   1309  CB  LEU   139       2.745  36.181  -4.595  1.00 10.00      A   
ATOM   1310  CG  LEU   139       2.952  34.680  -4.827  1.00 10.00      A   
ATOM   1311  CD1 LEU   139       2.776  34.331  -6.297  1.00 10.00      A   
ATOM   1312  CD2 LEU   139       4.319  34.239  -4.332  1.00 10.00      A   
ATOM   1313  C   LEU   139       0.300  36.122  -4.021  1.00 10.00      A   
ATOM   1314  O   LEU   139      -0.421  35.200  -4.409  1.00 10.00      A   
ATOM   1315  N   LEU   140       0.200  36.669  -2.811  1.00 10.00      A   
ATOM   1316  HN  LEU   140       0.806  37.402  -2.568  1.00 10.00      A   
ATOM   1317  CA  LEU   140      -0.776  36.207  -1.835  1.00 10.00      A   
ATOM   1318  CB  LEU   140      -0.524  36.872  -0.477  1.00 10.00      A   
ATOM   1319  CG  LEU   140      -1.570  36.625   0.616  1.00 10.00      A   
ATOM   1320  CD1 LEU   140      -1.578  35.165   1.039  1.00 10.00      A   
ATOM   1321  CD2 LEU   140      -1.314  37.528   1.811  1.00 10.00      A   
ATOM   1322  C   LEU   140      -2.188  36.519  -2.320  1.00 10.00      A   
ATOM   1323  O   LEU   140      -3.125  35.774  -2.054  1.00 10.00      A   
ATOM   1324  N   LYS   141      -2.316  37.624  -3.039  1.00 10.00      A   
ATOM   1325  HN  LYS   141      -1.522  38.176  -3.207  1.00 10.00      A   
ATOM   1326  CA  LYS   141      -3.596  38.054  -3.578  1.00 10.00      A   
ATOM   1327  CB  LYS   141      -3.449  39.462  -4.166  1.00 10.00      A   
ATOM   1328  CG  LYS   141      -4.737  40.081  -4.680  1.00 10.00      A   
ATOM   1329  CD  LYS   141      -4.476  41.461  -5.267  1.00 10.00      A   
ATOM   1330  CE  LYS   141      -5.759  42.111  -5.762  1.00 10.00      A   
ATOM   1331  NZ  LYS   141      -5.510  43.468  -6.324  1.00 10.00      A   
ATOM   1332  HZ1 LYS   141      -5.064  44.080  -5.606  1.00 10.00      A   
ATOM   1333  HZ2 LYS   141      -6.407  43.903  -6.624  1.00 10.00      A   
ATOM   1334  HZ3 LYS   141      -4.882  43.407  -7.149  1.00 10.00      A   
ATOM   1335  C   LYS   141      -4.082  37.084  -4.652  1.00 10.00      A   
ATOM   1336  O   LYS   141      -5.237  36.657  -4.641  1.00 10.00      A   
ATOM   1337  N   VAL   142      -3.187  36.732  -5.570  1.00 10.00      A   
ATOM   1338  HN  VAL   142      -2.276  37.099  -5.513  1.00 10.00      A   
ATOM   1339  CA  VAL   142      -3.519  35.828  -6.666  1.00 10.00      A   
ATOM   1340  CB  VAL   142      -2.456  35.871  -7.786  1.00 10.00      A   
ATOM   1341  CG1 VAL   142      -2.814  34.909  -8.910  1.00 10.00      A   
ATOM   1342  CG2 VAL   142      -2.311  37.283  -8.331  1.00 10.00      A   
ATOM   1343  C   VAL   142      -3.712  34.385  -6.194  1.00 10.00      A   
ATOM   1344  O   VAL   142      -4.679  33.725  -6.578  1.00 10.00      A   
ATOM   1345  N   LEU   143      -2.801  33.900  -5.358  1.00 10.00      A   
ATOM   1346  HN  LEU   143      -2.059  34.477  -5.065  1.00 10.00      A   
ATOM   1347  CA  LEU   143      -2.872  32.527  -4.861  1.00 10.00      A   
ATOM   1348  CB  LEU   143      -1.472  31.924  -4.741  1.00 10.00      A   
ATOM   1349  CG  LEU   143      -0.721  31.695  -6.055  1.00 10.00      A   
ATOM   1350  CD1 LEU   143       0.656  31.110  -5.783  1.00 10.00      A   
ATOM   1351  CD2 LEU   143      -1.517  30.794  -6.989  1.00 10.00      A   
ATOM   1352  C   LEU   143      -3.609  32.422  -3.526  1.00 10.00      A   
ATOM   1353  O   LEU   143      -3.441  31.443  -2.796  1.00 10.00      A   
ATOM   1354  N   LYS   144      -4.435  33.418  -3.223  1.00 10.00      A   
ATOM   1355  HN  LYS   144      -4.527  34.167  -3.850  1.00 10.00      A   
ATOM   1356  CA  LYS   144      -5.196  33.439  -1.974  1.00 10.00      A   
ATOM   1357  CB  LYS   144      -6.059  34.704  -1.897  1.00 10.00      A   
ATOM   1358  CG  LYS   144      -6.840  34.855  -0.602  1.00 10.00      A   
ATOM   1359  CD  LYS   144      -7.837  35.995  -0.697  1.00 10.00      A   
ATOM   1360  CE  LYS   144      -8.779  36.008   0.491  1.00 10.00      A   
ATOM   1361  NZ  LYS   144      -9.975  36.849   0.233  1.00 10.00      A   
ATOM   1362  HZ1 LYS   144      -9.702  37.846   0.156  1.00 10.00      A   
ATOM   1363  HZ2 LYS   144     -10.659  36.744   1.008  1.00 10.00      A   
ATOM   1364  HZ3 LYS   144     -10.433  36.559  -0.657  1.00 10.00      A   
ATOM   1365  C   LYS   144      -6.079  32.199  -1.833  1.00 10.00      A   
ATOM   1366  O   LYS   144      -6.041  31.508  -0.811  1.00 10.00      A   
ATOM   1367  N   GLU   145      -6.851  31.919  -2.876  1.00 10.00      A   
ATOM   1368  HN  GLU   145      -6.804  32.496  -3.667  1.00 10.00      A   
ATOM   1369  CA  GLU   145      -7.757  30.779  -2.890  1.00 10.00      A   
ATOM   1370  CB  GLU   145      -8.590  30.795  -4.175  1.00 10.00      A   
ATOM   1371  CG  GLU   145      -9.488  29.586  -4.369  1.00 10.00      A   
ATOM   1372  CD  GLU   145     -10.469  29.769  -5.507  1.00 10.00      A   
ATOM   1373  OE1 GLU   145     -10.114  30.425  -6.515  1.00 10.00      A   
ATOM   1374  OE2 GLU   145     -11.602  29.252  -5.402  1.00 10.00      A   
ATOM   1375  C   GLU   145      -7.001  29.458  -2.749  1.00 10.00      A   
ATOM   1376  O   GLU   145      -7.455  28.542  -2.061  1.00 10.00      A   
ATOM   1377  N   ASP   146      -5.845  29.369  -3.396  1.00 10.00      A   
ATOM   1378  HN  ASP   146      -5.537  30.134  -3.930  1.00 10.00      A   
ATOM   1379  CA  ASP   146      -5.024  28.161  -3.339  1.00 10.00      A   
ATOM   1380  CB  ASP   146      -3.846  28.251  -4.309  1.00 10.00      A   
ATOM   1381  CG  ASP   146      -4.239  27.944  -5.738  1.00 10.00      A   
ATOM   1382  OD1 ASP   146      -3.999  26.810  -6.197  1.00 10.00      A   
ATOM   1383  OD2 ASP   146      -4.803  28.836  -6.411  1.00 10.00      A   
ATOM   1384  C   ASP   146      -4.521  27.907  -1.928  1.00 10.00      A   
ATOM   1385  O   ASP   146      -4.653  26.802  -1.401  1.00 10.00      A   
ATOM   1386  N   ILE   147      -3.960  28.942  -1.312  1.00 10.00      A   
ATOM   1387  HN  ILE   147      -3.893  29.802  -1.787  1.00 10.00      A   
ATOM   1388  CA  ILE   147      -3.436  28.837   0.043  1.00 10.00      A   
ATOM   1389  CB  ILE   147      -2.661  30.112   0.444  1.00 10.00      A   
ATOM   1390  CG1 ILE   147      -1.499  30.346  -0.530  1.00 10.00      A   
ATOM   1391  CG2 ILE   147      -2.142  30.007   1.871  1.00 10.00      A   
ATOM   1392  CD1 ILE   147      -0.834  31.699  -0.386  1.00 10.00      A   
ATOM   1393  C   ILE   147      -4.562  28.565   1.043  1.00 10.00      A   
ATOM   1394  O   ILE   147      -4.385  27.830   2.016  1.00 10.00      A   
ATOM   1395  N   ALA   148      -5.724  29.151   0.791  1.00 10.00      A   
ATOM   1396  HN  ALA   148      -5.808  29.731   0.002  1.00 10.00      A   
ATOM   1397  CA  ALA   148      -6.875  28.966   1.665  1.00 10.00      A   
ATOM   1398  CB  ALA   148      -7.981  29.946   1.303  1.00 10.00      A   
ATOM   1399  C   ALA   148      -7.392  27.533   1.589  1.00 10.00      A   
ATOM   1400  O   ALA   148      -7.823  26.958   2.591  1.00 10.00      A   
ATOM   1401  N   ALA   149      -7.327  26.957   0.395  1.00 10.00      A   
ATOM   1402  HN  ALA   149      -6.955  27.466  -0.358  1.00 10.00      A   
ATOM   1403  CA  ALA   149      -7.796  25.598   0.164  1.00 10.00      A   
ATOM   1404  CB  ALA   149      -7.902  25.325  -1.328  1.00 10.00      A   
ATOM   1405  C   ALA   149      -6.895  24.562   0.830  1.00 10.00      A   
ATOM   1406  O   ALA   149      -7.376  23.663   1.519  1.00 10.00      A   
ATOM   1407  N   ILE   150      -5.586  24.695   0.637  1.00 10.00      A   
ATOM   1408  HN  ILE   150      -5.254  25.441   0.090  1.00 10.00      A   
ATOM   1409  CA  ILE   150      -4.634  23.748   1.214  1.00 10.00      A   
ATOM   1410  CB  ILE   150      -3.174  24.001   0.760  1.00 10.00      A   
ATOM   1411  CG1 ILE   150      -2.258  22.847   1.183  1.00 10.00      A   
ATOM   1412  CG2 ILE   150      -2.645  25.329   1.284  1.00 10.00      A   
ATOM   1413  CD1 ILE   150      -2.635  21.508   0.584  1.00 10.00      A   
ATOM   1414  C   ILE   150      -4.737  23.689   2.741  1.00 10.00      A   
ATOM   1415  O   ILE   150      -4.572  22.626   3.343  1.00 10.00      A   
ATOM   1416  N   ARG   151      -5.048  24.823   3.363  1.00 10.00      A   
ATOM   1417  HN  ARG   151      -5.186  25.638   2.834  1.00 10.00      A   
ATOM   1418  CA  ARG   151      -5.183  24.880   4.814  1.00 10.00      A   
ATOM   1419  CB  ARG   151      -5.294  26.320   5.316  1.00 10.00      A   
ATOM   1420  CG  ARG   151      -3.955  26.951   5.655  1.00 10.00      A   
ATOM   1421  CD  ARG   151      -4.127  28.235   6.450  1.00 10.00      A   
ATOM   1422  NE  ARG   151      -4.689  29.310   5.636  1.00 10.00      A   
ATOM   1423  HE  ARG   151      -5.650  29.265   5.433  1.00 10.00      A   
ATOM   1424  CZ  ARG   151      -3.983  30.333   5.160  1.00 10.00      A   
ATOM   1425  NH1 ARG   151      -2.680  30.428   5.410  1.00 10.00      A   
ATOM   1426 HH11 ARG   151      -2.197  29.700   5.990  1.00 10.00      A   
ATOM   1427 HH12 ARG   151      -2.131  31.231   5.034  1.00 10.00      A   
ATOM   1428  NH2 ARG   151      -4.580  31.264   4.430  1.00 10.00      A   
ATOM   1429 HH21 ARG   151      -4.029  32.064   4.052  1.00 10.00      A   
ATOM   1430 HH22 ARG   151      -5.603  31.199   4.233  1.00 10.00      A   
ATOM   1431  C   ARG   151      -6.360  24.038   5.300  1.00 10.00      A   
ATOM   1432  O   ARG   151      -6.371  23.566   6.435  1.00 10.00      A   
ATOM   1433  N   VAL   152      -7.346  23.846   4.436  1.00 10.00      A   
ATOM   1434  HN  VAL   152      -7.287  24.251   3.543  1.00 10.00      A   
ATOM   1435  CA  VAL   152      -8.513  23.044   4.781  1.00 10.00      A   
ATOM   1436  CB  VAL   152      -9.712  23.346   3.855  1.00 10.00      A   
ATOM   1437  CG1 VAL   152     -10.949  22.576   4.294  1.00 10.00      A   
ATOM   1438  CG2 VAL   152      -9.999  24.838   3.822  1.00 10.00      A   
ATOM   1439  C   VAL   152      -8.158  21.561   4.691  1.00 10.00      A   
ATOM   1440  O   VAL   152      -8.628  20.740   5.481  1.00 10.00      A   
ATOM   1441  N   ASN   153      -7.302  21.235   3.732  1.00 10.00      A   
ATOM   1442  HN  ASN   153      -6.958  21.940   3.141  1.00 10.00      A   
ATOM   1443  CA  ASN   153      -6.861  19.858   3.528  1.00 10.00      A   
ATOM   1444  CB  ASN   153      -6.095  19.722   2.203  1.00 10.00      A   
ATOM   1445  CG  ASN   153      -7.005  19.674   0.987  1.00 10.00      A   
ATOM   1446  OD1 ASN   153      -8.115  19.145   1.048  1.00 10.00      A   
ATOM   1447  ND2 ASN   153      -6.539  20.224  -0.129  1.00 10.00      A   
ATOM   1448 HD21 ASN   153      -5.644  20.626  -0.115  1.00 10.00      A   
ATOM   1449 HD22 ASN   153      -7.111  20.214  -0.923  1.00 10.00      A   
ATOM   1450  C   ASN   153      -5.980  19.406   4.689  1.00 10.00      A   
ATOM   1451  O   ASN   153      -5.965  18.233   5.058  1.00 10.00      A   
ATOM   1452  N   LEU   154      -5.266  20.358   5.280  1.00 10.00      A   
ATOM   1453  HN  LEU   154      -5.332  21.279   4.944  1.00 10.00      A   
ATOM   1454  CA  LEU   154      -4.377  20.073   6.403  1.00 10.00      A   
ATOM   1455  CB  LEU   154      -3.379  21.217   6.591  1.00 10.00      A   
ATOM   1456  CG  LEU   154      -2.473  21.519   5.394  1.00 10.00      A   
ATOM   1457  CD1 LEU   154      -1.748  22.844   5.587  1.00 10.00      A   
ATOM   1458  CD2 LEU   154      -1.481  20.388   5.170  1.00 10.00      A   
ATOM   1459  C   LEU   154      -5.163  19.840   7.692  1.00 10.00      A   
ATOM   1460  O   LEU   154      -4.599  19.435   8.712  1.00 10.00      A   
ATOM   1461  N   GLN   155      -6.464  20.100   7.640  1.00 10.00      A   
ATOM   1462  HN  GLN   155      -6.855  20.421   6.801  1.00 10.00      A   
ATOM   1463  CA  GLN   155      -7.327  19.913   8.798  1.00 10.00      A   
ATOM   1464  CB  GLN   155      -8.315  21.074   8.929  1.00 10.00      A   
ATOM   1465  CG  GLN   155      -7.825  22.218   9.800  1.00 10.00      A   
ATOM   1466  CD  GLN   155      -8.862  23.313   9.956  1.00 10.00      A   
ATOM   1467  OE1 GLN   155      -9.647  23.578   9.044  1.00 10.00      A   
ATOM   1468  NE2 GLN   155      -8.873  23.959  11.110  1.00 10.00      A   
ATOM   1469 HE21 GLN   155      -8.218  23.701  11.794  1.00 10.00      A   
ATOM   1470 HE22 GLN   155      -9.546  24.667  11.241  1.00 10.00      A   
ATOM   1471  C   GLN   155      -8.084  18.592   8.702  1.00 10.00      A   
ATOM   1472  O   GLN   155      -8.793  18.202   9.630  1.00 10.00      A   
ATOM   1473  N   GLN   156      -7.921  17.905   7.578  1.00 10.00      A   
ATOM   1474  HN  GLN   156      -7.325  18.260   6.885  1.00 10.00      A   
ATOM   1475  CA  GLN   156      -8.592  16.629   7.347  1.00 10.00      A   
ATOM   1476  CB  GLN   156      -9.653  16.785   6.251  1.00 10.00      A   
ATOM   1477  CG  GLN   156      -9.116  17.310   4.927  1.00 10.00      A   
ATOM   1478  CD  GLN   156     -10.213  17.734   3.974  1.00 10.00      A   
ATOM   1479  OE1 GLN   156     -10.760  16.916   3.234  1.00 10.00      A   
ATOM   1480  NE2 GLN   156     -10.542  19.016   3.979  1.00 10.00      A   
ATOM   1481 HE21 GLN   156     -10.065  19.616   4.597  1.00 10.00      A   
ATOM   1482 HE22 GLN   156     -11.239  19.315   3.360  1.00 10.00      A   
ATOM   1483  C   GLN   156      -7.579  15.550   6.968  1.00 10.00      A   
ATOM   1484  O   GLN   156      -7.794  14.765   6.039  1.00 10.00      A   
ATOM   1485  N   GLY   157      -6.483  15.503   7.717  1.00 10.00      A   
ATOM   1486  HN  GLY   157      -6.394  16.125   8.472  1.00 10.00      A   
ATOM   1487  CA  GLY   157      -5.425  14.541   7.454  1.00 10.00      A   
ATOM   1488  C   GLY   157      -5.896  13.097   7.471  1.00 10.00      A   
ATOM   1489  O   GLY   157      -5.576  12.328   6.564  1.00 10.00      A   
ATOM   1490  N   VAL   158      -6.673  12.735   8.488  1.00 10.00      A   
ATOM   1491  HN  VAL   158      -6.923  13.403   9.158  1.00 10.00      A   
ATOM   1492  CA  VAL   158      -7.177  11.371   8.625  1.00 10.00      A   
ATOM   1493  CB  VAL   158      -7.766  11.122  10.031  1.00 10.00      A   
ATOM   1494  CG1 VAL   158      -8.315   9.711  10.153  1.00 10.00      A   
ATOM   1495  CG2 VAL   158      -6.703  11.361  11.090  1.00 10.00      A   
ATOM   1496  C   VAL   158      -8.211  11.050   7.544  1.00 10.00      A   
ATOM   1497  O   VAL   158      -8.270   9.926   7.043  1.00 10.00      A   
ATOM   1498  N   ASP   159      -9.009  12.047   7.179  1.00 10.00      A   
ATOM   1499  HN  ASP   159      -8.916  12.919   7.620  1.00 10.00      A   
ATOM   1500  CA  ASP   159     -10.030  11.874   6.146  1.00 10.00      A   
ATOM   1501  CB  ASP   159     -10.853  13.156   5.965  1.00 10.00      A   
ATOM   1502  CG  ASP   159     -11.990  13.289   6.958  1.00 10.00      A   
ATOM   1503  OD1 ASP   159     -11.758  13.830   8.059  1.00 10.00      A   
ATOM   1504  OD2 ASP   159     -13.125  12.878   6.631  1.00 10.00      A   
ATOM   1505  C   ASP   159      -9.378  11.503   4.821  1.00 10.00      A   
ATOM   1506  O   ASP   159      -9.772  10.535   4.167  1.00 10.00      A   
ATOM   1507  N   ILE   160      -8.364  12.273   4.442  1.00 10.00      A   
ATOM   1508  HN  ILE   160      -8.096  13.024   5.017  1.00 10.00      A   
ATOM   1509  CA  ILE   160      -7.644  12.040   3.196  1.00 10.00      A   
ATOM   1510  CB  ILE   160      -6.725  13.232   2.845  1.00 10.00      A   
ATOM   1511  CG1 ILE   160      -7.551  14.516   2.724  1.00 10.00      A   
ATOM   1512  CG2 ILE   160      -5.961  12.972   1.554  1.00 10.00      A   
ATOM   1513  CD1 ILE   160      -6.721  15.759   2.487  1.00 10.00      A   
ATOM   1514  C   ILE   160      -6.821  10.754   3.271  1.00 10.00      A   
ATOM   1515  O   ILE   160      -6.621  10.070   2.267  1.00 10.00      A   
ATOM   1516  N   ALA   161      -6.373  10.414   4.471  1.00 10.00      A   
ATOM   1517  HN  ALA   161      -6.583  10.985   5.240  1.00 10.00      A   
ATOM   1518  CA  ALA   161      -5.569   9.216   4.676  1.00 10.00      A   
ATOM   1519  CB  ALA   161      -4.867   9.267   6.022  1.00 10.00      A   
ATOM   1520  C   ALA   161      -6.391   7.936   4.554  1.00 10.00      A   
ATOM   1521  O   ALA   161      -5.829   6.848   4.433  1.00 10.00      A   
ATOM   1522  N   LEU   162      -7.714   8.057   4.594  1.00 10.00      A   
ATOM   1523  HN  LEU   162      -8.114   8.948   4.693  1.00 10.00      A   
ATOM   1524  CA  LEU   162      -8.579   6.890   4.494  1.00 10.00      A   
ATOM   1525  CB  LEU   162      -9.701   6.938   5.536  1.00 10.00      A   
ATOM   1526  CG  LEU   162     -10.616   5.710   5.588  1.00 10.00      A   
ATOM   1527  CD1 LEU   162      -9.857   4.495   6.101  1.00 10.00      A   
ATOM   1528  CD2 LEU   162     -11.843   5.982   6.442  1.00 10.00      A   
ATOM   1529  C   LEU   162      -9.172   6.730   3.098  1.00 10.00      A   
ATOM   1530  O   LEU   162      -8.688   5.932   2.294  1.00 10.00      A   
ATOM   1531  N   SER   163     -10.211   7.502   2.813  1.00 10.00      A   
ATOM   1532  HN  SER   163     -10.536   8.135   3.487  1.00 10.00      A   
ATOM   1533  CA  SER   163     -10.898   7.428   1.531  1.00 10.00      A   
ATOM   1534  CB  SER   163     -12.375   7.769   1.727  1.00 10.00      A   
ATOM   1535  OG  SER   163     -12.847   7.282   2.973  1.00 10.00      A   
ATOM   1536  HG  SER   163     -13.648   6.764   2.831  1.00 10.00      A   
ATOM   1537  C   SER   163     -10.278   8.354   0.486  1.00 10.00      A   
ATOM   1538  O   SER   163     -10.734   8.404  -0.661  1.00 10.00      A   
ATOM   1539  N   GLY   164      -9.243   9.078   0.878  1.00 10.00      A   
ATOM   1540  HN  GLY   164      -8.922   9.001   1.800  1.00 10.00      A   
ATOM   1541  CA  GLY   164      -8.588   9.987  -0.037  1.00 10.00      A   
ATOM   1542  C   GLY   164      -9.298  11.320  -0.117  1.00 10.00      A   
ATOM   1543  O   GLY   164     -10.205  11.596   0.671  1.00 10.00      A   
ATOM   1544  N   ARG   165      -8.887  12.144  -1.067  1.00 10.00      A   
ATOM   1545  HN  ARG   165      -8.155  11.863  -1.653  1.00 10.00      A   
ATOM   1546  CA  ARG   165      -9.489  13.461  -1.260  1.00 10.00      A   
ATOM   1547  CB  ARG   165      -8.740  14.261  -2.338  1.00 10.00      A   
ATOM   1548  CG  ARG   165      -7.925  13.423  -3.317  1.00 10.00      A   
ATOM   1549  CD  ARG   165      -8.811  12.722  -4.332  1.00 10.00      A   
ATOM   1550  NE  ARG   165      -8.039  11.845  -5.210  1.00 10.00      A   
ATOM   1551  HE  ARG   165      -7.417  11.212  -4.779  1.00 10.00      A   
ATOM   1552  CZ  ARG   165      -8.133  11.852  -6.540  1.00 10.00      A   
ATOM   1553  NH1 ARG   165      -8.961  12.692  -7.147  1.00 10.00      A   
ATOM   1554 HH11 ARG   165      -9.546  13.353  -6.590  1.00 10.00      A   
ATOM   1555 HH12 ARG   165      -9.034  12.691  -8.189  1.00 10.00      A   
ATOM   1556  NH2 ARG   165      -7.402  11.020  -7.267  1.00 10.00      A   
ATOM   1557 HH21 ARG   165      -7.482  11.031  -8.308  1.00 10.00      A   
ATOM   1558 HH22 ARG   165      -6.750  10.346  -6.808  1.00 10.00      A   
ATOM   1559  C   ARG   165     -10.977  13.350  -1.602  1.00 10.00      A   
ATOM   1560  O   ARG   165     -11.417  12.352  -2.178  1.00 10.00      A   
ATOM   1561  N   MET   166     -11.748  14.365  -1.230  1.00 10.00      A   
ATOM   1562  HN  MET   166     -11.343  15.128  -0.760  1.00 10.00      A   
ATOM   1563  CA  MET   166     -13.184  14.371  -1.499  1.00 10.00      A   
ATOM   1564  CB  MET   166     -13.916  15.398  -0.621  1.00 10.00      A   
ATOM   1565  CG  MET   166     -14.054  14.979   0.836  1.00 10.00      A   
ATOM   1566  SD  MET   166     -14.900  16.208   1.859  1.00 10.00      A   
ATOM   1567  CE  MET   166     -16.522  16.236   1.099  1.00 10.00      A   
ATOM   1568  C   MET   166     -13.478  14.601  -2.982  1.00 10.00      A   
ATOM   1569  O   MET   166     -13.889  13.678  -3.692  1.00 10.00      A   
ATOM   1570  N   ALA   167     -13.261  15.828  -3.443  1.00 10.00      A   
ATOM   1571  HN  ALA   167     -12.925  16.512  -2.829  1.00 10.00      A   
ATOM   1572  CA  ALA   167     -13.499  16.189  -4.837  1.00 10.00      A   
ATOM   1573  CB  ALA   167     -14.991  16.210  -5.151  1.00 10.00      A   
ATOM   1574  C   ALA   167     -12.869  17.543  -5.151  1.00 10.00      A   
ATOM   1575  O   ALA   167     -11.841  17.623  -5.823  1.00 10.00      A   
ATOM   1576  N   THR   168     -13.474  18.601  -4.631  1.00 10.00      A   
ATOM   1577  HN  THR   168     -14.272  18.471  -4.075  1.00 10.00      A   
ATOM   1578  CA  THR   168     -12.984  19.951  -4.855  1.00 10.00      A   
ATOM   1579  CB  THR   168     -14.159  20.949  -4.912  1.00 10.00      A   
ATOM   1580  OG1 THR   168     -15.230  20.370  -5.679  1.00 10.00      A   
ATOM   1581  HG1 THR   168     -15.160  20.672  -6.596  1.00 10.00      A   
ATOM   1582  CG2 THR   168     -13.729  22.254  -5.566  1.00 10.00      A   
ATOM   1583  C   THR   168     -12.004  20.350  -3.751  1.00 10.00      A   
ATOM   1584  O   THR   168     -12.197  21.342  -3.046  1.00 10.00      A   
ATOM   1585  N   SER   169     -10.954  19.554  -3.600  1.00 10.00      A   
ATOM   1586  HN  SER   169     -10.855  18.770  -4.185  1.00 10.00      A   
ATOM   1587  CA  SER   169      -9.943  19.803  -2.590  1.00 10.00      A   
ATOM   1588  CB  SER   169      -9.179  18.509  -2.319  1.00 10.00      A   
ATOM   1589  OG  SER   169      -9.527  17.518  -3.276  1.00 10.00      A   
ATOM   1590  HG  SER   169      -8.781  16.925  -3.402  1.00 10.00      A   
ATOM   1591  C   SER   169      -8.986  20.906  -3.037  1.00 10.00      A   
ATOM   1592  O   SER   169      -8.539  21.724  -2.228  1.00 10.00      A   
ATOM   1593  N   GLY   170      -8.692  20.935  -4.331  1.00 10.00      A   
ATOM   1594  HN  GLY   170      -9.085  20.263  -4.929  1.00 10.00      A   
ATOM   1595  CA  GLY   170      -7.800  21.941  -4.866  1.00 10.00      A   
ATOM   1596  C   GLY   170      -6.374  21.443  -4.974  1.00 10.00      A   
ATOM   1597  O   GLY   170      -5.430  22.190  -4.717  1.00 10.00      A   
ATOM   1598  N   MET   171      -6.219  20.183  -5.361  1.00 10.00      A   
ATOM   1599  HN  MET   171      -7.011  19.649  -5.568  1.00 10.00      A   
ATOM   1600  CA  MET   171      -4.899  19.579  -5.502  1.00 10.00      A   
ATOM   1601  CB  MET   171      -4.987  18.046  -5.515  1.00 10.00      A   
ATOM   1602  CG  MET   171      -5.919  17.440  -4.473  1.00 10.00      A   
ATOM   1603  SD  MET   171      -5.644  18.068  -2.802  1.00 10.00      A   
ATOM   1604  CE  MET   171      -3.913  17.675  -2.560  1.00 10.00      A   
ATOM   1605  C   MET   171      -4.237  20.067  -6.782  1.00 10.00      A   
ATOM   1606  O   MET   171      -4.848  20.042  -7.853  1.00 10.00      A   
ATOM   1607  N   MET   172      -2.990  20.496  -6.681  1.00 10.00      A   
ATOM   1608  HN  MET   172      -2.538  20.473  -5.799  1.00 10.00      A   
ATOM   1609  CA  MET   172      -2.273  21.011  -7.838  1.00 10.00      A   
ATOM   1610  CB  MET   172      -1.542  22.309  -7.498  1.00 10.00      A   
ATOM   1611  CG  MET   172      -2.464  23.506  -7.322  1.00 10.00      A   
ATOM   1612  SD  MET   172      -3.609  23.717  -8.704  1.00 10.00      A   
ATOM   1613  CE  MET   172      -2.468  23.834 -10.083  1.00 10.00      A   
ATOM   1614  C   MET   172      -1.318  19.998  -8.467  1.00 10.00      A   
ATOM   1615  O   MET   172      -1.283  19.854  -9.689  1.00 10.00      A   
ATOM   1616  N   THR   173      -0.549  19.302  -7.648  1.00 10.00      A   
ATOM   1617  HN  THR   173      -0.618  19.447  -6.672  1.00 10.00      A   
ATOM   1618  CA  THR   173       0.406  18.325  -8.157  1.00 10.00      A   
ATOM   1619  CB  THR   173       1.601  18.145  -7.201  1.00 10.00      A   
ATOM   1620  OG1 THR   173       1.132  17.743  -5.906  1.00 10.00      A   
ATOM   1621  HG1 THR   173       0.572  18.449  -5.529  1.00 10.00      A   
ATOM   1622  CG2 THR   173       2.388  19.439  -7.082  1.00 10.00      A   
ATOM   1623  C   THR   173      -0.243  16.967  -8.408  1.00 10.00      A   
ATOM   1624  O   THR   173      -1.427  16.763  -8.120  1.00 10.00      A   
ATOM   1625  N   GLU   174       0.545  16.045  -8.952  1.00 10.00      A   
ATOM   1626  HN  GLU   174       1.476  16.279  -9.162  1.00 10.00      A   
ATOM   1627  CA  GLU   174       0.075  14.698  -9.236  1.00 10.00      A   
ATOM   1628  CB  GLU   174       0.946  14.045 -10.311  1.00 10.00      A   
ATOM   1629  CG  GLU   174       0.888  14.743 -11.658  1.00 10.00      A   
ATOM   1630  CD  GLU   174      -0.533  15.009 -12.108  1.00 10.00      A   
ATOM   1631  OE1 GLU   174      -1.334  14.051 -12.163  1.00 10.00      A   
ATOM   1632  OE2 GLU   174      -0.858  16.177 -12.402  1.00 10.00      A   
ATOM   1633  C   GLU   174       0.113  13.871  -7.964  1.00 10.00      A   
ATOM   1634  O   GLU   174      -0.647  12.914  -7.798  1.00 10.00      A   
ATOM   1635  N   LEU   175       1.001  14.264  -7.060  1.00 10.00      A   
ATOM   1636  HN  LEU   175       1.578  15.032  -7.263  1.00 10.00      A   
ATOM   1637  CA  LEU   175       1.151  13.587  -5.782  1.00 10.00      A   
ATOM   1638  CB  LEU   175       2.450  14.018  -5.104  1.00 10.00      A   
ATOM   1639  CG  LEU   175       3.731  13.795  -5.909  1.00 10.00      A   
ATOM   1640  CD1 LEU   175       4.924  14.384  -5.180  1.00 10.00      A   
ATOM   1641  CD2 LEU   175       3.945  12.314  -6.186  1.00 10.00      A   
ATOM   1642  C   LEU   175      -0.039  13.895  -4.886  1.00 10.00      A   
ATOM   1643  O   LEU   175      -0.299  13.191  -3.912  1.00 10.00      A   
ATOM   1644  N   GLY   176      -0.759  14.957  -5.233  1.00 10.00      A   
ATOM   1645  HN  GLY   176      -0.484  15.489  -6.011  1.00 10.00      A   
ATOM   1646  CA  GLY   176      -1.929  15.346  -4.476  1.00 10.00      A   
ATOM   1647  C   GLY   176      -3.140  14.517  -4.855  1.00 10.00      A   
ATOM   1648  O   GLY   176      -4.146  14.508  -4.148  1.00 10.00      A   
ATOM   1649  N   LYS   177      -3.038  13.810  -5.975  1.00 10.00      A   
ATOM   1650  HN  LYS   177      -2.204  13.852  -6.490  1.00 10.00      A   
ATOM   1651  CA  LYS   177      -4.123  12.963  -6.450  1.00 10.00      A   
ATOM   1652  CB  LYS   177      -4.054  12.820  -7.976  1.00 10.00      A   
ATOM   1653  CG  LYS   177      -4.277  14.115  -8.743  1.00 10.00      A   
ATOM   1654  CD  LYS   177      -4.044  13.913 -10.233  1.00 10.00      A   
ATOM   1655  CE  LYS   177      -4.231  15.205 -11.013  1.00 10.00      A   
ATOM   1656  NZ  LYS   177      -3.772  15.067 -12.421  1.00 10.00      A   
ATOM   1657  HZ1 LYS   177      -3.819  15.984 -12.908  1.00 10.00      A   
ATOM   1658  HZ2 LYS   177      -4.371  14.387 -12.927  1.00 10.00      A   
ATOM   1659  HZ3 LYS   177      -2.782  14.726 -12.442  1.00 10.00      A   
ATOM   1660  C   LYS   177      -4.039  11.587  -5.792  1.00 10.00      A   
ATOM   1661  O   LYS   177      -4.092  10.555  -6.463  1.00 10.00      A   
ATOM   1662  N   VAL   178      -3.904  11.581  -4.474  1.00 10.00      A   
ATOM   1663  HN  VAL   178      -3.874  12.438  -3.994  1.00 10.00      A   
ATOM   1664  CA  VAL   178      -3.803  10.343  -3.715  1.00 10.00      A   
ATOM   1665  CB  VAL   178      -3.473  10.612  -2.231  1.00 10.00      A   
ATOM   1666  CG1 VAL   178      -2.938   9.355  -1.560  1.00 10.00      A   
ATOM   1667  CG2 VAL   178      -2.482  11.755  -2.097  1.00 10.00      A   
ATOM   1668  C   VAL   178      -5.102   9.554  -3.785  1.00 10.00      A   
ATOM   1669  O   VAL   178      -6.195  10.131  -3.786  1.00 10.00      A   
ATOM   1670  N   ASP   179      -4.974   8.240  -3.868  1.00 10.00      A   
ATOM   1671  HN  ASP   179      -4.073   7.850  -3.887  1.00 10.00      A   
ATOM   1672  CA  ASP   179      -6.126   7.356  -3.918  1.00 10.00      A   
ATOM   1673  CB  ASP   179      -5.845   6.161  -4.842  1.00 10.00      A   
ATOM   1674  CG  ASP   179      -7.111   5.483  -5.340  1.00 10.00      A   
ATOM   1675  OD1 ASP   179      -8.218   5.936  -4.980  1.00 10.00      A   
ATOM   1676  OD2 ASP   179      -7.005   4.499  -6.105  1.00 10.00      A   
ATOM   1677  C   ASP   179      -6.431   6.872  -2.505  1.00 10.00      A   
ATOM   1678  O   ASP   179      -5.645   7.111  -1.585  1.00 10.00      A   
ATOM   1679  N   GLY   180      -7.560   6.208  -2.332  1.00 10.00      A   
ATOM   1680  HN  GLY   180      -8.145   6.046  -3.105  1.00 10.00      A   
ATOM   1681  CA  GLY   180      -7.932   5.711  -1.025  1.00 10.00      A   
ATOM   1682  C   GLY   180      -7.059   4.551  -0.588  1.00 10.00      A   
ATOM   1683  O   GLY   180      -6.490   3.840  -1.422  1.00 10.00      A   
ATOM   1684  N   ALA   181      -6.935   4.367   0.720  1.00 10.00      A   
ATOM   1685  HN  ALA   181      -7.394   4.982   1.338  1.00 10.00      A   
ATOM   1686  CA  ALA   181      -6.135   3.280   1.265  1.00 10.00      A   
ATOM   1687  CB  ALA   181      -5.570   3.666   2.623  1.00 10.00      A   
ATOM   1688  C   ALA   181      -6.991   2.027   1.376  1.00 10.00      A   
ATOM   1689  O   ALA   181      -6.491   0.926   1.607  1.00 10.00      A   
ATOM   1690  N   MET   182      -8.289   2.218   1.202  1.00 10.00      A   
ATOM   1691  HN  MET   182      -8.610   3.122   1.012  1.00 10.00      A   
ATOM   1692  CA  MET   182      -9.252   1.137   1.268  1.00 10.00      A   
ATOM   1693  CB  MET   182     -10.217   1.379   2.432  1.00 10.00      A   
ATOM   1694  CG  MET   182     -11.450   0.490   2.417  1.00 10.00      A   
ATOM   1695  SD  MET   182     -12.854   1.238   3.264  1.00 10.00      A   
ATOM   1696  CE  MET   182     -13.083   2.730   2.299  1.00 10.00      A   
ATOM   1697  C   MET   182     -10.025   1.073  -0.042  1.00 10.00      A   
ATOM   1698  O   MET   182     -10.697   2.036  -0.416  1.00 10.00      A   
ATOM   1699  N   SER   183      -9.919  -0.047  -0.738  1.00 10.00      A   
ATOM   1700  HN  SER   183      -9.368  -0.782  -0.386  1.00 10.00      A   
ATOM   1701  CA  SER   183     -10.604  -0.224  -2.008  1.00 10.00      A   
ATOM   1702  CB  SER   183      -9.638  -0.764  -3.065  1.00 10.00      A   
ATOM   1703  OG  SER   183      -8.521   0.097  -3.211  1.00 10.00      A   
ATOM   1704  HG  SER   183      -7.736  -0.426  -3.411  1.00 10.00      A   
ATOM   1705  C   SER   183     -11.810  -1.144  -1.859  1.00 10.00      A   
ATOM   1706  O   SER   183     -11.688  -2.286  -1.404  1.00 10.00      A   
ATOM   1707  N   ILE   184     -12.973  -0.637  -2.235  1.00 10.00      A   
ATOM   1708  HN  ILE   184     -13.003   0.278  -2.585  1.00 10.00      A   
ATOM   1709  CA  ILE   184     -14.207  -1.402  -2.147  1.00 10.00      A   
ATOM   1710  CB  ILE   184     -15.387  -0.513  -1.702  1.00 10.00      A   
ATOM   1711  CG1 ILE   184     -14.984   0.352  -0.503  1.00 10.00      A   
ATOM   1712  CG2 ILE   184     -16.603  -1.367  -1.361  1.00 10.00      A   
ATOM   1713  CD1 ILE   184     -16.007   1.410  -0.140  1.00 10.00      A   
ATOM   1714  C   ILE   184     -14.532  -2.017  -3.502  1.00 10.00      A   
ATOM   1715  O   ILE   184     -14.396  -1.360  -4.539  1.00 10.00      A   
ATOM   1716  N   ALA   185     -14.950  -3.274  -3.490  1.00 10.00      A   
ATOM   1717  HN  ALA   185     -15.040  -3.742  -2.628  1.00 10.00      A   
ATOM   1718  CA  ALA   185     -15.296  -3.977  -4.715  1.00 10.00      A   
ATOM   1719  CB  ALA   185     -15.059  -5.472  -4.547  1.00 10.00      A   
ATOM   1720  C   ALA   185     -16.749  -3.706  -5.090  1.00 10.00      A   
ATOM   1721  O   ALA   185     -17.374  -2.777  -4.569  1.00 10.00      A   
ATOM   1722  N   HIS   186     -17.282  -4.504  -5.999  1.00 10.00      A   
ATOM   1723  HN  HIS   186     -16.733  -5.218  -6.396  1.00 10.00      A   
ATOM   1724  CA  HIS   186     -18.663  -4.349  -6.427  1.00 10.00      A   
ATOM   1725  CB  HIS   186     -18.791  -4.563  -7.937  1.00 10.00      A   
ATOM   1726  CG  HIS   186     -18.129  -3.494  -8.753  1.00 10.00      A   
ATOM   1727  ND1 HIS   186     -17.029  -3.722  -9.553  1.00 10.00      A   
ATOM   1728  HD1 HIS   186     -16.577  -4.588  -9.676  1.00 10.00      A   
ATOM   1729  CD2 HIS   186     -18.411  -2.174  -8.878  1.00 10.00      A   
ATOM   1730  CE1 HIS   186     -16.670  -2.595 -10.139  1.00 10.00      A   
ATOM   1731  NE2 HIS   186     -17.491  -1.643  -9.744  1.00 10.00      A   
ATOM   1732  HE2 HIS   186     -17.441  -0.700 -10.014  1.00 10.00      A   
ATOM   1733  C   HIS   186     -19.560  -5.314  -5.668  1.00 10.00      A   
ATOM   1734  O   HIS   186     -19.305  -6.519  -5.638  1.00 10.00      A   
ATOM   1735  N   ALA   187     -20.601  -4.781  -5.045  1.00 10.00      A   
ATOM   1736  HN  ALA   187     -20.755  -3.814  -5.111  1.00 10.00      A   
ATOM   1737  CA  ALA   187     -21.528  -5.597  -4.276  1.00 10.00      A   
ATOM   1738  CB  ALA   187     -22.240  -4.756  -3.229  1.00 10.00      A   
ATOM   1739  C   ALA   187     -22.537  -6.277  -5.189  1.00 10.00      A   
ATOM   1740  O   ALA   187     -23.423  -5.627  -5.737  1.00 10.00      A   
ATOM   1741  N   ILE   188     -22.390  -7.583  -5.352  1.00 10.00      A   
ATOM   1742  HN  ILE   188     -21.664  -8.044  -4.883  1.00 10.00      A   
ATOM   1743  CA  ILE   188     -23.289  -8.356  -6.198  1.00 10.00      A   
ATOM   1744  CB  ILE   188     -22.527  -9.148  -7.280  1.00 10.00      A   
ATOM   1745  CG1 ILE   188     -21.400  -9.978  -6.655  1.00 10.00      A   
ATOM   1746  CG2 ILE   188     -21.981  -8.208  -8.343  1.00 10.00      A   
ATOM   1747  CD1 ILE   188     -20.738 -10.937  -7.620  1.00 10.00      A   
ATOM   1748  C   ILE   188     -24.113  -9.325  -5.365  1.00 10.00      A   
ATOM   1749  O   ILE   188     -23.798  -9.579  -4.200  1.00 10.00      A   
ATOM   1750  N   THR   189     -25.166  -9.858  -5.965  1.00 10.00      A   
ATOM   1751  HN  THR   189     -25.366  -9.610  -6.892  1.00 10.00      A   
ATOM   1752  CA  THR   189     -26.038 -10.801  -5.288  1.00 10.00      A   
ATOM   1753  CB  THR   189     -27.449 -10.764  -5.899  1.00 10.00      A   
ATOM   1754  OG1 THR   189     -27.464  -9.808  -6.968  1.00 10.00      A   
ATOM   1755  HG1 THR   189     -27.156  -8.953  -6.641  1.00 10.00      A   
ATOM   1756  CG2 THR   189     -28.467 -10.348  -4.850  1.00 10.00      A   
ATOM   1757  C   THR   189     -25.464 -12.215  -5.378  1.00 10.00      A   
ATOM   1758  O   THR   189     -24.733 -12.541  -6.317  1.00 10.00      A   
ATOM   1759  N   THR   190     -25.794 -13.051  -4.403  1.00 10.00      A   
ATOM   1760  HN  THR   190     -26.377 -12.735  -3.677  1.00 10.00      A   
ATOM   1761  CA  THR   190     -25.286 -14.419  -4.357  1.00 10.00      A   
ATOM   1762  CB  THR   190     -25.333 -14.965  -2.919  1.00 10.00      A   
ATOM   1763  OG1 THR   190     -26.688 -14.937  -2.436  1.00 10.00      A   
ATOM   1764  HG1 THR   190     -26.734 -15.437  -1.604  1.00 10.00      A   
ATOM   1765  CG2 THR   190     -24.460 -14.123  -2.002  1.00 10.00      A   
ATOM   1766  C   THR   190     -26.056 -15.378  -5.268  1.00 10.00      A   
ATOM   1767  O   THR   190     -25.604 -16.491  -5.525  1.00 10.00      A   
ATOM   1768  N   HIS   191     -27.199 -14.946  -5.774  1.00 10.00      A   
ATOM   1769  HN  HIS   191     -27.485 -14.028  -5.601  1.00 10.00      A   
ATOM   1770  CA  HIS   191     -28.022 -15.808  -6.619  1.00 10.00      A   
ATOM   1771  CB  HIS   191     -29.003 -16.603  -5.741  1.00 10.00      A   
ATOM   1772  CG  HIS   191     -29.986 -15.748  -4.995  1.00 10.00      A   
ATOM   1773  ND1 HIS   191     -29.674 -15.082  -3.826  1.00 10.00      A   
ATOM   1774  HD1 HIS   191     -28.807 -15.117  -3.359  1.00 10.00      A   
ATOM   1775  CD2 HIS   191     -31.276 -15.434  -5.267  1.00 10.00      A   
ATOM   1776  CE1 HIS   191     -30.728 -14.397  -3.418  1.00 10.00      A   
ATOM   1777  NE2 HIS   191     -31.709 -14.594  -4.276  1.00 10.00      A   
ATOM   1778  HE2 HIS   191     -32.607 -14.187  -4.221  1.00 10.00      A   
ATOM   1779  C   HIS   191     -28.800 -15.002  -7.649  1.00 10.00      A   
ATOM   1780  O   HIS   191     -28.665 -13.779  -7.719  1.00 10.00      A   
ATOM   1781  N   GLN   192     -29.615 -15.697  -8.440  1.00 10.00      A   
ATOM   1782  HN  GLN   192     -29.665 -16.675  -8.341  1.00 10.00      A   
ATOM   1783  CA  GLN   192     -30.441 -15.055  -9.451  1.00 10.00      A   
ATOM   1784  CB  GLN   192     -30.939 -16.096 -10.455  1.00 10.00      A   
ATOM   1785  CG  GLN   192     -31.502 -15.512 -11.742  1.00 10.00      A   
ATOM   1786  CD  GLN   192     -30.423 -15.191 -12.756  1.00 10.00      A   
ATOM   1787  OE1 GLN   192     -29.364 -15.817 -12.767  1.00 10.00      A   
ATOM   1788  NE2 GLN   192     -30.691 -14.234 -13.627  1.00 10.00      A   
ATOM   1789 HE21 GLN   192     -31.563 -13.786 -13.573  1.00 10.00      A   
ATOM   1790 HE22 GLN   192     -30.010 -14.014 -14.295  1.00 10.00      A   
ATOM   1791  C   GLN   192     -31.631 -14.391  -8.768  1.00 10.00      A   
ATOM   1792  O   GLN   192     -32.396 -15.052  -8.063  1.00 10.00      A   
ATOM   1793  N   VAL   193     -31.775 -13.093  -8.960  1.00 10.00      A   
ATOM   1794  HN  VAL   193     -31.145 -12.622  -9.543  1.00 10.00      A   
ATOM   1795  CA  VAL   193     -32.856 -12.348  -8.339  1.00 10.00      A   
ATOM   1796  CB  VAL   193     -32.330 -11.072  -7.646  1.00 10.00      A   
ATOM   1797  CG1 VAL   193     -33.470 -10.274  -7.026  1.00 10.00      A   
ATOM   1798  CG2 VAL   193     -31.303 -11.437  -6.588  1.00 10.00      A   
ATOM   1799  C   VAL   193     -33.923 -11.970  -9.355  1.00 10.00      A   
ATOM   1800  O   VAL   193     -33.614 -11.522 -10.460  1.00 10.00      A   
ATOM   1801  N   ASP   194     -35.177 -12.173  -8.977  1.00 10.00      A   
ATOM   1802  HN  ASP   194     -35.352 -12.555  -8.092  1.00 10.00      A   
ATOM   1803  CA  ASP   194     -36.302 -11.834  -9.832  1.00 10.00      A   
ATOM   1804  CB  ASP   194     -37.404 -12.885  -9.695  1.00 10.00      A   
ATOM   1805  CG  ASP   194     -38.606 -12.613 -10.579  1.00 10.00      A   
ATOM   1806  OD1 ASP   194     -38.421 -12.350 -11.788  1.00 10.00      A   
ATOM   1807  OD2 ASP   194     -39.747 -12.690 -10.074  1.00 10.00      A   
ATOM   1808  C   ASP   194     -36.823 -10.461  -9.430  1.00 10.00      A   
ATOM   1809  O   ASP   194     -37.340 -10.284  -8.322  1.00 10.00      A   
ATOM   1810  N   SER   195     -36.642  -9.491 -10.312  1.00 10.00      A   
ATOM   1811  HN  SER   195     -36.207  -9.699 -11.166  1.00 10.00      A   
ATOM   1812  CA  SER   195     -37.067  -8.122 -10.057  1.00 10.00      A   
ATOM   1813  CB  SER   195     -36.452  -7.185 -11.099  1.00 10.00      A   
ATOM   1814  OG  SER   195     -35.063  -7.438 -11.240  1.00 10.00      A   
ATOM   1815  HG  SER   195     -34.574  -6.891 -10.617  1.00 10.00      A   
ATOM   1816  C   SER   195     -38.587  -7.981 -10.050  1.00 10.00      A   
ATOM   1817  O   SER   195     -39.293  -8.657 -10.799  1.00 10.00      A   
ATOM   1818  N   ASP   196     -39.073  -7.100  -9.191  1.00 10.00      A   
ATOM   1819  HN  ASP   196     -38.450  -6.594  -8.620  1.00 10.00      A   
ATOM   1820  CA  ASP   196     -40.499  -6.837  -9.069  1.00 10.00      A   
ATOM   1821  CB  ASP   196     -40.988  -7.216  -7.667  1.00 10.00      A   
ATOM   1822  CG  ASP   196     -42.502  -7.229  -7.546  1.00 10.00      A   
ATOM   1823  OD1 ASP   196     -43.189  -7.368  -8.583  1.00 10.00      A   
ATOM   1824  OD2 ASP   196     -43.015  -7.114  -6.409  1.00 10.00      A   
ATOM   1825  C   ASP   196     -40.751  -5.357  -9.338  1.00 10.00      A   
ATOM   1826  O   ASP   196     -39.876  -4.524  -9.097  1.00 10.00      A   
ATOM   1827  N   ILE   197     -41.928  -5.030  -9.847  1.00 10.00      A   
ATOM   1828  HN  ILE   197     -42.595  -5.731 -10.004  1.00 10.00      A   
ATOM   1829  CA  ILE   197     -42.260  -3.649 -10.153  1.00 10.00      A   
ATOM   1830  CB  ILE   197     -42.528  -3.441 -11.658  1.00 10.00      A   
ATOM   1831  CG1 ILE   197     -41.267  -3.770 -12.465  1.00 10.00      A   
ATOM   1832  CG2 ILE   197     -42.980  -2.014 -11.929  1.00 10.00      A   
ATOM   1833  CD1 ILE   197     -41.429  -3.611 -13.961  1.00 10.00      A   
ATOM   1834  C   ILE   197     -43.451  -3.166  -9.331  1.00 10.00      A   
ATOM   1835  O   ILE   197     -44.499  -3.808  -9.300  1.00 10.00      A   
ATOM   1836  N   ASP   198     -43.268  -2.043  -8.653  1.00 10.00      A   
ATOM   1837  HN  ASP   198     -42.396  -1.590  -8.708  1.00 10.00      A   
ATOM   1838  CA  ASP   198     -44.319  -1.457  -7.830  1.00 10.00      A   
ATOM   1839  CB  ASP   198     -43.711  -0.544  -6.761  1.00 10.00      A   
ATOM   1840  CG  ASP   198     -44.750   0.072  -5.841  1.00 10.00      A   
ATOM   1841  OD1 ASP   198     -44.572   1.246  -5.443  1.00 10.00      A   
ATOM   1842  OD2 ASP   198     -45.734  -0.614  -5.498  1.00 10.00      A   
ATOM   1843  C   ASP   198     -45.300  -0.674  -8.695  1.00 10.00      A   
ATOM   1844  O   ASP   198     -44.907   0.248  -9.416  1.00 10.00      A   
ATOM   1845  N   TRP   199     -46.568  -1.053  -8.631  1.00 10.00      A   
ATOM   1846  HN  TRP   199     -46.812  -1.794  -8.039  1.00 10.00      A   
ATOM   1847  CA  TRP   199     -47.611  -0.392  -9.402  1.00 10.00      A   
ATOM   1848  CB  TRP   199     -48.604  -1.421  -9.960  1.00 10.00      A   
ATOM   1849  CG  TRP   199     -47.968  -2.683 -10.466  1.00 10.00      A   
ATOM   1850  CD1 TRP   199     -47.863  -3.866  -9.798  1.00 10.00      A   
ATOM   1851  CD2 TRP   199     -47.358  -2.890 -11.748  1.00 10.00      A   
ATOM   1852  NE1 TRP   199     -47.221  -4.795 -10.578  1.00 10.00      A   
ATOM   1853  HE1 TRP   199     -47.020  -5.719 -10.314  1.00 10.00      A   
ATOM   1854  CE2 TRP   199     -46.899  -4.221 -11.780  1.00 10.00      A   
ATOM   1855  CE3 TRP   199     -47.152  -2.082 -12.869  1.00 10.00      A   
ATOM   1856  CZ2 TRP   199     -46.249  -4.762 -12.886  1.00 10.00      A   
ATOM   1857  CZ3 TRP   199     -46.507  -2.620 -13.967  1.00 10.00      A   
ATOM   1858  CH2 TRP   199     -46.064  -3.947 -13.968  1.00 10.00      A   
ATOM   1859  C   TRP   199     -48.346   0.601  -8.511  1.00 10.00      A   
ATOM   1860  O   TRP   199     -49.455   0.334  -8.047  1.00 10.00      A   
ATOM   1861  N   PHE   200     -47.710   1.733  -8.254  1.00 10.00      A   
ATOM   1862  HN  PHE   200     -46.830   1.889  -8.660  1.00 10.00      A   
ATOM   1863  CA  PHE   200     -48.296   2.759  -7.400  1.00 10.00      A   
ATOM   1864  CB  PHE   200     -47.219   3.480  -6.577  1.00 10.00      A   
ATOM   1865  CG  PHE   200     -46.166   4.191  -7.388  1.00 10.00      A   
ATOM   1866  CD1 PHE   200     -46.304   5.533  -7.709  1.00 10.00      A   
ATOM   1867  CD2 PHE   200     -45.036   3.520  -7.821  1.00 10.00      A   
ATOM   1868  CE1 PHE   200     -45.336   6.189  -8.446  1.00 10.00      A   
ATOM   1869  CE2 PHE   200     -44.064   4.169  -8.558  1.00 10.00      A   
ATOM   1870  CZ  PHE   200     -44.214   5.506  -8.871  1.00 10.00      A   
ATOM   1871  C   PHE   200     -49.119   3.754  -8.205  1.00 10.00      A   
ATOM   1872  O   PHE   200     -48.994   3.833  -9.427  1.00 10.00      A   
ATOM   1873  N   THR   201     -49.953   4.515  -7.517  1.00 10.00      A   
ATOM   1874  HN  THR   201     -50.003   4.413  -6.541  1.00 10.00      A   
ATOM   1875  CA  THR   201     -50.795   5.506  -8.164  1.00 10.00      A   
ATOM   1876  CB  THR   201     -52.235   4.973  -8.364  1.00 10.00      A   
ATOM   1877  OG1 THR   201     -52.979   5.860  -9.212  1.00 10.00      A   
ATOM   1878  HG1 THR   201     -53.882   5.534  -9.304  1.00 10.00      A   
ATOM   1879  CG2 THR   201     -52.956   4.821  -7.031  1.00 10.00      A   
ATOM   1880  C   THR   201     -50.817   6.794  -7.342  1.00 10.00      A   
ATOM   1881  O   THR   201     -50.276   6.841  -6.233  1.00 10.00      A   
ATOM   1882  N   ALA   202     -51.431   7.832  -7.885  1.00 10.00      A   
ATOM   1883  HN  ALA   202     -51.854   7.727  -8.767  1.00 10.00      A   
ATOM   1884  CA  ALA   202     -51.528   9.113  -7.205  1.00 10.00      A   
ATOM   1885  CB  ALA   202     -50.878  10.208  -8.035  1.00 10.00      A   
ATOM   1886  C   ALA   202     -52.986   9.440  -6.929  1.00 10.00      A   
ATOM   1887  O   ALA   202     -53.725   9.838  -7.828  1.00 10.00      A   
ATOM   1888  N   VAL   203     -53.398   9.247  -5.688  1.00 10.00      A   
ATOM   1889  HN  VAL   203     -52.757   8.931  -5.015  1.00 10.00      A   
ATOM   1890  CA  VAL   203     -54.773   9.506  -5.291  1.00 10.00      A   
ATOM   1891  CB  VAL   203     -55.174   8.676  -4.052  1.00 10.00      A   
ATOM   1892  CG1 VAL   203     -56.652   8.858  -3.734  1.00 10.00      A   
ATOM   1893  CG2 VAL   203     -54.845   7.205  -4.265  1.00 10.00      A   
ATOM   1894  C   VAL   203     -54.987  10.987  -5.002  1.00 10.00      A   
ATOM   1895  O   VAL   203     -54.448  11.528  -4.034  1.00 10.00      A   
ATOM   1896  N   ASP   204     -55.765  11.639  -5.855  1.00 10.00      A   
ATOM   1897  HN  ASP   204     -56.155  11.152  -6.614  1.00 10.00      A   
ATOM   1898  CA  ASP   204     -56.067  13.055  -5.695  1.00 10.00      A   
ATOM   1899  CB  ASP   204     -56.677  13.611  -6.985  1.00 10.00      A   
ATOM   1900  CG  ASP   204     -56.576  15.119  -7.091  1.00 10.00      A   
ATOM   1901  OD1 ASP   204     -57.410  15.823  -6.488  1.00 10.00      A   
ATOM   1902  OD2 ASP   204     -55.661  15.610  -7.787  1.00 10.00      A   
ATOM   1903  C   ASP   204     -57.046  13.226  -4.541  1.00 10.00      A   
ATOM   1904  O   ASP   204     -57.827  12.321  -4.250  1.00 10.00      A   
ATOM   1905  N   ASP   205     -57.005  14.369  -3.879  1.00 10.00      A   
ATOM   1906  HN  ASP   205     -56.370  15.066  -4.150  1.00 10.00      A   
ATOM   1907  CA  ASP   205     -57.892  14.608  -2.751  1.00 10.00      A   
ATOM   1908  CB  ASP   205     -57.114  15.131  -1.541  1.00 10.00      A   
ATOM   1909  CG  ASP   205     -57.752  14.720  -0.232  1.00 10.00      A   
ATOM   1910  OD1 ASP   205     -58.302  13.600  -0.159  1.00 10.00      A   
ATOM   1911  OD2 ASP   205     -57.706  15.513   0.735  1.00 10.00      A   
ATOM   1912  C   ASP   205     -59.044  15.538  -3.110  1.00 10.00      A   
ATOM   1913  O   ASP   205     -59.956  15.751  -2.311  1.00 10.00      A   
ATOM   1914  N   LEU   206     -59.007  16.082  -4.318  1.00 10.00      A   
ATOM   1915  HN  LEU   206     -58.260  15.867  -4.923  1.00 10.00      A   
ATOM   1916  CA  LEU   206     -60.057  16.978  -4.778  1.00 10.00      A   
ATOM   1917  CB  LEU   206     -59.479  18.325  -5.218  1.00 10.00      A   
ATOM   1918  CG  LEU   206     -58.939  19.226  -4.105  1.00 10.00      A   
ATOM   1919  CD1 LEU   206     -58.410  20.531  -4.680  1.00 10.00      A   
ATOM   1920  CD2 LEU   206     -60.009  19.493  -3.056  1.00 10.00      A   
ATOM   1921  C   LEU   206     -60.838  16.340  -5.919  1.00 10.00      A   
ATOM   1922  O   LEU   206     -62.070  16.348  -5.927  1.00 10.00      A   
ATOM   1923  N   GLN   207     -60.115  15.792  -6.884  1.00 10.00      A   
ATOM   1924  HN  GLN   207     -59.130  15.822  -6.822  1.00 10.00      A   
ATOM   1925  CA  GLN   207     -60.734  15.140  -8.030  1.00 10.00      A   
ATOM   1926  CB  GLN   207     -60.393  15.875  -9.327  1.00 10.00      A   
ATOM   1927  CG  GLN   207     -60.844  17.328  -9.358  1.00 10.00      A   
ATOM   1928  CD  GLN   207     -62.349  17.484  -9.246  1.00 10.00      A   
ATOM   1929  OE1 GLN   207     -63.114  16.634  -9.703  1.00 10.00      A   
ATOM   1930  NE2 GLN   207     -62.786  18.573  -8.634  1.00 10.00      A   
ATOM   1931 HE21 GLN   207     -62.125  19.210  -8.286  1.00 10.00      A   
ATOM   1932 HE22 GLN   207     -63.755  18.703  -8.556  1.00 10.00      A   
ATOM   1933  C   GLN   207     -60.287  13.687  -8.109  1.00 10.00      A   
ATOM   1934  O   GLN   207     -59.552  13.292  -9.016  1.00 10.00      A   
ATOM   1935  N   GLU   208     -60.731  12.899  -7.144  1.00 10.00      A   
ATOM   1936  HN  GLU   208     -61.318  13.281  -6.446  1.00 10.00      A   
ATOM   1937  CA  GLU   208     -60.377  11.490  -7.067  1.00 10.00      A   
ATOM   1938  CB  GLU   208     -60.401  11.003  -5.610  1.00 10.00      A   
ATOM   1939  CG  GLU   208     -61.781  10.706  -5.025  1.00 10.00      A   
ATOM   1940  CD  GLU   208     -62.780  11.839  -5.170  1.00 10.00      A   
ATOM   1941  OE1 GLU   208     -62.392  13.021  -5.038  1.00 10.00      A   
ATOM   1942  OE2 GLU   208     -63.963  11.550  -5.425  1.00 10.00      A   
ATOM   1943  C   GLU   208     -61.250  10.615  -7.969  1.00 10.00      A   
ATOM   1944  O   GLU   208     -60.893   9.476  -8.274  1.00 10.00      A   
ATOM   1945  N   GLN   209     -62.389  11.148  -8.398  1.00 10.00      A   
ATOM   1946  HN  GLN   209     -62.626  12.057  -8.122  1.00 10.00      A   
ATOM   1947  CA  GLN   209     -63.294  10.405  -9.270  1.00 10.00      A   
ATOM   1948  CB  GLN   209     -64.722  10.954  -9.197  1.00 10.00      A   
ATOM   1949  CG  GLN   209     -65.505  10.539  -7.961  1.00 10.00      A   
ATOM   1950  CD  GLN   209     -65.177   9.136  -7.490  1.00 10.00      A   
ATOM   1951  OE1 GLN   209     -65.702   8.152  -8.010  1.00 10.00      A   
ATOM   1952  NE2 GLN   209     -64.334   9.035  -6.476  1.00 10.00      A   
ATOM   1953 HE21 GLN   209     -63.975   9.870  -6.087  1.00 10.00      A   
ATOM   1954 HE22 GLN   209     -64.096   8.140  -6.153  1.00 10.00      A   
ATOM   1955  C   GLN   209     -62.804  10.433 -10.712  1.00 10.00      A   
ATOM   1956  O   GLN   209     -62.927  11.447 -11.397  1.00 10.00      A   
ATOM   1957  N   GLY   210     -62.252   9.323 -11.168  1.00 10.00      A   
ATOM   1958  HN  GLY   210     -62.179   8.542 -10.577  1.00 10.00      A   
ATOM   1959  CA  GLY   210     -61.753   9.248 -12.527  1.00 10.00      A   
ATOM   1960  C   GLY   210     -60.487   8.430 -12.620  1.00 10.00      A   
ATOM   1961  O   GLY   210     -60.114   7.749 -11.665  1.00 10.00      A   
ATOM   1962  N   SER   211     -59.826   8.492 -13.767  1.00 10.00      A   
ATOM   1963  HN  SER   211     -60.177   9.054 -14.494  1.00 10.00      A   
ATOM   1964  CA  SER   211     -58.592   7.754 -13.975  1.00 10.00      A   
ATOM   1965  CB  SER   211     -58.354   7.533 -15.470  1.00 10.00      A   
ATOM   1966  OG  SER   211     -59.448   6.846 -16.058  1.00 10.00      A   
ATOM   1967  HG  SER   211     -60.135   7.480 -16.294  1.00 10.00      A   
ATOM   1968  C   SER   211     -57.411   8.489 -13.353  1.00 10.00      A   
ATOM   1969  O   SER   211     -57.400   9.721 -13.284  1.00 10.00      A   
ATOM   1970  N   ALA   212     -56.424   7.730 -12.901  1.00 10.00      A   
ATOM   1971  HN  ALA   212     -56.487   6.756 -12.996  1.00 10.00      A   
ATOM   1972  CA  ALA   212     -55.240   8.304 -12.282  1.00 10.00      A   
ATOM   1973  CB  ALA   212     -55.143   7.876 -10.827  1.00 10.00      A   
ATOM   1974  C   ALA   212     -53.987   7.898 -13.047  1.00 10.00      A   
ATOM   1975  O   ALA   212     -54.052   7.085 -13.971  1.00 10.00      A   
ATOM   1976  N   HIS   213     -52.852   8.470 -12.667  1.00 10.00      A   
ATOM   1977  HN  HIS   213     -52.867   9.117 -11.927  1.00 10.00      A   
ATOM   1978  CA  HIS   213     -51.585   8.165 -13.319  1.00 10.00      A   
ATOM   1979  CB  HIS   213     -50.726   9.421 -13.458  1.00 10.00      A   
ATOM   1980  CG  HIS   213     -50.724   9.994 -14.839  1.00 10.00      A   
ATOM   1981  ND1 HIS   213     -49.590  10.083 -15.617  1.00 10.00      A   
ATOM   1982  HD1 HIS   213     -48.688   9.797 -15.358  1.00 10.00      A   
ATOM   1983  CD2 HIS   213     -51.733  10.501 -15.585  1.00 10.00      A   
ATOM   1984  CE1 HIS   213     -49.901  10.627 -16.779  1.00 10.00      A   
ATOM   1985  NE2 HIS   213     -51.191  10.886 -16.784  1.00 10.00      A   
ATOM   1986  HE2 HIS   213     -51.684  11.294 -17.530  1.00 10.00      A   
ATOM   1987  C   HIS   213     -50.817   7.094 -12.560  1.00 10.00      A   
ATOM   1988  O   HIS   213     -50.276   7.349 -11.484  1.00 10.00      A   
ATOM   1989  N   LEU   214     -50.776   5.900 -13.126  1.00 10.00      A   
ATOM   1990  HN  LEU   214     -51.235   5.759 -13.982  1.00 10.00      A   
ATOM   1991  CA  LEU   214     -50.070   4.788 -12.514  1.00 10.00      A   
ATOM   1992  CB  LEU   214     -50.573   3.461 -13.085  1.00 10.00      A   
ATOM   1993  CG  LEU   214     -52.044   3.122 -12.827  1.00 10.00      A   
ATOM   1994  CD1 LEU   214     -52.454   1.895 -13.627  1.00 10.00      A   
ATOM   1995  CD2 LEU   214     -52.297   2.902 -11.342  1.00 10.00      A   
ATOM   1996  C   LEU   214     -48.570   4.922 -12.751  1.00 10.00      A   
ATOM   1997  O   LEU   214     -48.136   5.304 -13.839  1.00 10.00      A   
ATOM   1998  N   GLY   215     -47.787   4.627 -11.726  1.00 10.00      A   
ATOM   1999  HN  GLY   215     -48.195   4.336 -10.877  1.00 10.00      A   
ATOM   2000  CA  GLY   215     -46.346   4.716 -11.836  1.00 10.00      A   
ATOM   2001  C   GLY   215     -45.688   3.360 -11.705  1.00 10.00      A   
ATOM   2002  O   GLY   215     -46.232   2.465 -11.056  1.00 10.00      A   
ATOM   2003  N   THR   216     -44.524   3.206 -12.314  1.00 10.00      A   
ATOM   2004  HN  THR   216     -44.140   3.960 -12.811  1.00 10.00      A   
ATOM   2005  CA  THR   216     -43.799   1.948 -12.271  1.00 10.00      A   
ATOM   2006  CB  THR   216     -43.671   1.357 -13.685  1.00 10.00      A   
ATOM   2007  OG1 THR   216     -43.641   2.423 -14.646  1.00 10.00      A   
ATOM   2008  HG1 THR   216     -42.798   2.404 -15.116  1.00 10.00      A   
ATOM   2009  CG2 THR   216     -44.853   0.451 -13.986  1.00 10.00      A   
ATOM   2010  C   THR   216     -42.406   2.128 -11.669  1.00 10.00      A   
ATOM   2011  O   THR   216     -41.660   3.022 -12.067  1.00 10.00      A   
ATOM   2012  N   GLN   217     -42.069   1.289 -10.699  1.00 10.00      A   
ATOM   2013  HN  GLN   217     -42.718   0.617 -10.403  1.00 10.00      A   
ATOM   2014  CA  GLN   217     -40.763   1.345 -10.054  1.00 10.00      A   
ATOM   2015  CB  GLN   217     -40.842   2.092  -8.720  1.00 10.00      A   
ATOM   2016  CG  GLN   217     -39.504   2.260  -8.006  1.00 10.00      A   
ATOM   2017  CD  GLN   217     -38.455   2.956  -8.858  1.00 10.00      A   
ATOM   2018  OE1 GLN   217     -38.429   4.183  -8.948  1.00 10.00      A   
ATOM   2019  NE2 GLN   217     -37.563   2.183  -9.459  1.00 10.00      A   
ATOM   2020 HE21 GLN   217     -37.618   1.210  -9.324  1.00 10.00      A   
ATOM   2021 HE22 GLN   217     -36.881   2.614 -10.018  1.00 10.00      A   
ATOM   2022  C   GLN   217     -40.211  -0.060  -9.845  1.00 10.00      A   
ATOM   2023  O   GLN   217     -40.812  -0.873  -9.144  1.00 10.00      A   
ATOM   2024  N   GLU   218     -39.080  -0.338 -10.475  1.00 10.00      A   
ATOM   2025  HN  GLU   218     -38.668   0.351 -11.039  1.00 10.00      A   
ATOM   2026  CA  GLU   218     -38.434  -1.642 -10.366  1.00 10.00      A   
ATOM   2027  CB  GLU   218     -37.538  -1.872 -11.587  1.00 10.00      A   
ATOM   2028  CG  GLU   218     -36.721  -3.151 -11.546  1.00 10.00      A   
ATOM   2029  CD  GLU   218     -35.715  -3.227 -12.674  1.00 10.00      A   
ATOM   2030  OE1 GLU   218     -34.953  -2.254 -12.863  1.00 10.00      A   
ATOM   2031  OE2 GLU   218     -35.677  -4.262 -13.377  1.00 10.00      A   
ATOM   2032  C   GLU   218     -37.610  -1.742  -9.083  1.00 10.00      A   
ATOM   2033  O   GLU   218     -36.867  -0.819  -8.738  1.00 10.00      A   
ATOM   2034  N   PHE   219     -37.761  -2.859  -8.379  1.00 10.00      A   
ATOM   2035  HN  PHE   219     -38.388  -3.547  -8.703  1.00 10.00      A   
ATOM   2036  CA  PHE   219     -37.029  -3.107  -7.144  1.00 10.00      A   
ATOM   2037  CB  PHE   219     -37.781  -2.547  -5.928  1.00 10.00      A   
ATOM   2038  CG  PHE   219     -39.122  -3.178  -5.665  1.00 10.00      A   
ATOM   2039  CD1 PHE   219     -39.246  -4.231  -4.773  1.00 10.00      A   
ATOM   2040  CD2 PHE   219     -40.258  -2.714  -6.303  1.00 10.00      A   
ATOM   2041  CE1 PHE   219     -40.478  -4.807  -4.525  1.00 10.00      A   
ATOM   2042  CE2 PHE   219     -41.492  -3.285  -6.059  1.00 10.00      A   
ATOM   2043  CZ  PHE   219     -41.603  -4.333  -5.169  1.00 10.00      A   
ATOM   2044  C   PHE   219     -36.762  -4.604  -6.982  1.00 10.00      A   
ATOM   2045  O   PHE   219     -37.342  -5.424  -7.700  1.00 10.00      A   
ATOM   2046  N   SER   220     -35.891  -4.964  -6.045  1.00 10.00      A   
ATOM   2047  HN  SER   220     -35.457  -4.274  -5.495  1.00 10.00      A   
ATOM   2048  CA  SER   220     -35.562  -6.367  -5.822  1.00 10.00      A   
ATOM   2049  CB  SER   220     -34.437  -6.794  -6.771  1.00 10.00      A   
ATOM   2050  OG  SER   220     -33.515  -5.737  -6.974  1.00 10.00      A   
ATOM   2051  HG  SER   220     -32.966  -5.638  -6.189  1.00 10.00      A   
ATOM   2052  C   SER   220     -35.180  -6.639  -4.365  1.00 10.00      A   
ATOM   2053  O   SER   220     -35.172  -5.728  -3.535  1.00 10.00      A   
ATOM   2054  N   SER   221     -34.892  -7.902  -4.057  1.00 10.00      A   
ATOM   2055  HN  SER   221     -34.936  -8.587  -4.758  1.00 10.00      A   
ATOM   2056  CA  SER   221     -34.501  -8.308  -2.712  1.00 10.00      A   
ATOM   2057  CB  SER   221     -35.734  -8.741  -1.918  1.00 10.00      A   
ATOM   2058  OG  SER   221     -36.908  -8.647  -2.714  1.00 10.00      A   
ATOM   2059  HG  SER   221     -36.876  -7.840  -3.235  1.00 10.00      A   
ATOM   2060  C   SER   221     -33.508  -9.464  -2.791  1.00 10.00      A   
ATOM   2061  O   SER   221     -33.565 -10.267  -3.725  1.00 10.00      A   
ATOM   2062  N   GLY   222     -32.597  -9.547  -1.829  1.00 10.00      A   
ATOM   2063  HN  GLY   222     -32.595  -8.885  -1.102  1.00 10.00      A   
ATOM   2064  CA  GLY   222     -31.618 -10.618  -1.835  1.00 10.00      A   
ATOM   2065  C   GLY   222     -30.402 -10.328  -0.979  1.00 10.00      A   
ATOM   2066  O   GLY   222     -30.293  -9.259  -0.376  1.00 10.00      A   
ATOM   2067  N   VAL   223     -29.484 -11.290  -0.937  1.00 10.00      A   
ATOM   2068  HN  VAL   223     -29.633 -12.105  -1.450  1.00 10.00      A   
ATOM   2069  CA  VAL   223     -28.257 -11.163  -0.158  1.00 10.00      A   
ATOM   2070  CB  VAL   223     -27.799 -12.529   0.402  1.00 10.00      A   
ATOM   2071  CG1 VAL   223     -26.659 -12.353   1.394  1.00 10.00      A   
ATOM   2072  CG2 VAL   223     -28.961 -13.273   1.045  1.00 10.00      A   
ATOM   2073  C   VAL   223     -27.144 -10.596  -1.031  1.00 10.00      A   
ATOM   2074  O   VAL   223     -26.890 -11.099  -2.129  1.00 10.00      A   
ATOM   2075  N   PHE   224     -26.483  -9.556  -0.543  1.00 10.00      A   
ATOM   2076  HN  PHE   224     -26.718  -9.212   0.351  1.00 10.00      A   
ATOM   2077  CA  PHE   224     -25.408  -8.918  -1.281  1.00 10.00      A   
ATOM   2078  CB  PHE   224     -25.652  -7.413  -1.383  1.00 10.00      A   
ATOM   2079  CG  PHE   224     -26.794  -7.043  -2.281  1.00 10.00      A   
ATOM   2080  CD1 PHE   224     -28.073  -6.895  -1.772  1.00 10.00      A   
ATOM   2081  CD2 PHE   224     -26.586  -6.843  -3.635  1.00 10.00      A   
ATOM   2082  CE1 PHE   224     -29.125  -6.555  -2.596  1.00 10.00      A   
ATOM   2083  CE2 PHE   224     -27.633  -6.503  -4.466  1.00 10.00      A   
ATOM   2084  CZ  PHE   224     -28.905  -6.359  -3.944  1.00 10.00      A   
ATOM   2085  C   PHE   224     -24.059  -9.172  -0.632  1.00 10.00      A   
ATOM   2086  O   PHE   224     -23.935  -9.175   0.594  1.00 10.00      A   
ATOM   2087  N   TYR   225     -23.052  -9.370  -1.467  1.00 10.00      A   
ATOM   2088  HN  TYR   225     -23.226  -9.345  -2.437  1.00 10.00      A   
ATOM   2089  CA  TYR   225     -21.698  -9.618  -0.997  1.00 10.00      A   
ATOM   2090  CB  TYR   225     -21.036 -10.680  -1.879  1.00 10.00      A   
ATOM   2091  CG  TYR   225     -19.709 -11.186  -1.363  1.00 10.00      A   
ATOM   2092  CD1 TYR   225     -19.615 -11.802  -0.123  1.00 10.00      A   
ATOM   2093  CD2 TYR   225     -18.553 -11.060  -2.122  1.00 10.00      A   
ATOM   2094  CE1 TYR   225     -18.409 -12.280   0.346  1.00 10.00      A   
ATOM   2095  CE2 TYR   225     -17.340 -11.532  -1.659  1.00 10.00      A   
ATOM   2096  CZ  TYR   225     -17.276 -12.142  -0.424  1.00 10.00      A   
ATOM   2097  OH  TYR   225     -16.075 -12.629   0.039  1.00 10.00      A   
ATOM   2098  HH  TYR   225     -16.128 -13.595   0.082  1.00 10.00      A   
ATOM   2099  C   TYR   225     -20.893  -8.324  -1.051  1.00 10.00      A   
ATOM   2100  O   TYR   225     -20.696  -7.756  -2.125  1.00 10.00      A   
ATOM   2101  N   ARG   226     -20.441  -7.853   0.104  1.00 10.00      A   
ATOM   2102  HN  ARG   226     -20.620  -8.355   0.935  1.00 10.00      A   
ATOM   2103  CA  ARG   226     -19.666  -6.621   0.172  1.00 10.00      A   
ATOM   2104  CB  ARG   226     -20.331  -5.613   1.123  1.00 10.00      A   
ATOM   2105  CG  ARG   226     -19.664  -4.242   1.148  1.00 10.00      A   
ATOM   2106  CD  ARG   226     -20.642  -3.134   1.524  1.00 10.00      A   
ATOM   2107  NE  ARG   226     -21.120  -3.234   2.907  1.00 10.00      A   
ATOM   2108  HE  ARG   226     -20.809  -4.006   3.435  1.00 10.00      A   
ATOM   2109  CZ  ARG   226     -21.933  -2.342   3.484  1.00 10.00      A   
ATOM   2110  NH1 ARG   226     -22.353  -1.283   2.806  1.00 10.00      A   
ATOM   2111 HH11 ARG   226     -22.986  -0.589   3.258  1.00 10.00      A   
ATOM   2112 HH12 ARG   226     -22.043  -1.133   1.822  1.00 10.00      A   
ATOM   2113  NH2 ARG   226     -22.317  -2.505   4.743  1.00 10.00      A   
ATOM   2114 HH21 ARG   226     -22.955  -1.808   5.195  1.00 10.00      A   
ATOM   2115 HH22 ARG   226     -21.979  -3.331   5.293  1.00 10.00      A   
ATOM   2116  C   ARG   226     -18.230  -6.915   0.599  1.00 10.00      A   
ATOM   2117  O   ARG   226     -17.983  -7.357   1.723  1.00 10.00      A   
ATOM   2118  N   TYR   227     -17.292  -6.692  -0.307  1.00 10.00      A   
ATOM   2119  HN  TYR   227     -17.550  -6.365  -1.196  1.00 10.00      A   
ATOM   2120  CA  TYR   227     -15.886  -6.925  -0.024  1.00 10.00      A   
ATOM   2121  CB  TYR   227     -15.329  -8.042  -0.920  1.00 10.00      A   
ATOM   2122  CG  TYR   227     -13.820  -8.045  -1.053  1.00 10.00      A   
ATOM   2123  CD1 TYR   227     -13.004  -8.410   0.012  1.00 10.00      A   
ATOM   2124  CD2 TYR   227     -13.208  -7.676  -2.246  1.00 10.00      A   
ATOM   2125  CE1 TYR   227     -11.628  -8.404  -0.107  1.00 10.00      A   
ATOM   2126  CE2 TYR   227     -11.833  -7.671  -2.375  1.00 10.00      A   
ATOM   2127  CZ  TYR   227     -11.049  -8.036  -1.302  1.00 10.00      A   
ATOM   2128  OH  TYR   227      -9.675  -8.029  -1.422  1.00 10.00      A   
ATOM   2129  HH  TYR   227      -9.290  -8.611  -0.749  1.00 10.00      A   
ATOM   2130  C   TYR   227     -15.070  -5.647  -0.191  1.00 10.00      A   
ATOM   2131  O   TYR   227     -15.278  -4.881  -1.136  1.00 10.00      A   
ATOM   2132  N   ALA   228     -14.151  -5.427   0.738  1.00 10.00      A   
ATOM   2133  HN  ALA   228     -14.050  -6.074   1.472  1.00 10.00      A   
ATOM   2134  CA  ALA   228     -13.280  -4.265   0.708  1.00 10.00      A   
ATOM   2135  CB  ALA   228     -13.901  -3.114   1.484  1.00 10.00      A   
ATOM   2136  C   ALA   228     -11.924  -4.635   1.293  1.00 10.00      A   
ATOM   2137  O   ALA   228     -11.845  -5.435   2.228  1.00 10.00      A   
ATOM   2138  N   ASN   229     -10.862  -4.082   0.729  1.00 10.00      A   
ATOM   2139  HN  ASN   229     -10.983  -3.466  -0.030  1.00 10.00      A   
ATOM   2140  CA  ASN   229      -9.518  -4.357   1.216  1.00 10.00      A   
ATOM   2141  CB  ASN   229      -8.688  -5.185   0.222  1.00 10.00      A   
ATOM   2142  CG  ASN   229      -8.575  -4.581  -1.169  1.00 10.00      A   
ATOM   2143  OD1 ASN   229      -8.232  -3.410  -1.335  1.00 10.00      A   
ATOM   2144  ND2 ASN   229      -8.861  -5.386  -2.185  1.00 10.00      A   
ATOM   2145 HD21 ASN   229      -9.125  -6.316  -1.983  1.00 10.00      A   
ATOM   2146 HD22 ASN   229      -8.793  -5.028  -3.095  1.00 10.00      A   
ATOM   2147  C   ASN   229      -8.802  -3.079   1.629  1.00 10.00      A   
ATOM   2148  O   ASN   229      -8.980  -2.025   1.015  1.00 10.00      A   
ATOM   2149  N   ILE   230      -8.012  -3.175   2.685  1.00 10.00      A   
ATOM   2150  HN  ILE   230      -7.920  -4.044   3.133  1.00 10.00      A   
ATOM   2151  CA  ILE   230      -7.273  -2.035   3.201  1.00 10.00      A   
ATOM   2152  CB  ILE   230      -7.649  -1.738   4.670  1.00 10.00      A   
ATOM   2153  CG1 ILE   230      -9.169  -1.598   4.820  1.00 10.00      A   
ATOM   2154  CG2 ILE   230      -6.941  -0.481   5.166  1.00 10.00      A   
ATOM   2155  CD1 ILE   230      -9.646  -1.560   6.256  1.00 10.00      A   
ATOM   2156  C   ILE   230      -5.773  -2.289   3.115  1.00 10.00      A   
ATOM   2157  O   ILE   230      -5.277  -3.312   3.593  1.00 10.00      A   
ATOM   2158  N   ASN   231      -5.065  -1.362   2.492  1.00 10.00      A   
ATOM   2159  HN  ASN   231      -5.528  -0.580   2.115  1.00 10.00      A   
ATOM   2160  CA  ASN   231      -3.621  -1.461   2.354  1.00 10.00      A   
ATOM   2161  CB  ASN   231      -3.166  -0.830   1.029  1.00 10.00      A   
ATOM   2162  CG  ASN   231      -1.696  -1.074   0.711  1.00 10.00      A   
ATOM   2163  OD1 ASN   231      -0.880  -1.304   1.601  1.00 10.00      A   
ATOM   2164  ND2 ASN   231      -1.345  -1.007  -0.566  1.00 10.00      A   
ATOM   2165 HD21 ASN   231      -2.040  -0.804  -1.228  1.00 10.00      A   
ATOM   2166 HD22 ASN   231      -0.404  -1.162  -0.797  1.00 10.00      A   
ATOM   2167  C   ASN   231      -2.953  -0.760   3.532  1.00 10.00      A   
ATOM   2168  O   ASN   231      -2.855   0.467   3.559  1.00 10.00      A   
ATOM   2169  N   LEU   232      -2.503  -1.543   4.503  1.00 10.00      A   
ATOM   2170  HN  LEU   232      -2.605  -2.516   4.415  1.00 10.00      A   
ATOM   2171  CA  LEU   232      -1.853  -0.998   5.693  1.00 10.00      A   
ATOM   2172  CB  LEU   232      -1.561  -2.101   6.712  1.00 10.00      A   
ATOM   2173  CG  LEU   232      -2.775  -2.729   7.396  1.00 10.00      A   
ATOM   2174  CD1 LEU   232      -2.345  -3.880   8.291  1.00 10.00      A   
ATOM   2175  CD2 LEU   232      -3.539  -1.685   8.196  1.00 10.00      A   
ATOM   2176  C   LEU   232      -0.570  -0.258   5.337  1.00 10.00      A   
ATOM   2177  O   LEU   232      -0.270   0.793   5.908  1.00 10.00      A   
ATOM   2178  N   ALA   233       0.170  -0.798   4.375  1.00 10.00      A   
ATOM   2179  HN  ALA   233      -0.139  -1.622   3.945  1.00 10.00      A   
ATOM   2180  CA  ALA   233       1.420  -0.194   3.937  1.00 10.00      A   
ATOM   2181  CB  ALA   233       2.087  -1.061   2.881  1.00 10.00      A   
ATOM   2182  C   ALA   233       1.175   1.210   3.402  1.00 10.00      A   
ATOM   2183  O   ALA   233       1.926   2.139   3.701  1.00 10.00      A   
ATOM   2184  N   GLN   234       0.114   1.361   2.619  1.00 10.00      A   
ATOM   2185  HN  GLN   234      -0.443   0.579   2.415  1.00 10.00      A   
ATOM   2186  CA  GLN   234      -0.237   2.659   2.054  1.00 10.00      A   
ATOM   2187  CB  GLN   234      -1.113   2.515   0.815  1.00 10.00      A   
ATOM   2188  CG  GLN   234      -0.323   2.518  -0.481  1.00 10.00      A   
ATOM   2189  CD  GLN   234      -1.204   2.544  -1.712  1.00 10.00      A   
ATOM   2190  OE1 GLN   234      -2.276   1.939  -1.747  1.00 10.00      A   
ATOM   2191  NE2 GLN   234      -0.756   3.253  -2.734  1.00 10.00      A   
ATOM   2192 HE21 GLN   234       0.103   3.715  -2.635  1.00 10.00      A   
ATOM   2193 HE22 GLN   234      -1.303   3.288  -3.549  1.00 10.00      A   
ATOM   2194  C   GLN   234      -0.909   3.548   3.090  1.00 10.00      A   
ATOM   2195  O   GLN   234      -0.755   4.767   3.065  1.00 10.00      A   
ATOM   2196  N   LEU   235      -1.641   2.932   4.008  1.00 10.00      A   
ATOM   2197  HN  LEU   235      -1.736   1.954   3.968  1.00 10.00      A   
ATOM   2198  CA  LEU   235      -2.322   3.668   5.062  1.00 10.00      A   
ATOM   2199  CB  LEU   235      -3.149   2.719   5.935  1.00 10.00      A   
ATOM   2200  CG  LEU   235      -4.029   3.372   7.003  1.00 10.00      A   
ATOM   2201  CD1 LEU   235      -5.108   4.228   6.361  1.00 10.00      A   
ATOM   2202  CD2 LEU   235      -4.651   2.317   7.902  1.00 10.00      A   
ATOM   2203  C   LEU   235      -1.306   4.424   5.910  1.00 10.00      A   
ATOM   2204  O   LEU   235      -1.512   5.587   6.250  1.00 10.00      A   
ATOM   2205  N   GLN   236      -0.197   3.764   6.220  1.00 10.00      A   
ATOM   2206  HN  GLN   236      -0.093   2.835   5.916  1.00 10.00      A   
ATOM   2207  CA  GLN   236       0.862   4.376   7.014  1.00 10.00      A   
ATOM   2208  CB  GLN   236       1.882   3.329   7.468  1.00 10.00      A   
ATOM   2209  CG  GLN   236       1.312   2.288   8.419  1.00 10.00      A   
ATOM   2210  CD  GLN   236       2.353   1.309   8.917  1.00 10.00      A   
ATOM   2211  OE1 GLN   236       2.584   0.267   8.307  1.00 10.00      A   
ATOM   2212  NE2 GLN   236       2.990   1.636  10.029  1.00 10.00      A   
ATOM   2213 HE21 GLN   236       2.759   2.490  10.464  1.00 10.00      A   
ATOM   2214 HE22 GLN   236       3.662   1.008  10.383  1.00 10.00      A   
ATOM   2215  C   GLN   236       1.547   5.495   6.235  1.00 10.00      A   
ATOM   2216  O   GLN   236       1.916   6.525   6.804  1.00 10.00      A   
ATOM   2217  N   GLU   237       1.690   5.299   4.926  1.00 10.00      A   
ATOM   2218  HN  GLU   237       1.360   4.466   4.532  1.00 10.00      A   
ATOM   2219  CA  GLU   237       2.322   6.290   4.062  1.00 10.00      A   
ATOM   2220  CB  GLU   237       2.610   5.700   2.673  1.00 10.00      A   
ATOM   2221  CG  GLU   237       3.677   4.619   2.677  1.00 10.00      A   
ATOM   2222  CD  GLU   237       5.081   5.179   2.773  1.00 10.00      A   
ATOM   2223  OE1 GLU   237       5.959   4.706   2.022  1.00 10.00      A   
ATOM   2224  OE2 GLU   237       5.314   6.094   3.596  1.00 10.00      A   
ATOM   2225  C   GLU   237       1.444   7.529   3.938  1.00 10.00      A   
ATOM   2226  O   GLU   237       1.937   8.655   3.914  1.00 10.00      A   
ATOM   2227  N   ASN   238       0.137   7.314   3.885  1.00 10.00      A   
ATOM   2228  HN  ASN   238      -0.196   6.390   3.913  1.00 10.00      A   
ATOM   2229  CA  ASN   238      -0.819   8.408   3.763  1.00 10.00      A   
ATOM   2230  CB  ASN   238      -2.123   7.910   3.132  1.00 10.00      A   
ATOM   2231  CG  ASN   238      -2.903   9.006   2.430  1.00 10.00      A   
ATOM   2232  OD1 ASN   238      -2.507  10.173   2.426  1.00 10.00      A   
ATOM   2233  ND2 ASN   238      -4.019   8.635   1.820  1.00 10.00      A   
ATOM   2234 HD21 ASN   238      -4.271   7.690   1.855  1.00 10.00      A   
ATOM   2235 HD22 ASN   238      -4.551   9.324   1.368  1.00 10.00      A   
ATOM   2236  C   ASN   238      -1.098   9.056   5.121  1.00 10.00      A   
ATOM   2237  O   ASN   238      -1.709  10.120   5.201  1.00 10.00      A   
ATOM   2238  N   LEU   239      -0.651   8.412   6.189  1.00 10.00      A   
ATOM   2239  HN  LEU   239      -0.187   7.558   6.071  1.00 10.00      A   
ATOM   2240  CA  LEU   239      -0.848   8.939   7.535  1.00 10.00      A   
ATOM   2241  CB  LEU   239      -1.172   7.815   8.524  1.00 10.00      A   
ATOM   2242  CG  LEU   239      -2.657   7.491   8.716  1.00 10.00      A   
ATOM   2243  CD1 LEU   239      -2.825   6.201   9.504  1.00 10.00      A   
ATOM   2244  CD2 LEU   239      -3.367   8.637   9.421  1.00 10.00      A   
ATOM   2245  C   LEU   239       0.371   9.725   8.005  1.00 10.00      A   
ATOM   2246  O   LEU   239       0.280  10.545   8.919  1.00 10.00      A   
ATOM   2247  N   GLY   240       1.509   9.474   7.379  1.00 10.00      A   
ATOM   2248  HN  GLY   240       1.524   8.812   6.656  1.00 10.00      A   
ATOM   2249  CA  GLY   240       2.725  10.173   7.749  1.00 10.00      A   
ATOM   2250  C   GLY   240       3.572   9.385   8.727  1.00 10.00      A   
ATOM   2251  O   GLY   240       3.993   9.911   9.761  1.00 10.00      A   
ATOM   2252  N   GLY   241       3.811   8.119   8.403  1.00 10.00      A   
ATOM   2253  HN  GLY   241       3.438   7.760   7.569  1.00 10.00      A   
ATOM   2254  CA  GLY   241       4.619   7.265   9.253  1.00 10.00      A   
ATOM   2255  C   GLY   241       3.950   6.940  10.571  1.00 10.00      A   
ATOM   2256  O   GLY   241       4.601   6.927  11.617  1.00 10.00      A   
ATOM   2257  N   ALA   242       2.649   6.687  10.525  1.00 10.00      A   
ATOM   2258  HN  ALA   242       2.186   6.717   9.664  1.00 10.00      A   
ATOM   2259  CA  ALA   242       1.900   6.354  11.724  1.00 10.00      A   
ATOM   2260  CB  ALA   242       0.428   6.697  11.554  1.00 10.00      A   
ATOM   2261  C   ALA   242       2.079   4.879  12.052  1.00 10.00      A   
ATOM   2262  O   ALA   242       2.072   4.033  11.155  1.00 10.00      A   
ATOM   2263  N   SER   243       2.252   4.585  13.332  1.00 10.00      A   
ATOM   2264  HN  SER   243       2.246   5.312  13.991  1.00 10.00      A   
ATOM   2265  CA  SER   243       2.448   3.221  13.804  1.00 10.00      A   
ATOM   2266  CB  SER   243       2.613   3.254  15.319  1.00 10.00      A   
ATOM   2267  OG  SER   243       3.228   4.472  15.714  1.00 10.00      A   
ATOM   2268  HG  SER   243       3.638   4.358  16.579  1.00 10.00      A   
ATOM   2269  C   SER   243       1.278   2.318  13.410  1.00 10.00      A   
ATOM   2270  O   SER   243       0.119   2.738  13.450  1.00 10.00      A   
ATOM   2271  N   ARG   244       1.587   1.077  13.035  1.00 10.00      A   
ATOM   2272  HN  ARG   244       2.530   0.803  13.029  1.00 10.00      A   
ATOM   2273  CA  ARG   244       0.568   0.112  12.619  1.00 10.00      A   
ATOM   2274  CB  ARG   244       1.204  -1.212  12.193  1.00 10.00      A   
ATOM   2275  CG  ARG   244       0.297  -2.077  11.333  1.00 10.00      A   
ATOM   2276  CD  ARG   244       0.880  -3.462  11.122  1.00 10.00      A   
ATOM   2277  NE  ARG   244       2.177  -3.419  10.454  1.00 10.00      A   
ATOM   2278  HE  ARG   244       2.877  -2.852  10.863  1.00 10.00      A   
ATOM   2279  CZ  ARG   244       2.465  -4.080   9.335  1.00 10.00      A   
ATOM   2280  NH1 ARG   244       1.555  -4.841   8.743  1.00 10.00      A   
ATOM   2281 HH11 ARG   244       1.798  -5.355   7.863  1.00 10.00      A   
ATOM   2282 HH12 ARG   244       0.601  -4.929   9.140  1.00 10.00      A   
ATOM   2283  NH2 ARG   244       3.679  -3.992   8.816  1.00 10.00      A   
ATOM   2284 HH21 ARG   244       3.911  -4.506   7.941  1.00 10.00      A   
ATOM   2285 HH22 ARG   244       4.406  -3.402   9.286  1.00 10.00      A   
ATOM   2286  C   ARG   244      -0.471  -0.128  13.714  1.00 10.00      A   
ATOM   2287  O   ARG   244      -1.625  -0.445  13.426  1.00 10.00      A   
ATOM   2288  N   GLU   245      -0.049   0.022  14.964  1.00 10.00      A   
ATOM   2289  HN  GLU   245       0.892   0.242  15.123  1.00 10.00      A   
ATOM   2290  CA  GLU   245      -0.935  -0.156  16.108  1.00 10.00      A   
ATOM   2291  CB  GLU   245      -0.173   0.105  17.408  1.00 10.00      A   
ATOM   2292  CG  GLU   245       0.642  -1.076  17.913  1.00 10.00      A   
ATOM   2293  CD  GLU   245       1.464  -0.725  19.137  1.00 10.00      A   
ATOM   2294  OE1 GLU   245       1.071   0.210  19.872  1.00 10.00      A   
ATOM   2295  OE2 GLU   245       2.515  -1.366  19.364  1.00 10.00      A   
ATOM   2296  C   GLU   245      -2.138   0.781  16.016  1.00 10.00      A   
ATOM   2297  O   GLU   245      -3.258   0.407  16.366  1.00 10.00      A   
ATOM   2298  N   GLN   246      -1.900   1.992  15.526  1.00 10.00      A   
ATOM   2299  HN  GLN   246      -0.990   2.229  15.252  1.00 10.00      A   
ATOM   2300  CA  GLN   246      -2.961   2.978  15.378  1.00 10.00      A   
ATOM   2301  CB  GLN   246      -2.380   4.391  15.293  1.00 10.00      A   
ATOM   2302  CG  GLN   246      -1.994   4.992  16.634  1.00 10.00      A   
ATOM   2303  CD  GLN   246      -1.368   6.367  16.494  1.00 10.00      A   
ATOM   2304  OE1 GLN   246      -0.674   6.649  15.516  1.00 10.00      A   
ATOM   2305  NE2 GLN   246      -1.617   7.232  17.464  1.00 10.00      A   
ATOM   2306 HE21 GLN   246      -2.187   6.944  18.209  1.00 10.00      A   
ATOM   2307 HE22 GLN   246      -1.223   8.129  17.397  1.00 10.00      A   
ATOM   2308  C   GLN   246      -3.801   2.681  14.142  1.00 10.00      A   
ATOM   2309  O   GLN   246      -4.990   2.999  14.100  1.00 10.00      A   
ATOM   2310  N   ALA   247      -3.174   2.061  13.146  1.00 10.00      A   
ATOM   2311  HN  ALA   247      -2.223   1.834  13.247  1.00 10.00      A   
ATOM   2312  CA  ALA   247      -3.854   1.713  11.905  1.00 10.00      A   
ATOM   2313  CB  ALA   247      -2.863   1.179  10.883  1.00 10.00      A   
ATOM   2314  C   ALA   247      -4.951   0.688  12.164  1.00 10.00      A   
ATOM   2315  O   ALA   247      -6.037   0.770  11.590  1.00 10.00      A   
ATOM   2316  N   LEU   248      -4.660  -0.265  13.047  1.00 10.00      A   
ATOM   2317  HN  LEU   248      -3.775  -0.268  13.469  1.00 10.00      A   
ATOM   2318  CA  LEU   248      -5.616  -1.309  13.400  1.00 10.00      A   
ATOM   2319  CB  LEU   248      -4.986  -2.292  14.389  1.00 10.00      A   
ATOM   2320  CG  LEU   248      -3.720  -3.010  13.911  1.00 10.00      A   
ATOM   2321  CD1 LEU   248      -3.066  -3.767  15.058  1.00 10.00      A   
ATOM   2322  CD2 LEU   248      -4.038  -3.950  12.761  1.00 10.00      A   
ATOM   2323  C   LEU   248      -6.877  -0.693  13.997  1.00 10.00      A   
ATOM   2324  O   LEU   248      -7.992  -1.135  13.715  1.00 10.00      A   
ATOM   2325  N   GLU   249      -6.690   0.346  14.806  1.00 10.00      A   
ATOM   2326  HN  GLU   249      -5.776   0.657  14.978  1.00 10.00      A   
ATOM   2327  CA  GLU   249      -7.803   1.043  15.441  1.00 10.00      A   
ATOM   2328  CB  GLU   249      -7.273   2.174  16.328  1.00 10.00      A   
ATOM   2329  CG  GLU   249      -6.316   1.725  17.419  1.00 10.00      A   
ATOM   2330  CD  GLU   249      -7.033   1.230  18.651  1.00 10.00      A   
ATOM   2331  OE1 GLU   249      -7.451   2.067  19.477  1.00 10.00      A   
ATOM   2332  OE2 GLU   249      -7.177   0.003  18.810  1.00 10.00      A   
ATOM   2333  C   GLU   249      -8.718   1.635  14.375  1.00 10.00      A   
ATOM   2334  O   GLU   249      -9.944   1.539  14.460  1.00 10.00      A   
ATOM   2335  N   ILE   250      -8.102   2.241  13.366  1.00 10.00      A   
ATOM   2336  HN  ILE   250      -7.120   2.269  13.360  1.00 10.00      A   
ATOM   2337  CA  ILE   250      -8.832   2.859  12.266  1.00 10.00      A   
ATOM   2338  CB  ILE   250      -7.884   3.674  11.355  1.00 10.00      A   
ATOM   2339  CG1 ILE   250      -7.203   4.792  12.152  1.00 10.00      A   
ATOM   2340  CG2 ILE   250      -8.644   4.252  10.168  1.00 10.00      A   
ATOM   2341  CD1 ILE   250      -6.100   5.506  11.399  1.00 10.00      A   
ATOM   2342  C   ILE   250      -9.553   1.802  11.435  1.00 10.00      A   
ATOM   2343  O   ILE   250     -10.743   1.935  11.142  1.00 10.00      A   
ATOM   2344  N   ALA   251      -8.826   0.742  11.086  1.00 10.00      A   
ATOM   2345  HN  ALA   251      -7.884   0.700  11.363  1.00 10.00      A   
ATOM   2346  CA  ALA   251      -9.375  -0.352  10.292  1.00 10.00      A   
ATOM   2347  CB  ALA   251      -8.309  -1.402  10.033  1.00 10.00      A   
ATOM   2348  C   ALA   251     -10.584  -0.980  10.976  1.00 10.00      A   
ATOM   2349  O   ALA   251     -11.549  -1.366  10.318  1.00 10.00      A   
ATOM   2350  N   THR   252     -10.528  -1.064  12.300  1.00 10.00      A   
ATOM   2351  HN  THR   252      -9.727  -0.739  12.763  1.00 10.00      A   
ATOM   2352  CA  THR   252     -11.617  -1.634  13.083  1.00 10.00      A   
ATOM   2353  CB  THR   252     -11.239  -1.697  14.576  1.00 10.00      A   
ATOM   2354  OG1 THR   252     -10.054  -2.486  14.731  1.00 10.00      A   
ATOM   2355  HG1 THR   252      -9.317  -2.057  14.276  1.00 10.00      A   
ATOM   2356  CG2 THR   252     -12.358  -2.314  15.398  1.00 10.00      A   
ATOM   2357  C   THR   252     -12.904  -0.821  12.899  1.00 10.00      A   
ATOM   2358  O   THR   252     -14.011  -1.366  12.903  1.00 10.00      A   
ATOM   2359  N   HIS   253     -12.750   0.483  12.706  1.00 10.00      A   
ATOM   2360  HN  HIS   253     -11.843   0.859  12.682  1.00 10.00      A   
ATOM   2361  CA  HIS   253     -13.896   1.360  12.504  1.00 10.00      A   
ATOM   2362  CB  HIS   253     -13.494   2.836  12.597  1.00 10.00      A   
ATOM   2363  CG  HIS   253     -13.152   3.289  13.983  1.00 10.00      A   
ATOM   2364  ND1 HIS   253     -14.005   3.143  15.057  1.00 10.00      A   
ATOM   2365  HD1 HIS   253     -14.918   2.764  15.022  1.00 10.00      A   
ATOM   2366  CD2 HIS   253     -12.034   3.876  14.477  1.00 10.00      A   
ATOM   2367  CE1 HIS   253     -13.431   3.620  16.146  1.00 10.00      A   
ATOM   2368  NE2 HIS   253     -12.235   4.070  15.818  1.00 10.00      A   
ATOM   2369  HE2 HIS   253     -11.600   4.489  16.442  1.00 10.00      A   
ATOM   2370  C   HIS   253     -14.543   1.064  11.157  1.00 10.00      A   
ATOM   2371  O   HIS   253     -15.764   1.149  11.003  1.00 10.00      A   
ATOM   2372  N   VAL   254     -13.709   0.688  10.195  1.00 10.00      A   
ATOM   2373  HN  VAL   254     -12.751   0.625  10.392  1.00 10.00      A   
ATOM   2374  CA  VAL   254     -14.175   0.355   8.857  1.00 10.00      A   
ATOM   2375  CB  VAL   254     -12.998   0.196   7.870  1.00 10.00      A   
ATOM   2376  CG1 VAL   254     -13.508  -0.026   6.454  1.00 10.00      A   
ATOM   2377  CG2 VAL   254     -12.079   1.409   7.925  1.00 10.00      A   
ATOM   2378  C   VAL   254     -14.987  -0.936   8.891  1.00 10.00      A   
ATOM   2379  O   VAL   254     -16.023  -1.046   8.231  1.00 10.00      A   
ATOM   2380  N   VAL   255     -14.518  -1.904   9.676  1.00 10.00      A   
ATOM   2381  HN  VAL   255     -13.683  -1.753  10.172  1.00 10.00      A   
ATOM   2382  CA  VAL   255     -15.203  -3.188   9.809  1.00 10.00      A   
ATOM   2383  CB  VAL   255     -14.467  -4.133  10.784  1.00 10.00      A   
ATOM   2384  CG1 VAL   255     -15.149  -5.493  10.828  1.00 10.00      A   
ATOM   2385  CG2 VAL   255     -13.006  -4.280  10.388  1.00 10.00      A   
ATOM   2386  C   VAL   255     -16.637  -2.980  10.291  1.00 10.00      A   
ATOM   2387  O   VAL   255     -17.582  -3.509   9.707  1.00 10.00      A   
ATOM   2388  N   HIS   256     -16.793  -2.191  11.348  1.00 10.00      A   
ATOM   2389  HN  HIS   256     -16.000  -1.798  11.774  1.00 10.00      A   
ATOM   2390  CA  HIS   256     -18.116  -1.905  11.890  1.00 10.00      A   
ATOM   2391  CB  HIS   256     -18.008  -1.040  13.155  1.00 10.00      A   
ATOM   2392  CG  HIS   256     -19.322  -0.508  13.663  1.00 10.00      A   
ATOM   2393  ND1 HIS   256     -20.074  -1.141  14.628  1.00 10.00      A   
ATOM   2394  HD1 HIS   256     -19.842  -1.984  15.078  1.00 10.00      A   
ATOM   2395  CD2 HIS   256     -20.013   0.612  13.332  1.00 10.00      A   
ATOM   2396  CE1 HIS   256     -21.168  -0.441  14.863  1.00 10.00      A   
ATOM   2397  NE2 HIS   256     -21.152   0.627  14.092  1.00 10.00      A   
ATOM   2398  HE2 HIS   256     -21.852   1.322  14.063  1.00 10.00      A   
ATOM   2399  C   HIS   256     -18.970  -1.203  10.840  1.00 10.00      A   
ATOM   2400  O   HIS   256     -20.138  -1.535  10.652  1.00 10.00      A   
ATOM   2401  N   MET   257     -18.365  -0.240  10.155  1.00 10.00      A   
ATOM   2402  HN  MET   257     -17.420  -0.045  10.348  1.00 10.00      A   
ATOM   2403  CA  MET   257     -19.044   0.537   9.125  1.00 10.00      A   
ATOM   2404  CB  MET   257     -18.068   1.547   8.514  1.00 10.00      A   
ATOM   2405  CG  MET   257     -18.707   2.579   7.602  1.00 10.00      A   
ATOM   2406  SD  MET   257     -17.583   3.932   7.205  1.00 10.00      A   
ATOM   2407  CE  MET   257     -17.221   4.559   8.844  1.00 10.00      A   
ATOM   2408  C   MET   257     -19.623  -0.365   8.036  1.00 10.00      A   
ATOM   2409  O   MET   257     -20.788  -0.237   7.663  1.00 10.00      A   
ATOM   2410  N   LEU   258     -18.812  -1.299   7.559  1.00 10.00      A   
ATOM   2411  HN  LEU   258     -17.898  -1.370   7.921  1.00 10.00      A   
ATOM   2412  CA  LEU   258     -19.229  -2.221   6.507  1.00 10.00      A   
ATOM   2413  CB  LEU   258     -18.005  -2.890   5.876  1.00 10.00      A   
ATOM   2414  CG  LEU   258     -17.074  -1.970   5.079  1.00 10.00      A   
ATOM   2415  CD1 LEU   258     -15.747  -2.659   4.808  1.00 10.00      A   
ATOM   2416  CD2 LEU   258     -17.730  -1.540   3.777  1.00 10.00      A   
ATOM   2417  C   LEU   258     -20.219  -3.276   7.005  1.00 10.00      A   
ATOM   2418  O   LEU   258     -20.703  -4.097   6.224  1.00 10.00      A   
ATOM   2419  N   ALA   259     -20.538  -3.248   8.290  1.00 10.00      A   
ATOM   2420  HN  ALA   259     -20.136  -2.567   8.872  1.00 10.00      A   
ATOM   2421  CA  ALA   259     -21.461  -4.217   8.859  1.00 10.00      A   
ATOM   2422  CB  ALA   259     -20.808  -4.947  10.021  1.00 10.00      A   
ATOM   2423  C   ALA   259     -22.777  -3.580   9.304  1.00 10.00      A   
ATOM   2424  O   ALA   259     -23.749  -4.284   9.582  1.00 10.00      A   
ATOM   2425  N   THR   260     -22.819  -2.255   9.373  1.00 10.00      A   
ATOM   2426  HN  THR   260     -22.023  -1.729   9.150  1.00 10.00      A   
ATOM   2427  CA  THR   260     -24.033  -1.575   9.810  1.00 10.00      A   
ATOM   2428  CB  THR   260     -23.826  -0.888  11.172  1.00 10.00      A   
ATOM   2429  OG1 THR   260     -22.621  -0.110  11.140  1.00 10.00      A   
ATOM   2430  HG1 THR   260     -22.832   0.799  10.863  1.00 10.00      A   
ATOM   2431  CG2 THR   260     -23.740  -1.916  12.291  1.00 10.00      A   
ATOM   2432  C   THR   260     -24.541  -0.538   8.812  1.00 10.00      A   
ATOM   2433  O   THR   260     -25.751  -0.411   8.604  1.00 10.00      A   
ATOM   2434  N   GLU   261     -23.623   0.196   8.198  1.00 10.00      A   
ATOM   2435  HN  GLU   261     -22.674   0.026   8.380  1.00 10.00      A   
ATOM   2436  CA  GLU   261     -23.988   1.252   7.262  1.00 10.00      A   
ATOM   2437  CB  GLU   261     -22.809   2.189   6.993  1.00 10.00      A   
ATOM   2438  CG  GLU   261     -22.089   2.670   8.247  1.00 10.00      A   
ATOM   2439  CD  GLU   261     -23.031   3.182   9.319  1.00 10.00      A   
ATOM   2440  OE1 GLU   261     -23.466   4.350   9.223  1.00 10.00      A   
ATOM   2441  OE2 GLU   261     -23.331   2.420  10.264  1.00 10.00      A   
ATOM   2442  C   GLU   261     -24.582   0.721   5.958  1.00 10.00      A   
ATOM   2443  O   GLU   261     -23.986  -0.120   5.270  1.00 10.00      A   
ATOM   2444  N   VAL   262     -25.768   1.224   5.637  1.00 10.00      A   
ATOM   2445  HN  VAL   262     -26.178   1.877   6.241  1.00 10.00      A   
ATOM   2446  CA  VAL   262     -26.490   0.850   4.428  1.00 10.00      A   
ATOM   2447  CB  VAL   262     -27.757   0.025   4.774  1.00 10.00      A   
ATOM   2448  CG1 VAL   262     -28.664  -0.148   3.562  1.00 10.00      A   
ATOM   2449  CG2 VAL   262     -27.371  -1.331   5.343  1.00 10.00      A   
ATOM   2450  C   VAL   262     -26.899   2.120   3.678  1.00 10.00      A   
ATOM   2451  O   VAL   262     -27.406   3.064   4.292  1.00 10.00      A   
ATOM   2452  N   PRO   263     -26.654   2.166   2.351  1.00 10.00      A   
ATOM   2453  CA  PRO   263     -26.995   3.322   1.505  1.00 10.00      A   
ATOM   2454  CB  PRO   263     -26.817   2.779   0.084  1.00 10.00      A   
ATOM   2455  CG  PRO   263     -25.780   1.721   0.226  1.00 10.00      A   
ATOM   2456  CD  PRO   263     -26.015   1.089   1.570  1.00 10.00      A   
ATOM   2457  C   PRO   263     -28.429   3.798   1.711  1.00 10.00      A   
ATOM   2458  O   PRO   263     -29.375   3.012   1.627  1.00 10.00      A   
ATOM   2459  N   GLY   264     -28.581   5.087   1.985  1.00 10.00      A   
ATOM   2460  HN  GLY   264     -27.791   5.663   2.040  1.00 10.00      A   
ATOM   2461  CA  GLY   264     -29.895   5.655   2.209  1.00 10.00      A   
ATOM   2462  C   GLY   264     -30.599   6.027   0.921  1.00 10.00      A   
ATOM   2463  O   GLY   264     -30.675   7.202   0.557  1.00 10.00      A   
ATOM   2464  N   ALA   265     -31.108   5.024   0.229  1.00 10.00      A   
ATOM   2465  HN  ALA   265     -30.999   4.107   0.567  1.00 10.00      A   
ATOM   2466  CA  ALA   265     -31.823   5.234  -1.018  1.00 10.00      A   
ATOM   2467  CB  ALA   265     -31.047   4.625  -2.172  1.00 10.00      A   
ATOM   2468  C   ALA   265     -33.215   4.626  -0.918  1.00 10.00      A   
ATOM   2469  O   ALA   265     -33.356   3.411  -0.785  1.00 10.00      A   
ATOM   2470  N   LYS   266     -34.236   5.481  -0.955  1.00 10.00      A   
ATOM   2471  HN  LYS   266     -34.045   6.439  -1.055  1.00 10.00      A   
ATOM   2472  CA  LYS   266     -35.629   5.045  -0.850  1.00 10.00      A   
ATOM   2473  CB  LYS   266     -36.035   4.147  -2.025  1.00 10.00      A   
ATOM   2474  CG  LYS   266     -36.286   4.904  -3.319  1.00 10.00      A   
ATOM   2475  CD  LYS   266     -36.782   3.978  -4.418  1.00 10.00      A   
ATOM   2476  CE  LYS   266     -37.243   4.759  -5.639  1.00 10.00      A   
ATOM   2477  NZ  LYS   266     -38.436   5.595  -5.349  1.00 10.00      A   
ATOM   2478  HZ1 LYS   266     -39.175   5.023  -4.892  1.00 10.00      A   
ATOM   2479  HZ2 LYS   266     -38.820   5.991  -6.231  1.00 10.00      A   
ATOM   2480  HZ3 LYS   266     -38.180   6.378  -4.716  1.00 10.00      A   
ATOM   2481  C   LYS   266     -35.888   4.357   0.491  1.00 10.00      A   
ATOM   2482  O   LYS   266     -36.844   3.593   0.647  1.00 10.00      A   
ATOM   2483  N   GLN   267     -35.047   4.674   1.470  1.00 10.00      A   
ATOM   2484  HN  GLN   267     -34.331   5.319   1.287  1.00 10.00      A   
ATOM   2485  CA  GLN   267     -35.150   4.102   2.808  1.00 10.00      A   
ATOM   2486  CB  GLN   267     -33.837   4.287   3.574  1.00 10.00      A   
ATOM   2487  CG  GLN   267     -32.689   3.456   3.029  1.00 10.00      A   
ATOM   2488  CD  GLN   267     -32.807   1.990   3.397  1.00 10.00      A   
ATOM   2489  OE1 GLN   267     -33.511   1.226   2.738  1.00 10.00      A   
ATOM   2490  NE2 GLN   267     -32.110   1.586   4.447  1.00 10.00      A   
ATOM   2491 HE21 GLN   267     -31.564   2.248   4.924  1.00 10.00      A   
ATOM   2492 HE22 GLN   267     -32.161   0.642   4.700  1.00 10.00      A   
ATOM   2493  C   GLN   267     -36.310   4.721   3.576  1.00 10.00      A   
ATOM   2494  O   GLN   267     -36.602   4.331   4.704  1.00 10.00      A   
ATOM   2495  N   ARG   268     -36.956   5.698   2.958  1.00 10.00      A   
ATOM   2496  HN  ARG   268     -36.647   5.984   2.074  1.00 10.00      A   
ATOM   2497  CA  ARG   268     -38.102   6.362   3.558  1.00 10.00      A   
ATOM   2498  CB  ARG   268     -38.213   7.801   3.044  1.00 10.00      A   
ATOM   2499  CG  ARG   268     -37.090   8.723   3.496  1.00 10.00      A   
ATOM   2500  CD  ARG   268     -37.030   9.985   2.647  1.00 10.00      A   
ATOM   2501  NE  ARG   268     -38.320  10.671   2.581  1.00 10.00      A   
ATOM   2502  HE  ARG   268     -39.015  10.388   3.218  1.00 10.00      A   
ATOM   2503  CZ  ARG   268     -38.607  11.643   1.714  1.00 10.00      A   
ATOM   2504  NH1 ARG   268     -37.696  12.048   0.837  1.00 10.00      A   
ATOM   2505 HH11 ARG   268     -36.750  11.610   0.824  1.00 10.00      A   
ATOM   2506 HH12 ARG   268     -37.922  12.809   0.155  1.00 10.00      A   
ATOM   2507  NH2 ARG   268     -39.808  12.203   1.722  1.00 10.00      A   
ATOM   2508 HH21 ARG   268     -40.531  11.883   2.403  1.00 10.00      A   
ATOM   2509 HH22 ARG   268     -40.035  12.967   1.045  1.00 10.00      A   
ATOM   2510  C   ARG   268     -39.372   5.589   3.219  1.00 10.00      A   
ATOM   2511  O   ARG   268     -40.342   5.595   3.976  1.00 10.00      A   
ATOM   2512  N   THR   269     -39.348   4.910   2.077  1.00 10.00      A   
ATOM   2513  HN  THR   269     -38.539   4.934   1.522  1.00 10.00      A   
ATOM   2514  CA  THR   269     -40.490   4.134   1.621  1.00 10.00      A   
ATOM   2515  CB  THR   269     -40.673   4.280   0.102  1.00 10.00      A   
ATOM   2516  OG1 THR   269     -39.698   5.203  -0.402  1.00 10.00      A   
ATOM   2517  HG1 THR   269     -39.853   6.073  -0.009  1.00 10.00      A   
ATOM   2518  CG2 THR   269     -42.063   4.803  -0.215  1.00 10.00      A   
ATOM   2519  C   THR   269     -40.333   2.656   1.960  1.00 10.00      A   
ATOM   2520  O   THR   269     -41.203   2.061   2.595  1.00 10.00      A   
ATOM   2521  N   TYR   270     -39.216   2.069   1.548  1.00 10.00      A   
ATOM   2522  HN  TYR   270     -38.545   2.599   1.066  1.00 10.00      A   
ATOM   2523  CA  TYR   270     -38.961   0.656   1.796  1.00 10.00      A   
ATOM   2524  CB  TYR   270     -38.030   0.080   0.728  1.00 10.00      A   
ATOM   2525  CG  TYR   270     -38.602   0.143  -0.670  1.00 10.00      A   
ATOM   2526  CD1 TYR   270     -38.074   1.008  -1.620  1.00 10.00      A   
ATOM   2527  CD2 TYR   270     -39.675  -0.657  -1.039  1.00 10.00      A   
ATOM   2528  CE1 TYR   270     -38.599   1.073  -2.897  1.00 10.00      A   
ATOM   2529  CE2 TYR   270     -40.205  -0.599  -2.314  1.00 10.00      A   
ATOM   2530  CZ  TYR   270     -39.664   0.268  -3.239  1.00 10.00      A   
ATOM   2531  OH  TYR   270     -40.193   0.330  -4.509  1.00 10.00      A   
ATOM   2532  HH  TYR   270     -41.134   0.136  -4.469  1.00 10.00      A   
ATOM   2533  C   TYR   270     -38.392   0.426   3.191  1.00 10.00      A   
ATOM   2534  O   TYR   270     -38.812  -0.495   3.894  1.00 10.00      A   
ATOM   2535  N   ALA   271     -37.442   1.273   3.580  1.00 10.00      A   
ATOM   2536  HN  ALA   271     -37.160   1.979   2.963  1.00 10.00      A   
ATOM   2537  CA  ALA   271     -36.803   1.188   4.891  1.00 10.00      A   
ATOM   2538  CB  ALA   271     -37.786   1.518   6.009  1.00 10.00      A   
ATOM   2539  C   ALA   271     -36.134  -0.165   5.121  1.00 10.00      A   
ATOM   2540  O   ALA   271     -36.500  -0.913   6.029  1.00 10.00      A   
ATOM   2541  N   ALA   272     -35.140  -0.471   4.302  1.00 10.00      A   
ATOM   2542  HN  ALA   272     -34.877   0.174   3.604  1.00 10.00      A   
ATOM   2543  CA  ALA   272     -34.417  -1.730   4.417  1.00 10.00      A   
ATOM   2544  CB  ALA   272     -33.869  -2.157   3.062  1.00 10.00      A   
ATOM   2545  C   ALA   272     -33.294  -1.611   5.443  1.00 10.00      A   
ATOM   2546  O   ALA   272     -32.113  -1.750   5.113  1.00 10.00      A   
ATOM   2547  N   PHE   273     -33.672  -1.336   6.683  1.00 10.00      A   
ATOM   2548  HN  PHE   273     -34.629  -1.240   6.880  1.00 10.00      A   
ATOM   2549  CA  PHE   273     -32.710  -1.191   7.766  1.00 10.00      A   
ATOM   2550  CB  PHE   273     -33.229  -0.220   8.830  1.00 10.00      A   
ATOM   2551  CG  PHE   273     -33.357   1.199   8.348  1.00 10.00      A   
ATOM   2552  CD1 PHE   273     -34.587   1.707   7.966  1.00 10.00      A   
ATOM   2553  CD2 PHE   273     -32.247   2.024   8.279  1.00 10.00      A   
ATOM   2554  CE1 PHE   273     -34.710   3.011   7.524  1.00 10.00      A   
ATOM   2555  CE2 PHE   273     -32.361   3.329   7.837  1.00 10.00      A   
ATOM   2556  CZ  PHE   273     -33.595   3.823   7.459  1.00 10.00      A   
ATOM   2557  C   PHE   273     -32.394  -2.544   8.387  1.00 10.00      A   
ATOM   2558  O   PHE   273     -33.139  -3.048   9.227  1.00 10.00      A   
ATOM   2559  N   ASN   274     -31.293  -3.135   7.956  1.00 10.00      A   
ATOM   2560  HN  ASN   274     -30.741  -2.686   7.281  1.00 10.00      A   
ATOM   2561  CA  ASN   274     -30.875  -4.430   8.466  1.00 10.00      A   
ATOM   2562  CB  ASN   274     -31.480  -5.562   7.625  1.00 10.00      A   
ATOM   2563  CG  ASN   274     -31.618  -6.855   8.406  1.00 10.00      A   
ATOM   2564  OD1 ASN   274     -32.600  -7.057   9.122  1.00 10.00      A   
ATOM   2565  ND2 ASN   274     -30.643  -7.741   8.275  1.00 10.00      A   
ATOM   2566 HD21 ASN   274     -29.889  -7.520   7.685  1.00 10.00      A   
ATOM   2567 HD22 ASN   274     -30.709  -8.580   8.777  1.00 10.00      A   
ATOM   2568  C   ASN   274     -29.358  -4.526   8.463  1.00 10.00      A   
ATOM   2569  O   ASN   274     -28.712  -4.093   7.506  1.00 10.00      A   
ATOM   2570  N   PRO   275     -28.767  -5.054   9.543  1.00 10.00      A   
ATOM   2571  CA  PRO   275     -27.320  -5.207   9.659  1.00 10.00      A   
ATOM   2572  CB  PRO   275     -27.090  -5.349  11.174  1.00 10.00      A   
ATOM   2573  CG  PRO   275     -28.439  -5.232  11.815  1.00 10.00      A   
ATOM   2574  CD  PRO   275     -29.448  -5.534  10.748  1.00 10.00      A   
ATOM   2575  C   PRO   275     -26.835  -6.460   8.938  1.00 10.00      A   
ATOM   2576  O   PRO   275     -27.635  -7.229   8.398  1.00 10.00      A   
ATOM   2577  N   ALA   276     -25.527  -6.661   8.927  1.00 10.00      A   
ATOM   2578  HN  ALA   276     -24.939  -6.016   9.379  1.00 10.00      A   
ATOM   2579  CA  ALA   276     -24.940  -7.820   8.278  1.00 10.00      A   
ATOM   2580  CB  ALA   276     -23.456  -7.594   8.055  1.00 10.00      A   
ATOM   2581  C   ALA   276     -25.163  -9.065   9.124  1.00 10.00      A   
ATOM   2582  O   ALA   276     -25.136  -8.999  10.352  1.00 10.00      A   
ATOM   2583  N   ASP   277     -25.393 -10.194   8.469  1.00 10.00      A   
ATOM   2584  HN  ASP   277     -25.411 -10.186   7.488  1.00 10.00      A   
ATOM   2585  CA  ASP   277     -25.623 -11.446   9.181  1.00 10.00      A   
ATOM   2586  CB  ASP   277     -26.548 -12.382   8.399  1.00 10.00      A   
ATOM   2587  CG  ASP   277     -27.972 -12.363   8.925  1.00 10.00      A   
ATOM   2588  OD1 ASP   277     -28.363 -13.302   9.653  1.00 10.00      A   
ATOM   2589  OD2 ASP   277     -28.710 -11.405   8.612  1.00 10.00      A   
ATOM   2590  C   ASP   277     -24.313 -12.142   9.507  1.00 10.00      A   
ATOM   2591  O   ASP   277     -24.174 -12.750  10.569  1.00 10.00      A   
ATOM   2592  N   MET   278     -23.349 -12.044   8.601  1.00 10.00      A   
ATOM   2593  HN  MET   278     -23.510 -11.533   7.778  1.00 10.00      A   
ATOM   2594  CA  MET   278     -22.053 -12.671   8.805  1.00 10.00      A   
ATOM   2595  CB  MET   278     -21.953 -13.995   8.044  1.00 10.00      A   
ATOM   2596  CG  MET   278     -20.714 -14.805   8.394  1.00 10.00      A   
ATOM   2597  SD  MET   278     -20.464 -16.220   7.305  1.00 10.00      A   
ATOM   2598  CE  MET   278     -20.085 -15.398   5.760  1.00 10.00      A   
ATOM   2599  C   MET   278     -20.921 -11.746   8.385  1.00 10.00      A   
ATOM   2600  O   MET   278     -20.930 -11.195   7.282  1.00 10.00      A   
ATOM   2601  N   VAL   279     -19.955 -11.582   9.276  1.00 10.00      A   
ATOM   2602  HN  VAL   279     -20.023 -12.049  10.141  1.00 10.00      A   
ATOM   2603  CA  VAL   279     -18.795 -10.740   9.024  1.00 10.00      A   
ATOM   2604  CB  VAL   279     -18.764  -9.529   9.986  1.00 10.00      A   
ATOM   2605  CG1 VAL   279     -17.576  -8.628   9.685  1.00 10.00      A   
ATOM   2606  CG2 VAL   279     -20.066  -8.744   9.915  1.00 10.00      A   
ATOM   2607  C   VAL   279     -17.524 -11.560   9.224  1.00 10.00      A   
ATOM   2608  O   VAL   279     -17.393 -12.274  10.221  1.00 10.00      A   
ATOM   2609  N   MET   280     -16.600 -11.478   8.278  1.00 10.00      A   
ATOM   2610  HN  MET   280     -16.757 -10.905   7.493  1.00 10.00      A   
ATOM   2611  CA  MET   280     -15.353 -12.224   8.378  1.00 10.00      A   
ATOM   2612  CB  MET   280     -15.409 -13.490   7.523  1.00 10.00      A   
ATOM   2613  CG  MET   280     -14.184 -14.377   7.667  1.00 10.00      A   
ATOM   2614  SD  MET   280     -14.384 -15.987   6.883  1.00 10.00      A   
ATOM   2615  CE  MET   280     -12.819 -16.747   7.303  1.00 10.00      A   
ATOM   2616  C   MET   280     -14.152 -11.369   7.987  1.00 10.00      A   
ATOM   2617  O   MET   280     -14.171 -10.682   6.962  1.00 10.00      A   
ATOM   2618  N   VAL   281     -13.112 -11.421   8.809  1.00 10.00      A   
ATOM   2619  HN  VAL   281     -13.161 -12.000   9.602  1.00 10.00      A   
ATOM   2620  CA  VAL   281     -11.891 -10.668   8.566  1.00 10.00      A   
ATOM   2621  CB  VAL   281     -11.538  -9.758   9.766  1.00 10.00      A   
ATOM   2622  CG1 VAL   281     -10.423  -8.790   9.399  1.00 10.00      A   
ATOM   2623  CG2 VAL   281     -12.766  -9.000  10.257  1.00 10.00      A   
ATOM   2624  C   VAL   281     -10.742 -11.642   8.314  1.00 10.00      A   
ATOM   2625  O   VAL   281     -10.590 -12.631   9.035  1.00 10.00      A   
ATOM   2626  N   ASN   282      -9.949 -11.375   7.288  1.00 10.00      A   
ATOM   2627  HN  ASN   282     -10.114 -10.570   6.748  1.00 10.00      A   
ATOM   2628  CA  ASN   282      -8.832 -12.250   6.947  1.00 10.00      A   
ATOM   2629  CB  ASN   282      -9.162 -13.070   5.696  1.00 10.00      A   
ATOM   2630  CG  ASN   282      -7.992 -13.905   5.206  1.00 10.00      A   
ATOM   2631  OD1 ASN   282      -7.192 -14.405   5.995  1.00 10.00      A   
ATOM   2632  ND2 ASN   282      -7.885 -14.066   3.896  1.00 10.00      A   
ATOM   2633 HD21 ASN   282      -8.558 -13.646   3.317  1.00 10.00      A   
ATOM   2634 HD22 ASN   282      -7.128 -14.594   3.557  1.00 10.00      A   
ATOM   2635  C   ASN   282      -7.539 -11.467   6.735  1.00 10.00      A   
ATOM   2636  O   ASN   282      -7.482 -10.543   5.922  1.00 10.00      A   
ATOM   2637  N   PHE   283      -6.506 -11.846   7.475  1.00 10.00      A   
ATOM   2638  HN  PHE   283      -6.621 -12.594   8.107  1.00 10.00      A   
ATOM   2639  CA  PHE   283      -5.202 -11.206   7.377  1.00 10.00      A   
ATOM   2640  CB  PHE   283      -4.548 -11.101   8.760  1.00 10.00      A   
ATOM   2641  CG  PHE   283      -4.891  -9.852   9.525  1.00 10.00      A   
ATOM   2642  CD1 PHE   283      -5.919  -9.850  10.453  1.00 10.00      A   
ATOM   2643  CD2 PHE   283      -4.177  -8.683   9.321  1.00 10.00      A   
ATOM   2644  CE1 PHE   283      -6.230  -8.706  11.165  1.00 10.00      A   
ATOM   2645  CE2 PHE   283      -4.483  -7.535  10.027  1.00 10.00      A   
ATOM   2646  CZ  PHE   283      -5.510  -7.546  10.951  1.00 10.00      A   
ATOM   2647  C   PHE   283      -4.290 -12.000   6.450  1.00 10.00      A   
ATOM   2648  O   PHE   283      -3.622 -12.940   6.879  1.00 10.00      A   
ATOM   2649  N   SER   284      -4.269 -11.625   5.183  1.00 10.00      A   
ATOM   2650  HN  SER   284      -4.819 -10.865   4.901  1.00 10.00      A   
ATOM   2651  CA  SER   284      -3.435 -12.301   4.201  1.00 10.00      A   
ATOM   2652  CB  SER   284      -4.299 -13.053   3.188  1.00 10.00      A   
ATOM   2653  OG  SER   284      -5.021 -14.102   3.812  1.00 10.00      A   
ATOM   2654  HG  SER   284      -5.158 -13.888   4.743  1.00 10.00      A   
ATOM   2655  C   SER   284      -2.519 -11.310   3.491  1.00 10.00      A   
ATOM   2656  O   SER   284      -2.615 -10.099   3.705  1.00 10.00      A   
ATOM   2657  N   ASP   285      -1.641 -11.822   2.643  1.00 10.00      A   
ATOM   2658  HN  ASP   285      -1.625 -12.794   2.492  1.00 10.00      A   
ATOM   2659  CA  ASP   285      -0.710 -10.972   1.916  1.00 10.00      A   
ATOM   2660  CB  ASP   285       0.629 -11.674   1.694  1.00 10.00      A   
ATOM   2661  CG  ASP   285       1.589 -11.455   2.841  1.00 10.00      A   
ATOM   2662  OD1 ASP   285       1.423 -10.458   3.579  1.00 10.00      A   
ATOM   2663  OD2 ASP   285       2.513 -12.277   3.011  1.00 10.00      A   
ATOM   2664  C   ASP   285      -1.296 -10.518   0.594  1.00 10.00      A   
ATOM   2665  O   ASP   285      -1.311  -9.326   0.288  1.00 10.00      A   
ATOM   2666  N   MET   286      -1.776 -11.471  -0.186  1.00 10.00      A   
ATOM   2667  HN  MET   286      -1.736 -12.403   0.117  1.00 10.00      A   
ATOM   2668  CA  MET   286      -2.374 -11.167  -1.477  1.00 10.00      A   
ATOM   2669  CB  MET   286      -2.087 -12.287  -2.483  1.00 10.00      A   
ATOM   2670  CG  MET   286      -2.691 -12.060  -3.862  1.00 10.00      A   
ATOM   2671  SD  MET   286      -2.014 -13.165  -5.122  1.00 10.00      A   
ATOM   2672  CE  MET   286      -2.219 -14.760  -4.333  1.00 10.00      A   
ATOM   2673  C   MET   286      -3.875 -10.957  -1.318  1.00 10.00      A   
ATOM   2674  O   MET   286      -4.606 -11.893  -0.993  1.00 10.00      A   
ATOM   2675  N   PRO   287      -4.348  -9.718  -1.525  1.00 10.00      A   
ATOM   2676  CA  PRO   287      -5.768  -9.381  -1.395  1.00 10.00      A   
ATOM   2677  CB  PRO   287      -5.791  -7.855  -1.520  1.00 10.00      A   
ATOM   2678  CG  PRO   287      -4.560  -7.518  -2.288  1.00 10.00      A   
ATOM   2679  CD  PRO   287      -3.534  -8.549  -1.908  1.00 10.00      A   
ATOM   2680  C   PRO   287      -6.617 -10.019  -2.491  1.00 10.00      A   
ATOM   2681  O   PRO   287      -6.602  -9.582  -3.642  1.00 10.00      A   
ATOM   2682  N   LEU   288      -7.345 -11.063  -2.129  1.00 10.00      A   
ATOM   2683  HN  LEU   288      -7.309 -11.372  -1.199  1.00 10.00      A   
ATOM   2684  CA  LEU   288      -8.200 -11.763  -3.074  1.00 10.00      A   
ATOM   2685  CB  LEU   288      -7.537 -13.060  -3.549  1.00 10.00      A   
ATOM   2686  CG  LEU   288      -6.450 -12.921  -4.617  1.00 10.00      A   
ATOM   2687  CD1 LEU   288      -5.859 -14.282  -4.947  1.00 10.00      A   
ATOM   2688  CD2 LEU   288      -7.012 -12.266  -5.868  1.00 10.00      A   
ATOM   2689  C   LEU   288      -9.545 -12.079  -2.442  1.00 10.00      A   
ATOM   2690  O   LEU   288      -9.631 -12.339  -1.239  1.00 10.00      A   
ATOM   2691  N   SER   289     -10.590 -12.045  -3.246  1.00 10.00      A   
ATOM   2692  HN  SER   289     -10.461 -11.817  -4.194  1.00 10.00      A   
ATOM   2693  CA  SER   289     -11.925 -12.338  -2.772  1.00 10.00      A   
ATOM   2694  CB  SER   289     -12.908 -11.284  -3.292  1.00 10.00      A   
ATOM   2695  OG  SER   289     -14.042 -11.178  -2.451  1.00 10.00      A   
ATOM   2696  HG  SER   289     -14.717 -10.642  -2.892  1.00 10.00      A   
ATOM   2697  C   SER   289     -12.340 -13.724  -3.244  1.00 10.00      A   
ATOM   2698  O   SER   289     -11.786 -14.250  -4.213  1.00 10.00      A   
ATOM   2699  N   MET   290     -13.295 -14.323  -2.557  1.00 10.00      A   
ATOM   2700  HN  MET   290     -13.692 -13.866  -1.785  1.00 10.00      A   
ATOM   2701  CA  MET   290     -13.773 -15.646  -2.929  1.00 10.00      A   
ATOM   2702  CB  MET   290     -13.714 -16.639  -1.759  1.00 10.00      A   
ATOM   2703  CG  MET   290     -14.332 -16.151  -0.454  1.00 10.00      A   
ATOM   2704  SD  MET   290     -13.277 -14.988   0.438  1.00 10.00      A   
ATOM   2705  CE  MET   290     -11.708 -15.856   0.403  1.00 10.00      A   
ATOM   2706  C   MET   290     -15.166 -15.566  -3.536  1.00 10.00      A   
ATOM   2707  O   MET   290     -16.076 -16.311  -3.163  1.00 10.00      A   
ATOM   2708  N   ALA   291     -15.319 -14.663  -4.495  1.00 10.00      A   
ATOM   2709  HN  ALA   291     -14.549 -14.116  -4.763  1.00 10.00      A   
ATOM   2710  CA  ALA   291     -16.588 -14.469  -5.174  1.00 10.00      A   
ATOM   2711  CB  ALA   291     -16.561 -13.193  -6.001  1.00 10.00      A   
ATOM   2712  C   ALA   291     -16.913 -15.673  -6.049  1.00 10.00      A   
ATOM   2713  O   ALA   291     -18.071 -15.903  -6.398  1.00 10.00      A   
ATOM   2714  N   ASN   292     -15.886 -16.460  -6.376  1.00 10.00      A   
ATOM   2715  HN  ASN   292     -14.987 -16.224  -6.056  1.00 10.00      A   
ATOM   2716  CA  ASN   292     -16.055 -17.656  -7.203  1.00 10.00      A   
ATOM   2717  CB  ASN   292     -14.703 -18.296  -7.526  1.00 10.00      A   
ATOM   2718  CG  ASN   292     -14.172 -17.887  -8.886  1.00 10.00      A   
ATOM   2719  OD1 ASN   292     -13.515 -16.852  -9.027  1.00 10.00      A   
ATOM   2720  ND2 ASN   292     -14.447 -18.698  -9.899  1.00 10.00      A   
ATOM   2721 HD21 ASN   292     -14.972 -19.507  -9.716  1.00 10.00      A   
ATOM   2722 HD22 ASN   292     -14.110 -18.460 -10.788  1.00 10.00      A   
ATOM   2723  C   ASN   292     -16.964 -18.667  -6.515  1.00 10.00      A   
ATOM   2724  O   ASN   292     -17.522 -19.556  -7.157  1.00 10.00      A   
ATOM   2725  N   ALA   293     -17.118 -18.518  -5.202  1.00 10.00      A   
ATOM   2726  HN  ALA   293     -16.642 -17.791  -4.748  1.00 10.00      A   
ATOM   2727  CA  ALA   293     -17.977 -19.398  -4.422  1.00 10.00      A   
ATOM   2728  CB  ALA   293     -17.762 -19.155  -2.937  1.00 10.00      A   
ATOM   2729  C   ALA   293     -19.435 -19.144  -4.775  1.00 10.00      A   
ATOM   2730  O   ALA   293     -20.293 -20.009  -4.605  1.00 10.00      A   
ATOM   2731  N   PHE   294     -19.703 -17.948  -5.278  1.00 10.00      A   
ATOM   2732  HN  PHE   294     -18.968 -17.309  -5.414  1.00 10.00      A   
ATOM   2733  CA  PHE   294     -21.047 -17.559  -5.652  1.00 10.00      A   
ATOM   2734  CB  PHE   294     -21.386 -16.176  -5.088  1.00 10.00      A   
ATOM   2735  CG  PHE   294     -21.319 -16.104  -3.587  1.00 10.00      A   
ATOM   2736  CD1 PHE   294     -20.597 -15.104  -2.957  1.00 10.00      A   
ATOM   2737  CD2 PHE   294     -21.976 -17.042  -2.806  1.00 10.00      A   
ATOM   2738  CE1 PHE   294     -20.535 -15.039  -1.576  1.00 10.00      A   
ATOM   2739  CE2 PHE   294     -21.916 -16.983  -1.427  1.00 10.00      A   
ATOM   2740  CZ  PHE   294     -21.195 -15.981  -0.811  1.00 10.00      A   
ATOM   2741  C   PHE   294     -21.225 -17.580  -7.164  1.00 10.00      A   
ATOM   2742  O   PHE   294     -22.241 -17.110  -7.680  1.00 10.00      A   
ATOM   2743  N   GLU   295     -20.229 -18.113  -7.876  1.00 10.00      A   
ATOM   2744  HN  GLU   295     -19.434 -18.453  -7.413  1.00 10.00      A   
ATOM   2745  CA  GLU   295     -20.308 -18.204  -9.330  1.00 10.00      A   
ATOM   2746  CB  GLU   295     -19.030 -18.799  -9.926  1.00 10.00      A   
ATOM   2747  CG  GLU   295     -19.023 -18.797 -11.448  1.00 10.00      A   
ATOM   2748  CD  GLU   295     -18.014 -19.750 -12.049  1.00 10.00      A   
ATOM   2749  OE1 GLU   295     -17.480 -20.606 -11.316  1.00 10.00      A   
ATOM   2750  OE2 GLU   295     -17.756 -19.648 -13.269  1.00 10.00      A   
ATOM   2751  C   GLU   295     -21.504 -19.067  -9.699  1.00 10.00      A   
ATOM   2752  O   GLU   295     -22.340 -18.681 -10.520  1.00 10.00      A   
ATOM   2753  N   LYS   296     -21.575 -20.235  -9.074  1.00 10.00      A   
ATOM   2754  HN  LYS   296     -20.860 -20.485  -8.456  1.00 10.00      A   
ATOM   2755  CA  LYS   296     -22.679 -21.150  -9.279  1.00 10.00      A   
ATOM   2756  CB  LYS   296     -22.322 -22.545  -8.742  1.00 10.00      A   
ATOM   2757  CG  LYS   296     -23.435 -23.577  -8.857  1.00 10.00      A   
ATOM   2758  CD  LYS   296     -23.013 -24.908  -8.254  1.00 10.00      A   
ATOM   2759  CE  LYS   296     -24.178 -25.883  -8.183  1.00 10.00      A   
ATOM   2760  NZ  LYS   296     -23.762 -27.209  -7.655  1.00 10.00      A   
ATOM   2761  HZ1 LYS   296     -23.084 -27.656  -8.304  1.00 10.00      A   
ATOM   2762  HZ2 LYS   296     -24.590 -27.831  -7.555  1.00 10.00      A   
ATOM   2763  HZ3 LYS   296     -23.315 -27.099  -6.722  1.00 10.00      A   
ATOM   2764  C   LYS   296     -23.889 -20.590  -8.545  1.00 10.00      A   
ATOM   2765  O   LYS   296     -23.848 -20.420  -7.323  1.00 10.00      A   
ATOM   2766  N   ALA   297     -24.934 -20.269  -9.302  1.00 10.00      A   
ATOM   2767  HN  ALA   297     -24.875 -20.413 -10.269  1.00 10.00      A   
ATOM   2768  CA  ALA   297     -26.161 -19.704  -8.751  1.00 10.00      A   
ATOM   2769  CB  ALA   297     -27.239 -19.622  -9.822  1.00 10.00      A   
ATOM   2770  C   ALA   297     -26.664 -20.489  -7.546  1.00 10.00      A   
ATOM   2771  O   ALA   297     -27.094 -21.636  -7.673  1.00 10.00      A   
ATOM   2772  N   VAL   298     -26.583 -19.859  -6.378  1.00 10.00      A   
ATOM   2773  HN  VAL   298     -26.207 -18.956  -6.351  1.00 10.00      A   
ATOM   2774  CA  VAL   298     -27.030 -20.472  -5.137  1.00 10.00      A   
ATOM   2775  CB  VAL   298     -26.750 -19.554  -3.926  1.00 10.00      A   
ATOM   2776  CG1 VAL   298     -27.286 -20.167  -2.643  1.00 10.00      A   
ATOM   2777  CG2 VAL   298     -25.258 -19.277  -3.797  1.00 10.00      A   
ATOM   2778  C   VAL   298     -28.521 -20.785  -5.216  1.00 10.00      A   
ATOM   2779  O   VAL   298     -29.348 -19.892  -5.428  1.00 10.00      A   
ATOM   2780  N   LYS   299     -28.853 -22.054  -5.063  1.00 10.00      A   
ATOM   2781  HN  LYS   299     -28.146 -22.714  -4.893  1.00 10.00      A   
ATOM   2782  CA  LYS   299     -30.238 -22.497  -5.136  1.00 10.00      A   
ATOM   2783  CB  LYS   299     -30.306 -23.947  -5.605  1.00 10.00      A   
ATOM   2784  CG  LYS   299     -29.568 -24.184  -6.909  1.00 10.00      A   
ATOM   2785  CD  LYS   299     -29.806 -25.581  -7.449  1.00 10.00      A   
ATOM   2786  CE  LYS   299     -29.082 -25.775  -8.768  1.00 10.00      A   
ATOM   2787  NZ  LYS   299     -29.534 -26.999  -9.473  1.00 10.00      A   
ATOM   2788  HZ1 LYS   299     -29.177 -27.846  -8.991  1.00 10.00      A   
ATOM   2789  HZ2 LYS   299     -29.187 -26.997 -10.451  1.00 10.00      A   
ATOM   2790  HZ3 LYS   299     -30.573 -27.036  -9.491  1.00 10.00      A   
ATOM   2791  C   LYS   299     -30.950 -22.324  -3.800  1.00 10.00      A   
ATOM   2792  O   LYS   299     -30.312 -22.312  -2.745  1.00 10.00      A   
ATOM   2793  N   ALA   300     -32.271 -22.187  -3.860  1.00 10.00      A   
ATOM   2794  HN  ALA   300     -32.711 -22.210  -4.735  1.00 10.00      A   
ATOM   2795  CA  ALA   300     -33.087 -22.003  -2.666  1.00 10.00      A   
ATOM   2796  CB  ALA   300     -34.516 -21.646  -3.044  1.00 10.00      A   
ATOM   2797  C   ALA   300     -33.072 -23.238  -1.776  1.00 10.00      A   
ATOM   2798  O   ALA   300     -33.448 -24.329  -2.200  1.00 10.00      A   
ATOM   2799  N   LYS   301     -32.623 -23.051  -0.549  1.00 10.00      A   
ATOM   2800  HN  LYS   301     -32.319 -22.154  -0.287  1.00 10.00      A   
ATOM   2801  CA  LYS   301     -32.562 -24.123   0.429  1.00 10.00      A   
ATOM   2802  CB  LYS   301     -31.167 -24.752   0.442  1.00 10.00      A   
ATOM   2803  CG  LYS   301     -31.138 -26.213   0.856  1.00 10.00      A   
ATOM   2804  CD  LYS   301     -29.836 -26.872   0.426  1.00 10.00      A   
ATOM   2805  CE  LYS   301     -29.796 -28.343   0.806  1.00 10.00      A   
ATOM   2806  NZ  LYS   301     -29.568 -28.537   2.262  1.00 10.00      A   
ATOM   2807  HZ1 LYS   301     -28.751 -27.977   2.574  1.00 10.00      A   
ATOM   2808  HZ2 LYS   301     -29.383 -29.540   2.465  1.00 10.00      A   
ATOM   2809  HZ3 LYS   301     -30.406 -28.236   2.799  1.00 10.00      A   
ATOM   2810  C   LYS   301     -32.899 -23.533   1.789  1.00 10.00      A   
ATOM   2811  O   LYS   301     -32.011 -23.093   2.521  1.00 10.00      A   
ATOM   2812  N   ASP   302     -34.195 -23.495   2.096  1.00 10.00      A   
ATOM   2813  HN  ASP   302     -34.842 -23.878   1.463  1.00 10.00      A   
ATOM   2814  CA  ASP   302     -34.693 -22.912   3.344  1.00 10.00      A   
ATOM   2815  CB  ASP   302     -34.141 -23.629   4.579  1.00 10.00      A   
ATOM   2816  CG  ASP   302     -34.995 -23.402   5.812  1.00 10.00      A   
ATOM   2817  OD1 ASP   302     -36.143 -22.924   5.672  1.00 10.00      A   
ATOM   2818  OD2 ASP   302     -34.529 -23.719   6.929  1.00 10.00      A   
ATOM   2819  C   ASP   302     -34.369 -21.422   3.372  1.00 10.00      A   
ATOM   2820  O   ASP   302     -34.079 -20.831   4.416  1.00 10.00      A   
ATOM   2821  N   GLY   303     -34.423 -20.823   2.194  1.00 10.00      A   
ATOM   2822  HN  GLY   303     -34.658 -21.352   1.405  1.00 10.00      A   
ATOM   2823  CA  GLY   303     -34.127 -19.419   2.045  1.00 10.00      A   
ATOM   2824  C   GLY   303     -32.904 -19.227   1.177  1.00 10.00      A   
ATOM   2825  O   GLY   303     -32.517 -20.135   0.436  1.00 10.00      A   
ATOM   2826  N   PHE   304     -32.294 -18.055   1.259  1.00 10.00      A   
ATOM   2827  HN  PHE   304     -32.660 -17.361   1.850  1.00 10.00      A   
ATOM   2828  CA  PHE   304     -31.102 -17.764   0.475  1.00 10.00      A   
ATOM   2829  CB  PHE   304     -31.409 -16.733  -0.614  1.00 10.00      A   
ATOM   2830  CG  PHE   304     -32.125 -17.302  -1.807  1.00 10.00      A   
ATOM   2831  CD1 PHE   304     -33.452 -16.987  -2.055  1.00 10.00      A   
ATOM   2832  CD2 PHE   304     -31.468 -18.152  -2.681  1.00 10.00      A   
ATOM   2833  CE1 PHE   304     -34.109 -17.508  -3.153  1.00 10.00      A   
ATOM   2834  CE2 PHE   304     -32.118 -18.677  -3.781  1.00 10.00      A   
ATOM   2835  CZ  PHE   304     -33.441 -18.354  -4.017  1.00 10.00      A   
ATOM   2836  C   PHE   304     -29.958 -17.278   1.361  1.00 10.00      A   
ATOM   2837  O   PHE   304     -28.830 -17.112   0.900  1.00 10.00      A   
ATOM   2838  N   LEU   305     -30.250 -17.067   2.632  1.00 10.00      A   
ATOM   2839  HN  LEU   305     -31.160 -17.238   2.948  1.00 10.00      A   
ATOM   2840  CA  LEU   305     -29.248 -16.595   3.574  1.00 10.00      A   
ATOM   2841  CB  LEU   305     -29.921 -15.979   4.800  1.00 10.00      A   
ATOM   2842  CG  LEU   305     -28.985 -15.366   5.837  1.00 10.00      A   
ATOM   2843  CD1 LEU   305     -28.671 -13.919   5.486  1.00 10.00      A   
ATOM   2844  CD2 LEU   305     -29.582 -15.479   7.227  1.00 10.00      A   
ATOM   2845  C   LEU   305     -28.321 -17.729   4.003  1.00 10.00      A   
ATOM   2846  O   LEU   305     -27.100 -17.634   3.858  1.00 10.00      A   
ATOM   2847  N   GLN   306     -28.913 -18.804   4.514  1.00 10.00      A   
ATOM   2848  HN  GLN   306     -29.894 -18.824   4.571  1.00 10.00      A   
ATOM   2849  CA  GLN   306     -28.154 -19.962   4.980  1.00 10.00      A   
ATOM   2850  CB  GLN   306     -29.068 -21.011   5.629  1.00 10.00      A   
ATOM   2851  CG  GLN   306     -30.025 -20.439   6.667  1.00 10.00      A   
ATOM   2852  CD  GLN   306     -30.939 -21.484   7.276  1.00 10.00      A   
ATOM   2853  OE1 GLN   306     -31.213 -22.520   6.671  1.00 10.00      A   
ATOM   2854  NE2 GLN   306     -31.426 -21.210   8.476  1.00 10.00      A   
ATOM   2855 HE21 GLN   306     -31.170 -20.360   8.898  1.00 10.00      A   
ATOM   2856 HE22 GLN   306     -32.025 -21.863   8.892  1.00 10.00      A   
ATOM   2857  C   GLN   306     -27.278 -20.578   3.882  1.00 10.00      A   
ATOM   2858  O   GLN   306     -26.077 -20.752   4.087  1.00 10.00      A   
ATOM   2859  N   PRO   307     -27.849 -20.912   2.697  1.00 10.00      A   
ATOM   2860  CA  PRO   307     -27.075 -21.499   1.594  1.00 10.00      A   
ATOM   2861  CB  PRO   307     -28.068 -21.528   0.431  1.00 10.00      A   
ATOM   2862  CG  PRO   307     -29.404 -21.579   1.081  1.00 10.00      A   
ATOM   2863  CD  PRO   307     -29.278 -20.779   2.346  1.00 10.00      A   
ATOM   2864  C   PRO   307     -25.851 -20.661   1.220  1.00 10.00      A   
ATOM   2865  O   PRO   307     -24.767 -21.200   1.006  1.00 10.00      A   
ATOM   2866  N   SER   308     -26.025 -19.344   1.153  1.00 10.00      A   
ATOM   2867  HN  SER   308     -26.907 -18.966   1.340  1.00 10.00      A   
ATOM   2868  CA  SER   308     -24.926 -18.451   0.806  1.00 10.00      A   
ATOM   2869  CB  SER   308     -25.426 -17.012   0.643  1.00 10.00      A   
ATOM   2870  OG  SER   308     -26.482 -16.941  -0.308  1.00 10.00      A   
ATOM   2871  HG  SER   308     -27.331 -17.005   0.155  1.00 10.00      A   
ATOM   2872  C   SER   308     -23.805 -18.527   1.846  1.00 10.00      A   
ATOM   2873  O   SER   308     -22.623 -18.549   1.502  1.00 10.00      A   
ATOM   2874  N   ILE   309     -24.187 -18.590   3.117  1.00 10.00      A   
ATOM   2875  HN  ILE   309     -25.143 -18.574   3.329  1.00 10.00      A   
ATOM   2876  CA  ILE   309     -23.219 -18.678   4.204  1.00 10.00      A   
ATOM   2877  CB  ILE   309     -23.900 -18.516   5.580  1.00 10.00      A   
ATOM   2878  CG1 ILE   309     -24.514 -17.120   5.709  1.00 10.00      A   
ATOM   2879  CG2 ILE   309     -22.908 -18.764   6.709  1.00 10.00      A   
ATOM   2880  CD1 ILE   309     -25.404 -16.951   6.921  1.00 10.00      A   
ATOM   2881  C   ILE   309     -22.482 -20.014   4.149  1.00 10.00      A   
ATOM   2882  O   ILE   309     -21.258 -20.065   4.268  1.00 10.00      A   
ATOM   2883  N   GLN   310     -23.237 -21.090   3.945  1.00 10.00      A   
ATOM   2884  HN  GLN   310     -24.212 -20.980   3.847  1.00 10.00      A   
ATOM   2885  CA  GLN   310     -22.658 -22.426   3.866  1.00 10.00      A   
ATOM   2886  CB  GLN   310     -23.749 -23.492   3.783  1.00 10.00      A   
ATOM   2887  CG  GLN   310     -24.355 -23.857   5.129  1.00 10.00      A   
ATOM   2888  CD  GLN   310     -25.451 -24.898   5.009  1.00 10.00      A   
ATOM   2889  OE1 GLN   310     -26.627 -24.564   4.877  1.00 10.00      A   
ATOM   2890  NE2 GLN   310     -25.075 -26.164   5.055  1.00 10.00      A   
ATOM   2891 HE21 GLN   310     -24.121 -26.362   5.162  1.00 10.00      A   
ATOM   2892 HE22 GLN   310     -25.767 -26.857   4.981  1.00 10.00      A   
ATOM   2893  C   GLN   310     -21.710 -22.540   2.678  1.00 10.00      A   
ATOM   2894  O   GLN   310     -20.647 -23.152   2.781  1.00 10.00      A   
ATOM   2895  N   ALA   311     -22.095 -21.937   1.558  1.00 10.00      A   
ATOM   2896  HN  ALA   311     -22.959 -21.463   1.543  1.00 10.00      A   
ATOM   2897  CA  ALA   311     -21.278 -21.958   0.348  1.00 10.00      A   
ATOM   2898  CB  ALA   311     -22.016 -21.302  -0.812  1.00 10.00      A   
ATOM   2899  C   ALA   311     -19.953 -21.252   0.603  1.00 10.00      A   
ATOM   2900  O   ALA   311     -18.901 -21.700   0.149  1.00 10.00      A   
ATOM   2901  N   PHE   312     -20.023 -20.154   1.346  1.00 10.00      A   
ATOM   2902  HN  PHE   312     -20.904 -19.854   1.669  1.00 10.00      A   
ATOM   2903  CA  PHE   312     -18.845 -19.369   1.691  1.00 10.00      A   
ATOM   2904  CB  PHE   312     -19.270 -18.116   2.466  1.00 10.00      A   
ATOM   2905  CG  PHE   312     -18.149 -17.178   2.813  1.00 10.00      A   
ATOM   2906  CD1 PHE   312     -17.805 -16.149   1.958  1.00 10.00      A   
ATOM   2907  CD2 PHE   312     -17.447 -17.321   3.998  1.00 10.00      A   
ATOM   2908  CE1 PHE   312     -16.780 -15.277   2.275  1.00 10.00      A   
ATOM   2909  CE2 PHE   312     -16.421 -16.455   4.320  1.00 10.00      A   
ATOM   2910  CZ  PHE   312     -16.087 -15.431   3.457  1.00 10.00      A   
ATOM   2911  C   PHE   312     -17.872 -20.199   2.526  1.00 10.00      A   
ATOM   2912  O   PHE   312     -16.691 -20.317   2.190  1.00 10.00      A   
ATOM   2913  N   ASN   313     -18.382 -20.781   3.604  1.00 10.00      A   
ATOM   2914  HN  ASN   313     -19.336 -20.654   3.807  1.00 10.00      A   
ATOM   2915  CA  ASN   313     -17.569 -21.597   4.501  1.00 10.00      A   
ATOM   2916  CB  ASN   313     -18.391 -22.061   5.711  1.00 10.00      A   
ATOM   2917  CG  ASN   313     -18.743 -20.938   6.666  1.00 10.00      A   
ATOM   2918  OD1 ASN   313     -18.049 -19.926   6.742  1.00 10.00      A   
ATOM   2919  ND2 ASN   313     -19.820 -21.116   7.417  1.00 10.00      A   
ATOM   2920 HD21 ASN   313     -20.323 -21.951   7.321  1.00 10.00      A   
ATOM   2921 HD22 ASN   313     -20.075 -20.399   8.036  1.00 10.00      A   
ATOM   2922  C   ASN   313     -16.988 -22.807   3.783  1.00 10.00      A   
ATOM   2923  O   ASN   313     -15.808 -23.129   3.941  1.00 10.00      A   
ATOM   2924  N   GLN   314     -17.819 -23.468   2.985  1.00 10.00      A   
ATOM   2925  HN  GLN   314     -18.745 -23.150   2.889  1.00 10.00      A   
ATOM   2926  CA  GLN   314     -17.399 -24.651   2.248  1.00 10.00      A   
ATOM   2927  CB  GLN   314     -18.584 -25.273   1.512  1.00 10.00      A   
ATOM   2928  CG  GLN   314     -18.719 -26.772   1.711  1.00 10.00      A   
ATOM   2929  CD  GLN   314     -19.763 -27.382   0.801  1.00 10.00      A   
ATOM   2930  OE1 GLN   314     -19.960 -26.934  -0.331  1.00 10.00      A   
ATOM   2931  NE2 GLN   314     -20.438 -28.407   1.292  1.00 10.00      A   
ATOM   2932 HE21 GLN   314     -20.225 -28.709   2.204  1.00 10.00      A   
ATOM   2933 HE22 GLN   314     -21.123 -28.826   0.729  1.00 10.00      A   
ATOM   2934  C   GLN   314     -16.287 -24.326   1.259  1.00 10.00      A   
ATOM   2935  O   GLN   314     -15.316 -25.077   1.135  1.00 10.00      A   
ATOM   2936  N   TYR   315     -16.431 -23.207   0.555  1.00 10.00      A   
ATOM   2937  HN  TYR   315     -17.227 -22.646   0.695  1.00 10.00      A   
ATOM   2938  CA  TYR   315     -15.433 -22.796  -0.419  1.00 10.00      A   
ATOM   2939  CB  TYR   315     -15.945 -21.662  -1.306  1.00 10.00      A   
ATOM   2940  CG  TYR   315     -15.406 -21.714  -2.721  1.00 10.00      A   
ATOM   2941  CD1 TYR   315     -15.831 -22.691  -3.612  1.00 10.00      A   
ATOM   2942  CD2 TYR   315     -14.469 -20.788  -3.165  1.00 10.00      A   
ATOM   2943  CE1 TYR   315     -15.338 -22.744  -4.901  1.00 10.00      A   
ATOM   2944  CE2 TYR   315     -13.972 -20.834  -4.454  1.00 10.00      A   
ATOM   2945  CZ  TYR   315     -14.410 -21.814  -5.317  1.00 10.00      A   
ATOM   2946  OH  TYR   315     -13.922 -21.867  -6.602  1.00 10.00      A   
ATOM   2947  HH  TYR   315     -13.033 -21.488  -6.623  1.00 10.00      A   
ATOM   2948  C   TYR   315     -14.130 -22.404   0.265  1.00 10.00      A   
ATOM   2949  O   TYR   315     -13.047 -22.644  -0.268  1.00 10.00      A   
ATOM   2950  N   TRP   316     -14.237 -21.804   1.447  1.00 10.00      A   
ATOM   2951  HN  TRP   316     -15.130 -21.616   1.815  1.00 10.00      A   
ATOM   2952  CA  TRP   316     -13.057 -21.405   2.204  1.00 10.00      A   
ATOM   2953  CB  TRP   316     -13.463 -20.709   3.510  1.00 10.00      A   
ATOM   2954  CG  TRP   316     -12.298 -20.241   4.334  1.00 10.00      A   
ATOM   2955  CD1 TRP   316     -11.620 -20.954   5.279  1.00 10.00      A   
ATOM   2956  CD2 TRP   316     -11.673 -18.955   4.283  1.00 10.00      A   
ATOM   2957  NE1 TRP   316     -10.610 -20.193   5.814  1.00 10.00      A   
ATOM   2958  HE1 TRP   316      -9.978 -20.482   6.509  1.00 10.00      A   
ATOM   2959  CE2 TRP   316     -10.622 -18.963   5.221  1.00 10.00      A   
ATOM   2960  CE3 TRP   316     -11.897 -17.800   3.534  1.00 10.00      A   
ATOM   2961  CZ2 TRP   316      -9.799 -17.861   5.431  1.00 10.00      A   
ATOM   2962  CZ3 TRP   316     -11.080 -16.708   3.744  1.00 10.00      A   
ATOM   2963  CH2 TRP   316     -10.043 -16.746   4.683  1.00 10.00      A   
ATOM   2964  C   TRP   316     -12.204 -22.631   2.508  1.00 10.00      A   
ATOM   2965  O   TRP   316     -10.998 -22.630   2.291  1.00 10.00      A   
ATOM   2966  N   ASP   317     -12.859 -23.692   2.960  1.00 10.00      A   
ATOM   2967  HN  ASP   317     -13.834 -23.637   3.070  1.00 10.00      A   
ATOM   2968  CA  ASP   317     -12.179 -24.940   3.300  1.00 10.00      A   
ATOM   2969  CB  ASP   317     -13.147 -25.859   4.045  1.00 10.00      A   
ATOM   2970  CG  ASP   317     -12.583 -26.382   5.348  1.00 10.00      A   
ATOM   2971  OD1 ASP   317     -11.843 -27.390   5.331  1.00 10.00      A   
ATOM   2972  OD2 ASP   317     -12.907 -25.802   6.403  1.00 10.00      A   
ATOM   2973  C   ASP   317     -11.676 -25.655   2.049  1.00 10.00      A   
ATOM   2974  O   ASP   317     -11.020 -26.691   2.132  1.00 10.00      A   
ATOM   2975  N   ARG   318     -11.985 -25.091   0.892  1.00 10.00      A   
ATOM   2976  HN  ARG   318     -12.489 -24.248   0.892  1.00 10.00      A   
ATOM   2977  CA  ARG   318     -11.593 -25.685  -0.376  1.00 10.00      A   
ATOM   2978  CB  ARG   318     -12.799 -25.721  -1.320  1.00 10.00      A   
ATOM   2979  CG  ARG   318     -12.701 -26.750  -2.434  1.00 10.00      A   
ATOM   2980  CD  ARG   318     -14.021 -26.874  -3.182  1.00 10.00      A   
ATOM   2981  NE  ARG   318     -15.112 -27.290  -2.301  1.00 10.00      A   
ATOM   2982  HE  ARG   318     -14.876 -27.847  -1.526  1.00 10.00      A   
ATOM   2983  CZ  ARG   318     -16.391 -26.961  -2.487  1.00 10.00      A   
ATOM   2984  NH1 ARG   318     -16.745 -26.211  -3.519  1.00 10.00      A   
ATOM   2985 HH11 ARG   318     -17.745 -25.953  -3.662  1.00 10.00      A   
ATOM   2986 HH12 ARG   318     -16.026 -25.880  -4.199  1.00 10.00      A   
ATOM   2987  NH2 ARG   318     -17.314 -27.393  -1.642  1.00 10.00      A   
ATOM   2988 HH21 ARG   318     -17.040 -27.993  -0.830  1.00 10.00      A   
ATOM   2989 HH22 ARG   318     -18.319 -27.145  -1.785  1.00 10.00      A   
ATOM   2990  C   ARG   318     -10.433 -24.935  -1.033  1.00 10.00      A   
ATOM   2991  O   ARG   318      -9.562 -25.552  -1.643  1.00 10.00      A   
ATOM   2992  N   VAL   319     -10.407 -23.610  -0.897  1.00 10.00      A   
ATOM   2993  HN  VAL   319     -11.111 -23.163  -0.378  1.00 10.00      A   
ATOM   2994  CA  VAL   319      -9.354 -22.810  -1.527  1.00 10.00      A   
ATOM   2995  CB  VAL   319      -9.923 -21.832  -2.582  1.00 10.00      A   
ATOM   2996  CG1 VAL   319     -10.623 -22.592  -3.699  1.00 10.00      A   
ATOM   2997  CG2 VAL   319     -10.864 -20.820  -1.941  1.00 10.00      A   
ATOM   2998  C   VAL   319      -8.472 -22.040  -0.540  1.00 10.00      A   
ATOM   2999  O   VAL   319      -7.648 -21.231  -0.964  1.00 10.00      A   
ATOM   3000  N   ALA   320      -8.624 -22.291   0.758  1.00 10.00      A   
ATOM   3001  HN  ALA   320      -9.291 -22.948   1.046  1.00 10.00      A   
ATOM   3002  CA  ALA   320      -7.822 -21.596   1.771  1.00 10.00      A   
ATOM   3003  CB  ALA   320      -8.199 -22.049   3.172  1.00 10.00      A   
ATOM   3004  C   ALA   320      -6.328 -21.799   1.542  1.00 10.00      A   
ATOM   3005  O   ALA   320      -5.557 -20.838   1.474  1.00 10.00      A   
ATOM   3006  N   ASN   321      -5.926 -23.053   1.403  1.00 10.00      A   
ATOM   3007  HN  ASN   321      -6.589 -23.775   1.436  1.00 10.00      A   
ATOM   3008  CA  ASN   321      -4.524 -23.384   1.187  1.00 10.00      A   
ATOM   3009  CB  ASN   321      -4.247 -24.849   1.546  1.00 10.00      A   
ATOM   3010  CG  ASN   321      -3.893 -25.037   3.010  1.00 10.00      A   
ATOM   3011  OD1 ASN   321      -3.251 -24.179   3.623  1.00 10.00      A   
ATOM   3012  ND2 ASN   321      -4.312 -26.156   3.585  1.00 10.00      A   
ATOM   3013 HD21 ASN   321      -4.823 -26.796   3.041  1.00 10.00      A   
ATOM   3014 HD22 ASN   321      -4.092 -26.304   4.528  1.00 10.00      A   
ATOM   3015  C   ASN   321      -4.104 -23.088  -0.245  1.00 10.00      A   
ATOM   3016  O   ASN   321      -2.980 -22.650  -0.493  1.00 10.00      A   
ATOM   3017  N   GLY   322      -5.021 -23.310  -1.181  1.00 10.00      A   
ATOM   3018  HN  GLY   322      -5.900 -23.655  -0.913  1.00 10.00      A   
ATOM   3019  CA  GLY   322      -4.738 -23.060  -2.586  1.00 10.00      A   
ATOM   3020  C   GLY   322      -4.411 -21.604  -2.867  1.00 10.00      A   
ATOM   3021  O   GLY   322      -3.413 -21.296  -3.523  1.00 10.00      A   
ATOM   3022  N   TYR   323      -5.239 -20.703  -2.346  1.00 10.00      A   
ATOM   3023  HN  TYR   323      -6.008 -21.011  -1.815  1.00 10.00      A   
ATOM   3024  CA  TYR   323      -5.044 -19.272  -2.542  1.00 10.00      A   
ATOM   3025  CB  TYR   323      -6.311 -18.498  -2.163  1.00 10.00      A   
ATOM   3026  CG  TYR   323      -7.327 -18.360  -3.276  1.00 10.00      A   
ATOM   3027  CD1 TYR   323      -7.564 -19.397  -4.170  1.00 10.00      A   
ATOM   3028  CD2 TYR   323      -8.058 -17.188  -3.426  1.00 10.00      A   
ATOM   3029  CE1 TYR   323      -8.495 -19.269  -5.180  1.00 10.00      A   
ATOM   3030  CE2 TYR   323      -8.992 -17.051  -4.432  1.00 10.00      A   
ATOM   3031  CZ  TYR   323      -9.206 -18.094  -5.307  1.00 10.00      A   
ATOM   3032  OH  TYR   323     -10.138 -17.962  -6.312  1.00 10.00      A   
ATOM   3033  HH  TYR   323     -10.007 -17.119  -6.765  1.00 10.00      A   
ATOM   3034  C   TYR   323      -3.860 -18.759  -1.734  1.00 10.00      A   
ATOM   3035  O   TYR   323      -3.345 -17.672  -1.995  1.00 10.00      A   
ATOM   3036  N   GLY   324      -3.432 -19.546  -0.752  1.00 10.00      A   
ATOM   3037  HN  GLY   324      -3.879 -20.404  -0.591  1.00 10.00      A   
ATOM   3038  CA  GLY   324      -2.312 -19.146   0.076  1.00 10.00      A   
ATOM   3039  C   GLY   324      -2.740 -18.204   1.180  1.00 10.00      A   
ATOM   3040  O   GLY   324      -2.014 -17.275   1.543  1.00 10.00      A   
ATOM   3041  N   LEU   325      -3.927 -18.444   1.715  1.00 10.00      A   
ATOM   3042  HN  LEU   325      -4.455 -19.210   1.391  1.00 10.00      A   
ATOM   3043  CA  LEU   325      -4.467 -17.617   2.779  1.00 10.00      A   
ATOM   3044  CB  LEU   325      -5.998 -17.656   2.757  1.00 10.00      A   
ATOM   3045  CG  LEU   325      -6.662 -17.345   1.411  1.00 10.00      A   
ATOM   3046  CD1 LEU   325      -8.152 -17.631   1.471  1.00 10.00      A   
ATOM   3047  CD2 LEU   325      -6.406 -15.903   1.006  1.00 10.00      A   
ATOM   3048  C   LEU   325      -3.941 -18.079   4.133  1.00 10.00      A   
ATOM   3049  O   LEU   325      -4.607 -18.831   4.847  1.00 10.00      A   
ATOM   3050  N   ASN   326      -2.729 -17.654   4.465  1.00 10.00      A   
ATOM   3051  HN  ASN   326      -2.238 -17.077   3.841  1.00 10.00      A   
ATOM   3052  CA  ASN   326      -2.111 -18.014   5.733  1.00 10.00      A   
ATOM   3053  CB  ASN   326      -0.838 -18.839   5.515  1.00 10.00      A   
ATOM   3054  CG  ASN   326      -0.234 -19.325   6.822  1.00 10.00      A   
ATOM   3055  OD1 ASN   326      -0.949 -19.687   7.756  1.00 10.00      A   
ATOM   3056  ND2 ASN   326       1.087 -19.333   6.901  1.00 10.00      A   
ATOM   3057 HD21 ASN   326       1.602 -19.032   6.121  1.00 10.00      A   
ATOM   3058 HD22 ASN   326       1.498 -19.634   7.738  1.00 10.00      A   
ATOM   3059  C   ASN   326      -1.790 -16.770   6.548  1.00 10.00      A   
ATOM   3060  O   ASN   326      -1.138 -15.847   6.059  1.00 10.00      A   
ATOM   3061  N   GLY   327      -2.256 -16.749   7.784  1.00 10.00      A   
ATOM   3062  HN  GLY   327      -2.777 -17.512   8.113  1.00 10.00      A   
ATOM   3063  CA  GLY   327      -2.010 -15.618   8.648  1.00 10.00      A   
ATOM   3064  C   GLY   327      -2.926 -15.625   9.850  1.00 10.00      A   
ATOM   3065  O   GLY   327      -2.605 -16.223  10.877  1.00 10.00      A   
ATOM   3066  N   ALA   328      -4.069 -14.971   9.713  1.00 10.00      A   
ATOM   3067  HN  ALA   328      -4.264 -14.532   8.859  1.00 10.00      A   
ATOM   3068  CA  ALA   328      -5.050 -14.889  10.782  1.00 10.00      A   
ATOM   3069  CB  ALA   328      -4.691 -13.768  11.745  1.00 10.00      A   
ATOM   3070  C   ALA   328      -6.435 -14.656  10.192  1.00 10.00      A   
ATOM   3071  O   ALA   328      -6.606 -13.820   9.303  1.00 10.00      A   
ATOM   3072  N   ALA   329      -7.417 -15.406  10.665  1.00 10.00      A   
ATOM   3073  HN  ALA   329      -7.224 -16.070  11.361  1.00 10.00      A   
ATOM   3074  CA  ALA   329      -8.778 -15.266  10.176  1.00 10.00      A   
ATOM   3075  CB  ALA   329      -9.056 -16.291   9.084  1.00 10.00      A   
ATOM   3076  C   ALA   329      -9.783 -15.408  11.311  1.00 10.00      A   
ATOM   3077  O   ALA   329      -9.621 -16.253  12.192  1.00 10.00      A   
ATOM   3078  N   ALA   330     -10.809 -14.569  11.294  1.00 10.00      A   
ATOM   3079  HN  ALA   330     -10.869 -13.903  10.571  1.00 10.00      A   
ATOM   3080  CA  ALA   330     -11.856 -14.602  12.307  1.00 10.00      A   
ATOM   3081  CB  ALA   330     -11.620 -13.536  13.362  1.00 10.00      A   
ATOM   3082  C   ALA   330     -13.211 -14.408  11.645  1.00 10.00      A   
ATOM   3083  O   ALA   330     -13.322 -13.674  10.661  1.00 10.00      A   
ATOM   3084  N   GLN   331     -14.236 -15.056  12.179  1.00 10.00      A   
ATOM   3085  HN  GLN   331     -14.095 -15.606  12.984  1.00 10.00      A   
ATOM   3086  CA  GLN   331     -15.569 -14.960  11.604  1.00 10.00      A   
ATOM   3087  CB  GLN   331     -15.846 -16.189  10.733  1.00 10.00      A   
ATOM   3088  CG  GLN   331     -17.180 -16.162  10.010  1.00 10.00      A   
ATOM   3089  CD  GLN   331     -17.532 -17.500   9.396  1.00 10.00      A   
ATOM   3090  OE1 GLN   331     -18.138 -18.351  10.049  1.00 10.00      A   
ATOM   3091  NE2 GLN   331     -17.157 -17.697   8.142  1.00 10.00      A   
ATOM   3092 HE21 GLN   331     -16.673 -16.979   7.681  1.00 10.00      A   
ATOM   3093 HE22 GLN   331     -17.393 -18.554   7.715  1.00 10.00      A   
ATOM   3094  C   GLN   331     -16.645 -14.830  12.678  1.00 10.00      A   
ATOM   3095  O   GLN   331     -16.570 -15.463  13.735  1.00 10.00      A   
ATOM   3096  N   PHE   332     -17.636 -13.998  12.394  1.00 10.00      A   
ATOM   3097  HN  PHE   332     -17.614 -13.506  11.541  1.00 10.00      A   
ATOM   3098  CA  PHE   332     -18.755 -13.776  13.293  1.00 10.00      A   
ATOM   3099  CB  PHE   332     -18.656 -12.391  13.949  1.00 10.00      A   
ATOM   3100  CG  PHE   332     -19.925 -11.938  14.615  1.00 10.00      A   
ATOM   3101  CD1 PHE   332     -20.453 -12.641  15.684  1.00 10.00      A   
ATOM   3102  CD2 PHE   332     -20.594 -10.813  14.165  1.00 10.00      A   
ATOM   3103  CE1 PHE   332     -21.622 -12.234  16.292  1.00 10.00      A   
ATOM   3104  CE2 PHE   332     -21.764 -10.399  14.769  1.00 10.00      A   
ATOM   3105  CZ  PHE   332     -22.279 -11.111  15.833  1.00 10.00      A   
ATOM   3106  C   PHE   332     -20.064 -13.907  12.515  1.00 10.00      A   
ATOM   3107  O   PHE   332     -20.282 -13.204  11.527  1.00 10.00      A   
ATOM   3108  N   SER   333     -20.920 -14.819  12.944  1.00 10.00      A   
ATOM   3109  HN  SER   333     -20.687 -15.372  13.721  1.00 10.00      A   
ATOM   3110  CA  SER   333     -22.193 -15.032  12.279  1.00 10.00      A   
ATOM   3111  CB  SER   333     -22.199 -16.391  11.572  1.00 10.00      A   
ATOM   3112  OG  SER   333     -23.421 -16.610  10.886  1.00 10.00      A   
ATOM   3113  HG  SER   333     -23.721 -17.514  11.051  1.00 10.00      A   
ATOM   3114  C   SER   333     -23.357 -14.947  13.263  1.00 10.00      A   
ATOM   3115  O   SER   333     -23.274 -15.452  14.387  1.00 10.00      A   
ATOM   3116  N   LEU   334     -24.432 -14.290  12.834  1.00 10.00      A   
ATOM   3117  HN  LEU   334     -24.410 -13.879  11.938  1.00 10.00      A   
ATOM   3118  CA  LEU   334     -25.633 -14.145  13.649  1.00 10.00      A   
ATOM   3119  CB  LEU   334     -26.390 -12.869  13.270  1.00 10.00      A   
ATOM   3120  CG  LEU   334     -25.776 -11.546  13.736  1.00 10.00      A   
ATOM   3121  CD1 LEU   334     -26.561 -10.368  13.177  1.00 10.00      A   
ATOM   3122  CD2 LEU   334     -25.732 -11.484  15.255  1.00 10.00      A   
ATOM   3123  C   LEU   334     -26.544 -15.352  13.454  1.00 10.00      A   
ATOM   3124  O   LEU   334     -27.483 -15.571  14.220  1.00 10.00      A   
ATOM   3125  N   SER   335     -26.253 -16.128  12.419  1.00 10.00      A   
ATOM   3126  HN  SER   335     -25.483 -15.904  11.858  1.00 10.00      A   
ATOM   3127  CA  SER   335     -27.030 -17.314  12.105  1.00 10.00      A   
ATOM   3128  CB  SER   335     -27.476 -17.279  10.638  1.00 10.00      A   
ATOM   3129  OG  SER   335     -28.524 -18.203  10.388  1.00 10.00      A   
ATOM   3130  HG  SER   335     -29.321 -17.718  10.141  1.00 10.00      A   
ATOM   3131  C   SER   335     -26.193 -18.558  12.371  1.00 10.00      A   
ATOM   3132  O   SER   335     -25.060 -18.672  11.892  1.00 10.00      A   
ATOM   3133  N   ASP   336     -26.745 -19.476  13.146  1.00 10.00      A   
ATOM   3134  HN  ASP   336     -27.645 -19.321  13.506  1.00 10.00      A   
ATOM   3135  CA  ASP   336     -26.049 -20.710  13.480  1.00 10.00      A   
ATOM   3136  CB  ASP   336     -26.598 -21.311  14.775  1.00 10.00      A   
ATOM   3137  CG  ASP   336     -25.676 -22.355  15.372  1.00 10.00      A   
ATOM   3138  OD1 ASP   336     -25.682 -23.511  14.893  1.00 10.00      A   
ATOM   3139  OD2 ASP   336     -24.943 -22.026  16.328  1.00 10.00      A   
ATOM   3140  C   ASP   336     -26.161 -21.720  12.347  1.00 10.00      A   
ATOM   3141  O   ASP   336     -27.249 -22.220  12.043  1.00 10.00      A   
ATOM   3142  N   VAL   337     -25.035 -22.002  11.717  1.00 10.00      A   
ATOM   3143  HN  VAL   337     -24.206 -21.567  12.008  1.00 10.00      A   
ATOM   3144  CA  VAL   337     -24.979 -22.953  10.615  1.00 10.00      A   
ATOM   3145  CB  VAL   337     -24.897 -22.245   9.242  1.00 10.00      A   
ATOM   3146  CG1 VAL   337     -26.245 -21.653   8.849  1.00 10.00      A   
ATOM   3147  CG2 VAL   337     -23.815 -21.174   9.247  1.00 10.00      A   
ATOM   3148  C   VAL   337     -23.764 -23.850  10.785  1.00 10.00      A   
ATOM   3149  O   VAL   337     -23.123 -23.824  11.836  1.00 10.00      A   
ATOM   3150  N   ASP   338     -23.458 -24.642   9.762  1.00 10.00      A   
ATOM   3151  HN  ASP   338     -24.033 -24.635   8.966  1.00 10.00      A   
ATOM   3152  CA  ASP   338     -22.303 -25.537   9.798  1.00 10.00      A   
ATOM   3153  CB  ASP   338     -22.192 -26.318   8.488  1.00 10.00      A   
ATOM   3154  CG  ASP   338     -21.143 -27.410   8.536  1.00 10.00      A   
ATOM   3155  OD1 ASP   338     -20.272 -27.440   7.641  1.00 10.00      A   
ATOM   3156  OD2 ASP   338     -21.193 -28.253   9.455  1.00 10.00      A   
ATOM   3157  C   ASP   338     -21.025 -24.740  10.067  1.00 10.00      A   
ATOM   3158  O   ASP   338     -20.681 -23.825   9.312  1.00 10.00      A   
ATOM   3159  N   PRO   339     -20.323 -25.068  11.164  1.00 10.00      A   
ATOM   3160  CA  PRO   339     -19.096 -24.371  11.574  1.00 10.00      A   
ATOM   3161  CB  PRO   339     -18.646 -25.128  12.829  1.00 10.00      A   
ATOM   3162  CG  PRO   339     -19.872 -25.815  13.322  1.00 10.00      A   
ATOM   3163  CD  PRO   339     -20.672 -26.154  12.098  1.00 10.00      A   
ATOM   3164  C   PRO   339     -17.989 -24.409  10.526  1.00 10.00      A   
ATOM   3165  O   PRO   339     -17.821 -25.399   9.812  1.00 10.00      A   
ATOM   3166  N   ILE   340     -17.240 -23.319  10.448  1.00 10.00      A   
ATOM   3167  HN  ILE   340     -17.442 -22.562  11.036  1.00 10.00      A   
ATOM   3168  CA  ILE   340     -16.128 -23.212   9.514  1.00 10.00      A   
ATOM   3169  CB  ILE   340     -15.808 -21.724   9.208  1.00 10.00      A   
ATOM   3170  CG1 ILE   340     -15.027 -21.572   7.896  1.00 10.00      A   
ATOM   3171  CG2 ILE   340     -15.060 -21.075  10.362  1.00 10.00      A   
ATOM   3172  CD1 ILE   340     -14.766 -20.137   7.492  1.00 10.00      A   
ATOM   3173  C   ILE   340     -14.897 -23.911  10.109  1.00 10.00      A   
ATOM   3174  O   ILE   340     -14.930 -24.352  11.264  1.00 10.00      A   
ATOM   3175  N   THR   341     -13.830 -24.018   9.323  1.00 10.00      A   
ATOM   3176  HN  THR   341     -13.877 -23.663   8.412  1.00 10.00      A   
ATOM   3177  CA  THR   341     -12.595 -24.653   9.769  1.00 10.00      A   
ATOM   3178  CB  THR   341     -11.477 -24.546   8.706  1.00 10.00      A   
ATOM   3179  OG1 THR   341     -10.224 -24.983   9.252  1.00 10.00      A   
ATOM   3180  HG1 THR   341     -10.216 -25.947   9.292  1.00 10.00      A   
ATOM   3181  CG2 THR   341     -11.341 -23.123   8.191  1.00 10.00      A   
ATOM   3182  C   THR   341     -12.114 -24.081  11.109  1.00 10.00      A   
ATOM   3183  O   THR   341     -12.247 -22.883  11.376  1.00 10.00      A   
ATOM   3184  N   ALA   342     -11.546 -24.954  11.937  1.00 10.00      A   
ATOM   3185  HN  ALA   342     -11.460 -25.886  11.646  1.00 10.00      A   
ATOM   3186  CA  ALA   342     -11.054 -24.588  13.264  1.00 10.00      A   
ATOM   3187  CB  ALA   342     -10.634 -25.836  14.025  1.00 10.00      A   
ATOM   3188  C   ALA   342      -9.912 -23.572  13.223  1.00 10.00      A   
ATOM   3189  O   ALA   342      -9.556 -22.993  14.249  1.00 10.00      A   
ATOM   3190  N   GLN   343      -9.340 -23.349  12.048  1.00 10.00      A   
ATOM   3191  HN  GLN   343      -9.658 -23.837  11.257  1.00 10.00      A   
ATOM   3192  CA  GLN   343      -8.245 -22.392  11.912  1.00 10.00      A   
ATOM   3193  CB  GLN   343      -7.389 -22.691  10.679  1.00 10.00      A   
ATOM   3194  CG  GLN   343      -8.078 -22.420   9.355  1.00 10.00      A   
ATOM   3195  CD  GLN   343      -7.357 -23.055   8.186  1.00 10.00      A   
ATOM   3196  OE1 GLN   343      -6.470 -22.451   7.581  1.00 10.00      A   
ATOM   3197  NE2 GLN   343      -7.740 -24.275   7.858  1.00 10.00      A   
ATOM   3198 HE21 GLN   343      -8.461 -24.692   8.385  1.00 10.00      A   
ATOM   3199 HE22 GLN   343      -7.290 -24.721   7.110  1.00 10.00      A   
ATOM   3200  C   GLN   343      -8.766 -20.954  11.892  1.00 10.00      A   
ATOM   3201  O   GLN   343      -7.989 -20.000  11.914  1.00 10.00      A   
ATOM   3202  N   VAL   344     -10.083 -20.810  11.847  1.00 10.00      A   
ATOM   3203  HN  VAL   344     -10.655 -21.612  11.829  1.00 10.00      A   
ATOM   3204  CA  VAL   344     -10.711 -19.500  11.845  1.00 10.00      A   
ATOM   3205  CB  VAL   344     -11.846 -19.422  10.801  1.00 10.00      A   
ATOM   3206  CG1 VAL   344     -12.554 -18.078  10.866  1.00 10.00      A   
ATOM   3207  CG2 VAL   344     -11.299 -19.665   9.403  1.00 10.00      A   
ATOM   3208  C   VAL   344     -11.271 -19.206  13.234  1.00 10.00      A   
ATOM   3209  O   VAL   344     -12.037 -20.001  13.781  1.00 10.00      A   
ATOM   3210  N   LYS   345     -10.879 -18.070  13.799  1.00 10.00      A   
ATOM   3211  HN  LYS   345     -10.273 -17.476  13.298  1.00 10.00      A   
ATOM   3212  CA  LYS   345     -11.325 -17.670  15.126  1.00 10.00      A   
ATOM   3213  CB  LYS   345     -10.493 -16.480  15.617  1.00 10.00      A   
ATOM   3214  CG  LYS   345     -10.465 -16.297  17.125  1.00 10.00      A   
ATOM   3215  CD  LYS   345      -9.095 -15.820  17.589  1.00 10.00      A   
ATOM   3216  CE  LYS   345      -9.113 -15.401  19.050  1.00 10.00      A   
ATOM   3217  NZ  LYS   345      -7.742 -15.164  19.581  1.00 10.00      A   
ATOM   3218  HZ1 LYS   345      -7.795 -14.701  20.510  1.00 10.00      A   
ATOM   3219  HZ2 LYS   345      -7.198 -14.554  18.935  1.00 10.00      A   
ATOM   3220  HZ3 LYS   345      -7.240 -16.069  19.688  1.00 10.00      A   
ATOM   3221  C   LYS   345     -12.814 -17.325  15.126  1.00 10.00      A   
ATOM   3222  O   LYS   345     -13.238 -16.342  14.513  1.00 10.00      A   
ATOM   3223  N   GLN   346     -13.602 -18.155  15.794  1.00 10.00      A   
ATOM   3224  HN  GLN   346     -13.205 -18.935  16.240  1.00 10.00      A   
ATOM   3225  CA  GLN   346     -15.038 -17.946  15.884  1.00 10.00      A   
ATOM   3226  CB  GLN   346     -15.748 -19.254  16.239  1.00 10.00      A   
ATOM   3227  CG  GLN   346     -15.977 -20.181  15.057  1.00 10.00      A   
ATOM   3228  CD  GLN   346     -16.946 -19.601  14.046  1.00 10.00      A   
ATOM   3229  OE1 GLN   346     -17.846 -18.835  14.391  1.00 10.00      A   
ATOM   3230  NE2 GLN   346     -16.772 -19.963  12.789  1.00 10.00      A   
ATOM   3231 HE21 GLN   346     -16.036 -20.579  12.583  1.00 10.00      A   
ATOM   3232 HE22 GLN   346     -17.383 -19.602  12.111  1.00 10.00      A   
ATOM   3233  C   GLN   346     -15.357 -16.886  16.926  1.00 10.00      A   
ATOM   3234  O   GLN   346     -15.108 -17.077  18.115  1.00 10.00      A   
ATOM   3235  N   MET   347     -15.899 -15.768  16.481  1.00 10.00      A   
ATOM   3236  HN  MET   347     -16.076 -15.667  15.517  1.00 10.00      A   
ATOM   3237  CA  MET   347     -16.248 -14.688  17.388  1.00 10.00      A   
ATOM   3238  CB  MET   347     -15.872 -13.332  16.796  1.00 10.00      A   
ATOM   3239  CG  MET   347     -14.412 -12.968  17.001  1.00 10.00      A   
ATOM   3240  SD  MET   347     -13.954 -12.917  18.745  1.00 10.00      A   
ATOM   3241  CE  MET   347     -12.188 -12.647  18.625  1.00 10.00      A   
ATOM   3242  C   MET   347     -17.725 -14.735  17.752  1.00 10.00      A   
ATOM   3243  O   MET   347     -18.587 -14.783  16.874  1.00 10.00      A   
ATOM   3244  N   PRO   348     -18.032 -14.761  19.057  1.00 10.00      A   
ATOM   3245  CA  PRO   348     -19.409 -14.807  19.555  1.00 10.00      A   
ATOM   3246  CB  PRO   348     -19.248 -15.199  21.033  1.00 10.00      A   
ATOM   3247  CG  PRO   348     -17.807 -15.559  21.201  1.00 10.00      A   
ATOM   3248  CD  PRO   348     -17.064 -14.784  20.158  1.00 10.00      A   
ATOM   3249  C   PRO   348     -20.114 -13.458  19.447  1.00 10.00      A   
ATOM   3250  O   PRO   348     -21.341 -13.384  19.503  1.00 10.00      A   
ATOM   3251  N   THR   349     -19.338 -12.393  19.296  1.00 10.00      A   
ATOM   3252  HN  THR   349     -18.366 -12.507  19.262  1.00 10.00      A   
ATOM   3253  CA  THR   349     -19.898 -11.054  19.190  1.00 10.00      A   
ATOM   3254  CB  THR   349     -19.953 -10.371  20.567  1.00 10.00      A   
ATOM   3255  OG1 THR   349     -19.475 -11.277  21.571  1.00 10.00      A   
ATOM   3256  HG1 THR   349     -20.110 -11.311  22.300  1.00 10.00      A   
ATOM   3257  CG2 THR   349     -21.379  -9.961  20.898  1.00 10.00      A   
ATOM   3258  C   THR   349     -19.075 -10.188  18.242  1.00 10.00      A   
ATOM   3259  O   THR   349     -17.874 -10.411  18.063  1.00 10.00      A   
ATOM   3260  N   LEU   350     -19.728  -9.202  17.638  1.00 10.00      A   
ATOM   3261  HN  LEU   350     -20.692  -9.086  17.813  1.00 10.00      A   
ATOM   3262  CA  LEU   350     -19.062  -8.295  16.712  1.00 10.00      A   
ATOM   3263  CB  LEU   350     -20.090  -7.445  15.961  1.00 10.00      A   
ATOM   3264  CG  LEU   350     -19.565  -6.622  14.780  1.00 10.00      A   
ATOM   3265  CD1 LEU   350     -18.802  -7.506  13.807  1.00 10.00      A   
ATOM   3266  CD2 LEU   350     -20.715  -5.925  14.066  1.00 10.00      A   
ATOM   3267  C   LEU   350     -18.072  -7.408  17.459  1.00 10.00      A   
ATOM   3268  O   LEU   350     -17.017  -7.054  16.935  1.00 10.00      A   
ATOM   3269  N   GLU   351     -18.413  -7.068  18.697  1.00 10.00      A   
ATOM   3270  HN  GLU   351     -19.266  -7.386  19.062  1.00 10.00      A   
ATOM   3271  CA  GLU   351     -17.554  -6.230  19.525  1.00 10.00      A   
ATOM   3272  CB  GLU   351     -18.266  -5.827  20.815  1.00 10.00      A   
ATOM   3273  CG  GLU   351     -19.533  -5.019  20.599  1.00 10.00      A   
ATOM   3274  CD  GLU   351     -19.293  -3.769  19.780  1.00 10.00      A   
ATOM   3275  OE1 GLU   351     -18.441  -2.945  20.176  1.00 10.00      A   
ATOM   3276  OE2 GLU   351     -19.956  -3.601  18.736  1.00 10.00      A   
ATOM   3277  C   GLU   351     -16.251  -6.954  19.845  1.00 10.00      A   
ATOM   3278  O   GLU   351     -15.180  -6.344  19.894  1.00 10.00      A   
ATOM   3279  N   GLN   352     -16.345  -8.262  20.058  1.00 10.00      A   
ATOM   3280  HN  GLN   352     -17.226  -8.691  20.028  1.00 10.00      A   
ATOM   3281  CA  GLN   352     -15.168  -9.067  20.354  1.00 10.00      A   
ATOM   3282  CB  GLN   352     -15.561 -10.441  20.898  1.00 10.00      A   
ATOM   3283  CG  GLN   352     -16.060 -10.410  22.333  1.00 10.00      A   
ATOM   3284  CD  GLN   352     -16.157 -11.788  22.952  1.00 10.00      A   
ATOM   3285  OE1 GLN   352     -15.183 -12.304  23.495  1.00 10.00      A   
ATOM   3286  NE2 GLN   352     -17.332 -12.393  22.878  1.00 10.00      A   
ATOM   3287 HE21 GLN   352     -18.073 -11.921  22.427  1.00 10.00      A   
ATOM   3288 HE22 GLN   352     -17.423 -13.283  23.281  1.00 10.00      A   
ATOM   3289  C   GLN   352     -14.295  -9.200  19.113  1.00 10.00      A   
ATOM   3290  O   GLN   352     -13.072  -9.324  19.208  1.00 10.00      A   
ATOM   3291  N   LEU   353     -14.935  -9.157  17.946  1.00 10.00      A   
ATOM   3292  HN  LEU   353     -15.912  -9.064  17.941  1.00 10.00      A   
ATOM   3293  CA  LEU   353     -14.225  -9.246  16.678  1.00 10.00      A   
ATOM   3294  CB  LEU   353     -15.217  -9.408  15.521  1.00 10.00      A   
ATOM   3295  CG  LEU   353     -14.616  -9.508  14.115  1.00 10.00      A   
ATOM   3296  CD1 LEU   353     -13.723 -10.730  13.997  1.00 10.00      A   
ATOM   3297  CD2 LEU   353     -15.716  -9.552  13.067  1.00 10.00      A   
ATOM   3298  C   LEU   353     -13.386  -7.988  16.484  1.00 10.00      A   
ATOM   3299  O   LEU   353     -12.343  -8.008  15.830  1.00 10.00      A   
ATOM   3300  N   LYS   354     -13.861  -6.893  17.064  1.00 10.00      A   
ATOM   3301  HN  LYS   354     -14.713  -6.945  17.548  1.00 10.00      A   
ATOM   3302  CA  LYS   354     -13.166  -5.618  16.993  1.00 10.00      A   
ATOM   3303  CB  LYS   354     -14.025  -4.509  17.612  1.00 10.00      A   
ATOM   3304  CG  LYS   354     -15.240  -4.115  16.782  1.00 10.00      A   
ATOM   3305  CD  LYS   354     -16.246  -3.310  17.593  1.00 10.00      A   
ATOM   3306  CE  LYS   354     -15.608  -2.100  18.259  1.00 10.00      A   
ATOM   3307  NZ  LYS   354     -16.592  -1.327  19.062  1.00 10.00      A   
ATOM   3308  HZ1 LYS   354     -17.214  -1.976  19.598  1.00 10.00      A   
ATOM   3309  HZ2 LYS   354     -17.183  -0.745  18.438  1.00 10.00      A   
ATOM   3310  HZ3 LYS   354     -16.097  -0.706  19.734  1.00 10.00      A   
ATOM   3311  C   LYS   354     -11.830  -5.715  17.720  1.00 10.00      A   
ATOM   3312  O   LYS   354     -10.791  -5.321  17.191  1.00 10.00      A   
ATOM   3313  N   SER   355     -11.867  -6.275  18.925  1.00 10.00      A   
ATOM   3314  HN  SER   355     -12.729  -6.578  19.282  1.00 10.00      A   
ATOM   3315  CA  SER   355     -10.671  -6.443  19.737  1.00 10.00      A   
ATOM   3316  CB  SER   355     -11.053  -7.042  21.089  1.00 10.00      A   
ATOM   3317  OG  SER   355     -12.268  -6.475  21.557  1.00 10.00      A   
ATOM   3318  HG  SER   355     -12.610  -7.009  22.283  1.00 10.00      A   
ATOM   3319  C   SER   355      -9.647  -7.330  19.032  1.00 10.00      A   
ATOM   3320  O   SER   355      -8.441  -7.143  19.185  1.00 10.00      A   
ATOM   3321  N   TRP   356     -10.142  -8.281  18.246  1.00 10.00      A   
ATOM   3322  HN  TRP   356     -11.115  -8.367  18.161  1.00 10.00      A   
ATOM   3323  CA  TRP   356      -9.284  -9.196  17.508  1.00 10.00      A   
ATOM   3324  CB  TRP   356     -10.131 -10.261  16.809  1.00 10.00      A   
ATOM   3325  CG  TRP   356      -9.335 -11.287  16.060  1.00 10.00      A   
ATOM   3326  CD1 TRP   356      -8.686 -12.365  16.587  1.00 10.00      A   
ATOM   3327  CD2 TRP   356      -9.105 -11.333  14.649  1.00 10.00      A   
ATOM   3328  NE1 TRP   356      -8.073 -13.082  15.591  1.00 10.00      A   
ATOM   3329  HE1 TRP   356      -7.545 -13.901  15.719  1.00 10.00      A   
ATOM   3330  CE2 TRP   356      -8.312 -12.468  14.392  1.00 10.00      A   
ATOM   3331  CE3 TRP   356      -9.494 -10.526  13.577  1.00 10.00      A   
ATOM   3332  CZ2 TRP   356      -7.902 -12.814  13.108  1.00 10.00      A   
ATOM   3333  CZ3 TRP   356      -9.085 -10.872  12.304  1.00 10.00      A   
ATOM   3334  CH2 TRP   356      -8.297 -12.005  12.080  1.00 10.00      A   
ATOM   3335  C   TRP   356      -8.442  -8.439  16.487  1.00 10.00      A   
ATOM   3336  O   TRP   356      -7.227  -8.630  16.403  1.00 10.00      A   
ATOM   3337  N   VAL   357      -9.094  -7.568  15.721  1.00 10.00      A   
ATOM   3338  HN  VAL   357     -10.063  -7.457  15.840  1.00 10.00      A   
ATOM   3339  CA  VAL   357      -8.408  -6.775  14.709  1.00 10.00      A   
ATOM   3340  CB  VAL   357      -9.404  -5.965  13.851  1.00 10.00      A   
ATOM   3341  CG1 VAL   357      -8.679  -5.216  12.741  1.00 10.00      A   
ATOM   3342  CG2 VAL   357     -10.471  -6.879  13.266  1.00 10.00      A   
ATOM   3343  C   VAL   357      -7.418  -5.823  15.371  1.00 10.00      A   
ATOM   3344  O   VAL   357      -6.295  -5.644  14.898  1.00 10.00      A   
ATOM   3345  N   ARG   358      -7.830  -5.246  16.493  1.00 10.00      A   
ATOM   3346  HN  ARG   358      -8.730  -5.448  16.831  1.00 10.00      A   
ATOM   3347  CA  ARG   358      -6.987  -4.314  17.232  1.00 10.00      A   
ATOM   3348  CB  ARG   358      -7.817  -3.525  18.248  1.00 10.00      A   
ATOM   3349  CG  ARG   358      -9.061  -2.886  17.655  1.00 10.00      A   
ATOM   3350  CD  ARG   358      -9.612  -1.776  18.532  1.00 10.00      A   
ATOM   3351  NE  ARG   358     -10.033  -2.242  19.854  1.00 10.00      A   
ATOM   3352  HE  ARG   358     -10.726  -2.942  19.890  1.00 10.00      A   
ATOM   3353  CZ  ARG   358      -9.542  -1.759  20.998  1.00 10.00      A   
ATOM   3354  NH1 ARG   358      -8.616  -0.807  20.971  1.00 10.00      A   
ATOM   3355 HH11 ARG   358      -8.230  -0.423  21.859  1.00 10.00      A   
ATOM   3356 HH12 ARG   358      -8.265  -0.435  20.051  1.00 10.00      A   
ATOM   3357  NH2 ARG   358      -9.979  -2.219  22.166  1.00 10.00      A   
ATOM   3358 HH21 ARG   358     -10.710  -2.962  22.197  1.00 10.00      A   
ATOM   3359 HH22 ARG   358      -9.592  -1.838  23.057  1.00 10.00      A   
ATOM   3360  C   ARG   358      -5.841  -5.037  17.936  1.00 10.00      A   
ATOM   3361  O   ARG   358      -4.961  -4.405  18.517  1.00 10.00      A   
ATOM   3362  N   ASN   359      -5.854  -6.363  17.874  1.00 10.00      A   
ATOM   3363  HN  ASN   359      -6.583  -6.811  17.396  1.00 10.00      A   
ATOM   3364  CA  ASN   359      -4.819  -7.170  18.507  1.00 10.00      A   
ATOM   3365  CB  ASN   359      -5.435  -8.298  19.345  1.00 10.00      A   
ATOM   3366  CG  ASN   359      -4.522  -8.745  20.473  1.00 10.00      A   
ATOM   3367  OD1 ASN   359      -3.869  -7.925  21.117  1.00 10.00      A   
ATOM   3368  ND2 ASN   359      -4.448 -10.046  20.708  1.00 10.00      A   
ATOM   3369 HD21 ASN   359      -4.985 -10.660  20.143  1.00 10.00      A   
ATOM   3370 HD22 ASN   359      -3.861 -10.353  21.429  1.00 10.00      A   
ATOM   3371  C   ASN   359      -3.865  -7.762  17.472  1.00 10.00      A   
ATOM   3372  O   ASN   359      -3.144  -8.714  17.767  1.00 10.00      A   
ATOM   3373  N   ASN   360      -3.881  -7.201  16.255  1.00 10.00      A   
ATOM   3374  HN  ASN   360      -4.502  -6.459  16.084  1.00 10.00      A   
ATOM   3375  CA  ASN   360      -3.008  -7.661  15.161  1.00 10.00      A   
ATOM   3376  CB  ASN   360      -1.532  -7.669  15.608  1.00 10.00      A   
ATOM   3377  CG  ASN   360      -0.531  -7.993  14.510  1.00 10.00      A   
ATOM   3378  OD1 ASN   360      -0.709  -7.627  13.344  1.00 10.00      A   
ATOM   3379  ND2 ASN   360       0.533  -8.694  14.878  1.00 10.00      A   
ATOM   3380 HD21 ASN   360       0.604  -8.965  15.826  1.00 10.00      A   
ATOM   3381 HD22 ASN   360       1.210  -8.909  14.204  1.00 10.00      A   
ATOM   3382  C   ASN   360      -3.448  -9.036  14.644  1.00 10.00      A   
ATOM   3383  O   ASN   360      -2.709  -9.725  13.936  1.00 10.00      A   
ATOM   3384  N   GLY   361      -4.672  -9.422  14.986  1.00 10.00      A   
ATOM   3385  HN  GLY   361      -5.226  -8.834  15.543  1.00 10.00      A   
ATOM   3386  CA  GLY   361      -5.193 -10.703  14.554  1.00 10.00      A   
ATOM   3387  C   GLY   361      -4.674 -11.841  15.404  1.00 10.00      A   
ATOM   3388  O   GLY   361      -4.661 -12.996  14.974  1.00 10.00      A   
ATOM   3389  N   GLU   362      -4.236 -11.514  16.609  1.00 10.00      A   
ATOM   3390  HN  GLU   362      -4.259 -10.576  16.887  1.00 10.00      A   
ATOM   3391  CB  GLU   362      -2.494 -11.963  18.274  1.00 10.00      A   
ATOM   3392  CG  GLU   362      -1.278 -11.754  17.380  1.00 10.00      A   
ATOM   3393  CD  GLU   362      -0.207 -10.876  18.003  1.00 10.00      A   
ATOM   3394  OE1 GLU   362      -0.222 -10.679  19.239  1.00 10.00      A   
ATOM   3395  OE2 GLU   362       0.668 -10.378  17.254  1.00 10.00      A   
ATOM   3396  CA  GLU   362      -3.715 -12.510  17.529  1.00 10.00      A   
ATOM   3397  C   GLU   362      -4.801 -12.966  18.502  1.00 10.00      A   
ATOM   3398  O   GLU   362      -5.294 -12.128  19.284  1.00 10.00      A   
ATOM   3399  OXT GLU   362      -5.169 -14.162  18.465  1.00 10.00      A   
ATOM   3400  CB  MET     1      25.502   1.975  21.458  1.00 10.00      B   
ATOM   3401  CG  MET     1      26.391   2.251  22.657  1.00 10.00      B   
ATOM   3402  SD  MET     1      25.533   3.159  23.959  1.00 10.00      B   
ATOM   3403  CE  MET     1      25.201   4.712  23.127  1.00 10.00      B   
ATOM   3404  C   MET     1      23.164   1.527  20.682  1.00 10.00      B   
ATOM   3405  O   MET     1      22.082   2.066  20.904  1.00 10.00      B   
ATOM   3406  N   MET     1      24.350  -0.124  22.111  1.00 10.00      B   
ATOM   3407  HT1 MET     1      23.421  -0.588  22.212  1.00 10.00      B   
ATOM   3408  HT2 MET     1      24.879  -0.241  23.000  1.00 10.00      B   
ATOM   3409  HT3 MET     1      24.879  -0.590  21.346  1.00 10.00      B   
ATOM   3410  CA  MET     1      24.168   1.316  21.810  1.00 10.00      B   
ATOM   3411  N   ARG     2      23.522   1.095  19.479  1.00 10.00      B   
ATOM   3412  HN  ARG     2      24.396   0.658  19.361  1.00 10.00      B   
ATOM   3413  CA  ARG     2      22.651   1.245  18.324  1.00 10.00      B   
ATOM   3414  CB  ARG     2      23.417   1.929  17.184  1.00 10.00      B   
ATOM   3415  CG  ARG     2      22.566   2.293  15.979  1.00 10.00      B   
ATOM   3416  CD  ARG     2      23.433   2.618  14.774  1.00 10.00      B   
ATOM   3417  NE  ARG     2      23.863   4.016  14.753  1.00 10.00      B   
ATOM   3418  HE  ARG     2      23.226   4.687  15.093  1.00 10.00      B   
ATOM   3419  CZ  ARG     2      25.052   4.426  14.297  1.00 10.00      B   
ATOM   3420  NH1 ARG     2      25.933   3.548  13.834  1.00 10.00      B   
ATOM   3421 HH11 ARG     2      25.709   2.528  13.822  1.00 10.00      B   
ATOM   3422 HH12 ARG     2      26.868   3.876  13.474  1.00 10.00      B   
ATOM   3423  NH2 ARG     2      25.359   5.718  14.297  1.00 10.00      B   
ATOM   3424 HH21 ARG     2      24.675   6.422  14.648  1.00 10.00      B   
ATOM   3425 HH22 ARG     2      26.289   6.035  13.939  1.00 10.00      B   
ATOM   3426  C   ARG     2      22.139  -0.118  17.869  1.00 10.00      B   
ATOM   3427  O   ARG     2      22.839  -1.125  17.988  1.00 10.00      B   
ATOM   3428  N   SER     3      20.915  -0.152  17.372  1.00 10.00      B   
ATOM   3429  HN  SER     3      20.395   0.679  17.321  1.00 10.00      B   
ATOM   3430  CA  SER     3      20.321  -1.388  16.894  1.00 10.00      B   
ATOM   3431  CB  SER     3      18.794  -1.288  16.924  1.00 10.00      B   
ATOM   3432  OG  SER     3      18.198  -2.575  16.928  1.00 10.00      B   
ATOM   3433  HG  SER     3      18.263  -2.956  17.812  1.00 10.00      B   
ATOM   3434  C   SER     3      20.805  -1.675  15.477  1.00 10.00      B   
ATOM   3435  O   SER     3      20.931  -0.758  14.662  1.00 10.00      B   
ATOM   3436  N   TYR     4      21.101  -2.940  15.198  1.00 10.00      B   
ATOM   3437  HN  TYR     4      20.997  -3.623  15.899  1.00 10.00      B   
ATOM   3438  CA  TYR     4      21.579  -3.345  13.882  1.00 10.00      B   
ATOM   3439  CB  TYR     4      23.074  -3.671  13.929  1.00 10.00      B   
ATOM   3440  CG  TYR     4      23.973  -2.462  14.053  1.00 10.00      B   
ATOM   3441  CD1 TYR     4      24.384  -2.002  15.297  1.00 10.00      B   
ATOM   3442  CD2 TYR     4      24.407  -1.778  12.926  1.00 10.00      B   
ATOM   3443  CE1 TYR     4      25.200  -0.893  15.415  1.00 10.00      B   
ATOM   3444  CE2 TYR     4      25.224  -0.670  13.036  1.00 10.00      B   
ATOM   3445  CZ  TYR     4      25.616  -0.231  14.280  1.00 10.00      B   
ATOM   3446  OH  TYR     4      26.421   0.877  14.389  1.00 10.00      B   
ATOM   3447  HH  TYR     4      26.965   0.805  15.187  1.00 10.00      B   
ATOM   3448  C   TYR     4      20.814  -4.557  13.364  1.00 10.00      B   
ATOM   3449  O   TYR     4      20.717  -5.581  14.043  1.00 10.00      B   
ATOM   3450  N   LEU     5      20.260  -4.425  12.169  1.00 10.00      B   
ATOM   3451  HN  LEU     5      20.358  -3.570  11.692  1.00 10.00      B   
ATOM   3452  CA  LEU     5      19.524  -5.508  11.531  1.00 10.00      B   
ATOM   3453  CB  LEU     5      18.389  -4.937  10.677  1.00 10.00      B   
ATOM   3454  CG  LEU     5      17.156  -4.418  11.425  1.00 10.00      B   
ATOM   3455  CD1 LEU     5      16.327  -3.516  10.522  1.00 10.00      B   
ATOM   3456  CD2 LEU     5      16.309  -5.578  11.930  1.00 10.00      B   
ATOM   3457  C   LEU     5      20.486  -6.298  10.652  1.00 10.00      B   
ATOM   3458  O   LEU     5      21.360  -5.714  10.018  1.00 10.00      B   
ATOM   3459  N   ILE     6      20.343  -7.612  10.618  1.00 10.00      B   
ATOM   3460  HN  ILE     6      19.623  -8.037  11.135  1.00 10.00      B   
ATOM   3461  CA  ILE     6      21.239  -8.445   9.823  1.00 10.00      B   
ATOM   3462  CB  ILE     6      22.053  -9.404  10.718  1.00 10.00      B   
ATOM   3463  CG1 ILE     6      22.650  -8.662  11.926  1.00 10.00      B   
ATOM   3464  CG2 ILE     6      23.145 -10.091   9.914  1.00 10.00      B   
ATOM   3465  CD1 ILE     6      23.741  -7.668  11.578  1.00 10.00      B   
ATOM   3466  C   ILE     6      20.478  -9.263   8.781  1.00 10.00      B   
ATOM   3467  O   ILE     6      19.613 -10.069   9.127  1.00 10.00      B   
ATOM   3468  N   LEU     7      20.802  -9.047   7.509  1.00 10.00      B   
ATOM   3469  HN  LEU     7      21.496  -8.381   7.300  1.00 10.00      B   
ATOM   3470  CA  LEU     7      20.168  -9.772   6.411  1.00 10.00      B   
ATOM   3471  CB  LEU     7      19.763  -8.818   5.281  1.00 10.00      B   
ATOM   3472  CG  LEU     7      18.494  -7.992   5.498  1.00 10.00      B   
ATOM   3473  CD1 LEU     7      18.187  -7.149   4.269  1.00 10.00      B   
ATOM   3474  CD2 LEU     7      17.315  -8.889   5.845  1.00 10.00      B   
ATOM   3475  C   LEU     7      21.112 -10.833   5.860  1.00 10.00      B   
ATOM   3476  O   LEU     7      22.335 -10.656   5.879  1.00 10.00      B   
ATOM   3477  N   ARG     8      20.547 -11.928   5.367  1.00 10.00      B   
ATOM   3478  HN  ARG     8      19.565 -12.008   5.376  1.00 10.00      B   
ATOM   3479  CA  ARG     8      21.338 -13.014   4.807  1.00 10.00      B   
ATOM   3480  CB  ARG     8      20.977 -14.345   5.479  1.00 10.00      B   
ATOM   3481  CG  ARG     8      21.871 -15.512   5.075  1.00 10.00      B   
ATOM   3482  CD  ARG     8      22.994 -15.726   6.081  1.00 10.00      B   
ATOM   3483  NE  ARG     8      24.037 -16.617   5.573  1.00 10.00      B   
ATOM   3484  HE  ARG     8      23.747 -17.446   5.130  1.00 10.00      B   
ATOM   3485  CZ  ARG     8      25.340 -16.368   5.683  1.00 10.00      B   
ATOM   3486  NH1 ARG     8      25.752 -15.257   6.274  1.00 10.00      B   
ATOM   3487 HH11 ARG     8      26.783 -15.057   6.355  1.00 10.00      B   
ATOM   3488 HH12 ARG     8      25.060 -14.578   6.661  1.00 10.00      B   
ATOM   3489  NH2 ARG     8      26.237 -17.222   5.194  1.00 10.00      B   
ATOM   3490 HH21 ARG     8      27.260 -17.014   5.286  1.00 10.00      B   
ATOM   3491 HH22 ARG     8      25.932 -18.101   4.720  1.00 10.00      B   
ATOM   3492  C   ARG     8      21.127 -13.120   3.300  1.00 10.00      B   
ATOM   3493  O   ARG     8      20.085 -13.583   2.840  1.00 10.00      B   
ATOM   3494  N   LEU     9      22.114 -12.680   2.534  1.00 10.00      B   
ATOM   3495  HN  LEU     9      22.924 -12.314   2.954  1.00 10.00      B   
ATOM   3496  CA  LEU     9      22.032 -12.742   1.082  1.00 10.00      B   
ATOM   3497  CB  LEU     9      22.716 -11.533   0.435  1.00 10.00      B   
ATOM   3498  CG  LEU     9      22.072 -10.166   0.684  1.00 10.00      B   
ATOM   3499  CD1 LEU     9      22.790  -9.094  -0.118  1.00 10.00      B   
ATOM   3500  CD2 LEU     9      20.590 -10.192   0.342  1.00 10.00      B   
ATOM   3501  C   LEU     9      22.663 -14.031   0.585  1.00 10.00      B   
ATOM   3502  O   LEU     9      23.859 -14.074   0.282  1.00 10.00      B   
ATOM   3503  N   ALA    10      21.863 -15.080   0.524  1.00 10.00      B   
ATOM   3504  HN  ALA    10      20.922 -14.981   0.782  1.00 10.00      B   
ATOM   3505  CA  ALA    10      22.343 -16.376   0.079  1.00 10.00      B   
ATOM   3506  CB  ALA    10      22.158 -17.409   1.178  1.00 10.00      B   
ATOM   3507  C   ALA    10      21.638 -16.815  -1.194  1.00 10.00      B   
ATOM   3508  O   ALA    10      20.410 -16.931  -1.232  1.00 10.00      B   
ATOM   3509  N   GLY    11      22.424 -17.056  -2.231  1.00 10.00      B   
ATOM   3510  HN  GLY    11      23.394 -16.944  -2.136  1.00 10.00      B   
ATOM   3511  CA  GLY    11      21.878 -17.483  -3.495  1.00 10.00      B   
ATOM   3512  C   GLY    11      22.952 -18.043  -4.397  1.00 10.00      B   
ATOM   3513  O   GLY    11      24.110 -17.630  -4.307  1.00 10.00      B   
ATOM   3514  N   PRO    12      22.602 -18.991  -5.279  1.00 10.00      B   
ATOM   3515  CA  PRO    12      23.564 -19.603  -6.196  1.00 10.00      B   
ATOM   3516  CB  PRO    12      22.789 -20.784  -6.784  1.00 10.00      B   
ATOM   3517  CG  PRO    12      21.356 -20.386  -6.682  1.00 10.00      B   
ATOM   3518  CD  PRO    12      21.244 -19.544  -5.442  1.00 10.00      B   
ATOM   3519  C   PRO    12      23.983 -18.639  -7.301  1.00 10.00      B   
ATOM   3520  O   PRO    12      25.057 -18.782  -7.889  1.00 10.00      B   
ATOM   3521  N   MET    13      23.132 -17.653  -7.565  1.00 10.00      B   
ATOM   3522  HN  MET    13      22.307 -17.585  -7.038  1.00 10.00      B   
ATOM   3523  CA  MET    13      23.391 -16.658  -8.593  1.00 10.00      B   
ATOM   3524  CB  MET    13      22.564 -16.958  -9.849  1.00 10.00      B   
ATOM   3525  CG  MET    13      22.960 -18.221 -10.594  1.00 10.00      B   
ATOM   3526  SD  MET    13      21.809 -18.628 -11.923  1.00 10.00      B   
ATOM   3527  CE  MET    13      20.304 -18.928 -10.997  1.00 10.00      B   
ATOM   3528  C   MET    13      23.024 -15.273  -8.079  1.00 10.00      B   
ATOM   3529  O   MET    13      21.942 -15.081  -7.529  1.00 10.00      B   
ATOM   3530  N   GLN    14      23.934 -14.323  -8.233  1.00 10.00      B   
ATOM   3531  HN  GLN    14      24.797 -14.551  -8.640  1.00 10.00      B   
ATOM   3532  CA  GLN    14      23.689 -12.948  -7.805  1.00 10.00      B   
ATOM   3533  CB  GLN    14      24.488 -12.611  -6.541  1.00 10.00      B   
ATOM   3534  CG  GLN    14      24.020 -13.350  -5.294  1.00 10.00      B   
ATOM   3535  CD  GLN    14      24.477 -12.692  -4.004  1.00 10.00      B   
ATOM   3536  OE1 GLN    14      24.670 -11.478  -3.942  1.00 10.00      B   
ATOM   3537  NE2 GLN    14      24.651 -13.489  -2.961  1.00 10.00      B   
ATOM   3538 HE21 GLN    14      24.478 -14.449  -3.074  1.00 10.00      B   
ATOM   3539 HE22 GLN    14      24.945 -13.089  -2.119  1.00 10.00      B   
ATOM   3540  C   GLN    14      24.046 -11.987  -8.930  1.00 10.00      B   
ATOM   3541  O   GLN    14      24.974 -12.251  -9.697  1.00 10.00      B   
ATOM   3542  N   ALA    15      23.312 -10.885  -9.043  1.00 10.00      B   
ATOM   3543  HN  ALA    15      22.577 -10.724  -8.410  1.00 10.00      B   
ATOM   3544  CA  ALA    15      23.570  -9.910 -10.093  1.00 10.00      B   
ATOM   3545  CB  ALA    15      22.639 -10.137 -11.276  1.00 10.00      B   
ATOM   3546  C   ALA    15      23.447  -8.479  -9.578  1.00 10.00      B   
ATOM   3547  O   ALA    15      22.345  -7.980  -9.344  1.00 10.00      B   
ATOM   3548  N   TRP    16      24.585  -7.828  -9.406  1.00 10.00      B   
ATOM   3549  HN  TRP    16      25.432  -8.284  -9.618  1.00 10.00      B   
ATOM   3550  CA  TRP    16      24.628  -6.452  -8.937  1.00 10.00      B   
ATOM   3551  CB  TRP    16      25.503  -6.336  -7.690  1.00 10.00      B   
ATOM   3552  CG  TRP    16      25.051  -7.243  -6.585  1.00 10.00      B   
ATOM   3553  CD1 TRP    16      25.664  -8.386  -6.160  1.00 10.00      B   
ATOM   3554  CD2 TRP    16      23.876  -7.093  -5.777  1.00 10.00      B   
ATOM   3555  NE1 TRP    16      24.947  -8.951  -5.133  1.00 10.00      B   
ATOM   3556  HE1 TRP    16      25.185  -9.780  -4.659  1.00 10.00      B   
ATOM   3557  CE2 TRP    16      23.847  -8.177  -4.879  1.00 10.00      B   
ATOM   3558  CE3 TRP    16      22.849  -6.145  -5.720  1.00 10.00      B   
ATOM   3559  CZ2 TRP    16      22.830  -8.340  -3.939  1.00 10.00      B   
ATOM   3560  CZ3 TRP    16      21.842  -6.309  -4.788  1.00 10.00      B   
ATOM   3561  CH2 TRP    16      21.842  -7.397  -3.908  1.00 10.00      B   
ATOM   3562  C   TRP    16      25.137  -5.559 -10.057  1.00 10.00      B   
ATOM   3563  O   TRP    16      26.333  -5.273 -10.151  1.00 10.00      B   
ATOM   3564  N   GLY    17      24.208  -5.155 -10.914  1.00 10.00      B   
ATOM   3565  HN  GLY    17      23.279  -5.425 -10.762  1.00 10.00      B   
ATOM   3566  CA  GLY    17      24.525  -4.332 -12.062  1.00 10.00      B   
ATOM   3567  C   GLY    17      25.216  -3.026 -11.737  1.00 10.00      B   
ATOM   3568  O   GLY    17      24.714  -2.211 -10.954  1.00 10.00      B   
ATOM   3569  N   GLN    18      26.373  -2.836 -12.351  1.00 10.00      B   
ATOM   3570  HN  GLN    18      26.716  -3.543 -12.944  1.00 10.00      B   
ATOM   3571  CA  GLN    18      27.154  -1.626 -12.184  1.00 10.00      B   
ATOM   3572  CB  GLN    18      28.650  -1.967 -12.254  1.00 10.00      B   
ATOM   3573  CG  GLN    18      29.168  -2.717 -11.034  1.00 10.00      B   
ATOM   3574  CD  GLN    18      30.649  -3.032 -11.114  1.00 10.00      B   
ATOM   3575  OE1 GLN    18      31.193  -3.269 -12.195  1.00 10.00      B   
ATOM   3576  NE2 GLN    18      31.316  -3.025  -9.971  1.00 10.00      B   
ATOM   3577 HE21 GLN    18      30.820  -2.816  -9.147  1.00 10.00      B   
ATOM   3578 HE22 GLN    18      32.277  -3.231  -9.990  1.00 10.00      B   
ATOM   3579  C   GLN    18      26.761  -0.633 -13.280  1.00 10.00      B   
ATOM   3580  O   GLN    18      25.979  -0.983 -14.170  1.00 10.00      B   
ATOM   3581  N   PRO    19      27.254   0.620 -13.226  1.00 10.00      B   
ATOM   3582  CA  PRO    19      26.934   1.639 -14.235  1.00 10.00      B   
ATOM   3583  CB  PRO    19      27.878   2.790 -13.886  1.00 10.00      B   
ATOM   3584  CG  PRO    19      28.130   2.632 -12.431  1.00 10.00      B   
ATOM   3585  CD  PRO    19      28.139   1.154 -12.173  1.00 10.00      B   
ATOM   3586  C   PRO    19      27.193   1.159 -15.664  1.00 10.00      B   
ATOM   3587  O   PRO    19      28.307   0.753 -16.005  1.00 10.00      B   
ATOM   3588  N   THR    20      26.147   1.195 -16.483  1.00 10.00      B   
ATOM   3589  HN  THR    20      25.284   1.513 -16.139  1.00 10.00      B   
ATOM   3590  CA  THR    20      26.233   0.780 -17.876  1.00 10.00      B   
ATOM   3591  CB  THR    20      26.420  -0.754 -18.020  1.00 10.00      B   
ATOM   3592  OG1 THR    20      26.552  -1.113 -19.406  1.00 10.00      B   
ATOM   3593  HG1 THR    20      26.598  -2.075 -19.485  1.00 10.00      B   
ATOM   3594  CG2 THR    20      25.246  -1.512 -17.419  1.00 10.00      B   
ATOM   3595  C   THR    20      24.976   1.214 -18.621  1.00 10.00      B   
ATOM   3596  O   THR    20      23.893   1.298 -18.035  1.00 10.00      B   
ATOM   3597  N   PHE    21      25.131   1.522 -19.897  1.00 10.00      B   
ATOM   3598  HN  PHE    21      26.029   1.474 -20.289  1.00 10.00      B   
ATOM   3599  CA  PHE    21      24.014   1.935 -20.733  1.00 10.00      B   
ATOM   3600  CB  PHE    21      24.113   3.426 -21.075  1.00 10.00      B   
ATOM   3601  CG  PHE    21      23.951   4.342 -19.896  1.00 10.00      B   
ATOM   3602  CD1 PHE    21      25.060   4.882 -19.260  1.00 10.00      B   
ATOM   3603  CD2 PHE    21      22.689   4.664 -19.422  1.00 10.00      B   
ATOM   3604  CE1 PHE    21      24.912   5.726 -18.176  1.00 10.00      B   
ATOM   3605  CE2 PHE    21      22.533   5.505 -18.339  1.00 10.00      B   
ATOM   3606  CZ  PHE    21      23.646   6.037 -17.714  1.00 10.00      B   
ATOM   3607  C   PHE    21      24.006   1.109 -22.010  1.00 10.00      B   
ATOM   3608  O   PHE    21      23.308   1.431 -22.974  1.00 10.00      B   
ATOM   3609  N   GLU    22      24.796   0.045 -22.005  1.00 10.00      B   
ATOM   3610  HN  GLU    22      25.317  -0.157 -21.197  1.00 10.00      B   
ATOM   3611  CA  GLU    22      24.907  -0.840 -23.158  1.00 10.00      B   
ATOM   3612  CB  GLU    22      26.380  -1.107 -23.469  1.00 10.00      B   
ATOM   3613  CG  GLU    22      27.161   0.128 -23.882  1.00 10.00      B   
ATOM   3614  CD  GLU    22      28.652  -0.106 -23.881  1.00 10.00      B   
ATOM   3615  OE1 GLU    22      29.138  -0.897 -24.718  1.00 10.00      B   
ATOM   3616  OE2 GLU    22      29.353   0.504 -23.044  1.00 10.00      B   
ATOM   3617  C   GLU    22      24.179  -2.157 -22.906  1.00 10.00      B   
ATOM   3618  O   GLU    22      23.455  -2.298 -21.915  1.00 10.00      B   
ATOM   3619  N   GLY    23      24.375  -3.117 -23.803  1.00 10.00      B   
ATOM   3620  HN  GLY    23      24.957  -2.943 -24.577  1.00 10.00      B   
ATOM   3621  CA  GLY    23      23.737  -4.411 -23.661  1.00 10.00      B   
ATOM   3622  C   GLY    23      24.349  -5.228 -22.542  1.00 10.00      B   
ATOM   3623  O   GLY    23      23.639  -5.923 -21.809  1.00 10.00      B   
ATOM   3624  N   THR    24      25.664  -5.139 -22.409  1.00 10.00      B   
ATOM   3625  HN  THR    24      26.164  -4.561 -23.023  1.00 10.00      B   
ATOM   3626  CA  THR    24      26.384  -5.865 -21.377  1.00 10.00      B   
ATOM   3627  CB  THR    24      27.903  -5.873 -21.654  1.00 10.00      B   
ATOM   3628  OG1 THR    24      28.154  -6.382 -22.974  1.00 10.00      B   
ATOM   3629  HG1 THR    24      27.734  -5.811 -23.627  1.00 10.00      B   
ATOM   3630  CG2 THR    24      28.631  -6.743 -20.640  1.00 10.00      B   
ATOM   3631  C   THR    24      26.121  -5.252 -20.002  1.00 10.00      B   
ATOM   3632  O   THR    24      26.231  -4.035 -19.816  1.00 10.00      B   
ATOM   3633  N   ARG    25      25.748  -6.103 -19.056  1.00 10.00      B   
ATOM   3634  HN  ARG    25      25.653  -7.056 -19.283  1.00 10.00      B   
ATOM   3635  CA  ARG    25      25.476  -5.675 -17.694  1.00 10.00      B   
ATOM   3636  CB  ARG    25      24.066  -6.095 -17.281  1.00 10.00      B   
ATOM   3637  CG  ARG    25      23.130  -4.930 -17.019  1.00 10.00      B   
ATOM   3638  CD  ARG    25      21.779  -5.154 -17.673  1.00 10.00      B   
ATOM   3639  NE  ARG    25      21.862  -5.126 -19.135  1.00 10.00      B   
ATOM   3640  HE  ARG    25      22.566  -5.669 -19.559  1.00 10.00      B   
ATOM   3641  CZ  ARG    25      21.050  -4.408 -19.910  1.00 10.00      B   
ATOM   3642  NH1 ARG    25      20.104  -3.654 -19.361  1.00 10.00      B   
ATOM   3643 HH11 ARG    25      19.995  -3.623 -18.325  1.00 10.00      B   
ATOM   3644 HH12 ARG    25      19.463  -3.090 -19.961  1.00 10.00      B   
ATOM   3645  NH2 ARG    25      21.195  -4.438 -21.230  1.00 10.00      B   
ATOM   3646 HH21 ARG    25      20.561  -3.878 -21.843  1.00 10.00      B   
ATOM   3647 HH22 ARG    25      21.947  -5.022 -21.662  1.00 10.00      B   
ATOM   3648  C   ARG    25      26.503  -6.273 -16.737  1.00 10.00      B   
ATOM   3649  O   ARG    25      26.368  -7.421 -16.307  1.00 10.00      B   
ATOM   3650  N   PRO    26      27.559  -5.509 -16.418  1.00 10.00      B   
ATOM   3651  CA  PRO    26      28.618  -5.955 -15.510  1.00 10.00      B   
ATOM   3652  CB  PRO    26      29.723  -4.896 -15.678  1.00 10.00      B   
ATOM   3653  CG  PRO    26      29.305  -4.055 -16.840  1.00 10.00      B   
ATOM   3654  CD  PRO    26      27.811  -4.154 -16.914  1.00 10.00      B   
ATOM   3655  C   PRO    26      28.140  -5.970 -14.065  1.00 10.00      B   
ATOM   3656  O   PRO    26      27.368  -5.105 -13.649  1.00 10.00      B   
ATOM   3657  N   THR    27      28.606  -6.949 -13.309  1.00 10.00      B   
ATOM   3658  HN  THR    27      29.231  -7.599 -13.700  1.00 10.00      B   
ATOM   3659  CA  THR    27      28.233  -7.082 -11.914  1.00 10.00      B   
ATOM   3660  CB  THR    27      27.554  -8.445 -11.636  1.00 10.00      B   
ATOM   3661  OG1 THR    27      27.094  -8.498 -10.277  1.00 10.00      B   
ATOM   3662  HG1 THR    27      27.853  -8.551  -9.683  1.00 10.00      B   
ATOM   3663  CG2 THR    27      28.515  -9.601 -11.884  1.00 10.00      B   
ATOM   3664  C   THR    27      29.458  -6.932 -11.020  1.00 10.00      B   
ATOM   3665  O   THR    27      30.577  -7.257 -11.425  1.00 10.00      B   
ATOM   3666  N   GLY    28      29.245  -6.417  -9.820  1.00 10.00      B   
ATOM   3667  HN  GLY    28      28.335  -6.144  -9.568  1.00 10.00      B   
ATOM   3668  CA  GLY    28      30.333  -6.252  -8.880  1.00 10.00      B   
ATOM   3669  C   GLY    28      30.366  -7.395  -7.891  1.00 10.00      B   
ATOM   3670  O   GLY    28      29.409  -8.164  -7.805  1.00 10.00      B   
ATOM   3671  N   ARG    29      31.451  -7.510  -7.140  1.00 10.00      B   
ATOM   3672  HN  ARG    29      32.184  -6.861  -7.248  1.00 10.00      B   
ATOM   3673  CA  ARG    29      31.589  -8.583  -6.159  1.00 10.00      B   
ATOM   3674  CB  ARG    29      33.055  -8.974  -5.976  1.00 10.00      B   
ATOM   3675  CG  ARG    29      33.606  -9.893  -7.050  1.00 10.00      B   
ATOM   3676  CD  ARG    29      34.733 -10.753  -6.500  1.00 10.00      B   
ATOM   3677  NE  ARG    29      35.813  -9.949  -5.926  1.00 10.00      B   
ATOM   3678  HE  ARG    29      36.270  -9.315  -6.530  1.00 10.00      B   
ATOM   3679  CZ  ARG    29      36.213 -10.025  -4.654  1.00 10.00      B   
ATOM   3680  NH1 ARG    29      35.622 -10.865  -3.807  1.00 10.00      B   
ATOM   3681 HH11 ARG    29      34.836 -11.474  -4.129  1.00 10.00      B   
ATOM   3682 HH12 ARG    29      35.942 -10.922  -2.813  1.00 10.00      B   
ATOM   3683  NH2 ARG    29      37.206  -9.258  -4.232  1.00 10.00      B   
ATOM   3684 HH21 ARG    29      37.673  -8.599  -4.891  1.00 10.00      B   
ATOM   3685 HH22 ARG    29      37.528  -9.312  -3.241  1.00 10.00      B   
ATOM   3686  C   ARG    29      30.986  -8.200  -4.811  1.00 10.00      B   
ATOM   3687  O   ARG    29      31.248  -8.850  -3.800  1.00 10.00      B   
ATOM   3688  N   PHE    30      30.192  -7.142  -4.798  1.00 10.00      B   
ATOM   3689  HN  PHE    30      30.023  -6.661  -5.636  1.00 10.00      B   
ATOM   3690  CA  PHE    30      29.554  -6.680  -3.576  1.00 10.00      B   
ATOM   3691  CB  PHE    30      30.470  -5.739  -2.778  1.00 10.00      B   
ATOM   3692  CG  PHE    30      31.224  -4.736  -3.607  1.00 10.00      B   
ATOM   3693  CD1 PHE    30      30.687  -3.488  -3.869  1.00 10.00      B   
ATOM   3694  CD2 PHE    30      32.476  -5.044  -4.113  1.00 10.00      B   
ATOM   3695  CE1 PHE    30      31.383  -2.564  -4.624  1.00 10.00      B   
ATOM   3696  CE2 PHE    30      33.178  -4.127  -4.870  1.00 10.00      B   
ATOM   3697  CZ  PHE    30      32.630  -2.885  -5.125  1.00 10.00      B   
ATOM   3698  C   PHE    30      28.212  -6.021  -3.875  1.00 10.00      B   
ATOM   3699  O   PHE    30      28.070  -5.315  -4.876  1.00 10.00      B   
ATOM   3700  N   PRO    31      27.206  -6.273  -3.019  1.00 10.00      B   
ATOM   3701  CA  PRO    31      25.859  -5.710  -3.168  1.00 10.00      B   
ATOM   3702  CB  PRO    31      25.124  -6.196  -1.916  1.00 10.00      B   
ATOM   3703  CG  PRO    31      25.866  -7.416  -1.502  1.00 10.00      B   
ATOM   3704  CD  PRO    31      27.303  -7.147  -1.840  1.00 10.00      B   
ATOM   3705  C   PRO    31      25.866  -4.186  -3.225  1.00 10.00      B   
ATOM   3706  O   PRO    31      26.304  -3.514  -2.290  1.00 10.00      B   
ATOM   3707  N   THR    32      25.376  -3.656  -4.329  1.00 10.00      B   
ATOM   3708  HN  THR    32      25.038  -4.250  -5.028  1.00 10.00      B   
ATOM   3709  CA  THR    32      25.315  -2.224  -4.549  1.00 10.00      B   
ATOM   3710  CB  THR    32      25.070  -1.955  -6.045  1.00 10.00      B   
ATOM   3711  OG1 THR    32      24.153  -2.937  -6.552  1.00 10.00      B   
ATOM   3712  HG1 THR    32      23.939  -2.734  -7.470  1.00 10.00      B   
ATOM   3713  CG2 THR    32      26.371  -2.043  -6.828  1.00 10.00      B   
ATOM   3714  C   THR    32      24.177  -1.597  -3.740  1.00 10.00      B   
ATOM   3715  O   THR    32      23.162  -2.247  -3.481  1.00 10.00      B   
ATOM   3716  N   ARG    33      24.359  -0.343  -3.332  1.00 10.00      B   
ATOM   3717  HN  ARG    33      25.215   0.108  -3.537  1.00 10.00      B   
ATOM   3718  CA  ARG    33      23.343   0.380  -2.568  1.00 10.00      B   
ATOM   3719  CB  ARG    33      23.813   1.810  -2.261  1.00 10.00      B   
ATOM   3720  CG  ARG    33      22.813   2.648  -1.477  1.00 10.00      B   
ATOM   3721  CD  ARG    33      23.466   3.324  -0.280  1.00 10.00      B   
ATOM   3722  NE  ARG    33      23.694   4.753  -0.494  1.00 10.00      B   
ATOM   3723  HE  ARG    33      23.170   5.199  -1.210  1.00 10.00      B   
ATOM   3724  CZ  ARG    33      24.551   5.484   0.217  1.00 10.00      B   
ATOM   3725  NH1 ARG    33      25.259   4.926   1.183  1.00 10.00      B   
ATOM   3726 HH11 ARG    33      25.928   5.499   1.737  1.00 10.00      B   
ATOM   3727 HH12 ARG    33      25.143   3.911   1.402  1.00 10.00      B   
ATOM   3728  NH2 ARG    33      24.666   6.784  -0.011  1.00 10.00      B   
ATOM   3729 HH21 ARG    33      24.076   7.242  -0.752  1.00 10.00      B   
ATOM   3730 HH22 ARG    33      25.340   7.362   0.540  1.00 10.00      B   
ATOM   3731  C   ARG    33      22.026   0.413  -3.338  1.00 10.00      B   
ATOM   3732  O   ARG    33      20.950   0.267  -2.760  1.00 10.00      B   
ATOM   3733  N   SER    34      22.129   0.579  -4.650  1.00 10.00      B   
ATOM   3734  HN  SER    34      23.021   0.682  -5.048  1.00 10.00      B   
ATOM   3735  CA  SER    34      20.966   0.623  -5.521  1.00 10.00      B   
ATOM   3736  CB  SER    34      21.417   0.888  -6.960  1.00 10.00      B   
ATOM   3737  OG  SER    34      22.724   0.375  -7.179  1.00 10.00      B   
ATOM   3738  HG  SER    34      23.266   1.050  -7.606  1.00 10.00      B   
ATOM   3739  C   SER    34      20.167  -0.674  -5.434  1.00 10.00      B   
ATOM   3740  O   SER    34      18.937  -0.652  -5.337  1.00 10.00      B   
ATOM   3741  N   GLY    35      20.875  -1.798  -5.446  1.00 10.00      B   
ATOM   3742  HN  GLY    35      21.853  -1.749  -5.509  1.00 10.00      B   
ATOM   3743  CA  GLY    35      20.224  -3.090  -5.364  1.00 10.00      B   
ATOM   3744  C   GLY    35      19.706  -3.375  -3.968  1.00 10.00      B   
ATOM   3745  O   GLY    35      18.614  -3.921  -3.800  1.00 10.00      B   
ATOM   3746  N   LEU    36      20.487  -2.987  -2.967  1.00 10.00      B   
ATOM   3747  HN  LEU    36      21.348  -2.554  -3.175  1.00 10.00      B   
ATOM   3748  CA  LEU    36      20.115  -3.194  -1.570  1.00 10.00      B   
ATOM   3749  CB  LEU    36      21.243  -2.742  -0.640  1.00 10.00      B   
ATOM   3750  CG  LEU    36      22.491  -3.624  -0.625  1.00 10.00      B   
ATOM   3751  CD1 LEU    36      23.643  -2.905   0.057  1.00 10.00      B   
ATOM   3752  CD2 LEU    36      22.198  -4.945   0.071  1.00 10.00      B   
ATOM   3753  C   LEU    36      18.822  -2.456  -1.231  1.00 10.00      B   
ATOM   3754  O   LEU    36      17.925  -3.014  -0.591  1.00 10.00      B   
ATOM   3755  N   LEU    37      18.726  -1.207  -1.672  1.00 10.00      B   
ATOM   3756  HN  LEU    37      19.479  -0.814  -2.169  1.00 10.00      B   
ATOM   3757  CA  LEU    37      17.538  -0.401  -1.430  1.00 10.00      B   
ATOM   3758  CB  LEU    37      17.791   1.059  -1.822  1.00 10.00      B   
ATOM   3759  CG  LEU    37      17.005   2.118  -1.040  1.00 10.00      B   
ATOM   3760  CD1 LEU    37      17.846   3.368  -0.844  1.00 10.00      B   
ATOM   3761  CD2 LEU    37      15.705   2.458  -1.752  1.00 10.00      B   
ATOM   3762  C   LEU    37      16.353  -0.971  -2.208  1.00 10.00      B   
ATOM   3763  O   LEU    37      15.210  -0.924  -1.752  1.00 10.00      B   
ATOM   3764  N   GLY    38      16.640  -1.519  -3.385  1.00 10.00      B   
ATOM   3765  HN  GLY    38      17.570  -1.515  -3.700  1.00 10.00      B   
ATOM   3766  CA  GLY    38      15.600  -2.111  -4.208  1.00 10.00      B   
ATOM   3767  C   GLY    38      15.023  -3.353  -3.560  1.00 10.00      B   
ATOM   3768  O   GLY    38      13.831  -3.643  -3.693  1.00 10.00      B   
ATOM   3769  N   LEU    39      15.873  -4.086  -2.848  1.00 10.00      B   
ATOM   3770  HN  LEU    39      16.813  -3.805  -2.793  1.00 10.00      B   
ATOM   3771  CA  LEU    39      15.455  -5.296  -2.156  1.00 10.00      B   
ATOM   3772  CB  LEU    39      16.674  -6.032  -1.590  1.00 10.00      B   
ATOM   3773  CG  LEU    39      16.396  -7.336  -0.838  1.00 10.00      B   
ATOM   3774  CD1 LEU    39      15.854  -8.399  -1.781  1.00 10.00      B   
ATOM   3775  CD2 LEU    39      17.653  -7.829  -0.138  1.00 10.00      B   
ATOM   3776  C   LEU    39      14.484  -4.946  -1.034  1.00 10.00      B   
ATOM   3777  O   LEU    39      13.436  -5.577  -0.880  1.00 10.00      B   
ATOM   3778  N   LEU    40      14.835  -3.923  -0.263  1.00 10.00      B   
ATOM   3779  HN  LEU    40      15.684  -3.462  -0.439  1.00 10.00      B   
ATOM   3780  CA  LEU    40      13.997  -3.472   0.839  1.00 10.00      B   
ATOM   3781  CB  LEU    40      14.738  -2.438   1.687  1.00 10.00      B   
ATOM   3782  CG  LEU    40      16.055  -2.902   2.310  1.00 10.00      B   
ATOM   3783  CD1 LEU    40      16.723  -1.764   3.066  1.00 10.00      B   
ATOM   3784  CD2 LEU    40      15.825  -4.094   3.227  1.00 10.00      B   
ATOM   3785  C   LEU    40      12.697  -2.884   0.304  1.00 10.00      B   
ATOM   3786  O   LEU    40      11.627  -3.093   0.873  1.00 10.00      B   
ATOM   3787  N   GLY    41      12.805  -2.167  -0.813  1.00 10.00      B   
ATOM   3788  HN  GLY    41      13.693  -2.042  -1.214  1.00 10.00      B   
ATOM   3789  CA  GLY    41      11.646  -1.557  -1.435  1.00 10.00      B   
ATOM   3790  C   GLY    41      10.590  -2.575  -1.812  1.00 10.00      B   
ATOM   3791  O   GLY    41       9.394  -2.321  -1.666  1.00 10.00      B   
ATOM   3792  N   ALA    42      11.034  -3.733  -2.290  1.00 10.00      B   
ATOM   3793  HN  ALA    42      12.001  -3.866  -2.394  1.00 10.00      B   
ATOM   3794  CA  ALA    42      10.126  -4.803  -2.678  1.00 10.00      B   
ATOM   3795  CB  ALA    42      10.880  -5.878  -3.446  1.00 10.00      B   
ATOM   3796  C   ALA    42       9.446  -5.405  -1.452  1.00 10.00      B   
ATOM   3797  O   ALA    42       8.256  -5.728  -1.480  1.00 10.00      B   
ATOM   3798  N   CYS    43      10.208  -5.548  -0.377  1.00 10.00      B   
ATOM   3799  HN  CYS    43      11.150  -5.276  -0.418  1.00 10.00      B   
ATOM   3800  CA  CYS    43       9.684  -6.104   0.862  1.00 10.00      B   
ATOM   3801  CB  CYS    43      10.832  -6.431   1.820  1.00 10.00      B   
ATOM   3802  SG  CYS    43      12.125  -7.468   1.096  1.00 10.00      B   
ATOM   3803  HG  CYS    43      12.826  -6.716   0.256  1.00 10.00      B   
ATOM   3804  C   CYS    43       8.705  -5.134   1.517  1.00 10.00      B   
ATOM   3805  O   CYS    43       7.627  -5.529   1.960  1.00 10.00      B   
ATOM   3806  N   LEU    44       9.083  -3.859   1.553  1.00 10.00      B   
ATOM   3807  HN  LEU    44       9.959  -3.611   1.178  1.00 10.00      B   
ATOM   3808  CA  LEU    44       8.251  -2.819   2.147  1.00 10.00      B   
ATOM   3809  CB  LEU    44       9.067  -1.544   2.362  1.00 10.00      B   
ATOM   3810  CG  LEU    44      10.017  -1.544   3.560  1.00 10.00      B   
ATOM   3811  CD1 LEU    44      11.060  -0.449   3.413  1.00 10.00      B   
ATOM   3812  CD2 LEU    44       9.244  -1.366   4.857  1.00 10.00      B   
ATOM   3813  C   LEU    44       7.035  -2.508   1.282  1.00 10.00      B   
ATOM   3814  O   LEU    44       6.001  -2.078   1.789  1.00 10.00      B   
ATOM   3815  N   GLY    45       7.169  -2.716  -0.022  1.00 10.00      B   
ATOM   3816  HN  GLY    45       8.023  -3.048  -0.373  1.00 10.00      B   
ATOM   3817  CA  GLY    45       6.075  -2.447  -0.932  1.00 10.00      B   
ATOM   3818  C   GLY    45       6.005  -0.982  -1.303  1.00 10.00      B   
ATOM   3819  O   GLY    45       4.931  -0.381  -1.291  1.00 10.00      B   
ATOM   3820  N   ILE    46       7.157  -0.411  -1.622  1.00 10.00      B   
ATOM   3821  HN  ILE    46       7.974  -0.955  -1.613  1.00 10.00      B   
ATOM   3822  CA  ILE    46       7.245   0.994  -1.994  1.00 10.00      B   
ATOM   3823  CB  ILE    46       8.713   1.462  -2.096  1.00 10.00      B   
ATOM   3824  CG1 ILE    46       9.368   1.439  -0.710  1.00 10.00      B   
ATOM   3825  CG2 ILE    46       8.801   2.855  -2.706  1.00 10.00      B   
ATOM   3826  CD1 ILE    46      10.812   1.892  -0.705  1.00 10.00      B   
ATOM   3827  C   ILE    46       6.521   1.265  -3.309  1.00 10.00      B   
ATOM   3828  O   ILE    46       6.742   0.574  -4.309  1.00 10.00      B   
ATOM   3829  N   GLN    47       5.646   2.266  -3.291  1.00 10.00      B   
ATOM   3830  HN  GLN    47       5.508   2.760  -2.454  1.00 10.00      B   
ATOM   3831  CA  GLN    47       4.882   2.648  -4.469  1.00 10.00      B   
ATOM   3832  CB  GLN    47       3.899   3.771  -4.120  1.00 10.00      B   
ATOM   3833  CG  GLN    47       2.437   3.393  -4.300  1.00 10.00      B   
ATOM   3834  CD  GLN    47       2.108   2.950  -5.714  1.00 10.00      B   
ATOM   3835  OE1 GLN    47       2.739   3.382  -6.681  1.00 10.00      B   
ATOM   3836  NE2 GLN    47       1.123   2.077  -5.843  1.00 10.00      B   
ATOM   3837 HE21 GLN    47       0.671   1.763  -5.031  1.00 10.00      B   
ATOM   3838 HE22 GLN    47       0.874   1.790  -6.745  1.00 10.00      B   
ATOM   3839  C   GLN    47       5.810   3.066  -5.613  1.00 10.00      B   
ATOM   3840  O   GLN    47       6.622   3.978  -5.470  1.00 10.00      B   
ATOM   3841  N   ARG    48       5.671   2.394  -6.752  1.00 10.00      B   
ATOM   3842  HN  ARG    48       4.990   1.691  -6.807  1.00 10.00      B   
ATOM   3843  CA  ARG    48       6.502   2.659  -7.927  1.00 10.00      B   
ATOM   3844  CB  ARG    48       6.223   1.628  -9.023  1.00 10.00      B   
ATOM   3845  CG  ARG    48       7.272   0.532  -9.127  1.00 10.00      B   
ATOM   3846  CD  ARG    48       8.606   1.076  -9.612  1.00 10.00      B   
ATOM   3847  NE  ARG    48       8.714   1.070 -11.072  1.00 10.00      B   
ATOM   3848  HE  ARG    48       7.872   1.081 -11.586  1.00 10.00      B   
ATOM   3849  CZ  ARG    48       9.872   1.057 -11.735  1.00 10.00      B   
ATOM   3850  NH1 ARG    48      11.023   1.049 -11.073  1.00 10.00      B   
ATOM   3851 HH11 ARG    48      11.029   1.060 -10.030  1.00 10.00      B   
ATOM   3852 HH12 ARG    48      11.928   1.036 -11.594  1.00 10.00      B   
ATOM   3853  NH2 ARG    48       9.876   1.048 -13.063  1.00 10.00      B   
ATOM   3854 HH21 ARG    48      10.779   1.037 -13.585  1.00 10.00      B   
ATOM   3855 HH22 ARG    48       8.973   1.057 -13.589  1.00 10.00      B   
ATOM   3856  C   ARG    48       6.320   4.068  -8.490  1.00 10.00      B   
ATOM   3857  O   ARG    48       7.231   4.618  -9.119  1.00 10.00      B   
ATOM   3858  N   ASP    49       5.154   4.652  -8.275  1.00 10.00      B   
ATOM   3859  HN  ASP    49       4.463   4.179  -7.756  1.00 10.00      B   
ATOM   3860  CA  ASP    49       4.879   5.988  -8.786  1.00 10.00      B   
ATOM   3861  CB  ASP    49       3.521   6.038  -9.490  1.00 10.00      B   
ATOM   3862  CG  ASP    49       3.553   5.411 -10.871  1.00 10.00      B   
ATOM   3863  OD1 ASP    49       4.352   5.868 -11.724  1.00 10.00      B   
ATOM   3864  OD2 ASP    49       2.774   4.470 -11.118  1.00 10.00      B   
ATOM   3865  C   ASP    49       4.955   7.033  -7.682  1.00 10.00      B   
ATOM   3866  O   ASP    49       4.473   8.156  -7.840  1.00 10.00      B   
ATOM   3867  N   ASP    50       5.565   6.662  -6.568  1.00 10.00      B   
ATOM   3868  HN  ASP    50       5.941   5.757  -6.504  1.00 10.00      B   
ATOM   3869  CA  ASP    50       5.705   7.569  -5.440  1.00 10.00      B   
ATOM   3870  CB  ASP    50       5.266   6.897  -4.139  1.00 10.00      B   
ATOM   3871  CG  ASP    50       4.981   7.898  -3.041  1.00 10.00      B   
ATOM   3872  OD1 ASP    50       5.937   8.370  -2.394  1.00 10.00      B   
ATOM   3873  OD2 ASP    50       3.795   8.229  -2.825  1.00 10.00      B   
ATOM   3874  C   ASP    50       7.143   8.055  -5.319  1.00 10.00      B   
ATOM   3875  O   ASP    50       8.087   7.270  -5.414  1.00 10.00      B   
ATOM   3876  N   THR    51       7.307   9.351  -5.123  1.00 10.00      B   
ATOM   3877  HN  THR    51       6.517   9.932  -5.065  1.00 10.00      B   
ATOM   3878  CA  THR    51       8.630   9.939  -4.998  1.00 10.00      B   
ATOM   3879  CB  THR    51       8.670  11.332  -5.654  1.00 10.00      B   
ATOM   3880  OG1 THR    51       7.575  11.450  -6.576  1.00 10.00      B   
ATOM   3881  HG1 THR    51       7.827  11.057  -7.418  1.00 10.00      B   
ATOM   3882  CG2 THR    51       9.979  11.532  -6.403  1.00 10.00      B   
ATOM   3883  C   THR    51       9.060  10.053  -3.534  1.00 10.00      B   
ATOM   3884  O   THR    51      10.236   9.879  -3.202  1.00 10.00      B   
ATOM   3885  N   SER    52       8.100  10.315  -2.661  1.00 10.00      B   
ATOM   3886  HN  SER    52       7.176  10.395  -2.978  1.00 10.00      B   
ATOM   3887  CA  SER    52       8.372  10.471  -1.240  1.00 10.00      B   
ATOM   3888  CB  SER    52       7.142  11.014  -0.511  1.00 10.00      B   
ATOM   3889  OG  SER    52       6.869  12.347  -0.916  1.00 10.00      B   
ATOM   3890  HG  SER    52       7.429  12.951  -0.413  1.00 10.00      B   
ATOM   3891  C   SER    52       8.863   9.179  -0.597  1.00 10.00      B   
ATOM   3892  O   SER    52       9.843   9.189   0.143  1.00 10.00      B   
ATOM   3893  N   SER    53       8.196   8.070  -0.889  1.00 10.00      B   
ATOM   3894  HN  SER    53       7.407   8.123  -1.486  1.00 10.00      B   
ATOM   3895  CA  SER    53       8.581   6.778  -0.332  1.00 10.00      B   
ATOM   3896  CB  SER    53       7.607   5.689  -0.782  1.00 10.00      B   
ATOM   3897  OG  SER    53       6.310   5.930  -0.260  1.00 10.00      B   
ATOM   3898  HG  SER    53       6.241   5.520   0.621  1.00 10.00      B   
ATOM   3899  C   SER    53      10.024   6.412  -0.693  1.00 10.00      B   
ATOM   3900  O   SER    53      10.739   5.796   0.102  1.00 10.00      B   
ATOM   3901  N   LEU    54      10.456   6.818  -1.880  1.00 10.00      B   
ATOM   3902  HN  LEU    54       9.850   7.323  -2.462  1.00 10.00      B   
ATOM   3903  CA  LEU    54      11.811   6.539  -2.334  1.00 10.00      B   
ATOM   3904  CB  LEU    54      11.910   6.672  -3.857  1.00 10.00      B   
ATOM   3905  CG  LEU    54      11.209   5.589  -4.681  1.00 10.00      B   
ATOM   3906  CD1 LEU    54      11.229   5.944  -6.159  1.00 10.00      B   
ATOM   3907  CD2 LEU    54      11.857   4.233  -4.448  1.00 10.00      B   
ATOM   3908  C   LEU    54      12.804   7.479  -1.656  1.00 10.00      B   
ATOM   3909  O   LEU    54      13.913   7.079  -1.302  1.00 10.00      B   
ATOM   3910  N   GLN    55      12.383   8.724  -1.466  1.00 10.00      B   
ATOM   3911  HN  GLN    55      11.480   8.971  -1.766  1.00 10.00      B   
ATOM   3912  CA  GLN    55      13.213   9.745  -0.837  1.00 10.00      B   
ATOM   3913  CB  GLN    55      12.618  11.129  -1.125  1.00 10.00      B   
ATOM   3914  CG  GLN    55      13.369  12.284  -0.488  1.00 10.00      B   
ATOM   3915  CD  GLN    55      14.572  12.725  -1.294  1.00 10.00      B   
ATOM   3916  OE1 GLN    55      14.543  12.727  -2.528  1.00 10.00      B   
ATOM   3917  NE2 GLN    55      15.637  13.087  -0.599  1.00 10.00      B   
ATOM   3918 HE21 GLN    55      15.588  13.045   0.383  1.00 10.00      B   
ATOM   3919 HE22 GLN    55      16.435  13.396  -1.088  1.00 10.00      B   
ATOM   3920  C   GLN    55      13.310   9.523   0.674  1.00 10.00      B   
ATOM   3921  O   GLN    55      14.233  10.006   1.332  1.00 10.00      B   
ATOM   3922  N   ALA    56      12.353   8.796   1.222  1.00 10.00      B   
ATOM   3923  HN  ALA    56      11.636   8.440   0.653  1.00 10.00      B   
ATOM   3924  CA  ALA    56      12.327   8.528   2.649  1.00 10.00      B   
ATOM   3925  CB  ALA    56      10.924   8.133   3.089  1.00 10.00      B   
ATOM   3926  C   ALA    56      13.338   7.455   3.047  1.00 10.00      B   
ATOM   3927  O   ALA    56      14.181   7.678   3.916  1.00 10.00      B   
ATOM   3928  N   LEU    57      13.262   6.305   2.390  1.00 10.00      B   
ATOM   3929  HN  LEU    57      12.596   6.208   1.676  1.00 10.00      B   
ATOM   3930  CA  LEU    57      14.141   5.180   2.696  1.00 10.00      B   
ATOM   3931  CB  LEU    57      13.735   3.941   1.897  1.00 10.00      B   
ATOM   3932  CG  LEU    57      14.299   2.610   2.401  1.00 10.00      B   
ATOM   3933  CD1 LEU    57      13.801   2.313   3.808  1.00 10.00      B   
ATOM   3934  CD2 LEU    57      13.938   1.478   1.452  1.00 10.00      B   
ATOM   3935  C   LEU    57      15.620   5.497   2.477  1.00 10.00      B   
ATOM   3936  O   LEU    57      16.465   5.127   3.298  1.00 10.00      B   
ATOM   3937  N   SER    58      15.921   6.209   1.395  1.00 10.00      B   
ATOM   3938  HN  SER    58      15.198   6.512   0.807  1.00 10.00      B   
ATOM   3939  CA  SER    58      17.298   6.563   1.053  1.00 10.00      B   
ATOM   3940  CB  SER    58      17.327   7.354  -0.256  1.00 10.00      B   
ATOM   3941  OG  SER    58      16.174   8.170  -0.374  1.00 10.00      B   
ATOM   3942  HG  SER    58      15.562   7.772  -1.009  1.00 10.00      B   
ATOM   3943  C   SER    58      18.002   7.343   2.164  1.00 10.00      B   
ATOM   3944  O   SER    58      19.219   7.252   2.326  1.00 10.00      B   
ATOM   3945  N   GLU    59      17.237   8.096   2.941  1.00 10.00      B   
ATOM   3946  HN  GLU    59      16.268   8.119   2.787  1.00 10.00      B   
ATOM   3947  CA  GLU    59      17.804   8.887   4.021  1.00 10.00      B   
ATOM   3948  CB  GLU    59      17.332  10.338   3.917  1.00 10.00      B   
ATOM   3949  CG  GLU    59      17.706  11.038   2.623  1.00 10.00      B   
ATOM   3950  CD  GLU    59      17.292  12.491   2.628  1.00 10.00      B   
ATOM   3951  OE1 GLU    59      18.096  13.345   3.062  1.00 10.00      B   
ATOM   3952  OE2 GLU    59      16.152  12.790   2.215  1.00 10.00      B   
ATOM   3953  C   GLU    59      17.419   8.325   5.384  1.00 10.00      B   
ATOM   3954  O   GLU    59      17.472   9.038   6.387  1.00 10.00      B   
ATOM   3955  N   SER    60      17.035   7.056   5.427  1.00 10.00      B   
ATOM   3956  HN  SER    60      17.015   6.527   4.599  1.00 10.00      B   
ATOM   3957  CA  SER    60      16.637   6.441   6.687  1.00 10.00      B   
ATOM   3958  CB  SER    60      15.150   6.078   6.670  1.00 10.00      B   
ATOM   3959  OG  SER    60      14.349   7.243   6.583  1.00 10.00      B   
ATOM   3960  HG  SER    60      14.203   7.464   5.652  1.00 10.00      B   
ATOM   3961  C   SER    60      17.480   5.223   7.055  1.00 10.00      B   
ATOM   3962  O   SER    60      17.723   4.969   8.235  1.00 10.00      B   
ATOM   3963  N   VAL    61      17.934   4.475   6.059  1.00 10.00      B   
ATOM   3964  HN  VAL    61      17.742   4.731   5.132  1.00 10.00      B   
ATOM   3965  CA  VAL    61      18.719   3.278   6.327  1.00 10.00      B   
ATOM   3966  CB  VAL    61      18.005   2.001   5.833  1.00 10.00      B   
ATOM   3967  CG1 VAL    61      16.741   1.745   6.642  1.00 10.00      B   
ATOM   3968  CG2 VAL    61      17.686   2.091   4.347  1.00 10.00      B   
ATOM   3969  C   VAL    61      20.127   3.341   5.744  1.00 10.00      B   
ATOM   3970  O   VAL    61      20.352   3.914   4.675  1.00 10.00      B   
ATOM   3971  N   GLN    62      21.071   2.764   6.477  1.00 10.00      B   
ATOM   3972  HN  GLN    62      20.821   2.363   7.339  1.00 10.00      B   
ATOM   3973  CA  GLN    62      22.466   2.702   6.057  1.00 10.00      B   
ATOM   3974  CB  GLN    62      23.357   3.500   7.008  1.00 10.00      B   
ATOM   3975  CG  GLN    62      23.110   4.999   6.972  1.00 10.00      B   
ATOM   3976  CD  GLN    62      24.211   5.787   7.648  1.00 10.00      B   
ATOM   3977  OE1 GLN    62      24.106   6.157   8.820  1.00 10.00      B   
ATOM   3978  NE2 GLN    62      25.286   6.031   6.917  1.00 10.00      B   
ATOM   3979 HE21 GLN    62      25.306   5.685   5.991  1.00 10.00      B   
ATOM   3980 HE22 GLN    62      26.015   6.551   7.318  1.00 10.00      B   
ATOM   3981  C   GLN    62      22.893   1.238   5.995  1.00 10.00      B   
ATOM   3982  O   GLN    62      22.467   0.435   6.830  1.00 10.00      B   
ATOM   3983  N   PHE    63      23.733   0.891   5.027  1.00 10.00      B   
ATOM   3984  HN  PHE    63      24.096   1.586   4.429  1.00 10.00      B   
ATOM   3985  CA  PHE    63      24.145  -0.496   4.844  1.00 10.00      B   
ATOM   3986  CB  PHE    63      23.949  -0.922   3.385  1.00 10.00      B   
ATOM   3987  CG  PHE    63      22.584  -0.626   2.827  1.00 10.00      B   
ATOM   3988  CD1 PHE    63      22.370   0.504   2.055  1.00 10.00      B   
ATOM   3989  CD2 PHE    63      21.519  -1.479   3.069  1.00 10.00      B   
ATOM   3990  CE1 PHE    63      21.120   0.781   1.536  1.00 10.00      B   
ATOM   3991  CE2 PHE    63      20.265  -1.208   2.553  1.00 10.00      B   
ATOM   3992  CZ  PHE    63      20.065  -0.075   1.786  1.00 10.00      B   
ATOM   3993  C   PHE    63      25.580  -0.792   5.269  1.00 10.00      B   
ATOM   3994  O   PHE    63      26.407   0.106   5.440  1.00 10.00      B   
ATOM   3995  N   ALA    64      25.841  -2.085   5.435  1.00 10.00      B   
ATOM   3996  HN  ALA    64      25.105  -2.720   5.316  1.00 10.00      B   
ATOM   3997  CA  ALA    64      27.147  -2.615   5.807  1.00 10.00      B   
ATOM   3998  CB  ALA    64      27.354  -2.519   7.310  1.00 10.00      B   
ATOM   3999  C   ALA    64      27.203  -4.071   5.363  1.00 10.00      B   
ATOM   4000  O   ALA    64      26.705  -4.956   6.054  1.00 10.00      B   
ATOM   4001  N   VAL    65      27.794  -4.319   4.205  1.00 10.00      B   
ATOM   4002  HN  VAL    65      28.216  -3.581   3.710  1.00 10.00      B   
ATOM   4003  CA  VAL    65      27.852  -5.672   3.663  1.00 10.00      B   
ATOM   4004  CB  VAL    65      27.528  -5.698   2.156  1.00 10.00      B   
ATOM   4005  CG1 VAL    65      27.193  -7.112   1.711  1.00 10.00      B   
ATOM   4006  CG2 VAL    65      26.391  -4.742   1.823  1.00 10.00      B   
ATOM   4007  C   VAL    65      29.199  -6.350   3.886  1.00 10.00      B   
ATOM   4008  O   VAL    65      30.253  -5.738   3.730  1.00 10.00      B   
ATOM   4009  N   ARG    66      29.144  -7.620   4.253  1.00 10.00      B   
ATOM   4010  HN  ARG    66      28.263  -8.038   4.378  1.00 10.00      B   
ATOM   4011  CA  ARG    66      30.335  -8.421   4.474  1.00 10.00      B   
ATOM   4012  CB  ARG    66      30.420  -8.871   5.936  1.00 10.00      B   
ATOM   4013  CG  ARG    66      31.551  -9.853   6.218  1.00 10.00      B   
ATOM   4014  CD  ARG    66      31.016 -11.223   6.601  1.00 10.00      B   
ATOM   4015  NE  ARG    66      30.943 -11.394   8.051  1.00 10.00      B   
ATOM   4016  HE  ARG    66      31.497 -10.796   8.601  1.00 10.00      B   
ATOM   4017  CZ  ARG    66      30.191 -12.309   8.661  1.00 10.00      B   
ATOM   4018  NH1 ARG    66      29.435 -13.138   7.955  1.00 10.00      B   
ATOM   4019 HH11 ARG    66      29.426 -13.088   6.902  1.00 10.00      B   
ATOM   4020 HH12 ARG    66      28.851 -13.852   8.436  1.00 10.00      B   
ATOM   4021  NH2 ARG    66      30.202 -12.392   9.983  1.00 10.00      B   
ATOM   4022 HH21 ARG    66      30.799 -11.748  10.544  1.00 10.00      B   
ATOM   4023 HH22 ARG    66      29.615 -13.109  10.472  1.00 10.00      B   
ATOM   4024  C   ARG    66      30.305  -9.638   3.555  1.00 10.00      B   
ATOM   4025  O   ARG    66      29.255 -10.257   3.371  1.00 10.00      B   
ATOM   4026  N   CYS    67      31.449  -9.964   2.974  1.00 10.00      B   
ATOM   4027  HN  CYS    67      32.248  -9.415   3.147  1.00 10.00      B   
ATOM   4028  CA  CYS    67      31.554 -11.110   2.082  1.00 10.00      B   
ATOM   4029  CB  CYS    67      32.792 -10.989   1.189  1.00 10.00      B   
ATOM   4030  SG  CYS    67      32.905 -12.243  -0.112  1.00 10.00      B   
ATOM   4031  HG  CYS    67      33.667 -13.237   0.340  1.00 10.00      B   
ATOM   4032  C   CYS    67      31.599 -12.410   2.878  1.00 10.00      B   
ATOM   4033  O   CYS    67      32.461 -12.593   3.744  1.00 10.00      B   
ATOM   4034  N   ASP    68      30.668 -13.302   2.586  1.00 10.00      B   
ATOM   4035  HN  ASP    68      30.013 -13.100   1.881  1.00 10.00      B   
ATOM   4036  CA  ASP    68      30.592 -14.582   3.270  1.00 10.00      B   
ATOM   4037  CB  ASP    68      29.149 -14.905   3.658  1.00 10.00      B   
ATOM   4038  CG  ASP    68      28.782 -14.414   5.043  1.00 10.00      B   
ATOM   4039  OD1 ASP    68      28.338 -15.238   5.867  1.00 10.00      B   
ATOM   4040  OD2 ASP    68      28.918 -13.202   5.313  1.00 10.00      B   
ATOM   4041  C   ASP    68      31.157 -15.684   2.390  1.00 10.00      B   
ATOM   4042  O   ASP    68      30.521 -16.113   1.425  1.00 10.00      B   
ATOM   4043  N   GLU    69      32.364 -16.116   2.710  1.00 10.00      B   
ATOM   4044  HN  GLU    69      32.828 -15.714   3.475  1.00 10.00      B   
ATOM   4045  CA  GLU    69      33.023 -17.170   1.956  1.00 10.00      B   
ATOM   4046  CB  GLU    69      34.502 -17.242   2.335  1.00 10.00      B   
ATOM   4047  CG  GLU    69      35.162 -15.885   2.534  1.00 10.00      B   
ATOM   4048  CD  GLU    69      35.646 -15.269   1.239  1.00 10.00      B   
ATOM   4049  OE1 GLU    69      36.776 -15.593   0.812  1.00 10.00      B   
ATOM   4050  OE2 GLU    69      34.909 -14.451   0.647  1.00 10.00      B   
ATOM   4051  C   GLU    69      32.352 -18.510   2.236  1.00 10.00      B   
ATOM   4052  O   GLU    69      32.344 -18.982   3.376  1.00 10.00      B   
ATOM   4053  N   LEU    70      31.775 -19.107   1.201  1.00 10.00      B   
ATOM   4054  HN  LEU    70      31.798 -18.670   0.323  1.00 10.00      B   
ATOM   4055  CA  LEU    70      31.103 -20.392   1.339  1.00 10.00      B   
ATOM   4056  CB  LEU    70      30.233 -20.684   0.112  1.00 10.00      B   
ATOM   4057  CG  LEU    70      28.979 -19.822  -0.055  1.00 10.00      B   
ATOM   4058  CD1 LEU    70      28.252 -20.194  -1.337  1.00 10.00      B   
ATOM   4059  CD2 LEU    70      28.061 -19.979   1.150  1.00 10.00      B   
ATOM   4060  C   LEU    70      32.113 -21.515   1.547  1.00 10.00      B   
ATOM   4061  O   LEU    70      32.883 -21.841   0.647  1.00 10.00      B   
ATOM   4062  N   ILE    71      32.115 -22.095   2.738  1.00 10.00      B   
ATOM   4063  HN  ILE    71      31.480 -21.792   3.423  1.00 10.00      B   
ATOM   4064  CA  ILE    71      33.033 -23.180   3.053  1.00 10.00      B   
ATOM   4065  CB  ILE    71      33.796 -22.923   4.373  1.00 10.00      B   
ATOM   4066  CG1 ILE    71      34.607 -21.627   4.272  1.00 10.00      B   
ATOM   4067  CG2 ILE    71      34.707 -24.100   4.715  1.00 10.00      B   
ATOM   4068  CD1 ILE    71      35.316 -21.237   5.550  1.00 10.00      B   
ATOM   4069  C   ILE    71      32.283 -24.506   3.133  1.00 10.00      B   
ATOM   4070  O   ILE    71      31.341 -24.652   3.913  1.00 10.00      B   
ATOM   4071  N   LEU    72      32.688 -25.455   2.304  1.00 10.00      B   
ATOM   4072  HN  LEU    72      33.437 -25.271   1.692  1.00 10.00      B   
ATOM   4073  CA  LEU    72      32.069 -26.769   2.277  1.00 10.00      B   
ATOM   4074  CB  LEU    72      31.033 -26.862   1.151  1.00 10.00      B   
ATOM   4075  CG  LEU    72      30.171 -28.128   1.132  1.00 10.00      B   
ATOM   4076  CD1 LEU    72      29.369 -28.251   2.419  1.00 10.00      B   
ATOM   4077  CD2 LEU    72      29.244 -28.133  -0.074  1.00 10.00      B   
ATOM   4078  C   LEU    72      33.136 -27.841   2.103  1.00 10.00      B   
ATOM   4079  O   LEU    72      34.047 -27.691   1.284  1.00 10.00      B   
ATOM   4080  N   ASP    73      33.029 -28.902   2.898  1.00 10.00      B   
ATOM   4081  HN  ASP    73      32.285 -28.934   3.540  1.00 10.00      B   
ATOM   4082  CA  ASP    73      33.974 -30.020   2.858  1.00 10.00      B   
ATOM   4083  CB  ASP    73      33.970 -30.715   1.492  1.00 10.00      B   
ATOM   4084  CG  ASP    73      34.327 -32.186   1.587  1.00 10.00      B   
ATOM   4085  OD1 ASP    73      33.445 -32.987   1.966  1.00 10.00      B   
ATOM   4086  OD2 ASP    73      35.484 -32.550   1.284  1.00 10.00      B   
ATOM   4087  C   ASP    73      35.377 -29.551   3.219  1.00 10.00      B   
ATOM   4088  O   ASP    73      36.367 -30.002   2.648  1.00 10.00      B   
ATOM   4089  N   ASP    74      35.443 -28.622   4.171  1.00 10.00      B   
ATOM   4090  HN  ASP    74      34.607 -28.306   4.574  1.00 10.00      B   
ATOM   4091  CA  ASP    74      36.712 -28.054   4.639  1.00 10.00      B   
ATOM   4092  CB  ASP    74      37.631 -29.110   5.265  1.00 10.00      B   
ATOM   4093  CG  ASP    74      37.253 -29.444   6.690  1.00 10.00      B   
ATOM   4094  OD1 ASP    74      37.374 -28.568   7.573  1.00 10.00      B   
ATOM   4095  OD2 ASP    74      36.830 -30.586   6.941  1.00 10.00      B   
ATOM   4096  C   ASP    74      37.440 -27.296   3.535  1.00 10.00      B   
ATOM   4097  O   ASP    74      38.644 -27.062   3.620  1.00 10.00      B   
ATOM   4098  N   ARG    75      36.704 -26.923   2.496  1.00 10.00      B   
ATOM   4099  HN  ARG    75      35.750 -27.158   2.477  1.00 10.00      B   
ATOM   4100  CA  ARG    75      37.268 -26.177   1.380  1.00 10.00      B   
ATOM   4101  CB  ARG    75      37.333 -27.035   0.113  1.00 10.00      B   
ATOM   4102  CG  ARG    75      38.611 -27.847  -0.029  1.00 10.00      B   
ATOM   4103  CD  ARG    75      38.564 -28.743  -1.258  1.00 10.00      B   
ATOM   4104  NE  ARG    75      39.895 -29.178  -1.681  1.00 10.00      B   
ATOM   4105  HE  ARG    75      40.576 -28.481  -1.812  1.00 10.00      B   
ATOM   4106  CZ  ARG    75      40.225 -30.448  -1.903  1.00 10.00      B   
ATOM   4107  NH1 ARG    75      39.325 -31.408  -1.733  1.00 10.00      B   
ATOM   4108 HH11 ARG    75      38.353 -31.170  -1.422  1.00 10.00      B   
ATOM   4109 HH12 ARG    75      39.583 -32.406  -1.904  1.00 10.00      B   
ATOM   4110  NH2 ARG    75      41.452 -30.757  -2.302  1.00 10.00      B   
ATOM   4111 HH21 ARG    75      41.708 -31.752  -2.478  1.00 10.00      B   
ATOM   4112 HH22 ARG    75      42.165 -30.007  -2.446  1.00 10.00      B   
ATOM   4113  C   ARG    75      36.441 -24.926   1.131  1.00 10.00      B   
ATOM   4114  O   ARG    75      35.231 -24.917   1.358  1.00 10.00      B   
ATOM   4115  N   ARG    76      37.091 -23.871   0.675  1.00 10.00      B   
ATOM   4116  HN  ARG    76      38.054 -23.940   0.498  1.00 10.00      B   
ATOM   4117  CA  ARG    76      36.409 -22.614   0.415  1.00 10.00      B   
ATOM   4118  CB  ARG    76      37.287 -21.438   0.841  1.00 10.00      B   
ATOM   4119  CG  ARG    76      36.649 -20.073   0.644  1.00 10.00      B   
ATOM   4120  CD  ARG    76      37.630 -18.964   0.981  1.00 10.00      B   
ATOM   4121  NE  ARG    76      38.192 -19.129   2.320  1.00 10.00      B   
ATOM   4122  HE  ARG    76      38.325 -20.052   2.642  1.00 10.00      B   
ATOM   4123  CZ  ARG    76      38.534 -18.124   3.118  1.00 10.00      B   
ATOM   4124  NH1 ARG    76      38.374 -16.864   2.727  1.00 10.00      B   
ATOM   4125 HH11 ARG    76      37.970 -16.648   1.782  1.00 10.00      B   
ATOM   4126 HH12 ARG    76      38.646 -16.080   3.360  1.00 10.00      B   
ATOM   4127  NH2 ARG    76      39.035 -18.387   4.317  1.00 10.00      B   
ATOM   4128 HH21 ARG    76      39.306 -17.611   4.958  1.00 10.00      B   
ATOM   4129 HH22 ARG    76      39.158 -19.379   4.623  1.00 10.00      B   
ATOM   4130  C   ARG    76      36.039 -22.472  -1.053  1.00 10.00      B   
ATOM   4131  O   ARG    76      36.903 -22.519  -1.928  1.00 10.00      B   
ATOM   4132  N   VAL    77      34.753 -22.300  -1.314  1.00 10.00      B   
ATOM   4133  HN  VAL    77      34.109 -22.279  -0.571  1.00 10.00      B   
ATOM   4134  CA  VAL    77      34.266 -22.124  -2.671  1.00 10.00      B   
ATOM   4135  CB  VAL    77      32.837 -22.675  -2.844  1.00 10.00      B   
ATOM   4136  CG1 VAL    77      32.418 -22.624  -4.307  1.00 10.00      B   
ATOM   4137  CG2 VAL    77      32.741 -24.095  -2.307  1.00 10.00      B   
ATOM   4138  C   VAL    77      34.286 -20.639  -3.014  1.00 10.00      B   
ATOM   4139  O   VAL    77      33.360 -19.898  -2.680  1.00 10.00      B   
ATOM   4140  N   SER    78      35.370 -20.210  -3.640  1.00 10.00      B   
ATOM   4141  HN  SER    78      36.081 -20.850  -3.846  1.00 10.00      B   
ATOM   4142  CA  SER    78      35.546 -18.816  -4.022  1.00 10.00      B   
ATOM   4143  CB  SER    78      36.942 -18.630  -4.609  1.00 10.00      B   
ATOM   4144  OG  SER    78      37.419 -19.853  -5.152  1.00 10.00      B   
ATOM   4145  HG  SER    78      36.679 -20.349  -5.523  1.00 10.00      B   
ATOM   4146  C   SER    78      34.486 -18.354  -5.020  1.00 10.00      B   
ATOM   4147  O   SER    78      34.147 -19.079  -5.963  1.00 10.00      B   
ATOM   4148  N   VAL    79      33.964 -17.150  -4.797  1.00 10.00      B   
ATOM   4149  HN  VAL    79      34.267 -16.639  -4.016  1.00 10.00      B   
ATOM   4150  CA  VAL    79      32.951 -16.571  -5.673  1.00 10.00      B   
ATOM   4151  CB  VAL    79      32.523 -15.164  -5.200  1.00 10.00      B   
ATOM   4152  CG1 VAL    79      31.471 -14.574  -6.131  1.00 10.00      B   
ATOM   4153  CG2 VAL    79      32.007 -15.210  -3.770  1.00 10.00      B   
ATOM   4154  C   VAL    79      33.473 -16.480  -7.104  1.00 10.00      B   
ATOM   4155  O   VAL    79      34.510 -15.867  -7.367  1.00 10.00      B   
ATOM   4156  N   THR    80      32.753 -17.104  -8.019  1.00 10.00      B   
ATOM   4157  HN  THR    80      31.932 -17.567  -7.745  1.00 10.00      B   
ATOM   4158  CA  THR    80      33.134 -17.108  -9.422  1.00 10.00      B   
ATOM   4159  CB  THR    80      33.141 -18.549  -9.967  1.00 10.00      B   
ATOM   4160  OG1 THR    80      33.439 -19.457  -8.892  1.00 10.00      B   
ATOM   4161  HG1 THR    80      33.604 -18.954  -8.082  1.00 10.00      B   
ATOM   4162  CG2 THR    80      34.195 -18.704 -11.053  1.00 10.00      B   
ATOM   4163  C   THR    80      32.165 -16.253 -10.240  1.00 10.00      B   
ATOM   4164  O   THR    80      31.028 -16.032  -9.827  1.00 10.00      B   
ATOM   4165  N   GLY    81      32.615 -15.765 -11.387  1.00 10.00      B   
ATOM   4166  HN  GLY    81      33.529 -15.968 -11.673  1.00 10.00      B   
ATOM   4167  CA  GLY    81      31.763 -14.942 -12.222  1.00 10.00      B   
ATOM   4168  C   GLY    81      31.432 -15.611 -13.541  1.00 10.00      B   
ATOM   4169  O   GLY    81      32.328 -16.082 -14.244  1.00 10.00      B   
ATOM   4170  N   LEU    82      30.151 -15.648 -13.876  1.00 10.00      B   
ATOM   4171  HN  LEU    82      29.488 -15.238 -13.272  1.00 10.00      B   
ATOM   4172  CA  LEU    82      29.689 -16.263 -15.118  1.00 10.00      B   
ATOM   4173  CB  LEU    82      28.698 -17.387 -14.803  1.00 10.00      B   
ATOM   4174  CG  LEU    82      28.253 -18.266 -15.975  1.00 10.00      B   
ATOM   4175  CD1 LEU    82      29.314 -19.306 -16.301  1.00 10.00      B   
ATOM   4176  CD2 LEU    82      26.925 -18.935 -15.663  1.00 10.00      B   
ATOM   4177  C   LEU    82      29.014 -15.217 -16.000  1.00 10.00      B   
ATOM   4178  O   LEU    82      28.567 -14.178 -15.506  1.00 10.00      B   
ATOM   4179  N   ARG    83      28.952 -15.483 -17.297  1.00 10.00      B   
ATOM   4180  HN  ARG    83      29.336 -16.321 -17.637  1.00 10.00      B   
ATOM   4181  CA  ARG    83      28.319 -14.571 -18.236  1.00 10.00      B   
ATOM   4182  CB  ARG    83      29.353 -13.927 -19.163  1.00 10.00      B   
ATOM   4183  CG  ARG    83      28.745 -12.987 -20.196  1.00 10.00      B   
ATOM   4184  CD  ARG    83      29.668 -11.820 -20.509  1.00 10.00      B   
ATOM   4185  NE  ARG    83      30.854 -12.231 -21.257  1.00 10.00      B   
ATOM   4186  HE  ARG    83      30.715 -12.556 -22.176  1.00 10.00      B   
ATOM   4187  CZ  ARG    83      32.092 -12.197 -20.765  1.00 10.00      B   
ATOM   4188  NH1 ARG    83      32.309 -11.780 -19.523  1.00 10.00      B   
ATOM   4189 HH11 ARG    83      31.505 -11.477 -18.914  1.00 10.00      B   
ATOM   4190 HH12 ARG    83      33.280 -11.753 -19.143  1.00 10.00      B   
ATOM   4191  NH2 ARG    83      33.115 -12.576 -21.518  1.00 10.00      B   
ATOM   4192 HH21 ARG    83      32.951 -12.901 -22.497  1.00 10.00      B   
ATOM   4193 HH22 ARG    83      34.087 -12.555 -21.137  1.00 10.00      B   
ATOM   4194  C   ARG    83      27.271 -15.308 -19.052  1.00 10.00      B   
ATOM   4195  O   ARG    83      27.572 -16.301 -19.715  1.00 10.00      B   
ATOM   4196  N   ASP    84      26.043 -14.822 -19.004  1.00 10.00      B   
ATOM   4197  HN  ASP    84      25.863 -14.015 -18.470  1.00 10.00      B   
ATOM   4198  CA  ASP    84      24.953 -15.450 -19.737  1.00 10.00      B   
ATOM   4199  CB  ASP    84      23.771 -15.751 -18.816  1.00 10.00      B   
ATOM   4200  CG  ASP    84      22.658 -16.489 -19.534  1.00 10.00      B   
ATOM   4201  OD1 ASP    84      22.829 -17.691 -19.831  1.00 10.00      B   
ATOM   4202  OD2 ASP    84      21.605 -15.873 -19.802  1.00 10.00      B   
ATOM   4203  C   ASP    84      24.502 -14.595 -20.911  1.00 10.00      B   
ATOM   4204  O   ASP    84      24.041 -13.462 -20.734  1.00 10.00      B   
ATOM   4205  N   TYR    85      24.664 -15.132 -22.108  1.00 10.00      B   
ATOM   4206  HN  TYR    85      25.070 -16.023 -22.179  1.00 10.00      B   
ATOM   4207  CA  TYR    85      24.266 -14.444 -23.320  1.00 10.00      B   
ATOM   4208  CB  TYR    85      25.185 -14.848 -24.483  1.00 10.00      B   
ATOM   4209  CG  TYR    85      24.668 -14.491 -25.863  1.00 10.00      B   
ATOM   4210  CD1 TYR    85      24.387 -13.176 -26.205  1.00 10.00      B   
ATOM   4211  CD2 TYR    85      24.471 -15.475 -26.822  1.00 10.00      B   
ATOM   4212  CE1 TYR    85      23.921 -12.854 -27.463  1.00 10.00      B   
ATOM   4213  CE2 TYR    85      24.006 -15.162 -28.083  1.00 10.00      B   
ATOM   4214  CZ  TYR    85      23.733 -13.849 -28.400  1.00 10.00      B   
ATOM   4215  OH  TYR    85      23.274 -13.529 -29.657  1.00 10.00      B   
ATOM   4216  HH  TYR    85      22.672 -14.223 -29.964  1.00 10.00      B   
ATOM   4217  C   TYR    85      22.811 -14.769 -23.639  1.00 10.00      B   
ATOM   4218  O   TYR    85      22.492 -15.864 -24.116  1.00 10.00      B   
ATOM   4219  N   HIS    86      21.927 -13.826 -23.360  1.00 10.00      B   
ATOM   4220  HN  HIS    86      22.237 -12.973 -22.984  1.00 10.00      B   
ATOM   4221  CA  HIS    86      20.511 -14.022 -23.613  1.00 10.00      B   
ATOM   4222  CB  HIS    86      19.696 -13.835 -22.333  1.00 10.00      B   
ATOM   4223  CG  HIS    86      18.892 -15.040 -21.955  1.00 10.00      B   
ATOM   4224  ND1 HIS    86      19.336 -15.992 -21.068  1.00 10.00      B   
ATOM   4225  HD1 HIS    86      20.218 -15.988 -20.604  1.00 10.00      B   
ATOM   4226  CD2 HIS    86      17.658 -15.444 -22.345  1.00 10.00      B   
ATOM   4227  CE1 HIS    86      18.420 -16.929 -20.928  1.00 10.00      B   
ATOM   4228  NE2 HIS    86      17.391 -16.617 -21.692  1.00 10.00      B   
ATOM   4229  HE2 HIS    86      16.565 -17.146 -21.773  1.00 10.00      B   
ATOM   4230  C   HIS    86      20.015 -13.091 -24.706  1.00 10.00      B   
ATOM   4231  O   HIS    86      20.187 -11.876 -24.629  1.00 10.00      B   
ATOM   4232  N   THR    87      19.414 -13.671 -25.725  1.00 10.00      B   
ATOM   4233  HN  THR    87      19.327 -14.647 -25.739  1.00 10.00      B   
ATOM   4234  CA  THR    87      18.884 -12.907 -26.835  1.00 10.00      B   
ATOM   4235  CB  THR    87      19.054 -13.694 -28.144  1.00 10.00      B   
ATOM   4236  OG1 THR    87      19.498 -15.029 -27.837  1.00 10.00      B   
ATOM   4237  HG1 THR    87      19.348 -15.595 -28.604  1.00 10.00      B   
ATOM   4238  CG2 THR    87      20.085 -13.019 -29.034  1.00 10.00      B   
ATOM   4239  C   THR    87      17.406 -12.610 -26.611  1.00 10.00      B   
ATOM   4240  O   THR    87      16.649 -13.484 -26.182  1.00 10.00      B   
ATOM   4241  N   VAL    88      17.001 -11.378 -26.876  1.00 10.00      B   
ATOM   4242  HN  VAL    88      17.651 -10.718 -27.210  1.00 10.00      B   
ATOM   4243  CA  VAL    88      15.612 -10.984 -26.700  1.00 10.00      B   
ATOM   4244  CB  VAL    88      15.474  -9.654 -25.929  1.00 10.00      B   
ATOM   4245  CG1 VAL    88      14.014  -9.376 -25.599  1.00 10.00      B   
ATOM   4246  CG2 VAL    88      16.315  -9.677 -24.660  1.00 10.00      B   
ATOM   4247  C   VAL    88      14.921 -10.875 -28.053  1.00 10.00      B   
ATOM   4248  O   VAL    88      15.230  -9.992 -28.857  1.00 10.00      B   
ATOM   4249  N   LEU    89      14.000 -11.793 -28.302  1.00 10.00      B   
ATOM   4250  HN  LEU    89      13.803 -12.467 -27.618  1.00 10.00      B   
ATOM   4251  CA  LEU    89      13.268 -11.821 -29.559  1.00 10.00      B   
ATOM   4252  CB  LEU    89      12.864 -13.256 -29.919  1.00 10.00      B   
ATOM   4253  CG  LEU    89      13.966 -14.155 -30.498  1.00 10.00      B   
ATOM   4254  CD1 LEU    89      14.962 -14.570 -29.425  1.00 10.00      B   
ATOM   4255  CD2 LEU    89      13.361 -15.379 -31.169  1.00 10.00      B   
ATOM   4256  C   LEU    89      12.034 -10.931 -29.492  1.00 10.00      B   
ATOM   4257  O   LEU    89      11.288 -10.963 -28.513  1.00 10.00      B   
ATOM   4258  N   GLY    90      11.836 -10.130 -30.532  1.00 10.00      B   
ATOM   4259  HN  GLY    90      12.473 -10.149 -31.280  1.00 10.00      B   
ATOM   4260  CA  GLY    90      10.691  -9.242 -30.585  1.00 10.00      B   
ATOM   4261  C   GLY    90      10.783  -8.104 -29.588  1.00 10.00      B   
ATOM   4262  O   GLY    90       9.766  -7.650 -29.061  1.00 10.00      B   
ATOM   4263  N   ALA    91      11.998  -7.649 -29.326  1.00 10.00      B   
ATOM   4264  HN  ALA    91      12.766  -8.053 -29.780  1.00 10.00      B   
ATOM   4265  CA  ALA    91      12.222  -6.559 -28.385  1.00 10.00      B   
ATOM   4266  CB  ALA    91      13.684  -6.501 -27.980  1.00 10.00      B   
ATOM   4267  C   ALA    91      11.778  -5.230 -28.981  1.00 10.00      B   
ATOM   4268  O   ALA    91      11.989  -4.978 -30.167  1.00 10.00      B   
ATOM   4269  N   ARG    92      11.169  -4.387 -28.155  1.00 10.00      B   
ATOM   4270  HN  ARG    92      11.039  -4.650 -27.217  1.00 10.00      B   
ATOM   4271  CA  ARG    92      10.681  -3.087 -28.595  1.00 10.00      B   
ATOM   4272  CB  ARG    92      10.032  -2.326 -27.442  1.00 10.00      B   
ATOM   4273  CG  ARG    92       8.536  -2.555 -27.326  1.00 10.00      B   
ATOM   4274  CD  ARG    92       7.893  -1.540 -26.397  1.00 10.00      B   
ATOM   4275  NE  ARG    92       8.163  -1.825 -24.989  1.00 10.00      B   
ATOM   4276  HE  ARG    92       9.104  -1.942 -24.723  1.00 10.00      B   
ATOM   4277  CZ  ARG    92       7.214  -1.927 -24.060  1.00 10.00      B   
ATOM   4278  NH1 ARG    92       5.941  -1.765 -24.395  1.00 10.00      B   
ATOM   4279 HH11 ARG    92       5.682  -1.562 -25.386  1.00 10.00      B   
ATOM   4280 HH12 ARG    92       5.192  -1.842 -23.670  1.00 10.00      B   
ATOM   4281  NH2 ARG    92       7.539  -2.192 -22.801  1.00 10.00      B   
ATOM   4282 HH21 ARG    92       8.540  -2.324 -22.534  1.00 10.00      B   
ATOM   4283 HH22 ARG    92       6.800  -2.274 -22.074  1.00 10.00      B   
ATOM   4284  C   ARG    92      11.767  -2.239 -29.250  1.00 10.00      B   
ATOM   4285  O   ARG    92      12.839  -2.024 -28.678  1.00 10.00      B   
ATOM   4286  N   GLU    93      11.470  -1.764 -30.454  1.00 10.00      B   
ATOM   4287  HN  GLU    93      10.592  -1.969 -30.842  1.00 10.00      B   
ATOM   4288  CA  GLU    93      12.393  -0.935 -31.213  1.00 10.00      B   
ATOM   4289  CB  GLU    93      12.029  -0.990 -32.702  1.00 10.00      B   
ATOM   4290  CG  GLU    93      12.785  -0.014 -33.594  1.00 10.00      B   
ATOM   4291  CD  GLU    93      12.168   0.101 -34.976  1.00 10.00      B   
ATOM   4292  OE1 GLU    93      11.767  -0.940 -35.541  1.00 10.00      B   
ATOM   4293  OE2 GLU    93      12.090   1.230 -35.511  1.00 10.00      B   
ATOM   4294  C   GLU    93      12.319   0.500 -30.712  1.00 10.00      B   
ATOM   4295  O   GLU    93      13.332   1.099 -30.350  1.00 10.00      B   
ATOM   4296  N   ASP    94      11.105   1.029 -30.662  1.00 10.00      B   
ATOM   4297  HN  ASP    94      10.333   0.480 -30.919  1.00 10.00      B   
ATOM   4298  CA  ASP    94      10.884   2.399 -30.218  1.00 10.00      B   
ATOM   4299  CB  ASP    94      10.024   3.145 -31.241  1.00 10.00      B   
ATOM   4300  CG  ASP    94      10.125   4.655 -31.129  1.00 10.00      B   
ATOM   4301  OD1 ASP    94      10.947   5.150 -30.326  1.00 10.00      B   
ATOM   4302  OD2 ASP    94       9.375   5.356 -31.846  1.00 10.00      B   
ATOM   4303  C   ASP    94      10.211   2.412 -28.848  1.00 10.00      B   
ATOM   4304  O   ASP    94       9.692   1.390 -28.396  1.00 10.00      B   
ATOM   4305  N   TYR    95      10.229   3.564 -28.193  1.00 10.00      B   
ATOM   4306  HN  TYR    95      10.658   4.344 -28.614  1.00 10.00      B   
ATOM   4307  CA  TYR    95       9.626   3.709 -26.875  1.00 10.00      B   
ATOM   4308  CB  TYR    95      10.111   4.991 -26.198  1.00 10.00      B   
ATOM   4309  CG  TYR    95      11.304   4.784 -25.298  1.00 10.00      B   
ATOM   4310  CD1 TYR    95      12.590   5.067 -25.737  1.00 10.00      B   
ATOM   4311  CD2 TYR    95      11.140   4.301 -24.006  1.00 10.00      B   
ATOM   4312  CE1 TYR    95      13.681   4.875 -24.913  1.00 10.00      B   
ATOM   4313  CE2 TYR    95      12.225   4.109 -23.177  1.00 10.00      B   
ATOM   4314  CZ  TYR    95      13.491   4.396 -23.634  1.00 10.00      B   
ATOM   4315  OH  TYR    95      14.572   4.202 -22.809  1.00 10.00      B   
ATOM   4316  HH  TYR    95      14.535   3.308 -22.443  1.00 10.00      B   
ATOM   4317  C   TYR    95       8.105   3.704 -26.959  1.00 10.00      B   
ATOM   4318  O   TYR    95       7.433   2.923 -26.283  1.00 10.00      B   
ATOM   4319  N   ARG    96       7.569   4.582 -27.791  1.00 10.00      B   
ATOM   4320  HN  ARG    96       8.156   5.176 -28.305  1.00 10.00      B   
ATOM   4321  CA  ARG    96       6.134   4.681 -27.962  1.00 10.00      B   
ATOM   4322  CB  ARG    96       5.668   6.122 -27.744  1.00 10.00      B   
ATOM   4323  CG  ARG    96       4.222   6.248 -27.291  1.00 10.00      B   
ATOM   4324  CD  ARG    96       3.274   6.355 -28.473  1.00 10.00      B   
ATOM   4325  NE  ARG    96       3.481   7.592 -29.225  1.00 10.00      B   
ATOM   4326  HE  ARG    96       4.229   8.169 -28.944  1.00 10.00      B   
ATOM   4327  CZ  ARG    96       2.724   7.982 -30.249  1.00 10.00      B   
ATOM   4328  NH1 ARG    96       1.699   7.238 -30.654  1.00 10.00      B   
ATOM   4329 HH11 ARG    96       1.107   7.551 -31.457  1.00 10.00      B   
ATOM   4330 HH12 ARG    96       1.480   6.340 -30.174  1.00 10.00      B   
ATOM   4331  NH2 ARG    96       3.002   9.116 -30.876  1.00 10.00      B   
ATOM   4332 HH21 ARG    96       3.811   9.703 -30.573  1.00 10.00      B   
ATOM   4333 HH22 ARG    96       2.414   9.429 -31.679  1.00 10.00      B   
ATOM   4334  C   ARG    96       5.738   4.179 -29.341  1.00 10.00      B   
ATOM   4335  O   ARG    96       5.861   4.896 -30.339  1.00 10.00      B   
ATOM   4336  N   GLY    97       5.295   2.936 -29.389  1.00 10.00      B   
ATOM   4337  HN  GLY    97       5.242   2.410 -28.562  1.00 10.00      B   
ATOM   4338  CA  GLY    97       4.890   2.342 -30.639  1.00 10.00      B   
ATOM   4339  C   GLY    97       4.781   0.838 -30.536  1.00 10.00      B   
ATOM   4340  O   GLY    97       4.833   0.279 -29.436  1.00 10.00      B   
ATOM   4341  N   LEU    98       4.644   0.183 -31.679  1.00 10.00      B   
ATOM   4342  HN  LEU    98       4.628   0.691 -32.521  1.00 10.00      B   
ATOM   4343  CA  LEU    98       4.519  -1.269 -31.720  1.00 10.00      B   
ATOM   4344  CB  LEU    98       3.183  -1.677 -32.345  1.00 10.00      B   
ATOM   4345  CG  LEU    98       1.950  -1.510 -31.455  1.00 10.00      B   
ATOM   4346  CD1 LEU    98       0.680  -1.662 -32.272  1.00 10.00      B   
ATOM   4347  CD2 LEU    98       1.978  -2.517 -30.316  1.00 10.00      B   
ATOM   4348  C   LEU    98       5.676  -1.912 -32.476  1.00 10.00      B   
ATOM   4349  O   LEU    98       5.766  -3.138 -32.569  1.00 10.00      B   
ATOM   4350  N   LYS    99       6.559  -1.082 -33.013  1.00 10.00      B   
ATOM   4351  HN  LYS    99       6.437  -0.115 -32.904  1.00 10.00      B   
ATOM   4352  CA  LYS    99       7.711  -1.573 -33.756  1.00 10.00      B   
ATOM   4353  CB  LYS    99       8.442  -0.425 -34.443  1.00 10.00      B   
ATOM   4354  CG  LYS    99       7.755   0.076 -35.701  1.00 10.00      B   
ATOM   4355  CD  LYS    99       8.453   1.305 -36.249  1.00 10.00      B   
ATOM   4356  CE  LYS    99       7.828   1.756 -37.556  1.00 10.00      B   
ATOM   4357  NZ  LYS    99       8.476   2.985 -38.079  1.00 10.00      B   
ATOM   4358  HZ1 LYS    99       8.225   3.801 -37.484  1.00 10.00      B   
ATOM   4359  HZ2 LYS    99       8.162   3.168 -39.053  1.00 10.00      B   
ATOM   4360  HZ3 LYS    99       9.511   2.874 -38.075  1.00 10.00      B   
ATOM   4361  C   LYS    99       8.662  -2.330 -32.842  1.00 10.00      B   
ATOM   4362  O   LYS    99       8.960  -1.885 -31.729  1.00 10.00      B   
ATOM   4363  N   SER   100       9.129  -3.475 -33.311  1.00 10.00      B   
ATOM   4364  HN  SER   100       8.863  -3.771 -34.208  1.00 10.00      B   
ATOM   4365  CA  SER   100      10.036  -4.305 -32.540  1.00 10.00      B   
ATOM   4366  CB  SER   100       9.252  -5.430 -31.858  1.00 10.00      B   
ATOM   4367  OG  SER   100       8.106  -4.919 -31.191  1.00 10.00      B   
ATOM   4368  HG  SER   100       7.834  -4.095 -31.614  1.00 10.00      B   
ATOM   4369  C   SER   100      11.132  -4.891 -33.431  1.00 10.00      B   
ATOM   4370  O   SER   100      10.947  -5.052 -34.641  1.00 10.00      B   
ATOM   4371  N   HIS   101      12.270  -5.196 -32.824  1.00 10.00      B   
ATOM   4372  HN  HIS   101      12.346  -5.046 -31.854  1.00 10.00      B   
ATOM   4373  CA  HIS   101      13.398  -5.773 -33.539  1.00 10.00      B   
ATOM   4374  CB  HIS   101      14.718  -5.413 -32.843  1.00 10.00      B   
ATOM   4375  CG  HIS   101      15.324  -4.118 -33.288  1.00 10.00      B   
ATOM   4376  ND1 HIS   101      16.148  -4.008 -34.387  1.00 10.00      B   
ATOM   4377  HD1 HIS   101      16.406  -4.742 -34.989  1.00 10.00      B   
ATOM   4378  CD2 HIS   101      15.233  -2.872 -32.767  1.00 10.00      B   
ATOM   4379  CE1 HIS   101      16.541  -2.756 -34.518  1.00 10.00      B   
ATOM   4380  NE2 HIS   101      15.998  -2.047 -33.549  1.00 10.00      B   
ATOM   4381  HE2 HIS   101      16.126  -1.081 -33.415  1.00 10.00      B   
ATOM   4382  C   HIS   101      13.252  -7.282 -33.578  1.00 10.00      B   
ATOM   4383  O   HIS   101      12.512  -7.852 -32.779  1.00 10.00      B   
ATOM   4384  N   GLU   102      13.953  -7.923 -34.502  1.00 10.00      B   
ATOM   4385  HN  GLU   102      14.516  -7.409 -35.120  1.00 10.00      B   
ATOM   4386  CA  GLU   102      13.905  -9.372 -34.625  1.00 10.00      B   
ATOM   4387  CB  GLU   102      14.682  -9.829 -35.864  1.00 10.00      B   
ATOM   4388  CG  GLU   102      14.557 -11.314 -36.171  1.00 10.00      B   
ATOM   4389  CD  GLU   102      15.416 -11.739 -37.340  1.00 10.00      B   
ATOM   4390  OE1 GLU   102      15.110 -11.341 -38.486  1.00 10.00      B   
ATOM   4391  OE2 GLU   102      16.402 -12.472 -37.126  1.00 10.00      B   
ATOM   4392  C   GLU   102      14.487 -10.020 -33.373  1.00 10.00      B   
ATOM   4393  O   GLU   102      13.792 -10.722 -32.638  1.00 10.00      B   
ATOM   4394  N   THR   103      15.756  -9.754 -33.125  1.00 10.00      B   
ATOM   4395  HN  THR   103      16.254  -9.175 -33.742  1.00 10.00      B   
ATOM   4396  CA  THR   103      16.438 -10.304 -31.969  1.00 10.00      B   
ATOM   4397  CB  THR   103      16.971 -11.731 -32.260  1.00 10.00      B   
ATOM   4398  OG1 THR   103      17.794 -12.194 -31.182  1.00 10.00      B   
ATOM   4399  HG1 THR   103      18.578 -12.625 -31.543  1.00 10.00      B   
ATOM   4400  CG2 THR   103      17.755 -11.781 -33.567  1.00 10.00      B   
ATOM   4401  C   THR   103      17.569  -9.379 -31.524  1.00 10.00      B   
ATOM   4402  O   THR   103      18.404  -8.963 -32.332  1.00 10.00      B   
ATOM   4403  N   ILE   104      17.565  -9.014 -30.250  1.00 10.00      B   
ATOM   4404  HN  ILE   104      16.855  -9.347 -29.657  1.00 10.00      B   
ATOM   4405  CA  ILE   104      18.600  -8.141 -29.711  1.00 10.00      B   
ATOM   4406  CB  ILE   104      18.029  -6.911 -28.970  1.00 10.00      B   
ATOM   4407  CG1 ILE   104      17.319  -7.328 -27.681  1.00 10.00      B   
ATOM   4408  CG2 ILE   104      17.089  -6.127 -29.875  1.00 10.00      B   
ATOM   4409  CD1 ILE   104      17.144  -6.201 -26.685  1.00 10.00      B   
ATOM   4410  C   ILE   104      19.528  -8.915 -28.785  1.00 10.00      B   
ATOM   4411  O   ILE   104      19.136  -9.931 -28.206  1.00 10.00      B   
ATOM   4412  N   GLN   105      20.750  -8.430 -28.645  1.00 10.00      B   
ATOM   4413  HN  GLN   105      20.995  -7.607 -29.118  1.00 10.00      B   
ATOM   4414  CA  GLN   105      21.737  -9.084 -27.806  1.00 10.00      B   
ATOM   4415  CB  GLN   105      23.118  -9.029 -28.465  1.00 10.00      B   
ATOM   4416  CG  GLN   105      23.379 -10.139 -29.477  1.00 10.00      B   
ATOM   4417  CD  GLN   105      22.537 -10.024 -30.734  1.00 10.00      B   
ATOM   4418  OE1 GLN   105      22.225  -8.925 -31.192  1.00 10.00      B   
ATOM   4419  NE2 GLN   105      22.161 -11.161 -31.297  1.00 10.00      B   
ATOM   4420 HE21 GLN   105      22.442 -12.004 -30.877  1.00 10.00      B   
ATOM   4421 HE22 GLN   105      21.615 -11.116 -32.113  1.00 10.00      B   
ATOM   4422  C   GLN   105      21.791  -8.458 -26.417  1.00 10.00      B   
ATOM   4423  O   GLN   105      21.736  -7.236 -26.267  1.00 10.00      B   
ATOM   4424  N   THR   106      21.863  -9.305 -25.400  1.00 10.00      B   
ATOM   4425  HN  THR   106      21.850 -10.269 -25.579  1.00 10.00      B   
ATOM   4426  CA  THR   106      21.939  -8.850 -24.021  1.00 10.00      B   
ATOM   4427  CB  THR   106      20.540  -8.724 -23.381  1.00 10.00      B   
ATOM   4428  OG1 THR   106      19.688  -7.947 -24.236  1.00 10.00      B   
ATOM   4429  HG1 THR   106      20.144  -7.775 -25.068  1.00 10.00      B   
ATOM   4430  CG2 THR   106      20.639  -8.037 -22.028  1.00 10.00      B   
ATOM   4431  C   THR   106      22.810  -9.796 -23.192  1.00 10.00      B   
ATOM   4432  O   THR   106      22.455 -10.954 -22.965  1.00 10.00      B   
ATOM   4433  N   TRP   107      23.959  -9.298 -22.758  1.00 10.00      B   
ATOM   4434  HN  TRP   107      24.187  -8.369 -22.968  1.00 10.00      B   
ATOM   4435  CA  TRP   107      24.891 -10.092 -21.968  1.00 10.00      B   
ATOM   4436  CB  TRP   107      26.330  -9.852 -22.442  1.00 10.00      B   
ATOM   4437  CG  TRP   107      26.521 -10.003 -23.925  1.00 10.00      B   
ATOM   4438  CD1 TRP   107      26.921 -11.125 -24.592  1.00 10.00      B   
ATOM   4439  CD2 TRP   107      26.330  -8.991 -24.925  1.00 10.00      B   
ATOM   4440  NE1 TRP   107      26.980 -10.877 -25.941  1.00 10.00      B   
ATOM   4441  HE1 TRP   107      27.236 -11.528 -26.632  1.00 10.00      B   
ATOM   4442  CE2 TRP   107      26.627  -9.574 -26.171  1.00 10.00      B   
ATOM   4443  CE3 TRP   107      25.934  -7.651 -24.887  1.00 10.00      B   
ATOM   4444  CZ2 TRP   107      26.543  -8.865 -27.366  1.00 10.00      B   
ATOM   4445  CZ3 TRP   107      25.853  -6.949 -26.073  1.00 10.00      B   
ATOM   4446  CH2 TRP   107      26.153  -7.557 -27.296  1.00 10.00      B   
ATOM   4447  C   TRP   107      24.764  -9.743 -20.488  1.00 10.00      B   
ATOM   4448  O   TRP   107      24.934  -8.587 -20.100  1.00 10.00      B   
ATOM   4449  N   ARG   108      24.456 -10.737 -19.668  1.00 10.00      B   
ATOM   4450  HN  ARG   108      24.334 -11.644 -20.032  1.00 10.00      B   
ATOM   4451  CA  ARG   108      24.304 -10.521 -18.236  1.00 10.00      B   
ATOM   4452  CB  ARG   108      22.922 -10.987 -17.758  1.00 10.00      B   
ATOM   4453  CG  ARG   108      21.772 -10.067 -18.144  1.00 10.00      B   
ATOM   4454  CD  ARG   108      21.064 -10.553 -19.400  1.00 10.00      B   
ATOM   4455  NE  ARG   108      20.200 -11.706 -19.141  1.00 10.00      B   
ATOM   4456  HE  ARG   108      20.611 -12.495 -18.719  1.00 10.00      B   
ATOM   4457  CZ  ARG   108      18.902 -11.743 -19.445  1.00 10.00      B   
ATOM   4458  NH1 ARG   108      18.319 -10.691 -20.011  1.00 10.00      B   
ATOM   4459 HH11 ARG   108      17.304 -10.719 -20.249  1.00 10.00      B   
ATOM   4460 HH12 ARG   108      18.870  -9.827 -20.215  1.00 10.00      B   
ATOM   4461  NH2 ARG   108      18.184 -12.829 -19.181  1.00 10.00      B   
ATOM   4462 HH21 ARG   108      17.166 -12.859 -19.421  1.00 10.00      B   
ATOM   4463 HH22 ARG   108      18.631 -13.657 -18.731  1.00 10.00      B   
ATOM   4464  C   ARG   108      25.394 -11.246 -17.453  1.00 10.00      B   
ATOM   4465  O   ARG   108      25.702 -12.405 -17.730  1.00 10.00      B   
ATOM   4466  N   GLU   109      25.980 -10.554 -16.488  1.00 10.00      B   
ATOM   4467  HN  GLU   109      25.705  -9.625 -16.331  1.00 10.00      B   
ATOM   4468  CA  GLU   109      27.019 -11.134 -15.649  1.00 10.00      B   
ATOM   4469  CB  GLU   109      28.131 -10.116 -15.393  1.00 10.00      B   
ATOM   4470  CG  GLU   109      29.042  -9.869 -16.586  1.00 10.00      B   
ATOM   4471  CD  GLU   109      30.313 -10.690 -16.531  1.00 10.00      B   
ATOM   4472  OE1 GLU   109      31.045 -10.599 -15.519  1.00 10.00      B   
ATOM   4473  OE2 GLU   109      30.594 -11.425 -17.496  1.00 10.00      B   
ATOM   4474  C   GLU   109      26.414 -11.594 -14.326  1.00 10.00      B   
ATOM   4475  O   GLU   109      25.667 -10.851 -13.687  1.00 10.00      B   
ATOM   4476  N   TYR   110      26.722 -12.820 -13.928  1.00 10.00      B   
ATOM   4477  HN  TYR   110      27.327 -13.367 -14.481  1.00 10.00      B   
ATOM   4478  CA  TYR   110      26.194 -13.378 -12.690  1.00 10.00      B   
ATOM   4479  CB  TYR   110      25.238 -14.537 -12.993  1.00 10.00      B   
ATOM   4480  CG  TYR   110      23.937 -14.132 -13.644  1.00 10.00      B   
ATOM   4481  CD1 TYR   110      23.769 -14.224 -15.019  1.00 10.00      B   
ATOM   4482  CD2 TYR   110      22.873 -13.670 -12.882  1.00 10.00      B   
ATOM   4483  CE1 TYR   110      22.577 -13.865 -15.616  1.00 10.00      B   
ATOM   4484  CE2 TYR   110      21.677 -13.309 -13.471  1.00 10.00      B   
ATOM   4485  CZ  TYR   110      21.535 -13.409 -14.838  1.00 10.00      B   
ATOM   4486  OH  TYR   110      20.345 -13.056 -15.428  1.00 10.00      B   
ATOM   4487  HH  TYR   110      20.135 -13.696 -16.121  1.00 10.00      B   
ATOM   4488  C   TYR   110      27.309 -13.893 -11.790  1.00 10.00      B   
ATOM   4489  O   TYR   110      28.362 -14.315 -12.269  1.00 10.00      B   
ATOM   4490  N   LEU   111      27.070 -13.839 -10.487  1.00 10.00      B   
ATOM   4491  HN  LEU   111      26.225 -13.442 -10.176  1.00 10.00      B   
ATOM   4492  CA  LEU   111      28.024 -14.330  -9.502  1.00 10.00      B   
ATOM   4493  CB  LEU   111      28.066 -13.406  -8.281  1.00 10.00      B   
ATOM   4494  CG  LEU   111      28.557 -11.975  -8.519  1.00 10.00      B   
ATOM   4495  CD1 LEU   111      28.336 -11.128  -7.275  1.00 10.00      B   
ATOM   4496  CD2 LEU   111      30.027 -11.970  -8.914  1.00 10.00      B   
ATOM   4497  C   LEU   111      27.613 -15.731  -9.063  1.00 10.00      B   
ATOM   4498  O   LEU   111      26.502 -15.932  -8.568  1.00 10.00      B   
ATOM   4499  N   CYS   112      28.501 -16.689  -9.250  1.00 10.00      B   
ATOM   4500  HN  CYS   112      29.379 -16.461  -9.637  1.00 10.00      B   
ATOM   4501  CA  CYS   112      28.225 -18.069  -8.885  1.00 10.00      B   
ATOM   4502  CB  CYS   112      28.878 -19.027  -9.884  1.00 10.00      B   
ATOM   4503  SG  CYS   112      28.533 -18.638 -11.616  1.00 10.00      B   
ATOM   4504  HG  CYS   112      27.337 -19.124 -11.919  1.00 10.00      B   
ATOM   4505  C   CYS   112      28.711 -18.373  -7.475  1.00 10.00      B   
ATOM   4506  O   CYS   112      29.878 -18.135  -7.147  1.00 10.00      B   
ATOM   4507  N   ASP   113      27.801 -18.895  -6.653  1.00 10.00      B   
ATOM   4508  HN  ASP   113      26.889 -19.036  -6.991  1.00 10.00      B   
ATOM   4509  CA  ASP   113      28.100 -19.256  -5.265  1.00 10.00      B   
ATOM   4510  CB  ASP   113      29.101 -20.415  -5.176  1.00 10.00      B   
ATOM   4511  CG  ASP   113      28.480 -21.763  -5.483  1.00 10.00      B   
ATOM   4512  OD1 ASP   113      27.751 -22.301  -4.621  1.00 10.00      B   
ATOM   4513  OD2 ASP   113      28.721 -22.297  -6.589  1.00 10.00      B   
ATOM   4514  C   ASP   113      28.575 -18.055  -4.455  1.00 10.00      B   
ATOM   4515  O   ASP   113      29.723 -17.996  -4.007  1.00 10.00      B   
ATOM   4516  N   ALA   114      27.678 -17.099  -4.269  1.00 10.00      B   
ATOM   4517  HN  ALA   114      26.778 -17.210  -4.635  1.00 10.00      B   
ATOM   4518  CA  ALA   114      27.991 -15.897  -3.520  1.00 10.00      B   
ATOM   4519  CB  ALA   114      27.854 -14.667  -4.406  1.00 10.00      B   
ATOM   4520  C   ALA   114      27.099 -15.776  -2.296  1.00 10.00      B   
ATOM   4521  O   ALA   114      25.902 -16.065  -2.352  1.00 10.00      B   
ATOM   4522  N   SER   115      27.692 -15.356  -1.195  1.00 10.00      B   
ATOM   4523  HN  SER   115      28.649 -15.151  -1.220  1.00 10.00      B   
ATOM   4524  CA  SER   115      26.976 -15.177   0.055  1.00 10.00      B   
ATOM   4525  CB  SER   115      27.268 -16.350   0.995  1.00 10.00      B   
ATOM   4526  OG  SER   115      26.358 -16.384   2.082  1.00 10.00      B   
ATOM   4527  HG  SER   115      26.784 -16.016   2.864  1.00 10.00      B   
ATOM   4528  C   SER   115      27.421 -13.863   0.686  1.00 10.00      B   
ATOM   4529  O   SER   115      28.611 -13.550   0.690  1.00 10.00      B   
ATOM   4530  N   PHE   116      26.473 -13.084   1.194  1.00 10.00      B   
ATOM   4531  HN  PHE   116      25.534 -13.381   1.161  1.00 10.00      B   
ATOM   4532  CA  PHE   116      26.797 -11.797   1.803  1.00 10.00      B   
ATOM   4533  CB  PHE   116      26.618 -10.660   0.789  1.00 10.00      B   
ATOM   4534  CG  PHE   116      27.516 -10.751  -0.411  1.00 10.00      B   
ATOM   4535  CD1 PHE   116      27.007 -11.115  -1.645  1.00 10.00      B   
ATOM   4536  CD2 PHE   116      28.868 -10.476  -0.304  1.00 10.00      B   
ATOM   4537  CE1 PHE   116      27.828 -11.205  -2.751  1.00 10.00      B   
ATOM   4538  CE2 PHE   116      29.697 -10.564  -1.404  1.00 10.00      B   
ATOM   4539  CZ  PHE   116      29.176 -10.930  -2.631  1.00 10.00      B   
ATOM   4540  C   PHE   116      25.939 -11.512   3.032  1.00 10.00      B   
ATOM   4541  O   PHE   116      24.761 -11.870   3.080  1.00 10.00      B   
ATOM   4542  N   THR   117      26.547 -10.872   4.020  1.00 10.00      B   
ATOM   4543  HN  THR   117      27.501 -10.650   3.923  1.00 10.00      B   
ATOM   4544  CA  THR   117      25.862 -10.491   5.245  1.00 10.00      B   
ATOM   4545  CB  THR   117      26.650 -10.963   6.480  1.00 10.00      B   
ATOM   4546  OG1 THR   117      26.721 -12.393   6.466  1.00 10.00      B   
ATOM   4547  HG1 THR   117      27.531 -12.673   5.997  1.00 10.00      B   
ATOM   4548  CG2 THR   117      25.979 -10.511   7.766  1.00 10.00      B   
ATOM   4549  C   THR   117      25.716  -8.973   5.273  1.00 10.00      B   
ATOM   4550  O   THR   117      26.705  -8.256   5.164  1.00 10.00      B   
ATOM   4551  N   VAL   118      24.490  -8.481   5.404  1.00 10.00      B   
ATOM   4552  HN  VAL   118      23.730  -9.093   5.521  1.00 10.00      B   
ATOM   4553  CA  VAL   118      24.260  -7.041   5.394  1.00 10.00      B   
ATOM   4554  CB  VAL   118      23.297  -6.630   4.258  1.00 10.00      B   
ATOM   4555  CG1 VAL   118      23.319  -5.122   4.053  1.00 10.00      B   
ATOM   4556  CG2 VAL   118      23.638  -7.355   2.966  1.00 10.00      B   
ATOM   4557  C   VAL   118      23.704  -6.526   6.716  1.00 10.00      B   
ATOM   4558  O   VAL   118      22.674  -6.999   7.198  1.00 10.00      B   
ATOM   4559  N   ALA   119      24.401  -5.560   7.294  1.00 10.00      B   
ATOM   4560  HN  ALA   119      25.238  -5.258   6.870  1.00 10.00      B   
ATOM   4561  CA  ALA   119      23.975  -4.931   8.534  1.00 10.00      B   
ATOM   4562  CB  ALA   119      25.172  -4.651   9.430  1.00 10.00      B   
ATOM   4563  C   ALA   119      23.249  -3.636   8.193  1.00 10.00      B   
ATOM   4564  O   ALA   119      23.724  -2.857   7.368  1.00 10.00      B   
ATOM   4565  N   LEU   120      22.102  -3.418   8.810  1.00 10.00      B   
ATOM   4566  HN  LEU   120      21.777  -4.078   9.462  1.00 10.00      B   
ATOM   4567  CA  LEU   120      21.310  -2.230   8.544  1.00 10.00      B   
ATOM   4568  CB  LEU   120      19.991  -2.637   7.883  1.00 10.00      B   
ATOM   4569  CG  LEU   120      19.104  -1.502   7.371  1.00 10.00      B   
ATOM   4570  CD1 LEU   120      19.655  -0.946   6.071  1.00 10.00      B   
ATOM   4571  CD2 LEU   120      17.673  -1.988   7.184  1.00 10.00      B   
ATOM   4572  C   LEU   120      21.014  -1.454   9.818  1.00 10.00      B   
ATOM   4573  O   LEU   120      20.602  -2.033  10.828  1.00 10.00      B   
ATOM   4574  N   TRP   121      21.236  -0.152   9.771  1.00 10.00      B   
ATOM   4575  HN  TRP   121      21.597   0.243   8.946  1.00 10.00      B   
ATOM   4576  CA  TRP   121      20.957   0.710  10.908  1.00 10.00      B   
ATOM   4577  CB  TRP   121      22.220   1.035  11.717  1.00 10.00      B   
ATOM   4578  CG  TRP   121      23.239   1.895  11.023  1.00 10.00      B   
ATOM   4579  CD1 TRP   121      23.326   3.257  11.068  1.00 10.00      B   
ATOM   4580  CD2 TRP   121      24.333   1.453  10.204  1.00 10.00      B   
ATOM   4581  NE1 TRP   121      24.397   3.688  10.329  1.00 10.00      B   
ATOM   4582  HE1 TRP   121      24.666   4.625  10.205  1.00 10.00      B   
ATOM   4583  CE2 TRP   121      25.030   2.604   9.784  1.00 10.00      B   
ATOM   4584  CE3 TRP   121      24.787   0.201   9.778  1.00 10.00      B   
ATOM   4585  CZ2 TRP   121      26.157   2.539   8.968  1.00 10.00      B   
ATOM   4586  CZ3 TRP   121      25.903   0.141   8.968  1.00 10.00      B   
ATOM   4587  CH2 TRP   121      26.576   1.301   8.571  1.00 10.00      B   
ATOM   4588  C   TRP   121      20.218   1.965  10.460  1.00 10.00      B   
ATOM   4589  O   TRP   121      20.303   2.360   9.293  1.00 10.00      B   
ATOM   4590  N   LEU   122      19.485   2.575  11.378  1.00 10.00      B   
ATOM   4591  HN  LEU   122      19.464   2.215  12.289  1.00 10.00      B   
ATOM   4592  CA  LEU   122      18.714   3.770  11.073  1.00 10.00      B   
ATOM   4593  CB  LEU   122      17.471   3.847  11.964  1.00 10.00      B   
ATOM   4594  CG  LEU   122      16.447   2.720  11.808  1.00 10.00      B   
ATOM   4595  CD1 LEU   122      15.302   2.904  12.791  1.00 10.00      B   
ATOM   4596  CD2 LEU   122      15.924   2.657  10.380  1.00 10.00      B   
ATOM   4597  C   LEU   122      19.541   5.040  11.230  1.00 10.00      B   
ATOM   4598  O   LEU   122      20.502   5.086  12.002  1.00 10.00      B   
ATOM   4599  N   THR   123      19.162   6.063  10.482  1.00 10.00      B   
ATOM   4600  HN  THR   123      18.404   5.947   9.866  1.00 10.00      B   
ATOM   4601  CA  THR   123      19.835   7.350  10.528  1.00 10.00      B   
ATOM   4602  CB  THR   123      19.724   8.052   9.160  1.00 10.00      B   
ATOM   4603  OG1 THR   123      18.354   8.050   8.740  1.00 10.00      B   
ATOM   4604  HG1 THR   123      18.270   8.525   7.901  1.00 10.00      B   
ATOM   4605  CG2 THR   123      20.570   7.338   8.120  1.00 10.00      B   
ATOM   4606  C   THR   123      19.180   8.237  11.586  1.00 10.00      B   
ATOM   4607  O   THR   123      18.119   7.894  12.119  1.00 10.00      B   
ATOM   4608  N   PRO   124      19.798   9.390  11.915  1.00 10.00      B   
ATOM   4609  CA  PRO   124      19.245  10.328  12.902  1.00 10.00      B   
ATOM   4610  CB  PRO   124      20.333  11.401  13.030  1.00 10.00      B   
ATOM   4611  CG  PRO   124      21.119  11.300  11.770  1.00 10.00      B   
ATOM   4612  CD  PRO   124      21.095   9.849  11.388  1.00 10.00      B   
ATOM   4613  C   PRO   124      17.934  10.964  12.426  1.00 10.00      B   
ATOM   4614  O   PRO   124      17.268  11.668  13.182  1.00 10.00      B   
ATOM   4615  N   HIS   125      17.578  10.717  11.169  1.00 10.00      B   
ATOM   4616  HN  HIS   125      18.153  10.149  10.615  1.00 10.00      B   
ATOM   4617  CA  HIS   125      16.354  11.253  10.593  1.00 10.00      B   
ATOM   4618  CB  HIS   125      16.664  12.402   9.630  1.00 10.00      B   
ATOM   4619  CG  HIS   125      16.750  13.739  10.296  1.00 10.00      B   
ATOM   4620  ND1 HIS   125      15.707  14.294  11.009  1.00 10.00      B   
ATOM   4621  HD1 HIS   125      14.816  13.871  11.162  1.00 10.00      B   
ATOM   4622  CD2 HIS   125      17.764  14.632  10.362  1.00 10.00      B   
ATOM   4623  CE1 HIS   125      16.074  15.470  11.479  1.00 10.00      B   
ATOM   4624  NE2 HIS   125      17.319  15.698  11.101  1.00 10.00      B   
ATOM   4625  HE2 HIS   125      17.842  16.502  11.322  1.00 10.00      B   
ATOM   4626  C   HIS   125      15.568  10.157   9.881  1.00 10.00      B   
ATOM   4627  O   HIS   125      14.969  10.384   8.828  1.00 10.00      B   
ATOM   4628  N   ALA   126      15.583   8.964  10.460  1.00 10.00      B   
ATOM   4629  HN  ALA   126      16.084   8.844  11.292  1.00 10.00      B   
ATOM   4630  CA  ALA   126      14.870   7.825   9.891  1.00 10.00      B   
ATOM   4631  CB  ALA   126      15.255   6.547  10.614  1.00 10.00      B   
ATOM   4632  C   ALA   126      13.361   8.039   9.954  1.00 10.00      B   
ATOM   4633  O   ALA   126      12.806   8.304  11.022  1.00 10.00      B   
ATOM   4634  N   THR   127      12.702   7.923   8.808  1.00 10.00      B   
ATOM   4635  HN  THR   127      13.201   7.711   7.985  1.00 10.00      B   
ATOM   4636  CA  THR   127      11.262   8.118   8.729  1.00 10.00      B   
ATOM   4637  CB  THR   127      10.824   8.421   7.281  1.00 10.00      B   
ATOM   4638  OG1 THR   127      11.296   7.387   6.406  1.00 10.00      B   
ATOM   4639  HG1 THR   127      10.562   7.071   5.869  1.00 10.00      B   
ATOM   4640  CG2 THR   127      11.387   9.755   6.816  1.00 10.00      B   
ATOM   4641  C   THR   127      10.496   6.900   9.249  1.00 10.00      B   
ATOM   4642  O   THR   127       9.410   7.029   9.820  1.00 10.00      B   
ATOM   4643  N   MET   128      11.071   5.721   9.058  1.00 10.00      B   
ATOM   4644  HN  MET   128      11.951   5.683   8.629  1.00 10.00      B   
ATOM   4645  CA  MET   128      10.437   4.484   9.494  1.00 10.00      B   
ATOM   4646  CB  MET   128      10.178   3.554   8.307  1.00 10.00      B   
ATOM   4647  CG  MET   128       9.143   4.077   7.324  1.00 10.00      B   
ATOM   4648  SD  MET   128       8.815   2.918   5.984  1.00 10.00      B   
ATOM   4649  CE  MET   128       8.053   1.576   6.894  1.00 10.00      B   
ATOM   4650  C   MET   128      11.276   3.776  10.547  1.00 10.00      B   
ATOM   4651  O   MET   128      12.504   3.770  10.475  1.00 10.00      B   
ATOM   4652  N   VAL   129      10.602   3.177  11.520  1.00 10.00      B   
ATOM   4653  HN  VAL   129       9.625   3.206  11.506  1.00 10.00      B   
ATOM   4654  CA  VAL   129      11.272   2.465  12.603  1.00 10.00      B   
ATOM   4655  CB  VAL   129      10.488   2.574  13.929  1.00 10.00      B   
ATOM   4656  CG1 VAL   129      10.694   3.946  14.556  1.00 10.00      B   
ATOM   4657  CG2 VAL   129       9.007   2.311  13.704  1.00 10.00      B   
ATOM   4658  C   VAL   129      11.484   0.994  12.245  1.00 10.00      B   
ATOM   4659  O   VAL   129      10.867   0.477  11.309  1.00 10.00      B   
ATOM   4660  N   ILE   130      12.342   0.315  13.005  1.00 10.00      B   
ATOM   4661  HN  ILE   130      12.780   0.772  13.757  1.00 10.00      B   
ATOM   4662  CA  ILE   130      12.649  -1.095  12.757  1.00 10.00      B   
ATOM   4663  CB  ILE   130      13.861  -1.591  13.576  1.00 10.00      B   
ATOM   4664  CG1 ILE   130      13.579  -1.513  15.081  1.00 10.00      B   
ATOM   4665  CG2 ILE   130      15.106  -0.798  13.215  1.00 10.00      B   
ATOM   4666  CD1 ILE   130      14.673  -2.105  15.947  1.00 10.00      B   
ATOM   4667  C   ILE   130      11.445  -2.000  13.011  1.00 10.00      B   
ATOM   4668  O   ILE   130      11.379  -3.118  12.496  1.00 10.00      B   
ATOM   4669  N   SER   131      10.492  -1.502  13.790  1.00 10.00      B   
ATOM   4670  HN  SER   131      10.604  -0.603  14.169  1.00 10.00      B   
ATOM   4671  CA  SER   131       9.286  -2.251  14.115  1.00 10.00      B   
ATOM   4672  CB  SER   131       8.389  -1.396  15.010  1.00 10.00      B   
ATOM   4673  OG  SER   131       9.144  -0.349  15.599  1.00 10.00      B   
ATOM   4674  HG  SER   131       8.764  -0.126  16.456  1.00 10.00      B   
ATOM   4675  C   SER   131       8.533  -2.654  12.847  1.00 10.00      B   
ATOM   4676  O   SER   131       7.962  -3.743  12.769  1.00 10.00      B   
ATOM   4677  N   GLU   132       8.539  -1.774  11.853  1.00 10.00      B   
ATOM   4678  HN  GLU   132       9.009  -0.920  11.971  1.00 10.00      B   
ATOM   4679  CA  GLU   132       7.861  -2.048  10.596  1.00 10.00      B   
ATOM   4680  CB  GLU   132       7.323  -0.758   9.976  1.00 10.00      B   
ATOM   4681  CG  GLU   132       5.866  -0.848   9.551  1.00 10.00      B   
ATOM   4682  CD  GLU   132       4.954  -1.240  10.695  1.00 10.00      B   
ATOM   4683  OE1 GLU   132       4.446  -0.338  11.391  1.00 10.00      B   
ATOM   4684  OE2 GLU   132       4.746  -2.456  10.909  1.00 10.00      B   
ATOM   4685  C   GLU   132       8.792  -2.758   9.622  1.00 10.00      B   
ATOM   4686  O   GLU   132       8.358  -3.600   8.835  1.00 10.00      B   
ATOM   4687  N   LEU   133      10.076  -2.422   9.691  1.00 10.00      B   
ATOM   4688  HN  LEU   133      10.357  -1.750  10.344  1.00 10.00      B   
ATOM   4689  CA  LEU   133      11.076  -3.026   8.820  1.00 10.00      B   
ATOM   4690  CB  LEU   133      12.456  -2.408   9.067  1.00 10.00      B   
ATOM   4691  CG  LEU   133      12.557  -0.888   8.914  1.00 10.00      B   
ATOM   4692  CD1 LEU   133      13.987  -0.422   9.131  1.00 10.00      B   
ATOM   4693  CD2 LEU   133      12.041  -0.441   7.554  1.00 10.00      B   
ATOM   4694  C   LEU   133      11.133  -4.536   9.020  1.00 10.00      B   
ATOM   4695  O   LEU   133      11.199  -5.295   8.054  1.00 10.00      B   
ATOM   4696  N   GLU   134      11.087  -4.960  10.281  1.00 10.00      B   
ATOM   4697  HN  GLU   134      11.028  -4.296  11.005  1.00 10.00      B   
ATOM   4698  CA  GLU   134      11.128  -6.379  10.626  1.00 10.00      B   
ATOM   4699  CB  GLU   134      11.068  -6.552  12.150  1.00 10.00      B   
ATOM   4700  CG  GLU   134      11.005  -7.999  12.616  1.00 10.00      B   
ATOM   4701  CD  GLU   134      10.860  -8.136  14.120  1.00 10.00      B   
ATOM   4702  OE1 GLU   134      10.512  -7.136  14.789  1.00 10.00      B   
ATOM   4703  OE2 GLU   134      11.094  -9.244  14.643  1.00 10.00      B   
ATOM   4704  C   GLU   134       9.980  -7.138   9.959  1.00 10.00      B   
ATOM   4705  O   GLU   134      10.198  -8.156   9.300  1.00 10.00      B   
ATOM   4706  N   LYS   135       8.766  -6.616  10.113  1.00 10.00      B   
ATOM   4707  HN  LYS   135       8.668  -5.790  10.626  1.00 10.00      B   
ATOM   4708  CA  LYS   135       7.578  -7.239   9.534  1.00 10.00      B   
ATOM   4709  CB  LYS   135       6.310  -6.478   9.935  1.00 10.00      B   
ATOM   4710  CG  LYS   135       6.144  -6.260  11.431  1.00 10.00      B   
ATOM   4711  CD  LYS   135       4.724  -5.827  11.762  1.00 10.00      B   
ATOM   4712  CE  LYS   135       4.644  -5.168  13.130  1.00 10.00      B   
ATOM   4713  NZ  LYS   135       5.274  -3.821  13.136  1.00 10.00      B   
ATOM   4714  HZ1 LYS   135       6.309  -3.911  13.095  1.00 10.00      B   
ATOM   4715  HZ2 LYS   135       5.018  -3.305  14.004  1.00 10.00      B   
ATOM   4716  HZ3 LYS   135       4.954  -3.268  12.308  1.00 10.00      B   
ATOM   4717  C   LYS   135       7.676  -7.304   8.013  1.00 10.00      B   
ATOM   4718  O   LYS   135       7.240  -8.275   7.397  1.00 10.00      B   
ATOM   4719  N   ALA   136       8.267  -6.270   7.419  1.00 10.00      B   
ATOM   4720  HN  ALA   136       8.607  -5.533   7.972  1.00 10.00      B   
ATOM   4721  CA  ALA   136       8.422  -6.199   5.970  1.00 10.00      B   
ATOM   4722  CB  ALA   136       8.949  -4.836   5.553  1.00 10.00      B   
ATOM   4723  C   ALA   136       9.330  -7.308   5.449  1.00 10.00      B   
ATOM   4724  O   ALA   136       9.149  -7.794   4.335  1.00 10.00      B   
ATOM   4725  N   VAL   137      10.311  -7.699   6.252  1.00 10.00      B   
ATOM   4726  HN  VAL   137      10.420  -7.264   7.127  1.00 10.00      B   
ATOM   4727  CA  VAL   137      11.229  -8.763   5.862  1.00 10.00      B   
ATOM   4728  CB  VAL   137      12.533  -8.730   6.688  1.00 10.00      B   
ATOM   4729  CG1 VAL   137      13.514  -9.780   6.193  1.00 10.00      B   
ATOM   4730  CG2 VAL   137      13.167  -7.351   6.627  1.00 10.00      B   
ATOM   4731  C   VAL   137      10.546 -10.115   6.037  1.00 10.00      B   
ATOM   4732  O   VAL   137      10.749 -11.042   5.245  1.00 10.00      B   
ATOM   4733  N   LEU   138       9.724 -10.208   7.076  1.00 10.00      B   
ATOM   4734  HN  LEU   138       9.608  -9.428   7.664  1.00 10.00      B   
ATOM   4735  CA  LEU   138       8.990 -11.429   7.369  1.00 10.00      B   
ATOM   4736  CB  LEU   138       8.297 -11.333   8.733  1.00 10.00      B   
ATOM   4737  CG  LEU   138       9.214 -11.166   9.946  1.00 10.00      B   
ATOM   4738  CD1 LEU   138       8.396 -10.897  11.199  1.00 10.00      B   
ATOM   4739  CD2 LEU   138      10.096 -12.392  10.127  1.00 10.00      B   
ATOM   4740  C   LEU   138       7.968 -11.716   6.277  1.00 10.00      B   
ATOM   4741  O   LEU   138       7.861 -12.846   5.797  1.00 10.00      B   
ATOM   4742  N   LYS   139       7.223 -10.690   5.884  1.00 10.00      B   
ATOM   4743  HN  LYS   139       7.354  -9.811   6.305  1.00 10.00      B   
ATOM   4744  CA  LYS   139       6.218 -10.832   4.843  1.00 10.00      B   
ATOM   4745  CB  LYS   139       4.806 -10.857   5.433  1.00 10.00      B   
ATOM   4746  CG  LYS   139       4.343 -12.239   5.865  1.00 10.00      B   
ATOM   4747  CD  LYS   139       2.879 -12.225   6.270  1.00 10.00      B   
ATOM   4748  CE  LYS   139       2.272 -13.616   6.191  1.00 10.00      B   
ATOM   4749  NZ  LYS   139       2.354 -14.184   4.817  1.00 10.00      B   
ATOM   4750  HZ1 LYS   139       1.528 -14.784   4.629  1.00 10.00      B   
ATOM   4751  HZ2 LYS   139       3.213 -14.761   4.721  1.00 10.00      B   
ATOM   4752  HZ3 LYS   139       2.383 -13.413   4.105  1.00 10.00      B   
ATOM   4753  C   LYS   139       6.353  -9.725   3.803  1.00 10.00      B   
ATOM   4754  O   LYS   139       5.751  -8.656   3.933  1.00 10.00      B   
ATOM   4755  N   PRO   140       7.161  -9.969   2.762  1.00 10.00      B   
ATOM   4756  CA  PRO   140       7.389  -8.996   1.686  1.00 10.00      B   
ATOM   4757  CB  PRO   140       8.507  -9.637   0.859  1.00 10.00      B   
ATOM   4758  CG  PRO   140       8.385 -11.097   1.127  1.00 10.00      B   
ATOM   4759  CD  PRO   140       7.916 -11.217   2.548  1.00 10.00      B   
ATOM   4760  C   PRO   140       6.143  -8.796   0.829  1.00 10.00      B   
ATOM   4761  O   PRO   140       5.302  -9.690   0.719  1.00 10.00      B   
ATOM   4762  N   ARG   141       6.020  -7.621   0.228  1.00 10.00      B   
ATOM   4763  HN  ARG   141       6.716  -6.940   0.351  1.00 10.00      B   
ATOM   4764  CA  ARG   141       4.864  -7.325  -0.610  1.00 10.00      B   
ATOM   4765  CB  ARG   141       4.496  -5.834  -0.569  1.00 10.00      B   
ATOM   4766  CG  ARG   141       4.576  -5.168   0.805  1.00 10.00      B   
ATOM   4767  CD  ARG   141       4.070  -6.058   1.932  1.00 10.00      B   
ATOM   4768  NE  ARG   141       2.765  -6.650   1.652  1.00 10.00      B   
ATOM   4769  HE  ARG   141       2.202  -6.208   0.978  1.00 10.00      B   
ATOM   4770  CZ  ARG   141       2.313  -7.750   2.251  1.00 10.00      B   
ATOM   4771  NH1 ARG   141       3.053  -8.379   3.155  1.00 10.00      B   
ATOM   4772 HH11 ARG   141       2.683  -9.250   3.618  1.00 10.00      B   
ATOM   4773 HH12 ARG   141       4.004  -8.026   3.409  1.00 10.00      B   
ATOM   4774  NH2 ARG   141       1.120  -8.233   1.947  1.00 10.00      B   
ATOM   4775 HH21 ARG   141       0.524  -7.762   1.233  1.00 10.00      B   
ATOM   4776 HH22 ARG   141       0.774  -9.099   2.426  1.00 10.00      B   
ATOM   4777  C   ARG   141       5.115  -7.775  -2.044  1.00 10.00      B   
ATOM   4778  O   ARG   141       4.225  -8.308  -2.710  1.00 10.00      B   
ATOM   4779  N   TYR   142       6.331  -7.544  -2.513  1.00 10.00      B   
ATOM   4780  HN  TYR   142       6.990  -7.103  -1.935  1.00 10.00      B   
ATOM   4781  CA  TYR   142       6.724  -7.933  -3.856  1.00 10.00      B   
ATOM   4782  CB  TYR   142       7.338  -6.746  -4.606  1.00 10.00      B   
ATOM   4783  CG  TYR   142       6.387  -5.588  -4.830  1.00 10.00      B   
ATOM   4784  CD1 TYR   142       5.298  -5.713  -5.683  1.00 10.00      B   
ATOM   4785  CD2 TYR   142       6.581  -4.370  -4.191  1.00 10.00      B   
ATOM   4786  CE1 TYR   142       4.428  -4.658  -5.895  1.00 10.00      B   
ATOM   4787  CE2 TYR   142       5.715  -3.310  -4.395  1.00 10.00      B   
ATOM   4788  CZ  TYR   142       4.641  -3.458  -5.248  1.00 10.00      B   
ATOM   4789  OH  TYR   142       3.781  -2.401  -5.454  1.00 10.00      B   
ATOM   4790  HH  TYR   142       2.868  -2.721  -5.457  1.00 10.00      B   
ATOM   4791  C   TYR   142       7.730  -9.072  -3.774  1.00 10.00      B   
ATOM   4792  O   TYR   142       8.232  -9.381  -2.693  1.00 10.00      B   
ATOM   4793  N   THR   143       8.023  -9.685  -4.912  1.00 10.00      B   
ATOM   4794  HN  THR   143       7.599  -9.383  -5.738  1.00 10.00      B   
ATOM   4795  CA  THR   143       8.965 -10.793  -4.968  1.00 10.00      B   
ATOM   4796  CB  THR   143       8.843 -11.542  -6.307  1.00 10.00      B   
ATOM   4797  OG1 THR   143       7.455 -11.698  -6.636  1.00 10.00      B   
ATOM   4798  HG1 THR   143       6.976 -11.998  -5.850  1.00 10.00      B   
ATOM   4799  CG2 THR   143       9.493 -12.913  -6.212  1.00 10.00      B   
ATOM   4800  C   THR   143      10.403 -10.299  -4.803  1.00 10.00      B   
ATOM   4801  O   THR   143      10.909  -9.548  -5.637  1.00 10.00      B   
ATOM   4802  N   PRO   144      11.068 -10.695  -3.708  1.00 10.00      B   
ATOM   4803  CA  PRO   144      12.446 -10.303  -3.437  1.00 10.00      B   
ATOM   4804  CB  PRO   144      12.598 -10.519  -1.921  1.00 10.00      B   
ATOM   4805  CG  PRO   144      11.284 -11.048  -1.434  1.00 10.00      B   
ATOM   4806  CD  PRO   144      10.534 -11.543  -2.638  1.00 10.00      B   
ATOM   4807  C   PRO   144      13.436 -11.186  -4.187  1.00 10.00      B   
ATOM   4808  O   PRO   144      13.370 -12.414  -4.108  1.00 10.00      B   
ATOM   4809  N   TYR   145      14.351 -10.557  -4.909  1.00 10.00      B   
ATOM   4810  HN  TYR   145      14.360  -9.577  -4.924  1.00 10.00      B   
ATOM   4811  CA  TYR   145      15.356 -11.281  -5.671  1.00 10.00      B   
ATOM   4812  CB  TYR   145      14.989 -11.336  -7.161  1.00 10.00      B   
ATOM   4813  CG  TYR   145      14.452 -10.041  -7.734  1.00 10.00      B   
ATOM   4814  CD1 TYR   145      15.292  -8.966  -7.993  1.00 10.00      B   
ATOM   4815  CD2 TYR   145      13.103  -9.899  -8.026  1.00 10.00      B   
ATOM   4816  CE1 TYR   145      14.803  -7.788  -8.524  1.00 10.00      B   
ATOM   4817  CE2 TYR   145      12.604  -8.726  -8.556  1.00 10.00      B   
ATOM   4818  CZ  TYR   145      13.458  -7.675  -8.803  1.00 10.00      B   
ATOM   4819  OH  TYR   145      12.962  -6.503  -9.334  1.00 10.00      B   
ATOM   4820  HH  TYR   145      12.160  -6.254  -8.854  1.00 10.00      B   
ATOM   4821  C   TYR   145      16.737 -10.668  -5.467  1.00 10.00      B   
ATOM   4822  O   TYR   145      16.864  -9.583  -4.893  1.00 10.00      B   
ATOM   4823  N   LEU   146      17.766 -11.357  -5.935  1.00 10.00      B   
ATOM   4824  HN  LEU   146      17.601 -12.214  -6.392  1.00 10.00      B   
ATOM   4825  CA  LEU   146      19.135 -10.882  -5.789  1.00 10.00      B   
ATOM   4826  CB  LEU   146      20.083 -12.051  -5.530  1.00 10.00      B   
ATOM   4827  CG  LEU   146      19.845 -12.831  -4.236  1.00 10.00      B   
ATOM   4828  CD1 LEU   146      20.610 -14.141  -4.252  1.00 10.00      B   
ATOM   4829  CD2 LEU   146      20.237 -11.994  -3.028  1.00 10.00      B   
ATOM   4830  C   LEU   146      19.587 -10.075  -7.003  1.00 10.00      B   
ATOM   4831  O   LEU   146      20.369 -10.551  -7.827  1.00 10.00      B   
ATOM   4832  N   GLY   147      19.079  -8.854  -7.109  1.00 10.00      B   
ATOM   4833  HN  GLY   147      18.447  -8.536  -6.428  1.00 10.00      B   
ATOM   4834  CA  GLY   147      19.442  -7.988  -8.215  1.00 10.00      B   
ATOM   4835  C   GLY   147      18.545  -8.170  -9.422  1.00 10.00      B   
ATOM   4836  O   GLY   147      17.910  -7.219  -9.882  1.00 10.00      B   
ATOM   4837  N   ARG   148      18.502  -9.389  -9.948  1.00 10.00      B   
ATOM   4838  HN  ARG   148      19.036 -10.108  -9.540  1.00 10.00      B   
ATOM   4839  CA  ARG   148      17.673  -9.696 -11.105  1.00 10.00      B   
ATOM   4840  CB  ARG   148      18.534 -10.144 -12.290  1.00 10.00      B   
ATOM   4841  CG  ARG   148      19.431  -9.053 -12.859  1.00 10.00      B   
ATOM   4842  CD  ARG   148      18.621  -7.882 -13.395  1.00 10.00      B   
ATOM   4843  NE  ARG   148      17.902  -8.222 -14.622  1.00 10.00      B   
ATOM   4844  HE  ARG   148      18.052  -9.122 -14.996  1.00 10.00      B   
ATOM   4845  CZ  ARG   148      17.062  -7.397 -15.253  1.00 10.00      B   
ATOM   4846  NH1 ARG   148      16.833  -6.177 -14.780  1.00 10.00      B   
ATOM   4847 HH11 ARG   148      17.301  -5.857 -13.904  1.00 10.00      B   
ATOM   4848 HH12 ARG   148      16.177  -5.538 -15.279  1.00 10.00      B   
ATOM   4849  NH2 ARG   148      16.448  -7.797 -16.361  1.00 10.00      B   
ATOM   4850 HH21 ARG   148      16.614  -8.758 -16.739  1.00 10.00      B   
ATOM   4851 HH22 ARG   148      15.791  -7.153 -16.859  1.00 10.00      B   
ATOM   4852  C   ARG   148      16.660 -10.773 -10.750  1.00 10.00      B   
ATOM   4853  O   ARG   148      16.845 -11.506  -9.781  1.00 10.00      B   
ATOM   4854  N   ARG   149      15.597 -10.872 -11.541  1.00 10.00      B   
ATOM   4855  HN  ARG   149      15.516 -10.268 -12.311  1.00 10.00      B   
ATOM   4856  CA  ARG   149      14.544 -11.857 -11.300  1.00 10.00      B   
ATOM   4857  CB  ARG   149      13.363 -11.620 -12.241  1.00 10.00      B   
ATOM   4858  CG  ARG   149      12.373 -10.586 -11.734  1.00 10.00      B   
ATOM   4859  CD  ARG   149      11.256 -10.350 -12.735  1.00 10.00      B   
ATOM   4860  NE  ARG   149      10.138  -9.625 -12.136  1.00 10.00      B   
ATOM   4861  HE  ARG   149      10.107  -9.586 -11.153  1.00 10.00      B   
ATOM   4862  CZ  ARG   149       9.172  -9.030 -12.835  1.00 10.00      B   
ATOM   4863  NH1 ARG   149       9.184  -9.074 -14.162  1.00 10.00      B   
ATOM   4864 HH11 ARG   149       9.949  -9.573 -14.662  1.00 10.00      B   
ATOM   4865 HH12 ARG   149       8.427  -8.607 -14.712  1.00 10.00      B   
ATOM   4866  NH2 ARG   149       8.190  -8.397 -12.204  1.00 10.00      B   
ATOM   4867 HH21 ARG   149       7.432  -7.929 -12.749  1.00 10.00      B   
ATOM   4868 HH22 ARG   149       8.172  -8.363 -11.163  1.00 10.00      B   
ATOM   4869  C   ARG   149      15.053 -13.283 -11.455  1.00 10.00      B   
ATOM   4870  O   ARG   149      14.467 -14.222 -10.919  1.00 10.00      B   
ATOM   4871  N   SER   150      16.146 -13.438 -12.184  1.00 10.00      B   
ATOM   4872  HN  SER   150      16.566 -12.652 -12.593  1.00 10.00      B   
ATOM   4873  CA  SER   150      16.735 -14.745 -12.413  1.00 10.00      B   
ATOM   4874  CB  SER   150      17.552 -14.701 -13.704  1.00 10.00      B   
ATOM   4875  OG  SER   150      17.947 -13.366 -14.000  1.00 10.00      B   
ATOM   4876  HG  SER   150      18.849 -13.370 -14.349  1.00 10.00      B   
ATOM   4877  C   SER   150      17.612 -15.192 -11.239  1.00 10.00      B   
ATOM   4878  O   SER   150      18.282 -16.221 -11.316  1.00 10.00      B   
ATOM   4879  N   CYS   151      17.600 -14.425 -10.155  1.00 10.00      B   
ATOM   4880  HN  CYS   151      17.036 -13.625 -10.140  1.00 10.00      B   
ATOM   4881  CA  CYS   151      18.400 -14.746  -8.982  1.00 10.00      B   
ATOM   4882  CB  CYS   151      19.460 -13.668  -8.760  1.00 10.00      B   
ATOM   4883  SG  CYS   151      20.436 -13.287 -10.233  1.00 10.00      B   
ATOM   4884  HG  CYS   151      20.463 -14.374 -10.992  1.00 10.00      B   
ATOM   4885  C   CYS   151      17.530 -14.900  -7.735  1.00 10.00      B   
ATOM   4886  O   CYS   151      17.180 -13.912  -7.087  1.00 10.00      B   
ATOM   4887  N   PRO   152      17.153 -16.142  -7.399  1.00 10.00      B   
ATOM   4888  CA  PRO   152      16.327 -16.433  -6.227  1.00 10.00      B   
ATOM   4889  CB  PRO   152      15.649 -17.738  -6.634  1.00 10.00      B   
ATOM   4890  CG  PRO   152      16.668 -18.439  -7.468  1.00 10.00      B   
ATOM   4891  CD  PRO   152      17.493 -17.369  -8.140  1.00 10.00      B   
ATOM   4892  C   PRO   152      17.173 -16.649  -4.970  1.00 10.00      B   
ATOM   4893  O   PRO   152      18.397 -16.773  -5.045  1.00 10.00      B   
ATOM   4894  N   LEU   153      16.518 -16.693  -3.816  1.00 10.00      B   
ATOM   4895  HN  LEU   153      15.543 -16.599  -3.814  1.00 10.00      B   
ATOM   4896  CA  LEU   153      17.216 -16.891  -2.552  1.00 10.00      B   
ATOM   4897  CB  LEU   153      16.722 -15.902  -1.487  1.00 10.00      B   
ATOM   4898  CG  LEU   153      17.224 -14.460  -1.613  1.00 10.00      B   
ATOM   4899  CD1 LEU   153      16.348 -13.653  -2.563  1.00 10.00      B   
ATOM   4900  CD2 LEU   153      17.299 -13.797  -0.246  1.00 10.00      B   
ATOM   4901  C   LEU   153      17.061 -18.324  -2.058  1.00 10.00      B   
ATOM   4902  O   LEU   153      15.967 -18.895  -2.105  1.00 10.00      B   
ATOM   4903  N   THR   154      18.159 -18.904  -1.596  1.00 10.00      B   
ATOM   4904  HN  THR   154      19.007 -18.403  -1.600  1.00 10.00      B   
ATOM   4905  CA  THR   154      18.148 -20.271  -1.093  1.00 10.00      B   
ATOM   4906  CB  THR   154      19.256 -21.111  -1.751  1.00 10.00      B   
ATOM   4907  OG1 THR   154      20.283 -20.243  -2.246  1.00 10.00      B   
ATOM   4908  HG1 THR   154      21.139 -20.675  -2.148  1.00 10.00      B   
ATOM   4909  CG2 THR   154      18.686 -21.928  -2.899  1.00 10.00      B   
ATOM   4910  C   THR   154      18.322 -20.301   0.425  1.00 10.00      B   
ATOM   4911  O   THR   154      18.800 -21.285   0.991  1.00 10.00      B   
ATOM   4912  N   HIS   155      17.938 -19.211   1.073  1.00 10.00      B   
ATOM   4913  HN  HIS   155      17.574 -18.458   0.561  1.00 10.00      B   
ATOM   4914  CA  HIS   155      18.037 -19.090   2.522  1.00 10.00      B   
ATOM   4915  CB  HIS   155      19.500 -18.897   2.949  1.00 10.00      B   
ATOM   4916  CG  HIS   155      19.740 -19.034   4.428  1.00 10.00      B   
ATOM   4917  ND1 HIS   155      19.472 -18.027   5.339  1.00 10.00      B   
ATOM   4918  HD1 HIS   155      19.107 -17.137   5.127  1.00 10.00      B   
ATOM   4919  CD2 HIS   155      20.215 -20.075   5.154  1.00 10.00      B   
ATOM   4920  CE1 HIS   155      19.772 -18.448   6.556  1.00 10.00      B   
ATOM   4921  NE2 HIS   155      20.221 -19.683   6.472  1.00 10.00      B   
ATOM   4922  HE2 HIS   155      20.507 -20.238   7.235  1.00 10.00      B   
ATOM   4923  C   HIS   155      17.224 -17.889   2.971  1.00 10.00      B   
ATOM   4924  O   HIS   155      17.220 -16.870   2.286  1.00 10.00      B   
ATOM   4925  N   PRO   156      16.503 -18.004   4.101  1.00 10.00      B   
ATOM   4926  CA  PRO   156      15.705 -16.902   4.644  1.00 10.00      B   
ATOM   4927  CB  PRO   156      15.387 -17.369   6.066  1.00 10.00      B   
ATOM   4928  CG  PRO   156      15.373 -18.855   5.972  1.00 10.00      B   
ATOM   4929  CD  PRO   156      16.383 -19.225   4.919  1.00 10.00      B   
ATOM   4930  C   PRO   156      16.506 -15.604   4.688  1.00 10.00      B   
ATOM   4931  O   PRO   156      17.663 -15.590   5.128  1.00 10.00      B   
ATOM   4932  N   LEU   157      15.889 -14.533   4.211  1.00 10.00      B   
ATOM   4933  HN  LEU   157      14.974 -14.628   3.870  1.00 10.00      B   
ATOM   4934  CA  LEU   157      16.521 -13.225   4.172  1.00 10.00      B   
ATOM   4935  CB  LEU   157      15.645 -12.246   3.377  1.00 10.00      B   
ATOM   4936  CG  LEU   157      16.231 -10.854   3.124  1.00 10.00      B   
ATOM   4937  CD1 LEU   157      17.498 -10.942   2.285  1.00 10.00      B   
ATOM   4938  CD2 LEU   157      15.203  -9.955   2.455  1.00 10.00      B   
ATOM   4939  C   LEU   157      16.759 -12.696   5.580  1.00 10.00      B   
ATOM   4940  O   LEU   157      17.803 -12.111   5.870  1.00 10.00      B   
ATOM   4941  N   PHE   158      15.788 -12.920   6.452  1.00 10.00      B   
ATOM   4942  HN  PHE   158      14.994 -13.414   6.162  1.00 10.00      B   
ATOM   4943  CA  PHE   158      15.874 -12.469   7.831  1.00 10.00      B   
ATOM   4944  CB  PHE   158      14.485 -12.499   8.479  1.00 10.00      B   
ATOM   4945  CG  PHE   158      14.401 -11.802   9.809  1.00 10.00      B   
ATOM   4946  CD1 PHE   158      14.094 -10.455   9.876  1.00 10.00      B   
ATOM   4947  CD2 PHE   158      14.623 -12.493  10.991  1.00 10.00      B   
ATOM   4948  CE1 PHE   158      14.010  -9.807  11.094  1.00 10.00      B   
ATOM   4949  CE2 PHE   158      14.541 -11.852  12.213  1.00 10.00      B   
ATOM   4950  CZ  PHE   158      14.233 -10.506  12.264  1.00 10.00      B   
ATOM   4951  C   PHE   158      16.835 -13.350   8.618  1.00 10.00      B   
ATOM   4952  O   PHE   158      16.587 -14.543   8.801  1.00 10.00      B   
ATOM   4953  N   LEU   159      17.938 -12.770   9.062  1.00 10.00      B   
ATOM   4954  HN  LEU   159      18.097 -11.822   8.864  1.00 10.00      B   
ATOM   4955  CA  LEU   159      18.916 -13.513   9.838  1.00 10.00      B   
ATOM   4956  CB  LEU   159      20.343 -13.199   9.382  1.00 10.00      B   
ATOM   4957  CG  LEU   159      21.448 -14.083   9.967  1.00 10.00      B   
ATOM   4958  CD1 LEU   159      21.252 -15.535   9.559  1.00 10.00      B   
ATOM   4959  CD2 LEU   159      22.816 -13.591   9.529  1.00 10.00      B   
ATOM   4960  C   LEU   159      18.742 -13.214  11.321  1.00 10.00      B   
ATOM   4961  O   LEU   159      18.773 -14.119  12.155  1.00 10.00      B   
ATOM   4962  N   GLY   160      18.549 -11.942  11.640  1.00 10.00      B   
ATOM   4963  HN  GLY   160      18.552 -11.262  10.932  1.00 10.00      B   
ATOM   4964  CA  GLY   160      18.358 -11.541  13.017  1.00 10.00      B   
ATOM   4965  C   GLY   160      18.701 -10.084  13.235  1.00 10.00      B   
ATOM   4966  O   GLY   160      18.917  -9.341  12.276  1.00 10.00      B   
ATOM   4967  N   THR   161      18.749  -9.674  14.490  1.00 10.00      B   
ATOM   4968  HN  THR   161      18.562 -10.316  15.211  1.00 10.00      B   
ATOM   4969  CA  THR   161      19.069  -8.302  14.837  1.00 10.00      B   
ATOM   4970  CB  THR   161      17.821  -7.387  14.742  1.00 10.00      B   
ATOM   4971  OG1 THR   161      18.199  -6.011  14.892  1.00 10.00      B   
ATOM   4972  HG1 THR   161      19.099  -5.887  14.561  1.00 10.00      B   
ATOM   4973  CG2 THR   161      16.782  -7.749  15.793  1.00 10.00      B   
ATOM   4974  C   THR   161      19.670  -8.244  16.241  1.00 10.00      B   
ATOM   4975  O   THR   161      19.292  -9.023  17.120  1.00 10.00      B   
ATOM   4976  N   CYS   162      20.620  -7.344  16.440  1.00 10.00      B   
ATOM   4977  HN  CYS   162      20.881  -6.752  15.703  1.00 10.00      B   
ATOM   4978  CA  CYS   162      21.277  -7.190  17.730  1.00 10.00      B   
ATOM   4979  CB  CYS   162      22.545  -8.055  17.797  1.00 10.00      B   
ATOM   4980  SG  CYS   162      22.252  -9.838  17.688  1.00 10.00      B   
ATOM   4981  HG  CYS   162      21.041 -10.018  17.173  1.00 10.00      B   
ATOM   4982  C   CYS   162      21.630  -5.726  17.969  1.00 10.00      B   
ATOM   4983  O   CYS   162      21.551  -4.907  17.055  1.00 10.00      B   
ATOM   4984  N   GLN   163      22.010  -5.402  19.197  1.00 10.00      B   
ATOM   4985  HN  GLN   163      22.046  -6.099  19.887  1.00 10.00      B   
ATOM   4986  CA  GLN   163      22.385  -4.038  19.550  1.00 10.00      B   
ATOM   4987  CB  GLN   163      21.602  -3.568  20.776  1.00 10.00      B   
ATOM   4988  CG  GLN   163      20.715  -2.361  20.519  1.00 10.00      B   
ATOM   4989  CD  GLN   163      20.853  -1.308  21.599  1.00 10.00      B   
ATOM   4990  OE1 GLN   163      21.900  -1.196  22.236  1.00 10.00      B   
ATOM   4991  NE2 GLN   163      19.805  -0.527  21.812  1.00 10.00      B   
ATOM   4992 HE21 GLN   163      19.001  -0.672  21.266  1.00 10.00      B   
ATOM   4993 HE22 GLN   163      19.874   0.167  22.504  1.00 10.00      B   
ATOM   4994  C   GLN   163      23.883  -3.966  19.823  1.00 10.00      B   
ATOM   4995  O   GLN   163      24.389  -4.655  20.708  1.00 10.00      B   
ATOM   4996  N   ALA   164      24.584  -3.133  19.065  1.00 10.00      B   
ATOM   4997  HN  ALA   164      24.118  -2.587  18.393  1.00 10.00      B   
ATOM   4998  CA  ALA   164      26.027  -2.989  19.219  1.00 10.00      B   
ATOM   4999  CB  ALA   164      26.750  -3.932  18.266  1.00 10.00      B   
ATOM   5000  C   ALA   164      26.456  -1.548  18.966  1.00 10.00      B   
ATOM   5001  O   ALA   164      25.617  -0.658  18.813  1.00 10.00      B   
ATOM   5002  N   SER   165      27.759  -1.318  18.950  1.00 10.00      B   
ATOM   5003  HN  SER   165      28.382  -2.058  19.124  1.00 10.00      B   
ATOM   5004  CA  SER   165      28.289   0.012  18.704  1.00 10.00      B   
ATOM   5005  CB  SER   165      29.498   0.272  19.605  1.00 10.00      B   
ATOM   5006  OG  SER   165      29.277  -0.238  20.910  1.00 10.00      B   
ATOM   5007  HG  SER   165      30.021  -0.004  21.472  1.00 10.00      B   
ATOM   5008  C   SER   165      28.674   0.165  17.236  1.00 10.00      B   
ATOM   5009  O   SER   165      28.135   1.014  16.523  1.00 10.00      B   
ATOM   5010  N   ASP   166      29.589  -0.678  16.781  1.00 10.00      B   
ATOM   5011  HN  ASP   166      29.961  -1.352  17.387  1.00 10.00      B   
ATOM   5012  CA  ASP   166      30.045  -0.636  15.396  1.00 10.00      B   
ATOM   5013  CB  ASP   166      31.567  -0.813  15.311  1.00 10.00      B   
ATOM   5014  CG  ASP   166      32.350   0.309  15.960  1.00 10.00      B   
ATOM   5015  OD1 ASP   166      32.311   1.447  15.454  1.00 10.00      B   
ATOM   5016  OD2 ASP   166      33.027   0.050  16.980  1.00 10.00      B   
ATOM   5017  C   ASP   166      29.376  -1.743  14.593  1.00 10.00      B   
ATOM   5018  O   ASP   166      29.087  -2.812  15.133  1.00 10.00      B   
ATOM   5019  N   PRO   167      29.114  -1.503  13.296  1.00 10.00      B   
ATOM   5020  CA  PRO   167      28.491  -2.501  12.416  1.00 10.00      B   
ATOM   5021  CB  PRO   167      28.451  -1.815  11.044  1.00 10.00      B   
ATOM   5022  CG  PRO   167      29.390  -0.662  11.152  1.00 10.00      B   
ATOM   5023  CD  PRO   167      29.383  -0.241  12.591  1.00 10.00      B   
ATOM   5024  C   PRO   167      29.326  -3.777  12.352  1.00 10.00      B   
ATOM   5025  O   PRO   167      28.789  -4.884  12.339  1.00 10.00      B   
ATOM   5026  N   GLN   168      30.645  -3.607  12.336  1.00 10.00      B   
ATOM   5027  HN  GLN   168      31.002  -2.697  12.337  1.00 10.00      B   
ATOM   5028  CA  GLN   168      31.571  -4.730  12.294  1.00 10.00      B   
ATOM   5029  CB  GLN   168      33.015  -4.220  12.257  1.00 10.00      B   
ATOM   5030  CG  GLN   168      34.065  -5.306  12.067  1.00 10.00      B   
ATOM   5031  CD  GLN   168      35.479  -4.777  12.219  1.00 10.00      B   
ATOM   5032  OE1 GLN   168      35.753  -3.613  11.935  1.00 10.00      B   
ATOM   5033  NE2 GLN   168      36.387  -5.628  12.667  1.00 10.00      B   
ATOM   5034 HE21 GLN   168      36.105  -6.542  12.873  1.00 10.00      B   
ATOM   5035 HE22 GLN   168      37.305  -5.305  12.777  1.00 10.00      B   
ATOM   5036  C   GLN   168      31.369  -5.623  13.513  1.00 10.00      B   
ATOM   5037  O   GLN   168      31.322  -6.845  13.397  1.00 10.00      B   
ATOM   5038  N   LYS   169      31.222  -4.993  14.675  1.00 10.00      B   
ATOM   5039  HN  LYS   169      31.241  -4.015  14.690  1.00 10.00      B   
ATOM   5040  CA  LYS   169      31.021  -5.714  15.925  1.00 10.00      B   
ATOM   5041  CB  LYS   169      31.040  -4.744  17.107  1.00 10.00      B   
ATOM   5042  CG  LYS   169      32.431  -4.238  17.453  1.00 10.00      B   
ATOM   5043  CD  LYS   169      32.377  -3.055  18.406  1.00 10.00      B   
ATOM   5044  CE  LYS   169      33.773  -2.647  18.849  1.00 10.00      B   
ATOM   5045  NZ  LYS   169      33.838  -1.212  19.229  1.00 10.00      B   
ATOM   5046  HZ1 LYS   169      33.228  -1.028  20.052  1.00 10.00      B   
ATOM   5047  HZ2 LYS   169      33.520  -0.612  18.433  1.00 10.00      B   
ATOM   5048  HZ3 LYS   169      34.814  -0.950  19.470  1.00 10.00      B   
ATOM   5049  C   LYS   169      29.715  -6.502  15.899  1.00 10.00      B   
ATOM   5050  O   LYS   169      29.620  -7.583  16.480  1.00 10.00      B   
ATOM   5051  N   ALA   170      28.714  -5.956  15.220  1.00 10.00      B   
ATOM   5052  HN  ALA   170      28.848  -5.086  14.789  1.00 10.00      B   
ATOM   5053  CA  ALA   170      27.422  -6.616  15.104  1.00 10.00      B   
ATOM   5054  CB  ALA   170      26.371  -5.640  14.596  1.00 10.00      B   
ATOM   5055  C   ALA   170      27.529  -7.820  14.174  1.00 10.00      B   
ATOM   5056  O   ALA   170      26.941  -8.871  14.429  1.00 10.00      B   
ATOM   5057  N   LEU   171      28.308  -7.665  13.109  1.00 10.00      B   
ATOM   5058  HN  LEU   171      28.761  -6.804  12.969  1.00 10.00      B   
ATOM   5059  CA  LEU   171      28.502  -8.734  12.137  1.00 10.00      B   
ATOM   5060  CB  LEU   171      29.208  -8.209  10.885  1.00 10.00      B   
ATOM   5061  CG  LEU   171      28.453  -7.146  10.084  1.00 10.00      B   
ATOM   5062  CD1 LEU   171      29.298  -6.653   8.923  1.00 10.00      B   
ATOM   5063  CD2 LEU   171      27.124  -7.690   9.586  1.00 10.00      B   
ATOM   5064  C   LEU   171      29.286  -9.897  12.740  1.00 10.00      B   
ATOM   5065  O   LEU   171      29.128 -11.044  12.326  1.00 10.00      B   
ATOM   5066  N   LEU   172      30.122  -9.600  13.730  1.00 10.00      B   
ATOM   5067  HN  LEU   172      30.210  -8.664  14.017  1.00 10.00      B   
ATOM   5068  CA  LEU   172      30.925 -10.625  14.393  1.00 10.00      B   
ATOM   5069  CB  LEU   172      32.001  -9.982  15.275  1.00 10.00      B   
ATOM   5070  CG  LEU   172      32.954  -8.998  14.591  1.00 10.00      B   
ATOM   5071  CD1 LEU   172      33.914  -8.397  15.604  1.00 10.00      B   
ATOM   5072  CD2 LEU   172      33.722  -9.673  13.466  1.00 10.00      B   
ATOM   5073  C   LEU   172      30.051 -11.551  15.237  1.00 10.00      B   
ATOM   5074  O   LEU   172      30.510 -12.577  15.735  1.00 10.00      B   
ATOM   5075  N   ASN   173      28.786 -11.187  15.386  1.00 10.00      B   
ATOM   5076  HN  ASN   173      28.469 -10.365  14.951  1.00 10.00      B   
ATOM   5077  CA  ASN   173      27.852 -11.978  16.173  1.00 10.00      B   
ATOM   5078  CB  ASN   173      26.776 -11.076  16.788  1.00 10.00      B   
ATOM   5079  CG  ASN   173      27.140 -10.600  18.180  1.00 10.00      B   
ATOM   5080  OD1 ASN   173      26.771 -11.222  19.175  1.00 10.00      B   
ATOM   5081  ND2 ASN   173      27.866  -9.496  18.264  1.00 10.00      B   
ATOM   5082 HD21 ASN   173      28.130  -9.045  17.432  1.00 10.00      B   
ATOM   5083 HD22 ASN   173      28.118  -9.176  19.156  1.00 10.00      B   
ATOM   5084  C   ASN   173      27.207 -13.080  15.342  1.00 10.00      B   
ATOM   5085  O   ASN   173      26.448 -13.897  15.867  1.00 10.00      B   
ATOM   5086  N   TYR   174      27.504 -13.099  14.046  1.00 10.00      B   
ATOM   5087  HN  TYR   174      28.123 -12.426  13.684  1.00 10.00      B   
ATOM   5088  CA  TYR   174      26.948 -14.102  13.146  1.00 10.00      B   
ATOM   5089  CB  TYR   174      25.875 -13.486  12.242  1.00 10.00      B   
ATOM   5090  CG  TYR   174      24.614 -13.077  12.973  1.00 10.00      B   
ATOM   5091  CD1 TYR   174      24.430 -11.767  13.401  1.00 10.00      B   
ATOM   5092  CD2 TYR   174      23.610 -13.998  13.236  1.00 10.00      B   
ATOM   5093  CE1 TYR   174      23.282 -11.389  14.071  1.00 10.00      B   
ATOM   5094  CE2 TYR   174      22.457 -13.627  13.905  1.00 10.00      B   
ATOM   5095  CZ  TYR   174      22.298 -12.321  14.320  1.00 10.00      B   
ATOM   5096  OH  TYR   174      21.153 -11.949  14.989  1.00 10.00      B   
ATOM   5097  HH  TYR   174      20.975 -12.581  15.695  1.00 10.00      B   
ATOM   5098  C   TYR   174      28.046 -14.742  12.303  1.00 10.00      B   
ATOM   5099  O   TYR   174      28.817 -14.049  11.639  1.00 10.00      B   
ATOM   5100  N   GLU   175      28.119 -16.065  12.347  1.00 10.00      B   
ATOM   5101  HN  GLU   175      27.479 -16.559  12.902  1.00 10.00      B   
ATOM   5102  CA  GLU   175      29.118 -16.809  11.590  1.00 10.00      B   
ATOM   5103  CB  GLU   175      29.329 -18.191  12.213  1.00 10.00      B   
ATOM   5104  CG  GLU   175      30.113 -18.178  13.513  1.00 10.00      B   
ATOM   5105  CD  GLU   175      30.489 -19.573  13.963  1.00 10.00      B   
ATOM   5106  OE1 GLU   175      31.288 -20.233  13.270  1.00 10.00      B   
ATOM   5107  OE2 GLU   175      29.981 -20.024  15.014  1.00 10.00      B   
ATOM   5108  C   GLU   175      28.699 -16.957  10.127  1.00 10.00      B   
ATOM   5109  O   GLU   175      27.513 -16.847   9.800  1.00 10.00      B   
ATOM   5110  N   PRO   176      29.660 -17.208   9.221  1.00 10.00      B   
ATOM   5111  CA  PRO   176      31.080 -17.345   9.551  1.00 10.00      B   
ATOM   5112  CB  PRO   176      31.649 -18.160   8.376  1.00 10.00      B   
ATOM   5113  CG  PRO   176      30.509 -18.389   7.431  1.00 10.00      B   
ATOM   5114  CD  PRO   176      29.437 -17.402   7.791  1.00 10.00      B   
ATOM   5115  C   PRO   176      31.780 -15.988   9.635  1.00 10.00      B   
ATOM   5116  O   PRO   176      31.575 -15.116   8.792  1.00 10.00      B   
ATOM   5117  N   VAL   177      32.604 -15.819  10.655  1.00 10.00      B   
ATOM   5118  HN  VAL   177      32.738 -16.554  11.292  1.00 10.00      B   
ATOM   5119  CA  VAL   177      33.328 -14.573  10.852  1.00 10.00      B   
ATOM   5120  CB  VAL   177      33.524 -14.273  12.353  1.00 10.00      B   
ATOM   5121  CG1 VAL   177      34.335 -12.999  12.551  1.00 10.00      B   
ATOM   5122  CG2 VAL   177      32.179 -14.172  13.059  1.00 10.00      B   
ATOM   5123  C   VAL   177      34.690 -14.620  10.164  1.00 10.00      B   
ATOM   5124  O   VAL   177      35.537 -15.449  10.500  1.00 10.00      B   
ATOM   5125  N   GLY   178      34.889 -13.735   9.195  1.00 10.00      B   
ATOM   5126  HN  GLY   178      34.168 -13.118   8.955  1.00 10.00      B   
ATOM   5127  CA  GLY   178      36.152 -13.682   8.483  1.00 10.00      B   
ATOM   5128  C   GLY   178      35.978 -13.354   7.014  1.00 10.00      B   
ATOM   5129  O   GLY   178      35.953 -14.250   6.170  1.00 10.00      B   
ATOM   5130  N   GLY   179      35.851 -12.073   6.705  1.00 10.00      B   
ATOM   5131  HN  GLY   179      35.880 -11.398   7.419  1.00 10.00      B   
ATOM   5132  CA  GLY   179      35.679 -11.655   5.327  1.00 10.00      B   
ATOM   5133  C   GLY   179      35.800 -10.156   5.171  1.00 10.00      B   
ATOM   5134  O   GLY   179      35.987  -9.442   6.156  1.00 10.00      B   
ATOM   5135  N   ASP   180      35.703  -9.675   3.940  1.00 10.00      B   
ATOM   5136  HN  ASP   180      35.564 -10.296   3.192  1.00 10.00      B   
ATOM   5137  CA  ASP   180      35.798  -8.243   3.672  1.00 10.00      B   
ATOM   5138  CB  ASP   180      36.262  -7.983   2.237  1.00 10.00      B   
ATOM   5139  CG  ASP   180      37.716  -8.348   2.005  1.00 10.00      B   
ATOM   5140  OD1 ASP   180      37.980  -9.263   1.195  1.00 10.00      B   
ATOM   5141  OD2 ASP   180      38.601  -7.712   2.617  1.00 10.00      B   
ATOM   5142  C   ASP   180      34.457  -7.565   3.922  1.00 10.00      B   
ATOM   5143  O   ASP   180      33.408  -8.102   3.562  1.00 10.00      B   
ATOM   5144  N   ILE   181      34.489  -6.390   4.540  1.00 10.00      B   
ATOM   5145  HN  ILE   181      35.356  -6.007   4.800  1.00 10.00      B   
ATOM   5146  CA  ILE   181      33.268  -5.653   4.847  1.00 10.00      B   
ATOM   5147  CB  ILE   181      33.068  -5.500   6.376  1.00 10.00      B   
ATOM   5148  CG1 ILE   181      33.289  -6.838   7.087  1.00 10.00      B   
ATOM   5149  CG2 ILE   181      31.684  -4.948   6.690  1.00 10.00      B   
ATOM   5150  CD1 ILE   181      33.201  -6.764   8.596  1.00 10.00      B   
ATOM   5151  C   ILE   181      33.275  -4.263   4.212  1.00 10.00      B   
ATOM   5152  O   ILE   181      34.314  -3.610   4.133  1.00 10.00      B   
ATOM   5153  N   TYR   182      32.110  -3.842   3.740  1.00 10.00      B   
ATOM   5154  HN  TYR   182      31.333  -4.450   3.795  1.00 10.00      B   
ATOM   5155  CA  TYR   182      31.923  -2.528   3.137  1.00 10.00      B   
ATOM   5156  CB  TYR   182      31.600  -2.658   1.643  1.00 10.00      B   
ATOM   5157  CG  TYR   182      32.801  -2.945   0.763  1.00 10.00      B   
ATOM   5158  CD1 TYR   182      33.301  -4.234   0.633  1.00 10.00      B   
ATOM   5159  CD2 TYR   182      33.430  -1.925   0.061  1.00 10.00      B   
ATOM   5160  CE1 TYR   182      34.395  -4.499  -0.169  1.00 10.00      B   
ATOM   5161  CE2 TYR   182      34.523  -2.182  -0.745  1.00 10.00      B   
ATOM   5162  CZ  TYR   182      35.003  -3.469  -0.855  1.00 10.00      B   
ATOM   5163  OH  TYR   182      36.094  -3.729  -1.653  1.00 10.00      B   
ATOM   5164  HH  TYR   182      36.718  -2.996  -1.592  1.00 10.00      B   
ATOM   5165  C   TYR   182      30.772  -1.835   3.858  1.00 10.00      B   
ATOM   5166  O   TYR   182      29.620  -2.246   3.730  1.00 10.00      B   
ATOM   5167  N   SER   183      31.077  -0.802   4.628  1.00 10.00      B
[truncated: 28,187 more chars]
