# Supplementary material for: Large-scale discovery of protein interactions at residue resolution using co-evolution calculated from genomic sequences
Source: Nat Commun. 2021 Mar 2;12:1396. doi: 10.1038/s41467-021-21636-z (PMC7925567; doi:10.1038/s41467-021-21636-z)
Supplement: Supplementary file 12 — Supplementary Data 10 [file 41467_2021_21636_MOESM12_ESM.zip › supplementary/allpdb0172_CASC_CAS5/models/structures_haddock-sorted.stat]

#struc haddock-score rmsd_all Einter Enb Evdw+0.1Eelec Evdw Eelec Eair Ecdih Ecoup Esani Evean Edani #NOEviol #Dihedviol #Jviol #Saniviol #veanviol #Daniviol bsa dH Edesolv
haddock_46w.pdb -81.71 0.000 -111.017 -513.264 -109.02 -64.1039 -449.16 402.247 0 0 0 0 0 4 0 0 0 0 0 2074.92 -160613 32.0012
haddock_51w.pdb -79.3254 0.612 -45.1495 -498.904 -107.445 -63.9493 -434.955 453.755 0 0 0 0 0 5 0 0 0 0 0 2067.42 -165539 26.2394
haddock_68w.pdb -79.2204 4.511 -159.773 -507.445 -97.543 -51.9983 -455.447 347.672 0 0 0 0 0 3 0 0 0 0 0 2038.91 -165206 29.1001
haddock_67w.pdb -78.7269 4.198 -140.946 -491.252 -96.1452 -52.2445 -439.007 350.306 0 0 0 0 0 3 0 0 0 0 0 2151.01 -160320 26.2884
haddock_13w.pdb -76.2653 0.548 -110.024 -526.301 -108.295 -61.8496 -464.451 416.277 0 0 0 0 0 4 0 0 0 0 0 2080.49 -165529 36.8468
haddock_63w.pdb -74.454 0.714 24.0143 -433.721 -102.489 -65.6853 -368.036 457.736 0 0 0 0 0 5 0 0 0 0 0 2005.98 -165493 19.0649
haddock_40w.pdb -73.7464 4.347 -134.473 -482.403 -93.7269 -50.5407 -431.862 347.929 0 0 0 0 0 3 0 0 0 0 0 2182.67 -160607 28.3738
haddock_47w.pdb -72.0823 0.652 -12.6081 -463.547 -109.362 -70.0083 -393.539 450.939 0 0 0 0 0 5 0 0 0 0 0 2007.96 -165644 31.5399
haddock_60w.pdb -72.0356 4.558 -59.5121 -411.384 -94.1816 -58.9369 -352.447 351.872 0 0 0 0 0 3 0 0 0 0 0 2052.93 -160446 22.2035
haddock_29w.pdb -70.7302 0.829 -39.3453 -507.637 -97.3616 -51.7755 -455.861 468.291 0 0 0 0 0 5 0 0 0 0 0 1888.37 -165591 25.3884
haddock_42w.pdb -68.9631 4.392 -144.528 -487.923 -85.814 -41.1352 -446.788 343.395 0 0 0 0 0 3 0 0 0 0 0 2154.14 -165462 27.1902
haddock_35w.pdb -68.5337 0.594 -26.5594 -427.318 -96.5663 -59.8161 -367.502 400.758 0 0 0 0 0 4 0 0 0 0 0 2009.25 -165529 24.707
haddock_17w.pdb -68.2198 0.592 33.2026 -419.07 -94.1659 -58.0655 -361.004 452.272 0 0 0 0 0 5 0 0 0 0 0 1944.99 -165636 16.8193
haddock_65w.pdb -65.2431 0.680 1.14908 -404.923 -87.1641 -51.8575 -353.066 406.072 0 0 0 0 0 4 0 0 0 0 0 2032.44 -165438 16.6204
haddock_43w.pdb -65.087 0.723 31.0116 -419.523 -89.0138 -52.2906 -367.232 450.535 0 0 0 0 0 5 0 0 0 0 0 1933.37 -165445 15.5965
haddock_18w.pdb -65.0231 0.613 -24.9752 -484.562 -97.2741 -54.2421 -430.32 459.587 0 0 0 0 0 5 0 0 0 0 0 1906.57 -165578 29.3243
haddock_66w.pdb -62.3402 0.699 -106.477 -507.781 -102.627 -57.6105 -450.17 401.304 0 0 0 0 0 4 0 0 0 0 0 2068.06 -165685 45.1739
haddock_39w.pdb -62.2045 0.664 -84.8867 -528.06 -115.323 -69.4632 -458.597 443.173 0 0 0 0 0 5 0 0 0 0 0 2029.07 -165748 54.6608
haddock_56w.pdb -61.1586 0.744 -8.23966 -459.548 -90.8325 -49.8641 -409.684 451.309 0 0 0 0 0 5 0 0 0 0 0 1909.81 -160622 25.5114
haddock_59w.pdb -60.7925 4.467 3.1408 -375.032 -89.2184 -57.4613 -317.571 378.173 0 0 0 0 0 4 0 0 0 0 0 2151.26 -160306 22.3657
haddock_64w.pdb -60.6113 0.609 -61.734 -508.862 -109.531 -65.1611 -443.701 447.128 0 0 0 0 0 5 0 0 0 0 0 2098.11 -165646 48.5772
haddock_69w.pdb -59.9078 4.456 0.933898 -348.468 -84.112 -54.7391 -293.729 349.402 0 0 0 0 0 3 0 0 0 0 0 2099.18 -160489 18.6369
haddock_2w.pdb -58.3842 6.919 -95.4172 -444.637 -82.0672 -41.7817 -402.855 349.22 0 0 0 0 0 3 0 0 0 0 0 1974.21 -160561 29.0465
haddock_48w.pdb -57.2751 0.689 28.6188 -431.821 -95.3651 -57.9811 -373.84 460.44 0 0 0 0 0 5 0 0 0 0 0 2028.21 -165512 29.43
haddock_55w.pdb -57.0832 0.690 22.1883 -430.871 -96.7154 -59.587 -371.284 453.059 0 0 0 0 0 5 0 0 0 0 0 1929.77 -165574 31.4547
haddock_34w.pdb -56.5206 0.648 87.8262 -374.026 -92.4068 -61.1158 -312.91 461.852 0 0 0 0 0 5 0 0 0 0 0 1913.64 -165605 20.992
haddock_25w.pdb -53.9173 5.544 -11.5105 -400.71 -82.3477 -46.9741 -353.736 389.199 0 0 0 0 0 3 0 0 0 0 0 1868.52 -165513 24.8841
haddock_52w.pdb -53.4669 0.737 -30.9799 -495.781 -103.323 -59.7168 -436.064 464.801 0 0 0 0 0 5 0 0 0 0 0 2040.73 -165597 46.9826
haddock_41w.pdb -52.7219 0.802 147.717 -311.05 -86.4437 -61.4874 -249.563 458.768 0 0 0 0 0 5 0 0 0 0 0 1825.57 -165327 12.8013
haddock_93w.pdb -52.52626 19.623 195.359 -340.614 -85.5012 -57.1553 -283.459 535.973 0 0 0 0 0 4 0 0 0 0 0 1869.99 -160090 7.72354
haddock_54w.pdb -51.9354 4.449 -45.4268 -396.551 -91.603 -57.7199 -338.831 351.124 0 0 0 0 0 3 0 0 0 0 0 2134.1 -160531 38.4383
haddock_37w.pdb -51.2163 0.622 -20.4915 -475.136 -92.5848 -50.0791 -425.057 454.645 0 0 0 0 0 5 0 0 0 0 0 2034.4 -165593 38.4097
haddock_53w.pdb -50.4373 0.583 5.40838 -450.768 -100.412 -61.4832 -389.285 456.177 0 0 0 0 0 5 0 0 0 0 0 2053.75 -165481 43.2852
haddock_27w.pdb -50.1732 0.730 83.354 -334.797 -83.9299 -56.0558 -278.741 418.15 0 0 0 0 0 4 0 0 0 0 0 2063.05 -165303 19.8158
haddock_32w.pdb -49.3134 0.802 31.8788 -439.875 -86.9304 -47.7143 -392.161 471.754 0 0 0 0 0 5 0 0 0 0 0 1824.86 -165592 29.6577
haddock_73w.pdb -48.5431 17.620 165.208 -365.507 -86.0055 -54.9498 -310.557 530.715 0 0 0 0 0 4 0 0 0 0 0 2031.8 -165097 15.4466
haddock_79w.pdb -47.2347 3.433 47.7206 -395.981 -86.8738 -52.5286 -343.452 443.701 0 0 0 0 0 4 0 0 0 0 0 2000.1 -155752 29.6142
haddock_98w.pdb -44.93784 2.634 120.418 -272.12 -55.8401 -31.809 -240.311 392.538 0 0 0 0 0 4 0 0 0 0 0 1428.63 -165498 -4.32044
haddock_50w.pdb -43.9859 0.722 83.4533 -367.233 -82.745 -51.1352 -316.098 450.687 0 0 0 0 0 5 0 0 0 0 0 1804.89 -165555 25.3002
haddock_85w.pdb -43.6123 2.609 20.432 -357.083 -63.0098 -30.335 -326.748 377.515 0 0 0 0 0 4 0 0 0 0 0 1546.54 -160660 14.3208
haddock_86w.pdb -42.5027 2.595 13.5179 -375.817 -70.9076 -37.0288 -338.788 389.335 0 0 0 0 0 4 0 0 0 0 0 1555.24 -160537 23.3502
haddock_57w.pdb -40.4652 0.737 49.0735 -414.077 -88.1359 -51.9202 -362.157 463.151 0 0 0 0 0 5 0 0 0 0 0 1902.01 -165539 37.5713
haddock_3w.pdb -35.9981 6.742 15.8227 -379.873 -68.5085 -33.9124 -345.961 395.696 0 0 0 0 0 4 0 0 0 0 0 1734.72 -165255 27.5369
haddock_33w.pdb -35.8159 0.622 81.8445 -374.249 -92.2442 -60.9103 -313.339 456.094 0 0 0 0 0 5 0 0 0 0 0 1899.64 -165520 42.1528
haddock_21w.pdb -35.297 5.496 19.6761 -361.294 -70.372 -38.0473 -323.247 380.97 0 0 0 0 0 3 0 0 0 0 0 1828.55 -165401 29.3027
haddock_95w.pdb -34.96107 2.786 122.798 -308.934 -57.4413 -29.4977 -279.436 431.732 0 0 0 0 0 5 0 0 0 0 0 1361.84 -165613 7.25063
haddock_90w.pdb -34.1564 2.301 21.6186 -330.235 -61.4125 -31.5433 -298.692 351.854 0 0 0 0 0 3 0 0 0 0 0 1667.25 -160332 21.9399
haddock_94w.pdb -33.8337 2.711 75.9064 -331.359 -62.4782 -32.6026 -298.756 407.265 0 0 0 0 0 4 0 0 0 0 0 1387.5 -160537 17.7936
haddock_4w.pdb -32.6604 6.669 37.8024 -351.418 -64.1783 -32.2628 -319.155 389.22 0 0 0 0 0 4 0 0 0 0 0 1635.89 -165163 24.5114
haddock_30w.pdb -32.5364 5.637 62.2112 -326.239 -76.4896 -48.7397 -277.499 388.45 0 0 0 0 0 3 0 0 0 0 0 1644.32 -170198 32.8581
haddock_61w.pdb -31.6573 5.083 97.901 -316.627 -55.2315 -26.1875 -290.44 414.528 0 0 0 0 0 4 0 0 0 0 0 1380.92 -170582 11.1654
haddock_88w.pdb -31.5175 2.636 42.9025 -362.834 -63.1094 -29.8067 -333.027 405.736 0 0 0 0 0 4 0 0 0 0 0 1481.81 -160537 24.321
haddock_45w.pdb -30.3488 0.639 108.057 -358.006 -85.8346 -55.5933 -302.413 466.063 0 0 0 0 0 5 0 0 0 0 0 1925.16 -165672 39.1208
haddock_83w.pdb -30.1782 3.623 149.634 -330.015 -77.0342 -48.9252 -281.09 479.65 0 0 0 0 0 5 0 0 0 0 0 1715.49 -155680 27
haddock_49w.pdb -29.6875 0.890 109.721 -365.277 -75.8878 -43.7334 -321.544 474.999 0 0 0 0 0 5 0 0 0 0 0 1682.56 -165469 30.8548
haddock_15w.pdb -28.9122 5.390 65.2971 -364.765 -67.3357 -34.288 -330.477 430.062 0 0 0 0 0 4 0 0 0 0 0 1596.23 -165565 28.465
haddock_44w.pdb -28.036 0.775 225.22 -246.552 -75.3252 -56.3 -190.252 471.771 0 0 0 0 0 5 0 0 0 0 0 1856.31 -165599 19.1373
haddock_22w.pdb -27.7182 5.349 19.8066 -370.281 -66.7134 -32.9837 -337.297 390.087 0 0 0 0 0 3 0 0 0 0 0 1776.38 -165367 33.7162
haddock_8w.pdb -27.5108 5.579 74.9258 -305.674 -65.9571 -39.3219 -266.352 380.6 0 0 0 0 0 3 0 0 0 0 0 1688.56 -165323 27.0215
haddock_36w.pdb -27.44 5.525 69.5702 -320.356 -80.0928 -53.3969 -266.959 389.926 0 0 0 0 0 3 0 0 0 0 0 1848.38 -170172 40.3561
haddock_14w.pdb -27.2274 5.506 69.7467 -312.493 -72.2005 -45.5013 -266.992 382.24 0 0 0 0 0 3 0 0 0 0 0 1715.94 -165356 33.4483
haddock_38w.pdb -27.1731 0.692 139.878 -314.519 -83.182 -57.4779 -257.041 454.396 0 0 0 0 0 5 0 0 0 0 0 1917.27 -165499 36.2734
haddock_5w.pdb -26.6189 6.736 67.1019 -309.862 -67.5129 -40.5852 -269.277 376.964 0 0 0 0 0 4 0 0 0 0 0 1817.82 -165254 30.1253
haddock_89w.pdb -24.3942 3.384 149.134 -284.956 -72.1324 -48.4853 -236.471 434.09 0 0 0 0 0 4 0 0 0 0 0 1735.79 -160547 27.9763
haddock_80w.pdb -24.261 2.510 36.0245 -347.397 -60.2378 -28.3312 -319.066 383.422 0 0 0 0 0 4 0 0 0 0 0 1408.96 -165579 29.5412
haddock_70w.pdb -23.811 17.470 221.361 -308.75 -75.6912 -49.7958 -258.954 530.111 0 0 0 0 0 4 0 0 0 0 0 1889.19 -165067 24.7645
haddock_91w.pdb -23.514 2.263 53.1628 -356.682 -67.3821 -35.2377 -321.444 409.845 0 0 0 0 0 4 0 0 0 0 0 1449.73 -160616 35.028
haddock_84w.pdb -22.5327 2.386 59.5257 -330.675 -64.6685 -35.1122 -295.563 390.201 0 0 0 0 0 4 0 0 0 0 0 1483.05 -160703 32.672
haddock_100w.pdb -22.096 2.621 123.56 -280.825 -58.5164 -33.8155 -247.009 404.385 0 0 0 0 0 4 0 0 0 0 0 1439.46 -160585 20.6828
haddock_58w.pdb -21.8074 0.744 119.784 -347.838 -73.9996 -43.5731 -304.265 467.621 0 0 0 0 0 5 0 0 0 0 0 1703.54 -165620 35.8566
haddock_78w.pdb -21.3436 2.557 122.852 -283.879 -56.8301 -31.6025 -252.276 406.731 0 0 0 0 0 4 0 0 0 0 0 1439.46 -170479 20.041
haddock_62w.pdb -21.1609 0.787 110.921 -345.771 -80.032 -50.5054 -295.266 456.693 0 0 0 0 0 5 0 0 0 0 0 1864.23 -165430 42.7284
haddock_82w.pdb -20.90373 2.474 210.631 -190.678 -52.8317 -37.5155 -153.162 401.308 0 0 0 0 0 4 0 0 0 0 0 1395.89 -160503 7.11337
haddock_10w.pdb -20.8805 5.595 68.9815 -324.3 -65.2358 -36.4509 -287.849 393.282 0 0 0 0 0 3 0 0 0 0 0 1660.22 -165395 33.812
haddock_9w.pdb -20.3612 5.635 57.1604 -326.822 -63.402 -34.1331 -292.689 383.982 0 0 0 0 0 3 0 0 0 0 0 1549.45 -170347 33.9115
haddock_20w.pdb -19.7888 5.058 106.2 -325.191 -77.0504 -49.4792 -275.712 431.391 0 0 0 0 0 4 0 0 0 0 0 1734.14 -160411 41.6937
haddock_7w.pdb -19.5652 5.448 101.151 -295.351 -69.4962 -44.4012 -250.95 396.503 0 0 0 0 0 3 0 0 0 0 0 1585.8 -170327 35.3757
haddock_12w.pdb -19.1446 5.452 41.1202 -350.816 -66.8162 -35.2607 -315.555 391.936 0 0 0 0 0 3 0 0 0 0 0 1519.76 -165403 40.0335
haddock_99w.pdb -18.1316 2.438 105.788 -300.028 -63.181 -36.8647 -263.163 405.816 0 0 0 0 0 4 0 0 0 0 0 1569.7 -160577 30.7841
haddock_72w.pdb -17.3605 17.566 283.926 -270.115 -77.6421 -56.2562 -213.859 554.041 0 0 0 0 0 5 0 0 0 0 0 1939.22 -165042 26.2634
haddock_81w.pdb -16.2445 19.385 309.462 -248.402 -66.0081 -45.7421 -202.66 557.865 0 0 0 0 0 4 0 0 0 0 0 1754.9 -150286 14.2431
haddock_77w.pdb -12.5147 2.570 86.7151 -318.512 -59.8283 -31.0857 -287.426 405.227 0 0 0 0 0 4 0 0 0 0 0 1477.3 -160564 35.5335
haddock_31w.pdb -11.427 5.239 80.0133 -347.459 -64.1447 -32.6653 -314.794 427.473 0 0 0 0 0 4 0 0 0 0 0 1722.97 -165402 41.4498
haddock_16w.pdb -11.2249 5.622 93.4169 -300.249 -60.7894 -34.1828 -266.066 393.666 0 0 0 0 0 3 0 0 0 0 0 1549.91 -165351 36.8045
haddock_24w.pdb -10.6653 5.552 146.01 -255.294 -50.7309 -28.0017 -227.292 401.304 0 0 0 0 0 3 0 0 0 0 0 1420.68 -165319 22.6644
haddock_92w.pdb -10.5595 2.574 104.699 -297.242 -52.9861 -25.8466 -271.395 401.94 0 0 0 0 0 4 0 0 0 0 0 1353.67 -170492 29.3721
haddock_1w.pdb -9.4175 6.430 81.8246 -298.603 -65.1509 -39.2118 -259.391 380.428 0 0 0 0 0 4 0 0 0 0 0 1912.59 -160363 43.6297
haddock_11w.pdb -8.0776 5.592 114.406 -289.361 -60.7179 -35.3131 -254.048 403.767 0 0 0 0 0 3 0 0 0 0 0 1554.08 -165293 37.6684
haddock_75w.pdb -7.34347 10.928 308.682 -76.6647 -52.4654 -49.7766 -26.8881 385.347 0 0 0 0 0 3 0 0 0 0 0 1615.57 -160175 9.27605
haddock_76w.pdb -6.0334 2.607 108.201 -293.459 -56.1925 -29.8296 -263.629 401.659 0 0 0 0 0 4 0 0 0 0 0 1336.32 -165535 36.3561
haddock_97w.pdb -4.1071 2.471 112.795 -291.815 -57.8532 -31.8574 -259.958 404.61 0 0 0 0 0 4 0 0 0 0 0 1523.92 -160555 39.2809
haddock_23w.pdb -3.6358 5.387 77.2962 -316.174 -65.717 -37.8884 -278.286 393.471 0 0 0 0 0 3 0 0 0 0 0 1599.78 -165389 50.5627
haddock_6w.pdb -3.5039 5.592 93.3296 -295.717 -54.9542 -28.2028 -267.514 389.046 0 0 0 0 0 3 0 0 0 0 0 1500.03 -165440 39.2971
haddock_87w.pdb -2.0801 2.740 122.68 -282.437 -56.6774 -31.593 -250.844 405.117 0 0 0 0 0 4 0 0 0 0 0 1304.47 -165644 39.17
haddock_26w.pdb -0.5432 5.655 94.3891 -290.417 -65.523 -40.5348 -249.882 384.806 0 0 0 0 0 3 0 0 0 0 0 1778.82 -165417 51.4874
haddock_28w.pdb 3.5388 5.504 95.0734 -301.543 -55.9929 -28.7096 -272.833 396.616 0 0 0 0 0 3 0 0 0 0 0 1443.4 -165493 47.1534
haddock_19w.pdb 3.9116 5.479 167.568 -223.359 -52.7273 -33.7682 -189.591 390.928 0 0 0 0 0 3 0 0 0 0 0 1618.99 -165381 36.5052
haddock_96w.pdb 6.8905 2.462 158.429 -246.165 -49.7863 -27.9664 -218.199 404.594 0 0 0 0 0 4 0 0 0 0 0 1462.64 -160456 38.0373
haddock_71w.pdb 17.93076 7.586 320.878 -106.804 -37.2042 -29.4709 -77.3332 427.682 0 0 0 0 0 4 0 0 0 0 0 1309.17 -165448 20.1001
haddock_74w.pdb 20.528 6.388 339.06 -76.9596 -39.2667 -35.0786 -41.881 416.02 0 0 0 0 0 4 0 0 0 0 0 1316.22 -165568 22.3808
                      
