# Supplementary material for: Large-scale discovery of protein interactions at residue resolution using co-evolution calculated from genomic sequences
Source: Nat Commun. 2021 Mar 2;12:1396. doi: 10.1038/s41467-021-21636-z (PMC7925567; doi:10.1038/s41467-021-21636-z)
Supplement: Supplementary file 12 — Supplementary Data 10 [file 41467_2021_21636_MOESM12_ESM.zip › supplementary/allpdb0172_CASC_CAS5/models/haddock_top2_haddock_51w.pdb]

REMARK FILENAME="haddock_51w.pdb0"
REMARK ===============================================================
REMARK HADDOCK run for haddock
REMARK initial structure: haddock_51.pdb
REMARK final NOE weights: unambig 50 amb: 50
REMARK ===============================================================
REMARK            total,bonds,angles,improper,dihe,vdw,elec,air,cdih,coup,rdcs,vean,dani,xpcs,rg
REMARK energies: -45.1495, 0, 0, 0, 0, -63.9493, -434.955, 453.755, 0, 0, 0, 0, 0, 0, 0
REMARK ===============================================================
REMARK            bonds,angles,impropers,dihe,air,cdih,coup,rdcs,vean,dani,xpcs
REMARK rms-dev.: 0,0,0,0,13.4393,0,0, 0, 0, 0, 0
REMARK ===============================================================
REMARK               air,cdih,coup,rdcs,vean,dani,xpcs
REMARK               >0.3,>5,>1,>0,>5,>0.2,>0.2
REMARK violations.: 5, 0, 0, 0, 0, 0, 0
REMARK ===============================================================
REMARK                        CVpartition#,violations,rms
REMARK AIRs cross-validation: 2, 0, NaN
REMARK ===============================================================
REMARK NCS energy: 0
REMARK ===============================================================
REMARK Symmetry energy: 0
REMARK ===============================================================
REMARK Desolvation energy: 26.2394
REMARK Internal energy free molecules: 144341
REMARK Internal energy complex: -20725.4
REMARK Binding energy: -165539
REMARK ===============================================================
REMARK buried surface area: 2067.42
REMARK ===============================================================
REMARK water - chain1: 0 0 0
REMARK water - chain2: 0 0 0
REMARK water - chain3: 0 0 0
REMARK water - chain4: 0 0 0
REMARK water - chain5: 0 0 0
REMARK water - chain6: 0 0 0
REMARK ===============================================================
REMARK water - water: 0 0 0
REMARK ===============================================================
REMARK DATE:27-Jul-2020  06:55:03       created by user: he47
REMARK VERSION:1.3
ATOM      1  CB  MET A   1       4.787  -8.761  -1.877  1.00 10.00      A   
ATOM      2  CG  MET A   1       5.626  -8.894  -0.620  1.00 10.00      A   
ATOM      3  SD  MET A   1       5.008  -7.873   0.727  1.00 10.00      A   
ATOM      4  CE  MET A   1       6.132  -8.337   2.042  1.00 10.00      A   
ATOM      5  C   MET A   1       2.544  -8.847  -2.969  1.00 10.00      A   
ATOM      6  O   MET A   1       2.950  -9.197  -4.077  1.00 10.00      A   
ATOM      7  N   MET A   1       3.244 -10.650  -1.430  1.00 10.00      A   
ATOM      8  HT1 MET A   1       3.709 -10.869  -0.529  1.00 10.00      A   
ATOM      9  HT2 MET A   1       3.711 -11.190  -2.187  1.00 10.00      A   
ATOM     10  HT3 MET A   1       2.251 -10.946  -1.377  1.00 10.00      A   
ATOM     11  CA  MET A   1       3.327  -9.197  -1.711  1.00 10.00      A   
ATOM     12  N   SER A   2       1.425  -8.158  -2.798  1.00 10.00      A   
ATOM     13  HN  SER A   2       1.151  -7.904  -1.890  1.00 10.00      A   
ATOM     14  CA  SER A   2       0.588  -7.765  -3.924  1.00 10.00      A   
ATOM     15  CB  SER A   2      -0.673  -8.624  -3.958  1.00 10.00      A   
ATOM     16  OG  SER A   2      -0.358  -9.983  -3.709  1.00 10.00      A   
ATOM     17  HG  SER A   2      -0.278 -10.450  -4.550  1.00 10.00      A   
ATOM     18  C   SER A   2       0.223  -6.288  -3.818  1.00 10.00      A   
ATOM     19  O   SER A   2       0.333  -5.696  -2.745  1.00 10.00      A   
ATOM     20  N   ASN A   3      -0.200  -5.691  -4.924  1.00 10.00      A   
ATOM     21  HN  ASN A   3      -0.263  -6.206  -5.762  1.00 10.00      A   
ATOM     22  CA  ASN A   3      -0.558  -4.276  -4.928  1.00 10.00      A   
ATOM     23  CB  ASN A   3       0.197  -3.520  -6.025  1.00 10.00      A   
ATOM     24  CG  ASN A   3       1.449  -2.838  -5.509  1.00 10.00      A   
ATOM     25  OD1 ASN A   3       2.047  -3.273  -4.525  1.00 10.00      A   
ATOM     26  ND2 ASN A   3       1.860  -1.769  -6.173  1.00 10.00      A   
ATOM     27 HD21 ASN A   3       1.339  -1.477  -6.955  1.00 10.00      A   
ATOM     28 HD22 ASN A   3       2.671  -1.311  -5.860  1.00 10.00      A   
ATOM     29  C   ASN A   3      -2.056  -4.056  -5.076  1.00 10.00      A   
ATOM     30  O   ASN A   3      -2.532  -2.926  -4.966  1.00 10.00      A   
ATOM     31  N   PHE A   4      -2.800  -5.127  -5.314  1.00 10.00      A   
ATOM     32  HN  PHE A   4      -2.375  -6.007  -5.377  1.00 10.00      A   
ATOM     33  CA  PHE A   4      -4.242  -5.019  -5.482  1.00 10.00      A   
ATOM     34  CB  PHE A   4      -4.643  -5.312  -6.929  1.00 10.00      A   
ATOM     35  CG  PHE A   4      -4.205  -4.257  -7.905  1.00 10.00      A   
ATOM     36  CD1 PHE A   4      -3.025  -4.397  -8.613  1.00 10.00      A   
ATOM     37  CD2 PHE A   4      -4.974  -3.127  -8.114  1.00 10.00      A   
ATOM     38  CE1 PHE A   4      -2.620  -3.431  -9.514  1.00 10.00      A   
ATOM     39  CE2 PHE A   4      -4.577  -2.156  -9.013  1.00 10.00      A   
ATOM     40  CZ  PHE A   4      -3.397  -2.308  -9.714  1.00 10.00      A   
ATOM     41  C   PHE A   4      -4.995  -5.934  -4.524  1.00 10.00      A   
ATOM     42  O   PHE A   4      -4.860  -7.159  -4.576  1.00 10.00      A   
ATOM     43  N   ILE A   5      -5.788  -5.328  -3.656  1.00 10.00      A   
ATOM     44  HN  ILE A   5      -5.855  -4.344  -3.679  1.00 10.00      A   
ATOM     45  CA  ILE A   5      -6.575  -6.065  -2.678  1.00 10.00      A   
ATOM     46  CB  ILE A   5      -6.750  -5.254  -1.381  1.00 10.00      A   
ATOM     47  CG1 ILE A   5      -5.419  -4.638  -0.951  1.00 10.00      A   
ATOM     48  CG2 ILE A   5      -7.313  -6.133  -0.275  1.00 10.00      A   
ATOM     49  CD1 ILE A   5      -5.561  -3.453  -0.023  1.00 10.00      A   
ATOM     50  C   ILE A   5      -7.955  -6.360  -3.245  1.00 10.00      A   
ATOM     51  O   ILE A   5      -8.721  -5.440  -3.533  1.00 10.00      A   
ATOM     52  N   ASN A   6      -8.266  -7.637  -3.407  1.00 10.00      A   
ATOM     53  HN  ASN A   6      -7.614  -8.326  -3.149  1.00 10.00      A   
ATOM     54  CA  ASN A   6      -9.554  -8.046  -3.946  1.00 10.00      A   
ATOM     55  CB  ASN A   6      -9.368  -9.110  -5.033  1.00 10.00      A   
ATOM     56  CG  ASN A   6      -8.817  -8.553  -6.333  1.00 10.00      A   
ATOM     57  OD1 ASN A   6      -9.569  -8.223  -7.248  1.00 10.00      A   
ATOM     58  ND2 ASN A   6      -7.501  -8.449  -6.426  1.00 10.00      A   
ATOM     59 HD21 ASN A   6      -6.959  -8.732  -5.658  1.00 10.00      A   
ATOM     60 HD22 ASN A   6      -7.124  -8.096  -7.256  1.00 10.00      A   
ATOM     61  C   ASN A   6     -10.452  -8.586  -2.840  1.00 10.00      A   
ATOM     62  O   ASN A   6     -10.236  -9.690  -2.333  1.00 10.00      A   
ATOM     63  N   ILE A   7     -11.455  -7.808  -2.465  1.00 10.00      A   
ATOM     64  HN  ILE A   7     -11.581  -6.935  -2.908  1.00 10.00      A   
ATOM     65  CA  ILE A   7     -12.381  -8.211  -1.414  1.00 10.00      A   
ATOM     66  CB  ILE A   7     -12.716  -7.038  -0.467  1.00 10.00      A   
ATOM     67  CG1 ILE A   7     -11.438  -6.296  -0.065  1.00 10.00      A   
ATOM     68  CG2 ILE A   7     -13.444  -7.547   0.768  1.00 10.00      A   
ATOM     69  CD1 ILE A   7     -11.688  -4.989   0.654  1.00 10.00      A   
ATOM     70  C   ILE A   7     -13.674  -8.753  -2.018  1.00 10.00      A   
ATOM     71  O   ILE A   7     -14.361  -8.060  -2.767  1.00 10.00      A   
ATOM     72  N   HIS A   8     -13.992  -9.998  -1.694  1.00 10.00      A   
ATOM     73  HN  HIS A   8     -13.401 -10.500  -1.085  1.00 10.00      A   
ATOM     74  CA  HIS A   8     -15.202 -10.642  -2.195  1.00 10.00      A   
ATOM     75  CB  HIS A   8     -14.854 -11.910  -2.985  1.00 10.00      A   
ATOM     76  CG  HIS A   8     -14.011 -11.668  -4.202  1.00 10.00      A   
ATOM     77  ND1 HIS A   8     -14.521 -11.638  -5.481  1.00 10.00      A   
ATOM     78  HD1 HIS A   8     -15.468 -11.781  -5.727  1.00 10.00      A   
ATOM     79  CD2 HIS A   8     -12.680 -11.439  -4.329  1.00 10.00      A   
ATOM     80  CE1 HIS A   8     -13.546 -11.404  -6.340  1.00 10.00      A   
ATOM     81  NE2 HIS A   8     -12.422 -11.279  -5.667  1.00 10.00      A   
ATOM     82  HE2 HIS A   8     -11.537 -11.106  -6.065  1.00 10.00      A   
ATOM     83  C   HIS A   8     -16.106 -10.991  -1.021  1.00 10.00      A   
ATOM     84  O   HIS A   8     -15.730 -11.785  -0.157  1.00 10.00      A   
ATOM     85  N   VAL A   9     -17.291 -10.403  -0.983  1.00 10.00      A   
ATOM     86  HN  VAL A   9     -17.557  -9.796  -1.711  1.00 10.00      A   
ATOM     87  CA  VAL A   9     -18.216 -10.646   0.116  1.00 10.00      A   
ATOM     88  CB  VAL A   9     -18.463  -9.363   0.942  1.00 10.00      A   
ATOM     89  CG1 VAL A   9     -19.047  -9.705   2.304  1.00 10.00      A   
ATOM     90  CG2 VAL A   9     -17.188  -8.548   1.091  1.00 10.00      A   
ATOM     91  C   VAL A   9     -19.562 -11.177  -0.363  1.00 10.00      A   
ATOM     92  O   VAL A   9     -20.150 -10.653  -1.310  1.00 10.00      A   
ATOM     93  N   LEU A  10     -20.036 -12.220   0.301  1.00 10.00      A   
ATOM     94  HN  LEU A  10     -19.503 -12.598   1.033  1.00 10.00      A   
ATOM     95  CA  LEU A  10     -21.326 -12.816  -0.007  1.00 10.00      A   
ATOM     96  CB  LEU A  10     -21.176 -14.305  -0.325  1.00 10.00      A   
ATOM     97  CG  LEU A  10     -20.899 -14.656  -1.786  1.00 10.00      A   
ATOM     98  CD1 LEU A  10     -20.589 -16.137  -1.925  1.00 10.00      A   
ATOM     99  CD2 LEU A  10     -22.087 -14.277  -2.658  1.00 10.00      A   
ATOM    100  C   LEU A  10     -22.234 -12.625   1.198  1.00 10.00      A   
ATOM    101  O   LEU A  10     -22.016 -13.234   2.248  1.00 10.00      A   
ATOM    102  N   ILE A  11     -23.236 -11.773   1.063  1.00 10.00      A   
ATOM    103  HN  ILE A  11     -23.383 -11.328   0.198  1.00 10.00      A   
ATOM    104  CA  ILE A  11     -24.133 -11.489   2.172  1.00 10.00      A   
ATOM    105  CB  ILE A  11     -23.803 -10.110   2.802  1.00 10.00      A   
ATOM    106  CG1 ILE A  11     -24.837  -9.708   3.861  1.00 10.00      A   
ATOM    107  CG2 ILE A  11     -23.669  -9.038   1.728  1.00 10.00      A   
ATOM    108  CD1 ILE A  11     -24.515  -8.410   4.575  1.00 10.00      A   
ATOM    109  C   ILE A  11     -25.601 -11.544   1.755  1.00 10.00      A   
ATOM    110  O   ILE A  11     -26.013 -10.906   0.781  1.00 10.00      A   
ATOM    111  N   SER A  12     -26.381 -12.332   2.482  1.00 10.00      A   
ATOM    112  HN  SER A  12     -25.990 -12.845   3.226  1.00 10.00      A   
ATOM    113  CA  SER A  12     -27.803 -12.459   2.214  1.00 10.00      A   
ATOM    114  CB  SER A  12     -28.308 -13.833   2.667  1.00 10.00      A   
ATOM    115  OG  SER A  12     -29.533 -14.166   2.032  1.00 10.00      A   
ATOM    116  HG  SER A  12     -29.434 -15.015   1.582  1.00 10.00      A   
ATOM    117  C   SER A  12     -28.547 -11.350   2.952  1.00 10.00      A   
ATOM    118  O   SER A  12     -27.985 -10.707   3.845  1.00 10.00      A   
ATOM    119  N   HIS A  13     -29.793 -11.104   2.579  1.00 10.00      A   
ATOM    120  HN  HIS A  13     -30.195 -11.633   1.855  1.00 10.00      A   
ATOM    121  CA  HIS A  13     -30.579 -10.063   3.225  1.00 10.00      A   
ATOM    122  CB  HIS A  13     -30.392  -8.715   2.531  1.00 10.00      A   
ATOM    123  CG  HIS A  13     -29.637  -7.724   3.361  1.00 10.00      A   
ATOM    124  ND1 HIS A  13     -28.463  -8.032   4.013  1.00 10.00      A   
ATOM    125  HD1 HIS A  13     -28.020  -8.914   4.011  1.00 10.00      A   
ATOM    126  CD2 HIS A  13     -29.893  -6.426   3.650  1.00 10.00      A   
ATOM    127  CE1 HIS A  13     -28.028  -6.971   4.662  1.00 10.00      A   
ATOM    128  NE2 HIS A  13     -28.877  -5.983   4.458  1.00 10.00      A   
ATOM    129  HE2 HIS A  13     -28.791  -5.077   4.821  1.00 10.00      A   
ATOM    130  C   HIS A  13     -32.051 -10.420   3.299  1.00 10.00      A   
ATOM    131  O   HIS A  13     -32.591 -11.075   2.402  1.00 10.00      A   
ATOM    132  N   SER A  14     -32.683  -9.988   4.380  1.00 10.00      A   
ATOM    133  HN  SER A  14     -32.175  -9.492   5.060  1.00 10.00      A   
ATOM    134  CA  SER A  14     -34.098 -10.231   4.607  1.00 10.00      A   
ATOM    135  CB  SER A  14     -34.405  -9.984   6.087  1.00 10.00      A   
ATOM    136  OG  SER A  14     -33.478 -10.677   6.907  1.00 10.00      A   
ATOM    137  HG  SER A  14     -33.013 -11.337   6.370  1.00 10.00      A   
ATOM    138  C   SER A  14     -34.949  -9.318   3.715  1.00 10.00      A   
ATOM    139  O   SER A  14     -34.428  -8.364   3.128  1.00 10.00      A   
ATOM    140  N   PRO A  15     -36.259  -9.610   3.583  1.00 10.00      A   
ATOM    141  CA  PRO A  15     -37.175  -8.806   2.760  1.00 10.00      A   
ATOM    142  CB  PRO A  15     -38.552  -9.405   3.066  1.00 10.00      A   
ATOM    143  CG  PRO A  15     -38.271 -10.796   3.511  1.00 10.00      A   
ATOM    144  CD  PRO A  15     -36.947 -10.751   4.217  1.00 10.00      A   
ATOM    145  C   PRO A  15     -37.148  -7.332   3.159  1.00 10.00      A   
ATOM    146  O   PRO A  15     -37.491  -6.985   4.289  1.00 10.00      A   
ATOM    147  N   SER A  16     -36.729  -6.480   2.227  1.00 10.00      A   
ATOM    148  HN  SER A  16     -36.463  -6.831   1.349  1.00 10.00      A   
ATOM    149  CA  SER A  16     -36.648  -5.043   2.463  1.00 10.00      A   
ATOM    150  CB  SER A  16     -35.590  -4.743   3.532  1.00 10.00      A   
ATOM    151  OG  SER A  16     -35.712  -3.421   4.029  1.00 10.00      A   
ATOM    152  HG  SER A  16     -35.880  -3.453   4.973  1.00 10.00      A   
ATOM    153  C   SER A  16     -36.306  -4.315   1.160  1.00 10.00      A   
ATOM    154  O   SER A  16     -36.419  -4.890   0.073  1.00 10.00      A   
ATOM    155  N   CYS A  17     -35.897  -3.057   1.281  1.00 10.00      A   
ATOM    156  HN  CYS A  17     -35.829  -2.669   2.183  1.00 10.00      A   
ATOM    157  CA  CYS A  17     -35.532  -2.234   0.135  1.00 10.00      A   
ATOM    158  CB  CYS A  17     -36.728  -1.391  -0.321  1.00 10.00      A   
ATOM    159  SG  CYS A  17     -36.454  -0.447  -1.840  1.00 10.00      A   
ATOM    160  HG  CYS A  17     -35.614  -1.139  -2.607  1.00 10.00      A   
ATOM    161  C   CYS A  17     -34.365  -1.330   0.516  1.00 10.00      A   
ATOM    162  O   CYS A  17     -34.548  -0.304   1.177  1.00 10.00      A   
ATOM    163  N   LEU A  18     -33.167  -1.723   0.103  1.00 10.00      A   
ATOM    164  HN  LEU A  18     -33.093  -2.545  -0.429  1.00 10.00      A   
ATOM    165  CA  LEU A  18     -31.956  -0.976   0.417  1.00 10.00      A   
ATOM    166  CB  LEU A  18     -30.714  -1.862   0.279  1.00 10.00      A   
ATOM    167  CG  LEU A  18     -30.460  -2.847   1.423  1.00 10.00      A   
ATOM    168  CD1 LEU A  18     -29.333  -3.803   1.067  1.00 10.00      A   
ATOM    169  CD2 LEU A  18     -30.140  -2.098   2.709  1.00 10.00      A   
ATOM    170  C   LEU A  18     -31.802   0.299  -0.409  1.00 10.00      A   
ATOM    171  O   LEU A  18     -31.363   1.327   0.112  1.00 10.00      A   
ATOM    172  N   ASN A  19     -32.159   0.254  -1.686  1.00 10.00      A   
ATOM    173  HN  ASN A  19     -32.532  -0.574  -2.060  1.00 10.00      A   
ATOM    174  CA  ASN A  19     -32.019   1.434  -2.536  1.00 10.00      A   
ATOM    175  CB  ASN A  19     -30.624   1.501  -3.166  1.00 10.00      A   
ATOM    176  CG  ASN A  19     -30.389   2.790  -3.933  1.00 10.00      A   
ATOM    177  OD1 ASN A  19     -30.600   2.854  -5.144  1.00 10.00      A   
ATOM    178  ND2 ASN A  19     -29.942   3.825  -3.235  1.00 10.00      A   
ATOM    179 HD21 ASN A  19     -29.791   3.706  -2.271  1.00 10.00      A   
ATOM    180 HD22 ASN A  19     -29.774   4.668  -3.709  1.00 10.00      A   
ATOM    181  C   ASN A  19     -33.100   1.514  -3.606  1.00 10.00      A   
ATOM    182  O   ASN A  19     -33.116   0.731  -4.557  1.00 10.00      A   
ATOM    183  N   ARG A  20     -34.003   2.468  -3.436  1.00 10.00      A   
ATOM    184  HN  ARG A  20     -33.935   3.053  -2.652  1.00 10.00      A   
ATOM    185  CA  ARG A  20     -35.090   2.673  -4.379  1.00 10.00      A   
ATOM    186  CB  ARG A  20     -36.398   2.947  -3.630  1.00 10.00      A   
ATOM    187  CG  ARG A  20     -36.425   4.266  -2.871  1.00 10.00      A   
ATOM    188  CD  ARG A  20     -37.327   4.187  -1.648  1.00 10.00      A   
ATOM    189  NE  ARG A  20     -36.701   3.439  -0.556  1.00 10.00      A   
ATOM    190  HE  ARG A  20     -36.073   2.720  -0.803  1.00 10.00      A   
ATOM    191  CZ  ARG A  20     -36.918   3.680   0.737  1.00 10.00      A   
ATOM    192  NH1 ARG A  20     -37.750   4.646   1.109  1.00 10.00      A   
ATOM    193 HH11 ARG A  20     -38.232   5.229   0.388  1.00 10.00      A   
ATOM    194 HH12 ARG A  20     -37.927   4.832   2.122  1.00 10.00      A   
ATOM    195  NH2 ARG A  20     -36.289   2.958   1.658  1.00 10.00      A   
ATOM    196 HH21 ARG A  20     -35.624   2.204   1.370  1.00 10.00      A   
ATOM    197 HH22 ARG A  20     -36.449   3.149   2.671  1.00 10.00      A   
ATOM    198  C   ARG A  20     -34.756   3.823  -5.328  1.00 10.00      A   
ATOM    199  O   ARG A  20     -33.907   4.663  -5.023  1.00 10.00      A   
ATOM    200  N   ASP A  21     -35.417   3.854  -6.473  1.00 10.00      A   
ATOM    201  HN  ASP A  21     -36.083   3.151  -6.665  1.00 10.00      A   
ATOM    202  CA  ASP A  21     -35.180   4.898  -7.461  1.00 10.00      A   
ATOM    203  CB  ASP A  21     -35.328   4.350  -8.889  1.00 10.00      A   
ATOM    204  CG  ASP A  21     -36.766   4.187  -9.350  1.00 10.00      A   
ATOM    205  OD1 ASP A  21     -37.664   4.042  -8.497  1.00 10.00      A   
ATOM    206  OD2 ASP A  21     -36.999   4.220 -10.576  1.00 10.00      A   
ATOM    207  C   ASP A  21     -36.084   6.110  -7.231  1.00 10.00      A   
ATOM    208  O   ASP A  21     -36.661   6.273  -6.151  1.00 10.00      A   
ATOM    209  N   ASP A  22     -36.207   6.955  -8.249  1.00 10.00      A   
ATOM    210  HN  ASP A  22     -35.735   6.763  -9.086  1.00 10.00      A   
ATOM    211  CA  ASP A  22     -37.027   8.162  -8.161  1.00 10.00      A   
ATOM    212  CB  ASP A  22     -36.644   9.155  -9.260  1.00 10.00      A   
ATOM    213  CG  ASP A  22     -35.799  10.297  -8.740  1.00 10.00      A   
ATOM    214  OD1 ASP A  22     -34.556  10.172  -8.746  1.00 10.00      A   
ATOM    215  OD2 ASP A  22     -36.374  11.324  -8.313  1.00 10.00      A   
ATOM    216  C   ASP A  22     -38.523   7.857  -8.225  1.00 10.00      A   
ATOM    217  O   ASP A  22     -39.354   8.723  -7.933  1.00 10.00      A   
ATOM    218  N   MET A  23     -38.867   6.630  -8.598  1.00 10.00      A   
ATOM    219  HN  MET A  23     -38.163   5.974  -8.808  1.00 10.00      A   
ATOM    220  CA  MET A  23     -40.264   6.224  -8.695  1.00 10.00      A   
ATOM    221  CB  MET A  23     -40.542   5.531 -10.033  1.00 10.00      A   
ATOM    222  CG  MET A  23     -40.584   6.469 -11.228  1.00 10.00      A   
ATOM    223  SD  MET A  23     -41.754   7.827 -11.013  1.00 10.00      A   
ATOM    224  CE  MET A  23     -43.290   6.925 -10.807  1.00 10.00      A   
ATOM    225  C   MET A  23     -40.641   5.304  -7.541  1.00 10.00      A   
ATOM    226  O   MET A  23     -41.710   4.688  -7.548  1.00 10.00      A   
ATOM    227  N   ASN A  24     -39.741   5.214  -6.562  1.00 10.00      A   
ATOM    228  HN  ASN A  24     -38.905   5.720  -6.647  1.00 10.00      A   
ATOM    229  CA  ASN A  24     -39.937   4.379  -5.374  1.00 10.00      A   
ATOM    230  CB  ASN A  24     -41.237   4.712  -4.624  1.00 10.00      A   
ATOM    231  CG  ASN A  24     -41.026   5.690  -3.480  1.00 10.00      A   
ATOM    232  OD1 ASN A  24     -39.902   5.912  -3.036  1.00 10.00      A   
ATOM    233  ND2 ASN A  24     -42.109   6.268  -2.980  1.00 10.00      A   
ATOM    234 HD21 ASN A  24     -42.980   6.039  -3.371  1.00 10.00      A   
ATOM    235 HD22 ASN A  24     -41.997   6.903  -2.241  1.00 10.00      A   
ATOM    236  C   ASN A  24     -39.853   2.891  -5.696  1.00 10.00      A   
ATOM    237  O   ASN A  24     -40.349   2.054  -4.942  1.00 10.00      A   
ATOM    238  N   MET A  25     -39.215   2.563  -6.807  1.00 10.00      A   
ATOM    239  HN  MET A  25     -38.824   3.273  -7.372  1.00 10.00      A   
ATOM    240  CA  MET A  25     -39.056   1.177  -7.212  1.00 10.00      A   
ATOM    241  CB  MET A  25     -39.308   1.022  -8.716  1.00 10.00      A   
ATOM    242  CG  MET A  25     -40.735   1.309  -9.151  1.00 10.00      A   
ATOM    243  SD  MET A  25     -40.960   1.180 -10.938  1.00 10.00      A   
ATOM    244  CE  MET A  25     -40.480  -0.524 -11.224  1.00 10.00      A   
ATOM    245  C   MET A  25     -37.646   0.721  -6.888  1.00 10.00      A   
ATOM    246  O   MET A  25     -36.717   1.526  -6.912  1.00 10.00      A   
ATOM    247  N   GLN A  26     -37.480  -0.552  -6.580  1.00 10.00      A   
ATOM    248  HN  GLN A  26     -38.259  -1.160  -6.578  1.00 10.00      A   
ATOM    249  CA  GLN A  26     -36.160  -1.072  -6.264  1.00 10.00      A   
ATOM    250  CB  GLN A  26     -36.249  -2.449  -5.602  1.00 10.00      A   
ATOM    251  CG  GLN A  26     -34.908  -3.148  -5.440  1.00 10.00      A   
ATOM    252  CD  GLN A  26     -33.948  -2.388  -4.544  1.00 10.00      A   
ATOM    253  OE1 GLN A  26     -34.329  -1.881  -3.486  1.00 10.00      A   
ATOM    254  NE2 GLN A  26     -32.698  -2.280  -4.976  1.00 10.00      A   
ATOM    255 HE21 GLN A  26     -32.466  -2.691  -5.838  1.00 10.00      A   
ATOM    256 HE22 GLN A  26     -32.057  -1.788  -4.423  1.00 10.00      A   
ATOM    257  C   GLN A  26     -35.311  -1.133  -7.528  1.00 10.00      A   
ATOM    258  O   GLN A  26     -35.744  -1.667  -8.550  1.00 10.00      A   
ATOM    259  N   LYS A  27     -34.113  -0.564  -7.458  1.00 10.00      A   
ATOM    260  HN  LYS A  27     -33.830  -0.145  -6.619  1.00 10.00      A   
ATOM    261  CA  LYS A  27     -33.209  -0.551  -8.596  1.00 10.00      A   
ATOM    262  CB  LYS A  27     -32.065   0.440  -8.387  1.00 10.00      A   
ATOM    263  CG  LYS A  27     -32.441   1.883  -8.678  1.00 10.00      A   
ATOM    264  CD  LYS A  27     -31.212   2.734  -8.953  1.00 10.00      A   
ATOM    265  CE  LYS A  27     -31.605   4.144  -9.363  1.00 10.00      A   
ATOM    266  NZ  LYS A  27     -30.420   5.017  -9.580  1.00 10.00      A   
ATOM    267  HZ1 LYS A  27     -30.702   6.017  -9.527  1.00 10.00      A   
ATOM    268  HZ2 LYS A  27     -30.007   4.838 -10.514  1.00 10.00      A   
ATOM    269  HZ3 LYS A  27     -29.700   4.836  -8.851  1.00 10.00      A   
ATOM    270  C   LYS A  27     -32.668  -1.942  -8.901  1.00 10.00      A   
ATOM    271  O   LYS A  27     -32.179  -2.651  -8.014  1.00 10.00      A   
ATOM    272  N   ASP A  28     -32.764  -2.326 -10.159  1.00 10.00      A   
ATOM    273  HN  ASP A  28     -33.169  -1.715 -10.813  1.00 10.00      A   
ATOM    274  CA  ASP A  28     -32.289  -3.623 -10.609  1.00 10.00      A   
ATOM    275  CB  ASP A  28     -33.464  -4.566 -10.909  1.00 10.00      A   
ATOM    276  CG  ASP A  28     -34.428  -4.022 -11.952  1.00 10.00      A   
ATOM    277  OD1 ASP A  28     -34.131  -4.114 -13.161  1.00 10.00      A   
ATOM    278  OD2 ASP A  28     -35.501  -3.511 -11.570  1.00 10.00      A   
ATOM    279  C   ASP A  28     -31.408  -3.459 -11.838  1.00 10.00      A   
ATOM    280  O   ASP A  28     -31.420  -2.409 -12.481  1.00 10.00      A   
ATOM    281  N   ALA A  29     -30.623  -4.475 -12.136  1.00 10.00      A   
ATOM    282  HN  ALA A  29     -30.641  -5.276 -11.564  1.00 10.00      A   
ATOM    283  CA  ALA A  29     -29.735  -4.449 -13.287  1.00 10.00      A   
ATOM    284  CB  ALA A  29     -28.291  -4.285 -12.841  1.00 10.00      A   
ATOM    285  C   ALA A  29     -29.889  -5.729 -14.093  1.00 10.00      A   
ATOM    286  O   ALA A  29     -30.451  -6.715 -13.609  1.00 10.00      A   
ATOM    287  N   ILE A  30     -29.392  -5.707 -15.317  1.00 10.00      A   
ATOM    288  HN  ILE A  30     -28.960  -4.889 -15.644  1.00 10.00      A   
ATOM    289  CA  ILE A  30     -29.469  -6.864 -16.190  1.00 10.00      A   
ATOM    290  CB  ILE A  30     -29.887  -6.474 -17.624  1.00 10.00      A   
ATOM    291  CG1 ILE A  30     -31.160  -5.625 -17.591  1.00 10.00      A   
ATOM    292  CG2 ILE A  30     -30.100  -7.720 -18.477  1.00 10.00      A   
ATOM    293  CD1 ILE A  30     -31.542  -5.046 -18.935  1.00 10.00      A   
ATOM    294  C   ILE A  30     -28.128  -7.588 -16.228  1.00 10.00      A   
ATOM    295  O   ILE A  30     -27.142  -7.068 -16.752  1.00 10.00      A   
ATOM    296  N   PHE A  31     -28.096  -8.778 -15.650  1.00 10.00      A   
ATOM    297  HN  PHE A  31     -28.919  -9.130 -15.239  1.00 10.00      A   
ATOM    298  CA  PHE A  31     -26.889  -9.587 -15.618  1.00 10.00      A   
ATOM    299  CB  PHE A  31     -26.290  -9.630 -14.211  1.00 10.00      A   
ATOM    300  CG  PHE A  31     -24.962 -10.331 -14.146  1.00 10.00      A   
ATOM    301  CD1 PHE A  31     -23.812  -9.706 -14.599  1.00 10.00      A   
ATOM    302  CD2 PHE A  31     -24.863 -11.614 -13.635  1.00 10.00      A   
ATOM    303  CE1 PHE A  31     -22.588 -10.347 -14.543  1.00 10.00      A   
ATOM    304  CE2 PHE A  31     -23.644 -12.262 -13.576  1.00 10.00      A   
ATOM    305  CZ  PHE A  31     -22.505 -11.628 -14.032  1.00 10.00      A   
ATOM    306  C   PHE A  31     -27.198 -10.993 -16.105  1.00 10.00      A   
ATOM    307  O   PHE A  31     -28.127 -11.639 -15.619  1.00 10.00      A   
ATOM    308  N   GLY A  32     -26.432 -11.448 -17.081  1.00 10.00      A   
ATOM    309  HN  GLY A  32     -25.705 -10.883 -17.422  1.00 10.00      A   
ATOM    310  CA  GLY A  32     -26.640 -12.767 -17.640  1.00 10.00      A   
ATOM    311  C   GLY A  32     -27.966 -12.871 -18.363  1.00 10.00      A   
ATOM    312  O   GLY A  32     -28.516 -13.961 -18.507  1.00 10.00      A   
ATOM    313  N   GLY A  33     -28.483 -11.727 -18.799  1.00 10.00      A   
ATOM    314  HN  GLY A  33     -27.991 -10.893 -18.645  1.00 10.00      A   
ATOM    315  CA  GLY A  33     -29.752 -11.692 -19.501  1.00 10.00      A   
ATOM    316  C   GLY A  33     -30.942 -11.778 -18.563  1.00 10.00      A   
ATOM    317  O   GLY A  33     -32.079 -11.953 -19.008  1.00 10.00      A   
ATOM    318  N   LYS A  34     -30.692 -11.649 -17.264  1.00 10.00      A   
ATOM    319  HN  LYS A  34     -29.772 -11.495 -16.965  1.00 10.00      A   
ATOM    320  CA  LYS A  34     -31.755 -11.727 -16.273  1.00 10.00      A   
ATOM    321  CB  LYS A  34     -31.710 -13.071 -15.538  1.00 10.00      A   
ATOM    322  CG  LYS A  34     -32.008 -14.259 -16.442  1.00 10.00      A   
ATOM    323  CD  LYS A  34     -31.886 -15.585 -15.717  1.00 10.00      A   
ATOM    324  CE  LYS A  34     -32.359 -16.719 -16.610  1.00 10.00      A   
ATOM    325  NZ  LYS A  34     -32.048 -18.055 -16.041  1.00 10.00      A   
ATOM    326  HZ1 LYS A  34     -32.451 -18.141 -15.089  1.00 10.00      A   
ATOM    327  HZ2 LYS A  34     -31.020 -18.195 -15.986  1.00 10.00      A   
ATOM    328  HZ3 LYS A  34     -32.453 -18.802 -16.643  1.00 10.00      A   
ATOM    329  C   LYS A  34     -31.714 -10.549 -15.303  1.00 10.00      A   
ATOM    330  O   LYS A  34     -30.677  -9.900 -15.142  1.00 10.00      A   
ATOM    331  N   ARG A  35     -32.849 -10.278 -14.670  1.00 10.00      A   
ATOM    332  HN  ARG A  35     -33.634 -10.843 -14.840  1.00 10.00      A   
ATOM    333  CA  ARG A  35     -32.968  -9.169 -13.731  1.00 10.00      A   
ATOM    334  CB  ARG A  35     -34.433  -8.764 -13.555  1.00 10.00      A   
ATOM    335  CG  ARG A  35     -34.615  -7.438 -12.836  1.00 10.00      A   
ATOM    336  CD  ARG A  35     -36.080  -7.124 -12.587  1.00 10.00      A   
ATOM    337  NE  ARG A  35     -36.605  -7.809 -11.406  1.00 10.00      A   
ATOM    338  HE  ARG A  35     -36.592  -8.795 -11.410  1.00 10.00      A   
ATOM    339  CZ  ARG A  35     -37.107  -7.179 -10.342  1.00 10.00      A   
ATOM    340  NH1 ARG A  35     -37.159  -5.850 -10.309  1.00 10.00      A   
ATOM    341 HH11 ARG A  35     -37.557  -5.360  -9.479  1.00 10.00      A   
ATOM    342 HH12 ARG A  35     -36.798  -5.287 -11.112  1.00 10.00      A   
ATOM    343  NH2 ARG A  35     -37.542  -7.882  -9.300  1.00 10.00      A   
ATOM    344 HH21 ARG A  35     -37.944  -7.391  -8.461  1.00 10.00      A   
ATOM    345 HH22 ARG A  35     -37.483  -8.926  -9.309  1.00 10.00      A   
ATOM    346  C   ARG A  35     -32.343  -9.496 -12.375  1.00 10.00      A   
ATOM    347  O   ARG A  35     -32.653 -10.517 -11.759  1.00 10.00      A   
ATOM    348  N   ARG A  36     -31.464  -8.618 -11.919  1.00 10.00      A   
ATOM    349  HN  ARG A  36     -31.256  -7.826 -12.463  1.00 10.00      A   
ATOM    350  CA  ARG A  36     -30.788  -8.790 -10.643  1.00 10.00      A   
ATOM    351  CB  ARG A  36     -29.308  -9.107 -10.881  1.00 10.00      A   
ATOM    352  CG  ARG A  36     -29.062 -10.197 -11.909  1.00 10.00      A   
ATOM    353  CD  ARG A  36     -29.176 -11.579 -11.296  1.00 10.00      A   
ATOM    354  NE  ARG A  36     -27.871 -12.084 -10.882  1.00 10.00      A   
ATOM    355  HE  ARG A  36     -27.404 -11.587 -10.167  1.00 10.00      A   
ATOM    356  CZ  ARG A  36     -27.285 -13.162 -11.398  1.00 10.00      A   
ATOM    357  NH1 ARG A  36     -27.885 -13.866 -12.352  1.00 10.00      A   
ATOM    358 HH11 ARG A  36     -27.420 -14.706 -12.752  1.00 10.00      A   
ATOM    359 HH12 ARG A  36     -28.828 -13.581 -12.703  1.00 10.00      A   
ATOM    360  NH2 ARG A  36     -26.078 -13.519 -10.977  1.00 10.00      A   
ATOM    361 HH21 ARG A  36     -25.609 -14.367 -11.378  1.00 10.00      A   
ATOM    362 HH22 ARG A  36     -25.585 -12.953 -10.247  1.00 10.00      A   
ATOM    363  C   ARG A  36     -30.902  -7.508  -9.828  1.00 10.00      A   
ATOM    364  O   ARG A  36     -30.584  -6.429 -10.324  1.00 10.00      A   
ATOM    365  N   VAL A  37     -31.371  -7.624  -8.591  1.00 10.00      A   
ATOM    366  HN  VAL A  37     -31.608  -8.513  -8.252  1.00 10.00      A   
ATOM    367  CA  VAL A  37     -31.514  -6.466  -7.709  1.00 10.00      A   
ATOM    368  CB  VAL A  37     -32.147  -6.876  -6.360  1.00 10.00      A   
ATOM    369  CG1 VAL A  37     -32.323  -5.677  -5.443  1.00 10.00      A   
ATOM    370  CG2 VAL A  37     -33.478  -7.582  -6.578  1.00 10.00      A   
ATOM    371  C   VAL A  37     -30.134  -5.872  -7.459  1.00 10.00      A   
ATOM    372  O   VAL A  37     -29.189  -6.610  -7.193  1.00 10.00      A   
ATOM    373  N   ARG A  38     -30.009  -4.554  -7.549  1.00 10.00      A   
ATOM    374  HN  ARG A  38     -30.799  -4.001  -7.729  1.00 10.00      A   
ATOM    375  CA  ARG A  38     -28.716  -3.916  -7.362  1.00 10.00      A   
ATOM    376  CB  ARG A  38     -28.148  -3.458  -8.712  1.00 10.00      A   
ATOM    377  CG  ARG A  38     -28.599  -2.073  -9.158  1.00 10.00      A   
ATOM    378  CD  ARG A  38     -28.020  -1.726 -10.521  1.00 10.00      A   
ATOM    379  NE  ARG A  38     -27.935  -0.285 -10.735  1.00 10.00      A   
ATOM    380  HE  ARG A  38     -27.133   0.172 -10.398  1.00 10.00      A   
ATOM    381  CZ  ARG A  38     -28.844   0.427 -11.397  1.00 10.00      A   
ATOM    382  NH1 ARG A  38     -29.924  -0.154 -11.899  1.00 10.00      A   
ATOM    383 HH11 ARG A  38     -30.634   0.416 -12.412  1.00 10.00      A   
ATOM    384 HH12 ARG A  38     -30.067  -1.182 -11.802  1.00 10.00      A   
ATOM    385  NH2 ARG A  38     -28.673   1.729 -11.551  1.00 10.00      A   
ATOM    386 HH21 ARG A  38     -29.385   2.291 -12.067  1.00 10.00      A   
ATOM    387 HH22 ARG A  38     -27.822   2.198 -11.171  1.00 10.00      A   
ATOM    388  C   ARG A  38     -28.765  -2.735  -6.397  1.00 10.00      A   
ATOM    389  O   ARG A  38     -29.821  -2.145  -6.156  1.00 10.00      A   
ATOM    390  N   ILE A  39     -27.601  -2.414  -5.847  1.00 10.00      A   
ATOM    391  HN  ILE A  39     -26.814  -2.964  -6.058  1.00 10.00      A   
ATOM    392  CA  ILE A  39     -27.439  -1.292  -4.938  1.00 10.00      A   
ATOM    393  CB  ILE A  39     -26.954  -1.757  -3.548  1.00 10.00      A   
ATOM    394  CG1 ILE A  39     -27.699  -3.020  -3.108  1.00 10.00      A   
ATOM    395  CG2 ILE A  39     -27.138  -0.648  -2.520  1.00 10.00      A   
ATOM    396  CD1 ILE A  39     -27.092  -3.696  -1.899  1.00 10.00      A   
ATOM    397  C   ILE A  39     -26.390  -0.351  -5.529  1.00 10.00      A   
ATOM    398  O   ILE A  39     -25.381  -0.807  -6.073  1.00 10.00      A   
ATOM    399  N   SER A  40     -26.630   0.947  -5.431  1.00 10.00      A   
ATOM    400  HN  SER A  40     -27.441   1.249  -4.975  1.00 10.00      A   
ATOM    401  CA  SER A  40     -25.716   1.944  -5.968  1.00 10.00      A   
ATOM    402  CB  SER A  40     -26.388   3.314  -5.938  1.00 10.00      A   
ATOM    403  OG  SER A  40     -27.482   3.304  -5.040  1.00 10.00      A   
ATOM    404  HG  SER A  40     -28.263   3.647  -5.488  1.00 10.00      A   
ATOM    405  C   SER A  40     -24.407   1.988  -5.186  1.00 10.00      A   
ATOM    406  O   SER A  40     -24.409   1.980  -3.952  1.00 10.00      A   
ATOM    407  N   SER A  41     -23.297   2.050  -5.913  1.00 10.00      A   
ATOM    408  HN  SER A  41     -23.366   2.055  -6.892  1.00 10.00      A   
ATOM    409  CA  SER A  41     -21.975   2.103  -5.304  1.00 10.00      A   
ATOM    410  CB  SER A  41     -20.911   2.065  -6.398  1.00 10.00      A   
ATOM    411  OG  SER A  41     -21.431   1.458  -7.573  1.00 10.00      A   
ATOM    412  HG  SER A  41     -20.702   1.235  -8.167  1.00 10.00      A   
ATOM    413  C   SER A  41     -21.826   3.365  -4.459  1.00 10.00      A   
ATOM    414  O   SER A  41     -21.178   3.351  -3.409  1.00 10.00      A   
ATOM    415  N   GLN A  42     -22.444   4.452  -4.918  1.00 10.00      A   
ATOM    416  HN  GLN A  42     -22.937   4.399  -5.765  1.00 10.00      A   
ATOM    417  CA  GLN A  42     -22.396   5.718  -4.199  1.00 10.00      A   
ATOM    418  CB  GLN A  42     -23.085   6.830  -4.991  1.00 10.00      A   
ATOM    419  CG  GLN A  42     -22.349   7.252  -6.251  1.00 10.00      A   
ATOM    420  CD  GLN A  42     -22.915   8.524  -6.853  1.00 10.00      A   
ATOM    421  OE1 GLN A  42     -24.093   8.839  -6.682  1.00 10.00      A   
ATOM    422  NE2 GLN A  42     -22.080   9.259  -7.570  1.00 10.00      A   
ATOM    423 HE21 GLN A  42     -21.156   8.944  -7.673  1.00 10.00      A   
ATOM    424 HE22 GLN A  42     -22.417  10.089  -7.968  1.00 10.00      A   
ATOM    425  C   GLN A  42     -23.050   5.579  -2.833  1.00 10.00      A   
ATOM    426  O   GLN A  42     -22.532   6.077  -1.837  1.00 10.00      A   
ATOM    427  N   SER A  43     -24.182   4.885  -2.795  1.00 10.00      A   
ATOM    428  HN  SER A  43     -24.545   4.517  -3.625  1.00 10.00      A   
ATOM    429  CA  SER A  43     -24.905   4.664  -1.551  1.00 10.00      A   
ATOM    430  CB  SER A  43     -26.291   4.091  -1.842  1.00 10.00      A   
ATOM    431  OG  SER A  43     -26.918   4.821  -2.882  1.00 10.00      A   
ATOM    432  HG  SER A  43     -27.182   4.216  -3.586  1.00 10.00      A   
ATOM    433  C   SER A  43     -24.114   3.740  -0.629  1.00 10.00      A   
ATOM    434  O   SER A  43     -24.140   3.892   0.591  1.00 10.00      A   
ATOM    435  N   LEU A  44     -23.400   2.788  -1.223  1.00 10.00      A   
ATOM    436  HN  LEU A  44     -23.430   2.705  -2.200  1.00 10.00      A   
ATOM    437  CA  LEU A  44     -22.583   1.863  -0.454  1.00 10.00      A   
ATOM    438  CB  LEU A  44     -21.985   0.787  -1.364  1.00 10.00      A   
ATOM    439  CG  LEU A  44     -22.975  -0.189  -2.007  1.00 10.00      A   
ATOM    440  CD1 LEU A  44     -22.260  -1.104  -2.988  1.00 10.00      A   
ATOM    441  CD2 LEU A  44     -23.697  -1.003  -0.944  1.00 10.00      A   
ATOM    442  C   LEU A  44     -21.478   2.631   0.258  1.00 10.00      A   
ATOM    443  O   LEU A  44     -21.282   2.478   1.463  1.00 10.00      A   
ATOM    444  N   LYS A  45     -20.775   3.477  -0.495  1.00 10.00      A   
ATOM    445  HN  LYS A  45     -20.979   3.546  -1.457  1.00 10.00      A   
ATOM    446  CA  LYS A  45     -19.703   4.291   0.064  1.00 10.00      A   
ATOM    447  CB  LYS A  45     -18.916   4.989  -1.051  1.00 10.00      A   
ATOM    448  CG  LYS A  45     -17.660   5.706  -0.572  1.00 10.00      A   
ATOM    449  CD  LYS A  45     -17.062   6.588  -1.660  1.00 10.00      A   
ATOM    450  CE  LYS A  45     -16.402   5.766  -2.757  1.00 10.00      A   
ATOM    451  NZ  LYS A  45     -15.528   6.603  -3.622  1.00 10.00      A   
ATOM    452  HZ1 LYS A  45     -15.081   6.016  -4.356  1.00 10.00      A   
ATOM    453  HZ2 LYS A  45     -14.781   7.051  -3.050  1.00 10.00      A   
ATOM    454  HZ3 LYS A  45     -16.087   7.347  -4.082  1.00 10.00      A   
ATOM    455  C   LYS A  45     -20.279   5.327   1.027  1.00 10.00      A   
ATOM    456  O   LYS A  45     -19.633   5.710   2.004  1.00 10.00      A   
ATOM    457  N   ARG A  46     -21.496   5.776   0.733  1.00 10.00      A   
ATOM    458  HN  ARG A  46     -21.943   5.445  -0.076  1.00 10.00      A   
ATOM    459  CA  ARG A  46     -22.184   6.751   1.566  1.00 10.00      A   
ATOM    460  CB  ARG A  46     -23.541   7.109   0.951  1.00 10.00      A   
ATOM    461  CG  ARG A  46     -24.457   7.902   1.866  1.00 10.00      A   
ATOM    462  CD  ARG A  46     -25.788   8.188   1.194  1.00 10.00      A   
ATOM    463  NE  ARG A  46     -25.658   9.164   0.111  1.00 10.00      A   
ATOM    464  HE  ARG A  46     -24.982   9.870   0.223  1.00 10.00      A   
ATOM    465  CZ  ARG A  46     -26.384   9.145  -1.003  1.00 10.00      A   
ATOM    466  NH1 ARG A  46     -27.300   8.201  -1.188  1.00 10.00      A   
ATOM    467 HH11 ARG A  46     -27.866   8.194  -2.065  1.00 10.00      A   
ATOM    468 HH12 ARG A  46     -27.458   7.462  -0.463  1.00 10.00      A   
ATOM    469  NH2 ARG A  46     -26.200  10.077  -1.932  1.00 10.00      A   
ATOM    470 HH21 ARG A  46     -26.773  10.065  -2.805  1.00 10.00      A   
ATOM    471 HH22 ARG A  46     -25.482  10.824  -1.798  1.00 10.00      A   
ATOM    472  C   ARG A  46     -22.370   6.195   2.971  1.00 10.00      A   
ATOM    473  O   ARG A  46     -21.991   6.830   3.953  1.00 10.00      A   
ATOM    474  N   ALA A  47     -22.933   4.996   3.055  1.00 10.00      A   
ATOM    475  HN  ALA A  47     -23.209   4.537   2.231  1.00 10.00      A   
ATOM    476  CA  ALA A  47     -23.155   4.347   4.337  1.00 10.00      A   
ATOM    477  CB  ALA A  47     -23.927   3.050   4.146  1.00 10.00      A   
ATOM    478  C   ALA A  47     -21.823   4.074   5.022  1.00 10.00      A   
ATOM    479  O   ALA A  47     -21.714   4.147   6.243  1.00 10.00      A   
ATOM    480  N   MET A  48     -20.810   3.779   4.216  1.00 10.00      A   
ATOM    481  HN  MET A  48     -20.967   3.742   3.246  1.00 10.00      A   
ATOM    482  CA  MET A  48     -19.476   3.499   4.727  1.00 10.00      A   
ATOM    483  CB  MET A  48     -18.568   2.969   3.612  1.00 10.00      A   
ATOM    484  CG  MET A  48     -18.901   1.556   3.151  1.00 10.00      A   
ATOM    485  SD  MET A  48     -18.014   1.072   1.655  1.00 10.00      A   
ATOM    486  CE  MET A  48     -16.319   1.159   2.224  1.00 10.00      A   
ATOM    487  C   MET A  48     -18.858   4.738   5.374  1.00 10.00      A   
ATOM    488  O   MET A  48     -18.402   4.684   6.514  1.00 10.00      A   
ATOM    489  N   ARG A  49     -18.870   5.859   4.653  1.00 10.00      A   
ATOM    490  HN  ARG A  49     -19.270   5.845   3.754  1.00 10.00      A   
ATOM    491  CA  ARG A  49     -18.298   7.107   5.161  1.00 10.00      A   
ATOM    492  CB  ARG A  49     -18.057   8.116   4.029  1.00 10.00      A   
ATOM    493  CG  ARG A  49     -16.586   8.414   3.773  1.00 10.00      A   
ATOM    494  CD  ARG A  49     -16.346   9.881   3.441  1.00 10.00      A   
ATOM    495  NE  ARG A  49     -16.667  10.198   2.050  1.00 10.00      A   
ATOM    496  HE  ARG A  49     -17.579   9.993   1.741  1.00 10.00      A   
ATOM    497  CZ  ARG A  49     -15.804  10.732   1.186  1.00 10.00      A   
ATOM    498  NH1 ARG A  49     -14.560  11.017   1.559  1.00 10.00      A   
ATOM    499 HH11 ARG A  49     -13.886  11.432   0.873  1.00 10.00      A   
ATOM    500 HH12 ARG A  49     -14.241  10.830   2.546  1.00 10.00      A   
ATOM    501  NH2 ARG A  49     -16.199  11.002  -0.051  1.00 10.00      A   
ATOM    502 HH21 ARG A  49     -17.183  10.797  -0.344  1.00 10.00      A   
ATOM    503 HH22 ARG A  49     -15.533  11.422  -0.735  1.00 10.00      A   
ATOM    504  C   ARG A  49     -19.157   7.738   6.259  1.00 10.00      A   
ATOM    505  O   ARG A  49     -18.687   8.598   7.004  1.00 10.00      A   
ATOM    506  N   LYS A  50     -20.412   7.313   6.360  1.00 10.00      A   
ATOM    507  HN  LYS A  50     -20.741   6.629   5.736  1.00 10.00      A   
ATOM    508  CA  LYS A  50     -21.318   7.853   7.371  1.00 10.00      A   
ATOM    509  CB  LYS A  50     -22.687   8.186   6.767  1.00 10.00      A   
ATOM    510  CG  LYS A  50     -22.674   9.337   5.772  1.00 10.00      A   
ATOM    511  CD  LYS A  50     -24.085   9.715   5.352  1.00 10.00      A   
ATOM    512  CE  LYS A  50     -24.080  10.844   4.333  1.00 10.00      A   
ATOM    513  NZ  LYS A  50     -25.450  11.375   4.087  1.00 10.00      A   
ATOM    514  HZ1 LYS A  50     -25.439  12.045   3.290  1.00 10.00      A   
ATOM    515  HZ2 LYS A  50     -25.797  11.869   4.933  1.00 10.00      A   
ATOM    516  HZ3 LYS A  50     -26.104  10.598   3.866  1.00 10.00      A   
ATOM    517  C   LYS A  50     -21.478   6.907   8.558  1.00 10.00      A   
ATOM    518  O   LYS A  50     -22.285   7.158   9.459  1.00 10.00      A   
ATOM    519  N   SER A  51     -20.702   5.831   8.570  1.00 10.00      A   
ATOM    520  HN  SER A  51     -20.069   5.688   7.840  1.00 10.00      A   
ATOM    521  CA  SER A  51     -20.775   4.862   9.654  1.00 10.00      A   
ATOM    522  CB  SER A  51     -20.414   3.454   9.163  1.00 10.00      A   
ATOM    523  OG  SER A  51     -19.055   3.376   8.768  1.00 10.00      A   
ATOM    524  HG  SER A  51     -18.942   3.820   7.916  1.00 10.00      A   
ATOM    525  C   SER A  51     -19.878   5.274  10.816  1.00 10.00      A   
ATOM    526  O   SER A  51     -18.819   5.882  10.615  1.00 10.00      A   
ATOM    527  N   GLY A  52     -20.305   4.940  12.028  1.00 10.00      A   
ATOM    528  HN  GLY A  52     -21.154   4.457  12.122  1.00 10.00      A   
ATOM    529  CA  GLY A  52     -19.540   5.276  13.211  1.00 10.00      A   
ATOM    530  C   GLY A  52     -18.248   4.494  13.294  1.00 10.00      A   
ATOM    531  O   GLY A  52     -17.235   5.008  13.767  1.00 10.00      A   
ATOM    532  N   TYR A  53     -18.282   3.252  12.823  1.00 10.00      A   
ATOM    533  HN  TYR A  53     -19.125   2.902  12.461  1.00 10.00      A   
ATOM    534  CA  TYR A  53     -17.102   2.393  12.835  1.00 10.00      A   
ATOM    535  CB  TYR A  53     -17.441   1.011  12.265  1.00 10.00      A   
ATOM    536  CG  TYR A  53     -16.264   0.060  12.222  1.00 10.00      A   
ATOM    537  CD1 TYR A  53     -15.803  -0.556  13.378  1.00 10.00      A   
ATOM    538  CD2 TYR A  53     -15.617  -0.224  11.025  1.00 10.00      A   
ATOM    539  CE1 TYR A  53     -14.728  -1.424  13.348  1.00 10.00      A   
ATOM    540  CE2 TYR A  53     -14.541  -1.094  10.987  1.00 10.00      A   
ATOM    541  CZ  TYR A  53     -14.102  -1.689  12.149  1.00 10.00      A   
ATOM    542  OH  TYR A  53     -13.034  -2.556  12.113  1.00 10.00      A   
ATOM    543  HH  TYR A  53     -13.100  -3.166  12.855  1.00 10.00      A   
ATOM    544  C   TYR A  53     -15.984   3.026  12.018  1.00 10.00      A   
ATOM    545  O   TYR A  53     -14.835   3.102  12.463  1.00 10.00      A   
ATOM    546  N   TYR A  54     -16.345   3.496  10.831  1.00 10.00      A   
ATOM    547  HN  TYR A  54     -17.285   3.414  10.555  1.00 10.00      A   
ATOM    548  CA  TYR A  54     -15.401   4.131   9.928  1.00 10.00      A   
ATOM    549  CB  TYR A  54     -16.094   4.422   8.593  1.00 10.00      A   
ATOM    550  CG  TYR A  54     -15.288   5.241   7.611  1.00 10.00      A   
ATOM    551  CD1 TYR A  54     -14.336   4.648   6.793  1.00 10.00      A   
ATOM    552  CD2 TYR A  54     -15.494   6.607   7.493  1.00 10.00      A   
ATOM    553  CE1 TYR A  54     -13.608   5.396   5.887  1.00 10.00      A   
ATOM    554  CE2 TYR A  54     -14.771   7.360   6.594  1.00 10.00      A   
ATOM    555  CZ  TYR A  54     -13.830   6.751   5.793  1.00 10.00      A   
ATOM    556  OH  TYR A  54     -13.114   7.504   4.891  1.00 10.00      A   
ATOM    557  HH  TYR A  54     -13.108   8.432   5.187  1.00 10.00      A   
ATOM    558  C   TYR A  54     -14.857   5.417  10.545  1.00 10.00      A   
ATOM    559  O   TYR A  54     -13.657   5.689  10.486  1.00 10.00      A   
ATOM    560  N   ALA A  55     -15.746   6.188  11.160  1.00 10.00      A   
ATOM    561  HN  ALA A  55     -16.688   5.904  11.189  1.00 10.00      A   
ATOM    562  CA  ALA A  55     -15.368   7.447  11.788  1.00 10.00      A   
ATOM    563  CB  ALA A  55     -16.607   8.200  12.242  1.00 10.00      A   
ATOM    564  C   ALA A  55     -14.414   7.230  12.960  1.00 10.00      A   
ATOM    565  O   ALA A  55     -13.471   7.996  13.153  1.00 10.00      A   
ATOM    566  N   GLN A  56     -14.647   6.176  13.730  1.00 10.00      A   
ATOM    567  HN  GLN A  56     -15.412   5.589  13.525  1.00 10.00      A   
ATOM    568  CA  GLN A  56     -13.807   5.880  14.885  1.00 10.00      A   
ATOM    569  CB  GLN A  56     -14.570   5.056  15.922  1.00 10.00      A   
ATOM    570  CG  GLN A  56     -15.625   5.842  16.682  1.00 10.00      A   
ATOM    571  CD  GLN A  56     -16.282   5.022  17.773  1.00 10.00      A   
ATOM    572  OE1 GLN A  56     -16.427   3.806  17.652  1.00 10.00      A   
ATOM    573  NE2 GLN A  56     -16.683   5.677  18.848  1.00 10.00      A   
ATOM    574 HE21 GLN A  56     -16.535   6.648  18.882  1.00 10.00      A   
ATOM    575 HE22 GLN A  56     -17.113   5.167  19.569  1.00 10.00      A   
ATOM    576  C   GLN A  56     -12.507   5.178  14.497  1.00 10.00      A   
ATOM    577  O   GLN A  56     -11.629   4.979  15.338  1.00 10.00      A   
ATOM    578  N   ASN A  57     -12.383   4.803  13.233  1.00 10.00      A   
ATOM    579  HN  ASN A  57     -13.114   4.980  12.602  1.00 10.00      A   
ATOM    580  CA  ASN A  57     -11.180   4.127  12.766  1.00 10.00      A   
ATOM    581  CB  ASN A  57     -11.513   2.806  12.067  1.00 10.00      A   
ATOM    582  CG  ASN A  57     -11.639   1.650  13.042  1.00 10.00      A   
ATOM    583  OD1 ASN A  57     -10.660   0.970  13.350  1.00 10.00      A   
ATOM    584  ND2 ASN A  57     -12.845   1.422  13.537  1.00 10.00      A   
ATOM    585 HD21 ASN A  57     -13.584   2.006  13.247  1.00 10.00      A   
ATOM    586 HD22 ASN A  57     -12.954   0.680  14.168  1.00 10.00      A   
ATOM    587  C   ASN A  57     -10.351   5.021  11.858  1.00 10.00      A   
ATOM    588  O   ASN A  57      -9.223   5.372  12.189  1.00 10.00      A   
ATOM    589  N   ILE A  58     -10.923   5.407  10.726  1.00 10.00      A   
ATOM    590  HN  ILE A  58     -11.846   5.127  10.533  1.00 10.00      A   
ATOM    591  CA  ILE A  58     -10.228   6.258   9.769  1.00 10.00      A   
ATOM    592  CB  ILE A  58     -10.862   6.170   8.363  1.00 10.00      A   
ATOM    593  CG1 ILE A  58     -10.635   4.775   7.776  1.00 10.00      A   
ATOM    594  CG2 ILE A  58     -10.309   7.247   7.433  1.00 10.00      A   
ATOM    595  CD1 ILE A  58      -9.180   4.356   7.739  1.00 10.00      A   
ATOM    596  C   ILE A  58     -10.204   7.703  10.252  1.00 10.00      A   
ATOM    597  O   ILE A  58      -9.190   8.393  10.126  1.00 10.00      A   
ATOM    598  N   GLY A  59     -11.319   8.151  10.811  1.00 10.00      A   
ATOM    599  HN  GLY A  59     -12.096   7.559  10.871  1.00 10.00      A   
ATOM    600  CA  GLY A  59     -11.399   9.505  11.318  1.00 10.00      A   
ATOM    601  C   GLY A  59     -10.476   9.713  12.498  1.00 10.00      A   
ATOM    602  O   GLY A  59      -9.574  10.552  12.454  1.00 10.00      A   
ATOM    603  N   GLU A  60     -10.692   8.936  13.550  1.00 10.00      A   
ATOM    604  HN  GLU A  60     -11.430   8.288  13.521  1.00 10.00      A   
ATOM    605  CA  GLU A  60      -9.871   9.026  14.749  1.00 10.00      A   
ATOM    606  CB  GLU A  60     -10.681   8.630  15.988  1.00 10.00      A   
ATOM    607  CG  GLU A  60     -11.951   9.438  16.195  1.00 10.00      A   
ATOM    608  CD  GLU A  60     -12.206   9.752  17.656  1.00 10.00      A   
ATOM    609  OE1 GLU A  60     -12.886   8.951  18.335  1.00 10.00      A   
ATOM    610  OE2 GLU A  60     -11.710  10.795  18.137  1.00 10.00      A   
ATOM    611  C   GLU A  60      -8.627   8.143  14.624  1.00 10.00      A   
ATOM    612  O   GLU A  60      -8.417   7.221  15.419  1.00 10.00      A   
ATOM    613  N   SER A  61      -7.807   8.427  13.621  1.00 10.00      A   
ATOM    614  HN  SER A  61      -8.018   9.182  13.028  1.00 10.00      A   
ATOM    615  CA  SER A  61      -6.592   7.663  13.386  1.00 10.00      A   
ATOM    616  CB  SER A  61      -6.464   7.320  11.899  1.00 10.00      A   
ATOM    617  OG  SER A  61      -6.723   8.458  11.094  1.00 10.00      A   
ATOM    618  HG  SER A  61      -7.624   8.398  10.740  1.00 10.00      A   
ATOM    619  C   SER A  61      -5.361   8.432  13.852  1.00 10.00      A   
ATOM    620  O   SER A  61      -5.456   9.592  14.260  1.00 10.00      A   
ATOM    621  N   SER A  62      -4.206   7.786  13.772  1.00 10.00      A   
ATOM    622  HN  SER A  62      -4.196   6.864  13.437  1.00 10.00      A   
ATOM    623  CA  SER A  62      -2.947   8.394  14.182  1.00 10.00      A   
ATOM    624  CB  SER A  62      -1.941   7.294  14.508  1.00 10.00      A   
ATOM    625  OG  SER A  62      -2.616   6.104  14.889  1.00 10.00      A   
ATOM    626  HG  SER A  62      -2.818   6.140  15.835  1.00 10.00      A   
ATOM    627  C   SER A  62      -2.399   9.313  13.088  1.00 10.00      A   
ATOM    628  O   SER A  62      -1.287   9.824  13.188  1.00 10.00      A   
ATOM    629  N   LEU A  63      -3.191   9.505  12.043  1.00 10.00      A   
ATOM    630  HN  LEU A  63      -4.066   9.063  12.027  1.00 10.00      A   
ATOM    631  CA  LEU A  63      -2.816  10.359  10.922  1.00 10.00      A   
ATOM    632  CB  LEU A  63      -2.520   9.504   9.684  1.00 10.00      A   
ATOM    633  CG  LEU A  63      -1.437   8.434   9.835  1.00 10.00      A   
ATOM    634  CD1 LEU A  63      -1.485   7.458   8.671  1.00 10.00      A   
ATOM    635  CD2 LEU A  63      -0.061   9.070   9.949  1.00 10.00      A   
ATOM    636  C   LEU A  63      -3.969  11.310  10.627  1.00 10.00      A   
ATOM    637  O   LEU A  63      -4.246  11.644   9.477  1.00 10.00      A   
ATOM    638  N   ARG A  64      -4.631  11.749  11.686  1.00 10.00      A   
ATOM    639  HN  ARG A  64      -4.334  11.471  12.580  1.00 10.00      A   
ATOM    640  CA  ARG A  64      -5.780  12.640  11.565  1.00 10.00      A   
ATOM    641  CB  ARG A  64      -6.692  12.504  12.788  1.00 10.00      A   
ATOM    642  CG  ARG A  64      -6.105  13.072  14.071  1.00 10.00      A   
ATOM    643  CD  ARG A  64      -6.651  12.371  15.304  1.00 10.00      A   
ATOM    644  NE  ARG A  64      -8.091  12.553  15.458  1.00 10.00      A   
ATOM    645  HE  ARG A  64      -8.553  13.091  14.776  1.00 10.00      A   
ATOM    646  CZ  ARG A  64      -8.803  12.043  16.461  1.00 10.00      A   
ATOM    647  NH1 ARG A  64      -8.208  11.321  17.409  1.00 10.00      A   
ATOM    648 HH11 ARG A  64      -8.766  10.925  18.197  1.00 10.00      A   
ATOM    649 HH12 ARG A  64      -7.178  11.150  17.371  1.00 10.00      A   
ATOM    650  NH2 ARG A  64     -10.111  12.253  16.514  1.00 10.00      A   
ATOM    651 HH21 ARG A  64     -10.582  12.819  15.772  1.00 10.00      A   
ATOM    652 HH22 ARG A  64     -10.684  11.846  17.294  1.00 10.00      A   
ATOM    653  C   ARG A  64      -5.375  14.100  11.375  1.00 10.00      A   
ATOM    654  O   ARG A  64      -6.211  14.945  11.061  1.00 10.00      A   
ATOM    655  N   THR A  65      -4.105  14.408  11.584  1.00 10.00      A   
ATOM    656  HN  THR A  65      -3.474  13.705  11.853  1.00 10.00      A   
ATOM    657  CA  THR A  65      -3.631  15.778  11.433  1.00 10.00      A   
ATOM    658  CB  THR A  65      -3.534  16.488  12.800  1.00 10.00      A   
ATOM    659  OG1 THR A  65      -4.660  16.121  13.610  1.00 10.00      A   
ATOM    660  HG1 THR A  65      -5.274  15.599  13.081  1.00 10.00      A   
ATOM    661  CG2 THR A  65      -3.519  17.999  12.621  1.00 10.00      A   
ATOM    662  C   THR A  65      -2.273  15.832  10.741  1.00 10.00      A   
ATOM    663  O   THR A  65      -1.250  15.485  11.333  1.00 10.00      A   
ATOM    664  N   ILE A  66      -2.271  16.248   9.482  1.00 10.00      A   
ATOM    665  HN  ILE A  66      -3.121  16.479   9.050  1.00 10.00      A   
ATOM    666  CA  ILE A  66      -1.033  16.367   8.724  1.00 10.00      A   
ATOM    667  CB  ILE A  66      -1.303  16.388   7.207  1.00 10.00      A   
ATOM    668  CG1 ILE A  66      -2.239  15.237   6.818  1.00 10.00      A   
ATOM    669  CG2 ILE A  66       0.007  16.289   6.440  1.00 10.00      A   
ATOM    670  CD1 ILE A  66      -2.809  15.356   5.422  1.00 10.00      A   
ATOM    671  C   ILE A  66      -0.328  17.657   9.135  1.00 10.00      A   
ATOM    672  O   ILE A  66      -0.898  18.741   9.028  1.00 10.00      A   
ATOM    673  N   HIS A  67       0.901  17.536   9.610  1.00 10.00      A   
ATOM    674  HN  HIS A  67       1.320  16.647   9.639  1.00 10.00      A   
ATOM    675  CA  HIS A  67       1.655  18.697  10.068  1.00 10.00      A   
ATOM    676  CB  HIS A  67       2.572  18.323  11.236  1.00 10.00      A   
ATOM    677  CG  HIS A  67       1.867  17.640  12.369  1.00 10.00      A   
ATOM    678  ND1 HIS A  67       0.919  18.262  13.154  1.00 10.00      A   
ATOM    679  HD1 HIS A  67       0.618  19.195  13.066  1.00 10.00      A   
ATOM    680  CD2 HIS A  67       1.968  16.372  12.838  1.00 10.00      A   
ATOM    681  CE1 HIS A  67       0.469  17.408  14.055  1.00 10.00      A   
ATOM    682  NE2 HIS A  67       1.087  16.257  13.883  1.00 10.00      A   
ATOM    683  HE2 HIS A  67       0.944  15.447  14.425  1.00 10.00      A   
ATOM    684  C   HIS A  67       2.461  19.333   8.941  1.00 10.00      A   
ATOM    685  O   HIS A  67       3.400  18.734   8.417  1.00 10.00      A   
ATOM    686  N   LEU A  68       2.098  20.559   8.582  1.00 10.00      A   
ATOM    687  HN  LEU A  68       1.346  20.988   9.046  1.00 10.00      A   
ATOM    688  CA  LEU A  68       2.784  21.285   7.518  1.00 10.00      A   
ATOM    689  CB  LEU A  68       1.946  22.476   7.055  1.00 10.00      A   
ATOM    690  CG  LEU A  68       0.630  22.147   6.347  1.00 10.00      A   
ATOM    691  CD1 LEU A  68      -0.141  23.419   6.031  1.00 10.00      A   
ATOM    692  CD2 LEU A  68       0.884  21.343   5.080  1.00 10.00      A   
ATOM    693  C   LEU A  68       4.162  21.764   7.966  1.00 10.00      A   
ATOM    694  O   LEU A  68       5.031  22.039   7.142  1.00 10.00      A   
ATOM    695  N   ALA A  69       4.355  21.854   9.276  1.00 10.00      A   
ATOM    696  HN  ALA A  69       3.619  21.624   9.884  1.00 10.00      A   
ATOM    697  CA  ALA A  69       5.625  22.301   9.839  1.00 10.00      A   
ATOM    698  CB  ALA A  69       5.458  22.618  11.317  1.00 10.00      A   
ATOM    699  C   ALA A  69       6.719  21.256   9.639  1.00 10.00      A   
ATOM    700  O   ALA A  69       7.910  21.561   9.722  1.00 10.00      A   
ATOM    701  N   GLN A  70       6.306  20.024   9.364  1.00 10.00      A   
ATOM    702  HN  GLN A  70       5.344  19.849   9.294  1.00 10.00      A   
ATOM    703  CA  GLN A  70       7.243  18.927   9.154  1.00 10.00      A   
ATOM    704  CB  GLN A  70       6.781  17.686   9.917  1.00 10.00      A   
ATOM    705  CG  GLN A  70       6.560  17.932  11.400  1.00 10.00      A   
ATOM    706  CD  GLN A  70       5.857  16.778  12.089  1.00 10.00      A   
ATOM    707  OE1 GLN A  70       5.074  16.054  11.475  1.00 10.00      A   
ATOM    708  NE2 GLN A  70       6.126  16.600  13.371  1.00 10.00      A   
ATOM    709 HE21 GLN A  70       6.758  17.213  13.805  1.00 10.00      A   
ATOM    710 HE22 GLN A  70       5.679  15.864  13.842  1.00 10.00      A   
ATOM    711  C   GLN A  70       7.375  18.619   7.669  1.00 10.00      A   
ATOM    712  O   GLN A  70       8.126  17.732   7.267  1.00 10.00      A   
ATOM    713  N   LEU A  71       6.643  19.370   6.860  1.00 10.00      A   
ATOM    714  HN  LEU A  71       6.074  20.072   7.245  1.00 10.00      A   
ATOM    715  CA  LEU A  71       6.670  19.190   5.415  1.00 10.00      A   
ATOM    716  CB  LEU A  71       5.280  18.814   4.897  1.00 10.00      A   
ATOM    717  CG  LEU A  71       4.658  17.540   5.480  1.00 10.00      A   
ATOM    718  CD1 LEU A  71       3.238  17.358   4.971  1.00 10.00      A   
ATOM    719  CD2 LEU A  71       5.507  16.323   5.145  1.00 10.00      A   
ATOM    720  C   LEU A  71       7.149  20.468   4.739  1.00 10.00      A   
ATOM    721  O   LEU A  71       7.082  20.610   3.519  1.00 10.00      A   
ATOM    722  N   ARG A  72       7.650  21.389   5.547  1.00 10.00      A   
ATOM    723  HN  ARG A  72       7.705  21.197   6.508  1.00 10.00      A   
ATOM    724  CA  ARG A  72       8.133  22.668   5.053  1.00 10.00      A   
ATOM    725  CB  ARG A  72       8.536  23.564   6.235  1.00 10.00      A   
ATOM    726  CG  ARG A  72       9.589  24.615   5.918  1.00 10.00      A   
ATOM    727  CD  ARG A  72      10.920  24.270   6.572  1.00 10.00      A   
ATOM    728  NE  ARG A  72      10.990  24.726   7.960  1.00 10.00      A   
ATOM    729  HE  ARG A  72      10.383  25.454   8.223  1.00 10.00      A   
ATOM    730  CZ  ARG A  72      11.819  24.224   8.879  1.00 10.00      A   
ATOM    731  NH1 ARG A  72      12.647  23.231   8.568  1.00 10.00      A   
ATOM    732 HH11 ARG A  72      12.656  22.831   7.597  1.00 10.00      A   
ATOM    733 HH12 ARG A  72      13.293  22.845   9.287  1.00 10.00      A   
ATOM    734  NH2 ARG A  72      11.827  24.725  10.110  1.00 10.00      A   
ATOM    735 HH21 ARG A  72      11.187  25.514  10.363  1.00 10.00      A   
ATOM    736 HH22 ARG A  72      12.476  24.339  10.831  1.00 10.00      A   
ATOM    737  C   ARG A  72       9.296  22.489   4.078  1.00 10.00      A   
ATOM    738  O   ARG A  72       9.374  23.168   3.054  1.00 10.00      A   
ATOM    739  N   ASP A  73      10.179  21.553   4.389  1.00 10.00      A   
ATOM    740  HN  ASP A  73      10.041  21.016   5.200  1.00 10.00      A   
ATOM    741  CA  ASP A  73      11.349  21.298   3.559  1.00 10.00      A   
ATOM    742  CB  ASP A  73      12.427  20.543   4.337  1.00 10.00      A   
ATOM    743  CG  ASP A  73      13.131  21.425   5.348  1.00 10.00      A   
ATOM    744  OD1 ASP A  73      14.103  22.116   4.969  1.00 10.00      A   
ATOM    745  OD2 ASP A  73      12.710  21.444   6.527  1.00 10.00      A   
ATOM    746  C   ASP A  73      11.004  20.579   2.261  1.00 10.00      A   
ATOM    747  O   ASP A  73      11.530  20.925   1.203  1.00 10.00      A   
ATOM    748  N   VAL A  74      10.113  19.596   2.332  1.00 10.00      A   
ATOM    749  HN  VAL A  74       9.718  19.364   3.197  1.00 10.00      A   
ATOM    750  CA  VAL A  74       9.723  18.849   1.137  1.00 10.00      A   
ATOM    751  CB  VAL A  74       8.912  17.567   1.444  1.00 10.00      A   
ATOM    752  CG1 VAL A  74       7.557  17.889   2.050  1.00 10.00      A   
ATOM    753  CG2 VAL A  74       8.754  16.719   0.192  1.00 10.00      A   
ATOM    754  C   VAL A  74       8.988  19.739   0.136  1.00 10.00      A   
ATOM    755  O   VAL A  74       9.151  19.593  -1.077  1.00 10.00      A   
ATOM    756  N   LEU A  75       8.200  20.679   0.648  1.00 10.00      A   
ATOM    757  HN  LEU A  75       8.103  20.747   1.624  1.00 10.00      A   
ATOM    758  CA  LEU A  75       7.467  21.598  -0.210  1.00 10.00      A   
ATOM    759  CB  LEU A  75       6.497  22.456   0.609  1.00 10.00      A   
ATOM    760  CG  LEU A  75       5.280  21.728   1.188  1.00 10.00      A   
ATOM    761  CD1 LEU A  75       4.471  22.656   2.076  1.00 10.00      A   
ATOM    762  CD2 LEU A  75       4.415  21.151   0.077  1.00 10.00      A   
ATOM    763  C   LEU A  75       8.443  22.478  -0.982  1.00 10.00      A   
ATOM    764  O   LEU A  75       8.227  22.788  -2.151  1.00 10.00      A   
ATOM    765  N   ARG A  76       9.535  22.856  -0.320  1.00 10.00      A   
ATOM    766  HN  ARG A  76       9.652  22.570   0.611  1.00 10.00      A   
ATOM    767  CA  ARG A  76      10.558  23.689  -0.940  1.00 10.00      A   
ATOM    768  CB  ARG A  76      11.540  24.220   0.108  1.00 10.00      A   
ATOM    769  CG  ARG A  76      10.943  25.230   1.072  1.00 10.00      A   
ATOM    770  CD  ARG A  76      12.026  26.000   1.807  1.00 10.00      A   
ATOM    771  NE  ARG A  76      12.756  25.172   2.770  1.00 10.00      A   
ATOM    772  HE  ARG A  76      12.917  24.229   2.528  1.00 10.00      A   
ATOM    773  CZ  ARG A  76      13.217  25.628   3.930  1.00 10.00      A   
ATOM    774  NH1 ARG A  76      13.030  26.897   4.265  1.00 10.00      A   
ATOM    775 HH11 ARG A  76      13.395  27.255   5.174  1.00 10.00      A   
ATOM    776 HH12 ARG A  76      12.517  27.540   3.624  1.00 10.00      A   
ATOM    777  NH2 ARG A  76      13.852  24.822   4.770  1.00 10.00      A   
ATOM    778 HH21 ARG A  76      14.208  25.196   5.675  1.00 10.00      A   
ATOM    779 HH22 ARG A  76      13.995  23.808   4.535  1.00 10.00      A   
ATOM    780  C   ARG A  76      11.316  22.907  -2.009  1.00 10.00      A   
ATOM    781  O   ARG A  76      11.770  23.471  -3.002  1.00 10.00      A   
ATOM    782  N   GLN A  77      11.425  21.598  -1.804  1.00 10.00      A   
ATOM    783  HN  GLN A  77      11.023  21.209  -0.999  1.00 10.00      A   
ATOM    784  CA  GLN A  77      12.124  20.721  -2.739  1.00 10.00      A   
ATOM    785  CB  GLN A  77      12.300  19.325  -2.129  1.00 10.00      A   
ATOM    786  CG  GLN A  77      13.263  19.268  -0.951  1.00 10.00      A   
ATOM    787  CD  GLN A  77      13.188  17.954  -0.197  1.00 10.00      A   
ATOM    788  OE1 GLN A  77      12.133  17.326  -0.125  1.00 10.00      A   
ATOM    789  NE2 GLN A  77      14.302  17.528   0.373  1.00 10.00      A   
ATOM    790 HE21 GLN A  77      15.109  18.076   0.284  1.00 10.00      A   
ATOM    791 HE22 GLN A  77      14.276  16.665   0.859  1.00 10.00      A   
ATOM    792  C   GLN A  77      11.382  20.618  -4.071  1.00 10.00      A   
ATOM    793  O   GLN A  77      11.960  20.231  -5.087  1.00 10.00      A   
ATOM    794  N   LYS A  78      10.098  20.958  -4.062  1.00 10.00      A   
ATOM    795  HN  LYS A  78       9.686  21.249  -3.220  1.00 10.00      A   
ATOM    796  CA  LYS A  78       9.291  20.897  -5.274  1.00 10.00      A   
ATOM    797  CB  LYS A  78       8.021  20.073  -5.044  1.00 10.00      A   
ATOM    798  CG  LYS A  78       8.271  18.668  -4.518  1.00 10.00      A   
ATOM    799  CD  LYS A  78       9.126  17.857  -5.476  1.00 10.00      A   
ATOM    800  CE  LYS A  78       9.419  16.475  -4.916  1.00 10.00      A   
ATOM    801  NZ  LYS A  78      10.346  15.710  -5.790  1.00 10.00      A   
ATOM    802  HZ1 LYS A  78      11.294  16.133  -5.766  1.00 10.00      A   
ATOM    803  HZ2 LYS A  78      10.006  15.721  -6.771  1.00 10.00      A   
ATOM    804  HZ3 LYS A  78      10.409  14.723  -5.472  1.00 10.00      A   
ATOM    805  C   LYS A  78       8.929  22.290  -5.780  1.00 10.00      A   
ATOM    806  O   LYS A  78       9.198  22.632  -6.932  1.00 10.00      A   
ATOM    807  N   LEU A  79       8.333  23.096  -4.909  1.00 10.00      A   
ATOM    808  HN  LEU A  79       8.167  22.774  -3.994  1.00 10.00      A   
ATOM    809  CA  LEU A  79       7.919  24.448  -5.270  1.00 10.00      A   
ATOM    810  CB  LEU A  79       7.078  25.071  -4.156  1.00 10.00      A   
ATOM    811  CG  LEU A  79       5.767  24.360  -3.825  1.00 10.00      A   
ATOM    812  CD1 LEU A  79       5.166  24.923  -2.547  1.00 10.00      A   
ATOM    813  CD2 LEU A  79       4.784  24.482  -4.981  1.00 10.00      A   
ATOM    814  C   LEU A  79       9.108  25.346  -5.582  1.00 10.00      A   
ATOM    815  O   LEU A  79       8.988  26.279  -6.370  1.00 10.00      A   
ATOM    816  N   GLY A  80      10.260  25.037  -4.993  1.00 10.00      A   
ATOM    817  HN  GLY A  80      10.305  24.246  -4.410  1.00 10.00      A   
ATOM    818  CA  GLY A  80      11.453  25.844  -5.201  1.00 10.00      A   
ATOM    819  C   GLY A  80      11.952  25.842  -6.634  1.00 10.00      A   
ATOM    820  O   GLY A  80      12.796  26.657  -7.003  1.00 10.00      A   
ATOM    821  N   GLU A  81      11.438  24.931  -7.449  1.00 10.00      A   
ATOM    822  HN  GLU A  81      10.775  24.297  -7.103  1.00 10.00      A   
ATOM    823  CA  GLU A  81      11.853  24.844  -8.843  1.00 10.00      A   
ATOM    824  CB  GLU A  81      11.685  23.417  -9.378  1.00 10.00      A   
ATOM    825  CG  GLU A  81      12.473  23.143 -10.651  1.00 10.00      A   
ATOM    826  CD  GLU A  81      12.150  21.802 -11.279  1.00 10.00      A   
ATOM    827  OE1 GLU A  81      11.079  21.679 -11.912  1.00 10.00      A   
ATOM    828  OE2 GLU A  81      12.975  20.871 -11.168  1.00 10.00      A   
ATOM    829  C   GLU A  81      11.102  25.846  -9.726  1.00 10.00      A   
ATOM    830  O   GLU A  81      11.543  26.156 -10.835  1.00 10.00      A   
ATOM    831  N   ARG A  82       9.981  26.368  -9.230  1.00 10.00      A   
ATOM    832  HN  ARG A  82       9.695  26.122  -8.326  1.00 10.00      A   
ATOM    833  CA  ARG A  82       9.179  27.317 -10.000  1.00 10.00      A   
ATOM    834  CB  ARG A  82       7.933  26.633 -10.583  1.00 10.00      A   
ATOM    835  CG  ARG A  82       7.073  25.911  -9.555  1.00 10.00      A   
ATOM    836  CD  ARG A  82       6.001  25.061 -10.221  1.00 10.00      A   
ATOM    837  NE  ARG A  82       6.573  24.103 -11.165  1.00 10.00      A   
ATOM    838  HE  ARG A  82       7.551  24.121 -11.285  1.00 10.00      A   
ATOM    839  CZ  ARG A  82       5.860  23.238 -11.879  1.00 10.00      A   
ATOM    840  NH1 ARG A  82       4.540  23.200 -11.763  1.00 10.00      A   
ATOM    841 HH11 ARG A  82       3.980  22.520 -12.321  1.00 10.00      A   
ATOM    842 HH12 ARG A  82       4.054  23.860 -11.117  1.00 10.00      A   
ATOM    843  NH2 ARG A  82       6.476  22.409 -12.711  1.00 10.00      A   
ATOM    844 HH21 ARG A  82       7.517  22.442 -12.808  1.00 10.00      A   
ATOM    845 HH22 ARG A  82       5.927  21.726 -13.272  1.00 10.00      A   
ATOM    846  C   ARG A  82       8.791  28.556  -9.189  1.00 10.00      A   
ATOM    847  O   ARG A  82       8.267  29.526  -9.739  1.00 10.00      A   
ATOM    848  N   PHE A  83       9.041  28.521  -7.887  1.00 10.00      A   
ATOM    849  HN  PHE A  83       9.463  27.724  -7.497  1.00 10.00      A   
ATOM    850  CA  PHE A  83       8.724  29.643  -7.015  1.00 10.00      A   
ATOM    851  CB  PHE A  83       7.476  29.349  -6.173  1.00 10.00      A   
ATOM    852  CG  PHE A  83       6.194  29.320  -6.955  1.00 10.00      A   
ATOM    853  CD1 PHE A  83       5.497  28.138  -7.130  1.00 10.00      A   
ATOM    854  CD2 PHE A  83       5.682  30.479  -7.512  1.00 10.00      A   
ATOM    855  CE1 PHE A  83       4.314  28.110  -7.842  1.00 10.00      A   
ATOM    856  CE2 PHE A  83       4.500  30.460  -8.227  1.00 10.00      A   
ATOM    857  CZ  PHE A  83       3.815  29.273  -8.392  1.00 10.00      A   
ATOM    858  C   PHE A  83       9.904  29.935  -6.102  1.00 10.00      A   
ATOM    859  O   PHE A  83      10.651  29.027  -5.737  1.00 10.00      A   
ATOM    860  N   ASP A  84      10.078  31.199  -5.748  1.00 10.00      A   
ATOM    861  HN  ASP A  84       9.458  31.880  -6.081  1.00 10.00      A   
ATOM    862  CA  ASP A  84      11.170  31.598  -4.874  1.00 10.00      A   
ATOM    863  CB  ASP A  84      11.495  33.084  -5.045  1.00 10.00      A   
ATOM    864  CG  ASP A  84      12.008  33.415  -6.433  1.00 10.00      A   
ATOM    865  OD1 ASP A  84      13.153  33.027  -6.765  1.00 10.00      A   
ATOM    866  OD2 ASP A  84      11.271  34.070  -7.203  1.00 10.00      A   
ATOM    867  C   ASP A  84      10.828  31.284  -3.423  1.00 10.00      A   
ATOM    868  O   ASP A  84       9.649  31.206  -3.061  1.00 10.00      A   
ATOM    869  N   GLN A  85      11.860  31.122  -2.597  1.00 10.00      A   
ATOM    870  HN  GLN A  85      12.775  31.228  -2.954  1.00 10.00      A   
ATOM    871  CA  GLN A  85      11.689  30.794  -1.180  1.00 10.00      A   
ATOM    872  CB  GLN A  85      13.040  30.672  -0.462  1.00 10.00      A   
ATOM    873  CG  GLN A  85      13.885  31.938  -0.485  1.00 10.00      A   
ATOM    874  CD  GLN A  85      14.842  31.998  -1.659  1.00 10.00      A   
ATOM    875  OE1 GLN A  85      14.609  31.392  -2.707  1.00 10.00      A   
ATOM    876  NE2 GLN A  85      15.928  32.729  -1.491  1.00 10.00      A   
ATOM    877 HE21 GLN A  85      16.054  33.184  -0.631  1.00 10.00      A   
ATOM    878 HE22 GLN A  85      16.563  32.797  -2.236  1.00 10.00      A   
ATOM    879  C   GLN A  85      10.769  31.772  -0.453  1.00 10.00      A   
ATOM    880  O   GLN A  85      10.057  31.381   0.473  1.00 10.00      A   
ATOM    881  N   LYS A  86      10.778  33.030  -0.884  1.00 10.00      A   
ATOM    882  HN  LYS A  86      11.380  33.278  -1.620  1.00 10.00      A   
ATOM    883  CA  LYS A  86       9.937  34.059  -0.280  1.00 10.00      A   
ATOM    884  CB  LYS A  86      10.151  35.404  -0.987  1.00 10.00      A   
ATOM    885  CG  LYS A  86       9.299  36.547  -0.449  1.00 10.00      A   
ATOM    886  CD  LYS A  86       9.343  37.754  -1.372  1.00 10.00      A   
ATOM    887  CE  LYS A  86       8.532  38.919  -0.817  1.00 10.00      A   
ATOM    888  NZ  LYS A  86       7.075  38.611  -0.726  1.00 10.00      A   
ATOM    889  HZ1 LYS A  86       6.933  37.619  -0.449  1.00 10.00      A   
ATOM    890  HZ2 LYS A  86       6.607  38.772  -1.647  1.00 10.00      A   
ATOM    891  HZ3 LYS A  86       6.626  39.222  -0.014  1.00 10.00      A   
ATOM    892  C   LYS A  86       8.465  33.667  -0.352  1.00 10.00      A   
ATOM    893  O   LYS A  86       7.756  33.686   0.655  1.00 10.00      A   
ATOM    894  N   ILE A  87       8.026  33.279  -1.543  1.00 10.00      A   
ATOM    895  HN  ILE A  87       8.657  33.237  -2.292  1.00 10.00      A   
ATOM    896  CA  ILE A  87       6.641  32.894  -1.767  1.00 10.00      A   
ATOM    897  CB  ILE A  87       6.355  32.681  -3.269  1.00 10.00      A   
ATOM    898  CG1 ILE A  87       6.860  33.874  -4.091  1.00 10.00      A   
ATOM    899  CG2 ILE A  87       4.867  32.479  -3.499  1.00 10.00      A   
ATOM    900  CD1 ILE A  87       6.796  33.659  -5.588  1.00 10.00      A   
ATOM    901  C   ILE A  87       6.292  31.619  -1.004  1.00 10.00      A   
ATOM    902  O   ILE A  87       5.214  31.516  -0.416  1.00 10.00      A   
ATOM    903  N   ILE A  88       7.209  30.657  -1.020  1.00 10.00      A   
ATOM    904  HN  ILE A  88       8.053  30.812  -1.503  1.00 10.00      A   
ATOM    905  CA  ILE A  88       7.001  29.381  -0.337  1.00 10.00      A   
ATOM    906  CB  ILE A  88       8.181  28.412  -0.563  1.00 10.00      A   
ATOM    907  CG1 ILE A  88       8.477  28.270  -2.057  1.00 10.00      A   
ATOM    908  CG2 ILE A  88       7.880  27.050   0.048  1.00 10.00      A   
ATOM    909  CD1 ILE A  88       9.766  27.537  -2.360  1.00 10.00      A   
ATOM    910  C   ILE A  88       6.798  29.585   1.163  1.00 10.00      A   
ATOM    911  O   ILE A  88       5.801  29.133   1.728  1.00 10.00      A   
ATOM    912  N   ASP A  89       7.735  30.288   1.786  1.00 10.00      A   
ATOM    913  HN  ASP A  89       8.488  30.644   1.263  1.00 10.00      A   
ATOM    914  CA  ASP A  89       7.681  30.551   3.223  1.00 10.00      A   
ATOM    915  CB  ASP A  89       8.949  31.275   3.682  1.00 10.00      A   
ATOM    916  CG  ASP A  89       9.261  31.033   5.145  1.00 10.00      A   
ATOM    917  OD1 ASP A  89      10.079  30.130   5.441  1.00 10.00      A   
ATOM    918  OD2 ASP A  89       8.699  31.741   6.007  1.00 10.00      A   
ATOM    919  C   ASP A  89       6.453  31.374   3.594  1.00 10.00      A   
ATOM    920  O   ASP A  89       5.742  31.050   4.548  1.00 10.00      A   
ATOM    921  N   LYS A  90       6.204  32.429   2.823  1.00 10.00      A   
ATOM    922  HN  LYS A  90       6.802  32.617   2.069  1.00 10.00      A   
ATOM    923  CA  LYS A  90       5.072  33.317   3.064  1.00 10.00      A   
ATOM    924  CB  LYS A  90       5.050  34.450   2.035  1.00 10.00      A   
ATOM    925  CG  LYS A  90       4.066  35.562   2.354  1.00 10.00      A   
ATOM    926  CD  LYS A  90       3.803  36.426   1.136  1.00 10.00      A   
ATOM    927  CE  LYS A  90       2.910  37.604   1.482  1.00 10.00      A   
ATOM    928  NZ  LYS A  90       2.333  38.239   0.268  1.00 10.00      A   
ATOM    929  HZ1 LYS A  90       1.844  39.125   0.523  1.00 10.00      A   
ATOM    930  HZ2 LYS A  90       1.645  37.598  -0.173  1.00 10.00      A   
ATOM    931  HZ3 LYS A  90       3.089  38.451  -0.424  1.00 10.00      A   
ATOM    932  C   LYS A  90       3.749  32.556   3.032  1.00 10.00      A   
ATOM    933  O   LYS A  90       2.949  32.653   3.960  1.00 10.00      A   
ATOM    934  N   THR A  91       3.530  31.794   1.967  1.00 10.00      A   
ATOM    935  HN  THR A  91       4.213  31.747   1.262  1.00 10.00      A   
ATOM    936  CA  THR A  91       2.299  31.024   1.818  1.00 10.00      A   
ATOM    937  CB  THR A  91       2.238  30.324   0.447  1.00 10.00      A   
ATOM    938  OG1 THR A  91       2.540  31.275  -0.581  1.00 10.00      A   
ATOM    939  HG1 THR A  91       3.497  31.337  -0.686  1.00 10.00      A   
ATOM    940  CG2 THR A  91       0.855  29.743   0.197  1.00 10.00      A   
ATOM    941  C   THR A  91       2.144  30.000   2.943  1.00 10.00      A   
ATOM    942  O   THR A  91       1.057  29.841   3.501  1.00 10.00      A   
ATOM    943  N   LEU A  92       3.242  29.335   3.291  1.00 10.00      A   
ATOM    944  HN  LEU A  92       4.083  29.523   2.821  1.00 10.00      A   
ATOM    945  CA  LEU A  92       3.233  28.334   4.352  1.00 10.00      A   
ATOM    946  CB  LEU A  92       4.618  27.697   4.506  1.00 10.00      A   
ATOM    947  CG  LEU A  92       4.798  26.319   3.872  1.00 10.00      A   
ATOM    948  CD1 LEU A  92       6.260  25.906   3.907  1.00 10.00      A   
ATOM    949  CD2 LEU A  92       3.932  25.289   4.584  1.00 10.00      A   
ATOM    950  C   LEU A  92       2.791  28.943   5.677  1.00 10.00      A   
ATOM    951  O   LEU A  92       1.937  28.391   6.377  1.00 10.00      A   
ATOM    952  N   ALA A  93       3.368  30.089   6.008  1.00 10.00      A   
ATOM    953  HN  ALA A  93       4.036  30.477   5.402  1.00 10.00      A   
ATOM    954  CA  ALA A  93       3.046  30.784   7.245  1.00 10.00      A   
ATOM    955  CB  ALA A  93       4.033  31.918   7.480  1.00 10.00      A   
ATOM    956  C   ALA A  93       1.615  31.313   7.222  1.00 10.00      A   
ATOM    957  O   ALA A  93       0.922  31.307   8.241  1.00 10.00      A   
ATOM    958  N   LEU A  94       1.180  31.761   6.053  1.00 10.00      A   
ATOM    959  HN  LEU A  94       1.785  31.737   5.277  1.00 10.00      A   
ATOM    960  CA  LEU A  94      -0.165  32.297   5.886  1.00 10.00      A   
ATOM    961  CB  LEU A  94      -0.303  32.978   4.520  1.00 10.00      A   
ATOM    962  CG  LEU A  94      -1.661  33.612   4.207  1.00 10.00      A   
ATOM    963  CD1 LEU A  94      -1.881  34.856   5.055  1.00 10.00      A   
ATOM    964  CD2 LEU A  94      -1.770  33.938   2.726  1.00 10.00      A   
ATOM    965  C   LEU A  94      -1.224  31.207   6.039  1.00 10.00      A   
ATOM    966  O   LEU A  94      -2.237  31.403   6.708  1.00 10.00      A   
ATOM    967  N   LEU A  95      -0.982  30.060   5.413  1.00 10.00      A   
ATOM    968  HN  LEU A  95      -0.152  29.964   4.892  1.00 10.00      A   
ATOM    969  CA  LEU A  95      -1.918  28.942   5.472  1.00 10.00      A   
ATOM    970  CB  LEU A  95      -1.531  27.849   4.474  1.00 10.00      A   
ATOM    971  CG  LEU A  95      -1.634  28.213   2.988  1.00 10.00      A   
ATOM    972  CD1 LEU A  95      -1.187  27.048   2.122  1.00 10.00      A   
ATOM    973  CD2 LEU A  95      -3.050  28.634   2.629  1.00 10.00      A   
ATOM    974  C   LEU A  95      -2.020  28.362   6.879  1.00 10.00      A   
ATOM    975  O   LEU A  95      -3.120  28.112   7.378  1.00 10.00      A   
ATOM    976  N   SER A  96      -0.876  28.158   7.519  1.00 10.00      A   
ATOM    977  HN  SER A  96      -0.030  28.383   7.075  1.00 10.00      A   
ATOM    978  CA  SER A  96      -0.849  27.606   8.867  1.00 10.00      A   
ATOM    979  CB  SER A  96       0.563  27.138   9.231  1.00 10.00      A   
ATOM    980  OG  SER A  96       1.514  28.163   9.001  1.00 10.00      A   
ATOM    981  HG  SER A  96       1.852  28.090   8.097  1.00 10.00      A   
ATOM    982  C   SER A  96      -1.358  28.621   9.886  1.00 10.00      A   
ATOM    983  O   SER A  96      -2.036  28.264  10.854  1.00 10.00      A   
ATOM    984  N   GLY A  97      -1.035  29.888   9.657  1.00 10.00      A   
ATOM    985  HN  GLY A  97      -0.491  30.113   8.869  1.00 10.00      A   
ATOM    986  CA  GLY A  97      -1.460  30.937  10.558  1.00 10.00      A   
ATOM    987  C   GLY A  97      -0.483  31.114  11.700  1.00 10.00      A   
ATOM    988  O   GLY A  97      -0.785  31.787  12.691  1.00 10.00      A   
ATOM    989  N   LYS A  98       0.692  30.510  11.558  1.00 10.00      A   
ATOM    990  HN  LYS A  98       0.873  30.007  10.732  1.00 10.00      A   
ATOM    991  CA  LYS A  98       1.730  30.588  12.579  1.00 10.00      A   
ATOM    992  CB  LYS A  98       1.877  29.249  13.308  1.00 10.00      A   
ATOM    993  CG  LYS A  98       0.610  28.761  13.997  1.00 10.00      A   
ATOM    994  CD  LYS A  98       0.829  27.403  14.645  1.00 10.00      A   
ATOM    995  CE  LYS A  98      -0.481  26.780  15.102  1.00 10.00      A   
ATOM    996  NZ  LYS A  98      -0.286  25.388  15.593  1.00 10.00      A   
ATOM    997  HZ1 LYS A  98       0.318  25.389  16.440  1.00 10.00      A   
ATOM    998  HZ2 LYS A  98       0.168  24.807  14.859  1.00 10.00      A   
ATOM    999  HZ3 LYS A  98      -1.203  24.961  15.837  1.00 10.00      A   
ATOM   1000  C   LYS A  98       3.063  30.987  11.955  1.00 10.00      A   
ATOM   1001  O   LYS A  98       3.271  30.824  10.746  1.00 10.00      A   
ATOM   1002  N   ILE A 106      11.779  15.663  12.102  1.00 10.00      A   
ATOM   1003  HN  ILE A 106      11.871  16.636  12.005  1.00 10.00      A   
ATOM   1004  CA  ILE A 106      10.902  14.944  11.189  1.00 10.00      A   
ATOM   1005  CB  ILE A 106       9.513  14.703  11.817  1.00 10.00      A   
ATOM   1006  CG1 ILE A 106       9.657  14.126  13.229  1.00 10.00      A   
ATOM   1007  CG2 ILE A 106       8.684  13.773  10.942  1.00 10.00      A   
ATOM   1008  CD1 ILE A 106       8.358  14.073  14.005  1.00 10.00      A   
ATOM   1009  C   ILE A 106      10.732  15.734   9.895  1.00 10.00      A   
ATOM   1010  O   ILE A 106      10.204  16.847   9.906  1.00 10.00      A   
ATOM   1011  N   SER A 107      11.196  15.162   8.794  1.00 10.00      A   
ATOM   1012  HN  SER A 107      11.611  14.274   8.855  1.00 10.00      A   
ATOM   1013  CA  SER A 107      11.096  15.808   7.495  1.00 10.00      A   
ATOM   1014  CB  SER A 107      12.075  16.983   7.387  1.00 10.00      A   
ATOM   1015  OG  SER A 107      11.657  17.909   6.396  1.00 10.00      A   
ATOM   1016  HG  SER A 107      11.782  17.520   5.521  1.00 10.00      A   
ATOM   1017  C   SER A 107      11.355  14.806   6.377  1.00 10.00      A   
ATOM   1018  O   SER A 107      12.501  14.570   5.994  1.00 10.00      A   
ATOM   1019  N   ALA A 108      10.287  14.199   5.879  1.00 10.00      A   
ATOM   1020  HN  ALA A 108       9.405  14.408   6.247  1.00 10.00      A   
ATOM   1021  CA  ALA A 108      10.397  13.234   4.795  1.00 10.00      A   
ATOM   1022  CB  ALA A 108       9.224  12.265   4.820  1.00 10.00      A   
ATOM   1023  C   ALA A 108      10.468  13.967   3.461  1.00 10.00      A   
ATOM   1024  O   ALA A 108       9.916  15.059   3.317  1.00 10.00      A   
ATOM   1025  N   ASP A 109      11.149  13.378   2.491  1.00 10.00      A   
ATOM   1026  HN  ASP A 109      11.574  12.509   2.660  1.00 10.00      A   
ATOM   1027  CA  ASP A 109      11.296  13.994   1.176  1.00 10.00      A   
ATOM   1028  CB  ASP A 109      12.692  13.723   0.604  1.00 10.00      A   
ATOM   1029  CG  ASP A 109      13.805  13.998   1.600  1.00 10.00      A   
ATOM   1030  OD1 ASP A 109      14.236  15.167   1.717  1.00 10.00      A   
ATOM   1031  OD2 ASP A 109      14.257  13.041   2.268  1.00 10.00      A   
ATOM   1032  C   ASP A 109      10.211  13.513   0.210  1.00 10.00      A   
ATOM   1033  O   ASP A 109      10.427  13.425  -0.999  1.00 10.00      A   
ATOM   1034  N   ALA A 110       9.040  13.208   0.758  1.00 10.00      A   
ATOM   1035  HN  ALA A 110       8.930  13.307   1.725  1.00 10.00      A   
ATOM   1036  CA  ALA A 110       7.908  12.748  -0.038  1.00 10.00      A   
ATOM   1037  CB  ALA A 110       7.511  11.334   0.366  1.00 10.00      A   
ATOM   1038  C   ALA A 110       6.738  13.707   0.136  1.00 10.00      A   
ATOM   1039  O   ALA A 110       6.430  14.123   1.257  1.00 10.00      A   
ATOM   1040  N   VAL A 111       6.090  14.062  -0.964  1.00 10.00      A   
ATOM   1041  HN  VAL A 111       6.361  13.686  -1.830  1.00 10.00      A   
ATOM   1042  CA  VAL A 111       4.969  14.989  -0.914  1.00 10.00      A   
ATOM   1043  CB  VAL A 111       5.377  16.397  -1.416  1.00 10.00      A   
ATOM   1044  CG1 VAL A 111       5.651  16.404  -2.913  1.00 10.00      A   
ATOM   1045  CG2 VAL A 111       4.346  17.447  -1.031  1.00 10.00      A   
ATOM   1046  C   VAL A 111       3.765  14.455  -1.697  1.00 10.00      A   
ATOM   1047  O   VAL A 111       3.920  13.709  -2.667  1.00 10.00      A   
ATOM   1048  N   THR A 112       2.571  14.821  -1.255  1.00 10.00      A   
ATOM   1049  HN  THR A 112       2.510  15.395  -0.462  1.00 10.00      A   
ATOM   1050  CA  THR A 112       1.341  14.382  -1.898  1.00 10.00      A   
ATOM   1051  CB  THR A 112       0.193  14.368  -0.882  1.00 10.00      A   
ATOM   1052  OG1 THR A 112       0.733  14.556   0.436  1.00 10.00      A   
ATOM   1053  HG1 THR A 112       0.208  14.054   1.074  1.00 10.00      A   
ATOM   1054  CG2 THR A 112      -0.537  13.040  -0.942  1.00 10.00      A   
ATOM   1055  C   THR A 112       0.964  15.281  -3.077  1.00 10.00      A   
ATOM   1056  O   THR A 112       0.885  16.505  -2.936  1.00 10.00      A   
ATOM   1057  N   PRO A 113       0.712  14.677  -4.251  1.00 10.00      A   
ATOM   1058  CA  PRO A 113       0.349  15.405  -5.476  1.00 10.00      A   
ATOM   1059  CB  PRO A 113       0.094  14.292  -6.498  1.00 10.00      A   
ATOM   1060  CG  PRO A 113       0.858  13.125  -5.976  1.00 10.00      A   
ATOM   1061  CD  PRO A 113       0.776  13.222  -4.482  1.00 10.00      A   
ATOM   1062  C   PRO A 113      -0.897  16.275  -5.317  1.00 10.00      A   
ATOM   1063  O   PRO A 113      -0.914  17.424  -5.765  1.00 10.00      A   
ATOM   1064  N   TRP A 114      -1.935  15.743  -4.665  1.00 10.00      A   
ATOM   1065  HN  TRP A 114      -1.868  14.826  -4.321  1.00 10.00      A   
ATOM   1066  CA  TRP A 114      -3.177  16.493  -4.472  1.00 10.00      A   
ATOM   1067  CB  TRP A 114      -4.334  15.597  -4.005  1.00 10.00      A   
ATOM   1068  CG  TRP A 114      -4.236  15.093  -2.593  1.00 10.00      A   
ATOM   1069  CD1 TRP A 114      -3.613  13.957  -2.170  1.00 10.00      A   
ATOM   1070  CD2 TRP A 114      -4.810  15.692  -1.422  1.00 10.00      A   
ATOM   1071  NE1 TRP A 114      -3.752  13.815  -0.811  1.00 10.00      A   
ATOM   1072  HE1 TRP A 114      -3.386  13.079  -0.272  1.00 10.00      A   
ATOM   1073  CE2 TRP A 114      -4.482  14.868  -0.329  1.00 10.00      A   
ATOM   1074  CE3 TRP A 114      -5.565  16.847  -1.193  1.00 10.00      A   
ATOM   1075  CZ2 TRP A 114      -4.881  15.160   0.973  1.00 10.00      A   
ATOM   1076  CZ3 TRP A 114      -5.960  17.135   0.100  1.00 10.00      A   
ATOM   1077  CH2 TRP A 114      -5.617  16.296   1.166  1.00 10.00      A   
ATOM   1078  C   TRP A 114      -2.991  17.701  -3.555  1.00 10.00      A   
ATOM   1079  O   TRP A 114      -3.869  18.559  -3.451  1.00 10.00      A   
ATOM   1080  N   VAL A 115      -1.849  17.758  -2.889  1.00 10.00      A   
ATOM   1081  HN  VAL A 115      -1.197  17.035  -3.000  1.00 10.00      A   
ATOM   1082  CA  VAL A 115      -1.537  18.868  -2.005  1.00 10.00      A   
ATOM   1083  CB  VAL A 115      -0.766  18.398  -0.751  1.00 10.00      A   
ATOM   1084  CG1 VAL A 115      -0.487  19.566   0.185  1.00 10.00      A   
ATOM   1085  CG2 VAL A 115      -1.547  17.313  -0.025  1.00 10.00      A   
ATOM   1086  C   VAL A 115      -0.709  19.902  -2.761  1.00 10.00      A   
ATOM   1087  O   VAL A 115      -0.930  21.106  -2.639  1.00 10.00      A   
ATOM   1088  N   VAL A 116       0.228  19.412  -3.569  1.00 10.00      A   
ATOM   1089  HN  VAL A 116       0.340  18.440  -3.628  1.00 10.00      A   
ATOM   1090  CA  VAL A 116       1.098  20.276  -4.361  1.00 10.00      A   
ATOM   1091  CB  VAL A 116       2.132  19.455  -5.161  1.00 10.00      A   
ATOM   1092  CG1 VAL A 116       3.033  20.364  -5.986  1.00 10.00      A   
ATOM   1093  CG2 VAL A 116       2.961  18.586  -4.230  1.00 10.00      A   
ATOM   1094  C   VAL A 116       0.291  21.138  -5.328  1.00 10.00      A   
ATOM   1095  O   VAL A 116       0.553  22.332  -5.466  1.00 10.00      A   
ATOM   1096  N   GLY A 117      -0.692  20.525  -5.981  1.00 10.00      A   
ATOM   1097  HN  GLY A 117      -0.856  19.572  -5.813  1.00 10.00      A   
ATOM   1098  CA  GLY A 117      -1.521  21.239  -6.935  1.00 10.00      A   
ATOM   1099  C   GLY A 117      -2.207  22.453  -6.341  1.00 10.00      A   
ATOM   1100  O   GLY A 117      -2.021  23.573  -6.822  1.00 10.00      A   
ATOM   1101  N   GLU A 118      -2.986  22.236  -5.289  1.00 10.00      A   
ATOM   1102  HN  GLU A 118      -3.084  21.321  -4.949  1.00 10.00      A   
ATOM   1103  CA  GLU A 118      -3.707  23.319  -4.631  1.00 10.00      A   
ATOM   1104  CB  GLU A 118      -4.597  22.778  -3.510  1.00 10.00      A   
ATOM   1105  CG  GLU A 118      -5.666  21.799  -3.977  1.00 10.00      A   
ATOM   1106  CD  GLU A 118      -6.624  22.405  -4.983  1.00 10.00      A   
ATOM   1107  OE1 GLU A 118      -7.380  23.323  -4.615  1.00 10.00      A   
ATOM   1108  OE2 GLU A 118      -6.633  21.958  -6.147  1.00 10.00      A   
ATOM   1109  C   GLU A 118      -2.751  24.380  -4.091  1.00 10.00      A   
ATOM   1110  O   GLU A 118      -2.985  25.578  -4.256  1.00 10.00      A   
ATOM   1111  N   ILE A 119      -1.665  23.939  -3.456  1.00 10.00      A   
ATOM   1112  HN  ILE A 119      -1.524  22.971  -3.359  1.00 10.00      A   
ATOM   1113  CA  ILE A 119      -0.685  24.868  -2.902  1.00 10.00      A   
ATOM   1114  CB  ILE A 119       0.420  24.152  -2.086  1.00 10.00      A   
ATOM   1115  CG1 ILE A 119      -0.168  23.589  -0.786  1.00 10.00      A   
ATOM   1116  CG2 ILE A 119       1.577  25.096  -1.783  1.00 10.00      A   
ATOM   1117  CD1 ILE A 119       0.847  22.920   0.117  1.00 10.00      A   
ATOM   1118  C   ILE A 119      -0.065  25.724  -4.006  1.00 10.00      A   
ATOM   1119  O   ILE A 119       0.114  26.934  -3.838  1.00 10.00      A   
ATOM   1120  N   ALA A 120       0.240  25.097  -5.139  1.00 10.00      A   
ATOM   1121  HN  ALA A 120       0.065  24.132  -5.217  1.00 10.00      A   
ATOM   1122  CA  ALA A 120       0.828  25.804  -6.270  1.00 10.00      A   
ATOM   1123  CB  ALA A 120       1.180  24.836  -7.388  1.00 10.00      A   
ATOM   1124  C   ALA A 120      -0.128  26.877  -6.776  1.00 10.00      A   
ATOM   1125  O   ALA A 120       0.291  27.984  -7.116  1.00 10.00      A   
ATOM   1126  N   TRP A 121      -1.416  26.541  -6.808  1.00 10.00      A   
ATOM   1127  HN  TRP A 121      -1.682  25.638  -6.525  1.00 10.00      A   
ATOM   1128  CA  TRP A 121      -2.442  27.476  -7.251  1.00 10.00      A   
ATOM   1129  CB  TRP A 121      -3.821  26.805  -7.250  1.00 10.00      A   
ATOM   1130  CG  TRP A 121      -4.894  27.617  -7.911  1.00 10.00      A   
ATOM   1131  CD1 TRP A 121      -5.193  27.649  -9.241  1.00 10.00      A   
ATOM   1132  CD2 TRP A 121      -5.811  28.516  -7.274  1.00 10.00      A   
ATOM   1133  NE1 TRP A 121      -6.238  28.509  -9.472  1.00 10.00      A   
ATOM   1134  HE1 TRP A 121      -6.635  28.701 -10.349  1.00 10.00      A   
ATOM   1135  CE2 TRP A 121      -6.637  29.053  -8.279  1.00 10.00      A   
ATOM   1136  CE3 TRP A 121      -6.015  28.914  -5.950  1.00 10.00      A   
ATOM   1137  CZ2 TRP A 121      -7.646  29.972  -8.004  1.00 10.00      A   
ATOM   1138  CZ3 TRP A 121      -7.017  29.826  -5.677  1.00 10.00      A   
ATOM   1139  CH2 TRP A 121      -7.823  30.343  -6.699  1.00 10.00      A   
ATOM   1140  C   TRP A 121      -2.451  28.693  -6.336  1.00 10.00      A   
ATOM   1141  O   TRP A 121      -2.463  29.833  -6.803  1.00 10.00      A   
ATOM   1142  N   PHE A 122      -2.434  28.439  -5.029  1.00 10.00      A   
ATOM   1143  HN  PHE A 122      -2.439  27.502  -4.722  1.00 10.00      A   
ATOM   1144  CA  PHE A 122      -2.424  29.511  -4.039  1.00 10.00      A   
ATOM   1145  CB  PHE A 122      -2.487  28.946  -2.617  1.00 10.00      A   
ATOM   1146  CG  PHE A 122      -3.860  28.516  -2.189  1.00 10.00      A   
ATOM   1147  CD1 PHE A 122      -4.097  27.210  -1.793  1.00 10.00      A   
ATOM   1148  CD2 PHE A 122      -4.912  29.417  -2.176  1.00 10.00      A   
ATOM   1149  CE1 PHE A 122      -5.357  26.809  -1.393  1.00 10.00      A   
ATOM   1150  CE2 PHE A 122      -6.175  29.023  -1.780  1.00 10.00      A   
ATOM   1151  CZ  PHE A 122      -6.397  27.717  -1.386  1.00 10.00      A   
ATOM   1152  C   PHE A 122      -1.182  30.382  -4.193  1.00 10.00      A   
ATOM   1153  O   PHE A 122      -1.269  31.609  -4.171  1.00 10.00      A   
ATOM   1154  N   CYS A 123      -0.030  29.735  -4.357  1.00 10.00      A   
ATOM   1155  HN  CYS A 123      -0.033  28.752  -4.370  1.00 10.00      A   
ATOM   1156  CA  CYS A 123       1.235  30.444  -4.517  1.00 10.00      A   
ATOM   1157  CB  CYS A 123       2.403  29.457  -4.620  1.00 10.00      A   
ATOM   1158  SG  CYS A 123       2.615  28.404  -3.165  1.00 10.00      A   
ATOM   1159  HG  CYS A 123       1.550  27.613  -3.082  1.00 10.00      A   
ATOM   1160  C   CYS A 123       1.203  31.355  -5.738  1.00 10.00      A   
ATOM   1161  O   CYS A 123       1.702  32.482  -5.699  1.00 10.00      A   
ATOM   1162  N   GLU A 124       0.602  30.870  -6.818  1.00 10.00      A   
ATOM   1163  HN  GLU A 124       0.226  29.961  -6.793  1.00 10.00      A   
ATOM   1164  CA  GLU A 124       0.496  31.647  -8.041  1.00 10.00      A   
ATOM   1165  CB  GLU A 124      -0.097  30.805  -9.173  1.00 10.00      A   
ATOM   1166  CG  GLU A 124       0.160  31.370 -10.558  1.00 10.00      A   
ATOM   1167  CD  GLU A 124      -0.570  30.623 -11.651  1.00 10.00      A   
ATOM   1168  OE1 GLU A 124      -0.126  29.514 -12.019  1.00 10.00      A   
ATOM   1169  OE2 GLU A 124      -1.574  31.154 -12.167  1.00 10.00      A   
ATOM   1170  C   GLU A 124      -0.350  32.892  -7.805  1.00 10.00      A   
ATOM   1171  O   GLU A 124      -0.013  33.980  -8.269  1.00 10.00      A   
ATOM   1172  N   GLN A 125      -1.438  32.731  -7.058  1.00 10.00      A   
ATOM   1173  HN  GLN A 125      -1.648  31.838  -6.705  1.00 10.00      A   
ATOM   1174  CA  GLN A 125      -2.324  33.848  -6.749  1.00 10.00      A   
ATOM   1175  CB  GLN A 125      -3.597  33.368  -6.044  1.00 10.00      A   
ATOM   1176  CG  GLN A 125      -4.347  32.274  -6.786  1.00 10.00      A   
ATOM   1177  CD  GLN A 125      -4.668  32.633  -8.226  1.00 10.00      A   
ATOM   1178  OE1 GLN A 125      -4.913  33.794  -8.556  1.00 10.00      A   
ATOM   1179  NE2 GLN A 125      -4.656  31.635  -9.098  1.00 10.00      A   
ATOM   1180 HE21 GLN A 125      -4.439  30.736  -8.769  1.00 10.00      A   
ATOM   1181 HE22 GLN A 125      -4.872  31.832 -10.035  1.00 10.00      A   
ATOM   1182  C   GLN A 125      -1.603  34.883  -5.893  1.00 10.00      A   
ATOM   1183  O   GLN A 125      -1.790  36.085  -6.071  1.00 10.00      A   
ATOM   1184  N   VAL A 126      -0.771  34.407  -4.970  1.00 10.00      A   
ATOM   1185  HN  VAL A 126      -0.675  33.432  -4.870  1.00 10.00      A   
ATOM   1186  CA  VAL A 126      -0.006  35.293  -4.101  1.00 10.00      A   
ATOM   1187  CB  VAL A 126       0.791  34.507  -3.036  1.00 10.00      A   
ATOM   1188  CG1 VAL A 126       1.662  35.440  -2.205  1.00 10.00      A   
ATOM   1189  CG2 VAL A 126      -0.148  33.722  -2.134  1.00 10.00      A   
ATOM   1190  C   VAL A 126       0.959  36.120  -4.941  1.00 10.00      A   
ATOM   1191  O   VAL A 126       1.071  37.333  -4.769  1.00 10.00      A   
ATOM   1192  N   ALA A 127       1.638  35.450  -5.865  1.00 10.00      A   
ATOM   1193  HN  ALA A 127       1.496  34.481  -5.953  1.00 10.00      A   
ATOM   1194  CA  ALA A 127       2.590  36.110  -6.748  1.00 10.00      A   
ATOM   1195  CB  ALA A 127       3.333  35.081  -7.586  1.00 10.00      A   
ATOM   1196  C   ALA A 127       1.874  37.113  -7.642  1.00 10.00      A   
ATOM   1197  O   ALA A 127       2.405  38.182  -7.948  1.00 10.00      A   
ATOM   1198  N   LYS A 128       0.666  36.759  -8.062  1.00 10.00      A   
ATOM   1199  HN  LYS A 128       0.310  35.878  -7.806  1.00 10.00      A   
ATOM   1200  CA  LYS A 128      -0.141  37.628  -8.910  1.00 10.00      A   
ATOM   1201  CB  LYS A 128      -1.360  36.871  -9.444  1.00 10.00      A   
ATOM   1202  CG  LYS A 128      -1.062  35.974 -10.638  1.00 10.00      A   
ATOM   1203  CD  LYS A 128      -2.226  35.043 -10.941  1.00 10.00      A   
ATOM   1204  CE  LYS A 128      -2.063  34.374 -12.296  1.00 10.00      A   
ATOM   1205  NZ  LYS A 128      -3.066  33.298 -12.515  1.00 10.00      A   
ATOM   1206  HZ1 LYS A 128      -2.699  32.388 -12.149  1.00 10.00      A   
ATOM   1207  HZ2 LYS A 128      -3.265  33.194 -13.531  1.00 10.00      A   
ATOM   1208  HZ3 LYS A 128      -3.953  33.525 -12.025  1.00 10.00      A   
ATOM   1209  C   LYS A 128      -0.581  38.871  -8.144  1.00 10.00      A   
ATOM   1210  O   LYS A 128      -0.587  39.976  -8.686  1.00 10.00      A   
ATOM   1211  N   ALA A 129      -0.936  38.684  -6.880  1.00 10.00      A   
ATOM   1212  HN  ALA A 129      -0.920  37.773  -6.509  1.00 10.00      A   
ATOM   1213  CA  ALA A 129      -1.368  39.784  -6.031  1.00 10.00      A   
ATOM   1214  CB  ALA A 129      -1.978  39.248  -4.746  1.00 10.00      A   
ATOM   1215  C   ALA A 129      -0.207  40.724  -5.724  1.00 10.00      A   
ATOM   1216  O   ALA A 129      -0.369  41.945  -5.689  1.00 10.00      A   
ATOM   1217  N   GLU A 130       0.973  40.157  -5.513  1.00 10.00      A   
ATOM   1218  HN  GLU A 130       1.051  39.178  -5.546  1.00 10.00      A   
ATOM   1219  CA  GLU A 130       2.152  40.956  -5.224  1.00 10.00      A   
ATOM   1220  CB  GLU A 130       3.284  40.092  -4.669  1.00 10.00      A   
ATOM   1221  CG  GLU A 130       3.209  39.894  -3.162  1.00 10.00      A   
ATOM   1222  CD  GLU A 130       4.366  39.094  -2.603  1.00 10.00      A   
ATOM   1223  OE1 GLU A 130       5.525  39.331  -3.016  1.00 10.00      A   
ATOM   1224  OE2 GLU A 130       4.128  38.233  -1.729  1.00 10.00      A   
ATOM   1225  C   GLU A 130       2.605  41.735  -6.455  1.00 10.00      A   
ATOM   1226  O   GLU A 130       3.322  42.730  -6.341  1.00 10.00      A   
ATOM   1227  N   ALA A 131       2.168  41.289  -7.629  1.00 10.00      A   
ATOM   1228  HN  ALA A 131       1.592  40.495  -7.653  1.00 10.00      A   
ATOM   1229  CA  ALA A 131       2.521  41.947  -8.882  1.00 10.00      A   
ATOM   1230  CB  ALA A 131       2.176  41.061 -10.067  1.00 10.00      A   
ATOM   1231  C   ALA A 131       1.824  43.299  -9.002  1.00 10.00      A   
ATOM   1232  O   ALA A 131       2.401  44.263  -9.506  1.00 10.00      A   
ATOM   1233  N   ASP A 132       0.581  43.367  -8.538  1.00 10.00      A   
ATOM   1234  HN  ASP A 132       0.162  42.562  -8.160  1.00 10.00      A   
ATOM   1235  CA  ASP A 132      -0.179  44.614  -8.583  1.00 10.00      A   
ATOM   1236  CB  ASP A 132      -1.658  44.376  -8.914  1.00 10.00      A   
ATOM   1237  CG  ASP A 132      -2.459  43.798  -7.761  1.00 10.00      A   
ATOM   1238  OD1 ASP A 132      -2.988  44.582  -6.941  1.00 10.00      A   
ATOM   1239  OD2 ASP A 132      -2.582  42.558  -7.686  1.00 10.00      A   
ATOM   1240  C   ASP A 132      -0.036  45.366  -7.271  1.00 10.00      A   
ATOM   1241  O   ASP A 132      -0.606  46.445  -7.092  1.00 10.00      A   
ATOM   1242  N   ASN A 133       0.746  44.781  -6.368  1.00 10.00      A   
ATOM   1243  HN  ASN A 133       1.165  43.924  -6.597  1.00 10.00      A   
ATOM   1244  CA  ASN A 133       1.005  45.357  -5.054  1.00 10.00      A   
ATOM   1245  CB  ASN A 133       1.615  46.760  -5.167  1.00 10.00      A   
ATOM   1246  CG  ASN A 133       2.733  47.000  -4.169  1.00 10.00      A   
ATOM   1247  OD1 ASN A 133       2.729  46.455  -3.065  1.00 10.00      A   
ATOM   1248  ND2 ASN A 133       3.702  47.821  -4.547  1.00 10.00      A   
ATOM   1249 HD21 ASN A 133       3.646  48.226  -5.439  1.00 10.00      A   
ATOM   1250 HD22 ASN A 133       4.441  47.988  -3.921  1.00 10.00      A   
ATOM   1251  C   ASN A 133      -0.257  45.378  -4.203  1.00 10.00      A   
ATOM   1252  O   ASN A 133      -0.619  46.404  -3.623  1.00 10.00      A   
ATOM   1253  N   LEU A 134      -0.935  44.242  -4.151  1.00 10.00      A   
ATOM   1254  HN  LEU A 134      -0.610  43.467  -4.662  1.00 10.00      A   
ATOM   1255  CA  LEU A 134      -2.156  44.113  -3.368  1.00 10.00      A   
ATOM   1256  CB  LEU A 134      -3.033  42.983  -3.912  1.00 10.00      A   
ATOM   1257  CG  LEU A 134      -4.388  42.789  -3.225  1.00 10.00      A   
ATOM   1258  CD1 LEU A 134      -5.334  43.927  -3.569  1.00 10.00      A   
ATOM   1259  CD2 LEU A 134      -4.997  41.448  -3.600  1.00 10.00      A   
ATOM   1260  C   LEU A 134      -1.826  43.856  -1.904  1.00 10.00      A   
ATOM   1261  O   LEU A 134      -0.844  43.179  -1.589  1.00 10.00      A   
ATOM   1262  N   ASP A 135      -2.640  44.409  -1.017  1.00 10.00      A   
ATOM   1263  HN  ASP A 135      -3.392  44.956  -1.335  1.00 10.00      A   
ATOM   1264  CA  ASP A 135      -2.445  44.237   0.418  1.00 10.00      A   
ATOM   1265  CB  ASP A 135      -3.344  45.193   1.205  1.00 10.00      A   
ATOM   1266  CG  ASP A 135      -2.682  46.525   1.468  1.00 10.00      A   
ATOM   1267  OD1 ASP A 135      -1.766  46.579   2.317  1.00 10.00      A   
ATOM   1268  OD2 ASP A 135      -3.070  47.523   0.831  1.00 10.00      A   
ATOM   1269  C   ASP A 135      -2.720  42.799   0.838  1.00 10.00      A   
ATOM   1270  O   ASP A 135      -3.692  42.184   0.388  1.00 10.00      A   
ATOM   1271  N   ASP A 136      -1.863  42.271   1.706  1.00 10.00      A   
ATOM   1272  HN  ASP A 136      -1.111  42.819   2.025  1.00 10.00      A   
ATOM   1273  CA  ASP A 136      -1.998  40.902   2.198  1.00 10.00      A   
ATOM   1274  CB  ASP A 136      -0.864  40.562   3.167  1.00 10.00      A   
ATOM   1275  CG  ASP A 136       0.349  39.968   2.484  1.00 10.00      A   
ATOM   1276  OD1 ASP A 136       0.273  39.677   1.269  1.00 10.00      A   
ATOM   1277  OD2 ASP A 136       1.385  39.791   3.158  1.00 10.00      A   
ATOM   1278  C   ASP A 136      -3.332  40.703   2.896  1.00 10.00      A   
ATOM   1279  O   ASP A 136      -4.002  39.687   2.704  1.00 10.00      A   
ATOM   1280  N   LYS A 137      -3.709  41.688   3.699  1.00 10.00      A   
ATOM   1281  HN  LYS A 137      -3.115  42.462   3.806  1.00 10.00      A   
ATOM   1282  CA  LYS A 137      -4.962  41.652   4.442  1.00 10.00      A   
ATOM   1283  CB  LYS A 137      -5.092  42.909   5.303  1.00 10.00      A   
ATOM   1284  CG  LYS A 137      -6.151  42.830   6.388  1.00 10.00      A   
ATOM   1285  CD  LYS A 137      -6.000  43.978   7.372  1.00 10.00      A   
ATOM   1286  CE  LYS A 137      -7.134  44.002   8.381  1.00 10.00      A   
ATOM   1287  NZ  LYS A 137      -7.025  45.158   9.306  1.00 10.00      A   
ATOM   1288  HZ1 LYS A 137      -7.964  45.409   9.676  1.00 10.00      A   
ATOM   1289  HZ2 LYS A 137      -6.627  45.981   8.810  1.00 10.00      A   
ATOM   1290  HZ3 LYS A 137      -6.406  44.917  10.105  1.00 10.00      A   
ATOM   1291  C   LYS A 137      -6.154  41.530   3.496  1.00 10.00      A   
ATOM   1292  O   LYS A 137      -7.126  40.830   3.790  1.00 10.00      A   
ATOM   1293  N   LYS A 138      -6.068  42.205   2.353  1.00 10.00      A   
ATOM   1294  HN  LYS A 138      -5.265  42.739   2.174  1.00 10.00      A   
ATOM   1295  CA  LYS A 138      -7.133  42.165   1.357  1.00 10.00      A   
ATOM   1296  CB  LYS A 138      -6.982  43.304   0.344  1.00 10.00      A   
ATOM   1297  CG  LYS A 138      -7.246  44.681   0.929  1.00 10.00      A   
ATOM   1298  CD  LYS A 138      -7.391  45.733  -0.157  1.00 10.00      A   
ATOM   1299  CE  LYS A 138      -7.850  47.061   0.423  1.00 10.00      A   
ATOM   1300  NZ  LYS A 138      -8.070  48.085  -0.632  1.00 10.00      A   
ATOM   1301  HZ1 LYS A 138      -8.397  48.976  -0.205  1.00 10.00      A   
ATOM   1302  HZ2 LYS A 138      -8.791  47.759  -1.307  1.00 10.00      A   
ATOM   1303  HZ3 LYS A 138      -7.186  48.265  -1.150  1.00 10.00      A   
ATOM   1304  C   LYS A 138      -7.157  40.816   0.652  1.00 10.00      A   
ATOM   1305  O   LYS A 138      -8.218  40.239   0.426  1.00 10.00      A   
ATOM   1306  N   LEU A 139      -5.977  40.304   0.326  1.00 10.00      A   
ATOM   1307  HN  LEU A 139      -5.159  40.808   0.539  1.00 10.00      A   
ATOM   1308  CA  LEU A 139      -5.864  39.014  -0.341  1.00 10.00      A   
ATOM   1309  CB  LEU A 139      -4.408  38.737  -0.718  1.00 10.00      A   
ATOM   1310  CG  LEU A 139      -4.148  37.452  -1.508  1.00 10.00      A   
ATOM   1311  CD1 LEU A 139      -4.829  37.503  -2.867  1.00 10.00      A   
ATOM   1312  CD2 LEU A 139      -2.655  37.214  -1.661  1.00 10.00      A   
ATOM   1313  C   LEU A 139      -6.403  37.901   0.556  1.00 10.00      A   
ATOM   1314  O   LEU A 139      -7.050  36.961   0.087  1.00 10.00      A   
ATOM   1315  N   LEU A 140      -6.152  38.033   1.856  1.00 10.00      A   
ATOM   1316  HN  LEU A 140      -5.630  38.808   2.163  1.00 10.00      A   
ATOM   1317  CA  LEU A 140      -6.612  37.054   2.836  1.00 10.00      A   
ATOM   1318  CB  LEU A 140      -5.967  37.328   4.200  1.00 10.00      A   
ATOM   1319  CG  LEU A 140      -6.234  36.302   5.306  1.00 10.00      A   
ATOM   1320  CD1 LEU A 140      -5.706  34.930   4.912  1.00 10.00      A   
ATOM   1321  CD2 LEU A 140      -5.617  36.762   6.616  1.00 10.00      A   
ATOM   1322  C   LEU A 140      -8.134  37.087   2.952  1.00 10.00      A   
ATOM   1323  O   LEU A 140      -8.758  36.126   3.397  1.00 10.00      A   
ATOM   1324  N   LYS A 141      -8.722  38.202   2.545  1.00 10.00      A   
ATOM   1325  HN  LYS A 141      -8.166  38.937   2.207  1.00 10.00      A   
ATOM   1326  CA  LYS A 141     -10.166  38.370   2.588  1.00 10.00      A   
ATOM   1327  CB  LYS A 141     -10.512  39.861   2.652  1.00 10.00      A   
ATOM   1328  CG  LYS A 141     -11.995  40.184   2.582  1.00 10.00      A   
ATOM   1329  CD  LYS A 141     -12.213  41.677   2.410  1.00 10.00      A   
ATOM   1330  CE  LYS A 141     -13.690  42.028   2.383  1.00 10.00      A   
ATOM   1331  NZ  LYS A 141     -13.907  43.497   2.333  1.00 10.00      A   
ATOM   1332  HZ1 LYS A 141     -13.543  43.943   3.200  1.00 10.00      A   
ATOM   1333  HZ2 LYS A 141     -14.923  43.707   2.251  1.00 10.00      A   
ATOM   1334  HZ3 LYS A 141     -13.416  43.907   1.512  1.00 10.00      A   
ATOM   1335  C   LYS A 141     -10.808  37.734   1.356  1.00 10.00      A   
ATOM   1336  O   LYS A 141     -11.902  37.173   1.432  1.00 10.00      A   
ATOM   1337  N   VAL A 142     -10.105  37.811   0.232  1.00 10.00      A   
ATOM   1338  HN  VAL A 142      -9.228  38.252   0.248  1.00 10.00      A   
ATOM   1339  CA  VAL A 142     -10.599  37.261  -1.027  1.00 10.00      A   
ATOM   1340  CB  VAL A 142      -9.813  37.821  -2.237  1.00 10.00      A   
ATOM   1341  CG1 VAL A 142     -10.390  37.311  -3.551  1.00 10.00      A   
ATOM   1342  CG2 VAL A 142      -9.803  39.343  -2.216  1.00 10.00      A   
ATOM   1343  C   VAL A 142     -10.526  35.734  -1.041  1.00 10.00      A   
ATOM   1344  O   VAL A 142     -11.417  35.067  -1.567  1.00 10.00      A   
ATOM   1345  N   LEU A 143      -9.470  35.191  -0.447  1.00 10.00      A   
ATOM   1346  HN  LEU A 143      -8.806  35.780  -0.024  1.00 10.00      A   
ATOM   1347  CA  LEU A 143      -9.271  33.742  -0.409  1.00 10.00      A   
ATOM   1348  CB  LEU A 143      -7.848  33.396  -0.860  1.00 10.00      A   
ATOM   1349  CG  LEU A 143      -7.511  33.680  -2.327  1.00 10.00      A   
ATOM   1350  CD1 LEU A 143      -6.010  33.570  -2.560  1.00 10.00      A   
ATOM   1351  CD2 LEU A 143      -8.261  32.727  -3.244  1.00 10.00      A   
ATOM   1352  C   LEU A 143      -9.526  33.173   0.984  1.00 10.00      A   
ATOM   1353  O   LEU A 143      -8.981  32.129   1.343  1.00 10.00      A   
ATOM   1354  N   LYS A 144     -10.367  33.852   1.755  1.00 10.00      A   
ATOM   1355  HN  LYS A 144     -10.789  34.662   1.399  1.00 10.00      A   
ATOM   1356  CA  LYS A 144     -10.685  33.425   3.115  1.00 10.00      A   
ATOM   1357  CB  LYS A 144     -11.618  34.431   3.791  1.00 10.00      A   
ATOM   1358  CG  LYS A 144     -12.051  34.032   5.193  1.00 10.00      A   
ATOM   1359  CD  LYS A 144     -13.094  34.989   5.736  1.00 10.00      A   
ATOM   1360  CE  LYS A 144     -13.738  34.446   6.998  1.00 10.00      A   
ATOM   1361  NZ  LYS A 144     -14.796  35.353   7.511  1.00 10.00      A   
ATOM   1362  HZ1 LYS A 144     -14.371  36.237   7.862  1.00 10.00      A   
ATOM   1363  HZ2 LYS A 144     -15.313  34.898   8.288  1.00 10.00      A   
ATOM   1364  HZ3 LYS A 144     -15.467  35.587   6.752  1.00 10.00      A   
ATOM   1365  C   LYS A 144     -11.300  32.027   3.155  1.00 10.00      A   
ATOM   1366  O   LYS A 144     -10.761  31.125   3.801  1.00 10.00      A   
ATOM   1367  N   GLU A 145     -12.421  31.849   2.456  1.00 10.00      A   
ATOM   1368  HN  GLU A 145     -12.785  32.599   1.935  1.00 10.00      A   
ATOM   1369  CA  GLU A 145     -13.114  30.565   2.428  1.00 10.00      A   
ATOM   1370  CB  GLU A 145     -14.465  30.690   1.716  1.00 10.00      A   
ATOM   1371  CG  GLU A 145     -15.298  29.418   1.735  1.00 10.00      A   
ATOM   1372  CD  GLU A 145     -16.476  29.474   0.788  1.00 10.00      A   
ATOM   1373  OE1 GLU A 145     -16.259  29.553  -0.438  1.00 10.00      A   
ATOM   1374  OE2 GLU A 145     -17.629  29.421   1.260  1.00 10.00      A   
ATOM   1375  C   GLU A 145     -12.264  29.488   1.762  1.00 10.00      A   
ATOM   1376  O   GLU A 145     -12.261  28.334   2.189  1.00 10.00      A   
ATOM   1377  N   ASP A 146     -11.539  29.875   0.723  1.00 10.00      A   
ATOM   1378  HN  ASP A 146     -11.579  30.813   0.437  1.00 10.00      A   
ATOM   1379  CA  ASP A 146     -10.686  28.946  -0.006  1.00 10.00      A   
ATOM   1380  CB  ASP A 146     -10.061  29.630  -1.226  1.00 10.00      A   
ATOM   1381  CG  ASP A 146     -11.052  29.835  -2.356  1.00 10.00      A   
ATOM   1382  OD1 ASP A 146     -11.374  28.858  -3.056  1.00 10.00      A   
ATOM   1383  OD2 ASP A 146     -11.512  30.985  -2.557  1.00 10.00      A   
ATOM   1384  C   ASP A 146      -9.603  28.374   0.901  1.00 10.00      A   
ATOM   1385  O   ASP A 146      -9.421  27.159   0.975  1.00 10.00      A   
ATOM   1386  N   ILE A 147      -8.906  29.254   1.611  1.00 10.00      A   
ATOM   1387  HN  ILE A 147      -9.110  30.214   1.519  1.00 10.00      A   
ATOM   1388  CA  ILE A 147      -7.847  28.840   2.522  1.00 10.00      A   
ATOM   1389  CB  ILE A 147      -7.071  30.065   3.063  1.00 10.00      A   
ATOM   1390  CG1 ILE A 147      -6.222  30.692   1.951  1.00 10.00      A   
ATOM   1391  CG2 ILE A 147      -6.201  29.697   4.258  1.00 10.00      A   
ATOM   1392  CD1 ILE A 147      -5.570  32.002   2.339  1.00 10.00      A   
ATOM   1393  C   ILE A 147      -8.425  28.018   3.678  1.00 10.00      A   
ATOM   1394  O   ILE A 147      -7.827  27.034   4.119  1.00 10.00      A   
ATOM   1395  N   ALA A 148      -9.601  28.414   4.149  1.00 10.00      A   
ATOM   1396  HN  ALA A 148     -10.038  29.197   3.748  1.00 10.00      A   
ATOM   1397  CA  ALA A 148     -10.262  27.714   5.245  1.00 10.00      A   
ATOM   1398  CB  ALA A 148     -11.490  28.487   5.698  1.00 10.00      A   
ATOM   1399  C   ALA A 148     -10.642  26.294   4.830  1.00 10.00      A   
ATOM   1400  O   ALA A 148     -10.393  25.334   5.561  1.00 10.00      A   
ATOM   1401  N   ALA A 149     -11.225  26.172   3.643  1.00 10.00      A   
ATOM   1402  HN  ALA A 149     -11.383  26.981   3.104  1.00 10.00      A   
ATOM   1403  CA  ALA A 149     -11.651  24.880   3.117  1.00 10.00      A   
ATOM   1404  CB  ALA A 149     -12.374  25.050   1.790  1.00 10.00      A   
ATOM   1405  C   ALA A 149     -10.479  23.919   2.966  1.00 10.00      A   
ATOM   1406  O   ALA A 149     -10.540  22.778   3.428  1.00 10.00      A   
ATOM   1407  N   ILE A 150      -9.403  24.387   2.338  1.00 10.00      A   
ATOM   1408  HN  ILE A 150      -9.404  25.313   2.005  1.00 10.00      A   
ATOM   1409  CA  ILE A 150      -8.225  23.550   2.124  1.00 10.00      A   
ATOM   1410  CB  ILE A 150      -7.169  24.222   1.215  1.00 10.00      A   
ATOM   1411  CG1 ILE A 150      -6.249  23.170   0.587  1.00 10.00      A   
ATOM   1412  CG2 ILE A 150      -6.357  25.267   1.966  1.00 10.00      A   
ATOM   1413  CD1 ILE A 150      -6.970  22.152  -0.269  1.00 10.00      A   
ATOM   1414  C   ILE A 150      -7.608  23.087   3.448  1.00 10.00      A   
ATOM   1415  O   ILE A 150      -7.047  21.993   3.533  1.00 10.00      A   
ATOM   1416  N   ARG A 151      -7.743  23.909   4.486  1.00 10.00      A   
ATOM   1417  HN  ARG A 151      -8.214  24.763   4.365  1.00 10.00      A   
ATOM   1418  CA  ARG A 151      -7.211  23.573   5.800  1.00 10.00      A   
ATOM   1419  CB  ARG A 151      -7.249  24.785   6.730  1.00 10.00      A   
ATOM   1420  CG  ARG A 151      -5.937  25.549   6.780  1.00 10.00      A   
ATOM   1421  CD  ARG A 151      -6.163  27.048   6.889  1.00 10.00      A   
ATOM   1422  NE  ARG A 151      -6.936  27.415   8.077  1.00 10.00      A   
ATOM   1423  HE  ARG A 151      -7.796  26.956   8.216  1.00 10.00      A   
ATOM   1424  CZ  ARG A 151      -6.549  28.328   8.963  1.00 10.00      A   
ATOM   1425  NH1 ARG A 151      -5.391  28.965   8.810  1.00 10.00      A   
ATOM   1426 HH11 ARG A 151      -4.775  28.753   7.992  1.00 10.00      A   
ATOM   1427 HH12 ARG A 151      -5.093  29.685   9.504  1.00 10.00      A   
ATOM   1428  NH2 ARG A 151      -7.320  28.601  10.007  1.00 10.00      A   
ATOM   1429 HH21 ARG A 151      -7.026  29.319  10.710  1.00 10.00      A   
ATOM   1430 HH22 ARG A 151      -8.229  28.100  10.132  1.00 10.00      A   
ATOM   1431  C   ARG A 151      -7.979  22.408   6.403  1.00 10.00      A   
ATOM   1432  O   ARG A 151      -7.390  21.507   6.998  1.00 10.00      A   
ATOM   1433  N   VAL A 152      -9.297  22.424   6.227  1.00 10.00      A   
ATOM   1434  HN  VAL A 152      -9.705  23.175   5.745  1.00 10.00      A   
ATOM   1435  CA  VAL A 152     -10.152  21.356   6.737  1.00 10.00      A   
ATOM   1436  CB  VAL A 152     -11.648  21.709   6.574  1.00 10.00      A   
ATOM   1437  CG1 VAL A 152     -12.535  20.593   7.106  1.00 10.00      A   
ATOM   1438  CG2 VAL A 152     -11.968  23.022   7.272  1.00 10.00      A   
ATOM   1439  C   VAL A 152      -9.849  20.052   5.996  1.00 10.00      A   
ATOM   1440  O   VAL A 152      -9.911  18.963   6.568  1.00 10.00      A   
ATOM   1441  N   ASN A 153      -9.491  20.181   4.724  1.00 10.00      A   
ATOM   1442  HN  ASN A 153      -9.453  21.081   4.329  1.00 10.00      A   
ATOM   1443  CA  ASN A 153      -9.167  19.028   3.892  1.00 10.00      A   
ATOM   1444  CB  ASN A 153      -9.013  19.440   2.423  1.00 10.00      A   
ATOM   1445  CG  ASN A 153     -10.301  19.964   1.817  1.00 10.00      A   
ATOM   1446  OD1 ASN A 153     -11.394  19.542   2.192  1.00 10.00      A   
ATOM   1447  ND2 ASN A 153     -10.181  20.895   0.879  1.00 10.00      A   
ATOM   1448 HD21 ASN A 153      -9.281  21.191   0.629  1.00 10.00      A   
ATOM   1449 HD22 ASN A 153     -11.002  21.256   0.474  1.00 10.00      A   
ATOM   1450  C   ASN A 153      -7.898  18.335   4.379  1.00 10.00      A   
ATOM   1451  O   ASN A 153      -7.760  17.116   4.262  1.00 10.00      A   
ATOM   1452  N   LEU A 154      -6.981  19.111   4.946  1.00 10.00      A   
ATOM   1453  HN  LEU A 154      -7.152  20.076   5.027  1.00 10.00      A   
ATOM   1454  CA  LEU A 154      -5.722  18.566   5.448  1.00 10.00      A   
ATOM   1455  CB  LEU A 154      -4.666  19.664   5.566  1.00 10.00      A   
ATOM   1456  CG  LEU A 154      -4.193  20.295   4.255  1.00 10.00      A   
ATOM   1457  CD1 LEU A 154      -3.185  21.396   4.536  1.00 10.00      A   
ATOM   1458  CD2 LEU A 154      -3.594  19.239   3.335  1.00 10.00      A   
ATOM   1459  C   LEU A 154      -5.902  17.868   6.793  1.00 10.00      A   
ATOM   1460  O   LEU A 154      -4.974  17.243   7.309  1.00 10.00      A   
ATOM   1461  N   GLN A 155      -7.094  17.981   7.361  1.00 10.00      A   
ATOM   1462  HN  GLN A 155      -7.793  18.501   6.909  1.00 10.00      A   
ATOM   1463  CA  GLN A 155      -7.391  17.352   8.641  1.00 10.00      A   
ATOM   1464  CB  GLN A 155      -8.238  18.282   9.511  1.00 10.00      A   
ATOM   1465  CG  GLN A 155      -7.623  19.662   9.696  1.00 10.00      A   
ATOM   1466  CD  GLN A 155      -8.520  20.609  10.462  1.00 10.00      A   
ATOM   1467  OE1 GLN A 155      -9.743  20.476  10.441  1.00 10.00      A   
ATOM   1468  NE2 GLN A 155      -7.921  21.580  11.137  1.00 10.00      A   
ATOM   1469 HE21 GLN A 155      -6.940  21.633  11.104  1.00 10.00      A   
ATOM   1470 HE22 GLN A 155      -8.480  22.206  11.642  1.00 10.00      A   
ATOM   1471  C   GLN A 155      -8.093  16.016   8.430  1.00 10.00      A   
ATOM   1472  O   GLN A 155      -8.551  15.382   9.378  1.00 10.00      A   
ATOM   1473  N   GLN A 156      -8.174  15.600   7.174  1.00 10.00      A   
ATOM   1474  HN  GLN A 156      -7.793  16.159   6.462  1.00 10.00      A   
ATOM   1475  CA  GLN A 156      -8.811  14.338   6.817  1.00 10.00      A   
ATOM   1476  CB  GLN A 156     -10.295  14.558   6.496  1.00 10.00      A   
ATOM   1477  CG  GLN A 156     -10.573  15.785   5.643  1.00 10.00      A   
ATOM   1478  CD  GLN A 156     -12.052  16.013   5.409  1.00 10.00      A   
ATOM   1479  OE1 GLN A 156     -12.832  15.066   5.297  1.00 10.00      A   
ATOM   1480  NE2 GLN A 156     -12.451  17.272   5.353  1.00 10.00      A   
ATOM   1481 HE21 GLN A 156     -11.779  17.978   5.467  1.00 10.00      A   
ATOM   1482 HE22 GLN A 156     -13.403  17.448   5.203  1.00 10.00      A   
ATOM   1483  C   GLN A 156      -8.087  13.717   5.629  1.00 10.00      A   
ATOM   1484  O   GLN A 156      -8.711  13.171   4.719  1.00 10.00      A   
ATOM   1485  N   GLY A 157      -6.761  13.800   5.661  1.00 10.00      A   
ATOM   1486  HN  GLY A 157      -6.333  14.226   6.431  1.00 10.00      A   
ATOM   1487  CA  GLY A 157      -5.934  13.273   4.586  1.00 10.00      A   
ATOM   1488  C   GLY A 157      -6.196  11.814   4.262  1.00 10.00      A   
ATOM   1489  O   GLY A 157      -6.201  11.427   3.095  1.00 10.00      A   
ATOM   1490  N   VAL A 158      -6.425  11.002   5.287  1.00 10.00      A   
ATOM   1491  HN  VAL A 158      -6.421  11.366   6.194  1.00 10.00      A   
ATOM   1492  CA  VAL A 158      -6.679   9.577   5.091  1.00 10.00      A   
ATOM   1493  CB  VAL A 158      -6.560   8.787   6.413  1.00 10.00      A   
ATOM   1494  CG1 VAL A 158      -6.640   7.288   6.160  1.00 10.00      A   
ATOM   1495  CG2 VAL A 158      -5.265   9.140   7.132  1.00 10.00      A   
ATOM   1496  C   VAL A 158      -8.056   9.339   4.470  1.00 10.00      A   
ATOM   1497  O   VAL A 158      -8.215   8.486   3.596  1.00 10.00      A   
ATOM   1498  N   ASP A 159      -9.038  10.119   4.908  1.00 10.00      A   
ATOM   1499  HN  ASP A 159      -8.835  10.802   5.577  1.00 10.00      A   
ATOM   1500  CA  ASP A 159     -10.409   9.997   4.410  1.00 10.00      A   
ATOM   1501  CB  ASP A 159     -11.335  10.971   5.147  1.00 10.00      A   
ATOM   1502  CG  ASP A 159     -12.804  10.655   4.944  1.00 10.00      A   
ATOM   1503  OD1 ASP A 159     -13.377  11.072   3.919  1.00 10.00      A   
ATOM   1504  OD2 ASP A 159     -13.394   9.985   5.819  1.00 10.00      A   
ATOM   1505  C   ASP A 159     -10.471  10.266   2.913  1.00 10.00      A   
ATOM   1506  O   ASP A 159     -11.035   9.478   2.154  1.00 10.00      A   
ATOM   1507  N   ILE A 160      -9.857  11.365   2.499  1.00 10.00      A   
ATOM   1508  HN  ILE A 160      -9.411  11.936   3.161  1.00 10.00      A   
ATOM   1509  CA  ILE A 160      -9.834  11.759   1.095  1.00 10.00      A   
ATOM   1510  CB  ILE A 160      -9.297  13.197   0.930  1.00 10.00      A   
ATOM   1511  CG1 ILE A 160      -9.993  14.141   1.918  1.00 10.00      A   
ATOM   1512  CG2 ILE A 160      -9.506  13.685  -0.496  1.00 10.00      A   
ATOM   1513  CD1 ILE A 160      -9.456  15.556   1.904  1.00 10.00      A   
ATOM   1514  C   ILE A 160      -8.998  10.789   0.255  1.00 10.00      A   
ATOM   1515  O   ILE A 160      -9.201  10.662  -0.952  1.00 10.00      A   
ATOM   1516  N   ALA A 161      -8.072  10.095   0.896  1.00 10.00      A   
ATOM   1517  HN  ALA A 161      -7.958  10.226   1.861  1.00 10.00      A   
ATOM   1518  CA  ALA A 161      -7.216   9.146   0.198  1.00 10.00      A   
ATOM   1519  CB  ALA A 161      -5.910   8.952   0.955  1.00 10.00      A   
ATOM   1520  C   ALA A 161      -7.914   7.805  -0.009  1.00 10.00      A   
ATOM   1521  O   ALA A 161      -7.766   7.171  -1.056  1.00 10.00      A   
ATOM   1522  N   LEU A 162      -8.680   7.382   0.986  1.00 10.00      A   
ATOM   1523  HN  LEU A 162      -8.772   7.941   1.788  1.00 10.00      A   
ATOM   1524  CA  LEU A 162      -9.384   6.106   0.924  1.00 10.00      A   
ATOM   1525  CB  LEU A 162      -9.573   5.533   2.332  1.00 10.00      A   
ATOM   1526  CG  LEU A 162     -10.446   4.280   2.441  1.00 10.00      A   
ATOM   1527  CD1 LEU A 162      -9.772   3.088   1.781  1.00 10.00      A   
ATOM   1528  CD2 LEU A 162     -10.775   3.981   3.892  1.00 10.00      A   
ATOM   1529  C   LEU A 162     -10.729   6.210   0.211  1.00 10.00      A   
ATOM   1530  O   LEU A 162     -10.938   5.589  -0.836  1.00 10.00      A   
ATOM   1531  N   SER A 163     -11.633   6.997   0.777  1.00 10.00      A   
ATOM   1532  HN  SER A 163     -11.398   7.484   1.595  1.00 10.00      A   
ATOM   1533  CA  SER A 163     -12.966   7.162   0.218  1.00 10.00      A   
ATOM   1534  CB  SER A 163     -13.936   7.608   1.311  1.00 10.00      A   
ATOM   1535  OG  SER A 163     -13.889   6.718   2.418  1.00 10.00      A   
ATOM   1536  HG  SER A 163     -13.488   7.165   3.181  1.00 10.00      A   
ATOM   1537  C   SER A 163     -12.980   8.138  -0.952  1.00 10.00      A   
ATOM   1538  O   SER A 163     -13.867   8.087  -1.807  1.00 10.00      A   
ATOM   1539  N   GLY A 164     -11.995   9.019  -0.991  1.00 10.00      A   
ATOM   1540  HN  GLY A 164     -11.327   9.027  -0.274  1.00 10.00      A   
ATOM   1541  CA  GLY A 164     -11.914   9.981  -2.067  1.00 10.00      A   
ATOM   1542  C   GLY A 164     -12.403  11.347  -1.646  1.00 10.00      A   
ATOM   1543  O   GLY A 164     -12.794  11.546  -0.493  1.00 10.00      A   
ATOM   1544  N   ARG A 165     -12.384  12.286  -2.579  1.00 10.00      A   
ATOM   1545  HN  ARG A 165     -12.057  12.059  -3.475  1.00 10.00      A   
ATOM   1546  CA  ARG A 165     -12.830  13.647  -2.312  1.00 10.00      A   
ATOM   1547  CB  ARG A 165     -12.598  14.527  -3.545  1.00 10.00      A   
ATOM   1548  CG  ARG A 165     -13.432  14.128  -4.754  1.00 10.00      A   
ATOM   1549  CD  ARG A 165     -12.737  14.483  -6.057  1.00 10.00      A   
ATOM   1550  NE  ARG A 165     -12.529  13.303  -6.897  1.00 10.00      A   
ATOM   1551  HE  ARG A 165     -12.154  12.500  -6.462  1.00 10.00      A   
ATOM   1552  CZ  ARG A 165     -12.806  13.256  -8.198  1.00 10.00      A   
ATOM   1553  NH1 ARG A 165     -13.291  14.328  -8.818  1.00 10.00      A   
ATOM   1554 HH11 ARG A 165     -13.461  15.213  -8.290  1.00 10.00      A   
ATOM   1555 HH12 ARG A 165     -13.506  14.287  -9.840  1.00 10.00      A   
ATOM   1556  NH2 ARG A 165     -12.609  12.133  -8.884  1.00 10.00      A   
ATOM   1557 HH21 ARG A 165     -12.825  12.098  -9.904  1.00 10.00      A   
ATOM   1558 HH22 ARG A 165     -12.239  11.272  -8.406  1.00 10.00      A   
ATOM   1559  C   ARG A 165     -14.307  13.679  -1.919  1.00 10.00      A   
ATOM   1560  O   ARG A 165     -15.062  12.751  -2.219  1.00 10.00      A   
ATOM   1561  N   MET A 166     -14.710  14.738  -1.235  1.00 10.00      A   
ATOM   1562  HN  MET A 166     -14.056  15.437  -1.007  1.00 10.00      A   
ATOM   1563  CA  MET A 166     -16.097  14.901  -0.816  1.00 10.00      A   
ATOM   1564  CB  MET A 166     -16.184  15.818   0.412  1.00 10.00      A   
ATOM   1565  CG  MET A 166     -15.372  15.362   1.616  1.00 10.00      A   
ATOM   1566  SD  MET A 166     -15.459  16.530   2.989  1.00 10.00      A   
ATOM   1567  CE  MET A 166     -17.152  16.291   3.520  1.00 10.00      A   
ATOM   1568  C   MET A 166     -16.896  15.515  -1.962  1.00 10.00      A   
ATOM   1569  O   MET A 166     -16.396  15.631  -3.083  1.00 10.00      A   
ATOM   1570  N   ALA A 167     -18.133  15.905  -1.686  1.00 10.00      A   
ATOM   1571  HN  ALA A 167     -18.491  15.773  -0.782  1.00 10.00      A   
ATOM   1572  CA  ALA A 167     -18.970  16.523  -2.704  1.00 10.00      A   
ATOM   1573  CB  ALA A 167     -20.422  16.557  -2.254  1.00 10.00      A   
ATOM   1574  C   ALA A 167     -18.465  17.929  -3.015  1.00 10.00      A   
ATOM   1575  O   ALA A 167     -18.371  18.326  -4.174  1.00 10.00      A   
ATOM   1576  N   THR A 168     -18.132  18.670  -1.965  1.00 10.00      A   
ATOM   1577  HN  THR A 168     -18.229  18.292  -1.065  1.00 10.00      A   
ATOM   1578  CA  THR A 168     -17.625  20.029  -2.108  1.00 10.00      A   
ATOM   1579  CB  THR A 168     -18.756  21.067  -1.953  1.00 10.00      A   
ATOM   1580  OG1 THR A 168     -19.952  20.570  -2.577  1.00 10.00      A   
ATOM   1581  HG1 THR A 168     -19.742  20.257  -3.464  1.00 10.00      A   
ATOM   1582  CG2 THR A 168     -18.361  22.379  -2.615  1.00 10.00      A   
ATOM   1583  C   THR A 168     -16.546  20.293  -1.062  1.00 10.00      A   
ATOM   1584  O   THR A 168     -16.841  20.424   0.126  1.00 10.00      A   
ATOM   1585  N   SER A 169     -15.295  20.339  -1.502  1.00 10.00      A   
ATOM   1586  HN  SER A 169     -15.116  20.207  -2.459  1.00 10.00      A   
ATOM   1587  CA  SER A 169     -14.181  20.571  -0.594  1.00 10.00      A   
ATOM   1588  CB  SER A 169     -13.255  19.356  -0.573  1.00 10.00      A   
ATOM   1589  OG  SER A 169     -13.982  18.178  -0.272  1.00 10.00      A   
ATOM   1590  HG  SER A 169     -14.692  18.400   0.341  1.00 10.00      A   
ATOM   1591  C   SER A 169     -13.399  21.830  -0.962  1.00 10.00      A   
ATOM   1592  O   SER A 169     -12.490  22.237  -0.239  1.00 10.00      A   
ATOM   1593  N   GLY A 170     -13.746  22.433  -2.094  1.00 10.00      A   
ATOM   1594  HN  GLY A 170     -14.462  22.051  -2.640  1.00 10.00      A   
ATOM   1595  CA  GLY A 170     -13.073  23.645  -2.528  1.00 10.00      A   
ATOM   1596  C   GLY A 170     -11.813  23.375  -3.331  1.00 10.00      A   
ATOM   1597  O   GLY A 170     -10.885  24.183  -3.323  1.00 10.00      A   
ATOM   1598  N   MET A 171     -11.782  22.244  -4.025  1.00 10.00      A   
ATOM   1599  HN  MET A 171     -12.558  21.649  -3.998  1.00 10.00      A   
ATOM   1600  CA  MET A 171     -10.629  21.875  -4.844  1.00 10.00      A   
ATOM   1601  CB  MET A 171     -10.638  20.375  -5.163  1.00 10.00      A   
ATOM   1602  CG  MET A 171     -11.008  19.478  -3.988  1.00 10.00      A   
ATOM   1603  SD  MET A 171      -9.994  19.764  -2.520  1.00 10.00      A   
ATOM   1604  CE  MET A 171      -8.398  19.167  -3.075  1.00 10.00      A   
ATOM   1605  C   MET A 171     -10.645  22.690  -6.130  1.00 10.00      A   
ATOM   1606  O   MET A 171     -11.672  22.770  -6.805  1.00 10.00      A   
ATOM   1607  N   MET A 172      -9.515  23.291  -6.472  1.00 10.00      A   
ATOM   1608  HN  MET A 172      -8.712  23.168  -5.909  1.00 10.00      A   
ATOM   1609  CA  MET A 172      -9.437  24.134  -7.660  1.00 10.00      A   
ATOM   1610  CB  MET A 172      -8.796  25.483  -7.323  1.00 10.00      A   
ATOM   1611  CG  MET A 172      -9.537  26.278  -6.260  1.00 10.00      A   
ATOM   1612  SD  MET A 172     -11.170  26.826  -6.796  1.00 10.00      A   
ATOM   1613  CE  MET A 172     -10.739  28.065  -8.015  1.00 10.00      A   
ATOM   1614  C   MET A 172      -8.700  23.487  -8.831  1.00 10.00      A   
ATOM   1615  O   MET A 172      -9.195  23.501  -9.961  1.00 10.00      A   
ATOM   1616  N   THR A 173      -7.532  22.916  -8.573  1.00 10.00      A   
ATOM   1617  HN  THR A 173      -7.208  22.872  -7.641  1.00 10.00      A   
ATOM   1618  CA  THR A 173      -6.732  22.320  -9.640  1.00 10.00      A   
ATOM   1619  CB  THR A 173      -5.239  22.228  -9.256  1.00 10.00      A   
ATOM   1620  OG1 THR A 173      -5.085  21.406  -8.093  1.00 10.00      A   
ATOM   1621  HG1 THR A 173      -5.683  21.724  -7.389  1.00 10.00      A   
ATOM   1622  CG2 THR A 173      -4.667  23.611  -8.981  1.00 10.00      A   
ATOM   1623  C   THR A 173      -7.236  20.941 -10.063  1.00 10.00      A   
ATOM   1624  O   THR A 173      -8.097  20.346  -9.408  1.00 10.00      A   
ATOM   1625  N   GLU A 174      -6.683  20.438 -11.166  1.00 10.00      A   
ATOM   1626  HN  GLU A 174      -6.001  20.964 -11.639  1.00 10.00      A   
ATOM   1627  CA  GLU A 174      -7.052  19.130 -11.690  1.00 10.00      A   
ATOM   1628  CB  GLU A 174      -6.507  18.941 -13.109  1.00 10.00      A   
ATOM   1629  CG  GLU A 174      -7.097  19.902 -14.130  1.00 10.00      A   
ATOM   1630  CD  GLU A 174      -8.607  19.817 -14.196  1.00 10.00      A   
ATOM   1631  OE1 GLU A 174      -9.126  18.866 -14.818  1.00 10.00      A   
ATOM   1632  OE2 GLU A 174      -9.283  20.700 -13.628  1.00 10.00      A   
ATOM   1633  C   GLU A 174      -6.522  18.036 -10.774  1.00 10.00      A   
ATOM   1634  O   GLU A 174      -7.055  16.927 -10.732  1.00 10.00      A   
ATOM   1635  N   LEU A 175      -5.468  18.367 -10.034  1.00 10.00      A   
ATOM   1636  HN  LEU A 175      -5.085  19.264 -10.124  1.00 10.00      A   
ATOM   1637  CA  LEU A 175      -4.871  17.434  -9.091  1.00 10.00      A   
ATOM   1638  CB  LEU A 175      -3.442  17.856  -8.735  1.00 10.00      A   
ATOM   1639  CG  LEU A 175      -2.383  17.630  -9.814  1.00 10.00      A   
ATOM   1640  CD1 LEU A 175      -1.052  18.227  -9.387  1.00 10.00      A   
ATOM   1641  CD2 LEU A 175      -2.235  16.145 -10.119  1.00 10.00      A   
ATOM   1642  C   LEU A 175      -5.733  17.361  -7.839  1.00 10.00      A   
ATOM   1643  O   LEU A 175      -5.592  16.456  -7.018  1.00 10.00      A   
ATOM   1644  N   GLY A 176      -6.645  18.325  -7.717  1.00 10.00      A   
ATOM   1645  HN  GLY A 176      -6.701  19.017  -8.409  1.00 10.00      A   
ATOM   1646  CA  GLY A 176      -7.549  18.367  -6.587  1.00 10.00      A   
ATOM   1647  C   GLY A 176      -8.628  17.310  -6.709  1.00 10.00      A   
ATOM   1648  O   GLY A 176      -9.387  17.069  -5.771  1.00 10.00      A   
ATOM   1649  N   LYS A 177      -8.694  16.681  -7.877  1.00 10.00      A   
ATOM   1650  HN  LYS A 177      -8.061  16.927  -8.583  1.00 10.00      A   
ATOM   1651  CA  LYS A 177      -9.661  15.629  -8.133  1.00 10.00      A   
ATOM   1652  CB  LYS A 177      -9.902  15.477  -9.639  1.00 10.00      A   
ATOM   1653  CG  LYS A 177     -10.538  16.694 -10.293  1.00 10.00      A   
ATOM   1654  CD  LYS A 177     -10.598  16.551 -11.804  1.00 10.00      A   
ATOM   1655  CE  LYS A 177     -11.359  17.706 -12.437  1.00 10.00      A   
ATOM   1656  NZ  LYS A 177     -11.310  17.662 -13.921  1.00 10.00      A   
ATOM   1657  HZ1 LYS A 177     -12.054  18.267 -14.322  1.00 10.00      A   
ATOM   1658  HZ2 LYS A 177     -11.447  16.688 -14.260  1.00 10.00      A   
ATOM   1659  HZ3 LYS A 177     -10.382  18.007 -14.257  1.00 10.00      A   
ATOM   1660  C   LYS A 177      -9.147  14.320  -7.540  1.00 10.00      A   
ATOM   1661  O   LYS A 177      -8.857  13.363  -8.261  1.00 10.00      A   
ATOM   1662  N   VAL A 178      -9.015  14.312  -6.220  1.00 10.00      A   
ATOM   1663  HN  VAL A 178      -9.254  15.122  -5.719  1.00 10.00      A   
ATOM   1664  CA  VAL A 178      -8.521  13.155  -5.488  1.00 10.00      A   
ATOM   1665  CB  VAL A 178      -8.360  13.462  -3.983  1.00 10.00      A   
ATOM   1666  CG1 VAL A 178      -7.463  12.430  -3.315  1.00 10.00      A   
ATOM   1667  CG2 VAL A 178      -7.828  14.868  -3.767  1.00 10.00      A   
ATOM   1668  C   VAL A 178      -9.449  11.959  -5.651  1.00 10.00      A   
ATOM   1669  O   VAL A 178     -10.619  12.004  -5.260  1.00 10.00      A   
ATOM   1670  N   ASP A 179      -8.923  10.896  -6.235  1.00 10.00      A   
ATOM   1671  HN  ASP A 179      -7.988  10.926  -6.527  1.00 10.00      A   
ATOM   1672  CA  ASP A 179      -9.693   9.683  -6.445  1.00 10.00      A   
ATOM   1673  CB  ASP A 179      -9.434   9.112  -7.840  1.00 10.00      A   
ATOM   1674  CG  ASP A 179     -10.688   9.065  -8.693  1.00 10.00      A   
ATOM   1675  OD1 ASP A 179     -11.728   9.624  -8.273  1.00 10.00      A   
ATOM   1676  OD2 ASP A 179     -10.640   8.481  -9.799  1.00 10.00      A   
ATOM   1677  C   ASP A 179      -9.338   8.656  -5.382  1.00 10.00      A   
ATOM   1678  O   ASP A 179      -8.159   8.457  -5.071  1.00 10.00      A   
ATOM   1679  N   GLY A 180     -10.356   8.023  -4.818  1.00 10.00      A   
ATOM   1680  HN  GLY A 180     -11.272   8.228  -5.113  1.00 10.00      A   
ATOM   1681  CA  GLY A 180     -10.137   7.031  -3.784  1.00 10.00      A   
ATOM   1682  C   GLY A 180      -9.393   5.815  -4.292  1.00 10.00      A   
ATOM   1683  O   GLY A 180      -9.667   5.324  -5.389  1.00 10.00      A   
ATOM   1684  N   ALA A 181      -8.451   5.333  -3.491  1.00 10.00      A   
ATOM   1685  HN  ALA A 181      -8.278   5.786  -2.635  1.00 10.00      A   
ATOM   1686  CA  ALA A 181      -7.656   4.165  -3.852  1.00 10.00      A   
ATOM   1687  CB  ALA A 181      -6.475   4.022  -2.905  1.00 10.00      A   
ATOM   1688  C   ALA A 181      -8.504   2.894  -3.846  1.00 10.00      A   
ATOM   1689  O   ALA A 181      -8.102   1.861  -4.386  1.00 10.00      A   
ATOM   1690  N   MET A 182      -9.672   2.976  -3.222  1.00 10.00      A   
ATOM   1691  HN  MET A 182      -9.929   3.823  -2.808  1.00 10.00      A   
ATOM   1692  CA  MET A 182     -10.591   1.853  -3.143  1.00 10.00      A   
ATOM   1693  CB  MET A 182     -11.159   1.749  -1.727  1.00 10.00      A   
ATOM   1694  CG  MET A 182     -12.316   0.775  -1.582  1.00 10.00      A   
ATOM   1695  SD  MET A 182     -13.144   0.910   0.014  1.00 10.00      A   
ATOM   1696  CE  MET A 182     -13.576   2.650   0.035  1.00 10.00      A   
ATOM   1697  C   MET A 182     -11.736   2.041  -4.133  1.00 10.00      A   
ATOM   1698  O   MET A 182     -12.484   3.016  -4.050  1.00 10.00      A   
ATOM   1699  N   SER A 183     -11.872   1.111  -5.061  1.00 10.00      A   
ATOM   1700  HN  SER A 183     -11.252   0.346  -5.073  1.00 10.00      A   
ATOM   1701  CA  SER A 183     -12.930   1.177  -6.053  1.00 10.00      A   
ATOM   1702  CB  SER A 183     -12.384   0.824  -7.438  1.00 10.00      A   
ATOM   1703  OG  SER A 183     -13.246   1.282  -8.465  1.00 10.00      A   
ATOM   1704  HG  SER A 183     -12.714   1.558  -9.222  1.00 10.00      A   
ATOM   1705  C   SER A 183     -14.061   0.229  -5.662  1.00 10.00      A   
ATOM   1706  O   SER A 183     -13.832  -0.960  -5.419  1.00 10.00      A   
ATOM   1707  N   ILE A 184     -15.273   0.759  -5.587  1.00 10.00      A   
ATOM   1708  HN  ILE A 184     -15.395   1.710  -5.804  1.00 10.00      A   
ATOM   1709  CA  ILE A 184     -16.433  -0.033  -5.208  1.00 10.00      A   
ATOM   1710  CB  ILE A 184     -17.259   0.680  -4.116  1.00 10.00      A   
ATOM   1711  CG1 ILE A 184     -16.373   1.007  -2.908  1.00 10.00      A   
ATOM   1712  CG2 ILE A 184     -18.449  -0.173  -3.695  1.00 10.00      A   
ATOM   1713  CD1 ILE A 184     -17.051   1.864  -1.862  1.00 10.00      A   
ATOM   1714  C   ILE A 184     -17.325  -0.300  -6.416  1.00 10.00      A   
ATOM   1715  O   ILE A 184     -17.723   0.629  -7.123  1.00 10.00      A   
ATOM   1716  N   ALA A 185     -17.627  -1.570  -6.650  1.00 10.00      A   
ATOM   1717  HN  ALA A 185     -17.270  -2.263  -6.055  1.00 10.00      A   
ATOM   1718  CA  ALA A 185     -18.479  -1.964  -7.764  1.00 10.00      A   
ATOM   1719  CB  ALA A 185     -18.042  -3.316  -8.304  1.00 10.00      A   
ATOM   1720  C   ALA A 185     -19.938  -2.014  -7.317  1.00 10.00      A   
ATOM   1721  O   ALA A 185     -20.232  -1.854  -6.132  1.00 10.00      A   
ATOM   1722  N   HIS A 186     -20.844  -2.247  -8.256  1.00 10.00      A   
ATOM   1723  HN  HIS A 186     -20.549  -2.394  -9.181  1.00 10.00      A   
ATOM   1724  CA  HIS A 186     -22.267  -2.312  -7.937  1.00 10.00      A   
ATOM   1725  CB  HIS A 186     -23.138  -2.021  -9.168  1.00 10.00      A   
ATOM   1726  CG  HIS A 186     -22.788  -0.765  -9.913  1.00 10.00      A   
ATOM   1727  ND1 HIS A 186     -23.361   0.464  -9.654  1.00 10.00      A   
ATOM   1728  HD1 HIS A 186     -24.040   0.651  -8.968  1.00 10.00      A   
ATOM   1729  CD2 HIS A 186     -21.918  -0.559 -10.927  1.00 10.00      A   
ATOM   1730  CE1 HIS A 186     -22.854   1.366 -10.478  1.00 10.00      A   
ATOM   1731  NE2 HIS A 186     -21.979   0.768 -11.256  1.00 10.00      A   
ATOM   1732  HE2 HIS A 186     -21.455   1.205 -11.963  1.00 10.00      A   
ATOM   1733  C   HIS A 186     -22.618  -3.682  -7.377  1.00 10.00      A   
ATOM   1734  O   HIS A 186     -22.250  -4.710  -7.951  1.00 10.00      A   
ATOM   1735  N   ALA A 187     -23.307  -3.697  -6.248  1.00 10.00      A   
ATOM   1736  HN  ALA A 187     -23.555  -2.846  -5.825  1.00 10.00      A   
ATOM   1737  CA  ALA A 187     -23.707  -4.947  -5.620  1.00 10.00      A   
ATOM   1738  CB  ALA A 187     -23.835  -4.769  -4.114  1.00 10.00      A   
ATOM   1739  C   ALA A 187     -25.026  -5.434  -6.211  1.00 10.00      A   
ATOM   1740  O   ALA A 187     -26.031  -4.723  -6.165  1.00 10.00      A   
ATOM   1741  N   ILE A 188     -25.014  -6.634  -6.775  1.00 10.00      A   
ATOM   1742  HN  ILE A 188     -24.182  -7.150  -6.783  1.00 10.00      A   
ATOM   1743  CA  ILE A 188     -26.211  -7.210  -7.374  1.00 10.00      A   
ATOM   1744  CB  ILE A 188     -26.071  -7.363  -8.906  1.00 10.00      A   
ATOM   1745  CG1 ILE A 188     -24.911  -8.302  -9.252  1.00 10.00      A   
ATOM   1746  CG2 ILE A 188     -25.883  -6.008  -9.572  1.00 10.00      A   
ATOM   1747  CD1 ILE A 188     -24.856  -8.697 -10.712  1.00 10.00      A   
ATOM   1748  C   ILE A 188     -26.506  -8.577  -6.767  1.00 10.00      A   
ATOM   1749  O   ILE A 188     -25.637  -9.181  -6.132  1.00 10.00      A   
ATOM   1750  N   THR A 189     -27.730  -9.055  -6.952  1.00 10.00      A   
ATOM   1751  HN  THR A 189     -28.389  -8.514  -7.439  1.00 10.00      A   
ATOM   1752  CA  THR A 189     -28.120 -10.355  -6.435  1.00 10.00      A   
ATOM   1753  CB  THR A 189     -29.649 -10.560  -6.457  1.00 10.00      A   
ATOM   1754  OG1 THR A 189     -30.184 -10.169  -7.729  1.00 10.00      A   
ATOM   1755  HG1 THR A 189     -30.546 -10.944  -8.177  1.00 10.00      A   
ATOM   1756  CG2 THR A 189     -30.313  -9.754  -5.353  1.00 10.00      A   
ATOM   1757  C   THR A 189     -27.441 -11.469  -7.222  1.00 10.00      A   
ATOM   1758  O   THR A 189     -27.121 -11.306  -8.399  1.00 10.00      A   
ATOM   1759  N   THR A 190     -27.226 -12.597  -6.573  1.00 10.00      A   
ATOM   1760  HN  THR A 190     -27.496 -12.670  -5.630  1.00 10.00      A   
ATOM   1761  CA  THR A 190     -26.573 -13.728  -7.209  1.00 10.00      A   
ATOM   1762  CB  THR A 190     -25.746 -14.507  -6.175  1.00 10.00      A   
ATOM   1763  OG1 THR A 190     -26.327 -14.300  -4.879  1.00 10.00      A   
ATOM   1764  HG1 THR A 190     -25.819 -13.631  -4.405  1.00 10.00      A   
ATOM   1765  CG2 THR A 190     -24.317 -13.993  -6.152  1.00 10.00      A   
ATOM   1766  C   THR A 190     -27.579 -14.663  -7.888  1.00 10.00      A   
ATOM   1767  O   THR A 190     -27.212 -15.729  -8.374  1.00 10.00      A   
ATOM   1768  N   HIS A 191     -28.848 -14.254  -7.924  1.00 10.00      A   
ATOM   1769  HN  HIS A 191     -29.082 -13.387  -7.535  1.00 10.00      A   
ATOM   1770  CA  HIS A 191     -29.898 -15.060  -8.544  1.00 10.00      A   
ATOM   1771  CB  HIS A 191     -30.288 -16.250  -7.647  1.00 10.00      A   
ATOM   1772  CG  HIS A 191     -31.056 -15.897  -6.407  1.00 10.00      A   
ATOM   1773  ND1 HIS A 191     -30.452 -15.610  -5.202  1.00 10.00      A   
ATOM   1774  HD1 HIS A 191     -29.486 -15.632  -5.025  1.00 10.00      A   
ATOM   1775  CD2 HIS A 191     -32.387 -15.800  -6.186  1.00 10.00      A   
ATOM   1776  CE1 HIS A 191     -31.380 -15.355  -4.297  1.00 10.00      A   
ATOM   1777  NE2 HIS A 191     -32.559 -15.464  -4.871  1.00 10.00      A   
ATOM   1778  HE2 HIS A 191     -33.426 -15.336  -4.422  1.00 10.00      A   
ATOM   1779  C   HIS A 191     -31.118 -14.205  -8.883  1.00 10.00      A   
ATOM   1780  O   HIS A 191     -31.163 -13.025  -8.529  1.00 10.00      A   
ATOM   1781  N   GLN A 192     -32.102 -14.808  -9.556  1.00 10.00      A   
ATOM   1782  HN  GLN A 192     -32.008 -15.759  -9.792  1.00 10.00      A   
ATOM   1783  CA  GLN A 192     -33.322 -14.106  -9.942  1.00 10.00      A   
ATOM   1784  CB  GLN A 192     -34.099 -14.909 -10.989  1.00 10.00      A   
ATOM   1785  CG  GLN A 192     -35.295 -14.169 -11.561  1.00 10.00      A   
ATOM   1786  CD  GLN A 192     -34.935 -13.318 -12.763  1.00 10.00      A   
ATOM   1787  OE1 GLN A 192     -33.771 -12.996 -12.989  1.00 10.00      A   
ATOM   1788  NE2 GLN A 192     -35.936 -12.944 -13.540  1.00 10.00      A   
ATOM   1789 HE21 GLN A 192     -36.842 -13.236 -13.303  1.00 10.00      A   
ATOM   1790 HE22 GLN A 192     -35.735 -12.372 -14.309  1.00 10.00      A   
ATOM   1791  C   GLN A 192     -34.203 -13.870  -8.721  1.00 10.00      A   
ATOM   1792  O   GLN A 192     -34.522 -14.806  -7.989  1.00 10.00      A   
ATOM   1793  N   VAL A 193     -34.594 -12.624  -8.502  1.00 10.00      A   
ATOM   1794  HN  VAL A 193     -34.325 -11.919  -9.127  1.00 10.00      A   
ATOM   1795  CA  VAL A 193     -35.430 -12.280  -7.356  1.00 10.00      A   
ATOM   1796  CB  VAL A 193     -34.681 -11.356  -6.369  1.00 10.00      A   
ATOM   1797  CG1 VAL A 193     -35.584 -10.936  -5.217  1.00 10.00      A   
ATOM   1798  CG2 VAL A 193     -33.424 -12.031  -5.843  1.00 10.00      A   
ATOM   1799  C   VAL A 193     -36.724 -11.599  -7.795  1.00 10.00      A   
ATOM   1800  O   VAL A 193     -36.698 -10.609  -8.532  1.00 10.00      A   
ATOM   1801  N   ASP A 194     -37.850 -12.137  -7.340  1.00 10.00      A   
ATOM   1802  HN  ASP A 194     -37.801 -12.933  -6.764  1.00 10.00      A   
ATOM   1803  CA  ASP A 194     -39.159 -11.581  -7.661  1.00 10.00      A   
ATOM   1804  CB  ASP A 194     -40.206 -12.695  -7.751  1.00 10.00      A   
ATOM   1805  CG  ASP A 194     -41.609 -12.176  -7.999  1.00 10.00      A   
ATOM   1806  OD1 ASP A 194     -41.828 -11.514  -9.035  1.00 10.00      A   
ATOM   1807  OD2 ASP A 194     -42.504 -12.444  -7.168  1.00 10.00      A   
ATOM   1808  C   ASP A 194     -39.562 -10.566  -6.598  1.00 10.00      A   
ATOM   1809  O   ASP A 194     -39.605 -10.886  -5.405  1.00 10.00      A   
ATOM   1810  N   SER A 195     -39.843  -9.346  -7.031  1.00 10.00      A   
ATOM   1811  HN  SER A 195     -39.805  -9.160  -7.994  1.00 10.00      A   
ATOM   1812  CA  SER A 195     -40.226  -8.279  -6.124  1.00 10.00      A   
ATOM   1813  CB  SER A 195     -40.173  -6.937  -6.854  1.00 10.00      A   
ATOM   1814  OG  SER A 195     -38.845  -6.610  -7.239  1.00 10.00      A   
ATOM   1815  HG  SER A 195     -38.653  -5.692  -6.962  1.00 10.00      A   
ATOM   1816  C   SER A 195     -41.621  -8.511  -5.552  1.00 10.00      A   
ATOM   1817  O   SER A 195     -42.557  -8.832  -6.285  1.00 10.00      A   
ATOM   1818  N   ASP A 196     -41.754  -8.350  -4.244  1.00 10.00      A   
ATOM   1819  HN  ASP A 196     -40.971  -8.083  -3.711  1.00 10.00      A   
ATOM   1820  CA  ASP A 196     -43.036  -8.533  -3.576  1.00 10.00      A   
ATOM   1821  CB  ASP A 196     -42.863  -9.299  -2.260  1.00 10.00      A   
ATOM   1822  CG  ASP A 196     -42.776 -10.802  -2.447  1.00 10.00      A   
ATOM   1823  OD1 ASP A 196     -43.784 -11.420  -2.861  1.00 10.00      A   
ATOM   1824  OD2 ASP A 196     -41.701 -11.378  -2.173  1.00 10.00      A   
ATOM   1825  C   ASP A 196     -43.676  -7.178  -3.308  1.00 10.00      A   
ATOM   1826  O   ASP A 196     -42.981  -6.213  -2.982  1.00 10.00      A   
ATOM   1827  N   ILE A 197     -44.992  -7.101  -3.449  1.00 10.00      A   
ATOM   1828  HN  ILE A 197     -45.497  -7.902  -3.702  1.00 10.00      A   
ATOM   1829  CA  ILE A 197     -45.704  -5.852  -3.226  1.00 10.00      A   
ATOM   1830  CB  ILE A 197     -46.619  -5.496  -4.418  1.00 10.00      A   
ATOM   1831  CG1 ILE A 197     -45.790  -5.409  -5.704  1.00 10.00      A   
ATOM   1832  CG2 ILE A 197     -47.351  -4.185  -4.158  1.00 10.00      A   
ATOM   1833  CD1 ILE A 197     -46.598  -5.102  -6.945  1.00 10.00      A   
ATOM   1834  C   ILE A 197     -46.522  -5.900  -1.940  1.00 10.00      A   
ATOM   1835  O   ILE A 197     -47.344  -6.796  -1.740  1.00 10.00      A   
ATOM   1836  N   ASP A 198     -46.273  -4.938  -1.068  1.00 10.00      A   
ATOM   1837  HN  ASP A 198     -45.591  -4.264  -1.286  1.00 10.00      A   
ATOM   1838  CA  ASP A 198     -46.979  -4.842   0.200  1.00 10.00      A   
ATOM   1839  CB  ASP A 198     -46.001  -4.463   1.316  1.00 10.00      A   
ATOM   1840  CG  ASP A 198     -46.657  -4.379   2.681  1.00 10.00      A   
ATOM   1841  OD1 ASP A 198     -46.278  -3.487   3.473  1.00 10.00      A   
ATOM   1842  OD2 ASP A 198     -47.542  -5.212   2.970  1.00 10.00      A   
ATOM   1843  C   ASP A 198     -48.082  -3.798   0.102  1.00 10.00      A   
ATOM   1844  O   ASP A 198     -47.941  -2.803  -0.608  1.00 10.00      A   
ATOM   1845  N   TRP A 199     -49.178  -4.035   0.803  1.00 10.00      A   
ATOM   1846  HN  TRP A 199     -49.225  -4.844   1.355  1.00 10.00      A   
ATOM   1847  CA  TRP A 199     -50.303  -3.116   0.799  1.00 10.00      A   
ATOM   1848  CB  TRP A 199     -51.568  -3.807   0.281  1.00 10.00      A   
ATOM   1849  CG  TRP A 199     -51.544  -4.094  -1.190  1.00 10.00      A   
ATOM   1850  CD1 TRP A 199     -51.034  -5.202  -1.804  1.00 10.00      A   
ATOM   1851  CD2 TRP A 199     -52.057  -3.259  -2.234  1.00 10.00      A   
ATOM   1852  NE1 TRP A 199     -51.194  -5.106  -3.166  1.00 10.00      A   
ATOM   1853  HE1 TRP A 199     -50.906  -5.778  -3.824  1.00 10.00      A   
ATOM   1854  CE2 TRP A 199     -51.823  -3.922  -3.455  1.00 10.00      A   
ATOM   1855  CE3 TRP A 199     -52.695  -2.015  -2.255  1.00 10.00      A   
ATOM   1856  CZ2 TRP A 199     -52.200  -3.381  -4.683  1.00 10.00      A   
ATOM   1857  CZ3 TRP A 199     -53.069  -1.480  -3.472  1.00 10.00      A   
ATOM   1858  CH2 TRP A 199     -52.823  -2.163  -4.670  1.00 10.00      A   
ATOM   1859  C   TRP A 199     -50.530  -2.569   2.200  1.00 10.00      A   
ATOM   1860  O   TRP A 199     -51.224  -3.182   3.013  1.00 10.00      A   
ATOM   1861  N   PHE A 200     -49.922  -1.432   2.488  1.00 10.00      A   
ATOM   1862  HN  PHE A 200     -49.373  -0.994   1.801  1.00 10.00      A   
ATOM   1863  CA  PHE A 200     -50.055  -0.811   3.797  1.00 10.00      A   
ATOM   1864  CB  PHE A 200     -48.705  -0.268   4.284  1.00 10.00      A   
ATOM   1865  CG  PHE A 200     -48.126   0.827   3.427  1.00 10.00      A   
ATOM   1866  CD1 PHE A 200     -48.386   2.161   3.708  1.00 10.00      A   
ATOM   1867  CD2 PHE A 200     -47.318   0.523   2.343  1.00 10.00      A   
ATOM   1868  CE1 PHE A 200     -47.852   3.168   2.925  1.00 10.00      A   
ATOM   1869  CE2 PHE A 200     -46.782   1.523   1.557  1.00 10.00      A   
ATOM   1870  CZ  PHE A 200     -47.049   2.847   1.847  1.00 10.00      A   
ATOM   1871  C   PHE A 200     -51.099   0.298   3.766  1.00 10.00      A   
ATOM   1872  O   PHE A 200     -51.522   0.731   2.694  1.00 10.00      A   
ATOM   1873  N   THR A 201     -51.500   0.760   4.941  1.00 10.00      A   
ATOM   1874  HN  THR A 201     -51.117   0.379   5.761  1.00 10.00      A   
ATOM   1875  CA  THR A 201     -52.492   1.818   5.051  1.00 10.00      A   
ATOM   1876  CB  THR A 201     -53.933   1.246   5.045  1.00 10.00      A   
ATOM   1877  OG1 THR A 201     -54.887   2.303   4.867  1.00 10.00      A   
ATOM   1878  HG1 THR A 201     -54.802   2.661   3.968  1.00 10.00      A   
ATOM   1879  CG2 THR A 201     -54.235   0.493   6.334  1.00 10.00      A   
ATOM   1880  C   THR A 201     -52.253   2.652   6.314  1.00 10.00      A   
ATOM   1881  O   THR A 201     -51.282   2.429   7.043  1.00 10.00      A   
ATOM   1882  N   ALA A 202     -53.123   3.617   6.557  1.00 10.00      A   
ATOM   1883  HN  ALA A 202     -53.878   3.746   5.940  1.00 10.00      A   
ATOM   1884  CA  ALA A 202     -53.015   4.474   7.724  1.00 10.00      A   
ATOM   1885  CB  ALA A 202     -52.492   5.850   7.337  1.00 10.00      A   
ATOM   1886  C   ALA A 202     -54.365   4.581   8.414  1.00 10.00      A   
ATOM   1887  O   ALA A 202     -55.212   5.389   8.027  1.00 10.00      A   
ATOM   1888  N   VAL A 203     -54.571   3.733   9.410  1.00 10.00      A   
ATOM   1889  HN  VAL A 203     -53.862   3.097   9.648  1.00 10.00      A   
ATOM   1890  CA  VAL A 203     -55.820   3.714  10.162  1.00 10.00      A   
ATOM   1891  CB  VAL A 203     -55.884   2.488  11.101  1.00 10.00      A   
ATOM   1892  CG1 VAL A 203     -57.208   2.441  11.850  1.00 10.00      A   
ATOM   1893  CG2 VAL A 203     -55.659   1.200  10.322  1.00 10.00      A   
ATOM   1894  C   VAL A 203     -55.968   4.987  10.990  1.00 10.00      A   
ATOM   1895  O   VAL A 203     -55.085   5.332  11.777  1.00 10.00      A   
ATOM   1896  N   ASP A 204     -57.070   5.697  10.787  1.00 10.00      A   
ATOM   1897  HN  ASP A 204     -57.725   5.390  10.123  1.00 10.00      A   
ATOM   1898  CA  ASP A 204     -57.332   6.926  11.525  1.00 10.00      A   
ATOM   1899  CB  ASP A 204     -58.398   7.763  10.818  1.00 10.00      A   
ATOM   1900  CG  ASP A 204     -58.426   9.195  11.305  1.00 10.00      A   
ATOM   1901  OD1 ASP A 204     -59.041   9.457  12.355  1.00 10.00      A   
ATOM   1902  OD2 ASP A 204     -57.816  10.063  10.646  1.00 10.00      A   
ATOM   1903  C   ASP A 204     -57.780   6.596  12.943  1.00 10.00      A   
ATOM   1904  O   ASP A 204     -58.533   5.649  13.155  1.00 10.00      A   
ATOM   1905  N   ASP A 205     -57.322   7.379  13.910  1.00 10.00      A   
ATOM   1906  HN  ASP A 205     -56.745   8.140  13.683  1.00 10.00      A   
ATOM   1907  CA  ASP A 205     -57.669   7.141  15.307  1.00 10.00      A   
ATOM   1908  CB  ASP A 205     -56.591   7.689  16.240  1.00 10.00      A   
ATOM   1909  CG  ASP A 205     -55.493   6.685  16.512  1.00 10.00      A   
ATOM   1910  OD1 ASP A 205     -55.676   5.818  17.393  1.00 10.00      A   
ATOM   1911  OD2 ASP A 205     -54.439   6.758  15.846  1.00 10.00      A   
ATOM   1912  C   ASP A 205     -59.031   7.716  15.665  1.00 10.00      A   
ATOM   1913  O   ASP A 205     -59.698   7.229  16.577  1.00 10.00      A   
ATOM   1914  N   LEU A 206     -59.447   8.739  14.936  1.00 10.00      A   
ATOM   1915  HN  LEU A 206     -58.885   9.061  14.195  1.00 10.00      A   
ATOM   1916  CA  LEU A 206     -60.729   9.382  15.178  1.00 10.00      A   
ATOM   1917  CB  LEU A 206     -60.666  10.868  14.809  1.00 10.00      A   
ATOM   1918  CG  LEU A 206     -59.692  11.723  15.621  1.00 10.00      A   
ATOM   1919  CD1 LEU A 206     -59.494  13.076  14.962  1.00 10.00      A   
ATOM   1920  CD2 LEU A 206     -60.186  11.891  17.049  1.00 10.00      A   
ATOM   1921  C   LEU A 206     -61.824   8.691  14.376  1.00 10.00      A   
ATOM   1922  O   LEU A 206     -62.969   8.587  14.820  1.00 10.00      A   
ATOM   1923  N   GLN A 207     -61.468   8.234  13.186  1.00 10.00      A   
ATOM   1924  HN  GLN A 207     -60.546   8.382  12.874  1.00 10.00      A   
ATOM   1925  CA  GLN A 207     -62.406   7.538  12.320  1.00 10.00      A   
ATOM   1926  CB  GLN A 207     -62.991   8.480  11.266  1.00 10.00      A   
ATOM   1927  CG  GLN A 207     -64.459   8.806  11.483  1.00 10.00      A   
ATOM   1928  CD  GLN A 207     -65.335   7.569  11.455  1.00 10.00      A   
ATOM   1929  OE1 GLN A 207     -65.075   6.624  10.707  1.00 10.00      A   
ATOM   1930  NE2 GLN A 207     -66.366   7.559  12.276  1.00 10.00      A   
ATOM   1931 HE21 GLN A 207     -66.511   8.343  12.851  1.00 10.00      A   
ATOM   1932 HE22 GLN A 207     -66.946   6.767  12.285  1.00 10.00      A   
ATOM   1933  C   GLN A 207     -61.755   6.327  11.666  1.00 10.00      A   
ATOM   1934  O   GLN A 207     -61.283   6.389  10.533  1.00 10.00      A   
ATOM   1935  N   GLU A 208     -61.731   5.225  12.397  1.00 10.00      A   
ATOM   1936  HN  GLU A 208     -62.111   5.245  13.304  1.00 10.00      A   
ATOM   1937  CA  GLU A 208     -61.138   3.986  11.911  1.00 10.00      A   
ATOM   1938  CB  GLU A 208     -60.686   3.104  13.085  1.00 10.00      A   
ATOM   1939  CG  GLU A 208     -61.811   2.430  13.867  1.00 10.00      A   
ATOM   1940  CD  GLU A 208     -62.705   3.402  14.615  1.00 10.00      A   
ATOM   1941  OE1 GLU A 208     -62.230   4.496  14.987  1.00 10.00      A   
ATOM   1942  OE2 GLU A 208     -63.889   3.072  14.837  1.00 10.00      A   
ATOM   1943  C   GLU A 208     -62.093   3.219  10.998  1.00 10.00      A   
ATOM   1944  O   GLU A 208     -61.794   2.107  10.554  1.00 10.00      A   
ATOM   1945  N   GLN A 209     -63.235   3.821  10.714  1.00 10.00      A   
ATOM   1946  HN  GLN A 209     -63.404   4.716  11.072  1.00 10.00      A   
ATOM   1947  CA  GLN A 209     -64.235   3.199   9.862  1.00 10.00      A   
ATOM   1948  CB  GLN A 209     -65.635   3.439  10.433  1.00 10.00      A   
ATOM   1949  CG  GLN A 209     -65.776   3.063  11.899  1.00 10.00      A   
ATOM   1950  CD  GLN A 209     -65.643   1.573  12.134  1.00 10.00      A   
ATOM   1951  OE1 GLN A 209     -66.070   0.761  11.314  1.00 10.00      A   
ATOM   1952  NE2 GLN A 209     -65.040   1.202  13.251  1.00 10.00      A   
ATOM   1953 HE21 GLN A 209     -64.713   1.910  13.861  1.00 10.00      A   
ATOM   1954 HE22 GLN A 209     -64.935   0.244  13.428  1.00 10.00      A   
ATOM   1955  C   GLN A 209     -64.139   3.755   8.444  1.00 10.00      A   
ATOM   1956  O   GLN A 209     -63.295   4.607   8.159  1.00 10.00      A   
ATOM   1957  N   GLY A 210     -65.009   3.281   7.562  1.00 10.00      A   
ATOM   1958  HN  GLY A 210     -65.661   2.607   7.844  1.00 10.00      A   
ATOM   1959  CA  GLY A 210     -65.000   3.743   6.189  1.00 10.00      A   
ATOM   1960  C   GLY A 210     -63.959   3.023   5.357  1.00 10.00      A   
ATOM   1961  O   GLY A 210     -63.401   2.012   5.788  1.00 10.00      A   
ATOM   1962  N   SER A 211     -63.695   3.541   4.169  1.00 10.00      A   
ATOM   1963  HN  SER A 211     -64.162   4.356   3.889  1.00 10.00      A   
ATOM   1964  CA  SER A 211     -62.716   2.946   3.273  1.00 10.00      A   
ATOM   1965  CB  SER A 211     -63.125   3.188   1.816  1.00 10.00      A   
ATOM   1966  OG  SER A 211     -62.331   2.431   0.917  1.00 10.00      A   
ATOM   1967  HG  SER A 211     -62.002   3.013   0.219  1.00 10.00      A   
ATOM   1968  C   SER A 211     -61.333   3.527   3.544  1.00 10.00      A   
ATOM   1969  O   SER A 211     -61.164   4.746   3.630  1.00 10.00      A   
ATOM   1970  N   ALA A 212     -60.349   2.655   3.696  1.00 10.00      A   
ATOM   1971  HN  ALA A 212     -60.543   1.695   3.628  1.00 10.00      A   
ATOM   1972  CA  ALA A 212     -58.986   3.087   3.956  1.00 10.00      A   
ATOM   1973  CB  ALA A 212     -58.319   2.154   4.955  1.00 10.00      A   
ATOM   1974  C   ALA A 212     -58.181   3.158   2.662  1.00 10.00      A   
ATOM   1975  O   ALA A 212     -58.428   2.396   1.724  1.00 10.00      A   
ATOM   1976  N   HIS A 213     -57.235   4.086   2.608  1.00 10.00      A   
ATOM   1977  HN  HIS A 213     -57.092   4.668   3.385  1.00 10.00      A   
ATOM   1978  CA  HIS A 213     -56.389   4.253   1.431  1.00 10.00      A   
ATOM   1979  CB  HIS A 213     -55.895   5.700   1.315  1.00 10.00      A   
ATOM   1980  CG  HIS A 213     -56.954   6.694   0.942  1.00 10.00      A   
ATOM   1981  ND1 HIS A 213     -57.041   7.266  -0.310  1.00 10.00      A   
ATOM   1982  HD1 HIS A 213     -56.441   7.086  -1.066  1.00 10.00      A   
ATOM   1983  CD2 HIS A 213     -57.966   7.227   1.666  1.00 10.00      A   
ATOM   1984  CE1 HIS A 213     -58.058   8.107  -0.339  1.00 10.00      A   
ATOM   1985  NE2 HIS A 213     -58.636   8.100   0.845  1.00 10.00      A   
ATOM   1986  HE2 HIS A 213     -59.425   8.632   1.094  1.00 10.00      A   
ATOM   1987  C   HIS A 213     -55.197   3.309   1.513  1.00 10.00      A   
ATOM   1988  O   HIS A 213     -54.419   3.365   2.466  1.00 10.00      A   
ATOM   1989  N   LEU A 214     -55.057   2.438   0.526  1.00 10.00      A   
ATOM   1990  HN  LEU A 214     -55.701   2.438  -0.216  1.00 10.00      A   
ATOM   1991  CA  LEU A 214     -53.958   1.488   0.511  1.00 10.00      A   
ATOM   1992  CB  LEU A 214     -54.425   0.119   0.013  1.00 10.00      A   
ATOM   1993  CG  LEU A 214     -55.277  -0.698   0.988  1.00 10.00      A   
ATOM   1994  CD1 LEU A 214     -55.754  -1.983   0.334  1.00 10.00      A   
ATOM   1995  CD2 LEU A 214     -54.495  -1.003   2.254  1.00 10.00      A   
ATOM   1996  C   LEU A 214     -52.797   1.993  -0.335  1.00 10.00      A   
ATOM   1997  O   LEU A 214     -52.996   2.605  -1.388  1.00 10.00      A   
ATOM   1998  N   GLY A 215     -51.589   1.748   0.147  1.00 10.00      A   
ATOM   1999  HN  GLY A 215     -51.504   1.266   1.001  1.00 10.00      A   
ATOM   2000  CA  GLY A 215     -50.395   2.160  -0.561  1.00 10.00      A   
ATOM   2001  C   GLY A 215     -49.546   0.962  -0.931  1.00 10.00      A   
ATOM   2002  O   GLY A 215     -49.505  -0.022  -0.187  1.00 10.00      A   
ATOM   2003  N   THR A 216     -48.871   1.039  -2.068  1.00 10.00      A   
ATOM   2004  HN  THR A 216     -48.933   1.856  -2.610  1.00 10.00      A   
ATOM   2005  CA  THR A 216     -48.035  -0.057  -2.538  1.00 10.00      A   
ATOM   2006  CB  THR A 216     -48.104  -0.169  -4.072  1.00 10.00      A   
ATOM   2007  OG1 THR A 216     -48.178   1.149  -4.638  1.00 10.00      A   
ATOM   2008  HG1 THR A 216     -47.346   1.613  -4.474  1.00 10.00      A   
ATOM   2009  CG2 THR A 216     -49.327  -0.964  -4.501  1.00 10.00      A   
ATOM   2010  C   THR A 216     -46.577   0.123  -2.124  1.00 10.00      A   
ATOM   2011  O   THR A 216     -46.042   1.233  -2.162  1.00 10.00      A   
ATOM   2012  N   GLN A 217     -45.946  -0.974  -1.731  1.00 10.00      A   
ATOM   2013  HN  GLN A 217     -46.442  -1.820  -1.698  1.00 10.00      A   
ATOM   2014  CA  GLN A 217     -44.548  -0.958  -1.332  1.00 10.00      A   
ATOM   2015  CB  GLN A 217     -44.424  -1.006   0.190  1.00 10.00      A   
ATOM   2016  CG  GLN A 217     -43.017  -0.747   0.702  1.00 10.00      A   
ATOM   2017  CD  GLN A 217     -42.492   0.624   0.322  1.00 10.00      A   
ATOM   2018  OE1 GLN A 217     -43.241   1.599   0.253  1.00 10.00      A   
ATOM   2019  NE2 GLN A 217     -41.196   0.707   0.065  1.00 10.00      A   
ATOM   2020 HE21 GLN A 217     -40.658  -0.110   0.136  1.00 10.00      A   
ATOM   2021 HE22 GLN A 217     -40.832   1.577  -0.198  1.00 10.00      A   
ATOM   2022  C   GLN A 217     -43.819  -2.143  -1.958  1.00 10.00      A   
ATOM   2023  O   GLN A 217     -44.287  -3.277  -1.875  1.00 10.00      A   
ATOM   2024  N   GLU A 218     -42.686  -1.881  -2.591  1.00 10.00      A   
ATOM   2025  HN  GLU A 218     -42.355  -0.955  -2.624  1.00 10.00      A   
ATOM   2026  CA  GLU A 218     -41.916  -2.936  -3.235  1.00 10.00      A   
ATOM   2027  CB  GLU A 218     -41.396  -2.463  -4.596  1.00 10.00      A   
ATOM   2028  CG  GLU A 218     -40.957  -3.593  -5.515  1.00 10.00      A   
ATOM   2029  CD  GLU A 218     -39.785  -3.219  -6.402  1.00 10.00      A   
ATOM   2030  OE1 GLU A 218     -39.813  -2.130  -7.014  1.00 10.00      A   
ATOM   2031  OE2 GLU A 218     -38.829  -4.020  -6.499  1.00 10.00      A   
ATOM   2032  C   GLU A 218     -40.748  -3.377  -2.358  1.00 10.00      A   
ATOM   2033  O   GLU A 218     -39.879  -2.575  -2.016  1.00 10.00      A   
ATOM   2034  N   PHE A 219     -40.735  -4.649  -1.987  1.00 10.00      A   
ATOM   2035  HN  PHE A 219     -41.460  -5.245  -2.286  1.00 10.00      A   
ATOM   2036  CA  PHE A 219     -39.666  -5.194  -1.158  1.00 10.00      A   
ATOM   2037  CB  PHE A 219     -40.089  -5.297   0.314  1.00 10.00      A   
ATOM   2038  CG  PHE A 219     -41.187  -6.286   0.592  1.00 10.00      A   
ATOM   2039  CD1 PHE A 219     -40.890  -7.553   1.066  1.00 10.00      A   
ATOM   2040  CD2 PHE A 219     -42.513  -5.943   0.397  1.00 10.00      A   
ATOM   2041  CE1 PHE A 219     -41.895  -8.462   1.331  1.00 10.00      A   
ATOM   2042  CE2 PHE A 219     -43.522  -6.849   0.658  1.00 10.00      A   
ATOM   2043  CZ  PHE A 219     -43.214  -8.108   1.132  1.00 10.00      A   
ATOM   2044  C   PHE A 219     -39.207  -6.543  -1.693  1.00 10.00      A   
ATOM   2045  O   PHE A 219     -39.977  -7.252  -2.343  1.00 10.00      A   
ATOM   2046  N   SER A 220     -37.955  -6.887  -1.437  1.00 10.00      A   
ATOM   2047  HN  SER A 220     -37.378  -6.271  -0.933  1.00 10.00      A   
ATOM   2048  CA  SER A 220     -37.408  -8.149  -1.906  1.00 10.00      A   
ATOM   2049  CB  SER A 220     -36.806  -7.965  -3.301  1.00 10.00      A   
ATOM   2050  OG  SER A 220     -35.949  -6.833  -3.338  1.00 10.00      A   
ATOM   2051  HG  SER A 220     -36.456  -6.062  -3.624  1.00 10.00      A   
ATOM   2052  C   SER A 220     -36.351  -8.686  -0.948  1.00 10.00      A   
ATOM   2053  O   SER A 220     -35.923  -7.991  -0.021  1.00 10.00      A   
ATOM   2054  N   SER A 221     -35.940  -9.925  -1.172  1.00 10.00      A   
ATOM   2055  HN  SER A 221     -36.330 -10.432  -1.918  1.00 10.00      A   
ATOM   2056  CA  SER A 221     -34.922 -10.561  -0.355  1.00 10.00      A   
ATOM   2057  CB  SER A 221     -35.566 -11.506   0.663  1.00 10.00      A   
ATOM   2058  OG  SER A 221     -36.981 -11.481   0.570  1.00 10.00      A   
ATOM   2059  HG  SER A 221     -37.251 -11.810  -0.297  1.00 10.00      A   
ATOM   2060  C   SER A 221     -33.978 -11.343  -1.258  1.00 10.00      A   
ATOM   2061  O   SER A 221     -34.393 -11.842  -2.306  1.00 10.00      A   
ATOM   2062  N   GLY A 222     -32.714 -11.437  -0.872  1.00 10.00      A   
ATOM   2063  HN  GLY A 222     -32.424 -11.011  -0.037  1.00 10.00      A   
ATOM   2064  CA  GLY A 222     -31.763 -12.164  -1.680  1.00 10.00      A   
ATOM   2065  C   GLY A 222     -30.336 -11.958  -1.233  1.00 10.00      A   
ATOM   2066  O   GLY A 222     -30.068 -11.192  -0.307  1.00 10.00      A   
ATOM   2067  N   VAL A 223     -29.427 -12.659  -1.891  1.00 10.00      A   
ATOM   2068  HN  VAL A 223     -29.721 -13.262  -2.599  1.00 10.00      A   
ATOM   2069  CA  VAL A 223     -28.006 -12.573  -1.590  1.00 10.00      A   
ATOM   2070  CB  VAL A 223     -27.325 -13.944  -1.772  1.00 10.00      A   
ATOM   2071  CG1 VAL A 223     -25.884 -13.907  -1.285  1.00 10.00      A   
ATOM   2072  CG2 VAL A 223     -28.112 -15.036  -1.067  1.00 10.00      A   
ATOM   2073  C   VAL A 223     -27.339 -11.574  -2.523  1.00 10.00      A   
ATOM   2074  O   VAL A 223     -27.443 -11.694  -3.746  1.00 10.00      A   
ATOM   2075  N   PHE A 224     -26.661 -10.597  -1.948  1.00 10.00      A   
ATOM   2076  HN  PHE A 224     -26.602 -10.567  -0.963  1.00 10.00      A   
ATOM   2077  CA  PHE A 224     -25.981  -9.578  -2.730  1.00 10.00      A   
ATOM   2078  CB  PHE A 224     -26.225  -8.189  -2.137  1.00 10.00      A   
ATOM   2079  CG  PHE A 224     -27.658  -7.744  -2.187  1.00 10.00      A   
ATOM   2080  CD1 PHE A 224     -28.494  -7.930  -1.100  1.00 10.00      A   
ATOM   2081  CD2 PHE A 224     -28.168  -7.137  -3.321  1.00 10.00      A   
ATOM   2082  CE1 PHE A 224     -29.812  -7.519  -1.141  1.00 10.00      A   
ATOM   2083  CE2 PHE A 224     -29.486  -6.724  -3.370  1.00 10.00      A   
ATOM   2084  CZ  PHE A 224     -30.310  -6.915  -2.278  1.00 10.00      A   
ATOM   2085  C   PHE A 224     -24.487  -9.858  -2.800  1.00 10.00      A   
ATOM   2086  O   PHE A 224     -23.857 -10.175  -1.787  1.00 10.00      A   
ATOM   2087  N   TYR A 225     -23.931  -9.758  -3.999  1.00 10.00      A   
ATOM   2088  HN  TYR A 225     -24.496  -9.515  -4.772  1.00 10.00      A   
ATOM   2089  CA  TYR A 225     -22.509  -9.991  -4.202  1.00 10.00      A   
ATOM   2090  CB  TYR A 225     -22.250 -10.656  -5.557  1.00 10.00      A   
ATOM   2091  CG  TYR A 225     -20.827 -11.139  -5.738  1.00 10.00      A   
ATOM   2092  CD1 TYR A 225     -20.279 -12.083  -4.879  1.00 10.00      A   
ATOM   2093  CD2 TYR A 225     -20.033 -10.657  -6.772  1.00 10.00      A   
ATOM   2094  CE1 TYR A 225     -18.983 -12.532  -5.042  1.00 10.00      A   
ATOM   2095  CE2 TYR A 225     -18.736 -11.101  -6.942  1.00 10.00      A   
ATOM   2096  CZ  TYR A 225     -18.217 -12.038  -6.076  1.00 10.00      A   
ATOM   2097  OH  TYR A 225     -16.929 -12.489  -6.246  1.00 10.00      A   
ATOM   2098  HH  TYR A 225     -16.930 -13.453  -6.222  1.00 10.00      A   
ATOM   2099  C   TYR A 225     -21.739  -8.681  -4.096  1.00 10.00      A   
ATOM   2100  O   TYR A 225     -21.830  -7.820  -4.975  1.00 10.00      A   
ATOM   2101  N   ARG A 226     -20.985  -8.536  -3.017  1.00 10.00      A   
ATOM   2102  HN  ARG A 226     -20.931  -9.273  -2.366  1.00 10.00      A   
ATOM   2103  CA  ARG A 226     -20.209  -7.332  -2.783  1.00 10.00      A   
ATOM   2104  CB  ARG A 226     -20.166  -7.023  -1.283  1.00 10.00      A   
ATOM   2105  CG  ARG A 226     -19.577  -5.666  -0.930  1.00 10.00      A   
ATOM   2106  CD  ARG A 226     -20.588  -4.553  -1.165  1.00 10.00      A   
ATOM   2107  NE  ARG A 226     -20.152  -3.281  -0.589  1.00 10.00      A   
ATOM   2108  HE  ARG A 226     -19.413  -2.810  -1.040  1.00 10.00      A   
ATOM   2109  CZ  ARG A 226     -20.701  -2.727   0.494  1.00 10.00      A   
ATOM   2110  NH1 ARG A 226     -21.697  -3.334   1.132  1.00 10.00      A   
ATOM   2111 HH11 ARG A 226     -22.119  -2.896   1.981  1.00 10.00      A   
ATOM   2112 HH12 ARG A 226     -22.065  -4.248   0.786  1.00 10.00      A   
ATOM   2113  NH2 ARG A 226     -20.237  -1.571   0.957  1.00 10.00      A   
ATOM   2114 HH21 ARG A 226     -20.661  -1.137   1.806  1.00 10.00      A   
ATOM   2115 HH22 ARG A 226     -19.444  -1.091   0.473  1.00 10.00      A   
ATOM   2116  C   ARG A 226     -18.794  -7.492  -3.323  1.00 10.00      A   
ATOM   2117  O   ARG A 226     -18.095  -8.454  -2.991  1.00 10.00      A   
ATOM   2118  N   TYR A 227     -18.383  -6.554  -4.162  1.00 10.00      A   
ATOM   2119  HN  TYR A 227     -18.995  -5.823  -4.396  1.00 10.00      A   
ATOM   2120  CA  TYR A 227     -17.046  -6.574  -4.736  1.00 10.00      A   
ATOM   2121  CB  TYR A 227     -17.055  -7.084  -6.181  1.00 10.00      A   
ATOM   2122  CG  TYR A 227     -15.700  -7.004  -6.852  1.00 10.00      A   
ATOM   2123  CD1 TYR A 227     -14.627  -7.758  -6.392  1.00 10.00      A   
ATOM   2124  CD2 TYR A 227     -15.492  -6.162  -7.937  1.00 10.00      A   
ATOM   2125  CE1 TYR A 227     -13.387  -7.673  -6.992  1.00 10.00      A   
ATOM   2126  CE2 TYR A 227     -14.255  -6.074  -8.545  1.00 10.00      A   
ATOM   2127  CZ  TYR A 227     -13.207  -6.831  -8.068  1.00 10.00      A   
ATOM   2128  OH  TYR A 227     -11.974  -6.743  -8.669  1.00 10.00      A   
ATOM   2129  HH  TYR A 227     -11.456  -7.530  -8.450  1.00 10.00      A   
ATOM   2130  C   TYR A 227     -16.395  -5.197  -4.662  1.00 10.00      A   
ATOM   2131  O   TYR A 227     -16.992  -4.189  -5.056  1.00 10.00      A   
ATOM   2132  N   ALA A 228     -15.178  -5.166  -4.144  1.00 10.00      A   
ATOM   2133  HN  ALA A 228     -14.770  -6.003  -3.833  1.00 10.00      A   
ATOM   2134  CA  ALA A 228     -14.419  -3.936  -4.018  1.00 10.00      A   
ATOM   2135  CB  ALA A 228     -14.719  -3.263  -2.687  1.00 10.00      A   
ATOM   2136  C   ALA A 228     -12.935  -4.246  -4.129  1.00 10.00      A   
ATOM   2137  O   ALA A 228     -12.479  -5.296  -3.672  1.00 10.00      A   
ATOM   2138  N   ASN A 229     -12.191  -3.349  -4.752  1.00 10.00      A   
ATOM   2139  HN  ASN A 229     -12.612  -2.532  -5.102  1.00 10.00      A   
ATOM   2140  CA  ASN A 229     -10.758  -3.538  -4.913  1.00 10.00      A   
ATOM   2141  CB  ASN A 229     -10.388  -3.962  -6.342  1.00 10.00      A   
ATOM   2142  CG  ASN A 229     -10.555  -2.866  -7.382  1.00 10.00      A   
ATOM   2143  OD1 ASN A 229      -9.667  -2.036  -7.573  1.00 10.00      A   
ATOM   2144  ND2 ASN A 229     -11.686  -2.867  -8.075  1.00 10.00      A   
ATOM   2145 HD21 ASN A 229     -12.348  -3.563  -7.882  1.00 10.00      A   
ATOM   2146 HD22 ASN A 229     -11.806  -2.180  -8.768  1.00 10.00      A   
ATOM   2147  C   ASN A 229      -9.998  -2.291  -4.482  1.00 10.00      A   
ATOM   2148  O   ASN A 229     -10.414  -1.168  -4.772  1.00 10.00      A   
ATOM   2149  N   ILE A 230      -8.902  -2.493  -3.762  1.00 10.00      A   
ATOM   2150  HN  ILE A 230      -8.627  -3.413  -3.554  1.00 10.00      A   
ATOM   2151  CA  ILE A 230      -8.093  -1.383  -3.275  1.00 10.00      A   
ATOM   2152  CB  ILE A 230      -8.051  -1.346  -1.732  1.00 10.00      A   
ATOM   2153  CG1 ILE A 230      -9.422  -1.695  -1.142  1.00 10.00      A   
ATOM   2154  CG2 ILE A 230      -7.600   0.025  -1.248  1.00 10.00      A   
ATOM   2155  CD1 ILE A 230      -9.416  -1.876   0.361  1.00 10.00      A   
ATOM   2156  C   ILE A 230      -6.666  -1.480  -3.805  1.00 10.00      A   
ATOM   2157  O   ILE A 230      -6.088  -2.565  -3.860  1.00 10.00      A   
ATOM   2158  N   ASN A 231      -6.112  -0.342  -4.201  1.00 10.00      A   
ATOM   2159  HN  ASN A 231      -6.634   0.486  -4.140  1.00 10.00      A   
ATOM   2160  CA  ASN A 231      -4.752  -0.284  -4.727  1.00 10.00      A   
ATOM   2161  CB  ASN A 231      -4.710   0.637  -5.954  1.00 10.00      A   
ATOM   2162  CG  ASN A 231      -3.391   0.591  -6.714  1.00 10.00      A   
ATOM   2163  OD1 ASN A 231      -2.340   0.296  -6.151  1.00 10.00      A   
ATOM   2164  ND2 ASN A 231      -3.435   0.902  -8.000  1.00 10.00      A   
ATOM   2165 HD21 ASN A 231      -4.304   1.142  -8.394  1.00 10.00      A   
ATOM   2166 HD22 ASN A 231      -2.595   0.884  -8.508  1.00 10.00      A   
ATOM   2167  C   ASN A 231      -3.793   0.221  -3.649  1.00 10.00      A   
ATOM   2168  O   ASN A 231      -4.027   1.270  -3.041  1.00 10.00      A   
ATOM   2169  N   LEU A 232      -2.727  -0.534  -3.405  1.00 10.00      A   
ATOM   2170  HN  LEU A 232      -2.600  -1.364  -3.923  1.00 10.00      A   
ATOM   2171  CA  LEU A 232      -1.737  -0.160  -2.397  1.00 10.00      A   
ATOM   2172  CB  LEU A 232      -0.819  -1.336  -2.050  1.00 10.00      A   
ATOM   2173  CG  LEU A 232      -1.322  -2.293  -0.964  1.00 10.00      A   
ATOM   2174  CD1 LEU A 232      -2.126  -3.428  -1.575  1.00 10.00      A   
ATOM   2175  CD2 LEU A 232      -0.164  -2.834  -0.141  1.00 10.00      A   
ATOM   2176  C   LEU A 232      -0.905   1.031  -2.859  1.00 10.00      A   
ATOM   2177  O   LEU A 232      -0.703   1.985  -2.109  1.00 10.00      A   
ATOM   2178  N   ALA A 233      -0.452   0.982  -4.107  1.00 10.00      A   
ATOM   2179  HN  ALA A 233      -0.690   0.215  -4.673  1.00 10.00      A   
ATOM   2180  CA  ALA A 233       0.368   2.049  -4.669  1.00 10.00      A   
ATOM   2181  CB  ALA A 233       0.794   1.701  -6.088  1.00 10.00      A   
ATOM   2182  C   ALA A 233      -0.372   3.382  -4.640  1.00 10.00      A   
ATOM   2183  O   ALA A 233       0.196   4.417  -4.277  1.00 10.00      A   
ATOM   2184  N   GLN A 234      -1.647   3.342  -5.009  1.00 10.00      A   
ATOM   2185  HN  GLN A 234      -2.037   2.483  -5.283  1.00 10.00      A   
ATOM   2186  CA  GLN A 234      -2.479   4.537  -5.023  1.00 10.00      A   
ATOM   2187  CB  GLN A 234      -3.866   4.217  -5.574  1.00 10.00      A   
ATOM   2188  CG  GLN A 234      -4.076   4.660  -7.010  1.00 10.00      A   
ATOM   2189  CD  GLN A 234      -5.277   3.996  -7.649  1.00 10.00      A   
ATOM   2190  OE1 GLN A 234      -6.241   3.639  -6.971  1.00 10.00      A   
ATOM   2191  NE2 GLN A 234      -5.221   3.816  -8.957  1.00 10.00      A   
ATOM   2192 HE21 GLN A 234      -4.415   4.118  -9.430  1.00 10.00      A   
ATOM   2193 HE22 GLN A 234      -5.981   3.384  -9.400  1.00 10.00      A   
ATOM   2194  C   GLN A 234      -2.596   5.130  -3.626  1.00 10.00      A   
ATOM   2195  O   GLN A 234      -2.574   6.347  -3.460  1.00 10.00      A   
ATOM   2196  N   LEU A 235      -2.705   4.261  -2.625  1.00 10.00      A   
ATOM   2197  HN  LEU A 235      -2.700   3.300  -2.824  1.00 10.00      A   
ATOM   2198  CA  LEU A 235      -2.819   4.701  -1.242  1.00 10.00      A   
ATOM   2199  CB  LEU A 235      -3.112   3.520  -0.313  1.00 10.00      A   
ATOM   2200  CG  LEU A 235      -3.222   3.851   1.178  1.00 10.00      A   
ATOM   2201  CD1 LEU A 235      -4.459   4.694   1.457  1.00 10.00      A   
ATOM   2202  CD2 LEU A 235      -3.236   2.582   2.011  1.00 10.00      A   
ATOM   2203  C   LEU A 235      -1.549   5.415  -0.799  1.00 10.00      A   
ATOM   2204  O   LEU A 235      -1.609   6.508  -0.239  1.00 10.00      A   
ATOM   2205  N   GLN A 236      -0.402   4.797  -1.066  1.00 10.00      A   
ATOM   2206  HN  GLN A 236      -0.422   3.922  -1.511  1.00 10.00      A   
ATOM   2207  CA  GLN A 236       0.884   5.378  -0.697  1.00 10.00      A   
ATOM   2208  CB  GLN A 236       2.042   4.459  -1.096  1.00 10.00      A   
ATOM   2209  CG  GLN A 236       2.553   3.579   0.035  1.00 10.00      A   
ATOM   2210  CD  GLN A 236       1.636   2.413   0.337  1.00 10.00      A   
ATOM   2211  OE1 GLN A 236       0.695   2.531   1.123  1.00 10.00      A   
ATOM   2212  NE2 GLN A 236       1.908   1.274  -0.276  1.00 10.00      A   
ATOM   2213 HE21 GLN A 236       2.678   1.247  -0.885  1.00 10.00      A   
ATOM   2214 HE22 GLN A 236       1.331   0.507  -0.099  1.00 10.00      A   
ATOM   2215  C   GLN A 236       1.066   6.761  -1.320  1.00 10.00      A   
ATOM   2216  O   GLN A 236       1.483   7.709  -0.647  1.00 10.00      A   
ATOM   2217  N   GLU A 237       0.732   6.877  -2.600  1.00 10.00      A   
ATOM   2218  HN  GLU A 237       0.399   6.087  -3.083  1.00 10.00      A   
ATOM   2219  CA  GLU A 237       0.857   8.144  -3.311  1.00 10.00      A   
ATOM   2220  CB  GLU A 237       0.746   7.938  -4.826  1.00 10.00      A   
ATOM   2221  CG  GLU A 237       1.956   7.274  -5.455  1.00 10.00      A   
ATOM   2222  CD  GLU A 237       2.236   7.786  -6.852  1.00 10.00      A   
ATOM   2223  OE1 GLU A 237       1.583   7.315  -7.806  1.00 10.00      A   
ATOM   2224  OE2 GLU A 237       3.121   8.656  -7.004  1.00 10.00      A   
ATOM   2225  C   GLU A 237      -0.187   9.156  -2.845  1.00 10.00      A   
ATOM   2226  O   GLU A 237       0.059  10.362  -2.856  1.00 10.00      A   
ATOM   2227  N   ASN A 238      -1.346   8.662  -2.432  1.00 10.00      A   
ATOM   2228  HN  ASN A 238      -1.487   7.690  -2.449  1.00 10.00      A   
ATOM   2229  CA  ASN A 238      -2.428   9.528  -1.971  1.00 10.00      A   
ATOM   2230  CB  ASN A 238      -3.786   8.837  -2.118  1.00 10.00      A   
ATOM   2231  CG  ASN A 238      -4.762   9.645  -2.951  1.00 10.00      A   
ATOM   2232  OD1 ASN A 238      -4.370  10.565  -3.672  1.00 10.00      A   
ATOM   2233  ND2 ASN A 238      -6.039   9.294  -2.874  1.00 10.00      A   
ATOM   2234 HD21 ASN A 238      -6.283   8.546  -2.287  1.00 10.00      A   
ATOM   2235 HD22 ASN A 238      -6.691   9.790  -3.414  1.00 10.00      A   
ATOM   2236  C   ASN A 238      -2.210   9.999  -0.537  1.00 10.00      A   
ATOM   2237  O   ASN A 238      -2.841  10.955  -0.088  1.00 10.00      A   
ATOM   2238  N   LEU A 239      -1.330   9.318   0.181  1.00 10.00      A   
ATOM   2239  HN  LEU A 239      -0.890   8.535  -0.216  1.00 10.00      A   
ATOM   2240  CA  LEU A 239      -1.019   9.691   1.555  1.00 10.00      A   
ATOM   2241  CB  LEU A 239      -0.768   8.453   2.420  1.00 10.00      A   
ATOM   2242  CG  LEU A 239      -2.010   7.651   2.823  1.00 10.00      A   
ATOM   2243  CD1 LEU A 239      -1.613   6.393   3.582  1.00 10.00      A   
ATOM   2244  CD2 LEU A 239      -2.959   8.506   3.653  1.00 10.00      A   
ATOM   2245  C   LEU A 239       0.184  10.624   1.596  1.00 10.00      A   
ATOM   2246  O   LEU A 239       0.258  11.522   2.437  1.00 10.00      A   
ATOM   2247  N   GLY A 240       1.119  10.411   0.677  1.00 10.00      A   
ATOM   2248  HN  GLY A 240       1.003   9.679   0.036  1.00 10.00      A   
ATOM   2249  CA  GLY A 240       2.306  11.244   0.614  1.00 10.00      A   
ATOM   2250  C   GLY A 240       3.373  10.804   1.594  1.00 10.00      A   
ATOM   2251  O   GLY A 240       3.949  11.625   2.311  1.00 10.00      A   
ATOM   2252  N   GLY A 241       3.643   9.507   1.621  1.00 10.00      A   
ATOM   2253  HN  GLY A 241       3.158   8.902   1.022  1.00 10.00      A   
ATOM   2254  CA  GLY A 241       4.645   8.979   2.522  1.00 10.00      A   
ATOM   2255  C   GLY A 241       4.067   7.955   3.475  1.00 10.00      A   
ATOM   2256  O   GLY A 241       3.639   8.294   4.578  1.00 10.00      A   
ATOM   2257  N   ALA A 242       4.044   6.702   3.041  1.00 10.00      A   
ATOM   2258  HN  ALA A 242       4.405   6.496   2.153  1.00 10.00      A   
ATOM   2259  CA  ALA A 242       3.514   5.618   3.854  1.00 10.00      A   
ATOM   2260  CB  ALA A 242       2.033   5.421   3.568  1.00 10.00      A   
ATOM   2261  C   ALA A 242       4.283   4.332   3.582  1.00 10.00      A   
ATOM   2262  O   ALA A 242       5.110   4.277   2.673  1.00 10.00      A   
ATOM   2263  N   SER A 243       4.009   3.306   4.371  1.00 10.00      A   
ATOM   2264  HN  SER A 243       3.332   3.409   5.077  1.00 10.00      A   
ATOM   2265  CA  SER A 243       4.677   2.027   4.209  1.00 10.00      A   
ATOM   2266  CB  SER A 243       5.527   1.721   5.445  1.00 10.00      A   
ATOM   2267  OG  SER A 243       4.857   2.116   6.630  1.00 10.00      A   
ATOM   2268  HG  SER A 243       4.556   3.027   6.539  1.00 10.00      A   
ATOM   2269  C   SER A 243       3.664   0.914   3.955  1.00 10.00      A   
ATOM   2270  O   SER A 243       2.475   1.072   4.239  1.00 10.00      A   
ATOM   2271  N   ARG A 244       4.140  -0.210   3.424  1.00 10.00      A   
ATOM   2272  HN  ARG A 244       5.097  -0.272   3.223  1.00 10.00      A   
ATOM   2273  CA  ARG A 244       3.278  -1.348   3.121  1.00 10.00      A   
ATOM   2274  CB  ARG A 244       4.074  -2.460   2.430  1.00 10.00      A   
ATOM   2275  CG  ARG A 244       3.220  -3.604   1.910  1.00 10.00      A   
ATOM   2276  CD  ARG A 244       4.028  -4.557   1.042  1.00 10.00      A   
ATOM   2277  NE  ARG A 244       4.313  -3.989  -0.275  1.00 10.00      A   
ATOM   2278  HE  ARG A 244       5.152  -3.483  -0.375  1.00 10.00      A   
ATOM   2279  CZ  ARG A 244       3.514  -4.119  -1.332  1.00 10.00      A   
ATOM   2280  NH1 ARG A 244       2.379  -4.804  -1.233  1.00 10.00      A   
ATOM   2281 HH11 ARG A 244       1.747  -4.903  -2.059  1.00 10.00      A   
ATOM   2282 HH12 ARG A 244       2.113  -5.250  -0.328  1.00 10.00      A   
ATOM   2283  NH2 ARG A 244       3.858  -3.572  -2.492  1.00 10.00      A   
ATOM   2284 HH21 ARG A 244       3.231  -3.664  -3.325  1.00 10.00      A   
ATOM   2285 HH22 ARG A 244       4.756  -3.043  -2.580  1.00 10.00      A   
ATOM   2286  C   ARG A 244       2.576  -1.876   4.375  1.00 10.00      A   
ATOM   2287  O   ARG A 244       1.397  -2.228   4.332  1.00 10.00      A   
ATOM   2288  N   GLU A 245       3.297  -1.896   5.493  1.00 10.00      A   
ATOM   2289  HN  GLU A 245       4.224  -1.587   5.466  1.00 10.00      A   
ATOM   2290  CA  GLU A 245       2.744  -2.374   6.760  1.00 10.00      A   
ATOM   2291  CB  GLU A 245       3.813  -2.347   7.860  1.00 10.00      A   
ATOM   2292  CG  GLU A 245       3.418  -3.078   9.135  1.00 10.00      A   
ATOM   2293  CD  GLU A 245       4.420  -2.885  10.253  1.00 10.00      A   
ATOM   2294  OE1 GLU A 245       4.254  -1.934  11.047  1.00 10.00      A   
ATOM   2295  OE2 GLU A 245       5.376  -3.684  10.345  1.00 10.00      A   
ATOM   2296  C   GLU A 245       1.531  -1.541   7.175  1.00 10.00      A   
ATOM   2297  O   GLU A 245       0.559  -2.066   7.719  1.00 10.00      A   
ATOM   2298  N   GLN A 246       1.591  -0.242   6.894  1.00 10.00      A   
ATOM   2299  HN  GLN A 246       2.389   0.112   6.446  1.00 10.00      A   
ATOM   2300  CA  GLN A 246       0.500   0.669   7.227  1.00 10.00      A   
ATOM   2301  CB  GLN A 246       0.961   2.123   7.109  1.00 10.00      A   
ATOM   2302  CG  GLN A 246       1.850   2.591   8.250  1.00 10.00      A   
ATOM   2303  CD  GLN A 246       2.557   3.899   7.943  1.00 10.00      A   
ATOM   2304  OE1 GLN A 246       2.919   4.171   6.797  1.00 10.00      A   
ATOM   2305  NE2 GLN A 246       2.764   4.716   8.964  1.00 10.00      A   
ATOM   2306 HE21 GLN A 246       2.454   4.433   9.853  1.00 10.00      A   
ATOM   2307 HE22 GLN A 246       3.212   5.570   8.791  1.00 10.00      A   
ATOM   2308  C   GLN A 246      -0.705   0.423   6.323  1.00 10.00      A   
ATOM   2309  O   GLN A 246      -1.855   0.518   6.757  1.00 10.00      A   
ATOM   2310  N   ALA A 247      -0.430   0.098   5.065  1.00 10.00      A   
ATOM   2311  HN  ALA A 247       0.511   0.045   4.781  1.00 10.00      A   
ATOM   2312  CA  ALA A 247      -1.481  -0.169   4.090  1.00 10.00      A   
ATOM   2313  CB  ALA A 247      -0.883  -0.377   2.707  1.00 10.00      A   
ATOM   2314  C   ALA A 247      -2.316  -1.376   4.505  1.00 10.00      A   
ATOM   2315  O   ALA A 247      -3.519  -1.434   4.238  1.00 10.00      A   
ATOM   2316  N   LEU A 248      -1.671  -2.332   5.168  1.00 10.00      A   
ATOM   2317  HN  LEU A 248      -0.710  -2.227   5.341  1.00 10.00      A   
ATOM   2318  CA  LEU A 248      -2.347  -3.536   5.634  1.00 10.00      A   
ATOM   2319  CB  LEU A 248      -1.330  -4.524   6.213  1.00 10.00      A   
ATOM   2320  CG  LEU A 248      -0.163  -4.912   5.305  1.00 10.00      A   
ATOM   2321  CD1 LEU A 248       0.851  -5.740   6.077  1.00 10.00      A   
ATOM   2322  CD2 LEU A 248      -0.653  -5.671   4.079  1.00 10.00      A   
ATOM   2323  C   LEU A 248      -3.387  -3.191   6.693  1.00 10.00      A   
ATOM   2324  O   LEU A 248      -4.508  -3.699   6.666  1.00 10.00      A   
ATOM   2325  N   GLU A 249      -3.005  -2.314   7.617  1.00 10.00      A   
ATOM   2326  HN  GLU A 249      -2.100  -1.941   7.571  1.00 10.00      A   
ATOM   2327  CA  GLU A 249      -3.891  -1.886   8.697  1.00 10.00      A   
ATOM   2328  CB  GLU A 249      -3.159  -0.902   9.615  1.00 10.00      A   
ATOM   2329  CG  GLU A 249      -2.230  -1.560  10.619  1.00 10.00      A   
ATOM   2330  CD  GLU A 249      -2.977  -2.179  11.781  1.00 10.00      A   
ATOM   2331  OE1 GLU A 249      -4.203  -1.964  11.891  1.00 10.00      A   
ATOM   2332  OE2 GLU A 249      -2.336  -2.868  12.601  1.00 10.00      A   
ATOM   2333  C   GLU A 249      -5.147  -1.229   8.142  1.00 10.00      A   
ATOM   2334  O   GLU A 249      -6.269  -1.568   8.526  1.00 10.00      A   
ATOM   2335  N   ILE A 250      -4.946  -0.298   7.221  1.00 10.00      A   
ATOM   2336  HN  ILE A 250      -4.025  -0.087   6.953  1.00 10.00      A   
ATOM   2337  CA  ILE A 250      -6.049   0.424   6.600  1.00 10.00      A   
ATOM   2338  CB  ILE A 250      -5.535   1.517   5.637  1.00 10.00      A   
ATOM   2339  CG1 ILE A 250      -4.588   2.465   6.381  1.00 10.00      A   
ATOM   2340  CG2 ILE A 250      -6.693   2.293   5.024  1.00 10.00      A   
ATOM   2341  CD1 ILE A 250      -3.917   3.495   5.498  1.00 10.00      A   
ATOM   2342  C   ILE A 250      -6.986  -0.531   5.862  1.00 10.00      A   
ATOM   2343  O   ILE A 250      -8.206  -0.458   6.017  1.00 10.00      A   
ATOM   2344  N   ALA A 251      -6.410  -1.443   5.088  1.00 10.00      A   
ATOM   2345  HN  ALA A 251      -5.430  -1.459   5.016  1.00 10.00      A   
ATOM   2346  CA  ALA A 251      -7.192  -2.415   4.328  1.00 10.00      A   
ATOM   2347  CB  ALA A 251      -6.273  -3.283   3.484  1.00 10.00      A   
ATOM   2348  C   ALA A 251      -8.039  -3.289   5.248  1.00 10.00      A   
ATOM   2349  O   ALA A 251      -9.197  -3.586   4.950  1.00 10.00      A   
ATOM   2350  N   THR A 252      -7.455  -3.684   6.371  1.00 10.00      A   
ATOM   2351  HN  THR A 252      -6.534  -3.401   6.550  1.00 10.00      A   
ATOM   2352  CA  THR A 252      -8.136  -4.526   7.345  1.00 10.00      A   
ATOM   2353  CB  THR A 252      -7.214  -4.819   8.543  1.00 10.00      A   
ATOM   2354  OG1 THR A 252      -6.008  -5.431   8.073  1.00 10.00      A   
ATOM   2355  HG1 THR A 252      -5.489  -4.786   7.575  1.00 10.00      A   
ATOM   2356  CG2 THR A 252      -7.892  -5.751   9.533  1.00 10.00      A   
ATOM   2357  C   THR A 252      -9.432  -3.880   7.840  1.00 10.00      A   
ATOM   2358  O   THR A 252     -10.453  -4.554   8.004  1.00 10.00      A   
ATOM   2359  N   HIS A 253      -9.387  -2.568   8.057  1.00 10.00      A   
ATOM   2360  HN  HIS A 253      -8.550  -2.085   7.886  1.00 10.00      A   
ATOM   2361  CA  HIS A 253     -10.557  -1.833   8.533  1.00 10.00      A   
ATOM   2362  CB  HIS A 253     -10.221  -0.360   8.806  1.00 10.00      A   
ATOM   2363  CG  HIS A 253      -9.095  -0.140   9.773  1.00 10.00      A   
ATOM   2364  ND1 HIS A 253      -8.768  -1.028  10.777  1.00 10.00      A   
ATOM   2365  HD1 HIS A 253      -9.229  -1.875  10.968  1.00 10.00      A   
ATOM   2366  CD2 HIS A 253      -8.206   0.879   9.875  1.00 10.00      A   
ATOM   2367  CE1 HIS A 253      -7.734  -0.564  11.454  1.00 10.00      A   
ATOM   2368  NE2 HIS A 253      -7.375   0.589  10.927  1.00 10.00      A   
ATOM   2369  HE2 HIS A 253      -6.626   1.150  11.239  1.00 10.00      A   
ATOM   2370  C   HIS A 253     -11.706  -1.939   7.534  1.00 10.00      A   
ATOM   2371  O   HIS A 253     -12.857  -2.139   7.917  1.00 10.00      A   
ATOM   2372  N   VAL A 254     -11.377  -1.832   6.251  1.00 10.00      A   
ATOM   2373  HN  VAL A 254     -10.436  -1.701   6.009  1.00 10.00      A   
ATOM   2374  CA  VAL A 254     -12.377  -1.913   5.188  1.00 10.00      A   
ATOM   2375  CB  VAL A 254     -11.778  -1.551   3.809  1.00 10.00      A   
ATOM   2376  CG1 VAL A 254     -12.836  -1.621   2.716  1.00 10.00      A   
ATOM   2377  CG2 VAL A 254     -11.140  -0.174   3.841  1.00 10.00      A   
ATOM   2378  C   VAL A 254     -12.983  -3.310   5.117  1.00 10.00      A   
ATOM   2379  O   VAL A 254     -14.206  -3.463   5.091  1.00 10.00      A   
ATOM   2380  N   VAL A 255     -12.120  -4.322   5.106  1.00 10.00      A   
ATOM   2381  HN  VAL A 255     -11.156  -4.127   5.152  1.00 10.00      A   
ATOM   2382  CA  VAL A 255     -12.559  -5.713   5.027  1.00 10.00      A   
ATOM   2383  CB  VAL A 255     -11.366  -6.689   5.089  1.00 10.00      A   
ATOM   2384  CG1 VAL A 255     -11.841  -8.131   4.993  1.00 10.00      A   
ATOM   2385  CG2 VAL A 255     -10.366  -6.389   3.983  1.00 10.00      A   
ATOM   2386  C   VAL A 255     -13.547  -6.055   6.141  1.00 10.00      A   
ATOM   2387  O   VAL A 255     -14.572  -6.691   5.900  1.00 10.00      A   
ATOM   2388  N   HIS A 256     -13.241  -5.616   7.352  1.00 10.00      A   
ATOM   2389  HN  HIS A 256     -12.409  -5.108   7.483  1.00 10.00      A   
ATOM   2390  CA  HIS A 256     -14.104  -5.879   8.495  1.00 10.00      A   
ATOM   2391  CB  HIS A 256     -13.369  -5.566   9.802  1.00 10.00      A   
ATOM   2392  CG  HIS A 256     -14.069  -6.063  11.028  1.00 10.00      A   
ATOM   2393  ND1 HIS A 256     -13.912  -7.341  11.519  1.00 10.00      A   
ATOM   2394  HD1 HIS A 256     -13.358  -8.048  11.115  1.00 10.00      A   
ATOM   2395  CD2 HIS A 256     -14.925  -5.442  11.870  1.00 10.00      A   
ATOM   2396  CE1 HIS A 256     -14.641  -7.482  12.611  1.00 10.00      A   
ATOM   2397  NE2 HIS A 256     -15.263  -6.344  12.843  1.00 10.00      A   
ATOM   2398  HE2 HIS A 256     -15.868  -6.170  13.597  1.00 10.00      A   
ATOM   2399  C   HIS A 256     -15.401  -5.076   8.404  1.00 10.00      A   
ATOM   2400  O   HIS A 256     -16.480  -5.591   8.691  1.00 10.00      A   
ATOM   2401  N   MET A 257     -15.282  -3.822   7.988  1.00 10.00      A   
ATOM   2402  HN  MET A 257     -14.389  -3.481   7.754  1.00 10.00      A   
ATOM   2403  CA  MET A 257     -16.432  -2.929   7.868  1.00 10.00      A   
ATOM   2404  CB  MET A 257     -15.965  -1.510   7.528  1.00 10.00      A   
ATOM   2405  CG  MET A 257     -17.077  -0.476   7.497  1.00 10.00      A   
ATOM   2406  SD  MET A 257     -17.165   0.403   5.926  1.00 10.00      A   
ATOM   2407  CE  MET A 257     -15.670   1.383   6.007  1.00 10.00      A   
ATOM   2408  C   MET A 257     -17.438  -3.415   6.824  1.00 10.00      A   
ATOM   2409  O   MET A 257     -18.651  -3.279   7.007  1.00 10.00      A   
ATOM   2410  N   LEU A 258     -16.938  -3.988   5.737  1.00 10.00      A   
ATOM   2411  HN  LEU A 258     -15.963  -4.078   5.651  1.00 10.00      A   
ATOM   2412  CA  LEU A 258     -17.795  -4.479   4.658  1.00 10.00      A   
ATOM   2413  CB  LEU A 258     -16.965  -4.800   3.411  1.00 10.00      A   
ATOM   2414  CG  LEU A 258     -16.271  -3.619   2.726  1.00 10.00      A   
ATOM   2415  CD1 LEU A 258     -15.535  -4.080   1.478  1.00 10.00      A   
ATOM   2416  CD2 LEU A 258     -17.270  -2.524   2.390  1.00 10.00      A   
ATOM   2417  C   LEU A 258     -18.599  -5.708   5.070  1.00 10.00      A   
ATOM   2418  O   LEU A 258     -19.529  -6.114   4.369  1.00 10.00      A   
ATOM   2419  N   ALA A 259     -18.249  -6.289   6.208  1.00 10.00      A   
ATOM   2420  HN  ALA A 259     -17.507  -5.915   6.733  1.00 10.00      A   
ATOM   2421  CA  ALA A 259     -18.934  -7.474   6.689  1.00 10.00      A   
ATOM   2422  CB  ALA A 259     -17.916  -8.551   7.040  1.00 10.00      A   
ATOM   2423  C   ALA A 259     -19.824  -7.173   7.893  1.00 10.00      A   
ATOM   2424  O   ALA A 259     -20.479  -8.072   8.426  1.00 10.00      A   
ATOM   2425  N   THR A 260     -19.856  -5.919   8.323  1.00 10.00      A   
ATOM   2426  HN  THR A 260     -19.326  -5.234   7.864  1.00 10.00      A   
ATOM   2427  CA  THR A 260     -20.664  -5.549   9.478  1.00 10.00      A   
ATOM   2428  CB  THR A 260     -19.785  -5.141  10.682  1.00 10.00      A   
ATOM   2429  OG1 THR A 260     -18.897  -4.081  10.297  1.00 10.00      A   
ATOM   2430  HG1 THR A 260     -19.282  -3.229  10.566  1.00 10.00      A   
ATOM   2431  CG2 THR A 260     -18.973  -6.325  11.192  1.00 10.00      A   
ATOM   2432  C   THR A 260     -21.648  -4.418   9.185  1.00 10.00      A   
ATOM   2433  O   THR A 260     -22.814  -4.487   9.576  1.00 10.00      A   
ATOM   2434  N   GLU A 261     -21.183  -3.382   8.500  1.00 10.00      A   
ATOM   2435  HN  GLU A 261     -20.255  -3.391   8.180  1.00 10.00      A   
ATOM   2436  CA  GLU A 261     -22.021  -2.222   8.211  1.00 10.00      A   
ATOM   2437  CB  GLU A 261     -21.175  -1.004   7.839  1.00 10.00      A   
ATOM   2438  CG  GLU A 261     -20.161  -0.620   8.905  1.00 10.00      A   
ATOM   2439  CD  GLU A 261     -20.703  -0.781  10.311  1.00 10.00      A   
ATOM   2440  OE1 GLU A 261     -21.526   0.055  10.737  1.00 10.00      A   
ATOM   2441  OE2 GLU A 261     -20.309  -1.749  10.998  1.00 10.00      A   
ATOM   2442  C   GLU A 261     -23.099  -2.486   7.168  1.00 10.00      A   
ATOM   2443  O   GLU A 261     -22.810  -2.867   6.031  1.00 10.00      A   
ATOM   2444  N   VAL A 262     -24.344  -2.275   7.579  1.00 10.00      A   
ATOM   2445  HN  VAL A 262     -24.492  -1.984   8.505  1.00 10.00      A   
ATOM   2446  CA  VAL A 262     -25.500  -2.459   6.715  1.00 10.00      A   
ATOM   2447  CB  VAL A 262     -26.525  -3.423   7.365  1.00 10.00      A   
ATOM   2448  CG1 VAL A 262     -27.773  -3.569   6.505  1.00 10.00      A   
ATOM   2449  CG2 VAL A 262     -25.895  -4.783   7.624  1.00 10.00      A   
ATOM   2450  C   VAL A 262     -26.165  -1.102   6.471  1.00 10.00      A   
ATOM   2451  O   VAL A 262     -26.407  -0.350   7.420  1.00 10.00      A   
ATOM   2452  N   PRO A 263     -26.440  -0.763   5.195  1.00 10.00      A   
ATOM   2453  CA  PRO A 263     -27.077   0.511   4.827  1.00 10.00      A   
ATOM   2454  CB  PRO A 263     -27.386   0.333   3.338  1.00 10.00      A   
ATOM   2455  CG  PRO A 263     -26.371  -0.647   2.865  1.00 10.00      A   
ATOM   2456  CD  PRO A 263     -26.141  -1.589   4.011  1.00 10.00      A   
ATOM   2457  C   PRO A 263     -28.365   0.765   5.610  1.00 10.00      A   
ATOM   2458  O   PRO A 263     -29.218  -0.119   5.738  1.00 10.00      A   
ATOM   2459  N   GLY A 264     -28.493   1.978   6.132  1.00 10.00      A   
ATOM   2460  HN  GLY A 264     -27.785   2.638   5.986  1.00 10.00      A   
ATOM   2461  CA  GLY A 264     -29.660   2.339   6.908  1.00 10.00      A   
ATOM   2462  C   GLY A 264     -30.833   2.754   6.046  1.00 10.00      A   
ATOM   2463  O   GLY A 264     -31.053   3.943   5.817  1.00 10.00      A   
ATOM   2464  N   ALA A 265     -31.576   1.774   5.558  1.00 10.00      A   
ATOM   2465  HN  ALA A 265     -31.329   0.843   5.752  1.00 10.00      A   
ATOM   2466  CA  ALA A 265     -32.739   2.037   4.727  1.00 10.00      A   
ATOM   2467  CB  ALA A 265     -32.412   1.781   3.265  1.00 10.00      A   
ATOM   2468  C   ALA A 265     -33.907   1.167   5.176  1.00 10.00      A   
ATOM   2469  O   ALA A 265     -33.889  -0.049   4.983  1.00 10.00      A   
ATOM   2470  N   LYS A 266     -34.906   1.797   5.798  1.00 10.00      A   
ATOM   2471  HN  LYS A 266     -34.842   2.768   5.933  1.00 10.00      A   
ATOM   2472  CA  LYS A 266     -36.093   1.095   6.291  1.00 10.00      A   
ATOM   2473  CB  LYS A 266     -36.927   0.504   5.151  1.00 10.00      A   
ATOM   2474  CG  LYS A 266     -38.030   1.429   4.664  1.00 10.00      A   
ATOM   2475  CD  LYS A 266     -38.749   0.847   3.461  1.00 10.00      A   
ATOM   2476  CE  LYS A 266     -40.064   1.567   3.194  1.00 10.00      A   
ATOM   2477  NZ  LYS A 266     -41.078   1.303   4.252  1.00 10.00      A   
ATOM   2478  HZ1 LYS A 266     -41.201   0.280   4.388  1.00 10.00      A   
ATOM   2479  HZ2 LYS A 266     -41.995   1.716   3.985  1.00 10.00      A   
ATOM   2480  HZ3 LYS A 266     -40.776   1.726   5.153  1.00 10.00      A   
ATOM   2481  C   LYS A 266     -35.745   0.042   7.342  1.00 10.00      A   
ATOM   2482  O   LYS A 266     -36.473  -0.938   7.534  1.00 10.00      A   
ATOM   2483  N   GLN A 267     -34.648   0.273   8.048  1.00 10.00      A   
ATOM   2484  HN  GLN A 267     -34.130   1.090   7.871  1.00 10.00      A   
ATOM   2485  CA  GLN A 267     -34.196  -0.642   9.084  1.00 10.00      A   
ATOM   2486  CB  GLN A 267     -32.679  -0.559   9.257  1.00 10.00      A   
ATOM   2487  CG  GLN A 267     -31.902  -0.638   7.950  1.00 10.00      A   
ATOM   2488  CD  GLN A 267     -32.009  -1.989   7.261  1.00 10.00      A   
ATOM   2489  OE1 GLN A 267     -32.945  -2.760   7.498  1.00 10.00      A   
ATOM   2490  NE2 GLN A 267     -31.056  -2.279   6.389  1.00 10.00      A   
ATOM   2491 HE21 GLN A 267     -30.343  -1.615   6.240  1.00 10.00      A   
ATOM   2492 HE22 GLN A 267     -31.107  -3.136   5.913  1.00 10.00      A   
ATOM   2493  C   GLN A 267     -34.905  -0.335  10.393  1.00 10.00      A   
ATOM   2494  O   GLN A 267     -34.894  -1.131  11.327  1.00 10.00      A   
ATOM   2495  N   ARG A 268     -35.532   0.831  10.443  1.00 10.00      A   
ATOM   2496  HN  ARG A 268     -35.483   1.432   9.668  1.00 10.00      A   
ATOM   2497  CA  ARG A 268     -36.274   1.255  11.621  1.00 10.00      A   
ATOM   2498  CB  ARG A 268     -36.376   2.781  11.657  1.00 10.00      A   
ATOM   2499  CG  ARG A 268     -35.069   3.484  11.994  1.00 10.00      A   
ATOM   2500  CD  ARG A 268     -35.007   4.874  11.380  1.00 10.00      A   
ATOM   2501  NE  ARG A 268     -36.195   5.669  11.691  1.00 10.00      A   
ATOM   2502  HE  ARG A 268     -36.607   5.534  12.576  1.00 10.00      A   
ATOM   2503  CZ  ARG A 268     -36.739   6.560  10.858  1.00 10.00      A   
ATOM   2504  NH1 ARG A 268     -36.199   6.785   9.665  1.00 10.00      A   
ATOM   2505 HH11 ARG A 268     -35.347   6.266   9.372  1.00 10.00      A   
ATOM   2506 HH12 ARG A 268     -36.627   7.484   9.015  1.00 10.00      A   
ATOM   2507  NH2 ARG A 268     -37.824   7.227  11.228  1.00 10.00      A   
ATOM   2508 HH21 ARG A 268     -38.246   7.055  12.168  1.00 10.00      A   
ATOM   2509 HH22 ARG A 268     -38.263   7.922  10.585  1.00 10.00      A   
ATOM   2510  C   ARG A 268     -37.667   0.631  11.610  1.00 10.00      A   
ATOM   2511  O   ARG A 268     -38.415   0.720  12.585  1.00 10.00      A   
ATOM   2512  N   THR A 269     -38.003   0.001  10.491  1.00 10.00      A   
ATOM   2513  HN  THR A 269     -37.364  -0.022   9.752  1.00 10.00      A   
ATOM   2514  CA  THR A 269     -39.293  -0.646  10.328  1.00 10.00      A   
ATOM   2515  CB  THR A 269     -40.058  -0.046   9.138  1.00 10.00      A   
ATOM   2516  OG1 THR A 269     -39.118   0.372   8.133  1.00 10.00      A   
ATOM   2517  HG1 THR A 269     -39.399   0.024   7.275  1.00 10.00      A   
ATOM   2518  CG2 THR A 269     -40.883   1.150   9.583  1.00 10.00      A   
ATOM   2519  C   THR A 269     -39.130  -2.153  10.137  1.00 10.00      A   
ATOM   2520  O   THR A 269     -39.690  -2.946  10.896  1.00 10.00      A   
ATOM   2521  N   TYR A 270     -38.351  -2.547   9.136  1.00 10.00      A   
ATOM   2522  HN  TYR A 270     -37.924  -1.873   8.561  1.00 10.00      A   
ATOM   2523  CA  TYR A 270     -38.124  -3.962   8.863  1.00 10.00      A   
ATOM   2524  CB  TYR A 270     -37.925  -4.207   7.365  1.00 10.00      A   
ATOM   2525  CG  TYR A 270     -39.181  -4.628   6.631  1.00 10.00      A   
ATOM   2526  CD1 TYR A 270     -40.344  -4.951   7.320  1.00 10.00      A   
ATOM   2527  CD2 TYR A 270     -39.198  -4.710   5.247  1.00 10.00      A   
ATOM   2528  CE1 TYR A 270     -41.486  -5.348   6.647  1.00 10.00      A   
ATOM   2529  CE2 TYR A 270     -40.331  -5.104   4.567  1.00 10.00      A   
ATOM   2530  CZ  TYR A 270     -41.474  -5.420   5.269  1.00 10.00      A   
ATOM   2531  OH  TYR A 270     -42.604  -5.821   4.590  1.00 10.00      A   
ATOM   2532  HH  TYR A 270     -42.405  -6.619   4.086  1.00 10.00      A   
ATOM   2533  C   TYR A 270     -36.933  -4.501   9.652  1.00 10.00      A   
ATOM   2534  O   TYR A 270     -37.014  -5.578  10.245  1.00 10.00      A   
ATOM   2535  N   ALA A 271     -35.837  -3.742   9.646  1.00 10.00      A   
ATOM   2536  HN  ALA A 271     -35.848  -2.906   9.139  1.00 10.00      A   
ATOM   2537  CA  ALA A 271     -34.611  -4.110  10.357  1.00 10.00      A   
ATOM   2538  CB  ALA A 271     -34.836  -4.222  11.861  1.00 10.00      A   
ATOM   2539  C   ALA A 271     -33.962  -5.371   9.798  1.00 10.00      A   
ATOM   2540  O   ALA A 271     -34.036  -6.445  10.400  1.00 10.00      A   
ATOM   2541  N   ALA A 272     -33.320  -5.233   8.648  1.00 10.00      A   
ATOM   2542  HN  ALA A 272     -33.294  -4.347   8.218  1.00 10.00      A   
ATOM   2543  CA  ALA A 272     -32.642  -6.352   8.009  1.00 10.00      A   
ATOM   2544  CB  ALA A 272     -32.939  -6.386   6.518  1.00 10.00      A   
ATOM   2545  C   ALA A 272     -31.141  -6.265   8.262  1.00 10.00      A   
ATOM   2546  O   ALA A 272     -30.340  -6.082   7.338  1.00 10.00      A   
ATOM   2547  N   PHE A 273     -30.764  -6.387   9.525  1.00 10.00      A   
ATOM   2548  HN  PHE A 273     -31.446  -6.543  10.215  1.00 10.00      A   
ATOM   2549  CA  PHE A 273     -29.366  -6.318   9.912  1.00 10.00      A   
ATOM   2550  CB  PHE A 273     -29.213  -5.750  11.326  1.00 10.00      A   
ATOM   2551  CG  PHE A 273     -29.557  -4.292  11.444  1.00 10.00      A   
ATOM   2552  CD1 PHE A 273     -30.811  -3.896  11.876  1.00 10.00      A   
ATOM   2553  CD2 PHE A 273     -28.623  -3.320  11.132  1.00 10.00      A   
ATOM   2554  CE1 PHE A 273     -31.129  -2.557  11.990  1.00 10.00      A   
ATOM   2555  CE2 PHE A 273     -28.934  -1.979  11.243  1.00 10.00      A   
ATOM   2556  CZ  PHE A 273     -30.188  -1.597  11.675  1.00 10.00      A   
ATOM   2557  C   PHE A 273     -28.713  -7.690   9.816  1.00 10.00      A   
ATOM   2558  O   PHE A 273     -28.413  -8.325  10.827  1.00 10.00      A   
ATOM   2559  N   ASN A 274     -28.512  -8.147   8.592  1.00 10.00      A   
ATOM   2560  HN  ASN A 274     -28.788  -7.598   7.827  1.00 10.00      A   
ATOM   2561  CA  ASN A 274     -27.893  -9.441   8.353  1.00 10.00      A   
ATOM   2562  CB  ASN A 274     -28.510 -10.132   7.128  1.00 10.00      A   
ATOM   2563  CG  ASN A 274     -30.017  -9.968   7.044  1.00 10.00      A   
ATOM   2564  OD1 ASN A 274     -30.521  -9.106   6.321  1.00 10.00      A   
ATOM   2565  ND2 ASN A 274     -30.749 -10.787   7.781  1.00 10.00      A   
ATOM   2566 HD21 ASN A 274     -30.286 -11.453   8.336  1.00 10.00      A   
ATOM   2567 HD22 ASN A 274     -31.727 -10.691   7.751  1.00 10.00      A   
ATOM   2568  C   ASN A 274     -26.393  -9.273   8.157  1.00 10.00      A   
ATOM   2569  O   ASN A 274     -25.956  -8.342   7.478  1.00 10.00      A   
ATOM   2570  N   PRO A 275     -25.586 -10.152   8.765  1.00 10.00      A   
ATOM   2571  CA  PRO A 275     -24.132 -10.105   8.654  1.00 10.00      A   
ATOM   2572  CB  PRO A 275     -23.653 -10.840   9.918  1.00 10.00      A   
ATOM   2573  CG  PRO A 275     -24.884 -11.356  10.603  1.00 10.00      A   
ATOM   2574  CD  PRO A 275     -26.013 -11.263   9.616  1.00 10.00      A   
ATOM   2575  C   PRO A 275     -23.648 -10.836   7.406  1.00 10.00      A   
ATOM   2576  O   PRO A 275     -24.444 -11.400   6.654  1.00 10.00      A   
ATOM   2577  N   ALA A 276     -22.341 -10.828   7.187  1.00 10.00      A   
ATOM   2578  HN  ALA A 276     -21.748 -10.375   7.824  1.00 10.00      A   
ATOM   2579  CA  ALA A 276     -21.764 -11.493   6.032  1.00 10.00      A   
ATOM   2580  CB  ALA A 276     -20.372 -10.957   5.752  1.00 10.00      A   
ATOM   2581  C   ALA A 276     -21.724 -12.998   6.255  1.00 10.00      A   
ATOM   2582  O   ALA A 276     -21.281 -13.466   7.305  1.00 10.00      A   
ATOM   2583  N   ASP A 277     -22.188 -13.750   5.266  1.00 10.00      A   
ATOM   2584  HN  ASP A 277     -22.525 -13.317   4.454  1.00 10.00      A   
ATOM   2585  CA  ASP A 277     -22.211 -15.204   5.357  1.00 10.00      A   
ATOM   2586  CB  ASP A 277     -23.226 -15.795   4.375  1.00 10.00      A   
ATOM   2587  CG  ASP A 277     -24.655 -15.402   4.687  1.00 10.00      A   
ATOM   2588  OD1 ASP A 277     -25.305 -16.099   5.493  1.00 10.00      A   
ATOM   2589  OD2 ASP A 277     -25.137 -14.398   4.111  1.00 10.00      A   
ATOM   2590  C   ASP A 277     -20.836 -15.784   5.076  1.00 10.00      A   
ATOM   2591  O   ASP A 277     -20.431 -16.774   5.688  1.00 10.00      A   
ATOM   2592  N   MET A 278     -20.120 -15.171   4.144  1.00 10.00      A   
ATOM   2593  HN  MET A 278     -20.494 -14.385   3.687  1.00 10.00      A   
ATOM   2594  CA  MET A 278     -18.790 -15.634   3.788  1.00 10.00      A   
ATOM   2595  CB  MET A 278     -18.872 -16.761   2.757  1.00 10.00      A   
ATOM   2596  CG  MET A 278     -17.548 -17.461   2.498  1.00 10.00      A   
ATOM   2597  SD  MET A 278     -17.734 -18.957   1.513  1.00 10.00      A   
ATOM   2598  CE  MET A 278     -17.881 -18.264  -0.131  1.00 10.00      A   
ATOM   2599  C   MET A 278     -17.938 -14.493   3.250  1.00 10.00      A   
ATOM   2600  O   MET A 278     -18.337 -13.792   2.316  1.00 10.00      A   
ATOM   2601  N   VAL A 279     -16.771 -14.311   3.843  1.00 10.00      A   
ATOM   2602  HN  VAL A 279     -16.515 -14.906   4.583  1.00 10.00      A   
ATOM   2603  CA  VAL A 279     -15.848 -13.265   3.427  1.00 10.00      A   
ATOM   2604  CB  VAL A 279     -15.465 -12.348   4.612  1.00 10.00      A   
ATOM   2605  CG1 VAL A 279     -14.441 -11.307   4.184  1.00 10.00      A   
ATOM   2606  CG2 VAL A 279     -16.700 -11.672   5.186  1.00 10.00      A   
ATOM   2607  C   VAL A 279     -14.584 -13.900   2.858  1.00 10.00      A   
ATOM   2608  O   VAL A 279     -13.997 -14.788   3.479  1.00 10.00      A   
ATOM   2609  N   MET A 280     -14.177 -13.460   1.675  1.00 10.00      A   
ATOM   2610  HN  MET A 280     -14.691 -12.756   1.217  1.00 10.00      A   
ATOM   2611  CA  MET A 280     -12.984 -13.994   1.040  1.00 10.00      A   
ATOM   2612  CB  MET A 280     -13.355 -14.902  -0.134  1.00 10.00      A   
ATOM   2613  CG  MET A 280     -12.173 -15.646  -0.735  1.00 10.00      A   
ATOM   2614  SD  MET A 280     -12.673 -16.993  -1.822  1.00 10.00      A   
ATOM   2615  CE  MET A 280     -11.078 -17.673  -2.264  1.00 10.00      A   
ATOM   2616  C   MET A 280     -12.066 -12.866   0.577  1.00 10.00      A   
ATOM   2617  O   MET A 280     -12.480 -11.982  -0.179  1.00 10.00      A   
ATOM   2618  N   VAL A 281     -10.824 -12.899   1.037  1.00 10.00      A   
ATOM   2619  HN  VAL A 281     -10.550 -13.640   1.624  1.00 10.00      A   
ATOM   2620  CA  VAL A 281      -9.844 -11.886   0.674  1.00 10.00      A   
ATOM   2621  CB  VAL A 281      -9.175 -11.270   1.922  1.00 10.00      A   
ATOM   2622  CG1 VAL A 281      -8.340 -10.056   1.543  1.00 10.00      A   
ATOM   2623  CG2 VAL A 281     -10.218 -10.901   2.966  1.00 10.00      A   
ATOM   2624  C   VAL A 281      -8.775 -12.509  -0.214  1.00 10.00      A   
ATOM   2625  O   VAL A 281      -8.272 -13.597   0.079  1.00 10.00      A   
ATOM   2626  N   ASN A 282      -8.449 -11.834  -1.304  1.00 10.00      A   
ATOM   2627  HN  ASN A 282      -8.892 -10.975  -1.491  1.00 10.00      A   
ATOM   2628  CA  ASN A 282      -7.447 -12.333  -2.231  1.00 10.00      A   
ATOM   2629  CB  ASN A 282      -8.114 -12.952  -3.466  1.00 10.00      A   
ATOM   2630  CG  ASN A 282      -7.112 -13.340  -4.540  1.00 10.00      A   
ATOM   2631  OD1 ASN A 282      -6.045 -13.884  -4.252  1.00 10.00      A   
ATOM   2632  ND2 ASN A 282      -7.441 -13.050  -5.789  1.00 10.00      A   
ATOM   2633 HD21 ASN A 282      -8.302 -12.611  -5.952  1.00 10.00      A   
ATOM   2634 HD22 ASN A 282      -6.801 -13.275  -6.499  1.00 10.00      A   
ATOM   2635  C   ASN A 282      -6.489 -11.230  -2.662  1.00 10.00      A   
ATOM   2636  O   ASN A 282      -6.909 -10.132  -3.035  1.00 10.00      A   
ATOM   2637  N   PHE A 283      -5.205 -11.527  -2.589  1.00 10.00      A   
ATOM   2638  HN  PHE A 283      -4.939 -12.416  -2.255  1.00 10.00      A   
ATOM   2639  CA  PHE A 283      -4.170 -10.592  -2.997  1.00 10.00      A   
ATOM   2640  CB  PHE A 283      -3.051 -10.534  -1.954  1.00 10.00      A   
ATOM   2641  CG  PHE A 283      -3.343  -9.629  -0.792  1.00 10.00      A   
ATOM   2642  CD1 PHE A 283      -4.006 -10.104   0.326  1.00 10.00      A   
ATOM   2643  CD2 PHE A 283      -2.950  -8.302  -0.820  1.00 10.00      A   
ATOM   2644  CE1 PHE A 283      -4.270  -9.272   1.397  1.00 10.00      A   
ATOM   2645  CE2 PHE A 283      -3.211  -7.464   0.246  1.00 10.00      A   
ATOM   2646  CZ  PHE A 283      -3.873  -7.950   1.357  1.00 10.00      A   
ATOM   2647  C   PHE A 283      -3.610 -11.039  -4.340  1.00 10.00      A   
ATOM   2648  O   PHE A 283      -3.114 -12.159  -4.468  1.00 10.00      A   
ATOM   2649  N   SER A 284      -3.715 -10.182  -5.345  1.00 10.00      A   
ATOM   2650  HN  SER A 284      -4.118  -9.301  -5.188  1.00 10.00      A   
ATOM   2651  CA  SER A 284      -3.229 -10.513  -6.674  1.00 10.00      A   
ATOM   2652  CB  SER A 284      -4.358 -11.114  -7.516  1.00 10.00      A   
ATOM   2653  OG  SER A 284      -4.848 -12.311  -6.933  1.00 10.00      A   
ATOM   2654  HG  SER A 284      -4.423 -12.446  -6.074  1.00 10.00      A   
ATOM   2655  C   SER A 284      -2.637  -9.290  -7.366  1.00 10.00      A   
ATOM   2656  O   SER A 284      -2.658  -8.185  -6.821  1.00 10.00      A   
ATOM   2657  N   ASP A 285      -2.114  -9.497  -8.568  1.00 10.00      A   
ATOM   2658  HN  ASP A 285      -2.134 -10.402  -8.946  1.00 10.00      A   
ATOM   2659  CA  ASP A 285      -1.496  -8.427  -9.340  1.00 10.00      A   
ATOM   2660  CB  ASP A 285      -0.379  -8.991 -10.218  1.00 10.00      A   
ATOM   2661  CG  ASP A 285       0.950  -9.088  -9.504  1.00 10.00      A   
ATOM   2662  OD1 ASP A 285       1.799  -8.191  -9.701  1.00 10.00      A   
ATOM   2663  OD2 ASP A 285       1.155 -10.061  -8.742  1.00 10.00      A   
ATOM   2664  C   ASP A 285      -2.510  -7.704 -10.215  1.00 10.00      A   
ATOM   2665  O   ASP A 285      -2.209  -6.664 -10.800  1.00 10.00      A   
ATOM   2666  N   MET A 286      -3.710  -8.256 -10.309  1.00 10.00      A   
ATOM   2667  HN  MET A 286      -3.897  -9.084  -9.824  1.00 10.00      A   
ATOM   2668  CA  MET A 286      -4.755  -7.656 -11.121  1.00 10.00      A   
ATOM   2669  CB  MET A 286      -4.808  -8.330 -12.498  1.00 10.00      A   
ATOM   2670  CG  MET A 286      -5.821  -7.732 -13.461  1.00 10.00      A   
ATOM   2671  SD  MET A 286      -5.435  -8.078 -15.190  1.00 10.00      A   
ATOM   2672  CE  MET A 286      -5.528  -9.869 -15.216  1.00 10.00      A   
ATOM   2673  C   MET A 286      -6.105  -7.750 -10.420  1.00 10.00      A   
ATOM   2674  O   MET A 286      -6.487  -8.817  -9.938  1.00 10.00      A   
ATOM   2675  N   PRO A 287      -6.827  -6.623 -10.322  1.00 10.00      A   
ATOM   2676  CA  PRO A 287      -8.144  -6.588  -9.685  1.00 10.00      A   
ATOM   2677  CB  PRO A 287      -8.393  -5.096  -9.463  1.00 10.00      A   
ATOM   2678  CG  PRO A 287      -7.601  -4.416 -10.528  1.00 10.00      A   
ATOM   2679  CD  PRO A 287      -6.409  -5.293 -10.807  1.00 10.00      A   
ATOM   2680  C   PRO A 287      -9.222  -7.193 -10.585  1.00 10.00      A   
ATOM   2681  O   PRO A 287      -9.697  -6.555 -11.528  1.00 10.00      A   
ATOM   2682  N   LEU A 288      -9.595  -8.431 -10.293  1.00 10.00      A   
ATOM   2683  HN  LEU A 288      -9.189  -8.881  -9.523  1.00 10.00      A   
ATOM   2684  CA  LEU A 288     -10.603  -9.134 -11.072  1.00 10.00      A   
ATOM   2685  CB  LEU A 288      -9.992 -10.352 -11.764  1.00 10.00      A   
ATOM   2686  CG  LEU A 288      -8.937 -10.065 -12.835  1.00 10.00      A   
ATOM   2687  CD1 LEU A 288      -8.323 -11.364 -13.330  1.00 10.00      A   
ATOM   2688  CD2 LEU A 288      -9.542  -9.278 -13.992  1.00 10.00      A   
ATOM   2689  C   LEU A 288     -11.764  -9.571 -10.189  1.00 10.00      A   
ATOM   2690  O   LEU A 288     -11.607  -9.739  -8.976  1.00 10.00      A   
ATOM   2691  N   SER A 289     -12.923  -9.745 -10.800  1.00 10.00      A   
ATOM   2692  HN  SER A 289     -12.981  -9.591 -11.768  1.00 10.00      A   
ATOM   2693  CA  SER A 289     -14.111 -10.164 -10.085  1.00 10.00      A   
ATOM   2694  CB  SER A 289     -15.297  -9.276 -10.467  1.00 10.00      A   
ATOM   2695  OG  SER A 289     -16.399  -9.484  -9.597  1.00 10.00      A   
ATOM   2696  HG  SER A 289     -17.046  -8.777  -9.727  1.00 10.00      A   
ATOM   2697  C   SER A 289     -14.416 -11.629 -10.389  1.00 10.00      A   
ATOM   2698  O   SER A 289     -13.672 -12.288 -11.116  1.00 10.00      A   
ATOM   2699  N   MET A 290     -15.502 -12.133  -9.825  1.00 10.00      A   
ATOM   2700  HN  MET A 290     -16.056 -11.552  -9.260  1.00 10.00      A   
ATOM   2701  CA  MET A 290     -15.910 -13.516 -10.036  1.00 10.00      A   
ATOM   2702  CB  MET A 290     -15.592 -14.377  -8.811  1.00 10.00      A   
ATOM   2703  CG  MET A 290     -14.220 -15.027  -8.844  1.00 10.00      A   
ATOM   2704  SD  MET A 290     -13.870 -15.829 -10.420  1.00 10.00      A   
ATOM   2705  CE  MET A 290     -12.403 -16.772 -10.008  1.00 10.00      A   
ATOM   2706  C   MET A 290     -17.395 -13.579 -10.352  1.00 10.00      A   
ATOM   2707  O   MET A 290     -18.077 -14.546 -10.019  1.00 10.00      A   
ATOM   2708  N   ALA A 291     -17.886 -12.532 -11.010  1.00 10.00      A   
ATOM   2709  HN  ALA A 291     -17.283 -11.798 -11.254  1.00 10.00      A   
ATOM   2710  CA  ALA A 291     -19.292 -12.442 -11.381  1.00 10.00      A   
ATOM   2711  CB  ALA A 291     -19.588 -11.088 -12.007  1.00 10.00      A   
ATOM   2712  C   ALA A 291     -19.700 -13.571 -12.325  1.00 10.00      A   
ATOM   2713  O   ALA A 291     -20.857 -13.989 -12.341  1.00 10.00      A   
ATOM   2714  N   ASN A 292     -18.739 -14.079 -13.095  1.00 10.00      A   
ATOM   2715  HN  ASN A 292     -17.833 -13.713 -13.032  1.00 10.00      A   
ATOM   2716  CA  ASN A 292     -19.008 -15.159 -14.042  1.00 10.00      A   
ATOM   2717  CB  ASN A 292     -17.817 -15.398 -14.970  1.00 10.00      A   
ATOM   2718  CG  ASN A 292     -17.526 -14.217 -15.870  1.00 10.00      A   
ATOM   2719  OD1 ASN A 292     -16.747 -13.334 -15.513  1.00 10.00      A   
ATOM   2720  ND2 ASN A 292     -18.155 -14.183 -17.035  1.00 10.00      A   
ATOM   2721 HD21 ASN A 292     -18.780 -14.914 -17.255  1.00 10.00      A   
ATOM   2722 HD22 ASN A 292     -17.965 -13.434 -17.640  1.00 10.00      A   
ATOM   2723  C   ASN A 292     -19.399 -16.452 -13.337  1.00 10.00      A   
ATOM   2724  O   ASN A 292     -19.977 -17.350 -13.949  1.00 10.00      A   
ATOM   2725  N   ALA A 293     -19.092 -16.545 -12.047  1.00 10.00      A   
ATOM   2726  HN  ALA A 293     -18.631 -15.799 -11.606  1.00 10.00      A   
ATOM   2727  CA  ALA A 293     -19.432 -17.729 -11.266  1.00 10.00      A   
ATOM   2728  CB  ALA A 293     -18.727 -17.694  -9.920  1.00 10.00      A   
ATOM   2729  C   ALA A 293     -20.939 -17.788 -11.068  1.00 10.00      A   
ATOM   2730  O   ALA A 293     -21.523 -18.860 -10.917  1.00 10.00      A   
ATOM   2731  N   PHE A 294     -21.560 -16.616 -11.097  1.00 10.00      A   
ATOM   2732  HN  PHE A 294     -21.033 -15.803 -11.245  1.00 10.00      A   
ATOM   2733  CA  PHE A 294     -22.997 -16.498 -10.923  1.00 10.00      A   
ATOM   2734  CB  PHE A 294     -23.309 -15.514  -9.793  1.00 10.00      A   
ATOM   2735  CG  PHE A 294     -22.435 -15.688  -8.583  1.00 10.00      A   
ATOM   2736  CD1 PHE A 294     -21.414 -14.790  -8.318  1.00 10.00      A   
ATOM   2737  CD2 PHE A 294     -22.628 -16.752  -7.716  1.00 10.00      A   
ATOM   2738  CE1 PHE A 294     -20.606 -14.946  -7.211  1.00 10.00      A   
ATOM   2739  CE2 PHE A 294     -21.823 -16.913  -6.606  1.00 10.00      A   
ATOM   2740  CZ  PHE A 294     -20.809 -16.010  -6.354  1.00 10.00      A   
ATOM   2741  C   PHE A 294     -23.647 -16.036 -12.222  1.00 10.00      A   
ATOM   2742  O   PHE A 294     -24.789 -15.571 -12.231  1.00 10.00      A   
ATOM   2743  N   GLU A 295     -22.897 -16.160 -13.316  1.00 10.00      A   
ATOM   2744  HN  GLU A 295     -21.991 -16.522 -13.226  1.00 10.00      A   
ATOM   2745  CA  GLU A 295     -23.376 -15.777 -14.642  1.00 10.00      A   
ATOM   2746  CB  GLU A 295     -22.278 -16.025 -15.681  1.00 10.00      A   
ATOM   2747  CG  GLU A 295     -22.454 -15.269 -16.985  1.00 10.00      A   
ATOM   2748  CD  GLU A 295     -21.591 -15.834 -18.097  1.00 10.00      A   
ATOM   2749  OE1 GLU A 295     -22.125 -16.577 -18.948  1.00 10.00      A   
ATOM   2750  OE2 GLU A 295     -20.373 -15.547 -18.123  1.00 10.00      A   
ATOM   2751  C   GLU A 295     -24.601 -16.614 -14.979  1.00 10.00      A   
ATOM   2752  O   GLU A 295     -25.609 -16.108 -15.477  1.00 10.00      A   
ATOM   2753  N   LYS A 296     -24.499 -17.900 -14.684  1.00 10.00      A   
ATOM   2754  HN  LYS A 296     -23.665 -18.232 -14.291  1.00 10.00      A   
ATOM   2755  CA  LYS A 296     -25.584 -18.829 -14.907  1.00 10.00      A   
ATOM   2756  CB  LYS A 296     -25.019 -20.229 -15.152  1.00 10.00      A   
ATOM   2757  CG  LYS A 296     -26.050 -21.267 -15.560  1.00 10.00      A   
ATOM   2758  CD  LYS A 296     -25.430 -22.656 -15.602  1.00 10.00      A   
ATOM   2759  CE  LYS A 296     -26.373 -23.668 -16.228  1.00 10.00      A   
ATOM   2760  NZ  LYS A 296     -25.799 -25.042 -16.226  1.00 10.00      A   
ATOM   2761  HZ1 LYS A 296     -24.867 -25.045 -16.681  1.00 10.00      A   
ATOM   2762  HZ2 LYS A 296     -26.424 -25.691 -16.745  1.00 10.00      A   
ATOM   2763  HZ3 LYS A 296     -25.700 -25.389 -15.251  1.00 10.00      A   
ATOM   2764  C   LYS A 296     -26.453 -18.831 -13.660  1.00 10.00      A   
ATOM   2765  O   LYS A 296     -25.981 -19.187 -12.577  1.00 10.00      A   
ATOM   2766  N   ALA A 297     -27.701 -18.406 -13.813  1.00 10.00      A   
ATOM   2767  HN  ALA A 297     -28.005 -18.136 -14.705  1.00 10.00      A   
ATOM   2768  CA  ALA A 297     -28.640 -18.335 -12.699  1.00 10.00      A   
ATOM   2769  CB  ALA A 297     -30.032 -17.981 -13.193  1.00 10.00      A   
ATOM   2770  C   ALA A 297     -28.667 -19.628 -11.897  1.00 10.00      A   
ATOM   2771  O   ALA A 297     -29.079 -20.677 -12.400  1.00 10.00      A   
ATOM   2772  N   VAL A 298     -28.207 -19.546 -10.658  1.00 10.00      A   
ATOM   2773  HN  VAL A 298     -27.876 -18.686 -10.327  1.00 10.00      A   
ATOM   2774  CA  VAL A 298     -28.178 -20.701  -9.776  1.00 10.00      A   
ATOM   2775  CB  VAL A 298     -27.317 -20.449  -8.516  1.00 10.00      A   
ATOM   2776  CG1 VAL A 298     -25.837 -20.421  -8.868  1.00 10.00      A   
ATOM   2777  CG2 VAL A 298     -27.722 -19.153  -7.827  1.00 10.00      A   
ATOM   2778  C   VAL A 298     -29.593 -21.092  -9.361  1.00 10.00      A   
ATOM   2779  O   VAL A 298     -30.420 -20.233  -9.043  1.00 10.00      A   
ATOM   2780  N   LYS A 299     -29.870 -22.387  -9.381  1.00 10.00      A   
ATOM   2781  HN  LYS A 299     -29.173 -23.021  -9.648  1.00 10.00      A   
ATOM   2782  CA  LYS A 299     -31.180 -22.890  -9.005  1.00 10.00      A   
ATOM   2783  CB  LYS A 299     -31.558 -24.115  -9.839  1.00 10.00      A   
ATOM   2784  CG  LYS A 299     -31.865 -23.783 -11.291  1.00 10.00      A   
ATOM   2785  CD  LYS A 299     -32.214 -25.020 -12.098  1.00 10.00      A   
ATOM   2786  CE  LYS A 299     -32.559 -24.652 -13.533  1.00 10.00      A   
ATOM   2787  NZ  LYS A 299     -32.769 -25.851 -14.389  1.00 10.00      A   
ATOM   2788  HZ1 LYS A 299     -33.134 -25.567 -15.322  1.00 10.00      A   
ATOM   2789  HZ2 LYS A 299     -33.456 -26.493 -13.945  1.00 10.00      A   
ATOM   2790  HZ3 LYS A 299     -31.870 -26.361 -14.522  1.00 10.00      A   
ATOM   2791  C   LYS A 299     -31.231 -23.192  -7.514  1.00 10.00      A   
ATOM   2792  O   LYS A 299     -30.221 -23.567  -6.911  1.00 10.00      A   
ATOM   2793  N   ALA A 300     -32.408 -23.014  -6.932  1.00 10.00      A   
ATOM   2794  HN  ALA A 300     -33.168 -22.725  -7.482  1.00 10.00      A   
ATOM   2795  CA  ALA A 300     -32.617 -23.234  -5.512  1.00 10.00      A   
ATOM   2796  CB  ALA A 300     -33.974 -22.692  -5.090  1.00 10.00      A   
ATOM   2797  C   ALA A 300     -32.495 -24.700  -5.129  1.00 10.00      A   
ATOM   2798  O   ALA A 300     -33.218 -25.557  -5.642  1.00 10.00      A   
ATOM   2799  N   LYS A 301     -31.579 -24.973  -4.220  1.00 10.00      A   
ATOM   2800  HN  LYS A 301     -31.034 -24.239  -3.859  1.00 10.00      A   
ATOM   2801  CA  LYS A 301     -31.357 -26.318  -3.723  1.00 10.00      A   
ATOM   2802  CB  LYS A 301     -30.171 -26.985  -4.429  1.00 10.00      A   
ATOM   2803  CG  LYS A 301     -29.972 -28.446  -4.045  1.00 10.00      A   
ATOM   2804  CD  LYS A 301     -28.945 -29.128  -4.932  1.00 10.00      A   
ATOM   2805  CE  LYS A 301     -28.720 -30.570  -4.504  1.00 10.00      A   
ATOM   2806  NZ  LYS A 301     -27.817 -31.294  -5.437  1.00 10.00      A   
ATOM   2807  HZ1 LYS A 301     -28.312 -31.498  -6.328  1.00 10.00      A   
ATOM   2808  HZ2 LYS A 301     -27.506 -32.190  -5.012  1.00 10.00      A   
ATOM   2809  HZ3 LYS A 301     -26.979 -30.714  -5.646  1.00 10.00      A   
ATOM   2810  C   LYS A 301     -31.118 -26.235  -2.223  1.00 10.00      A   
ATOM   2811  O   LYS A 301     -30.002 -25.959  -1.782  1.00 10.00      A   
ATOM   2812  N   ASP A 302     -32.188 -26.443  -1.454  1.00 10.00      A   
ATOM   2813  HN  ASP A 302     -33.043 -26.660  -1.883  1.00 10.00      A   
ATOM   2814  CA  ASP A 302     -32.135 -26.365   0.010  1.00 10.00      A   
ATOM   2815  CB  ASP A 302     -31.110 -27.347   0.587  1.00 10.00      A   
ATOM   2816  CG  ASP A 302     -31.478 -27.850   1.969  1.00 10.00      A   
ATOM   2817  OD1 ASP A 302     -32.353 -27.244   2.623  1.00 10.00      A   
ATOM   2818  OD2 ASP A 302     -30.892 -28.865   2.409  1.00 10.00      A   
ATOM   2819  C   ASP A 302     -31.820 -24.932   0.433  1.00 10.00      A   
ATOM   2820  O   ASP A 302     -31.265 -24.674   1.504  1.00 10.00      A   
ATOM   2821  N   GLY A 303     -32.202 -24.001  -0.430  1.00 10.00      A   
ATOM   2822  HN  GLY A 303     -32.657 -24.276  -1.254  1.00 10.00      A   
ATOM   2823  CA  GLY A 303     -31.960 -22.600  -0.185  1.00 10.00      A   
ATOM   2824  C   GLY A 303     -31.063 -22.017  -1.258  1.00 10.00      A   
ATOM   2825  O   GLY A 303     -30.844 -22.645  -2.298  1.00 10.00      A   
ATOM   2826  N   PHE A 304     -30.547 -20.824  -1.017  1.00 10.00      A   
ATOM   2827  HN  PHE A 304     -30.767 -20.365  -0.175  1.00 10.00      A   
ATOM   2828  CA  PHE A 304     -29.662 -20.173  -1.974  1.00 10.00      A   
ATOM   2829  CB  PHE A 304     -30.221 -18.816  -2.406  1.00 10.00      A   
ATOM   2830  CG  PHE A 304     -31.401 -18.910  -3.328  1.00 10.00      A   
ATOM   2831  CD1 PHE A 304     -32.679 -18.636  -2.872  1.00 10.00      A   
ATOM   2832  CD2 PHE A 304     -31.231 -19.280  -4.654  1.00 10.00      A   
ATOM   2833  CE1 PHE A 304     -33.767 -18.725  -3.719  1.00 10.00      A   
ATOM   2834  CE2 PHE A 304     -32.313 -19.369  -5.507  1.00 10.00      A   
ATOM   2835  CZ  PHE A 304     -33.583 -19.094  -5.039  1.00 10.00      A   
ATOM   2836  C   PHE A 304     -28.266 -20.014  -1.388  1.00 10.00      A   
ATOM   2837  O   PHE A 304     -27.328 -19.624  -2.083  1.00 10.00      A   
ATOM   2838  N   LEU A 305     -28.140 -20.338  -0.106  1.00 10.00      A   
ATOM   2839  HN  LEU A 305     -28.931 -20.650   0.383  1.00 10.00      A   
ATOM   2840  CA  LEU A 305     -26.870 -20.238   0.601  1.00 10.00      A   
ATOM   2841  CB  LEU A 305     -27.071 -20.553   2.087  1.00 10.00      A   
ATOM   2842  CG  LEU A 305     -25.827 -20.494   2.979  1.00 10.00      A   
ATOM   2843  CD1 LEU A 305     -25.399 -19.054   3.214  1.00 10.00      A   
ATOM   2844  CD2 LEU A 305     -26.084 -21.200   4.301  1.00 10.00      A   
ATOM   2845  C   LEU A 305     -25.832 -21.182   0.007  1.00 10.00      A   
ATOM   2846  O   LEU A 305     -24.791 -20.744  -0.487  1.00 10.00      A   
ATOM   2847  N   GLN A 306     -26.135 -22.475   0.040  1.00 10.00      A   
ATOM   2848  HN  GLN A 306     -26.994 -22.752   0.421  1.00 10.00      A   
ATOM   2849  CA  GLN A 306     -25.227 -23.499  -0.474  1.00 10.00      A   
ATOM   2850  CB  GLN A 306     -25.746 -24.915  -0.191  1.00 10.00      A   
ATOM   2851  CG  GLN A 306     -25.998 -25.198   1.284  1.00 10.00      A   
ATOM   2852  CD  GLN A 306     -26.249 -26.667   1.566  1.00 10.00      A   
ATOM   2853  OE1 GLN A 306     -26.761 -27.399   0.717  1.00 10.00      A   
ATOM   2854  NE2 GLN A 306     -25.896 -27.109   2.765  1.00 10.00      A   
ATOM   2855 HE21 GLN A 306     -25.505 -26.472   3.398  1.00 10.00      A   
ATOM   2856 HE22 GLN A 306     -26.037 -28.060   2.969  1.00 10.00      A   
ATOM   2857  C   GLN A 306     -24.872 -23.314  -1.956  1.00 10.00      A   
ATOM   2858  O   GLN A 306     -23.691 -23.243  -2.287  1.00 10.00      A   
ATOM   2859  N   PRO A 307     -25.873 -23.235  -2.865  1.00 10.00      A   
ATOM   2860  CA  PRO A 307     -25.623 -23.063  -4.306  1.00 10.00      A   
ATOM   2861  CB  PRO A 307     -27.001 -22.712  -4.864  1.00 10.00      A   
ATOM   2862  CG  PRO A 307     -27.951 -23.390  -3.944  1.00 10.00      A   
ATOM   2863  CD  PRO A 307     -27.322 -23.329  -2.579  1.00 10.00      A   
ATOM   2864  C   PRO A 307     -24.634 -21.940  -4.621  1.00 10.00      A   
ATOM   2865  O   PRO A 307     -23.675 -22.144  -5.362  1.00 10.00      A   
ATOM   2866  N   SER A 308     -24.864 -20.764  -4.046  1.00 10.00      A   
ATOM   2867  HN  SER A 308     -25.636 -20.666  -3.451  1.00 10.00      A   
ATOM   2868  CA  SER A 308     -23.999 -19.612  -4.283  1.00 10.00      A   
ATOM   2869  CB  SER A 308     -24.589 -18.358  -3.635  1.00 10.00      A   
ATOM   2870  OG  SER A 308     -25.979 -18.265  -3.894  1.00 10.00      A   
ATOM   2871  HG  SER A 308     -26.469 -18.703  -3.180  1.00 10.00      A   
ATOM   2872  C   SER A 308     -22.574 -19.854  -3.783  1.00 10.00      A   
ATOM   2873  O   SER A 308     -21.605 -19.605  -4.504  1.00 10.00      A   
ATOM   2874  N   ILE A 309     -22.451 -20.351  -2.557  1.00 10.00      A   
ATOM   2875  HN  ILE A 309     -23.260 -20.541  -2.033  1.00 10.00      A   
ATOM   2876  CA  ILE A 309     -21.140 -20.620  -1.968  1.00 10.00      A   
ATOM   2877  CB  ILE A 309     -21.252 -21.056  -0.490  1.00 10.00      A   
ATOM   2878  CG1 ILE A 309     -21.768 -19.893   0.365  1.00 10.00      A   
ATOM   2879  CG2 ILE A 309     -19.911 -21.557   0.037  1.00 10.00      A   
ATOM   2880  CD1 ILE A 309     -21.981 -20.244   1.822  1.00 10.00      A   
ATOM   2881  C   ILE A 309     -20.376 -21.676  -2.765  1.00 10.00      A   
ATOM   2882  O   ILE A 309     -19.196 -21.500  -3.077  1.00 10.00      A   
ATOM   2883  N   GLN A 310     -21.061 -22.758  -3.111  1.00 10.00      A   
ATOM   2884  HN  GLN A 310     -22.009 -22.829  -2.853  1.00 10.00      A   
ATOM   2885  CA  GLN A 310     -20.446 -23.841  -3.867  1.00 10.00      A   
ATOM   2886  CB  GLN A 310     -21.390 -25.038  -3.962  1.00 10.00      A   
ATOM   2887  CG  GLN A 310     -21.536 -25.814  -2.660  1.00 10.00      A   
ATOM   2888  CD  GLN A 310     -22.543 -26.940  -2.758  1.00 10.00      A   
ATOM   2889  OE1 GLN A 310     -23.509 -26.858  -3.510  1.00 10.00      A   
ATOM   2890  NE2 GLN A 310     -22.319 -28.005  -2.011  1.00 10.00      A   
ATOM   2891 HE21 GLN A 310     -21.523 -28.015  -1.440  1.00 10.00      A   
ATOM   2892 HE22 GLN A 310     -22.963 -28.745  -2.055  1.00 10.00      A   
ATOM   2893  C   GLN A 310     -20.013 -23.381  -5.257  1.00 10.00      A   
ATOM   2894  O   GLN A 310     -18.897 -23.661  -5.686  1.00 10.00      A   
ATOM   2895  N   ALA A 311     -20.894 -22.662  -5.949  1.00 10.00      A   
ATOM   2896  HN  ALA A 311     -21.770 -22.461  -5.549  1.00 10.00      A   
ATOM   2897  CA  ALA A 311     -20.595 -22.165  -7.289  1.00 10.00      A   
ATOM   2898  CB  ALA A 311     -21.794 -21.429  -7.865  1.00 10.00      A   
ATOM   2899  C   ALA A 311     -19.373 -21.253  -7.268  1.00 10.00      A   
ATOM   2900  O   ALA A 311     -18.524 -21.312  -8.157  1.00 10.00      A   
ATOM   2901  N   PHE A 312     -19.288 -20.421  -6.240  1.00 10.00      A   
ATOM   2902  HN  PHE A 312     -20.004 -20.421  -5.565  1.00 10.00      A   
ATOM   2903  CA  PHE A 312     -18.172 -19.498  -6.087  1.00 10.00      A   
ATOM   2904  CB  PHE A 312     -18.427 -18.571  -4.897  1.00 10.00      A   
ATOM   2905  CG  PHE A 312     -17.375 -17.516  -4.694  1.00 10.00      A   
ATOM   2906  CD1 PHE A 312     -17.160 -16.538  -5.653  1.00 10.00      A   
ATOM   2907  CD2 PHE A 312     -16.614 -17.494  -3.538  1.00 10.00      A   
ATOM   2908  CE1 PHE A 312     -16.201 -15.565  -5.463  1.00 10.00      A   
ATOM   2909  CE2 PHE A 312     -15.653 -16.525  -3.344  1.00 10.00      A   
ATOM   2910  CZ  PHE A 312     -15.449 -15.557  -4.307  1.00 10.00      A   
ATOM   2911  C   PHE A 312     -16.862 -20.259  -5.896  1.00 10.00      A   
ATOM   2912  O   PHE A 312     -15.872 -19.996  -6.579  1.00 10.00      A   
ATOM   2913  N   ASN A 313     -16.875 -21.215  -4.976  1.00 10.00      A   
ATOM   2914  HN  ASN A 313     -17.705 -21.380  -4.474  1.00 10.00      A   
ATOM   2915  CA  ASN A 313     -15.695 -22.022  -4.679  1.00 10.00      A   
ATOM   2916  CB  ASN A 313     -15.954 -22.937  -3.478  1.00 10.00      A   
ATOM   2917  CG  ASN A 313     -15.868 -22.209  -2.151  1.00 10.00      A   
ATOM   2918  OD1 ASN A 313     -15.209 -21.180  -2.035  1.00 10.00      A   
ATOM   2919  ND2 ASN A 313     -16.518 -22.750  -1.132  1.00 10.00      A   
ATOM   2920 HD21 ASN A 313     -17.020 -23.578  -1.289  1.00 10.00      A   
ATOM   2921 HD22 ASN A 313     -16.472 -22.298  -0.264  1.00 10.00      A   
ATOM   2922  C   ASN A 313     -15.277 -22.860  -5.881  1.00 10.00      A   
ATOM   2923  O   ASN A 313     -14.087 -22.970  -6.193  1.00 10.00      A   
ATOM   2924  N   GLN A 314     -16.263 -23.437  -6.560  1.00 10.00      A   
ATOM   2925  HN  GLN A 314     -17.191 -23.297  -6.268  1.00 10.00      A   
ATOM   2926  CA  GLN A 314     -16.007 -24.277  -7.723  1.00 10.00      A   
ATOM   2927  CB  GLN A 314     -17.281 -24.996  -8.177  1.00 10.00      A   
ATOM   2928  CG  GLN A 314     -17.748 -26.099  -7.241  1.00 10.00      A   
ATOM   2929  CD  GLN A 314     -19.167 -26.548  -7.531  1.00 10.00      A   
ATOM   2930  OE1 GLN A 314     -19.619 -26.525  -8.675  1.00 10.00      A   
ATOM   2931  NE2 GLN A 314     -19.883 -26.950  -6.492  1.00 10.00      A   
ATOM   2932 HE21 GLN A 314     -19.460 -26.932  -5.607  1.00 10.00      A   
ATOM   2933 HE22 GLN A 314     -20.806 -27.247  -6.649  1.00 10.00      A   
ATOM   2934  C   GLN A 314     -15.414 -23.480  -8.879  1.00 10.00      A   
ATOM   2935  O   GLN A 314     -14.453 -23.919  -9.510  1.00 10.00      A   
ATOM   2936  N   TYR A 315     -15.980 -22.309  -9.153  1.00 10.00      A   
ATOM   2937  HN  TYR A 315     -16.741 -22.000  -8.612  1.00 10.00      A   
ATOM   2938  CA  TYR A 315     -15.497 -21.477 -10.246  1.00 10.00      A   
ATOM   2939  CB  TYR A 315     -16.495 -20.371 -10.586  1.00 10.00      A   
ATOM   2940  CG  TYR A 315     -16.194 -19.671 -11.891  1.00 10.00      A   
ATOM   2941  CD1 TYR A 315     -16.392 -20.315 -13.103  1.00 10.00      A   
ATOM   2942  CD2 TYR A 315     -15.702 -18.372 -11.911  1.00 10.00      A   
ATOM   2943  CE1 TYR A 315     -16.111 -19.687 -14.298  1.00 10.00      A   
ATOM   2944  CE2 TYR A 315     -15.421 -17.734 -13.105  1.00 10.00      A   
ATOM   2945  CZ  TYR A 315     -15.624 -18.398 -14.294  1.00 10.00      A   
ATOM   2946  OH  TYR A 315     -15.340 -17.772 -15.485  1.00 10.00      A   
ATOM   2947  HH  TYR A 315     -14.490 -17.306 -15.412  1.00 10.00      A   
ATOM   2948  C   TYR A 315     -14.123 -20.889  -9.945  1.00 10.00      A   
ATOM   2949  O   TYR A 315     -13.293 -20.751 -10.846  1.00 10.00      A   
ATOM   2950  N   TRP A 316     -13.883 -20.554  -8.679  1.00 10.00      A   
ATOM   2951  HN  TRP A 316     -14.585 -20.689  -8.002  1.00 10.00      A   
ATOM   2952  CA  TRP A 316     -12.603 -19.984  -8.274  1.00 10.00      A   
ATOM   2953  CB  TRP A 316     -12.591 -19.654  -6.778  1.00 10.00      A   
ATOM   2954  CG  TRP A 316     -11.402 -18.837  -6.356  1.00 10.00      A   
ATOM   2955  CD1 TRP A 316     -10.126 -19.282  -6.150  1.00 10.00      A   
ATOM   2956  CD2 TRP A 316     -11.380 -17.431  -6.087  1.00 10.00      A   
ATOM   2957  NE1 TRP A 316      -9.314 -18.240  -5.779  1.00 10.00      A   
ATOM   2958  HE1 TRP A 316      -8.353 -18.307  -5.582  1.00 10.00      A   
ATOM   2959  CE2 TRP A 316     -10.061 -17.094  -5.726  1.00 10.00      A   
ATOM   2960  CE3 TRP A 316     -12.349 -16.425  -6.110  1.00 10.00      A   
ATOM   2961  CZ2 TRP A 316      -9.686 -15.794  -5.403  1.00 10.00      A   
ATOM   2962  CZ3 TRP A 316     -11.974 -15.137  -5.787  1.00 10.00      A   
ATOM   2963  CH2 TRP A 316     -10.656 -14.833  -5.434  1.00 10.00      A   
ATOM   2964  C   TRP A 316     -11.462 -20.933  -8.610  1.00 10.00      A   
ATOM   2965  O   TRP A 316     -10.529 -20.566  -9.316  1.00 10.00      A   
ATOM   2966  N   ASP A 317     -11.562 -22.164  -8.125  1.00 10.00      A   
ATOM   2967  HN  ASP A 317     -12.353 -22.404  -7.592  1.00 10.00      A   
ATOM   2968  CA  ASP A 317     -10.532 -23.174  -8.365  1.00 10.00      A   
ATOM   2969  CB  ASP A 317     -10.842 -24.432  -7.541  1.00 10.00      A   
ATOM   2970  CG  ASP A 317      -9.943 -25.612  -7.862  1.00 10.00      A   
ATOM   2971  OD1 ASP A 317      -8.833 -25.696  -7.295  1.00 10.00      A   
ATOM   2972  OD2 ASP A 317     -10.357 -26.474  -8.671  1.00 10.00      A   
ATOM   2973  C   ASP A 317     -10.424 -23.524  -9.852  1.00 10.00      A   
ATOM   2974  O   ASP A 317      -9.364 -23.923 -10.334  1.00 10.00      A   
ATOM   2975  N   ARG A 318     -11.520 -23.333 -10.573  1.00 10.00      A   
ATOM   2976  HN  ARG A 318     -12.320 -22.972 -10.132  1.00 10.00      A   
ATOM   2977  CA  ARG A 318     -11.582 -23.644 -11.996  1.00 10.00      A   
ATOM   2978  CB  ARG A 318     -13.039 -23.618 -12.465  1.00 10.00      A   
ATOM   2979  CG  ARG A 318     -13.267 -24.151 -13.869  1.00 10.00      A   
ATOM   2980  CD  ARG A 318     -14.744 -24.129 -14.222  1.00 10.00      A   
ATOM   2981  NE  ARG A 318     -15.555 -24.818 -13.220  1.00 10.00      A   
ATOM   2982  HE  ARG A 318     -15.100 -25.486 -12.656  1.00 10.00      A   
ATOM   2983  CZ  ARG A 318     -16.854 -24.599 -13.025  1.00 10.00      A   
ATOM   2984  NH1 ARG A 318     -17.508 -23.708 -13.765  1.00 10.00      A   
ATOM   2985 HH11 ARG A 318     -18.529 -23.543 -13.603  1.00 10.00      A   
ATOM   2986 HH12 ARG A 318     -17.011 -23.171 -14.508  1.00 10.00      A   
ATOM   2987  NH2 ARG A 318     -17.503 -25.277 -12.086  1.00 10.00      A   
ATOM   2988 HH21 ARG A 318     -16.994 -25.980 -11.500  1.00 10.00      A   
ATOM   2989 HH22 ARG A 318     -18.522 -25.111 -11.926  1.00 10.00      A   
ATOM   2990  C   ARG A 318     -10.736 -22.697 -12.852  1.00 10.00      A   
ATOM   2991  O   ARG A 318     -10.153 -23.115 -13.854  1.00 10.00      A   
ATOM   2992  N   VAL A 319     -10.664 -21.422 -12.465  1.00 10.00      A   
ATOM   2993  HN  VAL A 319     -11.130 -21.136 -11.647  1.00 10.00      A   
ATOM   2994  CA  VAL A 319      -9.902 -20.442 -13.246  1.00 10.00      A   
ATOM   2995  CB  VAL A 319     -10.828 -19.516 -14.067  1.00 10.00      A   
ATOM   2996  CG1 VAL A 319     -11.445 -20.263 -15.241  1.00 10.00      A   
ATOM   2997  CG2 VAL A 319     -11.910 -18.910 -13.186  1.00 10.00      A   
ATOM   2998  C   VAL A 319      -8.965 -19.578 -12.400  1.00 10.00      A   
ATOM   2999  O   VAL A 319      -8.583 -18.485 -12.817  1.00 10.00      A   
ATOM   3000  N   ALA A 320      -8.577 -20.070 -11.232  1.00 10.00      A   
ATOM   3001  HN  ALA A 320      -8.901 -20.951 -10.951  1.00 10.00      A   
ATOM   3002  CA  ALA A 320      -7.687 -19.321 -10.347  1.00 10.00      A   
ATOM   3003  CB  ALA A 320      -7.494 -20.065  -9.033  1.00 10.00      A   
ATOM   3004  C   ALA A 320      -6.335 -19.064 -11.007  1.00 10.00      A   
ATOM   3005  O   ALA A 320      -5.835 -17.937 -11.024  1.00 10.00      A   
ATOM   3006  N   ASN A 321      -5.764 -20.114 -11.575  1.00 10.00      A   
ATOM   3007  HN  ASN A 321      -6.234 -20.975 -11.563  1.00 10.00      A   
ATOM   3008  CA  ASN A 321      -4.467 -20.026 -12.233  1.00 10.00      A   
ATOM   3009  CB  ASN A 321      -3.858 -21.425 -12.405  1.00 10.00      A   
ATOM   3010  CG  ASN A 321      -3.647 -22.151 -11.087  1.00 10.00      A   
ATOM   3011  OD1 ASN A 321      -3.257 -21.549 -10.084  1.00 10.00      A   
ATOM   3012  ND2 ASN A 321      -3.921 -23.448 -11.075  1.00 10.00      A   
ATOM   3013 HD21 ASN A 321      -4.241 -23.865 -11.905  1.00 10.00      A   
ATOM   3014 HD22 ASN A 321      -3.794 -23.941 -10.238  1.00 10.00      A   
ATOM   3015  C   ASN A 321      -4.596 -19.335 -13.584  1.00 10.00      A   
ATOM   3016  O   ASN A 321      -3.685 -18.630 -14.020  1.00 10.00      A   
ATOM   3017  N   GLY A 322      -5.736 -19.533 -14.234  1.00 10.00      A   
ATOM   3018  HN  GLY A 322      -6.420 -20.111 -13.833  1.00 10.00      A   
ATOM   3019  CA  GLY A 322      -5.975 -18.923 -15.527  1.00 10.00      A   
ATOM   3020  C   GLY A 322      -6.103 -17.415 -15.436  1.00 10.00      A   
ATOM   3021  O   GLY A 322      -5.537 -16.686 -16.250  1.00 10.00      A   
ATOM   3022  N   TYR A 323      -6.833 -16.945 -14.431  1.00 10.00      A   
ATOM   3023  HN  TYR A 323      -7.253 -17.577 -13.805  1.00 10.00      A   
ATOM   3024  CA  TYR A 323      -7.031 -15.515 -14.239  1.00 10.00      A   
ATOM   3025  CB  TYR A 323      -8.236 -15.246 -13.333  1.00 10.00      A   
ATOM   3026  CG  TYR A 323      -9.583 -15.453 -14.001  1.00 10.00      A   
ATOM   3027  CD1 TYR A 323      -9.690 -16.098 -15.228  1.00 10.00      A   
ATOM   3028  CD2 TYR A 323     -10.751 -14.999 -13.401  1.00 10.00      A   
ATOM   3029  CE1 TYR A 323     -10.917 -16.290 -15.832  1.00 10.00      A   
ATOM   3030  CE2 TYR A 323     -11.985 -15.187 -13.997  1.00 10.00      A   
ATOM   3031  CZ  TYR A 323     -12.061 -15.832 -15.214  1.00 10.00      A   
ATOM   3032  OH  TYR A 323     -13.285 -16.023 -15.815  1.00 10.00      A   
ATOM   3033  HH  TYR A 323     -13.568 -15.200 -16.236  1.00 10.00      A   
ATOM   3034  C   TYR A 323      -5.776 -14.861 -13.670  1.00 10.00      A   
ATOM   3035  O   TYR A 323      -5.622 -13.642 -13.723  1.00 10.00      A   
ATOM   3036  N   GLY A 324      -4.878 -15.677 -13.129  1.00 10.00      A   
ATOM   3037  HN  GLY A 324      -5.055 -16.642 -13.108  1.00 10.00      A   
ATOM   3038  CA  GLY A 324      -3.646 -15.156 -12.573  1.00 10.00      A   
ATOM   3039  C   GLY A 324      -3.819 -14.657 -11.154  1.00 10.00      A   
ATOM   3040  O   GLY A 324      -3.128 -13.731 -10.718  1.00 10.00      A   
ATOM   3041  N   LEU A 325      -4.742 -15.274 -10.429  1.00 10.00      A   
ATOM   3042  HN  LEU A 325      -5.247 -16.016 -10.826  1.00 10.00      A   
ATOM   3043  CA  LEU A 325      -5.010 -14.893  -9.052  1.00 10.00      A   
ATOM   3044  CB  LEU A 325      -6.460 -15.214  -8.678  1.00 10.00      A   
ATOM   3045  CG  LEU A 325      -7.538 -14.611  -9.579  1.00 10.00      A   
ATOM   3046  CD1 LEU A 325      -8.904 -15.162  -9.209  1.00 10.00      A   
ATOM   3047  CD2 LEU A 325      -7.533 -13.094  -9.482  1.00 10.00      A   
ATOM   3048  C   LEU A 325      -4.049 -15.611  -8.117  1.00 10.00      A   
ATOM   3049  O   LEU A 325      -4.424 -16.562  -7.426  1.00 10.00      A   
ATOM   3050  N   ASN A 326      -2.803 -15.165  -8.116  1.00 10.00      A   
ATOM   3051  HN  ASN A 326      -2.567 -14.407  -8.693  1.00 10.00      A   
ATOM   3052  CA  ASN A 326      -1.778 -15.764  -7.280  1.00 10.00      A   
ATOM   3053  CB  ASN A 326      -0.708 -16.432  -8.145  1.00 10.00      A   
ATOM   3054  CG  ASN A 326       0.244 -17.294  -7.340  1.00 10.00      A   
ATOM   3055  OD1 ASN A 326       1.308 -16.842  -6.912  1.00 10.00      A   
ATOM   3056  ND2 ASN A 326      -0.135 -18.545  -7.124  1.00 10.00      A   
ATOM   3057 HD21 ASN A 326      -1.001 -18.837  -7.489  1.00 10.00      A   
ATOM   3058 HD22 ASN A 326       0.463 -19.129  -6.611  1.00 10.00      A   
ATOM   3059  C   ASN A 326      -1.143 -14.721  -6.372  1.00 10.00      A   
ATOM   3060  O   ASN A 326      -0.893 -13.587  -6.789  1.00 10.00      A   
ATOM   3061  N   GLY A 327      -0.896 -15.112  -5.133  1.00 10.00      A   
ATOM   3062  HN  GLY A 327      -1.129 -16.026  -4.868  1.00 10.00      A   
ATOM   3063  CA  GLY A 327      -0.295 -14.222  -4.164  1.00 10.00      A   
ATOM   3064  C   GLY A 327      -0.633 -14.648  -2.753  1.00 10.00      A   
ATOM   3065  O   GLY A 327       0.233 -15.127  -2.016  1.00 10.00      A   
ATOM   3066  N   ALA A 328      -1.901 -14.498  -2.392  1.00 10.00      A   
ATOM   3067  HN  ALA A 328      -2.536 -14.125  -3.042  1.00 10.00      A   
ATOM   3068  CA  ALA A 328      -2.388 -14.869  -1.068  1.00 10.00      A   
ATOM   3069  CB  ALA A 328      -1.870 -13.892  -0.020  1.00 10.00      A   
ATOM   3070  C   ALA A 328      -3.912 -14.891  -1.066  1.00 10.00      A   
ATOM   3071  O   ALA A 328      -4.546 -13.949  -1.538  1.00 10.00      A   
ATOM   3072  N   ALA A 329      -4.502 -15.958  -0.542  1.00 10.00      A   
ATOM   3073  HN  ALA A 329      -3.952 -16.682  -0.168  1.00 10.00      A   
ATOM   3074  CA  ALA A 329      -5.954 -16.072  -0.503  1.00 10.00      A   
ATOM   3075  CB  ALA A 329      -6.452 -16.906  -1.675  1.00 10.00      A   
ATOM   3076  C   ALA A 329      -6.433 -16.667   0.816  1.00 10.00      A   
ATOM   3077  O   ALA A 329      -5.848 -17.625   1.326  1.00 10.00      A   
ATOM   3078  N   ALA A 330      -7.497 -16.094   1.361  1.00 10.00      A   
ATOM   3079  HN  ALA A 330      -7.912 -15.324   0.904  1.00 10.00      A   
ATOM   3080  CA  ALA A 330      -8.071 -16.561   2.618  1.00 10.00      A   
ATOM   3081  CB  ALA A 330      -7.570 -15.721   3.779  1.00 10.00      A   
ATOM   3082  C   ALA A 330      -9.591 -16.507   2.546  1.00 10.00      A   
ATOM   3083  O   ALA A 330     -10.149 -15.639   1.873  1.00 10.00      A   
ATOM   3084  N   GLN A 331     -10.257 -17.420   3.242  1.00 10.00      A   
ATOM   3085  HN  GLN A 331      -9.758 -18.078   3.783  1.00 10.00      A   
ATOM   3086  CA  GLN A 331     -11.712 -17.470   3.226  1.00 10.00      A   
ATOM   3087  CB  GLN A 331     -12.182 -18.506   2.198  1.00 10.00      A   
ATOM   3088  CG  GLN A 331     -13.693 -18.627   2.060  1.00 10.00      A   
ATOM   3089  CD  GLN A 331     -14.094 -19.753   1.129  1.00 10.00      A   
ATOM   3090  OE1 GLN A 331     -14.273 -20.894   1.555  1.00 10.00      A   
ATOM   3091  NE2 GLN A 331     -14.234 -19.443  -0.149  1.00 10.00      A   
ATOM   3092 HE21 GLN A 331     -14.064 -18.517  -0.424  1.00 10.00      A   
ATOM   3093 HE22 GLN A 331     -14.503 -20.156  -0.776  1.00 10.00      A   
ATOM   3094  C   GLN A 331     -12.282 -17.805   4.602  1.00 10.00      A   
ATOM   3095  O   GLN A 331     -11.755 -18.660   5.313  1.00 10.00      A   
ATOM   3096  N   PHE A 332     -13.352 -17.113   4.969  1.00 10.00      A   
ATOM   3097  HN  PHE A 332     -13.705 -16.420   4.364  1.00 10.00      A   
ATOM   3098  CA  PHE A 332     -14.022 -17.339   6.240  1.00 10.00      A   
ATOM   3099  CB  PHE A 332     -13.803 -16.158   7.193  1.00 10.00      A   
ATOM   3100  CG  PHE A 332     -14.751 -16.133   8.363  1.00 10.00      A   
ATOM   3101  CD1 PHE A 332     -14.714 -17.124   9.330  1.00 10.00      A   
ATOM   3102  CD2 PHE A 332     -15.688 -15.119   8.490  1.00 10.00      A   
ATOM   3103  CE1 PHE A 332     -15.589 -17.107  10.399  1.00 10.00      A   
ATOM   3104  CE2 PHE A 332     -16.566 -15.096   9.558  1.00 10.00      A   
ATOM   3105  CZ  PHE A 332     -16.517 -16.091  10.514  1.00 10.00      A   
ATOM   3106  C   PHE A 332     -15.511 -17.550   6.000  1.00 10.00      A   
ATOM   3107  O   PHE A 332     -16.151 -16.756   5.311  1.00 10.00      A   
ATOM   3108  N   SER A 333     -16.051 -18.622   6.559  1.00 10.00      A   
ATOM   3109  HN  SER A 333     -15.488 -19.214   7.101  1.00 10.00      A   
ATOM   3110  CA  SER A 333     -17.459 -18.937   6.404  1.00 10.00      A   
ATOM   3111  CB  SER A 333     -17.645 -19.973   5.286  1.00 10.00      A   
ATOM   3112  OG  SER A 333     -18.993 -20.024   4.848  1.00 10.00      A   
ATOM   3113  HG  SER A 333     -19.015 -19.988   3.886  1.00 10.00      A   
ATOM   3114  C   SER A 333     -18.019 -19.473   7.716  1.00 10.00      A   
ATOM   3115  O   SER A 333     -17.277 -20.008   8.544  1.00 10.00      A   
ATOM   3116  N   LEU A 334     -19.320 -19.310   7.913  1.00 10.00      A   
ATOM   3117  HN  LEU A 334     -19.855 -18.851   7.228  1.00 10.00      A   
ATOM   3118  CA  LEU A 334     -19.979 -19.791   9.121  1.00 10.00      A   
ATOM   3119  CB  LEU A 334     -21.020 -18.780   9.617  1.00 10.00      A   
ATOM   3120  CG  LEU A 334     -20.482 -17.482  10.232  1.00 10.00      A   
ATOM   3121  CD1 LEU A 334     -20.192 -16.441   9.158  1.00 10.00      A   
ATOM   3122  CD2 LEU A 334     -21.459 -16.940  11.262  1.00 10.00      A   
ATOM   3123  C   LEU A 334     -20.642 -21.141   8.853  1.00 10.00      A   
ATOM   3124  O   LEU A 334     -21.023 -21.861   9.776  1.00 10.00      A   
ATOM   3125  N   SER A 335     -20.773 -21.478   7.578  1.00 10.00      A   
ATOM   3126  HN  SER A 335     -20.448 -20.862   6.885  1.00 10.00      A   
ATOM   3127  CA  SER A 335     -21.380 -22.736   7.180  1.00 10.00      A   
ATOM   3128  CB  SER A 335     -22.311 -22.521   5.987  1.00 10.00      A   
ATOM   3129  OG  SER A 335     -23.344 -21.608   6.315  1.00 10.00      A   
ATOM   3130  HG  SER A 335     -22.971 -20.718   6.384  1.00 10.00      A   
ATOM   3131  C   SER A 335     -20.312 -23.770   6.841  1.00 10.00      A   
ATOM   3132  O   SER A 335     -19.172 -23.421   6.523  1.00 10.00      A   
ATOM   3133  N   ASP A 336     -20.686 -25.038   6.921  1.00 10.00      A   
ATOM   3134  HN  ASP A 336     -21.607 -25.249   7.187  1.00 10.00      A   
ATOM   3135  CA  ASP A 336     -19.772 -26.127   6.624  1.00 10.00      A   
ATOM   3136  CB  ASP A 336     -19.670 -27.078   7.819  1.00 10.00      A   
ATOM   3137  CG  ASP A 336     -18.667 -28.190   7.604  1.00 10.00      A   
ATOM   3138  OD1 ASP A 336     -17.456 -27.896   7.513  1.00 10.00      A   
ATOM   3139  OD2 ASP A 336     -19.083 -29.369   7.552  1.00 10.00      A   
ATOM   3140  C   ASP A 336     -20.232 -26.877   5.383  1.00 10.00      A   
ATOM   3141  O   ASP A 336     -21.091 -27.756   5.455  1.00 10.00      A   
ATOM   3142  N   VAL A 337     -19.673 -26.509   4.240  1.00 10.00      A   
ATOM   3143  HN  VAL A 337     -18.990 -25.801   4.249  1.00 10.00      A   
ATOM   3144  CA  VAL A 337     -20.021 -27.137   2.971  1.00 10.00      A   
ATOM   3145  CB  VAL A 337     -20.835 -26.186   2.062  1.00 10.00      A   
ATOM   3146  CG1 VAL A 337     -22.266 -26.053   2.560  1.00 10.00      A   
ATOM   3147  CG2 VAL A 337     -20.169 -24.820   1.964  1.00 10.00      A   
ATOM   3148  C   VAL A 337     -18.760 -27.577   2.239  1.00 10.00      A   
ATOM   3149  O   VAL A 337     -17.687 -27.648   2.841  1.00 10.00      A   
ATOM   3150  N   ASP A 338     -18.904 -27.882   0.951  1.00 10.00      A   
ATOM   3151  HN  ASP A 338     -19.796 -27.829   0.552  1.00 10.00      A   
ATOM   3152  CA  ASP A 338     -17.784 -28.310   0.113  1.00 10.00      A   
ATOM   3153  CB  ASP A 338     -18.260 -28.480  -1.335  1.00 10.00      A   
ATOM   3154  CG  ASP A 338     -17.507 -29.551  -2.099  1.00 10.00      A   
ATOM   3155  OD1 ASP A 338     -16.305 -29.366  -2.376  1.00 10.00      A   
ATOM   3156  OD2 ASP A 338     -18.123 -30.586  -2.441  1.00 10.00      A   
ATOM   3157  C   ASP A 338     -16.645 -27.293   0.174  1.00 10.00      A   
ATOM   3158  O   ASP A 338     -16.803 -26.146  -0.257  1.00 10.00      A   
ATOM   3159  N   PRO A 339     -15.484 -27.699   0.713  1.00 10.00      A   
ATOM   3160  CA  PRO A 339     -14.319 -26.822   0.857  1.00 10.00      A   
ATOM   3161  CB  PRO A 339     -13.339 -27.643   1.709  1.00 10.00      A   
ATOM   3162  CG  PRO A 339     -14.131 -28.796   2.230  1.00 10.00      A   
ATOM   3163  CD  PRO A 339     -15.209 -29.049   1.220  1.00 10.00      A   
ATOM   3164  C   PRO A 339     -13.680 -26.475  -0.481  1.00 10.00      A   
ATOM   3165  O   PRO A 339     -13.690 -27.279  -1.418  1.00 10.00      A   
ATOM   3166  N   ILE A 340     -13.123 -25.276  -0.562  1.00 10.00      A   
ATOM   3167  HN  ILE A 340     -13.151 -24.685   0.218  1.00 10.00      A   
ATOM   3168  CA  ILE A 340     -12.469 -24.816  -1.774  1.00 10.00      A   
ATOM   3169  CB  ILE A 340     -12.465 -23.265  -1.845  1.00 10.00      A   
ATOM   3170  CG1 ILE A 340     -12.181 -22.760  -3.265  1.00 10.00      A   
ATOM   3171  CG2 ILE A 340     -11.502 -22.657  -0.837  1.00 10.00      A   
ATOM   3172  CD1 ILE A 340     -12.190 -21.253  -3.398  1.00 10.00      A   
ATOM   3173  C   ILE A 340     -11.042 -25.381  -1.841  1.00 10.00      A   
ATOM   3174  O   ILE A 340     -10.644 -26.167  -0.977  1.00 10.00      A   
ATOM   3175  N   THR A 341     -10.292 -25.001  -2.872  1.00 10.00      A   
ATOM   3176  HN  THR A 341     -10.673 -24.392  -3.536  1.00 10.00      A   
ATOM   3177  CA  THR A 341      -8.921 -25.460  -3.046  1.00 10.00      A   
ATOM   3178  CB  THR A 341      -8.277 -24.818  -4.297  1.00 10.00      A   
ATOM   3179  OG1 THR A 341      -6.861 -25.049  -4.312  1.00 10.00      A   
ATOM   3180  HG1 THR A 341      -6.670 -25.801  -4.892  1.00 10.00      A   
ATOM   3181  CG2 THR A 341      -8.563 -23.323  -4.357  1.00 10.00      A   
ATOM   3182  C   THR A 341      -8.075 -25.169  -1.802  1.00 10.00      A   
ATOM   3183  O   THR A 341      -8.262 -24.151  -1.133  1.00 10.00      A   
ATOM   3184  N   ALA A 342      -7.139 -26.068  -1.513  1.00 10.00      A   
ATOM   3185  HN  ALA A 342      -7.030 -26.841  -2.103  1.00 10.00      A   
ATOM   3186  CA  ALA A 342      -6.271 -25.948  -0.345  1.00 10.00      A   
ATOM   3187  CB  ALA A 342      -5.449 -27.213  -0.165  1.00 10.00      A   
ATOM   3188  C   ALA A 342      -5.363 -24.720  -0.396  1.00 10.00      A   
ATOM   3189  O   ALA A 342      -4.733 -24.372   0.600  1.00 10.00      A   
ATOM   3190  N   GLN A 343      -5.291 -24.064  -1.550  1.00 10.00      A   
ATOM   3191  HN  GLN A 343      -5.805 -24.389  -2.320  1.00 10.00      A   
ATOM   3192  CA  GLN A 343      -4.455 -22.875  -1.694  1.00 10.00      A   
ATOM   3193  CB  GLN A 343      -4.204 -22.544  -3.172  1.00 10.00      A   
ATOM   3194  CG  GLN A 343      -5.406 -21.976  -3.910  1.00 10.00      A   
ATOM   3195  CD  GLN A 343      -5.203 -21.928  -5.412  1.00 10.00      A   
ATOM   3196  OE1 GLN A 343      -4.727 -20.931  -5.956  1.00 10.00      A   
ATOM   3197  NE2 GLN A 343      -5.570 -23.004  -6.094  1.00 10.00      A   
ATOM   3198 HE21 GLN A 343      -5.949 -23.763  -5.595  1.00 10.00      A   
ATOM   3199 HE22 GLN A 343      -5.455 -23.000  -7.067  1.00 10.00      A   
ATOM   3200  C   GLN A 343      -5.065 -21.681  -0.959  1.00 10.00      A   
ATOM   3201  O   GLN A 343      -4.423 -20.645  -0.788  1.00 10.00      A   
ATOM   3202  N   VAL A 344      -6.311 -21.835  -0.531  1.00 10.00      A   
ATOM   3203  HN  VAL A 344      -6.772 -22.685  -0.699  1.00 10.00      A   
ATOM   3204  CA  VAL A 344      -7.011 -20.787   0.193  1.00 10.00      A   
ATOM   3205  CB  VAL A 344      -8.465 -20.634  -0.301  1.00 10.00      A   
ATOM   3206  CG1 VAL A 344      -9.164 -19.497   0.426  1.00 10.00      A   
ATOM   3207  CG2 VAL A 344      -8.498 -20.404  -1.806  1.00 10.00      A   
ATOM   3208  C   VAL A 344      -7.009 -21.104   1.685  1.00 10.00      A   
ATOM   3209  O   VAL A 344      -7.474 -22.166   2.100  1.00 10.00      A   
ATOM   3210  N   LYS A 345      -6.478 -20.184   2.480  1.00 10.00      A   
ATOM   3211  HN  LYS A 345      -6.137 -19.351   2.083  1.00 10.00      A   
ATOM   3212  CA  LYS A 345      -6.398 -20.366   3.926  1.00 10.00      A   
ATOM   3213  CB  LYS A 345      -5.406 -19.365   4.531  1.00 10.00      A   
ATOM   3214  CG  LYS A 345      -4.942 -19.711   5.939  1.00 10.00      A   
ATOM   3215  CD  LYS A 345      -3.923 -18.704   6.449  1.00 10.00      A   
ATOM   3216  CE  LYS A 345      -3.417 -19.077   7.832  1.00 10.00      A   
ATOM   3217  NZ  LYS A 345      -2.525 -18.029   8.394  1.00 10.00      A   
ATOM   3218  HZ1 LYS A 345      -1.807 -17.747   7.686  1.00 10.00      A   
ATOM   3219  HZ2 LYS A 345      -2.037 -18.388   9.237  1.00 10.00      A   
ATOM   3220  HZ3 LYS A 345      -3.076 -17.190   8.660  1.00 10.00      A   
ATOM   3221  C   LYS A 345      -7.772 -20.212   4.579  1.00 10.00      A   
ATOM   3222  O   LYS A 345      -8.366 -19.130   4.563  1.00 10.00      A   
ATOM   3223  N   GLN A 346      -8.272 -21.303   5.142  1.00 10.00      A   
ATOM   3224  HN  GLN A 346      -7.753 -22.135   5.110  1.00 10.00      A   
ATOM   3225  CA  GLN A 346      -9.569 -21.306   5.803  1.00 10.00      A   
ATOM   3226  CB  GLN A 346     -10.109 -22.734   5.913  1.00 10.00      A   
ATOM   3227  CG  GLN A 346     -10.749 -23.256   4.641  1.00 10.00      A   
ATOM   3228  CD  GLN A 346     -11.981 -22.469   4.239  1.00 10.00      A   
ATOM   3229  OE1 GLN A 346     -12.697 -21.931   5.088  1.00 10.00      A   
ATOM   3230  NE2 GLN A 346     -12.228 -22.394   2.943  1.00 10.00      A   
ATOM   3231 HE21 GLN A 346     -11.611 -22.850   2.328  1.00 10.00      A   
ATOM   3232 HE22 GLN A 346     -13.020 -21.891   2.645  1.00 10.00      A   
ATOM   3233  C   GLN A 346      -9.485 -20.686   7.189  1.00 10.00      A   
ATOM   3234  O   GLN A 346      -8.653 -21.078   8.007  1.00 10.00      A   
ATOM   3235  N   MET A 347     -10.348 -19.718   7.448  1.00 10.00      A   
ATOM   3236  HN  MET A 347     -10.977 -19.437   6.744  1.00 10.00      A   
ATOM   3237  CA  MET A 347     -10.388 -19.050   8.738  1.00 10.00      A   
ATOM   3238  CB  MET A 347     -10.332 -17.533   8.564  1.00 10.00      A   
ATOM   3239  CG  MET A 347      -8.931 -16.975   8.374  1.00 10.00      A   
ATOM   3240  SD  MET A 347      -7.943 -17.015   9.886  1.00 10.00      A   
ATOM   3241  CE  MET A 347      -7.160 -18.622   9.751  1.00 10.00      A   
ATOM   3242  C   MET A 347     -11.649 -19.435   9.500  1.00 10.00      A   
ATOM   3243  O   MET A 347     -12.738 -19.475   8.927  1.00 10.00      A   
ATOM   3244  N   PRO A 348     -11.518 -19.750  10.796  1.00 10.00      A   
ATOM   3245  CA  PRO A 348     -12.650 -20.124  11.633  1.00 10.00      A   
ATOM   3246  CB  PRO A 348     -12.007 -21.094  12.623  1.00 10.00      A   
ATOM   3247  CG  PRO A 348     -10.605 -20.595  12.789  1.00 10.00      A   
ATOM   3248  CD  PRO A 348     -10.251 -19.813  11.544  1.00 10.00      A   
ATOM   3249  C   PRO A 348     -13.243 -18.925  12.372  1.00 10.00      A   
ATOM   3250  O   PRO A 348     -14.242 -19.051  13.078  1.00 10.00      A   
ATOM   3251  N   THR A 349     -12.624 -17.761  12.215  1.00 10.00      A   
ATOM   3252  HN  THR A 349     -11.830 -17.716  11.644  1.00 10.00      A   
ATOM   3253  CA  THR A 349     -13.099 -16.550  12.871  1.00 10.00      A   
ATOM   3254  CB  THR A 349     -12.430 -16.362  14.248  1.00 10.00      A   
ATOM   3255  OG1 THR A 349     -11.664 -17.533  14.580  1.00 10.00      A   
ATOM   3256  HG1 THR A 349     -12.202 -18.123  15.119  1.00 10.00      A   
ATOM   3257  CG2 THR A 349     -13.482 -16.128  15.321  1.00 10.00      A   
ATOM   3258  C   THR A 349     -12.821 -15.322  12.009  1.00 10.00      A   
ATOM   3259  O   THR A 349     -11.794 -15.250  11.331  1.00 10.00      A   
ATOM   3260  N   LEU A 350     -13.736 -14.357  12.039  1.00 10.00      A   
ATOM   3261  HN  LEU A 350     -14.530 -14.466  12.609  1.00 10.00      A   
ATOM   3262  CA  LEU A 350     -13.589 -13.134  11.260  1.00 10.00      A   
ATOM   3263  CB  LEU A 350     -14.910 -12.358  11.220  1.00 10.00      A   
ATOM   3264  CG  LEU A 350     -14.958 -11.145  10.288  1.00 10.00      A   
ATOM   3265  CD1 LEU A 350     -14.904 -11.585   8.835  1.00 10.00      A   
ATOM   3266  CD2 LEU A 350     -16.203 -10.315  10.550  1.00 10.00      A   
ATOM   3267  C   LEU A 350     -12.483 -12.264  11.849  1.00 10.00      A   
ATOM   3268  O   LEU A 350     -11.793 -11.542  11.128  1.00 10.00      A   
ATOM   3269  N   GLU A 351     -12.320 -12.340  13.166  1.00 10.00      A   
ATOM   3270  HN  GLU A 351     -12.921 -12.915  13.690  1.00 10.00      A   
ATOM   3271  CA  GLU A 351     -11.291 -11.574  13.856  1.00 10.00      A   
ATOM   3272  CB  GLU A 351     -11.473 -11.673  15.368  1.00 10.00      A   
ATOM   3273  CG  GLU A 351     -12.455 -10.662  15.935  1.00 10.00      A   
ATOM   3274  CD  GLU A 351     -11.990  -9.236  15.733  1.00 10.00      A   
ATOM   3275  OE1 GLU A 351     -10.818  -8.936  16.053  1.00 10.00      A   
ATOM   3276  OE2 GLU A 351     -12.789  -8.405  15.251  1.00 10.00      A   
ATOM   3277  C   GLU A 351      -9.900 -12.049  13.455  1.00 10.00      A   
ATOM   3278  O   GLU A 351      -8.985 -11.248  13.272  1.00 10.00      A   
ATOM   3279  N   GLN A 352      -9.754 -13.356  13.288  1.00 10.00      A   
ATOM   3280  HN  GLN A 352     -10.521 -13.943  13.435  1.00 10.00      A   
ATOM   3281  CA  GLN A 352      -8.476 -13.933  12.892  1.00 10.00      A   
ATOM   3282  CB  GLN A 352      -8.473 -15.446  13.093  1.00 10.00      A   
ATOM   3283  CG  GLN A 352      -8.519 -15.853  14.553  1.00 10.00      A   
ATOM   3284  CD  GLN A 352      -8.040 -17.269  14.779  1.00 10.00      A   
ATOM   3285  OE1 GLN A 352      -6.849 -17.509  14.964  1.00 10.00      A   
ATOM   3286  NE2 GLN A 352      -8.964 -18.211  14.780  1.00 10.00      A   
ATOM   3287 HE21 GLN A 352      -9.902 -17.943  14.636  1.00 10.00      A   
ATOM   3288 HE22 GLN A 352      -8.681 -19.138  14.933  1.00 10.00      A   
ATOM   3289  C   GLN A 352      -8.159 -13.574  11.446  1.00 10.00      A   
ATOM   3290  O   GLN A 352      -6.994 -13.479  11.056  1.00 10.00      A   
ATOM   3291  N   LEU A 353      -9.213 -13.357  10.664  1.00 10.00      A   
ATOM   3292  HN  LEU A 353     -10.112 -13.472  11.035  1.00 10.00      A   
ATOM   3293  CA  LEU A 353      -9.071 -12.972   9.267  1.00 10.00      A   
ATOM   3294  CB  LEU A 353     -10.449 -12.930   8.593  1.00 10.00      A   
ATOM   3295  CG  LEU A 353     -10.487 -12.510   7.123  1.00 10.00      A   
ATOM   3296  CD1 LEU A 353     -11.146 -13.589   6.276  1.00 10.00      A   
ATOM   3297  CD2 LEU A 353     -11.219 -11.187   6.967  1.00 10.00      A   
ATOM   3298  C   LEU A 353      -8.381 -11.609   9.179  1.00 10.00      A   
ATOM   3299  O   LEU A 353      -7.646 -11.330   8.229  1.00 10.00      A   
ATOM   3300  N   LYS A 354      -8.609 -10.781  10.200  1.00 10.00      A   
ATOM   3301  HN  LYS A 354      -9.193 -11.079  10.930  1.00 10.00      A   
ATOM   3302  CA  LYS A 354      -8.013  -9.453  10.274  1.00 10.00      A   
ATOM   3303  CB  LYS A 354      -8.576  -8.691  11.477  1.00 10.00      A   
ATOM   3304  CG  LYS A 354      -9.989  -8.165  11.294  1.00 10.00      A   
ATOM   3305  CD  LYS A 354     -10.624  -7.816  12.633  1.00 10.00      A   
ATOM   3306  CE  LYS A 354      -9.791  -6.803  13.405  1.00 10.00      A   
ATOM   3307  NZ  LYS A 354     -10.279  -6.630  14.800  1.00 10.00      A   
ATOM   3308  HZ1 LYS A 354     -10.517  -7.559  15.218  1.00 10.00      A   
ATOM   3309  HZ2 LYS A 354     -11.128  -6.034  14.814  1.00 10.00      A   
ATOM   3310  HZ3 LYS A 354      -9.543  -6.182  15.384  1.00 10.00      A   
ATOM   3311  C   LYS A 354      -6.501  -9.562  10.421  1.00 10.00      A   
ATOM   3312  O   LYS A 354      -5.748  -8.833   9.779  1.00 10.00      A   
ATOM   3313  N   SER A 355      -6.070 -10.486  11.269  1.00 10.00      A   
ATOM   3314  HN  SER A 355      -6.726 -11.040  11.743  1.00 10.00      A   
ATOM   3315  CA  SER A 355      -4.653 -10.706  11.516  1.00 10.00      A   
ATOM   3316  CB  SER A 355      -4.473 -11.779  12.588  1.00 10.00      A   
ATOM   3317  OG  SER A 355      -5.277 -11.488  13.719  1.00 10.00      A   
ATOM   3318  HG  SER A 355      -5.798 -12.264  13.947  1.00 10.00      A   
ATOM   3319  C   SER A 355      -3.921 -11.095  10.237  1.00 10.00      A   
ATOM   3320  O   SER A 355      -2.788 -10.681  10.014  1.00 10.00      A   
ATOM   3321  N   TRP A 356      -4.588 -11.871   9.395  1.00 10.00      A   
ATOM   3322  HN  TRP A 356      -5.495 -12.159   9.630  1.00 10.00      A   
ATOM   3323  CA  TRP A 356      -4.009 -12.312   8.132  1.00 10.00      A   
ATOM   3324  CB  TRP A 356      -4.942 -13.323   7.467  1.00 10.00      A   
ATOM   3325  CG  TRP A 356      -4.423 -13.903   6.189  1.00 10.00      A   
ATOM   3326  CD1 TRP A 356      -3.540 -14.936   6.057  1.00 10.00      A   
ATOM   3327  CD2 TRP A 356      -4.764 -13.494   4.860  1.00 10.00      A   
ATOM   3328  NE1 TRP A 356      -3.315 -15.199   4.729  1.00 10.00      A   
ATOM   3329  HE1 TRP A 356      -2.719 -15.900   4.378  1.00 10.00      A   
ATOM   3330  CE2 TRP A 356      -4.054 -14.323   3.973  1.00 10.00      A   
ATOM   3331  CE3 TRP A 356      -5.607 -12.507   4.335  1.00 10.00      A   
ATOM   3332  CZ2 TRP A 356      -4.156 -14.194   2.591  1.00 10.00      A   
ATOM   3333  CZ3 TRP A 356      -5.705 -12.381   2.964  1.00 10.00      A   
ATOM   3334  CH2 TRP A 356      -4.987 -13.220   2.107  1.00 10.00      A   
ATOM   3335  C   TRP A 356      -3.766 -11.122   7.204  1.00 10.00      A   
ATOM   3336  O   TRP A 356      -2.701 -11.005   6.593  1.00 10.00      A   
ATOM   3337  N   VAL A 357      -4.752 -10.231   7.117  1.00 10.00      A   
ATOM   3338  HN  VAL A 357      -5.572 -10.374   7.636  1.00 10.00      A   
ATOM   3339  CA  VAL A 357      -4.643  -9.048   6.269  1.00 10.00      A   
ATOM   3340  CB  VAL A 357      -5.983  -8.284   6.169  1.00 10.00      A   
ATOM   3341  CG1 VAL A 357      -5.877  -7.148   5.161  1.00 10.00      A   
ATOM   3342  CG2 VAL A 357      -7.112  -9.232   5.784  1.00 10.00      A   
ATOM   3343  C   VAL A 357      -3.554  -8.114   6.794  1.00 10.00      A   
ATOM   3344  O   VAL A 357      -2.804  -7.516   6.021  1.00 10.00      A   
ATOM   3345  N   ARG A 358      -3.458  -8.014   8.114  1.00 10.00      A   
ATOM   3346  HN  ARG A 358      -4.084  -8.520   8.679  1.00 10.00      A   
ATOM   3347  CA  ARG A 358      -2.454  -7.167   8.749  1.00 10.00      A   
ATOM   3348  CB  ARG A 358      -2.822  -6.888  10.207  1.00 10.00      A   
ATOM   3349  CG  ARG A 358      -4.030  -5.986  10.388  1.00 10.00      A   
ATOM   3350  CD  ARG A 358      -4.358  -5.797  11.859  1.00 10.00      A   
ATOM   3351  NE  ARG A 358      -4.547  -7.072  12.551  1.00 10.00      A   
ATOM   3352  HE  ARG A 358      -4.090  -7.860  12.174  1.00 10.00      A   
ATOM   3353  CZ  ARG A 358      -5.279  -7.221  13.653  1.00 10.00      A   
ATOM   3354  NH1 ARG A 358      -5.889  -6.176  14.193  1.00 10.00      A   
ATOM   3355 HH11 ARG A 358      -6.459  -6.292  15.060  1.00 10.00      A   
ATOM   3356 HH12 ARG A 358      -5.798  -5.232  13.758  1.00 10.00      A   
ATOM   3357  NH2 ARG A 358      -5.395  -8.415  14.218  1.00 10.00      A   
ATOM   3358 HH21 ARG A 358      -4.914  -9.243  13.802  1.00 10.00      A   
ATOM   3359 HH22 ARG A 358      -5.968  -8.534  15.083  1.00 10.00      A   
ATOM   3360  C   ARG A 358      -1.077  -7.821   8.686  1.00 10.00      A   
ATOM   3361  O   ARG A 358      -0.065  -7.205   9.023  1.00 10.00      A   
ATOM   3362  N   ASN A 359      -1.049  -9.074   8.258  1.00 10.00      A   
ATOM   3363  HN  ASN A 359      -1.890  -9.512   8.010  1.00 10.00      A   
ATOM   3364  CA  ASN A 359       0.194  -9.818   8.146  1.00 10.00      A   
ATOM   3365  CB  ASN A 359       0.110 -11.148   8.901  1.00 10.00      A   
ATOM   3366  CG  ASN A 359       0.638 -11.047  10.319  1.00 10.00      A   
ATOM   3367  OD1 ASN A 359       1.539 -10.252  10.600  1.00 10.00      A   
ATOM   3368  ND2 ASN A 359       0.096 -11.854  11.218  1.00 10.00      A   
ATOM   3369 HD21 ASN A 359      -0.611 -12.471  10.920  1.00 10.00      A   
ATOM   3370 HD22 ASN A 359       0.412 -11.800  12.143  1.00 10.00      A   
ATOM   3371  C   ASN A 359       0.556 -10.057   6.691  1.00 10.00      A   
ATOM   3372  O   ASN A 359       1.334 -10.960   6.381  1.00 10.00      A   
ATOM   3373  N   ASN A 360      -0.038  -9.252   5.807  1.00 10.00      A   
ATOM   3374  HN  ASN A 360      -0.676  -8.585   6.139  1.00 10.00      A   
ATOM   3375  CA  ASN A 360       0.208  -9.325   4.361  1.00 10.00      A   
ATOM   3376  CB  ASN A 360       1.705  -9.264   4.040  1.00 10.00      A   
ATOM   3377  CG  ASN A 360       1.992  -8.688   2.669  1.00 10.00      A   
ATOM   3378  OD1 ASN A 360       1.706  -9.308   1.640  1.00 10.00      A   
ATOM   3379  ND2 ASN A 360       2.567  -7.499   2.640  1.00 10.00      A   
ATOM   3380 HD21 ASN A 360       2.773  -7.056   3.505  1.00 10.00      A   
ATOM   3381 HD22 ASN A 360       2.790  -7.111   1.773  1.00 10.00      A   
ATOM   3382  C   ASN A 360      -0.431 -10.557   3.718  1.00 10.00      A   
ATOM   3383  O   ASN A 360      -1.134 -10.452   2.711  1.00 10.00      A   
ATOM   3384  N   GLY A 361      -0.174 -11.718   4.295  1.00 10.00      A   
ATOM   3385  HN  GLY A 361       0.410 -11.738   5.088  1.00 10.00      A   
ATOM   3386  CA  GLY A 361      -0.725 -12.949   3.775  1.00 10.00      A   
ATOM   3387  C   GLY A 361       0.022 -14.154   4.299  1.00 10.00      A   
ATOM   3388  O   GLY A 361       0.550 -14.955   3.525  1.00 10.00      A   
ATOM   3389  N   GLU A 362       0.068 -14.284   5.617  1.00 10.00      A   
ATOM   3390  HN  GLU A 362      -0.395 -13.625   6.179  1.00 10.00      A   
ATOM   3391  CB  GLU A 362       1.871 -14.852   7.171  1.00 10.00      A   
ATOM   3392  CG  GLU A 362       2.797 -15.922   7.730  1.00 10.00      A   
ATOM   3393  CD  GLU A 362       4.072 -16.089   6.927  1.00 10.00      A   
ATOM   3394  OE1 GLU A 362       5.120 -16.412   7.533  1.00 10.00      A   
ATOM   3395  OE2 GLU A 362       4.034 -15.900   5.692  1.00 10.00      A   
ATOM   3396  CA  GLU A 362       0.765 -15.389   6.255  1.00 10.00      A   
ATOM   3397  C   GLU A 362      -0.216 -16.251   7.044  1.00 10.00      A   
ATOM   3398  O   GLU A 362      -0.456 -15.952   8.233  1.00 10.00      A   
ATOM   3399  OXT GLU A 362      -0.756 -17.222   6.473  1.00 10.00      A   
ATOM   3400  CB  MET B   1      18.112  -3.272  24.591  1.00 10.00      B   
ATOM   3401  CG  MET B   1      18.456  -2.809  25.998  1.00 10.00      B   
ATOM   3402  SD  MET B   1      17.375  -1.488  26.579  1.00 10.00      B   
ATOM   3403  CE  MET B   1      17.847  -0.159  25.475  1.00 10.00      B   
ATOM   3404  C   MET B   1      16.094  -3.669  23.148  1.00 10.00      B   
ATOM   3405  O   MET B   1      14.946  -3.230  23.116  1.00 10.00      B   
ATOM   3406  N   MET B   1      16.924  -5.451  24.660  1.00 10.00      B   
ATOM   3407  HT1 MET B   1      16.011  -5.930  24.501  1.00 10.00      B   
ATOM   3408  HT2 MET B   1      17.242  -5.662  25.626  1.00 10.00      B   
ATOM   3409  HT3 MET B   1      17.620  -5.827  23.987  1.00 10.00      B   
ATOM   3410  CA  MET B   1      16.765  -3.990  24.478  1.00 10.00      B   
ATOM   3411  N   ARG B   2      16.806  -3.890  22.053  1.00 10.00      B   
ATOM   3412  HN  ARG B   2      17.721  -4.245  22.133  1.00 10.00      B   
ATOM   3413  CA  ARG B   2      16.272  -3.621  20.726  1.00 10.00      B   
ATOM   3414  CB  ARG B   2      17.139  -2.569  20.028  1.00 10.00      B   
ATOM   3415  CG  ARG B   2      16.583  -2.058  18.711  1.00 10.00      B   
ATOM   3416  CD  ARG B   2      17.700  -1.612  17.784  1.00 10.00      B   
ATOM   3417  NE  ARG B   2      17.872  -0.160  17.757  1.00 10.00      B   
ATOM   3418  HE  ARG B   2      17.057   0.390  17.660  1.00 10.00      B   
ATOM   3419  CZ  ARG B   2      19.053   0.455  17.863  1.00 10.00      B   
ATOM   3420  NH1 ARG B   2      20.165  -0.253  18.016  1.00 10.00      B   
ATOM   3421 HH11 ARG B   2      20.127  -1.297  18.059  1.00 10.00      B   
ATOM   3422 HH12 ARG B   2      21.095   0.236  18.098  1.00 10.00      B   
ATOM   3423  NH2 ARG B   2      19.126   1.778  17.786  1.00 10.00      B   
ATOM   3424 HH21 ARG B   2      18.261   2.344  17.643  1.00 10.00      B   
ATOM   3425 HH22 ARG B   2      20.058   2.263  17.861  1.00 10.00      B   
ATOM   3426  C   ARG B   2      16.239  -4.906  19.905  1.00 10.00      B   
ATOM   3427  O   ARG B   2      17.110  -5.766  20.056  1.00 10.00      B   
ATOM   3428  N   SER B   3      15.235  -5.037  19.052  1.00 10.00      B   
ATOM   3429  HN  SER B   3      14.570  -4.320  18.980  1.00 10.00      B   
ATOM   3430  CA  SER B   3      15.094  -6.214  18.207  1.00 10.00      B   
ATOM   3431  CB  SER B   3      13.627  -6.398  17.812  1.00 10.00      B   
ATOM   3432  OG  SER B   3      12.778  -6.211  18.934  1.00 10.00      B   
ATOM   3433  HG  SER B   3      12.514  -5.283  18.980  1.00 10.00      B   
ATOM   3434  C   SER B   3      15.972  -6.088  16.964  1.00 10.00      B   
ATOM   3435  O   SER B   3      16.079  -5.009  16.375  1.00 10.00      B   
ATOM   3436  N   TYR B   4      16.611  -7.184  16.579  1.00 10.00      B   
ATOM   3437  HN  TYR B   4      16.494  -8.015  17.094  1.00 10.00      B   
ATOM   3438  CA  TYR B   4      17.486  -7.189  15.416  1.00 10.00      B   
ATOM   3439  CB  TYR B   4      18.949  -7.323  15.847  1.00 10.00      B   
ATOM   3440  CG  TYR B   4      19.489  -6.124  16.589  1.00 10.00      B   
ATOM   3441  CD1 TYR B   4      19.495  -6.087  17.976  1.00 10.00      B   
ATOM   3442  CD2 TYR B   4      19.985  -5.026  15.902  1.00 10.00      B   
ATOM   3443  CE1 TYR B   4      19.980  -4.990  18.659  1.00 10.00      B   
ATOM   3444  CE2 TYR B   4      20.475  -3.926  16.577  1.00 10.00      B   
ATOM   3445  CZ  TYR B   4      20.467  -3.913  17.954  1.00 10.00      B   
ATOM   3446  OH  TYR B   4      20.943  -2.814  18.627  1.00 10.00      B   
ATOM   3447  HH  TYR B   4      21.419  -3.098  19.415  1.00 10.00      B   
ATOM   3448  C   TYR B   4      17.141  -8.324  14.462  1.00 10.00      B   
ATOM   3449  O   TYR B   4      16.899  -9.456  14.885  1.00 10.00      B   
ATOM   3450  N   LEU B   5      17.100  -8.007  13.179  1.00 10.00      B   
ATOM   3451  HN  LEU B   5      17.264  -7.075  12.911  1.00 10.00      B   
ATOM   3452  CA  LEU B   5      16.831  -8.996  12.151  1.00 10.00      B   
ATOM   3453  CB  LEU B   5      15.878  -8.441  11.087  1.00 10.00      B   
ATOM   3454  CG  LEU B   5      14.464  -8.094  11.559  1.00 10.00      B   
ATOM   3455  CD1 LEU B   5      13.627  -7.573  10.403  1.00 10.00      B   
ATOM   3456  CD2 LEU B   5      13.798  -9.302  12.196  1.00 10.00      B   
ATOM   3457  C   LEU B   5      18.159  -9.382  11.524  1.00 10.00      B   
ATOM   3458  O   LEU B   5      18.902  -8.516  11.060  1.00 10.00      B   
ATOM   3459  N   ILE B   6      18.468 -10.664  11.526  1.00 10.00      B   
ATOM   3460  HN  ILE B   6      17.823 -11.319  11.878  1.00 10.00      B   
ATOM   3461  CA  ILE B   6      19.735 -11.128  10.991  1.00 10.00      B   
ATOM   3462  CB  ILE B   6      20.412 -12.142  11.938  1.00 10.00      B   
ATOM   3463  CG1 ILE B   6      20.475 -11.589  13.369  1.00 10.00      B   
ATOM   3464  CG2 ILE B   6      21.804 -12.501  11.439  1.00 10.00      B   
ATOM   3465  CD1 ILE B   6      21.321 -10.341  13.522  1.00 10.00      B   
ATOM   3466  C   ILE B   6      19.584 -11.731   9.600  1.00 10.00      B   
ATOM   3467  O   ILE B   6      18.959 -12.780   9.420  1.00 10.00      B   
ATOM   3468  N   LEU B   7      20.158 -11.051   8.621  1.00 10.00      B   
ATOM   3469  HN  LEU B   7      20.632 -10.213   8.835  1.00 10.00      B   
ATOM   3470  CA  LEU B   7      20.125 -11.503   7.242  1.00 10.00      B   
ATOM   3471  CB  LEU B   7      19.425 -10.465   6.356  1.00 10.00      B   
ATOM   3472  CG  LEU B   7      17.988 -10.099   6.740  1.00 10.00      B   
ATOM   3473  CD1 LEU B   7      17.459  -8.993   5.840  1.00 10.00      B   
ATOM   3474  CD2 LEU B   7      17.082 -11.322   6.687  1.00 10.00      B   
ATOM   3475  C   LEU B   7      21.552 -11.714   6.762  1.00 10.00      B   
ATOM   3476  O   LEU B   7      22.440 -10.935   7.099  1.00 10.00      B   
ATOM   3477  N   ARG B   8      21.786 -12.761   5.995  1.00 10.00      B   
ATOM   3478  HN  ARG B   8      21.043 -13.355   5.741  1.00 10.00      B   
ATOM   3479  CA  ARG B   8      23.128 -13.034   5.507  1.00 10.00      B   
ATOM   3480  CB  ARG B   8      23.679 -14.349   6.065  1.00 10.00      B   
ATOM   3481  CG  ARG B   8      24.996 -14.773   5.426  1.00 10.00      B   
ATOM   3482  CD  ARG B   8      25.642 -15.924   6.172  1.00 10.00      B   
ATOM   3483  NE  ARG B   8      26.375 -15.470   7.350  1.00 10.00      B   
ATOM   3484  HE  ARG B   8      26.717 -14.543   7.341  1.00 10.00      B   
ATOM   3485  CZ  ARG B   8      26.621 -16.231   8.411  1.00 10.00      B   
ATOM   3486  NH1 ARG B   8      26.206 -17.494   8.439  1.00 10.00      B   
ATOM   3487 HH11 ARG B   8      26.399 -18.093   9.274  1.00 10.00      B   
ATOM   3488 HH12 ARG B   8      25.688 -17.897   7.626  1.00 10.00      B   
ATOM   3489  NH2 ARG B   8      27.283 -15.724   9.445  1.00 10.00      B   
ATOM   3490 HH21 ARG B   8      27.483 -16.317  10.283  1.00 10.00      B   
ATOM   3491 HH22 ARG B   8      27.605 -14.724   9.424  1.00 10.00      B   
ATOM   3492  C   ARG B   8      23.198 -13.030   3.988  1.00 10.00      B   
ATOM   3493  O   ARG B   8      22.365 -13.633   3.311  1.00 10.00      B   
ATOM   3494  N   LEU B   9      24.199 -12.343   3.470  1.00 10.00      B   
ATOM   3495  HN  LEU B   9      24.814 -11.872   4.077  1.00 10.00      B   
ATOM   3496  CA  LEU B   9      24.426 -12.259   2.043  1.00 10.00      B   
ATOM   3497  CB  LEU B   9      24.754 -10.817   1.642  1.00 10.00      B   
ATOM   3498  CG  LEU B   9      23.623  -9.800   1.815  1.00 10.00      B   
ATOM   3499  CD1 LEU B   9      24.147  -8.381   1.663  1.00 10.00      B   
ATOM   3500  CD2 LEU B   9      22.500 -10.069   0.825  1.00 10.00      B   
ATOM   3501  C   LEU B   9      25.570 -13.189   1.663  1.00 10.00      B   
ATOM   3502  O   LEU B   9      26.732 -12.781   1.623  1.00 10.00      B   
ATOM   3503  N   ALA B  10      25.238 -14.448   1.433  1.00 10.00      B   
ATOM   3504  HN  ALA B  10      24.298 -14.715   1.508  1.00 10.00      B   
ATOM   3505  CA  ALA B  10      26.226 -15.449   1.066  1.00 10.00      B   
ATOM   3506  CB  ALA B  10      26.114 -16.660   1.977  1.00 10.00      B   
ATOM   3507  C   ALA B  10      26.062 -15.861  -0.388  1.00 10.00      B   
ATOM   3508  O   ALA B  10      25.011 -16.368  -0.790  1.00 10.00      B   
ATOM   3509  N   GLY B  11      27.103 -15.636  -1.170  1.00 10.00      B   
ATOM   3510  HN  GLY B  11      27.916 -15.238  -0.787  1.00 10.00      B   
ATOM   3511  CA  GLY B  11      27.066 -15.984  -2.571  1.00 10.00      B   
ATOM   3512  C   GLY B  11      28.458 -16.149  -3.142  1.00 10.00      B   
ATOM   3513  O   GLY B  11      29.404 -15.530  -2.650  1.00 10.00      B   
ATOM   3514  N   PRO B  12      28.610 -16.965  -4.195  1.00 10.00      B   
ATOM   3515  CA  PRO B  12      29.912 -17.214  -4.821  1.00 10.00      B   
ATOM   3516  CB  PRO B  12      29.614 -18.331  -5.825  1.00 10.00      B   
ATOM   3517  CG  PRO B  12      28.164 -18.184  -6.130  1.00 10.00      B   
ATOM   3518  CD  PRO B  12      27.524 -17.705  -4.861  1.00 10.00      B   
ATOM   3519  C   PRO B  12      30.459 -15.988  -5.545  1.00 10.00      B   
ATOM   3520  O   PRO B  12      31.670 -15.853  -5.722  1.00 10.00      B   
ATOM   3521  N   MET B  13      29.564 -15.091  -5.946  1.00 10.00      B   
ATOM   3522  HN  MET B  13      28.614 -15.240  -5.747  1.00 10.00      B   
ATOM   3523  CA  MET B  13      29.956 -13.883  -6.659  1.00 10.00      B   
ATOM   3524  CB  MET B  13      29.951 -14.145  -8.172  1.00 10.00      B   
ATOM   3525  CG  MET B  13      30.324 -12.944  -9.023  1.00 10.00      B   
ATOM   3526  SD  MET B  13      30.725 -13.394 -10.727  1.00 10.00      B   
ATOM   3527  CE  MET B  13      32.303 -14.212 -10.493  1.00 10.00      B   
ATOM   3528  C   MET B  13      29.021 -12.728  -6.311  1.00 10.00      B   
ATOM   3529  O   MET B  13      27.826 -12.786  -6.587  1.00 10.00      B   
ATOM   3530  N   GLN B  14      29.572 -11.691  -5.693  1.00 10.00      B   
ATOM   3531  HN  GLN B  14      30.537 -11.708  -5.499  1.00 10.00      B   
ATOM   3532  CA  GLN B  14      28.786 -10.522  -5.303  1.00 10.00      B   
ATOM   3533  CB  GLN B  14      28.892 -10.275  -3.797  1.00 10.00      B   
ATOM   3534  CG  GLN B  14      28.493 -11.467  -2.945  1.00 10.00      B   
ATOM   3535  CD  GLN B  14      28.272 -11.100  -1.493  1.00 10.00      B   
ATOM   3536  OE1 GLN B  14      27.893  -9.972  -1.173  1.00 10.00      B   
ATOM   3537  NE2 GLN B  14      28.511 -12.049  -0.603  1.00 10.00      B   
ATOM   3538 HE21 GLN B  14      28.822 -12.922  -0.925  1.00 10.00      B   
ATOM   3539 HE22 GLN B  14      28.351 -11.847   0.343  1.00 10.00      B   
ATOM   3540  C   GLN B  14      29.252  -9.284  -6.060  1.00 10.00      B   
ATOM   3541  O   GLN B  14      30.408  -9.208  -6.478  1.00 10.00      B   
ATOM   3542  N   ALA B  15      28.355  -8.322  -6.238  1.00 10.00      B   
ATOM   3543  HN  ALA B  15      27.441  -8.444  -5.891  1.00 10.00      B   
ATOM   3544  CA  ALA B  15      28.689  -7.090  -6.946  1.00 10.00      B   
ATOM   3545  CB  ALA B  15      28.267  -7.186  -8.404  1.00 10.00      B   
ATOM   3546  C   ALA B  15      28.049  -5.866  -6.294  1.00 10.00      B   
ATOM   3547  O   ALA B  15      26.843  -5.638  -6.420  1.00 10.00      B   
ATOM   3548  N   TRP B  16      28.860  -5.079  -5.604  1.00 10.00      B   
ATOM   3549  HN  TRP B  16      29.818  -5.307  -5.543  1.00 10.00      B   
ATOM   3550  CA  TRP B  16      28.382  -3.872  -4.942  1.00 10.00      B   
ATOM   3551  CB  TRP B  16      28.565  -3.981  -3.427  1.00 10.00      B   
ATOM   3552  CG  TRP B  16      27.939  -5.216  -2.844  1.00 10.00      B   
ATOM   3553  CD1 TRP B  16      28.587  -6.331  -2.387  1.00 10.00      B   
ATOM   3554  CD2 TRP B  16      26.538  -5.466  -2.667  1.00 10.00      B   
ATOM   3555  NE1 TRP B  16      27.674  -7.255  -1.931  1.00 10.00      B   
ATOM   3556  HE1 TRP B  16      27.892  -8.142  -1.552  1.00 10.00      B   
ATOM   3557  CE2 TRP B  16      26.410  -6.748  -2.095  1.00 10.00      B   
ATOM   3558  CE3 TRP B  16      25.379  -4.731  -2.935  1.00 10.00      B   
ATOM   3559  CZ2 TRP B  16      25.171  -7.308  -1.788  1.00 10.00      B   
ATOM   3560  CZ3 TRP B  16      24.151  -5.289  -2.629  1.00 10.00      B   
ATOM   3561  CH2 TRP B  16      24.057  -6.564  -2.062  1.00 10.00      B   
ATOM   3562  C   TRP B  16      29.122  -2.661  -5.501  1.00 10.00      B   
ATOM   3563  O   TRP B  16      30.156  -2.250  -4.974  1.00 10.00      B   
ATOM   3564  N   GLY B  17      28.583  -2.113  -6.582  1.00 10.00      B   
ATOM   3565  HN  GLY B  17      27.740  -2.474  -6.926  1.00 10.00      B   
ATOM   3566  CA  GLY B  17      29.200  -0.985  -7.254  1.00 10.00      B   
ATOM   3567  C   GLY B  17      29.253   0.291  -6.436  1.00 10.00      B   
ATOM   3568  O   GLY B  17      28.330   0.603  -5.679  1.00 10.00      B   
ATOM   3569  N   GLN B  18      30.348   1.026  -6.598  1.00 10.00      B   
ATOM   3570  HN  GLN B  18      31.047   0.700  -7.204  1.00 10.00      B   
ATOM   3571  CA  GLN B  18      30.553   2.294  -5.907  1.00 10.00      B   
ATOM   3572  CB  GLN B  18      31.965   2.339  -5.311  1.00 10.00      B   
ATOM   3573  CG  GLN B  18      32.208   1.329  -4.199  1.00 10.00      B   
ATOM   3574  CD  GLN B  18      33.430   1.665  -3.365  1.00 10.00      B   
ATOM   3575  OE1 GLN B  18      34.374   2.299  -3.844  1.00 10.00      B   
ATOM   3576  NE2 GLN B  18      33.422   1.247  -2.108  1.00 10.00      B   
ATOM   3577 HE21 GLN B  18      32.636   0.750  -1.787  1.00 10.00      B   
ATOM   3578 HE22 GLN B  18      34.203   1.447  -1.549  1.00 10.00      B   
ATOM   3579  C   GLN B  18      30.350   3.452  -6.893  1.00 10.00      B   
ATOM   3580  O   GLN B  18      30.236   3.211  -8.093  1.00 10.00      B   
ATOM   3581  N   PRO B  19      30.272   4.710  -6.400  1.00 10.00      B   
ATOM   3582  CA  PRO B  19      30.078   5.901  -7.250  1.00 10.00      B   
ATOM   3583  CB  PRO B  19      30.442   7.053  -6.314  1.00 10.00      B   
ATOM   3584  CG  PRO B  19      30.091   6.556  -4.957  1.00 10.00      B   
ATOM   3585  CD  PRO B  19      30.339   5.073  -4.970  1.00 10.00      B   
ATOM   3586  C   PRO B  19      30.986   5.931  -8.485  1.00 10.00      B   
ATOM   3587  O   PRO B  19      32.210   5.799  -8.376  1.00 10.00      B   
ATOM   3588  N   THR B  20      30.369   6.110  -9.654  1.00 10.00      B   
ATOM   3589  HN  THR B  20      29.393   6.212  -9.665  1.00 10.00      B   
ATOM   3590  CA  THR B  20      31.091   6.170 -10.919  1.00 10.00      B   
ATOM   3591  CB  THR B  20      31.874   4.867 -11.218  1.00 10.00      B   
ATOM   3592  OG1 THR B  20      32.620   5.010 -12.434  1.00 10.00      B   
ATOM   3593  HG1 THR B  20      33.523   4.702 -12.292  1.00 10.00      B   
ATOM   3594  CG2 THR B  20      30.941   3.670 -11.343  1.00 10.00      B   
ATOM   3595  C   THR B  20      30.137   6.473 -12.076  1.00 10.00      B   
ATOM   3596  O   THR B  20      28.978   6.046 -12.072  1.00 10.00      B   
ATOM   3597  N   PHE B  21      30.629   7.228 -13.050  1.00 10.00      B   
ATOM   3598  HN  PHE B  21      31.553   7.558 -12.976  1.00 10.00      B   
ATOM   3599  CA  PHE B  21      29.841   7.586 -14.223  1.00 10.00      B   
ATOM   3600  CB  PHE B  21      29.724   9.106 -14.347  1.00 10.00      B   
ATOM   3601  CG  PHE B  21      28.738   9.724 -13.397  1.00 10.00      B   
ATOM   3602  CD1 PHE B  21      29.130  10.124 -12.128  1.00 10.00      B   
ATOM   3603  CD2 PHE B  21      27.418   9.903 -13.773  1.00 10.00      B   
ATOM   3604  CE1 PHE B  21      28.222  10.695 -11.255  1.00 10.00      B   
ATOM   3605  CE2 PHE B  21      26.506  10.473 -12.906  1.00 10.00      B   
ATOM   3606  CZ  PHE B  21      26.908  10.867 -11.646  1.00 10.00      B   
ATOM   3607  C   PHE B  21      30.475   7.007 -15.485  1.00 10.00      B   
ATOM   3608  O   PHE B  21      30.102   7.361 -16.607  1.00 10.00      B   
ATOM   3609  N   GLU B  22      31.437   6.118 -15.292  1.00 10.00      B   
ATOM   3610  HN  GLU B  22      31.683   5.870 -14.374  1.00 10.00      B   
ATOM   3611  CA  GLU B  22      32.129   5.489 -16.405  1.00 10.00      B   
ATOM   3612  CB  GLU B  22      33.624   5.397 -16.106  1.00 10.00      B   
ATOM   3613  CG  GLU B  22      34.320   6.747 -16.043  1.00 10.00      B   
ATOM   3614  CD  GLU B  22      35.699   6.668 -15.419  1.00 10.00      B   
ATOM   3615  OE1 GLU B  22      36.552   5.921 -15.943  1.00 10.00      B   
ATOM   3616  OE2 GLU B  22      35.940   7.360 -14.407  1.00 10.00      B   
ATOM   3617  C   GLU B  22      31.549   4.107 -16.699  1.00 10.00      B   
ATOM   3618  O   GLU B  22      30.567   3.689 -16.076  1.00 10.00      B   
ATOM   3619  N   GLY B  23      32.157   3.403 -17.648  1.00 10.00      B   
ATOM   3620  HN  GLY B  23      32.945   3.778 -18.095  1.00 10.00      B   
ATOM   3621  CA  GLY B  23      31.684   2.081 -18.011  1.00 10.00      B   
ATOM   3622  C   GLY B  23      32.040   1.054 -16.964  1.00 10.00      B   
ATOM   3623  O   GLY B  23      31.178   0.315 -16.491  1.00 10.00      B   
ATOM   3624  N   THR B  24      33.313   1.014 -16.600  1.00 10.00      B   
ATOM   3625  HN  THR B  24      33.949   1.630 -17.020  1.00 10.00      B   
ATOM   3626  CA  THR B  24      33.793   0.083 -15.596  1.00 10.00      B   
ATOM   3627  CB  THR B  24      35.324   0.158 -15.448  1.00 10.00      B   
ATOM   3628  OG1 THR B  24      35.933   0.049 -16.742  1.00 10.00      B   
ATOM   3629  HG1 THR B  24      36.375   0.881 -16.963  1.00 10.00      B   
ATOM   3630  CG2 THR B  24      35.824  -0.970 -14.559  1.00 10.00      B   
ATOM   3631  C   THR B  24      33.134   0.360 -14.246  1.00 10.00      B   
ATOM   3632  O   THR B  24      33.192   1.478 -13.729  1.00 10.00      B   
ATOM   3633  N   ARG B  25      32.494  -0.654 -13.691  1.00 10.00      B   
ATOM   3634  HN  ARG B  25      32.472  -1.520 -14.162  1.00 10.00      B   
ATOM   3635  CA  ARG B  25      31.820  -0.524 -12.413  1.00 10.00      B   
ATOM   3636  CB  ARG B  25      30.393  -1.063 -12.521  1.00 10.00      B   
ATOM   3637  CG  ARG B  25      29.344  -0.194 -11.853  1.00 10.00      B   
ATOM   3638  CD  ARG B  25      28.179   0.083 -12.792  1.00 10.00      B   
ATOM   3639  NE  ARG B  25      28.529   1.033 -13.852  1.00 10.00      B   
ATOM   3640  HE  ARG B  25      29.447   1.001 -14.203  1.00 10.00      B   
ATOM   3641  CZ  ARG B  25      27.672   1.915 -14.374  1.00 10.00      B   
ATOM   3642  NH1 ARG B  25      26.421   1.959 -13.937  1.00 10.00      B   
ATOM   3643 HH11 ARG B  25      26.103   1.305 -13.190  1.00 10.00      B   
ATOM   3644 HH12 ARG B  25      25.748   2.647 -14.337  1.00 10.00      B   
ATOM   3645  NH2 ARG B  25      28.072   2.767 -15.313  1.00 10.00      B   
ATOM   3646 HH21 ARG B  25      27.400   3.456 -15.719  1.00 10.00      B   
ATOM   3647 HH22 ARG B  25      29.064   2.759 -15.651  1.00 10.00      B   
ATOM   3648  C   ARG B  25      32.589  -1.263 -11.322  1.00 10.00      B   
ATOM   3649  O   ARG B  25      32.520  -2.493 -11.227  1.00 10.00      B   
ATOM   3650  N   PRO B  26      33.349  -0.522 -10.499  1.00 10.00      B   
ATOM   3651  CA  PRO B  26      34.136  -1.103  -9.406  1.00 10.00      B   
ATOM   3652  CB  PRO B  26      35.071   0.038  -9.003  1.00 10.00      B   
ATOM   3653  CG  PRO B  26      34.312   1.275  -9.343  1.00 10.00      B   
ATOM   3654  CD  PRO B  26      33.502   0.946 -10.567  1.00 10.00      B   
ATOM   3655  C   PRO B  26      33.249  -1.498  -8.229  1.00 10.00      B   
ATOM   3656  O   PRO B  26      32.276  -0.810  -7.914  1.00 10.00      B   
ATOM   3657  N   THR B  27      33.590  -2.601  -7.585  1.00 10.00      B   
ATOM   3658  HN  THR B  27      34.385  -3.098  -7.873  1.00 10.00      B   
ATOM   3659  CA  THR B  27      32.820  -3.088  -6.453  1.00 10.00      B   
ATOM   3660  CB  THR B  27      32.488  -4.598  -6.589  1.00 10.00      B   
ATOM   3661  OG1 THR B  27      31.647  -5.021  -5.506  1.00 10.00      B   
ATOM   3662  HG1 THR B  27      32.163  -5.044  -4.687  1.00 10.00      B   
ATOM   3663  CG2 THR B  27      33.751  -5.447  -6.602  1.00 10.00      B   
ATOM   3664  C   THR B  27      33.548  -2.830  -5.137  1.00 10.00      B   
ATOM   3665  O   THR B  27      34.781  -2.858  -5.076  1.00 10.00      B   
ATOM   3666  N   GLY B  28      32.777  -2.547  -4.096  1.00 10.00      B   
ATOM   3667  HN  GLY B  28      31.801  -2.496  -4.218  1.00 10.00      B   
ATOM   3668  CA  GLY B  28      33.348  -2.308  -2.789  1.00 10.00      B   
ATOM   3669  C   GLY B  28      33.598  -3.612  -2.062  1.00 10.00      B   
ATOM   3670  O   GLY B  28      33.216  -4.676  -2.548  1.00 10.00      B   
ATOM   3671  N   ARG B  29      34.225  -3.541  -0.896  1.00 10.00      B   
ATOM   3672  HN  ARG B  29      34.499  -2.664  -0.550  1.00 10.00      B   
ATOM   3673  CA  ARG B  29      34.521  -4.743  -0.123  1.00 10.00      B   
ATOM   3674  CB  ARG B  29      35.809  -4.577   0.682  1.00 10.00      B   
ATOM   3675  CG  ARG B  29      37.071  -4.618  -0.162  1.00 10.00      B   
ATOM   3676  CD  ARG B  29      38.312  -4.732   0.708  1.00 10.00      B   
ATOM   3677  NE  ARG B  29      38.433  -3.613   1.644  1.00 10.00      B   
ATOM   3678  HE  ARG B  29      38.221  -2.712   1.302  1.00 10.00      B   
ATOM   3679  CZ  ARG B  29      38.815  -3.741   2.916  1.00 10.00      B   
ATOM   3680  NH1 ARG B  29      39.124  -4.932   3.410  1.00 10.00      B   
ATOM   3681 HH11 ARG B  29      39.073  -5.784   2.810  1.00 10.00      B   
ATOM   3682 HH12 ARG B  29      39.418  -5.024   4.407  1.00 10.00      B   
ATOM   3683  NH2 ARG B  29      38.885  -2.673   3.696  1.00 10.00      B   
ATOM   3684 HH21 ARG B  29      38.634  -1.734   3.321  1.00 10.00      B   
ATOM   3685 HH22 ARG B  29      39.192  -2.764   4.690  1.00 10.00      B   
ATOM   3686  C   ARG B  29      33.370  -5.135   0.794  1.00 10.00      B   
ATOM   3687  O   ARG B  29      33.466  -6.116   1.532  1.00 10.00      B   
ATOM   3688  N   PHE B  30      32.291  -4.369   0.749  1.00 10.00      B   
ATOM   3689  HN  PHE B  30      32.275  -3.603   0.138  1.00 10.00      B   
ATOM   3690  CA  PHE B  30      31.122  -4.640   1.573  1.00 10.00      B   
ATOM   3691  CB  PHE B  30      31.329  -4.168   3.023  1.00 10.00      B   
ATOM   3692  CG  PHE B  30      31.487  -2.681   3.200  1.00 10.00      B   
ATOM   3693  CD1 PHE B  30      30.422  -1.906   3.627  1.00 10.00      B   
ATOM   3694  CD2 PHE B  30      32.701  -2.064   2.952  1.00 10.00      B   
ATOM   3695  CE1 PHE B  30      30.564  -0.543   3.804  1.00 10.00      B   
ATOM   3696  CE2 PHE B  30      32.851  -0.700   3.126  1.00 10.00      B   
ATOM   3697  CZ  PHE B  30      31.780   0.063   3.553  1.00 10.00      B   
ATOM   3698  C   PHE B  30      29.877  -4.009   0.959  1.00 10.00      B   
ATOM   3699  O   PHE B  30      29.971  -2.987   0.275  1.00 10.00      B   
ATOM   3700  N   PRO B  31      28.703  -4.630   1.178  1.00 10.00      B   
ATOM   3701  CA  PRO B  31      27.420  -4.139   0.654  1.00 10.00      B   
ATOM   3702  CB  PRO B  31      26.390  -5.070   1.300  1.00 10.00      B   
ATOM   3703  CG  PRO B  31      27.146  -6.316   1.602  1.00 10.00      B   
ATOM   3704  CD  PRO B  31      28.539  -5.877   1.943  1.00 10.00      B   
ATOM   3705  C   PRO B  31      27.138  -2.695   1.059  1.00 10.00      B   
ATOM   3706  O   PRO B  31      27.299  -2.322   2.220  1.00 10.00      B   
ATOM   3707  N   THR B  32      26.702  -1.900   0.097  1.00 10.00      B   
ATOM   3708  HN  THR B  32      26.572  -2.266  -0.801  1.00 10.00      B   
ATOM   3709  CA  THR B  32      26.403  -0.500   0.335  1.00 10.00      B   
ATOM   3710  CB  THR B  32      26.643   0.318  -0.952  1.00 10.00      B   
ATOM   3711  OG1 THR B  32      25.768  -0.148  -1.993  1.00 10.00      B   
ATOM   3712  HG1 THR B  32      25.371   0.616  -2.440  1.00 10.00      B   
ATOM   3713  CG2 THR B  32      28.085   0.178  -1.418  1.00 10.00      B   
ATOM   3714  C   THR B  32      24.948  -0.325   0.763  1.00 10.00      B   
ATOM   3715  O   THR B  32      24.121  -1.220   0.561  1.00 10.00      B   
ATOM   3716  N   ARG B  33      24.638   0.834   1.340  1.00 10.00      B   
ATOM   3717  HN  ARG B  33      25.351   1.511   1.471  1.00 10.00      B   
ATOM   3718  CA  ARG B  33      23.282   1.149   1.779  1.00 10.00      B   
ATOM   3719  CB  ARG B  33      23.243   2.549   2.415  1.00 10.00      B   
ATOM   3720  CG  ARG B  33      21.936   3.305   2.228  1.00 10.00      B   
ATOM   3721  CD  ARG B  33      21.232   3.546   3.551  1.00 10.00      B   
ATOM   3722  NE  ARG B  33      21.399   4.921   4.025  1.00 10.00      B   
ATOM   3723  HE  ARG B  33      21.212   5.653   3.382  1.00 10.00      B   
ATOM   3724  CZ  ARG B  33      21.778   5.236   5.260  1.00 10.00      B   
ATOM   3725  NH1 ARG B  33      22.031   4.278   6.135  1.00 10.00      B   
ATOM   3726 HH11 ARG B  33      22.329   4.515   7.112  1.00 10.00      B   
ATOM   3727 HH12 ARG B  33      21.933   3.279   5.858  1.00 10.00      B   
ATOM   3728  NH2 ARG B  33      21.904   6.504   5.618  1.00 10.00      B   
ATOM   3729 HH21 ARG B  33      21.702   7.270   4.923  1.00 10.00      B   
ATOM   3730 HH22 ARG B  33      22.199   6.752   6.589  1.00 10.00      B   
ATOM   3731  C   ARG B  33      22.331   1.077   0.589  1.00 10.00      B   
ATOM   3732  O   ARG B  33      21.175   0.679   0.721  1.00 10.00      B   
ATOM   3733  N   SER B  34      22.848   1.448  -0.575  1.00 10.00      B   
ATOM   3734  HN  SER B  34      23.783   1.741  -0.605  1.00 10.00      B   
ATOM   3735  CA  SER B  34      22.080   1.429  -1.808  1.00 10.00      B   
ATOM   3736  CB  SER B  34      22.945   1.973  -2.942  1.00 10.00      B   
ATOM   3737  OG  SER B  34      24.255   2.251  -2.470  1.00 10.00      B   
ATOM   3738  HG  SER B  34      24.244   3.084  -1.972  1.00 10.00      B   
ATOM   3739  C   SER B  34      21.634   0.010  -2.131  1.00 10.00      B   
ATOM   3740  O   SER B  34      20.461  -0.235  -2.416  1.00 10.00      B   
ATOM   3741  N   GLY B  35      22.577  -0.923  -2.059  1.00 10.00      B   
ATOM   3742  HN  GLY B  35      23.490  -0.662  -1.809  1.00 10.00      B   
ATOM   3743  CA  GLY B  35      22.275  -2.311  -2.339  1.00 10.00      B   
ATOM   3744  C   GLY B  35      21.399  -2.924  -1.270  1.00 10.00      B   
ATOM   3745  O   GLY B  35      20.488  -3.693  -1.570  1.00 10.00      B   
ATOM   3746  N   LEU B  36      21.670  -2.570  -0.018  1.00 10.00      B   
ATOM   3747  HN  LEU B  36      22.417  -1.953   0.152  1.00 10.00      B   
ATOM   3748  CA  LEU B  36      20.900  -3.080   1.109  1.00 10.00      B   
ATOM   3749  CB  LEU B  36      21.516  -2.619   2.429  1.00 10.00      B   
ATOM   3750  CG  LEU B  36      22.919  -3.152   2.729  1.00 10.00      B   
ATOM   3751  CD1 LEU B  36      23.549  -2.383   3.878  1.00 10.00      B   
ATOM   3752  CD2 LEU B  36      22.877  -4.641   3.033  1.00 10.00      B   
ATOM   3753  C   LEU B  36      19.439  -2.651   1.013  1.00 10.00      B   
ATOM   3754  O   LEU B  36      18.531  -3.467   1.189  1.00 10.00      B   
ATOM   3755  N   LEU B  37      19.216  -1.373   0.721  1.00 10.00      B   
ATOM   3756  HN  LEU B  37      19.981  -0.767   0.599  1.00 10.00      B   
ATOM   3757  CA  LEU B  37      17.863  -0.849   0.583  1.00 10.00      B   
ATOM   3758  CB  LEU B  37      17.866   0.681   0.508  1.00 10.00      B   
ATOM   3759  CG  LEU B  37      18.154   1.435   1.809  1.00 10.00      B   
ATOM   3760  CD1 LEU B  37      18.166   2.936   1.557  1.00 10.00      B   
ATOM   3761  CD2 LEU B  37      17.132   1.081   2.878  1.00 10.00      B   
ATOM   3762  C   LEU B  37      17.198  -1.432  -0.656  1.00 10.00      B   
ATOM   3763  O   LEU B  37      16.019  -1.789  -0.632  1.00 10.00      B   
ATOM   3764  N   GLY B  38      17.970  -1.530  -1.737  1.00 10.00      B   
ATOM   3765  HN  GLY B  38      18.897  -1.213  -1.695  1.00 10.00      B   
ATOM   3766  CA  GLY B  38      17.459  -2.082  -2.975  1.00 10.00      B   
ATOM   3767  C   GLY B  38      17.017  -3.520  -2.807  1.00 10.00      B   
ATOM   3768  O   GLY B  38      15.986  -3.926  -3.342  1.00 10.00      B   
ATOM   3769  N   LEU B  39      17.799  -4.288  -2.053  1.00 10.00      B   
ATOM   3770  HN  LEU B  39      18.620  -3.903  -1.669  1.00 10.00      B   
ATOM   3771  CA  LEU B  39      17.484  -5.686  -1.793  1.00 10.00      B   
ATOM   3772  CB  LEU B  39      18.594  -6.338  -0.966  1.00 10.00      B   
ATOM   3773  CG  LEU B  39      18.421  -7.826  -0.648  1.00 10.00      B   
ATOM   3774  CD1 LEU B  39      18.678  -8.677  -1.882  1.00 10.00      B   
ATOM   3775  CD2 LEU B  39      19.334  -8.238   0.498  1.00 10.00      B   
ATOM   3776  C   LEU B  39      16.156  -5.794  -1.057  1.00 10.00      B   
ATOM   3777  O   LEU B  39      15.315  -6.633  -1.388  1.00 10.00      B   
ATOM   3778  N   LEU B  40      15.963  -4.926  -0.070  1.00 10.00      B   
ATOM   3779  HN  LEU B  40      16.668  -4.275   0.140  1.00 10.00      B   
ATOM   3780  CA  LEU B  40      14.728  -4.916   0.703  1.00 10.00      B   
ATOM   3781  CB  LEU B  40      14.824  -3.953   1.886  1.00 10.00      B   
ATOM   3782  CG  LEU B  40      15.875  -4.273   2.948  1.00 10.00      B   
ATOM   3783  CD1 LEU B  40      15.651  -3.416   4.181  1.00 10.00      B   
ATOM   3784  CD2 LEU B  40      15.854  -5.750   3.310  1.00 10.00      B   
ATOM   3785  C   LEU B  40      13.559  -4.522  -0.184  1.00 10.00      B   
ATOM   3786  O   LEU B  40      12.477  -5.104  -0.100  1.00 10.00      B   
ATOM   3787  N   GLY B  41      13.797  -3.535  -1.045  1.00 10.00      B   
ATOM   3788  HN  GLY B  41      14.685  -3.111  -1.053  1.00 10.00      B   
ATOM   3789  CA  GLY B  41      12.771  -3.072  -1.958  1.00 10.00      B   
ATOM   3790  C   GLY B  41      12.318  -4.168  -2.896  1.00 10.00      B   
ATOM   3791  O   GLY B  41      11.136  -4.265  -3.227  1.00 10.00      B   
ATOM   3792  N   ALA B  42      13.260  -4.999  -3.317  1.00 10.00      B   
ATOM   3793  HN  ALA B  42      14.189  -4.852  -3.029  1.00 10.00      B   
ATOM   3794  CA  ALA B  42      12.962  -6.114  -4.205  1.00 10.00      B   
ATOM   3795  CB  ALA B  42      14.251  -6.744  -4.711  1.00 10.00      B   
ATOM   3796  C   ALA B  42      12.107  -7.156  -3.486  1.00 10.00      B   
ATOM   3797  O   ALA B  42      11.203  -7.751  -4.072  1.00 10.00      B   
ATOM   3798  N   CYS B  43      12.399  -7.365  -2.212  1.00 10.00      B   
ATOM   3799  HN  CYS B  43      13.135  -6.860  -1.803  1.00 10.00      B   
ATOM   3800  CA  CYS B  43      11.661  -8.326  -1.405  1.00 10.00      B   
ATOM   3801  CB  CYS B  43      12.412  -8.608  -0.102  1.00 10.00      B   
ATOM   3802  SG  CYS B  43      14.125  -9.143  -0.326  1.00 10.00      B   
ATOM   3803  HG  CYS B  43      14.818  -8.110  -0.792  1.00 10.00      B   
ATOM   3804  C   CYS B  43      10.252  -7.816  -1.103  1.00 10.00      B   
ATOM   3805  O   CYS B  43       9.261  -8.498  -1.368  1.00 10.00      B   
ATOM   3806  N   LEU B  44      10.175  -6.599  -0.575  1.00 10.00      B   
ATOM   3807  HN  LEU B  44      11.006  -6.097  -0.414  1.00 10.00      B   
ATOM   3808  CA  LEU B  44       8.900  -5.983  -0.226  1.00 10.00      B   
ATOM   3809  CB  LEU B  44       9.136  -4.645   0.482  1.00 10.00      B   
ATOM   3810  CG  LEU B  44       9.727  -4.716   1.890  1.00 10.00      B   
ATOM   3811  CD1 LEU B  44      10.401  -3.401   2.254  1.00 10.00      B   
ATOM   3812  CD2 LEU B  44       8.647  -5.058   2.904  1.00 10.00      B   
ATOM   3813  C   LEU B  44       8.034  -5.760  -1.460  1.00 10.00      B   
ATOM   3814  O   LEU B  44       6.809  -5.822  -1.392  1.00 10.00      B   
ATOM   3815  N   GLY B  45       8.677  -5.499  -2.587  1.00 10.00      B   
ATOM   3816  HN  GLY B  45       9.657  -5.462  -2.587  1.00 10.00      B   
ATOM   3817  CA  GLY B  45       7.944  -5.263  -3.811  1.00 10.00      B   
ATOM   3818  C   GLY B  45       7.660  -3.791  -4.009  1.00 10.00      B   
ATOM   3819  O   GLY B  45       6.541  -3.400  -4.336  1.00 10.00      B   
ATOM   3820  N   ILE B  46       8.684  -2.976  -3.803  1.00 10.00      B   
ATOM   3821  HN  ILE B  46       9.553  -3.357  -3.554  1.00 10.00      B   
ATOM   3822  CA  ILE B  46       8.560  -1.538  -3.951  1.00 10.00      B   
ATOM   3823  CB  ILE B  46       9.536  -0.790  -3.019  1.00 10.00      B   
ATOM   3824  CG1 ILE B  46       9.290  -1.197  -1.563  1.00 10.00      B   
ATOM   3825  CG2 ILE B  46       9.396   0.718  -3.191  1.00 10.00      B   
ATOM   3826  CD1 ILE B  46      10.280  -0.617  -0.578  1.00 10.00      B   
ATOM   3827  C   ILE B  46       8.818  -1.123  -5.393  1.00 10.00      B   
ATOM   3828  O   ILE B  46       9.881  -1.399  -5.949  1.00 10.00      B   
ATOM   3829  N   GLN B  47       7.833  -0.468  -5.992  1.00 10.00      B   
ATOM   3830  HN  GLN B  47       7.009  -0.288  -5.494  1.00 10.00      B   
ATOM   3831  CA  GLN B  47       7.943  -0.005  -7.366  1.00 10.00      B   
ATOM   3832  CB  GLN B  47       6.583   0.482  -7.863  1.00 10.00      B   
ATOM   3833  CG  GLN B  47       5.574  -0.633  -8.080  1.00 10.00      B   
ATOM   3834  CD  GLN B  47       4.186  -0.112  -8.390  1.00 10.00      B   
ATOM   3835  OE1 GLN B  47       3.798   0.966  -7.935  1.00 10.00      B   
ATOM   3836  NE2 GLN B  47       3.429  -0.872  -9.168  1.00 10.00      B   
ATOM   3837 HE21 GLN B  47       3.806  -1.719  -9.498  1.00 10.00      B   
ATOM   3838 HE22 GLN B  47       2.521  -0.565  -9.376  1.00 10.00      B   
ATOM   3839  C   GLN B  47       8.970   1.115  -7.472  1.00 10.00      B   
ATOM   3840  O   GLN B  47       9.294   1.766  -6.478  1.00 10.00      B   
ATOM   3841  N   ARG B  48       9.493   1.330  -8.673  1.00 10.00      B   
ATOM   3842  HN  ARG B  48       9.212   0.768  -9.427  1.00 10.00      B   
ATOM   3843  CA  ARG B  48      10.482   2.380  -8.894  1.00 10.00      B   
ATOM   3844  CB  ARG B  48      11.166   2.216 -10.254  1.00 10.00      B   
ATOM   3845  CG  ARG B  48      12.055   0.986 -10.363  1.00 10.00      B   
ATOM   3846  CD  ARG B  48      13.203   1.206 -11.339  1.00 10.00      B   
ATOM   3847  NE  ARG B  48      12.752   1.780 -12.607  1.00 10.00      B   
ATOM   3848  HE  ARG B  48      11.923   1.419 -12.997  1.00 10.00      B   
ATOM   3849  CZ  ARG B  48      13.404   2.745 -13.259  1.00 10.00      B   
ATOM   3850  NH1 ARG B  48      14.539   3.238 -12.770  1.00 10.00      B   
ATOM   3851 HH11 ARG B  48      14.931   2.873 -11.876  1.00 10.00      B   
ATOM   3852 HH12 ARG B  48      15.046   3.995 -13.282  1.00 10.00      B   
ATOM   3853  NH2 ARG B  48      12.919   3.219 -14.400  1.00 10.00      B   
ATOM   3854 HH21 ARG B  48      13.429   3.975 -14.912  1.00 10.00      B   
ATOM   3855 HH22 ARG B  48      12.029   2.842 -14.789  1.00 10.00      B   
ATOM   3856  C   ARG B  48       9.830   3.752  -8.808  1.00 10.00      B   
ATOM   3857  O   ARG B  48      10.438   4.722  -8.356  1.00 10.00      B   
ATOM   3858  N   ASP B  49       8.580   3.818  -9.234  1.00 10.00      B   
ATOM   3859  HN  ASP B  49       8.150   3.007  -9.571  1.00 10.00      B   
ATOM   3860  CA  ASP B  49       7.830   5.064  -9.223  1.00 10.00      B   
ATOM   3861  CB  ASP B  49       6.697   5.016 -10.255  1.00 10.00      B   
ATOM   3862  CG  ASP B  49       7.189   4.821 -11.679  1.00 10.00      B   
ATOM   3863  OD1 ASP B  49       7.426   5.827 -12.375  1.00 10.00      B   
ATOM   3864  OD2 ASP B  49       7.327   3.654 -12.109  1.00 10.00      B   
ATOM   3865  C   ASP B  49       7.262   5.350  -7.837  1.00 10.00      B   
ATOM   3866  O   ASP B  49       6.770   6.447  -7.571  1.00 10.00      B   
ATOM   3867  N   ASP B  50       7.337   4.361  -6.953  1.00 10.00      B   
ATOM   3868  HN  ASP B  50       7.757   3.518  -7.217  1.00 10.00      B   
ATOM   3869  CA  ASP B  50       6.830   4.508  -5.594  1.00 10.00      B   
ATOM   3870  CB  ASP B  50       6.533   3.140  -4.974  1.00 10.00      B   
ATOM   3871  CG  ASP B  50       5.669   3.223  -3.729  1.00 10.00      B   
ATOM   3872  OD1 ASP B  50       5.766   4.225  -2.986  1.00 10.00      B   
ATOM   3873  OD2 ASP B  50       4.895   2.276  -3.481  1.00 10.00      B   
ATOM   3874  C   ASP B  50       7.833   5.272  -4.738  1.00 10.00      B   
ATOM   3875  O   ASP B  50       8.708   4.685  -4.103  1.00 10.00      B   
ATOM   3876  N   THR B  51       7.700   6.586  -4.740  1.00 10.00      B   
ATOM   3877  HN  THR B  51       6.972   6.990  -5.263  1.00 10.00      B   
ATOM   3878  CA  THR B  51       8.590   7.451  -3.984  1.00 10.00      B   
ATOM   3879  CB  THR B  51       8.496   8.901  -4.504  1.00 10.00      B   
ATOM   3880  OG1 THR B  51       8.576   8.890  -5.939  1.00 10.00      B   
ATOM   3881  HG1 THR B  51       8.163   8.087  -6.275  1.00 10.00      B   
ATOM   3882  CG2 THR B  51       9.625   9.755  -3.948  1.00 10.00      B   
ATOM   3883  C   THR B  51       8.273   7.400  -2.487  1.00 10.00      B   
ATOM   3884  O   THR B  51       9.156   7.583  -1.649  1.00 10.00      B   
ATOM   3885  N   SER B  52       7.018   7.114  -2.157  1.00 10.00      B   
ATOM   3886  HN  SER B  52       6.365   6.936  -2.866  1.00 10.00      B   
ATOM   3887  CA  SER B  52       6.589   7.047  -0.765  1.00 10.00      B   
ATOM   3888  CB  SER B  52       5.064   6.976  -0.674  1.00 10.00      B   
ATOM   3889  OG  SER B  52       4.466   8.075  -1.340  1.00 10.00      B   
ATOM   3890  HG  SER B  52       4.141   7.789  -2.200  1.00 10.00      B   
ATOM   3891  C   SER B  52       7.225   5.867  -0.028  1.00 10.00      B   
ATOM   3892  O   SER B  52       7.818   6.042   1.040  1.00 10.00      B   
ATOM   3893  N   SER B  53       7.115   4.675  -0.603  1.00 10.00      B   
ATOM   3894  HN  SER B  53       6.639   4.594  -1.467  1.00 10.00      B   
ATOM   3895  CA  SER B  53       7.676   3.481   0.016  1.00 10.00      B   
ATOM   3896  CB  SER B  53       7.216   2.222  -0.719  1.00 10.00      B   
ATOM   3897  OG  SER B  53       5.800   2.150  -0.767  1.00 10.00      B   
ATOM   3898  HG  SER B  53       5.487   2.535  -1.599  1.00 10.00      B   
ATOM   3899  C   SER B  53       9.202   3.547   0.073  1.00 10.00      B   
ATOM   3900  O   SER B  53       9.811   3.129   1.059  1.00 10.00      B   
ATOM   3901  N   LEU B  54       9.812   4.085  -0.978  1.00 10.00      B   
ATOM   3902  HN  LEU B  54       9.273   4.402  -1.737  1.00 10.00      B   
ATOM   3903  CA  LEU B  54      11.265   4.214  -1.030  1.00 10.00      B   
ATOM   3904  CB  LEU B  54      11.718   4.722  -2.402  1.00 10.00      B   
ATOM   3905  CG  LEU B  54      11.736   3.690  -3.530  1.00 10.00      B   
ATOM   3906  CD1 LEU B  54      12.016   4.364  -4.864  1.00 10.00      B   
ATOM   3907  CD2 LEU B  54      12.768   2.610  -3.246  1.00 10.00      B   
ATOM   3908  C   LEU B  54      11.763   5.150   0.066  1.00 10.00      B   
ATOM   3909  O   LEU B  54      12.778   4.883   0.717  1.00 10.00      B   
ATOM   3910  N   GLN B  55      11.038   6.244   0.272  1.00 10.00      B   
ATOM   3911  HN  GLN B  55      10.238   6.400  -0.280  1.00 10.00      B   
ATOM   3912  CA  GLN B  55      11.396   7.222   1.291  1.00 10.00      B   
ATOM   3913  CB  GLN B  55      10.520   8.468   1.155  1.00 10.00      B   
ATOM   3914  CG  GLN B  55      10.782   9.533   2.207  1.00 10.00      B   
ATOM   3915  CD  GLN B  55      12.091  10.260   1.987  1.00 10.00      B   
ATOM   3916  OE1 GLN B  55      12.547  10.418   0.855  1.00 10.00      B   
ATOM   3917  NE2 GLN B  55      12.708  10.705   3.067  1.00 10.00      B   
ATOM   3918 HE21 GLN B  55      12.293  10.536   3.948  1.00 10.00      B   
ATOM   3919 HE22 GLN B  55      13.552  11.197   2.948  1.00 10.00      B   
ATOM   3920  C   GLN B  55      11.231   6.631   2.688  1.00 10.00      B   
ATOM   3921  O   GLN B  55      12.130   6.728   3.528  1.00 10.00      B   
ATOM   3922  N   ALA B  56      10.081   6.009   2.918  1.00 10.00      B   
ATOM   3923  HN  ALA B  56       9.418   5.957   2.195  1.00 10.00      B   
ATOM   3924  CA  ALA B  56       9.770   5.401   4.204  1.00 10.00      B   
ATOM   3925  CB  ALA B  56       8.385   4.774   4.175  1.00 10.00      B   
ATOM   3926  C   ALA B  56      10.815   4.370   4.604  1.00 10.00      B   
ATOM   3927  O   ALA B  56      11.305   4.381   5.731  1.00 10.00      B   
ATOM   3928  N   LEU B  57      11.165   3.496   3.668  1.00 10.00      B   
ATOM   3929  HN  LEU B  57      10.743   3.555   2.780  1.00 10.00      B   
ATOM   3930  CA  LEU B  57      12.152   2.445   3.915  1.00 10.00      B   
ATOM   3931  CB  LEU B  57      12.288   1.556   2.676  1.00 10.00      B   
ATOM   3932  CG  LEU B  57      13.352   0.456   2.732  1.00 10.00      B   
ATOM   3933  CD1 LEU B  57      12.960  -0.626   3.727  1.00 10.00      B   
ATOM   3934  CD2 LEU B  57      13.573  -0.139   1.351  1.00 10.00      B   
ATOM   3935  C   LEU B  57      13.515   3.028   4.294  1.00 10.00      B   
ATOM   3936  O   LEU B  57      14.206   2.508   5.171  1.00 10.00      B   
ATOM   3937  N   SER B  58      13.881   4.124   3.649  1.00 10.00      B   
ATOM   3938  HN  SER B  58      13.273   4.513   2.987  1.00 10.00      B   
ATOM   3939  CA  SER B  58      15.165   4.768   3.898  1.00 10.00      B   
ATOM   3940  CB  SER B  58      15.465   5.786   2.796  1.00 10.00      B   
ATOM   3941  OG  SER B  58      15.367   5.188   1.511  1.00 10.00      B   
ATOM   3942  HG  SER B  58      14.437   5.119   1.255  1.00 10.00      B   
ATOM   3943  C   SER B  58      15.238   5.434   5.277  1.00 10.00      B   
ATOM   3944  O   SER B  58      16.329   5.702   5.783  1.00 10.00      B   
ATOM   3945  N   GLU B  59      14.090   5.688   5.895  1.00 10.00      B   
ATOM   3946  HN  GLU B  59      13.242   5.443   5.463  1.00 10.00      B   
ATOM   3947  CA  GLU B  59      14.069   6.337   7.201  1.00 10.00      B   
ATOM   3948  CB  GLU B  59      13.270   7.642   7.141  1.00 10.00      B   
ATOM   3949  CG  GLU B  59      13.788   8.658   6.136  1.00 10.00      B   
ATOM   3950  CD  GLU B  59      13.074   9.991   6.240  1.00 10.00      B   
ATOM   3951  OE1 GLU B  59      11.899  10.078   5.823  1.00 10.00      B   
ATOM   3952  OE2 GLU B  59      13.687  10.963   6.737  1.00 10.00      B   
ATOM   3953  C   GLU B  59      13.505   5.441   8.303  1.00 10.00      B   
ATOM   3954  O   GLU B  59      13.224   5.915   9.405  1.00 10.00      B   
ATOM   3955  N   SER B  60      13.352   4.150   8.029  1.00 10.00      B   
ATOM   3956  HN  SER B  60      13.602   3.808   7.146  1.00 10.00      B   
ATOM   3957  CA  SER B  60      12.800   3.241   9.030  1.00 10.00      B   
ATOM   3958  CB  SER B  60      11.500   2.598   8.539  1.00 10.00      B   
ATOM   3959  OG  SER B  60      11.605   2.208   7.182  1.00 10.00      B   
ATOM   3960  HG  SER B  60      11.397   2.966   6.617  1.00 10.00      B   
ATOM   3961  C   SER B  60      13.783   2.172   9.507  1.00 10.00      B   
ATOM   3962  O   SER B  60      13.659   1.673  10.629  1.00 10.00      B   
ATOM   3963  N   VAL B  61      14.765   1.827   8.681  1.00 10.00      B   
ATOM   3964  HN  VAL B  61      14.853   2.274   7.816  1.00 10.00      B   
ATOM   3965  CA  VAL B  61      15.715   0.790   9.058  1.00 10.00      B   
ATOM   3966  CB  VAL B  61      15.464  -0.527   8.285  1.00 10.00      B   
ATOM   3967  CG1 VAL B  61      14.118  -1.126   8.665  1.00 10.00      B   
ATOM   3968  CG2 VAL B  61      15.545  -0.305   6.780  1.00 10.00      B   
ATOM   3969  C   VAL B  61      17.173   1.203   8.884  1.00 10.00      B   
ATOM   3970  O   VAL B  61      17.512   2.016   8.023  1.00 10.00      B   
ATOM   3971  N   GLN B  62      18.024   0.637   9.730  1.00 10.00      B   
ATOM   3972  HN  GLN B  62      17.669   0.024  10.415  1.00 10.00      B   
ATOM   3973  CA  GLN B  62      19.458   0.874   9.685  1.00 10.00      B   
ATOM   3974  CB  GLN B  62      19.955   1.531  10.973  1.00 10.00      B   
ATOM   3975  CG  GLN B  62      19.486   2.962  11.181  1.00 10.00      B   
ATOM   3976  CD  GLN B  62      20.338   3.706  12.192  1.00 10.00      B   
ATOM   3977  OE1 GLN B  62      20.072   3.675  13.398  1.00 10.00      B   
ATOM   3978  NE2 GLN B  62      21.375   4.374  11.710  1.00 10.00      B   
ATOM   3979 HE21 GLN B  62      21.536   4.349  10.739  1.00 10.00      B   
ATOM   3980 HE22 GLN B  62      21.938   4.872  12.339  1.00 10.00      B   
ATOM   3981  C   GLN B  62      20.144  -0.475   9.486  1.00 10.00      B   
ATOM   3982  O   GLN B  62      19.527  -1.518   9.720  1.00 10.00      B   
ATOM   3983  N   PHE B  63      21.403  -0.472   9.067  1.00 10.00      B   
ATOM   3984  HN  PHE B  63      21.867   0.384   8.923  1.00 10.00      B   
ATOM   3985  CA  PHE B  63      22.105  -1.725   8.819  1.00 10.00      B   
ATOM   3986  CB  PHE B  63      22.306  -1.931   7.315  1.00 10.00      B   
ATOM   3987  CG  PHE B  63      21.036  -1.999   6.517  1.00 10.00      B   
ATOM   3988  CD1 PHE B  63      20.485  -0.855   5.964  1.00 10.00      B   
ATOM   3989  CD2 PHE B  63      20.398  -3.209   6.316  1.00 10.00      B   
ATOM   3990  CE1 PHE B  63      19.323  -0.915   5.227  1.00 10.00      B   
ATOM   3991  CE2 PHE B  63      19.234  -3.277   5.577  1.00 10.00      B   
ATOM   3992  CZ  PHE B  63      18.695  -2.128   5.034  1.00 10.00      B   
ATOM   3993  C   PHE B  63      23.461  -1.814   9.513  1.00 10.00      B   
ATOM   3994  O   PHE B  63      24.009  -0.820   9.989  1.00 10.00      B   
ATOM   3995  N   ALA B  64      23.978  -3.038   9.558  1.00 10.00      B   
ATOM   3996  HN  ALA B  64      23.450  -3.778   9.190  1.00 10.00      B   
ATOM   3997  CA  ALA B  64      25.278  -3.346  10.139  1.00 10.00      B   
ATOM   3998  CB  ALA B  64      25.145  -3.679  11.619  1.00 10.00      B   
ATOM   3999  C   ALA B  64      25.851  -4.535   9.380  1.00 10.00      B   
ATOM   4000  O   ALA B  64      25.382  -5.659   9.536  1.00 10.00      B   
ATOM   4001  N   VAL B  65      26.841  -4.280   8.542  1.00 10.00      B   
ATOM   4002  HN  VAL B  65      27.193  -3.362   8.483  1.00 10.00      B   
ATOM   4003  CA  VAL B  65      27.441  -5.328   7.724  1.00 10.00      B   
ATOM   4004  CB  VAL B  65      27.844  -4.791   6.335  1.00 10.00      B   
ATOM   4005  CG1 VAL B  65      28.383  -5.914   5.459  1.00 10.00      B   
ATOM   4006  CG2 VAL B  65      26.662  -4.102   5.664  1.00 10.00      B   
ATOM   4007  C   VAL B  65      28.660  -5.953   8.393  1.00 10.00      B   
ATOM   4008  O   VAL B  65      29.567  -5.253   8.830  1.00 10.00      B   
ATOM   4009  N   ARG B  66      28.668  -7.273   8.472  1.00 10.00      B   
ATOM   4010  HN  ARG B  66      27.897  -7.778   8.128  1.00 10.00      B   
ATOM   4011  CA  ARG B  66      29.778  -8.002   9.065  1.00 10.00      B   
ATOM   4012  CB  ARG B  66      29.325  -8.724  10.336  1.00 10.00      B   
ATOM   4013  CG  ARG B  66      30.312  -9.757  10.856  1.00 10.00      B   
ATOM   4014  CD  ARG B  66      29.737 -11.161  10.767  1.00 10.00      B   
ATOM   4015  NE  ARG B  66      29.293 -11.651  12.068  1.00 10.00      B   
ATOM   4016  HE  ARG B  66      29.056 -10.984  12.743  1.00 10.00      B   
ATOM   4017  CZ  ARG B  66      29.211 -12.943  12.384  1.00 10.00      B   
ATOM   4018  NH1 ARG B  66      29.519 -13.873  11.491  1.00 10.00      B   
ATOM   4019 HH11 ARG B  66      29.830 -13.598  10.521  1.00 10.00      B   
ATOM   4020 HH12 ARG B  66      29.460 -14.880  11.744  1.00 10.00      B   
ATOM   4021  NH2 ARG B  66      28.798 -13.307  13.585  1.00 10.00      B   
ATOM   4022 HH21 ARG B  66      28.535 -12.589  14.298  1.00 10.00      B   
ATOM   4023 HH22 ARG B  66      28.740 -14.322  13.838  1.00 10.00      B   
ATOM   4024  C   ARG B  66      30.353  -8.995   8.061  1.00 10.00      B   
ATOM   4025  O   ARG B  66      29.629  -9.833   7.525  1.00 10.00      B   
ATOM   4026  N   CYS B  67      31.648  -8.888   7.803  1.00 10.00      B   
ATOM   4027  HN  CYS B  67      32.171  -8.189   8.261  1.00 10.00      B   
ATOM   4028  CA  CYS B  67      32.320  -9.776   6.864  1.00 10.00      B   
ATOM   4029  CB  CYS B  67      33.672  -9.184   6.451  1.00 10.00      B   
ATOM   4030  SG  CYS B  67      34.621 -10.194   5.285  1.00 10.00      B   
ATOM   4031  HG  CYS B  67      35.446 -10.966   5.991  1.00 10.00      B   
ATOM   4032  C   CYS B  67      32.518 -11.156   7.477  1.00 10.00      B   
ATOM   4033  O   CYS B  67      33.085 -11.284   8.564  1.00 10.00      B   
ATOM   4034  N   ASP B  68      32.040 -12.179   6.785  1.00 10.00      B   
ATOM   4035  HN  ASP B  68      31.589 -12.012   5.924  1.00 10.00      B   
ATOM   4036  CA  ASP B  68      32.170 -13.549   7.257  1.00 10.00      B   
ATOM   4037  CB  ASP B  68      30.915 -14.363   6.939  1.00 10.00      B   
ATOM   4038  CG  ASP B  68      29.682 -13.877   7.662  1.00 10.00      B   
ATOM   4039  OD1 ASP B  68      29.742 -13.702   8.896  1.00 10.00      B   
ATOM   4040  OD2 ASP B  68      28.635 -13.684   6.999  1.00 10.00      B   
ATOM   4041  C   ASP B  68      33.364 -14.214   6.601  1.00 10.00      B   
ATOM   4042  O   ASP B  68      33.432 -14.317   5.375  1.00 10.00      B   
ATOM   4043  N   GLU B  69      34.312 -14.644   7.410  1.00 10.00      B   
ATOM   4044  HN  GLU B  69      34.218 -14.509   8.376  1.00 10.00      B   
ATOM   4045  CA  GLU B  69      35.493 -15.308   6.894  1.00 10.00      B   
ATOM   4046  CB  GLU B  69      36.639 -15.217   7.899  1.00 10.00      B   
ATOM   4047  CG  GLU B  69      37.047 -13.790   8.231  1.00 10.00      B   
ATOM   4048  CD  GLU B  69      37.342 -12.965   6.995  1.00 10.00      B   
ATOM   4049  OE1 GLU B  69      38.166 -13.406   6.167  1.00 10.00      B   
ATOM   4050  OE2 GLU B  69      36.766 -11.863   6.853  1.00 10.00      B   
ATOM   4051  C   GLU B  69      35.173 -16.760   6.564  1.00 10.00      B   
ATOM   4052  O   GLU B  69      34.790 -17.537   7.441  1.00 10.00      B   
ATOM   4053  N   LEU B  70      35.307 -17.112   5.296  1.00 10.00      B   
ATOM   4054  HN  LEU B  70      35.609 -16.446   4.645  1.00 10.00      B   
ATOM   4055  CA  LEU B  70      35.019 -18.463   4.842  1.00 10.00      B   
ATOM   4056  CB  LEU B  70      34.810 -18.480   3.324  1.00 10.00      B   
ATOM   4057  CG  LEU B  70      33.734 -17.537   2.775  1.00 10.00      B   
ATOM   4058  CD1 LEU B  70      33.739 -17.551   1.257  1.00 10.00      B   
ATOM   4059  CD2 LEU B  70      32.362 -17.919   3.309  1.00 10.00      B   
ATOM   4060  C   LEU B  70      36.140 -19.417   5.220  1.00 10.00      B   
ATOM   4061  O   LEU B  70      37.291 -19.212   4.849  1.00 10.00      B   
ATOM   4062  N   ILE B  71      35.802 -20.454   5.967  1.00 10.00      B   
ATOM   4063  HN  ILE B  71      34.867 -20.566   6.240  1.00 10.00      B   
ATOM   4064  CA  ILE B  71      36.783 -21.441   6.379  1.00 10.00      B   
ATOM   4065  CB  ILE B  71      36.660 -21.784   7.878  1.00 10.00      B   
ATOM   4066  CG1 ILE B  71      36.503 -20.503   8.706  1.00 10.00      B   
ATOM   4067  CG2 ILE B  71      37.880 -22.570   8.341  1.00 10.00      B   
ATOM   4068  CD1 ILE B  71      36.165 -20.748  10.162  1.00 10.00      B   
ATOM   4069  C   ILE B  71      36.607 -22.707   5.555  1.00 10.00      B   
ATOM   4070  O   ILE B  71      35.641 -23.449   5.736  1.00 10.00      B   
ATOM   4071  N   LEU B  72      37.531 -22.933   4.637  1.00 10.00      B   
ATOM   4072  HN  LEU B  72      38.278 -22.301   4.548  1.00 10.00      B   
ATOM   4073  CA  LEU B  72      37.490 -24.101   3.773  1.00 10.00      B   
ATOM   4074  CB  LEU B  72      37.405 -23.675   2.301  1.00 10.00      B   
ATOM   4075  CG  LEU B  72      37.360 -24.803   1.261  1.00 10.00      B   
ATOM   4076  CD1 LEU B  72      36.016 -25.514   1.290  1.00 10.00      B   
ATOM   4077  CD2 LEU B  72      37.653 -24.261  -0.129  1.00 10.00      B   
ATOM   4078  C   LEU B  72      38.724 -24.958   3.999  1.00 10.00      B   
ATOM   4079  O   LEU B  72      39.850 -24.464   3.923  1.00 10.00      B   
ATOM   4080  N   ASP B  73      38.504 -26.231   4.302  1.00 10.00      B   
ATOM   4081  HN  ASP B  73      37.577 -26.543   4.385  1.00 10.00      B   
ATOM   4082  CA  ASP B  73      39.591 -27.183   4.537  1.00 10.00      B   
ATOM   4083  CB  ASP B  73      40.459 -27.364   3.285  1.00 10.00      B   
ATOM   4084  CG  ASP B  73      40.531 -28.807   2.828  1.00 10.00      B   
ATOM   4085  OD1 ASP B  73      39.629 -29.248   2.081  1.00 10.00      B   
ATOM   4086  OD2 ASP B  73      41.492 -29.507   3.209  1.00 10.00      B   
ATOM   4087  C   ASP B  73      40.437 -26.769   5.738  1.00 10.00      B   
ATOM   4088  O   ASP B  73      41.660 -26.928   5.739  1.00 10.00      B   
ATOM   4089  N   ASP B  74      39.758 -26.221   6.749  1.00 10.00      B   
ATOM   4090  HN  ASP B  74      38.786 -26.111   6.656  1.00 10.00      B   
ATOM   4091  CA  ASP B  74      40.395 -25.774   7.994  1.00 10.00      B   
ATOM   4092  CB  ASP B  74      41.224 -26.886   8.652  1.00 10.00      B   
ATOM   4093  CG  ASP B  74      40.406 -27.775   9.565  1.00 10.00      B   
ATOM   4094  OD1 ASP B  74      39.821 -28.765   9.072  1.00 10.00      B   
ATOM   4095  OD2 ASP B  74      40.346 -27.497  10.782  1.00 10.00      B   
ATOM   4096  C   ASP B  74      41.236 -24.516   7.808  1.00 10.00      B   
ATOM   4097  O   ASP B  74      42.022 -24.155   8.684  1.00 10.00      B   
ATOM   4098  N   ARG B  75      41.067 -23.841   6.676  1.00 10.00      B   
ATOM   4099  HN  ARG B  75      40.424 -24.169   6.012  1.00 10.00      B   
ATOM   4100  CA  ARG B  75      41.821 -22.625   6.395  1.00 10.00      B   
ATOM   4101  CB  ARG B  75      42.882 -22.884   5.326  1.00 10.00      B   
ATOM   4102  CG  ARG B  75      43.973 -23.846   5.764  1.00 10.00      B   
ATOM   4103  CD  ARG B  75      44.866 -24.239   4.604  1.00 10.00      B   
ATOM   4104  NE  ARG B  75      44.113 -24.859   3.516  1.00 10.00      B   
ATOM   4105  HE  ARG B  75      43.410 -24.316   3.093  1.00 10.00      B   
ATOM   4106  CZ  ARG B  75      44.320 -26.097   3.076  1.00 10.00      B   
ATOM   4107  NH1 ARG B  75      45.265 -26.853   3.628  1.00 10.00      B   
ATOM   4108 HH11 ARG B  75      45.846 -26.477   4.406  1.00 10.00      B   
ATOM   4109 HH12 ARG B  75      45.429 -27.829   3.287  1.00 10.00      B   
ATOM   4110  NH2 ARG B  75      43.586 -26.575   2.080  1.00 10.00      B   
ATOM   4111 HH21 ARG B  75      43.744 -27.544   1.726  1.00 10.00      B   
ATOM   4112 HH22 ARG B  75      42.843 -25.981   1.644  1.00 10.00      B   
ATOM   4113  C   ARG B  75      40.899 -21.496   5.954  1.00 10.00      B   
ATOM   4114  O   ARG B  75      39.905 -21.728   5.267  1.00 10.00      B   
ATOM   4115  N   ARG B  76      41.234 -20.274   6.352  1.00 10.00      B   
ATOM   4116  HN  ARG B  76      42.045 -20.149   6.889  1.00 10.00      B   
ATOM   4117  CA  ARG B  76      40.432 -19.108   6.006  1.00 10.00      B   
ATOM   4118  CB  ARG B  76      40.694 -17.973   7.003  1.00 10.00      B   
ATOM   4119  CG  ARG B  76      39.739 -16.792   6.897  1.00 10.00      B   
ATOM   4120  CD  ARG B  76      40.309 -15.681   6.026  1.00 10.00      B   
ATOM   4121  NE  ARG B  76      41.555 -15.139   6.566  1.00 10.00      B   
ATOM   4122  HE  ARG B  76      42.321 -15.756   6.638  1.00 10.00      B   
ATOM   4123  CZ  ARG B  76      41.713 -13.876   6.956  1.00 10.00      B   
ATOM   4124  NH1 ARG B  76      40.708 -13.013   6.871  1.00 10.00      B   
ATOM   4125 HH11 ARG B  76      39.771 -13.319   6.496  1.00 10.00      B   
ATOM   4126 HH12 ARG B  76      40.842 -12.025   7.173  1.00 10.00      B   
ATOM   4127  NH2 ARG B  76      42.879 -13.478   7.440  1.00 10.00      B   
ATOM   4128 HH21 ARG B  76      43.009 -12.489   7.748  1.00 10.00      B   
ATOM   4129 HH22 ARG B  76      43.671 -14.155   7.517  1.00 10.00      B   
ATOM   4130  C   ARG B  76      40.723 -18.650   4.579  1.00 10.00      B   
ATOM   4131  O   ARG B  76      41.869 -18.385   4.224  1.00 10.00      B   
ATOM   4132  N   VAL B  77      39.675 -18.565   3.772  1.00 10.00      B   
ATOM   4133  HN  VAL B  77      38.784 -18.796   4.123  1.00 10.00      B   
ATOM   4134  CA  VAL B  77      39.793 -18.138   2.387  1.00 10.00      B   
ATOM   4135  CB  VAL B  77      38.739 -18.838   1.500  1.00 10.00      B   
ATOM   4136  CG1 VAL B  77      38.937 -18.484   0.033  1.00 10.00      B   
ATOM   4137  CG2 VAL B  77      38.798 -20.345   1.694  1.00 10.00      B   
ATOM   4138  C   VAL B  77      39.607 -16.625   2.297  1.00 10.00      B   
ATOM   4139  O   VAL B  77      38.713 -16.061   2.932  1.00 10.00      B   
ATOM   4140  N   SER B  78      40.466 -15.972   1.525  1.00 10.00      B   
ATOM   4141  HN  SER B  78      41.165 -16.474   1.054  1.00 10.00      B   
ATOM   4142  CA  SER B  78      40.397 -14.530   1.357  1.00 10.00      B   
ATOM   4143  CB  SER B  78      41.805 -13.948   1.224  1.00 10.00      B   
ATOM   4144  OG  SER B  78      42.647 -14.415   2.265  1.00 10.00      B   
ATOM   4145  HG  SER B  78      42.545 -15.371   2.355  1.00 10.00      B   
ATOM   4146  C   SER B  78      39.558 -14.157   0.139  1.00 10.00      B   
ATOM   4147  O   SER B  78      39.674 -14.779  -0.919  1.00 10.00      B   
ATOM   4148  N   VAL B  79      38.708 -13.149   0.301  1.00 10.00      B   
ATOM   4149  HN  VAL B  79      38.644 -12.716   1.178  1.00 10.00      B   
ATOM   4150  CA  VAL B  79      37.860 -12.674  -0.787  1.00 10.00      B   
ATOM   4151  CB  VAL B  79      36.917 -11.545  -0.318  1.00 10.00      B   
ATOM   4152  CG1 VAL B  79      35.944 -11.161  -1.422  1.00 10.00      B   
ATOM   4153  CG2 VAL B  79      36.164 -11.960   0.938  1.00 10.00      B   
ATOM   4154  C   VAL B  79      38.729 -12.162  -1.933  1.00 10.00      B   
ATOM   4155  O   VAL B  79      39.627 -11.342  -1.727  1.00 10.00      B   
ATOM   4156  N   THR B  80      38.478 -12.664  -3.132  1.00 10.00      B   
ATOM   4157  HN  THR B  80      37.747 -13.315  -3.240  1.00 10.00      B   
ATOM   4158  CA  THR B  80      39.250 -12.261  -4.296  1.00 10.00      B   
ATOM   4159  CB  THR B  80      39.854 -13.490  -4.992  1.00 10.00      B   
ATOM   4160  OG1 THR B  80      40.220 -14.458  -3.993  1.00 10.00      B   
ATOM   4161  HG1 THR B  80      39.950 -14.135  -3.124  1.00 10.00      B   
ATOM   4162  CG2 THR B  80      41.089 -13.098  -5.788  1.00 10.00      B   
ATOM   4163  C   THR B  80      38.386 -11.484  -5.283  1.00 10.00      B   
ATOM   4164  O   THR B  80      37.199 -11.768  -5.443  1.00 10.00      B   
ATOM   4165  N   GLY B  81      38.984 -10.489  -5.928  1.00 10.00      B   
ATOM   4166  HN  GLY B  81      39.932 -10.298  -5.748  1.00 10.00      B   
ATOM   4167  CA  GLY B  81      38.259  -9.687  -6.890  1.00 10.00      B   
ATOM   4168  C   GLY B  81      38.461 -10.176  -8.310  1.00 10.00      B   
ATOM   4169  O   GLY B  81      39.515 -10.727  -8.642  1.00 10.00      B   
ATOM   4170  N   LEU B  82      37.451  -9.991  -9.143  1.00 10.00      B   
ATOM   4171  HN  LEU B  82      36.630  -9.566  -8.811  1.00 10.00      B   
ATOM   4172  CA  LEU B  82      37.517 -10.410 -10.534  1.00 10.00      B   
ATOM   4173  CB  LEU B  82      36.949 -11.822 -10.693  1.00 10.00      B   
ATOM   4174  CG  LEU B  82      36.833 -12.353 -12.126  1.00 10.00      B   
ATOM   4175  CD1 LEU B  82      38.198 -12.723 -12.679  1.00 10.00      B   
ATOM   4176  CD2 LEU B  82      35.881 -13.536 -12.186  1.00 10.00      B   
ATOM   4177  C   LEU B  82      36.744  -9.443 -11.419  1.00 10.00      B   
ATOM   4178  O   LEU B  82      35.532  -9.299 -11.280  1.00 10.00      B   
ATOM   4179  N   ARG B  83      37.446  -8.769 -12.314  1.00 10.00      B   
ATOM   4180  HN  ARG B  83      38.417  -8.912 -12.372  1.00 10.00      B   
ATOM   4181  CA  ARG B  83      36.809  -7.826 -13.218  1.00 10.00      B   
ATOM   4182  CB  ARG B  83      37.726  -6.629 -13.466  1.00 10.00      B   
ATOM   4183  CG  ARG B  83      37.072  -5.482 -14.214  1.00 10.00      B   
ATOM   4184  CD  ARG B  83      37.850  -4.190 -14.025  1.00 10.00      B   
ATOM   4185  NE  ARG B  83      39.223  -4.296 -14.512  1.00 10.00      B   
ATOM   4186  HE  ARG B  83      39.347  -4.567 -15.451  1.00 10.00      B   
ATOM   4187  CZ  ARG B  83      40.301  -4.052 -13.768  1.00 10.00      B   
ATOM   4188  NH1 ARG B  83      40.172  -3.678 -12.497  1.00 10.00      B   
ATOM   4189 HH11 ARG B  83      39.221  -3.581 -12.060  1.00 10.00      B   
ATOM   4190 HH12 ARG B  83      41.021  -3.486 -11.923  1.00 10.00      B   
ATOM   4191  NH2 ARG B  83      41.514  -4.190 -14.294  1.00 10.00      B   
ATOM   4192 HH21 ARG B  83      41.625  -4.497 -15.286  1.00 10.00      B   
ATOM   4193 HH22 ARG B  83      42.362  -3.994 -13.717  1.00 10.00      B   
ATOM   4194  C   ARG B  83      36.454  -8.523 -14.527  1.00 10.00      B   
ATOM   4195  O   ARG B  83      37.336  -8.925 -15.286  1.00 10.00      B   
ATOM   4196  N   ASP B  84      35.162  -8.672 -14.787  1.00 10.00      B   
ATOM   4197  HN  ASP B  84      34.497  -8.304 -14.159  1.00 10.00      B   
ATOM   4198  CA  ASP B  84      34.701  -9.343 -15.993  1.00 10.00      B   
ATOM   4199  CB  ASP B  84      33.490 -10.226 -15.680  1.00 10.00      B   
ATOM   4200  CG  ASP B  84      33.055 -11.085 -16.851  1.00 10.00      B   
ATOM   4201  OD1 ASP B  84      33.920 -11.757 -17.460  1.00 10.00      B   
ATOM   4202  OD2 ASP B  84      31.844 -11.109 -17.159  1.00 10.00      B   
ATOM   4203  C   ASP B  84      34.370  -8.344 -17.094  1.00 10.00      B   
ATOM   4204  O   ASP B  84      33.948  -7.216 -16.822  1.00 10.00      B   
ATOM   4205  N   TYR B  85      34.574  -8.767 -18.332  1.00 10.00      B   
ATOM   4206  HN  TYR B  85      34.909  -9.678 -18.472  1.00 10.00      B   
ATOM   4207  CA  TYR B  85      34.308  -7.936 -19.495  1.00 10.00      B   
ATOM   4208  CB  TYR B  85      35.470  -8.070 -20.483  1.00 10.00      B   
ATOM   4209  CG  TYR B  85      35.294  -7.358 -21.808  1.00 10.00      B   
ATOM   4210  CD1 TYR B  85      34.949  -6.013 -21.872  1.00 10.00      B   
ATOM   4211  CD2 TYR B  85      35.502  -8.036 -23.002  1.00 10.00      B   
ATOM   4212  CE1 TYR B  85      34.815  -5.370 -23.087  1.00 10.00      B   
ATOM   4213  CE2 TYR B  85      35.367  -7.402 -24.220  1.00 10.00      B   
ATOM   4214  CZ  TYR B  85      35.027  -6.070 -24.258  1.00 10.00      B   
ATOM   4215  OH  TYR B  85      34.904  -5.432 -25.470  1.00 10.00      B   
ATOM   4216  HH  TYR B  85      34.457  -6.019 -26.095  1.00 10.00      B   
ATOM   4217  C   TYR B  85      32.995  -8.351 -20.153  1.00 10.00      B   
ATOM   4218  O   TYR B  85      32.884  -9.440 -20.721  1.00 10.00      B   
ATOM   4219  N   HIS B  86      31.999  -7.487 -20.070  1.00 10.00      B   
ATOM   4220  HN  HIS B  86      32.143  -6.627 -19.613  1.00 10.00      B   
ATOM   4221  CA  HIS B  86      30.698  -7.772 -20.655  1.00 10.00      B   
ATOM   4222  CB  HIS B  86      29.591  -7.697 -19.598  1.00 10.00      B   
ATOM   4223  CG  HIS B  86      28.247  -8.155 -20.086  1.00 10.00      B   
ATOM   4224  ND1 HIS B  86      27.864  -9.479 -20.105  1.00 10.00      B   
ATOM   4225  HD1 HIS B  86      28.417 -10.243 -19.819  1.00 10.00      B   
ATOM   4226  CD2 HIS B  86      27.186  -7.454 -20.564  1.00 10.00      B   
ATOM   4227  CE1 HIS B  86      26.633  -9.574 -20.574  1.00 10.00      B   
ATOM   4228  NE2 HIS B  86      26.200  -8.362 -20.859  1.00 10.00      B   
ATOM   4229  HE2 HIS B  86      25.310  -8.146 -21.223  1.00 10.00      B   
ATOM   4230  C   HIS B  86      30.400  -6.820 -21.806  1.00 10.00      B   
ATOM   4231  O   HIS B  86      29.984  -5.683 -21.593  1.00 10.00      B   
ATOM   4232  N   THR B  87      30.633  -7.283 -23.020  1.00 10.00      B   
ATOM   4233  HN  THR B  87      30.995  -8.188 -23.127  1.00 10.00      B   
ATOM   4234  CA  THR B  87      30.376  -6.484 -24.205  1.00 10.00      B   
ATOM   4235  CB  THR B  87      31.122  -7.078 -25.412  1.00 10.00      B   
ATOM   4236  OG1 THR B  87      32.146  -7.967 -24.936  1.00 10.00      B   
ATOM   4237  HG1 THR B  87      32.098  -8.796 -25.422  1.00 10.00      B   
ATOM   4238  CG2 THR B  87      31.762  -5.975 -26.239  1.00 10.00      B   
ATOM   4239  C   THR B  87      28.876  -6.462 -24.497  1.00 10.00      B   
ATOM   4240  O   THR B  87      28.240  -7.516 -24.599  1.00 10.00      B   
ATOM   4241  N   VAL B  88      28.312  -5.270 -24.610  1.00 10.00      B   
ATOM   4242  HN  VAL B  88      28.868  -4.462 -24.513  1.00 10.00      B   
ATOM   4243  CA  VAL B  88      26.888  -5.130 -24.882  1.00 10.00      B   
ATOM   4244  CB  VAL B  88      26.228  -4.061 -23.984  1.00 10.00      B   
ATOM   4245  CG1 VAL B  88      24.718  -4.058 -24.172  1.00 10.00      B   
ATOM   4246  CG2 VAL B  88      26.583  -4.290 -22.522  1.00 10.00      B   
ATOM   4247  C   VAL B  88      26.643  -4.791 -26.349  1.00 10.00      B   
ATOM   4248  O   VAL B  88      26.892  -3.668 -26.787  1.00 10.00      B   
ATOM   4249  N   LEU B  89      26.182  -5.774 -27.108  1.00 10.00      B   
ATOM   4250  HN  LEU B  89      26.021  -6.656 -26.705  1.00 10.00      B   
ATOM   4251  CA  LEU B  89      25.892  -5.575 -28.519  1.00 10.00      B   
ATOM   4252  CB  LEU B  89      26.046  -6.884 -29.293  1.00 10.00      B   
ATOM   4253  CG  LEU B  89      27.482  -7.318 -29.598  1.00 10.00      B   
ATOM   4254  CD1 LEU B  89      27.768  -8.684 -28.997  1.00 10.00      B   
ATOM   4255  CD2 LEU B  89      27.731  -7.324 -31.099  1.00 10.00      B   
ATOM   4256  C   LEU B  89      24.488  -5.016 -28.693  1.00 10.00      B   
ATOM   4257  O   LEU B  89      23.585  -5.338 -27.919  1.00 10.00      B   
ATOM   4258  N   GLY B  90      24.316  -4.165 -29.694  1.00 10.00      B   
ATOM   4259  HN  GLY B  90      25.082  -3.945 -30.274  1.00 10.00      B   
ATOM   4260  CA  GLY B  90      23.018  -3.565 -29.949  1.00 10.00      B   
ATOM   4261  C   GLY B  90      22.606  -2.598 -28.853  1.00 10.00      B   
ATOM   4262  O   GLY B  90      21.416  -2.425 -28.580  1.00 10.00      B   
ATOM   4263  N   ALA B  91      23.595  -1.973 -28.220  1.00 10.00      B   
ATOM   4264  HN  ALA B  91      24.515  -2.163 -28.481  1.00 10.00      B   
ATOM   4265  CA  ALA B  91      23.343  -1.016 -27.148  1.00 10.00      B   
ATOM   4266  CB  ALA B  91      24.630  -0.705 -26.400  1.00 10.00      B   
ATOM   4267  C   ALA B  91      22.734   0.261 -27.708  1.00 10.00      B   
ATOM   4268  O   ALA B  91      23.226   0.805 -28.695  1.00 10.00      B   
ATOM   4269  N   ARG B  92      21.679   0.740 -27.066  1.00 10.00      B   
ATOM   4270  HN  ARG B  92      21.365   0.281 -26.258  1.00 10.00      B   
ATOM   4271  CA  ARG B  92      20.988   1.944 -27.512  1.00 10.00      B   
ATOM   4272  CB  ARG B  92      19.732   2.182 -26.675  1.00 10.00      B   
ATOM   4273  CG  ARG B  92      18.748   1.025 -26.702  1.00 10.00      B   
ATOM   4274  CD  ARG B  92      17.428   1.395 -26.041  1.00 10.00      B   
ATOM   4275  NE  ARG B  92      17.575   1.638 -24.606  1.00 10.00      B   
ATOM   4276  HE  ARG B  92      18.110   0.994 -24.094  1.00 10.00      B   
ATOM   4277  CZ  ARG B  92      17.009   2.664 -23.966  1.00 10.00      B   
ATOM   4278  NH1 ARG B  92      16.274   3.544 -24.635  1.00 10.00      B   
ATOM   4279 HH11 ARG B  92      16.129   3.433 -25.664  1.00 10.00      B   
ATOM   4280 HH12 ARG B  92      15.834   4.349 -24.138  1.00 10.00      B   
ATOM   4281  NH2 ARG B  92      17.195   2.821 -22.663  1.00 10.00      B   
ATOM   4282 HH21 ARG B  92      17.779   2.143 -22.128  1.00 10.00      B   
ATOM   4283 HH22 ARG B  92      16.752   3.624 -22.163  1.00 10.00      B   
ATOM   4284  C   ARG B  92      21.897   3.170 -27.464  1.00 10.00      B   
ATOM   4285  O   ARG B  92      22.676   3.344 -26.525  1.00 10.00      B   
ATOM   4286  N   GLU B  93      21.798   4.014 -28.485  1.00 10.00      B   
ATOM   4287  HN  GLU B  93      21.151   3.826 -29.204  1.00 10.00      B   
ATOM   4288  CA  GLU B  93      22.607   5.223 -28.557  1.00 10.00      B   
ATOM   4289  CB  GLU B  93      22.588   5.801 -29.976  1.00 10.00      B   
ATOM   4290  CG  GLU B  93      23.253   7.163 -30.101  1.00 10.00      B   
ATOM   4291  CD  GLU B  93      23.327   7.648 -31.530  1.00 10.00      B   
ATOM   4292  OE1 GLU B  93      24.279   7.264 -32.238  1.00 10.00      B   
ATOM   4293  OE2 GLU B  93      22.438   8.419 -31.953  1.00 10.00      B   
ATOM   4294  C   GLU B  93      22.095   6.258 -27.565  1.00 10.00      B   
ATOM   4295  O   GLU B  93      22.852   6.804 -26.759  1.00 10.00      B   
ATOM   4296  N   ASP B  94      20.804   6.521 -27.628  1.00 10.00      B   
ATOM   4297  HN  ASP B  94      20.248   6.057 -28.291  1.00 10.00      B   
ATOM   4298  CA  ASP B  94      20.186   7.481 -26.739  1.00 10.00      B   
ATOM   4299  CB  ASP B  94      19.744   8.720 -27.517  1.00 10.00      B   
ATOM   4300  CG  ASP B  94      19.348   9.880 -26.626  1.00 10.00      B   
ATOM   4301  OD1 ASP B  94      19.745   9.898 -25.438  1.00 10.00      B   
ATOM   4302  OD2 ASP B  94      18.631  10.781 -27.108  1.00 10.00      B   
ATOM   4303  C   ASP B  94      19.009   6.838 -26.027  1.00 10.00      B   
ATOM   4304  O   ASP B  94      18.482   5.822 -26.483  1.00 10.00      B   
ATOM   4305  N   TYR B  95      18.606   7.426 -24.908  1.00 10.00      B   
ATOM   4306  HN  TYR B  95      19.066   8.243 -24.607  1.00 10.00      B   
ATOM   4307  CA  TYR B  95      17.495   6.905 -24.125  1.00 10.00      B   
ATOM   4308  CB  TYR B  95      17.397   7.635 -22.784  1.00 10.00      B   
ATOM   4309  CG  TYR B  95      18.716   7.714 -22.044  1.00 10.00      B   
ATOM   4310  CD1 TYR B  95      19.360   8.931 -21.858  1.00 10.00      B   
ATOM   4311  CD2 TYR B  95      19.324   6.570 -21.546  1.00 10.00      B   
ATOM   4312  CE1 TYR B  95      20.572   9.008 -21.197  1.00 10.00      B   
ATOM   4313  CE2 TYR B  95      20.535   6.636 -20.880  1.00 10.00      B   
ATOM   4314  CZ  TYR B  95      21.156   7.857 -20.709  1.00 10.00      B   
ATOM   4315  OH  TYR B  95      22.367   7.926 -20.054  1.00 10.00      B   
ATOM   4316  HH  TYR B  95      22.908   7.170 -20.312  1.00 10.00      B   
ATOM   4317  C   TYR B  95      16.194   7.025 -24.906  1.00 10.00      B   
ATOM   4318  O   TYR B  95      15.242   6.281 -24.669  1.00 10.00      B   
ATOM   4319  N   ARG B  96      16.176   7.961 -25.846  1.00 10.00      B   
ATOM   4320  HN  ARG B  96      16.977   8.510 -25.984  1.00 10.00      B   
ATOM   4321  CA  ARG B  96      15.020   8.196 -26.689  1.00 10.00      B   
ATOM   4322  CB  ARG B  96      14.602   9.667 -26.598  1.00 10.00      B   
ATOM   4323  CG  ARG B  96      13.151   9.941 -26.973  1.00 10.00      B   
ATOM   4324  CD  ARG B  96      12.975  10.125 -28.474  1.00 10.00      B   
ATOM   4325  NE  ARG B  96      13.781  11.232 -28.993  1.00 10.00      B   
ATOM   4326  HE  ARG B  96      14.725  11.276 -28.711  1.00 10.00      B   
ATOM   4327  CZ  ARG B  96      13.316  12.171 -29.814  1.00 10.00      B   
ATOM   4328  NH1 ARG B  96      12.052  12.145 -30.216  1.00 10.00      B   
ATOM   4329 HH11 ARG B  96      11.696  12.883 -30.860  1.00 10.00      B   
ATOM   4330 HH12 ARG B  96      11.407  11.392 -29.890  1.00 10.00      B   
ATOM   4331  NH2 ARG B  96      14.116  13.141 -30.238  1.00 10.00      B   
ATOM   4332 HH21 ARG B  96      15.113  13.173 -29.930  1.00 10.00      B   
ATOM   4333 HH22 ARG B  96      13.751  13.877 -30.883  1.00 10.00      B   
ATOM   4334  C   ARG B  96      15.369   7.838 -28.129  1.00 10.00      B   
ATOM   4335  O   ARG B  96      16.447   8.186 -28.616  1.00 10.00      B   
ATOM   4336  N   GLY B  97      14.470   7.135 -28.798  1.00 10.00      B   
ATOM   4337  HN  GLY B  97      13.638   6.863 -28.349  1.00 10.00      B   
ATOM   4338  CA  GLY B  97      14.704   6.742 -30.173  1.00 10.00      B   
ATOM   4339  C   GLY B  97      14.860   5.243 -30.297  1.00 10.00      B   
ATOM   4340  O   GLY B  97      14.578   4.511 -29.347  1.00 10.00      B   
ATOM   4341  N   LEU B  98      15.311   4.782 -31.455  1.00 10.00      B   
ATOM   4342  HN  LEU B  98      15.518   5.418 -32.178  1.00 10.00      B   
ATOM   4343  CA  LEU B  98      15.498   3.355 -31.687  1.00 10.00      B   
ATOM   4344  CB  LEU B  98      14.460   2.840 -32.691  1.00 10.00      B   
ATOM   4345  CG  LEU B  98      13.001   2.846 -32.229  1.00 10.00      B   
ATOM   4346  CD1 LEU B  98      12.079   2.445 -33.368  1.00 10.00      B   
ATOM   4347  CD2 LEU B  98      12.802   1.930 -31.031  1.00 10.00      B   
ATOM   4348  C   LEU B  98      16.903   3.068 -32.204  1.00 10.00      B   
ATOM   4349  O   LEU B  98      17.234   1.927 -32.528  1.00 10.00      B   
ATOM   4350  N   LYS B  99      17.728   4.105 -32.265  1.00 10.00      B   
ATOM   4351  HN  LYS B  99      17.418   4.981 -31.955  1.00 10.00      B   
ATOM   4352  CA  LYS B  99      19.091   3.967 -32.753  1.00 10.00      B   
ATOM   4353  CB  LYS B  99      19.674   5.323 -33.143  1.00 10.00      B   
ATOM   4354  CG  LYS B  99      19.206   5.826 -34.495  1.00 10.00      B   
ATOM   4355  CD  LYS B  99      19.961   7.075 -34.904  1.00 10.00      B   
ATOM   4356  CE  LYS B  99      19.734   7.407 -36.368  1.00 10.00      B   
ATOM   4357  NZ  LYS B  99      20.685   8.442 -36.848  1.00 10.00      B   
ATOM   4358  HZ1 LYS B  99      21.662   8.166 -36.621  1.00 10.00      B   
ATOM   4359  HZ2 LYS B  99      20.482   9.353 -36.392  1.00 10.00      B   
ATOM   4360  HZ3 LYS B  99      20.600   8.557 -37.880  1.00 10.00      B   
ATOM   4361  C   LYS B  99      19.980   3.282 -31.727  1.00 10.00      B   
ATOM   4362  O   LYS B  99      19.924   3.584 -30.535  1.00 10.00      B   
ATOM   4363  N   SER B 100      20.783   2.343 -32.193  1.00 10.00      B   
ATOM   4364  HN  SER B 100      20.771   2.132 -33.152  1.00 10.00      B   
ATOM   4365  CA  SER B 100      21.681   1.608 -31.328  1.00 10.00      B   
ATOM   4366  CB  SER B 100      21.085   0.230 -31.026  1.00 10.00      B   
ATOM   4367  OG  SER B 100      19.720   0.344 -30.645  1.00 10.00      B   
ATOM   4368  HG  SER B 100      19.379   1.198 -30.935  1.00 10.00      B   
ATOM   4369  C   SER B 100      23.055   1.467 -31.983  1.00 10.00      B   
ATOM   4370  O   SER B 100      23.189   1.604 -33.198  1.00 10.00      B   
ATOM   4371  N   HIS B 101      24.066   1.199 -31.170  1.00 10.00      B   
ATOM   4372  HN  HIS B 101      23.885   1.093 -30.209  1.00 10.00      B   
ATOM   4373  CA  HIS B 101      25.430   1.032 -31.656  1.00 10.00      B   
ATOM   4374  CB  HIS B 101      26.436   1.605 -30.649  1.00 10.00      B   
ATOM   4375  CG  HIS B 101      26.396   3.096 -30.503  1.00 10.00      B   
ATOM   4376  ND1 HIS B 101      26.590   3.965 -31.556  1.00 10.00      B   
ATOM   4377  HD1 HIS B 101      26.765   3.708 -32.490  1.00 10.00      B   
ATOM   4378  CD2 HIS B 101      26.194   3.870 -29.411  1.00 10.00      B   
ATOM   4379  CE1 HIS B 101      26.509   5.208 -31.118  1.00 10.00      B   
ATOM   4380  NE2 HIS B 101      26.269   5.177 -29.819  1.00 10.00      B   
ATOM   4381  HE2 HIS B 101      26.170   5.963 -29.238  1.00 10.00      B   
ATOM   4382  C   HIS B 101      25.725  -0.443 -31.881  1.00 10.00      B   
ATOM   4383  O   HIS B 101      24.890  -1.302 -31.577  1.00 10.00      B   
ATOM   4384  N   GLU B 102      26.904  -0.735 -32.411  1.00 10.00      B   
ATOM   4385  HN  GLU B 102      27.521  -0.004 -32.638  1.00 10.00      B   
ATOM   4386  CA  GLU B 102      27.309  -2.112 -32.659  1.00 10.00      B   
ATOM   4387  CB  GLU B 102      28.614  -2.148 -33.459  1.00 10.00      B   
ATOM   4388  CG  GLU B 102      29.108  -3.545 -33.790  1.00 10.00      B   
ATOM   4389  CD  GLU B 102      30.455  -3.534 -34.479  1.00 10.00      B   
ATOM   4390  OE1 GLU B 102      30.502  -3.773 -35.704  1.00 10.00      B   
ATOM   4391  OE2 GLU B 102      31.476  -3.288 -33.801  1.00 10.00      B   
ATOM   4392  C   GLU B 102      27.481  -2.843 -31.331  1.00 10.00      B   
ATOM   4393  O   GLU B 102      26.760  -3.795 -31.032  1.00 10.00      B   
ATOM   4394  N   THR B 103      28.421  -2.372 -30.530  1.00 10.00      B   
ATOM   4395  HN  THR B 103      28.955  -1.602 -30.821  1.00 10.00      B   
ATOM   4396  CA  THR B 103      28.689  -2.963 -29.234  1.00 10.00      B   
ATOM   4397  CB  THR B 103      29.437  -4.316 -29.359  1.00 10.00      B   
ATOM   4398  OG1 THR B 103      29.354  -5.037 -28.124  1.00 10.00      B   
ATOM   4399  HG1 THR B 103      28.478  -5.422 -28.040  1.00 10.00      B   
ATOM   4400  CG2 THR B 103      30.899  -4.122 -29.743  1.00 10.00      B   
ATOM   4401  C   THR B 103      29.476  -1.991 -28.360  1.00 10.00      B   
ATOM   4402  O   THR B 103      30.293  -1.211 -28.861  1.00 10.00      B   
ATOM   4403  N   ILE B 104      29.198  -2.010 -27.066  1.00 10.00      B   
ATOM   4404  HN  ILE B 104      28.517  -2.636 -26.732  1.00 10.00      B   
ATOM   4405  CA  ILE B 104      29.887  -1.140 -26.126  1.00 10.00      B   
ATOM   4406  CB  ILE B 104      28.928  -0.188 -25.379  1.00 10.00      B   
ATOM   4407  CG1 ILE B 104      27.894  -0.975 -24.568  1.00 10.00      B   
ATOM   4408  CG2 ILE B 104      28.249   0.766 -26.352  1.00 10.00      B   
ATOM   4409  CD1 ILE B 104      27.128  -0.137 -23.565  1.00 10.00      B   
ATOM   4410  C   ILE B 104      30.677  -1.964 -25.118  1.00 10.00      B   
ATOM   4411  O   ILE B 104      30.298  -3.091 -24.782  1.00 10.00      B   
ATOM   4412  N   GLN B 105      31.771  -1.397 -24.642  1.00 10.00      B   
ATOM   4413  HN  GLN B 105      32.012  -0.496 -24.946  1.00 10.00      B   
ATOM   4414  CA  GLN B 105      32.625  -2.069 -23.679  1.00 10.00      B   
ATOM   4415  CB  GLN B 105      34.088  -1.667 -23.889  1.00 10.00      B   
ATOM   4416  CG  GLN B 105      34.708  -2.201 -25.174  1.00 10.00      B   
ATOM   4417  CD  GLN B 105      34.269  -1.442 -26.410  1.00 10.00      B   
ATOM   4418  OE1 GLN B 105      33.991  -0.240 -26.350  1.00 10.00      B   
ATOM   4419  NE2 GLN B 105      34.200  -2.136 -27.538  1.00 10.00      B   
ATOM   4420 HE21 GLN B 105      34.432  -3.091 -27.513  1.00 10.00      B   
ATOM   4421 HE22 GLN B 105      33.923  -1.669 -28.357  1.00 10.00      B   
ATOM   4422  C   GLN B 105      32.194  -1.746 -22.254  1.00 10.00      B   
ATOM   4423  O   GLN B 105      32.117  -0.578 -21.871  1.00 10.00      B   
ATOM   4424  N   THR B 106      31.900  -2.778 -21.477  1.00 10.00      B   
ATOM   4425  HN  THR B 106      31.966  -3.686 -21.838  1.00 10.00      B   
ATOM   4426  CA  THR B 106      31.478  -2.600 -20.095  1.00 10.00      B   
ATOM   4427  CB  THR B 106      29.953  -2.788 -19.951  1.00 10.00      B   
ATOM   4428  OG1 THR B 106      29.287  -2.142 -21.047  1.00 10.00      B   
ATOM   4429  HG1 THR B 106      29.935  -1.677 -21.581  1.00 10.00      B   
ATOM   4430  CG2 THR B 106      29.459  -2.187 -18.643  1.00 10.00      B   
ATOM   4431  C   THR B 106      32.203  -3.584 -19.177  1.00 10.00      B   
ATOM   4432  O   THR B 106      32.029  -4.800 -19.289  1.00 10.00      B   
ATOM   4433  N   TRP B 107      33.035  -3.056 -18.291  1.00 10.00      B   
ATOM   4434  HN  TRP B 107      33.146  -2.082 -18.260  1.00 10.00      B   
ATOM   4435  CA  TRP B 107      33.775  -3.882 -17.351  1.00 10.00      B   
ATOM   4436  CB  TRP B 107      35.228  -3.411 -17.240  1.00 10.00      B   
ATOM   4437  CG  TRP B 107      36.063  -3.697 -18.454  1.00 10.00      B   
ATOM   4438  CD1 TRP B 107      36.717  -4.860 -18.742  1.00 10.00      B   
ATOM   4439  CD2 TRP B 107      36.344  -2.803 -19.538  1.00 10.00      B   
ATOM   4440  NE1 TRP B 107      37.384  -4.747 -19.940  1.00 10.00      B   
ATOM   4441  HE1 TRP B 107      37.926  -5.451 -20.363  1.00 10.00      B   
ATOM   4442  CE2 TRP B 107      37.171  -3.494 -20.448  1.00 10.00      B   
ATOM   4443  CE3 TRP B 107      35.977  -1.485 -19.830  1.00 10.00      B   
ATOM   4444  CZ2 TRP B 107      37.634  -2.915 -21.626  1.00 10.00      B   
ATOM   4445  CZ3 TRP B 107      36.438  -0.911 -21.000  1.00 10.00      B   
ATOM   4446  CH2 TRP B 107      37.257  -1.625 -21.884  1.00 10.00      B   
ATOM   4447  C   TRP B 107      33.109  -3.817 -15.986  1.00 10.00      B   
ATOM   4448  O   TRP B 107      32.716  -2.744 -15.534  1.00 10.00      B   
ATOM   4449  N   ARG B 108      32.972  -4.955 -15.334  1.00 10.00      B   
ATOM   4450  HN  ARG B 108      33.297  -5.792 -15.742  1.00 10.00      B   
ATOM   4451  CA  ARG B 108      32.345  -4.996 -14.027  1.00 10.00      B   
ATOM   4452  CB  ARG B 108      30.905  -5.484 -14.145  1.00 10.00      B   
ATOM   4453  CG  ARG B 108      29.890  -4.554 -13.505  1.00 10.00      B   
ATOM   4454  CD  ARG B 108      28.575  -4.568 -14.261  1.00 10.00      B   
ATOM   4455  NE  ARG B 108      27.962  -5.896 -14.272  1.00 10.00      B   
ATOM   4456  HE  ARG B 108      28.543  -6.665 -14.039  1.00 10.00      B   
ATOM   4457  CZ  ARG B 108      26.698  -6.130 -14.616  1.00 10.00      B   
ATOM   4458  NH1 ARG B 108      25.900  -5.126 -14.957  1.00 10.00      B   
ATOM   4459 HH11 ARG B 108      24.909  -5.311 -15.227  1.00 10.00      B   
ATOM   4460 HH12 ARG B 108      26.262  -4.146 -14.972  1.00 10.00      B   
ATOM   4461  NH2 ARG B 108      26.217  -7.369 -14.581  1.00 10.00      B   
ATOM   4462 HH21 ARG B 108      25.225  -7.552 -14.846  1.00 10.00      B   
ATOM   4463 HH22 ARG B 108      26.833  -8.166 -14.299  1.00 10.00      B   
ATOM   4464  C   ARG B 108      33.135  -5.883 -13.079  1.00 10.00      B   
ATOM   4465  O   ARG B 108      33.464  -7.020 -13.408  1.00 10.00      B   
ATOM   4466  N   GLU B 109      33.447  -5.353 -11.910  1.00 10.00      B   
ATOM   4467  HN  GLU B 109      33.148  -4.441 -11.701  1.00 10.00      B   
ATOM   4468  CA  GLU B 109      34.207  -6.095 -10.921  1.00 10.00      B   
ATOM   4469  CB  GLU B 109      35.093  -5.155 -10.111  1.00 10.00      B   
ATOM   4470  CG  GLU B 109      35.907  -4.190 -10.953  1.00 10.00      B   
ATOM   4471  CD  GLU B 109      37.003  -3.523 -10.158  1.00 10.00      B   
ATOM   4472  OE1 GLU B 109      36.728  -3.082  -9.022  1.00 10.00      B   
ATOM   4473  OE2 GLU B 109      38.146  -3.445 -10.663  1.00 10.00      B   
ATOM   4474  C   GLU B 109      33.280  -6.860  -9.990  1.00 10.00      B   
ATOM   4475  O   GLU B 109      32.281  -6.318  -9.510  1.00 10.00      B   
ATOM   4476  N   TYR B 110      33.606  -8.117  -9.748  1.00 10.00      B   
ATOM   4477  HN  TYR B 110      34.412  -8.498 -10.173  1.00 10.00      B   
ATOM   4478  CA  TYR B 110      32.806  -8.960  -8.875  1.00 10.00      B   
ATOM   4479  CB  TYR B 110      32.140 -10.078  -9.682  1.00 10.00      B   
ATOM   4480  CG  TYR B 110      31.373  -9.614 -10.900  1.00 10.00      B   
ATOM   4481  CD1 TYR B 110      31.808  -9.930 -12.179  1.00 10.00      B   
ATOM   4482  CD2 TYR B 110      30.215  -8.860 -10.771  1.00 10.00      B   
ATOM   4483  CE1 TYR B 110      31.110  -9.508 -13.295  1.00 10.00      B   
ATOM   4484  CE2 TYR B 110      29.510  -8.435 -11.880  1.00 10.00      B   
ATOM   4485  CZ  TYR B 110      29.964  -8.762 -13.139  1.00 10.00      B   
ATOM   4486  OH  TYR B 110      29.268  -8.343 -14.249  1.00 10.00      B   
ATOM   4487  HH  TYR B 110      29.349  -9.007 -14.946  1.00 10.00      B   
ATOM   4488  C   TYR B 110      33.677  -9.585  -7.794  1.00 10.00      B   
ATOM   4489  O   TYR B 110      34.860  -9.852  -8.015  1.00 10.00      B   
ATOM   4490  N   LEU B 111      33.090  -9.814  -6.630  1.00 10.00      B   
ATOM   4491  HN  LEU B 111      32.140  -9.572  -6.516  1.00 10.00      B   
ATOM   4492  CA  LEU B 111      33.805 -10.424  -5.518  1.00 10.00      B   
ATOM   4493  CB  LEU B 111      33.334  -9.834  -4.188  1.00 10.00      B   
ATOM   4494  CG  LEU B 111      33.659  -8.359  -3.945  1.00 10.00      B   
ATOM   4495  CD1 LEU B 111      33.127  -7.916  -2.589  1.00 10.00      B   
ATOM   4496  CD2 LEU B 111      35.159  -8.110  -4.044  1.00 10.00      B   
ATOM   4497  C   LEU B 111      33.573 -11.927  -5.524  1.00 10.00      B   
ATOM   4498  O   LEU B 111      32.431 -12.383  -5.460  1.00 10.00      B   
ATOM   4499  N   CYS B 112      34.651 -12.689  -5.621  1.00 10.00      B   
ATOM   4500  HN  CYS B 112      35.540 -12.264  -5.665  1.00 10.00      B   
ATOM   4501  CA  CYS B 112      34.560 -14.139  -5.646  1.00 10.00      B   
ATOM   4502  CB  CYS B 112      35.580 -14.721  -6.626  1.00 10.00      B   
ATOM   4503  SG  CYS B 112      35.516 -13.992  -8.281  1.00 10.00      B   
ATOM   4504  HG  CYS B 112      35.453 -12.675  -8.143  1.00 10.00      B   
ATOM   4505  C   CYS B 112      34.764 -14.723  -4.257  1.00 10.00      B   
ATOM   4506  O   CYS B 112      35.795 -14.482  -3.622  1.00 10.00      B   
ATOM   4507  N   ASP B 113      33.764 -15.478  -3.800  1.00 10.00      B   
ATOM   4508  HN  ASP B 113      32.969 -15.592  -4.366  1.00 10.00      B   
ATOM   4509  CA  ASP B 113      33.790 -16.124  -2.485  1.00 10.00      B   
ATOM   4510  CB  ASP B 113      34.982 -17.078  -2.320  1.00 10.00      B   
ATOM   4511  CG  ASP B 113      34.618 -18.522  -2.604  1.00 10.00      B   
ATOM   4512  OD1 ASP B 113      33.753 -19.077  -1.891  1.00 10.00      B   
ATOM   4513  OD2 ASP B 113      35.192 -19.116  -3.548  1.00 10.00      B   
ATOM   4514  C   ASP B 113      33.728 -15.107  -1.353  1.00 10.00      B   
ATOM   4515  O   ASP B 113      34.756 -14.618  -0.883  1.00 10.00      B   
ATOM   4516  N   ALA B 114      32.511 -14.791  -0.916  1.00 10.00      B   
ATOM   4517  HN  ALA B 114      31.727 -15.233  -1.312  1.00 10.00      B   
ATOM   4518  CA  ALA B 114      32.311 -13.825   0.153  1.00 10.00      B   
ATOM   4519  CB  ALA B 114      32.413 -12.406  -0.392  1.00 10.00      B   
ATOM   4520  C   ALA B 114      30.963 -14.024   0.839  1.00 10.00      B   
ATOM   4521  O   ALA B 114      29.987 -14.454   0.215  1.00 10.00      B   
ATOM   4522  N   SER B 115      30.922 -13.702   2.121  1.00 10.00      B   
ATOM   4523  HN  SER B 115      31.741 -13.363   2.551  1.00 10.00      B   
ATOM   4524  CA  SER B 115      29.713 -13.818   2.921  1.00 10.00      B   
ATOM   4525  CB  SER B 115      29.732 -15.122   3.730  1.00 10.00      B   
ATOM   4526  OG  SER B 115      28.553 -15.278   4.512  1.00 10.00      B   
ATOM   4527  HG  SER B 115      28.630 -14.750   5.325  1.00 10.00      B   
ATOM   4528  C   SER B 115      29.624 -12.617   3.854  1.00 10.00      B   
ATOM   4529  O   SER B 115      30.630 -12.191   4.422  1.00 10.00      B   
ATOM   4530  N   PHE B 116      28.434 -12.052   3.993  1.00 10.00      B   
ATOM   4531  HN  PHE B 116      27.666 -12.418   3.505  1.00 10.00      B   
ATOM   4532  CA  PHE B 116      28.250 -10.896   4.857  1.00 10.00      B   
ATOM   4533  CB  PHE B 116      28.175  -9.608   4.026  1.00 10.00      B   
ATOM   4534  CG  PHE B 116      29.402  -9.328   3.206  1.00 10.00      B   
ATOM   4535  CD1 PHE B 116      29.410  -9.578   1.842  1.00 10.00      B   
ATOM   4536  CD2 PHE B 116      30.547  -8.821   3.795  1.00 10.00      B   
ATOM   4537  CE1 PHE B 116      30.536  -9.322   1.083  1.00 10.00      B   
ATOM   4538  CE2 PHE B 116      31.677  -8.563   3.043  1.00 10.00      B   
ATOM   4539  CZ  PHE B 116      31.672  -8.816   1.684  1.00 10.00      B   
ATOM   4540  C   PHE B 116      27.001 -11.022   5.716  1.00 10.00      B   
ATOM   4541  O   PHE B 116      25.900 -11.208   5.199  1.00 10.00      B   
ATOM   4542  N   THR B 117      27.180 -10.927   7.024  1.00 10.00      B   
ATOM   4543  HN  THR B 117      28.093 -10.803   7.374  1.00 10.00      B   
ATOM   4544  CA  THR B 117      26.070 -10.991   7.957  1.00 10.00      B   
ATOM   4545  CB  THR B 117      26.480 -11.678   9.275  1.00 10.00      B   
ATOM   4546  OG1 THR B 117      27.029 -12.968   8.989  1.00 10.00      B   
ATOM   4547  HG1 THR B 117      27.765 -12.878   8.355  1.00 10.00      B   
ATOM   4548  CG2 THR B 117      25.280 -11.845  10.192  1.00 10.00      B   
ATOM   4549  C   THR B 117      25.607  -9.570   8.250  1.00 10.00      B   
ATOM   4550  O   THR B 117      26.378  -8.755   8.757  1.00 10.00      B   
ATOM   4551  N   VAL B 118      24.364  -9.268   7.913  1.00 10.00      B   
ATOM   4552  HN  VAL B 118      23.787  -9.966   7.524  1.00 10.00      B   
ATOM   4553  CA  VAL B 118      23.824  -7.932   8.115  1.00 10.00      B   
ATOM   4554  CB  VAL B 118      23.207  -7.368   6.814  1.00 10.00      B   
ATOM   4555  CG1 VAL B 118      22.804  -5.913   6.997  1.00 10.00      B   
ATOM   4556  CG2 VAL B 118      24.178  -7.509   5.652  1.00 10.00      B   
ATOM   4557  C   VAL B 118      22.777  -7.895   9.226  1.00 10.00      B   
ATOM   4558  O   VAL B 118      21.812  -8.663   9.216  1.00 10.00      B   
ATOM   4559  N   ALA B 119      22.986  -7.005  10.186  1.00 10.00      B   
ATOM   4560  HN  ALA B 119      23.793  -6.442  10.146  1.00 10.00      B   
ATOM   4561  CA  ALA B 119      22.058  -6.832  11.291  1.00 10.00      B   
ATOM   4562  CB  ALA B 119      22.808  -6.619  12.600  1.00 10.00      B   
ATOM   4563  C   ALA B 119      21.154  -5.644  10.999  1.00 10.00      B   
ATOM   4564  O   ALA B 119      21.625  -4.516  10.868  1.00 10.00      B   
ATOM   4565  N   LEU B 120      19.869  -5.904  10.861  1.00 10.00      B   
ATOM   4566  HN  LEU B 120      19.555  -6.832  10.951  1.00 10.00      B   
ATOM   4567  CA  LEU B 120      18.907  -4.855  10.568  1.00 10.00      B   
ATOM   4568  CB  LEU B 120      17.938  -5.338   9.480  1.00 10.00      B   
ATOM   4569  CG  LEU B 120      16.905  -4.330   8.968  1.00 10.00      B   
ATOM   4570  CD1 LEU B 120      16.612  -4.586   7.499  1.00 10.00      B   
ATOM   4571  CD2 LEU B 120      15.620  -4.421   9.776  1.00 10.00      B   
ATOM   4572  C   LEU B 120      18.138  -4.437  11.817  1.00 10.00      B   
ATOM   4573  O   LEU B 120      17.642  -5.282  12.567  1.00 10.00      B   
ATOM   4574  N   TRP B 121      18.046  -3.135  12.040  1.00 10.00      B   
ATOM   4575  HN  TRP B 121      18.487  -2.510  11.423  1.00 10.00      B   
ATOM   4576  CA  TRP B 121      17.307  -2.606  13.178  1.00 10.00      B   
ATOM   4577  CB  TRP B 121      18.206  -2.300  14.380  1.00 10.00      B   
ATOM   4578  CG  TRP B 121      19.137  -1.136  14.218  1.00 10.00      B   
ATOM   4579  CD1 TRP B 121      18.849   0.182  14.423  1.00 10.00      B   
ATOM   4580  CD2 TRP B 121      20.516  -1.191  13.844  1.00 10.00      B   
ATOM   4581  NE1 TRP B 121      19.963   0.950  14.201  1.00 10.00      B   
ATOM   4582  HE1 TRP B 121      20.007   1.930  14.282  1.00 10.00      B   
ATOM   4583  CE2 TRP B 121      20.999   0.132  13.837  1.00 10.00      B   
ATOM   4584  CE3 TRP B 121      21.388  -2.229  13.507  1.00 10.00      B   
ATOM   4585  CZ2 TRP B 121      22.316   0.443  13.513  1.00 10.00      B   
ATOM   4586  CZ3 TRP B 121      22.693  -1.917  13.186  1.00 10.00      B   
ATOM   4587  CH2 TRP B 121      23.146  -0.592  13.189  1.00 10.00      B   
ATOM   4588  C   TRP B 121      16.459  -1.410  12.768  1.00 10.00      B   
ATOM   4589  O   TRP B 121      16.731  -0.767  11.754  1.00 10.00      B   
ATOM   4590  N   LEU B 122      15.434  -1.122  13.558  1.00 10.00      B   
ATOM   4591  HN  LEU B 122      15.289  -1.656  14.363  1.00 10.00      B   
ATOM   4592  CA  LEU B 122      14.522  -0.027  13.265  1.00 10.00      B   
ATOM   4593  CB  LEU B 122      13.130  -0.368  13.799  1.00 10.00      B   
ATOM   4594  CG  LEU B 122      12.550  -1.709  13.350  1.00 10.00      B   
ATOM   4595  CD1 LEU B 122      11.566  -2.238  14.382  1.00 10.00      B   
ATOM   4596  CD2 LEU B 122      11.883  -1.568  11.993  1.00 10.00      B   
ATOM   4597  C   LEU B 122      14.993   1.291  13.872  1.00 10.00      B   
ATOM   4598  O   LEU B 122      15.780   1.307  14.819  1.00 10.00      B   
ATOM   4599  N   THR B 123      14.510   2.387  13.306  1.00 10.00      B   
ATOM   4600  HN  THR B 123      13.916   2.299  12.527  1.00 10.00      B   
ATOM   4601  CA  THR B 123      14.842   3.722  13.781  1.00 10.00      B   
ATOM   4602  CB  THR B 123      14.930   4.707  12.596  1.00 10.00      B   
ATOM   4603  OG1 THR B 123      13.755   4.586  11.785  1.00 10.00      B   
ATOM   4604  HG1 THR B 123      13.834   5.166  11.017  1.00 10.00      B   
ATOM   4605  CG2 THR B 123      16.155   4.411  11.745  1.00 10.00      B   
ATOM   4606  C   THR B 123      13.761   4.206  14.750  1.00 10.00      B   
ATOM   4607  O   THR B 123      12.671   3.631  14.803  1.00 10.00      B   
ATOM   4608  N   PRO B 124      14.045   5.256  15.544  1.00 10.00      B   
ATOM   4609  CA  PRO B 124      13.075   5.811  16.499  1.00 10.00      B   
ATOM   4610  CB  PRO B 124      13.824   6.989  17.133  1.00 10.00      B   
ATOM   4611  CG  PRO B 124      15.264   6.679  16.926  1.00 10.00      B   
ATOM   4612  CD  PRO B 124      15.340   5.957  15.611  1.00 10.00      B   
ATOM   4613  C   PRO B 124      11.803   6.313  15.810  1.00 10.00      B   
ATOM   4614  O   PRO B 124      10.737   6.362  16.421  1.00 10.00      B   
ATOM   4615  N   HIS B 125      11.924   6.692  14.542  1.00 10.00      B   
ATOM   4616  HN  HIS B 125      12.805   6.640  14.111  1.00 10.00      B   
ATOM   4617  CA  HIS B 125      10.785   7.186  13.774  1.00 10.00      B   
ATOM   4618  CB  HIS B 125      11.081   8.567  13.184  1.00 10.00      B   
ATOM   4619  CG  HIS B 125      11.035   9.687  14.177  1.00 10.00      B   
ATOM   4620  ND1 HIS B 125       9.870  10.332  14.535  1.00 10.00      B   
ATOM   4621  HD1 HIS B 125       8.973  10.139  14.179  1.00 10.00      B   
ATOM   4622  CD2 HIS B 125      12.024  10.287  14.883  1.00 10.00      B   
ATOM   4623  CE1 HIS B 125      10.145  11.278  15.415  1.00 10.00      B   
ATOM   4624  NE2 HIS B 125      11.442  11.272  15.641  1.00 10.00      B   
ATOM   4625  HE2 HIS B 125      11.917  11.887  16.245  1.00 10.00      B   
ATOM   4626  C   HIS B 125      10.410   6.216  12.656  1.00 10.00      B   
ATOM   4627  O   HIS B 125      10.029   6.635  11.562  1.00 10.00      B   
ATOM   4628  N   ALA B 126      10.523   4.927  12.937  1.00 10.00      B   
ATOM   4629  HN  ALA B 126      10.843   4.659  13.823  1.00 10.00      B   
ATOM   4630  CA  ALA B 126      10.196   3.893  11.960  1.00 10.00      B   
ATOM   4631  CB  ALA B 126      10.701   2.541  12.436  1.00 10.00      B   
ATOM   4632  C   ALA B 126       8.695   3.836  11.684  1.00 10.00      B   
ATOM   4633  O   ALA B 126       7.887   3.738  12.608  1.00 10.00      B   
ATOM   4634  N   THR B 127       8.333   3.904  10.408  1.00 10.00      B   
ATOM   4635  HN  THR B 127       9.023   3.997   9.718  1.00 10.00      B   
ATOM   4636  CA  THR B 127       6.938   3.853   9.996  1.00 10.00      B   
ATOM   4637  CB  THR B 127       6.804   4.315   8.535  1.00 10.00      B   
ATOM   4638  OG1 THR B 127       8.085   4.204   7.894  1.00 10.00      B   
ATOM   4639  HG1 THR B 127       8.533   5.060   7.918  1.00 10.00      B   
ATOM   4640  CG2 THR B 127       6.332   5.761   8.475  1.00 10.00      B   
ATOM   4641  C   THR B 127       6.392   2.434  10.128  1.00 10.00      B   
ATOM   4642  O   THR B 127       5.259   2.225  10.574  1.00 10.00      B   
ATOM   4643  N   MET B 128       7.213   1.470   9.739  1.00 10.00      B   
ATOM   4644  HN  MET B 128       8.098   1.711   9.402  1.00 10.00      B   
ATOM   4645  CA  MET B 128       6.848   0.063   9.809  1.00 10.00      B   
ATOM   4646  CB  MET B 128       6.819  -0.554   8.406  1.00 10.00      B   
ATOM   4647  CG  MET B 128       8.149  -0.504   7.671  1.00 10.00      B   
ATOM   4648  SD  MET B 128       8.012  -0.995   5.940  1.00 10.00      B   
ATOM   4649  CE  MET B 128       9.697  -0.736   5.395  1.00 10.00      B   
ATOM   4650  C   MET B 128       7.837  -0.675  10.700  1.00 10.00      B   
ATOM   4651  O   MET B 128       8.923  -0.163  10.979  1.00 10.00      B   
ATOM   4652  N   VAL B 129       7.468  -1.862  11.152  1.00 10.00      B   
ATOM   4653  HN  VAL B 129       6.591  -2.232  10.892  1.00 10.00      B   
ATOM   4654  CA  VAL B 129       8.338  -2.638  12.019  1.00 10.00      B   
ATOM   4655  CB  VAL B 129       7.774  -2.812  13.449  1.00 10.00      B   
ATOM   4656  CG1 VAL B 129       8.022  -1.553  14.268  1.00 10.00      B   
ATOM   4657  CG2 VAL B 129       6.289  -3.130  13.423  1.00 10.00      B   
ATOM   4658  C   VAL B 129       8.739  -3.979  11.400  1.00 10.00      B   
ATOM   4659  O   VAL B 129       8.604  -4.185  10.192  1.00 10.00      B   
ATOM   4660  N   ILE B 130       9.224  -4.890  12.235  1.00 10.00      B   
ATOM   4661  HN  ILE B 130       9.264  -4.681  13.192  1.00 10.00      B   
ATOM   4662  CA  ILE B 130       9.694  -6.198  11.778  1.00 10.00      B   
ATOM   4663  CB  ILE B 130      10.477  -6.951  12.875  1.00 10.00      B   
ATOM   4664  CG1 ILE B 130       9.566  -7.296  14.059  1.00 10.00      B   
ATOM   4665  CG2 ILE B 130      11.673  -6.129  13.336  1.00 10.00      B   
ATOM   4666  CD1 ILE B 130      10.193  -8.241  15.064  1.00 10.00      B   
ATOM   4667  C   ILE B 130       8.591  -7.099  11.223  1.00 10.00      B   
ATOM   4668  O   ILE B 130       8.885  -8.128  10.607  1.00 10.00      B   
ATOM   4669  N   SER B 131       7.337  -6.717  11.431  1.00 10.00      B   
ATOM   4670  HN  SER B 131       7.163  -5.887  11.925  1.00 10.00      B   
ATOM   4671  CA  SER B 131       6.203  -7.498  10.954  1.00 10.00      B   
ATOM   4672  CB  SER B 131       4.899  -6.803  11.337  1.00 10.00      B   
ATOM   4673  OG  SER B 131       5.172  -5.664  12.131  1.00 10.00      B   
ATOM   4674  HG  SER B 131       5.159  -4.869  11.565  1.00 10.00      B   
ATOM   4675  C   SER B 131       6.261  -7.726   9.445  1.00 10.00      B   
ATOM   4676  O   SER B 131       6.136  -8.858   8.976  1.00 10.00      B   
ATOM   4677  N   GLU B 132       6.463  -6.653   8.692  1.00 10.00      B   
ATOM   4678  HN  GLU B 132       6.551  -5.774   9.122  1.00 10.00      B   
ATOM   4679  CA  GLU B 132       6.535  -6.746   7.242  1.00 10.00      B   
ATOM   4680  CB  GLU B 132       6.110  -5.417   6.610  1.00 10.00      B   
ATOM   4681  CG  GLU B 132       5.743  -5.514   5.140  1.00 10.00      B   
ATOM   4682  CD  GLU B 132       4.405  -6.185   4.914  1.00 10.00      B   
ATOM   4683  OE1 GLU B 132       3.516  -5.548   4.314  1.00 10.00      B   
ATOM   4684  OE2 GLU B 132       4.236  -7.351   5.332  1.00 10.00      B   
ATOM   4685  C   GLU B 132       7.945  -7.114   6.785  1.00 10.00      B   
ATOM   4686  O   GLU B 132       8.123  -7.878   5.835  1.00 10.00      B   
ATOM   4687  N   LEU B 133       8.943  -6.579   7.481  1.00 10.00      B   
ATOM   4688  HN  LEU B 133       8.731  -5.993   8.241  1.00 10.00      B   
ATOM   4689  CA  LEU B 133      10.344  -6.824   7.142  1.00 10.00      B   
ATOM   4690  CB  LEU B 133      11.268  -6.080   8.105  1.00 10.00      B   
ATOM   4691  CG  LEU B 133      11.134  -4.557   8.117  1.00 10.00      B   
ATOM   4692  CD1 LEU B 133      11.943  -3.959   9.254  1.00 10.00      B   
ATOM   4693  CD2 LEU B 133      11.559  -3.964   6.782  1.00 10.00      B   
ATOM   4694  C   LEU B 133      10.698  -8.310   7.099  1.00 10.00      B   
ATOM   4695  O   LEU B 133      11.342  -8.775   6.156  1.00 10.00      B   
ATOM   4696  N   GLU B 134      10.269  -9.057   8.107  1.00 10.00      B   
ATOM   4697  HN  GLU B 134       9.737  -8.641   8.820  1.00 10.00      B   
ATOM   4698  CA  GLU B 134      10.564 -10.484   8.175  1.00 10.00      B   
ATOM   4699  CB  GLU B 134      10.129 -11.060   9.526  1.00 10.00      B   
ATOM   4700  CG  GLU B 134      10.368 -12.556   9.668  1.00 10.00      B   
ATOM   4701  CD  GLU B 134       9.165 -13.293  10.219  1.00 10.00      B   
ATOM   4702  OE1 GLU B 134       9.340 -14.143  11.117  1.00 10.00      B   
ATOM   4703  OE2 GLU B 134       8.036 -13.028   9.757  1.00 10.00      B   
ATOM   4704  C   GLU B 134       9.900 -11.254   7.036  1.00 10.00      B   
ATOM   4705  O   GLU B 134      10.531 -12.088   6.383  1.00 10.00      B   
ATOM   4706  N   LYS B 135       8.638 -10.945   6.780  1.00 10.00      B   
ATOM   4707  HN  LYS B 135       8.205 -10.233   7.298  1.00 10.00      B   
ATOM   4708  CA  LYS B 135       7.880 -11.629   5.742  1.00 10.00      B   
ATOM   4709  CB  LYS B 135       6.391 -11.340   5.877  1.00 10.00      B   
ATOM   4710  CG  LYS B 135       5.822 -11.727   7.228  1.00 10.00      B   
ATOM   4711  CD  LYS B 135       4.311 -11.790   7.186  1.00 10.00      B   
ATOM   4712  CE  LYS B 135       3.727 -11.728   8.582  1.00 10.00      B   
ATOM   4713  NZ  LYS B 135       3.880 -10.376   9.173  1.00 10.00      B   
ATOM   4714  HZ1 LYS B 135       3.435 -10.342  10.115  1.00 10.00      B   
ATOM   4715  HZ2 LYS B 135       3.427  -9.667   8.562  1.00 10.00      B   
ATOM   4716  HZ3 LYS B 135       4.888 -10.134   9.266  1.00 10.00      B   
ATOM   4717  C   LYS B 135       8.371 -11.297   4.340  1.00 10.00      B   
ATOM   4718  O   LYS B 135       8.166 -12.072   3.409  1.00 10.00      B   
ATOM   4719  N   ALA B 136       9.021 -10.154   4.191  1.00 10.00      B   
ATOM   4720  HN  ALA B 136       9.138  -9.565   4.966  1.00 10.00      B   
ATOM   4721  CA  ALA B 136       9.544  -9.738   2.896  1.00 10.00      B   
ATOM   4722  CB  ALA B 136      10.159  -8.356   2.995  1.00 10.00      B   
ATOM   4723  C   ALA B 136      10.571 -10.736   2.374  1.00 10.00      B   
ATOM   4724  O   ALA B 136      10.705 -10.933   1.168  1.00 10.00      B   
ATOM   4725  N   VAL B 137      11.293 -11.364   3.292  1.00 10.00      B   
ATOM   4726  HN  VAL B 137      11.140 -11.162   4.239  1.00 10.00      B   
ATOM   4727  CA  VAL B 137      12.306 -12.347   2.927  1.00 10.00      B   
ATOM   4728  CB  VAL B 137      13.339 -12.540   4.059  1.00 10.00      B   
ATOM   4729  CG1 VAL B 137      14.501 -13.400   3.584  1.00 10.00      B   
ATOM   4730  CG2 VAL B 137      13.839 -11.195   4.565  1.00 10.00      B   
ATOM   4731  C   VAL B 137      11.650 -13.690   2.616  1.00 10.00      B   
ATOM   4732  O   VAL B 137      12.115 -14.446   1.761  1.00 10.00      B   
ATOM   4733  N   LEU B 138      10.558 -13.969   3.309  1.00 10.00      B   
ATOM   4734  HN  LEU B 138      10.230 -13.314   3.960  1.00 10.00      B   
ATOM   4735  CA  LEU B 138       9.828 -15.219   3.130  1.00 10.00      B   
ATOM   4736  CB  LEU B 138       8.904 -15.464   4.326  1.00 10.00      B   
ATOM   4737  CG  LEU B 138       9.546 -15.354   5.711  1.00 10.00      B   
ATOM   4738  CD1 LEU B 138       8.481 -15.383   6.794  1.00 10.00      B   
ATOM   4739  CD2 LEU B 138      10.560 -16.468   5.926  1.00 10.00      B   
ATOM   4740  C   LEU B 138       9.027 -15.209   1.828  1.00 10.00      B   
ATOM   4741  O   LEU B 138       9.056 -16.173   1.059  1.00 10.00      B   
ATOM   4742  N   LYS B 139       8.324 -14.110   1.582  1.00 10.00      B   
ATOM   4743  HN  LYS B 139       8.354 -13.366   2.228  1.00 10.00      B   
ATOM   4744  CA  LYS B 139       7.515 -13.966   0.377  1.00 10.00      B   
ATOM   4745  CB  LYS B 139       6.023 -13.948   0.730  1.00 10.00      B   
ATOM   4746  CG  LYS B 139       5.497 -15.289   1.219  1.00 10.00      B   
ATOM   4747  CD  LYS B 139       4.217 -15.147   2.027  1.00 10.00      B   
ATOM   4748  CE  LYS B 139       3.597 -16.510   2.285  1.00 10.00      B   
ATOM   4749  NZ  LYS B 139       2.729 -16.527   3.491  1.00 10.00      B   
ATOM   4750  HZ1 LYS B 139       3.286 -16.278   4.341  1.00 10.00      B   
ATOM   4751  HZ2 LYS B 139       2.325 -17.475   3.623  1.00 10.00      B   
ATOM   4752  HZ3 LYS B 139       1.949 -15.843   3.386  1.00 10.00      B   
ATOM   4753  C   LYS B 139       7.903 -12.703  -0.388  1.00 10.00      B   
ATOM   4754  O   LYS B 139       7.219 -11.681  -0.309  1.00 10.00      B   
ATOM   4755  N   PRO B 140       9.018 -12.757  -1.136  1.00 10.00      B   
ATOM   4756  CA  PRO B 140       9.504 -11.615  -1.908  1.00 10.00      B   
ATOM   4757  CB  PRO B 140      10.974 -11.965  -2.144  1.00 10.00      B   
ATOM   4758  CG  PRO B 140      10.996 -13.455  -2.196  1.00 10.00      B   
ATOM   4759  CD  PRO B 140       9.898 -13.934  -1.281  1.00 10.00      B   
ATOM   4760  C   PRO B 140       8.774 -11.461  -3.240  1.00 10.00      B   
ATOM   4761  O   PRO B 140       8.255 -12.433  -3.799  1.00 10.00      B   
ATOM   4762  N   ARG B 141       8.724 -10.232  -3.735  1.00 10.00      B   
ATOM   4763  HN  ARG B 141       9.131  -9.497  -3.227  1.00 10.00      B   
ATOM   4764  CA  ARG B 141       8.069  -9.942  -5.000  1.00 10.00      B   
ATOM   4765  CB  ARG B 141       7.432  -8.551  -4.973  1.00 10.00      B   
ATOM   4766  CG  ARG B 141       7.093  -7.996  -6.347  1.00 10.00      B   
ATOM   4767  CD  ARG B 141       5.823  -7.167  -6.314  1.00 10.00      B   
ATOM   4768  NE  ARG B 141       4.639  -7.997  -6.106  1.00 10.00      B   
ATOM   4769  HE  ARG B 141       4.410  -8.230  -5.178  1.00 10.00      B   
ATOM   4770  CZ  ARG B 141       3.862  -8.450  -7.088  1.00 10.00      B   
ATOM   4771  NH1 ARG B 141       4.142  -8.165  -8.352  1.00 10.00      B   
ATOM   4772 HH11 ARG B 141       3.521  -8.524  -9.119  1.00 10.00      B   
ATOM   4773 HH12 ARG B 141       4.977  -7.589  -8.592  1.00 10.00      B   
ATOM   4774  NH2 ARG B 141       2.814  -9.207  -6.799  1.00 10.00      B   
ATOM   4775 HH21 ARG B 141       2.600  -9.447  -5.802  1.00 10.00      B   
ATOM   4776 HH22 ARG B 141       2.193  -9.570  -7.569  1.00 10.00      B   
ATOM   4777  C   ARG B 141       9.044 -10.067  -6.170  1.00 10.00      B   
ATOM   4778  O   ARG B 141       8.754 -10.734  -7.162  1.00 10.00      B   
ATOM   4779  N   TYR B 142      10.195  -9.419  -6.053  1.00 10.00      B   
ATOM   4780  HN  TYR B 142      10.380  -8.905  -5.235  1.00 10.00      B   
ATOM   4781  CA  TYR B 142      11.199  -9.467  -7.104  1.00 10.00      B   
ATOM   4782  CB  TYR B 142      11.948  -8.134  -7.203  1.00 10.00      B   
ATOM   4783  CG  TYR B 142      11.107  -6.965  -7.670  1.00 10.00      B   
ATOM   4784  CD1 TYR B 142      10.906  -6.723  -9.024  1.00 10.00      B   
ATOM   4785  CD2 TYR B 142      10.525  -6.094  -6.759  1.00 10.00      B   
ATOM   4786  CE1 TYR B 142      10.151  -5.648  -9.457  1.00 10.00      B   
ATOM   4787  CE2 TYR B 142       9.766  -5.018  -7.182  1.00 10.00      B   
ATOM   4788  CZ  TYR B 142       9.583  -4.798  -8.532  1.00 10.00      B   
ATOM   4789  OH  TYR B 142       8.834  -3.722  -8.956  1.00 10.00      B   
ATOM   4790  HH  TYR B 142       8.278  -3.989  -9.697  1.00 10.00      B   
ATOM   4791  C   TYR B 142      12.183 -10.603  -6.852  1.00 10.00      B   
ATOM   4792  O   TYR B 142      11.916 -11.507  -6.057  1.00 10.00      B   
ATOM   4793  N   THR B 143      13.314 -10.557  -7.536  1.00 10.00      B   
ATOM   4794  HN  THR B 143      13.466  -9.816  -8.160  1.00 10.00      B   
ATOM   4795  CA  THR B 143      14.340 -11.575  -7.386  1.00 10.00      B   
ATOM   4796  CB  THR B 143      14.888 -11.997  -8.761  1.00 10.00      B   
ATOM   4797  OG1 THR B 143      13.825 -11.921  -9.723  1.00 10.00      B   
ATOM   4798  HG1 THR B 143      12.981 -11.990  -9.262  1.00 10.00      B   
ATOM   4799  CG2 THR B 143      15.415 -13.425  -8.712  1.00 10.00      B   
ATOM   4800  C   THR B 143      15.489 -11.051  -6.525  1.00 10.00      B   
ATOM   4801  O   THR B 143      16.142 -10.073  -6.883  1.00 10.00      B   
ATOM   4802  N   PRO B 144      15.728 -11.678  -5.363  1.00 10.00      B   
ATOM   4803  CA  PRO B 144      16.807 -11.281  -4.454  1.00 10.00      B   
ATOM   4804  CB  PRO B 144      16.567 -12.138  -3.199  1.00 10.00      B   
ATOM   4805  CG  PRO B 144      15.192 -12.697  -3.357  1.00 10.00      B   
ATOM   4806  CD  PRO B 144      14.964 -12.816  -4.834  1.00 10.00      B   
ATOM   4807  C   PRO B 144      18.179 -11.593  -5.044  1.00 10.00      B   
ATOM   4808  O   PRO B 144      18.563 -12.760  -5.179  1.00 10.00      B   
ATOM   4809  N   TYR B 145      18.915 -10.555  -5.400  1.00 10.00      B   
ATOM   4810  HN  TYR B 145      18.566  -9.648  -5.265  1.00 10.00      B   
ATOM   4811  CA  TYR B 145      20.236 -10.732  -5.982  1.00 10.00      B   
ATOM   4812  CB  TYR B 145      20.245 -10.351  -7.467  1.00 10.00      B   
ATOM   4813  CG  TYR B 145      19.442  -9.116  -7.822  1.00 10.00      B   
ATOM   4814  CD1 TYR B 145      19.757  -7.872  -7.289  1.00 10.00      B   
ATOM   4815  CD2 TYR B 145      18.370  -9.198  -8.698  1.00 10.00      B   
ATOM   4816  CE1 TYR B 145      19.028  -6.749  -7.621  1.00 10.00      B   
ATOM   4817  CE2 TYR B 145      17.633  -8.081  -9.035  1.00 10.00      B   
ATOM   4818  CZ  TYR B 145      17.966  -6.858  -8.493  1.00 10.00      B   
ATOM   4819  OH  TYR B 145      17.237  -5.740  -8.829  1.00 10.00      B   
ATOM   4820  HH  TYR B 145      16.297  -5.961  -8.832  1.00 10.00      B   
ATOM   4821  C   TYR B 145      21.308  -9.966  -5.216  1.00 10.00      B   
ATOM   4822  O   TYR B 145      21.022  -8.955  -4.570  1.00 10.00      B   
ATOM   4823  N   LEU B 146      22.538 -10.459  -5.292  1.00 10.00      B   
ATOM   4824  HN  LEU B 146      22.692 -11.270  -5.824  1.00 10.00      B   
ATOM   4825  CA  LEU B 146      23.669  -9.833  -4.619  1.00 10.00      B   
ATOM   4826  CB  LEU B 146      24.772 -10.865  -4.378  1.00 10.00      B   
ATOM   4827  CG  LEU B 146      24.428 -12.000  -3.418  1.00 10.00      B   
ATOM   4828  CD1 LEU B 146      25.350 -13.185  -3.649  1.00 10.00      B   
ATOM   4829  CD2 LEU B 146      24.524 -11.521  -1.980  1.00 10.00      B   
ATOM   4830  C   LEU B 146      24.208  -8.684  -5.458  1.00 10.00      B   
ATOM   4831  O   LEU B 146      25.326  -8.741  -5.978  1.00 10.00      B   
ATOM   4832  N   GLY B 147      23.401  -7.647  -5.600  1.00 10.00      B   
ATOM   4833  HN  GLY B 147      22.518  -7.662  -5.171  1.00 10.00      B   
ATOM   4834  CA  GLY B 147      23.800  -6.502  -6.383  1.00 10.00      B   
ATOM   4835  C   GLY B 147      23.237  -6.569  -7.787  1.00 10.00      B   
ATOM   4836  O   GLY B 147      22.341  -5.802  -8.140  1.00 10.00      B   
ATOM   4837  N   ARG B 148      23.745  -7.502  -8.583  1.00 10.00      B   
ATOM   4838  HN  ARG B 148      24.438  -8.102  -8.235  1.00 10.00      B   
ATOM   4839  CA  ARG B 148      23.282  -7.670  -9.955  1.00 10.00      B   
ATOM   4840  CB  ARG B 148      24.453  -7.660 -10.943  1.00 10.00      B   
ATOM   4841  CG  ARG B 148      25.266  -6.374 -10.946  1.00 10.00      B   
ATOM   4842  CD  ARG B 148      24.379  -5.145 -11.087  1.00 10.00      B   
ATOM   4843  NE  ARG B 148      23.686  -5.088 -12.376  1.00 10.00      B   
ATOM   4844  HE  ARG B 148      23.667  -5.911 -12.919  1.00 10.00      B   
ATOM   4845  CZ  ARG B 148      23.088  -3.992 -12.847  1.00 10.00      B   
ATOM   4846  NH1 ARG B 148      23.093  -2.866 -12.135  1.00 10.00      B   
ATOM   4847 HH11 ARG B 148      23.565  -2.830 -11.203  1.00 10.00      B   
ATOM   4848 HH12 ARG B 148      22.628  -2.010 -12.505  1.00 10.00      B   
ATOM   4849  NH2 ARG B 148      22.478  -4.017 -14.026  1.00 10.00      B   
ATOM   4850 HH21 ARG B 148      22.465  -4.895 -14.594  1.00 10.00      B   
ATOM   4851 HH22 ARG B 148      22.008  -3.160 -14.393  1.00 10.00      B   
ATOM   4852  C   ARG B 148      22.481  -8.959 -10.100  1.00 10.00      B   
ATOM   4853  O   ARG B 148      22.644  -9.889  -9.313  1.00 10.00      B   
ATOM   4854  N   ARG B 149      21.627  -9.004 -11.116  1.00 10.00      B   
ATOM   4855  HN  ARG B 149      21.556  -8.222 -11.704  1.00 10.00      B   
ATOM   4856  CA  ARG B 149      20.775 -10.165 -11.383  1.00 10.00      B   
ATOM   4857  CB  ARG B 149      19.908  -9.908 -12.618  1.00 10.00      B   
ATOM   4858  CG  ARG B 149      18.629  -9.138 -12.334  1.00 10.00      B   
ATOM   4859  CD  ARG B 149      18.129  -8.410 -13.573  1.00 10.00      B   
ATOM   4860  NE  ARG B 149      18.029  -9.291 -14.738  1.00 10.00      B   
ATOM   4861  HE  ARG B 149      18.242 -10.241 -14.602  1.00 10.00      B   
ATOM   4862  CZ  ARG B 149      17.665  -8.881 -15.953  1.00 10.00      B   
ATOM   4863  NH1 ARG B 149      17.356  -7.607 -16.167  1.00 10.00      B   
ATOM   4864 HH11 ARG B 149      17.394  -6.915 -15.386  1.00 10.00      B   
ATOM   4865 HH12 ARG B 149      17.075  -7.290 -17.122  1.00 10.00      B   
ATOM   4866  NH2 ARG B 149      17.611  -9.747 -16.958  1.00 10.00      B   
ATOM   4867 HH21 ARG B 149      17.327  -9.428 -17.913  1.00 10.00      B   
ATOM   4868 HH22 ARG B 149      17.855 -10.750 -16.803  1.00 10.00      B   
ATOM   4869  C   ARG B 149      21.564 -11.464 -11.564  1.00 10.00      B   
ATOM   4870  O   ARG B 149      21.063 -12.550 -11.263  1.00 10.00      B   
ATOM   4871  N   SER B 150      22.786 -11.354 -12.061  1.00 10.00      B   
ATOM   4872  HN  SER B 150      23.130 -10.468 -12.297  1.00 10.00      B   
ATOM   4873  CA  SER B 150      23.630 -12.517 -12.291  1.00 10.00      B   
ATOM   4874  CB  SER B 150      24.705 -12.169 -13.319  1.00 10.00      B   
ATOM   4875  OG  SER B 150      24.471 -10.880 -13.866  1.00 10.00      B   
ATOM   4876  HG  SER B 150      25.302 -10.387 -13.877  1.00 10.00      B   
ATOM   4877  C   SER B 150      24.270 -13.037 -10.999  1.00 10.00      B   
ATOM   4878  O   SER B 150      25.010 -14.023 -11.020  1.00 10.00      B   
ATOM   4879  N   CYS B 151      23.981 -12.383  -9.883  1.00 10.00      B   
ATOM   4880  HN  CYS B 151      23.377 -11.611  -9.923  1.00 10.00      B   
ATOM   4881  CA  CYS B 151      24.535 -12.783  -8.595  1.00 10.00      B   
ATOM   4882  CB  CYS B 151      25.179 -11.579  -7.908  1.00 10.00      B   
ATOM   4883  SG  CYS B 151      26.259 -10.599  -8.981  1.00 10.00      B   
ATOM   4884  HG  CYS B 151      27.478 -11.118  -8.913  1.00 10.00      B   
ATOM   4885  C   CYS B 151      23.453 -13.393  -7.699  1.00 10.00      B   
ATOM   4886  O   CYS B 151      22.675 -12.673  -7.068  1.00 10.00      B   
ATOM   4887  N   PRO B 152      23.382 -14.734  -7.645  1.00 10.00      B   
ATOM   4888  CA  PRO B 152      22.400 -15.448  -6.837  1.00 10.00      B   
ATOM   4889  CB  PRO B 152      22.163 -16.699  -7.680  1.00 10.00      B   
ATOM   4890  CG  PRO B 152      23.479 -16.975  -8.341  1.00 10.00      B   
ATOM   4891  CD  PRO B 152      24.243 -15.671  -8.387  1.00 10.00      B   
ATOM   4892  C   PRO B 152      22.935 -15.839  -5.458  1.00 10.00      B   
ATOM   4893  O   PRO B 152      24.148 -15.885  -5.234  1.00 10.00      B   
ATOM   4894  N   LEU B 153      22.022 -16.111  -4.536  1.00 10.00      B   
ATOM   4895  HN  LEU B 153      21.073 -16.044  -4.770  1.00 10.00      B   
ATOM   4896  CA  LEU B 153      22.390 -16.510  -3.184  1.00 10.00      B   
ATOM   4897  CB  LEU B 153      21.356 -15.992  -2.180  1.00 10.00      B   
ATOM   4898  CG  LEU B 153      21.374 -14.491  -1.881  1.00 10.00      B   
ATOM   4899  CD1 LEU B 153      19.989 -14.018  -1.467  1.00 10.00      B   
ATOM   4900  CD2 LEU B 153      22.381 -14.187  -0.786  1.00 10.00      B   
ATOM   4901  C   LEU B 153      22.473 -18.028  -3.088  1.00 10.00      B   
ATOM   4902  O   LEU B 153      21.599 -18.738  -3.594  1.00 10.00      B   
ATOM   4903  N   THR B 154      23.528 -18.528  -2.457  1.00 10.00      B   
ATOM   4904  HN  THR B 154      24.214 -17.921  -2.096  1.00 10.00      B   
ATOM   4905  CA  THR B 154      23.703 -19.966  -2.295  1.00 10.00      B   
ATOM   4906  CB  THR B 154      25.190 -20.353  -2.350  1.00 10.00      B   
ATOM   4907  OG1 THR B 154      25.983 -19.241  -1.911  1.00 10.00      B   
ATOM   4908  HG1 THR B 154      26.686 -19.561  -1.334  1.00 10.00      B   
ATOM   4909  CG2 THR B 154      25.589 -20.734  -3.768  1.00 10.00      B   
ATOM   4910  C   THR B 154      23.105 -20.424  -0.969  1.00 10.00      B   
ATOM   4911  O   THR B 154      22.940 -21.619  -0.713  1.00 10.00      B   
ATOM   4912  N   HIS B 155      22.777 -19.453  -0.128  1.00 10.00      B   
ATOM   4913  HN  HIS B 155      22.932 -18.523  -0.395  1.00 10.00      B   
ATOM   4914  CA  HIS B 155      22.189 -19.721   1.175  1.00 10.00      B   
ATOM   4915  CB  HIS B 155      23.269 -19.615   2.268  1.00 10.00      B   
ATOM   4916  CG  HIS B 155      22.768 -19.796   3.672  1.00 10.00      B   
ATOM   4917  ND1 HIS B 155      22.400 -18.743   4.483  1.00 10.00      B   
ATOM   4918  HD1 HIS B 155      22.423 -17.790   4.233  1.00 10.00      B   
ATOM   4919  CD2 HIS B 155      22.574 -20.916   4.409  1.00 10.00      B   
ATOM   4920  CE1 HIS B 155      22.003 -19.206   5.653  1.00 10.00      B   
ATOM   4921  NE2 HIS B 155      22.097 -20.521   5.634  1.00 10.00      B   
ATOM   4922  HE2 HIS B 155      21.856 -21.118   6.374  1.00 10.00      B   
ATOM   4923  C   HIS B 155      21.078 -18.712   1.430  1.00 10.00      B   
ATOM   4924  O   HIS B 155      21.245 -17.531   1.128  1.00 10.00      B   
ATOM   4925  N   PRO B 156      19.927 -19.171   1.954  1.00 10.00      B   
ATOM   4926  CA  PRO B 156      18.779 -18.307   2.266  1.00 10.00      B   
ATOM   4927  CB  PRO B 156      17.945 -19.184   3.193  1.00 10.00      B   
ATOM   4928  CG  PRO B 156      18.201 -20.563   2.704  1.00 10.00      B   
ATOM   4929  CD  PRO B 156      19.641 -20.585   2.266  1.00 10.00      B   
ATOM   4930  C   PRO B 156      19.186 -17.020   2.979  1.00 10.00      B   
ATOM   4931  O   PRO B 156      20.053 -17.025   3.857  1.00 10.00      B   
ATOM   4932  N   LEU B 157      18.552 -15.924   2.591  1.00 10.00      B   
ATOM   4933  HN  LEU B 157      17.864 -15.998   1.895  1.00 10.00      B   
ATOM   4934  CA  LEU B 157      18.845 -14.615   3.162  1.00 10.00      B   
ATOM   4935  CB  LEU B 157      18.095 -13.522   2.394  1.00 10.00      B   
ATOM   4936  CG  LEU B 157      18.288 -12.084   2.884  1.00 10.00      B   
ATOM   4937  CD1 LEU B 157      19.722 -11.627   2.668  1.00 10.00      B   
ATOM   4938  CD2 LEU B 157      17.312 -11.151   2.183  1.00 10.00      B   
ATOM   4939  C   LEU B 157      18.511 -14.542   4.651  1.00 10.00      B   
ATOM   4940  O   LEU B 157      19.288 -14.006   5.440  1.00 10.00      B   
ATOM   4941  N   PHE B 158      17.363 -15.089   5.028  1.00 10.00      B   
ATOM   4942  HN  PHE B 158      16.796 -15.526   4.358  1.00 10.00      B   
ATOM   4943  CA  PHE B 158      16.928 -15.066   6.418  1.00 10.00      B   
ATOM   4944  CB  PHE B 158      15.448 -15.454   6.522  1.00 10.00      B   
ATOM   4945  CG  PHE B 158      14.900 -15.438   7.921  1.00 10.00      B   
ATOM   4946  CD1 PHE B 158      14.856 -14.262   8.648  1.00 10.00      B   
ATOM   4947  CD2 PHE B 158      14.423 -16.599   8.506  1.00 10.00      B   
ATOM   4948  CE1 PHE B 158      14.347 -14.243   9.933  1.00 10.00      B   
ATOM   4949  CE2 PHE B 158      13.913 -16.588   9.791  1.00 10.00      B   
ATOM   4950  CZ  PHE B 158      13.876 -15.408  10.506  1.00 10.00      B   
ATOM   4951  C   PHE B 158      17.783 -15.986   7.283  1.00 10.00      B   
ATOM   4952  O   PHE B 158      17.694 -17.212   7.181  1.00 10.00      B   
ATOM   4953  N   LEU B 159      18.617 -15.389   8.122  1.00 10.00      B   
ATOM   4954  HN  LEU B 159      18.654 -14.409   8.146  1.00 10.00      B   
ATOM   4955  CA  LEU B 159      19.477 -16.154   9.008  1.00 10.00      B   
ATOM   4956  CB  LEU B 159      20.849 -15.485   9.152  1.00 10.00      B   
ATOM   4957  CG  LEU B 159      21.937 -16.305   9.855  1.00 10.00      B   
ATOM   4958  CD1 LEU B 159      22.217 -17.598   9.098  1.00 10.00      B   
ATOM   4959  CD2 LEU B 159      23.212 -15.487  10.006  1.00 10.00      B   
ATOM   4960  C   LEU B 159      18.814 -16.320  10.370  1.00 10.00      B   
ATOM   4961  O   LEU B 159      18.969 -17.350  11.027  1.00 10.00      B   
ATOM   4962  N   GLY B 160      18.069 -15.308  10.788  1.00 10.00      B   
ATOM   4963  HN  GLY B 160      17.992 -14.499  10.235  1.00 10.00      B   
ATOM   4964  CA  GLY B 160      17.386 -15.375  12.063  1.00 10.00      B   
ATOM   4965  C   GLY B 160      17.057 -14.010  12.625  1.00 10.00      B   
ATOM   4966  O   GLY B 160      17.029 -13.019  11.898  1.00 10.00      B   
ATOM   4967  N   THR B 161      16.808 -13.961  13.918  1.00 10.00      B   
ATOM   4968  HN  THR B 161      16.849 -14.790  14.443  1.00 10.00      B   
ATOM   4969  CA  THR B 161      16.481 -12.721  14.598  1.00 10.00      B   
ATOM   4970  CB  THR B 161      15.010 -12.301  14.346  1.00 10.00      B   
ATOM   4971  OG1 THR B 161      14.707 -11.094  15.060  1.00 10.00      B   
ATOM   4972  HG1 THR B 161      15.386 -10.430  14.870  1.00 10.00      B   
ATOM   4973  CG2 THR B 161      14.041 -13.395  14.771  1.00 10.00      B   
ATOM   4974  C   THR B 161      16.738 -12.881  16.093  1.00 10.00      B   
ATOM   4975  O   THR B 161      16.653 -13.988  16.628  1.00 10.00      B   
ATOM   4976  N   CYS B 162      17.076 -11.787  16.756  1.00 10.00      B   
ATOM   4977  HN  CYS B 162      17.144 -10.936  16.273  1.00 10.00      B   
ATOM   4978  CA  CYS B 162      17.347 -11.808  18.182  1.00 10.00      B   
ATOM   4979  CB  CYS B 162      18.777 -12.294  18.437  1.00 10.00      B   
ATOM   4980  SG  CYS B 162      20.023 -11.538  17.369  1.00 10.00      B   
ATOM   4981  HG  CYS B 162      20.378 -12.439  16.466  1.00 10.00      B   
ATOM   4982  C   CYS B 162      17.144 -10.423  18.780  1.00 10.00      B   
ATOM   4983  O   CYS B 162      16.781  -9.480  18.071  1.00 10.00      B   
ATOM   4984  N   GLN B 163      17.369 -10.305  20.078  1.00 10.00      B   
ATOM   4985  HN  GLN B 163      17.649 -11.096  20.590  1.00 10.00      B   
ATOM   4986  CA  GLN B 163      17.227  -9.037  20.766  1.00 10.00      B   
ATOM   4987  CB  GLN B 163      16.002  -9.049  21.679  1.00 10.00      B   
ATOM   4988  CG  GLN B 163      15.102  -7.838  21.517  1.00 10.00      B   
ATOM   4989  CD  GLN B 163      14.337  -7.515  22.780  1.00 10.00      B   
ATOM   4990  OE1 GLN B 163      14.780  -6.710  23.599  1.00 10.00      B   
ATOM   4991  NE2 GLN B 163      13.191  -8.145  22.953  1.00 10.00      B   
ATOM   4992 HE21 GLN B 163      12.901  -8.780  22.264  1.00 10.00      B   
ATOM   4993 HE22 GLN B 163      12.679  -7.956  23.765  1.00 10.00      B   
ATOM   4994  C   GLN B 163      18.479  -8.752  21.579  1.00 10.00      B   
ATOM   4995  O   GLN B 163      18.924  -9.589  22.367  1.00 10.00      B   
ATOM   4996  N   ALA B 164      19.047  -7.575  21.382  1.00 10.00      B   
ATOM   4997  HN  ALA B 164      18.639  -6.944  20.747  1.00 10.00      B   
ATOM   4998  CA  ALA B 164      20.254  -7.186  22.089  1.00 10.00      B   
ATOM   4999  CB  ALA B 164      21.482  -7.643  21.314  1.00 10.00      B   
ATOM   5000  C   ALA B 164      20.289  -5.680  22.303  1.00 10.00      B   
ATOM   5001  O   ALA B 164      19.356  -4.969  21.925  1.00 10.00      B   
ATOM   5002  N   SER B 165      21.348  -5.198  22.925  1.00 10.00      B   
ATOM   5003  HN  SER B 165      22.044  -5.816  23.245  1.00 10.00      B   
ATOM   5004  CA  SER B 165      21.501  -3.778  23.174  1.00 10.00      B   
ATOM   5005  CB  SER B 165      22.239  -3.575  24.495  1.00 10.00      B   
ATOM   5006  OG  SER B 165      23.144  -4.644  24.724  1.00 10.00      B   
ATOM   5007  HG  SER B 165      23.181  -4.832  25.670  1.00 10.00      B   
ATOM   5008  C   SER B 165      22.273  -3.126  22.033  1.00 10.00      B   
ATOM   5009  O   SER B 165      21.840  -2.127  21.457  1.00 10.00      B   
ATOM   5010  N   ASP B 166      23.408  -3.720  21.697  1.00 10.00      B   
ATOM   5011  HN  ASP B 166      23.686  -4.522  22.186  1.00 10.00      B   
ATOM   5012  CA  ASP B 166      24.257  -3.215  20.630  1.00 10.00      B   
ATOM   5013  CB  ASP B 166      25.703  -3.103  21.114  1.00 10.00      B   
ATOM   5014  CG  ASP B 166      25.856  -2.154  22.281  1.00 10.00      B   
ATOM   5015  OD1 ASP B 166      25.756  -0.931  22.075  1.00 10.00      B   
ATOM   5016  OD2 ASP B 166      26.074  -2.628  23.417  1.00 10.00      B   
ATOM   5017  C   ASP B 166      24.201  -4.144  19.430  1.00 10.00      B   
ATOM   5018  O   ASP B 166      24.065  -5.356  19.589  1.00 10.00      B   
ATOM   5019  N   PRO B 167      24.303  -3.589  18.212  1.00 10.00      B   
ATOM   5020  CA  PRO B 167      24.275  -4.376  16.973  1.00 10.00      B   
ATOM   5021  CB  PRO B 167      24.505  -3.333  15.867  1.00 10.00      B   
ATOM   5022  CG  PRO B 167      25.031  -2.124  16.566  1.00 10.00      B   
ATOM   5023  CD  PRO B 167      24.434  -2.148  17.942  1.00 10.00      B   
ATOM   5024  C   PRO B 167      25.384  -5.425  16.946  1.00 10.00      B   
ATOM   5025  O   PRO B 167      25.199  -6.529  16.434  1.00 10.00      B   
ATOM   5026  N   GLN B 168      26.527  -5.075  17.528  1.00 10.00      B   
ATOM   5027  HN  GLN B 168      26.598  -4.186  17.931  1.00 10.00      B   
ATOM   5028  CA  GLN B 168      27.675  -5.971  17.583  1.00 10.00      B   
ATOM   5029  CB  GLN B 168      28.881  -5.239  18.175  1.00 10.00      B   
ATOM   5030  CG  GLN B 168      30.164  -6.056  18.199  1.00 10.00      B   
ATOM   5031  CD  GLN B 168      31.345  -5.273  18.745  1.00 10.00      B   
ATOM   5032  OE1 GLN B 168      31.422  -4.055  18.591  1.00 10.00      B   
ATOM   5033  NE2 GLN B 168      32.268  -5.963  19.393  1.00 10.00      B   
ATOM   5034 HE21 GLN B 168      32.145  -6.929  19.491  1.00 10.00      B   
ATOM   5035 HE22 GLN B 168      33.045  -5.478  19.747  1.00 10.00      B   
ATOM   5036  C   GLN B 168      27.350  -7.212  18.407  1.00 10.00      B   
ATOM   5037  O   GLN B 168      27.744  -8.324  18.059  1.00 10.00      B   
ATOM   5038  N   LYS B 169      26.596  -7.013  19.483  1.00 10.00      B   
ATOM   5039  HN  LYS B 169      26.279  -6.108  19.678  1.00 10.00      B   
ATOM   5040  CA  LYS B 169      26.215  -8.105  20.370  1.00 10.00      B   
ATOM   5041  CB  LYS B 169      25.581  -7.558  21.648  1.00 10.00      B   
ATOM   5042  CG  LYS B 169      26.588  -6.903  22.573  1.00 10.00      B   
ATOM   5043  CD  LYS B 169      25.912  -6.115  23.678  1.00 10.00      B   
ATOM   5044  CE  LYS B 169      26.946  -5.491  24.599  1.00 10.00      B   
ATOM   5045  NZ  LYS B 169      26.380  -4.370  25.391  1.00 10.00      B   
ATOM   5046  HZ1 LYS B 169      25.542  -4.687  25.914  1.00 10.00      B   
ATOM   5047  HZ2 LYS B 169      26.106  -3.585  24.756  1.00 10.00      B   
ATOM   5048  HZ3 LYS B 169      27.087  -4.021  26.071  1.00 10.00      B   
ATOM   5049  C   LYS B 169      25.273  -9.076  19.674  1.00 10.00      B   
ATOM   5050  O   LYS B 169      25.360 -10.291  19.869  1.00 10.00      B   
ATOM   5051  N   ALA B 170      24.379  -8.536  18.855  1.00 10.00      B   
ATOM   5052  HN  ALA B 170      24.354  -7.561  18.750  1.00 10.00      B   
ATOM   5053  CA  ALA B 170      23.434  -9.357  18.111  1.00 10.00      B   
ATOM   5054  CB  ALA B 170      22.433  -8.478  17.378  1.00 10.00      B   
ATOM   5055  C   ALA B 170      24.190 -10.239  17.126  1.00 10.00      B   
ATOM   5056  O   ALA B 170      23.849 -11.405  16.918  1.00 10.00      B   
ATOM   5057  N   LEU B 171      25.246  -9.676  16.550  1.00 10.00      B   
ATOM   5058  HN  LEU B 171      25.470  -8.744  16.770  1.00 10.00      B   
ATOM   5059  CA  LEU B 171      26.075 -10.392  15.592  1.00 10.00      B   
ATOM   5060  CB  LEU B 171      26.924  -9.406  14.784  1.00 10.00      B   
ATOM   5061  CG  LEU B 171      26.154  -8.435  13.885  1.00 10.00      B   
ATOM   5062  CD1 LEU B 171      27.075  -7.350  13.349  1.00 10.00      B   
ATOM   5063  CD2 LEU B 171      25.481  -9.183  12.744  1.00 10.00      B   
ATOM   5064  C   LEU B 171      26.975 -11.411  16.287  1.00 10.00      B   
ATOM   5065  O   LEU B 171      27.561 -12.270  15.641  1.00 10.00      B   
ATOM   5066  N   LEU B 172      27.077 -11.318  17.604  1.00 10.00      B   
ATOM   5067  HN  LEU B 172      26.587 -10.609  18.073  1.00 10.00      B   
ATOM   5068  CA  LEU B 172      27.907 -12.240  18.374  1.00 10.00      B   
ATOM   5069  CB  LEU B 172      28.471 -11.552  19.622  1.00 10.00      B   
ATOM   5070  CG  LEU B 172      29.543 -10.485  19.380  1.00 10.00      B   
ATOM   5071  CD1 LEU B 172      29.888  -9.765  20.672  1.00 10.00      B   
ATOM   5072  CD2 LEU B 172      30.787 -11.098  18.757  1.00 10.00      B   
ATOM   5073  C   LEU B 172      27.116 -13.482  18.765  1.00 10.00      B   
ATOM   5074  O   LEU B 172      27.617 -14.365  19.466  1.00 10.00      B   
ATOM   5075  N   ASN B 173      25.873 -13.545  18.313  1.00 10.00      B   
ATOM   5076  HN  ASN B 173      25.525 -12.810  17.764  1.00 10.00      B   
ATOM   5077  CA  ASN B 173      25.013 -14.678  18.616  1.00 10.00      B   
ATOM   5078  CB  ASN B 173      23.624 -14.212  19.064  1.00 10.00      B   
ATOM   5079  CG  ASN B 173      23.568 -13.872  20.542  1.00 10.00      B   
ATOM   5080  OD1 ASN B 173      23.297 -14.731  21.380  1.00 10.00      B   
ATOM   5081  ND2 ASN B 173      23.827 -12.616  20.872  1.00 10.00      B   
ATOM   5082 HD21 ASN B 173      24.038 -11.982  20.155  1.00 10.00      B   
ATOM   5083 HD22 ASN B 173      23.799 -12.368  21.822  1.00 10.00      B   
ATOM   5084  C   ASN B 173      24.902 -15.616  17.423  1.00 10.00      B   
ATOM   5085  O   ASN B 173      24.144 -16.583  17.452  1.00 10.00      B   
ATOM   5086  N   TYR B 174      25.669 -15.329  16.377  1.00 10.00      B   
ATOM   5087  HN  TYR B 174      26.272 -14.558  16.424  1.00 10.00      B   
ATOM   5088  CA  TYR B 174      25.658 -16.144  15.168  1.00 10.00      B   
ATOM   5089  CB  TYR B 174      24.874 -15.443  14.051  1.00 10.00      B   
ATOM   5090  CG  TYR B 174      23.377 -15.409  14.280  1.00 10.00      B   
ATOM   5091  CD1 TYR B 174      22.786 -14.388  15.016  1.00 10.00      B   
ATOM   5092  CD2 TYR B 174      22.555 -16.398  13.758  1.00 10.00      B   
ATOM   5093  CE1 TYR B 174      21.421 -14.364  15.237  1.00 10.00      B   
ATOM   5094  CE2 TYR B 174      21.189 -16.380  13.971  1.00 10.00      B   
ATOM   5095  CZ  TYR B 174      20.627 -15.358  14.707  1.00 10.00      B   
ATOM   5096  OH  TYR B 174      19.269 -15.339  14.928  1.00 10.00      B   
ATOM   5097  HH  TYR B 174      18.983 -16.205  15.242  1.00 10.00      B   
ATOM   5098  C   TYR B 174      27.081 -16.425  14.713  1.00 10.00      B   
ATOM   5099  O   TYR B 174      27.963 -15.579  14.866  1.00 10.00      B   
ATOM   5100  N   GLU B 175      27.305 -17.606  14.154  1.00 10.00      B   
ATOM   5101  HN  GLU B 175      26.557 -18.230  14.038  1.00 10.00      B   
ATOM   5102  CA  GLU B 175      28.631 -17.994  13.691  1.00 10.00      B   
ATOM   5103  CB  GLU B 175      28.837 -19.502  13.850  1.00 10.00      B   
ATOM   5104  CG  GLU B 175      28.732 -19.997  15.284  1.00 10.00      B   
ATOM   5105  CD  GLU B 175      29.394 -21.347  15.480  1.00 10.00      B   
ATOM   5106  OE1 GLU B 175      29.367 -22.172  14.539  1.00 10.00      B   
ATOM   5107  OE2 GLU B 175      29.947 -21.588  16.575  1.00 10.00      B   
ATOM   5108  C   GLU B 175      28.850 -17.579  12.237  1.00 10.00      B   
ATOM   5109  O   GLU B 175      27.889 -17.415  11.486  1.00 10.00      B   
ATOM   5110  N   PRO B 176      30.114 -17.373  11.816  1.00 10.00      B   
ATOM   5111  CA  PRO B 176      31.292 -17.514  12.689  1.00 10.00      B   
ATOM   5112  CB  PRO B 176      32.451 -17.566  11.693  1.00 10.00      B   
ATOM   5113  CG  PRO B 176      31.970 -16.767  10.531  1.00 10.00      B   
ATOM   5114  CD  PRO B 176      30.490 -17.006  10.439  1.00 10.00      B   
ATOM   5115  C   PRO B 176      31.451 -16.311  13.614  1.00 10.00      B   
ATOM   5116  O   PRO B 176      30.625 -15.406  13.606  1.00 10.00      B   
ATOM   5117  N   VAL B 177      32.505 -16.305  14.409  1.00 10.00      B   
ATOM   5118  HN  VAL B 177      33.142 -17.052  14.376  1.00 10.00      B   
ATOM   5119  CA  VAL B 177      32.749 -15.204  15.331  1.00 10.00      B   
ATOM   5120  CB  VAL B 177      32.818 -15.692  16.796  1.00 10.00      B   
ATOM   5121  CG1 VAL B 177      32.895 -14.515  17.759  1.00 10.00      B   
ATOM   5122  CG2 VAL B 177      31.630 -16.584  17.128  1.00 10.00      B   
ATOM   5123  C   VAL B 177      34.050 -14.494  14.972  1.00 10.00      B   
ATOM   5124  O   VAL B 177      35.105 -15.120  14.894  1.00 10.00      B   
ATOM   5125  N   GLY B 178      33.966 -13.192  14.747  1.00 10.00      B   
ATOM   5126  HN  GLY B 178      33.094 -12.750  14.807  1.00 10.00      B   
ATOM   5127  CA  GLY B 178      35.145 -12.421  14.403  1.00 10.00      B   
ATOM   5128  C   GLY B 178      35.168 -12.036  12.938  1.00 10.00      B   
ATOM   5129  O   GLY B 178      34.975 -12.883  12.064  1.00 10.00      B   
ATOM   5130  N   GLY B 179      35.401 -10.760  12.674  1.00 10.00      B   
ATOM   5131  HN  GLY B 179      35.546 -10.134  13.414  1.00 10.00      B   
ATOM   5132  CA  GLY B 179      35.442 -10.277  11.308  1.00 10.00      B   
ATOM   5133  C   GLY B 179      35.300  -8.768  11.229  1.00 10.00      B   
ATOM   5134  O   GLY B 179      35.137  -8.102  12.253  1.00 10.00      B   
ATOM   5135  N   ASP B 180      35.375  -8.230  10.020  1.00 10.00      B   
ATOM   5136  HN  ASP B 180      35.517  -8.816   9.246  1.00 10.00      B   
ATOM   5137  CA  ASP B 180      35.246  -6.788   9.811  1.00 10.00      B   
ATOM   5138  CB  ASP B 180      35.823  -6.396   8.449  1.00 10.00      B   
ATOM   5139  CG  ASP B 180      37.023  -5.475   8.549  1.00 10.00      B   
ATOM   5140  OD1 ASP B 180      36.835  -4.274   8.824  1.00 10.00      B   
ATOM   5141  OD2 ASP B 180      38.164  -5.954   8.345  1.00 10.00      B   
ATOM   5142  C   ASP B 180      33.780  -6.390   9.871  1.00 10.00      B   
ATOM   5143  O   ASP B 180      32.970  -6.881   9.086  1.00 10.00      B   
ATOM   5144  N   ILE B 181      33.431  -5.517  10.801  1.00 10.00      B   
ATOM   5145  HN  ILE B 181      34.116  -5.151  11.406  1.00 10.00      B   
ATOM   5146  CA  ILE B 181      32.047  -5.085  10.949  1.00 10.00      B   
ATOM   5147  CB  ILE B 181      31.505  -5.400  12.366  1.00 10.00      B   
ATOM   5148  CG1 ILE B 181      31.795  -6.856  12.740  1.00 10.00      B   
ATOM   5149  CG2 ILE B 181      30.010  -5.111  12.455  1.00 10.00      B   
ATOM   5150  CD1 ILE B 181      31.496  -7.195  14.184  1.00 10.00      B   
ATOM   5151  C   ILE B 181      31.897  -3.592  10.676  1.00 10.00      B   
ATOM   5152  O   ILE B 181      32.729  -2.789  11.086  1.00 10.00      B   
ATOM   5153  N   TYR B 182      30.845  -3.242   9.957  1.00 10.00      B   
ATOM   5154  HN  TYR B 182      30.249  -3.950   9.616  1.00 10.00      B   
ATOM   5155  CA  TYR B 182      30.538  -1.855   9.639  1.00 10.00      B   
ATOM   5156  CB  TYR B 182      30.708  -1.584   8.142  1.00 10.00      B   
ATOM   5157  CG  TYR B 182      32.149  -1.420   7.713  1.00 10.00      B   
ATOM   5158  CD1 TYR B 182      32.874  -2.495   7.216  1.00 10.00      B   
ATOM   5159  CD2 TYR B 182      32.785  -0.191   7.813  1.00 10.00      B   
ATOM   5160  CE1 TYR B 182      34.193  -2.349   6.834  1.00 10.00      B   
ATOM   5161  CE2 TYR B 182      34.104  -0.034   7.429  1.00 10.00      B   
ATOM   5162  CZ  TYR B 182      34.803  -1.116   6.942  1.00 10.00      B   
ATOM   5163  OH  TYR B 182      36.118  -0.966   6.566  1.00 10.00      B   
ATOM   5164  HH  TYR B 182      36.631  -1.711   6.909  1.00 10.00      B   
ATOM   5165  C   TYR B 182      29.112  -1.558  10.080  1.00 10.00      B   
ATOM   5166  O   TYR B 182      28.151  -1.912   9.398  1.00 10.00      B   
ATOM   5167  N   SER B 183      28.986  -0.924  11.232  1.00 10.00      B
[truncated: 28,187 more chars]
