# Supplementary material for: Large-scale discovery of protein interactions at residue resolution using co-evolution calculated from genomic sequences
Source: Nat Commun. 2021 Mar 2;12:1396. doi: 10.1038/s41467-021-21636-z (PMC7925567; doi:10.1038/s41467-021-21636-z)
Supplement: Supplementary file 12 — Supplementary Data 10 [file 41467_2021_21636_MOESM12_ESM.zip › supplementary/allpdb0172_CASC_CAS5/models/haddock_top3_haddock_68w.pdb]

REMARK FILENAME="haddock_68w.pdb0"
REMARK ===============================================================
REMARK HADDOCK run for haddock
REMARK initial structure: haddock_68.pdb
REMARK final NOE weights: unambig 50 amb: 50
REMARK ===============================================================
REMARK            total,bonds,angles,improper,dihe,vdw,elec,air,cdih,coup,rdcs,vean,dani,xpcs,rg
REMARK energies: -159.773, 0, 0, 0, 0, -51.9983, -455.447, 347.672, 0, 0, 0, 0, 0, 0, 0
REMARK ===============================================================
REMARK            bonds,angles,impropers,dihe,air,cdih,coup,rdcs,vean,dani,xpcs
REMARK rms-dev.: 0,0,0,0,13.7914,0,0, 0, 0, 0, 0
REMARK ===============================================================
REMARK               air,cdih,coup,rdcs,vean,dani,xpcs
REMARK               >0.3,>5,>1,>0,>5,>0.2,>0.2
REMARK violations.: 3, 0, 0, 0, 0, 0, 0
REMARK ===============================================================
REMARK                        CVpartition#,violations,rms
REMARK AIRs cross-validation: 1, 0, NaN
REMARK ===============================================================
REMARK NCS energy: 0
REMARK ===============================================================
REMARK Symmetry energy: 0
REMARK ===============================================================
REMARK Desolvation energy: 29.1001
REMARK Internal energy free molecules: 144251
REMARK Internal energy complex: -20476.9
REMARK Binding energy: -165206
REMARK ===============================================================
REMARK buried surface area: 2038.91
REMARK ===============================================================
REMARK water - chain1: 0 0 0
REMARK water - chain2: 0 0 0
REMARK water - chain3: 0 0 0
REMARK water - chain4: 0 0 0
REMARK water - chain5: 0 0 0
REMARK water - chain6: 0 0 0
REMARK ===============================================================
REMARK water - water: 0 0 0
REMARK ===============================================================
REMARK DATE:27-Jul-2020  06:47:28       created by user: he47
REMARK VERSION:1.3
ATOM      1  CB  MET A   1       3.724  11.099  -5.140  1.00 10.00      A   
ATOM      2  CG  MET A   1       4.073   9.630  -5.275  1.00 10.00      A   
ATOM      3  SD  MET A   1       3.315   8.881  -6.728  1.00 10.00      A   
ATOM      4  CE  MET A   1       4.220   7.340  -6.822  1.00 10.00      A   
ATOM      5  C   MET A   1       1.589  10.982  -3.842  1.00 10.00      A   
ATOM      6  O   MET A   1       2.119  11.286  -2.770  1.00 10.00      A   
ATOM      7  N   MET A   1       1.965  12.807  -5.462  1.00 10.00      A   
ATOM      8  HT1 MET A   1       2.544  13.116  -6.263  1.00 10.00      A   
ATOM      9  HT2 MET A   1       2.199  13.391  -4.634  1.00 10.00      A   
ATOM     10  HT3 MET A   1       0.963  12.948  -5.702  1.00 10.00      A   
ATOM     11  CA  MET A   1       2.222  11.380  -5.168  1.00 10.00      A   
ATOM     12  N   SER A   2       0.455  10.305  -3.921  1.00 10.00      A   
ATOM     13  HN  SER A   2       0.085  10.093  -4.804  1.00 10.00      A   
ATOM     14  CA  SER A   2      -0.267   9.873  -2.741  1.00 10.00      A   
ATOM     15  CB  SER A   2      -1.701  10.382  -2.833  1.00 10.00      A   
ATOM     16  OG  SER A   2      -1.713  11.739  -3.246  1.00 10.00      A   
ATOM     17  HG  SER A   2      -1.522  12.303  -2.488  1.00 10.00      A   
ATOM     18  C   SER A   2      -0.252   8.353  -2.614  1.00 10.00      A   
ATOM     19  O   SER A   2       0.006   7.643  -3.587  1.00 10.00      A   
ATOM     20  N   ASN A   3      -0.511   7.862  -1.407  1.00 10.00      A   
ATOM     21  HN  ASN A   3      -0.689   8.479  -0.666  1.00 10.00      A   
ATOM     22  CA  ASN A   3      -0.531   6.427  -1.156  1.00 10.00      A   
ATOM     23  CB  ASN A   3       0.483   6.044  -0.071  1.00 10.00      A   
ATOM     24  CG  ASN A   3       1.927   6.042  -0.548  1.00 10.00      A   
ATOM     25  OD1 ASN A   3       2.335   6.877  -1.359  1.00 10.00      A   
ATOM     26  ND2 ASN A   3       2.714   5.104  -0.043  1.00 10.00      A   
ATOM     27 HD21 ASN A   3       2.326   4.470   0.602  1.00 10.00      A   
ATOM     28 HD22 ASN A   3       3.656   5.080  -0.326  1.00 10.00      A   
ATOM     29  C   ASN A   3      -1.925   5.972  -0.737  1.00 10.00      A   
ATOM     30  O   ASN A   3      -2.208   4.775  -0.686  1.00 10.00      A   
ATOM     31  N   PHE A   4      -2.796   6.931  -0.440  1.00 10.00      A   
ATOM     32  HN  PHE A   4      -2.528   7.868  -0.521  1.00 10.00      A   
ATOM     33  CA  PHE A   4      -4.152   6.617  -0.011  1.00 10.00      A   
ATOM     34  CB  PHE A   4      -4.369   7.038   1.445  1.00 10.00      A   
ATOM     35  CG  PHE A   4      -3.610   6.206   2.440  1.00 10.00      A   
ATOM     36  CD1 PHE A   4      -2.394   6.639   2.941  1.00 10.00      A   
ATOM     37  CD2 PHE A   4      -4.112   4.991   2.872  1.00 10.00      A   
ATOM     38  CE1 PHE A   4      -1.694   5.876   3.855  1.00 10.00      A   
ATOM     39  CE2 PHE A   4      -3.416   4.224   3.786  1.00 10.00      A   
ATOM     40  CZ  PHE A   4      -2.205   4.667   4.278  1.00 10.00      A   
ATOM     41  C   PHE A   4      -5.199   7.270  -0.906  1.00 10.00      A   
ATOM     42  O   PHE A   4      -5.054   8.423  -1.319  1.00 10.00      A   
ATOM     43  N   ILE A   5      -6.245   6.513  -1.203  1.00 10.00      A   
ATOM     44  HN  ILE A   5      -6.278   5.594  -0.852  1.00 10.00      A   
ATOM     45  CA  ILE A   5      -7.344   6.983  -2.035  1.00 10.00      A   
ATOM     46  CB  ILE A   5      -7.803   5.867  -2.999  1.00 10.00      A   
ATOM     47  CG1 ILE A   5      -6.629   5.383  -3.849  1.00 10.00      A   
ATOM     48  CG2 ILE A   5      -8.948   6.342  -3.884  1.00 10.00      A   
ATOM     49  CD1 ILE A   5      -6.868   4.044  -4.509  1.00 10.00      A   
ATOM     50  C   ILE A   5      -8.523   7.379  -1.148  1.00 10.00      A   
ATOM     51  O   ILE A   5      -8.949   6.597  -0.293  1.00 10.00      A   
ATOM     52  N   ASN A   6      -9.042   8.585  -1.341  1.00 10.00      A   
ATOM     53  HN  ASN A   6      -8.665   9.163  -2.042  1.00 10.00      A   
ATOM     54  CA  ASN A   6     -10.168   9.064  -0.546  1.00 10.00      A   
ATOM     55  CB  ASN A   6      -9.844  10.400   0.136  1.00 10.00      A   
ATOM     56  CG  ASN A   6      -8.808  10.276   1.235  1.00 10.00      A   
ATOM     57  OD1 ASN A   6      -9.138   9.992   2.390  1.00 10.00      A   
ATOM     58  ND2 ASN A   6      -7.553  10.495   0.885  1.00 10.00      A   
ATOM     59 HD21 ASN A   6      -7.366  10.723  -0.053  1.00 10.00      A   
ATOM     60 HD22 ASN A   6      -6.861  10.413   1.573  1.00 10.00      A   
ATOM     61  C   ASN A   6     -11.415   9.210  -1.406  1.00 10.00      A   
ATOM     62  O   ASN A   6     -11.568  10.196  -2.127  1.00 10.00      A   
ATOM     63  N   ILE A   7     -12.302   8.230  -1.325  1.00 10.00      A   
ATOM     64  HN  ILE A   7     -12.125   7.470  -0.724  1.00 10.00      A   
ATOM     65  CA  ILE A   7     -13.536   8.247  -2.100  1.00 10.00      A   
ATOM     66  CB  ILE A   7     -13.902   6.831  -2.593  1.00 10.00      A   
ATOM     67  CG1 ILE A   7     -12.778   6.267  -3.469  1.00 10.00      A   
ATOM     68  CG2 ILE A   7     -15.219   6.848  -3.354  1.00 10.00      A   
ATOM     69  CD1 ILE A   7     -12.951   4.808  -3.837  1.00 10.00      A   
ATOM     70  C   ILE A   7     -14.687   8.812  -1.269  1.00 10.00      A   
ATOM     71  O   ILE A   7     -14.979   8.317  -0.180  1.00 10.00      A   
ATOM     72  N   HIS A   8     -15.328   9.859  -1.776  1.00 10.00      A   
ATOM     73  HN  HIS A   8     -15.056  10.212  -2.656  1.00 10.00      A   
ATOM     74  CA  HIS A   8     -16.441  10.490  -1.077  1.00 10.00      A   
ATOM     75  CB  HIS A   8     -16.047  11.884  -0.574  1.00 10.00      A   
ATOM     76  CG  HIS A   8     -14.849  11.924   0.324  1.00 10.00      A   
ATOM     77  ND1 HIS A   8     -14.926  11.769   1.693  1.00 10.00      A   
ATOM     78  HD1 HIS A   8     -15.752  11.606   2.210  1.00 10.00      A   
ATOM     79  CD2 HIS A   8     -13.539  12.129   0.046  1.00 10.00      A   
ATOM     80  CE1 HIS A   8     -13.717  11.879   2.214  1.00 10.00      A   
ATOM     81  NE2 HIS A   8     -12.861  12.098   1.238  1.00 10.00      A   
ATOM     82  HE2 HIS A   8     -11.892  12.237   1.352  1.00 10.00      A   
ATOM     83  C   HIS A   8     -17.638  10.618  -2.011  1.00 10.00      A   
ATOM     84  O   HIS A   8     -17.652  11.475  -2.897  1.00 10.00      A   
ATOM     85  N   VAL A   9     -18.642   9.774  -1.813  1.00 10.00      A   
ATOM     86  HN  VAL A   9     -18.589   9.123  -1.080  1.00 10.00      A   
ATOM     87  CA  VAL A   9     -19.828   9.800  -2.662  1.00 10.00      A   
ATOM     88  CB  VAL A   9     -20.056   8.455  -3.392  1.00 10.00      A   
ATOM     89  CG1 VAL A   9     -19.100   8.307  -4.565  1.00 10.00      A   
ATOM     90  CG2 VAL A   9     -19.918   7.278  -2.433  1.00 10.00      A   
ATOM     91  C   VAL A   9     -21.089  10.172  -1.888  1.00 10.00      A   
ATOM     92  O   VAL A   9     -21.276   9.768  -0.737  1.00 10.00      A   
ATOM     93  N   LEU A  10     -21.947  10.947  -2.534  1.00 10.00      A   
ATOM     94  HN  LEU A  10     -21.724  11.243  -3.446  1.00 10.00      A   
ATOM     95  CA  LEU A  10     -23.212  11.373  -1.951  1.00 10.00      A   
ATOM     96  CB  LEU A  10     -23.222  12.888  -1.727  1.00 10.00      A   
ATOM     97  CG  LEU A  10     -22.586  13.384  -0.427  1.00 10.00      A   
ATOM     98  CD1 LEU A  10     -22.453  14.899  -0.438  1.00 10.00      A   
ATOM     99  CD2 LEU A  10     -23.406  12.931   0.770  1.00 10.00      A   
ATOM    100  C   LEU A  10     -24.351  10.975  -2.878  1.00 10.00      A   
ATOM    101  O   LEU A  10     -24.341  11.319  -4.064  1.00 10.00      A   
ATOM    102  N   ILE A  11     -25.317  10.238  -2.345  1.00 10.00      A   
ATOM    103  HN  ILE A  11     -25.274  10.000  -1.394  1.00 10.00      A   
ATOM    104  CA  ILE A  11     -26.445   9.779  -3.140  1.00 10.00      A   
ATOM    105  CB  ILE A  11     -26.130   8.421  -3.821  1.00 10.00      A   
ATOM    106  CG1 ILE A  11     -27.350   7.867  -4.564  1.00 10.00      A   
ATOM    107  CG2 ILE A  11     -25.605   7.408  -2.813  1.00 10.00      A   
ATOM    108  CD1 ILE A  11     -27.078   6.582  -5.315  1.00 10.00      A   
ATOM    109  C   ILE A  11     -27.713   9.656  -2.296  1.00 10.00      A   
ATOM    110  O   ILE A  11     -27.684   9.139  -1.171  1.00 10.00      A   
ATOM    111  N   SER A  12     -28.819  10.146  -2.838  1.00 10.00      A   
ATOM    112  HN  SER A  12     -28.772  10.558  -3.730  1.00 10.00      A   
ATOM    113  CA  SER A  12     -30.100  10.083  -2.158  1.00 10.00      A   
ATOM    114  CB  SER A  12     -30.948  11.310  -2.512  1.00 10.00      A   
ATOM    115  OG  SER A  12     -32.161  11.330  -1.777  1.00 10.00      A   
ATOM    116  HG  SER A  12     -32.856  10.905  -2.297  1.00 10.00      A   
ATOM    117  C   SER A  12     -30.831   8.808  -2.558  1.00 10.00      A   
ATOM    118  O   SER A  12     -30.670   8.311  -3.676  1.00 10.00      A   
ATOM    119  N   HIS A  13     -31.619   8.267  -1.647  1.00 10.00      A   
ATOM    120  HN  HIS A  13     -31.713   8.698  -0.765  1.00 10.00      A   
ATOM    121  CA  HIS A  13     -32.363   7.055  -1.928  1.00 10.00      A   
ATOM    122  CB  HIS A  13     -31.832   5.874  -1.106  1.00 10.00      A   
ATOM    123  CG  HIS A  13     -30.431   5.464  -1.457  1.00 10.00      A   
ATOM    124  ND1 HIS A  13     -29.363   5.623  -0.598  1.00 10.00      A   
ATOM    125  HD1 HIS A  13     -29.407   6.007   0.304  1.00 10.00      A   
ATOM    126  CD2 HIS A  13     -29.923   4.899  -2.582  1.00 10.00      A   
ATOM    127  CE1 HIS A  13     -28.262   5.178  -1.177  1.00 10.00      A   
ATOM    128  NE2 HIS A  13     -28.574   4.733  -2.379  1.00 10.00      A   
ATOM    129  HE2 HIS A  13     -27.938   4.346  -3.024  1.00 10.00      A   
ATOM    130  C   HIS A  13     -33.850   7.264  -1.688  1.00 10.00      A   
ATOM    131  O   HIS A  13     -34.250   8.002  -0.781  1.00 10.00      A   
ATOM    132  N   SER A  14     -34.657   6.640  -2.531  1.00 10.00      A   
ATOM    133  HN  SER A  14     -34.271   6.115  -3.258  1.00 10.00      A   
ATOM    134  CA  SER A  14     -36.102   6.723  -2.429  1.00 10.00      A   
ATOM    135  CB  SER A  14     -36.711   6.152  -3.715  1.00 10.00      A   
ATOM    136  OG  SER A  14     -35.822   6.332  -4.809  1.00 10.00      A   
ATOM    137  HG  SER A  14     -36.309   6.687  -5.564  1.00 10.00      A   
ATOM    138  C   SER A  14     -36.583   5.932  -1.208  1.00 10.00      A   
ATOM    139  O   SER A  14     -35.827   5.130  -0.656  1.00 10.00      A   
ATOM    140  N   PRO A  15     -37.831   6.168  -0.756  1.00 10.00      A   
ATOM    141  CA  PRO A  15     -38.411   5.470   0.404  1.00 10.00      A   
ATOM    142  CB  PRO A  15     -39.882   5.890   0.369  1.00 10.00      A   
ATOM    143  CG  PRO A  15     -39.878   7.212  -0.314  1.00 10.00      A   
ATOM    144  CD  PRO A  15     -38.772   7.152  -1.329  1.00 10.00      A   
ATOM    145  C   PRO A  15     -38.298   3.950   0.296  1.00 10.00      A   
ATOM    146  O   PRO A  15     -38.989   3.322  -0.508  1.00 10.00      A   
ATOM    147  N   SER A  16     -37.422   3.372   1.112  1.00 10.00      A   
ATOM    148  HN  SER A  16     -36.905   3.937   1.732  1.00 10.00      A   
ATOM    149  CA  SER A  16     -37.201   1.932   1.120  1.00 10.00      A   
ATOM    150  CB  SER A  16     -36.583   1.474  -0.209  1.00 10.00      A   
ATOM    151  OG  SER A  16     -36.674   0.064  -0.364  1.00 10.00      A   
ATOM    152  HG  SER A  16     -36.039  -0.227  -1.030  1.00 10.00      A   
ATOM    153  C   SER A  16     -36.293   1.537   2.286  1.00 10.00      A   
ATOM    154  O   SER A  16     -35.897   2.384   3.093  1.00 10.00      A   
ATOM    155  N   CYS A  17     -35.969   0.254   2.366  1.00 10.00      A   
ATOM    156  HN  CYS A  17     -36.310  -0.364   1.683  1.00 10.00      A   
ATOM    157  CA  CYS A  17     -35.111  -0.268   3.417  1.00 10.00      A   
ATOM    158  CB  CYS A  17     -35.915  -1.134   4.388  1.00 10.00      A   
ATOM    159  SG  CYS A  17     -34.944  -1.831   5.743  1.00 10.00      A   
ATOM    160  HG  CYS A  17     -34.275  -0.839   6.321  1.00 10.00      A   
ATOM    161  C   CYS A  17     -33.967  -1.072   2.807  1.00 10.00      A   
ATOM    162  O   CYS A  17     -34.152  -2.212   2.373  1.00 10.00      A   
ATOM    163  N   LEU A  18     -32.786  -0.472   2.777  1.00 10.00      A   
ATOM    164  HN  LEU A  18     -32.701   0.431   3.148  1.00 10.00      A   
ATOM    165  CA  LEU A  18     -31.616  -1.119   2.202  1.00 10.00      A   
ATOM    166  CB  LEU A  18     -30.708  -0.091   1.519  1.00 10.00      A   
ATOM    167  CG  LEU A  18     -31.310   0.683   0.343  1.00 10.00      A   
ATOM    168  CD1 LEU A  18     -30.329   1.730  -0.159  1.00 10.00      A   
ATOM    169  CD2 LEU A  18     -31.702  -0.265  -0.782  1.00 10.00      A   
ATOM    170  C   LEU A  18     -30.822  -1.912   3.237  1.00 10.00      A   
ATOM    171  O   LEU A  18     -29.953  -2.711   2.878  1.00 10.00      A   
ATOM    172  N   ASN A  19     -31.119  -1.713   4.518  1.00 10.00      A   
ATOM    173  HN  ASN A  19     -31.841  -1.095   4.759  1.00 10.00      A   
ATOM    174  CA  ASN A  19     -30.395  -2.421   5.570  1.00 10.00      A   
ATOM    175  CB  ASN A  19     -29.126  -1.665   5.978  1.00 10.00      A   
ATOM    176  CG  ASN A  19     -27.981  -2.595   6.338  1.00 10.00      A   
ATOM    177  OD1 ASN A  19     -27.306  -2.409   7.351  1.00 10.00      A   
ATOM    178  ND2 ASN A  19     -27.737  -3.592   5.499  1.00 10.00      A   
ATOM    179 HD21 ASN A  19     -28.302  -3.678   4.700  1.00 10.00      A   
ATOM    180 HD22 ASN A  19     -26.993  -4.200   5.706  1.00 10.00      A   
ATOM    181  C   ASN A  19     -31.263  -2.679   6.792  1.00 10.00      A   
ATOM    182  O   ASN A  19     -31.374  -1.833   7.679  1.00 10.00      A   
ATOM    183  N   ARG A  20     -31.883  -3.846   6.830  1.00 10.00      A   
ATOM    184  HN  ARG A  20     -31.772  -4.471   6.086  1.00 10.00      A   
ATOM    185  CA  ARG A  20     -32.727  -4.223   7.956  1.00 10.00      A   
ATOM    186  CB  ARG A  20     -34.065  -4.790   7.474  1.00 10.00      A   
ATOM    187  CG  ARG A  20     -33.949  -5.818   6.361  1.00 10.00      A   
ATOM    188  CD  ARG A  20     -35.302  -6.422   6.029  1.00 10.00      A   
ATOM    189  NE  ARG A  20     -35.432  -6.719   4.604  1.00 10.00      A   
ATOM    190  HE  ARG A  20     -35.150  -6.017   3.973  1.00 10.00      A   
ATOM    191  CZ  ARG A  20     -35.906  -7.865   4.115  1.00 10.00      A   
ATOM    192  NH1 ARG A  20     -36.298  -8.835   4.934  1.00 10.00      A   
ATOM    193 HH11 ARG A  20     -36.236  -8.703   5.967  1.00 10.00      A   
ATOM    194 HH12 ARG A  20     -36.667  -9.734   4.548  1.00 10.00      A   
ATOM    195  NH2 ARG A  20     -35.975  -8.043   2.803  1.00 10.00      A   
ATOM    196 HH21 ARG A  20     -35.658  -7.292   2.155  1.00 10.00      A   
ATOM    197 HH22 ARG A  20     -36.344  -8.938   2.412  1.00 10.00      A   
ATOM    198  C   ARG A  20     -32.010  -5.232   8.847  1.00 10.00      A   
ATOM    199  O   ARG A  20     -31.227  -6.052   8.363  1.00 10.00      A   
ATOM    200  N   ASP A  21     -32.270  -5.158  10.146  1.00 10.00      A   
ATOM    201  HN  ASP A  21     -32.899  -4.474  10.470  1.00 10.00      A   
ATOM    202  CA  ASP A  21     -31.652  -6.066  11.106  1.00 10.00      A   
ATOM    203  CB  ASP A  21     -31.381  -5.363  12.447  1.00 10.00      A   
ATOM    204  CG  ASP A  21     -32.560  -5.387  13.399  1.00 10.00      A   
ATOM    205  OD1 ASP A  21     -33.479  -4.557  13.241  1.00 10.00      A   
ATOM    206  OD2 ASP A  21     -32.568  -6.237  14.312  1.00 10.00      A   
ATOM    207  C   ASP A  21     -32.505  -7.316  11.293  1.00 10.00      A   
ATOM    208  O   ASP A  21     -33.506  -7.501  10.600  1.00 10.00      A   
ATOM    209  N   ASP A  22     -32.099  -8.174  12.220  1.00 10.00      A   
ATOM    210  HN  ASP A  22     -31.295  -7.963  12.739  1.00 10.00      A   
ATOM    211  CA  ASP A  22     -32.813  -9.417  12.498  1.00 10.00      A   
ATOM    212  CB  ASP A  22     -32.065 -10.243  13.549  1.00 10.00      A   
ATOM    213  CG  ASP A  22     -30.942 -11.074  12.964  1.00 10.00      A   
ATOM    214  OD1 ASP A  22     -29.945 -10.487  12.488  1.00 10.00      A   
ATOM    215  OD2 ASP A  22     -31.043 -12.319  12.984  1.00 10.00      A   
ATOM    216  C   ASP A  22     -34.243  -9.157  12.960  1.00 10.00      A   
ATOM    217  O   ASP A  22     -35.149  -9.943  12.684  1.00 10.00      A   
ATOM    218  N   MET A  23     -34.445  -8.043  13.650  1.00 10.00      A   
ATOM    219  HN  MET A  23     -33.677  -7.447  13.833  1.00 10.00      A   
ATOM    220  CA  MET A  23     -35.766  -7.677  14.156  1.00 10.00      A   
ATOM    221  CB  MET A  23     -35.656  -6.720  15.348  1.00 10.00      A   
ATOM    222  CG  MET A  23     -34.887  -7.283  16.537  1.00 10.00      A   
ATOM    223  SD  MET A  23     -35.495  -8.897  17.073  1.00 10.00      A   
ATOM    224  CE  MET A  23     -37.171  -8.489  17.559  1.00 10.00      A   
ATOM    225  C   MET A  23     -36.637  -7.067  13.060  1.00 10.00      A   
ATOM    226  O   MET A  23     -37.739  -6.583  13.328  1.00 10.00      A   
ATOM    227  N   ASN A  24     -36.122  -7.083  11.831  1.00 10.00      A   
ATOM    228  HN  ASN A  24     -35.224  -7.458  11.702  1.00 10.00      A   
ATOM    229  CA  ASN A  24     -36.832  -6.559  10.664  1.00 10.00      A   
ATOM    230  CB  ASN A  24     -38.172  -7.269  10.458  1.00 10.00      A   
ATOM    231  CG  ASN A  24     -38.552  -7.376   8.998  1.00 10.00      A   
ATOM    232  OD1 ASN A  24     -37.692  -7.492   8.123  1.00 10.00      A   
ATOM    233  ND2 ASN A  24     -39.842  -7.347   8.727  1.00 10.00      A   
ATOM    234 HD21 ASN A  24     -40.470  -7.260   9.477  1.00 10.00      A   
ATOM    235 HD22 ASN A  24     -40.121  -7.415   7.791  1.00 10.00      A   
ATOM    236  C   ASN A  24     -37.022  -5.048  10.731  1.00 10.00      A   
ATOM    237  O   ASN A  24     -37.981  -4.502  10.179  1.00 10.00      A   
ATOM    238  N   MET A  25     -36.105  -4.377  11.408  1.00 10.00      A   
ATOM    239  HN  MET A  25     -35.366  -4.868  11.832  1.00 10.00      A   
ATOM    240  CA  MET A  25     -36.155  -2.929  11.535  1.00 10.00      A   
ATOM    241  CB  MET A  25     -36.107  -2.520  13.010  1.00 10.00      A   
ATOM    242  CG  MET A  25     -37.248  -3.072  13.849  1.00 10.00      A   
ATOM    243  SD  MET A  25     -37.083  -2.672  15.600  1.00 10.00      A   
ATOM    244  CE  MET A  25     -37.207  -0.884  15.547  1.00 10.00      A   
ATOM    245  C   MET A  25     -34.971  -2.325  10.801  1.00 10.00      A   
ATOM    246  O   MET A  25     -33.958  -2.997  10.601  1.00 10.00      A   
ATOM    247  N   GLN A  26     -35.089  -1.071  10.397  1.00 10.00      A   
ATOM    248  HN  GLN A  26     -35.921  -0.572  10.590  1.00 10.00      A   
ATOM    249  CA  GLN A  26     -34.003  -0.409   9.691  1.00 10.00      A   
ATOM    250  CB  GLN A  26     -34.485   0.885   9.029  1.00 10.00      A   
ATOM    251  CG  GLN A  26     -33.362   1.759   8.489  1.00 10.00      A   
ATOM    252  CD  GLN A  26     -32.555   1.083   7.395  1.00 10.00      A   
ATOM    253  OE1 GLN A  26     -33.103   0.448   6.494  1.00 10.00      A   
ATOM    254  NE2 GLN A  26     -31.239   1.195   7.480  1.00 10.00      A   
ATOM    255 HE21 GLN A  26     -30.863   1.701   8.237  1.00 10.00      A   
ATOM    256 HE22 GLN A  26     -30.691   0.770   6.791  1.00 10.00      A   
ATOM    257  C   GLN A  26     -32.852  -0.135  10.651  1.00 10.00      A   
ATOM    258  O   GLN A  26     -33.066   0.354  11.762  1.00 10.00      A   
ATOM    259  N   LYS A  27     -31.644  -0.478  10.231  1.00 10.00      A   
ATOM    260  HN  LYS A  27     -31.542  -0.875   9.337  1.00 10.00      A   
ATOM    261  CA  LYS A  27     -30.465  -0.276  11.055  1.00 10.00      A   
ATOM    262  CB  LYS A  27     -29.267  -1.037  10.489  1.00 10.00      A   
ATOM    263  CG  LYS A  27     -29.468  -2.541  10.435  1.00 10.00      A   
ATOM    264  CD  LYS A  27     -28.141  -3.272  10.363  1.00 10.00      A   
ATOM    265  CE  LYS A  27     -28.346  -4.776  10.379  1.00 10.00      A   
ATOM    266  NZ  LYS A  27     -27.360  -5.461  11.256  1.00 10.00      A   
ATOM    267  HZ1 LYS A  27     -27.520  -6.486  11.246  1.00 10.00      A   
ATOM    268  HZ2 LYS A  27     -27.448  -5.119  12.234  1.00 10.00      A   
ATOM    269  HZ3 LYS A  27     -26.393  -5.272  10.922  1.00 10.00      A   
ATOM    270  C   LYS A  27     -30.135   1.204  11.203  1.00 10.00      A   
ATOM    271  O   LYS A  27     -30.195   1.967  10.235  1.00 10.00      A   
ATOM    272  N   ASP A  28     -29.789   1.603  12.418  1.00 10.00      A   
ATOM    273  HN  ASP A  28     -29.759   0.946  13.148  1.00 10.00      A   
ATOM    274  CA  ASP A  28     -29.448   2.990  12.702  1.00 10.00      A   
ATOM    275  CB  ASP A  28     -30.646   3.756  13.282  1.00 10.00      A   
ATOM    276  CG  ASP A  28     -31.269   3.104  14.506  1.00 10.00      A   
ATOM    277  OD1 ASP A  28     -30.542   2.803  15.479  1.00 10.00      A   
ATOM    278  OD2 ASP A  28     -32.501   2.916  14.513  1.00 10.00      A   
ATOM    279  C   ASP A  28     -28.247   3.088  13.636  1.00 10.00      A   
ATOM    280  O   ASP A  28     -27.837   2.096  14.244  1.00 10.00      A   
ATOM    281  N   ALA A  29     -27.677   4.282  13.724  1.00 10.00      A   
ATOM    282  HN  ALA A  29     -28.050   5.025  13.196  1.00 10.00      A   
ATOM    283  CA  ALA A  29     -26.524   4.541  14.577  1.00 10.00      A   
ATOM    284  CB  ALA A  29     -25.238   4.430  13.775  1.00 10.00      A   
ATOM    285  C   ALA A  29     -26.641   5.932  15.182  1.00 10.00      A   
ATOM    286  O   ALA A  29     -27.408   6.760  14.695  1.00 10.00      A   
ATOM    287  N   ILE A  30     -25.882   6.195  16.230  1.00 10.00      A   
ATOM    288  HN  ILE A  30     -25.275   5.506  16.577  1.00 10.00      A   
ATOM    289  CA  ILE A  30     -25.929   7.495  16.879  1.00 10.00      A   
ATOM    290  CB  ILE A  30     -25.909   7.372  18.417  1.00 10.00      A   
ATOM    291  CG1 ILE A  30     -26.984   6.385  18.884  1.00 10.00      A   
ATOM    292  CG2 ILE A  30     -26.126   8.735  19.060  1.00 10.00      A   
ATOM    293  CD1 ILE A  30     -26.913   6.048  20.357  1.00 10.00      A   
ATOM    294  C   ILE A  30     -24.770   8.372  16.419  1.00 10.00      A   
ATOM    295  O   ILE A  30     -23.624   8.164  16.818  1.00 10.00      A   
ATOM    296  N   PHE A  31     -25.076   9.340  15.569  1.00 10.00      A   
ATOM    297  HN  PHE A  31     -26.013   9.453  15.293  1.00 10.00      A   
ATOM    298  CA  PHE A  31     -24.073  10.258  15.053  1.00 10.00      A   
ATOM    299  CB  PHE A  31     -23.778   9.980  13.574  1.00 10.00      A   
ATOM    300  CG  PHE A  31     -22.766  10.913  12.964  1.00 10.00      A   
ATOM    301  CD1 PHE A  31     -21.441  10.879  13.366  1.00 10.00      A   
ATOM    302  CD2 PHE A  31     -23.140  11.822  11.990  1.00 10.00      A   
ATOM    303  CE1 PHE A  31     -20.509  11.734  12.808  1.00 10.00      A   
ATOM    304  CE2 PHE A  31     -22.215  12.680  11.427  1.00 10.00      A   
ATOM    305  CZ  PHE A  31     -20.897  12.636  11.837  1.00 10.00      A   
ATOM    306  C   PHE A  31     -24.557  11.687  15.244  1.00 10.00      A   
ATOM    307  O   PHE A  31     -25.662  12.035  14.824  1.00 10.00      A   
ATOM    308  N   GLY A  32     -23.742  12.503  15.898  1.00 10.00      A   
ATOM    309  HN  GLY A  32     -22.878  12.167  16.218  1.00 10.00      A   
ATOM    310  CA  GLY A  32     -24.118  13.879  16.151  1.00 10.00      A   
ATOM    311  C   GLY A  32     -25.052  13.972  17.341  1.00 10.00      A   
ATOM    312  O   GLY A  32     -25.634  15.021  17.616  1.00 10.00      A   
ATOM    313  N   GLY A  33     -25.192  12.858  18.049  1.00 10.00      A   
ATOM    314  HN  GLY A  33     -24.687  12.060  17.785  1.00 10.00      A   
ATOM    315  CA  GLY A  33     -26.059  12.810  19.207  1.00 10.00      A   
ATOM    316  C   GLY A  33     -27.492  12.474  18.841  1.00 10.00      A   
ATOM    317  O   GLY A  33     -28.380  12.519  19.693  1.00 10.00      A   
ATOM    318  N   LYS A  34     -27.718  12.131  17.578  1.00 10.00      A   
ATOM    319  HN  LYS A  34     -26.969  12.101  16.947  1.00 10.00      A   
ATOM    320  CA  LYS A  34     -29.052  11.794  17.103  1.00 10.00      A   
ATOM    321  CB  LYS A  34     -29.593  12.911  16.210  1.00 10.00      A   
ATOM    322  CG  LYS A  34     -30.002  14.163  16.966  1.00 10.00      A   
ATOM    323  CD  LYS A  34     -30.222  15.332  16.022  1.00 10.00      A   
ATOM    324  CE  LYS A  34     -30.696  16.562  16.776  1.00 10.00      A   
ATOM    325  NZ  LYS A  34     -30.553  17.797  15.964  1.00 10.00      A   
ATOM    326  HZ1 LYS A  34     -30.989  17.665  15.031  1.00 10.00      A   
ATOM    327  HZ2 LYS A  34     -29.549  18.027  15.836  1.00 10.00      A   
ATOM    328  HZ3 LYS A  34     -31.023  18.595  16.442  1.00 10.00      A   
ATOM    329  C   LYS A  34     -29.052  10.468  16.347  1.00 10.00      A   
ATOM    330  O   LYS A  34     -28.007  10.010  15.872  1.00 10.00      A   
ATOM    331  N   ARG A  35     -30.228   9.857  16.250  1.00 10.00      A   
ATOM    332  HN  ARG A  35     -31.013  10.272  16.670  1.00 10.00      A   
ATOM    333  CA  ARG A  35     -30.387   8.586  15.554  1.00 10.00      A   
ATOM    334  CB  ARG A  35     -31.702   7.907  15.945  1.00 10.00      A   
ATOM    335  CG  ARG A  35     -31.868   6.512  15.361  1.00 10.00      A   
ATOM    336  CD  ARG A  35     -33.185   5.872  15.781  1.00 10.00      A   
ATOM    337  NE  ARG A  35     -34.322   6.372  15.008  1.00 10.00      A   
ATOM    338  HE  ARG A  35     -34.641   7.280  15.216  1.00 10.00      A   
ATOM    339  CZ  ARG A  35     -34.954   5.670  14.066  1.00 10.00      A   
ATOM    340  NH1 ARG A  35     -34.564   4.434  13.769  1.00 10.00      A   
ATOM    341 HH11 ARG A  35     -35.063   3.894  13.032  1.00 10.00      A   
ATOM    342 HH12 ARG A  35     -33.752   3.991  14.272  1.00 10.00      A   
ATOM    343  NH2 ARG A  35     -35.976   6.209  13.410  1.00 10.00      A   
ATOM    344 HH21 ARG A  35     -36.473   5.662  12.674  1.00 10.00      A   
ATOM    345 HH22 ARG A  35     -36.289   7.183  13.628  1.00 10.00      A   
ATOM    346  C   ARG A  35     -30.325   8.777  14.045  1.00 10.00      A   
ATOM    347  O   ARG A  35     -31.234   9.342  13.439  1.00 10.00      A   
ATOM    348  N   ARG A  36     -29.244   8.306  13.449  1.00 10.00      A   
ATOM    349  HN  ARG A  36     -28.554   7.861  13.995  1.00 10.00      A   
ATOM    350  CA  ARG A  36     -29.049   8.409  12.015  1.00 10.00      A   
ATOM    351  CB  ARG A  36     -27.658   8.976  11.719  1.00 10.00      A   
ATOM    352  CG  ARG A  36     -27.251  10.129  12.621  1.00 10.00      A   
ATOM    353  CD  ARG A  36     -27.808  11.451  12.126  1.00 10.00      A   
ATOM    354  NE  ARG A  36     -27.058  11.954  10.973  1.00 10.00      A   
ATOM    355  HE  ARG A  36     -27.133  11.450  10.129  1.00 10.00      A   
ATOM    356  CZ  ARG A  36     -26.285  13.039  11.002  1.00 10.00      A   
ATOM    357  NH1 ARG A  36     -26.149  13.741  12.123  1.00 10.00      A   
ATOM    358 HH11 ARG A  36     -25.544  14.591  12.139  1.00 10.00      A   
ATOM    359 HH12 ARG A  36     -26.642  13.446  12.994  1.00 10.00      A   
ATOM    360  NH2 ARG A  36     -25.633  13.407   9.910  1.00 10.00      A   
ATOM    361 HH21 ARG A  36     -25.025  14.263   9.922  1.00 10.00      A   
ATOM    362 HH22 ARG A  36     -25.719  12.846   9.034  1.00 10.00      A   
ATOM    363  C   ARG A  36     -29.173   7.029  11.391  1.00 10.00      A   
ATOM    364  O   ARG A  36     -28.662   6.054  11.938  1.00 10.00      A   
ATOM    365  N   VAL A  37     -29.855   6.946  10.259  1.00 10.00      A   
ATOM    366  HN  VAL A  37     -30.236   7.759   9.869  1.00 10.00      A   
ATOM    367  CA  VAL A  37     -30.028   5.676   9.567  1.00 10.00      A   
ATOM    368  CB  VAL A  37     -30.983   5.823   8.362  1.00 10.00      A   
ATOM    369  CG1 VAL A  37     -31.238   4.479   7.703  1.00 10.00      A   
ATOM    370  CG2 VAL A  37     -32.296   6.465   8.789  1.00 10.00      A   
ATOM    371  C   VAL A  37     -28.661   5.180   9.096  1.00 10.00      A   
ATOM    372  O   VAL A  37     -27.859   5.964   8.582  1.00 10.00      A   
ATOM    373  N   ARG A  38     -28.387   3.894   9.282  1.00 10.00      A   
ATOM    374  HN  ARG A  38     -29.071   3.302   9.668  1.00 10.00      A   
ATOM    375  CA  ARG A  38     -27.098   3.341   8.900  1.00 10.00      A   
ATOM    376  CB  ARG A  38     -26.276   2.984  10.150  1.00 10.00      A   
ATOM    377  CG  ARG A  38     -26.439   1.543  10.621  1.00 10.00      A   
ATOM    378  CD  ARG A  38     -25.603   1.255  11.858  1.00 10.00      A   
ATOM    379  NE  ARG A  38     -25.372  -0.180  12.045  1.00 10.00      A   
ATOM    380  HE  ARG A  38     -24.758  -0.622  11.414  1.00 10.00      A   
ATOM    381  CZ  ARG A  38     -25.933  -0.913  13.010  1.00 10.00      A   
ATOM    382  NH1 ARG A  38     -26.767  -0.358  13.881  1.00 10.00      A   
ATOM    383 HH11 ARG A  38     -27.201  -0.937  14.636  1.00 10.00      A   
ATOM    384 HH12 ARG A  38     -26.997   0.661  13.819  1.00 10.00      A   
ATOM    385  NH2 ARG A  38     -25.659  -2.208  13.104  1.00 10.00      A   
ATOM    386 HH21 ARG A  38     -26.097  -2.783  13.856  1.00 10.00      A   
ATOM    387 HH22 ARG A  38     -25.003  -2.659  12.427  1.00 10.00      A   
ATOM    388  C   ARG A  38     -27.231   2.118   8.001  1.00 10.00      A   
ATOM    389  O   ARG A  38     -28.252   1.427   8.005  1.00 10.00      A   
ATOM    390  N   ILE A  39     -26.189   1.878   7.223  1.00 10.00      A   
ATOM    391  HN  ILE A  39     -25.432   2.509   7.242  1.00 10.00      A   
ATOM    392  CA  ILE A  39     -26.119   0.730   6.335  1.00 10.00      A   
ATOM    393  CB  ILE A  39     -26.284   1.123   4.848  1.00 10.00      A   
ATOM    394  CG1 ILE A  39     -27.637   1.807   4.610  1.00 10.00      A   
ATOM    395  CG2 ILE A  39     -26.141  -0.100   3.949  1.00 10.00      A   
ATOM    396  CD1 ILE A  39     -27.851   2.266   3.181  1.00 10.00      A   
ATOM    397  C   ILE A  39     -24.765   0.056   6.538  1.00 10.00      A   
ATOM    398  O   ILE A  39     -23.720   0.667   6.285  1.00 10.00      A   
ATOM    399  N   SER A  40     -24.792  -1.174   7.038  1.00 10.00      A   
ATOM    400  HN  SER A  40     -25.661  -1.585   7.244  1.00 10.00      A   
ATOM    401  CA  SER A  40     -23.575  -1.934   7.297  1.00 10.00      A   
ATOM    402  CB  SER A  40     -23.918  -3.342   7.788  1.00 10.00      A   
ATOM    403  OG  SER A  40     -24.833  -3.290   8.874  1.00 10.00      A   
ATOM    404  HG  SER A  40     -25.674  -3.665   8.594  1.00 10.00      A   
ATOM    405  C   SER A  40     -22.674  -2.002   6.068  1.00 10.00      A   
ATOM    406  O   SER A  40     -23.121  -2.332   4.966  1.00 10.00      A   
ATOM    407  N   SER A  41     -21.399  -1.693   6.274  1.00 10.00      A   
ATOM    408  HN  SER A  41     -21.107  -1.456   7.182  1.00 10.00      A   
ATOM    409  CA  SER A  41     -20.416  -1.699   5.204  1.00 10.00      A   
ATOM    410  CB  SER A  41     -19.078  -1.198   5.740  1.00 10.00      A   
ATOM    411  OG  SER A  41     -19.049  -1.281   7.159  1.00 10.00      A   
ATOM    412  HG  SER A  41     -18.346  -1.891   7.427  1.00 10.00      A   
ATOM    413  C   SER A  41     -20.260  -3.090   4.604  1.00 10.00      A   
ATOM    414  O   SER A  41     -19.975  -3.233   3.416  1.00 10.00      A   
ATOM    415  N   GLN A  42     -20.462  -4.113   5.431  1.00 10.00      A   
ATOM    416  HN  GLN A  42     -20.682  -3.928   6.372  1.00 10.00      A   
ATOM    417  CA  GLN A  42     -20.351  -5.497   4.981  1.00 10.00      A   
ATOM    418  CB  GLN A  42     -20.457  -6.473   6.155  1.00 10.00      A   
ATOM    419  CG  GLN A  42     -19.578  -6.118   7.342  1.00 10.00      A   
ATOM    420  CD  GLN A  42     -20.332  -5.350   8.408  1.00 10.00      A   
ATOM    421  OE1 GLN A  42     -20.436  -4.125   8.351  1.00 10.00      A   
ATOM    422  NE2 GLN A  42     -20.864  -6.066   9.385  1.00 10.00      A   
ATOM    423 HE21 GLN A  42     -20.741  -7.041   9.366  1.00 10.00      A   
ATOM    424 HE22 GLN A  42     -21.350  -5.595  10.093  1.00 10.00      A   
ATOM    425  C   GLN A  42     -21.419  -5.809   3.941  1.00 10.00      A   
ATOM    426  O   GLN A  42     -21.164  -6.520   2.970  1.00 10.00      A   
ATOM    427  N   SER A  43     -22.612  -5.266   4.147  1.00 10.00      A   
ATOM    428  HN  SER A  43     -22.753  -4.703   4.939  1.00 10.00      A   
ATOM    429  CA  SER A  43     -23.716  -5.477   3.221  1.00 10.00      A   
ATOM    430  CB  SER A  43     -25.009  -4.888   3.793  1.00 10.00      A   
ATOM    431  OG  SER A  43     -25.135  -5.194   5.177  1.00 10.00      A   
ATOM    432  HG  SER A  43     -24.976  -6.133   5.314  1.00 10.00      A   
ATOM    433  C   SER A  43     -23.389  -4.850   1.867  1.00 10.00      A   
ATOM    434  O   SER A  43     -23.640  -5.444   0.816  1.00 10.00      A   
ATOM    435  N   LEU A  44     -22.807  -3.656   1.910  1.00 10.00      A   
ATOM    436  HN  LEU A  44     -22.636  -3.242   2.783  1.00 10.00      A   
ATOM    437  CA  LEU A  44     -22.424  -2.938   0.704  1.00 10.00      A   
ATOM    438  CB  LEU A  44     -21.961  -1.525   1.068  1.00 10.00      A   
ATOM    439  CG  LEU A  44     -23.012  -0.614   1.706  1.00 10.00      A   
ATOM    440  CD1 LEU A  44     -22.350   0.545   2.437  1.00 10.00      A   
ATOM    441  CD2 LEU A  44     -23.979  -0.099   0.652  1.00 10.00      A   
ATOM    442  C   LEU A  44     -21.303  -3.680  -0.015  1.00 10.00      A   
ATOM    443  O   LEU A  44     -21.358  -3.885  -1.224  1.00 10.00      A   
ATOM    444  N   LYS A  45     -20.297  -4.093   0.749  1.00 10.00      A   
ATOM    445  HN  LYS A  45     -20.323  -3.901   1.712  1.00 10.00      A   
ATOM    446  CA  LYS A  45     -19.152  -4.815   0.201  1.00 10.00      A   
ATOM    447  CB  LYS A  45     -18.095  -5.040   1.288  1.00 10.00      A   
ATOM    448  CG  LYS A  45     -16.672  -5.173   0.766  1.00 10.00      A   
ATOM    449  CD  LYS A  45     -15.660  -5.062   1.898  1.00 10.00      A   
ATOM    450  CE  LYS A  45     -14.235  -5.205   1.390  1.00 10.00      A   
ATOM    451  NZ  LYS A  45     -13.240  -5.215   2.501  1.00 10.00      A   
ATOM    452  HZ1 LYS A  45     -12.357  -5.668   2.188  1.00 10.00      A   
ATOM    453  HZ2 LYS A  45     -13.615  -5.746   3.314  1.00 10.00      A   
ATOM    454  HZ3 LYS A  45     -13.029  -4.242   2.806  1.00 10.00      A   
ATOM    455  C   LYS A  45     -19.589  -6.147  -0.410  1.00 10.00      A   
ATOM    456  O   LYS A  45     -19.075  -6.561  -1.449  1.00 10.00      A   
ATOM    457  N   ARG A  46     -20.543  -6.810   0.240  1.00 10.00      A   
ATOM    458  HN  ARG A  46     -20.903  -6.434   1.071  1.00 10.00      A   
ATOM    459  CA  ARG A  46     -21.060  -8.084  -0.243  1.00 10.00      A   
ATOM    460  CB  ARG A  46     -22.053  -8.672   0.767  1.00 10.00      A   
ATOM    461  CG  ARG A  46     -22.600 -10.041   0.392  1.00 10.00      A   
ATOM    462  CD  ARG A  46     -23.710 -10.471   1.337  1.00 10.00      A   
ATOM    463  NE  ARG A  46     -23.221 -10.739   2.690  1.00 10.00      A   
ATOM    464  HE  ARG A  46     -22.246 -10.827   2.807  1.00 10.00      A   
ATOM    465  CZ  ARG A  46     -24.007 -10.876   3.755  1.00 10.00      A   
ATOM    466  NH1 ARG A  46     -25.325 -10.781   3.626  1.00 10.00      A   
ATOM    467 HH11 ARG A  46     -25.946 -10.893   4.456  1.00 10.00      A   
ATOM    468 HH12 ARG A  46     -25.748 -10.587   2.692  1.00 10.00      A   
ATOM    469  NH2 ARG A  46     -23.475 -11.116   4.950  1.00 10.00      A   
ATOM    470 HH21 ARG A  46     -24.088 -11.229   5.789  1.00 10.00      A   
ATOM    471 HH22 ARG A  46     -22.438 -11.193   5.058  1.00 10.00      A   
ATOM    472  C   ARG A  46     -21.739  -7.891  -1.593  1.00 10.00      A   
ATOM    473  O   ARG A  46     -21.479  -8.633  -2.542  1.00 10.00      A   
ATOM    474  N   ALA A  47     -22.593  -6.874  -1.676  1.00 10.00      A   
ATOM    475  HN  ALA A  47     -22.743  -6.310  -0.887  1.00 10.00      A   
ATOM    476  CA  ALA A  47     -23.305  -6.574  -2.910  1.00 10.00      A   
ATOM    477  CB  ALA A  47     -24.349  -5.492  -2.679  1.00 10.00      A   
ATOM    478  C   ALA A  47     -22.324  -6.152  -3.998  1.00 10.00      A   
ATOM    479  O   ALA A  47     -22.492  -6.499  -5.169  1.00 10.00      A   
ATOM    480  N   MET A  48     -21.289  -5.421  -3.592  1.00 10.00      A   
ATOM    481  HN  MET A  48     -21.218  -5.185  -2.640  1.00 10.00      A   
ATOM    482  CA  MET A  48     -20.261  -4.951  -4.514  1.00 10.00      A   
ATOM    483  CB  MET A  48     -19.269  -4.028  -3.804  1.00 10.00      A   
ATOM    484  CG  MET A  48     -19.724  -2.584  -3.680  1.00 10.00      A   
ATOM    485  SD  MET A  48     -18.554  -1.571  -2.753  1.00 10.00      A   
ATOM    486  CE  MET A  48     -17.082  -1.751  -3.758  1.00 10.00      A   
ATOM    487  C   MET A  48     -19.512  -6.116  -5.147  1.00 10.00      A   
ATOM    488  O   MET A  48     -19.236  -6.103  -6.346  1.00 10.00      A   
ATOM    489  N   ARG A  49     -19.206  -7.130  -4.345  1.00 10.00      A   
ATOM    490  HN  ARG A  49     -19.467  -7.085  -3.397  1.00 10.00      A   
ATOM    491  CA  ARG A  49     -18.483  -8.302  -4.830  1.00 10.00      A   
ATOM    492  CB  ARG A  49     -17.938  -9.128  -3.662  1.00 10.00      A   
ATOM    493  CG  ARG A  49     -16.466  -8.889  -3.369  1.00 10.00      A   
ATOM    494  CD  ARG A  49     -15.637 -10.143  -3.611  1.00 10.00      A   
ATOM    495  NE  ARG A  49     -15.272 -10.803  -2.357  1.00 10.00      A   
ATOM    496  HE  ARG A  49     -16.004 -11.021  -1.734  1.00 10.00      A   
ATOM    497  CZ  ARG A  49     -14.025 -11.134  -2.021  1.00 10.00      A   
ATOM    498  NH1 ARG A  49     -13.010 -10.884  -2.839  1.00 10.00      A   
ATOM    499 HH11 ARG A  49     -12.040 -11.147  -2.563  1.00 10.00      A   
ATOM    500 HH12 ARG A  49     -13.175 -10.425  -3.775  1.00 10.00      A   
ATOM    501  NH2 ARG A  49     -13.788 -11.716  -0.853  1.00 10.00      A   
ATOM    502 HH21 ARG A  49     -14.576 -11.916  -0.198  1.00 10.00      A   
ATOM    503 HH22 ARG A  49     -12.810 -11.972  -0.582  1.00 10.00      A   
ATOM    504  C   ARG A  49     -19.343  -9.179  -5.740  1.00 10.00      A   
ATOM    505  O   ARG A  49     -18.831 -10.073  -6.412  1.00 10.00      A   
ATOM    506  N   LYS A  50     -20.647  -8.927  -5.759  1.00 10.00      A   
ATOM    507  HN  LYS A  50     -21.006  -8.210  -5.194  1.00 10.00      A   
ATOM    508  CA  LYS A  50     -21.556  -9.704  -6.593  1.00 10.00      A   
ATOM    509  CB  LYS A  50     -22.766 -10.185  -5.791  1.00 10.00      A   
ATOM    510  CG  LYS A  50     -22.535 -11.493  -5.055  1.00 10.00      A   
ATOM    511  CD  LYS A  50     -23.851 -12.178  -4.737  1.00 10.00      A   
ATOM    512  CE  LYS A  50     -23.640 -13.633  -4.361  1.00 10.00      A   
ATOM    513  NZ  LYS A  50     -24.914 -14.394  -4.392  1.00 10.00      A   
ATOM    514  HZ1 LYS A  50     -24.732 -15.402  -4.221  1.00 10.00      A   
ATOM    515  HZ2 LYS A  50     -25.368 -14.291  -5.321  1.00 10.00      A   
ATOM    516  HZ3 LYS A  50     -25.562 -14.040  -3.660  1.00 10.00      A   
ATOM    517  C   LYS A  50     -22.014  -8.930  -7.825  1.00 10.00      A   
ATOM    518  O   LYS A  50     -22.708  -9.475  -8.687  1.00 10.00      A   
ATOM    519  N   SER A  51     -21.624  -7.664  -7.909  1.00 10.00      A   
ATOM    520  HN  SER A  51     -21.061  -7.290  -7.200  1.00 10.00      A   
ATOM    521  CA  SER A  51     -22.007  -6.818  -9.033  1.00 10.00      A   
ATOM    522  CB  SER A  51     -21.489  -5.394  -8.818  1.00 10.00      A   
ATOM    523  OG  SER A  51     -21.496  -5.053  -7.443  1.00 10.00      A   
ATOM    524  HG  SER A  51     -20.621  -5.227  -7.068  1.00 10.00      A   
ATOM    525  C   SER A  51     -21.474  -7.371 -10.355  1.00 10.00      A   
ATOM    526  O   SER A  51     -20.348  -7.873 -10.420  1.00 10.00      A   
ATOM    527  N   GLY A  52     -22.288  -7.278 -11.404  1.00 10.00      A   
ATOM    528  HN  GLY A  52     -23.178  -6.881 -11.289  1.00 10.00      A   
ATOM    529  CA  GLY A  52     -21.874  -7.753 -12.711  1.00 10.00      A   
ATOM    530  C   GLY A  52     -20.658  -6.992 -13.197  1.00 10.00      A   
ATOM    531  O   GLY A  52     -19.713  -7.578 -13.725  1.00 10.00      A   
ATOM    532  N   TYR A  53     -20.679  -5.678 -12.985  1.00 10.00      A   
ATOM    533  HN  TYR A  53     -21.472  -5.283 -12.564  1.00 10.00      A   
ATOM    534  CA  TYR A  53     -19.575  -4.805 -13.373  1.00 10.00      A   
ATOM    535  CB  TYR A  53     -19.905  -3.347 -13.011  1.00 10.00      A   
ATOM    536  CG  TYR A  53     -18.804  -2.357 -13.331  1.00 10.00      A   
ATOM    537  CD1 TYR A  53     -18.510  -2.017 -14.643  1.00 10.00      A   
ATOM    538  CD2 TYR A  53     -18.057  -1.763 -12.320  1.00 10.00      A   
ATOM    539  CE1 TYR A  53     -17.504  -1.118 -14.942  1.00 10.00      A   
ATOM    540  CE2 TYR A  53     -17.051  -0.862 -12.609  1.00 10.00      A   
ATOM    541  CZ  TYR A  53     -16.777  -0.544 -13.922  1.00 10.00      A   
ATOM    542  OH  TYR A  53     -15.770   0.351 -14.215  1.00 10.00      A   
ATOM    543  HH  TYR A  53     -16.008   0.853 -15.005  1.00 10.00      A   
ATOM    544  C   TYR A  53     -18.283  -5.245 -12.682  1.00 10.00      A   
ATOM    545  O   TYR A  53     -17.192  -5.129 -13.239  1.00 10.00      A   
ATOM    546  N   TYR A  54     -18.426  -5.780 -11.477  1.00 10.00      A   
ATOM    547  HN  TYR A  54     -19.327  -5.880 -11.110  1.00 10.00      A   
ATOM    548  CA  TYR A  54     -17.288  -6.245 -10.696  1.00 10.00      A   
ATOM    549  CB  TYR A  54     -17.735  -6.543  -9.261  1.00 10.00      A   
ATOM    550  CG  TYR A  54     -16.616  -6.853  -8.289  1.00 10.00      A   
ATOM    551  CD1 TYR A  54     -15.832  -5.840  -7.752  1.00 10.00      A   
ATOM    552  CD2 TYR A  54     -16.360  -8.159  -7.891  1.00 10.00      A   
ATOM    553  CE1 TYR A  54     -14.826  -6.119  -6.846  1.00 10.00      A   
ATOM    554  CE2 TYR A  54     -15.355  -8.448  -6.989  1.00 10.00      A   
ATOM    555  CZ  TYR A  54     -14.592  -7.425  -6.469  1.00 10.00      A   
ATOM    556  OH  TYR A  54     -13.599  -7.706  -5.555  1.00 10.00      A   
ATOM    557  HH  TYR A  54     -13.275  -8.617  -5.693  1.00 10.00      A   
ATOM    558  C   TYR A  54     -16.681  -7.491 -11.330  1.00 10.00      A   
ATOM    559  O   TYR A  54     -15.481  -7.547 -11.583  1.00 10.00      A   
ATOM    560  N   ALA A  55     -17.523  -8.473 -11.613  1.00 10.00      A   
ATOM    561  HN  ALA A  55     -18.479  -8.354 -11.414  1.00 10.00      A   
ATOM    562  CA  ALA A  55     -17.072  -9.726 -12.210  1.00 10.00      A   
ATOM    563  CB  ALA A  55     -18.204 -10.741 -12.226  1.00 10.00      A   
ATOM    564  C   ALA A  55     -16.514  -9.528 -13.620  1.00 10.00      A   
ATOM    565  O   ALA A  55     -15.517 -10.143 -13.991  1.00 10.00      A   
ATOM    566  N   GLN A  56     -17.147  -8.650 -14.391  1.00 10.00      A   
ATOM    567  HN  GLN A  56     -17.931  -8.177 -14.032  1.00 10.00      A   
ATOM    568  CA  GLN A  56     -16.729  -8.388 -15.767  1.00 10.00      A   
ATOM    569  CB  GLN A  56     -17.850  -7.701 -16.549  1.00 10.00      A   
ATOM    570  CG  GLN A  56     -19.106  -8.538 -16.711  1.00 10.00      A   
ATOM    571  CD  GLN A  56     -20.217  -7.781 -17.411  1.00 10.00      A   
ATOM    572  OE1 GLN A  56     -20.288  -6.553 -17.346  1.00 10.00      A   
ATOM    573  NE2 GLN A  56     -21.097  -8.506 -18.085  1.00 10.00      A   
ATOM    574 HE21 GLN A  56     -20.982  -9.483 -18.100  1.00 10.00      A   
ATOM    575 HE22 GLN A  56     -21.841  -8.040 -18.529  1.00 10.00      A   
ATOM    576  C   GLN A  56     -15.452  -7.553 -15.862  1.00 10.00      A   
ATOM    577  O   GLN A  56     -14.877  -7.420 -16.943  1.00 10.00      A   
ATOM    578  N   ASN A  57     -15.001  -6.989 -14.752  1.00 10.00      A   
ATOM    579  HN  ASN A  57     -15.477  -7.130 -13.906  1.00 10.00      A   
ATOM    580  CA  ASN A  57     -13.797  -6.166 -14.778  1.00 10.00      A   
ATOM    581  CB  ASN A  57     -14.114  -4.704 -14.460  1.00 10.00      A   
ATOM    582  CG  ASN A  57     -14.834  -4.007 -15.599  1.00 10.00      A   
ATOM    583  OD1 ASN A  57     -14.207  -3.452 -16.501  1.00 10.00      A   
ATOM    584  ND2 ASN A  57     -16.157  -4.037 -15.570  1.00 10.00      A   
ATOM    585 HD21 ASN A  57     -16.593  -4.505 -14.821  1.00 10.00      A   
ATOM    586 HD22 ASN A  57     -16.648  -3.589 -16.291  1.00 10.00      A   
ATOM    587  C   ASN A  57     -12.707  -6.701 -13.864  1.00 10.00      A   
ATOM    588  O   ASN A  57     -11.568  -6.886 -14.288  1.00 10.00      A   
ATOM    589  N   ILE A  58     -13.052  -6.948 -12.610  1.00 10.00      A   
ATOM    590  HN  ILE A  58     -13.976  -6.783 -12.322  1.00 10.00      A   
ATOM    591  CA  ILE A  58     -12.091  -7.467 -11.645  1.00 10.00      A   
ATOM    592  CB  ILE A  58     -12.547  -7.219 -10.189  1.00 10.00      A   
ATOM    593  CG1 ILE A  58     -12.685  -5.717  -9.920  1.00 10.00      A   
ATOM    594  CG2 ILE A  58     -11.583  -7.855  -9.193  1.00 10.00      A   
ATOM    595  CD1 ILE A  58     -11.421  -4.926 -10.188  1.00 10.00      A   
ATOM    596  C   ILE A  58     -11.871  -8.958 -11.875  1.00 10.00      A   
ATOM    597  O   ILE A  58     -10.737  -9.432 -11.907  1.00 10.00      A   
ATOM    598  N   GLY A  59     -12.962  -9.684 -12.075  1.00 10.00      A   
ATOM    599  HN  GLY A  59     -13.839  -9.249 -12.057  1.00 10.00      A   
ATOM    600  CA  GLY A  59     -12.870 -11.113 -12.308  1.00 10.00      A   
ATOM    601  C   GLY A  59     -12.433 -11.434 -13.723  1.00 10.00      A   
ATOM    602  O   GLY A  59     -12.153 -12.587 -14.051  1.00 10.00      A   
ATOM    603  N   GLU A  60     -12.389 -10.413 -14.566  1.00 10.00      A   
ATOM    604  HN  GLU A  60     -12.638  -9.522 -14.244  1.00 10.00      A   
ATOM    605  CA  GLU A  60     -11.978 -10.573 -15.954  1.00 10.00      A   
ATOM    606  CB  GLU A  60     -13.157 -10.356 -16.905  1.00 10.00      A   
ATOM    607  CG  GLU A  60     -14.190 -11.469 -16.885  1.00 10.00      A   
ATOM    608  CD  GLU A  60     -15.182 -11.364 -18.024  1.00 10.00      A   
ATOM    609  OE1 GLU A  60     -14.906 -10.625 -18.995  1.00 10.00      A   
ATOM    610  OE2 GLU A  60     -16.236 -12.028 -17.961  1.00 10.00      A   
ATOM    611  C   GLU A  60     -10.849  -9.606 -16.275  1.00 10.00      A   
ATOM    612  O   GLU A  60     -10.813  -8.999 -17.346  1.00 10.00      A   
ATOM    613  N   SER A  61      -9.932  -9.468 -15.330  1.00 10.00      A   
ATOM    614  HN  SER A  61     -10.019  -9.988 -14.505  1.00 10.00      A   
ATOM    615  CA  SER A  61      -8.795  -8.578 -15.485  1.00 10.00      A   
ATOM    616  CB  SER A  61      -8.284  -8.152 -14.104  1.00 10.00      A   
ATOM    617  OG  SER A  61      -8.435  -9.204 -13.161  1.00 10.00      A   
ATOM    618  HG  SER A  61      -9.280  -9.098 -12.699  1.00 10.00      A   
ATOM    619  C   SER A  61      -7.680  -9.262 -16.269  1.00 10.00      A   
ATOM    620  O   SER A  61      -7.747 -10.463 -16.542  1.00 10.00      A   
ATOM    621  N   SER A  62      -6.662  -8.493 -16.630  1.00 10.00      A   
ATOM    622  HN  SER A  62      -6.676  -7.540 -16.399  1.00 10.00      A   
ATOM    623  CA  SER A  62      -5.527  -9.019 -17.369  1.00 10.00      A   
ATOM    624  CB  SER A  62      -4.699  -7.861 -17.923  1.00 10.00      A   
ATOM    625  OG  SER A  62      -5.496  -6.692 -18.057  1.00 10.00      A   
ATOM    626  HG  SER A  62      -5.295  -6.085 -17.334  1.00 10.00      A   
ATOM    627  C   SER A  62      -4.669  -9.891 -16.458  1.00 10.00      A   
ATOM    628  O   SER A  62      -4.003 -10.827 -16.910  1.00 10.00      A   
ATOM    629  N   LEU A  63      -4.701  -9.577 -15.168  1.00 10.00      A   
ATOM    630  HN  LEU A  63      -5.259  -8.826 -14.876  1.00 10.00      A   
ATOM    631  CA  LEU A  63      -3.943 -10.320 -14.174  1.00 10.00      A   
ATOM    632  CB  LEU A  63      -2.986  -9.394 -13.413  1.00 10.00      A   
ATOM    633  CG  LEU A  63      -1.906  -8.696 -14.247  1.00 10.00      A   
ATOM    634  CD1 LEU A  63      -1.105  -7.729 -13.388  1.00 10.00      A   
ATOM    635  CD2 LEU A  63      -0.988  -9.717 -14.900  1.00 10.00      A   
ATOM    636  C   LEU A  63      -4.888 -11.024 -13.206  1.00 10.00      A   
ATOM    637  O   LEU A  63      -5.082 -10.585 -12.071  1.00 10.00      A   
ATOM    638  N   ARG A  64      -5.501 -12.100 -13.674  1.00 10.00      A   
ATOM    639  HN  ARG A  64      -5.333 -12.383 -14.598  1.00 10.00      A   
ATOM    640  CA  ARG A  64      -6.421 -12.868 -12.850  1.00 10.00      A   
ATOM    641  CB  ARG A  64      -7.753 -13.118 -13.577  1.00 10.00      A   
ATOM    642  CG  ARG A  64      -7.625 -13.642 -15.002  1.00 10.00      A   
ATOM    643  CD  ARG A  64      -8.992 -13.838 -15.648  1.00 10.00      A   
ATOM    644  NE  ARG A  64      -9.661 -15.050 -15.172  1.00 10.00      A   
ATOM    645  HE  ARG A  64      -9.241 -15.526 -14.421  1.00 10.00      A   
ATOM    646  CZ  ARG A  64     -10.790 -15.538 -15.689  1.00 10.00      A   
ATOM    647  NH1 ARG A  64     -11.381 -14.923 -16.711  1.00 10.00      A   
ATOM    648 HH11 ARG A  64     -12.267 -15.305 -17.118  1.00 10.00      A   
ATOM    649 HH12 ARG A  64     -10.966 -14.053 -17.112  1.00 10.00      A   
ATOM    650  NH2 ARG A  64     -11.317 -16.653 -15.194  1.00 10.00      A   
ATOM    651 HH21 ARG A  64     -10.855 -17.146 -14.397  1.00 10.00      A   
ATOM    652 HH22 ARG A  64     -12.200 -17.038 -15.596  1.00 10.00      A   
ATOM    653  C   ARG A  64      -5.791 -14.178 -12.393  1.00 10.00      A   
ATOM    654  O   ARG A  64      -5.925 -14.574 -11.237  1.00 10.00      A   
ATOM    655  N   THR A  65      -5.074 -14.827 -13.297  1.00 10.00      A   
ATOM    656  HN  THR A  65      -4.953 -14.434 -14.187  1.00 10.00      A   
ATOM    657  CA  THR A  65      -4.435 -16.094 -12.996  1.00 10.00      A   
ATOM    658  CB  THR A  65      -4.550 -17.048 -14.197  1.00 10.00      A   
ATOM    659  OG1 THR A  65      -5.757 -16.760 -14.918  1.00 10.00      A   
ATOM    660  HG1 THR A  65      -6.471 -16.599 -14.289  1.00 10.00      A   
ATOM    661  CG2 THR A  65      -4.577 -18.494 -13.727  1.00 10.00      A   
ATOM    662  C   THR A  65      -2.962 -15.896 -12.664  1.00 10.00      A   
ATOM    663  O   THR A  65      -2.194 -15.382 -13.478  1.00 10.00      A   
ATOM    664  N   ILE A  66      -2.574 -16.293 -11.461  1.00 10.00      A   
ATOM    665  HN  ILE A  66      -3.237 -16.671 -10.840  1.00 10.00      A   
ATOM    666  CA  ILE A  66      -1.188 -16.176 -11.035  1.00 10.00      A   
ATOM    667  CB  ILE A  66      -1.059 -16.196  -9.497  1.00 10.00      A   
ATOM    668  CG1 ILE A  66      -1.935 -15.104  -8.874  1.00 10.00      A   
ATOM    669  CG2 ILE A  66       0.393 -16.009  -9.081  1.00 10.00      A   
ATOM    670  CD1 ILE A  66      -2.083 -15.221  -7.371  1.00 10.00      A   
ATOM    671  C   ILE A  66      -0.368 -17.318 -11.635  1.00 10.00      A   
ATOM    672  O   ILE A  66      -0.622 -18.493 -11.357  1.00 10.00      A   
ATOM    673  N   HIS A  67       0.599 -16.968 -12.470  1.00 10.00      A   
ATOM    674  HN  HIS A  67       0.758 -16.017 -12.641  1.00 10.00      A   
ATOM    675  CA  HIS A  67       1.444 -17.960 -13.122  1.00 10.00      A   
ATOM    676  CB  HIS A  67       2.000 -17.433 -14.447  1.00 10.00      A   
ATOM    677  CG  HIS A  67       0.968 -17.307 -15.530  1.00 10.00      A   
ATOM    678  ND1 HIS A  67       0.851 -18.203 -16.572  1.00 10.00      A   
ATOM    679  HD1 HIS A  67       1.413 -18.998 -16.714  1.00 10.00      A   
ATOM    680  CD2 HIS A  67      -0.002 -16.380 -15.726  1.00 10.00      A   
ATOM    681  CE1 HIS A  67      -0.142 -17.832 -17.360  1.00 10.00      A   
ATOM    682  NE2 HIS A  67      -0.675 -16.731 -16.869  1.00 10.00      A   
ATOM    683  HE2 HIS A  67      -1.428 -16.238 -17.266  1.00 10.00      A   
ATOM    684  C   HIS A  67       2.565 -18.418 -12.198  1.00 10.00      A   
ATOM    685  O   HIS A  67       3.574 -17.733 -12.030  1.00 10.00      A   
ATOM    686  N   LEU A  68       2.376 -19.594 -11.617  1.00 10.00      A   
ATOM    687  HN  LEU A  68       1.558 -20.095 -11.823  1.00 10.00      A   
ATOM    688  CA  LEU A  68       3.336 -20.172 -10.683  1.00 10.00      A   
ATOM    689  CB  LEU A  68       2.762 -21.448 -10.058  1.00 10.00      A   
ATOM    690  CG  LEU A  68       1.355 -21.343  -9.464  1.00 10.00      A   
ATOM    691  CD1 LEU A  68       0.916 -22.685  -8.898  1.00 10.00      A   
ATOM    692  CD2 LEU A  68       1.295 -20.260  -8.397  1.00 10.00      A   
ATOM    693  C   LEU A  68       4.675 -20.480 -11.347  1.00 10.00      A   
ATOM    694  O   LEU A  68       5.720 -20.434 -10.700  1.00 10.00      A   
ATOM    695  N   ALA A  69       4.641 -20.783 -12.639  1.00 10.00      A   
ATOM    696  HN  ALA A  69       3.779 -20.796 -13.105  1.00 10.00      A   
ATOM    697  CA  ALA A  69       5.855 -21.107 -13.382  1.00 10.00      A   
ATOM    698  CB  ALA A  69       5.516 -21.525 -14.802  1.00 10.00      A   
ATOM    699  C   ALA A  69       6.841 -19.942 -13.388  1.00 10.00      A   
ATOM    700  O   ALA A  69       8.054 -20.147 -13.425  1.00 10.00      A   
ATOM    701  N   GLN A  70       6.314 -18.725 -13.331  1.00 10.00      A   
ATOM    702  HN  GLN A  70       5.340 -18.628 -13.280  1.00 10.00      A   
ATOM    703  CA  GLN A  70       7.148 -17.530 -13.339  1.00 10.00      A   
ATOM    704  CB  GLN A  70       6.387 -16.344 -13.940  1.00 10.00      A   
ATOM    705  CG  GLN A  70       5.581 -16.705 -15.179  1.00 10.00      A   
ATOM    706  CD  GLN A  70       5.158 -15.503 -15.999  1.00 10.00      A   
ATOM    707  OE1 GLN A  70       5.032 -14.389 -15.485  1.00 10.00      A   
ATOM    708  NE2 GLN A  70       4.917 -15.728 -17.282  1.00 10.00      A   
ATOM    709 HE21 GLN A  70       5.028 -16.646 -17.621  1.00 10.00      A   
ATOM    710 HE22 GLN A  70       4.629 -14.977 -17.840  1.00 10.00      A   
ATOM    711  C   GLN A  70       7.642 -17.201 -11.932  1.00 10.00      A   
ATOM    712  O   GLN A  70       8.600 -16.451 -11.757  1.00 10.00      A   
ATOM    713  N   LEU A  71       6.990 -17.782 -10.933  1.00 10.00      A   
ATOM    714  HN  LEU A  71       6.237 -18.375 -11.138  1.00 10.00      A   
ATOM    715  CA  LEU A  71       7.364 -17.566  -9.537  1.00 10.00      A   
ATOM    716  CB  LEU A  71       6.150 -17.772  -8.627  1.00 10.00      A   
ATOM    717  CG  LEU A  71       4.971 -16.820  -8.830  1.00 10.00      A   
ATOM    718  CD1 LEU A  71       3.753 -17.319  -8.069  1.00 10.00      A   
ATOM    719  CD2 LEU A  71       5.336 -15.414  -8.385  1.00 10.00      A   
ATOM    720  C   LEU A  71       8.472 -18.532  -9.127  1.00 10.00      A   
ATOM    721  O   LEU A  71       8.986 -18.472  -8.009  1.00 10.00      A   
ATOM    722  N   ARG A  72       8.834 -19.413 -10.057  1.00 10.00      A   
ATOM    723  HN  ARG A  72       8.377 -19.386 -10.925  1.00 10.00      A   
ATOM    724  CA  ARG A  72       9.870 -20.426  -9.846  1.00 10.00      A   
ATOM    725  CB  ARG A  72      10.096 -21.191 -11.159  1.00 10.00      A   
ATOM    726  CG  ARG A  72      11.322 -22.093 -11.194  1.00 10.00      A   
ATOM    727  CD  ARG A  72      12.469 -21.443 -11.954  1.00 10.00      A   
ATOM    728  NE  ARG A  72      13.432 -22.430 -12.436  1.00 10.00      A   
ATOM    729  HE  ARG A  72      13.136 -23.368 -12.455  1.00 10.00      A   
ATOM    730  CZ  ARG A  72      14.669 -22.141 -12.840  1.00 10.00      A   
ATOM    731  NH1 ARG A  72      15.118 -20.890 -12.819  1.00 10.00      A   
ATOM    732 HH11 ARG A  72      14.505 -20.108 -12.476  1.00 10.00      A   
ATOM    733 HH12 ARG A  72      16.087 -20.674 -13.144  1.00 10.00      A   
ATOM    734  NH2 ARG A  72      15.457 -23.113 -13.274  1.00 10.00      A   
ATOM    735 HH21 ARG A  72      15.111 -24.095 -13.299  1.00 10.00      A   
ATOM    736 HH22 ARG A  72      16.431 -22.901 -13.588  1.00 10.00      A   
ATOM    737  C   ARG A  72      11.185 -19.829  -9.345  1.00 10.00      A   
ATOM    738  O   ARG A  72      11.958 -20.492  -8.652  1.00 10.00      A   
ATOM    739  N   ASP A  73      11.438 -18.580  -9.698  1.00 10.00      A   
ATOM    740  HN  ASP A  73      10.783 -18.090 -10.235  1.00 10.00      A   
ATOM    741  CA  ASP A  73      12.671 -17.920  -9.293  1.00 10.00      A   
ATOM    742  CB  ASP A  73      13.176 -16.961 -10.373  1.00 10.00      A   
ATOM    743  CG  ASP A  73      14.309 -17.565 -11.177  1.00 10.00      A   
ATOM    744  OD1 ASP A  73      15.209 -16.816 -11.613  1.00 10.00      A   
ATOM    745  OD2 ASP A  73      14.312 -18.800 -11.367  1.00 10.00      A   
ATOM    746  C   ASP A  73      12.554 -17.227  -7.942  1.00 10.00      A   
ATOM    747  O   ASP A  73      13.322 -17.525  -7.027  1.00 10.00      A   
ATOM    748  N   VAL A  74      11.590 -16.321  -7.810  1.00 10.00      A   
ATOM    749  HN  VAL A  74      11.001 -16.135  -8.570  1.00 10.00      A   
ATOM    750  CA  VAL A  74      11.397 -15.582  -6.563  1.00 10.00      A   
ATOM    751  CB  VAL A  74      10.266 -14.530  -6.662  1.00 10.00      A   
ATOM    752  CG1 VAL A  74       8.932 -15.172  -7.015  1.00 10.00      A   
ATOM    753  CG2 VAL A  74      10.160 -13.723  -5.376  1.00 10.00      A   
ATOM    754  C   VAL A  74      11.187 -16.500  -5.352  1.00 10.00      A   
ATOM    755  O   VAL A  74      11.743 -16.257  -4.279  1.00 10.00      A   
ATOM    756  N   LEU A  75      10.406 -17.561  -5.528  1.00 10.00      A   
ATOM    757  HN  LEU A  75      10.006 -17.722  -6.412  1.00 10.00      A   
ATOM    758  CA  LEU A  75      10.135 -18.495  -4.440  1.00 10.00      A   
ATOM    759  CB  LEU A  75       9.079 -19.524  -4.857  1.00 10.00      A   
ATOM    760  CG  LEU A  75       7.670 -18.986  -5.124  1.00 10.00      A   
ATOM    761  CD1 LEU A  75       6.770 -20.092  -5.649  1.00 10.00      A   
ATOM    762  CD2 LEU A  75       7.080 -18.369  -3.865  1.00 10.00      A   
ATOM    763  C   LEU A  75      11.413 -19.206  -4.006  1.00 10.00      A   
ATOM    764  O   LEU A  75      11.667 -19.391  -2.815  1.00 10.00      A   
ATOM    765  N   ARG A  76      12.222 -19.580  -4.987  1.00 10.00      A   
ATOM    766  HN  ARG A  76      11.966 -19.380  -5.912  1.00 10.00      A   
ATOM    767  CA  ARG A  76      13.478 -20.276  -4.739  1.00 10.00      A   
ATOM    768  CB  ARG A  76      14.090 -20.706  -6.069  1.00 10.00      A   
ATOM    769  CG  ARG A  76      14.927 -21.970  -5.999  1.00 10.00      A   
ATOM    770  CD  ARG A  76      15.212 -22.511  -7.390  1.00 10.00      A   
ATOM    771  NE  ARG A  76      16.264 -21.761  -8.075  1.00 10.00      A   
ATOM    772  HE  ARG A  76      17.192 -21.953  -7.807  1.00 10.00      A   
ATOM    773  CZ  ARG A  76      16.041 -20.849  -9.024  1.00 10.00      A   
ATOM    774  NH1 ARG A  76      14.800 -20.564  -9.407  1.00 10.00      A   
ATOM    775 HH11 ARG A  76      14.630 -19.844 -10.158  1.00 10.00      A   
ATOM    776 HH12 ARG A  76      13.988 -21.048  -8.964  1.00 10.00      A   
ATOM    777  NH2 ARG A  76      17.062 -20.221  -9.595  1.00 10.00      A   
ATOM    778 HH21 ARG A  76      16.891 -19.508 -10.339  1.00 10.00      A   
ATOM    779 HH22 ARG A  76      18.041 -20.433  -9.302  1.00 10.00      A   
ATOM    780  C   ARG A  76      14.456 -19.385  -3.978  1.00 10.00      A   
ATOM    781  O   ARG A  76      15.195 -19.856  -3.112  1.00 10.00      A   
ATOM    782  N   GLN A  77      14.431 -18.092  -4.291  1.00 10.00      A   
ATOM    783  HN  GLN A  77      13.810 -17.783  -4.986  1.00 10.00      A   
ATOM    784  CA  GLN A  77      15.310 -17.121  -3.646  1.00 10.00      A   
ATOM    785  CB  GLN A  77      15.316 -15.799  -4.425  1.00 10.00      A   
ATOM    786  CG  GLN A  77      15.767 -15.908  -5.875  1.00 10.00      A   
ATOM    787  CD  GLN A  77      15.506 -14.633  -6.657  1.00 10.00      A   
ATOM    788  OE1 GLN A  77      14.574 -13.887  -6.353  1.00 10.00      A   
ATOM    789  NE2 GLN A  77      16.329 -14.369  -7.663  1.00 10.00      A   
ATOM    790 HE21 GLN A  77      17.056 -15.003  -7.848  1.00 10.00      A   
ATOM    791 HE22 GLN A  77      16.179 -13.547  -8.181  1.00 10.00      A   
ATOM    792  C   GLN A  77      14.898 -16.852  -2.197  1.00 10.00      A   
ATOM    793  O   GLN A  77      15.612 -16.170  -1.459  1.00 10.00      A   
ATOM    794  N   LYS A  78      13.742 -17.367  -1.792  1.00 10.00      A   
ATOM    795  HN  LYS A  78      13.201 -17.892  -2.422  1.00 10.00      A   
ATOM    796  CA  LYS A  78      13.263 -17.159  -0.431  1.00 10.00      A   
ATOM    797  CB  LYS A  78      11.868 -16.521  -0.423  1.00 10.00      A   
ATOM    798  CG  LYS A  78      11.783 -15.202  -1.174  1.00 10.00      A   
ATOM    799  CD  LYS A  78      12.895 -14.253  -0.753  1.00 10.00      A   
ATOM    800  CE  LYS A  78      13.360 -13.401  -1.923  1.00 10.00      A   
ATOM    801  NZ  LYS A  78      14.730 -12.862  -1.706  1.00 10.00      A   
ATOM    802  HZ1 LYS A  78      15.439 -13.602  -1.872  1.00 10.00      A   
ATOM    803  HZ2 LYS A  78      14.828 -12.518  -0.732  1.00 10.00      A   
ATOM    804  HZ3 LYS A  78      14.913 -12.067  -2.359  1.00 10.00      A   
ATOM    805  C   LYS A  78      13.257 -18.455   0.368  1.00 10.00      A   
ATOM    806  O   LYS A  78      13.742 -18.502   1.496  1.00 10.00      A   
ATOM    807  N   LEU A  79      12.729 -19.512  -0.224  1.00 10.00      A   
ATOM    808  HN  LEU A  79      12.380 -19.430  -1.141  1.00 10.00      A   
ATOM    809  CA  LEU A  79      12.656 -20.799   0.454  1.00 10.00      A   
ATOM    810  CB  LEU A  79      11.585 -21.683  -0.189  1.00 10.00      A   
ATOM    811  CG  LEU A  79      10.163 -21.117  -0.216  1.00 10.00      A   
ATOM    812  CD1 LEU A  79       9.273 -21.961  -1.111  1.00 10.00      A   
ATOM    813  CD2 LEU A  79       9.586 -21.037   1.190  1.00 10.00      A   
ATOM    814  C   LEU A  79      14.003 -21.515   0.446  1.00 10.00      A   
ATOM    815  O   LEU A  79      14.211 -22.470   1.194  1.00 10.00      A   
ATOM    816  N   GLY A  80      14.918 -21.036  -0.386  1.00 10.00      A   
ATOM    817  HN  GLY A  80      14.697 -20.257  -0.941  1.00 10.00      A   
ATOM    818  CA  GLY A  80      16.232 -21.646  -0.498  1.00 10.00      A   
ATOM    819  C   GLY A  80      17.010 -21.684   0.805  1.00 10.00      A   
ATOM    820  O   GLY A  80      17.789 -22.606   1.037  1.00 10.00      A   
ATOM    821  N   GLU A  81      16.796 -20.697   1.663  1.00 10.00      A   
ATOM    822  HN  GLU A  81      16.157 -19.989   1.433  1.00 10.00      A   
ATOM    823  CA  GLU A  81      17.506 -20.639   2.936  1.00 10.00      A   
ATOM    824  CB  GLU A  81      17.841 -19.198   3.319  1.00 10.00      A   
ATOM    825  CG  GLU A  81      19.055 -18.642   2.599  1.00 10.00      A   
ATOM    826  CD  GLU A  81      19.735 -17.537   3.371  1.00 10.00      A   
ATOM    827  OE1 GLU A  81      19.480 -16.354   3.066  1.00 10.00      A   
ATOM    828  OE2 GLU A  81      20.533 -17.849   4.288  1.00 10.00      A   
ATOM    829  C   GLU A  81      16.749 -21.335   4.064  1.00 10.00      A   
ATOM    830  O   GLU A  81      17.004 -21.074   5.241  1.00 10.00      A   
ATOM    831  N   ARG A  82      15.821 -22.217   3.717  1.00 10.00      A   
ATOM    832  HN  ARG A  82      15.650 -22.390   2.765  1.00 10.00      A   
ATOM    833  CA  ARG A  82      15.055 -22.934   4.733  1.00 10.00      A   
ATOM    834  CB  ARG A  82      13.831 -22.135   5.197  1.00 10.00      A   
ATOM    835  CG  ARG A  82      12.756 -21.935   4.142  1.00 10.00      A   
ATOM    836  CD  ARG A  82      11.687 -20.967   4.623  1.00 10.00      A   
ATOM    837  NE  ARG A  82      12.227 -19.625   4.838  1.00 10.00      A   
ATOM    838  HE  ARG A  82      13.207 -19.530   4.843  1.00 10.00      A   
ATOM    839  CZ  ARG A  82      11.479 -18.537   5.027  1.00 10.00      A   
ATOM    840  NH1 ARG A  82      10.155 -18.625   5.031  1.00 10.00      A   
ATOM    841 HH11 ARG A  82       9.575 -17.769   5.177  1.00 10.00      A   
ATOM    842 HH12 ARG A  82       9.688 -19.548   4.893  1.00 10.00      A   
ATOM    843  NH2 ARG A  82      12.060 -17.360   5.222  1.00 10.00      A   
ATOM    844 HH21 ARG A  82      13.100 -17.283   5.231  1.00 10.00      A   
ATOM    845 HH22 ARG A  82      11.475 -16.506   5.368  1.00 10.00      A   
ATOM    846  C   ARG A  82      14.667 -24.343   4.291  1.00 10.00      A   
ATOM    847  O   ARG A  82      14.602 -25.259   5.110  1.00 10.00      A   
ATOM    848  N   PHE A  83      14.414 -24.516   3.003  1.00 10.00      A   
ATOM    849  HN  PHE A  83      14.485 -23.752   2.388  1.00 10.00      A   
ATOM    850  CA  PHE A  83      14.034 -25.813   2.472  1.00 10.00      A   
ATOM    851  CB  PHE A  83      12.577 -25.800   1.995  1.00 10.00      A   
ATOM    852  CG  PHE A  83      11.570 -26.033   3.088  1.00 10.00      A   
ATOM    853  CD1 PHE A  83      10.826 -24.984   3.600  1.00 10.00      A   
ATOM    854  CD2 PHE A  83      11.366 -27.305   3.601  1.00 10.00      A   
ATOM    855  CE1 PHE A  83       9.898 -25.196   4.600  1.00 10.00      A   
ATOM    856  CE2 PHE A  83      10.440 -27.524   4.602  1.00 10.00      A   
ATOM    857  CZ  PHE A  83       9.704 -26.467   5.103  1.00 10.00      A   
ATOM    858  C   PHE A  83      14.952 -26.223   1.331  1.00 10.00      A   
ATOM    859  O   PHE A  83      15.557 -25.379   0.665  1.00 10.00      A   
ATOM    860  N   ASP A  84      15.066 -27.527   1.125  1.00 10.00      A   
ATOM    861  HN  ASP A  84      14.582 -28.146   1.710  1.00 10.00      A   
ATOM    862  CA  ASP A  84      15.896 -28.062   0.059  1.00 10.00      A   
ATOM    863  CB  ASP A  84      16.057 -29.574   0.217  1.00 10.00      A   
ATOM    864  CG  ASP A  84      17.406 -29.958   0.786  1.00 10.00      A   
ATOM    865  OD1 ASP A  84      18.301 -30.330  -0.000  1.00 10.00      A   
ATOM    866  OD2 ASP A  84      17.579 -29.892   2.023  1.00 10.00      A   
ATOM    867  C   ASP A  84      15.273 -27.740  -1.291  1.00 10.00      A   
ATOM    868  O   ASP A  84      14.051 -27.786  -1.440  1.00 10.00      A   
ATOM    869  N   GLN A  85      16.109 -27.424  -2.269  1.00 10.00      A   
ATOM    870  HN  GLN A  85      17.074 -27.425  -2.092  1.00 10.00      A   
ATOM    871  CA  GLN A  85      15.637 -27.083  -3.608  1.00 10.00      A   
ATOM    872  CB  GLN A  85      16.798 -26.704  -4.532  1.00 10.00      A   
ATOM    873  CG  GLN A  85      17.877 -27.765  -4.673  1.00 10.00      A   
ATOM    874  CD  GLN A  85      18.996 -27.615  -3.659  1.00 10.00      A   
ATOM    875  OE1 GLN A  85      18.792 -27.117  -2.550  1.00 10.00      A   
ATOM    876  NE2 GLN A  85      20.187 -28.050  -4.032  1.00 10.00      A   
ATOM    877 HE21 GLN A  85      20.279 -28.439  -4.928  1.00 10.00      A   
ATOM    878 HE22 GLN A  85      20.931 -27.968  -3.396  1.00 10.00      A   
ATOM    879  C   GLN A  85      14.795 -28.204  -4.214  1.00 10.00      A   
ATOM    880  O   GLN A  85      13.863 -27.947  -4.978  1.00 10.00      A   
ATOM    881  N   LYS A  86      15.118 -29.444  -3.853  1.00 10.00      A   
ATOM    882  HN  LYS A  86      15.878 -29.582  -3.247  1.00 10.00      A   
ATOM    883  CA  LYS A  86      14.383 -30.603  -4.342  1.00 10.00      A   
ATOM    884  CB  LYS A  86      15.043 -31.892  -3.840  1.00 10.00      A   
ATOM    885  CG  LYS A  86      14.350 -33.171  -4.279  1.00 10.00      A   
ATOM    886  CD  LYS A  86      15.135 -34.396  -3.840  1.00 10.00      A   
ATOM    887  CE  LYS A  86      14.391 -35.680  -4.170  1.00 10.00      A   
ATOM    888  NZ  LYS A  86      13.196 -35.864  -3.310  1.00 10.00      A   
ATOM    889  HZ1 LYS A  86      12.511 -35.101  -3.475  1.00 10.00      A   
ATOM    890  HZ2 LYS A  86      13.473 -35.854  -2.308  1.00 10.00      A   
ATOM    891  HZ3 LYS A  86      12.739 -36.773  -3.519  1.00 10.00      A   
ATOM    892  C   LYS A  86      12.931 -30.538  -3.877  1.00 10.00      A   
ATOM    893  O   LYS A  86      12.015 -30.894  -4.616  1.00 10.00      A   
ATOM    894  N   ILE A  87      12.734 -30.052  -2.655  1.00 10.00      A   
ATOM    895  HN  ILE A  87      13.507 -29.749  -2.133  1.00 10.00      A   
ATOM    896  CA  ILE A  87      11.401 -29.927  -2.082  1.00 10.00      A   
ATOM    897  CB  ILE A  87      11.452 -29.729  -0.549  1.00 10.00      A   
ATOM    898  CG1 ILE A  87      12.336 -30.797   0.103  1.00 10.00      A   
ATOM    899  CG2 ILE A  87      10.047 -29.772   0.039  1.00 10.00      A   
ATOM    900  CD1 ILE A  87      12.594 -30.562   1.577  1.00 10.00      A   
ATOM    901  C   ILE A  87      10.671 -28.749  -2.722  1.00 10.00      A   
ATOM    902  O   ILE A  87       9.485 -28.838  -3.041  1.00 10.00      A   
ATOM    903  N   ILE A  88      11.398 -27.653  -2.920  1.00 10.00      A   
ATOM    904  HN  ILE A  88      12.338 -27.650  -2.638  1.00 10.00      A   
ATOM    905  CA  ILE A  88      10.837 -26.451  -3.529  1.00 10.00      A   
ATOM    906  CB  ILE A  88      11.879 -25.313  -3.612  1.00 10.00      A   
ATOM    907  CG1 ILE A  88      12.480 -25.033  -2.231  1.00 10.00      A   
ATOM    908  CG2 ILE A  88      11.251 -24.047  -4.186  1.00 10.00      A   
ATOM    909  CD1 ILE A  88      13.672 -24.100  -2.260  1.00 10.00      A   
ATOM    910  C   ILE A  88      10.323 -26.752  -4.931  1.00 10.00      A   
ATOM    911  O   ILE A  88       9.187 -26.413  -5.276  1.00 10.00      A   
ATOM    912  N   ASP A  89      11.158 -27.405  -5.731  1.00 10.00      A   
ATOM    913  HN  ASP A  89      12.049 -27.656  -5.394  1.00 10.00      A   
ATOM    914  CA  ASP A  89      10.790 -27.753  -7.096  1.00 10.00      A   
ATOM    915  CB  ASP A  89      11.998 -28.291  -7.861  1.00 10.00      A   
ATOM    916  CG  ASP A  89      11.851 -28.134  -9.361  1.00 10.00      A   
ATOM    917  OD1 ASP A  89      11.271 -29.033 -10.007  1.00 10.00      A   
ATOM    918  OD2 ASP A  89      12.330 -27.114  -9.909  1.00 10.00      A   
ATOM    919  C   ASP A  89       9.653 -28.770  -7.110  1.00 10.00      A   
ATOM    920  O   ASP A  89       8.729 -28.670  -7.918  1.00 10.00      A   
ATOM    921  N   LYS A  90       9.720 -29.735  -6.194  1.00 10.00      A   
ATOM    922  HN  LYS A  90      10.485 -29.752  -5.578  1.00 10.00      A   
ATOM    923  CA  LYS A  90       8.695 -30.768  -6.080  1.00 10.00      A   
ATOM    924  CB  LYS A  90       9.074 -31.784  -4.995  1.00 10.00      A   
ATOM    925  CG  LYS A  90       7.962 -32.755  -4.630  1.00 10.00      A   
ATOM    926  CD  LYS A  90       8.360 -33.637  -3.461  1.00 10.00      A   
ATOM    927  CE  LYS A  90       7.220 -34.551  -3.044  1.00 10.00      A   
ATOM    928  NZ  LYS A  90       7.671 -35.572  -2.064  1.00 10.00      A   
ATOM    929  HZ1 LYS A  90       8.369 -36.204  -2.502  1.00 10.00      A   
ATOM    930  HZ2 LYS A  90       6.864 -36.139  -1.737  1.00 10.00      A   
ATOM    931  HZ3 LYS A  90       8.107 -35.110  -1.242  1.00 10.00      A   
ATOM    932  C   LYS A  90       7.341 -30.144  -5.760  1.00 10.00      A   
ATOM    933  O   LYS A  90       6.333 -30.461  -6.392  1.00 10.00      A   
ATOM    934  N   THR A  91       7.326 -29.254  -4.779  1.00 10.00      A   
ATOM    935  HN  THR A  91       8.164 -29.041  -4.308  1.00 10.00      A   
ATOM    936  CA  THR A  91       6.098 -28.583  -4.381  1.00 10.00      A   
ATOM    937  CB  THR A  91       6.323 -27.691  -3.145  1.00 10.00      A   
ATOM    938  OG1 THR A  91       7.002 -28.455  -2.138  1.00 10.00      A   
ATOM    939  HG1 THR A  91       7.954 -28.438  -2.306  1.00 10.00      A   
ATOM    940  CG2 THR A  91       4.998 -27.197  -2.583  1.00 10.00      A   
ATOM    941  C   THR A  91       5.552 -27.752  -5.540  1.00 10.00      A   
ATOM    942  O   THR A  91       4.365 -27.813  -5.850  1.00 10.00      A   
ATOM    943  N   LEU A  92       6.431 -27.012  -6.207  1.00 10.00      A   
ATOM    944  HN  LEU A  92       7.375 -27.021  -5.930  1.00 10.00      A   
ATOM    945  CA  LEU A  92       6.027 -26.186  -7.340  1.00 10.00      A   
ATOM    946  CB  LEU A  92       7.215 -25.391  -7.884  1.00 10.00      A   
ATOM    947  CG  LEU A  92       6.900 -24.403  -9.010  1.00 10.00      A   
ATOM    948  CD1 LEU A  92       6.078 -23.233  -8.489  1.00 10.00      A   
ATOM    949  CD2 LEU A  92       8.180 -23.916  -9.668  1.00 10.00      A   
ATOM    950  C   LEU A  92       5.414 -27.043  -8.447  1.00 10.00      A   
ATOM    951  O   LEU A  92       4.378 -26.692  -9.015  1.00 10.00      A   
ATOM    952  N   ALA A  93       6.051 -28.176  -8.732  1.00 10.00      A   
ATOM    953  HN  ALA A  93       6.872 -28.400  -8.238  1.00 10.00      A   
ATOM    954  CA  ALA A  93       5.575 -29.093  -9.763  1.00 10.00      A   
ATOM    955  CB  ALA A  93       6.613 -30.173 -10.032  1.00 10.00      A   
ATOM    956  C   ALA A  93       4.239 -29.719  -9.370  1.00 10.00      A   
ATOM    957  O   ALA A  93       3.417 -30.040 -10.226  1.00 10.00      A   
ATOM    958  N   LEU A  94       4.028 -29.882  -8.070  1.00 10.00      A   
ATOM    959  HN  LEU A  94       4.727 -29.608  -7.436  1.00 10.00      A   
ATOM    960  CA  LEU A  94       2.794 -30.463  -7.560  1.00 10.00      A   
ATOM    961  CB  LEU A  94       2.996 -30.959  -6.124  1.00 10.00      A   
ATOM    962  CG  LEU A  94       1.822 -31.706  -5.486  1.00 10.00      A   
ATOM    963  CD1 LEU A  94       1.541 -33.002  -6.231  1.00 10.00      A   
ATOM    964  CD2 LEU A  94       2.097 -31.977  -4.015  1.00 10.00      A   
ATOM    965  C   LEU A  94       1.657 -29.445  -7.609  1.00 10.00      A   
ATOM    966  O   LEU A  94       0.527 -29.776  -7.972  1.00 10.00      A   
ATOM    967  N   LEU A  95       1.966 -28.206  -7.248  1.00 10.00      A   
ATOM    968  HN  LEU A  95       2.885 -28.006  -6.956  1.00 10.00      A   
ATOM    969  CA  LEU A  95       0.974 -27.137  -7.248  1.00 10.00      A   
ATOM    970  CB  LEU A  95       1.517 -25.903  -6.529  1.00 10.00      A   
ATOM    971  CG  LEU A  95       1.933 -26.101  -5.072  1.00 10.00      A   
ATOM    972  CD1 LEU A  95       2.715 -24.897  -4.574  1.00 10.00      A   
ATOM    973  CD2 LEU A  95       0.716 -26.357  -4.195  1.00 10.00      A   
ATOM    974  C   LEU A  95       0.543 -26.766  -8.664  1.00 10.00      A   
ATOM    975  O   LEU A  95      -0.642 -26.524  -8.921  1.00 10.00      A   
ATOM    976  N   SER A  96       1.501 -26.726  -9.582  1.00 10.00      A   
ATOM    977  HN  SER A  96       2.425 -26.931  -9.323  1.00 10.00      A   
ATOM    978  CA  SER A  96       1.207 -26.381 -10.964  1.00 10.00      A   
ATOM    979  CB  SER A  96       2.444 -25.799 -11.657  1.00 10.00      A   
ATOM    980  OG  SER A  96       3.556 -26.677 -11.556  1.00 10.00      A   
ATOM    981  HG  SER A  96       4.002 -26.537 -10.707  1.00 10.00      A   
ATOM    982  C   SER A  96       0.681 -27.587 -11.737  1.00 10.00      A   
ATOM    983  O   SER A  96      -0.211 -27.459 -12.577  1.00 10.00      A   
ATOM    984  N   GLY A  97       1.235 -28.757 -11.441  1.00 10.00      A   
ATOM    985  HN  GLY A  97       1.939 -28.799 -10.758  1.00 10.00      A   
ATOM    986  CA  GLY A  97       0.823 -29.967 -12.122  1.00 10.00      A   
ATOM    987  C   GLY A  97       1.528 -30.117 -13.451  1.00 10.00      A   
ATOM    988  O   GLY A  97       1.045 -30.812 -14.344  1.00 10.00      A   
ATOM    989  N   LYS A  98       2.675 -29.456 -13.578  1.00 10.00      A   
ATOM    990  HN  LYS A  98       3.008 -28.929 -12.819  1.00 10.00      A   
ATOM    991  CA  LYS A  98       3.463 -29.499 -14.803  1.00 10.00      A   
ATOM    992  CB  LYS A  98       3.280 -28.201 -15.597  1.00 10.00      A   
ATOM    993  CG  LYS A  98       1.856 -27.957 -16.072  1.00 10.00      A   
ATOM    994  CD  LYS A  98       1.689 -26.566 -16.660  1.00 10.00      A   
ATOM    995  CE  LYS A  98       0.268 -26.354 -17.163  1.00 10.00      A   
ATOM    996  NZ  LYS A  98       0.056 -24.972 -17.671  1.00 10.00      A   
ATOM    997  HZ1 LYS A  98       0.155 -24.286 -16.897  1.00 10.00      A   
ATOM    998  HZ2 LYS A  98      -0.898 -24.877 -18.076  1.00 10.00      A   
ATOM    999  HZ3 LYS A  98       0.751 -24.748 -18.410  1.00 10.00      A   
ATOM   1000  C   LYS A  98       4.941 -29.709 -14.486  1.00 10.00      A   
ATOM   1001  O   LYS A  98       5.360 -29.572 -13.333  1.00 10.00      A   
ATOM   1002  N   ILE A 106       9.717 -15.621 -18.725  1.00 10.00      A   
ATOM   1003  HN  ILE A 106       9.796 -16.529 -18.351  1.00 10.00      A   
ATOM   1004  CA  ILE A 106       9.463 -14.511 -17.818  1.00 10.00      A   
ATOM   1005  CB  ILE A 106       8.093 -13.855 -18.097  1.00 10.00      A   
ATOM   1006  CG1 ILE A 106       8.018 -13.381 -19.550  1.00 10.00      A   
ATOM   1007  CG2 ILE A 106       7.842 -12.694 -17.143  1.00 10.00      A   
ATOM   1008  CD1 ILE A 106       6.682 -12.785 -19.934  1.00 10.00      A   
ATOM   1009  C   ILE A 106       9.509 -15.003 -16.377  1.00 10.00      A   
ATOM   1010  O   ILE A 106       8.933 -16.038 -16.052  1.00 10.00      A   
ATOM   1011  N   SER A 107      10.212 -14.277 -15.526  1.00 10.00      A   
ATOM   1012  HN  SER A 107      10.656 -13.460 -15.843  1.00 10.00      A   
ATOM   1013  CA  SER A 107      10.327 -14.651 -14.129  1.00 10.00      A   
ATOM   1014  CB  SER A 107      11.775 -15.032 -13.808  1.00 10.00      A   
ATOM   1015  OG  SER A 107      12.306 -15.887 -14.809  1.00 10.00      A   
ATOM   1016  HG  SER A 107      11.707 -15.899 -15.564  1.00 10.00      A   
ATOM   1017  C   SER A 107       9.869 -13.507 -13.231  1.00 10.00      A   
ATOM   1018  O   SER A 107      10.077 -12.337 -13.551  1.00 10.00      A   
ATOM   1019  N   ALA A 108       9.225 -13.848 -12.126  1.00 10.00      A   
ATOM   1020  HN  ALA A 108       9.062 -14.802 -11.941  1.00 10.00      A   
ATOM   1021  CA  ALA A 108       8.754 -12.853 -11.177  1.00 10.00      A   
ATOM   1022  CB  ALA A 108       7.514 -13.355 -10.459  1.00 10.00      A   
ATOM   1023  C   ALA A 108       9.854 -12.532 -10.174  1.00 10.00      A   
ATOM   1024  O   ALA A 108      10.603 -13.422  -9.762  1.00 10.00      A   
ATOM   1025  N   ASP A 109       9.947 -11.271  -9.784  1.00 10.00      A   
ATOM   1026  HN  ASP A 109       9.316 -10.610 -10.140  1.00 10.00      A   
ATOM   1027  CA  ASP A 109      10.973 -10.838  -8.843  1.00 10.00      A   
ATOM   1028  CB  ASP A 109      11.603  -9.523  -9.305  1.00 10.00      A   
ATOM   1029  CG  ASP A 109      12.196  -9.612 -10.695  1.00 10.00      A   
ATOM   1030  OD1 ASP A 109      13.371 -10.028 -10.825  1.00 10.00      A   
ATOM   1031  OD2 ASP A 109      11.484  -9.274 -11.673  1.00 10.00      A   
ATOM   1032  C   ASP A 109      10.411 -10.675  -7.439  1.00 10.00      A   
ATOM   1033  O   ASP A 109      11.162 -10.597  -6.466  1.00 10.00      A   
ATOM   1034  N   ALA A 110       9.088 -10.621  -7.337  1.00 10.00      A   
ATOM   1035  HN  ALA A 110       8.544 -10.695  -8.149  1.00 10.00      A   
ATOM   1036  CA  ALA A 110       8.423 -10.464  -6.052  1.00 10.00      A   
ATOM   1037  CB  ALA A 110       8.017  -9.014  -5.838  1.00 10.00      A   
ATOM   1038  C   ALA A 110       7.212 -11.388  -5.946  1.00 10.00      A   
ATOM   1039  O   ALA A 110       6.630 -11.788  -6.957  1.00 10.00      A   
ATOM   1040  N   VAL A 111       6.844 -11.727  -4.719  1.00 10.00      A   
ATOM   1041  HN  VAL A 111       7.353 -11.383  -3.956  1.00 10.00      A   
ATOM   1042  CA  VAL A 111       5.704 -12.602  -4.465  1.00 10.00      A   
ATOM   1043  CB  VAL A 111       6.151 -14.082  -4.344  1.00 10.00      A   
ATOM   1044  CG1 VAL A 111       7.131 -14.274  -3.193  1.00 10.00      A   
ATOM   1045  CG2 VAL A 111       4.958 -15.020  -4.214  1.00 10.00      A   
ATOM   1046  C   VAL A 111       4.974 -12.159  -3.195  1.00 10.00      A   
ATOM   1047  O   VAL A 111       5.600 -11.670  -2.251  1.00 10.00      A   
ATOM   1048  N   THR A 112       3.653 -12.295  -3.193  1.00 10.00      A   
ATOM   1049  HN  THR A 112       3.211 -12.660  -3.990  1.00 10.00      A   
ATOM   1050  CA  THR A 112       2.832 -11.911  -2.048  1.00 10.00      A   
ATOM   1051  CB  THR A 112       1.341 -11.941  -2.427  1.00 10.00      A   
ATOM   1052  OG1 THR A 112       1.206 -11.720  -3.841  1.00 10.00      A   
ATOM   1053  HG1 THR A 112       0.594 -10.984  -3.992  1.00 10.00      A   
ATOM   1054  CG2 THR A 112       0.587 -10.854  -1.682  1.00 10.00      A   
ATOM   1055  C   THR A 112       3.074 -12.841  -0.853  1.00 10.00      A   
ATOM   1056  O   THR A 112       3.236 -14.054  -1.025  1.00 10.00      A   
ATOM   1057  N   PRO A 113       3.093 -12.284   0.378  1.00 10.00      A   
ATOM   1058  CA  PRO A 113       3.328 -13.056   1.605  1.00 10.00      A   
ATOM   1059  CB  PRO A 113       3.216 -12.018   2.729  1.00 10.00      A   
ATOM   1060  CG  PRO A 113       3.456 -10.713   2.058  1.00 10.00      A   
ATOM   1061  CD  PRO A 113       2.898 -10.854   0.673  1.00 10.00      A   
ATOM   1062  C   PRO A 113       2.312 -14.175   1.816  1.00 10.00      A   
ATOM   1063  O   PRO A 113       2.666 -15.248   2.303  1.00 10.00      A   
ATOM   1064  N   TRP A 114       1.054 -13.935   1.451  1.00 10.00      A   
ATOM   1065  HN  TRP A 114       0.820 -13.056   1.082  1.00 10.00      A   
ATOM   1066  CA  TRP A 114       0.013 -14.945   1.615  1.00 10.00      A   
ATOM   1067  CB  TRP A 114      -1.381 -14.393   1.283  1.00 10.00      A   
ATOM   1068  CG  TRP A 114      -1.753 -14.398  -0.172  1.00 10.00      A   
ATOM   1069  CD1 TRP A 114      -1.389 -13.485  -1.114  1.00 10.00      A   
ATOM   1070  CD2 TRP A 114      -2.590 -15.351  -0.846  1.00 10.00      A   
ATOM   1071  NE1 TRP A 114      -1.936 -13.810  -2.331  1.00 10.00      A   
ATOM   1072  HE1 TRP A 114      -1.817 -13.303  -3.165  1.00 10.00      A   
ATOM   1073  CE2 TRP A 114      -2.677 -14.951  -2.193  1.00 10.00      A   
ATOM   1074  CE3 TRP A 114      -3.269 -16.505  -0.442  1.00 10.00      A   
ATOM   1075  CZ2 TRP A 114      -3.416 -15.661  -3.136  1.00 10.00      A   
ATOM   1076  CZ3 TRP A 114      -4.002 -17.208  -1.379  1.00 10.00      A   
ATOM   1077  CH2 TRP A 114      -4.069 -16.784  -2.711  1.00 10.00      A   
ATOM   1078  C   TRP A 114       0.328 -16.206   0.814  1.00 10.00      A   
ATOM   1079  O   TRP A 114      -0.018 -17.316   1.218  1.00 10.00      A   
ATOM   1080  N   VAL A 115       1.009 -16.032  -0.312  1.00 10.00      A   
ATOM   1081  HN  VAL A 115       1.271 -15.126  -0.578  1.00 10.00      A   
ATOM   1082  CA  VAL A 115       1.383 -17.155  -1.150  1.00 10.00      A   
ATOM   1083  CB  VAL A 115       1.883 -16.694  -2.538  1.00 10.00      A   
ATOM   1084  CG1 VAL A 115       2.080 -17.886  -3.462  1.00 10.00      A   
ATOM   1085  CG2 VAL A 115       0.918 -15.694  -3.154  1.00 10.00      A   
ATOM   1086  C   VAL A 115       2.486 -17.947  -0.458  1.00 10.00      A   
ATOM   1087  O   VAL A 115       2.410 -19.169  -0.341  1.00 10.00      A   
ATOM   1088  N   VAL A 116       3.490 -17.230   0.033  1.00 10.00      A   
ATOM   1089  HN  VAL A 116       3.470 -16.254  -0.067  1.00 10.00      A   
ATOM   1090  CA  VAL A 116       4.618 -17.846   0.724  1.00 10.00      A   
ATOM   1091  CB  VAL A 116       5.704 -16.806   1.078  1.00 10.00      A   
ATOM   1092  CG1 VAL A 116       6.957 -17.492   1.605  1.00 10.00      A   
ATOM   1093  CG2 VAL A 116       6.031 -15.937  -0.125  1.00 10.00      A   
ATOM   1094  C   VAL A 116       4.157 -18.539   2.003  1.00 10.00      A   
ATOM   1095  O   VAL A 116       4.598 -19.645   2.311  1.00 10.00      A   
ATOM   1096  N   GLY A 117       3.257 -17.884   2.731  1.00 10.00      A   
ATOM   1097  HN  GLY A 117       2.942 -17.003   2.425  1.00 10.00      A   
ATOM   1098  CA  GLY A 117       2.742 -18.439   3.972  1.00 10.00      A   
ATOM   1099  C   GLY A 117       2.128 -19.812   3.791  1.00 10.00      A   
ATOM   1100  O   GLY A 117       2.538 -20.774   4.444  1.00 10.00      A   
ATOM   1101  N   GLU A 118       1.156 -19.908   2.893  1.00 10.00      A   
ATOM   1102  HN  GLU A 118       0.873 -19.106   2.404  1.00 10.00      A   
ATOM   1103  CA  GLU A 118       0.491 -21.176   2.628  1.00 10.00      A   
ATOM   1104  CB  GLU A 118      -0.700 -20.978   1.692  1.00 10.00      A   
ATOM   1105  CG  GLU A 118      -1.805 -20.116   2.281  1.00 10.00      A   
ATOM   1106  CD  GLU A 118      -2.434 -20.733   3.515  1.00 10.00      A   
ATOM   1107  OE1 GLU A 118      -3.440 -21.453   3.371  1.00 10.00      A   
ATOM   1108  OE2 GLU A 118      -1.931 -20.495   4.636  1.00 10.00      A   
ATOM   1109  C   GLU A 118       1.469 -22.201   2.060  1.00 10.00      A   
ATOM   1110  O   GLU A 118       1.392 -23.388   2.379  1.00 10.00      A   
ATOM   1111  N   ILE A 119       2.398 -21.734   1.226  1.00 10.00      A   
ATOM   1112  HN  ILE A 119       2.407 -20.778   1.005  1.00 10.00      A   
ATOM   1113  CA  ILE A 119       3.404 -22.613   0.640  1.00 10.00      A   
ATOM   1114  CB  ILE A 119       4.296 -21.875  -0.394  1.00 10.00      A   
ATOM   1115  CG1 ILE A 119       3.537 -21.686  -1.712  1.00 10.00      A   
ATOM   1116  CG2 ILE A 119       5.601 -22.625  -0.640  1.00 10.00      A   
ATOM   1117  CD1 ILE A 119       4.281 -20.855  -2.734  1.00 10.00      A   
ATOM   1118  C   ILE A 119       4.263 -23.223   1.745  1.00 10.00      A   
ATOM   1119  O   ILE A 119       4.567 -24.415   1.723  1.00 10.00      A   
ATOM   1120  N   ALA A 120       4.627 -22.401   2.723  1.00 10.00      A   
ATOM   1121  HN  ALA A 120       4.347 -21.459   2.684  1.00 10.00      A   
ATOM   1122  CA  ALA A 120       5.436 -22.855   3.846  1.00 10.00      A   
ATOM   1123  CB  ALA A 120       5.778 -21.691   4.761  1.00 10.00      A   
ATOM   1124  C   ALA A 120       4.711 -23.953   4.618  1.00 10.00      A   
ATOM   1125  O   ALA A 120       5.323 -24.930   5.049  1.00 10.00      A   
ATOM   1126  N   TRP A 121       3.401 -23.790   4.772  1.00 10.00      A   
ATOM   1127  HN  TRP A 121       2.971 -22.988   4.404  1.00 10.00      A   
ATOM   1128  CA  TRP A 121       2.590 -24.771   5.475  1.00 10.00      A   
ATOM   1129  CB  TRP A 121       1.144 -24.286   5.607  1.00 10.00      A   
ATOM   1130  CG  TRP A 121       0.275 -25.218   6.395  1.00 10.00      A   
ATOM   1131  CD1 TRP A 121       0.189 -25.301   7.752  1.00 10.00      A   
ATOM   1132  CD2 TRP A 121      -0.629 -26.200   5.874  1.00 10.00      A   
ATOM   1133  NE1 TRP A 121      -0.708 -26.275   8.112  1.00 10.00      A   
ATOM   1134  HE1 TRP A 121      -0.943 -26.522   9.036  1.00 10.00      A   
ATOM   1135  CE2 TRP A 121      -1.224 -26.843   6.976  1.00 10.00      A   
ATOM   1136  CE3 TRP A 121      -0.989 -26.600   4.583  1.00 10.00      A   
ATOM   1137  CZ2 TRP A 121      -2.164 -27.859   6.827  1.00 10.00      A   
ATOM   1138  CZ3 TRP A 121      -1.922 -27.608   4.436  1.00 10.00      A   
ATOM   1139  CH2 TRP A 121      -2.495 -28.229   5.552  1.00 10.00      A   
ATOM   1140  C   TRP A 121       2.620 -26.100   4.735  1.00 10.00      A   
ATOM   1141  O   TRP A 121       2.862 -27.150   5.335  1.00 10.00      A   
ATOM   1142  N   PHE A 122       2.377 -26.047   3.427  1.00 10.00      A   
ATOM   1143  HN  PHE A 122       2.181 -25.179   3.007  1.00 10.00      A   
ATOM   1144  CA  PHE A 122       2.383 -27.246   2.603  1.00 10.00      A   
ATOM   1145  CB  PHE A 122       1.930 -26.936   1.176  1.00 10.00      A   
ATOM   1146  CG  PHE A 122       0.436 -26.880   1.009  1.00 10.00      A   
ATOM   1147  CD1 PHE A 122      -0.238 -25.672   1.083  1.00 10.00      A   
ATOM   1148  CD2 PHE A 122      -0.293 -28.037   0.776  1.00 10.00      A   
ATOM   1149  CE1 PHE A 122      -1.611 -25.616   0.929  1.00 10.00      A   
ATOM   1150  CE2 PHE A 122      -1.664 -27.989   0.621  1.00 10.00      A   
ATOM   1151  CZ  PHE A 122      -2.324 -26.776   0.697  1.00 10.00      A   
ATOM   1152  C   PHE A 122       3.761 -27.893   2.601  1.00 10.00      A   
ATOM   1153  O   PHE A 122       3.880 -29.114   2.685  1.00 10.00      A   
ATOM   1154  N   CYS A 123       4.801 -27.066   2.524  1.00 10.00      A   
ATOM   1155  HN  CYS A 123       4.640 -26.097   2.456  1.00 10.00      A   
ATOM   1156  CA  CYS A 123       6.172 -27.563   2.530  1.00 10.00      A   
ATOM   1157  CB  CYS A 123       7.171 -26.421   2.351  1.00 10.00      A   
ATOM   1158  SG  CYS A 123       7.051 -25.573   0.758  1.00 10.00      A   
ATOM   1159  HG  CYS A 123       5.826 -25.066   0.668  1.00 10.00      A   
ATOM   1160  C   CYS A 123       6.462 -28.325   3.816  1.00 10.00      A   
ATOM   1161  O   CYS A 123       7.163 -29.335   3.801  1.00 10.00      A   
ATOM   1162  N   GLU A 124       5.912 -27.837   4.927  1.00 10.00      A   
ATOM   1163  HN  GLU A 124       5.378 -27.013   4.879  1.00 10.00      A   
ATOM   1164  CA  GLU A 124       6.094 -28.491   6.214  1.00 10.00      A   
ATOM   1165  CB  GLU A 124       5.443 -27.673   7.335  1.00 10.00      A   
ATOM   1166  CG  GLU A 124       5.654 -28.253   8.728  1.00 10.00      A   
ATOM   1167  CD  GLU A 124       4.840 -27.547   9.792  1.00 10.00      A   
ATOM   1168  OE1 GLU A 124       5.032 -26.327   9.987  1.00 10.00      A   
ATOM   1169  OE2 GLU A 124       4.015 -28.214  10.457  1.00 10.00      A   
ATOM   1170  C   GLU A 124       5.481 -29.886   6.164  1.00 10.00      A   
ATOM   1171  O   GLU A 124       6.082 -30.857   6.622  1.00 10.00      A   
ATOM   1172  N   GLN A 125       4.292 -29.977   5.570  1.00 10.00      A   
ATOM   1173  HN  GLN A 125       3.882 -29.165   5.201  1.00 10.00      A   
ATOM   1174  CA  GLN A 125       3.585 -31.249   5.447  1.00 10.00      A   
ATOM   1175  CB  GLN A 125       2.169 -31.045   4.896  1.00 10.00      A   
ATOM   1176  CG  GLN A 125       1.374 -29.950   5.591  1.00 10.00      A   
ATOM   1177  CD  GLN A 125       1.332 -30.113   7.098  1.00 10.00      A   
ATOM   1178  OE1 GLN A 125       1.330 -31.227   7.618  1.00 10.00      A   
ATOM   1179  NE2 GLN A 125       1.311 -28.998   7.810  1.00 10.00      A   
ATOM   1180 HE21 GLN A 125       1.323 -28.142   7.331  1.00 10.00      A   
ATOM   1181 HE22 GLN A 125       1.283 -29.071   8.788  1.00 10.00      A   
ATOM   1182  C   GLN A 125       4.361 -32.209   4.551  1.00 10.00      A   
ATOM   1183  O   GLN A 125       4.472 -33.400   4.846  1.00 10.00      A   
ATOM   1184  N   VAL A 126       4.903 -31.678   3.460  1.00 10.00      A   
ATOM   1185  HN  VAL A 126       4.764 -30.722   3.276  1.00 10.00      A   
ATOM   1186  CA  VAL A 126       5.685 -32.477   2.521  1.00 10.00      A   
ATOM   1187  CB  VAL A 126       6.035 -31.677   1.243  1.00 10.00      A   
ATOM   1188  CG1 VAL A 126       6.908 -32.497   0.304  1.00 10.00      A   
ATOM   1189  CG2 VAL A 126       4.766 -31.235   0.530  1.00 10.00      A   
ATOM   1190  C   VAL A 126       6.966 -32.978   3.185  1.00 10.00      A   
ATOM   1191  O   VAL A 126       7.346 -34.142   3.028  1.00 10.00      A   
ATOM   1192  N   ALA A 127       7.619 -32.096   3.933  1.00 10.00      A   
ATOM   1193  HN  ALA A 127       7.269 -31.178   4.008  1.00 10.00      A   
ATOM   1194  CA  ALA A 127       8.848 -32.447   4.634  1.00 10.00      A   
ATOM   1195  CB  ALA A 127       9.478 -31.211   5.260  1.00 10.00      A   
ATOM   1196  C   ALA A 127       8.567 -33.501   5.699  1.00 10.00      A   
ATOM   1197  O   ALA A 127       9.319 -34.464   5.851  1.00 10.00      A   
ATOM   1198  N   LYS A 128       7.470 -33.319   6.424  1.00 10.00      A   
ATOM   1199  HN  LYS A 128       6.909 -32.528   6.256  1.00 10.00      A   
ATOM   1200  CA  LYS A 128       7.080 -34.255   7.469  1.00 10.00      A   
ATOM   1201  CB  LYS A 128       5.918 -33.698   8.296  1.00 10.00      A   
ATOM   1202  CG  LYS A 128       6.337 -32.636   9.303  1.00 10.00      A   
ATOM   1203  CD  LYS A 128       5.144 -32.044  10.040  1.00 10.00      A   
ATOM   1204  CE  LYS A 128       5.596 -31.177  11.207  1.00 10.00      A   
ATOM   1205  NZ  LYS A 128       4.456 -30.481  11.860  1.00 10.00      A   
ATOM   1206  HZ1 LYS A 128       4.134 -29.684  11.266  1.00 10.00      A   
ATOM   1207  HZ2 LYS A 128       4.744 -30.108  12.789  1.00 10.00      A   
ATOM   1208  HZ3 LYS A 128       3.662 -31.140  11.995  1.00 10.00      A   
ATOM   1209  C   LYS A 128       6.728 -35.613   6.875  1.00 10.00      A   
ATOM   1210  O   LYS A 128       6.934 -36.649   7.506  1.00 10.00      A   
ATOM   1211  N   ALA A 129       6.217 -35.601   5.648  1.00 10.00      A   
ATOM   1212  HN  ALA A 129       6.077 -34.739   5.196  1.00 10.00      A   
ATOM   1213  CA  ALA A 129       5.851 -36.832   4.961  1.00 10.00      A   
ATOM   1214  CB  ALA A 129       5.121 -36.530   3.665  1.00 10.00      A   
ATOM   1215  C   ALA A 129       7.084 -37.690   4.696  1.00 10.00      A   
ATOM   1216  O   ALA A 129       7.015 -38.917   4.713  1.00 10.00      A   
ATOM   1217  N   GLU A 130       8.220 -37.041   4.458  1.00 10.00      A   
ATOM   1218  HN  GLU A 130       8.222 -36.058   4.455  1.00 10.00      A   
ATOM   1219  CA  GLU A 130       9.463 -37.758   4.209  1.00 10.00      A   
ATOM   1220  CB  GLU A 130      10.468 -36.883   3.458  1.00 10.00      A   
ATOM   1221  CG  GLU A 130      10.180 -36.745   1.970  1.00 10.00      A   
ATOM   1222  CD  GLU A 130      11.401 -36.318   1.178  1.00 10.00      A   
ATOM   1223  OE1 GLU A 130      11.605 -35.098   0.998  1.00 10.00      A   
ATOM   1224  OE2 GLU A 130      12.166 -37.201   0.729  1.00 10.00      A   
ATOM   1225  C   GLU A 130      10.069 -38.251   5.517  1.00 10.00      A   
ATOM   1226  O   GLU A 130      10.967 -39.088   5.520  1.00 10.00      A   
ATOM   1227  N   ALA A 131       9.561 -37.733   6.627  1.00 10.00      A   
ATOM   1228  HN  ALA A 131       8.838 -37.075   6.559  1.00 10.00      A   
ATOM   1229  CA  ALA A 131      10.047 -38.119   7.943  1.00 10.00      A   
ATOM   1230  CB  ALA A 131       9.786 -37.016   8.957  1.00 10.00      A   
ATOM   1231  C   ALA A 131       9.406 -39.429   8.388  1.00 10.00      A   
ATOM   1232  O   ALA A 131      10.072 -40.287   8.965  1.00 10.00      A   
ATOM   1233  N   ASP A 132       8.112 -39.578   8.114  1.00 10.00      A   
ATOM   1234  HN  ASP A 132       7.627 -38.850   7.661  1.00 10.00      A   
ATOM   1235  CA  ASP A 132       7.390 -40.797   8.477  1.00 10.00      A   
ATOM   1236  CB  ASP A 132       5.990 -40.492   9.016  1.00 10.00      A   
ATOM   1237  CG  ASP A 132       5.001 -40.090   7.940  1.00 10.00      A   
ATOM   1238  OD1 ASP A 132       5.196 -39.022   7.323  1.00 10.00      A   
ATOM   1239  OD2 ASP A 132       4.009 -40.820   7.732  1.00 10.00      A   
ATOM   1240  C   ASP A 132       7.321 -41.752   7.294  1.00 10.00      A   
ATOM   1241  O   ASP A 132       6.752 -42.840   7.390  1.00 10.00      A   
ATOM   1242  N   ASN A 133       7.907 -41.317   6.180  1.00 10.00      A   
ATOM   1243  HN  ASN A 133       8.312 -40.426   6.184  1.00 10.00      A   
ATOM   1244  CA  ASN A 133       7.968 -42.106   4.950  1.00 10.00      A   
ATOM   1245  CB  ASN A 133       8.728 -43.420   5.157  1.00 10.00      A   
ATOM   1246  CG  ASN A 133      10.141 -43.215   5.668  1.00 10.00      A   
ATOM   1247  OD1 ASN A 133      10.781 -42.197   5.390  1.00 10.00      A   
ATOM   1248  ND2 ASN A 133      10.635 -44.179   6.429  1.00 10.00      A   
ATOM   1249 HD21 ASN A 133      10.067 -44.960   6.619  1.00 10.00      A   
ATOM   1250 HD22 ASN A 133      11.543 -44.074   6.780  1.00 10.00      A   
ATOM   1251  C   ASN A 133       6.592 -42.363   4.343  1.00 10.00      A   
ATOM   1252  O   ASN A 133       6.299 -43.473   3.886  1.00 10.00      A   
ATOM   1253  N   LEU A 134       5.760 -41.331   4.323  1.00 10.00      A   
ATOM   1254  HN  LEU A 134       6.056 -40.469   4.693  1.00 10.00      A   
ATOM   1255  CA  LEU A 134       4.424 -41.440   3.758  1.00 10.00      A   
ATOM   1256  CB  LEU A 134       3.517 -40.316   4.274  1.00 10.00      A   
ATOM   1257  CG  LEU A 134       2.054 -40.382   3.824  1.00 10.00      A   
ATOM   1258  CD1 LEU A 134       1.345 -41.567   4.461  1.00 10.00      A   
ATOM   1259  CD2 LEU A 134       1.328 -39.083   4.132  1.00 10.00      A   
ATOM   1260  C   LEU A 134       4.494 -41.402   2.236  1.00 10.00      A   
ATOM   1261  O   LEU A 134       5.266 -40.630   1.661  1.00 10.00      A   
ATOM   1262  N   ASP A 135       3.692 -42.239   1.589  1.00 10.00      A   
ATOM   1263  HN  ASP A 135       3.095 -42.821   2.103  1.00 10.00      A   
ATOM   1264  CA  ASP A 135       3.670 -42.302   0.129  1.00 10.00      A   
ATOM   1265  CB  ASP A 135       2.830 -43.490  -0.359  1.00 10.00      A   
ATOM   1266  CG  ASP A 135       3.670 -44.670  -0.803  1.00 10.00      A   
ATOM   1267  OD1 ASP A 135       4.017 -44.745  -2.002  1.00 10.00      A   
ATOM   1268  OD2 ASP A 135       3.987 -45.533   0.045  1.00 10.00      A   
ATOM   1269  C   ASP A 135       3.131 -41.008  -0.464  1.00 10.00      A   
ATOM   1270  O   ASP A 135       2.191 -40.411   0.071  1.00 10.00      A   
ATOM   1271  N   ASP A 136       3.726 -40.586  -1.573  1.00 10.00      A   
ATOM   1272  HN  ASP A 136       4.469 -41.113  -1.942  1.00 10.00      A   
ATOM   1273  CA  ASP A 136       3.319 -39.363  -2.261  1.00 10.00      A   
ATOM   1274  CB  ASP A 136       4.218 -39.118  -3.475  1.00 10.00      A   
ATOM   1275  CG  ASP A 136       3.930 -37.802  -4.167  1.00 10.00      A   
ATOM   1276  OD1 ASP A 136       3.142 -37.791  -5.135  1.00 10.00      A   
ATOM   1277  OD2 ASP A 136       4.505 -36.771  -3.752  1.00 10.00      A   
ATOM   1278  C   ASP A 136       1.864 -39.451  -2.702  1.00 10.00      A   
ATOM   1279  O   ASP A 136       1.116 -38.475  -2.621  1.00 10.00      A   
ATOM   1280  N   LYS A 137       1.467 -40.638  -3.148  1.00 10.00      A   
ATOM   1281  HN  LYS A 137       2.117 -41.371  -3.182  1.00 10.00      A   
ATOM   1282  CA  LYS A 137       0.103 -40.880  -3.595  1.00 10.00      A   
ATOM   1283  CB  LYS A 137      -0.019 -42.306  -4.138  1.00 10.00      A   
ATOM   1284  CG  LYS A 137      -1.369 -42.639  -4.757  1.00 10.00      A   
ATOM   1285  CD  LYS A 137      -1.373 -44.048  -5.326  1.00 10.00      A   
ATOM   1286  CE  LYS A 137      -2.647 -44.340  -6.099  1.00 10.00      A   
ATOM   1287  NZ  LYS A 137      -2.643 -45.716  -6.662  1.00 10.00      A   
ATOM   1288  HZ1 LYS A 137      -2.586 -46.420  -5.899  1.00 10.00      A   
ATOM   1289  HZ2 LYS A 137      -1.825 -45.843  -7.288  1.00 10.00      A   
ATOM   1290  HZ3 LYS A 137      -3.511 -45.886  -7.210  1.00 10.00      A   
ATOM   1291  C   LYS A 137      -0.878 -40.669  -2.444  1.00 10.00      A   
ATOM   1292  O   LYS A 137      -2.001 -40.206  -2.643  1.00 10.00      A   
ATOM   1293  N   LYS A 138      -0.438 -40.998  -1.236  1.00 10.00      A   
ATOM   1294  HN  LYS A 138       0.475 -41.342  -1.137  1.00 10.00      A   
ATOM   1295  CA  LYS A 138      -1.274 -40.838  -0.056  1.00 10.00      A   
ATOM   1296  CB  LYS A 138      -0.784 -41.723   1.094  1.00 10.00      A   
ATOM   1297  CG  LYS A 138      -0.884 -43.212   0.812  1.00 10.00      A   
ATOM   1298  CD  LYS A 138      -0.674 -44.030   2.076  1.00 10.00      A   
ATOM   1299  CE  LYS A 138      -0.840 -45.516   1.802  1.00 10.00      A   
ATOM   1300  NZ  LYS A 138      -0.788 -46.323   3.046  1.00 10.00      A   
ATOM   1301  HZ1 LYS A 138      -0.889 -47.332   2.822  1.00 10.00      A   
ATOM   1302  HZ2 LYS A 138      -1.561 -46.047   3.683  1.00 10.00      A   
ATOM   1303  HZ3 LYS A 138       0.118 -46.175   3.535  1.00 10.00      A   
ATOM   1304  C   LYS A 138      -1.312 -39.377   0.372  1.00 10.00      A   
ATOM   1305  O   LYS A 138      -2.352 -38.872   0.788  1.00 10.00      A   
ATOM   1306  N   LEU A 139      -0.173 -38.701   0.251  1.00 10.00      A   
ATOM   1307  HN  LEU A 139       0.625 -39.166  -0.083  1.00 10.00      A   
ATOM   1308  CA  LEU A 139      -0.074 -37.291   0.612  1.00 10.00      A   
ATOM   1309  CB  LEU A 139       1.377 -36.811   0.506  1.00 10.00      A   
ATOM   1310  CG  LEU A 139       1.666 -35.400   1.030  1.00 10.00      A   
ATOM   1311  CD1 LEU A 139       1.457 -35.333   2.535  1.00 10.00      A   
ATOM   1312  CD2 LEU A 139       3.079 -34.968   0.665  1.00 10.00      A   
ATOM   1313  C   LEU A 139      -0.978 -36.449  -0.284  1.00 10.00      A   
ATOM   1314  O   LEU A 139      -1.569 -35.463   0.158  1.00 10.00      A   
ATOM   1315  N   LEU A 140      -1.085 -36.852  -1.547  1.00 10.00      A   
ATOM   1316  HN  LEU A 140      -0.568 -37.633  -1.844  1.00 10.00      A   
ATOM   1317  CA  LEU A 140      -1.931 -36.156  -2.511  1.00 10.00      A   
ATOM   1318  CB  LEU A 140      -1.629 -36.645  -3.931  1.00 10.00      A   
ATOM   1319  CG  LEU A 140      -2.366 -35.930  -5.068  1.00 10.00      A   
ATOM   1320  CD1 LEU A 140      -1.829 -34.521  -5.256  1.00 10.00      A   
ATOM   1321  CD2 LEU A 140      -2.261 -36.726  -6.358  1.00 10.00      A   
ATOM   1322  C   LEU A 140      -3.407 -36.380  -2.182  1.00 10.00      A   
ATOM   1323  O   LEU A 140      -4.270 -35.588  -2.554  1.00 10.00      A   
ATOM   1324  N   LYS A 141      -3.684 -37.465  -1.477  1.00 10.00      A   
ATOM   1325  HN  LYS A 141      -2.952 -38.057  -1.209  1.00 10.00      A   
ATOM   1326  CA  LYS A 141      -5.042 -37.802  -1.083  1.00 10.00      A   
ATOM   1327  CB  LYS A 141      -5.166 -39.319  -0.881  1.00 10.00      A   
ATOM   1328  CG  LYS A 141      -6.368 -39.754  -0.056  1.00 10.00      A   
ATOM   1329  CD  LYS A 141      -6.041 -40.966   0.803  1.00 10.00      A   
ATOM   1330  CE  LYS A 141      -7.091 -41.169   1.884  1.00 10.00      A   
ATOM   1331  NZ  LYS A 141      -6.752 -42.300   2.788  1.00 10.00      A   
ATOM   1332  HZ1 LYS A 141      -6.718 -43.193   2.251  1.00 10.00      A   
ATOM   1333  HZ2 LYS A 141      -7.469 -42.386   3.536  1.00 10.00      A   
ATOM   1334  HZ3 LYS A 141      -5.826 -42.140   3.231  1.00 10.00      A   
ATOM   1335  C   LYS A 141      -5.405 -37.069   0.202  1.00 10.00      A   
ATOM   1336  O   LYS A 141      -6.518 -36.565   0.353  1.00 10.00      A   
ATOM   1337  N   VAL A 142      -4.448 -37.008   1.121  1.00 10.00      A   
ATOM   1338  HN  VAL A 142      -3.579 -37.429   0.932  1.00 10.00      A   
ATOM   1339  CA  VAL A 142      -4.648 -36.345   2.406  1.00 10.00      A   
ATOM   1340  CB  VAL A 142      -3.469 -36.620   3.373  1.00 10.00      A   
ATOM   1341  CG1 VAL A 142      -3.601 -35.813   4.656  1.00 10.00      A   
ATOM   1342  CG2 VAL A 142      -3.367 -38.105   3.688  1.00 10.00      A   
ATOM   1343  C   VAL A 142      -4.845 -34.840   2.245  1.00 10.00      A   
ATOM   1344  O   VAL A 142      -5.689 -34.248   2.917  1.00 10.00      A   
ATOM   1345  N   LEU A 143      -4.087 -34.228   1.343  1.00 10.00      A   
ATOM   1346  HN  LEU A 143      -3.452 -34.753   0.808  1.00 10.00      A   
ATOM   1347  CA  LEU A 143      -4.178 -32.787   1.132  1.00 10.00      A   
ATOM   1348  CB  LEU A 143      -2.786 -32.154   1.216  1.00 10.00      A   
ATOM   1349  CG  LEU A 143      -2.014 -32.387   2.517  1.00 10.00      A   
ATOM   1350  CD1 LEU A 143      -0.594 -31.855   2.402  1.00 10.00      A   
ATOM   1351  CD2 LEU A 143      -2.733 -31.743   3.692  1.00 10.00      A   
ATOM   1352  C   LEU A 143      -4.828 -32.440  -0.206  1.00 10.00      A   
ATOM   1353  O   LEU A 143      -4.553 -31.387  -0.778  1.00 10.00      A   
ATOM   1354  N   LYS A 144      -5.704 -33.304  -0.695  1.00 10.00      A   
ATOM   1355  HN  LYS A 144      -5.913 -34.117  -0.187  1.00 10.00      A   
ATOM   1356  CA  LYS A 144      -6.368 -33.066  -1.975  1.00 10.00      A   
ATOM   1357  CB  LYS A 144      -7.184 -34.281  -2.421  1.00 10.00      A   
ATOM   1358  CG  LYS A 144      -7.819 -34.112  -3.791  1.00 10.00      A   
ATOM   1359  CD  LYS A 144      -8.445 -35.400  -4.293  1.00 10.00      A   
ATOM   1360  CE  LYS A 144      -9.122 -35.185  -5.636  1.00 10.00      A   
ATOM   1361  NZ  LYS A 144      -9.628 -36.453  -6.223  1.00 10.00      A   
ATOM   1362  HZ1 LYS A 144      -8.832 -37.066  -6.493  1.00 10.00      A   
ATOM   1363  HZ2 LYS A 144     -10.197 -36.253  -7.071  1.00 10.00      A   
ATOM   1364  HZ3 LYS A 144     -10.219 -36.954  -5.534  1.00 10.00      A   
ATOM   1365  C   LYS A 144      -7.243 -31.813  -1.943  1.00 10.00      A   
ATOM   1366  O   LYS A 144      -7.123 -30.941  -2.808  1.00 10.00      A   
ATOM   1367  N   GLU A 145      -8.113 -31.725  -0.943  1.00 10.00      A   
ATOM   1368  HN  GLU A 145      -8.151 -32.450  -0.280  1.00 10.00      A   
ATOM   1369  CA  GLU A 145      -9.011 -30.584  -0.798  1.00 10.00      A   
ATOM   1370  CB  GLU A 145     -10.009 -30.838   0.336  1.00 10.00      A   
ATOM   1371  CG  GLU A 145     -11.044 -29.739   0.520  1.00 10.00      A   
ATOM   1372  CD  GLU A 145     -11.809 -29.870   1.820  1.00 10.00      A   
ATOM   1373  OE1 GLU A 145     -12.714 -30.732   1.898  1.00 10.00      A   
ATOM   1374  OE2 GLU A 145     -11.509 -29.111   2.765  1.00 10.00      A   
ATOM   1375  C   GLU A 145      -8.220 -29.318  -0.508  1.00 10.00      A   
ATOM   1376  O   GLU A 145      -8.545 -28.237  -1.006  1.00 10.00      A   
ATOM   1377  N   ASP A 146      -7.177 -29.472   0.291  1.00 10.00      A   
ATOM   1378  HN  ASP A 146      -6.976 -30.369   0.640  1.00 10.00      A   
ATOM   1379  CA  ASP A 146      -6.318 -28.361   0.680  1.00 10.00      A   
ATOM   1380  CB  ASP A 146      -5.299 -28.824   1.724  1.00 10.00      A   
ATOM   1381  CG  ASP A 146      -5.921 -29.714   2.786  1.00 10.00      A   
ATOM   1382  OD1 ASP A 146      -6.200 -29.227   3.900  1.00 10.00      A   
ATOM   1383  OD2 ASP A 146      -6.153 -30.911   2.499  1.00 10.00      A   
ATOM   1384  C   ASP A 146      -5.615 -27.768  -0.536  1.00 10.00      A   
ATOM   1385  O   ASP A 146      -5.588 -26.551  -0.717  1.00 10.00      A   
ATOM   1386  N   ILE A 147      -5.056 -28.634  -1.378  1.00 10.00      A   
ATOM   1387  HN  ILE A 147      -5.097 -29.597  -1.175  1.00 10.00      A   
ATOM   1388  CA  ILE A 147      -4.373 -28.185  -2.589  1.00 10.00      A   
ATOM   1389  CB  ILE A 147      -3.647 -29.346  -3.314  1.00 10.00      A   
ATOM   1390  CG1 ILE A 147      -2.485 -29.865  -2.460  1.00 10.00      A   
ATOM   1391  CG2 ILE A 147      -3.140 -28.907  -4.684  1.00 10.00      A   
ATOM   1392  CD1 ILE A 147      -1.858 -31.140  -2.985  1.00 10.00      A   
ATOM   1393  C   ILE A 147      -5.371 -27.522  -3.539  1.00 10.00      A   
ATOM   1394  O   ILE A 147      -5.066 -26.520  -4.184  1.00 10.00      A   
ATOM   1395  N   ALA A 148      -6.575 -28.073  -3.596  1.00 10.00      A   
ATOM   1396  HN  ALA A 148      -6.766 -28.864  -3.045  1.00 10.00      A   
ATOM   1397  CA  ALA A 148      -7.621 -27.537  -4.457  1.00 10.00      A   
ATOM   1398  CB  ALA A 148      -8.806 -28.486  -4.503  1.00 10.00      A   
ATOM   1399  C   ALA A 148      -8.063 -26.152  -3.994  1.00 10.00      A   
ATOM   1400  O   ALA A 148      -8.445 -25.311  -4.808  1.00 10.00      A   
ATOM   1401  N   ALA A 149      -8.001 -25.922  -2.687  1.00 10.00      A   
ATOM   1402  HN  ALA A 149      -7.688 -26.635  -2.093  1.00 10.00      A   
ATOM   1403  CA  ALA A 149      -8.386 -24.641  -2.111  1.00 10.00      A   
ATOM   1404  CB  ALA A 149      -8.344 -24.709  -0.590  1.00 10.00      A   
ATOM   1405  C   ALA A 149      -7.473 -23.532  -2.620  1.00 10.00      A   
ATOM   1406  O   ALA A 149      -7.934 -22.558  -3.226  1.00 10.00      A   
ATOM   1407  N   ILE A 150      -6.174 -23.701  -2.399  1.00 10.00      A   
ATOM   1408  HN  ILE A 150      -5.870 -24.505  -1.924  1.00 10.00      A   
ATOM   1409  CA  ILE A 150      -5.188 -22.716  -2.835  1.00 10.00      A   
ATOM   1410  CB  ILE A 150      -3.778 -22.998  -2.257  1.00 10.00      A   
ATOM   1411  CG1 ILE A 150      -2.788 -21.898  -2.650  1.00 10.00      A   
ATOM   1412  CG2 ILE A 150      -3.257 -24.369  -2.666  1.00 10.00      A   
ATOM   1413  CD1 ILE A 150      -3.072 -20.561  -2.003  1.00 10.00      A   
ATOM   1414  C   ILE A 150      -5.142 -22.615  -4.364  1.00 10.00      A   
ATOM   1415  O   ILE A 150      -4.885 -21.546  -4.918  1.00 10.00      A   
ATOM   1416  N   ARG A 151      -5.429 -23.727  -5.036  1.00 10.00      A   
ATOM   1417  HN  ARG A 151      -5.644 -24.544  -4.534  1.00 10.00      A   
ATOM   1418  CA  ARG A 151      -5.429 -23.774  -6.498  1.00 10.00      A   
ATOM   1419  CB  ARG A 151      -5.769 -25.186  -6.990  1.00 10.00      A   
ATOM   1420  CG  ARG A 151      -5.605 -25.384  -8.488  1.00 10.00      A   
ATOM   1421  CD  ARG A 151      -4.492 -26.374  -8.797  1.00 10.00      A   
ATOM   1422  NE  ARG A 151      -4.844 -27.744  -8.415  1.00 10.00      A   
ATOM   1423  HE  ARG A 151      -5.786 -27.920  -8.188  1.00 10.00      A   
ATOM   1424  CZ  ARG A 151      -3.978 -28.756  -8.371  1.00 10.00      A   
ATOM   1425  NH1 ARG A 151      -2.701 -28.561  -8.687  1.00 10.00      A   
ATOM   1426 HH11 ARG A 151      -2.368 -27.613  -8.974  1.00 10.00      A   
ATOM   1427 HH12 ARG A 151      -2.026 -29.354  -8.652  1.00 10.00      A   
ATOM   1428  NH2 ARG A 151      -4.391 -29.965  -8.009  1.00 10.00      A   
ATOM   1429 HH21 ARG A 151      -3.720 -30.765  -7.972  1.00 10.00      A   
ATOM   1430 HH22 ARG A 151      -5.395 -30.123  -7.756  1.00 10.00      A   
ATOM   1431  C   ARG A 151      -6.425 -22.771  -7.069  1.00 10.00      A   
ATOM   1432  O   ARG A 151      -6.151 -22.108  -8.070  1.00 10.00      A   
ATOM   1433  N   VAL A 152      -7.579 -22.665  -6.420  1.00 10.00      A   
ATOM   1434  HN  VAL A 152      -7.736 -23.226  -5.628  1.00 10.00      A   
ATOM   1435  CA  VAL A 152      -8.621 -21.741  -6.851  1.00 10.00      A   
ATOM   1436  CB  VAL A 152      -9.999 -22.141  -6.274  1.00 10.00      A   
ATOM   1437  CG1 VAL A 152     -11.077 -21.153  -6.695  1.00 10.00      A   
ATOM   1438  CG2 VAL A 152     -10.371 -23.550  -6.709  1.00 10.00      A   
ATOM   1439  C   VAL A 152      -8.280 -20.313  -6.420  1.00 10.00      A   
ATOM   1440  O   VAL A 152      -8.495 -19.356  -7.167  1.00 10.00      A   
ATOM   1441  N   ASN A 153      -7.723 -20.182  -5.221  1.00 10.00      A   
ATOM   1442  HN  ASN A 153      -7.558 -20.986  -4.684  1.00 10.00      A   
ATOM   1443  CA  ASN A 153      -7.354 -18.874  -4.677  1.00 10.00      A   
ATOM   1444  CB  ASN A 153      -6.848 -19.007  -3.236  1.00 10.00      A   
ATOM   1445  CG  ASN A 153      -7.952 -19.297  -2.235  1.00 10.00      A   
ATOM   1446  OD1 ASN A 153      -9.089 -18.851  -2.397  1.00 10.00      A   
ATOM   1447  ND2 ASN A 153      -7.627 -20.047  -1.192  1.00 10.00      A   
ATOM   1448 HD21 ASN A 153      -6.702 -20.372  -1.119  1.00 10.00      A   
ATOM   1449 HD22 ASN A 153      -8.324 -20.255  -0.530  1.00 10.00      A   
ATOM   1450  C   ASN A 153      -6.300 -18.173  -5.536  1.00 10.00      A   
ATOM   1451  O   ASN A 153      -6.326 -16.953  -5.700  1.00 10.00      A   
ATOM   1452  N   LEU A 154      -5.389 -18.953  -6.104  1.00 10.00      A   
ATOM   1453  HN  LEU A 154      -5.428 -19.923  -5.950  1.00 10.00      A   
ATOM   1454  CA  LEU A 154      -4.319 -18.410  -6.939  1.00 10.00      A   
ATOM   1455  CB  LEU A 154      -3.187 -19.428  -7.096  1.00 10.00      A   
ATOM   1456  CG  LEU A 154      -2.375 -19.734  -5.838  1.00 10.00      A   
ATOM   1457  CD1 LEU A 154      -1.414 -20.880  -6.096  1.00 10.00      A   
ATOM   1458  CD2 LEU A 154      -1.623 -18.498  -5.369  1.00 10.00      A   
ATOM   1459  C   LEU A 154      -4.820 -17.971  -8.315  1.00 10.00      A   
ATOM   1460  O   LEU A 154      -4.033 -17.585  -9.180  1.00 10.00      A   
ATOM   1461  N   GLN A 155      -6.124 -18.035  -8.523  1.00 10.00      A   
ATOM   1462  HN  GLN A 155      -6.713 -18.359  -7.805  1.00 10.00      A   
ATOM   1463  CA  GLN A 155      -6.700 -17.637  -9.797  1.00 10.00      A   
ATOM   1464  CB  GLN A 155      -7.407 -18.813 -10.472  1.00 10.00      A   
ATOM   1465  CG  GLN A 155      -6.514 -20.031 -10.661  1.00 10.00      A   
ATOM   1466  CD  GLN A 155      -6.995 -20.955 -11.759  1.00 10.00      A   
ATOM   1467  OE1 GLN A 155      -8.189 -21.026 -12.053  1.00 10.00      A   
ATOM   1468  NE2 GLN A 155      -6.067 -21.681 -12.362  1.00 10.00      A   
ATOM   1469 HE21 GLN A 155      -5.135 -21.579 -12.069  1.00 10.00      A   
ATOM   1470 HE22 GLN A 155      -6.344 -22.293 -13.081  1.00 10.00      A   
ATOM   1471  C   GLN A 155      -7.639 -16.444  -9.628  1.00 10.00      A   
ATOM   1472  O   GLN A 155      -8.519 -16.212 -10.458  1.00 10.00      A   
ATOM   1473  N   GLN A 156      -7.440 -15.694  -8.546  1.00 10.00      A   
ATOM   1474  HN  GLN A 156      -6.730 -15.949  -7.915  1.00 10.00      A   
ATOM   1475  CA  GLN A 156      -8.250 -14.510  -8.256  1.00 10.00      A   
ATOM   1476  CB  GLN A 156      -9.608 -14.909  -7.665  1.00 10.00      A   
ATOM   1477  CG  GLN A 156      -9.525 -15.825  -6.456  1.00 10.00      A   
ATOM   1478  CD  GLN A 156     -10.871 -16.406  -6.081  1.00 10.00      A   
ATOM   1479  OE1 GLN A 156     -11.638 -15.803  -5.329  1.00 10.00      A   
ATOM   1480  NE2 GLN A 156     -11.166 -17.586  -6.598  1.00 10.00      A   
ATOM   1481 HE21 GLN A 156     -10.506 -18.012  -7.189  1.00 10.00      A   
ATOM   1482 HE22 GLN A 156     -12.027 -17.990  -6.368  1.00 10.00      A   
ATOM   1483  C   GLN A 156      -7.499 -13.575  -7.307  1.00 10.00      A   
ATOM   1484  O   GLN A 156      -8.074 -13.023  -6.365  1.00 10.00      A   
ATOM   1485  N   GLY A 157      -6.216 -13.385  -7.594  1.00 10.00      A   
ATOM   1486  HN  GLY A 157      -5.840 -13.821  -8.391  1.00 10.00      A   
ATOM   1487  CA  GLY A 157      -5.359 -12.547  -6.765  1.00 10.00      A   
ATOM   1488  C   GLY A 157      -5.906 -11.156  -6.480  1.00 10.00      A   
ATOM   1489  O   GLY A 157      -6.017 -10.759  -5.319  1.00 10.00      A   
ATOM   1490  N   VAL A 158      -6.251 -10.424  -7.534  1.00 10.00      A   
ATOM   1491  HN  VAL A 158      -6.150 -10.807  -8.431  1.00 10.00      A   
ATOM   1492  CA  VAL A 158      -6.770  -9.060  -7.394  1.00 10.00      A   
ATOM   1493  CB  VAL A 158      -7.033  -8.402  -8.768  1.00 10.00      A   
ATOM   1494  CG1 VAL A 158      -7.540  -6.975  -8.601  1.00 10.00      A   
ATOM   1495  CG2 VAL A 158      -5.768  -8.419  -9.612  1.00 10.00      A   
ATOM   1496  C   VAL A 158      -8.042  -9.011  -6.544  1.00 10.00      A   
ATOM   1497  O   VAL A 158      -8.208  -8.118  -5.713  1.00 10.00      A   
ATOM   1498  N   ASP A 159      -8.919  -9.988  -6.739  1.00 10.00      A   
ATOM   1499  HN  ASP A 159      -8.714 -10.686  -7.393  1.00 10.00      A   
ATOM   1500  CA  ASP A 159     -10.178 -10.060  -6.001  1.00 10.00      A   
ATOM   1501  CB  ASP A 159     -11.008 -11.243  -6.507  1.00 10.00      A   
ATOM   1502  CG  ASP A 159     -12.475 -11.162  -6.133  1.00 10.00      A   
ATOM   1503  OD1 ASP A 159     -12.870 -10.207  -5.433  1.00 10.00      A   
ATOM   1504  OD2 ASP A 159     -13.245 -12.056  -6.550  1.00 10.00      A   
ATOM   1505  C   ASP A 159      -9.925 -10.203  -4.503  1.00 10.00      A   
ATOM   1506  O   ASP A 159     -10.552  -9.530  -3.683  1.00 10.00      A   
ATOM   1507  N   ILE A 160      -8.981 -11.065  -4.154  1.00 10.00      A   
ATOM   1508  HN  ILE A 160      -8.496 -11.555  -4.856  1.00 10.00      A   
ATOM   1509  CA  ILE A 160      -8.640 -11.305  -2.754  1.00 10.00      A   
ATOM   1510  CB  ILE A 160      -7.815 -12.600  -2.588  1.00 10.00      A   
ATOM   1511  CG1 ILE A 160      -8.522 -13.767  -3.277  1.00 10.00      A   
ATOM   1512  CG2 ILE A 160      -7.592 -12.916  -1.114  1.00 10.00      A   
ATOM   1513  CD1 ILE A 160      -7.732 -15.058  -3.262  1.00 10.00      A   
ATOM   1514  C   ILE A 160      -7.866 -10.128  -2.157  1.00 10.00      A   
ATOM   1515  O   ILE A 160      -7.910  -9.887  -0.952  1.00 10.00      A   
ATOM   1516  N   ALA A 161      -7.172  -9.393  -3.009  1.00 10.00      A   
ATOM   1517  HN  ALA A 161      -7.183  -9.630  -3.961  1.00 10.00      A   
ATOM   1518  CA  ALA A 161      -6.380  -8.252  -2.568  1.00 10.00      A   
ATOM   1519  CB  ALA A 161      -5.258  -7.980  -3.559  1.00 10.00      A   
ATOM   1520  C   ALA A 161      -7.232  -6.999  -2.364  1.00 10.00      A   
ATOM   1521  O   ALA A 161      -7.069  -6.276  -1.378  1.00 10.00      A   
ATOM   1522  N   LEU A 162      -8.132  -6.743  -3.302  1.00 10.00      A   
ATOM   1523  HN  LEU A 162      -8.214  -7.358  -4.065  1.00 10.00      A   
ATOM   1524  CA  LEU A 162      -8.996  -5.574  -3.241  1.00 10.00      A   
ATOM   1525  CB  LEU A 162      -9.675  -5.343  -4.594  1.00 10.00      A   
ATOM   1526  CG  LEU A 162     -10.619  -4.140  -4.685  1.00 10.00      A   
ATOM   1527  CD1 LEU A 162      -9.843  -2.835  -4.578  1.00 10.00      A   
ATOM   1528  CD2 LEU A 162     -11.422  -4.186  -5.973  1.00 10.00      A   
ATOM   1529  C   LEU A 162     -10.045  -5.695  -2.140  1.00 10.00      A   
ATOM   1530  O   LEU A 162     -10.060  -4.906  -1.191  1.00 10.00      A   
ATOM   1531  N   SER A 163     -10.914  -6.684  -2.264  1.00 10.00      A   
ATOM   1532  HN  SER A 163     -10.843  -7.296  -3.028  1.00 10.00      A   
ATOM   1533  CA  SER A 163     -11.973  -6.882  -1.289  1.00 10.00      A   
ATOM   1534  CB  SER A 163     -13.171  -7.579  -1.931  1.00 10.00      A   
ATOM   1535  OG  SER A 163     -13.689  -6.805  -3.001  1.00 10.00      A   
ATOM   1536  HG  SER A 163     -13.500  -7.246  -3.845  1.00 10.00      A   
ATOM   1537  C   SER A 163     -11.493  -7.639  -0.056  1.00 10.00      A   
ATOM   1538  O   SER A 163     -11.729  -7.208   1.075  1.00 10.00      A   
ATOM   1539  N   GLY A 164     -10.814  -8.756  -0.271  1.00 10.00      A   
ATOM   1540  HN  GLY A 164     -10.635  -9.045  -1.191  1.00 10.00      A   
ATOM   1541  CA  GLY A 164     -10.327  -9.548   0.840  1.00 10.00      A   
ATOM   1542  C   GLY A 164     -10.536 -11.028   0.602  1.00 10.00      A   
ATOM   1543  O   GLY A 164     -11.056 -11.424  -0.446  1.00 10.00      A   
ATOM   1544  N   ARG A 165     -10.130 -11.845   1.566  1.00 10.00      A   
ATOM   1545  HN  ARG A 165      -9.710 -11.465   2.366  1.00 10.00      A   
ATOM   1546  CA  ARG A 165     -10.277 -13.288   1.463  1.00 10.00      A   
ATOM   1547  CB  ARG A 165      -9.462 -13.982   2.566  1.00 10.00      A   
ATOM   1548  CG  ARG A 165     -10.238 -14.268   3.845  1.00 10.00      A   
ATOM   1549  CD  ARG A 165      -9.316 -14.448   5.037  1.00 10.00      A   
ATOM   1550  NE  ARG A 165      -8.940 -13.167   5.630  1.00 10.00      A   
ATOM   1551  HE  ARG A 165      -8.410 -12.550   5.071  1.00 10.00      A   
ATOM   1552  CZ  ARG A 165      -9.283 -12.789   6.858  1.00 10.00      A   
ATOM   1553  NH1 ARG A 165      -9.998 -13.599   7.628  1.00 10.00      A   
ATOM   1554 HH11 ARG A 165     -10.299 -14.533   7.272  1.00 10.00      A   
ATOM   1555 HH12 ARG A 165     -10.271 -13.306   8.591  1.00 10.00      A   
ATOM   1556  NH2 ARG A 165      -8.896 -11.606   7.321  1.00 10.00      A   
ATOM   1557 HH21 ARG A 165      -9.162 -11.305   8.287  1.00 10.00      A   
ATOM   1558 HH22 ARG A 165      -8.326 -10.968   6.724  1.00 10.00      A   
ATOM   1559  C   ARG A 165     -11.750 -13.693   1.545  1.00 10.00      A   
ATOM   1560  O   ARG A 165     -12.566 -12.993   2.154  1.00 10.00      A   
ATOM   1561  N   MET A 166     -12.087 -14.806   0.910  1.00 10.00      A   
ATOM   1562  HN  MET A 166     -11.397 -15.304   0.415  1.00 10.00      A   
ATOM   1563  CA  MET A 166     -13.455 -15.314   0.925  1.00 10.00      A   
ATOM   1564  CB  MET A 166     -13.646 -16.379  -0.160  1.00 10.00      A   
ATOM   1565  CG  MET A 166     -13.660 -15.846  -1.583  1.00 10.00      A   
ATOM   1566  SD  MET A 166     -13.837 -17.159  -2.808  1.00 10.00      A   
ATOM   1567  CE  MET A 166     -15.381 -17.902  -2.292  1.00 10.00      A   
ATOM   1568  C   MET A 166     -13.757 -15.923   2.286  1.00 10.00      A   
ATOM   1569  O   MET A 166     -12.836 -16.217   3.049  1.00 10.00      A   
ATOM   1570  N   ALA A 167     -15.039 -16.108   2.589  1.00 10.00      A   
ATOM   1571  HN  ALA A 167     -15.728 -15.845   1.938  1.00 10.00      A   
ATOM   1572  CA  ALA A 167     -15.444 -16.695   3.861  1.00 10.00      A   
ATOM   1573  CB  ALA A 167     -16.958 -16.800   3.930  1.00 10.00      A   
ATOM   1574  C   ALA A 167     -14.806 -18.068   4.017  1.00 10.00      A   
ATOM   1575  O   ALA A 167     -14.171 -18.366   5.030  1.00 10.00      A   
ATOM   1576  N   THR A 168     -14.968 -18.886   2.992  1.00 10.00      A   
ATOM   1577  HN  THR A 168     -15.488 -18.580   2.221  1.00 10.00      A   
ATOM   1578  CA  THR A 168     -14.398 -20.220   2.966  1.00 10.00      A   
ATOM   1579  CB  THR A 168     -15.462 -21.261   2.568  1.00 10.00      A   
ATOM   1580  OG1 THR A 168     -16.679 -20.989   3.280  1.00 10.00      A   
ATOM   1581  HG1 THR A 168     -16.469 -20.567   4.123  1.00 10.00      A   
ATOM   1582  CG2 THR A 168     -14.994 -22.671   2.900  1.00 10.00      A   
ATOM   1583  C   THR A 168     -13.250 -20.237   1.959  1.00 10.00      A   
ATOM   1584  O   THR A 168     -13.377 -20.759   0.850  1.00 10.00      A   
ATOM   1585  N   SER A 169     -12.145 -19.624   2.347  1.00 10.00      A   
ATOM   1586  HN  SER A 169     -12.108 -19.230   3.244  1.00 10.00      A   
ATOM   1587  CA  SER A 169     -10.973 -19.531   1.493  1.00 10.00      A   
ATOM   1588  CB  SER A 169     -10.210 -18.252   1.828  1.00 10.00      A   
ATOM   1589  OG  SER A 169     -10.576 -17.784   3.117  1.00 10.00      A   
ATOM   1590  HG  SER A 169     -11.320 -17.171   3.037  1.00 10.00      A   
ATOM   1591  C   SER A 169     -10.070 -20.747   1.657  1.00 10.00      A   
ATOM   1592  O   SER A 169      -9.430 -21.189   0.703  1.00 10.00      A   
ATOM   1593  N   GLY A 170     -10.030 -21.287   2.868  1.00 10.00      A   
ATOM   1594  HN  GLY A 170     -10.572 -20.896   3.588  1.00 10.00      A   
ATOM   1595  CA  GLY A 170      -9.203 -22.444   3.135  1.00 10.00      A   
ATOM   1596  C   GLY A 170      -7.782 -22.058   3.485  1.00 10.00      A   
ATOM   1597  O   GLY A 170      -6.837 -22.772   3.147  1.00 10.00      A   
ATOM   1598  N   MET A 171      -7.632 -20.925   4.160  1.00 10.00      A   
ATOM   1599  HN  MET A 171      -8.427 -20.402   4.399  1.00 10.00      A   
ATOM   1600  CA  MET A 171      -6.316 -20.443   4.560  1.00 10.00      A   
ATOM   1601  CB  MET A 171      -6.338 -18.926   4.775  1.00 10.00      A   
ATOM   1602  CG  MET A 171      -7.088 -18.146   3.702  1.00 10.00      A   
ATOM   1603  SD  MET A 171      -6.601 -18.589   2.020  1.00 10.00      A   
ATOM   1604  CE  MET A 171      -4.847 -18.234   2.063  1.00 10.00      A   
ATOM   1605  C   MET A 171      -5.871 -21.156   5.830  1.00 10.00      A   
ATOM   1606  O   MET A 171      -6.646 -21.290   6.778  1.00 10.00      A   
ATOM   1607  N   MET A 172      -4.631 -21.615   5.850  1.00 10.00      A   
ATOM   1608  HN  MET A 172      -4.047 -21.468   5.063  1.00 10.00      A   
ATOM   1609  CA  MET A 172      -4.114 -22.342   7.001  1.00 10.00      A   
ATOM   1610  CB  MET A 172      -3.414 -23.628   6.563  1.00 10.00      A   
ATOM   1611  CG  MET A 172      -4.362 -24.795   6.342  1.00 10.00      A   
ATOM   1612  SD  MET A 172      -5.349 -25.177   7.806  1.00 10.00      A   
ATOM   1613  CE  MET A 172      -4.065 -25.521   9.007  1.00 10.00      A   
ATOM   1614  C   MET A 172      -3.198 -21.516   7.894  1.00 10.00      A   
ATOM   1615  O   MET A 172      -3.314 -21.569   9.119  1.00 10.00      A   
ATOM   1616  N   THR A 173      -2.297 -20.756   7.298  1.00 10.00      A   
ATOM   1617  HN  THR A 173      -2.266 -20.719   6.311  1.00 10.00      A   
ATOM   1618  CA  THR A 173      -1.352 -19.965   8.072  1.00 10.00      A   
ATOM   1619  CB  THR A 173      -0.014 -19.783   7.333  1.00 10.00      A   
ATOM   1620  OG1 THR A 173      -0.236 -19.143   6.068  1.00 10.00      A   
ATOM   1621  HG1 THR A 173      -0.804 -19.709   5.512  1.00 10.00      A   
ATOM   1622  CG2 THR A 173       0.666 -21.123   7.119  1.00 10.00      A   
ATOM   1623  C   THR A 173      -1.897 -18.597   8.459  1.00 10.00      A   
ATOM   1624  O   THR A 173      -2.942 -18.157   7.965  1.00 10.00      A   
ATOM   1625  N   GLU A 174      -1.172 -17.932   9.356  1.00 10.00      A   
ATOM   1626  HN  GLU A 174      -0.375 -18.367   9.739  1.00 10.00      A   
ATOM   1627  CA  GLU A 174      -1.534 -16.599   9.814  1.00 10.00      A   
ATOM   1628  CB  GLU A 174      -0.642 -16.180  10.989  1.00 10.00      A   
ATOM   1629  CG  GLU A 174      -0.669 -17.133  12.178  1.00 10.00      A   
ATOM   1630  CD  GLU A 174      -1.997 -17.121  12.906  1.00 10.00      A   
ATOM   1631  OE1 GLU A 174      -2.196 -16.252  13.781  1.00 10.00      A   
ATOM   1632  OE2 GLU A 174      -2.856 -17.971  12.603  1.00 10.00      A   
ATOM   1633  C   GLU A 174      -1.378 -15.602   8.672  1.00 10.00      A   
ATOM   1634  O   GLU A 174      -2.087 -14.598   8.602  1.00 10.00      A   
ATOM   1635  N   LEU A 175      -0.453 -15.900   7.767  1.00 10.00      A   
ATOM   1636  HN  LEU A 175       0.066 -16.724   7.869  1.00 10.00      A   
ATOM   1637  CA  LEU A 175      -0.197 -15.044   6.617  1.00 10.00      A   
ATOM   1638  CB  LEU A 175       1.163 -15.364   5.994  1.00 10.00      A   
ATOM   1639  CG  LEU A 175       2.391 -15.001   6.832  1.00 10.00      A   
ATOM   1640  CD1 LEU A 175       3.666 -15.455   6.139  1.00 10.00      A   
ATOM   1641  CD2 LEU A 175       2.433 -13.505   7.108  1.00 10.00      A   
ATOM   1642  C   LEU A 175      -1.297 -15.207   5.581  1.00 10.00      A   
ATOM   1643  O   LEU A 175      -1.462 -14.368   4.701  1.00 10.00      A   
ATOM   1644  N   GLY A 176      -2.056 -16.291   5.704  1.00 10.00      A   
ATOM   1645  HN  GLY A 176      -1.875 -16.925   6.430  1.00 10.00      A   
ATOM   1646  CA  GLY A 176      -3.143 -16.550   4.782  1.00 10.00      A   
ATOM   1647  C   GLY A 176      -4.358 -15.698   5.089  1.00 10.00      A   
ATOM   1648  O   GLY A 176      -5.319 -15.669   4.318  1.00 10.00      A   
ATOM   1649  N   LYS A 177      -4.317 -15.002   6.223  1.00 10.00      A   
ATOM   1650  HN  LYS A 177      -3.526 -15.079   6.796  1.00 10.00      A   
ATOM   1651  CA  LYS A 177      -5.413 -14.129   6.638  1.00 10.00      A   
ATOM   1652  CB  LYS A 177      -5.311 -13.820   8.135  1.00 10.00      A   
ATOM   1653  CG  LYS A 177      -5.316 -15.050   9.027  1.00 10.00      A   
ATOM   1654  CD  LYS A 177      -4.964 -14.694  10.460  1.00 10.00      A   
ATOM   1655  CE  LYS A 177      -5.151 -15.881  11.389  1.00 10.00      A   
ATOM   1656  NZ  LYS A 177      -4.740 -15.562  12.780  1.00 10.00      A   
ATOM   1657  HZ1 LYS A 177      -5.367 -16.039  13.456  1.00 10.00      A   
ATOM   1658  HZ2 LYS A 177      -4.788 -14.537  12.942  1.00 10.00      A   
ATOM   1659  HZ3 LYS A 177      -3.759 -15.881  12.949  1.00 10.00      A   
ATOM   1660  C   LYS A 177      -5.380 -12.830   5.833  1.00 10.00      A   
ATOM   1661  O   LYS A 177      -5.199 -11.746   6.384  1.00 10.00      A   
ATOM   1662  N   VAL A 178      -5.548 -12.963   4.525  1.00 10.00      A   
ATOM   1663  HN  VAL A 178      -5.683 -13.865   4.158  1.00 10.00      A   
ATOM   1664  CA  VAL A 178      -5.529 -11.828   3.612  1.00 10.00      A   
ATOM   1665  CB  VAL A 178      -5.668 -12.292   2.146  1.00 10.00      A   
ATOM   1666  CG1 VAL A 178      -5.431 -11.137   1.185  1.00 10.00      A   
ATOM   1667  CG2 VAL A 178      -4.724 -13.445   1.848  1.00 10.00      A   
ATOM   1668  C   VAL A 178      -6.653 -10.851   3.917  1.00 10.00      A   
ATOM   1669  O   VAL A 178      -7.822 -11.236   4.007  1.00 10.00      A   
ATOM   1670  N   ASP A 179      -6.296  -9.592   4.091  1.00 10.00      A   
ATOM   1671  HN  ASP A 179      -5.345  -9.348   4.030  1.00 10.00      A   
ATOM   1672  CA  ASP A 179      -7.277  -8.558   4.362  1.00 10.00      A   
ATOM   1673  CB  ASP A 179      -6.940  -7.796   5.641  1.00 10.00      A   
ATOM   1674  CG  ASP A 179      -8.187  -7.360   6.383  1.00 10.00      A   
ATOM   1675  OD1 ASP A 179      -8.802  -8.205   7.068  1.00 10.00      A   
ATOM   1676  OD2 ASP A 179      -8.566  -6.175   6.282  1.00 10.00      A   
ATOM   1677  C   ASP A 179      -7.357  -7.610   3.175  1.00 10.00      A   
ATOM   1678  O   ASP A 179      -6.362  -7.402   2.474  1.00 10.00      A   
ATOM   1679  N   GLY A 180      -8.530  -7.048   2.946  1.00 10.00      A   
ATOM   1680  HN  GLY A 180      -9.278  -7.230   3.553  1.00 10.00      A   
ATOM   1681  CA  GLY A 180      -8.714  -6.151   1.826  1.00 10.00      A   
ATOM   1682  C   GLY A 180      -8.064  -4.800   2.035  1.00 10.00      A   
ATOM   1683  O   GLY A 180      -8.105  -4.242   3.133  1.00 10.00      A   
ATOM   1684  N   ALA A 181      -7.457  -4.276   0.977  1.00 10.00      A   
ATOM   1685  HN  ALA A 181      -7.439  -4.786   0.135  1.00 10.00      A   
ATOM   1686  CA  ALA A 181      -6.802  -2.976   1.037  1.00 10.00      A   
ATOM   1687  CB  ALA A 181      -5.748  -2.860  -0.055  1.00 10.00      A   
ATOM   1688  C   ALA A 181      -7.833  -1.858   0.914  1.00 10.00      A   
ATOM   1689  O   ALA A 181      -7.530  -0.683   1.138  1.00 10.00      A   
ATOM   1690  N   MET A 182      -9.049  -2.240   0.544  1.00 10.00      A   
ATOM   1691  HN  MET A 182      -9.216  -3.190   0.369  1.00 10.00      A   
ATOM   1692  CA  MET A 182     -10.142  -1.294   0.395  1.00 10.00      A   
ATOM   1693  CB  MET A 182     -10.995  -1.664  -0.821  1.00 10.00      A   
ATOM   1694  CG  MET A 182     -12.234  -0.804  -1.006  1.00 10.00      A   
ATOM   1695  SD  MET A 182     -13.221  -1.311  -2.430  1.00 10.00      A   
ATOM   1696  CE  MET A 182     -13.654  -2.984  -1.963  1.00 10.00      A   
ATOM   1697  C   MET A 182     -10.995  -1.286   1.657  1.00 10.00      A   
ATOM   1698  O   MET A 182     -11.721  -2.244   1.935  1.00 10.00      A   
ATOM   1699  N   SER A 183     -10.895  -0.211   2.417  1.00 10.00      A   
ATOM   1700  HN  SER A 183     -10.299   0.520   2.135  1.00 10.00      A   
ATOM   1701  CA  SER A 183     -11.643  -0.070   3.654  1.00 10.00      A   
ATOM   1702  CB  SER A 183     -10.746   0.511   4.745  1.00 10.00      A   
ATOM   1703  OG  SER A 183      -9.487  -0.147   4.767  1.00 10.00      A   
ATOM   1704  HG  SER A 183      -8.890   0.292   4.149  1.00 10.00      A   
ATOM   1705  C   SER A 183     -12.870   0.807   3.456  1.00 10.00      A   
ATOM   1706  O   SER A 183     -12.758   2.013   3.235  1.00 10.00      A   
ATOM   1707  N   ILE A 184     -14.036   0.187   3.516  1.00 10.00      A   
ATOM   1708  HN  ILE A 184     -14.054  -0.781   3.679  1.00 10.00      A   
ATOM   1709  CA  ILE A 184     -15.293   0.899   3.349  1.00 10.00      A   
ATOM   1710  CB  ILE A 184     -16.294   0.076   2.509  1.00 10.00      A   
ATOM   1711  CG1 ILE A 184     -15.641  -0.367   1.196  1.00 10.00      A   
ATOM   1712  CG2 ILE A 184     -17.550   0.890   2.226  1.00 10.00      A   
ATOM   1713  CD1 ILE A 184     -16.472  -1.347   0.398  1.00 10.00      A   
ATOM   1714  C   ILE A 184     -15.907   1.205   4.712  1.00 10.00      A   
ATOM   1715  O   ILE A 184     -15.963   0.335   5.587  1.00 10.00      A   
ATOM   1716  N   ALA A 185     -16.343   2.442   4.892  1.00 10.00      A   
ATOM   1717  HN  ALA A 185     -16.254   3.092   4.160  1.00 10.00      A   
ATOM   1718  CA  ALA A 185     -16.953   2.866   6.140  1.00 10.00      A   
ATOM   1719  CB  ALA A 185     -16.704   4.350   6.367  1.00 10.00      A   
ATOM   1720  C   ALA A 185     -18.450   2.575   6.127  1.00 10.00      A   
ATOM   1721  O   ALA A 185     -19.022   2.264   5.081  1.00 10.00      A   
ATOM   1722  N   HIS A 186     -19.079   2.677   7.290  1.00 10.00      A   
ATOM   1723  HN  HIS A 186     -18.571   2.944   8.086  1.00 10.00      A   
ATOM   1724  CA  HIS A 186     -20.511   2.421   7.406  1.00 10.00      A   
ATOM   1725  CB  HIS A 186     -20.924   2.139   8.861  1.00 10.00      A   
ATOM   1726  CG  HIS A 186     -19.868   1.502   9.717  1.00 10.00      A   
ATOM   1727  ND1 HIS A 186     -19.185   0.358   9.361  1.00 10.00      A   
ATOM   1728  HD1 HIS A 186     -19.322  -0.164   8.537  1.00 10.00      A   
ATOM   1729  CD2 HIS A 186     -19.374   1.869  10.924  1.00 10.00      A   
ATOM   1730  CE1 HIS A 186     -18.321   0.051  10.310  1.00 10.00      A   
ATOM   1731  NE2 HIS A 186     -18.417   0.951  11.266  1.00 10.00      A   
ATOM   1732  HE2 HIS A 186     -17.887   0.958  12.093  1.00 10.00      A   
ATOM   1733  C   HIS A 186     -21.286   3.617   6.873  1.00 10.00      A   
ATOM   1734  O   HIS A 186     -20.961   4.761   7.196  1.00 10.00      A   
ATOM   1735  N   ALA A 187     -22.302   3.354   6.063  1.00 10.00      A   
ATOM   1736  HN  ALA A 187     -22.527   2.419   5.862  1.00 10.00      A   
ATOM   1737  CA  ALA A 187     -23.105   4.419   5.482  1.00 10.00      A   
ATOM   1738  CB  ALA A 187     -23.842   3.918   4.250  1.00 10.00      A   
ATOM   1739  C   ALA A 187     -24.090   4.978   6.502  1.00 10.00      A   
ATOM   1740  O   ALA A 187     -24.738   4.223   7.226  1.00 10.00      A   
ATOM   1741  N   ILE A 188     -24.185   6.300   6.560  1.00 10.00      A   
ATOM   1742  HN  ILE A 188     -23.631   6.842   5.957  1.00 10.00      A   
ATOM   1743  CA  ILE A 188     -25.090   6.977   7.483  1.00 10.00      A   
ATOM   1744  CB  ILE A 188     -24.343   7.539   8.715  1.00 10.00      A   
ATOM   1745  CG1 ILE A 188     -23.083   8.301   8.283  1.00 10.00      A   
ATOM   1746  CG2 ILE A 188     -23.998   6.425   9.693  1.00 10.00      A   
ATOM   1747  CD1 ILE A 188     -22.419   9.075   9.400  1.00 10.00      A   
ATOM   1748  C   ILE A 188     -25.795   8.124   6.771  1.00 10.00      A   
ATOM   1749  O   ILE A 188     -25.302   8.621   5.758  1.00 10.00      A   
ATOM   1750  N   THR A 189     -26.945   8.539   7.287  1.00 10.00      A   
ATOM   1751  HN  THR A 189     -27.303   8.097   8.088  1.00 10.00      A   
ATOM   1752  CA  THR A 189     -27.693   9.628   6.678  1.00 10.00      A   
ATOM   1753  CB  THR A 189     -29.170   9.637   7.116  1.00 10.00      A   
ATOM   1754  OG1 THR A 189     -29.269   9.493   8.542  1.00 10.00      A   
ATOM   1755  HG1 THR A 189     -29.611  10.313   8.922  1.00 10.00      A   
ATOM   1756  CG2 THR A 189     -29.929   8.512   6.434  1.00 10.00      A   
ATOM   1757  C   THR A 189     -27.059  10.983   6.972  1.00 10.00      A   
ATOM   1758  O   THR A 189     -26.498  11.205   8.050  1.00 10.00      A   
ATOM   1759  N   THR A 190     -27.167  11.891   6.011  1.00 10.00      A   
ATOM   1760  HN  THR A 190     -27.635  11.652   5.177  1.00 10.00      A   
ATOM   1761  CA  THR A 190     -26.606  13.229   6.137  1.00 10.00      A   
ATOM   1762  CB  THR A 190     -26.624  13.927   4.771  1.00 10.00      A   
ATOM   1763  OG1 THR A 190     -27.790  13.492   4.055  1.00 10.00      A   
ATOM   1764  HG1 THR A 190     -27.983  14.115   3.344  1.00 10.00      A   
ATOM   1765  CG2 THR A 190     -25.383  13.558   3.974  1.00 10.00      A   
ATOM   1766  C   THR A 190     -27.383  14.080   7.140  1.00 10.00      A   
ATOM   1767  O   THR A 190     -26.881  15.088   7.634  1.00 10.00      A   
ATOM   1768  N   HIS A 191     -28.607  13.666   7.444  1.00 10.00      A   
ATOM   1769  HN  HIS A 191     -28.951  12.846   7.032  1.00 10.00      A   
ATOM   1770  CA  HIS A 191     -29.446  14.401   8.385  1.00 10.00      A   
ATOM   1771  CB  HIS A 191     -30.258  15.489   7.662  1.00 10.00      A   
ATOM   1772  CG  HIS A 191     -31.139  14.985   6.555  1.00 10.00      A   
ATOM   1773  ND1 HIS A 191     -30.762  15.005   5.230  1.00 10.00      A   
ATOM   1774  HD1 HIS A 191     -29.913  15.355   4.878  1.00 10.00      A   
ATOM   1775  CD2 HIS A 191     -32.381  14.443   6.580  1.00 10.00      A   
ATOM   1776  CE1 HIS A 191     -31.730  14.497   4.491  1.00 10.00      A   
ATOM   1777  NE2 HIS A 191     -32.720  14.149   5.285  1.00 10.00      A   
ATOM   1778  HE2 HIS A 191     -33.570  13.746   4.990  1.00 10.00      A   
ATOM   1779  C   HIS A 191     -30.369  13.459   9.150  1.00 10.00      A   
ATOM   1780  O   HIS A 191     -30.302  12.236   8.984  1.00 10.00      A   
ATOM   1781  N   GLN A 192     -31.221  14.039   9.987  1.00 10.00      A   
ATOM   1782  HN  GLN A 192     -31.210  15.019  10.072  1.00 10.00      A   
ATOM   1783  CA  GLN A 192     -32.175  13.281  10.781  1.00 10.00      A   
ATOM   1784  CB  GLN A 192     -32.757  14.167  11.893  1.00 10.00      A   
ATOM   1785  CG  GLN A 192     -33.732  13.464  12.829  1.00 10.00      A   
ATOM   1786  CD  GLN A 192     -33.118  12.263  13.518  1.00 10.00      A   
ATOM   1787  OE1 GLN A 192     -32.430  12.397  14.529  1.00 10.00      A   
ATOM   1788  NE2 GLN A 192     -33.382  11.078  12.993  1.00 10.00      A   
ATOM   1789 HE21 GLN A 192     -33.966  11.036  12.205  1.00 10.00      A   
ATOM   1790 HE22 GLN A 192     -32.976  10.286  13.410  1.00 10.00      A   
ATOM   1791  C   GLN A 192     -33.294  12.758   9.893  1.00 10.00      A   
ATOM   1792  O   GLN A 192     -34.042  13.533   9.296  1.00 10.00      A   
ATOM   1793  N   VAL A 193     -33.391  11.444   9.793  1.00 10.00      A   
ATOM   1794  HN  VAL A 193     -32.760  10.880  10.286  1.00 10.00      A   
ATOM   1795  CA  VAL A 193     -34.415  10.812   8.979  1.00 10.00      A   
ATOM   1796  CB  VAL A 193     -33.790   9.822   7.971  1.00 10.00      A   
ATOM   1797  CG1 VAL A 193     -34.862   9.104   7.167  1.00 10.00      A   
ATOM   1798  CG2 VAL A 193     -32.822  10.543   7.045  1.00 10.00      A   
ATOM   1799  C   VAL A 193     -35.409  10.078   9.873  1.00 10.00      A   
ATOM   1800  O   VAL A 193     -35.012   9.398  10.820  1.00 10.00      A   
ATOM   1801  N   ASP A 194     -36.693  10.232   9.579  1.00 10.00      A   
ATOM   1802  HN  ASP A 194     -36.946  10.789   8.809  1.00 10.00      A   
ATOM   1803  CA  ASP A 194     -37.740   9.581  10.353  1.00 10.00      A   
ATOM   1804  CB  ASP A 194     -38.834  10.582  10.741  1.00 10.00      A   
ATOM   1805  CG  ASP A 194     -39.914   9.953  11.599  1.00 10.00      A   
ATOM   1806  OD1 ASP A 194     -39.601   9.515  12.727  1.00 10.00      A   
ATOM   1807  OD2 ASP A 194     -41.079   9.890  11.152  1.00 10.00      A   
ATOM   1808  C   ASP A 194     -38.345   8.435   9.559  1.00 10.00      A   
ATOM   1809  O   ASP A 194     -38.865   8.640   8.463  1.00 10.00      A   
ATOM   1810  N   SER A 195     -38.263   7.231  10.103  1.00 10.00      A   
ATOM   1811  HN  SER A 195     -37.835   7.125  10.979  1.00 10.00      A   
ATOM   1812  CA  SER A 195     -38.799   6.055   9.438  1.00 10.00      A   
ATOM   1813  CB  SER A 195     -38.364   4.795  10.182  1.00 10.00      A   
ATOM   1814  OG  SER A 195     -37.622   5.129  11.347  1.00 10.00      A   
ATOM   1815  HG  SER A 195     -38.014   4.677  12.108  1.00 10.00      A   
ATOM   1816  C   SER A 195     -40.320   6.113   9.363  1.00 10.00      A   
ATOM   1817  O   SER A 195     -40.980   6.570  10.296  1.00 10.00      A   
ATOM   1818  N   ASP A 196     -40.868   5.652   8.253  1.00 10.00      A   
ATOM   1819  HN  ASP A 196     -40.288   5.292   7.544  1.00 10.00      A   
ATOM   1820  CA  ASP A 196     -42.310   5.643   8.064  1.00 10.00      A   
ATOM   1821  CB  ASP A 196     -42.683   6.250   6.708  1.00 10.00      A   
ATOM   1822  CG  ASP A 196     -44.066   6.871   6.700  1.00 10.00      A   
ATOM   1823  OD1 ASP A 196     -45.063   6.122   6.753  1.00 10.00      A   
ATOM   1824  OD2 ASP A 196     -44.164   8.115   6.647  1.00 10.00      A   
ATOM   1825  C   ASP A 196     -42.831   4.217   8.175  1.00 10.00      A   
ATOM   1826  O   ASP A 196     -42.079   3.261   7.966  1.00 10.00      A   
ATOM   1827  N   ILE A 197     -44.106   4.075   8.501  1.00 10.00      A   
ATOM   1828  HN  ILE A 197     -44.659   4.876   8.623  1.00 10.00      A   
ATOM   1829  CA  ILE A 197     -44.717   2.765   8.658  1.00 10.00      A   
ATOM   1830  CB  ILE A 197     -45.410   2.635  10.030  1.00 10.00      A   
ATOM   1831  CG1 ILE A 197     -44.406   2.903  11.156  1.00 10.00      A   
ATOM   1832  CG2 ILE A 197     -46.042   1.259  10.189  1.00 10.00      A   
ATOM   1833  CD1 ILE A 197     -45.033   3.016  12.530  1.00 10.00      A   
ATOM   1834  C   ILE A 197     -45.727   2.489   7.549  1.00 10.00      A   
ATOM   1835  O   ILE A 197     -46.798   3.097   7.498  1.00 10.00      A   
ATOM   1836  N   ASP A 198     -45.376   1.575   6.662  1.00 10.00      A   
ATOM   1837  HN  ASP A 198     -44.508   1.125   6.760  1.00 10.00      A   
ATOM   1838  CA  ASP A 198     -46.241   1.201   5.552  1.00 10.00      A   
ATOM   1839  CB  ASP A 198     -45.396   0.794   4.341  1.00 10.00      A   
ATOM   1840  CG  ASP A 198     -46.204   0.583   3.077  1.00 10.00      A   
ATOM   1841  OD1 ASP A 198     -45.700  -0.099   2.159  1.00 10.00      A   
ATOM   1842  OD2 ASP A 198     -47.335   1.110   2.986  1.00 10.00      A   
ATOM   1843  C   ASP A 198     -47.135   0.045   5.972  1.00 10.00      A   
ATOM   1844  O   ASP A 198     -46.701  -0.846   6.706  1.00 10.00      A   
ATOM   1845  N   TRP A 199     -48.375   0.062   5.515  1.00 10.00      A   
ATOM   1846  HN  TRP A 199     -48.658   0.794   4.928  1.00 10.00      A   
ATOM   1847  CA  TRP A 199     -49.325  -0.985   5.854  1.00 10.00      A   
ATOM   1848  CB  TRP A 199     -50.521  -0.408   6.613  1.00 10.00      A   
ATOM   1849  CG  TRP A 199     -50.174   0.114   7.973  1.00 10.00      A   
ATOM   1850  CD1 TRP A 199     -49.980   1.415   8.325  1.00 10.00      A   
ATOM   1851  CD2 TRP A 199     -49.975  -0.659   9.163  1.00 10.00      A   
ATOM   1852  NE1 TRP A 199     -49.675   1.504   9.661  1.00 10.00      A   
ATOM   1853  HE1 TRP A 199     -49.490   2.335  10.150  1.00 10.00      A   
ATOM   1854  CE2 TRP A 199     -49.670   0.244  10.199  1.00 10.00      A   
ATOM   1855  CE3 TRP A 199     -50.037  -2.024   9.455  1.00 10.00      A   
ATOM   1856  CZ2 TRP A 199     -49.414  -0.175  11.501  1.00 10.00      A   
ATOM   1857  CZ3 TRP A 199     -49.783  -2.437  10.747  1.00 10.00      A   
ATOM   1858  CH2 TRP A 199     -49.481  -1.516  11.756  1.00 10.00      A   
ATOM   1859  C   TRP A 199     -49.799  -1.723   4.609  1.00 10.00      A   
ATOM   1860  O   TRP A 199     -50.610  -1.206   3.836  1.00 10.00      A   
ATOM   1861  N   PHE A 200     -49.274  -2.922   4.409  1.00 10.00      A   
ATOM   1862  HN  PHE A 200     -48.625  -3.273   5.054  1.00 10.00      A   
ATOM   1863  CA  PHE A 200     -49.650  -3.738   3.266  1.00 10.00      A   
ATOM   1864  CB  PHE A 200     -48.411  -4.307   2.560  1.00 10.00      A   
ATOM   1865  CG  PHE A 200     -47.549  -5.205   3.409  1.00 10.00      A   
ATOM   1866  CD1 PHE A 200     -47.752  -6.577   3.422  1.00 10.00      A   
ATOM   1867  CD2 PHE A 200     -46.529  -4.678   4.184  1.00 10.00      A   
ATOM   1868  CE1 PHE A 200     -46.958  -7.403   4.193  1.00 10.00      A   
ATOM   1869  CE2 PHE A 200     -45.732  -5.499   4.957  1.00 10.00      A   
ATOM   1870  CZ  PHE A 200     -45.946  -6.863   4.962  1.00 10.00      A   
ATOM   1871  C   PHE A 200     -50.575  -4.860   3.716  1.00 10.00      A   
ATOM   1872  O   PHE A 200     -50.659  -5.158   4.907  1.00 10.00      A   
ATOM   1873  N   THR A 201     -51.266  -5.476   2.775  1.00 10.00      A   
ATOM   1874  HN  THR A 201     -51.162  -5.200   1.838  1.00 10.00      A   
ATOM   1875  CA  THR A 201     -52.175  -6.560   3.096  1.00 10.00      A   
ATOM   1876  CB  THR A 201     -53.614  -6.038   3.337  1.00 10.00      A   
ATOM   1877  OG1 THR A 201     -54.402  -7.026   4.017  1.00 10.00      A   
ATOM   1878  HG1 THR A 201     -54.014  -7.205   4.887  1.00 10.00      A   
ATOM   1879  CG2 THR A 201     -54.292  -5.656   2.030  1.00 10.00      A   
ATOM   1880  C   THR A 201     -52.163  -7.609   1.987  1.00 10.00      A   
ATOM   1881  O   THR A 201     -51.559  -7.402   0.931  1.00 10.00      A   
ATOM   1882  N   ALA A 202     -52.818  -8.730   2.238  1.00 10.00      A   
ATOM   1883  HN  ALA A 202     -53.283  -8.829   3.096  1.00 10.00      A   
ATOM   1884  CA  ALA A 202     -52.885  -9.812   1.275  1.00 10.00      A   
ATOM   1885  CB  ALA A 202     -51.998 -10.970   1.715  1.00 10.00      A   
ATOM   1886  C   ALA A 202     -54.326 -10.267   1.116  1.00 10.00      A   
ATOM   1887  O   ALA A 202     -54.793 -11.147   1.840  1.00 10.00      A   
ATOM   1888  N   VAL A 203     -55.031  -9.649   0.182  1.00 10.00      A   
ATOM   1889  HN  VAL A 203     -54.601  -8.951  -0.361  1.00 10.00      A   
ATOM   1890  CA  VAL A 203     -56.424  -9.990  -0.069  1.00 10.00      A   
ATOM   1891  CB  VAL A 203     -57.086  -8.999  -1.052  1.00 10.00      A   
ATOM   1892  CG1 VAL A 203     -58.561  -9.322  -1.240  1.00 10.00      A   
ATOM   1893  CG2 VAL A 203     -56.912  -7.567  -0.568  1.00 10.00      A   
ATOM   1894  C   VAL A 203     -56.528 -11.403  -0.627  1.00 10.00      A   
ATOM   1895  O   VAL A 203     -55.797 -11.772  -1.550  1.00 10.00      A   
ATOM   1896  N   ASP A 204     -57.414 -12.196  -0.045  1.00 10.00      A   
ATOM   1897  HN  ASP A 204     -57.948 -11.850   0.702  1.00 10.00      A   
ATOM   1898  CA  ASP A 204     -57.621 -13.566  -0.491  1.00 10.00      A   
ATOM   1899  CB  ASP A 204     -58.427 -14.354   0.541  1.00 10.00      A   
ATOM   1900  CG  ASP A 204     -58.357 -15.852   0.330  1.00 10.00      A   
ATOM   1901  OD1 ASP A 204     -58.936 -16.350  -0.659  1.00 10.00      A   
ATOM   1902  OD2 ASP A 204     -57.727 -16.542   1.161  1.00 10.00      A   
ATOM   1903  C   ASP A 204     -58.323 -13.571  -1.845  1.00 10.00      A   
ATOM   1904  O   ASP A 204     -59.304 -12.857  -2.048  1.00 10.00      A   
ATOM   1905  N   ASP A 205     -57.805 -14.372  -2.764  1.00 10.00      A   
ATOM   1906  HN  ASP A 205     -57.033 -14.927  -2.527  1.00 10.00      A   
ATOM   1907  CA  ASP A 205     -58.346 -14.459  -4.118  1.00 10.00      A   
ATOM   1908  CB  ASP A 205     -57.395 -15.245  -5.025  1.00 10.00      A   
ATOM   1909  CG  ASP A 205     -55.944 -14.846  -4.847  1.00 10.00      A   
ATOM   1910  OD1 ASP A 205     -55.470 -13.944  -5.571  1.00 10.00      A   
ATOM   1911  OD2 ASP A 205     -55.265 -15.436  -3.978  1.00 10.00      A   
ATOM   1912  C   ASP A 205     -59.724 -15.106  -4.143  1.00 10.00      A   
ATOM   1913  O   ASP A 205     -60.541 -14.809  -5.016  1.00 10.00      A   
ATOM   1914  N   LEU A 206     -59.986 -15.983  -3.188  1.00 10.00      A   
ATOM   1915  HN  LEU A 206     -59.310 -16.164  -2.496  1.00 10.00      A   
ATOM   1916  CA  LEU A 206     -61.268 -16.669  -3.127  1.00 10.00      A   
ATOM   1917  CB  LEU A 206     -61.074 -18.157  -2.814  1.00 10.00      A   
ATOM   1918  CG  LEU A 206     -60.207 -18.951  -3.796  1.00 10.00      A   
ATOM   1919  CD1 LEU A 206     -60.054 -20.392  -3.331  1.00 10.00      A   
ATOM   1920  CD2 LEU A 206     -60.785 -18.892  -5.204  1.00 10.00      A   
ATOM   1921  C   LEU A 206     -62.184 -16.022  -2.096  1.00 10.00      A   
ATOM   1922  O   LEU A 206     -63.391 -15.894  -2.314  1.00 10.00      A   
ATOM   1923  N   GLN A 207     -61.611 -15.612  -0.975  1.00 10.00      A   
ATOM   1924  HN  GLN A 207     -60.639 -15.735  -0.859  1.00 10.00      A   
ATOM   1925  CA  GLN A 207     -62.383 -14.980   0.087  1.00 10.00      A   
ATOM   1926  CB  GLN A 207     -62.257 -15.758   1.403  1.00 10.00      A   
ATOM   1927  CG  GLN A 207     -62.520 -17.250   1.278  1.00 10.00      A   
ATOM   1928  CD  GLN A 207     -63.877 -17.567   0.678  1.00 10.00      A   
ATOM   1929  OE1 GLN A 207     -64.840 -16.820   0.851  1.00 10.00      A   
ATOM   1930  NE2 GLN A 207     -63.962 -18.677  -0.035  1.00 10.00      A   
ATOM   1931 HE21 GLN A 207     -63.156 -19.227  -0.137  1.00 10.00      A   
ATOM   1932 HE22 GLN A 207     -64.830 -18.910  -0.428  1.00 10.00      A   
ATOM   1933  C   GLN A 207     -61.953 -13.533   0.288  1.00 10.00      A   
ATOM   1934  O   GLN A 207     -61.176 -13.222   1.192  1.00 10.00      A   
ATOM   1935  N   GLU A 208     -62.466 -12.651  -0.550  1.00 10.00      A   
ATOM   1936  HN  GLU A 208     -63.101 -12.955  -1.244  1.00 10.00      A   
ATOM   1937  CA  GLU A 208     -62.131 -11.236  -0.469  1.00 10.00      A   
ATOM   1938  CB  GLU A 208     -62.387 -10.533  -1.811  1.00 10.00      A   
ATOM   1939  CG  GLU A 208     -63.855 -10.426  -2.210  1.00 10.00      A   
ATOM   1940  CD  GLU A 208     -64.380 -11.677  -2.880  1.00 10.00      A   
ATOM   1941  OE1 GLU A 208     -64.585 -12.690  -2.180  1.00 10.00      A   
ATOM   1942  OE2 GLU A 208     -64.599 -11.656  -4.113  1.00 10.00      A   
ATOM   1943  C   GLU A 208     -62.924 -10.562   0.645  1.00 10.00      A   
ATOM   1944  O   GLU A 208     -62.654  -9.418   1.015  1.00 10.00      A   
ATOM   1945  N   GLN A 209     -63.901 -11.284   1.174  1.00 10.00      A   
ATOM   1946  HN  GLN A 209     -64.054 -12.190   0.839  1.00 10.00      A   
ATOM   1947  CA  GLN A 209     -64.745 -10.774   2.242  1.00 10.00      A   
ATOM   1948  CB  GLN A 209     -66.166 -11.334   2.104  1.00 10.00      A   
ATOM   1949  CG  GLN A 209     -66.722 -11.283   0.685  1.00 10.00      A   
ATOM   1950  CD  GLN A 209     -67.070  -9.878   0.228  1.00 10.00      A   
ATOM   1951  OE1 GLN A 209     -66.549  -8.892   0.750  1.00 10.00      A   
ATOM   1952  NE2 GLN A 209     -67.948  -9.776  -0.757  1.00 10.00      A   
ATOM   1953 HE21 GLN A 209     -68.326 -10.602  -1.131  1.00 10.00      A   
ATOM   1954 HE22 GLN A 209     -68.178  -8.881  -1.081  1.00 10.00      A   
ATOM   1955  C   GLN A 209     -64.161 -11.135   3.605  1.00 10.00      A   
ATOM   1956  O   GLN A 209     -63.311 -12.023   3.712  1.00 10.00      A   
ATOM   1957  N   GLY A 210     -64.612 -10.444   4.641  1.00 10.00      A   
ATOM   1958  HN  GLY A 210     -65.288  -9.746   4.499  1.00 10.00      A   
ATOM   1959  CA  GLY A 210     -64.118 -10.707   5.975  1.00 10.00      A   
ATOM   1960  C   GLY A 210     -63.112  -9.672   6.429  1.00 10.00      A   
ATOM   1961  O   GLY A 210     -62.976  -8.615   5.808  1.00 10.00      A   
ATOM   1962  N   SER A 211     -62.412  -9.966   7.511  1.00 10.00      A   
ATOM   1963  HN  SER A 211     -62.563 -10.825   7.965  1.00 10.00      A   
ATOM   1964  CA  SER A 211     -61.418  -9.055   8.047  1.00 10.00      A   
ATOM   1965  CB  SER A 211     -61.560  -8.978   9.568  1.00 10.00      A   
ATOM   1966  OG  SER A 211     -62.930  -8.953   9.948  1.00 10.00      A   
ATOM   1967  HG  SER A 211     -62.994  -8.852  10.905  1.00 10.00      A   
ATOM   1968  C   SER A 211     -60.017  -9.527   7.675  1.00 10.00      A   
ATOM   1969  O   SER A 211     -59.605 -10.622   8.052  1.00 10.00      A   
ATOM   1970  N   ALA A 212     -59.293  -8.708   6.929  1.00 10.00      A   
ATOM   1971  HN  ALA A 212     -59.675  -7.848   6.648  1.00 10.00      A   
ATOM   1972  CA  ALA A 212     -57.942  -9.055   6.518  1.00 10.00      A   
ATOM   1973  CB  ALA A 212     -57.702  -8.667   5.067  1.00 10.00      A   
ATOM   1974  C   ALA A 212     -56.915  -8.404   7.437  1.00 10.00      A   
ATOM   1975  O   ALA A 212     -57.173  -7.357   8.035  1.00 10.00      A   
ATOM   1976  N   HIS A 213     -55.757  -9.034   7.558  1.00 10.00      A   
ATOM   1977  HN  HIS A 213     -55.611  -9.865   7.052  1.00 10.00      A   
ATOM   1978  CA  HIS A 213     -54.692  -8.526   8.415  1.00 10.00      A   
ATOM   1979  CB  HIS A 213     -53.924  -9.678   9.065  1.00 10.00      A   
ATOM   1980  CG  HIS A 213     -54.434 -10.065  10.418  1.00 10.00      A   
ATOM   1981  ND1 HIS A 213     -53.606 -10.391  11.472  1.00 10.00      A   
ATOM   1982  HD1 HIS A 213     -52.622 -10.411  11.445  1.00 10.00      A   
ATOM   1983  CD2 HIS A 213     -55.697 -10.173  10.889  1.00 10.00      A   
ATOM   1984  CE1 HIS A 213     -54.338 -10.684  12.529  1.00 10.00      A   
ATOM   1985  NE2 HIS A 213     -55.608 -10.559  12.202  1.00 10.00      A   
ATOM   1986  HE2 HIS A 213     -56.369 -10.722  12.803  1.00 10.00      A   
ATOM   1987  C   HIS A 213     -53.733  -7.627   7.647  1.00 10.00      A   
ATOM   1988  O   HIS A 213     -53.505  -7.819   6.451  1.00 10.00      A   
ATOM   1989  N   LEU A 214     -53.176  -6.649   8.339  1.00 10.00      A   
ATOM   1990  HN  LEU A 214     -53.395  -6.551   9.290  1.00 10.00      A   
ATOM   1991  CA  LEU A 214     -52.237  -5.719   7.735  1.00 10.00      A   
ATOM   1992  CB  LEU A 214     -52.645  -4.276   8.036  1.00 10.00      A   
ATOM   1993  CG  LEU A 214     -53.928  -3.780   7.372  1.00 10.00      A   
ATOM   1994  CD1 LEU A 214     -54.441  -2.536   8.079  1.00 10.00      A   
ATOM   1995  CD2 LEU A 214     -53.684  -3.492   5.900  1.00 10.00      A   
ATOM   1996  C   LEU A 214     -50.830  -5.975   8.254  1.00 10.00      A   
ATOM   1997  O   LEU A 214     -50.636  -6.254   9.438  1.00 10.00      A   
ATOM   1998  N   GLY A 215     -49.857  -5.882   7.366  1.00 10.00      A   
ATOM   1999  HN  GLY A 215     -50.079  -5.653   6.434  1.00 10.00      A   
ATOM   2000  CA  GLY A 215     -48.479  -6.097   7.747  1.00 10.00      A   
ATOM   2001  C   GLY A 215     -47.753  -4.784   7.965  1.00 10.00      A   
ATOM   2002  O   GLY A 215     -48.043  -3.793   7.292  1.00 10.00      A   
ATOM   2003  N   THR A 216     -46.814  -4.776   8.900  1.00 10.00      A   
ATOM   2004  HN  THR A 216     -46.624  -5.603   9.397  1.00 10.00      A   
ATOM   2005  CA  THR A 216     -46.050  -3.574   9.207  1.00 10.00      A   
ATOM   2006  CB  THR A 216     -45.738  -3.494  10.714  1.00 10.00      A   
ATOM   2007  OG1 THR A 216     -46.909  -3.845  11.464  1.00 10.00      A   
ATOM   2008  HG1 THR A 216     -47.501  -4.366  10.905  1.00 10.00      A   
ATOM   2009  CG2 THR A 216     -45.300  -2.090  11.096  1.00 10.00      A   
ATOM   2010  C   THR A 216     -44.737  -3.540   8.423  1.00 10.00      A   
ATOM   2011  O   THR A 216     -43.900  -4.436   8.555  1.00 10.00      A   
ATOM   2012  N   GLN A 217     -44.565  -2.512   7.603  1.00 10.00      A   
ATOM   2013  HN  GLN A 217     -45.279  -1.835   7.522  1.00 10.00      A   
ATOM   2014  CA  GLN A 217     -43.354  -2.365   6.811  1.00 10.00      A   
ATOM   2015  CB  GLN A 217     -43.671  -2.495   5.317  1.00 10.00      A   
ATOM   2016  CG  GLN A 217     -42.450  -2.514   4.408  1.00 10.00      A   
ATOM   2017  CD  GLN A 217     -41.459  -3.605   4.770  1.00 10.00      A   
ATOM   2018  OE1 GLN A 217     -41.604  -4.755   4.352  1.00 10.00      A   
ATOM   2019  NE2 GLN A 217     -40.429  -3.249   5.526  1.00 10.00      A   
ATOM   2020 HE21 GLN A 217     -40.357  -2.309   5.805  1.00 10.00      A   
ATOM   2021 HE22 GLN A 217     -39.775  -3.940   5.776  1.00 10.00      A   
ATOM   2022  C   GLN A 217     -42.674  -1.030   7.100  1.00 10.00      A   
ATOM   2023  O   GLN A 217     -43.164   0.025   6.705  1.00 10.00      A   
ATOM   2024  N   GLU A 218     -41.556  -1.079   7.807  1.00 10.00      A   
ATOM   2025  HN  GLU A 218     -41.225  -1.947   8.120  1.00 10.00      A   
ATOM   2026  CA  GLU A 218     -40.808   0.127   8.138  1.00 10.00      A   
ATOM   2027  CB  GLU A 218     -40.028  -0.081   9.438  1.00 10.00      A   
ATOM   2028  CG  GLU A 218     -39.269   1.143   9.926  1.00 10.00      A   
ATOM   2029  CD  GLU A 218     -38.429   0.850  11.152  1.00 10.00      A   
ATOM   2030  OE1 GLU A 218     -37.263   0.423  10.989  1.00 10.00      A   
ATOM   2031  OE2 GLU A 218     -38.930   1.040  12.283  1.00 10.00      A   
ATOM   2032  C   GLU A 218     -39.853   0.477   7.000  1.00 10.00      A   
ATOM   2033  O   GLU A 218     -39.189  -0.403   6.450  1.00 10.00      A   
ATOM   2034  N   PHE A 219     -39.802   1.751   6.636  1.00 10.00      A   
ATOM   2035  HN  PHE A 219     -40.373   2.405   7.098  1.00 10.00      A   
ATOM   2036  CA  PHE A 219     -38.923   2.209   5.565  1.00 10.00      A   
ATOM   2037  CB  PHE A 219     -39.615   2.109   4.198  1.00 10.00      A   
ATOM   2038  CG  PHE A 219     -40.826   2.985   4.030  1.00 10.00      A   
ATOM   2039  CD1 PHE A 219     -40.734   4.199   3.368  1.00 10.00      A   
ATOM   2040  CD2 PHE A 219     -42.060   2.588   4.517  1.00 10.00      A   
ATOM   2041  CE1 PHE A 219     -41.846   5.001   3.199  1.00 10.00      A   
ATOM   2042  CE2 PHE A 219     -43.176   3.386   4.354  1.00 10.00      A   
ATOM   2043  CZ  PHE A 219     -43.070   4.593   3.691  1.00 10.00      A   
ATOM   2044  C   PHE A 219     -38.426   3.630   5.825  1.00 10.00      A   
ATOM   2045  O   PHE A 219     -39.022   4.371   6.608  1.00 10.00      A   
ATOM   2046  N   SER A 220     -37.333   4.000   5.173  1.00 10.00      A   
ATOM   2047  HN  SER A 220     -36.899   3.366   4.561  1.00 10.00      A   
ATOM   2048  CA  SER A 220     -36.753   5.323   5.340  1.00 10.00      A   
ATOM   2049  CB  SER A 220     -35.437   5.212   6.113  1.00 10.00      A   
ATOM   2050  OG  SER A 220     -35.411   4.033   6.902  1.00 10.00      A   
ATOM   2051  HG  SER A 220     -35.276   4.267   7.829  1.00 10.00      A   
ATOM   2052  C   SER A 220     -36.507   5.979   3.984  1.00 10.00      A   
ATOM   2053  O   SER A 220     -36.458   5.299   2.955  1.00 10.00      A   
ATOM   2054  N   SER A 221     -36.365   7.298   3.987  1.00 10.00      A   
ATOM   2055  HN  SER A 221     -36.427   7.785   4.838  1.00 10.00      A   
ATOM   2056  CA  SER A 221     -36.117   8.048   2.765  1.00 10.00      A   
ATOM   2057  CB  SER A 221     -37.438   8.558   2.181  1.00 10.00      A   
ATOM   2058  OG  SER A 221     -38.497   8.426   3.119  1.00 10.00      A   
ATOM   2059  HG  SER A 221     -38.136   8.458   4.012  1.00 10.00      A   
ATOM   2060  C   SER A 221     -35.179   9.217   3.042  1.00 10.00      A   
ATOM   2061  O   SER A 221     -35.499  10.092   3.849  1.00 10.00      A   
ATOM   2062  N   GLY A 222     -34.013   9.217   2.403  1.00 10.00      A   
ATOM   2063  HN  GLY A 222     -33.789   8.474   1.797  1.00 10.00      A   
ATOM   2064  CA  GLY A 222     -33.069  10.297   2.604  1.00 10.00      A   
ATOM   2065  C   GLY A 222     -31.747  10.080   1.894  1.00 10.00      A   
ATOM   2066  O   GLY A 222     -31.569   9.100   1.163  1.00 10.00      A   
ATOM   2067  N   VAL A 223     -30.825  11.009   2.104  1.00 10.00      A   
ATOM   2068  HN  VAL A 223     -31.039  11.765   2.685  1.00 10.00      A   
ATOM   2069  CA  VAL A 223     -29.504  10.940   1.497  1.00 10.00      A   
ATOM   2070  CB  VAL A 223     -28.951  12.356   1.210  1.00 10.00      A   
ATOM   2071  CG1 VAL A 223     -27.618  12.292   0.479  1.00 10.00      A   
ATOM   2072  CG2 VAL A 223     -29.960  13.175   0.420  1.00 10.00      A   
ATOM   2073  C   VAL A 223     -28.541  10.204   2.424  1.00 10.00      A   
ATOM   2074  O   VAL A 223     -28.558  10.411   3.640  1.00 10.00      A   
ATOM   2075  N   PHE A 224     -27.710   9.349   1.846  1.00 10.00      A   
ATOM   2076  HN  PHE A 224     -27.731   9.244   0.870  1.00 10.00      A   
ATOM   2077  CA  PHE A 224     -26.747   8.580   2.618  1.00 10.00      A   
ATOM   2078  CB  PHE A 224     -26.949   7.081   2.388  1.00 10.00      A   
ATOM   2079  CG  PHE A 224     -28.149   6.503   3.085  1.00 10.00      A   
ATOM   2080  CD1 PHE A 224     -29.410   6.592   2.518  1.00 10.00      A   
ATOM   2081  CD2 PHE A 224     -28.013   5.862   4.304  1.00 10.00      A   
ATOM   2082  CE1 PHE A 224     -30.512   6.055   3.155  1.00 10.00      A   
ATOM   2083  CE2 PHE A 224     -29.111   5.323   4.946  1.00 10.00      A   
ATOM   2084  CZ  PHE A 224     -30.363   5.419   4.371  1.00 10.00      A   
ATOM   2085  C   PHE A 224     -25.323   8.964   2.242  1.00 10.00      A   
ATOM   2086  O   PHE A 224     -25.034   9.272   1.082  1.00 10.00      A   
ATOM   2087  N   TYR A 225     -24.443   8.954   3.228  1.00 10.00      A   
ATOM   2088  HN  TYR A 225     -24.745   8.724   4.138  1.00 10.00      A   
ATOM   2089  CA  TYR A 225     -23.045   9.276   3.009  1.00 10.00      A   
ATOM   2090  CB  TYR A 225     -22.568  10.342   3.998  1.00 10.00      A   
ATOM   2091  CG  TYR A 225     -21.144  10.796   3.757  1.00 10.00      A   
ATOM   2092  CD1 TYR A 225     -20.788  11.420   2.569  1.00 10.00      A   
ATOM   2093  CD2 TYR A 225     -20.156  10.599   4.714  1.00 10.00      A   
ATOM   2094  CE1 TYR A 225     -19.494  11.835   2.340  1.00 10.00      A   
ATOM   2095  CE2 TYR A 225     -18.854  11.013   4.492  1.00 10.00      A   
ATOM   2096  CZ  TYR A 225     -18.530  11.631   3.302  1.00 10.00      A   
ATOM   2097  OH  TYR A 225     -17.240  12.054   3.072  1.00 10.00      A   
ATOM   2098  HH  TYR A 225     -17.268  12.934   2.669  1.00 10.00      A   
ATOM   2099  C   TYR A 225     -22.201   8.019   3.149  1.00 10.00      A   
ATOM   2100  O   TYR A 225     -22.355   7.262   4.109  1.00 10.00      A   
ATOM   2101  N   ARG A 226     -21.320   7.797   2.186  1.00 10.00      A   
ATOM   2102  HN  ARG A 226     -21.249   8.435   1.445  1.00 10.00      A   
ATOM   2103  CA  ARG A 226     -20.454   6.631   2.198  1.00 10.00      A   
ATOM   2104  CB  ARG A 226     -20.975   5.572   1.218  1.00 10.00      A   
ATOM   2105  CG  ARG A 226     -20.048   4.384   1.006  1.00 10.00      A   
ATOM   2106  CD  ARG A 226     -20.767   3.233   0.316  1.00 10.00      A   
ATOM   2107  NE  ARG A 226     -21.718   3.702  -0.694  1.00 10.00      A   
ATOM   2108  HE  ARG A 226     -22.128   4.585  -0.549  1.00 10.00      A   
ATOM   2109  CZ  ARG A 226     -22.068   3.010  -1.778  1.00 10.00      A   
ATOM   2110  NH1 ARG A 226     -21.547   1.813  -2.008  1.00 10.00      A   
ATOM   2111 HH11 ARG A 226     -21.823   1.271  -2.856  1.00 10.00      A   
ATOM   2112 HH12 ARG A 226     -20.859   1.405  -1.339  1.00 10.00      A   
ATOM   2113  NH2 ARG A 226     -22.950   3.520  -2.626  1.00 10.00      A   
ATOM   2114 HH21 ARG A 226     -23.228   2.991  -3.480  1.00 10.00      A   
ATOM   2115 HH22 ARG A 226     -23.372   4.459  -2.440  1.00 10.00      A   
ATOM   2116  C   ARG A 226     -19.020   7.025   1.862  1.00 10.00      A   
ATOM   2117  O   ARG A 226     -18.769   7.723   0.877  1.00 10.00      A   
ATOM   2118  N   TYR A 227     -18.089   6.584   2.694  1.00 10.00      A   
ATOM   2119  HN  TYR A 227     -18.356   6.037   3.462  1.00 10.00      A   
ATOM   2120  CA  TYR A 227     -16.678   6.875   2.495  1.00 10.00      A   
ATOM   2121  CB  TYR A 227     -16.136   7.729   3.654  1.00 10.00      A   
ATOM   2122  CG  TYR A 227     -14.623   7.827   3.706  1.00 10.00      A   
ATOM   2123  CD1 TYR A 227     -13.911   8.476   2.705  1.00 10.00      A   
ATOM   2124  CD2 TYR A 227     -13.905   7.264   4.754  1.00 10.00      A   
ATOM   2125  CE1 TYR A 227     -12.532   8.560   2.742  1.00 10.00      A   
ATOM   2126  CE2 TYR A 227     -12.526   7.345   4.802  1.00 10.00      A   
ATOM   2127  CZ  TYR A 227     -11.844   7.993   3.793  1.00 10.00      A   
ATOM   2128  OH  TYR A 227     -10.470   8.070   3.836  1.00 10.00      A   
ATOM   2129  HH  TYR A 227     -10.185   8.923   3.482  1.00 10.00      A   
ATOM   2130  C   TYR A 227     -15.887   5.578   2.372  1.00 10.00      A   
ATOM   2131  O   TYR A 227     -16.158   4.604   3.076  1.00 10.00      A   
ATOM   2132  N   ALA A 228     -14.925   5.568   1.466  1.00 10.00      A   
ATOM   2133  HN  ALA A 228     -14.771   6.371   0.921  1.00 10.00      A   
ATOM   2134  CA  ALA A 228     -14.087   4.404   1.255  1.00 10.00      A   
ATOM   2135  CB  ALA A 228     -14.575   3.606   0.056  1.00 10.00      A   
ATOM   2136  C   ALA A 228     -12.641   4.831   1.054  1.00 10.00      A   
ATOM   2137  O   ALA A 228     -12.361   5.769   0.305  1.00 10.00      A   
ATOM   2138  N   ASN A 229     -11.734   4.155   1.735  1.00 10.00      A   
ATOM   2139  HN  ASN A 229     -12.025   3.418   2.322  1.00 10.00      A   
ATOM   2140  CA  ASN A 229     -10.316   4.456   1.621  1.00 10.00      A   
ATOM   2141  CB  ASN A 229      -9.730   5.015   2.929  1.00 10.00      A   
ATOM   2142  CG  ASN A 229      -9.699   4.022   4.076  1.00 10.00      A   
ATOM   2143  OD1 ASN A 229      -8.767   3.228   4.204  1.00 10.00      A   
ATOM   2144  ND2 ASN A 229     -10.703   4.076   4.936  1.00 10.00      A   
ATOM   2145 HD21 ASN A 229     -11.401   4.747   4.788  1.00 10.00      A   
ATOM   2146 HD22 ASN A 229     -10.702   3.448   5.689  1.00 10.00      A   
ATOM   2147  C   ASN A 229      -9.555   3.226   1.150  1.00 10.00      A   
ATOM   2148  O   ASN A 229      -9.739   2.127   1.677  1.00 10.00      A   
ATOM   2149  N   ILE A 230      -8.726   3.403   0.136  1.00 10.00      A   
ATOM   2150  HN  ILE A 230      -8.623   4.299  -0.251  1.00 10.00      A   
ATOM   2151  CA  ILE A 230      -7.954   2.299  -0.409  1.00 10.00      A   
ATOM   2152  CB  ILE A 230      -8.367   1.961  -1.859  1.00 10.00      A   
ATOM   2153  CG1 ILE A 230      -9.884   2.078  -2.036  1.00 10.00      A   
ATOM   2154  CG2 ILE A 230      -7.898   0.559  -2.224  1.00 10.00      A   
ATOM   2155  CD1 ILE A 230     -10.351   1.939  -3.470  1.00 10.00      A   
ATOM   2156  C   ILE A 230      -6.468   2.620  -0.378  1.00 10.00      A   
ATOM   2157  O   ILE A 230      -6.052   3.721  -0.744  1.00 10.00      A   
ATOM   2158  N   ASN A 231      -5.674   1.662   0.077  1.00 10.00      A   
ATOM   2159  HN  ASN A 231      -6.071   0.813   0.371  1.00 10.00      A   
ATOM   2160  CA  ASN A 231      -4.228   1.839   0.147  1.00 10.00      A   
ATOM   2161  CB  ASN A 231      -3.649   1.052   1.332  1.00 10.00      A   
ATOM   2162  CG  ASN A 231      -2.198   1.393   1.639  1.00 10.00      A   
ATOM   2163  OD1 ASN A 231      -1.407   1.688   0.746  1.00 10.00      A   
ATOM   2164  ND2 ASN A 231      -1.839   1.340   2.908  1.00 10.00      A   
ATOM   2165 HD21 ASN A 231      -2.516   1.085   3.570  1.00 10.00      A   
ATOM   2166 HD22 ASN A 231      -0.909   1.556   3.138  1.00 10.00      A   
ATOM   2167  C   ASN A 231      -3.584   1.393  -1.164  1.00 10.00      A   
ATOM   2168  O   ASN A 231      -3.765   0.253  -1.600  1.00 10.00      A   
ATOM   2169  N   LEU A 232      -2.849   2.300  -1.797  1.00 10.00      A   
ATOM   2170  HN  LEU A 232      -2.749   3.195  -1.399  1.00 10.00      A   
ATOM   2171  CA  LEU A 232      -2.185   2.010  -3.064  1.00 10.00      A   
ATOM   2172  CB  LEU A 232      -1.785   3.308  -3.771  1.00 10.00      A   
ATOM   2173  CG  LEU A 232      -2.921   4.108  -4.410  1.00 10.00      A   
ATOM   2174  CD1 LEU A 232      -2.475   5.532  -4.704  1.00 10.00      A   
ATOM   2175  CD2 LEU A 232      -3.403   3.428  -5.683  1.00 10.00      A   
ATOM   2176  C   LEU A 232      -0.956   1.132  -2.861  1.00 10.00      A   
ATOM   2177  O   LEU A 232      -0.735   0.179  -3.610  1.00 10.00      A   
ATOM   2178  N   ALA A 233      -0.180   1.445  -1.831  1.00 10.00      A   
ATOM   2179  HN  ALA A 233      -0.443   2.184  -1.241  1.00 10.00      A   
ATOM   2180  CA  ALA A 233       1.037   0.701  -1.532  1.00 10.00      A   
ATOM   2181  CB  ALA A 233       1.791   1.344  -0.378  1.00 10.00      A   
ATOM   2182  C   ALA A 233       0.726  -0.761  -1.230  1.00 10.00      A   
ATOM   2183  O   ALA A 233       1.329  -1.664  -1.816  1.00 10.00      A   
ATOM   2184  N   GLN A 234      -0.241  -0.980  -0.343  1.00 10.00      A   
ATOM   2185  HN  GLN A 234      -0.690  -0.211   0.069  1.00 10.00      A   
ATOM   2186  CA  GLN A 234      -0.644  -2.329   0.043  1.00 10.00      A   
ATOM   2187  CB  GLN A 234      -1.698  -2.287   1.152  1.00 10.00      A   
ATOM   2188  CG  GLN A 234      -1.128  -2.211   2.561  1.00 10.00      A   
ATOM   2189  CD  GLN A 234      -2.209  -2.219   3.625  1.00 10.00      A   
ATOM   2190  OE1 GLN A 234      -2.663  -1.168   4.078  1.00 10.00      A   
ATOM   2191  NE2 GLN A 234      -2.634  -3.403   4.026  1.00 10.00      A   
ATOM   2192 HE21 GLN A 234      -2.228  -4.201   3.621  1.00 10.00      A   
ATOM   2193 HE22 GLN A 234      -3.341  -3.438   4.705  1.00 10.00      A   
ATOM   2194  C   GLN A 234      -1.172  -3.123  -1.148  1.00 10.00      A   
ATOM   2195  O   GLN A 234      -0.914  -4.319  -1.268  1.00 10.00      A   
ATOM   2196  N   LEU A 235      -1.900  -2.454  -2.033  1.00 10.00      A   
ATOM   2197  HN  LEU A 235      -2.061  -1.498  -1.898  1.00 10.00      A   
ATOM   2198  CA  LEU A 235      -2.456  -3.114  -3.205  1.00 10.00      A   
ATOM   2199  CB  LEU A 235      -3.386  -2.173  -3.974  1.00 10.00      A   
ATOM   2200  CG  LEU A 235      -4.370  -2.845  -4.935  1.00 10.00      A   
ATOM   2201  CD1 LEU A 235      -5.451  -3.585  -4.163  1.00 10.00      A   
ATOM   2202  CD2 LEU A 235      -4.982  -1.827  -5.879  1.00 10.00      A   
ATOM   2203  C   LEU A 235      -1.341  -3.624  -4.113  1.00 10.00      A   
ATOM   2204  O   LEU A 235      -1.403  -4.746  -4.622  1.00 10.00      A   
ATOM   2205  N   GLN A 236      -0.314  -2.800  -4.293  1.00 10.00      A   
ATOM   2206  HN  GLN A 236      -0.327  -1.920  -3.858  1.00 10.00      A   
ATOM   2207  CA  GLN A 236       0.824  -3.160  -5.129  1.00 10.00      A   
ATOM   2208  CB  GLN A 236       1.751  -1.961  -5.312  1.00 10.00      A   
ATOM   2209  CG  GLN A 236       1.202  -0.882  -6.227  1.00 10.00      A   
ATOM   2210  CD  GLN A 236       2.007   0.397  -6.151  1.00 10.00      A   
ATOM   2211  OE1 GLN A 236       1.674   1.313  -5.399  1.00 10.00      A   
ATOM   2212  NE2 GLN A 236       3.088   0.460  -6.909  1.00 10.00      A   
ATOM   2213 HE21 GLN A 236       3.310  -0.317  -7.469  1.00 10.00      A   
ATOM   2214 HE22 GLN A 236       3.633   1.284  -6.878  1.00 10.00      A   
ATOM   2215  C   GLN A 236       1.597  -4.327  -4.522  1.00 10.00      A   
ATOM   2216  O   GLN A 236       2.058  -5.221  -5.236  1.00 10.00      A   
ATOM   2217  N   GLU A 237       1.731  -4.317  -3.199  1.00 10.00      A   
ATOM   2218  HN  GLU A 237       1.349  -3.572  -2.682  1.00 10.00      A   
ATOM   2219  CA  GLU A 237       2.431  -5.380  -2.494  1.00 10.00      A   
ATOM   2220  CB  GLU A 237       2.626  -4.999  -1.024  1.00 10.00      A   
ATOM   2221  CG  GLU A 237       3.569  -3.823  -0.828  1.00 10.00      A   
ATOM   2222  CD  GLU A 237       3.505  -3.214   0.559  1.00 10.00      A   
ATOM   2223  OE1 GLU A 237       4.532  -2.645   1.007  1.00 10.00      A   
ATOM   2224  OE2 GLU A 237       2.434  -3.276   1.196  1.00 10.00      A   
ATOM   2225  C   GLU A 237       1.658  -6.688  -2.617  1.00 10.00      A   
ATOM   2226  O   GLU A 237       2.244  -7.757  -2.788  1.00 10.00      A   
ATOM   2227  N   ASN A 238       0.333  -6.583  -2.565  1.00 10.00      A   
ATOM   2228  HN  ASN A 238      -0.069  -5.694  -2.422  1.00 10.00      A   
ATOM   2229  CA  ASN A 238      -0.545  -7.745  -2.678  1.00 10.00      A   
ATOM   2230  CB  ASN A 238      -1.991  -7.381  -2.332  1.00 10.00      A   
ATOM   2231  CG  ASN A 238      -2.263  -7.405  -0.839  1.00 10.00      A   
ATOM   2232  OD1 ASN A 238      -1.373  -7.150  -0.029  1.00 10.00      A   
ATOM   2233  ND2 ASN A 238      -3.495  -7.717  -0.462  1.00 10.00      A   
ATOM   2234 HD21 ASN A 238      -4.154  -7.916  -1.157  1.00 10.00      A   
ATOM   2235 HD22 ASN A 238      -3.694  -7.743   0.498  1.00 10.00      A   
ATOM   2236  C   ASN A 238      -0.478  -8.374  -4.067  1.00 10.00      A   
ATOM   2237  O   ASN A 238      -0.682  -9.577  -4.223  1.00 10.00      A   
ATOM   2238  N   LEU A 239      -0.182  -7.564  -5.075  1.00 10.00      A   
ATOM   2239  HN  LEU A 239      -0.040  -6.611  -4.896  1.00 10.00      A   
ATOM   2240  CA  LEU A 239      -0.083  -8.056  -6.446  1.00 10.00      A   
ATOM   2241  CB  LEU A 239      -0.301  -6.918  -7.449  1.00 10.00      A   
ATOM   2242  CG  LEU A 239      -1.599  -6.976  -8.263  1.00 10.00      A   
ATOM   2243  CD1 LEU A 239      -1.754  -5.732  -9.125  1.00 10.00      A   
ATOM   2244  CD2 LEU A 239      -1.644  -8.231  -9.123  1.00 10.00      A   
ATOM   2245  C   LEU A 239       1.262  -8.741  -6.690  1.00 10.00      A   
ATOM   2246  O   LEU A 239       1.481  -9.364  -7.735  1.00 10.00      A   
ATOM   2247  N   GLY A 240       2.159  -8.623  -5.715  1.00 10.00      A   
ATOM   2248  HN  GLY A 240       1.927  -8.119  -4.906  1.00 10.00      A   
ATOM   2249  CA  GLY A 240       3.465  -9.235  -5.829  1.00 10.00      A   
ATOM   2250  C   GLY A 240       4.393  -8.457  -6.737  1.00 10.00      A   
ATOM   2251  O   GLY A 240       5.105  -9.040  -7.556  1.00 10.00      A   
ATOM   2252  N   GLY A 241       4.381  -7.140  -6.601  1.00 10.00      A   
ATOM   2253  HN  GLY A 241       3.771  -6.729  -5.954  1.00 10.00      A   
ATOM   2254  CA  GLY A 241       5.237  -6.303  -7.413  1.00 10.00      A   
ATOM   2255  C   GLY A 241       4.519  -5.770  -8.631  1.00 10.00      A   
ATOM   2256  O   GLY A 241       4.447  -6.446  -9.664  1.00 10.00      A   
ATOM   2257  N   ALA A 242       3.974  -4.569  -8.506  1.00 10.00      A   
ATOM   2258  HN  ALA A 242       4.063  -4.088  -7.655  1.00 10.00      A   
ATOM   2259  CA  ALA A 242       3.258  -3.933  -9.597  1.00 10.00      A   
ATOM   2260  CB  ALA A 242       1.782  -4.297  -9.542  1.00 10.00      A   
ATOM   2261  C   ALA A 242       3.432  -2.422  -9.525  1.00 10.00      A   
ATOM   2262  O   ALA A 242       3.786  -1.879  -8.475  1.00 10.00      A   
ATOM   2263  N   SER A 243       3.178  -1.749 -10.636  1.00 10.00      A   
ATOM   2264  HN  SER A 243       2.886  -2.237 -11.438  1.00 10.00      A   
ATOM   2265  CA  SER A 243       3.309  -0.302 -10.699  1.00 10.00      A   
ATOM   2266  CB  SER A 243       3.665   0.119 -12.127  1.00 10.00      A   
ATOM   2267  OG  SER A 243       4.561  -0.814 -12.720  1.00 10.00      A   
ATOM   2268  HG  SER A 243       4.969  -0.417 -13.498  1.00 10.00      A   
ATOM   2269  C   SER A 243       2.013   0.371 -10.246  1.00 10.00      A   
ATOM   2270  O   SER A 243       0.920  -0.170 -10.449  1.00 10.00      A   
ATOM   2271  N   ARG A 244       2.133   1.543  -9.629  1.00 10.00      A   
ATOM   2272  HN  ARG A 244       3.033   1.919  -9.477  1.00 10.00      A   
ATOM   2273  CA  ARG A 244       0.968   2.281  -9.142  1.00 10.00      A   
ATOM   2274  CB  ARG A 244       1.403   3.543  -8.399  1.00 10.00      A   
ATOM   2275  CG  ARG A 244       0.398   4.040  -7.372  1.00 10.00      A   
ATOM   2276  CD  ARG A 244       1.039   5.026  -6.407  1.00 10.00      A   
ATOM   2277  NE  ARG A 244       2.252   4.483  -5.791  1.00 10.00      A   
ATOM   2278  HE  ARG A 244       2.719   3.760  -6.276  1.00 10.00      A   
ATOM   2279  CZ  ARG A 244       2.753   4.891  -4.625  1.00 10.00      A   
ATOM   2280  NH1 ARG A 244       2.154   5.853  -3.933  1.00 10.00      A   
ATOM   2281 HH11 ARG A 244       2.553   6.173  -3.020  1.00 10.00      A   
ATOM   2282 HH12 ARG A 244       1.278   6.295  -4.292  1.00 10.00      A   
ATOM   2283  NH2 ARG A 244       3.868   4.340  -4.162  1.00 10.00      A   
ATOM   2284 HH21 ARG A 244       4.273   4.647  -3.252  1.00 10.00      A   
ATOM   2285 HH22 ARG A 244       4.349   3.586  -4.717  1.00 10.00      A   
ATOM   2286  C   ARG A 244       0.009   2.632 -10.277  1.00 10.00      A   
ATOM   2287  O   ARG A 244      -1.197   2.760 -10.064  1.00 10.00      A   
ATOM   2288  N   GLU A 245       0.554   2.771 -11.480  1.00 10.00      A   
ATOM   2289  HN  GLU A 245       1.523   2.671 -11.572  1.00 10.00      A   
ATOM   2290  CA  GLU A 245      -0.234   3.096 -12.664  1.00 10.00      A   
ATOM   2291  CB  GLU A 245       0.682   3.174 -13.887  1.00 10.00      A   
ATOM   2292  CG  GLU A 245      -0.000   3.667 -15.152  1.00 10.00      A   
ATOM   2293  CD  GLU A 245       0.964   4.360 -16.085  1.00 10.00      A   
ATOM   2294  OE1 GLU A 245       1.757   3.664 -16.758  1.00 10.00      A   
ATOM   2295  OE2 GLU A 245       0.941   5.609 -16.145  1.00 10.00      A   
ATOM   2296  C   GLU A 245      -1.345   2.069 -12.898  1.00 10.00      A   
ATOM   2297  O   GLU A 245      -2.450   2.418 -13.315  1.00 10.00      A   
ATOM   2298  N   GLN A 246      -1.052   0.805 -12.613  1.00 10.00      A   
ATOM   2299  HN  GLN A 246      -0.163   0.586 -12.266  1.00 10.00      A   
ATOM   2300  CA  GLN A 246      -2.028  -0.265 -12.793  1.00 10.00      A   
ATOM   2301  CB  GLN A 246      -1.332  -1.629 -12.842  1.00 10.00      A   
ATOM   2302  CG  GLN A 246      -0.466  -1.844 -14.075  1.00 10.00      A   
ATOM   2303  CD  GLN A 246       0.733  -2.733 -13.804  1.00 10.00      A   
ATOM   2304  OE1 GLN A 246       1.286  -2.733 -12.705  1.00 10.00      A   
ATOM   2305  NE2 GLN A 246       1.141  -3.500 -14.804  1.00 10.00      A   
ATOM   2306 HE21 GLN A 246       0.649  -3.458 -15.654  1.00 10.00      A   
ATOM   2307 HE22 GLN A 246       1.923  -4.074 -14.657  1.00 10.00      A   
ATOM   2308  C   GLN A 246      -3.064  -0.235 -11.674  1.00 10.00      A   
ATOM   2309  O   GLN A 246      -4.228  -0.583 -11.876  1.00 10.00      A   
ATOM   2310  N   ALA A 247      -2.637   0.210 -10.497  1.00 10.00      A   
ATOM   2311  HN  ALA A 247      -1.707   0.502 -10.408  1.00 10.00      A   
ATOM   2312  CA  ALA A 247      -3.520   0.292  -9.343  1.00 10.00      A   
ATOM   2313  CB  ALA A 247      -2.721   0.555  -8.075  1.00 10.00      A   
ATOM   2314  C   ALA A 247      -4.559   1.382  -9.556  1.00 10.00      A   
ATOM   2315  O   ALA A 247      -5.699   1.263  -9.109  1.00 10.00      A   
ATOM   2316  N   LEU A 248      -4.160   2.437 -10.261  1.00 10.00      A   
ATOM   2317  HN  LEU A 248      -3.233   2.472 -10.583  1.00 10.00      A   
ATOM   2318  CA  LEU A 248      -5.056   3.552 -10.552  1.00 10.00      A   
ATOM   2319  CB  LEU A 248      -4.304   4.674 -11.276  1.00 10.00      A   
ATOM   2320  CG  LEU A 248      -3.066   5.213 -10.560  1.00 10.00      A   
ATOM   2321  CD1 LEU A 248      -2.274   6.131 -11.474  1.00 10.00      A   
ATOM   2322  CD2 LEU A 248      -3.454   5.936  -9.282  1.00 10.00      A   
ATOM   2323  C   LEU A 248      -6.245   3.083 -11.384  1.00 10.00      A   
ATOM   2324  O   LEU A 248      -7.366   3.567 -11.216  1.00 10.00      A   
ATOM   2325  N   GLU A 249      -5.989   2.126 -12.271  1.00 10.00      A   
ATOM   2326  HN  GLU A 249      -5.073   1.790 -12.353  1.00 10.00      A   
ATOM   2327  CA  GLU A 249      -7.028   1.565 -13.124  1.00 10.00      A   
ATOM   2328  CB  GLU A 249      -6.407   0.605 -14.144  1.00 10.00      A   
ATOM   2329  CG  GLU A 249      -6.638   0.992 -15.595  1.00 10.00      A   
ATOM   2330  CD  GLU A 249      -8.085   0.835 -16.018  1.00 10.00      A   
ATOM   2331  OE1 GLU A 249      -8.623  -0.288 -15.916  1.00 10.00      A   
ATOM   2332  OE2 GLU A 249      -8.691   1.832 -16.465  1.00 10.00      A   
ATOM   2333  C   GLU A 249      -8.050   0.822 -12.269  1.00 10.00      A   
ATOM   2334  O   GLU A 249      -9.262   0.910 -12.497  1.00 10.00      A   
ATOM   2335  N   ILE A 250      -7.548   0.107 -11.269  1.00 10.00      A   
ATOM   2336  HN  ILE A 250      -6.574   0.086 -11.141  1.00 10.00      A   
ATOM   2337  CA  ILE A 250      -8.397  -0.646 -10.355  1.00 10.00      A   
ATOM   2338  CB  ILE A 250      -7.557  -1.547  -9.420  1.00 10.00      A   
ATOM   2339  CG1 ILE A 250      -6.636  -2.454 -10.244  1.00 10.00      A   
ATOM   2340  CG2 ILE A 250      -8.455  -2.381  -8.513  1.00 10.00      A   
ATOM   2341  CD1 ILE A 250      -5.614  -3.206  -9.418  1.00 10.00      A   
ATOM   2342  C   ILE A 250      -9.235   0.316  -9.518  1.00 10.00      A   
ATOM   2343  O   ILE A 250     -10.441   0.119  -9.345  1.00 10.00      A   
ATOM   2344  N   ALA A 251      -8.587   1.365  -9.022  1.00 10.00      A   
ATOM   2345  HN  ALA A 251      -7.623   1.454  -9.194  1.00 10.00      A   
ATOM   2346  CA  ALA A 251      -9.255   2.378  -8.213  1.00 10.00      A   
ATOM   2347  CB  ALA A 251      -8.245   3.408  -7.731  1.00 10.00      A   
ATOM   2348  C   ALA A 251     -10.361   3.054  -9.012  1.00 10.00      A   
ATOM   2349  O   ALA A 251     -11.432   3.348  -8.483  1.00 10.00      A   
ATOM   2350  N   THR A 252     -10.094   3.283 -10.294  1.00 10.00      A   
ATOM   2351  HN  THR A 252      -9.216   3.029 -10.648  1.00 10.00      A   
ATOM   2352  CA  THR A 252     -11.058   3.911 -11.186  1.00 10.00      A   
ATOM   2353  CB  THR A 252     -10.473   4.061 -12.604  1.00 10.00      A   
ATOM   2354  OG1 THR A 252      -9.279   4.850 -12.545  1.00 10.00      A   
ATOM   2355  HG1 THR A 252      -8.628   4.414 -11.979  1.00 10.00      A   
ATOM   2356  CG2 THR A 252     -11.466   4.734 -13.536  1.00 10.00      A   
ATOM   2357  C   THR A 252     -12.356   3.103 -11.240  1.00 10.00      A   
ATOM   2358  O   THR A 252     -13.453   3.665 -11.310  1.00 10.00      A   
ATOM   2359  N   HIS A 253     -12.226   1.783 -11.185  1.00 10.00      A   
ATOM   2360  HN  HIS A 253     -11.328   1.392 -11.118  1.00 10.00      A   
ATOM   2361  CA  HIS A 253     -13.389   0.906 -11.216  1.00 10.00      A   
ATOM   2362  CB  HIS A 253     -12.977  -0.561 -11.357  1.00 10.00      A   
ATOM   2363  CG  HIS A 253     -12.464  -0.939 -12.715  1.00 10.00      A   
ATOM   2364  ND1 HIS A 253     -13.201  -0.788 -13.870  1.00 10.00      A   
ATOM   2365  HD1 HIS A 253     -14.118  -0.429 -13.928  1.00 10.00      A   
ATOM   2366  CD2 HIS A 253     -11.276  -1.468 -13.098  1.00 10.00      A   
ATOM   2367  CE1 HIS A 253     -12.490  -1.209 -14.902  1.00 10.00      A   
ATOM   2368  NE2 HIS A 253     -11.321  -1.625 -14.460  1.00 10.00      A   
ATOM   2369  HE2 HIS A 253     -10.601  -1.994 -15.020  1.00 10.00      A   
ATOM   2370  C   HIS A 253     -14.232   1.096  -9.959  1.00 10.00      A   
ATOM   2371  O   HIS A 253     -15.460   1.139 -10.024  1.00 10.00      A   
ATOM   2372  N   VAL A 254     -13.559   1.231  -8.820  1.00 10.00      A   
ATOM   2373  HN  VAL A 254     -12.578   1.204  -8.839  1.00 10.00      A   
ATOM   2374  CA  VAL A 254     -14.240   1.425  -7.541  1.00 10.00      A   
ATOM   2375  CB  VAL A 254     -13.259   1.368  -6.350  1.00 10.00      A   
ATOM   2376  CG1 VAL A 254     -14.017   1.309  -5.033  1.00 10.00      A   
ATOM   2377  CG2 VAL A 254     -12.314   0.182  -6.478  1.00 10.00      A   
ATOM   2378  C   VAL A 254     -14.954   2.773  -7.524  1.00 10.00      A   
ATOM   2379  O   VAL A 254     -16.102   2.868  -7.091  1.00 10.00      A   
ATOM   2380  N   VAL A 255     -14.263   3.804  -8.007  1.00 10.00      A   
ATOM   2381  HN  VAL A 255     -13.344   3.651  -8.324  1.00 10.00      A   
ATOM   2382  CA  VAL A 255     -14.817   5.157  -8.065  1.00 10.00      A   
ATOM   2383  CB  VAL A 255     -13.829   6.149  -8.729  1.00 10.00      A   
ATOM   2384  CG1 VAL A 255     -14.469   7.517  -8.940  1.00 10.00      A   
ATOM   2385  CG2 VAL A 255     -12.566   6.281  -7.892  1.00 10.00      A   
ATOM   2386  C   VAL A 255     -16.141   5.168  -8.826  1.00 10.00      A   
ATOM   2387  O   VAL A 255     -17.113   5.790  -8.393  1.00 10.00      A   
ATOM   2388  N   HIS A 256     -16.177   4.459  -9.947  1.00 10.00      A   
ATOM   2389  HN  HIS A 256     -15.374   3.972 -10.233  1.00 10.00      A   
ATOM   2390  CA  HIS A 256     -17.381   4.391 -10.760  1.00 10.00      A   
ATOM   2391  CB  HIS A 256     -17.066   3.860 -12.165  1.00 10.00      A   
ATOM   2392  CG  HIS A 256     -18.247   3.842 -13.095  1.00 10.00      A   
ATOM   2393  ND1 HIS A 256     -18.590   4.910 -13.898  1.00 10.00      A   
ATOM   2394  HD1 HIS A 256     -18.114   5.766 -13.951  1.00 10.00      A   
ATOM   2395  CD2 HIS A 256     -19.166   2.876 -13.347  1.00 10.00      A   
ATOM   2396  CE1 HIS A 256     -19.667   4.604 -14.598  1.00 10.00      A   
ATOM   2397  NE2 HIS A 256     -20.034   3.378 -14.283  1.00 10.00      A   
ATOM   2398  HE2 HIS A 256     -20.805   2.901 -14.665  1.00 10.00      A   
ATOM   2399  C   HIS A 256     -18.445   3.529 -10.087  1.00 10.00      A   
ATOM   2400  O   HIS A 256     -19.601   3.929 -10.000  1.00 10.00      A   
ATOM   2401  N   MET A 257     -18.038   2.363  -9.594  1.00 10.00      A   
ATOM   2402  HN  MET A 257     -17.086   2.124  -9.657  1.00 10.00      A   
ATOM   2403  CA  MET A 257     -18.957   1.427  -8.947  1.00 10.00      A   
ATOM   2404  CB  MET A 257     -18.219   0.162  -8.502  1.00 10.00      A   
ATOM   2405  CG  MET A 257     -19.074  -0.808  -7.702  1.00 10.00      A   
ATOM   2406  SD  MET A 257     -18.219  -2.348  -7.326  1.00 10.00      A   
ATOM   2407  CE  MET A 257     -17.947  -2.983  -8.977  1.00 10.00      A   
ATOM   2408  C   MET A 257     -19.696   2.045  -7.764  1.00 10.00      A   
ATOM   2409  O   MET A 257     -20.915   1.907  -7.646  1.00 10.00      A   
ATOM   2410  N   LEU A 258     -18.966   2.739  -6.901  1.00 10.00      A   
ATOM   2411  HN  LEU A 258     -17.998   2.834  -7.058  1.00 10.00      A   
ATOM   2412  CA  LEU A 258     -19.562   3.360  -5.722  1.00 10.00      A   
ATOM   2413  CB  LEU A 258     -18.479   3.899  -4.783  1.00 10.00      A   
ATOM   2414  CG  LEU A 258     -17.586   2.854  -4.109  1.00 10.00      A   
ATOM   2415  CD1 LEU A 258     -16.551   3.528  -3.226  1.00 10.00      A   
ATOM   2416  CD2 LEU A 258     -18.423   1.875  -3.301  1.00 10.00      A   
ATOM   2417  C   LEU A 258     -20.538   4.473  -6.088  1.00 10.00      A   
ATOM   2418  O   LEU A 258     -21.343   4.898  -5.261  1.00 10.00      A   
ATOM   2419  N   ALA A 259     -20.481   4.927  -7.329  1.00 10.00      A   
ATOM   2420  HN  ALA A 259     -19.837   4.532  -7.956  1.00 10.00      A   
ATOM   2421  CA  ALA A 259     -21.351   5.998  -7.785  1.00 10.00      A   
ATOM   2422  CB  ALA A 259     -20.541   7.043  -8.538  1.00 10.00      A   
ATOM   2423  C   ALA A 259     -22.498   5.486  -8.656  1.00 10.00      A   
ATOM   2424  O   ALA A 259     -23.371   6.260  -9.043  1.00 10.00      A   
ATOM   2425  N   THR A 260     -22.510   4.191  -8.960  1.00 10.00      A   
ATOM   2426  HN  THR A 260     -21.797   3.607  -8.626  1.00 10.00      A   
ATOM   2427  CA  THR A 260     -23.564   3.632  -9.808  1.00 10.00      A   
ATOM   2428  CB  THR A 260     -23.007   3.168 -11.171  1.00 10.00      A   
ATOM   2429  OG1 THR A 260     -21.828   2.370 -10.972  1.00 10.00      A   
ATOM   2430  HG1 THR A 260     -22.022   1.454 -11.210  1.00 10.00      A   
ATOM   2431  CG2 THR A 260     -22.673   4.360 -12.055  1.00 10.00      A   
ATOM   2432  C   THR A 260     -24.320   2.474  -9.154  1.00 10.00      A   
ATOM   2433  O   THR A 260     -25.544   2.373  -9.281  1.00 10.00      A   
ATOM   2434  N   GLU A 261     -23.594   1.611  -8.456  1.00 10.00      A   
ATOM   2435  HN  GLU A 261     -22.628   1.761  -8.366  1.00 10.00      A   
ATOM   2436  CA  GLU A 261     -24.192   0.443  -7.819  1.00 10.00      A   
ATOM   2437  CB  GLU A 261     -23.127  -0.574  -7.409  1.00 10.00      A   
ATOM   2438  CG  GLU A 261     -22.679  -1.484  -8.542  1.00 10.00      A   
ATOM   2439  CD  GLU A 261     -23.835  -2.262  -9.142  1.00 10.00      A   
ATOM   2440  OE1 GLU A 261     -24.121  -3.378  -8.663  1.00 10.00      A   
ATOM   2441  OE2 GLU A 261     -24.472  -1.755 -10.089  1.00 10.00      A   
ATOM   2442  C   GLU A 261     -25.110   0.780  -6.648  1.00 10.00      A   
ATOM   2443  O   GLU A 261     -24.781   1.602  -5.788  1.00 10.00      A   
ATOM   2444  N   VAL A 262     -26.275   0.144  -6.649  1.00 10.00      A   
ATOM   2445  HN  VAL A 262     -26.475  -0.465  -7.392  1.00 10.00      A   
ATOM   2446  CA  VAL A 262     -27.275   0.311  -5.604  1.00 10.00      A   
ATOM   2447  CB  VAL A 262     -28.524   1.064  -6.131  1.00 10.00      A   
ATOM   2448  CG1 VAL A 262     -29.544   1.271  -5.020  1.00 10.00      A   
ATOM   2449  CG2 VAL A 262     -28.136   2.397  -6.754  1.00 10.00      A   
ATOM   2450  C   VAL A 262     -27.704  -1.073  -5.111  1.00 10.00      A   
ATOM   2451  O   VAL A 262     -28.034  -1.943  -5.920  1.00 10.00      A   
ATOM   2452  N   PRO A 263     -27.672  -1.301  -3.783  1.00 10.00      A   
ATOM   2453  CA  PRO A 263     -28.061  -2.587  -3.181  1.00 10.00      A   
ATOM   2454  CB  PRO A 263     -28.082  -2.284  -1.682  1.00 10.00      A   
ATOM   2455  CG  PRO A 263     -27.114  -1.165  -1.522  1.00 10.00      A   
ATOM   2456  CD  PRO A 263     -27.243  -0.326  -2.763  1.00 10.00      A   
ATOM   2457  C   PRO A 263     -29.438  -3.055  -3.644  1.00 10.00      A   
ATOM   2458  O   PRO A 263     -30.392  -2.275  -3.685  1.00 10.00      A   
ATOM   2459  N   GLY A 264     -29.529  -4.333  -3.986  1.00 10.00      A   
ATOM   2460  HN  GLY A 264     -28.733  -4.903  -3.913  1.00 10.00      A   
ATOM   2461  CA  GLY A 264     -30.778  -4.908  -4.451  1.00 10.00      A   
ATOM   2462  C   GLY A 264     -31.711  -5.272  -3.315  1.00 10.00      A   
ATOM   2463  O   GLY A 264     -32.144  -6.417  -3.194  1.00 10.00      A   
ATOM   2464  N   ALA A 265     -32.016  -4.298  -2.479  1.00 10.00      A   
ATOM   2465  HN  ALA A 265     -31.639  -3.403  -2.632  1.00 10.00      A   
ATOM   2466  CA  ALA A 265     -32.904  -4.507  -1.350  1.00 10.00      A   
ATOM   2467  CB  ALA A 265     -32.248  -4.022  -0.068  1.00 10.00      A   
ATOM   2468  C   ALA A 265     -34.220  -3.781  -1.589  1.00 10.00      A   
ATOM   2469  O   ALA A 265     -34.266  -2.552  -1.577  1.00 10.00      A   
ATOM   2470  N   LYS A 266     -35.279  -4.553  -1.832  1.00 10.00      A   
ATOM   2471  HN  LYS A 266     -35.164  -5.527  -1.838  1.00 10.00      A   
ATOM   2472  CA  LYS A 266     -36.608  -4.003  -2.093  1.00 10.00      A   
ATOM   2473  CB  LYS A 266     -37.097  -3.134  -0.932  1.00 10.00      A   
ATOM   2474  CG  LYS A 266     -37.370  -3.913   0.343  1.00 10.00      A   
ATOM   2475  CD  LYS A 266     -37.768  -2.989   1.478  1.00 10.00      A   
ATOM   2476  CE  LYS A 266     -38.382  -3.763   2.631  1.00 10.00      A   
ATOM   2477  NZ  LYS A 266     -39.655  -4.426   2.244  1.00 10.00      A   
ATOM   2478  HZ1 LYS A 266     -40.310  -3.731   1.826  1.00 10.00      A   
ATOM   2479  HZ2 LYS A 266     -40.106  -4.850   3.082  1.00 10.00      A   
ATOM   2480  HZ3 LYS A 266     -39.472  -5.176   1.548  1.00 10.00      A   
ATOM   2481  C   LYS A 266     -36.635  -3.239  -3.413  1.00 10.00      A   
ATOM   2482  O   LYS A 266     -37.473  -2.357  -3.632  1.00 10.00      A   
ATOM   2483  N   GLN A 267     -35.728  -3.614  -4.308  1.00 10.00      A   
ATOM   2484  HN  GLN A 267     -35.107  -4.338  -4.080  1.00 10.00      A   
ATOM   2485  CA  GLN A 267     -35.629  -2.976  -5.611  1.00 10.00      A   
ATOM   2486  CB  GLN A 267     -34.232  -3.176  -6.204  1.00 10.00      A   
ATOM   2487  CG  GLN A 267     -33.126  -2.516  -5.398  1.00 10.00      A   
ATOM   2488  CD  GLN A 267     -33.215  -1.004  -5.410  1.00 10.00      A   
ATOM   2489  OE1 GLN A 267     -33.931  -0.404  -4.611  1.00 10.00      A   
ATOM   2490  NE2 GLN A 267     -32.481  -0.374  -6.313  1.00 10.00      A   
ATOM   2491 HE21 GLN A 267     -31.930  -0.914  -6.917  1.00 10.00      A   
ATOM   2492 HE22 GLN A 267     -32.515   0.604  -6.339  1.00 10.00      A   
ATOM   2493  C   GLN A 267     -36.706  -3.492  -6.560  1.00 10.00      A   
ATOM   2494  O   GLN A 267     -36.927  -2.927  -7.627  1.00 10.00      A   
ATOM   2495  N   ARG A 268     -37.388  -4.554  -6.155  1.00 10.00      A   
ATOM   2496  HN  ARG A 268     -37.174  -4.962  -5.288  1.00 10.00      A   
ATOM   2497  CA  ARG A 268     -38.448  -5.127  -6.968  1.00 10.00      A   
ATOM   2498  CB  ARG A 268     -38.450  -6.653  -6.856  1.00 10.00      A   
ATOM   2499  CG  ARG A 268     -37.409  -7.337  -7.728  1.00 10.00      A   
ATOM   2500  CD  ARG A 268     -36.888  -8.610  -7.082  1.00 10.00      A   
ATOM   2501  NE  ARG A 268     -37.965  -9.528  -6.704  1.00 10.00      A   
ATOM   2502  HE  ARG A 268     -38.694  -9.658  -7.352  1.00 10.00      A   
ATOM   2503  CZ  ARG A 268     -38.007 -10.185  -5.543  1.00 10.00      A   
ATOM   2504  NH1 ARG A 268     -37.040 -10.028  -4.650  1.00 10.00      A   
ATOM   2505 HH11 ARG A 268     -36.238  -9.394  -4.852  1.00 10.00      A   
ATOM   2506 HH12 ARG A 268     -37.081 -10.538  -3.738  1.00 10.00      A   
ATOM   2507  NH2 ARG A 268     -39.017 -11.000  -5.275  1.00 10.00      A   
ATOM   2508 HH21 ARG A 268     -39.785 -11.132  -5.968  1.00 10.00      A   
ATOM   2509 HH22 ARG A 268     -39.047 -11.513  -4.367  1.00 10.00      A   
ATOM   2510  C   ARG A 268     -39.800  -4.551  -6.561  1.00 10.00      A   
ATOM   2511  O   ARG A 268     -40.794  -4.706  -7.270  1.00 10.00      A   
ATOM   2512  N   THR A 269     -39.823  -3.884  -5.415  1.00 10.00      A   
ATOM   2513  HN  THR A 269     -39.002  -3.808  -4.891  1.00 10.00      A   
ATOM   2514  CA  THR A 269     -41.043  -3.278  -4.908  1.00 10.00      A   
ATOM   2515  CB  THR A 269     -41.278  -3.655  -3.432  1.00 10.00      A   
ATOM   2516  OG1 THR A 269     -40.044  -4.107  -2.853  1.00 10.00      A   
ATOM   2517  HG1 THR A 269     -40.178  -4.265  -1.910  1.00 10.00      A   
ATOM   2518  CG2 THR A 269     -42.323  -4.756  -3.317  1.00 10.00      A   
ATOM   2519  C   THR A 269     -41.006  -1.757  -5.052  1.00 10.00      A   
ATOM   2520  O   THR A 269     -41.955  -1.145  -5.543  1.00 10.00      A   
ATOM   2521  N   TYR A 270     -39.905  -1.147  -4.633  1.00 10.00      A   
ATOM   2522  HN  TYR A 270     -39.170  -1.678  -4.256  1.00 10.00      A   
ATOM   2523  CA  TYR A 270     -39.771   0.300  -4.716  1.00 10.00      A   
ATOM   2524  CB  TYR A 270     -39.476   0.910  -3.344  1.00 10.00      A   
ATOM   2525  CG  TYR A 270     -40.710   1.006  -2.475  1.00 10.00      A   
ATOM   2526  CD1 TYR A 270     -41.462   2.170  -2.433  1.00 10.00      A   
ATOM   2527  CD2 TYR A 270     -41.137  -0.076  -1.714  1.00 10.00      A   
ATOM   2528  CE1 TYR A 270     -42.601   2.256  -1.660  1.00 10.00      A   
ATOM   2529  CE2 TYR A 270     -42.275   0.002  -0.935  1.00 10.00      A   
ATOM   2530  CZ  TYR A 270     -43.003   1.172  -0.913  1.00 10.00      A   
ATOM   2531  OH  TYR A 270     -44.143   1.257  -0.148  1.00 10.00      A   
ATOM   2532  HH  TYR A 270     -44.001   0.791   0.685  1.00 10.00      A   
ATOM   2533  C   TYR A 270     -38.751   0.729  -5.766  1.00 10.00      A   
ATOM   2534  O   TYR A 270     -38.997   1.668  -6.521  1.00 10.00      A   
ATOM   2535  N   ALA A 271     -37.617   0.032  -5.810  1.00 10.00      A   
ATOM   2536  HN  ALA A 271     -37.486  -0.696  -5.165  1.00 10.00      A   
ATOM   2537  CA  ALA A 271     -36.553   0.320  -6.780  1.00 10.00      A   
ATOM   2538  CB  ALA A 271     -37.023   0.093  -8.208  1.00 10.00      A   
ATOM   2539  C   ALA A 271     -35.964   1.720  -6.623  1.00 10.00      A   
ATOM   2540  O   ALA A 271     -36.342   2.653  -7.334  1.00 10.00      A   
ATOM   2541  N   ALA A 272     -35.024   1.858  -5.705  1.00 10.00      A   
ATOM   2542  HN  ALA A 272     -34.754   1.074  -5.173  1.00 10.00      A   
ATOM   2543  CA  ALA A 272     -34.371   3.135  -5.462  1.00 10.00      A   
ATOM   2544  CB  ALA A 272     -34.044   3.282  -3.984  1.00 10.00      A   
ATOM   2545  C   ALA A 272     -33.104   3.246  -6.307  1.00 10.00      A   
ATOM   2546  O   ALA A 272     -32.015   3.504  -5.789  1.00 10.00      A   
ATOM   2547  N   PHE A 273     -33.253   3.039  -7.611  1.00 10.00      A   
ATOM   2548  HN  PHE A 273     -34.151   2.856  -7.966  1.00 10.00      A   
ATOM   2549  CA  PHE A 273     -32.128   3.102  -8.534  1.00 10.00      A   
ATOM   2550  CB  PHE A 273     -32.410   2.288  -9.800  1.00 10.00      A   
ATOM   2551  CG  PHE A 273     -32.151   0.815  -9.656  1.00 10.00      A   
ATOM   2552  CD1 PHE A 273     -33.194  -0.095  -9.710  1.00 10.00      A   
ATOM   2553  CD2 PHE A 273     -30.862   0.344  -9.466  1.00 10.00      A   
ATOM   2554  CE1 PHE A 273     -32.957  -1.451  -9.578  1.00 10.00      A   
ATOM   2555  CE2 PHE A 273     -30.618  -1.008  -9.332  1.00 10.00      A   
ATOM   2556  CZ  PHE A 273     -31.666  -1.907  -9.388  1.00 10.00      A   
ATOM   2557  C   PHE A 273     -31.794   4.542  -8.901  1.00 10.00      A   
ATOM   2558  O   PHE A 273     -32.119   5.009  -9.991  1.00 10.00      A   
ATOM   2559  N   ASN A 274     -31.151   5.237  -7.981  1.00 10.00      A   
ATOM   2560  HN  ASN A 274     -30.925   4.807  -7.129  1.00 10.00      A   
ATOM   2561  CA  ASN A 274     -30.766   6.622  -8.196  1.00 10.00      A   
ATOM   2562  CB  ASN A 274     -31.108   7.474  -6.967  1.00 10.00      A   
ATOM   2563  CG  ASN A 274     -32.597   7.652  -6.756  1.00 10.00      A   
ATOM   2564  OD1 ASN A 274     -33.394   7.483  -7.680  1.00 10.00      A   
ATOM   2565  ND2 ASN A 274     -32.983   8.006  -5.540  1.00 10.00      A   
ATOM   2566 HD21 ASN A 274     -32.291   8.135  -4.854  1.00 10.00      A   
ATOM   2567 HD22 ASN A 274     -33.942   8.135  -5.376  1.00 10.00      A   
ATOM   2568  C   ASN A 274     -29.274   6.718  -8.477  1.00 10.00      A   
ATOM   2569  O   ASN A 274     -28.502   5.851  -8.057  1.00 10.00      A   
ATOM   2570  N   PRO A 275     -28.852   7.751  -9.219  1.00 10.00      A   
ATOM   2571  CA  PRO A 275     -27.446   7.974  -9.535  1.00 10.00      A   
ATOM   2572  CB  PRO A 275     -27.534   8.739 -10.854  1.00 10.00      A   
ATOM   2573  CG  PRO A 275     -28.781   9.547 -10.730  1.00 10.00      A   
ATOM   2574  CD  PRO A 275     -29.719   8.771  -9.839  1.00 10.00      A   
ATOM   2575  C   PRO A 275     -26.775   8.846  -8.475  1.00 10.00      A   
ATOM   2576  O   PRO A 275     -27.438   9.370  -7.581  1.00 10.00      A   
ATOM   2577  N   ALA A 276     -25.462   8.993  -8.569  1.00 10.00      A   
ATOM   2578  HN  ALA A 276     -24.978   8.540  -9.291  1.00 10.00      A   
ATOM   2579  CA  ALA A 276     -24.725   9.813  -7.621  1.00 10.00      A   
ATOM   2580  CB  ALA A 276     -23.330   9.253  -7.398  1.00 10.00      A   
ATOM   2581  C   ALA A 276     -24.656  11.250  -8.118  1.00 10.00      A   
ATOM   2582  O   ALA A 276     -24.117  11.517  -9.194  1.00 10.00      A   
ATOM   2583  N   ASP A 277     -25.211  12.169  -7.338  1.00 10.00      A   
ATOM   2584  HN  ASP A 277     -25.627  11.893  -6.493  1.00 10.00      A   
ATOM   2585  CA  ASP A 277     -25.222  13.581  -7.710  1.00 10.00      A   
ATOM   2586  CB  ASP A 277     -26.394  14.317  -7.055  1.00 10.00      A   
ATOM   2587  CG  ASP A 277     -27.712  14.103  -7.769  1.00 10.00      A   
ATOM   2588  OD1 ASP A 277     -27.879  14.623  -8.892  1.00 10.00      A   
ATOM   2589  OD2 ASP A 277     -28.596  13.421  -7.201  1.00 10.00      A   
ATOM   2590  C   ASP A 277     -23.916  14.263  -7.334  1.00 10.00      A   
ATOM   2591  O   ASP A 277     -23.527  15.260  -7.947  1.00 10.00      A   
ATOM   2592  N   MET A 278     -23.244  13.728  -6.324  1.00 10.00      A   
ATOM   2593  HN  MET A 278     -23.603  12.933  -5.878  1.00 10.00      A   
ATOM   2594  CA  MET A 278     -21.981  14.291  -5.867  1.00 10.00      A   
ATOM   2595  CB  MET A 278     -22.174  15.051  -4.550  1.00 10.00      A   
ATOM   2596  CG  MET A 278     -20.887  15.367  -3.795  1.00 10.00      A   
ATOM   2597  SD  MET A 278     -19.697  16.307  -4.772  1.00 10.00      A   
ATOM   2598  CE  MET A 278     -20.607  17.822  -5.057  1.00 10.00      A   
ATOM   2599  C   MET A 278     -20.911  13.214  -5.717  1.00 10.00      A   
ATOM   2600  O   MET A 278     -21.063  12.272  -4.932  1.00 10.00      A   
ATOM   2601  N   VAL A 279     -19.838  13.359  -6.486  1.00 10.00      A   
ATOM   2602  HN  VAL A 279     -19.790  14.130  -7.097  1.00 10.00      A   
ATOM   2603  CA  VAL A 279     -18.720  12.426  -6.452  1.00 10.00      A   
ATOM   2604  CB  VAL A 279     -18.662  11.566  -7.735  1.00 10.00      A   
ATOM   2605  CG1 VAL A 279     -17.562  10.522  -7.634  1.00 10.00      A   
ATOM   2606  CG2 VAL A 279     -20.004  10.907  -8.019  1.00 10.00      A   
ATOM   2607  C   VAL A 279     -17.423  13.221  -6.340  1.00 10.00      A   
ATOM   2608  O   VAL A 279     -17.150  14.086  -7.175  1.00 10.00      A   
ATOM   2609  N   MET A 280     -16.629  12.944  -5.316  1.00 10.00      A   
ATOM   2610  HN  MET A 280     -16.882  12.235  -4.682  1.00 10.00      A   
ATOM   2611  CA  MET A 280     -15.380  13.669  -5.121  1.00 10.00      A   
ATOM   2612  CB  MET A 280     -15.605  14.903  -4.243  1.00 10.00      A   
ATOM   2613  CG  MET A 280     -14.379  15.793  -4.103  1.00 10.00      A   
ATOM   2614  SD  MET A 280     -14.756  17.391  -3.360  1.00 10.00      A   
ATOM   2615  CE  MET A 280     -13.144  18.164  -3.398  1.00 10.00      A   
ATOM   2616  C   MET A 280     -14.288  12.789  -4.529  1.00 10.00      A   
ATOM   2617  O   MET A 280     -14.455  12.198  -3.460  1.00 10.00      A   
ATOM   2618  N   VAL A 281     -13.169  12.714  -5.237  1.00 10.00      A   
ATOM   2619  HN  VAL A 281     -13.105  13.218  -6.076  1.00 10.00      A   
ATOM   2620  CA  VAL A 281     -12.024  11.927  -4.799  1.00 10.00      A   
ATOM   2621  CB  VAL A 281     -11.577  10.899  -5.861  1.00 10.00      A   
ATOM   2622  CG1 VAL A 281     -12.179   9.533  -5.566  1.00 10.00      A   
ATOM   2623  CG2 VAL A 281     -11.958  11.360  -7.261  1.00 10.00      A   
ATOM   2624  C   VAL A 281     -10.861  12.847  -4.459  1.00 10.00      A   
ATOM   2625  O   VAL A 281     -10.712  13.916  -5.058  1.00 10.00      A   
ATOM   2626  N   ASN A 282     -10.050  12.444  -3.494  1.00 10.00      A   
ATOM   2627  HN  ASN A 282     -10.216  11.581  -3.054  1.00 10.00      A   
ATOM   2628  CA  ASN A 282      -8.911  13.252  -3.074  1.00 10.00      A   
ATOM   2629  CB  ASN A 282      -9.246  14.022  -1.792  1.00 10.00      A   
ATOM   2630  CG  ASN A 282      -8.053  14.761  -1.213  1.00 10.00      A   
ATOM   2631  OD1 ASN A 282      -7.242  15.334  -1.939  1.00 10.00      A   
ATOM   2632  ND2 ASN A 282      -7.930  14.743   0.104  1.00 10.00      A   
ATOM   2633 HD21 ASN A 282      -8.606  14.263   0.628  1.00 10.00      A   
ATOM   2634 HD22 ASN A 282      -7.154  15.194   0.500  1.00 10.00      A   
ATOM   2635  C   ASN A 282      -7.670  12.397  -2.853  1.00 10.00      A   
ATOM   2636  O   ASN A 282      -7.692  11.440  -2.074  1.00 10.00      A   
ATOM   2637  N   PHE A 283      -6.595  12.750  -3.538  1.00 10.00      A   
ATOM   2638  HN  PHE A 283      -6.644  13.534  -4.135  1.00 10.00      A   
ATOM   2639  CA  PHE A 283      -5.336  12.035  -3.414  1.00 10.00      A   
ATOM   2640  CB  PHE A 283      -4.539  12.109  -4.723  1.00 10.00      A   
ATOM   2641  CG  PHE A 283      -4.793  10.965  -5.665  1.00 10.00      A   
ATOM   2642  CD1 PHE A 283      -5.256  11.196  -6.951  1.00 10.00      A   
ATOM   2643  CD2 PHE A 283      -4.570   9.659  -5.263  1.00 10.00      A   
ATOM   2644  CE1 PHE A 283      -5.491  10.145  -7.818  1.00 10.00      A   
ATOM   2645  CE2 PHE A 283      -4.802   8.604  -6.123  1.00 10.00      A   
ATOM   2646  CZ  PHE A 283      -5.264   8.847  -7.402  1.00 10.00      A   
ATOM   2647  C   PHE A 283      -4.518  12.625  -2.271  1.00 10.00      A   
ATOM   2648  O   PHE A 283      -4.040  13.758  -2.357  1.00 10.00      A   
ATOM   2649  N   SER A 284      -4.367  11.862  -1.200  1.00 10.00      A   
ATOM   2650  HN  SER A 284      -4.769  10.968  -1.186  1.00 10.00      A   
ATOM   2651  CA  SER A 284      -3.611  12.319  -0.048  1.00 10.00      A   
ATOM   2652  CB  SER A 284      -4.549  12.924   1.000  1.00 10.00      A   
ATOM   2653  OG  SER A 284      -5.201  14.078   0.493  1.00 10.00      A   
ATOM   2654  HG  SER A 284      -4.970  14.197  -0.438  1.00 10.00      A   
ATOM   2655  C   SER A 284      -2.776  11.192   0.552  1.00 10.00      A   
ATOM   2656  O   SER A 284      -2.904  10.030   0.162  1.00 10.00      A   
ATOM   2657  N   ASP A 285      -1.907  11.544   1.487  1.00 10.00      A   
ATOM   2658  HN  ASP A 285      -1.830  12.494   1.741  1.00 10.00      A   
ATOM   2659  CA  ASP A 285      -1.051  10.564   2.145  1.00 10.00      A   
ATOM   2660  CB  ASP A 285       0.391  11.073   2.262  1.00 10.00      A   
ATOM   2661  CG  ASP A 285       0.523  12.341   3.087  1.00 10.00      A   
ATOM   2662  OD1 ASP A 285       0.004  13.395   2.653  1.00 10.00      A   
ATOM   2663  OD2 ASP A 285       1.165  12.293   4.159  1.00 10.00      A   
ATOM   2664  C   ASP A 285      -1.606  10.187   3.514  1.00 10.00      A   
ATOM   2665  O   ASP A 285      -0.967   9.469   4.282  1.00 10.00      A   
ATOM   2666  N   MET A 286      -2.808  10.666   3.804  1.00 10.00      A   
ATOM   2667  HN  MET A 286      -3.269  11.222   3.145  1.00 10.00      A   
ATOM   2668  CA  MET A 286      -3.468  10.383   5.069  1.00 10.00      A   
ATOM   2669  CB  MET A 286      -3.198  11.511   6.073  1.00 10.00      A   
ATOM   2670  CG  MET A 286      -3.584  11.184   7.508  1.00 10.00      A   
ATOM   2671  SD  MET A 286      -3.003  12.419   8.693  1.00 10.00      A   
ATOM   2672  CE  MET A 286      -3.857  13.882   8.110  1.00 10.00      A   
ATOM   2673  C   MET A 286      -4.969  10.211   4.836  1.00 10.00      A   
ATOM   2674  O   MET A 286      -5.603  11.059   4.209  1.00 10.00      A   
ATOM   2675  N   PRO A 287      -5.548   9.095   5.305  1.00 10.00      A   
ATOM   2676  CA  PRO A 287      -6.977   8.803   5.134  1.00 10.00      A   
ATOM   2677  CB  PRO A 287      -7.098   7.319   5.518  1.00 10.00      A   
ATOM   2678  CG  PRO A 287      -5.698   6.824   5.685  1.00 10.00      A   
ATOM   2679  CD  PRO A 287      -4.866   8.020   6.030  1.00 10.00      A   
ATOM   2680  C   PRO A 287      -7.858   9.648   6.047  1.00 10.00      A   
ATOM   2681  O   PRO A 287      -7.741   9.588   7.277  1.00 10.00      A   
ATOM   2682  N   LEU A 288      -8.744  10.426   5.442  1.00 10.00      A   
ATOM   2683  HN  LEU A 288      -8.793  10.423   4.460  1.00 10.00      A   
ATOM   2684  CA  LEU A 288      -9.652  11.282   6.190  1.00 10.00      A   
ATOM   2685  CB  LEU A 288      -9.108  12.711   6.270  1.00 10.00      A   
ATOM   2686  CG  LEU A 288      -8.058  12.980   7.351  1.00 10.00      A   
ATOM   2687  CD1 LEU A 288      -7.499  14.385   7.207  1.00 10.00      A   
ATOM   2688  CD2 LEU A 288      -8.651  12.780   8.739  1.00 10.00      A   
ATOM   2689  C   LEU A 288     -11.043  11.283   5.566  1.00 10.00      A   
ATOM   2690  O   LEU A 288     -11.192  11.133   4.353  1.00 10.00      A   
ATOM   2691  N   SER A 289     -12.056  11.454   6.401  1.00 10.00      A   
ATOM   2692  HN  SER A 289     -11.871  11.580   7.354  1.00 10.00      A   
ATOM   2693  CA  SER A 289     -13.435  11.477   5.942  1.00 10.00      A   
ATOM   2694  CB  SER A 289     -14.306  10.607   6.849  1.00 10.00      A   
ATOM   2695  OG  SER A 289     -15.523  10.254   6.212  1.00 10.00      A   
ATOM   2696  HG  SER A 289     -15.865   9.444   6.612  1.00 10.00      A   
ATOM   2697  C   SER A 289     -13.965  12.909   5.926  1.00 10.00      A   
ATOM   2698  O   SER A 289     -13.256  13.844   6.303  1.00 10.00      A   
ATOM   2699  N   MET A 290     -15.206  13.077   5.483  1.00 10.00      A   
ATOM   2700  HN  MET A 290     -15.722  12.289   5.198  1.00 10.00      A   
ATOM   2701  CA  MET A 290     -15.830  14.393   5.425  1.00 10.00      A   
ATOM   2702  CB  MET A 290     -15.915  14.899   3.981  1.00 10.00      A   
ATOM   2703  CG  MET A 290     -14.580  15.314   3.388  1.00 10.00      A   
ATOM   2704  SD  MET A 290     -13.830  16.697   4.267  1.00 10.00      A   
ATOM   2705  CE  MET A 290     -14.933  18.028   3.805  1.00 10.00      A   
ATOM   2706  C   MET A 290     -17.218  14.351   6.047  1.00 10.00      A   
ATOM   2707  O   MET A 290     -18.061  15.207   5.779  1.00 10.00      A   
ATOM   2708  N   ALA A 291     -17.442  13.355   6.896  1.00 10.00      A   
ATOM   2709  HN  ALA A 291     -16.715  12.726   7.100  1.00 10.00      A   
ATOM   2710  CA  ALA A 291     -18.728  13.187   7.562  1.00 10.00      A   
ATOM   2711  CB  ALA A 291     -18.838  11.799   8.173  1.00 10.00      A   
ATOM   2712  C   ALA A 291     -18.922  14.259   8.626  1.00 10.00      A   
ATOM   2713  O   ALA A 291     -20.045  14.534   9.049  1.00 10.00      A   
ATOM   2714  N   ASN A 292     -17.818  14.876   9.034  1.00 10.00      A   
ATOM   2715  HN  ASN A 292     -16.956  14.602   8.652  1.00 10.00      A   
ATOM   2716  CA  ASN A 292     -17.841  15.929  10.045  1.00 10.00      A   
ATOM   2717  CB  ASN A 292     -16.414  16.331  10.425  1.00 10.00      A   
ATOM   2718  CG  ASN A 292     -16.237  16.534  11.919  1.00 10.00      A   
ATOM   2719  OD1 ASN A 292     -17.193  16.807  12.644  1.00 10.00      A   
ATOM   2720  ND2 ASN A 292     -15.007  16.401  12.392  1.00 10.00      A   
ATOM   2721 HD21 ASN A 292     -14.287  16.181  11.761  1.00 10.00      A   
ATOM   2722 HD22 ASN A 292     -14.867  16.529  13.352  1.00 10.00      A   
ATOM   2723  C   ASN A 292     -18.614  17.146   9.546  1.00 10.00      A   
ATOM   2724  O   ASN A 292     -19.072  17.969  10.336  1.00 10.00      A   
ATOM   2725  N   ALA A 293     -18.759  17.251   8.228  1.00 10.00      A   
ATOM   2726  HN  ALA A 293     -18.363  16.567   7.649  1.00 10.00      A   
ATOM   2727  CA  ALA A 293     -19.491  18.354   7.622  1.00 10.00      A   
ATOM   2728  CB  ALA A 293     -19.186  18.430   6.133  1.00 10.00      A   
ATOM   2729  C   ALA A 293     -20.986  18.162   7.839  1.00 10.00      A   
ATOM   2730  O   ALA A 293     -21.766  19.111   7.794  1.00 10.00      A   
ATOM   2731  N   PHE A 294     -21.373  16.919   8.088  1.00 10.00      A   
ATOM   2732  HN  PHE A 294     -20.698  16.208   8.134  1.00 10.00      A   
ATOM   2733  CA  PHE A 294     -22.768  16.576   8.310  1.00 10.00      A   
ATOM   2734  CB  PHE A 294     -23.168  15.394   7.425  1.00 10.00      A   
ATOM   2735  CG  PHE A 294     -22.821  15.586   5.976  1.00 10.00      A   
ATOM   2736  CD1 PHE A 294     -21.823  14.831   5.382  1.00 10.00      A   
ATOM   2737  CD2 PHE A 294     -23.490  16.527   5.209  1.00 10.00      A   
ATOM   2738  CE1 PHE A 294     -21.499  15.007   4.051  1.00 10.00      A   
ATOM   2739  CE2 PHE A 294     -23.172  16.708   3.877  1.00 10.00      A   
ATOM   2740  CZ  PHE A 294     -22.175  15.948   3.297  1.00 10.00      A   
ATOM   2741  C   PHE A 294     -23.007  16.253   9.780  1.00 10.00      A   
ATOM   2742  O   PHE A 294     -23.962  15.553  10.130  1.00 10.00      A   
ATOM   2743  N   GLU A 295     -22.116  16.755  10.630  1.00 10.00      A   
ATOM   2744  HN  GLU A 295     -21.367  17.278  10.276  1.00 10.00      A   
ATOM   2745  CA  GLU A 295     -22.213  16.547  12.069  1.00 10.00      A   
ATOM   2746  CB  GLU A 295     -20.985  17.148  12.757  1.00 10.00      A   
ATOM   2747  CG  GLU A 295     -20.907  16.883  14.249  1.00 10.00      A   
ATOM   2748  CD  GLU A 295     -20.432  18.088  15.033  1.00 10.00      A   
ATOM   2749  OE1 GLU A 295     -19.661  18.905  14.482  1.00 10.00      A   
ATOM   2750  OE2 GLU A 295     -20.826  18.225  16.210  1.00 10.00      A   
ATOM   2751  C   GLU A 295     -23.477  17.215  12.594  1.00 10.00      A   
ATOM   2752  O   GLU A 295     -24.289  16.596  13.287  1.00 10.00      A   
ATOM   2753  N   LYS A 296     -23.640  18.479  12.239  1.00 10.00      A   
ATOM   2754  HN  LYS A 296     -22.958  18.905  11.681  1.00 10.00      A   
ATOM   2755  CA  LYS A 296     -24.803  19.248  12.640  1.00 10.00      A   
ATOM   2756  CB  LYS A 296     -24.454  20.740  12.661  1.00 10.00      A   
ATOM   2757  CG  LYS A 296     -25.526  21.639  13.257  1.00 10.00      A   
ATOM   2758  CD  LYS A 296     -25.176  23.103  13.053  1.00 10.00      A   
ATOM   2759  CE  LYS A 296     -26.096  24.020  13.841  1.00 10.00      A   
ATOM   2760  NZ  LYS A 296     -25.751  25.451  13.633  1.00 10.00      A   
ATOM   2761  HZ1 LYS A 296     -24.754  25.622  13.880  1.00 10.00      A   
ATOM   2762  HZ2 LYS A 296     -26.352  26.055  14.231  1.00 10.00      A   
ATOM   2763  HZ3 LYS A 296     -25.899  25.712  12.637  1.00 10.00      A   
ATOM   2764  C   LYS A 296     -25.938  18.989  11.656  1.00 10.00      A   
ATOM   2765  O   LYS A 296     -25.699  18.841  10.454  1.00 10.00      A   
ATOM   2766  N   ALA A 297     -27.161  18.924  12.165  1.00 10.00      A   
ATOM   2767  HN  ALA A 297     -27.286  19.050  13.128  1.00 10.00      A   
ATOM   2768  CA  ALA A 297     -28.324  18.675  11.325  1.00 10.00      A   
ATOM   2769  CB  ALA A 297     -29.571  18.498  12.177  1.00 10.00      A   
ATOM   2770  C   ALA A 297     -28.515  19.798  10.312  1.00 10.00      A   
ATOM   2771  O   ALA A 297     -28.828  20.934  10.677  1.00 10.00      A   
ATOM   2772  N   VAL A 298     -28.303  19.479   9.044  1.00 10.00      A   
ATOM   2773  HN  VAL A 298     -28.043  18.561   8.820  1.00 10.00      A   
ATOM   2774  CA  VAL A 298     -28.449  20.453   7.974  1.00 10.00      A   
ATOM   2775  CB  VAL A 298     -27.721  20.001   6.688  1.00 10.00      A   
ATOM   2776  CG1 VAL A 298     -27.644  21.143   5.685  1.00 10.00      A   
ATOM   2777  CG2 VAL A 298     -26.331  19.471   7.009  1.00 10.00      A   
ATOM   2778  C   VAL A 298     -29.924  20.669   7.668  1.00 10.00      A   
ATOM   2779  O   VAL A 298     -30.644  19.725   7.337  1.00 10.00      A   
ATOM   2780  N   LYS A 299     -30.371  21.907   7.792  1.00 10.00      A   
ATOM   2781  HN  LYS A 299     -29.746  22.614   8.062  1.00 10.00      A   
ATOM   2782  CA  LYS A 299     -31.763  22.250   7.537  1.00 10.00      A   
ATOM   2783  CB  LYS A 299     -32.073  23.647   8.070  1.00 10.00      A   
ATOM   2784  CG  LYS A 299     -31.929  23.779   9.575  1.00 10.00      A   
ATOM   2785  CD  LYS A 299     -31.996  25.234   9.995  1.00 10.00      A   
ATOM   2786  CE  LYS A 299     -31.795  25.394  11.491  1.00 10.00      A   
ATOM   2787  NZ  LYS A 299     -31.578  26.816  11.865  1.00 10.00      A   
ATOM   2788  HZ1 LYS A 299     -31.590  26.926  12.900  1.00 10.00      A   
ATOM   2789  HZ2 LYS A 299     -32.326  27.413  11.458  1.00 10.00      A   
ATOM   2790  HZ3 LYS A 299     -30.660  27.145  11.505  1.00 10.00      A   
ATOM   2791  C   LYS A 299     -32.087  22.177   6.051  1.00 10.00      A   
ATOM   2792  O   LYS A 299     -31.202  22.308   5.202  1.00 10.00      A   
ATOM   2793  N   ALA A 300     -33.354  21.958   5.743  1.00 10.00      A   
ATOM   2794  HN  ALA A 300     -34.014  21.848   6.462  1.00 10.00      A   
ATOM   2795  CA  ALA A 300     -33.794  21.878   4.363  1.00 10.00      A   
ATOM   2796  CB  ALA A 300     -35.112  21.124   4.260  1.00 10.00      A   
ATOM   2797  C   ALA A 300     -33.925  23.273   3.765  1.00 10.00      A   
ATOM   2798  O   ALA A 300     -34.396  24.209   4.424  1.00 10.00      A   
ATOM   2799  N   LYS A 301     -33.491  23.402   2.524  1.00 10.00      A   
ATOM   2800  HN  LYS A 301     -33.119  22.615   2.069  1.00 10.00      A   
ATOM   2801  CA  LYS A 301     -33.551  24.662   1.803  1.00 10.00      A   
ATOM   2802  CB  LYS A 301     -32.334  25.535   2.126  1.00 10.00      A   
ATOM   2803  CG  LYS A 301     -32.514  26.995   1.753  1.00 10.00      A   
ATOM   2804  CD  LYS A 301     -31.626  27.895   2.594  1.00 10.00      A   
ATOM   2805  CE  LYS A 301     -32.034  29.350   2.442  1.00 10.00      A   
ATOM   2806  NZ  LYS A 301     -31.348  30.232   3.417  1.00 10.00      A   
ATOM   2807  HZ1 LYS A 301     -31.503  29.887   4.385  1.00 10.00      A   
ATOM   2808  HZ2 LYS A 301     -31.720  31.200   3.343  1.00 10.00      A   
ATOM   2809  HZ3 LYS A 301     -30.328  30.251   3.225  1.00 10.00      A   
ATOM   2810  C   LYS A 301     -33.619  24.369   0.312  1.00 10.00      A   
ATOM   2811  O   LYS A 301     -32.595  24.092  -0.320  1.00 10.00      A   
ATOM   2812  N   ASP A 302     -34.837  24.390  -0.225  1.00 10.00      A   
ATOM   2813  HN  ASP A 302     -35.603  24.601   0.352  1.00 10.00      A   
ATOM   2814  CA  ASP A 302     -35.081  24.099  -1.640  1.00 10.00      A   
ATOM   2815  CB  ASP A 302     -34.208  24.981  -2.549  1.00 10.00      A   
ATOM   2816  CG  ASP A 302     -34.594  24.920  -4.014  1.00 10.00      A   
ATOM   2817  OD1 ASP A 302     -35.668  25.445  -4.376  1.00 10.00      A   
ATOM   2818  OD2 ASP A 302     -33.816  24.359  -4.814  1.00 10.00      A   
ATOM   2819  C   ASP A 302     -34.836  22.610  -1.896  1.00 10.00      A   
ATOM   2820  O   ASP A 302     -34.736  22.152  -3.035  1.00 10.00      A   
ATOM   2821  N   GLY A 303     -34.775  21.854  -0.805  1.00 10.00      A   
ATOM   2822  HN  GLY A 303     -34.909  22.277   0.072  1.00 10.00      A   
ATOM   2823  CA  GLY A 303     -34.527  20.430  -0.876  1.00 10.00      A   
ATOM   2824  C   GLY A 303     -33.460  20.016   0.117  1.00 10.00      A   
ATOM   2825  O   GLY A 303     -33.129  20.777   1.030  1.00 10.00      A   
ATOM   2826  N   PHE A 304     -32.922  18.818  -0.053  1.00 10.00      A   
ATOM   2827  HN  PHE A 304     -33.239  18.253  -0.789  1.00 10.00      A   
ATOM   2828  CA  PHE A 304     -31.884  18.312   0.833  1.00 10.00      A   
ATOM   2829  CB  PHE A 304     -32.337  17.011   1.503  1.00 10.00      A   
ATOM   2830  CG  PHE A 304     -33.360  17.197   2.586  1.00 10.00      A   
ATOM   2831  CD1 PHE A 304     -34.698  16.934   2.349  1.00 10.00      A   
ATOM   2832  CD2 PHE A 304     -32.980  17.629   3.845  1.00 10.00      A   
ATOM   2833  CE1 PHE A 304     -35.637  17.098   3.347  1.00 10.00      A   
ATOM   2834  CE2 PHE A 304     -33.914  17.797   4.848  1.00 10.00      A   
ATOM   2835  CZ  PHE A 304     -35.245  17.530   4.598  1.00 10.00      A   
ATOM   2836  C   PHE A 304     -30.592  18.061   0.065  1.00 10.00      A   
ATOM   2837  O   PHE A 304     -29.556  17.758   0.656  1.00 10.00      A   
ATOM   2838  N   LEU A 305     -30.656  18.194  -1.252  1.00 10.00      A   
ATOM   2839  HN  LEU A 305     -31.505  18.456  -1.668  1.00 10.00      A   
ATOM   2840  CA  LEU A 305     -29.494  17.964  -2.096  1.00 10.00      A   
ATOM   2841  CB  LEU A 305     -29.925  17.739  -3.550  1.00 10.00      A   
ATOM   2842  CG  LEU A 305     -28.801  17.612  -4.582  1.00 10.00      A   
ATOM   2843  CD1 LEU A 305     -27.972  16.364  -4.331  1.00 10.00      A   
ATOM   2844  CD2 LEU A 305     -29.370  17.607  -5.991  1.00 10.00      A   
ATOM   2845  C   LEU A 305     -28.493  19.116  -2.005  1.00 10.00      A   
ATOM   2846  O   LEU A 305     -27.375  18.940  -1.518  1.00 10.00      A   
ATOM   2847  N   GLN A 306     -28.918  20.293  -2.446  1.00 10.00      A   
ATOM   2848  HN  GLN A 306     -29.839  20.372  -2.775  1.00 10.00      A   
ATOM   2849  CA  GLN A 306     -28.066  21.480  -2.451  1.00 10.00      A   
ATOM   2850  CB  GLN A 306     -28.757  22.667  -3.126  1.00 10.00      A   
ATOM   2851  CG  GLN A 306     -29.113  22.414  -4.583  1.00 10.00      A   
ATOM   2852  CD  GLN A 306     -29.587  23.662  -5.298  1.00 10.00      A   
ATOM   2853  OE1 GLN A 306     -30.195  24.548  -4.695  1.00 10.00      A   
ATOM   2854  NE2 GLN A 306     -29.297  23.745  -6.590  1.00 10.00      A   
ATOM   2855 HE21 GLN A 306     -28.797  23.005  -7.001  1.00 10.00      A   
ATOM   2856 HE22 GLN A 306     -29.593  24.539  -7.084  1.00 10.00      A   
ATOM   2857  C   GLN A 306     -27.502  21.858  -1.073  1.00 10.00      A   
ATOM   2858  O   GLN A 306     -26.293  22.039  -0.947  1.00 10.00      A   
ATOM   2859  N   PRO A 307     -28.349  21.986  -0.022  1.00 10.00      A   
ATOM   2860  CA  PRO A 307     -27.881  22.345   1.328  1.00 10.00      A   
ATOM   2861  CB  PRO A 307     -29.105  22.087   2.205  1.00 10.00      A   
ATOM   2862  CG  PRO A 307     -30.257  22.313   1.294  1.00 10.00      A   
ATOM   2863  CD  PRO A 307     -29.818  21.827  -0.059  1.00 10.00      A   
ATOM   2864  C   PRO A 307     -26.712  21.482   1.801  1.00 10.00      A   
ATOM   2865  O   PRO A 307     -25.779  21.980   2.437  1.00 10.00      A   
ATOM   2866  N   SER A 308     -26.758  20.195   1.477  1.00 10.00      A   
ATOM   2867  HN  SER A 308     -27.515  19.860   0.955  1.00 10.00      A   
ATOM   2868  CA  SER A 308     -25.706  19.271   1.870  1.00 10.00      A   
ATOM   2869  CB  SER A 308     -26.175  17.829   1.684  1.00 10.00      A   
ATOM   2870  OG  SER A 308     -27.450  17.644   2.275  1.00 10.00      A   
ATOM   2871  HG  SER A 308     -28.135  17.737   1.595  1.00 10.00      A   
ATOM   2872  C   SER A 308     -24.427  19.533   1.081  1.00 10.00      A   
ATOM   2873  O   SER A 308     -23.331  19.540   1.642  1.00 10.00      A   
ATOM   2874  N   ILE A 309     -24.572  19.760  -0.221  1.00 10.00      A   
ATOM   2875  HN  ILE A 309     -25.472  19.743  -0.614  1.00 10.00      A   
ATOM   2876  CA  ILE A 309     -23.425  20.037  -1.078  1.00 10.00      A   
ATOM   2877  CB  ILE A 309     -23.826  20.112  -2.568  1.00 10.00      A   
ATOM   2878  CG1 ILE A 309     -24.472  18.796  -3.020  1.00 10.00      A   
ATOM   2879  CG2 ILE A 309     -22.615  20.435  -3.432  1.00 10.00      A   
ATOM   2880  CD1 ILE A 309     -25.036  18.842  -4.425  1.00 10.00      A   
ATOM   2881  C   ILE A 309     -22.772  21.351  -0.656  1.00 10.00      A   
ATOM   2882  O   ILE A 309     -21.546  21.459  -0.596  1.00 10.00      A   
ATOM   2883  N   GLN A 310     -23.607  22.338  -0.348  1.00 10.00      A   
ATOM   2884  HN  GLN A 310     -24.576  22.184  -0.425  1.00 10.00      A   
ATOM   2885  CA  GLN A 310     -23.131  23.643   0.090  1.00 10.00      A   
ATOM   2886  CB  GLN A 310     -24.307  24.592   0.337  1.00 10.00      A   
ATOM   2887  CG  GLN A 310     -25.075  24.974  -0.917  1.00 10.00      A   
ATOM   2888  CD  GLN A 310     -26.357  25.729  -0.616  1.00 10.00      A   
ATOM   2889  OE1 GLN A 310     -26.976  25.546   0.434  1.00 10.00      A   
ATOM   2890  NE2 GLN A 310     -26.761  26.592  -1.532  1.00 10.00      A   
ATOM   2891 HE21 GLN A 310     -26.215  26.697  -2.342  1.00 10.00      A   
ATOM   2892 HE22 GLN A 310     -27.596  27.084  -1.373  1.00 10.00      A   
ATOM   2893  C   GLN A 310     -22.299  23.506   1.357  1.00 10.00      A   
ATOM   2894  O   GLN A 310     -21.196  24.043   1.441  1.00 10.00      A   
ATOM   2895  N   ALA A 311     -22.823  22.762   2.327  1.00 10.00      A   
ATOM   2896  HN  ALA A 311     -23.699  22.343   2.187  1.00 10.00      A   
ATOM   2897  CA  ALA A 311     -22.130  22.547   3.591  1.00 10.00      A   
ATOM   2898  CB  ALA A 311     -23.012  21.763   4.550  1.00 10.00      A   
ATOM   2899  C   ALA A 311     -20.810  21.820   3.365  1.00 10.00      A   
ATOM   2900  O   ALA A 311     -19.787  22.172   3.952  1.00 10.00      A   
ATOM   2901  N   PHE A 312     -20.843  20.808   2.504  1.00 10.00      A   
ATOM   2902  HN  PHE A 312     -21.694  20.575   2.076  1.00 10.00      A   
ATOM   2903  CA  PHE A 312     -19.655  20.027   2.183  1.00 10.00      A   
ATOM   2904  CB  PHE A 312     -20.023  18.863   1.255  1.00 10.00      A   
ATOM   2905  CG  PHE A 312     -18.848  18.201   0.591  1.00 10.00      A   
ATOM   2906  CD1 PHE A 312     -17.828  17.644   1.341  1.00 10.00      A   
ATOM   2907  CD2 PHE A 312     -18.767  18.138  -0.792  1.00 10.00      A   
ATOM   2908  CE1 PHE A 312     -16.748  17.036   0.728  1.00 10.00      A   
ATOM   2909  CE2 PHE A 312     -17.693  17.532  -1.410  1.00 10.00      A   
ATOM   2910  CZ  PHE A 312     -16.682  16.980  -0.650  1.00 10.00      A   
ATOM   2911  C   PHE A 312     -18.581  20.905   1.545  1.00 10.00      A   
ATOM   2912  O   PHE A 312     -17.425  20.897   1.976  1.00 10.00      A   
ATOM   2913  N   ASN A 313     -18.973  21.667   0.529  1.00 10.00      A   
ATOM   2914  HN  ASN A 313     -19.910  21.623   0.230  1.00 10.00      A   
ATOM   2915  CA  ASN A 313     -18.051  22.557  -0.172  1.00 10.00      A   
ATOM   2916  CB  ASN A 313     -18.754  23.258  -1.343  1.00 10.00      A   
ATOM   2917  CG  ASN A 313     -18.675  22.467  -2.639  1.00 10.00      A   
ATOM   2918  OD1 ASN A 313     -18.374  21.276  -2.638  1.00 10.00      A   
ATOM   2919  ND2 ASN A 313     -18.963  23.120  -3.757  1.00 10.00      A   
ATOM   2920 HD21 ASN A 313     -19.212  24.066  -3.694  1.00 10.00      A   
ATOM   2921 HD22 ASN A 313     -18.913  22.627  -4.603  1.00 10.00      A   
ATOM   2922  C   ASN A 313     -17.450  23.584   0.783  1.00 10.00      A   
ATOM   2923  O   ASN A 313     -16.255  23.881   0.718  1.00 10.00      A   
ATOM   2924  N   GLN A 314     -18.280  24.108   1.678  1.00 10.00      A   
ATOM   2925  HN  GLN A 314     -19.223  23.825   1.679  1.00 10.00      A   
ATOM   2926  CA  GLN A 314     -17.832  25.094   2.654  1.00 10.00      A   
ATOM   2927  CB  GLN A 314     -19.027  25.696   3.397  1.00 10.00      A   
ATOM   2928  CG  GLN A 314     -19.809  26.718   2.591  1.00 10.00      A   
ATOM   2929  CD  GLN A 314     -21.096  27.143   3.272  1.00 10.00      A   
ATOM   2930  OE1 GLN A 314     -21.193  27.156   4.501  1.00 10.00      A   
ATOM   2931  NE2 GLN A 314     -22.091  27.493   2.476  1.00 10.00      A   
ATOM   2932 HE21 GLN A 314     -21.941  27.458   1.507  1.00 10.00      A   
ATOM   2933 HE22 GLN A 314     -22.937  27.775   2.885  1.00 10.00      A   
ATOM   2934  C   GLN A 314     -16.860  24.471   3.650  1.00 10.00      A   
ATOM   2935  O   GLN A 314     -15.783  25.010   3.901  1.00 10.00      A   
ATOM   2936  N   TYR A 315     -17.240  23.322   4.199  1.00 10.00      A   
ATOM   2937  HN  TYR A 315     -18.107  22.931   3.942  1.00 10.00      A   
ATOM   2938  CA  TYR A 315     -16.407  22.625   5.171  1.00 10.00      A   
ATOM   2939  CB  TYR A 315     -17.122  21.383   5.709  1.00 10.00      A   
ATOM   2940  CG  TYR A 315     -16.429  20.728   6.883  1.00 10.00      A   
ATOM   2941  CD1 TYR A 315     -16.498  21.283   8.152  1.00 10.00      A   
ATOM   2942  CD2 TYR A 315     -15.711  19.550   6.723  1.00 10.00      A   
ATOM   2943  CE1 TYR A 315     -15.872  20.686   9.227  1.00 10.00      A   
ATOM   2944  CE2 TYR A 315     -15.080  18.946   7.792  1.00 10.00      A   
ATOM   2945  CZ  TYR A 315     -15.165  19.519   9.042  1.00 10.00      A   
ATOM   2946  OH  TYR A 315     -14.542  18.920  10.114  1.00 10.00      A   
ATOM   2947  HH  TYR A 315     -13.672  18.601   9.843  1.00 10.00      A   
ATOM   2948  C   TYR A 315     -15.054  22.246   4.579  1.00 10.00      A   
ATOM   2949  O   TYR A 315     -14.026  22.403   5.234  1.00 10.00      A   
ATOM   2950  N   TRP A 316     -15.059  21.762   3.339  1.00 10.00      A   
ATOM   2951  HN  TRP A 316     -15.916  21.669   2.862  1.00 10.00      A   
ATOM   2952  CA  TRP A 316     -13.825  21.367   2.667  1.00 10.00      A   
ATOM   2953  CB  TRP A 316     -14.117  20.836   1.257  1.00 10.00      A   
ATOM   2954  CG  TRP A 316     -12.900  20.349   0.522  1.00 10.00      A   
ATOM   2955  CD1 TRP A 316     -11.980  21.111  -0.145  1.00 10.00      A   
ATOM   2956  CD2 TRP A 316     -12.476  18.991   0.369  1.00 10.00      A   
ATOM   2957  NE1 TRP A 316     -11.008  20.312  -0.692  1.00 10.00      A   
ATOM   2958  HE1 TRP A 316     -10.241  20.626  -1.213  1.00 10.00      A   
ATOM   2959  CE2 TRP A 316     -11.289  19.006  -0.390  1.00 10.00      A   
ATOM   2960  CE3 TRP A 316     -12.980  17.765   0.810  1.00 10.00      A   
ATOM   2961  CZ2 TRP A 316     -10.607  17.840  -0.727  1.00 10.00      A   
ATOM   2962  CZ3 TRP A 316     -12.305  16.611   0.475  1.00 10.00      A   
ATOM   2963  CH2 TRP A 316     -11.127  16.656  -0.281  1.00 10.00      A   
ATOM   2964  C   TRP A 316     -12.846  22.534   2.594  1.00 10.00      A   
ATOM   2965  O   TRP A 316     -11.701  22.420   3.019  1.00 10.00      A   
ATOM   2966  N   ASP A 317     -13.317  23.661   2.080  1.00 10.00      A   
ATOM   2967  HN  ASP A 317     -14.256  23.694   1.790  1.00 10.00      A   
ATOM   2968  CA  ASP A 317     -12.484  24.855   1.930  1.00 10.00      A   
ATOM   2969  CB  ASP A 317     -13.292  25.974   1.264  1.00 10.00      A   
ATOM   2970  CG  ASP A 317     -12.438  26.925   0.448  1.00 10.00      A   
ATOM   2971  OD1 ASP A 317     -11.818  27.840   1.034  1.00 10.00      A   
ATOM   2972  OD2 ASP A 317     -12.393  26.775  -0.790  1.00 10.00      A   
ATOM   2973  C   ASP A 317     -11.945  25.342   3.276  1.00 10.00      A   
ATOM   2974  O   ASP A 317     -10.855  25.914   3.356  1.00 10.00      A   
ATOM   2975  N   ARG A 318     -12.696  25.077   4.334  1.00 10.00      A   
ATOM   2976  HN  ARG A 318     -13.529  24.572   4.213  1.00 10.00      A   
ATOM   2977  CA  ARG A 318     -12.322  25.518   5.671  1.00 10.00      A   
ATOM   2978  CB  ARG A 318     -13.573  25.737   6.528  1.00 10.00      A   
ATOM   2979  CG  ARG A 318     -14.489  26.850   6.049  1.00 10.00      A   
ATOM   2980  CD  ARG A 318     -15.780  26.863   6.851  1.00 10.00      A   
ATOM   2981  NE  ARG A 318     -16.780  27.764   6.286  1.00 10.00      A   
ATOM   2982  HE  ARG A 318     -16.450  28.534   5.767  1.00 10.00      A   
ATOM   2983  CZ  ARG A 318     -18.096  27.600   6.418  1.00 10.00      A   
ATOM   2984  NH1 ARG A 318     -18.579  26.566   7.096  1.00 10.00      A   
ATOM   2985 HH11 ARG A 318     -19.609  26.443   7.199  1.00 10.00      A   
ATOM   2986 HH12 ARG A 318     -17.932  25.871   7.527  1.00 10.00      A   
ATOM   2987  NH2 ARG A 318     -18.933  28.469   5.866  1.00 10.00      A   
ATOM   2988 HH21 ARG A 318     -18.565  29.285   5.325  1.00 10.00      A   
ATOM   2989 HH22 ARG A 318     -19.966  28.343   5.965  1.00 10.00      A   
ATOM   2990  C   ARG A 318     -11.370  24.562   6.395  1.00 10.00      A   
ATOM   2991  O   ARG A 318     -10.693  24.972   7.336  1.00 10.00      A   
ATOM   2992  N   VAL A 319     -11.307  23.299   5.981  1.00 10.00      A   
ATOM   2993  HN  VAL A 319     -11.852  23.008   5.215  1.00 10.00      A   
ATOM   2994  CA  VAL A 319     -10.441  22.336   6.675  1.00 10.00      A   
ATOM   2995  CB  VAL A 319     -11.254  21.246   7.413  1.00 10.00      A   
ATOM   2996  CG1 VAL A 319     -12.236  21.867   8.397  1.00 10.00      A   
ATOM   2997  CG2 VAL A 319     -11.972  20.338   6.425  1.00 10.00      A   
ATOM   2998  C   VAL A 319      -9.404  21.655   5.781  1.00 10.00      A   
ATOM   2999  O   VAL A 319      -8.601  20.865   6.270  1.00 10.00      A   
ATOM   3000  N   ALA A 320      -9.419  21.953   4.490  1.00 10.00      A   
ATOM   3001  HN  ALA A 320     -10.083  22.593   4.155  1.00 10.00      A   
ATOM   3002  CA  ALA A 320      -8.484  21.342   3.543  1.00 10.00      A   
ATOM   3003  CB  ALA A 320      -8.662  21.933   2.155  1.00 10.00      A   
ATOM   3004  C   ALA A 320      -7.026  21.453   3.987  1.00 10.00      A   
ATOM   3005  O   ALA A 320      -6.339  20.444   4.150  1.00 10.00      A   
ATOM   3006  N   ASN A 321      -6.566  22.676   4.198  1.00 10.00      A   
ATOM   3007  HN  ASN A 321      -7.173  23.439   4.086  1.00 10.00      A   
ATOM   3008  CA  ASN A 321      -5.182  22.914   4.599  1.00 10.00      A   
ATOM   3009  CB  ASN A 321      -4.835  24.402   4.492  1.00 10.00      A   
ATOM   3010  CG  ASN A 321      -4.872  24.915   3.064  1.00 10.00      A   
ATOM   3011  OD1 ASN A 321      -4.550  24.192   2.121  1.00 10.00      A   
ATOM   3012  ND2 ASN A 321      -5.274  26.163   2.892  1.00 10.00      A   
ATOM   3013 HD21 ASN A 321      -5.525  26.684   3.687  1.00 10.00      A   
ATOM   3014 HD22 ASN A 321      -5.310  26.522   1.978  1.00 10.00      A   
ATOM   3015  C   ASN A 321      -4.897  22.416   6.012  1.00 10.00      A   
ATOM   3016  O   ASN A 321      -3.864  21.793   6.262  1.00 10.00      A   
ATOM   3017  N   GLY A 322      -5.825  22.677   6.925  1.00 10.00      A   
ATOM   3018  HN  GLY A 322      -6.639  23.155   6.656  1.00 10.00      A   
ATOM   3019  CA  GLY A 322      -5.654  22.275   8.312  1.00 10.00      A   
ATOM   3020  C   GLY A 322      -5.625  20.773   8.519  1.00 10.00      A   
ATOM   3021  O   GLY A 322      -4.981  20.284   9.446  1.00 10.00      A   
ATOM   3022  N   TYR A 323      -6.322  20.038   7.664  1.00 10.00      A   
ATOM   3023  HN  TYR A 323      -6.825  20.485   6.946  1.00 10.00      A   
ATOM   3024  CA  TYR A 323      -6.369  18.583   7.768  1.00 10.00      A   
ATOM   3025  CB  TYR A 323      -7.673  18.031   7.189  1.00 10.00      A   
ATOM   3026  CG  TYR A 323      -8.835  18.035   8.162  1.00 10.00      A   
ATOM   3027  CD1 TYR A 323      -8.707  18.579   9.436  1.00 10.00      A   
ATOM   3028  CD2 TYR A 323     -10.062  17.490   7.805  1.00 10.00      A   
ATOM   3029  CE1 TYR A 323      -9.765  18.579  10.324  1.00 10.00      A   
ATOM   3030  CE2 TYR A 323     -11.127  17.488   8.687  1.00 10.00      A   
ATOM   3031  CZ  TYR A 323     -10.972  18.033   9.944  1.00 10.00      A   
ATOM   3032  OH  TYR A 323     -12.030  18.030  10.824  1.00 10.00      A   
ATOM   3033  HH  TYR A 323     -12.018  18.843  11.347  1.00 10.00      A   
ATOM   3034  C   TYR A 323      -5.168  17.927   7.097  1.00 10.00      A   
ATOM   3035  O   TYR A 323      -5.007  16.710   7.151  1.00 10.00      A   
ATOM   3036  N   GLY A 324      -4.329  18.735   6.465  1.00 10.00      A   
ATOM   3037  HN  GLY A 324      -4.502  19.701   6.456  1.00 10.00      A   
ATOM   3038  CA  GLY A 324      -3.155  18.203   5.801  1.00 10.00      A   
ATOM   3039  C   GLY A 324      -3.466  17.658   4.422  1.00 10.00      A   
ATOM   3040  O   GLY A 324      -2.721  16.831   3.888  1.00 10.00      A   
ATOM   3041  N   LEU A 325      -4.567  18.121   3.844  1.00 10.00      A   
ATOM   3042  HN  LEU A 325      -5.114  18.786   4.313  1.00 10.00      A   
ATOM   3043  CA  LEU A 325      -4.975  17.675   2.522  1.00 10.00      A   
ATOM   3044  CB  LEU A 325      -6.487  17.833   2.330  1.00 10.00      A   
ATOM   3045  CG  LEU A 325      -7.377  17.143   3.368  1.00 10.00      A   
ATOM   3046  CD1 LEU A 325      -8.844  17.462   3.116  1.00 10.00      A   
ATOM   3047  CD2 LEU A 325      -7.145  15.638   3.374  1.00 10.00      A   
ATOM   3048  C   LEU A 325      -4.215  18.439   1.445  1.00 10.00      A   
ATOM   3049  O   LEU A 325      -4.700  19.438   0.908  1.00 10.00      A   
ATOM   3050  N   ASN A 326      -3.009  17.983   1.160  1.00 10.00      A   
ATOM   3051  HN  ASN A 326      -2.669  17.198   1.643  1.00 10.00      A   
ATOM   3052  CA  ASN A 326      -2.173  18.611   0.152  1.00 10.00      A   
ATOM   3053  CB  ASN A 326      -0.941  19.253   0.796  1.00 10.00      A   
ATOM   3054  CG  ASN A 326      -0.051  19.955  -0.214  1.00 10.00      A   
ATOM   3055  OD1 ASN A 326       0.894  19.368  -0.747  1.00 10.00      A   
ATOM   3056  ND2 ASN A 326      -0.343  21.219  -0.483  1.00 10.00      A   
ATOM   3057 HD21 ASN A 326      -1.107  21.629  -0.020  1.00 10.00      A   
ATOM   3058 HD22 ASN A 326       0.210  21.696  -1.137  1.00 10.00      A   
ATOM   3059  C   ASN A 326      -1.753  17.592  -0.894  1.00 10.00      A   
ATOM   3060  O   ASN A 326      -0.899  16.738  -0.640  1.00 10.00      A   
ATOM   3061  N   GLY A 327      -2.366  17.676  -2.061  1.00 10.00      A   
ATOM   3062  HN  GLY A 327      -3.036  18.381  -2.203  1.00 10.00      A   
ATOM   3063  CA  GLY A 327      -2.056  16.757  -3.133  1.00 10.00      A   
ATOM   3064  C   GLY A 327      -2.812  17.101  -4.397  1.00 10.00      A   
ATOM   3065  O   GLY A 327      -2.460  18.054  -5.097  1.00 10.00      A   
ATOM   3066  N   ALA A 328      -3.858  16.339  -4.679  1.00 10.00      A   
ATOM   3067  HN  ALA A 328      -4.104  15.611  -4.064  1.00 10.00      A   
ATOM   3068  CA  ALA A 328      -4.672  16.557  -5.864  1.00 10.00      A   
ATOM   3069  CB  ALA A 328      -4.133  15.745  -7.029  1.00 10.00      A   
ATOM   3070  C   ALA A 328      -6.112  16.171  -5.575  1.00 10.00      A   
ATOM   3071  O   ALA A 328      -6.369  15.124  -4.981  1.00 10.00      A   
ATOM   3072  N   ALA A 329      -7.048  17.010  -5.994  1.00 10.00      A   
ATOM   3073  HN  ALA A 329      -6.786  17.821  -6.481  1.00 10.00      A   
ATOM   3074  CA  ALA A 329      -8.460  16.744  -5.759  1.00 10.00      A   
ATOM   3075  CB  ALA A 329      -8.917  17.398  -4.463  1.00 10.00      A   
ATOM   3076  C   ALA A 329      -9.325  17.207  -6.926  1.00 10.00      A   
ATOM   3077  O   ALA A 329      -9.059  18.239  -7.546  1.00 10.00      A   
ATOM   3078  N   ALA A 330     -10.362  16.433  -7.213  1.00 10.00      A   
ATOM   3079  HN  ALA A 330     -10.518  15.628  -6.670  1.00 10.00      A   
ATOM   3080  CA  ALA A 330     -11.289  16.741  -8.294  1.00 10.00      A   
ATOM   3081  CB  ALA A 330     -10.958  15.927  -9.535  1.00 10.00      A   
ATOM   3082  C   ALA A 330     -12.715  16.470  -7.830  1.00 10.00      A   
ATOM   3083  O   ALA A 330     -12.954  15.535  -7.063  1.00 10.00      A   
ATOM   3084  N   GLN A 331     -13.655  17.286  -8.283  1.00 10.00      A   
ATOM   3085  HN  GLN A 331     -13.410  18.003  -8.911  1.00 10.00      A   
ATOM   3086  CA  GLN A 331     -15.045  17.137  -7.880  1.00 10.00      A   
ATOM   3087  CB  GLN A 331     -15.445  18.275  -6.937  1.00 10.00      A   
ATOM   3088  CG  GLN A 331     -16.881  18.197  -6.441  1.00 10.00      A   
ATOM   3089  CD  GLN A 331     -17.307  19.437  -5.685  1.00 10.00      A   
ATOM   3090  OE1 GLN A 331     -17.791  20.401  -6.278  1.00 10.00      A   
ATOM   3091  NE2 GLN A 331     -17.139  19.418  -4.373  1.00 10.00      A   
ATOM   3092 HE21 GLN A 331     -16.751  18.613  -3.966  1.00 10.00      A   
ATOM   3093 HE22 GLN A 331     -17.416  20.210  -3.855  1.00 10.00      A   
ATOM   3094  C   GLN A 331     -15.991  17.104  -9.073  1.00 10.00      A   
ATOM   3095  O   GLN A 331     -15.813  17.840 -10.042  1.00 10.00      A   
ATOM   3096  N   PHE A 332     -16.989  16.238  -8.984  1.00 10.00      A   
ATOM   3097  HN  PHE A 332     -17.047  15.661  -8.188  1.00 10.00      A   
ATOM   3098  CA  PHE A 332     -18.004  16.099 -10.016  1.00 10.00      A   
ATOM   3099  CB  PHE A 332     -17.922  14.709 -10.661  1.00 10.00      A   
ATOM   3100  CG  PHE A 332     -19.161  14.291 -11.406  1.00 10.00      A   
ATOM   3101  CD1 PHE A 332     -19.550  14.943 -12.564  1.00 10.00      A   
ATOM   3102  CD2 PHE A 332     -19.936  13.238 -10.945  1.00 10.00      A   
ATOM   3103  CE1 PHE A 332     -20.688  14.557 -13.248  1.00 10.00      A   
ATOM   3104  CE2 PHE A 332     -21.074  12.847 -11.623  1.00 10.00      A   
ATOM   3105  CZ  PHE A 332     -21.450  13.506 -12.776  1.00 10.00      A   
ATOM   3106  C   PHE A 332     -19.376  16.314  -9.383  1.00 10.00      A   
ATOM   3107  O   PHE A 332     -19.715  15.670  -8.388  1.00 10.00      A   
ATOM   3108  N   SER A 333     -20.153  17.227  -9.941  1.00 10.00      A   
ATOM   3109  HN  SER A 333     -19.837  17.713 -10.728  1.00 10.00      A   
ATOM   3110  CA  SER A 333     -21.470  17.519  -9.405  1.00 10.00      A   
ATOM   3111  CB  SER A 333     -21.441  18.832  -8.614  1.00 10.00      A   
ATOM   3112  OG  SER A 333     -22.729  19.169  -8.120  1.00 10.00      A   
ATOM   3113  HG  SER A 333     -22.885  20.117  -8.242  1.00 10.00      A   
ATOM   3114  C   SER A 333     -22.531  17.585 -10.497  1.00 10.00      A   
ATOM   3115  O   SER A 333     -22.277  18.067 -11.607  1.00 10.00      A   
ATOM   3116  N   LEU A 334     -23.715  17.079 -10.174  1.00 10.00      A   
ATOM   3117  HN  LEU A 334     -23.829  16.669  -9.284  1.00 10.00      A   
ATOM   3118  CA  LEU A 334     -24.845  17.096 -11.091  1.00 10.00      A   
ATOM   3119  CB  LEU A 334     -25.568  15.746 -11.091  1.00 10.00      A   
ATOM   3120  CG  LEU A 334     -24.881  14.608 -11.853  1.00 10.00      A   
ATOM   3121  CD1 LEU A 334     -25.652  13.309 -11.687  1.00 10.00      A   
ATOM   3122  CD2 LEU A 334     -24.736  14.961 -13.326  1.00 10.00      A   
ATOM   3123  C   LEU A 334     -25.806  18.209 -10.690  1.00 10.00      A   
ATOM   3124  O   LEU A 334     -26.956  18.258 -11.132  1.00 10.00      A   
ATOM   3125  N   SER A 335     -25.318  19.094  -9.836  1.00 10.00      A   
ATOM   3126  HN  SER A 335     -24.395  18.991  -9.519  1.00 10.00      A   
ATOM   3127  CA  SER A 335     -26.099  20.218  -9.358  1.00 10.00      A   
ATOM   3128  CB  SER A 335     -26.599  19.952  -7.931  1.00 10.00      A   
ATOM   3129  OG  SER A 335     -27.590  20.889  -7.538  1.00 10.00      A   
ATOM   3130  HG  SER A 335     -28.000  21.270  -8.324  1.00 10.00      A   
ATOM   3131  C   SER A 335     -25.248  21.484  -9.399  1.00 10.00      A   
ATOM   3132  O   SER A 335     -24.110  21.500  -8.918  1.00 10.00      A   
ATOM   3133  N   ASP A 336     -25.798  22.533  -9.990  1.00 10.00      A   
ATOM   3134  HN  ASP A 336     -26.705  22.456 -10.350  1.00 10.00      A   
ATOM   3135  CA  ASP A 336     -25.100  23.804 -10.104  1.00 10.00      A   
ATOM   3136  CB  ASP A 336     -25.657  24.627 -11.272  1.00 10.00      A   
ATOM   3137  CG  ASP A 336     -25.104  26.038 -11.316  1.00 10.00      A   
ATOM   3138  OD1 ASP A 336     -23.927  26.210 -11.689  1.00 10.00      A   
ATOM   3139  OD2 ASP A 336     -25.849  26.987 -10.982  1.00 10.00      A   
ATOM   3140  C   ASP A 336     -25.193  24.593  -8.803  1.00 10.00      A   
ATOM   3141  O   ASP A 336     -26.211  25.221  -8.514  1.00 10.00      A   
ATOM   3142  N   VAL A 337     -24.134  24.542  -8.013  1.00 10.00      A   
ATOM   3143  HN  VAL A 337     -23.355  24.012  -8.292  1.00 10.00      A   
ATOM   3144  CA  VAL A 337     -24.091  25.252  -6.743  1.00 10.00      A   
ATOM   3145  CB  VAL A 337     -24.031  24.276  -5.548  1.00 10.00      A   
ATOM   3146  CG1 VAL A 337     -25.366  23.570  -5.367  1.00 10.00      A   
ATOM   3147  CG2 VAL A 337     -22.908  23.265  -5.733  1.00 10.00      A   
ATOM   3148  C   VAL A 337     -22.883  26.178  -6.701  1.00 10.00      A   
ATOM   3149  O   VAL A 337     -22.238  26.407  -7.726  1.00 10.00      A   
ATOM   3150  N   ASP A 338     -22.595  26.720  -5.525  1.00 10.00      A   
ATOM   3151  HN  ASP A 338     -23.170  26.521  -4.755  1.00 10.00      A   
ATOM   3152  CA  ASP A 338     -21.453  27.611  -5.346  1.00 10.00      A   
ATOM   3153  CB  ASP A 338     -21.509  28.289  -3.972  1.00 10.00      A   
ATOM   3154  CG  ASP A 338     -20.306  29.168  -3.694  1.00 10.00      A   
ATOM   3155  OD1 ASP A 338     -20.080  30.139  -4.449  1.00 10.00      A   
ATOM   3156  OD2 ASP A 338     -19.588  28.901  -2.707  1.00 10.00      A   
ATOM   3157  C   ASP A 338     -20.145  26.839  -5.511  1.00 10.00      A   
ATOM   3158  O   ASP A 338     -19.883  25.881  -4.777  1.00 10.00      A   
ATOM   3159  N   PRO A 339     -19.318  27.246  -6.490  1.00 10.00      A   
ATOM   3160  CA  PRO A 339     -18.034  26.593  -6.792  1.00 10.00      A   
ATOM   3161  CB  PRO A 339     -17.406  27.511  -7.844  1.00 10.00      A   
ATOM   3162  CG  PRO A 339     -18.565  28.195  -8.480  1.00 10.00      A   
ATOM   3163  CD  PRO A 339     -19.571  28.391  -7.385  1.00 10.00      A   
ATOM   3164  C   PRO A 339     -17.117  26.481  -5.576  1.00 10.00      A   
ATOM   3165  O   PRO A 339     -17.035  27.397  -4.757  1.00 10.00      A   
ATOM   3166  N   ILE A 340     -16.431  25.351  -5.470  1.00 10.00      A   
ATOM   3167  HN  ILE A 340     -16.545  24.662  -6.157  1.00 10.00      A   
ATOM   3168  CA  ILE A 340     -15.513  25.102  -4.367  1.00 10.00      A   
ATOM   3169  CB  ILE A 340     -15.368  23.576  -4.132  1.00 10.00      A   
ATOM   3170  CG1 ILE A 340     -14.856  23.261  -2.722  1.00 10.00      A   
ATOM   3171  CG2 ILE A 340     -14.504  22.919  -5.204  1.00 10.00      A   
ATOM   3172  CD1 ILE A 340     -14.840  21.784  -2.392  1.00 10.00      A   
ATOM   3173  C   ILE A 340     -14.149  25.743  -4.668  1.00 10.00      A   
ATOM   3174  O   ILE A 340     -14.023  26.491  -5.640  1.00 10.00      A   
ATOM   3175  N   THR A 341     -13.147  25.468  -3.834  1.00 10.00      A   
ATOM   3176  HN  THR A 341     -13.317  24.893  -3.060  1.00 10.00      A   
ATOM   3177  CA  THR A 341     -11.803  26.007  -4.026  1.00 10.00      A   
ATOM   3178  CB  THR A 341     -10.808  25.451  -2.979  1.00 10.00      A   
ATOM   3179  OG1 THR A 341      -9.473  25.875  -3.281  1.00 10.00      A   
ATOM   3180  HG1 THR A 341      -9.345  26.777  -2.952  1.00 10.00      A   
ATOM   3181  CG2 THR A 341     -10.866  23.931  -2.916  1.00 10.00      A   
ATOM   3182  C   THR A 341     -11.296  25.731  -5.445  1.00 10.00      A   
ATOM   3183  O   THR A 341     -11.535  24.659  -6.012  1.00 10.00      A   
ATOM   3184  N   ALA A 342     -10.596  26.707  -6.010  1.00 10.00      A   
ATOM   3185  HN  ALA A 342     -10.427  27.528  -5.498  1.00 10.00      A   
ATOM   3186  CA  ALA A 342     -10.072  26.605  -7.368  1.00 10.00      A   
ATOM   3187  CB  ALA A 342      -9.542  27.951  -7.836  1.00 10.00      A   
ATOM   3188  C   ALA A 342      -9.005  25.521  -7.512  1.00 10.00      A   
ATOM   3189  O   ALA A 342      -8.720  25.070  -8.623  1.00 10.00      A   
ATOM   3190  N   GLN A 343      -8.419  25.100  -6.394  1.00 10.00      A   
ATOM   3191  HN  GLN A 343      -8.679  25.499  -5.536  1.00 10.00      A   
ATOM   3192  CA  GLN A 343      -7.385  24.064  -6.421  1.00 10.00      A   
ATOM   3193  CB  GLN A 343      -6.608  24.020  -5.102  1.00 10.00      A   
ATOM   3194  CG  GLN A 343      -7.312  23.288  -3.972  1.00 10.00      A   
ATOM   3195  CD  GLN A 343      -6.637  23.517  -2.638  1.00 10.00      A   
ATOM   3196  OE1 GLN A 343      -5.723  22.783  -2.252  1.00 10.00      A   
ATOM   3197  NE2 GLN A 343      -7.087  24.537  -1.925  1.00 10.00      A   
ATOM   3198 HE21 GLN A 343      -7.823  25.074  -2.296  1.00 10.00      A   
ATOM   3199 HE22 GLN A 343      -6.663  24.720  -1.059  1.00 10.00      A   
ATOM   3200  C   GLN A 343      -7.979  22.695  -6.759  1.00 10.00      A   
ATOM   3201  O   GLN A 343      -7.264  21.761  -7.122  1.00 10.00      A   
ATOM   3202  N   VAL A 344      -9.294  22.587  -6.631  1.00 10.00      A   
ATOM   3203  HN  VAL A 344      -9.808  23.367  -6.334  1.00 10.00      A   
ATOM   3204  CA  VAL A 344      -9.998  21.354  -6.934  1.00 10.00      A   
ATOM   3205  CB  VAL A 344     -11.135  21.092  -5.923  1.00 10.00      A   
ATOM   3206  CG1 VAL A 344     -11.999  19.920  -6.366  1.00 10.00      A   
ATOM   3207  CG2 VAL A 344     -10.562  20.835  -4.537  1.00 10.00      A   
ATOM   3208  C   VAL A 344     -10.567  21.433  -8.342  1.00 10.00      A   
ATOM   3209  O   VAL A 344     -11.347  22.337  -8.652  1.00 10.00      A   
ATOM   3210  N   LYS A 345     -10.163  20.502  -9.191  1.00 10.00      A   
ATOM   3211  HN  LYS A 345      -9.536  19.811  -8.882  1.00 10.00      A   
ATOM   3212  CA  LYS A 345     -10.629  20.474 -10.568  1.00 10.00      A   
ATOM   3213  CB  LYS A 345      -9.825  19.472 -11.392  1.00 10.00      A   
ATOM   3214  CG  LYS A 345      -8.373  19.873 -11.595  1.00 10.00      A   
ATOM   3215  CD  LYS A 345      -7.737  19.092 -12.731  1.00 10.00      A   
ATOM   3216  CE  LYS A 345      -6.347  19.615 -13.044  1.00 10.00      A   
ATOM   3217  NZ  LYS A 345      -5.770  18.963 -14.248  1.00 10.00      A   
ATOM   3218  HZ1 LYS A 345      -6.411  19.073 -15.058  1.00 10.00      A   
ATOM   3219  HZ2 LYS A 345      -5.622  17.949 -14.074  1.00 10.00      A   
ATOM   3220  HZ3 LYS A 345      -4.856  19.396 -14.483  1.00 10.00      A   
ATOM   3221  C   LYS A 345     -12.120  20.175 -10.644  1.00 10.00      A   
ATOM   3222  O   LYS A 345     -12.617  19.252  -9.994  1.00 10.00      A   
ATOM   3223  N   GLN A 346     -12.831  20.973 -11.425  1.00 10.00      A   
ATOM   3224  HN  GLN A 346     -12.374  21.689 -11.919  1.00 10.00      A   
ATOM   3225  CA  GLN A 346     -14.268  20.809 -11.583  1.00 10.00      A   
ATOM   3226  CB  GLN A 346     -14.953  22.169 -11.745  1.00 10.00      A   
ATOM   3227  CG  GLN A 346     -14.704  23.137 -10.599  1.00 10.00      A   
ATOM   3228  CD  GLN A 346     -15.163  22.593  -9.260  1.00 10.00      A   
ATOM   3229  OE1 GLN A 346     -16.322  22.750  -8.874  1.00 10.00      A   
ATOM   3230  NE2 GLN A 346     -14.252  21.967  -8.530  1.00 10.00      A   
ATOM   3231 HE21 GLN A 346     -13.340  21.895  -8.890  1.00 10.00      A   
ATOM   3232 HE22 GLN A 346     -14.525  21.598  -7.667  1.00 10.00      A   
ATOM   3233  C   GLN A 346     -14.580  19.924 -12.780  1.00 10.00      A   
ATOM   3234  O   GLN A 346     -14.408  20.331 -13.928  1.00 10.00      A   
ATOM   3235  N   MET A 347     -15.028  18.710 -12.505  1.00 10.00      A   
ATOM   3236  HN  MET A 347     -15.145  18.443 -11.563  1.00 10.00      A   
ATOM   3237  CA  MET A 347     -15.368  17.762 -13.553  1.00 10.00      A   
ATOM   3238  CB  MET A 347     -14.968  16.340 -13.147  1.00 10.00      A   
ATOM   3239  CG  MET A 347     -13.468  16.086 -13.123  1.00 10.00      A   
ATOM   3240  SD  MET A 347     -12.706  16.228 -14.753  1.00 10.00      A   
ATOM   3241  CE  MET A 347     -11.993  17.867 -14.643  1.00 10.00      A   
ATOM   3242  C   MET A 347     -16.859  17.816 -13.855  1.00 10.00      A   
ATOM   3243  O   MET A 347     -17.688  17.594 -12.970  1.00 10.00      A   
ATOM   3244  N   PRO A 348     -17.219  18.142 -15.101  1.00 10.00      A   
ATOM   3245  CA  PRO A 348     -18.617  18.220 -15.523  1.00 10.00      A   
ATOM   3246  CB  PRO A 348     -18.542  19.073 -16.789  1.00 10.00      A   
ATOM   3247  CG  PRO A 348     -17.193  18.788 -17.357  1.00 10.00      A   
ATOM   3248  CD  PRO A 348     -16.288  18.496 -16.191  1.00 10.00      A   
ATOM   3249  C   PRO A 348     -19.197  16.842 -15.845  1.00 10.00      A   
ATOM   3250  O   PRO A 348     -20.416  16.656 -15.873  1.00 10.00      A   
ATOM   3251  N   THR A 349     -18.314  15.877 -16.076  1.00 10.00      A   
ATOM   3252  HN  THR A 349     -17.360  16.086 -16.019  1.00 10.00      A   
ATOM   3253  CA  THR A 349     -18.718  14.519 -16.403  1.00 10.00      A   
ATOM   3254  CB  THR A 349     -18.460  14.228 -17.896  1.00 10.00      A   
ATOM   3255  OG1 THR A 349     -18.888  15.349 -18.683  1.00 10.00      A   
ATOM   3256  HG1 THR A 349     -19.810  15.549 -18.484  1.00 10.00      A   
ATOM   3257  CG2 THR A 349     -19.207  12.983 -18.347  1.00 10.00      A   
ATOM   3258  C   THR A 349     -17.931  13.520 -15.558  1.00 10.00      A   
ATOM   3259  O   THR A 349     -16.736  13.704 -15.327  1.00 10.00      A   
ATOM   3260  N   LEU A 350     -18.604  12.467 -15.103  1.00 10.00      A   
ATOM   3261  HN  LEU A 350     -19.558  12.378 -15.321  1.00 10.00      A   
ATOM   3262  CA  LEU A 350     -17.970  11.438 -14.284  1.00 10.00      A   
ATOM   3263  CB  LEU A 350     -19.018  10.454 -13.756  1.00 10.00      A   
ATOM   3264  CG  LEU A 350     -18.501   9.337 -12.844  1.00 10.00      A   
ATOM   3265  CD1 LEU A 350     -17.936   9.909 -11.550  1.00 10.00      A   
ATOM   3266  CD2 LEU A 350     -19.599   8.325 -12.553  1.00 10.00      A   
ATOM   3267  C   LEU A 350     -16.903  10.690 -15.078  1.00 10.00      A   
ATOM   3268  O   LEU A 350     -15.894  10.250 -14.527  1.00 10.00      A   
ATOM   3269  N   GLU A 351     -17.127  10.563 -16.380  1.00 10.00      A   
ATOM   3270  HN  GLU A 351     -17.950  10.935 -16.758  1.00 10.00      A   
ATOM   3271  CA  GLU A 351     -16.190   9.873 -17.258  1.00 10.00      A   
ATOM   3272  CB  GLU A 351     -16.781   9.732 -18.660  1.00 10.00      A   
ATOM   3273  CG  GLU A 351     -17.694   8.529 -18.823  1.00 10.00      A   
ATOM   3274  CD  GLU A 351     -16.991   7.231 -18.488  1.00 10.00      A   
ATOM   3275  OE1 GLU A 351     -15.955   6.928 -19.123  1.00 10.00      A   
ATOM   3276  OE2 GLU A 351     -17.459   6.506 -17.586  1.00 10.00      A   
ATOM   3277  C   GLU A 351     -14.836  10.580 -17.311  1.00 10.00      A   
ATOM   3278  O   GLU A 351     -13.802   9.942 -17.505  1.00 10.00      A   
ATOM   3279  N   GLN A 352     -14.849  11.896 -17.116  1.00 10.00      A   
ATOM   3280  HN  GLN A 352     -15.701  12.345 -16.941  1.00 10.00      A   
ATOM   3281  CA  GLN A 352     -13.624  12.684 -17.142  1.00 10.00      A   
ATOM   3282  CB  GLN A 352     -13.942  14.162 -17.367  1.00 10.00      A   
ATOM   3283  CG  GLN A 352     -14.567  14.462 -18.720  1.00 10.00      A   
ATOM   3284  CD  GLN A 352     -14.886  15.932 -18.901  1.00 10.00      A   
ATOM   3285  OE1 GLN A 352     -14.214  16.801 -18.345  1.00 10.00      A   
ATOM   3286  NE2 GLN A 352     -15.917  16.220 -19.677  1.00 10.00      A   
ATOM   3287 HE21 GLN A 352     -16.410  15.477 -20.085  1.00 10.00      A   
ATOM   3288 HE22 GLN A 352     -16.147  17.165 -19.817  1.00 10.00      A   
ATOM   3289  C   GLN A 352     -12.849  12.504 -15.841  1.00 10.00      A   
ATOM   3290  O   GLN A 352     -11.620  12.572 -15.822  1.00 10.00      A   
ATOM   3291  N   LEU A 353     -13.582  12.260 -14.759  1.00 10.00      A   
ATOM   3292  HN  LEU A 353     -14.557  12.210 -14.849  1.00 10.00      A   
ATOM   3293  CA  LEU A 353     -12.984  12.061 -13.441  1.00 10.00      A   
ATOM   3294  CB  LEU A 353     -14.087  11.967 -12.382  1.00 10.00      A   
ATOM   3295  CG  LEU A 353     -13.634  11.938 -10.922  1.00 10.00      A   
ATOM   3296  CD1 LEU A 353     -13.012  13.268 -10.532  1.00 10.00      A   
ATOM   3297  CD2 LEU A 353     -14.803  11.602 -10.010  1.00 10.00      A   
ATOM   3298  C   LEU A 353     -12.135  10.792 -13.428  1.00 10.00      A   
ATOM   3299  O   LEU A 353     -11.135  10.703 -12.718  1.00 10.00      A   
ATOM   3300  N   LYS A 354     -12.545   9.821 -14.233  1.00 10.00      A   
ATOM   3301  HN  LYS A 354     -13.351   9.963 -14.769  1.00 10.00      A   
ATOM   3302  CA  LYS A 354     -11.839   8.551 -14.343  1.00 10.00      A   
ATOM   3303  CB  LYS A 354     -12.608   7.607 -15.268  1.00 10.00      A   
ATOM   3304  CG  LYS A 354     -13.920   7.103 -14.688  1.00 10.00      A   
ATOM   3305  CD  LYS A 354     -14.805   6.493 -15.761  1.00 10.00      A   
ATOM   3306  CE  LYS A 354     -14.080   5.411 -16.549  1.00 10.00      A   
ATOM   3307  NZ  LYS A 354     -14.888   4.929 -17.700  1.00 10.00      A   
ATOM   3308  HZ1 LYS A 354     -14.301   4.342 -18.330  1.00 10.00      A   
ATOM   3309  HZ2 LYS A 354     -15.258   5.740 -18.247  1.00 10.00      A   
ATOM   3310  HZ3 LYS A 354     -15.692   4.362 -17.365  1.00 10.00      A   
ATOM   3311  C   LYS A 354     -10.424   8.760 -14.873  1.00 10.00      A   
ATOM   3312  O   LYS A 354      -9.464   8.180 -14.362  1.00 10.00      A   
ATOM   3313  N   SER A 355     -10.303   9.603 -15.892  1.00 10.00      A   
ATOM   3314  HN  SER A 355     -11.105  10.034 -16.254  1.00 10.00      A   
ATOM   3315  CA  SER A 355      -9.014   9.900 -16.500  1.00 10.00      A   
ATOM   3316  CB  SER A 355      -9.216  10.792 -17.724  1.00 10.00      A   
ATOM   3317  OG  SER A 355     -10.353  10.371 -18.464  1.00 10.00      A   
ATOM   3318  HG  SER A 355     -10.646  11.089 -19.037  1.00 10.00      A   
ATOM   3319  C   SER A 355      -8.072  10.570 -15.501  1.00 10.00      A   
ATOM   3320  O   SER A 355      -6.861  10.353 -15.534  1.00 10.00      A   
ATOM   3321  N   TRP A 356      -8.645  11.367 -14.604  1.00 10.00      A   
ATOM   3322  HN  TRP A 356      -9.618  11.485 -14.626  1.00 10.00      A   
ATOM   3323  CA  TRP A 356      -7.872  12.066 -13.586  1.00 10.00      A   
ATOM   3324  CB  TRP A 356      -8.785  13.021 -12.806  1.00 10.00      A   
ATOM   3325  CG  TRP A 356      -8.120  13.724 -11.660  1.00 10.00      A   
ATOM   3326  CD1 TRP A 356      -7.300  14.813 -11.726  1.00 10.00      A   
ATOM   3327  CD2 TRP A 356      -8.227  13.389 -10.271  1.00 10.00      A   
ATOM   3328  NE1 TRP A 356      -6.895  15.178 -10.467  1.00 10.00      A   
ATOM   3329  HE1 TRP A 356      -6.302  15.934 -10.254  1.00 10.00      A   
ATOM   3330  CE2 TRP A 356      -7.447  14.317  -9.557  1.00 10.00      A   
ATOM   3331  CE3 TRP A 356      -8.905  12.394  -9.564  1.00 10.00      A   
ATOM   3332  CZ2 TRP A 356      -7.328  14.280  -8.173  1.00 10.00      A   
ATOM   3333  CZ3 TRP A 356      -8.783  12.359  -8.189  1.00 10.00      A   
ATOM   3334  CH2 TRP A 356      -8.002  13.296  -7.508  1.00 10.00      A   
ATOM   3335  C   TRP A 356      -7.209  11.068 -12.642  1.00 10.00      A   
ATOM   3336  O   TRP A 356      -6.019  11.177 -12.337  1.00 10.00      A   
ATOM   3337  N   VAL A 357      -7.985  10.081 -12.206  1.00 10.00      A   
ATOM   3338  HN  VAL A 357      -8.917  10.043 -12.509  1.00 10.00      A   
ATOM   3339  CA  VAL A 357      -7.491   9.053 -11.296  1.00 10.00      A   
ATOM   3340  CB  VAL A 357      -8.625   8.103 -10.845  1.00 10.00      A   
ATOM   3341  CG1 VAL A 357      -8.112   7.083  -9.837  1.00 10.00      A   
ATOM   3342  CG2 VAL A 357      -9.792   8.890 -10.263  1.00 10.00      A   
ATOM   3343  C   VAL A 357      -6.382   8.235 -11.954  1.00 10.00      A   
ATOM   3344  O   VAL A 357      -5.355   7.956 -11.337  1.00 10.00      A   
ATOM   3345  N   ARG A 358      -6.587   7.885 -13.220  1.00 10.00      A   
ATOM   3346  HN  ARG A 358      -7.417   8.166 -13.665  1.00 10.00      A   
ATOM   3347  CA  ARG A 358      -5.614   7.089 -13.965  1.00 10.00      A   
ATOM   3348  CB  ARG A 358      -6.221   6.549 -15.259  1.00 10.00      A   
ATOM   3349  CG  ARG A 358      -7.411   5.636 -15.034  1.00 10.00      A   
ATOM   3350  CD  ARG A 358      -7.623   4.700 -16.204  1.00 10.00      A   
ATOM   3351  NE  ARG A 358      -7.875   5.417 -17.450  1.00 10.00      A   
ATOM   3352  HE  ARG A 358      -7.553   6.346 -17.512  1.00 10.00      A   
ATOM   3353  CZ  ARG A 358      -8.507   4.884 -18.492  1.00 10.00      A   
ATOM   3354  NH1 ARG A 358      -8.954   3.635 -18.435  1.00 10.00      A   
ATOM   3355 HH11 ARG A 358      -9.451   3.218 -19.252  1.00 10.00      A   
ATOM   3356 HH12 ARG A 358      -8.813   3.057 -17.564  1.00 10.00      A   
ATOM   3357  NH2 ARG A 358      -8.691   5.606 -19.587  1.00 10.00      A   
ATOM   3358 HH21 ARG A 358      -8.339   6.589 -19.631  1.00 10.00      A   
ATOM   3359 HH22 ARG A 358      -9.184   5.199 -20.414  1.00 10.00      A   
ATOM   3360  C   ARG A 358      -4.323   7.853 -14.252  1.00 10.00      A   
ATOM   3361  O   ARG A 358      -3.286   7.250 -14.523  1.00 10.00      A   
ATOM   3362  N   ASN A 359      -4.383   9.176 -14.188  1.00 10.00      A   
ATOM   3363  HN  ASN A 359      -5.238   9.610 -13.978  1.00 10.00      A   
ATOM   3364  CA  ASN A 359      -3.205   9.998 -14.436  1.00 10.00      A   
ATOM   3365  CB  ASN A 359      -3.575  11.293 -15.170  1.00 10.00      A   
ATOM   3366  CG  ASN A 359      -2.414  11.855 -15.975  1.00 10.00      A   
ATOM   3367  OD1 ASN A 359      -1.647  11.108 -16.584  1.00 10.00      A   
ATOM   3368  ND2 ASN A 359      -2.262  13.172 -15.973  1.00 10.00      A   
ATOM   3369 HD21 ASN A 359      -2.899  13.718 -15.449  1.00 10.00      A   
ATOM   3370 HD22 ASN A 359      -1.527  13.556 -16.496  1.00 10.00      A   
ATOM   3371  C   ASN A 359      -2.492  10.323 -13.129  1.00 10.00      A   
ATOM   3372  O   ASN A 359      -1.591  11.164 -13.094  1.00 10.00      A   
ATOM   3373  N   ASN A 360      -2.916   9.659 -12.053  1.00 10.00      A   
ATOM   3374  HN  ASN A 360      -3.653   9.015 -12.155  1.00 10.00      A   
ATOM   3375  CA  ASN A 360      -2.332   9.849 -10.719  1.00 10.00      A   
ATOM   3376  CB  ASN A 360      -0.812   9.628 -10.739  1.00 10.00      A   
ATOM   3377  CG  ASN A 360      -0.216   9.369  -9.367  1.00 10.00      A   
ATOM   3378  OD1 ASN A 360      -0.774   8.627  -8.557  1.00 10.00      A   
ATOM   3379  ND2 ASN A 360       0.918   9.994  -9.089  1.00 10.00      A   
ATOM   3380 HD21 ASN A 360       1.304  10.591  -9.780  1.00 10.00      A   
ATOM   3381 HD22 ASN A 360       1.330   9.840  -8.214  1.00 10.00      A   
ATOM   3382  C   ASN A 360      -2.676  11.226 -10.149  1.00 10.00      A   
ATOM   3383  O   ASN A 360      -2.062  11.687  -9.181  1.00 10.00      A   
ATOM   3384  N   GLY A 361      -3.676  11.871 -10.742  1.00 10.00      A   
ATOM   3385  HN  GLY A 361      -4.141  11.449 -11.497  1.00 10.00      A   
ATOM   3386  CA  GLY A 361      -4.091  13.184 -10.288  1.00 10.00      A   
ATOM   3387  C   GLY A 361      -3.229  14.290 -10.860  1.00 10.00      A   
ATOM   3388  O   GLY A 361      -3.281  15.435 -10.406  1.00 10.00      A   
ATOM   3389  N   GLU A 362      -2.436  13.951 -11.859  1.00 10.00      A   
ATOM   3390  HN  GLU A 362      -2.440  13.027 -12.182  1.00 10.00      A   
ATOM   3391  CB  GLU A 362      -0.201  14.272 -12.788  1.00 10.00      A   
ATOM   3392  CG  GLU A 362       0.561  13.860 -11.534  1.00 10.00      A   
ATOM   3393  CD  GLU A 362       1.542  12.730 -11.777  1.00 10.00      A   
ATOM   3394  OE1 GLU A 362       2.177  12.703 -12.850  1.00 10.00      A   
ATOM   3395  OE2 GLU A 362       1.690  11.861 -10.890  1.00 10.00      A   
ATOM   3396  CA  GLU A 362      -1.555  14.916 -12.491  1.00 10.00      A   
ATOM   3397  C   GLU A 362      -2.187  15.499 -13.754  1.00 10.00      A   
ATOM   3398  O   GLU A 362      -3.248  14.984 -14.179  1.00 10.00      A   
ATOM   3399  OXT GLU A 362      -1.643  16.487 -14.298  1.00 10.00      A   
ATOM   3400  CB  MET B   1      22.678   3.870 -23.058  1.00 10.00      B   
ATOM   3401  CG  MET B   1      23.524   4.042 -24.310  1.00 10.00      B   
ATOM   3402  SD  MET B   1      22.864   3.153 -25.734  1.00 10.00      B   
ATOM   3403  CE  MET B   1      22.975   1.461 -25.153  1.00 10.00      B   
ATOM   3404  C   MET B   1      20.432   3.993 -21.970  1.00 10.00      B   
ATOM   3405  O   MET B   1      19.374   3.384 -22.137  1.00 10.00      B   
ATOM   3406  N   MET B   1      21.310   5.932 -23.208  1.00 10.00      B   
ATOM   3407  HT1 MET B   1      20.373   6.327 -22.981  1.00 10.00      B   
ATOM   3408  HT2 MET B   1      21.585   6.249 -24.158  1.00 10.00      B   
ATOM   3409  HT3 MET B   1      22.001   6.294 -22.521  1.00 10.00      B   
ATOM   3410  CA  MET B   1      21.265   4.454 -23.156  1.00 10.00      B   
ATOM   3411  N   ARG B   2      20.910   4.283 -20.772  1.00 10.00      B   
ATOM   3412  HN  ARG B   2      21.765   4.767 -20.694  1.00 10.00      B   
ATOM   3413  CA  ARG B   2      20.211   3.904 -19.562  1.00 10.00      B   
ATOM   3414  CB  ARG B   2      21.101   2.993 -18.713  1.00 10.00      B   
ATOM   3415  CG  ARG B   2      20.393   2.334 -17.539  1.00 10.00      B   
ATOM   3416  CD  ARG B   2      21.391   1.743 -16.556  1.00 10.00      B   
ATOM   3417  NE  ARG B   2      21.814   0.388 -16.911  1.00 10.00      B   
ATOM   3418  HE  ARG B   2      21.136  -0.206 -17.305  1.00 10.00      B   
ATOM   3419  CZ  ARG B   2      23.052  -0.079 -16.735  1.00 10.00      B   
ATOM   3420  NH1 ARG B   2      23.993   0.701 -16.222  1.00 10.00      B   
ATOM   3421 HH11 ARG B   2      23.776   1.687 -15.955  1.00 10.00      B   
ATOM   3422 HH12 ARG B   2      24.970   0.330 -16.089  1.00 10.00      B   
ATOM   3423  NH2 ARG B   2      23.344  -1.335 -17.056  1.00 10.00      B   
ATOM   3424 HH21 ARG B   2      22.609  -1.960 -17.449  1.00 10.00      B   
ATOM   3425 HH22 ARG B   2      24.318  -1.704 -16.908  1.00 10.00      B   
ATOM   3426  C   ARG B   2      19.839   5.154 -18.775  1.00 10.00      B   
ATOM   3427  O   ARG B   2      20.586   6.134 -18.770  1.00 10.00      B   
ATOM   3428  N   SER B   3      18.678   5.129 -18.140  1.00 10.00      B   
ATOM   3429  HN  SER B   3      18.115   4.329 -18.203  1.00 10.00      B   
ATOM   3430  CA  SER B   3      18.221   6.258 -17.345  1.00 10.00      B   
ATOM   3431  CB  SER B   3      16.700   6.203 -17.180  1.00 10.00      B   
ATOM   3432  OG  SER B   3      16.146   7.503 -17.057  1.00 10.00      B   
ATOM   3433  HG  SER B   3      15.727   7.752 -17.890  1.00 10.00      B   
ATOM   3434  C   SER B   3      18.903   6.235 -15.981  1.00 10.00      B   
ATOM   3435  O   SER B   3      19.083   5.168 -15.391  1.00 10.00      B   
ATOM   3436  N   TYR B   4      19.293   7.402 -15.487  1.00 10.00      B   
ATOM   3437  HN  TYR B   4      19.126   8.223 -15.999  1.00 10.00      B   
ATOM   3438  CA  TYR B   4      19.964   7.491 -14.198  1.00 10.00      B   
ATOM   3439  CB  TYR B   4      21.457   7.786 -14.380  1.00 10.00      B   
ATOM   3440  CG  TYR B   4      22.270   6.622 -14.892  1.00 10.00      B   
ATOM   3441  CD1 TYR B   4      22.485   6.447 -16.251  1.00 10.00      B   
ATOM   3442  CD2 TYR B   4      22.822   5.697 -14.017  1.00 10.00      B   
ATOM   3443  CE1 TYR B   4      23.224   5.384 -16.725  1.00 10.00      B   
ATOM   3444  CE2 TYR B   4      23.565   4.631 -14.483  1.00 10.00      B   
ATOM   3445  CZ  TYR B   4      23.761   4.479 -15.838  1.00 10.00      B   
ATOM   3446  OH  TYR B   4      24.492   3.410 -16.304  1.00 10.00      B   
ATOM   3447  HH  TYR B   4      24.968   3.665 -17.104  1.00 10.00      B   
ATOM   3448  C   TYR B   4      19.346   8.558 -13.306  1.00 10.00      B   
ATOM   3449  O   TYR B   4      19.122   9.693 -13.734  1.00 10.00      B   
ATOM   3450  N   LEU B   5      19.065   8.179 -12.070  1.00 10.00      B   
ATOM   3451  HN  LEU B   5      19.240   7.246 -11.806  1.00 10.00      B   
ATOM   3452  CA  LEU B   5      18.509   9.097 -11.088  1.00 10.00      B   
ATOM   3453  CB  LEU B   5      17.378   8.424 -10.308  1.00 10.00      B   
ATOM   3454  CG  LEU B   5      16.057   8.239 -11.053  1.00 10.00      B   
ATOM   3455  CD1 LEU B   5      15.148   7.280 -10.302  1.00 10.00      B   
ATOM   3456  CD2 LEU B   5      15.368   9.576 -11.262  1.00 10.00      B   
ATOM   3457  C   LEU B   5      19.626   9.516 -10.142  1.00 10.00      B   
ATOM   3458  O   LEU B   5      20.317   8.664  -9.583  1.00 10.00      B   
ATOM   3459  N   ILE B   6      19.811  10.817  -9.966  1.00 10.00      B   
ATOM   3460  HN  ILE B   6      19.210  11.459 -10.408  1.00 10.00      B   
ATOM   3461  CA  ILE B   6      20.880  11.317  -9.113  1.00 10.00      B   
ATOM   3462  CB  ILE B   6      21.717  12.401  -9.832  1.00 10.00      B   
ATOM   3463  CG1 ILE B   6      22.169  11.911 -11.217  1.00 10.00      B   
ATOM   3464  CG2 ILE B   6      22.916  12.814  -8.988  1.00 10.00      B   
ATOM   3465  CD1 ILE B   6      23.109  10.723 -11.189  1.00 10.00      B   
ATOM   3466  C   ILE B   6      20.350  11.864  -7.793  1.00 10.00      B   
ATOM   3467  O   ILE B   6      19.508  12.767  -7.768  1.00 10.00      B   
ATOM   3468  N   LEU B   7      20.845  11.301  -6.703  1.00 10.00      B   
ATOM   3469  HN  LEU B   7      21.506  10.574  -6.799  1.00 10.00      B   
ATOM   3470  CA  LEU B   7      20.455  11.722  -5.368  1.00 10.00      B   
ATOM   3471  CB  LEU B   7      19.891  10.540  -4.576  1.00 10.00      B   
ATOM   3472  CG  LEU B   7      18.629   9.886  -5.141  1.00 10.00      B   
ATOM   3473  CD1 LEU B   7      18.215   8.700  -4.288  1.00 10.00      B   
ATOM   3474  CD2 LEU B   7      17.495  10.896  -5.244  1.00 10.00      B   
ATOM   3475  C   LEU B   7      21.664  12.307  -4.647  1.00 10.00      B   
ATOM   3476  O   LEU B   7      22.791  11.861  -4.852  1.00 10.00      B   
ATOM   3477  N   ARG B   8      21.434  13.304  -3.811  1.00 10.00      B   
ATOM   3478  HN  ARG B   8      20.510  13.617  -3.676  1.00 10.00      B   
ATOM   3479  CA  ARG B   8      22.521  13.947  -3.087  1.00 10.00      B   
ATOM   3480  CB  ARG B   8      22.571  15.439  -3.430  1.00 10.00      B   
ATOM   3481  CG  ARG B   8      23.762  16.177  -2.840  1.00 10.00      B   
ATOM   3482  CD  ARG B   8      25.047  15.865  -3.594  1.00 10.00      B   
ATOM   3483  NE  ARG B   8      26.207  16.510  -2.977  1.00 10.00      B   
ATOM   3484  HE  ARG B   8      26.515  16.149  -2.113  1.00 10.00      B   
ATOM   3485  CZ  ARG B   8      26.876  17.534  -3.513  1.00 10.00      B   
ATOM   3486  NH1 ARG B   8      26.519  18.031  -4.690  1.00 10.00      B   
ATOM   3487 HH11 ARG B   8      27.043  18.833  -5.102  1.00 10.00      B   
ATOM   3488 HH12 ARG B   8      25.715  17.617  -5.210  1.00 10.00      B   
ATOM   3489  NH2 ARG B   8      27.906  18.060  -2.861  1.00 10.00      B   
ATOM   3490 HH21 ARG B   8      28.433  18.861  -3.270  1.00 10.00      B   
ATOM   3491 HH22 ARG B   8      28.190  17.670  -1.931  1.00 10.00      B   
ATOM   3492  C   ARG B   8      22.389  13.757  -1.580  1.00 10.00      B   
ATOM   3493  O   ARG B   8      21.472  14.288  -0.952  1.00 10.00      B   
ATOM   3494  N   LEU B   9      23.308  12.996  -1.004  1.00 10.00      B   
ATOM   3495  HN  LEU B   9      24.013  12.591  -1.559  1.00 10.00      B   
ATOM   3496  CA  LEU B   9      23.307  12.749   0.430  1.00 10.00      B   
ATOM   3497  CB  LEU B   9      23.754  11.317   0.738  1.00 10.00      B   
ATOM   3498  CG  LEU B   9      22.781  10.200   0.364  1.00 10.00      B   
ATOM   3499  CD1 LEU B   9      23.397   8.842   0.655  1.00 10.00      B   
ATOM   3500  CD2 LEU B   9      21.468  10.360   1.111  1.00 10.00      B   
ATOM   3501  C   LEU B   9      24.232  13.740   1.122  1.00 10.00      B   
ATOM   3502  O   LEU B   9      25.445  13.527   1.192  1.00 10.00      B   
ATOM   3503  N   ALA B  10      23.662  14.834   1.603  1.00 10.00      B   
ATOM   3504  HN  ALA B  10      22.695  14.955   1.498  1.00 10.00      B   
ATOM   3505  CA  ALA B  10      24.433  15.864   2.281  1.00 10.00      B   
ATOM   3506  CB  ALA B  10      24.444  17.140   1.457  1.00 10.00      B   
ATOM   3507  C   ALA B  10      23.868  16.136   3.667  1.00 10.00      B   
ATOM   3508  O   ALA B  10      22.660  16.333   3.830  1.00 10.00      B   
ATOM   3509  N   GLY B  11      24.746  16.141   4.657  1.00 10.00      B   
ATOM   3510  HN  GLY B  11      25.691  15.977   4.462  1.00 10.00      B   
ATOM   3511  CA  GLY B  11      24.333  16.386   6.020  1.00 10.00      B   
ATOM   3512  C   GLY B  11      25.516  16.674   6.917  1.00 10.00      B   
ATOM   3513  O   GLY B  11      26.658  16.389   6.546  1.00 10.00      B   
ATOM   3514  N   PRO B  12      25.278  17.243   8.107  1.00 10.00      B   
ATOM   3515  CA  PRO B  12      26.345  17.572   9.056  1.00 10.00      B   
ATOM   3516  CB  PRO B  12      25.608  18.259  10.213  1.00 10.00      B   
ATOM   3517  CG  PRO B  12      24.188  17.826  10.081  1.00 10.00      B   
ATOM   3518  CD  PRO B  12      23.948  17.622   8.613  1.00 10.00      B   
ATOM   3519  C   PRO B  12      27.083  16.329   9.551  1.00 10.00      B   
ATOM   3520  O   PRO B  12      28.313  16.259   9.488  1.00 10.00      B   
ATOM   3521  N   MET B  13      26.328  15.342  10.028  1.00 10.00      B   
ATOM   3522  HN  MET B  13      25.352  15.447  10.032  1.00 10.00      B   
ATOM   3523  CA  MET B  13      26.914  14.105  10.537  1.00 10.00      B   
ATOM   3524  CB  MET B  13      26.902  14.093  12.073  1.00 10.00      B   
ATOM   3525  CG  MET B  13      27.653  15.242  12.730  1.00 10.00      B   
ATOM   3526  SD  MET B  13      27.464  15.260  14.526  1.00 10.00      B   
ATOM   3527  CE  MET B  13      25.684  15.406  14.679  1.00 10.00      B   
ATOM   3528  C   MET B  13      26.147  12.892  10.021  1.00 10.00      B   
ATOM   3529  O   MET B  13      25.013  12.654  10.432  1.00 10.00      B   
ATOM   3530  N   GLN B  14      26.759  12.141   9.113  1.00 10.00      B   
ATOM   3531  HN  GLN B  14      27.655  12.394   8.810  1.00 10.00      B   
ATOM   3532  CA  GLN B  14      26.128  10.945   8.559  1.00 10.00      B   
ATOM   3533  CB  GLN B  14      26.520  10.750   7.091  1.00 10.00      B   
ATOM   3534  CG  GLN B  14      26.224  11.943   6.199  1.00 10.00      B   
ATOM   3535  CD  GLN B  14      26.231  11.588   4.724  1.00 10.00      B   
ATOM   3536  OE1 GLN B  14      25.887  10.469   4.339  1.00 10.00      B   
ATOM   3537  NE2 GLN B  14      26.628  12.534   3.888  1.00 10.00      B   
ATOM   3538 HE21 GLN B  14      26.896  13.402   4.261  1.00 10.00      B   
ATOM   3539 HE22 GLN B  14      26.634  12.333   2.929  1.00 10.00      B   
ATOM   3540  C   GLN B  14      26.542   9.720   9.366  1.00 10.00      B   
ATOM   3541  O   GLN B  14      27.557   9.751  10.065  1.00 10.00      B   
ATOM   3542  N   ALA B  15      25.763   8.647   9.280  1.00 10.00      B   
ATOM   3543  HN  ALA B  15      24.954   8.676   8.723  1.00 10.00      B   
ATOM   3544  CA  ALA B  15      26.082   7.435  10.020  1.00 10.00      B   
ATOM   3545  CB  ALA B  15      25.407   7.446  11.380  1.00 10.00      B   
ATOM   3546  C   ALA B  15      25.731   6.162   9.252  1.00 10.00      B   
ATOM   3547  O   ALA B  15      24.604   5.668   9.321  1.00 10.00      B   
ATOM   3548  N   TRP B  16      26.705   5.640   8.522  1.00 10.00      B   
ATOM   3549  HN  TRP B  16      27.573   6.097   8.492  1.00 10.00      B   
ATOM   3550  CA  TRP B  16      26.531   4.411   7.759  1.00 10.00      B   
ATOM   3551  CB  TRP B  16      26.866   4.640   6.281  1.00 10.00      B   
ATOM   3552  CG  TRP B  16      26.093   5.764   5.653  1.00 10.00      B   
ATOM   3553  CD1 TRP B  16      26.559   7.011   5.354  1.00 10.00      B   
ATOM   3554  CD2 TRP B  16      24.717   5.745   5.247  1.00 10.00      B   
ATOM   3555  NE1 TRP B  16      25.563   7.767   4.787  1.00 10.00      B   
ATOM   3556  HE1 TRP B  16      25.655   8.702   4.483  1.00 10.00      B   
ATOM   3557  CE2 TRP B  16      24.424   7.014   4.709  1.00 10.00      B   
ATOM   3558  CE3 TRP B  16      23.706   4.780   5.282  1.00 10.00      B   
ATOM   3559  CZ2 TRP B  16      23.165   7.341   4.213  1.00 10.00      B   
ATOM   3560  CZ3 TRP B  16      22.458   5.108   4.789  1.00 10.00      B   
ATOM   3561  CH2 TRP B  16      22.198   6.378   4.261  1.00 10.00      B   
ATOM   3562  C   TRP B  16      27.431   3.330   8.350  1.00 10.00      B   
ATOM   3563  O   TRP B  16      28.603   3.216   7.991  1.00 10.00      B   
ATOM   3564  N   GLY B  17      26.882   2.551   9.269  1.00 10.00      B   
ATOM   3565  HN  GLY B  17      25.938   2.668   9.493  1.00 10.00      B   
ATOM   3566  CA  GLY B  17      27.659   1.520   9.928  1.00 10.00      B   
ATOM   3567  C   GLY B  17      27.668   0.187   9.209  1.00 10.00      B   
ATOM   3568  O   GLY B  17      26.949  -0.016   8.228  1.00 10.00      B   
ATOM   3569  N   GLN B  18      28.502  -0.717   9.706  1.00 10.00      B   
ATOM   3570  HN  GLN B  18      29.056  -0.470  10.479  1.00 10.00      B   
ATOM   3571  CA  GLN B  18      28.634  -2.056   9.152  1.00 10.00      B   
ATOM   3572  CB  GLN B  18      30.112  -2.366   8.879  1.00 10.00      B   
ATOM   3573  CG  GLN B  18      30.665  -1.700   7.629  1.00 10.00      B   
ATOM   3574  CD  GLN B  18      32.021  -2.244   7.226  1.00 10.00      B   
ATOM   3575  OE1 GLN B  18      32.822  -2.645   8.072  1.00 10.00      B   
ATOM   3576  NE2 GLN B  18      32.288  -2.266   5.931  1.00 10.00      B   
ATOM   3577 HE21 GLN B  18      31.605  -1.935   5.310  1.00 10.00      B   
ATOM   3578 HE22 GLN B  18      33.158  -2.620   5.643  1.00 10.00      B   
ATOM   3579  C   GLN B  18      28.038  -3.082  10.123  1.00 10.00      B   
ATOM   3580  O   GLN B  18      27.707  -2.735  11.260  1.00 10.00      B   
ATOM   3581  N   PRO B  19      27.869  -4.347   9.684  1.00 10.00      B   
ATOM   3582  CA  PRO B  19      27.310  -5.425  10.522  1.00 10.00      B   
ATOM   3583  CB  PRO B  19      27.586  -6.686   9.700  1.00 10.00      B   
ATOM   3584  CG  PRO B  19      27.594  -6.210   8.290  1.00 10.00      B   
ATOM   3585  CD  PRO B  19      28.179  -4.827   8.321  1.00 10.00      B   
ATOM   3586  C   PRO B  19      27.972  -5.539  11.899  1.00 10.00      B   
ATOM   3587  O   PRO B  19      29.200  -5.515  12.024  1.00 10.00      B   
ATOM   3588  N   THR B  20      27.145  -5.662  12.930  1.00 10.00      B   
ATOM   3589  HN  THR B  20      26.177  -5.680  12.767  1.00 10.00      B   
ATOM   3590  CA  THR B  20      27.622  -5.786  14.295  1.00 10.00      B   
ATOM   3591  CB  THR B  20      28.264  -4.474  14.813  1.00 10.00      B   
ATOM   3592  OG1 THR B  20      28.740  -4.662  16.153  1.00 10.00      B   
ATOM   3593  HG1 THR B  20      29.379  -3.971  16.367  1.00 10.00      B   
ATOM   3594  CG2 THR B  20      27.270  -3.320  14.790  1.00 10.00      B   
ATOM   3595  C   THR B  20      26.470  -6.193  15.205  1.00 10.00      B   
ATOM   3596  O   THR B  20      25.316  -5.853  14.942  1.00 10.00      B   
ATOM   3597  N   PHE B  21      26.779  -6.937  16.252  1.00 10.00      B   
ATOM   3598  HN  PHE B  21      27.716  -7.197  16.394  1.00 10.00      B   
ATOM   3599  CA  PHE B  21      25.766  -7.383  17.198  1.00 10.00      B   
ATOM   3600  CB  PHE B  21      25.608  -8.905  17.141  1.00 10.00      B   
ATOM   3601  CG  PHE B  21      24.824  -9.391  15.955  1.00 10.00      B   
ATOM   3602  CD1 PHE B  21      25.392 -10.262  15.041  1.00 10.00      B   
ATOM   3603  CD2 PHE B  21      23.517  -8.980  15.755  1.00 10.00      B   
ATOM   3604  CE1 PHE B  21      24.673 -10.712  13.949  1.00 10.00      B   
ATOM   3605  CE2 PHE B  21      22.792  -9.425  14.666  1.00 10.00      B   
ATOM   3606  CZ  PHE B  21      23.371 -10.294  13.762  1.00 10.00      B   
ATOM   3607  C   PHE B  21      26.119  -6.938  18.609  1.00 10.00      B   
ATOM   3608  O   PHE B  21      25.608  -7.473  19.595  1.00 10.00      B   
ATOM   3609  N   GLU B  22      26.992  -5.948  18.696  1.00 10.00      B   
ATOM   3610  HN  GLU B  22      27.350  -5.555  17.871  1.00 10.00      B   
ATOM   3611  CA  GLU B  22      27.429  -5.425  19.980  1.00 10.00      B   
ATOM   3612  CB  GLU B  22      28.954  -5.492  20.073  1.00 10.00      B   
ATOM   3613  CG  GLU B  22      29.501  -6.904  19.950  1.00 10.00      B   
ATOM   3614  CD  GLU B  22      31.007  -6.947  19.850  1.00 10.00      B   
ATOM   3615  OE1 GLU B  22      31.535  -6.849  18.720  1.00 10.00      B   
ATOM   3616  OE2 GLU B  22      31.673  -7.099  20.898  1.00 10.00      B   
ATOM   3617  C   GLU B  22      26.935  -3.995  20.184  1.00 10.00      B   
ATOM   3618  O   GLU B  22      26.192  -3.463  19.358  1.00 10.00      B   
ATOM   3619  N   GLY B  23      27.349  -3.377  21.282  1.00 10.00      B   
ATOM   3620  HN  GLY B  23      27.939  -3.850  21.909  1.00 10.00      B   
ATOM   3621  CA  GLY B  23      26.937  -2.017  21.575  1.00 10.00      B   
ATOM   3622  C   GLY B  23      27.794  -0.995  20.861  1.00 10.00      B   
ATOM   3623  O   GLY B  23      27.543   0.206  20.947  1.00 10.00      B   
ATOM   3624  N   THR B  24      28.822  -1.470  20.173  1.00 10.00      B   
ATOM   3625  HN  THR B  24      28.978  -2.437  20.156  1.00 10.00      B   
ATOM   3626  CA  THR B  24      29.713  -0.596  19.433  1.00 10.00      B   
ATOM   3627  CB  THR B  24      31.184  -0.962  19.689  1.00 10.00      B   
ATOM   3628  OG1 THR B  24      31.321  -1.460  21.031  1.00 10.00      B   
ATOM   3629  HG1 THR B  24      30.445  -1.588  21.417  1.00 10.00      B   
ATOM   3630  CG2 THR B  24      32.071   0.263  19.513  1.00 10.00      B   
ATOM   3631  C   THR B  24      29.415  -0.699  17.941  1.00 10.00      B   
ATOM   3632  O   THR B  24      29.665  -1.734  17.317  1.00 10.00      B   
ATOM   3633  N   ARG B  25      28.856   0.363  17.380  1.00 10.00      B   
ATOM   3634  HN  ARG B  25      28.668   1.158  17.933  1.00 10.00      B   
ATOM   3635  CA  ARG B  25      28.516   0.385  15.966  1.00 10.00      B   
ATOM   3636  CB  ARG B  25      27.152   1.045  15.761  1.00 10.00      B   
ATOM   3637  CG  ARG B  25      26.516   0.758  14.412  1.00 10.00      B   
ATOM   3638  CD  ARG B  25      25.030   1.079  14.425  1.00 10.00      B   
ATOM   3639  NE  ARG B  25      24.271   0.156  15.274  1.00 10.00      B   
ATOM   3640  HE  ARG B  25      24.311  -0.802  15.045  1.00 10.00      B   
ATOM   3641  CZ  ARG B  25      23.530   0.537  16.318  1.00 10.00      B   
ATOM   3642  NH1 ARG B  25      23.448   1.822  16.644  1.00 10.00      B   
ATOM   3643 HH11 ARG B  25      23.964   2.537  16.084  1.00 10.00      B   
ATOM   3644 HH12 ARG B  25      22.869   2.125  17.458  1.00 10.00      B   
ATOM   3645  NH2 ARG B  25      22.878  -0.368  17.035  1.00 10.00      B   
ATOM   3646 HH21 ARG B  25      22.296  -0.074  17.849  1.00 10.00      B   
ATOM   3647 HH22 ARG B  25      22.943  -1.380  16.789  1.00 10.00      B   
ATOM   3648  C   ARG B  25      29.593   1.105  15.158  1.00 10.00      B   
ATOM   3649  O   ARG B  25      29.748   2.323  15.263  1.00 10.00      B   
ATOM   3650  N   PRO B  26      30.365   0.356  14.357  1.00 10.00      B   
ATOM   3651  CA  PRO B  26      31.430   0.926  13.536  1.00 10.00      B   
ATOM   3652  CB  PRO B  26      32.342  -0.275  13.283  1.00 10.00      B   
ATOM   3653  CG  PRO B  26      31.425  -1.453  13.287  1.00 10.00      B   
ATOM   3654  CD  PRO B  26      30.272  -1.108  14.196  1.00 10.00      B   
ATOM   3655  C   PRO B  26      30.906   1.492  12.216  1.00 10.00      B   
ATOM   3656  O   PRO B  26      30.227   0.801  11.450  1.00 10.00      B   
ATOM   3657  N   THR B  27      31.218   2.755  11.966  1.00 10.00      B   
ATOM   3658  HN  THR B  27      31.747   3.253  12.625  1.00 10.00      B   
ATOM   3659  CA  THR B  27      30.798   3.427  10.748  1.00 10.00      B   
ATOM   3660  CB  THR B  27      30.589   4.933  11.008  1.00 10.00      B   
ATOM   3661  OG1 THR B  27      29.612   5.085  12.046  1.00 10.00      B   
ATOM   3662  HG1 THR B  27      29.499   6.021  12.251  1.00 10.00      B   
ATOM   3663  CG2 THR B  27      30.099   5.642   9.756  1.00 10.00      B   
ATOM   3664  C   THR B  27      31.826   3.208   9.638  1.00 10.00      B   
ATOM   3665  O   THR B  27      33.033   3.225   9.887  1.00 10.00      B   
ATOM   3666  N   GLY B  28      31.343   2.993   8.420  1.00 10.00      B   
ATOM   3667  HN  GLY B  28      30.370   3.010   8.278  1.00 10.00      B   
ATOM   3668  CA  GLY B  28      32.226   2.752   7.296  1.00 10.00      B   
ATOM   3669  C   GLY B  28      32.784   4.025   6.692  1.00 10.00      B   
ATOM   3670  O   GLY B  28      33.148   4.958   7.410  1.00 10.00      B   
ATOM   3671  N   ARG B  29      32.845   4.066   5.367  1.00 10.00      B   
ATOM   3672  HN  ARG B  29      32.514   3.298   4.853  1.00 10.00      B   
ATOM   3673  CA  ARG B  29      33.379   5.221   4.653  1.00 10.00      B   
ATOM   3674  CB  ARG B  29      34.640   4.821   3.882  1.00 10.00      B   
ATOM   3675  CG  ARG B  29      35.906   4.785   4.722  1.00 10.00      B   
ATOM   3676  CD  ARG B  29      36.734   6.043   4.517  1.00 10.00      B   
ATOM   3677  NE  ARG B  29      37.306   6.108   3.170  1.00 10.00      B   
ATOM   3678  HE  ARG B  29      37.692   5.277   2.806  1.00 10.00      B   
ATOM   3679  CZ  ARG B  29      37.328   7.210   2.416  1.00 10.00      B   
ATOM   3680  NH1 ARG B  29      36.809   8.346   2.874  1.00 10.00      B   
ATOM   3681 HH11 ARG B  29      36.384   8.381   3.825  1.00 10.00      B   
ATOM   3682 HH12 ARG B  29      36.823   9.212   2.286  1.00 10.00      B   
ATOM   3683  NH2 ARG B  29      37.877   7.176   1.208  1.00 10.00      B   
ATOM   3684 HH21 ARG B  29      38.296   6.291   0.843  1.00 10.00      B   
ATOM   3685 HH22 ARG B  29      37.889   8.034   0.611  1.00 10.00      B   
ATOM   3686  C   ARG B  29      32.358   5.813   3.688  1.00 10.00      B   
ATOM   3687  O   ARG B  29      32.351   7.018   3.437  1.00 10.00      B   
ATOM   3688  N   PHE B  30      31.504   4.961   3.143  1.00 10.00      B   
ATOM   3689  HN  PHE B  30      31.548   4.015   3.387  1.00 10.00      B   
ATOM   3690  CA  PHE B  30      30.491   5.396   2.194  1.00 10.00      B   
ATOM   3691  CB  PHE B  30      30.955   5.112   0.756  1.00 10.00      B   
ATOM   3692  CG  PHE B  30      31.195   3.657   0.442  1.00 10.00      B   
ATOM   3693  CD1 PHE B  30      30.218   2.900  -0.188  1.00 10.00      B   
ATOM   3694  CD2 PHE B  30      32.397   3.050   0.770  1.00 10.00      B   
ATOM   3695  CE1 PHE B  30      30.436   1.568  -0.484  1.00 10.00      B   
ATOM   3696  CE2 PHE B  30      32.621   1.718   0.479  1.00 10.00      B   
ATOM   3697  CZ  PHE B  30      31.640   0.976  -0.150  1.00 10.00      B   
ATOM   3698  C   PHE B  30      29.157   4.710   2.472  1.00 10.00      B   
ATOM   3699  O   PHE B  30      29.122   3.662   3.125  1.00 10.00      B   
ATOM   3700  N   PRO B  31      28.042   5.298   1.990  1.00 10.00      B   
ATOM   3701  CA  PRO B  31      26.698   4.735   2.177  1.00 10.00      B   
ATOM   3702  CB  PRO B  31      25.793   5.694   1.394  1.00 10.00      B   
ATOM   3703  CG  PRO B  31      26.560   6.965   1.333  1.00 10.00      B   
ATOM   3704  CD  PRO B  31      28.001   6.560   1.234  1.00 10.00      B   
ATOM   3705  C   PRO B  31      26.591   3.333   1.598  1.00 10.00      B   
ATOM   3706  O   PRO B  31      26.887   3.107   0.427  1.00 10.00      B   
ATOM   3707  N   THR B  32      26.165   2.401   2.428  1.00 10.00      B   
ATOM   3708  HN  THR B  32      25.933   2.648   3.345  1.00 10.00      B   
ATOM   3709  CA  THR B  32      26.025   1.018   2.019  1.00 10.00      B   
ATOM   3710  CB  THR B  32      26.160   0.095   3.240  1.00 10.00      B   
ATOM   3711  OG1 THR B  32      25.248   0.513   4.265  1.00 10.00      B   
ATOM   3712  HG1 THR B  32      24.776  -0.258   4.601  1.00 10.00      B   
ATOM   3713  CG2 THR B  32      27.577   0.154   3.787  1.00 10.00      B   
ATOM   3714  C   THR B  32      24.679   0.785   1.344  1.00 10.00      B   
ATOM   3715  O   THR B  32      23.739   1.562   1.539  1.00 10.00      B   
ATOM   3716  N   ARG B  33      24.584  -0.287   0.561  1.00 10.00      B   
ATOM   3717  HN  ARG B  33      25.368  -0.883   0.460  1.00 10.00      B   
ATOM   3718  CA  ARG B  33      23.350  -0.619  -0.141  1.00 10.00      B   
ATOM   3719  CB  ARG B  33      23.557  -1.828  -1.061  1.00 10.00      B   
ATOM   3720  CG  ARG B  33      22.320  -2.249  -1.847  1.00 10.00      B   
ATOM   3721  CD  ARG B  33      22.692  -2.968  -3.138  1.00 10.00      B   
ATOM   3722  NE  ARG B  33      23.480  -4.174  -2.894  1.00 10.00      B   
ATOM   3723  HE  ARG B  33      23.006  -4.956  -2.521  1.00 10.00      B   
ATOM   3724  CZ  ARG B  33      24.786  -4.284  -3.154  1.00 10.00      B   
ATOM   3725  NH1 ARG B  33      25.466  -3.268  -3.674  1.00 10.00      B   
ATOM   3726 HH11 ARG B  33      26.489  -3.366  -3.871  1.00 10.00      B   
ATOM   3727 HH12 ARG B  33      24.981  -2.370  -3.893  1.00 10.00      B   
ATOM   3728  NH2 ARG B  33      25.405  -5.421  -2.899  1.00 10.00      B   
ATOM   3729 HH21 ARG B  33      24.865  -6.226  -2.498  1.00 10.00      B   
ATOM   3730 HH22 ARG B  33      26.426  -5.521  -3.095  1.00 10.00      B   
ATOM   3731  C   ARG B  33      22.229  -0.888   0.856  1.00 10.00      B   
ATOM   3732  O   ARG B  33      21.065  -0.583   0.594  1.00 10.00      B   
ATOM   3733  N   SER B  34      22.594  -1.447   2.002  1.00 10.00      B   
ATOM   3734  HN  SER B  34      23.542  -1.671   2.147  1.00 10.00      B   
ATOM   3735  CA  SER B  34      21.631  -1.745   3.048  1.00 10.00      B   
ATOM   3736  CB  SER B  34      22.334  -2.439   4.217  1.00 10.00      B   
ATOM   3737  OG  SER B  34      23.658  -1.947   4.373  1.00 10.00      B   
ATOM   3738  HG  SER B  34      24.188  -2.605   4.842  1.00 10.00      B   
ATOM   3739  C   SER B  34      20.950  -0.466   3.525  1.00 10.00      B   
ATOM   3740  O   SER B  34      19.729  -0.422   3.684  1.00 10.00      B   
ATOM   3741  N   GLY B  35      21.749   0.578   3.728  1.00 10.00      B   
ATOM   3742  HN  GLY B  35      22.712   0.485   3.563  1.00 10.00      B   
ATOM   3743  CA  GLY B  35      21.215   1.844   4.183  1.00 10.00      B   
ATOM   3744  C   GLY B  35      20.465   2.572   3.087  1.00 10.00      B   
ATOM   3745  O   GLY B  35      19.401   3.144   3.326  1.00 10.00      B   
ATOM   3746  N   LEU B  36      21.017   2.538   1.880  1.00 10.00      B   
ATOM   3747  HN  LEU B  36      21.869   2.062   1.758  1.00 10.00      B   
ATOM   3748  CA  LEU B  36      20.402   3.195   0.734  1.00 10.00      B   
ATOM   3749  CB  LEU B  36      21.319   3.109  -0.488  1.00 10.00      B   
ATOM   3750  CG  LEU B  36      22.607   3.934  -0.413  1.00 10.00      B   
ATOM   3751  CD1 LEU B  36      23.561   3.545  -1.532  1.00 10.00      B   
ATOM   3752  CD2 LEU B  36      22.295   5.421  -0.466  1.00 10.00      B   
ATOM   3753  C   LEU B  36      19.033   2.595   0.425  1.00 10.00      B   
ATOM   3754  O   LEU B  36      18.079   3.318   0.128  1.00 10.00      B   
ATOM   3755  N   LEU B  37      18.941   1.272   0.507  1.00 10.00      B   
ATOM   3756  HN  LEU B  37      19.743   0.750   0.731  1.00 10.00      B   
ATOM   3757  CA  LEU B  37      17.684   0.574   0.254  1.00 10.00      B   
ATOM   3758  CB  LEU B  37      17.905  -0.939   0.269  1.00 10.00      B   
ATOM   3759  CG  LEU B  37      16.919  -1.775  -0.544  1.00 10.00      B   
ATOM   3760  CD1 LEU B  37      17.272  -1.730  -2.023  1.00 10.00      B   
ATOM   3761  CD2 LEU B  37      16.888  -3.206  -0.036  1.00 10.00      B   
ATOM   3762  C   LEU B  37      16.652   0.958   1.310  1.00 10.00      B   
ATOM   3763  O   LEU B  37      15.459   1.082   1.021  1.00 10.00      B   
ATOM   3764  N   GLY B  38      17.127   1.152   2.537  1.00 10.00      B   
ATOM   3765  HN  GLY B  38      18.085   1.024   2.707  1.00 10.00      B   
ATOM   3766  CA  GLY B  38      16.250   1.541   3.621  1.00 10.00      B   
ATOM   3767  C   GLY B  38      15.696   2.934   3.409  1.00 10.00      B   
ATOM   3768  O   GLY B  38      14.544   3.214   3.742  1.00 10.00      B   
ATOM   3769  N   LEU B  39      16.519   3.801   2.831  1.00 10.00      B   
ATOM   3770  HN  LEU B  39      17.422   3.505   2.584  1.00 10.00      B   
ATOM   3771  CA  LEU B  39      16.124   5.176   2.553  1.00 10.00      B   
ATOM   3772  CB  LEU B  39      17.329   5.992   2.075  1.00 10.00      B   
ATOM   3773  CG  LEU B  39      17.119   7.502   1.949  1.00 10.00      B   
ATOM   3774  CD1 LEU B  39      16.772   8.110   3.299  1.00 10.00      B   
ATOM   3775  CD2 LEU B  39      18.357   8.163   1.368  1.00 10.00      B   
ATOM   3776  C   LEU B  39      15.012   5.209   1.508  1.00 10.00      B   
ATOM   3777  O   LEU B  39      14.054   5.981   1.623  1.00 10.00      B   
ATOM   3778  N   LEU B  40      15.144   4.359   0.493  1.00 10.00      B   
ATOM   3779  HN  LEU B  40      15.936   3.779   0.456  1.00 10.00      B   
ATOM   3780  CA  LEU B  40      14.147   4.268  -0.568  1.00 10.00      B   
ATOM   3781  CB  LEU B  40      14.601   3.285  -1.652  1.00 10.00      B   
ATOM   3782  CG  LEU B  40      15.760   3.728  -2.548  1.00 10.00      B   
ATOM   3783  CD1 LEU B  40      16.238   2.564  -3.397  1.00 10.00      B   
ATOM   3784  CD2 LEU B  40      15.343   4.891  -3.434  1.00 10.00      B   
ATOM   3785  C   LEU B  40      12.818   3.800   0.009  1.00 10.00      B   
ATOM   3786  O   LEU B  40      11.759   4.329  -0.329  1.00 10.00      B   
ATOM   3787  N   GLY B  41      12.895   2.815   0.901  1.00 10.00      B   
ATOM   3788  HN  GLY B  41      13.776   2.449   1.132  1.00 10.00      B   
ATOM   3789  CA  GLY B  41      11.704   2.277   1.530  1.00 10.00      B   
ATOM   3790  C   GLY B  41      10.950   3.321   2.330  1.00 10.00      B   
ATOM   3791  O   GLY B  41       9.720   3.285   2.406  1.00 10.00      B   
ATOM   3792  N   ALA B  42      11.691   4.254   2.921  1.00 10.00      B   
ATOM   3793  HN  ALA B  42      12.667   4.219   2.823  1.00 10.00      B   
ATOM   3794  CA  ALA B  42      11.097   5.322   3.712  1.00 10.00      B   
ATOM   3795  CB  ALA B  42      12.158   6.011   4.559  1.00 10.00      B   
ATOM   3796  C   ALA B  42      10.387   6.331   2.815  1.00 10.00      B   
ATOM   3797  O   ALA B  42       9.317   6.838   3.159  1.00 10.00      B   
ATOM   3798  N   CYS B  43      10.978   6.611   1.660  1.00 10.00      B   
ATOM   3799  HN  CYS B  43      11.828   6.174   1.435  1.00 10.00      B   
ATOM   3800  CA  CYS B  43      10.395   7.557   0.721  1.00 10.00      B   
ATOM   3801  CB  CYS B  43      11.423   7.946  -0.343  1.00 10.00      B   
ATOM   3802  SG  CYS B  43      13.015   8.481   0.329  1.00 10.00      B   
ATOM   3803  HG  CYS B  43      13.565   7.449   0.962  1.00 10.00      B   
ATOM   3804  C   CYS B  43       9.138   6.975   0.072  1.00 10.00      B   
ATOM   3805  O   CYS B  43       8.102   7.642  -0.013  1.00 10.00      B   
ATOM   3806  N   LEU B  44       9.234   5.724  -0.364  1.00 10.00      B   
ATOM   3807  HN  LEU B  44      10.086   5.246  -0.255  1.00 10.00      B   
ATOM   3808  CA  LEU B  44       8.118   5.039  -1.007  1.00 10.00      B   
ATOM   3809  CB  LEU B  44       8.604   3.743  -1.664  1.00 10.00      B   
ATOM   3810  CG  LEU B  44       9.446   3.896  -2.932  1.00 10.00      B   
ATOM   3811  CD1 LEU B  44      10.332   2.677  -3.131  1.00 10.00      B   
ATOM   3812  CD2 LEU B  44       8.549   4.100  -4.143  1.00 10.00      B   
ATOM   3813  C   LEU B  44       7.006   4.718  -0.012  1.00 10.00      B   
ATOM   3814  O   LEU B  44       5.828   4.968  -0.277  1.00 10.00      B   
ATOM   3815  N   GLY B  45       7.387   4.177   1.136  1.00 10.00      B   
ATOM   3816  HN  GLY B  45       8.341   4.028   1.305  1.00 10.00      B   
ATOM   3817  CA  GLY B  45       6.414   3.807   2.142  1.00 10.00      B   
ATOM   3818  C   GLY B  45       6.235   2.305   2.196  1.00 10.00      B   
ATOM   3819  O   GLY B  45       5.111   1.804   2.241  1.00 10.00      B   
ATOM   3820  N   ILE B  46       7.354   1.592   2.195  1.00 10.00      B   
ATOM   3821  HN  ILE B  46       8.215   2.064   2.182  1.00 10.00      B   
ATOM   3822  CA  ILE B  46       7.348   0.133   2.229  1.00 10.00      B   
ATOM   3823  CB  ILE B  46       8.727  -0.431   1.804  1.00 10.00      B   
ATOM   3824  CG1 ILE B  46       9.013  -0.073   0.341  1.00 10.00      B   
ATOM   3825  CG2 ILE B  46       8.804  -1.938   2.013  1.00 10.00      B   
ATOM   3826  CD1 ILE B  46      10.335  -0.597  -0.180  1.00 10.00      B   
ATOM   3827  C   ILE B  46       6.967  -0.388   3.617  1.00 10.00      B   
ATOM   3828  O   ILE B  46       7.360   0.184   4.640  1.00 10.00      B   
ATOM   3829  N   GLN B  47       6.193  -1.470   3.643  1.00 10.00      B   
ATOM   3830  HN  GLN B  47       5.909  -1.877   2.793  1.00 10.00      B   
ATOM   3831  CA  GLN B  47       5.757  -2.078   4.892  1.00 10.00      B   
ATOM   3832  CB  GLN B  47       4.606  -3.056   4.638  1.00 10.00      B   
ATOM   3833  CG  GLN B  47       3.279  -2.621   5.238  1.00 10.00      B   
ATOM   3834  CD  GLN B  47       3.307  -2.570   6.755  1.00 10.00      B   
ATOM   3835  OE1 GLN B  47       4.014  -3.343   7.408  1.00 10.00      B   
ATOM   3836  NE2 GLN B  47       2.543  -1.655   7.330  1.00 10.00      B   
ATOM   3837 HE21 GLN B  47       2.005  -1.067   6.752  1.00 10.00      B   
ATOM   3838 HE22 GLN B  47       2.544  -1.599   8.307  1.00 10.00      B   
ATOM   3839  C   GLN B  47       6.910  -2.797   5.590  1.00 10.00      B   
ATOM   3840  O   GLN B  47       7.973  -3.015   5.004  1.00 10.00      B   
ATOM   3841  N   ARG B  48       6.696  -3.149   6.849  1.00 10.00      B   
ATOM   3842  HN  ARG B  48       5.830  -2.937   7.263  1.00 10.00      B   
ATOM   3843  CA  ARG B  48       7.704  -3.848   7.633  1.00 10.00      B   
ATOM   3844  CB  ARG B  48       7.772  -3.278   9.052  1.00 10.00      B   
ATOM   3845  CG  ARG B  48       8.599  -2.007   9.173  1.00 10.00      B   
ATOM   3846  CD  ARG B  48       9.799  -2.211  10.087  1.00 10.00      B   
ATOM   3847  NE  ARG B  48       9.399  -2.472  11.470  1.00 10.00      B   
ATOM   3848  HE  ARG B  48       8.450  -2.352  11.692  1.00 10.00      B   
ATOM   3849  CZ  ARG B  48      10.236  -2.863  12.436  1.00 10.00      B   
ATOM   3850  NH1 ARG B  48      11.527  -3.043  12.177  1.00 10.00      B   
ATOM   3851 HH11 ARG B  48      11.898  -2.885  11.214  1.00 10.00      B   
ATOM   3852 HH12 ARG B  48      12.177  -3.347  12.937  1.00 10.00      B   
ATOM   3853  NH2 ARG B  48       9.774  -3.082  13.665  1.00 10.00      B   
ATOM   3854 HH21 ARG B  48      10.422  -3.388  14.426  1.00 10.00      B   
ATOM   3855 HH22 ARG B  48       8.757  -2.951  13.875  1.00 10.00      B   
ATOM   3856  C   ARG B  48       7.405  -5.341   7.686  1.00 10.00      B   
ATOM   3857  O   ARG B  48       8.298  -6.159   7.909  1.00 10.00      B   
ATOM   3858  N   ASP B  49       6.141  -5.687   7.480  1.00 10.00      B   
ATOM   3859  HN  ASP B  49       5.475  -4.988   7.302  1.00 10.00      B   
ATOM   3860  CA  ASP B  49       5.723  -7.081   7.511  1.00 10.00      B   
ATOM   3861  CB  ASP B  49       4.337  -7.229   8.142  1.00 10.00      B   
ATOM   3862  CG  ASP B  49       4.393  -7.202   9.656  1.00 10.00      B   
ATOM   3863  OD1 ASP B  49       4.723  -8.245  10.263  1.00 10.00      B   
ATOM   3864  OD2 ASP B  49       4.114  -6.138  10.251  1.00 10.00      B   
ATOM   3865  C   ASP B  49       5.752  -7.695   6.122  1.00 10.00      B   
ATOM   3866  O   ASP B  49       6.361  -8.745   5.914  1.00 10.00      B   
ATOM   3867  N   ASP B  50       5.090  -7.040   5.180  1.00 10.00      B   
ATOM   3868  HN  ASP B  50       4.604  -6.225   5.416  1.00 10.00      B   
ATOM   3869  CA  ASP B  50       5.053  -7.509   3.801  1.00 10.00      B   
ATOM   3870  CB  ASP B  50       3.982  -6.753   3.005  1.00 10.00      B   
ATOM   3871  CG  ASP B  50       2.593  -6.898   3.598  1.00 10.00      B   
ATOM   3872  OD1 ASP B  50       1.790  -7.698   3.067  1.00 10.00      B   
ATOM   3873  OD2 ASP B  50       2.295  -6.217   4.606  1.00 10.00      B   
ATOM   3874  C   ASP B  50       6.425  -7.322   3.161  1.00 10.00      B   
ATOM   3875  O   ASP B  50       6.820  -6.209   2.827  1.00 10.00      B   
ATOM   3876  N   THR B  51       7.153  -8.419   3.005  1.00 10.00      B   
ATOM   3877  HN  THR B  51       6.785  -9.283   3.294  1.00 10.00      B   
ATOM   3878  CA  THR B  51       8.494  -8.380   2.436  1.00 10.00      B   
ATOM   3879  CB  THR B  51       9.313  -9.598   2.894  1.00 10.00      B   
ATOM   3880  OG1 THR B  51       8.416 -10.635   3.321  1.00 10.00      B   
ATOM   3881  HG1 THR B  51       8.876 -11.218   3.936  1.00 10.00      B   
ATOM   3882  CG2 THR B  51      10.222  -9.218   4.052  1.00 10.00      B   
ATOM   3883  C   THR B  51       8.495  -8.308   0.908  1.00 10.00      B   
ATOM   3884  O   THR B  51       9.557  -8.223   0.288  1.00 10.00      B   
ATOM   3885  N   SER B  52       7.314  -8.336   0.306  1.00 10.00      B   
ATOM   3886  HN  SER B  52       6.501  -8.402   0.850  1.00 10.00      B   
ATOM   3887  CA  SER B  52       7.188  -8.277  -1.146  1.00 10.00      B   
ATOM   3888  CB  SER B  52       5.718  -8.383  -1.538  1.00 10.00      B   
ATOM   3889  OG  SER B  52       5.090  -9.417  -0.808  1.00 10.00      B   
ATOM   3890  HG  SER B  52       5.309 -10.270  -1.209  1.00 10.00      B   
ATOM   3891  C   SER B  52       7.793  -6.994  -1.710  1.00 10.00      B   
ATOM   3892  O   SER B  52       8.549  -7.029  -2.684  1.00 10.00      B   
ATOM   3893  N   SER B  53       7.479  -5.872  -1.080  1.00 10.00      B   
ATOM   3894  HN  SER B  53       6.892  -5.907  -0.290  1.00 10.00      B   
ATOM   3895  CA  SER B  53       7.982  -4.583  -1.518  1.00 10.00      B   
ATOM   3896  CB  SER B  53       7.273  -3.490  -0.727  1.00 10.00      B   
ATOM   3897  OG  SER B  53       6.730  -4.035   0.466  1.00 10.00      B   
ATOM   3898  HG  SER B  53       5.927  -3.539   0.716  1.00 10.00      B   
ATOM   3899  C   SER B  53       9.492  -4.493  -1.316  1.00 10.00      B   
ATOM   3900  O   SER B  53      10.210  -3.972  -2.167  1.00 10.00      B   
ATOM   3901  N   LEU B  54       9.961  -5.017  -0.188  1.00 10.00      B   
ATOM   3902  HN  LEU B  54       9.328  -5.419   0.445  1.00 10.00      B   
ATOM   3903  CA  LEU B  54      11.385  -5.008   0.136  1.00 10.00      B   
ATOM   3904  CB  LEU B  54      11.615  -5.601   1.531  1.00 10.00      B   
ATOM   3905  CG  LEU B  54      11.108  -4.772   2.714  1.00 10.00      B   
ATOM   3906  CD1 LEU B  54      11.137  -5.593   3.993  1.00 10.00      B   
ATOM   3907  CD2 LEU B  54      11.939  -3.510   2.872  1.00 10.00      B   
ATOM   3908  C   LEU B  54      12.176  -5.798  -0.900  1.00 10.00      B   
ATOM   3909  O   LEU B  54      13.183  -5.323  -1.424  1.00 10.00      B   
ATOM   3910  N   GLN B  55      11.695  -7.001  -1.197  1.00 10.00      B   
ATOM   3911  HN  GLN B  55      10.877  -7.309  -0.746  1.00 10.00      B   
ATOM   3912  CA  GLN B  55      12.339  -7.877  -2.168  1.00 10.00      B   
ATOM   3913  CB  GLN B  55      11.649  -9.252  -2.173  1.00 10.00      B   
ATOM   3914  CG  GLN B  55      11.866 -10.084  -3.431  1.00 10.00      B   
ATOM   3915  CD  GLN B  55      13.329 -10.346  -3.730  1.00 10.00      B   
ATOM   3916  OE1 GLN B  55      14.148 -10.469  -2.821  1.00 10.00      B   
ATOM   3917  NE2 GLN B  55      13.660 -10.438  -5.005  1.00 10.00      B   
ATOM   3918 HE21 GLN B  55      12.946 -10.340  -5.677  1.00 10.00      B   
ATOM   3919 HE22 GLN B  55      14.607 -10.578  -5.234  1.00 10.00      B   
ATOM   3920  C   GLN B  55      12.337  -7.256  -3.565  1.00 10.00      B   
ATOM   3921  O   GLN B  55      13.353  -7.268  -4.260  1.00 10.00      B   
ATOM   3922  N   ALA B  56      11.199  -6.704  -3.964  1.00 10.00      B   
ATOM   3923  HN  ALA B  56      10.421  -6.716  -3.363  1.00 10.00      B   
ATOM   3924  CA  ALA B  56      11.072  -6.087  -5.278  1.00 10.00      B   
ATOM   3925  CB  ALA B  56       9.652  -5.593  -5.499  1.00 10.00      B   
ATOM   3926  C   ALA B  56      12.065  -4.944  -5.460  1.00 10.00      B   
ATOM   3927  O   ALA B  56      12.615  -4.754  -6.545  1.00 10.00      B   
ATOM   3928  N   LEU B  57      12.303  -4.202  -4.389  1.00 10.00      B   
ATOM   3929  HN  LEU B  57      11.846  -4.421  -3.547  1.00 10.00      B   
ATOM   3930  CA  LEU B  57      13.216  -3.068  -4.424  1.00 10.00      B   
ATOM   3931  CB  LEU B  57      13.087  -2.242  -3.141  1.00 10.00      B   
ATOM   3932  CG  LEU B  57      13.806  -0.892  -3.123  1.00 10.00      B   
ATOM   3933  CD1 LEU B  57      13.235   0.037  -4.186  1.00 10.00      B   
ATOM   3934  CD2 LEU B  57      13.713  -0.261  -1.743  1.00 10.00      B   
ATOM   3935  C   LEU B  57      14.668  -3.496  -4.643  1.00 10.00      B   
ATOM   3936  O   LEU B  57      15.344  -2.981  -5.536  1.00 10.00      B   
ATOM   3937  N   SER B  58      15.139  -4.454  -3.851  1.00 10.00      B   
ATOM   3938  HN  SER B  58      14.545  -4.865  -3.181  1.00 10.00      B   
ATOM   3939  CA  SER B  58      16.518  -4.922  -3.950  1.00 10.00      B   
ATOM   3940  CB  SER B  58      16.863  -5.813  -2.757  1.00 10.00      B   
ATOM   3941  OG  SER B  58      15.715  -6.495  -2.285  1.00 10.00      B   
ATOM   3942  HG  SER B  58      15.636  -7.343  -2.736  1.00 10.00      B   
ATOM   3943  C   SER B  58      16.806  -5.653  -5.261  1.00 10.00      B   
ATOM   3944  O   SER B  58      17.964  -5.857  -5.623  1.00 10.00      B   
ATOM   3945  N   GLU B  59      15.759  -6.039  -5.971  1.00 10.00      B   
ATOM   3946  HN  GLU B  59      14.856  -5.849  -5.637  1.00 10.00      B   
ATOM   3947  CA  GLU B  59      15.921  -6.755  -7.225  1.00 10.00      B   
ATOM   3948  CB  GLU B  59      14.968  -7.952  -7.263  1.00 10.00      B   
ATOM   3949  CG  GLU B  59      15.630  -9.266  -7.645  1.00 10.00      B   
ATOM   3950  CD  GLU B  59      16.747  -9.657  -6.698  1.00 10.00      B   
ATOM   3951  OE1 GLU B  59      16.464 -10.297  -5.660  1.00 10.00      B   
ATOM   3952  OE2 GLU B  59      17.918  -9.337  -6.989  1.00 10.00      B   
ATOM   3953  C   GLU B  59      15.681  -5.855  -8.437  1.00 10.00      B   
ATOM   3954  O   GLU B  59      15.833  -6.290  -9.581  1.00 10.00      B   
ATOM   3955  N   SER B  60      15.334  -4.594  -8.201  1.00 10.00      B   
ATOM   3956  HN  SER B  60      15.257  -4.271  -7.276  1.00 10.00      B   
ATOM   3957  CA  SER B  60      15.060  -3.689  -9.308  1.00 10.00      B   
ATOM   3958  CB  SER B  60      13.614  -3.197  -9.260  1.00 10.00      B   
ATOM   3959  OG  SER B  60      13.295  -2.682  -7.981  1.00 10.00      B   
ATOM   3960  HG  SER B  60      12.991  -3.404  -7.411  1.00 10.00      B   
ATOM   3961  C   SER B  60      16.029  -2.510  -9.408  1.00 10.00      B   
ATOM   3962  O   SER B  60      16.313  -2.039 -10.510  1.00 10.00      B   
ATOM   3963  N   VAL B  61      16.547  -2.034  -8.281  1.00 10.00      B   
ATOM   3964  HN  VAL B  61      16.325  -2.456  -7.423  1.00 10.00      B   
ATOM   3965  CA  VAL B  61      17.448  -0.884  -8.308  1.00 10.00      B   
ATOM   3966  CB  VAL B  61      16.938   0.269  -7.415  1.00 10.00      B   
ATOM   3967  CG1 VAL B  61      15.573   0.752  -7.881  1.00 10.00      B   
ATOM   3968  CG2 VAL B  61      16.891  -0.151  -5.953  1.00 10.00      B   
ATOM   3969  C   VAL B  61      18.887  -1.219  -7.924  1.00 10.00      B   
ATOM   3970  O   VAL B  61      19.150  -2.159  -7.172  1.00 10.00      B   
ATOM   3971  N   GLN B  62      19.808  -0.436  -8.470  1.00 10.00      B   
ATOM   3972  HN  GLN B  62      19.515   0.271  -9.086  1.00 10.00      B   
ATOM   3973  CA  GLN B  62      21.232  -0.571  -8.196  1.00 10.00      B   
ATOM   3974  CB  GLN B  62      21.973  -1.128  -9.410  1.00 10.00      B   
ATOM   3975  CG  GLN B  62      21.674  -2.585  -9.715  1.00 10.00      B   
ATOM   3976  CD  GLN B  62      22.777  -3.242 -10.520  1.00 10.00      B   
ATOM   3977  OE1 GLN B  62      22.758  -3.232 -11.753  1.00 10.00      B   
ATOM   3978  NE2 GLN B  62      23.755  -3.805  -9.828  1.00 10.00      B   
ATOM   3979 HE21 GLN B  62      23.709  -3.764  -8.840  1.00 10.00      B   
ATOM   3980 HE22 GLN B  62      24.481  -4.242 -10.318  1.00 10.00      B   
ATOM   3981  C   GLN B  62      21.781   0.803  -7.832  1.00 10.00      B   
ATOM   3982  O   GLN B  62      21.241   1.818  -8.280  1.00 10.00      B   
ATOM   3983  N   PHE B  63      22.843   0.844  -7.035  1.00 10.00      B   
ATOM   3984  HN  PHE B  63      23.255   0.001  -6.728  1.00 10.00      B   
ATOM   3985  CA  PHE B  63      23.408   2.115  -6.602  1.00 10.00      B   
ATOM   3986  CB  PHE B  63      23.358   2.226  -5.072  1.00 10.00      B   
ATOM   3987  CG  PHE B  63      22.015   1.917  -4.474  1.00 10.00      B   
ATOM   3988  CD1 PHE B  63      21.743   0.658  -3.965  1.00 10.00      B   
ATOM   3989  CD2 PHE B  63      21.027   2.884  -4.419  1.00 10.00      B   
ATOM   3990  CE1 PHE B  63      20.509   0.367  -3.415  1.00 10.00      B   
ATOM   3991  CE2 PHE B  63      19.791   2.601  -3.869  1.00 10.00      B   
ATOM   3992  CZ  PHE B  63      19.532   1.340  -3.367  1.00 10.00      B   
ATOM   3993  C   PHE B  63      24.843   2.342  -7.074  1.00 10.00      B   
ATOM   3994  O   PHE B  63      25.544   1.419  -7.494  1.00 10.00      B   
ATOM   3995  N   ALA B  64      25.249   3.603  -6.997  1.00 10.00      B   
ATOM   3996  HN  ALA B  64      24.606   4.277  -6.695  1.00 10.00      B   
ATOM   3997  CA  ALA B  64      26.589   4.045  -7.352  1.00 10.00      B   
ATOM   3998  CB  ALA B  64      26.636   4.514  -8.798  1.00 10.00      B   
ATOM   3999  C   ALA B  64      26.964   5.182  -6.407  1.00 10.00      B   
ATOM   4000  O   ALA B  64      26.382   6.267  -6.466  1.00 10.00      B   
ATOM   4001  N   VAL B  65      27.921   4.920  -5.532  1.00 10.00      B   
ATOM   4002  HN  VAL B  65      28.374   4.047  -5.567  1.00 10.00      B   
ATOM   4003  CA  VAL B  65      28.339   5.893  -4.533  1.00 10.00      B   
ATOM   4004  CB  VAL B  65      28.663   5.193  -3.193  1.00 10.00      B   
ATOM   4005  CG1 VAL B  65      29.250   6.170  -2.184  1.00 10.00      B   
ATOM   4006  CG2 VAL B  65      27.419   4.524  -2.631  1.00 10.00      B   
ATOM   4007  C   VAL B  65      29.547   6.716  -4.973  1.00 10.00      B   
ATOM   4008  O   VAL B  65      30.574   6.175  -5.360  1.00 10.00      B   
ATOM   4009  N   ARG B  66      29.404   8.029  -4.917  1.00 10.00      B   
ATOM   4010  HN  ARG B  66      28.539   8.401  -4.641  1.00 10.00      B   
ATOM   4011  CA  ARG B  66      30.484   8.940  -5.259  1.00 10.00      B   
ATOM   4012  CB  ARG B  66      30.129   9.784  -6.488  1.00 10.00      B   
ATOM   4013  CG  ARG B  66      31.266  10.674  -6.973  1.00 10.00      B   
ATOM   4014  CD  ARG B  66      30.892  12.144  -6.914  1.00 10.00      B   
ATOM   4015  NE  ARG B  66      30.493  12.661  -8.222  1.00 10.00      B   
ATOM   4016  HE  ARG B  66      30.602  12.061  -8.991  1.00 10.00      B   
ATOM   4017  CZ  ARG B  66      29.994  13.883  -8.422  1.00 10.00      B   
ATOM   4018  NH1 ARG B  66      29.825  14.716  -7.405  1.00 10.00      B   
ATOM   4019 HH11 ARG B  66      30.083  14.419  -6.423  1.00 10.00      B   
ATOM   4020 HH12 ARG B  66      29.437  15.667  -7.563  1.00 10.00      B   
ATOM   4021  NH2 ARG B  66      29.676  14.272  -9.647  1.00 10.00      B   
ATOM   4022 HH21 ARG B  66      29.812  13.625 -10.457  1.00 10.00      B   
ATOM   4023 HH22 ARG B  66      29.286  15.228  -9.818  1.00 10.00      B   
ATOM   4024  C   ARG B  66      30.770   9.842  -4.062  1.00 10.00      B   
ATOM   4025  O   ARG B  66      29.882  10.552  -3.589  1.00 10.00      B   
ATOM   4026  N   CYS B  67      31.994   9.794  -3.562  1.00 10.00      B   
ATOM   4027  HN  CYS B  67      32.663   9.204  -3.983  1.00 10.00      B   
ATOM   4028  CA  CYS B  67      32.381  10.604  -2.416  1.00 10.00      B   
ATOM   4029  CB  CYS B  67      33.558   9.956  -1.683  1.00 10.00      B   
ATOM   4030  SG  CYS B  67      33.877  10.622  -0.031  1.00 10.00      B   
ATOM   4031  HG  CYS B  67      34.493  11.788  -0.174  1.00 10.00      B   
ATOM   4032  C   CYS B  67      32.746  12.016  -2.857  1.00 10.00      B   
ATOM   4033  O   CYS B  67      33.595  12.199  -3.732  1.00 10.00      B   
ATOM   4034  N   ASP B  68      32.092  13.007  -2.262  1.00 10.00      B   
ATOM   4035  HN  ASP B  68      31.418  12.798  -1.576  1.00 10.00      B   
ATOM   4036  CA  ASP B  68      32.347  14.398  -2.598  1.00 10.00      B   
ATOM   4037  CB  ASP B  68      31.040  15.182  -2.771  1.00 10.00      B   
ATOM   4038  CG  ASP B  68      30.037  14.528  -3.696  1.00 10.00      B   
ATOM   4039  OD1 ASP B  68      30.345  14.360  -4.891  1.00 10.00      B   
ATOM   4040  OD2 ASP B  68      28.922  14.201  -3.232  1.00 10.00      B   
ATOM   4041  C   ASP B  68      33.159  15.065  -1.505  1.00 10.00      B   
ATOM   4042  O   ASP B  68      32.719  15.145  -0.355  1.00 10.00      B   
ATOM   4043  N   GLU B  69      34.343  15.533  -1.859  1.00 10.00      B   
ATOM   4044  HN  GLU B  69      34.649  15.413  -2.782  1.00 10.00      B   
ATOM   4045  CA  GLU B  69      35.203  16.221  -0.908  1.00 10.00      B   
ATOM   4046  CB  GLU B  69      36.656  16.192  -1.390  1.00 10.00      B   
ATOM   4047  CG  GLU B  69      37.211  14.799  -1.651  1.00 10.00      B   
ATOM   4048  CD  GLU B  69      37.439  13.998  -0.382  1.00 10.00      B   
ATOM   4049  OE1 GLU B  69      38.106  14.513   0.545  1.00 10.00      B   
ATOM   4050  OE2 GLU B  69      36.983  12.833  -0.320  1.00 10.00      B   
ATOM   4051  C   GLU B  69      34.724  17.663  -0.767  1.00 10.00      B   
ATOM   4052  O   GLU B  69      34.763  18.432  -1.730  1.00 10.00      B   
ATOM   4053  N   LEU B  70      34.250  18.019   0.418  1.00 10.00      B   
ATOM   4054  HN  LEU B  70      34.244  17.362   1.150  1.00 10.00      B   
ATOM   4055  CA  LEU B  70      33.738  19.362   0.665  1.00 10.00      B   
ATOM   4056  CB  LEU B  70      33.016  19.438   2.011  1.00 10.00      B   
ATOM   4057  CG  LEU B  70      31.721  18.634   2.124  1.00 10.00      B   
ATOM   4058  CD1 LEU B  70      31.014  18.943   3.432  1.00 10.00      B   
ATOM   4059  CD2 LEU B  70      30.810  18.917   0.940  1.00 10.00      B   
ATOM   4060  C   LEU B  70      34.826  20.426   0.579  1.00 10.00      B   
ATOM   4061  O   LEU B  70      35.929  20.250   1.092  1.00 10.00      B   
ATOM   4062  N   ILE B  71      34.506  21.528  -0.081  1.00 10.00      B   
ATOM   4063  HN  ILE B  71      33.611  21.607  -0.476  1.00 10.00      B   
ATOM   4064  CA  ILE B  71      35.441  22.629  -0.235  1.00 10.00      B   
ATOM   4065  CB  ILE B  71      35.802  22.867  -1.719  1.00 10.00      B   
ATOM   4066  CG1 ILE B  71      36.508  21.638  -2.299  1.00 10.00      B   
ATOM   4067  CG2 ILE B  71      36.670  24.111  -1.875  1.00 10.00      B   
ATOM   4068  CD1 ILE B  71      36.869  21.771  -3.763  1.00 10.00      B   
ATOM   4069  C   ILE B  71      34.853  23.903   0.357  1.00 10.00      B   
ATOM   4070  O   ILE B  71      33.838  24.415  -0.124  1.00 10.00      B   
ATOM   4071  N   LEU B  72      35.486  24.402   1.405  1.00 10.00      B   
ATOM   4072  HN  LEU B  72      36.290  23.941   1.742  1.00 10.00      B   
ATOM   4073  CA  LEU B  72      35.043  25.616   2.067  1.00 10.00      B   
ATOM   4074  CB  LEU B  72      34.722  25.330   3.537  1.00 10.00      B   
ATOM   4075  CG  LEU B  72      34.261  26.528   4.372  1.00 10.00      B   
ATOM   4076  CD1 LEU B  72      32.874  26.980   3.941  1.00 10.00      B   
ATOM   4077  CD2 LEU B  72      34.292  26.198   5.855  1.00 10.00      B   
ATOM   4078  C   LEU B  72      36.137  26.671   1.974  1.00 10.00      B   
ATOM   4079  O   LEU B  72      37.267  26.428   2.394  1.00 10.00      B   
ATOM   4080  N   ASP B  73      35.801  27.828   1.405  1.00 10.00      B   
ATOM   4081  HN  ASP B  73      34.881  27.949   1.082  1.00 10.00      B   
ATOM   4082  CA  ASP B  73      36.758  28.927   1.246  1.00 10.00      B   
ATOM   4083  CB  ASP B  73      37.239  29.443   2.611  1.00 10.00      B   
ATOM   4084  CG  ASP B  73      37.968  30.769   2.523  1.00 10.00      B   
ATOM   4085  OD1 ASP B  73      37.381  31.744   2.008  1.00 10.00      B   
ATOM   4086  OD2 ASP B  73      39.128  30.849   2.984  1.00 10.00      B   
ATOM   4087  C   ASP B  73      37.935  28.486   0.377  1.00 10.00      B   
ATOM   4088  O   ASP B  73      39.083  28.856   0.615  1.00 10.00      B   
ATOM   4089  N   ASP B  74      37.623  27.674  -0.632  1.00 10.00      B   
ATOM   4090  HN  ASP B  74      36.685  27.431  -0.766  1.00 10.00      B   
ATOM   4091  CA  ASP B  74      38.621  27.141  -1.561  1.00 10.00      B   
ATOM   4092  CB  ASP B  74      39.365  28.247  -2.312  1.00 10.00      B   
ATOM   4093  CG  ASP B  74      38.741  28.548  -3.659  1.00 10.00      B   
ATOM   4094  OD1 ASP B  74      39.161  27.945  -4.667  1.00 10.00      B   
ATOM   4095  OD2 ASP B  74      37.817  29.388  -3.715  1.00 10.00      B   
ATOM   4096  C   ASP B  74      39.585  26.185  -0.870  1.00 10.00      B   
ATOM   4097  O   ASP B  74      40.662  25.887  -1.383  1.00 10.00      B   
ATOM   4098  N   ARG B  75      39.181  25.705   0.293  1.00 10.00      B   
ATOM   4099  HN  ARG B  75      38.310  25.990   0.647  1.00 10.00      B   
ATOM   4100  CA  ARG B  75      39.979  24.773   1.068  1.00 10.00      B   
ATOM   4101  CB  ARG B  75      40.279  25.370   2.442  1.00 10.00      B   
ATOM   4102  CG  ARG B  75      41.699  25.151   2.929  1.00 10.00      B   
ATOM   4103  CD  ARG B  75      42.283  26.433   3.504  1.00 10.00      B   
ATOM   4104  NE  ARG B  75      41.375  27.081   4.453  1.00 10.00      B   
ATOM   4105  HE  ARG B  75      41.248  26.642   5.323  1.00 10.00      B   
ATOM   4106  CZ  ARG B  75      40.719  28.216   4.203  1.00 10.00      B   
ATOM   4107  NH1 ARG B  75      40.861  28.832   3.040  1.00 10.00      B   
ATOM   4108 HH11 ARG B  75      41.488  28.439   2.309  1.00 10.00      B   
ATOM   4109 HH12 ARG B  75      40.332  29.721   2.850  1.00 10.00      B   
ATOM   4110  NH2 ARG B  75      39.911  28.728   5.118  1.00 10.00      B   
ATOM   4111 HH21 ARG B  75      39.399  29.618   4.926  1.00 10.00      B   
ATOM   4112 HH22 ARG B  75      39.782  28.243   6.032  1.00 10.00      B   
ATOM   4113  C   ARG B  75      39.207  23.470   1.223  1.00 10.00      B   
ATOM   4114  O   ARG B  75      38.062  23.471   1.675  1.00 10.00      B   
ATOM   4115  N   ARG B  76      39.821  22.366   0.834  1.00 10.00      B   
ATOM   4116  HN  ARG B  76      40.740  22.422   0.489  1.00 10.00      B   
ATOM   4117  CA  ARG B  76      39.171  21.069   0.920  1.00 10.00      B   
ATOM   4118  CB  ARG B  76      39.832  20.066  -0.028  1.00 10.00      B   
ATOM   4119  CG  ARG B  76      38.956  18.874  -0.381  1.00 10.00      B   
ATOM   4120  CD  ARG B  76      39.528  17.572   0.163  1.00 10.00      B   
ATOM   4121  NE  ARG B  76      40.848  17.283  -0.396  1.00 10.00      B   
ATOM   4122  HE  ARG B  76      41.406  18.054  -0.654  1.00 10.00      B   
ATOM   4123  CZ  ARG B  76      41.332  16.056  -0.585  1.00 10.00      B   
ATOM   4124  NH1 ARG B  76      40.611  14.984  -0.273  1.00 10.00      B   
ATOM   4125 HH11 ARG B  76      39.642  15.088   0.129  1.00 10.00      B   
ATOM   4126 HH12 ARG B  76      41.003  14.030  -0.424  1.00 10.00      B   
ATOM   4127  NH2 ARG B  76      42.553  15.899  -1.081  1.00 10.00      B   
ATOM   4128 HH21 ARG B  76      42.937  14.940  -1.233  1.00 10.00      B   
ATOM   4129 HH22 ARG B  76      43.136  16.730  -1.319  1.00 10.00      B   
ATOM   4130  C   ARG B  76      39.178  20.538   2.348  1.00 10.00      B   
ATOM   4131  O   ARG B  76      40.229  20.444   2.982  1.00 10.00      B   
ATOM   4132  N   VAL B  77      37.998  20.202   2.844  1.00 10.00      B   
ATOM   4133  HN  VAL B  77      37.196  20.304   2.281  1.00 10.00      B   
ATOM   4134  CA  VAL B  77      37.848  19.670   4.187  1.00 10.00      B   
ATOM   4135  CB  VAL B  77      36.610  20.262   4.894  1.00 10.00      B   
ATOM   4136  CG1 VAL B  77      36.549  19.816   6.350  1.00 10.00      B   
ATOM   4137  CG2 VAL B  77      36.610  21.781   4.798  1.00 10.00      B   
ATOM   4138  C   VAL B  77      37.706  18.156   4.118  1.00 10.00      B   
ATOM   4139  O   VAL B  77      36.731  17.639   3.568  1.00 10.00      B   
ATOM   4140  N   SER B  78      38.691  17.454   4.655  1.00 10.00      B   
ATOM   4141  HN  SER B  78      39.444  17.927   5.066  1.00 10.00      B   
ATOM   4142  CA  SER B  78      38.689  16.002   4.654  1.00 10.00      B   
ATOM   4143  CB  SER B  78      40.075  15.497   5.058  1.00 10.00      B   
ATOM   4144  OG  SER B  78      41.056  16.509   4.867  1.00 10.00      B   
ATOM   4145  HG  SER B  78      41.519  16.355   4.033  1.00 10.00      B   
ATOM   4146  C   SER B  78      37.631  15.462   5.615  1.00 10.00      B   
ATOM   4147  O   SER B  78      37.443  16.000   6.710  1.00 10.00      B   
ATOM   4148  N   VAL B  79      36.931  14.415   5.195  1.00 10.00      B   
ATOM   4149  HN  VAL B  79      37.113  14.047   4.302  1.00 10.00      B   
ATOM   4150  CA  VAL B  79      35.897  13.800   6.022  1.00 10.00      B   
ATOM   4151  CB  VAL B  79      35.207  12.631   5.283  1.00 10.00      B   
ATOM   4152  CG1 VAL B  79      34.048  12.080   6.101  1.00 10.00      B   
ATOM   4153  CG2 VAL B  79      34.733  13.072   3.904  1.00 10.00      B   
ATOM   4154  C   VAL B  79      36.509  13.283   7.324  1.00 10.00      B   
ATOM   4155  O   VAL B  79      37.524  12.580   7.307  1.00 10.00      B   
ATOM   4156  N   THR B  80      35.906  13.648   8.446  1.00 10.00      B   
ATOM   4157  HN  THR B  80      35.096  14.204   8.401  1.00 10.00      B   
ATOM   4158  CA  THR B  80      36.404  13.221   9.747  1.00 10.00      B   
ATOM   4159  CB  THR B  80      36.703  14.439  10.639  1.00 10.00      B   
ATOM   4160  OG1 THR B  80      36.622  15.629   9.840  1.00 10.00      B   
ATOM   4161  HG1 THR B  80      36.648  15.385   8.908  1.00 10.00      B   
ATOM   4162  CG2 THR B  80      38.101  14.333  11.229  1.00 10.00      B   
ATOM   4163  C   THR B  80      35.396  12.308  10.441  1.00 10.00      B   
ATOM   4164  O   THR B  80      34.253  12.194  10.005  1.00 10.00      B   
ATOM   4165  N   GLY B  81      35.828  11.647  11.504  1.00 10.00      B   
ATOM   4166  HN  GLY B  81      36.759  11.754  11.792  1.00 10.00      B   
ATOM   4167  CA  GLY B  81      34.947  10.760  12.238  1.00 10.00      B   
ATOM   4168  C   GLY B  81      34.792  11.180  13.687  1.00 10.00      B   
ATOM   4169  O   GLY B  81      35.753  11.628  14.314  1.00 10.00      B   
ATOM   4170  N   LEU B  82      33.581  11.046  14.211  1.00 10.00      B   
ATOM   4171  HN  LEU B  82      32.856  10.689  13.649  1.00 10.00      B   
ATOM   4172  CA  LEU B  82      33.291  11.413  15.592  1.00 10.00      B   
ATOM   4173  CB  LEU B  82      32.271  12.557  15.624  1.00 10.00      B   
ATOM   4174  CG  LEU B  82      31.883  13.093  17.005  1.00 10.00      B   
ATOM   4175  CD1 LEU B  82      33.009  13.929  17.592  1.00 10.00      B   
ATOM   4176  CD2 LEU B  82      30.594  13.893  16.924  1.00 10.00      B   
ATOM   4177  C   LEU B  82      32.748  10.217  16.368  1.00 10.00      B   
ATOM   4178  O   LEU B  82      32.006   9.404  15.824  1.00 10.00      B   
ATOM   4179  N   ARG B  83      33.123  10.120  17.636  1.00 10.00      B   
ATOM   4180  HN  ARG B  83      33.715  10.807  18.010  1.00 10.00      B   
ATOM   4181  CA  ARG B  83      32.676   9.032  18.495  1.00 10.00      B   
ATOM   4182  CB  ARG B  83      33.872   8.451  19.255  1.00 10.00      B   
ATOM   4183  CG  ARG B  83      33.576   7.177  20.028  1.00 10.00      B   
ATOM   4184  CD  ARG B  83      33.617   5.959  19.122  1.00 10.00      B   
ATOM   4185  NE  ARG B  83      34.176   4.795  19.804  1.00 10.00      B   
ATOM   4186  HE  ARG B  83      34.082   4.757  20.783  1.00 10.00      B   
ATOM   4187  CZ  ARG B  83      34.813   3.803  19.184  1.00 10.00      B   
ATOM   4188  NH1 ARG B  83      34.974   3.833  17.869  1.00 10.00      B   
ATOM   4189 HH11 ARG B  83      34.608   4.635  17.314  1.00 10.00      B   
ATOM   4190 HH12 ARG B  83      35.474   3.057  17.384  1.00 10.00      B   
ATOM   4191  NH2 ARG B  83      35.296   2.785  19.882  1.00 10.00      B   
ATOM   4192 HH21 ARG B  83      35.180   2.755  20.920  1.00 10.00      B   
ATOM   4193 HH22 ARG B  83      35.799   2.008  19.399  1.00 10.00      B   
ATOM   4194  C   ARG B  83      31.639   9.556  19.485  1.00 10.00      B   
ATOM   4195  O   ARG B  83      31.907  10.499  20.229  1.00 10.00      B   
ATOM   4196  N   ASP B  84      30.458   8.957  19.492  1.00 10.00      B   
ATOM   4197  HN  ASP B  84      30.294   8.197  18.884  1.00 10.00      B   
ATOM   4198  CA  ASP B  84      29.400   9.395  20.393  1.00 10.00      B   
ATOM   4199  CB  ASP B  84      28.145   9.827  19.629  1.00 10.00      B   
ATOM   4200  CG  ASP B  84      27.002  10.226  20.551  1.00 10.00      B   
ATOM   4201  OD1 ASP B  84      27.213  11.084  21.441  1.00 10.00      B   
ATOM   4202  OD2 ASP B  84      25.883   9.693  20.384  1.00 10.00      B   
ATOM   4203  C   ASP B  84      29.051   8.340  21.431  1.00 10.00      B   
ATOM   4204  O   ASP B  84      28.614   7.235  21.099  1.00 10.00      B   
ATOM   4205  N   TYR B  85      29.269   8.693  22.686  1.00 10.00      B   
ATOM   4206  HN  TYR B  85      29.652   9.577  22.867  1.00 10.00      B   
ATOM   4207  CA  TYR B  85      28.959   7.821  23.805  1.00 10.00      B   
ATOM   4208  CB  TYR B  85      29.977   8.047  24.933  1.00 10.00      B   
ATOM   4209  CG  TYR B  85      29.628   7.410  26.265  1.00 10.00      B   
ATOM   4210  CD1 TYR B  85      29.525   6.032  26.400  1.00 10.00      B   
ATOM   4211  CD2 TYR B  85      29.419   8.195  27.392  1.00 10.00      B   
ATOM   4212  CE1 TYR B  85      29.222   5.455  27.619  1.00 10.00      B   
ATOM   4213  CE2 TYR B  85      29.114   7.628  28.614  1.00 10.00      B   
ATOM   4214  CZ  TYR B  85      29.017   6.257  28.723  1.00 10.00      B   
ATOM   4215  OH  TYR B  85      28.719   5.687  29.943  1.00 10.00      B   
ATOM   4216  HH  TYR B  85      29.306   4.934  30.098  1.00 10.00      B   
ATOM   4217  C   TYR B  85      27.547   8.136  24.280  1.00 10.00      B   
ATOM   4218  O   TYR B  85      27.314   9.148  24.943  1.00 10.00      B   
ATOM   4219  N   HIS B  86      26.603   7.289  23.908  1.00 10.00      B   
ATOM   4220  HN  HIS B  86      26.846   6.501  23.371  1.00 10.00      B   
ATOM   4221  CA  HIS B  86      25.214   7.498  24.277  1.00 10.00      B   
ATOM   4222  CB  HIS B  86      24.328   7.462  23.031  1.00 10.00      B   
ATOM   4223  CG  HIS B  86      23.024   8.184  23.184  1.00 10.00      B   
ATOM   4224  ND1 HIS B  86      22.854   9.505  22.833  1.00 10.00      B   
ATOM   4225  HD1 HIS B  86      23.553  10.099  22.480  1.00 10.00      B   
ATOM   4226  CD2 HIS B  86      21.819   7.760  23.636  1.00 10.00      B   
ATOM   4227  CE1 HIS B  86      21.603   9.863  23.061  1.00 10.00      B   
ATOM   4228  NE2 HIS B  86      20.956   8.823  23.546  1.00 10.00      B   
ATOM   4229  HE2 HIS B  86      20.007   8.816  23.810  1.00 10.00      B   
ATOM   4230  C   HIS B  86      24.742   6.464  25.287  1.00 10.00      B   
ATOM   4231  O   HIS B  86      24.700   5.268  24.996  1.00 10.00      B   
ATOM   4232  N   THR B  87      24.393   6.928  26.473  1.00 10.00      B   
ATOM   4233  HN  THR B  87      24.465   7.892  26.654  1.00 10.00      B   
ATOM   4234  CA  THR B  87      23.910   6.049  27.523  1.00 10.00      B   
ATOM   4235  CB  THR B  87      24.428   6.487  28.904  1.00 10.00      B   
ATOM   4236  OG1 THR B  87      25.012   7.797  28.807  1.00 10.00      B   
ATOM   4237  HG1 THR B  87      24.536   8.400  29.391  1.00 10.00      B   
ATOM   4238  CG2 THR B  87      25.468   5.503  29.413  1.00 10.00      B   
ATOM   4239  C   THR B  87      22.386   6.021  27.530  1.00 10.00      B   
ATOM   4240  O   THR B  87      21.733   7.062  27.635  1.00 10.00      B   
ATOM   4241  N   VAL B  88      21.822   4.835  27.392  1.00 10.00      B   
ATOM   4242  HN  VAL B  88      22.394   4.036  27.310  1.00 10.00      B   
ATOM   4243  CA  VAL B  88      20.375   4.686  27.377  1.00 10.00      B   
ATOM   4244  CB  VAL B  88      19.903   3.725  26.267  1.00 10.00      B   
ATOM   4245  CG1 VAL B  88      18.384   3.744  26.149  1.00 10.00      B   
ATOM   4246  CG2 VAL B  88      20.549   4.089  24.939  1.00 10.00      B   
ATOM   4247  C   VAL B  88      19.874   4.195  28.725  1.00 10.00      B   
ATOM   4248  O   VAL B  88      19.951   3.003  29.032  1.00 10.00      B   
ATOM   4249  N   LEU B  89      19.392   5.123  29.536  1.00 10.00      B   
ATOM   4250  HN  LEU B  89      19.391   6.059  29.247  1.00 10.00      B   
ATOM   4251  CA  LEU B  89      18.869   4.786  30.848  1.00 10.00      B   
ATOM   4252  CB  LEU B  89      18.825   6.020  31.754  1.00 10.00      B   
ATOM   4253  CG  LEU B  89      20.176   6.585  32.194  1.00 10.00      B   
ATOM   4254  CD1 LEU B  89      20.554   7.797  31.355  1.00 10.00      B   
ATOM   4255  CD2 LEU B  89      20.159   6.930  33.675  1.00 10.00      B   
ATOM   4256  C   LEU B  89      17.482   4.173  30.719  1.00 10.00      B   
ATOM   4257  O   LEU B  89      16.638   4.675  29.970  1.00 10.00      B   
ATOM   4258  N   GLY B  90      17.257   3.087  31.440  1.00 10.00      B   
ATOM   4259  HN  GLY B  90      17.968   2.746  32.032  1.00 10.00      B   
ATOM   4260  CA  GLY B  90      15.976   2.417  31.387  1.00 10.00      B   
ATOM   4261  C   GLY B  90      15.774   1.678  30.079  1.00 10.00      B   
ATOM   4262  O   GLY B  90      14.750   1.844  29.416  1.00 10.00      B   
ATOM   4263  N   ALA B  91      16.760   0.876  29.696  1.00 10.00      B   
ATOM   4264  HN  ALA B  91      17.560   0.802  30.257  1.00 10.00      B   
ATOM   4265  CA  ALA B  91      16.682   0.100  28.464  1.00 10.00      B   
ATOM   4266  CB  ALA B  91      18.030   0.082  27.763  1.00 10.00      B   
ATOM   4267  C   ALA B  91      16.221  -1.319  28.778  1.00 10.00      B   
ATOM   4268  O   ALA B  91      16.631  -1.894  29.784  1.00 10.00      B   
ATOM   4269  N   ARG B  92      15.378  -1.877  27.917  1.00 10.00      B   
ATOM   4270  HN  ARG B  92      15.116  -1.378  27.116  1.00 10.00      B   
ATOM   4271  CA  ARG B  92      14.843  -3.220  28.119  1.00 10.00      B   
ATOM   4272  CB  ARG B  92      13.874  -3.586  26.993  1.00 10.00      B   
ATOM   4273  CG  ARG B  92      12.735  -2.597  26.808  1.00 10.00      B   
ATOM   4274  CD  ARG B  92      11.468  -3.294  26.343  1.00 10.00      B   
ATOM   4275  NE  ARG B  92      11.581  -3.808  24.984  1.00 10.00      B   
ATOM   4276  HE  ARG B  92      12.196  -3.337  24.376  1.00 10.00      B   
ATOM   4277  CZ  ARG B  92      10.899  -4.859  24.526  1.00 10.00      B   
ATOM   4278  NH1 ARG B  92      10.054  -5.510  25.324  1.00 10.00      B   
ATOM   4279 HH11 ARG B  92       9.919  -5.203  26.311  1.00 10.00      B   
ATOM   4280 HH12 ARG B  92       9.520  -6.333  24.962  1.00 10.00      B   
ATOM   4281  NH2 ARG B  92      11.057  -5.256  23.269  1.00 10.00      B   
ATOM   4282 HH21 ARG B  92      11.712  -4.750  22.637  1.00 10.00      B   
ATOM   4283 HH22 ARG B  92      10.519  -6.075  22.904  1.00 10.00      B   
ATOM   4284  C   ARG B  92      15.948  -4.270  28.220  1.00 10.00      B   
ATOM   4285  O   ARG B  92      16.921  -4.236  27.466  1.00 10.00      B   
ATOM   4286  N   GLU B  93      15.796  -5.194  29.162  1.00 10.00      B   
ATOM   4287  HN  GLU B  93      14.996  -5.168  29.737  1.00 10.00      B   
ATOM   4288  CA  GLU B  93      16.777  -6.255  29.351  1.00 10.00      B   
ATOM   4289  CB  GLU B  93      16.655  -6.852  30.758  1.00 10.00      B   
ATOM   4290  CG  GLU B  93      17.745  -7.849  31.115  1.00 10.00      B   
ATOM   4291  CD  GLU B  93      17.737  -8.231  32.582  1.00 10.00      B   
ATOM   4292  OE1 GLU B  93      17.523  -9.420  32.889  1.00 10.00      B   
ATOM   4293  OE2 GLU B  93      17.958  -7.345  33.438  1.00 10.00      B   
ATOM   4294  C   GLU B  93      16.574  -7.327  28.288  1.00 10.00      B   
ATOM   4295  O   GLU B  93      17.479  -7.634  27.509  1.00 10.00      B   
ATOM   4296  N   ASP B  94      15.370  -7.867  28.248  1.00 10.00      B   
ATOM   4297  HN  ASP B  94      14.691  -7.564  28.886  1.00 10.00      B   
ATOM   4298  CA  ASP B  94      15.017  -8.892  27.280  1.00 10.00      B   
ATOM   4299  CB  ASP B  94      14.516 -10.151  27.999  1.00 10.00      B   
ATOM   4300  CG  ASP B  94      14.140 -11.275  27.053  1.00 10.00      B   
ATOM   4301  OD1 ASP B  94      15.044 -11.979  26.560  1.00 10.00      B   
ATOM   4302  OD2 ASP B  94      12.934 -11.461  26.797  1.00 10.00      B   
ATOM   4303  C   ASP B  94      13.952  -8.347  26.336  1.00 10.00      B   
ATOM   4304  O   ASP B  94      13.305  -7.343  26.639  1.00 10.00      B   
ATOM   4305  N   TYR B  95      13.772  -9.002  25.199  1.00 10.00      B   
ATOM   4306  HN  TYR B  95      14.312  -9.801  25.022  1.00 10.00      B   
ATOM   4307  CA  TYR B  95      12.790  -8.574  24.208  1.00 10.00      B   
ATOM   4308  CB  TYR B  95      13.034  -9.286  22.875  1.00 10.00      B   
ATOM   4309  CG  TYR B  95      14.467  -9.204  22.397  1.00 10.00      B   
ATOM   4310  CD1 TYR B  95      15.240 -10.348  22.261  1.00 10.00      B   
ATOM   4311  CD2 TYR B  95      15.047  -7.982  22.089  1.00 10.00      B   
ATOM   4312  CE1 TYR B  95      16.552 -10.276  21.832  1.00 10.00      B   
ATOM   4313  CE2 TYR B  95      16.357  -7.899  21.660  1.00 10.00      B   
ATOM   4314  CZ  TYR B  95      17.104  -9.049  21.534  1.00 10.00      B   
ATOM   4315  OH  TYR B  95      18.410  -8.975  21.105  1.00 10.00      B   
ATOM   4316  HH  TYR B  95      18.838  -8.209  21.511  1.00 10.00      B   
ATOM   4317  C   TYR B  95      11.359  -8.816  24.686  1.00 10.00      B   
ATOM   4318  O   TYR B  95      10.416  -8.190  24.200  1.00 10.00      B   
ATOM   4319  N   ARG B  96      11.202  -9.721  25.640  1.00 10.00      B   
ATOM   4320  HN  ARG B  96      11.993 -10.196  25.990  1.00 10.00      B   
ATOM   4321  CA  ARG B  96       9.892 -10.048  26.183  1.00 10.00      B   
ATOM   4322  CB  ARG B  96       9.647 -11.553  26.059  1.00 10.00      B   
ATOM   4323  CG  ARG B  96       8.373 -12.044  26.726  1.00 10.00      B   
ATOM   4324  CD  ARG B  96       8.482 -13.518  27.077  1.00 10.00      B   
ATOM   4325  NE  ARG B  96       7.250 -14.039  27.657  1.00 10.00      B   
ATOM   4326  HE  ARG B  96       6.400 -13.753  27.242  1.00 10.00      B   
ATOM   4327  CZ  ARG B  96       7.208 -14.877  28.690  1.00 10.00      B   
ATOM   4328  NH1 ARG B  96       8.331 -15.294  29.267  1.00 10.00      B   
ATOM   4329 HH11 ARG B  96       8.292 -15.953  30.077  1.00 10.00      B   
ATOM   4330 HH12 ARG B  96       9.253 -14.971  28.912  1.00 10.00      B   
ATOM   4331  NH2 ARG B  96       6.040 -15.309  29.140  1.00 10.00      B   
ATOM   4332 HH21 ARG B  96       5.153 -14.996  28.684  1.00 10.00      B   
ATOM   4333 HH22 ARG B  96       5.995 -15.964  29.952  1.00 10.00      B   
ATOM   4334  C   ARG B  96       9.779  -9.617  27.646  1.00 10.00      B   
ATOM   4335  O   ARG B  96      10.555 -10.057  28.498  1.00 10.00      B   
ATOM   4336  N   GLY B  97       8.816  -8.754  27.932  1.00 10.00      B   
ATOM   4337  HN  GLY B  97       8.238  -8.420  27.213  1.00 10.00      B   
ATOM   4338  CA  GLY B  97       8.616  -8.294  29.291  1.00 10.00      B   
ATOM   4339  C   GLY B  97       8.862  -6.809  29.450  1.00 10.00      B   
ATOM   4340  O   GLY B  97       9.121  -6.105  28.468  1.00 10.00      B   
ATOM   4341  N   LEU B  98       8.790  -6.336  30.689  1.00 10.00      B   
ATOM   4342  HN  LEU B  98       8.596  -6.957  31.422  1.00 10.00      B   
ATOM   4343  CA  LEU B  98       8.996  -4.927  30.992  1.00 10.00      B   
ATOM   4344  CB  LEU B  98       7.756  -4.324  31.657  1.00 10.00      B   
ATOM   4345  CG  LEU B  98       6.564  -4.047  30.734  1.00 10.00      B   
ATOM   4346  CD1 LEU B  98       5.415  -3.430  31.514  1.00 10.00      B   
ATOM   4347  CD2 LEU B  98       6.976  -3.140  29.584  1.00 10.00      B   
ATOM   4348  C   LEU B  98      10.233  -4.711  31.864  1.00 10.00      B   
ATOM   4349  O   LEU B  98      10.552  -3.576  32.237  1.00 10.00      B   
ATOM   4350  N   LYS B  99      10.927  -5.796  32.192  1.00 10.00      B   
ATOM   4351  HN  LYS B  99      10.624  -6.674  31.879  1.00 10.00      B   
ATOM   4352  CA  LYS B  99      12.135  -5.709  33.001  1.00 10.00      B   
ATOM   4353  CB  LYS B  99      12.610  -7.097  33.436  1.00 10.00      B   
ATOM   4354  CG  LYS B  99      11.877  -7.642  34.651  1.00 10.00      B   
ATOM   4355  CD  LYS B  99      12.310  -9.061  34.974  1.00 10.00      B   
ATOM   4356  CE  LYS B  99      11.626  -9.568  36.234  1.00 10.00      B   
ATOM   4357  NZ  LYS B  99      11.912 -11.006  36.482  1.00 10.00      B   
ATOM   4358  HZ1 LYS B  99      11.494 -11.589  35.726  1.00 10.00      B   
ATOM   4359  HZ2 LYS B  99      11.510 -11.302  37.394  1.00 10.00      B   
ATOM   4360  HZ3 LYS B  99      12.938 -11.168  36.500  1.00 10.00      B   
ATOM   4361  C   LYS B  99      13.224  -4.983  32.226  1.00 10.00      B   
ATOM   4362  O   LYS B  99      13.656  -5.436  31.161  1.00 10.00      B   
ATOM   4363  N   SER B 100      13.652  -3.850  32.753  1.00 10.00      B   
ATOM   4364  HN  SER B 100      13.280  -3.548  33.608  1.00 10.00      B   
ATOM   4365  CA  SER B 100      14.663  -3.046  32.098  1.00 10.00      B   
ATOM   4366  CB  SER B 100      14.068  -1.687  31.730  1.00 10.00      B   
ATOM   4367  OG  SER B 100      12.796  -1.845  31.119  1.00 10.00      B   
ATOM   4368  HG  SER B 100      12.238  -2.397  31.682  1.00 10.00      B   
ATOM   4369  C   SER B 100      15.908  -2.864  32.963  1.00 10.00      B   
ATOM   4370  O   SER B 100      15.886  -3.097  34.173  1.00 10.00      B   
ATOM   4371  N   HIS B 101      16.993  -2.458  32.316  1.00 10.00      B   
ATOM   4372  HN  HIS B 101      16.933  -2.304  31.345  1.00 10.00      B   
ATOM   4373  CA  HIS B 101      18.258  -2.215  32.984  1.00 10.00      B   
ATOM   4374  CB  HIS B 101      19.421  -2.463  32.019  1.00 10.00      B   
ATOM   4375  CG  HIS B 101      20.017  -3.834  32.093  1.00 10.00      B   
ATOM   4376  ND1 HIS B 101      20.932  -4.209  33.055  1.00 10.00      B   
ATOM   4377  HD1 HIS B 101      21.274  -3.635  33.778  1.00 10.00      B   
ATOM   4378  CD2 HIS B 101      19.841  -4.915  31.302  1.00 10.00      B   
ATOM   4379  CE1 HIS B 101      21.293  -5.463  32.849  1.00 10.00      B   
ATOM   4380  NE2 HIS B 101      20.645  -5.912  31.791  1.00 10.00      B   
ATOM   4381  HE2 HIS B 101      20.740  -6.813  31.402  1.00 10.00      B   
ATOM   4382  C   HIS B 101      18.313  -0.770  33.448  1.00 10.00      B   
ATOM   4383  O   HIS B 101      17.470   0.044  33.063  1.00 10.00      B   
ATOM   4384  N   GLU B 102      19.304  -0.455  34.263  1.00 10.00      B   
ATOM   4385  HN  GLU B 102      19.939  -1.154  34.537  1.00 10.00      B   
ATOM   4386  CA  GLU B 102      19.480   0.897  34.764  1.00 10.00      B   
ATOM   4387  CB  GLU B 102      20.511   0.904  35.895  1.00 10.00      B   
ATOM   4388  CG  GLU B 102      20.754   2.262  36.527  1.00 10.00      B   
ATOM   4389  CD  GLU B 102      21.439   2.151  37.871  1.00 10.00      B   
ATOM   4390  OE1 GLU B 102      22.466   1.442  37.968  1.00 10.00      B   
ATOM   4391  OE2 GLU B 102      20.951   2.763  38.843  1.00 10.00      B   
ATOM   4392  C   GLU B 102      19.921   1.813  33.627  1.00 10.00      B   
ATOM   4393  O   GLU B 102      19.273   2.818  33.339  1.00 10.00      B   
ATOM   4394  N   THR B 103      21.006   1.439  32.964  1.00 10.00      B   
ATOM   4395  HN  THR B 103      21.473   0.616  33.231  1.00 10.00      B   
ATOM   4396  CA  THR B 103      21.530   2.218  31.852  1.00 10.00      B   
ATOM   4397  CB  THR B 103      22.212   3.527  32.335  1.00 10.00      B   
ATOM   4398  OG1 THR B 103      22.607   4.331  31.215  1.00 10.00      B   
ATOM   4399  HG1 THR B 103      22.999   5.152  31.536  1.00 10.00      B   
ATOM   4400  CG2 THR B 103      23.421   3.242  33.216  1.00 10.00      B   
ATOM   4401  C   THR B 103      22.497   1.380  31.013  1.00 10.00      B   
ATOM   4402  O   THR B 103      23.324   0.644  31.553  1.00 10.00      B   
ATOM   4403  N   ILE B 104      22.356   1.457  29.693  1.00 10.00      B   
ATOM   4404  HN  ILE B 104      21.655   2.035  29.319  1.00 10.00      B   
ATOM   4405  CA  ILE B 104      23.228   0.715  28.788  1.00 10.00      B   
ATOM   4406  CB  ILE B 104      22.449  -0.186  27.804  1.00 10.00      B   
ATOM   4407  CG1 ILE B 104      21.568   0.651  26.872  1.00 10.00      B   
ATOM   4408  CG2 ILE B 104      21.618  -1.208  28.567  1.00 10.00      B   
ATOM   4409  CD1 ILE B 104      21.082  -0.094  25.646  1.00 10.00      B   
ATOM   4410  C   ILE B 104      24.131   1.673  28.020  1.00 10.00      B   
ATOM   4411  O   ILE B 104      23.746   2.806  27.729  1.00 10.00      B   
ATOM   4412  N   GLN B 105      25.323   1.216  27.684  1.00 10.00      B   
ATOM   4413  HN  GLN B 105      25.562   0.290  27.904  1.00 10.00      B   
ATOM   4414  CA  GLN B 105      26.285   2.046  26.980  1.00 10.00      B   
ATOM   4415  CB  GLN B 105      27.676   1.896  27.602  1.00 10.00      B   
ATOM   4416  CG  GLN B 105      27.766   2.342  29.055  1.00 10.00      B   
ATOM   4417  CD  GLN B 105      27.209   1.322  30.031  1.00 10.00      B   
ATOM   4418  OE1 GLN B 105      27.328   0.111  29.829  1.00 10.00      B   
ATOM   4419  NE2 GLN B 105      26.582   1.805  31.088  1.00 10.00      B   
ATOM   4420 HE21 GLN B 105      26.513   2.778  31.181  1.00 10.00      B   
ATOM   4421 HE22 GLN B 105      26.210   1.170  31.739  1.00 10.00      B   
ATOM   4422  C   GLN B 105      26.334   1.707  25.499  1.00 10.00      B   
ATOM   4423  O   GLN B 105      26.672   0.584  25.120  1.00 10.00      B   
ATOM   4424  N   THR B 106      25.982   2.681  24.669  1.00 10.00      B   
ATOM   4425  HN  THR B 106      25.708   3.552  25.039  1.00 10.00      B   
ATOM   4426  CA  THR B 106      25.992   2.502  23.226  1.00 10.00      B   
ATOM   4427  CB  THR B 106      24.601   2.780  22.622  1.00 10.00      B   
ATOM   4428  OG1 THR B 106      23.592   2.242  23.486  1.00 10.00      B   
ATOM   4429  HG1 THR B 106      24.014   1.846  24.254  1.00 10.00      B   
ATOM   4430  CG2 THR B 106      24.476   2.141  21.246  1.00 10.00      B   
ATOM   4431  C   THR B 106      27.015   3.435  22.579  1.00 10.00      B   
ATOM   4432  O   THR B 106      26.921   4.658  22.700  1.00 10.00      B   
ATOM   4433  N   TRP B 107      27.991   2.852  21.900  1.00 10.00      B   
ATOM   4434  HN  TRP B 107      28.003   1.873  21.825  1.00 10.00      B   
ATOM   4435  CA  TRP B 107      29.030   3.621  21.235  1.00 10.00      B   
ATOM   4436  CB  TRP B 107      30.414   3.034  21.536  1.00 10.00      B   
ATOM   4437  CG  TRP B 107      30.892   3.274  22.937  1.00 10.00      B   
ATOM   4438  CD1 TRP B 107      31.508   4.397  23.412  1.00 10.00      B   
ATOM   4439  CD2 TRP B 107      30.802   2.367  24.045  1.00 10.00      B   
ATOM   4440  NE1 TRP B 107      31.807   4.246  24.743  1.00 10.00      B   
ATOM   4441  HE1 TRP B 107      32.252   4.916  25.307  1.00 10.00      B   
ATOM   4442  CE2 TRP B 107      31.383   3.008  25.157  1.00 10.00      B   
ATOM   4443  CE3 TRP B 107      30.287   1.076  24.205  1.00 10.00      B   
ATOM   4444  CZ2 TRP B 107      31.463   2.404  26.410  1.00 10.00      B   
ATOM   4445  CZ3 TRP B 107      30.367   0.481  25.448  1.00 10.00      B   
ATOM   4446  CH2 TRP B 107      30.951   1.144  26.534  1.00 10.00      B   
ATOM   4447  C   TRP B 107      28.795   3.632  19.731  1.00 10.00      B   
ATOM   4448  O   TRP B 107      28.715   2.579  19.096  1.00 10.00      B   
ATOM   4449  N   ARG B 108      28.678   4.821  19.166  1.00 10.00      B   
ATOM   4450  HN  ARG B 108      28.749   5.628  19.724  1.00 10.00      B   
ATOM   4451  CA  ARG B 108      28.458   4.961  17.734  1.00 10.00      B   
ATOM   4452  CB  ARG B 108      27.005   5.339  17.435  1.00 10.00      B   
ATOM   4453  CG  ARG B 108      26.530   6.619  18.101  1.00 10.00      B   
ATOM   4454  CD  ARG B 108      25.579   6.324  19.247  1.00 10.00      B   
ATOM   4455  NE  ARG B 108      24.704   7.460  19.530  1.00 10.00      B   
ATOM   4456  HE  ARG B 108      25.141   8.317  19.781  1.00 10.00      B   
ATOM   4457  CZ  ARG B 108      23.373   7.406  19.478  1.00 10.00      B   
ATOM   4458  NH1 ARG B 108      22.758   6.271  19.163  1.00 10.00      B   
ATOM   4459 HH11 ARG B 108      21.716   6.233  19.127  1.00 10.00      B   
ATOM   4460 HH12 ARG B 108      23.312   5.416  18.947  1.00 10.00      B   
ATOM   4461  NH2 ARG B 108      22.656   8.494  19.730  1.00 10.00      B   
ATOM   4462 HH21 ARG B 108      21.612   8.458  19.687  1.00 10.00      B   
ATOM   4463 HH22 ARG B 108      23.129   9.393  19.970  1.00 10.00      B   
ATOM   4464  C   ARG B 108      29.411   5.988  17.141  1.00 10.00      B   
ATOM   4465  O   ARG B 108      30.002   6.789  17.867  1.00 10.00      B   
ATOM   4466  N   GLU B 109      29.559   5.959  15.825  1.00 10.00      B   
ATOM   4467  HN  GLU B 109      29.051   5.304  15.301  1.00 10.00      B   
ATOM   4468  CA  GLU B 109      30.445   6.882  15.136  1.00 10.00      B   
ATOM   4469  CB  GLU B 109      31.621   6.129  14.510  1.00 10.00      B   
ATOM   4470  CG  GLU B 109      32.397   5.274  15.496  1.00 10.00      B   
ATOM   4471  CD  GLU B 109      33.636   4.652  14.892  1.00 10.00      B   
ATOM   4472  OE1 GLU B 109      33.546   3.514  14.381  1.00 10.00      B   
ATOM   4473  OE2 GLU B 109      34.708   5.291  14.948  1.00 10.00      B   
ATOM   4474  C   GLU B 109      29.692   7.664  14.065  1.00 10.00      B   
ATOM   4475  O   GLU B 109      28.720   7.170  13.488  1.00 10.00      B   
ATOM   4476  N   TYR B 110      30.138   8.883  13.810  1.00 10.00      B   
ATOM   4477  HN  TYR B 110      30.915   9.221  14.313  1.00 10.00      B   
ATOM   4478  CA  TYR B 110      29.514   9.741  12.809  1.00 10.00      B   
ATOM   4479  CB  TYR B 110      28.752  10.891  13.480  1.00 10.00      B   
ATOM   4480  CG  TYR B 110      27.511  10.486  14.245  1.00 10.00      B   
ATOM   4481  CD1 TYR B 110      27.533  10.368  15.629  1.00 10.00      B   
ATOM   4482  CD2 TYR B 110      26.313  10.242  13.587  1.00 10.00      B   
ATOM   4483  CE1 TYR B 110      26.397  10.017  16.335  1.00 10.00      B   
ATOM   4484  CE2 TYR B 110      25.173   9.887  14.285  1.00 10.00      B   
ATOM   4485  CZ  TYR B 110      25.221   9.777  15.658  1.00 10.00      B   
ATOM   4486  OH  TYR B 110      24.087   9.432  16.358  1.00 10.00      B   
ATOM   4487  HH  TYR B 110      23.949  10.068  17.071  1.00 10.00      B   
ATOM   4488  C   TYR B 110      30.568  10.324  11.876  1.00 10.00      B   
ATOM   4489  O   TYR B 110      31.745  10.395  12.228  1.00 10.00      B   
ATOM   4490  N   LEU B 111      30.145  10.725  10.684  1.00 10.00      B   
ATOM   4491  HN  LEU B 111      29.197  10.617  10.452  1.00 10.00      B   
ATOM   4492  CA  LEU B 111      31.053  11.324   9.715  1.00 10.00      B   
ATOM   4493  CB  LEU B 111      30.846  10.741   8.315  1.00 10.00      B   
ATOM   4494  CG  LEU B 111      31.421   9.343   8.065  1.00 10.00      B   
ATOM   4495  CD1 LEU B 111      31.369   9.002   6.585  1.00 10.00      B   
ATOM   4496  CD2 LEU B 111      32.846   9.232   8.592  1.00 10.00      B   
ATOM   4497  C   LEU B 111      30.877  12.838   9.697  1.00 10.00      B   
ATOM   4498  O   LEU B 111      29.797  13.346   9.383  1.00 10.00      B   
ATOM   4499  N   CYS B 112      31.942  13.549  10.036  1.00 10.00      B   
ATOM   4500  HN  CYS B 112      32.777  13.078  10.255  1.00 10.00      B   
ATOM   4501  CA  CYS B 112      31.920  15.001  10.087  1.00 10.00      B   
ATOM   4502  CB  CYS B 112      33.014  15.504  11.029  1.00 10.00      B   
ATOM   4503  SG  CYS B 112      33.147  14.571  12.573  1.00 10.00      B   
ATOM   4504  HG  CYS B 112      34.343  14.818  13.094  1.00 10.00      B   
ATOM   4505  C   CYS B 112      32.099  15.627   8.708  1.00 10.00      B   
ATOM   4506  O   CYS B 112      33.155  15.483   8.085  1.00 10.00      B   
ATOM   4507  N   ASP B 113      31.051  16.314   8.255  1.00 10.00      B   
ATOM   4508  HN  ASP B 113      30.243  16.349   8.810  1.00 10.00      B   
ATOM   4509  CA  ASP B 113      31.038  17.010   6.965  1.00 10.00      B   
ATOM   4510  CB  ASP B 113      31.881  18.289   6.989  1.00 10.00      B   
ATOM   4511  CG  ASP B 113      31.029  19.538   7.126  1.00 10.00      B   
ATOM   4512  OD1 ASP B 113      31.533  20.648   6.855  1.00 10.00      B   
ATOM   4513  OD2 ASP B 113      29.841  19.415   7.511  1.00 10.00      B   
ATOM   4514  C   ASP B 113      31.411  16.118   5.790  1.00 10.00      B   
ATOM   4515  O   ASP B 113      32.558  16.099   5.339  1.00 10.00      B   
ATOM   4516  N   ALA B 114      30.431  15.385   5.295  1.00 10.00      B   
ATOM   4517  HN  ALA B 114      29.539  15.446   5.695  1.00 10.00      B   
ATOM   4518  CA  ALA B 114      30.637  14.492   4.172  1.00 10.00      B   
ATOM   4519  CB  ALA B 114      30.767  13.056   4.655  1.00 10.00      B   
ATOM   4520  C   ALA B 114      29.491  14.615   3.178  1.00 10.00      B   
ATOM   4521  O   ALA B 114      28.338  14.821   3.568  1.00 10.00      B   
ATOM   4522  N   SER B 115      29.815  14.503   1.900  1.00 10.00      B   
ATOM   4523  HN  SER B 115      30.754  14.351   1.656  1.00 10.00      B   
ATOM   4524  CA  SER B 115      28.821  14.586   0.844  1.00 10.00      B   
ATOM   4525  CB  SER B 115      29.042  15.841  -0.002  1.00 10.00      B   
ATOM   4526  OG  SER B 115      28.191  15.852  -1.136  1.00 10.00      B   
ATOM   4527  HG  SER B 115      28.516  15.207  -1.795  1.00 10.00      B   
ATOM   4528  C   SER B 115      28.911  13.345  -0.026  1.00 10.00      B   
ATOM   4529  O   SER B 115      30.008  12.877  -0.336  1.00 10.00      B   
ATOM   4530  N   PHE B 116      27.768  12.801  -0.408  1.00 10.00      B   
ATOM   4531  HN  PHE B 116      26.920  13.209  -0.128  1.00 10.00      B   
ATOM   4532  CA  PHE B 116      27.749  11.606  -1.229  1.00 10.00      B   
ATOM   4533  CB  PHE B 116      27.472  10.372  -0.368  1.00 10.00      B   
ATOM   4534  CG  PHE B 116      28.552  10.072   0.632  1.00 10.00      B   
ATOM   4535  CD1 PHE B 116      28.349  10.307   1.981  1.00 10.00      B   
ATOM   4536  CD2 PHE B 116      29.770   9.557   0.222  1.00 10.00      B   
ATOM   4537  CE1 PHE B 116      29.339  10.036   2.905  1.00 10.00      B   
ATOM   4538  CE2 PHE B 116      30.766   9.282   1.140  1.00 10.00      B   
ATOM   4539  CZ  PHE B 116      30.549   9.522   2.484  1.00 10.00      B   
ATOM   4540  C   PHE B 116      26.730  11.698  -2.359  1.00 10.00      B   
ATOM   4541  O   PHE B 116      25.521  11.741  -2.121  1.00 10.00      B   
ATOM   4542  N   THR B 117      27.227  11.749  -3.582  1.00 10.00      B   
ATOM   4543  HN  THR B 117      28.205  11.765  -3.701  1.00 10.00      B   
ATOM   4544  CA  THR B 117      26.372  11.792  -4.758  1.00 10.00      B   
ATOM   4545  CB  THR B 117      27.066  12.531  -5.922  1.00 10.00      B   
ATOM   4546  OG1 THR B 117      27.414  13.860  -5.505  1.00 10.00      B   
ATOM   4547  HG1 THR B 117      28.017  13.814  -4.738  1.00 10.00      B   
ATOM   4548  CG2 THR B 117      26.149  12.609  -7.135  1.00 10.00      B   
ATOM   4549  C   THR B 117      26.055  10.356  -5.172  1.00 10.00      B   
ATOM   4550  O   THR B 117      26.956   9.593  -5.521  1.00 10.00      B   
ATOM   4551  N   VAL B 118      24.787   9.979  -5.101  1.00 10.00      B   
ATOM   4552  HN  VAL B 118      24.102  10.634  -4.828  1.00 10.00      B   
ATOM   4553  CA  VAL B 118      24.379   8.621  -5.437  1.00 10.00      B   
ATOM   4554  CB  VAL B 118      23.472   8.012  -4.343  1.00 10.00      B   
ATOM   4555  CG1 VAL B 118      23.303   6.514  -4.550  1.00 10.00      B   
ATOM   4556  CG2 VAL B 118      24.020   8.303  -2.956  1.00 10.00      B   
ATOM   4557  C   VAL B 118      23.654   8.549  -6.777  1.00 10.00      B   
ATOM   4558  O   VAL B 118      22.751   9.340  -7.052  1.00 10.00      B   
ATOM   4559  N   ALA B 119      24.064   7.598  -7.604  1.00 10.00      B   
ATOM   4560  HN  ALA B 119      24.809   7.018  -7.331  1.00 10.00      B   
ATOM   4561  CA  ALA B 119      23.445   7.382  -8.902  1.00 10.00      B   
ATOM   4562  CB  ALA B 119      24.496   7.334 -10.001  1.00 10.00      B   
ATOM   4563  C   ALA B 119      22.654   6.080  -8.862  1.00 10.00      B   
ATOM   4564  O   ALA B 119      23.196   5.031  -8.516  1.00 10.00      B   
ATOM   4565  N   LEU B 120      21.376   6.151  -9.191  1.00 10.00      B   
ATOM   4566  HN  LEU B 120      20.994   7.021  -9.452  1.00 10.00      B   
ATOM   4567  CA  LEU B 120      20.519   4.972  -9.168  1.00 10.00      B   
ATOM   4568  CB  LEU B 120      19.348   5.196  -8.200  1.00 10.00      B   
ATOM   4569  CG  LEU B 120      18.349   4.046  -8.035  1.00 10.00      B   
ATOM   4570  CD1 LEU B 120      17.934   3.910  -6.581  1.00 10.00      B   
ATOM   4571  CD2 LEU B 120      17.124   4.270  -8.909  1.00 10.00      B   
ATOM   4572  C   LEU B 120      19.996   4.626 -10.556  1.00 10.00      B   
ATOM   4573  O   LEU B 120      19.589   5.512 -11.313  1.00 10.00      B   
ATOM   4574  N   TRP B 121      20.018   3.341 -10.883  1.00 10.00      B   
ATOM   4575  HN  TRP B 121      20.379   2.691 -10.241  1.00 10.00      B   
ATOM   4576  CA  TRP B 121      19.521   2.864 -12.166  1.00 10.00      B   
ATOM   4577  CB  TRP B 121      20.661   2.658 -13.175  1.00 10.00      B   
ATOM   4578  CG  TRP B 121      21.611   1.541 -12.846  1.00 10.00      B   
ATOM   4579  CD1 TRP B 121      21.459   0.217 -13.146  1.00 10.00      B   
ATOM   4580  CD2 TRP B 121      22.871   1.656 -12.175  1.00 10.00      B   
ATOM   4581  NE1 TRP B 121      22.542  -0.497 -12.696  1.00 10.00      B   
ATOM   4582  HE1 TRP B 121      22.663  -1.468 -12.785  1.00 10.00      B   
ATOM   4583  CE2 TRP B 121      23.423   0.363 -12.098  1.00 10.00      B   
ATOM   4584  CE3 TRP B 121      23.586   2.725 -11.629  1.00 10.00      B   
ATOM   4585  CZ2 TRP B 121      24.655   0.111 -11.499  1.00 10.00      B   
ATOM   4586  CZ3 TRP B 121      24.808   2.472 -11.035  1.00 10.00      B   
ATOM   4587  CH2 TRP B 121      25.331   1.177 -10.976  1.00 10.00      B   
ATOM   4588  C   TRP B 121      18.713   1.584 -11.976  1.00 10.00      B   
ATOM   4589  O   TRP B 121      18.782   0.949 -10.920  1.00 10.00      B   
ATOM   4590  N   LEU B 122      17.948   1.212 -12.991  1.00 10.00      B   
ATOM   4591  HN  LEU B 122      17.932   1.758 -13.806  1.00 10.00      B   
ATOM   4592  CA  LEU B 122      17.124   0.013 -12.923  1.00 10.00      B   
ATOM   4593  CB  LEU B 122      15.777   0.244 -13.614  1.00 10.00      B   
ATOM   4594  CG  LEU B 122      14.827   1.252 -12.963  1.00 10.00      B   
ATOM   4595  CD1 LEU B 122      13.535   1.344 -13.762  1.00 10.00      B   
ATOM   4596  CD2 LEU B 122      14.536   0.870 -11.518  1.00 10.00      B   
ATOM   4597  C   LEU B 122      17.819  -1.194 -13.548  1.00 10.00      B   
ATOM   4598  O   LEU B 122      18.532  -1.071 -14.547  1.00 10.00      B   
ATOM   4599  N   THR B 123      17.593  -2.360 -12.955  1.00 10.00      B   
ATOM   4600  HN  THR B 123      17.014  -2.385 -12.158  1.00 10.00      B   
ATOM   4601  CA  THR B 123      18.166  -3.605 -13.443  1.00 10.00      B   
ATOM   4602  CB  THR B 123      18.039  -4.705 -12.362  1.00 10.00      B   
ATOM   4603  OG1 THR B 123      16.681  -4.767 -11.901  1.00 10.00      B   
ATOM   4604  HG1 THR B 123      16.634  -5.314 -11.104  1.00 10.00      B   
ATOM   4605  CG2 THR B 123      18.958  -4.418 -11.186  1.00 10.00      B   
ATOM   4606  C   THR B 123      17.409  -4.056 -14.696  1.00 10.00      B   
ATOM   4607  O   THR B 123      16.333  -3.533 -14.989  1.00 10.00      B   
ATOM   4608  N   PRO B 124      17.946  -5.030 -15.456  1.00 10.00      B   
ATOM   4609  CA  PRO B 124      17.284  -5.543 -16.668  1.00 10.00      B   
ATOM   4610  CB  PRO B 124      18.378  -6.380 -17.336  1.00 10.00      B   
ATOM   4611  CG  PRO B 124      19.253  -6.816 -16.213  1.00 10.00      B   
ATOM   4612  CD  PRO B 124      19.242  -5.694 -15.213  1.00 10.00      B   
ATOM   4613  C   PRO B 124      16.077  -6.423 -16.322  1.00 10.00      B   
ATOM   4614  O   PRO B 124      15.494  -7.085 -17.185  1.00 10.00      B   
ATOM   4615  N   HIS B 125      15.715  -6.421 -15.049  1.00 10.00      B   
ATOM   4616  HN  HIS B 125      16.219  -5.867 -14.418  1.00 10.00      B   
ATOM   4617  CA  HIS B 125      14.589  -7.198 -14.555  1.00 10.00      B   
ATOM   4618  CB  HIS B 125      15.098  -8.488 -13.908  1.00 10.00      B   
ATOM   4619  CG  HIS B 125      14.337  -9.713 -14.306  1.00 10.00      B   
ATOM   4620  ND1 HIS B 125      13.513 -10.401 -13.445  1.00 10.00      B   
ATOM   4621  HD1 HIS B 125      13.330 -10.159 -12.498  1.00 10.00      B   
ATOM   4622  CD2 HIS B 125      14.295 -10.384 -15.479  1.00 10.00      B   
ATOM   4623  CE1 HIS B 125      12.999 -11.440 -14.068  1.00 10.00      B   
ATOM   4624  NE2 HIS B 125      13.455 -11.454 -15.304  1.00 10.00      B   
ATOM   4625  HE2 HIS B 125      13.231 -12.127 -15.988  1.00 10.00      B   
ATOM   4626  C   HIS B 125      13.824  -6.369 -13.528  1.00 10.00      B   
ATOM   4627  O   HIS B 125      13.192  -6.904 -12.620  1.00 10.00      B   
ATOM   4628  N   ALA B 126      13.889  -5.054 -13.696  1.00 10.00      B   
ATOM   4629  HN  ALA B 126      14.389  -4.698 -14.464  1.00 10.00      B   
ATOM   4630  CA  ALA B 126      13.233  -4.123 -12.790  1.00 10.00      B   
ATOM   4631  CB  ALA B 126      13.647  -2.698 -13.107  1.00 10.00      B   
ATOM   4632  C   ALA B 126      11.717  -4.259 -12.833  1.00 10.00      B   
ATOM   4633  O   ALA B 126      11.087  -4.041 -13.869  1.00 10.00      B   
ATOM   4634  N   THR B 127      11.141  -4.628 -11.700  1.00 10.00      B   
ATOM   4635  HN  THR B 127      11.704  -4.820 -10.922  1.00 10.00      B   
ATOM   4636  CA  THR B 127       9.702  -4.794 -11.577  1.00 10.00      B   
ATOM   4637  CB  THR B 127       9.394  -5.903 -10.559  1.00 10.00      B   
ATOM   4638  OG1 THR B 127      10.627  -6.523 -10.158  1.00 10.00      B   
ATOM   4639  HG1 THR B 127      10.874  -7.203 -10.800  1.00 10.00      B   
ATOM   4640  CG2 THR B 127       8.483  -6.951 -11.174  1.00 10.00      B   
ATOM   4641  C   THR B 127       9.042  -3.493 -11.118  1.00 10.00      B   
ATOM   4642  O   THR B 127       7.867  -3.470 -10.751  1.00 10.00      B   
ATOM   4643  N   MET B 128       9.808  -2.413 -11.138  1.00 10.00      B   
ATOM   4644  HN  MET B 128      10.729  -2.491 -11.458  1.00 10.00      B   
ATOM   4645  CA  MET B 128       9.315  -1.107 -10.726  1.00 10.00      B   
ATOM   4646  CB  MET B 128       9.920  -0.701  -9.378  1.00 10.00      B   
ATOM   4647  CG  MET B 128       9.391  -1.493  -8.191  1.00 10.00      B   
ATOM   4648  SD  MET B 128      10.039  -0.916  -6.608  1.00 10.00      B   
ATOM   4649  CE  MET B 128       9.435   0.770  -6.590  1.00 10.00      B   
ATOM   4650  C   MET B 128       9.659  -0.066 -11.781  1.00 10.00      B   
ATOM   4651  O   MET B 128      10.566  -0.273 -12.589  1.00 10.00      B   
ATOM   4652  N   VAL B 129       8.936   1.045 -11.772  1.00 10.00      B   
ATOM   4653  HN  VAL B 129       8.229   1.153 -11.099  1.00 10.00      B   
ATOM   4654  CA  VAL B 129       9.170   2.111 -12.738  1.00 10.00      B   
ATOM   4655  CB  VAL B 129       7.865   2.546 -13.437  1.00 10.00      B   
ATOM   4656  CG1 VAL B 129       7.349   1.435 -14.339  1.00 10.00      B   
ATOM   4657  CG2 VAL B 129       6.805   2.938 -12.417  1.00 10.00      B   
ATOM   4658  C   VAL B 129       9.827   3.320 -12.083  1.00 10.00      B   
ATOM   4659  O   VAL B 129       9.655   3.562 -10.885  1.00 10.00      B   
ATOM   4660  N   ILE B 130      10.573   4.085 -12.873  1.00 10.00      B   
ATOM   4661  HN  ILE B 130      10.666   3.845 -13.822  1.00 10.00      B   
ATOM   4662  CA  ILE B 130      11.258   5.273 -12.366  1.00 10.00      B   
ATOM   4663  CB  ILE B 130      12.244   5.870 -13.393  1.00 10.00      B   
ATOM   4664  CG1 ILE B 130      11.553   6.121 -14.736  1.00 10.00      B   
ATOM   4665  CG2 ILE B 130      13.459   4.970 -13.562  1.00 10.00      B   
ATOM   4666  CD1 ILE B 130      12.399   6.892 -15.726  1.00 10.00      B   
ATOM   4667  C   ILE B 130      10.262   6.344 -11.943  1.00 10.00      B   
ATOM   4668  O   ILE B 130      10.556   7.173 -11.083  1.00 10.00      B   
ATOM   4669  N   SER B 131       9.081   6.308 -12.549  1.00 10.00      B   
ATOM   4670  HN  SER B 131       8.917   5.617 -13.227  1.00 10.00      B   
ATOM   4671  CA  SER B 131       8.018   7.258 -12.259  1.00 10.00      B   
ATOM   4672  CB  SER B 131       6.798   6.874 -13.097  1.00 10.00      B   
ATOM   4673  OG  SER B 131       7.165   5.898 -14.065  1.00 10.00      B   
ATOM   4674  HG  SER B 131       6.416   5.723 -14.648  1.00 10.00      B   
ATOM   4675  C   SER B 131       7.662   7.241 -10.774  1.00 10.00      B   
ATOM   4676  O   SER B 131       7.529   8.288 -10.140  1.00 10.00      B   
ATOM   4677  N   GLU B 132       7.547   6.040 -10.222  1.00 10.00      B   
ATOM   4678  HN  GLU B 132       7.698   5.246 -10.775  1.00 10.00      B   
ATOM   4679  CA  GLU B 132       7.209   5.871  -8.817  1.00 10.00      B   
ATOM   4680  CB  GLU B 132       6.840   4.413  -8.534  1.00 10.00      B   
ATOM   4681  CG  GLU B 132       6.130   4.198  -7.206  1.00 10.00      B   
ATOM   4682  CD  GLU B 132       5.014   3.173  -7.290  1.00 10.00      B   
ATOM   4683  OE1 GLU B 132       4.568   2.855  -8.416  1.00 10.00      B   
ATOM   4684  OE2 GLU B 132       4.566   2.691  -6.227  1.00 10.00      B   
ATOM   4685  C   GLU B 132       8.368   6.307  -7.931  1.00 10.00      B   
ATOM   4686  O   GLU B 132       8.172   6.966  -6.913  1.00 10.00      B   
ATOM   4687  N   LEU B 133       9.577   5.953  -8.344  1.00 10.00      B   
ATOM   4688  HN  LEU B 133       9.664   5.455  -9.183  1.00 10.00      B   
ATOM   4689  CA  LEU B 133      10.781   6.291  -7.593  1.00 10.00      B   
ATOM   4690  CB  LEU B 133      12.003   5.610  -8.215  1.00 10.00      B   
ATOM   4691  CG  LEU B 133      12.032   4.080  -8.163  1.00 10.00      B   
ATOM   4692  CD1 LEU B 133      13.136   3.538  -9.051  1.00 10.00      B   
ATOM   4693  CD2 LEU B 133      12.213   3.595  -6.733  1.00 10.00      B   
ATOM   4694  C   LEU B 133      11.004   7.799  -7.532  1.00 10.00      B   
ATOM   4695  O   LEU B 133      11.276   8.352  -6.465  1.00 10.00      B   
ATOM   4696  N   GLU B 134      10.880   8.457  -8.678  1.00 10.00      B   
ATOM   4697  HN  GLU B 134      10.648   7.956  -9.494  1.00 10.00      B   
ATOM   4698  CA  GLU B 134      11.077   9.899  -8.772  1.00 10.00      B   
ATOM   4699  CB  GLU B 134      10.948  10.351 -10.230  1.00 10.00      B   
ATOM   4700  CG  GLU B 134      11.146  11.844 -10.443  1.00 10.00      B   
ATOM   4701  CD  GLU B 134      10.749  12.286 -11.834  1.00 10.00      B   
ATOM   4702  OE1 GLU B 134      11.644  12.469 -12.684  1.00 10.00      B   
ATOM   4703  OE2 GLU B 134       9.535  12.449 -12.089  1.00 10.00      B   
ATOM   4704  C   GLU B 134      10.085  10.659  -7.896  1.00 10.00      B   
ATOM   4705  O   GLU B 134      10.476  11.486  -7.069  1.00 10.00      B   
ATOM   4706  N   LYS B 135       8.806  10.349  -8.063  1.00 10.00      B   
ATOM   4707  HN  LYS B 135       8.565   9.657  -8.716  1.00 10.00      B   
ATOM   4708  CA  LYS B 135       7.747  11.009  -7.310  1.00 10.00      B   
ATOM   4709  CB  LYS B 135       6.376  10.663  -7.891  1.00 10.00      B   
ATOM   4710  CG  LYS B 135       6.229  11.048  -9.355  1.00 10.00      B   
ATOM   4711  CD  LYS B 135       4.933  10.526  -9.953  1.00 10.00      B   
ATOM   4712  CE  LYS B 135       4.954  10.637 -11.471  1.00 10.00      B   
ATOM   4713  NZ  LYS B 135       3.634  10.326 -12.078  1.00 10.00      B   
ATOM   4714  HZ1 LYS B 135       3.689  10.400 -13.114  1.00 10.00      B   
ATOM   4715  HZ2 LYS B 135       2.908  10.996 -11.730  1.00 10.00      B   
ATOM   4716  HZ3 LYS B 135       3.344   9.362 -11.827  1.00 10.00      B   
ATOM   4717  C   LYS B 135       7.811  10.702  -5.814  1.00 10.00      B   
ATOM   4718  O   LYS B 135       7.367  11.507  -4.994  1.00 10.00      B   
ATOM   4719  N   ALA B 136       8.377   9.552  -5.464  1.00 10.00      B   
ATOM   4720  HN  ALA B 136       8.709   8.949  -6.164  1.00 10.00      B   
ATOM   4721  CA  ALA B 136       8.501   9.152  -4.064  1.00 10.00      B   
ATOM   4722  CB  ALA B 136       8.927   7.698  -3.957  1.00 10.00      B   
ATOM   4723  C   ALA B 136       9.487  10.044  -3.319  1.00 10.00      B   
ATOM   4724  O   ALA B 136       9.335  10.282  -2.123  1.00 10.00      B   
ATOM   4725  N   VAL B 137      10.501  10.528  -4.027  1.00 10.00      B   
ATOM   4726  HN  VAL B 137      10.579  10.294  -4.978  1.00 10.00      B   
ATOM   4727  CA  VAL B 137      11.502  11.396  -3.419  1.00 10.00      B   
ATOM   4728  CB  VAL B 137      12.807  11.455  -4.247  1.00 10.00      B   
ATOM   4729  CG1 VAL B 137      13.892  12.203  -3.487  1.00 10.00      B   
ATOM   4730  CG2 VAL B 137      13.284  10.057  -4.598  1.00 10.00      B   
ATOM   4731  C   VAL B 137      10.943  12.804  -3.247  1.00 10.00      B   
ATOM   4732  O   VAL B 137      11.370  13.555  -2.367  1.00 10.00      B   
ATOM   4733  N   LEU B 138       9.984  13.153  -4.096  1.00 10.00      B   
ATOM   4734  HN  LEU B 138       9.697  12.514  -4.781  1.00 10.00      B   
ATOM   4735  CA  LEU B 138       9.353  14.463  -4.037  1.00 10.00      B   
ATOM   4736  CB  LEU B 138       8.438  14.674  -5.246  1.00 10.00      B   
ATOM   4737  CG  LEU B 138       9.093  14.580  -6.625  1.00 10.00      B   
ATOM   4738  CD1 LEU B 138       8.041  14.655  -7.720  1.00 10.00      B   
ATOM   4739  CD2 LEU B 138      10.139  15.671  -6.803  1.00 10.00      B   
ATOM   4740  C   LEU B 138       8.549  14.593  -2.752  1.00 10.00      B   
ATOM   4741  O   LEU B 138       8.586  15.628  -2.085  1.00 10.00      B   
ATOM   4742  N   LYS B 139       7.829  13.530  -2.414  1.00 10.00      B   
ATOM   4743  HN  LYS B 139       7.853  12.736  -2.991  1.00 10.00      B   
ATOM   4744  CA  LYS B 139       7.015  13.493  -1.208  1.00 10.00      B   
ATOM   4745  CB  LYS B 139       5.535  13.706  -1.541  1.00 10.00      B   
ATOM   4746  CG  LYS B 139       5.133  15.165  -1.688  1.00 10.00      B   
ATOM   4747  CD  LYS B 139       3.629  15.306  -1.862  1.00 10.00      B   
ATOM   4748  CE  LYS B 139       3.182  16.755  -1.724  1.00 10.00      B   
ATOM   4749  NZ  LYS B 139       1.710  16.902  -1.882  1.00 10.00      B   
ATOM   4750  HZ1 LYS B 139       1.427  16.646  -2.852  1.00 10.00      B   
ATOM   4751  HZ2 LYS B 139       1.424  17.889  -1.698  1.00 10.00      B   
ATOM   4752  HZ3 LYS B 139       1.214  16.282  -1.214  1.00 10.00      B   
ATOM   4753  C   LYS B 139       7.207  12.164  -0.485  1.00 10.00      B   
ATOM   4754  O   LYS B 139       6.479  11.200  -0.736  1.00 10.00      B   
ATOM   4755  N   PRO B 140       8.206  12.092   0.408  1.00 10.00      B   
ATOM   4756  CA  PRO B 140       8.502  10.875   1.167  1.00 10.00      B   
ATOM   4757  CB  PRO B 140       9.868  11.171   1.794  1.00 10.00      B   
ATOM   4758  CG  PRO B 140       9.917  12.655   1.905  1.00 10.00      B   
ATOM   4759  CD  PRO B 140       9.127  13.195   0.745  1.00 10.00      B   
ATOM   4760  C   PRO B 140       7.466  10.599   2.255  1.00 10.00      B   
ATOM   4761  O   PRO B 140       7.014  11.515   2.949  1.00 10.00      B   
ATOM   4762  N   ARG B 141       7.091   9.332   2.403  1.00 10.00      B   
ATOM   4763  HN  ARG B 141       7.483   8.646   1.818  1.00 10.00      B   
ATOM   4764  CA  ARG B 141       6.109   8.938   3.407  1.00 10.00      B   
ATOM   4765  CB  ARG B 141       5.564   7.543   3.105  1.00 10.00      B   
ATOM   4766  CG  ARG B 141       4.898   7.421   1.743  1.00 10.00      B   
ATOM   4767  CD  ARG B 141       3.563   8.150   1.694  1.00 10.00      B   
ATOM   4768  NE  ARG B 141       3.709   9.606   1.653  1.00 10.00      B   
ATOM   4769  HE  ARG B 141       4.003  10.054   2.482  1.00 10.00      B   
ATOM   4770  CZ  ARG B 141       3.472  10.354   0.575  1.00 10.00      B   
ATOM   4771  NH1 ARG B 141       3.078   9.790  -0.565  1.00 10.00      B   
ATOM   4772 HH11 ARG B 141       2.891  10.383  -1.406  1.00 10.00      B   
ATOM   4773 HH12 ARG B 141       2.963   8.754  -0.627  1.00 10.00      B   
ATOM   4774  NH2 ARG B 141       3.626  11.669   0.640  1.00 10.00      B   
ATOM   4775 HH21 ARG B 141       3.934  12.120   1.532  1.00 10.00      B   
ATOM   4776 HH22 ARG B 141       3.447  12.260  -0.197  1.00 10.00      B   
ATOM   4777  C   ARG B 141       6.705   8.993   4.810  1.00 10.00      B   
ATOM   4778  O   ARG B 141       6.098   9.540   5.734  1.00 10.00      B   
ATOM   4779  N   TYR B 142       7.889   8.425   4.964  1.00 10.00      B   
ATOM   4780  HN  TYR B 142       8.324   7.996   4.191  1.00 10.00      B   
ATOM   4781  CA  TYR B 142       8.573   8.429   6.246  1.00 10.00      B   
ATOM   4782  CB  TYR B 142       9.127   7.038   6.576  1.00 10.00      B   
ATOM   4783  CG  TYR B 142       8.082   5.944   6.629  1.00 10.00      B   
ATOM   4784  CD1 TYR B 142       7.119   5.922   7.630  1.00 10.00      B   
ATOM   4785  CD2 TYR B 142       8.063   4.930   5.680  1.00 10.00      B   
ATOM   4786  CE1 TYR B 142       6.168   4.922   7.684  1.00 10.00      B   
ATOM   4787  CE2 TYR B 142       7.114   3.926   5.725  1.00 10.00      B   
ATOM   4788  CZ  TYR B 142       6.170   3.926   6.729  1.00 10.00      B   
ATOM   4789  OH  TYR B 142       5.221   2.929   6.780  1.00 10.00      B   
ATOM   4790  HH  TYR B 142       4.385   3.301   7.097  1.00 10.00      B   
ATOM   4791  C   TYR B 142       9.702   9.447   6.207  1.00 10.00      B   
ATOM   4792  O   TYR B 142      10.167   9.816   5.128  1.00 10.00      B   
ATOM   4793  N   THR B 143      10.132   9.904   7.373  1.00 10.00      B   
ATOM   4794  HN  THR B 143       9.726   9.567   8.199  1.00 10.00      B   
ATOM   4795  CA  THR B 143      11.203  10.885   7.460  1.00 10.00      B   
ATOM   4796  CB  THR B 143      11.348  11.421   8.900  1.00 10.00      B   
ATOM   4797  OG1 THR B 143      10.047  11.689   9.447  1.00 10.00      B   
ATOM   4798  HG1 THR B 143       9.519  12.164   8.791  1.00 10.00      B   
ATOM   4799  CG2 THR B 143      12.168  12.705   8.912  1.00 10.00      B   
ATOM   4800  C   THR B 143      12.532  10.280   7.004  1.00 10.00      B   
ATOM   4801  O   THR B 143      12.996   9.286   7.568  1.00 10.00      B   
ATOM   4802  N   PRO B 144      13.148  10.860   5.961  1.00 10.00      B   
ATOM   4803  CA  PRO B 144      14.421  10.387   5.424  1.00 10.00      B   
ATOM   4804  CB  PRO B 144      14.497  11.041   4.030  1.00 10.00      B   
ATOM   4805  CG  PRO B 144      13.197  11.758   3.840  1.00 10.00      B   
ATOM   4806  CD  PRO B 144      12.653  12.019   5.212  1.00 10.00      B   
ATOM   4807  C   PRO B 144      15.598  10.845   6.281  1.00 10.00      B   
ATOM   4808  O   PRO B 144      15.703  12.025   6.634  1.00 10.00      B   
ATOM   4809  N   TYR B 145      16.478   9.913   6.616  1.00 10.00      B   
ATOM   4810  HN  TYR B 145      16.345   8.994   6.304  1.00 10.00      B   
ATOM   4811  CA  TYR B 145      17.641  10.223   7.432  1.00 10.00      B   
ATOM   4812  CB  TYR B 145      17.416   9.800   8.888  1.00 10.00      B   
ATOM   4813  CG  TYR B 145      16.758   8.447   9.060  1.00 10.00      B   
ATOM   4814  CD1 TYR B 145      17.462   7.270   8.834  1.00 10.00      B   
ATOM   4815  CD2 TYR B 145      15.430   8.348   9.454  1.00 10.00      B   
ATOM   4816  CE1 TYR B 145      16.863   6.037   8.994  1.00 10.00      B   
ATOM   4817  CE2 TYR B 145      14.823   7.117   9.617  1.00 10.00      B   
ATOM   4818  CZ  TYR B 145      15.543   5.965   9.386  1.00 10.00      B   
ATOM   4819  OH  TYR B 145      14.938   4.734   9.544  1.00 10.00      B   
ATOM   4820  HH  TYR B 145      15.567   4.112   9.936  1.00 10.00      B   
ATOM   4821  C   TYR B 145      18.906   9.581   6.869  1.00 10.00      B   
ATOM   4822  O   TYR B 145      18.836   8.609   6.111  1.00 10.00      B   
ATOM   4823  N   LEU B 146      20.055  10.126   7.247  1.00 10.00      B   
ATOM   4824  HN  LEU B 146      20.036  10.890   7.868  1.00 10.00      B   
ATOM   4825  CA  LEU B 146      21.344   9.626   6.782  1.00 10.00      B   
ATOM   4826  CB  LEU B 146      22.380  10.756   6.764  1.00 10.00      B   
ATOM   4827  CG  LEU B 146      22.048  11.965   5.886  1.00 10.00      B   
ATOM   4828  CD1 LEU B 146      22.817  13.190   6.352  1.00 10.00      B   
ATOM   4829  CD2 LEU B 146      22.354  11.665   4.427  1.00 10.00      B   
ATOM   4830  C   LEU B 146      21.838   8.474   7.657  1.00 10.00      B   
ATOM   4831  O   LEU B 146      22.773   8.632   8.448  1.00 10.00      B   
ATOM   4832  N   GLY B 147      21.196   7.323   7.523  1.00 10.00      B   
ATOM   4833  HN  GLY B 147      20.445   7.264   6.894  1.00 10.00      B   
ATOM   4834  CA  GLY B 147      21.582   6.163   8.301  1.00 10.00      B   
ATOM   4835  C   GLY B 147      20.860   6.110   9.631  1.00 10.00      B   
ATOM   4836  O   GLY B 147      20.012   5.246   9.856  1.00 10.00      B   
ATOM   4837  N   ARG B 148      21.192   7.035  10.515  1.00 10.00      B   
ATOM   4838  HN  ARG B 148      21.874   7.702  10.278  1.00 10.00      B   
ATOM   4839  CA  ARG B 148      20.557   7.095  11.819  1.00 10.00      B   
ATOM   4840  CB  ARG B 148      21.576   7.391  12.922  1.00 10.00      B   
ATOM   4841  CG  ARG B 148      22.604   6.292  13.136  1.00 10.00      B   
ATOM   4842  CD  ARG B 148      21.948   4.938  13.367  1.00 10.00      B   
ATOM   4843  NE  ARG B 148      21.177   4.890  14.612  1.00 10.00      B   
ATOM   4844  HE  ARG B 148      20.981   5.746  15.055  1.00 10.00      B   
ATOM   4845  CZ  ARG B 148      20.728   3.763  15.161  1.00 10.00      B   
ATOM   4846  NH1 ARG B 148      20.977   2.598  14.574  1.00 10.00      B   
ATOM   4847 HH11 ARG B 148      21.523   2.565  13.684  1.00 10.00      B   
ATOM   4848 HH12 ARG B 148      20.625   1.710  14.996  1.00 10.00      B   
ATOM   4849  NH2 ARG B 148      20.025   3.800  16.289  1.00 10.00      B   
ATOM   4850 HH21 ARG B 148      19.817   4.713  16.751  1.00 10.00      B   
ATOM   4851 HH22 ARG B 148      19.675   2.918  16.720  1.00 10.00      B   
ATOM   4852  C   ARG B 148      19.466   8.153  11.817  1.00 10.00      B   
ATOM   4853  O   ARG B 148      19.516   9.103  11.036  1.00 10.00      B   
ATOM   4854  N   ARG B 149      18.495   7.997  12.704  1.00 10.00      B   
ATOM   4855  HN  ARG B 149      18.528   7.231  13.316  1.00 10.00      B   
ATOM   4856  CA  ARG B 149      17.385   8.937  12.803  1.00 10.00      B   
ATOM   4857  CB  ARG B 149      16.286   8.386  13.714  1.00 10.00      B   
ATOM   4858  CG  ARG B 149      15.642   7.103  13.213  1.00 10.00      B   
ATOM   4859  CD  ARG B 149      14.350   6.815  13.958  1.00 10.00      B   
ATOM   4860  NE  ARG B 149      13.362   7.873  13.754  1.00 10.00      B   
ATOM   4861  HE  ARG B 149      13.192   8.156  12.827  1.00 10.00      B   
ATOM   4862  CZ  ARG B 149      12.682   8.463  14.733  1.00 10.00      B   
ATOM   4863  NH1 ARG B 149      12.876   8.101  15.994  1.00 10.00      B   
ATOM   4864 HH11 ARG B 149      13.560   7.350  16.227  1.00 10.00      B   
ATOM   4865 HH12 ARG B 149      12.344   8.567  16.761  1.00 10.00      B   
ATOM   4866  NH2 ARG B 149      11.813   9.421  14.447  1.00 10.00      B   
ATOM   4867 HH21 ARG B 149      11.277   9.890  15.210  1.00 10.00      B   
ATOM   4868 HH22 ARG B 149      11.661   9.711  13.455  1.00 10.00      B   
ATOM   4869  C   ARG B 149      17.858  10.295  13.307  1.00 10.00      B   
ATOM   4870  O   ARG B 149      17.142  11.288  13.206  1.00 10.00      B   
ATOM   4871  N   SER B 150      19.068  10.326  13.848  1.00 10.00      B   
ATOM   4872  HN  SER B 150      19.583   9.497  13.911  1.00 10.00      B   
ATOM   4873  CA  SER B 150      19.653  11.552  14.366  1.00 10.00      B   
ATOM   4874  CB  SER B 150      20.520  11.217  15.582  1.00 10.00      B   
ATOM   4875  OG  SER B 150      21.176   9.966  15.401  1.00 10.00      B   
ATOM   4876  HG  SER B 150      22.121  10.117  15.266  1.00 10.00      B   
ATOM   4877  C   SER B 150      20.495  12.250  13.298  1.00 10.00      B   
ATOM   4878  O   SER B 150      21.281  13.148  13.603  1.00 10.00      B   
ATOM   4879  N   CYS B 151      20.331  11.835  12.046  1.00 10.00      B   
ATOM   4880  HN  CYS B 151      19.685  11.119  11.858  1.00 10.00      B   
ATOM   4881  CA  CYS B 151      21.088  12.414  10.947  1.00 10.00      B   
ATOM   4882  CB  CYS B 151      22.016  11.358  10.343  1.00 10.00      B   
ATOM   4883  SG  CYS B 151      23.090  10.541  11.545  1.00 10.00      B   
ATOM   4884  HG  CYS B 151      24.306  11.054  11.404  1.00 10.00      B   
ATOM   4885  C   CYS B 151      20.171  12.977   9.866  1.00 10.00      B   
ATOM   4886  O   CYS B 151      19.705  12.245   8.995  1.00 10.00      B   
ATOM   4887  N   PRO B 152      19.895  14.286   9.913  1.00 10.00      B   
ATOM   4888  CA  PRO B 152      19.045  14.952   8.937  1.00 10.00      B   
ATOM   4889  CB  PRO B 152      18.466  16.136   9.723  1.00 10.00      B   
ATOM   4890  CG  PRO B 152      19.255  16.231  10.998  1.00 10.00      B   
ATOM   4891  CD  PRO B 152      20.376  15.229  10.921  1.00 10.00      B   
ATOM   4892  C   PRO B 152      19.845  15.461   7.741  1.00 10.00      B   
ATOM   4893  O   PRO B 152      21.063  15.647   7.822  1.00 10.00      B   
ATOM   4894  N   LEU B 153      19.156  15.687   6.633  1.00 10.00      B   
ATOM   4895  HN  LEU B 153      18.187  15.532   6.632  1.00 10.00      B   
ATOM   4896  CA  LEU B 153      19.799  16.176   5.422  1.00 10.00      B   
ATOM   4897  CB  LEU B 153      19.164  15.555   4.174  1.00 10.00      B   
ATOM   4898  CG  LEU B 153      19.498  14.088   3.893  1.00 10.00      B   
ATOM   4899  CD1 LEU B 153      18.578  13.160   4.670  1.00 10.00      B   
ATOM   4900  CD2 LEU B 153      19.423  13.799   2.402  1.00 10.00      B   
ATOM   4901  C   LEU B 153      19.711  17.694   5.349  1.00 10.00      B   
ATOM   4902  O   LEU B 153      18.674  18.281   5.669  1.00 10.00      B   
ATOM   4903  N   THR B 154      20.799  18.326   4.934  1.00 10.00      B   
ATOM   4904  HN  THR B 154      21.605  17.805   4.715  1.00 10.00      B   
ATOM   4905  CA  THR B 154      20.843  19.776   4.818  1.00 10.00      B   
ATOM   4906  CB  THR B 154      22.161  20.331   5.386  1.00 10.00      B   
ATOM   4907  OG1 THR B 154      23.143  19.285   5.413  1.00 10.00      B   
ATOM   4908  HG1 THR B 154      24.008  19.653   5.193  1.00 10.00      B   
ATOM   4909  CG2 THR B 154      21.949  20.857   6.797  1.00 10.00      B   
ATOM   4910  C   THR B 154      20.682  20.219   3.367  1.00 10.00      B   
ATOM   4911  O   THR B 154      20.875  21.388   3.033  1.00 10.00      B   
ATOM   4912  N   HIS B 155      20.324  19.276   2.511  1.00 10.00      B   
ATOM   4913  HN  HIS B 155      20.184  18.365   2.842  1.00 10.00      B   
ATOM   4914  CA  HIS B 155      20.128  19.547   1.097  1.00 10.00      B   
ATOM   4915  CB  HIS B 155      21.461  19.420   0.345  1.00 10.00      B   
ATOM   4916  CG  HIS B 155      21.637  20.410  -0.770  1.00 10.00      B   
ATOM   4917  ND1 HIS B 155      21.263  20.155  -2.073  1.00 10.00      B   
ATOM   4918  HD1 HIS B 155      20.852  19.327  -2.403  1.00 10.00      B   
ATOM   4919  CD2 HIS B 155      22.145  21.666  -0.769  1.00 10.00      B   
ATOM   4920  CE1 HIS B 155      21.534  21.207  -2.822  1.00 10.00      B   
ATOM   4921  NE2 HIS B 155      22.066  22.136  -2.055  1.00 10.00      B   
ATOM   4922  HE2 HIS B 155      22.341  23.029  -2.356  1.00 10.00      B   
ATOM   4923  C   HIS B 155      19.123  18.550   0.538  1.00 10.00      B   
ATOM   4924  O   HIS B 155      19.122  17.389   0.950  1.00 10.00      B   
ATOM   4925  N   PRO B 156      18.226  18.995  -0.365  1.00 10.00      B   
ATOM   4926  CA  PRO B 156      17.217  18.122  -0.982  1.00 10.00      B   
ATOM   4927  CB  PRO B 156      16.632  18.991  -2.096  1.00 10.00      B   
ATOM   4928  CG  PRO B 156      16.810  20.385  -1.603  1.00 10.00      B   
ATOM   4929  CD  PRO B 156      18.104  20.389  -0.836  1.00 10.00      B   
ATOM   4930  C   PRO B 156      17.839  16.856  -1.567  1.00 10.00      B   
ATOM   4931  O   PRO B 156      18.843  16.916  -2.282  1.00 10.00      B   
ATOM   4932  N   LEU B 157      17.237  15.717  -1.249  1.00 10.00      B   
ATOM   4933  HN  LEU B 157      16.442  15.749  -0.677  1.00 10.00      B   
ATOM   4934  CA  LEU B 157      17.724  14.422  -1.710  1.00 10.00      B   
ATOM   4935  CB  LEU B 157      16.898  13.291  -1.092  1.00 10.00      B   
ATOM   4936  CG  LEU B 157      17.319  11.865  -1.451  1.00 10.00      B   
ATOM   4937  CD1 LEU B 157      18.735  11.587  -0.976  1.00 10.00      B   
ATOM   4938  CD2 LEU B 157      16.348  10.856  -0.856  1.00 10.00      B   
ATOM   4939  C   LEU B 157      17.727  14.307  -3.231  1.00 10.00      B   
ATOM   4940  O   LEU B 157      18.721  13.889  -3.824  1.00 10.00      B   
ATOM   4941  N   PHE B 158      16.621  14.679  -3.859  1.00 10.00      B   
ATOM   4942  HN  PHE B 158      15.863  15.020  -3.340  1.00 10.00      B   
ATOM   4943  CA  PHE B 158      16.512  14.600  -5.307  1.00 10.00      B   
ATOM   4944  CB  PHE B 158      15.047  14.655  -5.745  1.00 10.00      B   
ATOM   4945  CG  PHE B 158      14.824  14.302  -7.190  1.00 10.00      B   
ATOM   4946  CD1 PHE B 158      15.308  13.111  -7.710  1.00 10.00      B   
ATOM   4947  CD2 PHE B 158      14.127  15.156  -8.027  1.00 10.00      B   
ATOM   4948  CE1 PHE B 158      15.100  12.781  -9.035  1.00 10.00      B   
ATOM   4949  CE2 PHE B 158      13.915  14.833  -9.354  1.00 10.00      B   
ATOM   4950  CZ  PHE B 158      14.404  13.643  -9.858  1.00 10.00      B   
ATOM   4951  C   PHE B 158      17.312  15.708  -5.981  1.00 10.00      B   
ATOM   4952  O   PHE B 158      16.932  16.878  -5.937  1.00 10.00      B   
ATOM   4953  N   LEU B 159      18.425  15.339  -6.590  1.00 10.00      B   
ATOM   4954  HN  LEU B 159      18.690  14.394  -6.574  1.00 10.00      B   
ATOM   4955  CA  LEU B 159      19.264  16.309  -7.276  1.00 10.00      B   
ATOM   4956  CB  LEU B 159      20.730  15.870  -7.254  1.00 10.00      B   
ATOM   4957  CG  LEU B 159      21.763  16.941  -7.610  1.00 10.00      B   
ATOM   4958  CD1 LEU B 159      21.840  17.999  -6.521  1.00 10.00      B   
ATOM   4959  CD2 LEU B 159      23.125  16.313  -7.844  1.00 10.00      B   
ATOM   4960  C   LEU B 159      18.788  16.500  -8.712  1.00 10.00      B   
ATOM   4961  O   LEU B 159      18.524  17.624  -9.151  1.00 10.00      B   
ATOM   4962  N   GLY B 160      18.665  15.397  -9.433  1.00 10.00      B   
ATOM   4963  HN  GLY B 160      18.881  14.528  -9.030  1.00 10.00      B   
ATOM   4964  CA  GLY B 160      18.219  15.459 -10.807  1.00 10.00      B   
ATOM   4965  C   GLY B 160      18.201  14.098 -11.465  1.00 10.00      B   
ATOM   4966  O   GLY B 160      18.232  13.070 -10.785  1.00 10.00      B   
ATOM   4967  N   THR B 161      18.160  14.090 -12.785  1.00 10.00      B   
ATOM   4968  HN  THR B 161      18.160  14.947 -13.268  1.00 10.00      B   
ATOM   4969  CA  THR B 161      18.138  12.854 -13.548  1.00 10.00      B   
ATOM   4970  CB  THR B 161      16.708  12.269 -13.635  1.00 10.00      B   
ATOM   4971  OG1 THR B 161      16.725  10.986 -14.284  1.00 10.00      B   
ATOM   4972  HG1 THR B 161      17.448  10.449 -13.924  1.00 10.00      B   
ATOM   4973  CG2 THR B 161      15.767  13.212 -14.380  1.00 10.00      B   
ATOM   4974  C   THR B 161      18.698  13.094 -14.946  1.00 10.00      B   
ATOM   4975  O   THR B 161      18.557  14.191 -15.499  1.00 10.00      B   
ATOM   4976  N   CYS B 162      19.345  12.080 -15.506  1.00 10.00      B   
ATOM   4977  HN  CYS B 162      19.430  11.230 -15.015  1.00 10.00      B   
ATOM   4978  CA  CYS B 162      19.927  12.192 -16.831  1.00 10.00      B   
ATOM   4979  CB  CYS B 162      21.240  12.982 -16.768  1.00 10.00      B   
ATOM   4980  SG  CYS B 162      22.480  12.278 -15.652  1.00 10.00      B   
ATOM   4981  HG  CYS B 162      22.046  11.085 -15.269  1.00 10.00      B   
ATOM   4982  C   CYS B 162      20.187  10.815 -17.414  1.00 10.00      B   
ATOM   4983  O   CYS B 162      20.402   9.853 -16.677  1.00 10.00      B   
ATOM   4984  N   GLN B 163      20.145  10.723 -18.731  1.00 10.00      B   
ATOM   4985  HN  GLN B 163      19.934  11.521 -19.258  1.00 10.00      B   
ATOM   4986  CA  GLN B 163      20.401   9.472 -19.418  1.00 10.00      B   
ATOM   4987  CB  GLN B 163      19.549   9.369 -20.684  1.00 10.00      B   
ATOM   4988  CG  GLN B 163      18.252   8.607 -20.486  1.00 10.00      B   
ATOM   4989  CD  GLN B 163      18.086   7.484 -21.487  1.00 10.00      B   
ATOM   4990  OE1 GLN B 163      19.066   6.943 -22.001  1.00 10.00      B   
ATOM   4991  NE2 GLN B 163      16.846   7.123 -21.769  1.00 10.00      B   
ATOM   4992 HE21 GLN B 163      16.111   7.600 -21.322  1.00 10.00      B   
ATOM   4993 HE22 GLN B 163      16.708   6.390 -22.406  1.00 10.00      B   
ATOM   4994  C   GLN B 163      21.878   9.373 -19.763  1.00 10.00      B   
ATOM   4995  O   GLN B 163      22.485  10.353 -20.197  1.00 10.00      B   
ATOM   4996  N   ALA B 164      22.455   8.201 -19.557  1.00 10.00      B   
ATOM   4997  HN  ALA B 164      21.916   7.451 -19.214  1.00 10.00      B   
ATOM   4998  CA  ALA B 164      23.865   7.989 -19.838  1.00 10.00      B   
ATOM   4999  CB  ALA B 164      24.713   8.463 -18.664  1.00 10.00      B   
ATOM   5000  C   ALA B 164      24.138   6.521 -20.132  1.00 10.00      B   
ATOM   5001  O   ALA B 164      23.238   5.684 -20.051  1.00 10.00      B   
ATOM   5002  N   SER B 165      25.371   6.219 -20.495  1.00 10.00      B   
ATOM   5003  HN  SER B 165      26.031   6.938 -20.592  1.00 10.00      B   
ATOM   5004  CA  SER B 165      25.764   4.850 -20.781  1.00 10.00      B   
ATOM   5005  CB  SER B 165      26.760   4.823 -21.942  1.00 10.00      B   
ATOM   5006  OG  SER B 165      26.342   5.695 -22.983  1.00 10.00      B   
ATOM   5007  HG  SER B 165      26.682   5.371 -23.827  1.00 10.00      B   
ATOM   5008  C   SER B 165      26.373   4.204 -19.536  1.00 10.00      B   
ATOM   5009  O   SER B 165      25.792   3.289 -18.946  1.00 10.00      B   
ATOM   5010  N   ASP B 166      27.528   4.708 -19.127  1.00 10.00      B   
ATOM   5011  HN  ASP B 166      27.927   5.451 -19.624  1.00 10.00      B   
ATOM   5012  CA  ASP B 166      28.219   4.193 -17.953  1.00 10.00      B   
ATOM   5013  CB  ASP B 166      29.740   4.323 -18.129  1.00 10.00      B   
ATOM   5014  CG  ASP B 166      30.266   3.616 -19.359  1.00 10.00      B   
ATOM   5015  OD1 ASP B 166      30.604   2.421 -19.264  1.00 10.00      B   
ATOM   5016  OD2 ASP B 166      30.351   4.256 -20.428  1.00 10.00      B   
ATOM   5017  C   ASP B 166      27.792   4.985 -16.725  1.00 10.00      B   
ATOM   5018  O   ASP B 166      27.472   6.171 -16.831  1.00 10.00      B   
ATOM   5019  N   PRO B 167      27.767   4.348 -15.544  1.00 10.00      B   
ATOM   5020  CA  PRO B 167      27.393   5.023 -14.293  1.00 10.00      B   
ATOM   5021  CB  PRO B 167      27.573   3.940 -13.221  1.00 10.00      B   
ATOM   5022  CG  PRO B 167      28.405   2.880 -13.865  1.00 10.00      B   
ATOM   5023  CD  PRO B 167      28.076   2.925 -15.329  1.00 10.00      B   
ATOM   5024  C   PRO B 167      28.315   6.211 -14.013  1.00 10.00      B   
ATOM   5025  O   PRO B 167      27.885   7.245 -13.500  1.00 10.00      B   
ATOM   5026  N   GLN B 168      29.580   6.059 -14.391  1.00 10.00      B   
ATOM   5027  HN  GLN B 168      29.849   5.216 -14.808  1.00 10.00      B   
ATOM   5028  CA  GLN B 168      30.576   7.104 -14.200  1.00 10.00      B   
ATOM   5029  CB  GLN B 168      31.969   6.576 -14.565  1.00 10.00      B   
ATOM   5030  CG  GLN B 168      33.106   7.548 -14.286  1.00 10.00      B   
ATOM   5031  CD  GLN B 168      34.439   7.051 -14.814  1.00 10.00      B   
ATOM   5032  OE1 GLN B 168      34.684   5.846 -14.886  1.00 10.00      B   
ATOM   5033  NE2 GLN B 168      35.313   7.973 -15.184  1.00 10.00      B   
ATOM   5034 HE21 GLN B 168      35.060   8.916 -15.096  1.00 10.00      B   
ATOM   5035 HE22 GLN B 168      36.179   7.676 -15.540  1.00 10.00      B   
ATOM   5036  C   GLN B 168      30.236   8.326 -15.050  1.00 10.00      B   
ATOM   5037  O   GLN B 168      30.415   9.459 -14.615  1.00 10.00      B   
ATOM   5038  N   LYS B 169      29.708   8.078 -16.246  1.00 10.00      B   
ATOM   5039  HN  LYS B 169      29.553   7.149 -16.512  1.00 10.00      B   
ATOM   5040  CA  LYS B 169      29.340   9.147 -17.169  1.00 10.00      B   
ATOM   5041  CB  LYS B 169      28.882   8.569 -18.508  1.00 10.00      B   
ATOM   5042  CG  LYS B 169      29.996   7.939 -19.326  1.00 10.00      B   
ATOM   5043  CD  LYS B 169      29.513   7.559 -20.713  1.00 10.00      B   
ATOM   5044  CE  LYS B 169      30.680   7.273 -21.644  1.00 10.00      B   
ATOM   5045  NZ  LYS B 169      30.241   7.168 -23.059  1.00 10.00      B   
ATOM   5046  HZ1 LYS B 169      29.700   8.015 -23.331  1.00 10.00      B   
ATOM   5047  HZ2 LYS B 169      29.638   6.334 -23.186  1.00 10.00      B   
ATOM   5048  HZ3 LYS B 169      31.065   7.083 -23.685  1.00 10.00      B   
ATOM   5049  C   LYS B 169      28.242  10.025 -16.588  1.00 10.00      B   
ATOM   5050  O   LYS B 169      28.276  11.249 -16.725  1.00 10.00      B   
ATOM   5051  N   ALA B 170      27.274   9.394 -15.936  1.00 10.00      B   
ATOM   5052  HN  ALA B 170      27.306   8.417 -15.862  1.00 10.00      B   
ATOM   5053  CA  ALA B 170      26.163  10.114 -15.328  1.00 10.00      B   
ATOM   5054  CB  ALA B 170      25.096   9.138 -14.859  1.00 10.00      B   
ATOM   5055  C   ALA B 170      26.656  10.963 -14.166  1.00 10.00      B   
ATOM   5056  O   ALA B 170      26.151  12.058 -13.919  1.00 10.00      B   
ATOM   5057  N   LEU B 171      27.675  10.464 -13.477  1.00 10.00      B   
ATOM   5058  HN  LEU B 171      28.051   9.597 -13.741  1.00 10.00      B   
ATOM   5059  CA  LEU B 171      28.250  11.165 -12.339  1.00 10.00      B   
ATOM   5060  CB  LEU B 171      29.013  10.198 -11.434  1.00 10.00      B   
ATOM   5061  CG  LEU B 171      28.149   9.224 -10.629  1.00 10.00      B   
ATOM   5062  CD1 LEU B 171      29.014   8.189  -9.933  1.00 10.00      B   
ATOM   5063  CD2 LEU B 171      27.298   9.975  -9.617  1.00 10.00      B   
ATOM   5064  C   LEU B 171      29.146  12.316 -12.785  1.00 10.00      B   
ATOM   5065  O   LEU B 171      29.735  13.008 -11.960  1.00 10.00      B   
ATOM   5066  N   LEU B 172      29.261  12.502 -14.092  1.00 10.00      B   
ATOM   5067  HN  LEU B 172      28.805  11.885 -14.703  1.00 10.00      B   
ATOM   5068  CA  LEU B 172      30.062  13.584 -14.644  1.00 10.00      B   
ATOM   5069  CB  LEU B 172      30.918  13.086 -15.813  1.00 10.00      B   
ATOM   5070  CG  LEU B 172      31.916  11.968 -15.509  1.00 10.00      B   
ATOM   5071  CD1 LEU B 172      32.577  11.482 -16.787  1.00 10.00      B   
ATOM   5072  CD2 LEU B 172      32.963  12.434 -14.512  1.00 10.00      B   
ATOM   5073  C   LEU B 172      29.150  14.710 -15.113  1.00 10.00      B   
ATOM   5074  O   LEU B 172      29.614  15.749 -15.571  1.00 10.00      B   
ATOM   5075  N   ASN B 173      27.846  14.489 -14.986  1.00 10.00      B   
ATOM   5076  HN  ASN B 173      27.544  13.641 -14.598  1.00 10.00      B   
ATOM   5077  CA  ASN B 173      26.847  15.472 -15.405  1.00 10.00      B   
ATOM   5078  CB  ASN B 173      25.591  14.775 -15.949  1.00 10.00      B   
ATOM   5079  CG  ASN B 173      25.833  14.018 -17.244  1.00 10.00      B   
ATOM   5080  OD1 ASN B 173      26.714  14.366 -18.030  1.00 10.00      B   
ATOM   5081  ND2 ASN B 173      25.047  12.976 -17.477  1.00 10.00      B   
ATOM   5082 HD21 ASN B 173      24.360  12.753 -16.811  1.00 10.00      B   
ATOM   5083 HD22 ASN B 173      25.183  12.467 -18.306  1.00 10.00      B   
ATOM   5084  C   ASN B 173      26.462  16.392 -14.252  1.00 10.00      B   
ATOM   5085  O   ASN B 173      25.684  17.331 -14.427  1.00 10.00      B   
ATOM   5086  N   TYR B 174      26.996  16.109 -13.073  1.00 10.00      B   
ATOM   5087  HN  TYR B 174      27.609  15.354 -13.000  1.00 10.00      B   
ATOM   5088  CA  TYR B 174      26.712  16.905 -11.888  1.00 10.00      B   
ATOM   5089  CB  TYR B 174      25.671  16.209 -11.002  1.00 10.00      B   
ATOM   5090  CG  TYR B 174      24.291  16.118 -11.619  1.00 10.00      B   
ATOM   5091  CD1 TYR B 174      23.882  14.972 -12.285  1.00 10.00      B   
ATOM   5092  CD2 TYR B 174      23.398  17.179 -11.534  1.00 10.00      B   
ATOM   5093  CE1 TYR B 174      22.627  14.885 -12.853  1.00 10.00      B   
ATOM   5094  CE2 TYR B 174      22.138  17.100 -12.097  1.00 10.00      B   
ATOM   5095  CZ  TYR B 174      21.759  15.951 -12.755  1.00 10.00      B   
ATOM   5096  OH  TYR B 174      20.509  15.864 -13.320  1.00 10.00      B   
ATOM   5097  HH  TYR B 174      20.382  16.593 -13.937  1.00 10.00      B   
ATOM   5098  C   TYR B 174      27.992  17.142 -11.098  1.00 10.00      B   
ATOM   5099  O   TYR B 174      28.906  16.321 -11.128  1.00 10.00      B   
ATOM   5100  N   GLU B 175      28.052  18.257 -10.391  1.00 10.00      B   
ATOM   5101  HN  GLU B 175      27.283  18.867 -10.395  1.00 10.00      B   
ATOM   5102  CA  GLU B 175      29.223  18.600  -9.597  1.00 10.00      B   
ATOM   5103  CB  GLU B 175      29.465  20.110  -9.649  1.00 10.00      B   
ATOM   5104  CG  GLU B 175      29.451  20.686 -11.054  1.00 10.00      B   
ATOM   5105  CD  GLU B 175      30.242  21.970 -11.167  1.00 10.00      B   
ATOM   5106  OE1 GLU B 175      29.747  23.021 -10.709  1.00 10.00      B   
ATOM   5107  OE2 GLU B 175      31.363  21.936 -11.722  1.00 10.00      B   
ATOM   5108  C   GLU B 175      29.042  18.139  -8.153  1.00 10.00      B   
ATOM   5109  O   GLU B 175      27.926  17.841  -7.732  1.00 10.00      B   
ATOM   5110  N   PRO B 176      30.131  18.050  -7.372  1.00 10.00      B   
ATOM   5111  CA  PRO B 176      31.484  18.356  -7.822  1.00 10.00      B   
ATOM   5112  CB  PRO B 176      32.125  18.938  -6.558  1.00 10.00      B   
ATOM   5113  CG  PRO B 176      31.328  18.407  -5.401  1.00 10.00      B   
ATOM   5114  CD  PRO B 176      30.129  17.678  -5.954  1.00 10.00      B   
ATOM   5115  C   PRO B 176      32.241  17.105  -8.273  1.00 10.00      B   
ATOM   5116  O   PRO B 176      32.475  16.187  -7.489  1.00 10.00      B   
ATOM   5117  N   VAL B 177      32.627  17.081  -9.539  1.00 10.00      B   
ATOM   5118  HN  VAL B 177      32.427  17.850 -10.114  1.00 10.00      B   
ATOM   5119  CA  VAL B 177      33.361  15.952 -10.097  1.00 10.00      B   
ATOM   5120  CB  VAL B 177      33.420  16.031 -11.640  1.00 10.00      B   
ATOM   5121  CG1 VAL B 177      34.249  14.892 -12.217  1.00 10.00      B   
ATOM   5122  CG2 VAL B 177      32.018  16.031 -12.232  1.00 10.00      B   
ATOM   5123  C   VAL B 177      34.783  15.915  -9.540  1.00 10.00      B   
ATOM   5124  O   VAL B 177      35.460  16.944  -9.478  1.00 10.00      B   
ATOM   5125  N   GLY B 178      35.227  14.735  -9.125  1.00 10.00      B   
ATOM   5126  HN  GLY B 178      34.642  13.950  -9.188  1.00 10.00      B   
ATOM   5127  CA  GLY B 178      36.564  14.593  -8.584  1.00 10.00      B   
ATOM   5128  C   GLY B 178      36.573  13.876  -7.250  1.00 10.00      B   
ATOM   5129  O   GLY B 178      37.115  14.381  -6.269  1.00 10.00      B   
ATOM   5130  N   GLY B 179      35.972  12.697  -7.214  1.00 10.00      B   
ATOM   5131  HN  GLY B 179      35.563  12.340  -8.029  1.00 10.00      B   
ATOM   5132  CA  GLY B 179      35.923  11.924  -5.989  1.00 10.00      B   
ATOM   5133  C   GLY B 179      35.906  10.435  -6.267  1.00 10.00      B   
ATOM   5134  O   GLY B 179      35.763  10.019  -7.420  1.00 10.00      B   
ATOM   5135  N   ASP B 180      36.059   9.636  -5.218  1.00 10.00      B   
ATOM   5136  HN  ASP B 180      36.172  10.033  -4.328  1.00 10.00      B   
ATOM   5137  CA  ASP B 180      36.061   8.180  -5.354  1.00 10.00      B   
ATOM   5138  CB  ASP B 180      36.628   7.504  -4.101  1.00 10.00      B   
ATOM   5139  CG  ASP B 180      38.132   7.320  -4.163  1.00 10.00      B   
ATOM   5140  OD1 ASP B 180      38.804   8.112  -4.858  1.00 10.00      B   
ATOM   5141  OD2 ASP B 180      38.655   6.388  -3.510  1.00 10.00      B   
ATOM   5142  C   ASP B 180      34.660   7.666  -5.646  1.00 10.00      B   
ATOM   5143  O   ASP B 180      33.689   8.097  -5.021  1.00 10.00      B   
ATOM   5144  N   ILE B 181      34.556   6.756  -6.602  1.00 10.00      B   
ATOM   5145  HN  ILE B 181      35.368   6.457  -7.069  1.00 10.00      B   
ATOM   5146  CA  ILE B 181      33.271   6.197  -6.990  1.00 10.00      B   
ATOM   5147  CB  ILE B 181      32.979   6.477  -8.483  1.00 10.00      B   
ATOM   5148  CG1 ILE B 181      33.087   7.975  -8.784  1.00 10.00      B   
ATOM   5149  CG2 ILE B 181      31.605   5.950  -8.879  1.00 10.00      B   
ATOM   5150  CD1 ILE B 181      33.040   8.311 -10.260  1.00 10.00      B   
ATOM   5151  C   ILE B 181      33.209   4.688  -6.745  1.00 10.00      B   
ATOM   5152  O   ILE B 181      34.168   3.964  -7.000  1.00 10.00      B   
ATOM   5153  N   TYR B 182      32.077   4.238  -6.230  1.00 10.00      B   
ATOM   5154  HN  TYR B 182      31.371   4.888  -6.011  1.00 10.00      B   
ATOM   5155  CA  TYR B 182      31.827   2.829  -5.970  1.00 10.00      B   
ATOM   5156  CB  TYR B 182      31.622   2.578  -4.475  1.00 10.00      B   
ATOM   5157  CG  TYR B 182      32.860   2.800  -3.636  1.00 10.00      B   
ATOM   5158  CD1 TYR B 182      33.132   4.043  -3.078  1.00 10.00      B   
ATOM   5159  CD2 TYR B 182      33.753   1.765  -3.396  1.00 10.00      B   
ATOM   5160  CE1 TYR B 182      34.259   4.247  -2.305  1.00 10.00      B   
ATOM   5161  CE2 TYR B 182      34.883   1.960  -2.625  1.00 10.00      B   
ATOM   5162  CZ  TYR B 182      35.131   3.202  -2.082  1.00 10.00      B   
ATOM   5163  OH  TYR B 182      36.251   3.398  -1.307  1.00 10.00      B   
ATOM   5164  HH  TYR B 182      36.004   3.898  -0.517  1.00 10.00      B   
ATOM   5165  C   TYR B 182      30.583   2.417  -6.743  1.00 10.00      B   
ATOM   5166  O   TYR B 182      29.462   2.727  -6.343  1.00 10.00      B   
ATOM   5167  N   SER B 183      30.785   1.745  -7.859  1.00 10.00      B
[truncated: 28,187 more chars]
