# Supplementary material for: Large-scale discovery of protein interactions at residue resolution using co-evolution calculated from genomic sequences
Source: Nat Commun. 2021 Mar 2;12:1396. doi: 10.1038/s41467-021-21636-z (PMC7925567; doi:10.1038/s41467-021-21636-z)
Supplement: Supplementary file 12 — Supplementary Data 10 [file 41467_2021_21636_MOESM12_ESM.zip › supplementary/allpdb0172_CASC_CAS5/models/haddock_top4_haddock_67w.pdb]

REMARK FILENAME="haddock_67w.pdb0"
REMARK ===============================================================
REMARK HADDOCK run for haddock
REMARK initial structure: haddock_67.pdb
REMARK final NOE weights: unambig 50 amb: 50
REMARK ===============================================================
REMARK            total,bonds,angles,improper,dihe,vdw,elec,air,cdih,coup,rdcs,vean,dani,xpcs,rg
REMARK energies: -140.946, 0, 0, 0, 0, -52.2445, -439.007, 350.306, 0, 0, 0, 0, 0, 0, 0
REMARK ===============================================================
REMARK            bonds,angles,impropers,dihe,air,cdih,coup,rdcs,vean,dani,xpcs
REMARK rms-dev.: 0,0,0,0,13.603,0,0, 0, 0, 0, 0
REMARK ===============================================================
REMARK               air,cdih,coup,rdcs,vean,dani,xpcs
REMARK               >0.3,>5,>1,>0,>5,>0.2,>0.2
REMARK violations.: 3, 0, 0, 0, 0, 0, 0
REMARK ===============================================================
REMARK                        CVpartition#,violations,rms
REMARK AIRs cross-validation: 2, 0, NaN
REMARK ===============================================================
REMARK NCS energy: 0
REMARK ===============================================================
REMARK Symmetry energy: 0
REMARK ===============================================================
REMARK Desolvation energy: 26.2884
REMARK Internal energy free molecules: 139242
REMARK Internal energy complex: -20612.5
REMARK Binding energy: -160320
REMARK ===============================================================
REMARK buried surface area: 2151.01
REMARK ===============================================================
REMARK water - chain1: 0 0 0
REMARK water - chain2: 0 0 0
REMARK water - chain3: 0 0 0
REMARK water - chain4: 0 0 0
REMARK water - chain5: 0 0 0
REMARK water - chain6: 0 0 0
REMARK ===============================================================
REMARK water - water: 0 0 0
REMARK ===============================================================
REMARK DATE:27-Jul-2020  06:41:35       created by user: he47
REMARK VERSION:1.3
ATOM      1  CB  MET A   1       4.842  -9.599   3.848  1.00 10.00      A   
ATOM      2  CG  MET A   1       4.596  -8.319   3.063  1.00 10.00      A   
ATOM      3  SD  MET A   1       4.191  -6.914   4.121  1.00 10.00      A   
ATOM      4  CE  MET A   1       5.781  -6.580   4.876  1.00 10.00      A   
ATOM      5  C   MET A   1       2.373  -9.986   4.010  1.00 10.00      A   
ATOM      6  O   MET A   1       2.144 -10.813   3.129  1.00 10.00      A   
ATOM      7  N   MET A   1       3.940 -11.345   5.355  1.00 10.00      A   
ATOM      8  HT1 MET A   1       4.922 -11.416   5.692  1.00 10.00      A   
ATOM      9  HT2 MET A   1       3.771 -12.082   4.639  1.00 10.00      A   
ATOM     10  HT3 MET A   1       3.297 -11.512   6.156  1.00 10.00      A   
ATOM     11  CA  MET A   1       3.691 -10.006   4.773  1.00 10.00      A   
ATOM     12  N   SER A   2       1.509  -9.044   4.354  1.00 10.00      A   
ATOM     13  HN  SER A   2       1.746  -8.415   5.070  1.00 10.00      A   
ATOM     14  CA  SER A   2       0.221  -8.906   3.696  1.00 10.00      A   
ATOM     15  CB  SER A   2      -0.911  -9.106   4.707  1.00 10.00      A   
ATOM     16  OG  SER A   2      -0.689 -10.262   5.501  1.00 10.00      A   
ATOM     17  HG  SER A   2      -0.604  -9.997   6.431  1.00 10.00      A   
ATOM     18  C   SER A   2       0.126  -7.524   3.054  1.00 10.00      A   
ATOM     19  O   SER A   2       0.609  -6.541   3.622  1.00 10.00      A   
ATOM     20  N   ASN A   3      -0.466  -7.448   1.868  1.00 10.00      A   
ATOM     21  HN  ASN A   3      -0.822  -8.261   1.450  1.00 10.00      A   
ATOM     22  CA  ASN A   3      -0.595  -6.164   1.182  1.00 10.00      A   
ATOM     23  CB  ASN A   3       0.366  -6.059  -0.004  1.00 10.00      A   
ATOM     24  CG  ASN A   3       0.664  -4.615  -0.366  1.00 10.00      A   
ATOM     25  OD1 ASN A   3       0.691  -3.742   0.503  1.00 10.00      A   
ATOM     26  ND2 ASN A   3       0.887  -4.348  -1.644  1.00 10.00      A   
ATOM     27 HD21 ASN A   3       0.849  -5.085  -2.286  1.00 10.00      A   
ATOM     28 HD22 ASN A   3       1.076  -3.419  -1.898  1.00 10.00      A   
ATOM     29  C   ASN A   3      -2.021  -5.886   0.726  1.00 10.00      A   
ATOM     30  O   ASN A   3      -2.479  -4.747   0.764  1.00 10.00      A   
ATOM     31  N   PHE A   4      -2.721  -6.920   0.289  1.00 10.00      A   
ATOM     32  HN  PHE A   4      -2.317  -7.813   0.277  1.00 10.00      A   
ATOM     33  CA  PHE A   4      -4.089  -6.752  -0.174  1.00 10.00      A   
ATOM     34  CB  PHE A   4      -4.207  -7.097  -1.660  1.00 10.00      A   
ATOM     35  CG  PHE A   4      -3.628  -6.054  -2.574  1.00 10.00      A   
ATOM     36  CD1 PHE A   4      -2.339  -6.181  -3.064  1.00 10.00      A   
ATOM     37  CD2 PHE A   4      -4.374  -4.950  -2.947  1.00 10.00      A   
ATOM     38  CE1 PHE A   4      -1.805  -5.227  -3.908  1.00 10.00      A   
ATOM     39  CE2 PHE A   4      -3.847  -3.991  -3.791  1.00 10.00      A   
ATOM     40  CZ  PHE A   4      -2.560  -4.130  -4.272  1.00 10.00      A   
ATOM     41  C   PHE A   4      -5.054  -7.593   0.642  1.00 10.00      A   
ATOM     42  O   PHE A   4      -4.947  -8.822   0.686  1.00 10.00      A   
ATOM     43  N   ILE A   5      -5.979  -6.922   1.305  1.00 10.00      A   
ATOM     44  HN  ILE A   5      -6.000  -5.942   1.238  1.00 10.00      A   
ATOM     45  CA  ILE A   5      -6.973  -7.599   2.115  1.00 10.00      A   
ATOM     46  CB  ILE A   5      -7.231  -6.865   3.449  1.00 10.00      A   
ATOM     47  CG1 ILE A   5      -5.931  -6.759   4.257  1.00 10.00      A   
ATOM     48  CG2 ILE A   5      -8.306  -7.584   4.255  1.00 10.00      A   
ATOM     49  CD1 ILE A   5      -6.089  -6.049   5.583  1.00 10.00      A   
ATOM     50  C   ILE A   5      -8.275  -7.723   1.337  1.00 10.00      A   
ATOM     51  O   ILE A   5      -8.883  -6.722   0.956  1.00 10.00      A   
ATOM     52  N   ASN A   6      -8.681  -8.957   1.087  1.00 10.00      A   
ATOM     53  HN  ASN A   6      -8.142  -9.712   1.415  1.00 10.00      A   
ATOM     54  CA  ASN A   6      -9.904  -9.229   0.350  1.00 10.00      A   
ATOM     55  CB  ASN A   6      -9.749 -10.496  -0.498  1.00 10.00      A   
ATOM     56  CG  ASN A   6      -8.720 -10.354  -1.605  1.00 10.00      A   
ATOM     57  OD1 ASN A   6      -9.038  -9.933  -2.718  1.00 10.00      A   
ATOM     58  ND2 ASN A   6      -7.480 -10.723  -1.316  1.00 10.00      A   
ATOM     59 HD21 ASN A   6      -7.292 -11.064  -0.414  1.00 10.00      A   
ATOM     60 HD22 ASN A   6      -6.800 -10.644  -2.015  1.00 10.00      A   
ATOM     61  C   ASN A   6     -11.076  -9.388   1.308  1.00 10.00      A   
ATOM     62  O   ASN A   6     -11.212 -10.419   1.972  1.00 10.00      A   
ATOM     63  N   ILE A   7     -11.914  -8.366   1.384  1.00 10.00      A   
ATOM     64  HN  ILE A   7     -11.756  -7.569   0.827  1.00 10.00      A   
ATOM     65  CA  ILE A   7     -13.069  -8.392   2.265  1.00 10.00      A   
ATOM     66  CB  ILE A   7     -13.378  -6.991   2.829  1.00 10.00      A   
ATOM     67  CG1 ILE A   7     -12.102  -6.357   3.394  1.00 10.00      A   
ATOM     68  CG2 ILE A   7     -14.453  -7.079   3.906  1.00 10.00      A   
ATOM     69  CD1 ILE A   7     -12.221  -4.872   3.663  1.00 10.00      A   
ATOM     70  C   ILE A   7     -14.292  -8.929   1.531  1.00 10.00      A   
ATOM     71  O   ILE A   7     -14.801  -8.300   0.599  1.00 10.00      A   
ATOM     72  N   HIS A   8     -14.752 -10.100   1.949  1.00 10.00      A   
ATOM     73  HN  HIS A   8     -14.312 -10.546   2.710  1.00 10.00      A   
ATOM     74  CA  HIS A   8     -15.910 -10.739   1.335  1.00 10.00      A   
ATOM     75  CB  HIS A   8     -15.583 -12.187   0.956  1.00 10.00      A   
ATOM     76  CG  HIS A   8     -14.437 -12.338   0.002  1.00 10.00      A   
ATOM     77  ND1 HIS A   8     -14.599 -12.357  -1.365  1.00 10.00      A   
ATOM     78  HD1 HIS A   8     -15.463 -12.299  -1.846  1.00 10.00      A   
ATOM     79  CD2 HIS A   8     -13.105 -12.462   0.224  1.00 10.00      A   
ATOM     80  CE1 HIS A   8     -13.423 -12.497  -1.944  1.00 10.00      A   
ATOM     81  NE2 HIS A   8     -12.502 -12.561  -1.006  1.00 10.00      A   
ATOM     82  HE2 HIS A   8     -11.537 -12.669  -1.166  1.00 10.00      A   
ATOM     83  C   HIS A   8     -17.089 -10.715   2.298  1.00 10.00      A   
ATOM     84  O   HIS A   8     -17.003 -11.252   3.406  1.00 10.00      A   
ATOM     85  N   VAL A   9     -18.189 -10.100   1.884  1.00 10.00      A   
ATOM     86  HN  VAL A   9     -18.214  -9.700   0.988  1.00 10.00      A   
ATOM     87  CA  VAL A   9     -19.366 -10.007   2.736  1.00 10.00      A   
ATOM     88  CB  VAL A   9     -19.521  -8.587   3.330  1.00 10.00      A   
ATOM     89  CG1 VAL A   9     -20.865  -8.424   4.024  1.00 10.00      A   
ATOM     90  CG2 VAL A   9     -18.385  -8.276   4.294  1.00 10.00      A   
ATOM     91  C   VAL A   9     -20.644 -10.384   1.990  1.00 10.00      A   
ATOM     92  O   VAL A   9     -20.956  -9.820   0.938  1.00 10.00      A   
ATOM     93  N   LEU A  10     -21.362 -11.357   2.538  1.00 10.00      A   
ATOM     94  HN  LEU A  10     -21.028 -11.791   3.358  1.00 10.00      A   
ATOM     95  CA  LEU A  10     -22.626 -11.805   1.977  1.00 10.00      A   
ATOM     96  CB  LEU A  10     -22.672 -13.334   1.913  1.00 10.00      A   
ATOM     97  CG  LEU A  10     -22.031 -13.984   0.684  1.00 10.00      A   
ATOM     98  CD1 LEU A  10     -21.864 -15.481   0.904  1.00 10.00      A   
ATOM     99  CD2 LEU A  10     -22.867 -13.719  -0.557  1.00 10.00      A   
ATOM    100  C   LEU A  10     -23.751 -11.288   2.864  1.00 10.00      A   
ATOM    101  O   LEU A  10     -23.855 -11.670   4.035  1.00 10.00      A   
ATOM    102  N   ILE A  11     -24.580 -10.411   2.320  1.00 10.00      A   
ATOM    103  HN  ILE A  11     -24.464 -10.153   1.376  1.00 10.00      A   
ATOM    104  CA  ILE A  11     -25.664  -9.823   3.087  1.00 10.00      A   
ATOM    105  CB  ILE A  11     -25.312  -8.373   3.496  1.00 10.00      A   
ATOM    106  CG1 ILE A  11     -26.385  -7.763   4.402  1.00 10.00      A   
ATOM    107  CG2 ILE A  11     -25.053  -7.495   2.277  1.00 10.00      A   
ATOM    108  CD1 ILE A  11     -25.936  -6.494   5.096  1.00 10.00      A   
ATOM    109  C   ILE A  11     -26.988  -9.860   2.323  1.00 10.00      A   
ATOM    110  O   ILE A  11     -27.046  -9.541   1.135  1.00 10.00      A   
ATOM    111  N   SER A  12     -28.042 -10.270   3.008  1.00 10.00      A   
ATOM    112  HN  SER A  12     -27.930 -10.520   3.951  1.00 10.00      A   
ATOM    113  CA  SER A  12     -29.363 -10.341   2.409  1.00 10.00      A   
ATOM    114  CB  SER A  12     -30.027 -11.684   2.738  1.00 10.00      A   
ATOM    115  OG  SER A  12     -31.100 -11.962   1.853  1.00 10.00      A   
ATOM    116  HG  SER A  12     -31.926 -11.662   2.251  1.00 10.00      A   
ATOM    117  C   SER A  12     -30.208  -9.186   2.929  1.00 10.00      A   
ATOM    118  O   SER A  12     -30.028  -8.739   4.063  1.00 10.00      A   
ATOM    119  N   HIS A  13     -31.109  -8.680   2.098  1.00 10.00      A   
ATOM    120  HN  HIS A  13     -31.208  -9.065   1.198  1.00 10.00      A   
ATOM    121  CA  HIS A  13     -31.960  -7.571   2.500  1.00 10.00      A   
ATOM    122  CB  HIS A  13     -31.430  -6.235   1.971  1.00 10.00      A   
ATOM    123  CG  HIS A  13     -30.298  -5.682   2.781  1.00 10.00      A   
ATOM    124  ND1 HIS A  13     -29.185  -5.092   2.223  1.00 10.00      A   
ATOM    125  HD1 HIS A  13     -29.020  -4.972   1.261  1.00 10.00      A   
ATOM    126  CD2 HIS A  13     -30.112  -5.635   4.123  1.00 10.00      A   
ATOM    127  CE1 HIS A  13     -28.362  -4.711   3.182  1.00 10.00      A   
ATOM    128  NE2 HIS A  13     -28.901  -5.027   4.344  1.00 10.00      A   
ATOM    129  HE2 HIS A  13     -28.493  -4.869   5.225  1.00 10.00      A   
ATOM    130  C   HIS A  13     -33.409  -7.779   2.086  1.00 10.00      A   
ATOM    131  O   HIS A  13     -33.693  -8.292   1.001  1.00 10.00      A   
ATOM    132  N   SER A  14     -34.311  -7.380   2.974  1.00 10.00      A   
ATOM    133  HN  SER A  14     -34.002  -7.000   3.820  1.00 10.00      A   
ATOM    134  CA  SER A  14     -35.743  -7.491   2.750  1.00 10.00      A   
ATOM    135  CB  SER A  14     -36.466  -7.159   4.056  1.00 10.00      A   
ATOM    136  OG  SER A  14     -35.886  -7.870   5.141  1.00 10.00      A   
ATOM    137  HG  SER A  14     -35.804  -8.803   4.899  1.00 10.00      A   
ATOM    138  C   SER A  14     -36.192  -6.551   1.627  1.00 10.00      A   
ATOM    139  O   SER A  14     -35.427  -5.676   1.212  1.00 10.00      A   
ATOM    140  N   PRO A  15     -37.425  -6.736   1.105  1.00 10.00      A   
ATOM    141  CA  PRO A  15     -37.968  -5.905   0.020  1.00 10.00      A   
ATOM    142  CB  PRO A  15     -39.448  -6.285  -0.008  1.00 10.00      A   
ATOM    143  CG  PRO A  15     -39.480  -7.682   0.501  1.00 10.00      A   
ATOM    144  CD  PRO A  15     -38.381  -7.780   1.520  1.00 10.00      A   
ATOM    145  C   PRO A  15     -37.812  -4.410   0.286  1.00 10.00      A   
ATOM    146  O   PRO A  15     -38.480  -3.848   1.155  1.00 10.00      A   
ATOM    147  N   SER A  16     -36.926  -3.777  -0.474  1.00 10.00      A   
ATOM    148  HN  SER A  16     -36.421  -4.285  -1.148  1.00 10.00      A   
ATOM    149  CA  SER A  16     -36.672  -2.356  -0.333  1.00 10.00      A   
ATOM    150  CB  SER A  16     -35.746  -2.101   0.863  1.00 10.00      A   
ATOM    151  OG  SER A  16     -35.718  -0.725   1.209  1.00 10.00      A   
ATOM    152  HG  SER A  16     -34.921  -0.535   1.717  1.00 10.00      A   
ATOM    153  C   SER A  16     -36.048  -1.803  -1.614  1.00 10.00      A   
ATOM    154  O   SER A  16     -35.830  -2.541  -2.580  1.00 10.00      A   
ATOM    155  N   CYS A  17     -35.767  -0.509  -1.612  1.00 10.00      A   
ATOM    156  HN  CYS A  17     -35.951   0.009  -0.799  1.00 10.00      A   
ATOM    157  CA  CYS A  17     -35.174   0.169  -2.755  1.00 10.00      A   
ATOM    158  CB  CYS A  17     -36.231   1.024  -3.465  1.00 10.00      A   
ATOM    159  SG  CYS A  17     -35.865   1.399  -5.196  1.00 10.00      A   
ATOM    160  HG  CYS A  17     -36.878   0.944  -5.927  1.00 10.00      A   
ATOM    161  C   CYS A  17     -34.022   1.045  -2.270  1.00 10.00      A   
ATOM    162  O   CYS A  17     -34.198   2.234  -2.003  1.00 10.00      A   
ATOM    163  N   LEU A  18     -32.850   0.438  -2.137  1.00 10.00      A   
ATOM    164  HN  LEU A  18     -32.777  -0.513  -2.361  1.00 10.00      A   
ATOM    165  CA  LEU A  18     -31.670   1.145  -1.656  1.00 10.00      A   
ATOM    166  CB  LEU A  18     -30.688   0.167  -1.002  1.00 10.00      A   
ATOM    167  CG  LEU A  18     -31.246  -0.695   0.133  1.00 10.00      A   
ATOM    168  CD1 LEU A  18     -30.184  -1.647   0.660  1.00 10.00      A   
ATOM    169  CD2 LEU A  18     -31.793   0.173   1.257  1.00 10.00      A   
ATOM    170  C   LEU A  18     -30.971   1.932  -2.762  1.00 10.00      A   
ATOM    171  O   LEU A  18     -30.465   3.032  -2.528  1.00 10.00      A   
ATOM    172  N   ASN A  19     -30.929   1.375  -3.964  1.00 10.00      A   
ATOM    173  HN  ASN A  19     -31.343   0.497  -4.104  1.00 10.00      A   
ATOM    174  CA  ASN A  19     -30.273   2.047  -5.074  1.00 10.00      A   
ATOM    175  CB  ASN A  19     -28.989   1.323  -5.477  1.00 10.00      A   
ATOM    176  CG  ASN A  19     -27.844   2.284  -5.734  1.00 10.00      A   
ATOM    177  OD1 ASN A  19     -27.090   2.128  -6.692  1.00 10.00      A   
ATOM    178  ND2 ASN A  19     -27.691   3.273  -4.867  1.00 10.00      A   
ATOM    179 HD21 ASN A  19     -28.318   3.330  -4.114  1.00 10.00      A   
ATOM    180 HD22 ASN A  19     -26.956   3.911  -5.010  1.00 10.00      A   
ATOM    181  C   ASN A  19     -31.192   2.207  -6.272  1.00 10.00      A   
ATOM    182  O   ASN A  19     -31.551   1.232  -6.939  1.00 10.00      A   
ATOM    183  N   ARG A  20     -31.574   3.444  -6.537  1.00 10.00      A   
ATOM    184  HN  ARG A  20     -31.258   4.174  -5.962  1.00 10.00      A   
ATOM    185  CA  ARG A  20     -32.443   3.754  -7.660  1.00 10.00      A   
ATOM    186  CB  ARG A  20     -33.716   4.461  -7.186  1.00 10.00      A   
ATOM    187  CG  ARG A  20     -33.469   5.806  -6.530  1.00 10.00      A   
ATOM    188  CD  ARG A  20     -34.641   6.215  -5.655  1.00 10.00      A   
ATOM    189  NE  ARG A  20     -34.199   6.658  -4.334  1.00 10.00      A   
ATOM    190  HE  ARG A  20     -33.357   6.283  -3.994  1.00 10.00      A   
ATOM    191  CZ  ARG A  20     -34.859   7.531  -3.581  1.00 10.00      A   
ATOM    192  NH1 ARG A  20     -35.995   8.065  -4.009  1.00 10.00      A   
ATOM    193 HH11 ARG A  20     -36.383   7.802  -4.942  1.00 10.00      A   
ATOM    194 HH12 ARG A  20     -36.506   8.751  -3.414  1.00 10.00      A   
ATOM    195  NH2 ARG A  20     -34.390   7.864  -2.389  1.00 10.00      A   
ATOM    196 HH21 ARG A  20     -33.502   7.446  -2.035  1.00 10.00      A   
ATOM    197 HH22 ARG A  20     -34.906   8.553  -1.798  1.00 10.00      A   
ATOM    198  C   ARG A  20     -31.698   4.616  -8.670  1.00 10.00      A   
ATOM    199  O   ARG A  20     -30.716   5.279  -8.328  1.00 10.00      A   
ATOM    200  N   ASP A  21     -32.159   4.601  -9.906  1.00 10.00      A   
ATOM    201  HN  ASP A  21     -32.950   4.050 -10.115  1.00 10.00      A   
ATOM    202  CA  ASP A  21     -31.531   5.372 -10.971  1.00 10.00      A   
ATOM    203  CB  ASP A  21     -31.496   4.555 -12.269  1.00 10.00      A   
ATOM    204  CG  ASP A  21     -32.737   4.725 -13.123  1.00 10.00      A   
ATOM    205  OD1 ASP A  21     -33.846   4.437 -12.637  1.00 10.00      A   
ATOM    206  OD2 ASP A  21     -32.602   5.162 -14.287  1.00 10.00      A   
ATOM    207  C   ASP A  21     -32.238   6.708 -11.189  1.00 10.00      A   
ATOM    208  O   ASP A  21     -33.095   7.104 -10.401  1.00 10.00      A   
ATOM    209  N   ASP A  22     -31.863   7.400 -12.260  1.00 10.00      A   
ATOM    210  HN  ASP A  22     -31.171   7.026 -12.844  1.00 10.00      A   
ATOM    211  CA  ASP A  22     -32.450   8.695 -12.603  1.00 10.00      A   
ATOM    212  CB  ASP A  22     -31.763   9.270 -13.845  1.00 10.00      A   
ATOM    213  CG  ASP A  22     -30.369   9.787 -13.566  1.00 10.00      A   
ATOM    214  OD1 ASP A  22     -29.518   9.006 -13.083  1.00 10.00      A   
ATOM    215  OD2 ASP A  22     -30.112  10.982 -13.831  1.00 10.00      A   
ATOM    216  C   ASP A  22     -33.946   8.567 -12.864  1.00 10.00      A   
ATOM    217  O   ASP A  22     -34.724   9.478 -12.572  1.00 10.00      A   
ATOM    218  N   MET A  23     -34.349   7.424 -13.401  1.00 10.00      A   
ATOM    219  HN  MET A  23     -33.683   6.723 -13.596  1.00 10.00      A   
ATOM    220  CA  MET A  23     -35.750   7.171 -13.703  1.00 10.00      A   
ATOM    221  CB  MET A  23     -35.893   6.189 -14.868  1.00 10.00      A   
ATOM    222  CG  MET A  23     -35.490   6.760 -16.216  1.00 10.00      A   
ATOM    223  SD  MET A  23     -36.493   8.181 -16.704  1.00 10.00      A   
ATOM    224  CE  MET A  23     -38.126   7.443 -16.760  1.00 10.00      A   
ATOM    225  C   MET A  23     -36.506   6.651 -12.486  1.00 10.00      A   
ATOM    226  O   MET A  23     -37.658   6.238 -12.601  1.00 10.00      A   
ATOM    227  N   ASN A  24     -35.845   6.665 -11.328  1.00 10.00      A   
ATOM    228  HN  ASN A  24     -34.918   6.982 -11.321  1.00 10.00      A   
ATOM    229  CA  ASN A  24     -36.440   6.209 -10.071  1.00 10.00      A   
ATOM    230  CB  ASN A  24     -37.718   6.991  -9.740  1.00 10.00      A   
ATOM    231  CG  ASN A  24     -38.119   6.887  -8.282  1.00 10.00      A   
ATOM    232  OD1 ASN A  24     -37.286   6.999  -7.383  1.00 10.00      A   
ATOM    233  ND2 ASN A  24     -39.401   6.662  -8.037  1.00 10.00      A   
ATOM    234 HD21 ASN A  24     -40.010   6.577  -8.803  1.00 10.00      A   
ATOM    235 HD22 ASN A  24     -39.688   6.586  -7.104  1.00 10.00      A   
ATOM    236  C   ASN A  24     -36.707   4.702 -10.086  1.00 10.00      A   
ATOM    237  O   ASN A  24     -37.569   4.200  -9.361  1.00 10.00      A   
ATOM    238  N   MET A  25     -35.957   3.984 -10.911  1.00 10.00      A   
ATOM    239  HN  MET A  25     -35.273   4.435 -11.460  1.00 10.00      A   
ATOM    240  CA  MET A  25     -36.101   2.540 -11.016  1.00 10.00      A   
ATOM    241  CB  MET A  25     -36.164   2.109 -12.485  1.00 10.00      A   
ATOM    242  CG  MET A  25     -37.414   2.569 -13.218  1.00 10.00      A   
ATOM    243  SD  MET A  25     -37.367   2.204 -14.985  1.00 10.00      A   
ATOM    244  CE  MET A  25     -37.239   0.417 -14.961  1.00 10.00      A   
ATOM    245  C   MET A  25     -34.925   1.867 -10.323  1.00 10.00      A   
ATOM    246  O   MET A  25     -33.913   2.512 -10.049  1.00 10.00      A   
ATOM    247  N   GLN A  26     -35.056   0.581 -10.039  1.00 10.00      A   
ATOM    248  HN  GLN A  26     -35.883   0.110 -10.299  1.00 10.00      A   
ATOM    249  CA  GLN A  26     -33.997  -0.158  -9.373  1.00 10.00      A   
ATOM    250  CB  GLN A  26     -34.499  -1.539  -8.930  1.00 10.00      A   
ATOM    251  CG  GLN A  26     -33.630  -2.209  -7.876  1.00 10.00      A   
ATOM    252  CD  GLN A  26     -33.993  -1.782  -6.469  1.00 10.00      A   
ATOM    253  OE1 GLN A  26     -34.791  -2.433  -5.794  1.00 10.00      A   
ATOM    254  NE2 GLN A  26     -33.413  -0.684  -6.015  1.00 10.00      A   
ATOM    255 HE21 GLN A  26     -32.783  -0.211  -6.604  1.00 10.00      A   
ATOM    256 HE22 GLN A  26     -33.641  -0.380  -5.115  1.00 10.00      A   
ATOM    257  C   GLN A  26     -32.801  -0.316 -10.304  1.00 10.00      A   
ATOM    258  O   GLN A  26     -32.941  -0.827 -11.419  1.00 10.00      A   
ATOM    259  N   LYS A  27     -31.638   0.154  -9.860  1.00 10.00      A   
ATOM    260  HN  LYS A  27     -31.599   0.580  -8.977  1.00 10.00      A   
ATOM    261  CA  LYS A  27     -30.418   0.050 -10.656  1.00 10.00      A   
ATOM    262  CB  LYS A  27     -29.263   0.798  -9.987  1.00 10.00      A   
ATOM    263  CG  LYS A  27     -28.978   2.168 -10.585  1.00 10.00      A   
ATOM    264  CD  LYS A  27     -28.723   2.074 -12.083  1.00 10.00      A   
ATOM    265  CE  LYS A  27     -28.181   3.381 -12.640  1.00 10.00      A   
ATOM    266  NZ  LYS A  27     -28.174   3.392 -14.129  1.00 10.00      A   
ATOM    267  HZ1 LYS A  27     -27.605   4.191 -14.478  1.00 10.00      A   
ATOM    268  HZ2 LYS A  27     -29.146   3.489 -14.495  1.00 10.00      A   
ATOM    269  HZ3 LYS A  27     -27.769   2.507 -14.493  1.00 10.00      A   
ATOM    270  C   LYS A  27     -30.059  -1.414 -10.874  1.00 10.00      A   
ATOM    271  O   LYS A  27     -30.019  -2.200  -9.927  1.00 10.00      A   
ATOM    272  N   ASP A  28     -29.799  -1.776 -12.121  1.00 10.00      A   
ATOM    273  HN  ASP A  28     -29.820  -1.105 -12.832  1.00 10.00      A   
ATOM    274  CA  ASP A  28     -29.480  -3.158 -12.457  1.00 10.00      A   
ATOM    275  CB  ASP A  28     -30.664  -3.809 -13.178  1.00 10.00      A   
ATOM    276  CG  ASP A  28     -30.790  -3.352 -14.620  1.00 10.00      A   
ATOM    277  OD1 ASP A  28     -31.201  -2.192 -14.852  1.00 10.00      A   
ATOM    278  OD2 ASP A  28     -30.490  -4.150 -15.530  1.00 10.00      A   
ATOM    279  C   ASP A  28     -28.245  -3.265 -13.338  1.00 10.00      A   
ATOM    280  O   ASP A  28     -27.767  -2.273 -13.894  1.00 10.00      A   
ATOM    281  N   ALA A  29     -27.732  -4.483 -13.437  1.00 10.00      A   
ATOM    282  HN  ALA A  29     -28.145  -5.213 -12.924  1.00 10.00      A   
ATOM    283  CA  ALA A  29     -26.575  -4.786 -14.257  1.00 10.00      A   
ATOM    284  CB  ALA A  29     -25.295  -4.613 -13.459  1.00 10.00      A   
ATOM    285  C   ALA A  29     -26.683  -6.219 -14.752  1.00 10.00      A   
ATOM    286  O   ALA A  29     -27.318  -7.057 -14.107  1.00 10.00      A   
ATOM    287  N   ILE A  30     -26.072  -6.502 -15.887  1.00 10.00      A   
ATOM    288  HN  ILE A  30     -25.573  -5.798 -16.354  1.00 10.00      A   
ATOM    289  CA  ILE A  30     -26.117  -7.839 -16.455  1.00 10.00      A   
ATOM    290  CB  ILE A  30     -26.415  -7.813 -17.968  1.00 10.00      A   
ATOM    291  CG1 ILE A  30     -27.614  -6.901 -18.256  1.00 10.00      A   
ATOM    292  CG2 ILE A  30     -26.683  -9.222 -18.476  1.00 10.00      A   
ATOM    293  CD1 ILE A  30     -27.901  -6.707 -19.730  1.00 10.00      A   
ATOM    294  C   ILE A  30     -24.810  -8.577 -16.203  1.00 10.00      A   
ATOM    295  O   ILE A  30     -23.764  -8.206 -16.736  1.00 10.00      A   
ATOM    296  N   PHE A  31     -24.876  -9.606 -15.373  1.00 10.00      A   
ATOM    297  HN  PHE A  31     -25.742  -9.841 -14.973  1.00 10.00      A   
ATOM    298  CA  PHE A  31     -23.709 -10.409 -15.049  1.00 10.00      A   
ATOM    299  CB  PHE A  31     -23.287 -10.189 -13.591  1.00 10.00      A   
ATOM    300  CG  PHE A  31     -21.922 -10.728 -13.250  1.00 10.00      A   
ATOM    301  CD1 PHE A  31     -20.811  -9.902 -13.281  1.00 10.00      A   
ATOM    302  CD2 PHE A  31     -21.750 -12.060 -12.901  1.00 10.00      A   
ATOM    303  CE1 PHE A  31     -19.556 -10.390 -12.967  1.00 10.00      A   
ATOM    304  CE2 PHE A  31     -20.499 -12.555 -12.587  1.00 10.00      A   
ATOM    305  CZ  PHE A  31     -19.399 -11.720 -12.622  1.00 10.00      A   
ATOM    306  C   PHE A  31     -24.022 -11.878 -15.297  1.00 10.00      A   
ATOM    307  O   PHE A  31     -24.967 -12.427 -14.723  1.00 10.00      A   
ATOM    308  N   GLY A  32     -23.249 -12.503 -16.166  1.00 10.00      A   
ATOM    309  HN  GLY A  32     -22.518 -12.009 -16.599  1.00 10.00      A   
ATOM    310  CA  GLY A  32     -23.467 -13.902 -16.482  1.00 10.00      A   
ATOM    311  C   GLY A  32     -24.681 -14.104 -17.369  1.00 10.00      A   
ATOM    312  O   GLY A  32     -25.214 -15.209 -17.466  1.00 10.00      A   
ATOM    313  N   GLY A  33     -25.119 -13.030 -18.014  1.00 10.00      A   
ATOM    314  HN  GLY A  33     -24.645 -12.178 -17.901  1.00 10.00      A   
ATOM    315  CA  GLY A  33     -26.271 -13.103 -18.896  1.00 10.00      A   
ATOM    316  C   GLY A  33     -27.588 -12.966 -18.154  1.00 10.00      A   
ATOM    317  O   GLY A  33     -28.660 -13.117 -18.744  1.00 10.00      A   
ATOM    318  N   LYS A  34     -27.510 -12.672 -16.863  1.00 10.00      A   
ATOM    319  HN  LYS A  34     -26.628 -12.548 -16.453  1.00 10.00      A   
ATOM    320  CA  LYS A  34     -28.703 -12.520 -16.039  1.00 10.00      A   
ATOM    321  CB  LYS A  34     -28.722 -13.573 -14.923  1.00 10.00      A   
ATOM    322  CG  LYS A  34     -28.407 -14.989 -15.388  1.00 10.00      A   
ATOM    323  CD  LYS A  34     -29.644 -15.878 -15.380  1.00 10.00      A   
ATOM    324  CE  LYS A  34     -29.303 -17.302 -15.796  1.00 10.00      A   
ATOM    325  NZ  LYS A  34     -30.468 -18.221 -15.674  1.00 10.00      A   
ATOM    326  HZ1 LYS A  34     -30.219 -19.161 -16.040  1.00 10.00      A   
ATOM    327  HZ2 LYS A  34     -31.276 -17.854 -16.219  1.00 10.00      A   
ATOM    328  HZ3 LYS A  34     -30.751 -18.313 -14.679  1.00 10.00      A   
ATOM    329  C   LYS A  34     -28.761 -11.118 -15.438  1.00 10.00      A   
ATOM    330  O   LYS A  34     -27.722 -10.528 -15.120  1.00 10.00      A   
ATOM    331  N   ARG A  35     -29.971 -10.589 -15.285  1.00 10.00      A   
ATOM    332  HN  ARG A  35     -30.758 -11.113 -15.549  1.00 10.00      A   
ATOM    333  CA  ARG A  35     -30.159  -9.256 -14.723  1.00 10.00      A   
ATOM    334  CB  ARG A  35     -31.437  -8.607 -15.267  1.00 10.00      A   
ATOM    335  CG  ARG A  35     -31.601  -7.149 -14.866  1.00 10.00      A   
ATOM    336  CD  ARG A  35     -32.966  -6.606 -15.251  1.00 10.00      A   
ATOM    337  NE  ARG A  35     -33.877  -6.545 -14.108  1.00 10.00      A   
ATOM    338  HE  ARG A  35     -34.152  -7.399 -13.706  1.00 10.00      A   
ATOM    339  CZ  ARG A  35     -34.345  -5.409 -13.586  1.00 10.00      A   
ATOM    340  NH1 ARG A  35     -33.986  -4.238 -14.094  1.00 10.00      A   
ATOM    341 HH11 ARG A  35     -34.358  -3.351 -13.685  1.00 10.00      A   
ATOM    342 HH12 ARG A  35     -33.335  -4.198 -14.905  1.00 10.00      A   
ATOM    343  NH2 ARG A  35     -35.186  -5.443 -12.563  1.00 10.00      A   
ATOM    344 HH21 ARG A  35     -35.552  -4.554 -12.154  1.00 10.00      A   
ATOM    345 HH22 ARG A  35     -35.486  -6.360 -12.164  1.00 10.00      A   
ATOM    346  C   ARG A  35     -30.213  -9.306 -13.199  1.00 10.00      A   
ATOM    347  O   ARG A  35     -31.062  -9.984 -12.617  1.00 10.00      A   
ATOM    348  N   ARG A  36     -29.307  -8.582 -12.562  1.00 10.00      A   
ATOM    349  HN  ARG A  36     -28.666  -8.052 -13.086  1.00 10.00      A   
ATOM    350  CA  ARG A  36     -29.243  -8.532 -11.108  1.00 10.00      A   
ATOM    351  CB  ARG A  36     -28.071  -9.371 -10.590  1.00 10.00      A   
ATOM    352  CG  ARG A  36     -26.828  -9.319 -11.467  1.00 10.00      A   
ATOM    353  CD  ARG A  36     -26.386 -10.715 -11.884  1.00 10.00      A   
ATOM    354  NE  ARG A  36     -25.912 -11.501 -10.747  1.00 10.00      A   
ATOM    355  HE  ARG A  36     -26.064 -11.126  -9.848  1.00 10.00      A   
ATOM    356  CZ  ARG A  36     -25.308 -12.686 -10.844  1.00 10.00      A   
ATOM    357  NH1 ARG A  36     -25.089 -13.247 -12.035  1.00 10.00      A   
ATOM    358 HH11 ARG A  36     -24.614 -14.177 -12.098  1.00 10.00      A   
ATOM    359 HH12 ARG A  36     -25.392 -12.766 -12.913  1.00 10.00      A   
ATOM    360  NH2 ARG A  36     -24.915 -13.303  -9.740  1.00 10.00      A   
ATOM    361 HH21 ARG A  36     -24.435 -14.235  -9.795  1.00 10.00      A   
ATOM    362 HH22 ARG A  36     -25.082 -12.860  -8.809  1.00 10.00      A   
ATOM    363  C   ARG A  36     -29.121  -7.088 -10.635  1.00 10.00      A   
ATOM    364  O   ARG A  36     -28.668  -6.228 -11.389  1.00 10.00      A   
ATOM    365  N   VAL A  37     -29.538  -6.828  -9.396  1.00 10.00      A   
ATOM    366  HN  VAL A  37     -29.889  -7.561  -8.844  1.00 10.00      A   
ATOM    367  CA  VAL A  37     -29.475  -5.483  -8.828  1.00 10.00      A   
ATOM    368  CB  VAL A  37     -30.098  -5.426  -7.413  1.00 10.00      A   
ATOM    369  CG1 VAL A  37     -29.929  -4.047  -6.788  1.00 10.00      A   
ATOM    370  CG2 VAL A  37     -31.570  -5.803  -7.466  1.00 10.00      A   
ATOM    371  C   VAL A  37     -28.031  -5.004  -8.776  1.00 10.00      A   
ATOM    372  O   VAL A  37     -27.137  -5.751  -8.381  1.00 10.00      A   
ATOM    373  N   ARG A  38     -27.820  -3.764  -9.183  1.00 10.00      A   
ATOM    374  HN  ARG A  38     -28.590  -3.220  -9.466  1.00 10.00      A   
ATOM    375  CA  ARG A  38     -26.497  -3.171  -9.213  1.00 10.00      A   
ATOM    376  CB  ARG A  38     -26.181  -2.740 -10.644  1.00 10.00      A   
ATOM    377  CG  ARG A  38     -24.848  -2.038 -10.840  1.00 10.00      A   
ATOM    378  CD  ARG A  38     -24.884  -1.221 -12.119  1.00 10.00      A   
ATOM    379  NE  ARG A  38     -23.568  -0.750 -12.541  1.00 10.00      A   
ATOM    380  HE  ARG A  38     -22.917  -1.429 -12.832  1.00 10.00      A   
ATOM    381  CZ  ARG A  38     -23.210   0.529 -12.564  1.00 10.00      A   
ATOM    382  NH1 ARG A  38     -24.062   1.469 -12.181  1.00 10.00      A   
ATOM    383 HH11 ARG A  38     -23.782   2.472 -12.199  1.00 10.00      A   
ATOM    384 HH12 ARG A  38     -25.022   1.209 -11.855  1.00 10.00      A   
ATOM    385  NH2 ARG A  38     -22.006   0.865 -12.992  1.00 10.00      A   
ATOM    386 HH21 ARG A  38     -21.713   1.866 -13.016  1.00 10.00      A   
ATOM    387 HH22 ARG A  38     -21.343   0.129 -13.317  1.00 10.00      A   
ATOM    388  C   ARG A  38     -26.424  -1.968  -8.281  1.00 10.00      A   
ATOM    389  O   ARG A  38     -26.912  -0.884  -8.604  1.00 10.00      A   
ATOM    390  N   ILE A  39     -25.827  -2.161  -7.122  1.00 10.00      A   
ATOM    391  HN  ILE A  39     -25.465  -3.051  -6.906  1.00 10.00      A   
ATOM    392  CA  ILE A  39     -25.687  -1.082  -6.162  1.00 10.00      A   
ATOM    393  CB  ILE A  39     -25.618  -1.604  -4.715  1.00 10.00      A   
ATOM    394  CG1 ILE A  39     -26.736  -2.620  -4.468  1.00 10.00      A   
ATOM    395  CG2 ILE A  39     -25.732  -0.445  -3.736  1.00 10.00      A   
ATOM    396  CD1 ILE A  39     -26.615  -3.357  -3.153  1.00 10.00      A   
ATOM    397  C   ILE A  39     -24.429  -0.282  -6.480  1.00 10.00      A   
ATOM    398  O   ILE A  39     -23.357  -0.853  -6.684  1.00 10.00      A   
ATOM    399  N   SER A  40     -24.567   1.033  -6.554  1.00 10.00      A   
ATOM    400  HN  SER A  40     -25.453   1.432  -6.396  1.00 10.00      A   
ATOM    401  CA  SER A  40     -23.443   1.902  -6.857  1.00 10.00      A   
ATOM    402  CB  SER A  40     -23.942   3.290  -7.257  1.00 10.00      A   
ATOM    403  OG  SER A  40     -25.053   3.190  -8.132  1.00 10.00      A   
ATOM    404  HG  SER A  40     -25.850   2.995  -7.615  1.00 10.00      A   
ATOM    405  C   SER A  40     -22.482   2.002  -5.675  1.00 10.00      A   
ATOM    406  O   SER A  40     -22.905   2.218  -4.536  1.00 10.00      A   
ATOM    407  N   SER A  41     -21.191   1.850  -5.957  1.00 10.00      A   
ATOM    408  HN  SER A  41     -20.917   1.692  -6.885  1.00 10.00      A   
ATOM    409  CA  SER A  41     -20.164   1.925  -4.932  1.00 10.00      A   
ATOM    410  CB  SER A  41     -18.794   1.583  -5.529  1.00 10.00      A   
ATOM    411  OG  SER A  41     -18.855   0.378  -6.278  1.00 10.00      A   
ATOM    412  HG  SER A  41     -17.961   0.018  -6.374  1.00 10.00      A   
ATOM    413  C   SER A  41     -20.139   3.313  -4.307  1.00 10.00      A   
ATOM    414  O   SER A  41     -19.866   3.461  -3.120  1.00 10.00      A   
ATOM    415  N   GLN A  42     -20.444   4.321  -5.116  1.00 10.00      A   
ATOM    416  HN  GLN A  42     -20.643   4.129  -6.057  1.00 10.00      A   
ATOM    417  CA  GLN A  42     -20.472   5.703  -4.648  1.00 10.00      A   
ATOM    418  CB  GLN A  42     -20.732   6.668  -5.807  1.00 10.00      A   
ATOM    419  CG  GLN A  42     -19.662   6.639  -6.886  1.00 10.00      A   
ATOM    420  CD  GLN A  42     -19.917   7.648  -7.991  1.00 10.00      A   
ATOM    421  OE1 GLN A  42     -20.612   7.356  -8.968  1.00 10.00      A   
ATOM    422  NE2 GLN A  42     -19.362   8.842  -7.845  1.00 10.00      A   
ATOM    423 HE21 GLN A  42     -18.829   9.013  -7.039  1.00 10.00      A   
ATOM    424 HE22 GLN A  42     -19.501   9.509  -8.554  1.00 10.00      A   
ATOM    425  C   GLN A  42     -21.522   5.887  -3.553  1.00 10.00      A   
ATOM    426  O   GLN A  42     -21.290   6.594  -2.570  1.00 10.00      A   
ATOM    427  N   SER A  43     -22.667   5.228  -3.716  1.00 10.00      A   
ATOM    428  HN  SER A  43     -22.790   4.669  -4.509  1.00 10.00      A   
ATOM    429  CA  SER A  43     -23.745   5.311  -2.739  1.00 10.00      A   
ATOM    430  CB  SER A  43     -25.007   4.653  -3.302  1.00 10.00      A   
ATOM    431  OG  SER A  43     -25.064   4.795  -4.712  1.00 10.00      A   
ATOM    432  HG  SER A  43     -25.093   5.733  -4.940  1.00 10.00      A   
ATOM    433  C   SER A  43     -23.328   4.633  -1.437  1.00 10.00      A   
ATOM    434  O   SER A  43     -23.522   5.174  -0.345  1.00 10.00      A   
ATOM    435  N   LEU A  44     -22.729   3.454  -1.565  1.00 10.00      A   
ATOM    436  HN  LEU A  44     -22.586   3.088  -2.465  1.00 10.00      A   
ATOM    437  CA  LEU A  44     -22.273   2.696  -0.410  1.00 10.00      A   
ATOM    438  CB  LEU A  44     -21.809   1.305  -0.844  1.00 10.00      A   
ATOM    439  CG  LEU A  44     -22.908   0.351  -1.312  1.00 10.00      A   
ATOM    440  CD1 LEU A  44     -22.322  -0.769  -2.155  1.00 10.00      A   
ATOM    441  CD2 LEU A  44     -23.660  -0.217  -0.119  1.00 10.00      A   
ATOM    442  C   LEU A  44     -21.141   3.431   0.298  1.00 10.00      A   
ATOM    443  O   LEU A  44     -21.140   3.550   1.519  1.00 10.00      A   
ATOM    444  N   LYS A  45     -20.194   3.928  -0.487  1.00 10.00      A   
ATOM    445  HN  LYS A  45     -20.263   3.793  -1.459  1.00 10.00      A   
ATOM    446  CA  LYS A  45     -19.047   4.660   0.037  1.00 10.00      A   
ATOM    447  CB  LYS A  45     -18.107   5.036  -1.113  1.00 10.00      A   
ATOM    448  CG  LYS A  45     -16.779   5.636  -0.687  1.00 10.00      A   
ATOM    449  CD  LYS A  45     -15.909   5.927  -1.900  1.00 10.00      A   
ATOM    450  CE  LYS A  45     -14.576   6.533  -1.500  1.00 10.00      A   
ATOM    451  NZ  LYS A  45     -13.643   6.644  -2.654  1.00 10.00      A   
ATOM    452  HZ1 LYS A  45     -12.706   6.973  -2.329  1.00 10.00      A   
ATOM    453  HZ2 LYS A  45     -14.013   7.319  -3.352  1.00 10.00      A   
ATOM    454  HZ3 LYS A  45     -13.531   5.718  -3.116  1.00 10.00      A   
ATOM    455  C   LYS A  45     -19.497   5.914   0.777  1.00 10.00      A   
ATOM    456  O   LYS A  45     -18.964   6.248   1.837  1.00 10.00      A   
ATOM    457  N   ARG A  46     -20.480   6.610   0.212  1.00 10.00      A   
ATOM    458  HN  ARG A  46     -20.846   6.309  -0.651  1.00 10.00      A   
ATOM    459  CA  ARG A  46     -21.010   7.819   0.826  1.00 10.00      A   
ATOM    460  CB  ARG A  46     -22.023   8.501  -0.099  1.00 10.00      A   
ATOM    461  CG  ARG A  46     -22.476   9.874   0.372  1.00 10.00      A   
ATOM    462  CD  ARG A  46     -23.275  10.589  -0.705  1.00 10.00      A   
ATOM    463  NE  ARG A  46     -22.469  10.849  -1.898  1.00 10.00      A   
ATOM    464  HE  ARG A  46     -21.632  11.350  -1.773  1.00 10.00      A   
ATOM    465  CZ  ARG A  46     -22.806  10.448  -3.125  1.00 10.00      A   
ATOM    466  NH1 ARG A  46     -23.930   9.770  -3.320  1.00 10.00      A   
ATOM    467 HH11 ARG A  46     -24.193   9.458  -4.284  1.00 10.00      A   
ATOM    468 HH12 ARG A  46     -24.557   9.548  -2.514  1.00 10.00      A   
ATOM    469  NH2 ARG A  46     -22.022  10.722  -4.158  1.00 10.00      A   
ATOM    470 HH21 ARG A  46     -22.290  10.405  -5.115  1.00 10.00      A   
ATOM    471 HH22 ARG A  46     -21.136  11.257  -4.021  1.00 10.00      A   
ATOM    472  C   ARG A  46     -21.648   7.494   2.170  1.00 10.00      A   
ATOM    473  O   ARG A  46     -21.451   8.205   3.151  1.00 10.00      A   
ATOM    474  N   ALA A  47     -22.393   6.400   2.211  1.00 10.00      A   
ATOM    475  HN  ALA A  47     -22.508   5.868   1.393  1.00 10.00      A   
ATOM    476  CA  ALA A  47     -23.050   5.969   3.436  1.00 10.00      A   
ATOM    477  CB  ALA A  47     -24.033   4.848   3.139  1.00 10.00      A   
ATOM    478  C   ALA A  47     -22.015   5.526   4.465  1.00 10.00      A   
ATOM    479  O   ALA A  47     -22.254   5.587   5.667  1.00 10.00      A   
ATOM    480  N   MET A  48     -20.863   5.085   3.976  1.00 10.00      A   
ATOM    481  HN  MET A  48     -20.739   5.056   3.003  1.00 10.00      A   
ATOM    482  CA  MET A  48     -19.778   4.639   4.838  1.00 10.00      A   
ATOM    483  CB  MET A  48     -18.805   3.749   4.065  1.00 10.00      A   
ATOM    484  CG  MET A  48     -19.306   2.334   3.839  1.00 10.00      A   
ATOM    485  SD  MET A  48     -18.389   1.467   2.549  1.00 10.00      A   
ATOM    486  CE  MET A  48     -16.722   1.575   3.201  1.00 10.00      A   
ATOM    487  C   MET A  48     -19.042   5.832   5.435  1.00 10.00      A   
ATOM    488  O   MET A  48     -18.829   5.897   6.641  1.00 10.00      A   
ATOM    489  N   ARG A  49     -18.674   6.788   4.584  1.00 10.00      A   
ATOM    490  HN  ARG A  49     -18.877   6.681   3.627  1.00 10.00      A   
ATOM    491  CA  ARG A  49     -17.960   7.984   5.033  1.00 10.00      A   
ATOM    492  CB  ARG A  49     -17.414   8.789   3.845  1.00 10.00      A   
ATOM    493  CG  ARG A  49     -16.031   9.380   4.091  1.00 10.00      A   
ATOM    494  CD  ARG A  49     -15.862  10.755   3.455  1.00 10.00      A   
ATOM    495  NE  ARG A  49     -15.567  10.688   2.020  1.00 10.00      A   
ATOM    496  HE  ARG A  49     -16.280  10.361   1.432  1.00 10.00      A   
ATOM    497  CZ  ARG A  49     -14.400  11.045   1.476  1.00 10.00      A   
ATOM    498  NH1 ARG A  49     -13.404  11.489   2.237  1.00 10.00      A   
ATOM    499 HH11 ARG A  49     -12.497  11.759   1.801  1.00 10.00      A   
ATOM    500 HH12 ARG A  49     -13.516  11.556   3.283  1.00 10.00      A   
ATOM    501  NH2 ARG A  49     -14.231  10.950   0.161  1.00 10.00      A   
ATOM    502 HH21 ARG A  49     -15.005  10.597  -0.445  1.00 10.00      A   
ATOM    503 HH22 ARG A  49     -13.322  11.226  -0.271  1.00 10.00      A   
ATOM    504  C   ARG A  49     -18.848   8.870   5.904  1.00 10.00      A   
ATOM    505  O   ARG A  49     -18.356   9.660   6.709  1.00 10.00      A   
ATOM    506  N   LYS A  50     -20.158   8.739   5.737  1.00 10.00      A   
ATOM    507  HN  LYS A  50     -20.495   8.102   5.070  1.00 10.00      A   
ATOM    508  CA  LYS A  50     -21.110   9.531   6.507  1.00 10.00      A   
ATOM    509  CB  LYS A  50     -22.188  10.120   5.596  1.00 10.00      A   
ATOM    510  CG  LYS A  50     -21.686  11.180   4.628  1.00 10.00      A   
ATOM    511  CD  LYS A  50     -22.843  11.964   4.033  1.00 10.00      A   
ATOM    512  CE  LYS A  50     -22.354  13.054   3.094  1.00 10.00      A   
ATOM    513  NZ  LYS A  50     -23.409  14.068   2.836  1.00 10.00      A   
ATOM    514  HZ1 LYS A  50     -23.124  14.696   2.057  1.00 10.00      A   
ATOM    515  HZ2 LYS A  50     -23.565  14.643   3.686  1.00 10.00      A   
ATOM    516  HZ3 LYS A  50     -24.306  13.604   2.583  1.00 10.00      A   
ATOM    517  C   LYS A  50     -21.762   8.711   7.620  1.00 10.00      A   
ATOM    518  O   LYS A  50     -22.807   9.094   8.151  1.00 10.00      A   
ATOM    519  N   SER A  51     -21.147   7.592   7.978  1.00 10.00      A   
ATOM    520  HN  SER A  51     -20.314   7.334   7.532  1.00 10.00      A   
ATOM    521  CA  SER A  51     -21.686   6.742   9.029  1.00 10.00      A   
ATOM    522  CB  SER A  51     -21.339   5.272   8.776  1.00 10.00      A   
ATOM    523  OG  SER A  51     -19.945   5.041   8.908  1.00 10.00      A   
ATOM    524  HG  SER A  51     -19.503   5.252   8.071  1.00 10.00      A   
ATOM    525  C   SER A  51     -21.175   7.185  10.396  1.00 10.00      A   
ATOM    526  O   SER A  51     -20.109   7.798  10.504  1.00 10.00      A   
ATOM    527  N   GLY A  52     -21.939   6.876  11.437  1.00 10.00      A   
ATOM    528  HN  GLY A  52     -22.785   6.399  11.289  1.00 10.00      A   
ATOM    529  CA  GLY A  52     -21.544   7.246  12.780  1.00 10.00      A   
ATOM    530  C   GLY A  52     -20.276   6.540  13.220  1.00 10.00      A   
ATOM    531  O   GLY A  52     -19.403   7.145  13.839  1.00 10.00      A   
ATOM    532  N   TYR A  53     -20.163   5.263  12.873  1.00 10.00      A   
ATOM    533  HN  TYR A  53     -20.882   4.845  12.358  1.00 10.00      A   
ATOM    534  CA  TYR A  53     -19.000   4.464  13.234  1.00 10.00      A   
ATOM    535  CB  TYR A  53     -19.210   3.016  12.782  1.00 10.00      A   
ATOM    536  CG  TYR A  53     -18.131   2.052  13.220  1.00 10.00      A   
ATOM    537  CD1 TYR A  53     -18.050   1.626  14.537  1.00 10.00      A   
ATOM    538  CD2 TYR A  53     -17.200   1.561  12.313  1.00 10.00      A   
ATOM    539  CE1 TYR A  53     -17.073   0.736  14.942  1.00 10.00      A   
ATOM    540  CE2 TYR A  53     -16.219   0.675  12.709  1.00 10.00      A   
ATOM    541  CZ  TYR A  53     -16.159   0.266  14.023  1.00 10.00      A   
ATOM    542  OH  TYR A  53     -15.184  -0.624  14.415  1.00 10.00      A   
ATOM    543  HH  TYR A  53     -15.519  -1.164  15.142  1.00 10.00      A   
ATOM    544  C   TYR A  53     -17.730   5.041  12.609  1.00 10.00      A   
ATOM    545  O   TYR A  53     -16.651   4.979  13.200  1.00 10.00      A   
ATOM    546  N   TYR A  54     -17.877   5.619  11.420  1.00 10.00      A   
ATOM    547  HN  TYR A  54     -18.772   5.648  11.018  1.00 10.00      A   
ATOM    548  CA  TYR A  54     -16.757   6.210  10.694  1.00 10.00      A   
ATOM    549  CB  TYR A  54     -17.199   6.573   9.277  1.00 10.00      A   
ATOM    550  CG  TYR A  54     -16.081   6.679   8.267  1.00 10.00      A   
ATOM    551  CD1 TYR A  54     -15.551   5.543   7.671  1.00 10.00      A   
ATOM    552  CD2 TYR A  54     -15.571   7.914   7.888  1.00 10.00      A   
ATOM    553  CE1 TYR A  54     -14.548   5.630   6.728  1.00 10.00      A   
ATOM    554  CE2 TYR A  54     -14.562   8.011   6.950  1.00 10.00      A   
ATOM    555  CZ  TYR A  54     -14.057   6.865   6.370  1.00 10.00      A   
ATOM    556  OH  TYR A  54     -13.069   6.956   5.418  1.00 10.00      A   
ATOM    557  HH  TYR A  54     -12.764   7.881   5.356  1.00 10.00      A   
ATOM    558  C   TYR A  54     -16.245   7.460  11.400  1.00 10.00      A   
ATOM    559  O   TYR A  54     -15.047   7.599  11.651  1.00 10.00      A   
ATOM    560  N   ALA A  55     -17.162   8.366  11.721  1.00 10.00      A   
ATOM    561  HN  ALA A  55     -18.101   8.190  11.495  1.00 10.00      A   
ATOM    562  CA  ALA A  55     -16.815   9.616  12.388  1.00 10.00      A   
ATOM    563  CB  ALA A  55     -18.028  10.526  12.479  1.00 10.00      A   
ATOM    564  C   ALA A  55     -16.231   9.373  13.773  1.00 10.00      A   
ATOM    565  O   ALA A  55     -15.311  10.069  14.199  1.00 10.00      A   
ATOM    566  N   GLN A  56     -16.750   8.366  14.461  1.00 10.00      A   
ATOM    567  HN  GLN A  56     -17.476   7.834  14.060  1.00 10.00      A   
ATOM    568  CA  GLN A  56     -16.288   8.040  15.804  1.00 10.00      A   
ATOM    569  CB  GLN A  56     -17.395   7.339  16.592  1.00 10.00      A   
ATOM    570  CG  GLN A  56     -18.656   8.169  16.759  1.00 10.00      A   
ATOM    571  CD  GLN A  56     -19.825   7.356  17.276  1.00 10.00      A   
ATOM    572  OE1 GLN A  56     -19.919   6.150  17.037  1.00 10.00      A   
ATOM    573  NE2 GLN A  56     -20.732   8.012  17.979  1.00 10.00      A   
ATOM    574 HE21 GLN A  56     -20.596   8.972  18.122  1.00 10.00      A   
ATOM    575 HE22 GLN A  56     -21.497   7.513  18.336  1.00 10.00      A   
ATOM    576  C   GLN A  56     -15.029   7.178  15.787  1.00 10.00      A   
ATOM    577  O   GLN A  56     -14.523   6.794  16.839  1.00 10.00      A   
ATOM    578  N   ASN A  57     -14.517   6.868  14.602  1.00 10.00      A   
ATOM    579  HN  ASN A  57     -14.953   7.198  13.790  1.00 10.00      A   
ATOM    580  CA  ASN A  57     -13.317   6.041  14.493  1.00 10.00      A   
ATOM    581  CB  ASN A  57     -13.649   4.658  13.934  1.00 10.00      A   
ATOM    582  CG  ASN A  57     -13.794   3.607  15.013  1.00 10.00      A   
ATOM    583  OD1 ASN A  57     -12.808   3.018  15.454  1.00 10.00      A   
ATOM    584  ND2 ASN A  57     -15.022   3.365  15.440  1.00 10.00      A   
ATOM    585 HD21 ASN A  57     -15.760   3.874  15.040  1.00 10.00      A   
ATOM    586 HD22 ASN A  57     -15.144   2.684  16.138  1.00 10.00      A   
ATOM    587  C   ASN A  57     -12.242   6.699  13.642  1.00 10.00      A   
ATOM    588  O   ASN A  57     -11.193   7.092  14.146  1.00 10.00      A   
ATOM    589  N   ILE A  58     -12.514   6.812  12.350  1.00 10.00      A   
ATOM    590  HN  ILE A  58     -13.380   6.492  12.016  1.00 10.00      A   
ATOM    591  CA  ILE A  58     -11.573   7.410  11.411  1.00 10.00      A   
ATOM    592  CB  ILE A  58     -12.010   7.156   9.950  1.00 10.00      A   
ATOM    593  CG1 ILE A  58     -12.193   5.656   9.697  1.00 10.00      A   
ATOM    594  CG2 ILE A  58     -11.012   7.750   8.964  1.00 10.00      A   
ATOM    595  CD1 ILE A  58     -10.959   4.826   9.986  1.00 10.00      A   
ATOM    596  C   ILE A  58     -11.454   8.910  11.652  1.00 10.00      A   
ATOM    597  O   ILE A  58     -10.352   9.459  11.681  1.00 10.00      A   
ATOM    598  N   GLY A  59     -12.597   9.557  11.840  1.00 10.00      A   
ATOM    599  HN  GLY A  59     -13.441   9.056  11.819  1.00 10.00      A   
ATOM    600  CA  GLY A  59     -12.615  10.987  12.074  1.00 10.00      A   
ATOM    601  C   GLY A  59     -11.907  11.367  13.356  1.00 10.00      A   
ATOM    602  O   GLY A  59     -11.099  12.296  13.379  1.00 10.00      A   
ATOM    603  N   GLU A  60     -12.204  10.638  14.421  1.00 10.00      A   
ATOM    604  HN  GLU A  60     -12.850   9.909  14.331  1.00 10.00      A   
ATOM    605  CA  GLU A  60     -11.597  10.889  15.719  1.00 10.00      A   
ATOM    606  CB  GLU A  60     -12.662  10.885  16.817  1.00 10.00      A   
ATOM    607  CG  GLU A  60     -13.735  11.944  16.639  1.00 10.00      A   
ATOM    608  CD  GLU A  60     -14.771  11.917  17.742  1.00 10.00      A   
ATOM    609  OE1 GLU A  60     -14.390  11.716  18.916  1.00 10.00      A   
ATOM    610  OE2 GLU A  60     -15.967  12.121  17.444  1.00 10.00      A   
ATOM    611  C   GLU A  60     -10.520   9.849  16.012  1.00 10.00      A   
ATOM    612  O   GLU A  60     -10.645   9.047  16.940  1.00 10.00      A   
ATOM    613  N   SER A  61      -9.475   9.855  15.199  1.00 10.00      A   
ATOM    614  HN  SER A  61      -9.442  10.505  14.466  1.00 10.00      A   
ATOM    615  CA  SER A  61      -8.371   8.925  15.360  1.00 10.00      A   
ATOM    616  CB  SER A  61      -7.851   8.517  13.982  1.00 10.00      A   
ATOM    617  OG  SER A  61      -7.933   9.606  13.076  1.00 10.00      A   
ATOM    618  HG  SER A  61      -8.693   9.480  12.494  1.00 10.00      A   
ATOM    619  C   SER A  61      -7.255   9.568  16.182  1.00 10.00      A   
ATOM    620  O   SER A  61      -7.356  10.733  16.568  1.00 10.00      A   
ATOM    621  N   SER A  62      -6.194   8.816  16.448  1.00 10.00      A   
ATOM    622  HN  SER A  62      -6.161   7.891  16.119  1.00 10.00      A   
ATOM    623  CA  SER A  62      -5.073   9.335  17.216  1.00 10.00      A   
ATOM    624  CB  SER A  62      -4.206   8.186  17.734  1.00 10.00      A   
ATOM    625  OG  SER A  62      -5.015   7.171  18.312  1.00 10.00      A   
ATOM    626  HG  SER A  62      -4.474   6.391  18.491  1.00 10.00      A   
ATOM    627  C   SER A  62      -4.246  10.290  16.358  1.00 10.00      A   
ATOM    628  O   SER A  62      -3.698  11.275  16.849  1.00 10.00      A   
ATOM    629  N   LEU A  63      -4.186  10.002  15.064  1.00 10.00      A   
ATOM    630  HN  LEU A  63      -4.654   9.206  14.731  1.00 10.00      A   
ATOM    631  CA  LEU A  63      -3.444  10.834  14.122  1.00 10.00      A   
ATOM    632  CB  LEU A  63      -2.629   9.954  13.169  1.00 10.00      A   
ATOM    633  CG  LEU A  63      -1.522   9.113  13.812  1.00 10.00      A   
ATOM    634  CD1 LEU A  63      -0.864   8.205  12.783  1.00 10.00      A   
ATOM    635  CD2 LEU A  63      -0.488  10.008  14.475  1.00 10.00      A   
ATOM    636  C   LEU A  63      -4.403  11.720  13.331  1.00 10.00      A   
ATOM    637  O   LEU A  63      -4.172  12.019  12.160  1.00 10.00      A   
ATOM    638  N   ARG A  64      -5.480  12.139  13.987  1.00 10.00      A   
ATOM    639  HN  ARG A  64      -5.604  11.860  14.919  1.00 10.00      A   
ATOM    640  CA  ARG A  64      -6.495  12.985  13.358  1.00 10.00      A   
ATOM    641  CB  ARG A  64      -7.725  13.124  14.263  1.00 10.00      A   
ATOM    642  CG  ARG A  64      -7.446  13.793  15.602  1.00 10.00      A   
ATOM    643  CD  ARG A  64      -8.643  13.706  16.535  1.00 10.00      A   
ATOM    644  NE  ARG A  64      -9.753  14.554  16.098  1.00 10.00      A   
ATOM    645  HE  ARG A  64      -9.650  15.024  15.238  1.00 10.00      A   
ATOM    646  CZ  ARG A  64     -10.882  14.715  16.788  1.00 10.00      A   
ATOM    647  NH1 ARG A  64     -11.052  14.086  17.948  1.00 10.00      A   
ATOM    648 HH11 ARG A  64     -11.938  14.212  18.490  1.00 10.00      A   
ATOM    649 HH12 ARG A  64     -10.304  13.463  18.325  1.00 10.00      A   
ATOM    650  NH2 ARG A  64     -11.842  15.505  16.325  1.00 10.00      A   
ATOM    651 HH21 ARG A  64     -11.723  16.006  15.415  1.00 10.00      A   
ATOM    652 HH22 ARG A  64     -12.725  15.628  16.868  1.00 10.00      A   
ATOM    653  C   ARG A  64      -5.953  14.362  12.976  1.00 10.00      A   
ATOM    654  O   ARG A  64      -6.536  15.059  12.152  1.00 10.00      A   
ATOM    655  N   THR A  65      -4.840  14.749  13.576  1.00 10.00      A   
ATOM    656  HN  THR A  65      -4.412  14.150  14.220  1.00 10.00      A   
ATOM    657  CA  THR A  65      -4.232  16.037  13.290  1.00 10.00      A   
ATOM    658  CB  THR A  65      -4.606  17.080  14.360  1.00 10.00      A   
ATOM    659  OG1 THR A  65      -6.028  17.074  14.547  1.00 10.00      A   
ATOM    660  HG1 THR A  65      -6.435  16.526  13.864  1.00 10.00      A   
ATOM    661  CG2 THR A  65      -4.157  18.472  13.936  1.00 10.00      A   
ATOM    662  C   THR A  65      -2.716  15.906  13.203  1.00 10.00      A   
ATOM    663  O   THR A  65      -2.041  15.671  14.206  1.00 10.00      A   
ATOM    664  N   ILE A  66      -2.189  16.036  11.995  1.00 10.00      A   
ATOM    665  HN  ILE A  66      -2.778  16.216  11.231  1.00 10.00      A   
ATOM    666  CA  ILE A  66      -0.757  15.932  11.772  1.00 10.00      A   
ATOM    667  CB  ILE A  66      -0.435  15.671  10.285  1.00 10.00      A   
ATOM    668  CG1 ILE A  66      -1.255  14.480   9.774  1.00 10.00      A   
ATOM    669  CG2 ILE A  66       1.054  15.411  10.094  1.00 10.00      A   
ATOM    670  CD1 ILE A  66      -1.028  14.153   8.314  1.00 10.00      A   
ATOM    671  C   ILE A  66      -0.059  17.203  12.248  1.00 10.00      A   
ATOM    672  O   ILE A  66      -0.564  18.311  12.055  1.00 10.00      A   
ATOM    673  N   HIS A  67       1.086  17.037  12.889  1.00 10.00      A   
ATOM    674  HN  HIS A  67       1.440  16.131  13.005  1.00 10.00      A   
ATOM    675  CA  HIS A  67       1.846  18.168  13.402  1.00 10.00      A   
ATOM    676  CB  HIS A  67       2.610  17.787  14.677  1.00 10.00      A   
ATOM    677  CG  HIS A  67       1.743  17.244  15.775  1.00 10.00      A   
ATOM    678  ND1 HIS A  67       2.136  16.213  16.603  1.00 10.00      A   
ATOM    679  HD1 HIS A  67       3.006  15.745  16.564  1.00 10.00      A   
ATOM    680  CD2 HIS A  67       0.495  17.588  16.178  1.00 10.00      A   
ATOM    681  CE1 HIS A  67       1.172  15.946  17.460  1.00 10.00      A   
ATOM    682  NE2 HIS A  67       0.167  16.763  17.225  1.00 10.00      A   
ATOM    683  HE2 HIS A  67      -0.685  16.772  17.715  1.00 10.00      A   
ATOM    684  C   HIS A  67       2.811  18.681  12.342  1.00 10.00      A   
ATOM    685  O   HIS A  67       3.847  18.067  12.079  1.00 10.00      A   
ATOM    686  N   LEU A  68       2.464  19.811  11.745  1.00 10.00      A   
ATOM    687  HN  LEU A  68       1.632  20.258  12.017  1.00 10.00      A   
ATOM    688  CA  LEU A  68       3.276  20.418  10.702  1.00 10.00      A   
ATOM    689  CB  LEU A  68       2.590  21.682  10.179  1.00 10.00      A   
ATOM    690  CG  LEU A  68       1.095  21.567   9.866  1.00 10.00      A   
ATOM    691  CD1 LEU A  68       0.533  22.923   9.471  1.00 10.00      A   
ATOM    692  CD2 LEU A  68       0.843  20.539   8.772  1.00 10.00      A   
ATOM    693  C   LEU A  68       4.669  20.760  11.220  1.00 10.00      A   
ATOM    694  O   LEU A  68       5.653  20.712  10.478  1.00 10.00      A   
ATOM    695  N   ALA A  69       4.744  21.082  12.504  1.00 10.00      A   
ATOM    696  HN  ALA A  69       3.920  21.087  13.042  1.00 10.00      A   
ATOM    697  CA  ALA A  69       6.008  21.439  13.139  1.00 10.00      A   
ATOM    698  CB  ALA A  69       5.761  21.940  14.552  1.00 10.00      A   
ATOM    699  C   ALA A  69       6.995  20.271  13.155  1.00 10.00      A   
ATOM    700  O   ALA A  69       8.208  20.476  13.181  1.00 10.00      A   
ATOM    701  N   GLN A  70       6.477  19.049  13.131  1.00 10.00      A   
ATOM    702  HN  GLN A  70       5.502  18.941  13.087  1.00 10.00      A   
ATOM    703  CA  GLN A  70       7.327  17.859  13.156  1.00 10.00      A   
ATOM    704  CB  GLN A  70       6.636  16.710  13.898  1.00 10.00      A   
ATOM    705  CG  GLN A  70       6.387  16.990  15.372  1.00 10.00      A   
ATOM    706  CD  GLN A  70       5.911  15.769  16.133  1.00 10.00      A   
ATOM    707  OE1 GLN A  70       4.714  15.500  16.214  1.00 10.00      A   
ATOM    708  NE2 GLN A  70       6.843  15.016  16.692  1.00 10.00      A   
ATOM    709 HE21 GLN A  70       7.786  15.284  16.582  1.00 10.00      A   
ATOM    710 HE22 GLN A  70       6.557  14.228  17.205  1.00 10.00      A   
ATOM    711  C   GLN A  70       7.729  17.429  11.748  1.00 10.00      A   
ATOM    712  O   GLN A  70       8.642  16.618  11.569  1.00 10.00      A   
ATOM    713  N   LEU A  71       7.047  17.979  10.750  1.00 10.00      A   
ATOM    714  HN  LEU A  71       6.330  18.617  10.953  1.00 10.00      A   
ATOM    715  CA  LEU A  71       7.334  17.653   9.360  1.00 10.00      A   
ATOM    716  CB  LEU A  71       6.037  17.549   8.556  1.00 10.00      A   
ATOM    717  CG  LEU A  71       5.047  16.471   8.998  1.00 10.00      A   
ATOM    718  CD1 LEU A  71       3.777  16.552   8.172  1.00 10.00      A   
ATOM    719  CD2 LEU A  71       5.668  15.089   8.880  1.00 10.00      A   
ATOM    720  C   LEU A  71       8.245  18.700   8.740  1.00 10.00      A   
ATOM    721  O   LEU A  71       8.722  18.536   7.618  1.00 10.00      A   
ATOM    722  N   ARG A  72       8.493  19.764   9.491  1.00 10.00      A   
ATOM    723  HN  ARG A  72       8.090  19.817  10.383  1.00 10.00      A   
ATOM    724  CA  ARG A  72       9.338  20.858   9.029  1.00 10.00      A   
ATOM    725  CB  ARG A  72       9.433  21.946  10.104  1.00 10.00      A   
ATOM    726  CG  ARG A  72      10.187  23.197   9.670  1.00 10.00      A   
ATOM    727  CD  ARG A  72      11.362  23.493  10.591  1.00 10.00      A   
ATOM    728  NE  ARG A  72      10.945  23.619  11.985  1.00 10.00      A   
ATOM    729  HE  ARG A  72      10.276  24.315  12.194  1.00 10.00      A   
ATOM    730  CZ  ARG A  72      11.411  22.855  12.975  1.00 10.00      A   
ATOM    731  NH1 ARG A  72      12.317  21.912  12.725  1.00 10.00      A   
ATOM    732 HH11 ARG A  72      12.666  21.765  11.755  1.00 10.00      A   
ATOM    733 HH12 ARG A  72      12.684  21.317  13.500  1.00 10.00      A   
ATOM    734  NH2 ARG A  72      10.969  23.037  14.213  1.00 10.00      A   
ATOM    735 HH21 ARG A  72      10.261  23.777  14.412  1.00 10.00      A   
ATOM    736 HH22 ARG A  72      11.325  22.439  14.992  1.00 10.00      A   
ATOM    737  C   ARG A  72      10.733  20.372   8.640  1.00 10.00      A   
ATOM    738  O   ARG A  72      11.354  20.912   7.726  1.00 10.00      A   
ATOM    739  N   ASP A  73      11.217  19.340   9.321  1.00 10.00      A   
ATOM    740  HN  ASP A  73      10.673  18.927  10.023  1.00 10.00      A   
ATOM    741  CA  ASP A  73      12.544  18.806   9.040  1.00 10.00      A   
ATOM    742  CB  ASP A  73      13.063  17.943  10.190  1.00 10.00      A   
ATOM    743  CG  ASP A  73      14.407  18.430  10.690  1.00 10.00      A   
ATOM    744  OD1 ASP A  73      15.351  17.615  10.781  1.00 10.00      A   
ATOM    745  OD2 ASP A  73      14.527  19.637  10.981  1.00 10.00      A   
ATOM    746  C   ASP A  73      12.596  18.046   7.719  1.00 10.00      A   
ATOM    747  O   ASP A  73      13.425  18.351   6.862  1.00 10.00      A   
ATOM    748  N   VAL A  74      11.699  17.078   7.548  1.00 10.00      A   
ATOM    749  HN  VAL A  74      11.056  16.892   8.262  1.00 10.00      A   
ATOM    750  CA  VAL A  74      11.657  16.276   6.323  1.00 10.00      A   
ATOM    751  CB  VAL A  74      10.666  15.088   6.415  1.00 10.00      A   
ATOM    752  CG1 VAL A  74       9.257  15.555   6.748  1.00 10.00      A   
ATOM    753  CG2 VAL A  74      10.675  14.261   5.137  1.00 10.00      A   
ATOM    754  C   VAL A  74      11.375  17.131   5.081  1.00 10.00      A   
ATOM    755  O   VAL A  74      11.964  16.910   4.019  1.00 10.00      A   
ATOM    756  N   LEU A  75      10.497  18.117   5.224  1.00 10.00      A   
ATOM    757  HN  LEU A  75      10.065  18.254   6.096  1.00 10.00      A   
ATOM    758  CA  LEU A  75      10.148  18.997   4.112  1.00 10.00      A   
ATOM    759  CB  LEU A  75       9.001  19.934   4.500  1.00 10.00      A   
ATOM    760  CG  LEU A  75       7.625  19.280   4.641  1.00 10.00      A   
ATOM    761  CD1 LEU A  75       6.636  20.236   5.287  1.00 10.00      A   
ATOM    762  CD2 LEU A  75       7.114  18.813   3.287  1.00 10.00      A   
ATOM    763  C   LEU A  75      11.356  19.795   3.634  1.00 10.00      A   
ATOM    764  O   LEU A  75      11.525  20.022   2.437  1.00 10.00      A   
ATOM    765  N   ARG A  76      12.207  20.194   4.575  1.00 10.00      A   
ATOM    766  HN  ARG A  76      12.028  19.961   5.511  1.00 10.00      A   
ATOM    767  CA  ARG A  76      13.400  20.967   4.249  1.00 10.00      A   
ATOM    768  CB  ARG A  76      14.062  21.521   5.514  1.00 10.00      A   
ATOM    769  CG  ARG A  76      13.295  22.654   6.174  1.00 10.00      A   
ATOM    770  CD  ARG A  76      14.132  23.349   7.237  1.00 10.00      A   
ATOM    771  NE  ARG A  76      14.359  22.518   8.426  1.00 10.00      A   
ATOM    772  HE  ARG A  76      14.068  21.578   8.382  1.00 10.00      A   
ATOM    773  CZ  ARG A  76      14.928  22.969   9.548  1.00 10.00      A   
ATOM    774  NH1 ARG A  76      15.336  24.231   9.627  1.00 10.00      A   
ATOM    775 HH11 ARG A  76      15.787  24.585  10.501  1.00 10.00      A   
ATOM    776 HH12 ARG A  76      15.208  24.876   8.819  1.00 10.00      A   
ATOM    777  NH2 ARG A  76      15.108  22.160  10.584  1.00 10.00      A   
ATOM    778 HH21 ARG A  76      15.552  22.521  11.459  1.00 10.00      A   
ATOM    779 HH22 ARG A  76      14.806  21.152  10.537  1.00 10.00      A   
ATOM    780  C   ARG A  76      14.404  20.140   3.450  1.00 10.00      A   
ATOM    781  O   ARG A  76      15.158  20.683   2.645  1.00 10.00      A   
ATOM    782  N   GLN A  77      14.397  18.828   3.663  1.00 10.00      A   
ATOM    783  HN  GLN A  77      13.753  18.449   4.299  1.00 10.00      A   
ATOM    784  CA  GLN A  77      15.319  17.938   2.965  1.00 10.00      A   
ATOM    785  CB  GLN A  77      15.318  16.534   3.586  1.00 10.00      A   
ATOM    786  CG  GLN A  77      15.233  16.473   5.104  1.00 10.00      A   
ATOM    787  CD  GLN A  77      14.862  15.079   5.586  1.00 10.00      A   
ATOM    788  OE1 GLN A  77      14.239  14.310   4.854  1.00 10.00      A   
ATOM    789  NE2 GLN A  77      15.225  14.746   6.815  1.00 10.00      A   
ATOM    790 HE21 GLN A  77      15.710  15.408   7.352  1.00 10.00      A   
ATOM    791 HE22 GLN A  77      14.994  13.838   7.142  1.00 10.00      A   
ATOM    792  C   GLN A  77      14.951  17.806   1.490  1.00 10.00      A   
ATOM    793  O   GLN A  77      15.817  17.855   0.617  1.00 10.00      A   
ATOM    794  N   LYS A  78      13.661  17.644   1.221  1.00 10.00      A   
ATOM    795  HN  LYS A  78      13.012  17.653   1.960  1.00 10.00      A   
ATOM    796  CA  LYS A  78      13.185  17.455  -0.147  1.00 10.00      A   
ATOM    797  CB  LYS A  78      11.860  16.679  -0.168  1.00 10.00      A   
ATOM    798  CG  LYS A  78      11.763  15.562   0.865  1.00 10.00      A   
ATOM    799  CD  LYS A  78      12.955  14.616   0.794  1.00 10.00      A   
ATOM    800  CE  LYS A  78      13.018  13.718   2.016  1.00 10.00      A   
ATOM    801  NZ  LYS A  78      14.395  13.211   2.272  1.00 10.00      A   
ATOM    802  HZ1 LYS A  78      14.709  13.494   3.225  1.00 10.00      A   
ATOM    803  HZ2 LYS A  78      15.057  13.598   1.572  1.00 10.00      A   
ATOM    804  HZ3 LYS A  78      14.414  12.168   2.209  1.00 10.00      A   
ATOM    805  C   LYS A  78      13.056  18.768  -0.914  1.00 10.00      A   
ATOM    806  O   LYS A  78      13.595  18.909  -2.015  1.00 10.00      A   
ATOM    807  N   LEU A  79      12.354  19.731  -0.330  1.00 10.00      A   
ATOM    808  HN  LEU A  79      11.960  19.571   0.557  1.00 10.00      A   
ATOM    809  CA  LEU A  79      12.150  21.026  -0.973  1.00 10.00      A   
ATOM    810  CB  LEU A  79      11.108  21.856  -0.219  1.00 10.00      A   
ATOM    811  CG  LEU A  79       9.663  21.354  -0.283  1.00 10.00      A   
ATOM    812  CD1 LEU A  79       8.773  22.183   0.630  1.00 10.00      A   
ATOM    813  CD2 LEU A  79       9.143  21.388  -1.714  1.00 10.00      A   
ATOM    814  C   LEU A  79      13.452  21.808  -1.105  1.00 10.00      A   
ATOM    815  O   LEU A  79      13.610  22.606  -2.028  1.00 10.00      A   
ATOM    816  N   GLY A  80      14.392  21.548  -0.203  1.00 10.00      A   
ATOM    817  HN  GLY A  80      14.219  20.873   0.486  1.00 10.00      A   
ATOM    818  CA  GLY A  80      15.668  22.247  -0.216  1.00 10.00      A   
ATOM    819  C   GLY A  80      16.502  21.987  -1.459  1.00 10.00      A   
ATOM    820  O   GLY A  80      17.477  22.696  -1.716  1.00 10.00      A   
ATOM    821  N   GLU A  81      16.133  20.981  -2.238  1.00 10.00      A   
ATOM    822  HN  GLU A  81      15.352  20.439  -1.991  1.00 10.00      A   
ATOM    823  CA  GLU A  81      16.878  20.659  -3.446  1.00 10.00      A   
ATOM    824  CB  GLU A  81      16.822  19.158  -3.727  1.00 10.00      A   
ATOM    825  CG  GLU A  81      18.003  18.645  -4.530  1.00 10.00      A   
ATOM    826  CD  GLU A  81      17.819  17.222  -5.000  1.00 10.00      A   
ATOM    827  OE1 GLU A  81      16.981  16.998  -5.901  1.00 10.00      A   
ATOM    828  OE2 GLU A  81      18.512  16.322  -4.471  1.00 10.00      A   
ATOM    829  C   GLU A  81      16.368  21.451  -4.652  1.00 10.00      A   
ATOM    830  O   GLU A  81      16.984  21.443  -5.722  1.00 10.00      A   
ATOM    831  N   ARG A  82      15.253  22.149  -4.475  1.00 10.00      A   
ATOM    832  HN  ARG A  82      14.824  22.152  -3.591  1.00 10.00      A   
ATOM    833  CA  ARG A  82      14.667  22.931  -5.563  1.00 10.00      A   
ATOM    834  CB  ARG A  82      13.451  22.217  -6.168  1.00 10.00      A   
ATOM    835  CG  ARG A  82      12.460  21.682  -5.145  1.00 10.00      A   
ATOM    836  CD  ARG A  82      11.379  20.844  -5.805  1.00 10.00      A   
ATOM    837  NE  ARG A  82      11.938  19.712  -6.548  1.00 10.00      A   
ATOM    838  HE  ARG A  82      12.846  19.417  -6.306  1.00 10.00      A   
ATOM    839  CZ  ARG A  82      11.294  19.063  -7.515  1.00 10.00      A   
ATOM    840  NH1 ARG A  82      10.063  19.424  -7.858  1.00 10.00      A   
ATOM    841 HH11 ARG A  82       9.557  18.915  -8.617  1.00 10.00      A   
ATOM    842 HH12 ARG A  82       9.591  20.218  -7.371  1.00 10.00      A   
ATOM    843  NH2 ARG A  82      11.894  18.062  -8.145  1.00 10.00      A   
ATOM    844 HH21 ARG A  82      12.865  17.784  -7.879  1.00 10.00      A   
ATOM    845 HH22 ARG A  82      11.400  17.547  -8.908  1.00 10.00      A   
ATOM    846  C   ARG A  82      14.315  24.355  -5.131  1.00 10.00      A   
ATOM    847  O   ARG A  82      14.506  25.306  -5.888  1.00 10.00      A   
ATOM    848  N   PHE A  83      13.820  24.498  -3.911  1.00 10.00      A   
ATOM    849  HN  PHE A  83      13.725  23.709  -3.336  1.00 10.00      A   
ATOM    850  CA  PHE A  83      13.445  25.801  -3.385  1.00 10.00      A   
ATOM    851  CB  PHE A  83      12.024  25.768  -2.812  1.00 10.00      A   
ATOM    852  CG  PHE A  83      10.943  25.632  -3.846  1.00 10.00      A   
ATOM    853  CD1 PHE A  83      10.252  24.443  -3.990  1.00 10.00      A   
ATOM    854  CD2 PHE A  83      10.614  26.696  -4.670  1.00 10.00      A   
ATOM    855  CE1 PHE A  83       9.253  24.312  -4.935  1.00 10.00      A   
ATOM    856  CE2 PHE A  83       9.617  26.574  -5.618  1.00 10.00      A   
ATOM    857  CZ  PHE A  83       8.934  25.380  -5.751  1.00 10.00      A   
ATOM    858  C   PHE A  83      14.432  26.235  -2.310  1.00 10.00      A   
ATOM    859  O   PHE A  83      15.124  25.404  -1.719  1.00 10.00      A   
ATOM    860  N   ASP A  84      14.502  27.534  -2.069  1.00 10.00      A   
ATOM    861  HN  ASP A  84      13.928  28.141  -2.572  1.00 10.00      A   
ATOM    862  CA  ASP A  84      15.406  28.076  -1.063  1.00 10.00      A   
ATOM    863  CB  ASP A  84      15.642  29.568  -1.294  1.00 10.00      A   
ATOM    864  CG  ASP A  84      17.038  29.876  -1.792  1.00 10.00      A   
ATOM    865  OD1 ASP A  84      17.978  29.876  -0.973  1.00 10.00      A   
ATOM    866  OD2 ASP A  84      17.198  30.128  -3.004  1.00 10.00      A   
ATOM    867  C   ASP A  84      14.837  27.861   0.328  1.00 10.00      A   
ATOM    868  O   ASP A  84      13.617  27.811   0.500  1.00 10.00      A   
ATOM    869  N   GLN A  85      15.719  27.757   1.316  1.00 10.00      A   
ATOM    870  HN  GLN A  85      16.675  27.841   1.111  1.00 10.00      A   
ATOM    871  CA  GLN A  85      15.308  27.533   2.699  1.00 10.00      A   
ATOM    872  CB  GLN A  85      16.517  27.370   3.637  1.00 10.00      A   
ATOM    873  CG  GLN A  85      17.303  28.644   3.934  1.00 10.00      A   
ATOM    874  CD  GLN A  85      18.004  29.216   2.717  1.00 10.00      A   
ATOM    875  OE1 GLN A  85      17.458  30.068   2.014  1.00 10.00      A   
ATOM    876  NE2 GLN A  85      19.211  28.742   2.453  1.00 10.00      A   
ATOM    877 HE21 GLN A  85      19.582  28.056   3.051  1.00 10.00      A   
ATOM    878 HE22 GLN A  85      19.688  29.095   1.670  1.00 10.00      A   
ATOM    879  C   GLN A  85      14.354  28.619   3.191  1.00 10.00      A   
ATOM    880  O   GLN A  85      13.407  28.334   3.926  1.00 10.00      A   
ATOM    881  N   LYS A  86      14.598  29.854   2.763  1.00 10.00      A   
ATOM    882  HN  LYS A  86      15.379  30.015   2.191  1.00 10.00      A   
ATOM    883  CA  LYS A  86      13.755  30.980   3.142  1.00 10.00      A   
ATOM    884  CB  LYS A  86      14.378  32.298   2.665  1.00 10.00      A   
ATOM    885  CG  LYS A  86      13.526  33.532   2.921  1.00 10.00      A   
ATOM    886  CD  LYS A  86      12.996  34.124   1.624  1.00 10.00      A   
ATOM    887  CE  LYS A  86      11.927  35.175   1.886  1.00 10.00      A   
ATOM    888  NZ  LYS A  86      12.476  36.383   2.556  1.00 10.00      A   
ATOM    889  HZ1 LYS A  86      12.906  36.126   3.468  1.00 10.00      A   
ATOM    890  HZ2 LYS A  86      11.716  37.072   2.731  1.00 10.00      A   
ATOM    891  HZ3 LYS A  86      13.199  36.830   1.958  1.00 10.00      A   
ATOM    892  C   LYS A  86      12.346  30.816   2.575  1.00 10.00      A   
ATOM    893  O   LYS A  86      11.357  31.105   3.248  1.00 10.00      A   
ATOM    894  N   ILE A  87      12.261  30.335   1.338  1.00 10.00      A   
ATOM    895  HN  ILE A  87      13.083  30.097   0.861  1.00 10.00      A   
ATOM    896  CA  ILE A  87      10.973  30.134   0.680  1.00 10.00      A   
ATOM    897  CB  ILE A  87      11.142  29.729  -0.803  1.00 10.00      A   
ATOM    898  CG1 ILE A  87      11.992  30.764  -1.549  1.00 10.00      A   
ATOM    899  CG2 ILE A  87       9.781  29.569  -1.474  1.00 10.00      A   
ATOM    900  CD1 ILE A  87      12.321  30.376  -2.976  1.00 10.00      A   
ATOM    901  C   ILE A  87      10.168  29.062   1.412  1.00 10.00      A   
ATOM    902  O   ILE A  87       8.977  29.239   1.688  1.00 10.00      A   
ATOM    903  N   ILE A  88      10.834  27.958   1.733  1.00 10.00      A   
ATOM    904  HN  ILE A  88      11.781  27.884   1.480  1.00 10.00      A   
ATOM    905  CA  ILE A  88      10.199  26.851   2.442  1.00 10.00      A   
ATOM    906  CB  ILE A  88      11.182  25.682   2.659  1.00 10.00      A   
ATOM    907  CG1 ILE A  88      11.845  25.278   1.339  1.00 10.00      A   
ATOM    908  CG2 ILE A  88      10.470  24.492   3.283  1.00 10.00      A   
ATOM    909  CD1 ILE A  88      13.096  24.442   1.518  1.00 10.00      A   
ATOM    910  C   ILE A  88       9.696  27.319   3.804  1.00 10.00      A   
ATOM    911  O   ILE A  88       8.542  27.083   4.169  1.00 10.00      A   
ATOM    912  N   ASP A  89      10.571  28.001   4.533  1.00 10.00      A   
ATOM    913  HN  ASP A  89      11.470  28.164   4.169  1.00 10.00      A   
ATOM    914  CA  ASP A  89      10.244  28.512   5.859  1.00 10.00      A   
ATOM    915  CB  ASP A  89      11.466  29.183   6.484  1.00 10.00      A   
ATOM    916  CG  ASP A  89      11.254  29.560   7.935  1.00 10.00      A   
ATOM    917  OD1 ASP A  89      11.246  28.648   8.796  1.00 10.00      A   
ATOM    918  OD2 ASP A  89      11.115  30.764   8.223  1.00 10.00      A   
ATOM    919  C   ASP A  89       9.070  29.485   5.810  1.00 10.00      A   
ATOM    920  O   ASP A  89       8.113  29.347   6.572  1.00 10.00      A   
ATOM    921  N   LYS A  90       9.141  30.453   4.899  1.00 10.00      A   
ATOM    922  HN  LYS A  90       9.932  30.503   4.315  1.00 10.00      A   
ATOM    923  CA  LYS A  90       8.082  31.448   4.748  1.00 10.00      A   
ATOM    924  CB  LYS A  90       8.436  32.456   3.646  1.00 10.00      A   
ATOM    925  CG  LYS A  90       7.295  33.381   3.248  1.00 10.00      A   
ATOM    926  CD  LYS A  90       7.768  34.503   2.336  1.00 10.00      A   
ATOM    927  CE  LYS A  90       6.612  35.077   1.531  1.00 10.00      A   
ATOM    928  NZ  LYS A  90       6.915  36.424   0.973  1.00 10.00      A   
ATOM    929  HZ1 LYS A  90       7.923  36.490   0.693  1.00 10.00      A   
ATOM    930  HZ2 LYS A  90       6.715  37.163   1.686  1.00 10.00      A   
ATOM    931  HZ3 LYS A  90       6.324  36.603   0.135  1.00 10.00      A   
ATOM    932  C   LYS A  90       6.741  30.782   4.454  1.00 10.00      A   
ATOM    933  O   LYS A  90       5.700  31.201   4.971  1.00 10.00      A   
ATOM    934  N   THR A  91       6.771  29.740   3.634  1.00 10.00      A   
ATOM    935  HN  THR A  91       7.631  29.449   3.259  1.00 10.00      A   
ATOM    936  CA  THR A  91       5.558  29.014   3.285  1.00 10.00      A   
ATOM    937  CB  THR A  91       5.799  28.021   2.127  1.00 10.00      A   
ATOM    938  OG1 THR A  91       6.424  28.697   1.027  1.00 10.00      A   
ATOM    939  HG1 THR A  91       7.324  28.949   1.274  1.00 10.00      A   
ATOM    940  CG2 THR A  91       4.483  27.418   1.653  1.00 10.00      A   
ATOM    941  C   THR A  91       5.011  28.262   4.501  1.00 10.00      A   
ATOM    942  O   THR A  91       3.857  28.447   4.887  1.00 10.00      A   
ATOM    943  N   LEU A  92       5.858  27.446   5.121  1.00 10.00      A   
ATOM    944  HN  LEU A  92       6.782  27.373   4.784  1.00 10.00      A   
ATOM    945  CA  LEU A  92       5.462  26.654   6.287  1.00 10.00      A   
ATOM    946  CB  LEU A  92       6.616  25.765   6.762  1.00 10.00      A   
ATOM    947  CG  LEU A  92       7.134  24.731   5.759  1.00 10.00      A   
ATOM    948  CD1 LEU A  92       8.243  23.891   6.378  1.00 10.00      A   
ATOM    949  CD2 LEU A  92       6.002  23.848   5.255  1.00 10.00      A   
ATOM    950  C   LEU A  92       4.960  27.525   7.436  1.00 10.00      A   
ATOM    951  O   LEU A  92       3.980  27.182   8.106  1.00 10.00      A   
ATOM    952  N   ALA A  93       5.629  28.651   7.652  1.00 10.00      A   
ATOM    953  HN  ALA A  93       6.407  28.862   7.084  1.00 10.00      A   
ATOM    954  CA  ALA A  93       5.257  29.576   8.715  1.00 10.00      A   
ATOM    955  CB  ALA A  93       6.261  30.714   8.800  1.00 10.00      A   
ATOM    956  C   ALA A  93       3.847  30.124   8.514  1.00 10.00      A   
ATOM    957  O   ALA A  93       3.074  30.235   9.463  1.00 10.00      A   
ATOM    958  N   LEU A  94       3.513  30.448   7.273  1.00 10.00      A   
ATOM    959  HN  LEU A  94       4.166  30.320   6.552  1.00 10.00      A   
ATOM    960  CA  LEU A  94       2.199  30.988   6.955  1.00 10.00      A   
ATOM    961  CB  LEU A  94       2.211  31.671   5.587  1.00 10.00      A   
ATOM    962  CG  LEU A  94       1.034  32.604   5.293  1.00 10.00      A   
ATOM    963  CD1 LEU A  94       1.259  33.972   5.918  1.00 10.00      A   
ATOM    964  CD2 LEU A  94       0.806  32.720   3.797  1.00 10.00      A   
ATOM    965  C   LEU A  94       1.133  29.899   6.987  1.00 10.00      A   
ATOM    966  O   LEU A  94      -0.008  30.149   7.373  1.00 10.00      A   
ATOM    967  N   LEU A  95       1.512  28.691   6.573  1.00 10.00      A   
ATOM    968  HN  LEU A  95       2.434  28.561   6.260  1.00 10.00      A   
ATOM    969  CA  LEU A  95       0.589  27.559   6.561  1.00 10.00      A   
ATOM    970  CB  LEU A  95       1.245  26.328   5.934  1.00 10.00      A   
ATOM    971  CG  LEU A  95       1.626  26.432   4.457  1.00 10.00      A   
ATOM    972  CD1 LEU A  95       2.313  25.159   3.999  1.00 10.00      A   
ATOM    973  CD2 LEU A  95       0.402  26.727   3.602  1.00 10.00      A   
ATOM    974  C   LEU A  95       0.129  27.225   7.971  1.00 10.00      A   
ATOM    975  O   LEU A  95      -1.065  27.060   8.226  1.00 10.00      A   
ATOM    976  N   SER A  96       1.085  27.132   8.885  1.00 10.00      A   
ATOM    977  HN  SER A  96       2.017  27.285   8.621  1.00 10.00      A   
ATOM    978  CA  SER A  96       0.783  26.813  10.270  1.00 10.00      A   
ATOM    979  CB  SER A  96       2.015  26.227  10.958  1.00 10.00      A   
ATOM    980  OG  SER A  96       3.161  27.038  10.741  1.00 10.00      A   
ATOM    981  HG  SER A  96       3.542  26.831   9.877  1.00 10.00      A   
ATOM    982  C   SER A  96       0.284  28.044  11.019  1.00 10.00      A   
ATOM    983  O   SER A  96      -0.548  27.940  11.919  1.00 10.00      A   
ATOM    984  N   GLY A  97       0.796  29.208  10.640  1.00 10.00      A   
ATOM    985  HN  GLY A  97       1.463  29.230   9.921  1.00 10.00      A   
ATOM    986  CA  GLY A  97       0.393  30.440  11.281  1.00 10.00      A   
ATOM    987  C   GLY A  97       1.213  30.716  12.522  1.00 10.00      A   
ATOM    988  O   GLY A  97       0.790  31.464  13.405  1.00 10.00      A   
ATOM    989  N   LYS A  98       2.391  30.108  12.590  1.00 10.00      A   
ATOM    990  HN  LYS A  98       2.678  29.542  11.843  1.00 10.00      A   
ATOM    991  CA  LYS A  98       3.277  30.276  13.734  1.00 10.00      A   
ATOM    992  CB  LYS A  98       3.321  28.991  14.566  1.00 10.00      A   
ATOM    993  CG  LYS A  98       1.959  28.525  15.056  1.00 10.00      A   
ATOM    994  CD  LYS A  98       2.066  27.260  15.889  1.00 10.00      A   
ATOM    995  CE  LYS A  98       0.694  26.675  16.174  1.00 10.00      A   
ATOM    996  NZ  LYS A  98       0.774  25.458  17.021  1.00 10.00      A   
ATOM    997  HZ1 LYS A  98       1.094  25.707  17.979  1.00 10.00      A   
ATOM    998  HZ2 LYS A  98       1.447  24.782  16.613  1.00 10.00      A   
ATOM    999  HZ3 LYS A  98      -0.161  25.003  17.085  1.00 10.00      A   
ATOM   1000  C   LYS A  98       4.683  30.656  13.282  1.00 10.00      A   
ATOM   1001  O   LYS A  98       5.099  30.310  12.172  1.00 10.00      A   
ATOM   1002  N   ILE A 106      11.269  15.509  18.568  1.00 10.00      A   
ATOM   1003  HN  ILE A 106      11.499  16.377  18.161  1.00 10.00      A   
ATOM   1004  CA  ILE A 106      10.892  14.408  17.696  1.00 10.00      A   
ATOM   1005  CB  ILE A 106       9.656  13.651  18.235  1.00 10.00      A   
ATOM   1006  CG1 ILE A 106       9.889  13.217  19.688  1.00 10.00      A   
ATOM   1007  CG2 ILE A 106       9.352  12.441  17.360  1.00 10.00      A   
ATOM   1008  CD1 ILE A 106       8.647  12.704  20.382  1.00 10.00      A   
ATOM   1009  C   ILE A 106      10.603  14.927  16.293  1.00 10.00      A   
ATOM   1010  O   ILE A 106       9.611  15.618  16.073  1.00 10.00      A   
ATOM   1011  N   SER A 107      11.486  14.614  15.358  1.00 10.00      A   
ATOM   1012  HN  SER A 107      12.266  14.069  15.598  1.00 10.00      A   
ATOM   1013  CA  SER A 107      11.322  15.047  13.981  1.00 10.00      A   
ATOM   1014  CB  SER A 107      12.605  15.705  13.468  1.00 10.00      A   
ATOM   1015  OG  SER A 107      12.904  16.891  14.185  1.00 10.00      A   
ATOM   1016  HG  SER A 107      13.759  17.228  13.890  1.00 10.00      A   
ATOM   1017  C   SER A 107      10.938  13.874  13.088  1.00 10.00      A   
ATOM   1018  O   SER A 107      11.427  12.755  13.268  1.00 10.00      A   
ATOM   1019  N   ALA A 108      10.059  14.133  12.134  1.00 10.00      A   
ATOM   1020  HN  ALA A 108       9.711  15.045  12.038  1.00 10.00      A   
ATOM   1021  CA  ALA A 108       9.608  13.107  11.211  1.00 10.00      A   
ATOM   1022  CB  ALA A 108       8.151  13.334  10.843  1.00 10.00      A   
ATOM   1023  C   ALA A 108      10.483  13.104   9.963  1.00 10.00      A   
ATOM   1024  O   ALA A 108      11.004  14.148   9.561  1.00 10.00      A   
ATOM   1025  N   ASP A 109      10.655  11.931   9.367  1.00 10.00      A   
ATOM   1026  HN  ASP A 109      10.226  11.132   9.744  1.00 10.00      A   
ATOM   1027  CA  ASP A 109      11.473  11.797   8.165  1.00 10.00      A   
ATOM   1028  CB  ASP A 109      12.701  10.920   8.428  1.00 10.00      A   
ATOM   1029  CG  ASP A 109      13.925  11.737   8.785  1.00 10.00      A   
ATOM   1030  OD1 ASP A 109      14.614  12.223   7.866  1.00 10.00      A   
ATOM   1031  OD2 ASP A 109      14.201  11.911   9.994  1.00 10.00      A   
ATOM   1032  C   ASP A 109      10.654  11.249   7.005  1.00 10.00      A   
ATOM   1033  O   ASP A 109      11.197  10.832   5.984  1.00 10.00      A   
ATOM   1034  N   ALA A 110       9.340  11.265   7.171  1.00 10.00      A   
ATOM   1035  HN  ALA A 110       8.974  11.619   8.007  1.00 10.00      A   
ATOM   1036  CA  ALA A 110       8.422  10.783   6.149  1.00 10.00      A   
ATOM   1037  CB  ALA A 110       7.758   9.493   6.602  1.00 10.00      A   
ATOM   1038  C   ALA A 110       7.373  11.850   5.854  1.00 10.00      A   
ATOM   1039  O   ALA A 110       6.907  12.533   6.768  1.00 10.00      A   
ATOM   1040  N   VAL A 111       6.999  11.988   4.588  1.00 10.00      A   
ATOM   1041  HN  VAL A 111       7.381  11.393   3.907  1.00 10.00      A   
ATOM   1042  CA  VAL A 111       6.018  12.987   4.183  1.00 10.00      A   
ATOM   1043  CB  VAL A 111       6.711  14.238   3.586  1.00 10.00      A   
ATOM   1044  CG1 VAL A 111       7.425  13.908   2.283  1.00 10.00      A   
ATOM   1045  CG2 VAL A 111       5.733  15.389   3.403  1.00 10.00      A   
ATOM   1046  C   VAL A 111       5.022  12.398   3.177  1.00 10.00      A   
ATOM   1047  O   VAL A 111       5.334  11.440   2.472  1.00 10.00      A   
ATOM   1048  N   THR A 112       3.823  12.965   3.139  1.00 10.00      A   
ATOM   1049  HN  THR A 112       3.637  13.718   3.736  1.00 10.00      A   
ATOM   1050  CA  THR A 112       2.768  12.516   2.241  1.00 10.00      A   
ATOM   1051  CB  THR A 112       1.411  13.025   2.750  1.00 10.00      A   
ATOM   1052  OG1 THR A 112       1.585  13.539   4.079  1.00 10.00      A   
ATOM   1053  HG1 THR A 112       1.598  12.806   4.711  1.00 10.00      A   
ATOM   1054  CG2 THR A 112       0.402  11.893   2.787  1.00 10.00      A   
ATOM   1055  C   THR A 112       2.997  13.032   0.818  1.00 10.00      A   
ATOM   1056  O   THR A 112       3.440  14.168   0.628  1.00 10.00      A   
ATOM   1057  N   PRO A 113       2.683  12.206  -0.201  1.00 10.00      A   
ATOM   1058  CA  PRO A 113       2.870  12.564  -1.618  1.00 10.00      A   
ATOM   1059  CB  PRO A 113       2.317  11.350  -2.375  1.00 10.00      A   
ATOM   1060  CG  PRO A 113       2.403  10.229  -1.399  1.00 10.00      A   
ATOM   1061  CD  PRO A 113       2.133  10.842  -0.056  1.00 10.00      A   
ATOM   1062  C   PRO A 113       2.123  13.832  -2.032  1.00 10.00      A   
ATOM   1063  O   PRO A 113       2.716  14.755  -2.602  1.00 10.00      A   
ATOM   1064  N   TRP A 114       0.828  13.881  -1.739  1.00 10.00      A   
ATOM   1065  HN  TRP A 114       0.411  13.116  -1.285  1.00 10.00      A   
ATOM   1066  CA  TRP A 114       0.010  15.037  -2.097  1.00 10.00      A   
ATOM   1067  CB  TRP A 114      -1.480  14.804  -1.823  1.00 10.00      A   
ATOM   1068  CG  TRP A 114      -1.871  14.718  -0.374  1.00 10.00      A   
ATOM   1069  CD1 TRP A 114      -1.816  13.615   0.428  1.00 10.00      A   
ATOM   1070  CD2 TRP A 114      -2.405  15.774   0.437  1.00 10.00      A   
ATOM   1071  NE1 TRP A 114      -2.278  13.917   1.683  1.00 10.00      A   
ATOM   1072  HE1 TRP A 114      -2.340  13.286   2.438  1.00 10.00      A   
ATOM   1073  CE2 TRP A 114      -2.647  15.236   1.716  1.00 10.00      A   
ATOM   1074  CE3 TRP A 114      -2.703  17.121   0.206  1.00 10.00      A   
ATOM   1075  CZ2 TRP A 114      -3.168  15.996   2.758  1.00 10.00      A   
ATOM   1076  CZ3 TRP A 114      -3.222  17.873   1.242  1.00 10.00      A   
ATOM   1077  CH2 TRP A 114      -3.449  17.309   2.503  1.00 10.00      A   
ATOM   1078  C   TRP A 114       0.504  16.319  -1.438  1.00 10.00      A   
ATOM   1079  O   TRP A 114       0.450  17.390  -2.037  1.00 10.00      A   
ATOM   1080  N   VAL A 115       1.006  16.196  -0.217  1.00 10.00      A   
ATOM   1081  HN  VAL A 115       1.035  15.309   0.199  1.00 10.00      A   
ATOM   1082  CA  VAL A 115       1.516  17.342   0.519  1.00 10.00      A   
ATOM   1083  CB  VAL A 115       1.944  16.937   1.945  1.00 10.00      A   
ATOM   1084  CG1 VAL A 115       2.658  18.078   2.651  1.00 10.00      A   
ATOM   1085  CG2 VAL A 115       0.733  16.494   2.743  1.00 10.00      A   
ATOM   1086  C   VAL A 115       2.690  17.971  -0.228  1.00 10.00      A   
ATOM   1087  O   VAL A 115       2.781  19.192  -0.348  1.00 10.00      A   
ATOM   1088  N   VAL A 116       3.570  17.124  -0.752  1.00 10.00      A   
ATOM   1089  HN  VAL A 116       3.435  16.159  -0.634  1.00 10.00      A   
ATOM   1090  CA  VAL A 116       4.729  17.591  -1.496  1.00 10.00      A   
ATOM   1091  CB  VAL A 116       5.637  16.416  -1.923  1.00 10.00      A   
ATOM   1092  CG1 VAL A 116       6.850  16.917  -2.697  1.00 10.00      A   
ATOM   1093  CG2 VAL A 116       6.073  15.612  -0.708  1.00 10.00      A   
ATOM   1094  C   VAL A 116       4.293  18.366  -2.736  1.00 10.00      A   
ATOM   1095  O   VAL A 116       4.793  19.461  -3.003  1.00 10.00      A   
ATOM   1096  N   GLY A 117       3.337  17.801  -3.467  1.00 10.00      A   
ATOM   1097  HN  GLY A 117       2.957  16.944  -3.176  1.00 10.00      A   
ATOM   1098  CA  GLY A 117       2.846  18.431  -4.679  1.00 10.00      A   
ATOM   1099  C   GLY A 117       2.146  19.754  -4.435  1.00 10.00      A   
ATOM   1100  O   GLY A 117       2.460  20.754  -5.085  1.00 10.00      A   
ATOM   1101  N   GLU A 118       1.208  19.765  -3.497  1.00 10.00      A   
ATOM   1102  HN  GLU A 118       1.008  18.935  -3.008  1.00 10.00      A   
ATOM   1103  CA  GLU A 118       0.455  20.973  -3.181  1.00 10.00      A   
ATOM   1104  CB  GLU A 118      -0.691  20.670  -2.217  1.00 10.00      A   
ATOM   1105  CG  GLU A 118      -1.715  19.690  -2.773  1.00 10.00      A   
ATOM   1106  CD  GLU A 118      -2.403  20.200  -4.027  1.00 10.00      A   
ATOM   1107  OE1 GLU A 118      -3.571  20.620  -3.937  1.00 10.00      A   
ATOM   1108  OE2 GLU A 118      -1.784  20.171  -5.111  1.00 10.00      A   
ATOM   1109  C   GLU A 118       1.352  22.082  -2.636  1.00 10.00      A   
ATOM   1110  O   GLU A 118       1.250  23.233  -3.064  1.00 10.00      A   
ATOM   1111  N   ILE A 119       2.237  21.737  -1.701  1.00 10.00      A   
ATOM   1112  HN  ILE A 119       2.274  20.806  -1.392  1.00 10.00      A   
ATOM   1113  CA  ILE A 119       3.144  22.722  -1.124  1.00 10.00      A   
ATOM   1114  CB  ILE A 119       3.994  22.147   0.036  1.00 10.00      A   
ATOM   1115  CG1 ILE A 119       3.106  21.892   1.261  1.00 10.00      A   
ATOM   1116  CG2 ILE A 119       5.135  23.092   0.394  1.00 10.00      A   
ATOM   1117  CD1 ILE A 119       3.862  21.439   2.492  1.00 10.00      A   
ATOM   1118  C   ILE A 119       4.038  23.328  -2.204  1.00 10.00      A   
ATOM   1119  O   ILE A 119       4.278  24.535  -2.212  1.00 10.00      A   
ATOM   1120  N   ALA A 120       4.492  22.493  -3.133  1.00 10.00      A   
ATOM   1121  HN  ALA A 120       4.242  21.545  -3.088  1.00 10.00      A   
ATOM   1122  CA  ALA A 120       5.348  22.948  -4.221  1.00 10.00      A   
ATOM   1123  CB  ALA A 120       5.791  21.773  -5.078  1.00 10.00      A   
ATOM   1124  C   ALA A 120       4.628  23.989  -5.071  1.00 10.00      A   
ATOM   1125  O   ALA A 120       5.230  24.966  -5.519  1.00 10.00      A   
ATOM   1126  N   TRP A 121       3.332  23.778  -5.276  1.00 10.00      A   
ATOM   1127  HN  TRP A 121       2.913  22.979  -4.893  1.00 10.00      A   
ATOM   1128  CA  TRP A 121       2.518  24.701  -6.057  1.00 10.00      A   
ATOM   1129  CB  TRP A 121       1.108  24.132  -6.258  1.00 10.00      A   
ATOM   1130  CG  TRP A 121       0.259  24.920  -7.215  1.00 10.00      A   
ATOM   1131  CD1 TRP A 121       0.193  24.762  -8.568  1.00 10.00      A   
ATOM   1132  CD2 TRP A 121      -0.646  25.987  -6.894  1.00 10.00      A   
ATOM   1133  NE1 TRP A 121      -0.693  25.660  -9.109  1.00 10.00      A   
ATOM   1134  HE1 TRP A 121      -0.913  25.739 -10.063  1.00 10.00      A   
ATOM   1135  CE2 TRP A 121      -1.220  26.425  -8.103  1.00 10.00      A   
ATOM   1136  CE3 TRP A 121      -1.022  26.617  -5.703  1.00 10.00      A   
ATOM   1137  CZ2 TRP A 121      -2.154  27.458  -8.156  1.00 10.00      A   
ATOM   1138  CZ3 TRP A 121      -1.948  27.641  -5.757  1.00 10.00      A   
ATOM   1139  CH2 TRP A 121      -2.502  28.054  -6.976  1.00 10.00      A   
ATOM   1140  C   TRP A 121       2.437  26.045  -5.346  1.00 10.00      A   
ATOM   1141  O   TRP A 121       2.628  27.098  -5.957  1.00 10.00      A   
ATOM   1142  N   PHE A 122       2.159  26.000  -4.047  1.00 10.00      A   
ATOM   1143  HN  PHE A 122       2.007  25.128  -3.618  1.00 10.00      A   
ATOM   1144  CA  PHE A 122       2.065  27.210  -3.248  1.00 10.00      A   
ATOM   1145  CB  PHE A 122       1.540  26.910  -1.843  1.00 10.00      A   
ATOM   1146  CG  PHE A 122       0.051  26.719  -1.777  1.00 10.00      A   
ATOM   1147  CD1 PHE A 122      -0.496  25.449  -1.683  1.00 10.00      A   
ATOM   1148  CD2 PHE A 122      -0.802  27.811  -1.805  1.00 10.00      A   
ATOM   1149  CE1 PHE A 122      -1.865  25.271  -1.617  1.00 10.00      A   
ATOM   1150  CE2 PHE A 122      -2.171  27.641  -1.740  1.00 10.00      A   
ATOM   1151  CZ  PHE A 122      -2.704  26.370  -1.646  1.00 10.00      A   
ATOM   1152  C   PHE A 122       3.412  27.913  -3.183  1.00 10.00      A   
ATOM   1153  O   PHE A 122       3.484  29.137  -3.279  1.00 10.00      A   
ATOM   1154  N   CYS A 123       4.479  27.132  -3.037  1.00 10.00      A   
ATOM   1155  HN  CYS A 123       4.356  26.158  -2.955  1.00 10.00      A   
ATOM   1156  CA  CYS A 123       5.826  27.683  -2.983  1.00 10.00      A   
ATOM   1157  CB  CYS A 123       6.854  26.598  -2.653  1.00 10.00      A   
ATOM   1158  SG  CYS A 123       6.908  26.138  -0.906  1.00 10.00      A   
ATOM   1159  HG  CYS A 123       6.616  27.222  -0.194  1.00 10.00      A   
ATOM   1160  C   CYS A 123       6.172  28.380  -4.294  1.00 10.00      A   
ATOM   1161  O   CYS A 123       6.918  29.359  -4.307  1.00 10.00      A   
ATOM   1162  N   GLU A 124       5.625  27.874  -5.397  1.00 10.00      A   
ATOM   1163  HN  GLU A 124       5.062  27.072  -5.331  1.00 10.00      A   
ATOM   1164  CA  GLU A 124       5.857  28.478  -6.700  1.00 10.00      A   
ATOM   1165  CB  GLU A 124       5.277  27.613  -7.821  1.00 10.00      A   
ATOM   1166  CG  GLU A 124       5.593  28.125  -9.216  1.00 10.00      A   
ATOM   1167  CD  GLU A 124       4.864  27.361 -10.300  1.00 10.00      A   
ATOM   1168  OE1 GLU A 124       5.363  26.295 -10.720  1.00 10.00      A   
ATOM   1169  OE2 GLU A 124       3.799  27.835 -10.749  1.00 10.00      A   
ATOM   1170  C   GLU A 124       5.225  29.859  -6.731  1.00 10.00      A   
ATOM   1171  O   GLU A 124       5.823  30.818  -7.218  1.00 10.00      A   
ATOM   1172  N   GLN A 125       4.012  29.953  -6.192  1.00 10.00      A   
ATOM   1173  HN  GLN A 125       3.589  29.147  -5.824  1.00 10.00      A   
ATOM   1174  CA  GLN A 125       3.300  31.221  -6.128  1.00 10.00      A   
ATOM   1175  CB  GLN A 125       1.903  31.020  -5.533  1.00 10.00      A   
ATOM   1176  CG  GLN A 125       1.055  29.996  -6.271  1.00 10.00      A   
ATOM   1177  CD  GLN A 125       0.706  30.424  -7.681  1.00 10.00      A   
ATOM   1178  OE1 GLN A 125       0.527  31.610  -7.959  1.00 10.00      A   
ATOM   1179  NE2 GLN A 125       0.608  29.462  -8.580  1.00 10.00      A   
ATOM   1180 HE21 GLN A 125       0.765  28.539  -8.291  1.00 10.00      A   
ATOM   1181 HE22 GLN A 125       0.384  29.710  -9.503  1.00 10.00      A   
ATOM   1182  C   GLN A 125       4.094  32.195  -5.269  1.00 10.00      A   
ATOM   1183  O   GLN A 125       4.211  33.374  -5.595  1.00 10.00      A   
ATOM   1184  N   VAL A 126       4.648  31.678  -4.177  1.00 10.00      A   
ATOM   1185  HN  VAL A 126       4.500  30.727  -3.974  1.00 10.00      A   
ATOM   1186  CA  VAL A 126       5.460  32.474  -3.264  1.00 10.00      A   
ATOM   1187  CB  VAL A 126       5.880  31.643  -2.026  1.00 10.00      A   
ATOM   1188  CG1 VAL A 126       6.917  32.378  -1.187  1.00 10.00      A   
ATOM   1189  CG2 VAL A 126       4.666  31.294  -1.183  1.00 10.00      A   
ATOM   1190  C   VAL A 126       6.708  32.985  -3.980  1.00 10.00      A   
ATOM   1191  O   VAL A 126       7.025  34.177  -3.926  1.00 10.00      A   
ATOM   1192  N   ALA A 127       7.398  32.081  -4.669  1.00 10.00      A   
ATOM   1193  HN  ALA A 127       7.082  31.146  -4.680  1.00 10.00      A   
ATOM   1194  CA  ALA A 127       8.611  32.428  -5.402  1.00 10.00      A   
ATOM   1195  CB  ALA A 127       9.227  31.189  -6.036  1.00 10.00      A   
ATOM   1196  C   ALA A 127       8.320  33.481  -6.466  1.00 10.00      A   
ATOM   1197  O   ALA A 127       9.077  34.441  -6.628  1.00 10.00      A   
ATOM   1198  N   LYS A 128       7.217  33.298  -7.182  1.00 10.00      A   
ATOM   1199  HN  LYS A 128       6.663  32.502  -7.011  1.00 10.00      A   
ATOM   1200  CA  LYS A 128       6.812  34.236  -8.222  1.00 10.00      A   
ATOM   1201  CB  LYS A 128       5.597  33.700  -8.988  1.00 10.00      A   
ATOM   1202  CG  LYS A 128       5.906  32.572  -9.962  1.00 10.00      A   
ATOM   1203  CD  LYS A 128       4.629  31.938 -10.493  1.00 10.00      A   
ATOM   1204  CE  LYS A 128       4.915  31.016 -11.670  1.00 10.00      A   
ATOM   1205  NZ  LYS A 128       3.718  30.222 -12.067  1.00 10.00      A   
ATOM   1206  HZ1 LYS A 128       3.630  29.372 -11.465  1.00 10.00      A   
ATOM   1207  HZ2 LYS A 128       3.800  29.919 -13.059  1.00 10.00      A   
ATOM   1208  HZ3 LYS A 128       2.856  30.794 -11.967  1.00 10.00      A   
ATOM   1209  C   LYS A 128       6.483  35.599  -7.620  1.00 10.00      A   
ATOM   1210  O   LYS A 128       6.940  36.633  -8.110  1.00 10.00      A   
ATOM   1211  N   ALA A 129       5.706  35.591  -6.542  1.00 10.00      A   
ATOM   1212  HN  ALA A 129       5.398  34.729  -6.186  1.00 10.00      A   
ATOM   1213  CA  ALA A 129       5.298  36.818  -5.869  1.00 10.00      A   
ATOM   1214  CB  ALA A 129       4.322  36.503  -4.747  1.00 10.00      A   
ATOM   1215  C   ALA A 129       6.500  37.584  -5.327  1.00 10.00      A   
ATOM   1216  O   ALA A 129       6.558  38.811  -5.406  1.00 10.00      A   
ATOM   1217  N   GLU A 130       7.469  36.851  -4.796  1.00 10.00      A   
ATOM   1218  HN  GLU A 130       7.374  35.873  -4.776  1.00 10.00      A   
ATOM   1219  CA  GLU A 130       8.670  37.461  -4.241  1.00 10.00      A   
ATOM   1220  CB  GLU A 130       9.405  36.458  -3.346  1.00 10.00      A   
ATOM   1221  CG  GLU A 130      10.172  37.085  -2.192  1.00 10.00      A   
ATOM   1222  CD  GLU A 130       9.272  37.529  -1.056  1.00 10.00      A   
ATOM   1223  OE1 GLU A 130       9.352  36.931   0.040  1.00 10.00      A   
ATOM   1224  OE2 GLU A 130       8.479  38.476  -1.250  1.00 10.00      A   
ATOM   1225  C   GLU A 130       9.589  37.952  -5.359  1.00 10.00      A   
ATOM   1226  O   GLU A 130      10.550  38.684  -5.116  1.00 10.00      A   
ATOM   1227  N   ALA A 131       9.281  37.551  -6.587  1.00 10.00      A   
ATOM   1228  HN  ALA A 131       8.494  36.975  -6.719  1.00 10.00      A   
ATOM   1229  CA  ALA A 131      10.076  37.939  -7.742  1.00 10.00      A   
ATOM   1230  CB  ALA A 131      10.256  36.763  -8.691  1.00 10.00      A   
ATOM   1231  C   ALA A 131       9.468  39.127  -8.480  1.00 10.00      A   
ATOM   1232  O   ALA A 131      10.157  39.818  -9.230  1.00 10.00      A   
ATOM   1233  N   ASP A 132       8.177  39.360  -8.286  1.00 10.00      A   
ATOM   1234  HN  ASP A 132       7.660  38.772  -7.692  1.00 10.00      A   
ATOM   1235  CA  ASP A 132       7.509  40.477  -8.950  1.00 10.00      A   
ATOM   1236  CB  ASP A 132       6.314  40.024  -9.801  1.00 10.00      A   
ATOM   1237  CG  ASP A 132       5.023  39.859  -9.028  1.00 10.00      A   
ATOM   1238  OD1 ASP A 132       4.970  38.999  -8.127  1.00 10.00      A   
ATOM   1239  OD2 ASP A 132       4.038  40.557  -9.356  1.00 10.00      A   
ATOM   1240  C   ASP A 132       7.149  41.592  -7.973  1.00 10.00      A   
ATOM   1241  O   ASP A 132       6.388  42.503  -8.302  1.00 10.00      A   
ATOM   1242  N   ASN A 133       7.719  41.509  -6.773  1.00 10.00      A   
ATOM   1243  HN  ASN A 133       8.293  40.739  -6.578  1.00 10.00      A   
ATOM   1244  CA  ASN A 133       7.517  42.512  -5.725  1.00 10.00      A   
ATOM   1245  CB  ASN A 133       7.964  43.909  -6.181  1.00 10.00      A   
ATOM   1246  CG  ASN A 133       9.465  44.111  -6.088  1.00 10.00      A   
ATOM   1247  OD1 ASN A 133      10.113  43.641  -5.154  1.00 10.00      A   
ATOM   1248  ND2 ASN A 133      10.030  44.812  -7.059  1.00 10.00      A   
ATOM   1249 HD21 ASN A 133       9.454  45.159  -7.777  1.00 10.00      A   
ATOM   1250 HD22 ASN A 133      11.001  44.952  -7.029  1.00 10.00      A   
ATOM   1251  C   ASN A 133       6.093  42.544  -5.175  1.00 10.00      A   
ATOM   1252  O   ASN A 133       5.542  43.617  -4.912  1.00 10.00      A   
ATOM   1253  N   LEU A 134       5.495  41.374  -5.002  1.00 10.00      A   
ATOM   1254  HN  LEU A 134       5.965  40.546  -5.248  1.00 10.00      A   
ATOM   1255  CA  LEU A 134       4.150  41.293  -4.451  1.00 10.00      A   
ATOM   1256  CB  LEU A 134       3.415  40.048  -4.957  1.00 10.00      A   
ATOM   1257  CG  LEU A 134       1.963  39.889  -4.492  1.00 10.00      A   
ATOM   1258  CD1 LEU A 134       1.102  41.032  -5.002  1.00 10.00      A   
ATOM   1259  CD2 LEU A 134       1.396  38.551  -4.937  1.00 10.00      A   
ATOM   1260  C   LEU A 134       4.233  41.285  -2.929  1.00 10.00      A   
ATOM   1261  O   LEU A 134       5.091  40.615  -2.349  1.00 10.00      A   
ATOM   1262  N   ASP A 135       3.356  42.039  -2.287  1.00 10.00      A   
ATOM   1263  HN  ASP A 135       2.694  42.547  -2.803  1.00 10.00      A   
ATOM   1264  CA  ASP A 135       3.346  42.129  -0.833  1.00 10.00      A   
ATOM   1265  CB  ASP A 135       2.507  43.315  -0.369  1.00 10.00      A   
ATOM   1266  CG  ASP A 135       3.340  44.556  -0.164  1.00 10.00      A   
ATOM   1267  OD1 ASP A 135       3.930  44.698   0.930  1.00 10.00      A   
ATOM   1268  OD2 ASP A 135       3.414  45.388  -1.092  1.00 10.00      A   
ATOM   1269  C   ASP A 135       2.841  40.856  -0.174  1.00 10.00      A   
ATOM   1270  O   ASP A 135       1.962  40.177  -0.704  1.00 10.00      A   
ATOM   1271  N   ASP A 136       3.391  40.558   0.999  1.00 10.00      A   
ATOM   1272  HN  ASP A 136       4.079  41.152   1.368  1.00 10.00      A   
ATOM   1273  CA  ASP A 136       3.004  39.377   1.760  1.00 10.00      A   
ATOM   1274  CB  ASP A 136       3.883  39.248   3.007  1.00 10.00      A   
ATOM   1275  CG  ASP A 136       4.992  38.229   2.854  1.00 10.00      A   
ATOM   1276  OD1 ASP A 136       4.768  37.048   3.180  1.00 10.00      A   
ATOM   1277  OD2 ASP A 136       6.101  38.608   2.413  1.00 10.00      A   
ATOM   1278  C   ASP A 136       1.546  39.484   2.180  1.00 10.00      A   
ATOM   1279  O   ASP A 136       0.818  38.492   2.202  1.00 10.00      A   
ATOM   1280  N   LYS A 137       1.129  40.702   2.505  1.00 10.00      A   
ATOM   1281  HN  LYS A 137       1.769  41.448   2.474  1.00 10.00      A   
ATOM   1282  CA  LYS A 137      -0.245  40.961   2.922  1.00 10.00      A   
ATOM   1283  CB  LYS A 137      -0.391  42.403   3.415  1.00 10.00      A   
ATOM   1284  CG  LYS A 137      -1.690  42.673   4.161  1.00 10.00      A   
ATOM   1285  CD  LYS A 137      -1.818  44.140   4.546  1.00 10.00      A   
ATOM   1286  CE  LYS A 137      -3.045  44.376   5.415  1.00 10.00      A   
ATOM   1287  NZ  LYS A 137      -3.279  45.822   5.677  1.00 10.00      A   
ATOM   1288  HZ1 LYS A 137      -3.546  46.310   4.796  1.00 10.00      A   
ATOM   1289  HZ2 LYS A 137      -2.419  46.262   6.054  1.00 10.00      A   
ATOM   1290  HZ3 LYS A 137      -4.044  45.942   6.370  1.00 10.00      A   
ATOM   1291  C   LYS A 137      -1.218  40.712   1.775  1.00 10.00      A   
ATOM   1292  O   LYS A 137      -2.298  40.155   1.972  1.00 10.00      A   
ATOM   1293  N   LYS A 138      -0.820  41.116   0.574  1.00 10.00      A   
ATOM   1294  HN  LYS A 138       0.063  41.532   0.477  1.00 10.00      A   
ATOM   1295  CA  LYS A 138      -1.658  40.944  -0.604  1.00 10.00      A   
ATOM   1296  CB  LYS A 138      -1.169  41.833  -1.749  1.00 10.00      A   
ATOM   1297  CG  LYS A 138      -2.205  42.081  -2.834  1.00 10.00      A   
ATOM   1298  CD  LYS A 138      -1.753  43.183  -3.777  1.00 10.00      A   
ATOM   1299  CE  LYS A 138      -2.833  43.531  -4.790  1.00 10.00      A   
ATOM   1300  NZ  LYS A 138      -2.463  44.715  -5.608  1.00 10.00      A   
ATOM   1301  HZ1 LYS A 138      -3.215  44.923  -6.298  1.00 10.00      A   
ATOM   1302  HZ2 LYS A 138      -1.576  44.535  -6.123  1.00 10.00      A   
ATOM   1303  HZ3 LYS A 138      -2.331  45.544  -4.997  1.00 10.00      A   
ATOM   1304  C   LYS A 138      -1.697  39.479  -1.030  1.00 10.00      A   
ATOM   1305  O   LYS A 138      -2.751  38.958  -1.391  1.00 10.00      A   
ATOM   1306  N   LEU A 139      -0.547  38.815  -0.968  1.00 10.00      A   
ATOM   1307  HN  LEU A 139       0.264  39.286  -0.675  1.00 10.00      A   
ATOM   1308  CA  LEU A 139      -0.452  37.405  -1.334  1.00 10.00      A   
ATOM   1309  CB  LEU A 139       1.004  36.928  -1.274  1.00 10.00      A   
ATOM   1310  CG  LEU A 139       1.268  35.489  -1.731  1.00 10.00      A   
ATOM   1311  CD1 LEU A 139       0.866  35.299  -3.187  1.00 10.00      A   
ATOM   1312  CD2 LEU A 139       2.727  35.121  -1.518  1.00 10.00      A   
ATOM   1313  C   LEU A 139      -1.330  36.559  -0.415  1.00 10.00      A   
ATOM   1314  O   LEU A 139      -2.004  35.629  -0.862  1.00 10.00      A   
ATOM   1315  N   LEU A 140      -1.320  36.902   0.870  1.00 10.00      A   
ATOM   1316  HN  LEU A 140      -0.743  37.643   1.163  1.00 10.00      A   
ATOM   1317  CA  LEU A 140      -2.123  36.202   1.865  1.00 10.00      A   
ATOM   1318  CB  LEU A 140      -1.802  36.732   3.265  1.00 10.00      A   
ATOM   1319  CG  LEU A 140      -2.622  36.163   4.426  1.00 10.00      A   
ATOM   1320  CD1 LEU A 140      -2.378  34.669   4.585  1.00 10.00      A   
ATOM   1321  CD2 LEU A 140      -2.296  36.903   5.712  1.00 10.00      A   
ATOM   1322  C   LEU A 140      -3.609  36.374   1.563  1.00 10.00      A   
ATOM   1323  O   LEU A 140      -4.416  35.497   1.848  1.00 10.00      A   
ATOM   1324  N   LYS A 141      -3.957  37.510   0.975  1.00 10.00      A   
ATOM   1325  HN  LYS A 141      -3.266  38.174   0.774  1.00 10.00      A   
ATOM   1326  CA  LYS A 141      -5.339  37.794   0.624  1.00 10.00      A   
ATOM   1327  CB  LYS A 141      -5.512  39.294   0.364  1.00 10.00      A   
ATOM   1328  CG  LYS A 141      -6.878  39.686  -0.177  1.00 10.00      A   
ATOM   1329  CD  LYS A 141      -6.789  40.946  -1.019  1.00 10.00      A   
ATOM   1330  CE  LYS A 141      -8.077  41.189  -1.783  1.00 10.00      A   
ATOM   1331  NZ  LYS A 141      -7.929  42.283  -2.776  1.00 10.00      A   
ATOM   1332  HZ1 LYS A 141      -7.674  43.171  -2.300  1.00 10.00      A   
ATOM   1333  HZ2 LYS A 141      -8.823  42.423  -3.289  1.00 10.00      A   
ATOM   1334  HZ3 LYS A 141      -7.184  42.047  -3.462  1.00 10.00      A   
ATOM   1335  C   LYS A 141      -5.753  36.994  -0.612  1.00 10.00      A   
ATOM   1336  O   LYS A 141      -6.853  36.441  -0.670  1.00 10.00      A   
ATOM   1337  N   VAL A 142      -4.861  36.937  -1.595  1.00 10.00      A   
ATOM   1338  HN  VAL A 142      -4.001  37.401  -1.484  1.00 10.00      A   
ATOM   1339  CA  VAL A 142      -5.126  36.214  -2.836  1.00 10.00      A   
ATOM   1340  CB  VAL A 142      -4.005  36.427  -3.880  1.00 10.00      A   
ATOM   1341  CG1 VAL A 142      -4.272  35.616  -5.143  1.00 10.00      A   
ATOM   1342  CG2 VAL A 142      -3.858  37.903  -4.221  1.00 10.00      A   
ATOM   1343  C   VAL A 142      -5.312  34.718  -2.582  1.00 10.00      A   
ATOM   1344  O   VAL A 142      -6.247  34.104  -3.091  1.00 10.00      A   
ATOM   1345  N   LEU A 143      -4.430  34.143  -1.780  1.00 10.00      A   
ATOM   1346  HN  LEU A 143      -3.712  34.689  -1.384  1.00 10.00      A   
ATOM   1347  CA  LEU A 143      -4.494  32.717  -1.470  1.00 10.00      A   
ATOM   1348  CB  LEU A 143      -3.088  32.108  -1.488  1.00 10.00      A   
ATOM   1349  CG  LEU A 143      -2.313  32.223  -2.802  1.00 10.00      A   
ATOM   1350  CD1 LEU A 143      -0.891  31.714  -2.630  1.00 10.00      A   
ATOM   1351  CD2 LEU A 143      -3.021  31.464  -3.913  1.00 10.00      A   
ATOM   1352  C   LEU A 143      -5.154  32.464  -0.116  1.00 10.00      A   
ATOM   1353  O   LEU A 143      -4.950  31.416   0.494  1.00 10.00      A   
ATOM   1354  N   LYS A 144      -5.961  33.418   0.334  1.00 10.00      A   
ATOM   1355  HN  LYS A 144      -6.099  34.218  -0.213  1.00 10.00      A   
ATOM   1356  CA  LYS A 144      -6.641  33.318   1.624  1.00 10.00      A   
ATOM   1357  CB  LYS A 144      -7.508  34.554   1.868  1.00 10.00      A   
ATOM   1358  CG  LYS A 144      -8.179  34.579   3.230  1.00 10.00      A   
ATOM   1359  CD  LYS A 144      -8.978  35.857   3.422  1.00 10.00      A   
ATOM   1360  CE  LYS A 144      -9.746  35.830   4.731  1.00 10.00      A   
ATOM   1361  NZ  LYS A 144     -10.437  37.119   4.998  1.00 10.00      A   
ATOM   1362  HZ1 LYS A 144      -9.745  37.890   5.083  1.00 10.00      A   
ATOM   1363  HZ2 LYS A 144     -10.979  37.056   5.883  1.00 10.00      A   
ATOM   1364  HZ3 LYS A 144     -11.095  37.343   4.225  1.00 10.00      A   
ATOM   1365  C   LYS A 144      -7.489  32.053   1.745  1.00 10.00      A   
ATOM   1366  O   LYS A 144      -7.253  31.222   2.622  1.00 10.00      A   
ATOM   1367  N   GLU A 145      -8.460  31.904   0.856  1.00 10.00      A   
ATOM   1368  HN  GLU A 145      -8.577  32.583   0.157  1.00 10.00      A   
ATOM   1369  CA  GLU A 145      -9.352  30.751   0.881  1.00 10.00      A   
ATOM   1370  CB  GLU A 145     -10.505  30.948  -0.105  1.00 10.00      A   
ATOM   1371  CG  GLU A 145     -11.606  29.905   0.013  1.00 10.00      A   
ATOM   1372  CD  GLU A 145     -12.596  29.967  -1.128  1.00 10.00      A   
ATOM   1373  OE1 GLU A 145     -13.440  30.889  -1.141  1.00 10.00      A   
ATOM   1374  OE2 GLU A 145     -12.541  29.089  -2.016  1.00 10.00      A   
ATOM   1375  C   GLU A 145      -8.601  29.466   0.549  1.00 10.00      A   
ATOM   1376  O   GLU A 145      -8.889  28.407   1.106  1.00 10.00      A   
ATOM   1377  N   ASP A 146      -7.629  29.578  -0.344  1.00 10.00      A   
ATOM   1378  HN  ASP A 146      -7.434  30.460  -0.725  1.00 10.00      A   
ATOM   1379  CA  ASP A 146      -6.837  28.435  -0.774  1.00 10.00      A   
ATOM   1380  CB  ASP A 146      -5.898  28.840  -1.914  1.00 10.00      A   
ATOM   1381  CG  ASP A 146      -6.628  29.543  -3.038  1.00 10.00      A   
ATOM   1382  OD1 ASP A 146      -7.026  28.869  -4.014  1.00 10.00      A   
ATOM   1383  OD2 ASP A 146      -6.811  30.775  -2.953  1.00 10.00      A   
ATOM   1384  C   ASP A 146      -6.039  27.856   0.386  1.00 10.00      A   
ATOM   1385  O   ASP A 146      -6.092  26.652   0.651  1.00 10.00      A   
ATOM   1386  N   ILE A 147      -5.306  28.716   1.085  1.00 10.00      A   
ATOM   1387  HN  ILE A 147      -5.300  29.666   0.825  1.00 10.00      A   
ATOM   1388  CA  ILE A 147      -4.505  28.286   2.226  1.00 10.00      A   
ATOM   1389  CB  ILE A 147      -3.576  29.412   2.732  1.00 10.00      A   
ATOM   1390  CG1 ILE A 147      -2.527  29.745   1.666  1.00 10.00      A   
ATOM   1391  CG2 ILE A 147      -2.898  29.017   4.040  1.00 10.00      A   
ATOM   1392  CD1 ILE A 147      -1.763  31.023   1.936  1.00 10.00      A   
ATOM   1393  C   ILE A 147      -5.411  27.796   3.354  1.00 10.00      A   
ATOM   1394  O   ILE A 147      -5.101  26.817   4.032  1.00 10.00      A   
ATOM   1395  N   ALA A 148      -6.546  28.463   3.529  1.00 10.00      A   
ATOM   1396  HN  ALA A 148      -6.745  29.234   2.949  1.00 10.00      A   
ATOM   1397  CA  ALA A 148      -7.500  28.089   4.565  1.00 10.00      A   
ATOM   1398  CB  ALA A 148      -8.596  29.136   4.688  1.00 10.00      A   
ATOM   1399  C   ALA A 148      -8.096  26.709   4.287  1.00 10.00      A   
ATOM   1400  O   ALA A 148      -8.316  25.922   5.208  1.00 10.00      A   
ATOM   1401  N   ALA A 149      -8.334  26.415   3.014  1.00 10.00      A   
ATOM   1402  HN  ALA A 149      -8.132  27.084   2.320  1.00 10.00      A   
ATOM   1403  CA  ALA A 149      -8.899  25.130   2.618  1.00 10.00      A   
ATOM   1404  CB  ALA A 149      -9.389  25.180   1.178  1.00 10.00      A   
ATOM   1405  C   ALA A 149      -7.885  24.009   2.797  1.00 10.00      A   
ATOM   1406  O   ALA A 149      -8.183  22.979   3.405  1.00 10.00      A   
ATOM   1407  N   ILE A 150      -6.677  24.221   2.285  1.00 10.00      A   
ATOM   1408  HN  ILE A 150      -6.492  25.072   1.823  1.00 10.00      A   
ATOM   1409  CA  ILE A 150      -5.624  23.220   2.390  1.00 10.00      A   
ATOM   1410  CB  ILE A 150      -4.387  23.571   1.526  1.00 10.00      A   
ATOM   1411  CG1 ILE A 150      -3.501  22.340   1.301  1.00 10.00      A   
ATOM   1412  CG2 ILE A 150      -3.587  24.715   2.132  1.00 10.00      A   
ATOM   1413  CD1 ILE A 150      -4.100  21.325   0.353  1.00 10.00      A   
ATOM   1414  C   ILE A 150      -5.230  22.984   3.851  1.00 10.00      A   
ATOM   1415  O   ILE A 150      -4.754  21.907   4.208  1.00 10.00      A   
ATOM   1416  N   ARG A 151      -5.460  23.990   4.696  1.00 10.00      A   
ATOM   1417  HN  ARG A 151      -5.848  24.824   4.350  1.00 10.00      A   
ATOM   1418  CA  ARG A 151      -5.146  23.888   6.118  1.00 10.00      A   
ATOM   1419  CB  ARG A 151      -5.352  25.242   6.806  1.00 10.00      A   
ATOM   1420  CG  ARG A 151      -5.067  25.240   8.299  1.00 10.00      A   
ATOM   1421  CD  ARG A 151      -4.317  26.493   8.716  1.00 10.00      A   
ATOM   1422  NE  ARG A 151      -5.086  27.709   8.460  1.00 10.00      A   
ATOM   1423  HE  ARG A 151      -6.070  27.632   8.489  1.00 10.00      A   
ATOM   1424  CZ  ARG A 151      -4.539  28.898   8.190  1.00 10.00      A   
ATOM   1425  NH1 ARG A 151      -3.219  29.035   8.139  1.00 10.00      A   
ATOM   1426 HH11 ARG A 151      -2.599  28.212   8.301  1.00 10.00      A   
ATOM   1427 HH12 ARG A 151      -2.794  29.969   7.936  1.00 10.00      A   
ATOM   1428  NH2 ARG A 151      -5.317  29.950   7.980  1.00 10.00      A   
ATOM   1429 HH21 ARG A 151      -4.896  30.882   7.772  1.00 10.00      A   
ATOM   1430 HH22 ARG A 151      -6.355  29.852   8.022  1.00 10.00      A   
ATOM   1431  C   ARG A 151      -6.016  22.822   6.775  1.00 10.00      A   
ATOM   1432  O   ARG A 151      -5.542  22.032   7.596  1.00 10.00      A   
ATOM   1433  N   VAL A 152      -7.287  22.795   6.392  1.00 10.00      A   
ATOM   1434  HN  VAL A 152      -7.599  23.447   5.728  1.00 10.00      A   
ATOM   1435  CA  VAL A 152      -8.230  21.822   6.927  1.00 10.00      A   
ATOM   1436  CB  VAL A 152      -9.693  22.207   6.610  1.00 10.00      A   
ATOM   1437  CG1 VAL A 152     -10.662  21.288   7.333  1.00 10.00      A   
ATOM   1438  CG2 VAL A 152      -9.963  23.657   6.982  1.00 10.00      A   
ATOM   1439  C   VAL A 152      -7.933  20.440   6.349  1.00 10.00      A   
ATOM   1440  O   VAL A 152      -8.125  19.421   7.014  1.00 10.00      A   
ATOM   1441  N   ASN A 153      -7.442  20.418   5.111  1.00 10.00      A   
ATOM   1442  HN  ASN A 153      -7.305  21.267   4.639  1.00 10.00      A   
ATOM   1443  CA  ASN A 153      -7.105  19.165   4.437  1.00 10.00      A   
ATOM   1444  CB  ASN A 153      -6.774  19.397   2.956  1.00 10.00      A   
ATOM   1445  CG  ASN A 153      -7.979  19.798   2.126  1.00 10.00      A   
ATOM   1446  OD1 ASN A 153      -9.115  19.423   2.428  1.00 10.00      A   
ATOM   1447  ND2 ASN A 153      -7.739  20.552   1.063  1.00 10.00      A   
ATOM   1448 HD21 ASN A 153      -6.811  20.799   0.869  1.00 10.00      A   
ATOM   1449 HD22 ASN A 153      -8.504  20.845   0.519  1.00 10.00      A   
ATOM   1450  C   ASN A 153      -5.936  18.469   5.129  1.00 10.00      A   
ATOM   1451  O   ASN A 153      -5.785  17.250   5.041  1.00 10.00      A   
ATOM   1452  N   LEU A 154      -5.119  19.249   5.829  1.00 10.00      A   
ATOM   1453  HN  LEU A 154      -5.295  20.214   5.865  1.00 10.00      A   
ATOM   1454  CA  LEU A 154      -3.963  18.717   6.542  1.00 10.00      A   
ATOM   1455  CB  LEU A 154      -2.904  19.809   6.728  1.00 10.00      A   
ATOM   1456  CG  LEU A 154      -2.249  20.345   5.453  1.00 10.00      A   
ATOM   1457  CD1 LEU A 154      -1.442  21.600   5.750  1.00 10.00      A   
ATOM   1458  CD2 LEU A 154      -1.370  19.282   4.815  1.00 10.00      A   
ATOM   1459  C   LEU A 154      -4.369  18.147   7.901  1.00 10.00      A   
ATOM   1460  O   LEU A 154      -3.524  17.710   8.682  1.00 10.00      A   
ATOM   1461  N   GLN A 155      -5.666  18.156   8.182  1.00 10.00      A   
ATOM   1462  HN  GLN A 155      -6.297  18.524   7.525  1.00 10.00      A   
ATOM   1463  CA  GLN A 155      -6.177  17.640   9.445  1.00 10.00      A   
ATOM   1464  CB  GLN A 155      -6.799  18.768  10.274  1.00 10.00      A   
ATOM   1465  CG  GLN A 155      -5.850  19.923  10.562  1.00 10.00      A   
ATOM   1466  CD  GLN A 155      -6.442  20.960  11.498  1.00 10.00      A   
ATOM   1467  OE1 GLN A 155      -7.653  21.178  11.524  1.00 10.00      A   
ATOM   1468  NE2 GLN A 155      -5.589  21.610  12.270  1.00 10.00      A   
ATOM   1469 HE21 GLN A 155      -4.633  21.390  12.195  1.00 10.00      A   
ATOM   1470 HE22 GLN A 155      -5.944  22.283  12.889  1.00 10.00      A   
ATOM   1471  C   GLN A 155      -7.196  16.528   9.204  1.00 10.00      A   
ATOM   1472  O   GLN A 155      -8.127  16.337   9.990  1.00 10.00      A   
ATOM   1473  N   GLN A 156      -7.017  15.793   8.113  1.00 10.00      A   
ATOM   1474  HN  GLN A 156      -6.257  15.992   7.522  1.00 10.00      A   
ATOM   1475  CA  GLN A 156      -7.922  14.696   7.770  1.00 10.00      A   
ATOM   1476  CB  GLN A 156      -9.219  15.233   7.159  1.00 10.00      A   
ATOM   1477  CG  GLN A 156      -9.017  16.180   5.989  1.00 10.00      A   
ATOM   1478  CD  GLN A 156     -10.312  16.807   5.521  1.00 10.00      A   
ATOM   1479  OE1 GLN A 156     -10.992  16.278   4.642  1.00 10.00      A   
ATOM   1480  NE2 GLN A 156     -10.663  17.935   6.108  1.00 10.00      A   
ATOM   1481 HE21 GLN A 156     -10.073  18.299   6.807  1.00 10.00      A   
ATOM   1482 HE22 GLN A 156     -11.498  18.363   5.824  1.00 10.00      A   
ATOM   1483  C   GLN A 156      -7.256  13.703   6.822  1.00 10.00      A   
ATOM   1484  O   GLN A 156      -7.922  13.048   6.016  1.00 10.00      A   
ATOM   1485  N   GLY A 157      -5.941  13.572   6.956  1.00 10.00      A   
ATOM   1486  HN  GLY A 157      -5.478  14.084   7.652  1.00 10.00      A   
ATOM   1487  CA  GLY A 157      -5.177  12.679   6.105  1.00 10.00      A   
ATOM   1488  C   GLY A 157      -5.627  11.235   6.186  1.00 10.00      A   
ATOM   1489  O   GLY A 157      -5.551  10.507   5.197  1.00 10.00      A   
ATOM   1490  N   VAL A 158      -6.103  10.823   7.357  1.00 10.00      A   
ATOM   1491  HN  VAL A 158      -6.142  11.457   8.103  1.00 10.00      A   
ATOM   1492  CA  VAL A 158      -6.567   9.453   7.561  1.00 10.00      A   
ATOM   1493  CB  VAL A 158      -6.993   9.207   9.027  1.00 10.00      A   
ATOM   1494  CG1 VAL A 158      -7.278   7.731   9.270  1.00 10.00      A   
ATOM   1495  CG2 VAL A 158      -5.927   9.709   9.989  1.00 10.00      A   
ATOM   1496  C   VAL A 158      -7.739   9.128   6.632  1.00 10.00      A   
ATOM   1497  O   VAL A 158      -7.773   8.069   6.007  1.00 10.00      A   
ATOM   1498  N   ASP A 159      -8.681  10.058   6.530  1.00 10.00      A   
ATOM   1499  HN  ASP A 159      -8.583  10.894   7.028  1.00 10.00      A   
ATOM   1500  CA  ASP A 159      -9.853   9.868   5.678  1.00 10.00      A   
ATOM   1501  CB  ASP A 159     -10.924  10.922   5.982  1.00 10.00      A   
ATOM   1502  CG  ASP A 159     -12.228  10.666   5.249  1.00 10.00      A   
ATOM   1503  OD1 ASP A 159     -12.570   9.483   5.026  1.00 10.00      A   
ATOM   1504  OD2 ASP A 159     -12.920  11.650   4.902  1.00 10.00      A   
ATOM   1505  C   ASP A 159      -9.463   9.917   4.207  1.00 10.00      A   
ATOM   1506  O   ASP A 159      -9.883   9.078   3.417  1.00 10.00      A   
ATOM   1507  N   ILE A 160      -8.628  10.886   3.855  1.00 10.00      A   
ATOM   1508  HN  ILE A 160      -8.319  11.519   4.541  1.00 10.00      A   
ATOM   1509  CA  ILE A 160      -8.169  11.049   2.476  1.00 10.00      A   
ATOM   1510  CB  ILE A 160      -7.280  12.306   2.328  1.00 10.00      A   
ATOM   1511  CG1 ILE A 160      -8.017  13.546   2.841  1.00 10.00      A   
ATOM   1512  CG2 ILE A 160      -6.856  12.507   0.879  1.00 10.00      A   
ATOM   1513  CD1 ILE A 160      -7.159  14.791   2.890  1.00 10.00      A   
ATOM   1514  C   ILE A 160      -7.396   9.815   1.995  1.00 10.00      A   
ATOM   1515  O   ILE A 160      -7.404   9.484   0.811  1.00 10.00      A   
ATOM   1516  N   ALA A 161      -6.743   9.134   2.927  1.00 10.00      A   
ATOM   1517  HN  ALA A 161      -6.786   9.438   3.857  1.00 10.00      A   
ATOM   1518  CA  ALA A 161      -5.962   7.947   2.606  1.00 10.00      A   
ATOM   1519  CB  ALA A 161      -4.939   7.685   3.702  1.00 10.00      A   
ATOM   1520  C   ALA A 161      -6.854   6.724   2.420  1.00 10.00      A   
ATOM   1521  O   ALA A 161      -6.613   5.895   1.539  1.00 10.00      A   
ATOM   1522  N   LEU A 162      -7.887   6.618   3.244  1.00 10.00      A   
ATOM   1523  HN  LEU A 162      -8.044   7.324   3.908  1.00 10.00      A   
ATOM   1524  CA  LEU A 162      -8.798   5.482   3.182  1.00 10.00      A   
ATOM   1525  CB  LEU A 162      -9.477   5.263   4.537  1.00 10.00      A   
ATOM   1526  CG  LEU A 162     -10.317   3.990   4.677  1.00 10.00      A   
ATOM   1527  CD1 LEU A 162      -9.436   2.752   4.579  1.00 10.00      A   
ATOM   1528  CD2 LEU A 162     -11.091   4.000   5.986  1.00 10.00      A   
ATOM   1529  C   LEU A 162      -9.844   5.641   2.081  1.00 10.00      A   
ATOM   1530  O   LEU A 162      -9.830   4.907   1.089  1.00 10.00      A   
ATOM   1531  N   SER A 163     -10.743   6.599   2.253  1.00 10.00      A   
ATOM   1532  HN  SER A 163     -10.687   7.177   3.046  1.00 10.00      A   
ATOM   1533  CA  SER A 163     -11.797   6.833   1.280  1.00 10.00      A   
ATOM   1534  CB  SER A 163     -12.940   7.615   1.925  1.00 10.00      A   
ATOM   1535  OG  SER A 163     -12.470   8.834   2.468  1.00 10.00      A   
ATOM   1536  HG  SER A 163     -12.594   8.840   3.434  1.00 10.00      A   
ATOM   1537  C   SER A 163     -11.256   7.582   0.069  1.00 10.00      A   
ATOM   1538  O   SER A 163     -11.489   7.186  -1.075  1.00 10.00      A   
ATOM   1539  N   GLY A 164     -10.542   8.663   0.323  1.00 10.00      A   
ATOM   1540  HN  GLY A 164     -10.405   8.943   1.256  1.00 10.00      A   
ATOM   1541  CA  GLY A 164      -9.978   9.439  -0.755  1.00 10.00      A   
ATOM   1542  C   GLY A 164     -10.362  10.895  -0.670  1.00 10.00      A   
ATOM   1543  O   GLY A 164     -10.976  11.329   0.310  1.00 10.00      A   
ATOM   1544  N   ARG A 165     -10.010  11.643  -1.704  1.00 10.00      A   
ATOM   1545  HN  ARG A 165      -9.532  11.222  -2.450  1.00 10.00      A   
ATOM   1546  CA  ARG A 165     -10.308  13.068  -1.770  1.00 10.00      A   
ATOM   1547  CB  ARG A 165      -9.746  13.668  -3.063  1.00 10.00      A   
ATOM   1548  CG  ARG A 165     -10.139  12.913  -4.323  1.00 10.00      A   
ATOM   1549  CD  ARG A 165      -9.249  13.291  -5.495  1.00 10.00      A   
ATOM   1550  NE  ARG A 165      -9.039  12.164  -6.405  1.00 10.00      A   
ATOM   1551  HE  ARG A 165      -8.711  11.321  -6.009  1.00 10.00      A   
ATOM   1552  CZ  ARG A 165      -9.260  12.213  -7.719  1.00 10.00      A   
ATOM   1553  NH1 ARG A 165      -9.694  13.334  -8.284  1.00 10.00      A   
ATOM   1554 HH11 ARG A 165      -9.866  14.185  -7.702  1.00 10.00      A   
ATOM   1555 HH12 ARG A 165      -9.866  13.368  -9.314  1.00 10.00      A   
ATOM   1556  NH2 ARG A 165      -9.042  11.142  -8.470  1.00 10.00      A   
ATOM   1557 HH21 ARG A 165      -9.216  11.179  -9.497  1.00 10.00      A   
ATOM   1558 HH22 ARG A 165      -8.689  10.248  -8.035  1.00 10.00      A   
ATOM   1559  C   ARG A 165     -11.808  13.336  -1.671  1.00 10.00      A   
ATOM   1560  O   ARG A 165     -12.627  12.501  -2.067  1.00 10.00      A   
ATOM   1561  N   MET A 166     -12.159  14.496  -1.132  1.00 10.00      A   
ATOM   1562  HN  MET A 166     -11.456  15.110  -0.829  1.00 10.00      A   
ATOM   1563  CA  MET A 166     -13.555  14.892  -0.979  1.00 10.00      A   
ATOM   1564  CB  MET A 166     -13.688  15.957   0.114  1.00 10.00      A   
ATOM   1565  CG  MET A 166     -13.525  15.432   1.530  1.00 10.00      A   
ATOM   1566  SD  MET A 166     -13.619  16.746   2.764  1.00 10.00      A   
ATOM   1567  CE  MET A 166     -15.263  17.394   2.459  1.00 10.00      A   
ATOM   1568  C   MET A 166     -14.103  15.443  -2.291  1.00 10.00      A   
ATOM   1569  O   MET A 166     -13.450  15.354  -3.332  1.00 10.00      A   
ATOM   1570  N   ALA A 167     -15.305  16.005  -2.240  1.00 10.00      A   
ATOM   1571  HN  ALA A 167     -15.792  16.028  -1.387  1.00 10.00      A   
ATOM   1572  CA  ALA A 167     -15.920  16.578  -3.427  1.00 10.00      A   
ATOM   1573  CB  ALA A 167     -17.390  16.873  -3.177  1.00 10.00      A   
ATOM   1574  C   ALA A 167     -15.180  17.845  -3.835  1.00 10.00      A   
ATOM   1575  O   ALA A 167     -14.678  17.953  -4.953  1.00 10.00      A   
ATOM   1576  N   THR A 168     -15.110  18.798  -2.918  1.00 10.00      A   
ATOM   1577  HN  THR A 168     -15.542  18.659  -2.046  1.00 10.00      A   
ATOM   1578  CA  THR A 168     -14.422  20.051  -3.170  1.00 10.00      A   
ATOM   1579  CB  THR A 168     -15.425  21.214  -3.298  1.00 10.00      A   
ATOM   1580  OG1 THR A 168     -16.587  20.761  -4.010  1.00 10.00      A   
ATOM   1581  HG1 THR A 168     -16.320  20.424  -4.876  1.00 10.00      A   
ATOM   1582  CG2 THR A 168     -14.802  22.380  -4.053  1.00 10.00      A   
ATOM   1583  C   THR A 168     -13.419  20.338  -2.053  1.00 10.00      A   
ATOM   1584  O   THR A 168     -13.665  21.158  -1.166  1.00 10.00      A   
ATOM   1585  N   SER A 169     -12.297  19.635  -2.082  1.00 10.00      A   
ATOM   1586  HN  SER A 169     -12.161  18.973  -2.794  1.00 10.00      A   
ATOM   1587  CA  SER A 169     -11.261  19.812  -1.080  1.00 10.00      A   
ATOM   1588  CB  SER A 169     -10.393  18.561  -1.018  1.00 10.00      A   
ATOM   1589  OG  SER A 169     -10.837  17.602  -1.964  1.00 10.00      A   
ATOM   1590  HG  SER A 169     -10.337  16.786  -1.845  1.00 10.00      A   
ATOM   1591  C   SER A 169     -10.405  21.030  -1.401  1.00 10.00      A   
ATOM   1592  O   SER A 169      -9.867  21.681  -0.500  1.00 10.00      A   
ATOM   1593  N   GLY A 170     -10.294  21.339  -2.686  1.00 10.00      A   
ATOM   1594  HN  GLY A 170     -10.755  20.786  -3.355  1.00 10.00      A   
ATOM   1595  CA  GLY A 170      -9.503  22.477  -3.110  1.00 10.00      A   
ATOM   1596  C   GLY A 170      -8.100  22.080  -3.518  1.00 10.00      A   
ATOM   1597  O   GLY A 170      -7.133  22.756  -3.174  1.00 10.00      A   
ATOM   1598  N   MET A 171      -7.987  20.978  -4.250  1.00 10.00      A   
ATOM   1599  HN  MET A 171      -8.794  20.481  -4.494  1.00 10.00      A   
ATOM   1600  CA  MET A 171      -6.687  20.497  -4.706  1.00 10.00      A   
ATOM   1601  CB  MET A 171      -6.738  19.002  -5.051  1.00 10.00      A   
ATOM   1602  CG  MET A 171      -7.443  18.127  -4.019  1.00 10.00      A   
ATOM   1603  SD  MET A 171      -6.970  18.490  -2.311  1.00 10.00      A   
ATOM   1604  CE  MET A 171      -5.197  18.253  -2.381  1.00 10.00      A   
ATOM   1605  C   MET A 171      -6.226  21.308  -5.913  1.00 10.00      A   
ATOM   1606  O   MET A 171      -7.048  21.764  -6.716  1.00 10.00      A   
ATOM   1607  N   MET A 172      -4.921  21.490  -6.039  1.00 10.00      A   
ATOM   1608  HN  MET A 172      -4.310  21.098  -5.362  1.00 10.00      A   
ATOM   1609  CA  MET A 172      -4.364  22.267  -7.135  1.00 10.00      A   
ATOM   1610  CB  MET A 172      -3.477  23.392  -6.602  1.00 10.00      A   
ATOM   1611  CG  MET A 172      -4.255  24.594  -6.101  1.00 10.00      A   
ATOM   1612  SD  MET A 172      -5.182  25.404  -7.420  1.00 10.00      A   
ATOM   1613  CE  MET A 172      -6.104  26.617  -6.483  1.00 10.00      A   
ATOM   1614  C   MET A 172      -3.607  21.419  -8.152  1.00 10.00      A   
ATOM   1615  O   MET A 172      -3.933  21.427  -9.343  1.00 10.00      A   
ATOM   1616  N   THR A 173      -2.612  20.678  -7.692  1.00 10.00      A   
ATOM   1617  HN  THR A 173      -2.423  20.664  -6.721  1.00 10.00      A   
ATOM   1618  CA  THR A 173      -1.805  19.859  -8.588  1.00 10.00      A   
ATOM   1619  CB  THR A 173      -0.379  19.650  -8.037  1.00 10.00      A   
ATOM   1620  OG1 THR A 173      -0.423  18.860  -6.841  1.00 10.00      A   
ATOM   1621  HG1 THR A 173      -0.889  19.357  -6.138  1.00 10.00      A   
ATOM   1622  CG2 THR A 173       0.282  20.985  -7.736  1.00 10.00      A   
ATOM   1623  C   THR A 173      -2.445  18.500  -8.849  1.00 10.00      A   
ATOM   1624  O   THR A 173      -3.472  18.151  -8.258  1.00 10.00      A   
ATOM   1625  N   GLU A 174      -1.838  17.731  -9.745  1.00 10.00      A   
ATOM   1626  HN  GLU A 174      -1.036  18.068 -10.203  1.00 10.00      A   
ATOM   1627  CA  GLU A 174      -2.333  16.403 -10.067  1.00 10.00      A   
ATOM   1628  CB  GLU A 174      -1.759  15.921 -11.397  1.00 10.00      A   
ATOM   1629  CG  GLU A 174      -2.237  16.724 -12.591  1.00 10.00      A   
ATOM   1630  CD  GLU A 174      -3.744  16.856 -12.622  1.00 10.00      A   
ATOM   1631  OE1 GLU A 174      -4.424  15.871 -12.975  1.00 10.00      A   
ATOM   1632  OE2 GLU A 174      -4.257  17.949 -12.292  1.00 10.00      A   
ATOM   1633  C   GLU A 174      -1.962  15.444  -8.949  1.00 10.00      A   
ATOM   1634  O   GLU A 174      -2.592  14.404  -8.762  1.00 10.00      A   
ATOM   1635  N   LEU A 175      -0.939  15.817  -8.190  1.00 10.00      A   
ATOM   1636  HN  LEU A 175      -0.481  16.663  -8.387  1.00 10.00      A   
ATOM   1637  CA  LEU A 175      -0.487  15.012  -7.070  1.00 10.00      A   
ATOM   1638  CB  LEU A 175       0.910  15.451  -6.620  1.00 10.00      A   
ATOM   1639  CG  LEU A 175       2.019  15.348  -7.672  1.00 10.00      A   
ATOM   1640  CD1 LEU A 175       3.321  15.922  -7.140  1.00 10.00      A   
ATOM   1641  CD2 LEU A 175       2.212  13.905  -8.116  1.00 10.00      A   
ATOM   1642  C   LEU A 175      -1.482  15.146  -5.926  1.00 10.00      A   
ATOM   1643  O   LEU A 175      -1.556  14.292  -5.046  1.00 10.00      A   
ATOM   1644  N   GLY A 176      -2.255  16.228  -5.965  1.00 10.00      A   
ATOM   1645  HN  GLY A 176      -2.135  16.874  -6.693  1.00 10.00      A   
ATOM   1646  CA  GLY A 176      -3.258  16.475  -4.950  1.00 10.00      A   
ATOM   1647  C   GLY A 176      -4.472  15.586  -5.131  1.00 10.00      A   
ATOM   1648  O   GLY A 176      -5.295  15.450  -4.226  1.00 10.00      A   
ATOM   1649  N   LYS A 177      -4.587  14.983  -6.307  1.00 10.00      A   
ATOM   1650  HN  LYS A 177      -3.906  15.142  -6.995  1.00 10.00      A   
ATOM   1651  CA  LYS A 177      -5.693  14.085  -6.602  1.00 10.00      A   
ATOM   1652  CB  LYS A 177      -5.849  13.900  -8.112  1.00 10.00      A   
ATOM   1653  CG  LYS A 177      -6.396  15.114  -8.843  1.00 10.00      A   
ATOM   1654  CD  LYS A 177      -6.462  14.859 -10.339  1.00 10.00      A   
ATOM   1655  CE  LYS A 177      -7.176  15.985 -11.065  1.00 10.00      A   
ATOM   1656  NZ  LYS A 177      -7.036  15.869 -12.540  1.00 10.00      A   
ATOM   1657  HZ1 LYS A 177      -7.518  16.660 -13.009  1.00 10.00      A   
ATOM   1658  HZ2 LYS A 177      -7.457  14.981 -12.873  1.00 10.00      A   
ATOM   1659  HZ3 LYS A 177      -6.024  15.885 -12.809  1.00 10.00      A   
ATOM   1660  C   LYS A 177      -5.451  12.735  -5.938  1.00 10.00      A   
ATOM   1661  O   LYS A 177      -5.042  11.774  -6.590  1.00 10.00      A   
ATOM   1662  N   VAL A 178      -5.683  12.681  -4.635  1.00 10.00      A   
ATOM   1663  HN  VAL A 178      -5.995  13.491  -4.172  1.00 10.00      A   
ATOM   1664  CA  VAL A 178      -5.475  11.461  -3.870  1.00 10.00      A   
ATOM   1665  CB  VAL A 178      -5.326  11.749  -2.362  1.00 10.00      A   
ATOM   1666  CG1 VAL A 178      -4.846  10.510  -1.616  1.00 10.00      A   
ATOM   1667  CG2 VAL A 178      -4.385  12.915  -2.125  1.00 10.00      A   
ATOM   1668  C   VAL A 178      -6.613  10.469  -4.065  1.00 10.00      A   
ATOM   1669  O   VAL A 178      -7.788  10.800  -3.878  1.00 10.00      A   
ATOM   1670  N   ASP A 179      -6.259   9.262  -4.461  1.00 10.00      A   
ATOM   1671  HN  ASP A 179      -5.312   9.072  -4.629  1.00 10.00      A   
ATOM   1672  CA  ASP A 179      -7.235   8.203  -4.652  1.00 10.00      A   
ATOM   1673  CB  ASP A 179      -6.962   7.421  -5.942  1.00 10.00      A   
ATOM   1674  CG  ASP A 179      -7.985   7.720  -7.025  1.00 10.00      A   
ATOM   1675  OD1 ASP A 179      -8.756   6.808  -7.401  1.00 10.00      A   
ATOM   1676  OD2 ASP A 179      -8.033   8.873  -7.501  1.00 10.00      A   
ATOM   1677  C   ASP A 179      -7.191   7.276  -3.449  1.00 10.00      A   
ATOM   1678  O   ASP A 179      -6.111   6.841  -3.041  1.00 10.00      A   
ATOM   1679  N   GLY A 180      -8.354   7.007  -2.869  1.00 10.00      A   
ATOM   1680  HN  GLY A 180      -9.176   7.395  -3.239  1.00 10.00      A   
ATOM   1681  CA  GLY A 180      -8.430   6.147  -1.702  1.00 10.00      A   
ATOM   1682  C   GLY A 180      -7.881   4.759  -1.950  1.00 10.00      A   
ATOM   1683  O   GLY A 180      -8.037   4.206  -3.041  1.00 10.00      A   
ATOM   1684  N   ALA A 181      -7.251   4.189  -0.930  1.00 10.00      A   
ATOM   1685  HN  ALA A 181      -7.170   4.683  -0.083  1.00 10.00      A   
ATOM   1686  CA  ALA A 181      -6.672   2.852  -1.029  1.00 10.00      A   
ATOM   1687  CB  ALA A 181      -5.580   2.674   0.014  1.00 10.00      A   
ATOM   1688  C   ALA A 181      -7.742   1.775  -0.868  1.00 10.00      A   
ATOM   1689  O   ALA A 181      -7.469   0.581  -1.021  1.00 10.00      A   
ATOM   1690  N   MET A 182      -8.954   2.207  -0.549  1.00 10.00      A   
ATOM   1691  HN  MET A 182      -9.097   3.171  -0.431  1.00 10.00      A   
ATOM   1692  CA  MET A 182     -10.078   1.300  -0.367  1.00 10.00      A   
ATOM   1693  CB  MET A 182     -10.907   1.738   0.844  1.00 10.00      A   
ATOM   1694  CG  MET A 182     -12.170   0.922   1.079  1.00 10.00      A   
ATOM   1695  SD  MET A 182     -13.278   1.687   2.281  1.00 10.00      A   
ATOM   1696  CE  MET A 182     -13.643   3.241   1.467  1.00 10.00      A   
ATOM   1697  C   MET A 182     -10.955   1.273  -1.616  1.00 10.00      A   
ATOM   1698  O   MET A 182     -11.746   2.185  -1.850  1.00 10.00      A   
ATOM   1699  N   SER A 183     -10.812   0.234  -2.416  1.00 10.00      A   
ATOM   1700  HN  SER A 183     -10.166  -0.472  -2.183  1.00 10.00      A   
ATOM   1701  CA  SER A 183     -11.596   0.102  -3.632  1.00 10.00      A   
ATOM   1702  CB  SER A 183     -10.719  -0.451  -4.751  1.00 10.00      A   
ATOM   1703  OG  SER A 183      -9.546   0.333  -4.900  1.00 10.00      A   
ATOM   1704  HG  SER A 183      -9.731   1.237  -4.617  1.00 10.00      A   
ATOM   1705  C   SER A 183     -12.811  -0.794  -3.391  1.00 10.00      A   
ATOM   1706  O   SER A 183     -12.687  -1.881  -2.823  1.00 10.00      A   
ATOM   1707  N   ILE A 184     -13.988  -0.333  -3.813  1.00 10.00      A   
ATOM   1708  HN  ILE A 184     -14.030   0.533  -4.275  1.00 10.00      A   
ATOM   1709  CA  ILE A 184     -15.221  -1.092  -3.619  1.00 10.00      A   
ATOM   1710  CB  ILE A 184     -16.241  -0.304  -2.765  1.00 10.00      A   
ATOM   1711  CG1 ILE A 184     -15.581   0.215  -1.488  1.00 10.00      A   
ATOM   1712  CG2 ILE A 184     -17.443  -1.178  -2.424  1.00 10.00      A   
ATOM   1713  CD1 ILE A 184     -16.415   1.229  -0.737  1.00 10.00      A   
ATOM   1714  C   ILE A 184     -15.863  -1.446  -4.959  1.00 10.00      A   
ATOM   1715  O   ILE A 184     -16.154  -0.564  -5.771  1.00 10.00      A   
ATOM   1716  N   ALA A 185     -16.085  -2.737  -5.184  1.00 10.00      A   
ATOM   1717  HN  ALA A 185     -15.835  -3.394  -4.497  1.00 10.00      A   
ATOM   1718  CA  ALA A 185     -16.703  -3.204  -6.418  1.00 10.00      A   
ATOM   1719  CB  ALA A 185     -16.275  -4.632  -6.722  1.00 10.00      A   
ATOM   1720  C   ALA A 185     -18.219  -3.113  -6.309  1.00 10.00      A   
ATOM   1721  O   ALA A 185     -18.766  -3.120  -5.205  1.00 10.00      A   
ATOM   1722  N   HIS A 186     -18.889  -3.017  -7.449  1.00 10.00      A   
ATOM   1723  HN  HIS A 186     -18.391  -3.020  -8.295  1.00 10.00      A   
ATOM   1724  CA  HIS A 186     -20.346  -2.917  -7.481  1.00 10.00      A   
ATOM   1725  CB  HIS A 186     -20.855  -2.686  -8.910  1.00 10.00      A   
ATOM   1726  CG  HIS A 186     -20.894  -1.243  -9.322  1.00 10.00      A   
ATOM   1727  ND1 HIS A 186     -21.841  -0.357  -8.859  1.00 10.00      A   
ATOM   1728  HD1 HIS A 186     -22.557  -0.564  -8.214  1.00 10.00      A   
ATOM   1729  CD2 HIS A 186     -20.101  -0.536 -10.163  1.00 10.00      A   
ATOM   1730  CE1 HIS A 186     -21.626   0.831  -9.395  1.00 10.00      A   
ATOM   1731  NE2 HIS A 186     -20.580   0.749 -10.187  1.00 10.00      A   
ATOM   1732  HE2 HIS A 186     -20.195   1.494 -10.704  1.00 10.00      A   
ATOM   1733  C   HIS A 186     -21.002  -4.160  -6.893  1.00 10.00      A   
ATOM   1734  O   HIS A 186     -20.720  -5.282  -7.318  1.00 10.00      A   
ATOM   1735  N   ALA A 187     -21.868  -3.948  -5.911  1.00 10.00      A   
ATOM   1736  HN  ALA A 187     -22.039  -3.028  -5.616  1.00 10.00      A   
ATOM   1737  CA  ALA A 187     -22.572  -5.041  -5.263  1.00 10.00      A   
ATOM   1738  CB  ALA A 187     -23.056  -4.616  -3.885  1.00 10.00      A   
ATOM   1739  C   ALA A 187     -23.742  -5.496  -6.123  1.00 10.00      A   
ATOM   1740  O   ALA A 187     -24.554  -4.677  -6.563  1.00 10.00      A   
ATOM   1741  N   ILE A 188     -23.817  -6.798  -6.367  1.00 10.00      A   
ATOM   1742  HN  ILE A 188     -23.140  -7.394  -5.982  1.00 10.00      A   
ATOM   1743  CA  ILE A 188     -24.880  -7.367  -7.184  1.00 10.00      A   
ATOM   1744  CB  ILE A 188     -24.352  -7.859  -8.551  1.00 10.00      A   
ATOM   1745  CG1 ILE A 188     -23.128  -8.768  -8.367  1.00 10.00      A   
ATOM   1746  CG2 ILE A 188     -24.022  -6.678  -9.455  1.00 10.00      A   
ATOM   1747  CD1 ILE A 188     -22.662  -9.437  -9.643  1.00 10.00      A   
ATOM   1748  C   ILE A 188     -25.567  -8.527  -6.465  1.00 10.00      A   
ATOM   1749  O   ILE A 188     -25.089  -8.999  -5.434  1.00 10.00      A   
ATOM   1750  N   THR A 189     -26.695  -8.967  -7.008  1.00 10.00      A   
ATOM   1751  HN  THR A 189     -27.035  -8.529  -7.817  1.00 10.00      A   
ATOM   1752  CA  THR A 189     -27.454 -10.071  -6.434  1.00 10.00      A   
ATOM   1753  CB  THR A 189     -28.919 -10.000  -6.896  1.00 10.00      A   
ATOM   1754  OG1 THR A 189     -29.266  -8.625  -7.124  1.00 10.00      A   
ATOM   1755  HG1 THR A 189     -28.868  -8.078  -6.437  1.00 10.00      A   
ATOM   1756  CG2 THR A 189     -29.850 -10.584  -5.843  1.00 10.00      A   
ATOM   1757  C   THR A 189     -26.856 -11.417  -6.858  1.00 10.00      A   
ATOM   1758  O   THR A 189     -26.273 -11.534  -7.937  1.00 10.00      A   
ATOM   1759  N   THR A 190     -27.001 -12.426  -6.006  1.00 10.00      A   
ATOM   1760  HN  THR A 190     -27.458 -12.268  -5.149  1.00 10.00      A   
ATOM   1761  CA  THR A 190     -26.472 -13.759  -6.287  1.00 10.00      A   
ATOM   1762  CB  THR A 190     -26.269 -14.556  -4.983  1.00 10.00      A   
ATOM   1763  OG1 THR A 190     -27.481 -14.538  -4.213  1.00 10.00      A   
ATOM   1764  HG1 THR A 190     -27.438 -15.236  -3.545  1.00 10.00      A   
ATOM   1765  CG2 THR A 190     -25.145 -13.948  -4.157  1.00 10.00      A   
ATOM   1766  C   THR A 190     -27.383 -14.552  -7.226  1.00 10.00      A   
ATOM   1767  O   THR A 190     -27.002 -15.604  -7.733  1.00 10.00      A   
ATOM   1768  N   HIS A 191     -28.582 -14.038  -7.462  1.00 10.00      A   
ATOM   1769  HN  HIS A 191     -28.823 -13.178  -7.058  1.00 10.00      A   
ATOM   1770  CA  HIS A 191     -29.542 -14.713  -8.328  1.00 10.00      A   
ATOM   1771  CB  HIS A 191     -30.374 -15.734  -7.533  1.00 10.00      A   
ATOM   1772  CG  HIS A 191     -31.138 -15.156  -6.374  1.00 10.00      A   
ATOM   1773  ND1 HIS A 191     -30.589 -14.979  -5.121  1.00 10.00      A   
ATOM   1774  HD1 HIS A 191     -29.676 -15.233  -4.850  1.00 10.00      A   
ATOM   1775  CD2 HIS A 191     -32.414 -14.708  -6.288  1.00 10.00      A   
ATOM   1776  CE1 HIS A 191     -31.492 -14.446  -4.319  1.00 10.00      A   
ATOM   1777  NE2 HIS A 191     -32.605 -14.272  -5.002  1.00 10.00      A   
ATOM   1778  HE2 HIS A 191     -33.439 -13.889  -4.641  1.00 10.00      A   
ATOM   1779  C   HIS A 191     -30.457 -13.707  -9.009  1.00 10.00      A   
ATOM   1780  O   HIS A 191     -30.313 -12.501  -8.812  1.00 10.00      A   
ATOM   1781  N   GLN A 192     -31.391 -14.213  -9.807  1.00 10.00      A   
ATOM   1782  HN  GLN A 192     -31.440 -15.186  -9.924  1.00 10.00      A   
ATOM   1783  CA  GLN A 192     -32.347 -13.367 -10.512  1.00 10.00      A   
ATOM   1784  CB  GLN A 192     -33.189 -14.216 -11.472  1.00 10.00      A   
ATOM   1785  CG  GLN A 192     -34.142 -13.419 -12.350  1.00 10.00      A   
ATOM   1786  CD  GLN A 192     -33.423 -12.470 -13.289  1.00 10.00      A   
ATOM   1787  OE1 GLN A 192     -32.289 -12.718 -13.699  1.00 10.00      A   
ATOM   1788  NE2 GLN A 192     -34.083 -11.386 -13.653  1.00 10.00      A   
ATOM   1789 HE21 GLN A 192     -34.993 -11.259 -13.305  1.00 10.00      A   
ATOM   1790 HE22 GLN A 192     -33.635 -10.752 -14.247  1.00 10.00      A   
ATOM   1791  C   GLN A 192     -33.251 -12.654  -9.509  1.00 10.00      A   
ATOM   1792  O   GLN A 192     -33.828 -13.284  -8.620  1.00 10.00      A   
ATOM   1793  N   VAL A 193     -33.361 -11.346  -9.645  1.00 10.00      A   
ATOM   1794  HN  VAL A 193     -32.880 -10.894 -10.372  1.00 10.00      A   
ATOM   1795  CA  VAL A 193     -34.180 -10.560  -8.734  1.00 10.00      A   
ATOM   1796  CB  VAL A 193     -33.616  -9.141  -8.547  1.00 10.00      A   
ATOM   1797  CG1 VAL A 193     -33.941  -8.626  -7.154  1.00 10.00      A   
ATOM   1798  CG2 VAL A 193     -32.117  -9.126  -8.791  1.00 10.00      A   
ATOM   1799  C   VAL A 193     -35.620 -10.466  -9.216  1.00 10.00      A   
ATOM   1800  O   VAL A 193     -35.876 -10.192 -10.387  1.00 10.00      A   
ATOM   1801  N   ASP A 194     -36.552 -10.706  -8.308  1.00 10.00      A   
ATOM   1802  HN  ASP A 194     -36.278 -10.934  -7.394  1.00 10.00      A   
ATOM   1803  CA  ASP A 194     -37.971 -10.636  -8.626  1.00 10.00      A   
ATOM   1804  CB  ASP A 194     -38.772 -11.641  -7.791  1.00 10.00      A   
ATOM   1805  CG  ASP A 194     -38.704 -13.053  -8.343  1.00 10.00      A   
ATOM   1806  OD1 ASP A 194     -39.469 -13.369  -9.279  1.00 10.00      A   
ATOM   1807  OD2 ASP A 194     -37.882 -13.857  -7.850  1.00 10.00      A   
ATOM   1808  C   ASP A 194     -38.488  -9.220  -8.397  1.00 10.00      A   
ATOM   1809  O   ASP A 194     -38.520  -8.738  -7.264  1.00 10.00      A   
ATOM   1810  N   SER A 195     -38.872  -8.558  -9.483  1.00 10.00      A   
ATOM   1811  HN  SER A 195     -38.816  -9.001 -10.354  1.00 10.00      A   
ATOM   1812  CA  SER A 195     -39.375  -7.192  -9.428  1.00 10.00      A   
ATOM   1813  CB  SER A 195     -39.611  -6.679 -10.851  1.00 10.00      A   
ATOM   1814  OG  SER A 195     -38.617  -7.160 -11.744  1.00 10.00      A   
ATOM   1815  HG  SER A 195     -38.469  -6.499 -12.434  1.00 10.00      A   
ATOM   1816  C   SER A 195     -40.666  -7.088  -8.621  1.00 10.00      A   
ATOM   1817  O   SER A 195     -41.670  -7.730  -8.944  1.00 10.00      A   
ATOM   1818  N   ASP A 196     -40.634  -6.277  -7.573  1.00 10.00      A   
ATOM   1819  HN  ASP A 196     -39.804  -5.800  -7.361  1.00 10.00      A   
ATOM   1820  CA  ASP A 196     -41.799  -6.073  -6.728  1.00 10.00      A   
ATOM   1821  CB  ASP A 196     -41.464  -6.352  -5.263  1.00 10.00      A   
ATOM   1822  CG  ASP A 196     -42.586  -7.062  -4.533  1.00 10.00      A   
ATOM   1823  OD1 ASP A 196     -43.743  -6.589  -4.588  1.00 10.00      A   
ATOM   1824  OD2 ASP A 196     -42.316  -8.106  -3.898  1.00 10.00      A   
ATOM   1825  C   ASP A 196     -42.309  -4.648  -6.892  1.00 10.00      A   
ATOM   1826  O   ASP A 196     -41.553  -3.687  -6.746  1.00 10.00      A   
ATOM   1827  N   ILE A 197     -43.584  -4.513  -7.213  1.00 10.00      A   
ATOM   1828  HN  ILE A 197     -44.143  -5.313  -7.305  1.00 10.00      A   
ATOM   1829  CA  ILE A 197     -44.180  -3.202  -7.417  1.00 10.00      A   
ATOM   1830  CB  ILE A 197     -44.815  -3.093  -8.821  1.00 10.00      A   
ATOM   1831  CG1 ILE A 197     -43.795  -3.456  -9.906  1.00 10.00      A   
ATOM   1832  CG2 ILE A 197     -45.372  -1.697  -9.056  1.00 10.00      A   
ATOM   1833  CD1 ILE A 197     -44.400  -3.622 -11.284  1.00 10.00      A   
ATOM   1834  C   ILE A 197     -45.239  -2.907  -6.360  1.00 10.00      A   
ATOM   1835  O   ILE A 197     -46.095  -3.746  -6.067  1.00 10.00      A   
ATOM   1836  N   ASP A 198     -45.164  -1.720  -5.781  1.00 10.00      A   
ATOM   1837  HN  ASP A 198     -44.444  -1.107  -6.046  1.00 10.00      A   
ATOM   1838  CA  ASP A 198     -46.119  -1.296  -4.765  1.00 10.00      A   
ATOM   1839  CB  ASP A 198     -45.390  -0.681  -3.566  1.00 10.00      A   
ATOM   1840  CG  ASP A 198     -46.300  -0.438  -2.379  1.00 10.00      A   
ATOM   1841  OD1 ASP A 198     -46.177   0.627  -1.735  1.00 10.00      A   
ATOM   1842  OD2 ASP A 198     -47.135  -1.322  -2.075  1.00 10.00      A   
ATOM   1843  C   ASP A 198     -47.083  -0.278  -5.355  1.00 10.00      A   
ATOM   1844  O   ASP A 198     -46.687   0.550  -6.179  1.00 10.00      A   
ATOM   1845  N   TRP A 199     -48.340  -0.349  -4.939  1.00 10.00      A   
ATOM   1846  HN  TRP A 199     -48.585  -1.029  -4.278  1.00 10.00      A   
ATOM   1847  CA  TRP A 199     -49.366   0.564  -5.424  1.00 10.00      A   
ATOM   1848  CB  TRP A 199     -50.506  -0.205  -6.104  1.00 10.00      A   
ATOM   1849  CG  TRP A 199     -50.084  -1.042  -7.272  1.00 10.00      A   
ATOM   1850  CD1 TRP A 199     -49.534  -2.289  -7.225  1.00 10.00      A   
ATOM   1851  CD2 TRP A 199     -50.186  -0.702  -8.660  1.00 10.00      A   
ATOM   1852  NE1 TRP A 199     -49.284  -2.745  -8.495  1.00 10.00      A   
ATOM   1853  HE1 TRP A 199     -48.888  -3.617  -8.720  1.00 10.00      A   
ATOM   1854  CE2 TRP A 199     -49.672  -1.789  -9.394  1.00 10.00      A   
ATOM   1855  CE3 TRP A 199     -50.657   0.418  -9.355  1.00 10.00      A   
ATOM   1856  CZ2 TRP A 199     -49.618  -1.795 -10.784  1.00 10.00      A   
ATOM   1857  CZ3 TRP A 199     -50.602   0.410 -10.736  1.00 10.00      A   
ATOM   1858  CH2 TRP A 199     -50.086  -0.688 -11.436  1.00 10.00      A   
ATOM   1859  C   TRP A 199     -49.928   1.381  -4.267  1.00 10.00      A   
ATOM   1860  O   TRP A 199     -51.039   1.124  -3.791  1.00 10.00      A   
ATOM   1861  N   PHE A 200     -49.158   2.353  -3.804  1.00 10.00      A   
ATOM   1862  HN  PHE A 200     -48.286   2.517  -4.223  1.00 10.00      A   
ATOM   1863  CA  PHE A 200     -49.590   3.195  -2.698  1.00 10.00      A   
ATOM   1864  CB  PHE A 200     -48.397   3.829  -1.966  1.00 10.00      A   
ATOM   1865  CG  PHE A 200     -47.489   4.668  -2.825  1.00 10.00      A   
ATOM   1866  CD1 PHE A 200     -47.714   6.027  -2.976  1.00 10.00      A   
ATOM   1867  CD2 PHE A 200     -46.403   4.100  -3.469  1.00 10.00      A   
ATOM   1868  CE1 PHE A 200     -46.876   6.802  -3.753  1.00 10.00      A   
ATOM   1869  CE2 PHE A 200     -45.561   4.869  -4.250  1.00 10.00      A   
ATOM   1870  CZ  PHE A 200     -45.797   6.222  -4.391  1.00 10.00      A   
ATOM   1871  C   PHE A 200     -50.582   4.255  -3.165  1.00 10.00      A   
ATOM   1872  O   PHE A 200     -50.519   4.720  -4.304  1.00 10.00      A   
ATOM   1873  N   THR A 201     -51.502   4.625  -2.291  1.00 10.00      A   
ATOM   1874  HN  THR A 201     -51.508   4.219  -1.397  1.00 10.00      A   
ATOM   1875  CA  THR A 201     -52.504   5.623  -2.621  1.00 10.00      A   
ATOM   1876  CB  THR A 201     -53.932   5.028  -2.578  1.00 10.00      A   
ATOM   1877  OG1 THR A 201     -54.864   5.928  -3.196  1.00 10.00      A   
ATOM   1878  HG1 THR A 201     -54.508   6.229  -4.045  1.00 10.00      A   
ATOM   1879  CG2 THR A 201     -54.375   4.750  -1.148  1.00 10.00      A   
ATOM   1880  C   THR A 201     -52.401   6.814  -1.672  1.00 10.00      A   
ATOM   1881  O   THR A 201     -51.861   6.694  -0.569  1.00 10.00      A   
ATOM   1882  N   ALA A 202     -52.901   7.958  -2.109  1.00 10.00      A   
ATOM   1883  HN  ALA A 202     -53.316   7.991  -2.999  1.00 10.00      A   
ATOM   1884  CA  ALA A 202     -52.870   9.162  -1.298  1.00 10.00      A   
ATOM   1885  CB  ALA A 202     -52.426  10.356  -2.132  1.00 10.00      A   
ATOM   1886  C   ALA A 202     -54.241   9.411  -0.684  1.00 10.00      A   
ATOM   1887  O   ALA A 202     -55.114  10.011  -1.312  1.00 10.00      A   
ATOM   1888  N   VAL A 203     -54.430   8.920   0.535  1.00 10.00      A   
ATOM   1889  HN  VAL A 203     -53.696   8.438   0.978  1.00 10.00      A   
ATOM   1890  CA  VAL A 203     -55.695   9.081   1.240  1.00 10.00      A   
ATOM   1891  CB  VAL A 203     -55.771   8.163   2.478  1.00 10.00      A   
ATOM   1892  CG1 VAL A 203     -57.157   8.214   3.103  1.00 10.00      A   
ATOM   1893  CG2 VAL A 203     -55.401   6.736   2.108  1.00 10.00      A   
ATOM   1894  C   VAL A 203     -55.878  10.527   1.683  1.00 10.00      A   
ATOM   1895  O   VAL A 203     -55.002  11.102   2.332  1.00 10.00      A   
ATOM   1896  N   ASP A 204     -57.005  11.114   1.316  1.00 10.00      A   
ATOM   1897  HN  ASP A 204     -57.660  10.608   0.790  1.00 10.00      A   
ATOM   1898  CA  ASP A 204     -57.298  12.492   1.679  1.00 10.00      A   
ATOM   1899  CB  ASP A 204     -58.304  13.100   0.703  1.00 10.00      A   
ATOM   1900  CG  ASP A 204     -58.199  14.608   0.627  1.00 10.00      A   
ATOM   1901  OD1 ASP A 204     -58.733  15.299   1.522  1.00 10.00      A   
ATOM   1902  OD2 ASP A 204     -57.577  15.107  -0.331  1.00 10.00      A   
ATOM   1903  C   ASP A 204     -57.835  12.568   3.103  1.00 10.00      A   
ATOM   1904  O   ASP A 204     -58.475  11.632   3.584  1.00 10.00      A   
ATOM   1905  N   ASP A 205     -57.565  13.680   3.769  1.00 10.00      A   
ATOM   1906  HN  ASP A 205     -57.056  14.389   3.325  1.00 10.00      A   
ATOM   1907  CA  ASP A 205     -58.009  13.879   5.144  1.00 10.00      A   
ATOM   1908  CB  ASP A 205     -56.981  14.708   5.912  1.00 10.00      A   
ATOM   1909  CG  ASP A 205     -57.202  14.674   7.410  1.00 10.00      A   
ATOM   1910  OD1 ASP A 205     -56.680  13.744   8.068  1.00 10.00      A   
ATOM   1911  OD2 ASP A 205     -57.875  15.586   7.941  1.00 10.00      A   
ATOM   1912  C   ASP A 205     -59.357  14.579   5.182  1.00 10.00      A   
ATOM   1913  O   ASP A 205     -60.140  14.393   6.113  1.00 10.00      A   
ATOM   1914  N   LEU A 206     -59.627  15.377   4.160  1.00 10.00      A   
ATOM   1915  HN  LEU A 206     -58.978  15.457   3.427  1.00 10.00      A   
ATOM   1916  CA  LEU A 206     -60.875  16.112   4.081  1.00 10.00      A   
ATOM   1917  CB  LEU A 206     -60.643  17.515   3.520  1.00 10.00      A   
ATOM   1918  CG  LEU A 206     -59.866  18.471   4.421  1.00 10.00      A   
ATOM   1919  CD1 LEU A 206     -59.731  19.835   3.765  1.00 10.00      A   
ATOM   1920  CD2 LEU A 206     -60.538  18.586   5.780  1.00 10.00      A   
ATOM   1921  C   LEU A 206     -61.896  15.366   3.241  1.00 10.00      A   
ATOM   1922  O   LEU A 206     -63.056  15.237   3.628  1.00 10.00      A   
ATOM   1923  N   GLN A 207     -61.466  14.870   2.092  1.00 10.00      A   
ATOM   1924  HN  GLN A 207     -60.521  14.995   1.833  1.00 10.00      A   
ATOM   1925  CA  GLN A 207     -62.359  14.134   1.208  1.00 10.00      A   
ATOM   1926  CB  GLN A 207     -62.472  14.815  -0.158  1.00 10.00      A   
ATOM   1927  CG  GLN A 207     -63.388  16.031  -0.181  1.00 10.00      A   
ATOM   1928  CD  GLN A 207     -64.782  15.725   0.335  1.00 10.00      A   
ATOM   1929  OE1 GLN A 207     -65.629  15.216  -0.398  1.00 10.00      A   
ATOM   1930  NE2 GLN A 207     -65.033  16.042   1.592  1.00 10.00      A   
ATOM   1931 HE21 GLN A 207     -64.314  16.454   2.121  1.00 10.00      A   
ATOM   1932 HE22 GLN A 207     -65.929  15.854   1.949  1.00 10.00      A   
ATOM   1933  C   GLN A 207     -61.918  12.681   1.057  1.00 10.00      A   
ATOM   1934  O   GLN A 207     -61.260  12.312   0.084  1.00 10.00      A   
ATOM   1935  N   GLU A 208     -62.285  11.856   2.029  1.00 10.00      A   
ATOM   1936  HN  GLU A 208     -62.805  12.208   2.788  1.00 10.00      A   
ATOM   1937  CA  GLU A 208     -61.928  10.440   2.012  1.00 10.00      A   
ATOM   1938  CB  GLU A 208     -62.026   9.827   3.418  1.00 10.00      A   
ATOM   1939  CG  GLU A 208     -63.444   9.532   3.902  1.00 10.00      A   
ATOM   1940  CD  GLU A 208     -64.309  10.772   4.009  1.00 10.00      A   
ATOM   1941  OE1 GLU A 208     -63.820  11.804   4.508  1.00 10.00      A   
ATOM   1942  OE2 GLU A 208     -65.480  10.725   3.578  1.00 10.00      A   
ATOM   1943  C   GLU A 208     -62.770   9.649   1.010  1.00 10.00      A   
ATOM   1944  O   GLU A 208     -62.549   8.455   0.809  1.00 10.00      A   
ATOM   1945  N   GLN A 209     -63.738  10.317   0.393  1.00 10.00      A   
ATOM   1946  HN  GLN A 209     -63.869  11.268   0.600  1.00 10.00      A   
ATOM   1947  CA  GLN A 209     -64.607   9.680  -0.586  1.00 10.00      A   
ATOM   1948  CB  GLN A 209     -66.066   9.726  -0.127  1.00 10.00      A   
ATOM   1949  CG  GLN A 209     -66.350   8.902   1.115  1.00 10.00      A   
ATOM   1950  CD  GLN A 209     -66.205   7.414   0.878  1.00 10.00      A   
ATOM   1951  OE1 GLN A 209     -67.172   6.732   0.547  1.00 10.00      A   
ATOM   1952  NE2 GLN A 209     -64.996   6.902   1.044  1.00 10.00      A   
ATOM   1953 HE21 GLN A 209     -64.265   7.506   1.307  1.00 10.00      A   
ATOM   1954 HE22 GLN A 209     -64.876   5.939   0.903  1.00 10.00      A   
ATOM   1955  C   GLN A 209     -64.476  10.345  -1.947  1.00 10.00      A   
ATOM   1956  O   GLN A 209     -64.712  11.548  -2.088  1.00 10.00      A   
ATOM   1957  N   GLY A 210     -64.084   9.566  -2.940  1.00 10.00      A   
ATOM   1958  HN  GLY A 210     -63.867   8.623  -2.759  1.00 10.00      A   
ATOM   1959  CA  GLY A 210     -63.940  10.089  -4.280  1.00 10.00      A   
ATOM   1960  C   GLY A 210     -63.052   9.214  -5.134  1.00 10.00      A   
ATOM   1961  O   GLY A 210     -63.011   7.995  -4.955  1.00 10.00      A   
ATOM   1962  N   SER A 211     -62.351   9.831  -6.067  1.00 10.00      A   
ATOM   1963  HN  SER A 211     -62.438  10.805  -6.164  1.00 10.00      A   
ATOM   1964  CA  SER A 211     -61.452   9.112  -6.951  1.00 10.00      A   
ATOM   1965  CB  SER A 211     -61.747   9.479  -8.409  1.00 10.00      A   
ATOM   1966  OG  SER A 211     -63.146   9.454  -8.666  1.00 10.00      A   
ATOM   1967  HG  SER A 211     -63.568   8.813  -8.078  1.00 10.00      A   
ATOM   1968  C   SER A 211     -59.996   9.419  -6.598  1.00 10.00      A   
ATOM   1969  O   SER A 211     -59.370  10.297  -7.194  1.00 10.00      A   
ATOM   1970  N   ALA A 212     -59.470   8.697  -5.615  1.00 10.00      A   
ATOM   1971  HN  ALA A 212     -60.020   8.006  -5.187  1.00 10.00      A   
ATOM   1972  CA  ALA A 212     -58.096   8.884  -5.161  1.00 10.00      A   
ATOM   1973  CB  ALA A 212     -57.872   8.154  -3.847  1.00 10.00      A   
ATOM   1974  C   ALA A 212     -57.098   8.408  -6.210  1.00 10.00      A   
ATOM   1975  O   ALA A 212     -57.404   7.527  -7.015  1.00 10.00      A   
ATOM   1976  N   HIS A 213     -55.905   8.986  -6.193  1.00 10.00      A   
ATOM   1977  HN  HIS A 213     -55.713   9.663  -5.511  1.00 10.00      A   
ATOM   1978  CA  HIS A 213     -54.865   8.632  -7.154  1.00 10.00      A   
ATOM   1979  CB  HIS A 213     -54.051   9.865  -7.548  1.00 10.00      A   
ATOM   1980  CG  HIS A 213     -54.750  10.782  -8.508  1.00 10.00      A   
ATOM   1981  ND1 HIS A 213     -54.132  11.335  -9.609  1.00 10.00      A   
ATOM   1982  HD1 HIS A 213     -53.196  11.195  -9.871  1.00 10.00      A   
ATOM   1983  CD2 HIS A 213     -56.025  11.243  -8.529  1.00 10.00      A   
ATOM   1984  CE1 HIS A 213     -54.989  12.100 -10.255  1.00 10.00      A   
ATOM   1985  NE2 HIS A 213     -56.144  12.060  -9.622  1.00 10.00      A   
ATOM   1986  HE2 HIS A 213     -56.960  12.542  -9.891  1.00 10.00      A   
ATOM   1987  C   HIS A 213     -53.947   7.545  -6.605  1.00 10.00      A   
ATOM   1988  O   HIS A 213     -53.923   7.290  -5.398  1.00 10.00      A   
ATOM   1989  N   LEU A 214     -53.190   6.915  -7.493  1.00 10.00      A   
ATOM   1990  HN  LEU A 214     -53.239   7.183  -8.438  1.00 10.00      A   
ATOM   1991  CA  LEU A 214     -52.272   5.849  -7.109  1.00 10.00      A   
ATOM   1992  CB  LEU A 214     -52.724   4.513  -7.707  1.00 10.00      A   
ATOM   1993  CG  LEU A 214     -53.970   3.871  -7.095  1.00 10.00      A   
ATOM   1994  CD1 LEU A 214     -54.476   2.745  -7.983  1.00 10.00      A   
ATOM   1995  CD2 LEU A 214     -53.671   3.349  -5.698  1.00 10.00      A   
ATOM   1996  C   LEU A 214     -50.850   6.155  -7.566  1.00 10.00      A   
ATOM   1997  O   LEU A 214     -50.639   6.876  -8.546  1.00 10.00      A   
ATOM   1998  N   GLY A 215     -49.884   5.618  -6.837  1.00 10.00      A   
ATOM   1999  HN  GLY A 215     -50.122   5.077  -6.047  1.00 10.00      A   
ATOM   2000  CA  GLY A 215     -48.490   5.814  -7.172  1.00 10.00      A   
ATOM   2001  C   GLY A 215     -47.755   4.492  -7.227  1.00 10.00      A   
ATOM   2002  O   GLY A 215     -47.918   3.653  -6.342  1.00 10.00      A   
ATOM   2003  N   THR A 216     -46.961   4.297  -8.264  1.00 10.00      A   
ATOM   2004  HN  THR A 216     -46.876   4.996  -8.942  1.00 10.00      A   
ATOM   2005  CA  THR A 216     -46.211   3.064  -8.432  1.00 10.00      A   
ATOM   2006  CB  THR A 216     -46.127   2.694  -9.924  1.00 10.00      A   
ATOM   2007  OG1 THR A 216     -46.757   3.729 -10.699  1.00 10.00      A   
ATOM   2008  HG1 THR A 216     -47.557   3.375 -11.113  1.00 10.00      A   
ATOM   2009  CG2 THR A 216     -46.837   1.374 -10.184  1.00 10.00      A   
ATOM   2010  C   THR A 216     -44.799   3.196  -7.867  1.00 10.00      A   
ATOM   2011  O   THR A 216     -44.156   4.238  -8.017  1.00 10.00      A   
ATOM   2012  N   GLN A 217     -44.332   2.144  -7.208  1.00 10.00      A   
ATOM   2013  HN  GLN A 217     -44.910   1.357  -7.095  1.00 10.00      A   
ATOM   2014  CA  GLN A 217     -42.993   2.124  -6.634  1.00 10.00      A   
ATOM   2015  CB  GLN A 217     -43.050   2.375  -5.122  1.00 10.00      A   
ATOM   2016  CG  GLN A 217     -41.691   2.390  -4.438  1.00 10.00      A   
ATOM   2017  CD  GLN A 217     -40.788   3.509  -4.927  1.00 10.00      A   
ATOM   2018  OE1 GLN A 217     -41.249   4.601  -5.264  1.00 10.00      A   
ATOM   2019  NE2 GLN A 217     -39.492   3.238  -4.986  1.00 10.00      A   
ATOM   2020 HE21 GLN A 217     -39.192   2.342  -4.717  1.00 10.00      A   
ATOM   2021 HE22 GLN A 217     -38.884   3.944  -5.299  1.00 10.00      A   
ATOM   2022  C   GLN A 217     -42.317   0.786  -6.921  1.00 10.00      A   
ATOM   2023  O   GLN A 217     -42.925  -0.274  -6.745  1.00 10.00      A   
ATOM   2024  N   GLU A 218     -41.072   0.837  -7.378  1.00 10.00      A   
ATOM   2025  HN  GLU A 218     -40.646   1.713  -7.516  1.00 10.00      A   
ATOM   2026  CA  GLU A 218     -40.320  -0.371  -7.684  1.00 10.00      A   
ATOM   2027  CB  GLU A 218     -39.636  -0.238  -9.043  1.00 10.00      A   
ATOM   2028  CG  GLU A 218     -38.912  -1.492  -9.506  1.00 10.00      A   
ATOM   2029  CD  GLU A 218     -38.293  -1.334 -10.878  1.00 10.00      A   
ATOM   2030  OE1 GLU A 218     -37.135  -0.873 -10.965  1.00 10.00      A   
ATOM   2031  OE2 GLU A 218     -38.962  -1.674 -11.875  1.00 10.00      A   
ATOM   2032  C   GLU A 218     -39.286  -0.667  -6.598  1.00 10.00      A   
ATOM   2033  O   GLU A 218     -38.540   0.221  -6.175  1.00 10.00      A   
ATOM   2034  N   PHE A 219     -39.263  -1.914  -6.142  1.00 10.00      A   
ATOM   2035  HN  PHE A 219     -39.902  -2.567  -6.510  1.00 10.00      A   
ATOM   2036  CA  PHE A 219     -38.328  -2.353  -5.117  1.00 10.00      A   
ATOM   2037  CB  PHE A 219     -38.840  -2.013  -3.711  1.00 10.00      A   
ATOM   2038  CG  PHE A 219     -40.166  -2.621  -3.343  1.00 10.00      A   
ATOM   2039  CD1 PHE A 219     -40.225  -3.760  -2.558  1.00 10.00      A   
ATOM   2040  CD2 PHE A 219     -41.353  -2.044  -3.768  1.00 10.00      A   
ATOM   2041  CE1 PHE A 219     -41.441  -4.313  -2.203  1.00 10.00      A   
ATOM   2042  CE2 PHE A 219     -42.571  -2.593  -3.420  1.00 10.00      A   
ATOM   2043  CZ  PHE A 219     -42.615  -3.730  -2.637  1.00 10.00      A   
ATOM   2044  C   PHE A 219     -38.071  -3.849  -5.265  1.00 10.00      A   
ATOM   2045  O   PHE A 219     -38.758  -4.521  -6.036  1.00 10.00      A   
ATOM   2046  N   SER A 220     -37.079  -4.368  -4.555  1.00 10.00      A   
ATOM   2047  HN  SER A 220     -36.552  -3.787  -3.961  1.00 10.00      A   
ATOM   2048  CA  SER A 220     -36.753  -5.787  -4.639  1.00 10.00      A   
ATOM   2049  CB  SER A 220     -35.879  -6.061  -5.867  1.00 10.00      A   
ATOM   2050  OG  SER A 220     -36.600  -5.839  -7.066  1.00 10.00      A   
ATOM   2051  HG  SER A 220     -37.369  -5.285  -6.876  1.00 10.00      A   
ATOM   2052  C   SER A 220     -36.057  -6.283  -3.374  1.00 10.00      A   
ATOM   2053  O   SER A 220     -35.737  -5.497  -2.476  1.00 10.00      A   
ATOM   2054  N   SER A 221     -35.832  -7.591  -3.315  1.00 10.00      A   
ATOM   2055  HN  SER A 221     -36.111  -8.155  -4.068  1.00 10.00      A   
ATOM   2056  CA  SER A 221     -35.175  -8.222  -2.176  1.00 10.00      A   
ATOM   2057  CB  SER A 221     -36.223  -8.783  -1.212  1.00 10.00      A   
ATOM   2058  OG  SER A 221     -37.471  -8.975  -1.865  1.00 10.00      A   
ATOM   2059  HG  SER A 221     -37.432  -8.596  -2.752  1.00 10.00      A   
ATOM   2060  C   SER A 221     -34.255  -9.346  -2.646  1.00 10.00      A   
ATOM   2061  O   SER A 221     -34.421  -9.867  -3.750  1.00 10.00      A   
ATOM   2062  N   GLY A 222     -33.290  -9.717  -1.810  1.00 10.00      A   
ATOM   2063  HN  GLY A 222     -33.193  -9.260  -0.945  1.00 10.00      A   
ATOM   2064  CA  GLY A 222     -32.378 -10.782  -2.167  1.00 10.00      A   
ATOM   2065  C   GLY A 222     -31.034 -10.661  -1.481  1.00 10.00      A   
ATOM   2066  O   GLY A 222     -30.827  -9.767  -0.657  1.00 10.00      A   
ATOM   2067  N   VAL A 223     -30.127 -11.569  -1.824  1.00 10.00      A   
ATOM   2068  HN  VAL A 223     -30.363 -12.247  -2.486  1.00 10.00      A   
ATOM   2069  CA  VAL A 223     -28.790 -11.577  -1.255  1.00 10.00      A   
ATOM   2070  CB  VAL A 223     -28.249 -13.013  -1.106  1.00 10.00      A   
ATOM   2071  CG1 VAL A 223     -26.953 -13.017  -0.305  1.00 10.00      A   
ATOM   2072  CG2 VAL A 223     -29.287 -13.912  -0.452  1.00 10.00      A   
ATOM   2073  C   VAL A 223     -27.853 -10.788  -2.152  1.00 10.00      A   
ATOM   2074  O   VAL A 223     -27.719 -11.093  -3.340  1.00 10.00      A   
ATOM   2075  N   PHE A 224     -27.221  -9.776  -1.590  1.00 10.00      A   
ATOM   2076  HN  PHE A 224     -27.361  -9.593  -0.632  1.00 10.00      A   
ATOM   2077  CA  PHE A 224     -26.307  -8.935  -2.339  1.00 10.00      A   
ATOM   2078  CB  PHE A 224     -26.638  -7.459  -2.112  1.00 10.00      A   
ATOM   2079  CG  PHE A 224     -28.062  -7.105  -2.440  1.00 10.00      A   
ATOM   2080  CD1 PHE A 224     -28.994  -6.914  -1.433  1.00 10.00      A   
ATOM   2081  CD2 PHE A 224     -28.469  -6.972  -3.757  1.00 10.00      A   
ATOM   2082  CE1 PHE A 224     -30.304  -6.593  -1.732  1.00 10.00      A   
ATOM   2083  CE2 PHE A 224     -29.777  -6.650  -4.063  1.00 10.00      A   
ATOM   2084  CZ  PHE A 224     -30.696  -6.463  -3.049  1.00 10.00      A   
ATOM   2085  C   PHE A 224     -24.866  -9.227  -1.954  1.00 10.00      A   
ATOM   2086  O   PHE A 224     -24.538  -9.355  -0.772  1.00 10.00      A   
ATOM   2087  N   TYR A 225     -24.012  -9.339  -2.957  1.00 10.00      A   
ATOM   2088  HN  TYR A 225     -24.338  -9.220  -3.880  1.00 10.00      A   
ATOM   2089  CA  TYR A 225     -22.608  -9.627  -2.737  1.00 10.00      A   
ATOM   2090  CB  TYR A 225     -22.147 -10.743  -3.674  1.00 10.00      A   
ATOM   2091  CG  TYR A 225     -20.760 -11.264  -3.372  1.00 10.00      A   
ATOM   2092  CD1 TYR A 225     -20.412 -11.641  -2.083  1.00 10.00      A   
ATOM   2093  CD2 TYR A 225     -19.804 -11.390  -4.373  1.00 10.00      A   
ATOM   2094  CE1 TYR A 225     -19.157 -12.125  -1.796  1.00 10.00      A   
ATOM   2095  CE2 TYR A 225     -18.538 -11.873  -4.093  1.00 10.00      A   
ATOM   2096  CZ  TYR A 225     -18.223 -12.242  -2.801  1.00 10.00      A   
ATOM   2097  OH  TYR A 225     -16.974 -12.737  -2.509  1.00 10.00      A   
ATOM   2098  HH  TYR A 225     -17.077 -13.508  -1.930  1.00 10.00      A   
ATOM   2099  C   TYR A 225     -21.758  -8.386  -2.961  1.00 10.00      A   
ATOM   2100  O   TYR A 225     -21.731  -7.835  -4.062  1.00 10.00      A   
ATOM   2101  N   ARG A 226     -21.071  -7.948  -1.915  1.00 10.00      A   
ATOM   2102  HN  ARG A 226     -21.138  -8.429  -1.059  1.00 10.00      A   
ATOM   2103  CA  ARG A 226     -20.211  -6.778  -2.007  1.00 10.00      A   
ATOM   2104  CB  ARG A 226     -20.639  -5.688  -1.016  1.00 10.00      A   
ATOM   2105  CG  ARG A 226     -19.720  -4.471  -1.001  1.00 10.00      A   
ATOM   2106  CD  ARG A 226     -20.427  -3.230  -0.476  1.00 10.00      A   
ATOM   2107  NE  ARG A 226     -20.808  -3.357   0.929  1.00 10.00      A   
ATOM   2108  HE  ARG A 226     -21.121  -4.241   1.230  1.00 10.00      A   
ATOM   2109  CZ  ARG A 226     -20.739  -2.365   1.821  1.00 10.00      A   
ATOM   2110  NH1 ARG A 226     -20.289  -1.163   1.461  1.00 10.00      A   
ATOM   2111 HH11 ARG A 226     -20.234  -0.389   2.163  1.00 10.00      A   
ATOM   2112 HH12 ARG A 226     -19.990  -0.989   0.481  1.00 10.00      A   
ATOM   2113  NH2 ARG A 226     -21.120  -2.577   3.074  1.00 10.00      A   
ATOM   2114 HH21 ARG A 226     -21.069  -1.808   3.778  1.00 10.00      A   
ATOM   2115 HH22 ARG A 226     -21.476  -3.517   3.364  1.00 10.00      A   
ATOM   2116  C   ARG A 226     -18.757  -7.172  -1.785  1.00 10.00      A   
ATOM   2117  O   ARG A 226     -18.420  -7.797  -0.776  1.00 10.00      A   
ATOM   2118  N   TYR A 227     -17.906  -6.817  -2.735  1.00 10.00      A   
ATOM   2119  HN  TYR A 227     -18.238  -6.326  -3.518  1.00 10.00      A   
ATOM   2120  CA  TYR A 227     -16.490  -7.128  -2.645  1.00 10.00      A   
ATOM   2121  CB  TYR A 227     -16.035  -7.965  -3.850  1.00 10.00      A   
ATOM   2122  CG  TYR A 227     -14.531  -8.049  -4.014  1.00 10.00      A   
ATOM   2123  CD1 TYR A 227     -13.740  -8.710  -3.083  1.00 10.00      A   
ATOM   2124  CD2 TYR A 227     -13.904  -7.460  -5.104  1.00 10.00      A   
ATOM   2125  CE1 TYR A 227     -12.367  -8.774  -3.229  1.00 10.00      A   
ATOM   2126  CE2 TYR A 227     -12.533  -7.524  -5.261  1.00 10.00      A   
ATOM   2127  CZ  TYR A 227     -11.768  -8.180  -4.322  1.00 10.00      A   
ATOM   2128  OH  TYR A 227     -10.399  -8.237  -4.475  1.00 10.00      A   
ATOM   2129  HH  TYR A 227     -10.054  -9.011  -4.007  1.00 10.00      A   
ATOM   2130  C   TYR A 227     -15.674  -5.847  -2.537  1.00 10.00      A   
ATOM   2131  O   TYR A 227     -15.831  -4.926  -3.341  1.00 10.00      A   
ATOM   2132  N   ALA A 228     -14.818  -5.787  -1.535  1.00 10.00      A   
ATOM   2133  HN  ALA A 228     -14.740  -6.549  -0.921  1.00 10.00      A   
ATOM   2134  CA  ALA A 228     -13.979  -4.625  -1.324  1.00 10.00      A   
ATOM   2135  CB  ALA A 228     -14.503  -3.793  -0.163  1.00 10.00      A   
ATOM   2136  C   ALA A 228     -12.544  -5.056  -1.072  1.00 10.00      A   
ATOM   2137  O   ALA A 228     -12.298  -6.064  -0.404  1.00 10.00      A   
ATOM   2138  N   ASN A 229     -11.604  -4.311  -1.624  1.00 10.00      A   
ATOM   2139  HN  ASN A 229     -11.864  -3.522  -2.153  1.00 10.00      A   
ATOM   2140  CA  ASN A 229     -10.192  -4.610  -1.451  1.00 10.00      A   
ATOM   2141  CB  ASN A 229      -9.573  -5.275  -2.693  1.00 10.00      A   
ATOM   2142  CG  ASN A 229      -9.952  -4.624  -4.016  1.00 10.00      A   
ATOM   2143  OD1 ASN A 229     -10.122  -3.412  -4.111  1.00 10.00      A   
ATOM   2144  ND2 ASN A 229     -10.092  -5.435  -5.056  1.00 10.00      A   
ATOM   2145 HD21 ASN A 229      -9.948  -6.402  -4.915  1.00 10.00      A   
ATOM   2146 HD22 ASN A 229     -10.327  -5.043  -5.923  1.00 10.00      A   
ATOM   2147  C   ASN A 229      -9.426  -3.366  -1.031  1.00 10.00      A   
ATOM   2148  O   ASN A 229      -9.639  -2.277  -1.568  1.00 10.00      A   
ATOM   2149  N   ILE A 230      -8.562  -3.522  -0.043  1.00 10.00      A   
ATOM   2150  HN  ILE A 230      -8.444  -4.410   0.358  1.00 10.00      A   
ATOM   2151  CA  ILE A 230      -7.784  -2.407   0.461  1.00 10.00      A   
ATOM   2152  CB  ILE A 230      -8.102  -2.122   1.944  1.00 10.00      A   
ATOM   2153  CG1 ILE A 230      -8.140  -3.429   2.742  1.00 10.00      A   
ATOM   2154  CG2 ILE A 230      -9.417  -1.368   2.071  1.00 10.00      A   
ATOM   2155  CD1 ILE A 230      -8.507  -3.255   4.197  1.00 10.00      A   
ATOM   2156  C   ILE A 230      -6.291  -2.645   0.293  1.00 10.00      A   
ATOM   2157  O   ILE A 230      -5.783  -3.734   0.583  1.00 10.00      A   
ATOM   2158  N   ASN A 231      -5.603  -1.626  -0.201  1.00 10.00      A   
ATOM   2159  HN  ASN A 231      -6.081  -0.801  -0.437  1.00 10.00      A   
ATOM   2160  CA  ASN A 231      -4.164  -1.690  -0.403  1.00 10.00      A   
ATOM   2161  CB  ASN A 231      -3.757  -0.842  -1.614  1.00 10.00      A   
ATOM   2162  CG  ASN A 231      -2.309  -1.037  -2.030  1.00 10.00      A   
ATOM   2163  OD1 ASN A 231      -1.436  -1.302  -1.208  1.00 10.00      A   
ATOM   2164  ND2 ASN A 231      -2.041  -0.900  -3.318  1.00 10.00      A   
ATOM   2165 HD21 ASN A 231      -2.782  -0.685  -3.928  1.00 10.00      A   
ATOM   2166 HD22 ASN A 231      -1.114  -1.017  -3.613  1.00 10.00      A   
ATOM   2167  C   ASN A 231      -3.460  -1.197   0.855  1.00 10.00      A   
ATOM   2168  O   ASN A 231      -3.547  -0.017   1.208  1.00 10.00      A   
ATOM   2169  N   LEU A 232      -2.779  -2.105   1.535  1.00 10.00      A   
ATOM   2170  HN  LEU A 232      -2.748  -3.032   1.198  1.00 10.00      A   
ATOM   2171  CA  LEU A 232      -2.079  -1.773   2.767  1.00 10.00      A   
ATOM   2172  CB  LEU A 232      -1.634  -3.041   3.497  1.00 10.00      A   
ATOM   2173  CG  LEU A 232      -2.751  -4.017   3.874  1.00 10.00      A   
ATOM   2174  CD1 LEU A 232      -2.220  -5.127   4.767  1.00 10.00      A   
ATOM   2175  CD2 LEU A 232      -3.907  -3.289   4.544  1.00 10.00      A   
ATOM   2176  C   LEU A 232      -0.902  -0.838   2.519  1.00 10.00      A   
ATOM   2177  O   LEU A 232      -0.669   0.094   3.294  1.00 10.00      A   
ATOM   2178  N   ALA A 233      -0.177  -1.073   1.431  1.00 10.00      A   
ATOM   2179  HN  ALA A 233      -0.421  -1.822   0.844  1.00 10.00      A   
ATOM   2180  CA  ALA A 233       0.970  -0.247   1.085  1.00 10.00      A   
ATOM   2181  CB  ALA A 233       1.679  -0.809  -0.136  1.00 10.00      A   
ATOM   2182  C   ALA A 233       0.533   1.190   0.833  1.00 10.00      A   
ATOM   2183  O   ALA A 233       1.043   2.122   1.456  1.00 10.00      A   
ATOM   2184  N   GLN A 234      -0.439   1.356  -0.059  1.00 10.00      A   
ATOM   2185  HN  GLN A 234      -0.818   0.567  -0.504  1.00 10.00      A   
ATOM   2186  CA  GLN A 234      -0.949   2.681  -0.400  1.00 10.00      A   
ATOM   2187  CB  GLN A 234      -2.004   2.609  -1.505  1.00 10.00      A   
ATOM   2188  CG  GLN A 234      -1.413   2.540  -2.903  1.00 10.00      A   
ATOM   2189  CD  GLN A 234      -2.447   2.688  -3.998  1.00 10.00      A   
ATOM   2190  OE1 GLN A 234      -3.595   2.265  -3.854  1.00 10.00      A   
ATOM   2191  NE2 GLN A 234      -2.045   3.301  -5.100  1.00 10.00      A   
ATOM   2192 HE21 GLN A 234      -1.118   3.620  -5.139  1.00 10.00      A   
ATOM   2193 HE22 GLN A 234      -2.687   3.412  -5.829  1.00 10.00      A   
ATOM   2194  C   GLN A 234      -1.490   3.421   0.821  1.00 10.00      A   
ATOM   2195  O   GLN A 234      -1.414   4.644   0.893  1.00 10.00      A   
ATOM   2196  N   LEU A 235      -2.029   2.678   1.781  1.00 10.00      A   
ATOM   2197  HN  LEU A 235      -2.073   1.705   1.669  1.00 10.00      A   
ATOM   2198  CA  LEU A 235      -2.560   3.283   2.993  1.00 10.00      A   
ATOM   2199  CB  LEU A 235      -3.323   2.258   3.833  1.00 10.00      A   
ATOM   2200  CG  LEU A 235      -4.166   2.824   4.978  1.00 10.00      A   
ATOM   2201  CD1 LEU A 235      -5.229   3.775   4.447  1.00 10.00      A   
ATOM   2202  CD2 LEU A 235      -4.803   1.700   5.782  1.00 10.00      A   
ATOM   2203  C   LEU A 235      -1.433   3.915   3.803  1.00 10.00      A   
ATOM   2204  O   LEU A 235      -1.558   5.042   4.276  1.00 10.00      A   
ATOM   2205  N   GLN A 236      -0.323   3.191   3.936  1.00 10.00      A   
ATOM   2206  HN  GLN A 236      -0.281   2.301   3.526  1.00 10.00      A   
ATOM   2207  CA  GLN A 236       0.832   3.687   4.672  1.00 10.00      A   
ATOM   2208  CB  GLN A 236       1.860   2.572   4.870  1.00 10.00      A   
ATOM   2209  CG  GLN A 236       1.566   1.664   6.051  1.00 10.00      A   
ATOM   2210  CD  GLN A 236       2.369   0.379   6.020  1.00 10.00      A   
ATOM   2211  OE1 GLN A 236       1.927  -0.622   5.465  1.00 10.00      A   
ATOM   2212  NE2 GLN A 236       3.545   0.391   6.624  1.00 10.00      A   
ATOM   2213 HE21 GLN A 236       3.836   1.226   7.060  1.00 10.00      A   
ATOM   2214 HE22 GLN A 236       4.084  -0.434   6.612  1.00 10.00      A   
ATOM   2215  C   GLN A 236       1.468   4.865   3.939  1.00 10.00      A   
ATOM   2216  O   GLN A 236       1.859   5.854   4.555  1.00 10.00      A   
ATOM   2217  N   GLU A 237       1.548   4.753   2.618  1.00 10.00      A   
ATOM   2218  HN  GLU A 237       1.217   3.934   2.187  1.00 10.00      A   
ATOM   2219  CA  GLU A 237       2.124   5.805   1.790  1.00 10.00      A   
ATOM   2220  CB  GLU A 237       2.230   5.338   0.339  1.00 10.00      A   
ATOM   2221  CG  GLU A 237       3.049   4.072   0.158  1.00 10.00      A   
ATOM   2222  CD  GLU A 237       3.161   3.647  -1.292  1.00 10.00      A   
ATOM   2223  OE1 GLU A 237       2.116   3.460  -1.946  1.00 10.00      A   
ATOM   2224  OE2 GLU A 237       4.302   3.486  -1.776  1.00 10.00      A   
ATOM   2225  C   GLU A 237       1.281   7.075   1.867  1.00 10.00      A   
ATOM   2226  O   GLU A 237       1.805   8.176   2.027  1.00 10.00      A   
ATOM   2227  N   ASN A 238      -0.034   6.907   1.786  1.00 10.00      A   
ATOM   2228  HN  ASN A 238      -0.394   6.001   1.671  1.00 10.00      A   
ATOM   2229  CA  ASN A 238      -0.960   8.036   1.849  1.00 10.00      A   
ATOM   2230  CB  ASN A 238      -2.356   7.641   1.357  1.00 10.00      A   
ATOM   2231  CG  ASN A 238      -2.544   7.881  -0.131  1.00 10.00      A   
ATOM   2232  OD1 ASN A 238      -1.924   8.770  -0.716  1.00 10.00      A   
ATOM   2233  ND2 ASN A 238      -3.412   7.095  -0.753  1.00 10.00      A   
ATOM   2234 HD21 ASN A 238      -3.878   6.412  -0.225  1.00 10.00      A   
ATOM   2235 HD22 ASN A 238      -3.556   7.229  -1.713  1.00 10.00      A   
ATOM   2236  C   ASN A 238      -1.026   8.635   3.252  1.00 10.00      A   
ATOM   2237  O   ASN A 238      -1.708   9.632   3.482  1.00 10.00      A   
ATOM   2238  N   LEU A 239      -0.329   8.012   4.191  1.00 10.00      A   
ATOM   2239  HN  LEU A 239       0.155   7.191   3.959  1.00 10.00      A   
ATOM   2240  CA  LEU A 239      -0.278   8.502   5.561  1.00 10.00      A   
ATOM   2241  CB  LEU A 239      -0.505   7.361   6.557  1.00 10.00      A   
ATOM   2242  CG  LEU A 239      -1.953   6.899   6.745  1.00 10.00      A   
ATOM   2243  CD1 LEU A 239      -2.009   5.677   7.649  1.00 10.00      A   
ATOM   2244  CD2 LEU A 239      -2.810   8.024   7.306  1.00 10.00      A   
ATOM   2245  C   LEU A 239       1.073   9.156   5.820  1.00 10.00      A   
ATOM   2246  O   LEU A 239       1.336   9.663   6.911  1.00 10.00      A   
ATOM   2247  N   GLY A 240       1.929   9.133   4.807  1.00 10.00      A   
ATOM   2248  HN  GLY A 240       1.660   8.711   3.963  1.00 10.00      A   
ATOM   2249  CA  GLY A 240       3.251   9.715   4.927  1.00 10.00      A   
ATOM   2250  C   GLY A 240       4.260   8.717   5.449  1.00 10.00      A   
ATOM   2251  O   GLY A 240       5.267   8.440   4.799  1.00 10.00      A   
ATOM   2252  N   GLY A 241       3.982   8.172   6.620  1.00 10.00      A   
ATOM   2253  HN  GLY A 241       3.155   8.425   7.078  1.00 10.00      A   
ATOM   2254  CA  GLY A 241       4.873   7.204   7.224  1.00 10.00      A   
ATOM   2255  C   GLY A 241       4.234   6.530   8.414  1.00 10.00      A   
ATOM   2256  O   GLY A 241       4.019   7.164   9.451  1.00 10.00      A   
ATOM   2257  N   ALA A 242       3.911   5.255   8.267  1.00 10.00      A   
ATOM   2258  HN  ALA A 242       4.112   4.803   7.415  1.00 10.00      A   
ATOM   2259  CA  ALA A 242       3.280   4.497   9.337  1.00 10.00      A   
ATOM   2260  CB  ALA A 242       1.767   4.669   9.285  1.00 10.00      A   
ATOM   2261  C   ALA A 242       3.643   3.022   9.245  1.00 10.00      A   
ATOM   2262  O   ALA A 242       4.200   2.569   8.243  1.00 10.00      A   
ATOM   2263  N   SER A 243       3.336   2.281  10.298  1.00 10.00      A   
ATOM   2264  HN  SER A 243       2.901   2.707  11.072  1.00 10.00      A   
ATOM   2265  CA  SER A 243       3.612   0.855  10.346  1.00 10.00      A   
ATOM   2266  CB  SER A 243       4.039   0.462  11.761  1.00 10.00      A   
ATOM   2267  OG  SER A 243       4.885   1.451  12.326  1.00 10.00      A   
ATOM   2268  HG  SER A 243       5.521   1.747  11.662  1.00 10.00      A   
ATOM   2269  C   SER A 243       2.368   0.071   9.925  1.00 10.00      A   
ATOM   2270  O   SER A 243       1.243   0.504  10.183  1.00 10.00      A   
ATOM   2271  N   ARG A 244       2.574  -1.075   9.280  1.00 10.00      A   
ATOM   2272  HN  ARG A 244       3.502  -1.368   9.104  1.00 10.00      A   
ATOM   2273  CA  ARG A 244       1.469  -1.912   8.812  1.00 10.00      A   
ATOM   2274  CB  ARG A 244       2.006  -3.149   8.084  1.00 10.00      A   
ATOM   2275  CG  ARG A 244       1.098  -3.677   6.983  1.00 10.00      A   
ATOM   2276  CD  ARG A 244       1.895  -4.366   5.883  1.00 10.00      A   
ATOM   2277  NE  ARG A 244       2.775  -3.438   5.171  1.00 10.00      A   
ATOM   2278  HE  ARG A 244       3.410  -2.909   5.715  1.00 10.00      A   
ATOM   2279  CZ  ARG A 244       2.768  -3.262   3.847  1.00 10.00      A   
ATOM   2280  NH1 ARG A 244       1.926  -3.952   3.084  1.00 10.00      A   
ATOM   2281 HH11 ARG A 244       1.917  -3.811   2.047  1.00 10.00      A   
ATOM   2282 HH12 ARG A 244       1.273  -4.642   3.515  1.00 10.00      A   
ATOM   2283  NH2 ARG A 244       3.607  -2.396   3.292  1.00 10.00      A   
ATOM   2284 HH21 ARG A 244       3.612  -2.247   2.259  1.00 10.00      A   
ATOM   2285 HH22 ARG A 244       4.268  -1.853   3.890  1.00 10.00      A   
ATOM   2286  C   ARG A 244       0.561  -2.326   9.963  1.00 10.00      A   
ATOM   2287  O   ARG A 244      -0.661  -2.347   9.827  1.00 10.00      A   
ATOM   2288  N   GLU A 245       1.165  -2.618  11.111  1.00 10.00      A   
ATOM   2289  HN  GLU A 245       2.141  -2.559  11.165  1.00 10.00      A   
ATOM   2290  CA  GLU A 245       0.412  -3.030  12.291  1.00 10.00      A   
ATOM   2291  CB  GLU A 245       1.355  -3.463  13.416  1.00 10.00      A   
ATOM   2292  CG  GLU A 245       2.532  -2.530  13.635  1.00 10.00      A   
ATOM   2293  CD  GLU A 245       3.510  -3.067  14.654  1.00 10.00      A   
ATOM   2294  OE1 GLU A 245       3.444  -2.640  15.825  1.00 10.00      A   
ATOM   2295  OE2 GLU A 245       4.350  -3.918  14.288  1.00 10.00      A   
ATOM   2296  C   GLU A 245      -0.549  -1.937  12.767  1.00 10.00      A   
ATOM   2297  O   GLU A 245      -1.549  -2.222  13.423  1.00 10.00      A   
ATOM   2298  N   GLN A 246      -0.247  -0.688  12.418  1.00 10.00      A   
ATOM   2299  HN  GLN A 246       0.554  -0.523  11.879  1.00 10.00      A   
ATOM   2300  CA  GLN A 246      -1.090   0.440  12.803  1.00 10.00      A   
ATOM   2301  CB  GLN A 246      -0.277   1.733  12.830  1.00 10.00      A   
ATOM   2302  CG  GLN A 246       0.924   1.700  13.759  1.00 10.00      A   
ATOM   2303  CD  GLN A 246       1.870   2.859  13.524  1.00 10.00      A   
ATOM   2304  OE1 GLN A 246       1.979   3.374  12.414  1.00 10.00      A   
ATOM   2305  NE2 GLN A 246       2.562   3.273  14.564  1.00 10.00      A   
ATOM   2306 HE21 GLN A 246       2.428   2.815  15.420  1.00 10.00      A   
ATOM   2307 HE22 GLN A 246       3.183   4.021  14.440  1.00 10.00      A   
ATOM   2308  C   GLN A 246      -2.248   0.589  11.824  1.00 10.00      A   
ATOM   2309  O   GLN A 246      -3.345   1.012  12.193  1.00 10.00      A   
ATOM   2310  N   ALA A 247      -1.989   0.232  10.571  1.00 10.00      A   
ATOM   2311  HN  ALA A 247      -1.095  -0.098  10.344  1.00 10.00      A   
ATOM   2312  CA  ALA A 247      -2.995   0.315   9.524  1.00 10.00      A   
ATOM   2313  CB  ALA A 247      -2.338   0.362   8.157  1.00 10.00      A   
ATOM   2314  C   ALA A 247      -3.976  -0.847   9.620  1.00 10.00      A   
ATOM   2315  O   ALA A 247      -5.142  -0.718   9.238  1.00 10.00      A   
ATOM   2316  N   LEU A 248      -3.495  -1.981  10.130  1.00 10.00      A   
ATOM   2317  HN  LEU A 248      -2.542  -2.027  10.371  1.00 10.00      A   
ATOM   2318  CA  LEU A 248      -4.329  -3.167  10.304  1.00 10.00      A   
ATOM   2319  CB  LEU A 248      -3.518  -4.315  10.912  1.00 10.00      A   
ATOM   2320  CG  LEU A 248      -2.498  -4.987   9.991  1.00 10.00      A   
ATOM   2321  CD1 LEU A 248      -1.612  -5.942  10.776  1.00 10.00      A   
ATOM   2322  CD2 LEU A 248      -3.198  -5.720   8.855  1.00 10.00      A   
ATOM   2323  C   LEU A 248      -5.525  -2.842  11.189  1.00 10.00      A   
ATOM   2324  O   LEU A 248      -6.626  -3.351  10.976  1.00 10.00      A   
ATOM   2325  N   GLU A 249      -5.296  -1.974  12.170  1.00 10.00      A   
ATOM   2326  HN  GLU A 249      -4.393  -1.612  12.279  1.00 10.00      A   
ATOM   2327  CA  GLU A 249      -6.345  -1.542  13.083  1.00 10.00      A   
ATOM   2328  CB  GLU A 249      -5.766  -0.574  14.120  1.00 10.00      A   
ATOM   2329  CG  GLU A 249      -6.076  -0.930  15.566  1.00 10.00      A   
ATOM   2330  CD  GLU A 249      -7.516  -0.654  15.945  1.00 10.00      A   
ATOM   2331  OE1 GLU A 249      -7.917   0.533  15.965  1.00 10.00      A   
ATOM   2332  OE2 GLU A 249      -8.249  -1.616  16.238  1.00 10.00      A   
ATOM   2333  C   GLU A 249      -7.450  -0.850  12.291  1.00 10.00      A   
ATOM   2334  O   GLU A 249      -8.631  -1.170  12.433  1.00 10.00      A   
ATOM   2335  N   ILE A 250      -7.042   0.075  11.427  1.00 10.00      A   
ATOM   2336  HN  ILE A 250      -6.083   0.251  11.345  1.00 10.00      A   
ATOM   2337  CA  ILE A 250      -7.972   0.826  10.589  1.00 10.00      A   
ATOM   2338  CB  ILE A 250      -7.224   1.863   9.720  1.00 10.00      A   
ATOM   2339  CG1 ILE A 250      -6.383   2.798  10.594  1.00 10.00      A   
ATOM   2340  CG2 ILE A 250      -8.202   2.661   8.866  1.00 10.00      A   
ATOM   2341  CD1 ILE A 250      -5.426   3.675   9.813  1.00 10.00      A   
ATOM   2342  C   ILE A 250      -8.747  -0.119   9.672  1.00 10.00      A   
ATOM   2343  O   ILE A 250      -9.972  -0.038   9.573  1.00 10.00      A   
ATOM   2344  N   ALA A 251      -8.018  -1.029   9.029  1.00 10.00      A   
ATOM   2345  HN  ALA A 251      -7.044  -1.041   9.172  1.00 10.00      A   
ATOM   2346  CA  ALA A 251      -8.608  -2.003   8.116  1.00 10.00      A   
ATOM   2347  CB  ALA A 251      -7.521  -2.903   7.546  1.00 10.00      A   
ATOM   2348  C   ALA A 251      -9.667  -2.840   8.824  1.00 10.00      A   
ATOM   2349  O   ALA A 251     -10.709  -3.164   8.253  1.00 10.00      A   
ATOM   2350  N   THR A 252      -9.392  -3.166  10.076  1.00 10.00      A   
ATOM   2351  HN  THR A 252      -8.545  -2.866  10.469  1.00 10.00      A   
ATOM   2352  CA  THR A 252     -10.297  -3.959  10.892  1.00 10.00      A   
ATOM   2353  CB  THR A 252      -9.650  -4.249  12.260  1.00 10.00      A   
ATOM   2354  OG1 THR A 252      -8.441  -4.995  12.065  1.00 10.00      A   
ATOM   2355  HG1 THR A 252      -7.801  -4.457  11.581  1.00 10.00      A   
ATOM   2356  CG2 THR A 252     -10.585  -5.035  13.156  1.00 10.00      A   
ATOM   2357  C   THR A 252     -11.642  -3.247  11.086  1.00 10.00      A   
ATOM   2358  O   THR A 252     -12.700  -3.877  11.088  1.00 10.00      A   
ATOM   2359  N   HIS A 253     -11.595  -1.927  11.227  1.00 10.00      A   
ATOM   2360  HN  HIS A 253     -10.725  -1.472  11.191  1.00 10.00      A   
ATOM   2361  CA  HIS A 253     -12.812  -1.142  11.420  1.00 10.00      A   
ATOM   2362  CB  HIS A 253     -12.495   0.285  11.886  1.00 10.00      A   
ATOM   2363  CG  HIS A 253     -11.863   0.348  13.241  1.00 10.00      A   
ATOM   2364  ND1 HIS A 253     -12.524   0.003  14.401  1.00 10.00      A   
ATOM   2365  HD1 HIS A 253     -13.471  -0.279  14.468  1.00 10.00      A   
ATOM   2366  CD2 HIS A 253     -10.605   0.680  13.614  1.00 10.00      A   
ATOM   2367  CE1 HIS A 253     -11.700   0.120  15.426  1.00 10.00      A   
ATOM   2368  NE2 HIS A 253     -10.528   0.524  14.971  1.00 10.00      A   
ATOM   2369  HE2 HIS A 253      -9.722   0.667  15.521  1.00 10.00      A   
ATOM   2370  C   HIS A 253     -13.645  -1.120  10.144  1.00 10.00      A   
ATOM   2371  O   HIS A 253     -14.876  -1.083  10.192  1.00 10.00      A   
ATOM   2372  N   VAL A 254     -12.967  -1.175   9.006  1.00 10.00      A   
ATOM   2373  HN  VAL A 254     -11.988  -1.227   9.037  1.00 10.00      A   
ATOM   2374  CA  VAL A 254     -13.636  -1.171   7.712  1.00 10.00      A   
ATOM   2375  CB  VAL A 254     -12.628  -1.026   6.550  1.00 10.00      A   
ATOM   2376  CG1 VAL A 254     -13.352  -0.928   5.214  1.00 10.00      A   
ATOM   2377  CG2 VAL A 254     -11.734   0.185   6.762  1.00 10.00      A   
ATOM   2378  C   VAL A 254     -14.439  -2.457   7.528  1.00 10.00      A   
ATOM   2379  O   VAL A 254     -15.601  -2.419   7.129  1.00 10.00      A   
ATOM   2380  N   VAL A 255     -13.813  -3.589   7.845  1.00 10.00      A   
ATOM   2381  HN  VAL A 255     -12.885  -3.546   8.167  1.00 10.00      A   
ATOM   2382  CA  VAL A 255     -14.464  -4.895   7.722  1.00 10.00      A   
ATOM   2383  CB  VAL A 255     -13.537  -6.042   8.185  1.00 10.00      A   
ATOM   2384  CG1 VAL A 255     -14.208  -7.396   7.975  1.00 10.00      A   
ATOM   2385  CG2 VAL A 255     -12.207  -5.984   7.453  1.00 10.00      A   
ATOM   2386  C   VAL A 255     -15.756  -4.931   8.536  1.00 10.00      A   
ATOM   2387  O   VAL A 255     -16.804  -5.362   8.043  1.00 10.00      A   
ATOM   2388  N   HIS A 256     -15.678  -4.457   9.777  1.00 10.00      A   
ATOM   2389  HN  HIS A 256     -14.816  -4.125  10.106  1.00 10.00      A   
ATOM   2390  CA  HIS A 256     -16.838  -4.423  10.659  1.00 10.00      A   
ATOM   2391  CB  HIS A 256     -16.445  -3.891  12.048  1.00 10.00      A   
ATOM   2392  CG  HIS A 256     -17.606  -3.700  12.983  1.00 10.00      A   
ATOM   2393  ND1 HIS A 256     -18.036  -4.673  13.859  1.00 10.00      A   
ATOM   2394  HD1 HIS A 256     -17.626  -5.556  13.988  1.00 10.00      A   
ATOM   2395  CD2 HIS A 256     -18.432  -2.641  13.167  1.00 10.00      A   
ATOM   2396  CE1 HIS A 256     -19.086  -4.228  14.524  1.00 10.00      A   
ATOM   2397  NE2 HIS A 256     -19.342  -3.000  14.127  1.00 10.00      A   
ATOM   2398  HE2 HIS A 256     -20.076  -2.434  14.462  1.00 10.00      A   
ATOM   2399  C   HIS A 256     -17.946  -3.561  10.055  1.00 10.00      A   
ATOM   2400  O   HIS A 256     -19.114  -3.953  10.043  1.00 10.00      A   
ATOM   2401  N   MET A 257     -17.565  -2.389   9.551  1.00 10.00      A   
ATOM   2402  HN  MET A 257     -16.613  -2.141   9.587  1.00 10.00      A   
ATOM   2403  CA  MET A 257     -18.511  -1.456   8.948  1.00 10.00      A   
ATOM   2404  CB  MET A 257     -17.792  -0.165   8.555  1.00 10.00      A   
ATOM   2405  CG  MET A 257     -18.638   0.812   7.757  1.00 10.00      A   
ATOM   2406  SD  MET A 257     -17.736   2.313   7.334  1.00 10.00      A   
ATOM   2407  CE  MET A 257     -17.329   2.913   8.970  1.00 10.00      A   
ATOM   2408  C   MET A 257     -19.197  -2.061   7.729  1.00 10.00      A   
ATOM   2409  O   MET A 257     -20.411  -1.919   7.556  1.00 10.00      A   
ATOM   2410  N   LEU A 258     -18.420  -2.748   6.899  1.00 10.00      A   
ATOM   2411  HN  LEU A 258     -17.459  -2.833   7.103  1.00 10.00      A   
ATOM   2412  CA  LEU A 258     -18.940  -3.375   5.689  1.00 10.00      A   
ATOM   2413  CB  LEU A 258     -17.788  -3.917   4.839  1.00 10.00      A   
ATOM   2414  CG  LEU A 258     -16.816  -2.880   4.275  1.00 10.00      A   
ATOM   2415  CD1 LEU A 258     -15.660  -3.561   3.564  1.00 10.00      A   
ATOM   2416  CD2 LEU A 258     -17.530  -1.923   3.337  1.00 10.00      A   
ATOM   2417  C   LEU A 258     -19.922  -4.500   6.001  1.00 10.00      A   
ATOM   2418  O   LEU A 258     -20.671  -4.938   5.130  1.00 10.00      A   
ATOM   2419  N   ALA A 259     -19.916  -4.964   7.242  1.00 10.00      A   
ATOM   2420  HN  ALA A 259     -19.295  -4.576   7.895  1.00 10.00      A   
ATOM   2421  CA  ALA A 259     -20.794  -6.047   7.653  1.00 10.00      A   
ATOM   2422  CB  ALA A 259     -19.991  -7.115   8.378  1.00 10.00      A   
ATOM   2423  C   ALA A 259     -21.943  -5.558   8.536  1.00 10.00      A   
ATOM   2424  O   ALA A 259     -22.723  -6.364   9.045  1.00 10.00      A   
ATOM   2425  N   THR A 260     -22.058  -4.246   8.715  1.00 10.00      A   
ATOM   2426  HN  THR A 260     -21.424  -3.638   8.274  1.00 10.00      A   
ATOM   2427  CA  THR A 260     -23.117  -3.699   9.555  1.00 10.00      A   
ATOM   2428  CB  THR A 260     -22.569  -3.236  10.919  1.00 10.00      A   
ATOM   2429  OG1 THR A 260     -21.288  -2.613  10.738  1.00 10.00      A   
ATOM   2430  HG1 THR A 260     -20.635  -3.287  10.501  1.00 10.00      A   
ATOM   2431  CG2 THR A 260     -22.427  -4.411  11.876  1.00 10.00      A   
ATOM   2432  C   THR A 260     -23.862  -2.540   8.891  1.00 10.00      A   
ATOM   2433  O   THR A 260     -25.066  -2.630   8.647  1.00 10.00      A   
ATOM   2434  N   GLU A 261     -23.135  -1.468   8.589  1.00 10.00      A   
ATOM   2435  HN  GLU A 261     -22.173  -1.481   8.777  1.00 10.00      A   
ATOM   2436  CA  GLU A 261     -23.713  -0.273   7.986  1.00 10.00      A   
ATOM   2437  CB  GLU A 261     -22.645   0.801   7.792  1.00 10.00      A   
ATOM   2438  CG  GLU A 261     -22.185   1.445   9.089  1.00 10.00      A   
ATOM   2439  CD  GLU A 261     -23.345   1.961   9.914  1.00 10.00      A   
ATOM   2440  OE1 GLU A 261     -24.023   2.911   9.469  1.00 10.00      A   
ATOM   2441  OE2 GLU A 261     -23.594   1.414  11.008  1.00 10.00      A   
ATOM   2442  C   GLU A 261     -24.456  -0.549   6.681  1.00 10.00      A   
ATOM   2443  O   GLU A 261     -23.916  -1.156   5.753  1.00 10.00      A   
ATOM   2444  N   VAL A 262     -25.705  -0.100   6.633  1.00 10.00      A   
ATOM   2445  HN  VAL A 262     -26.070   0.368   7.417  1.00 10.00      A   
ATOM   2446  CA  VAL A 262     -26.558  -0.265   5.464  1.00 10.00      A   
ATOM   2447  CB  VAL A 262     -27.750  -1.208   5.776  1.00 10.00      A   
ATOM   2448  CG1 VAL A 262     -28.653  -1.376   4.564  1.00 10.00      A   
ATOM   2449  CG2 VAL A 262     -27.254  -2.562   6.254  1.00 10.00      A   
ATOM   2450  C   VAL A 262     -27.094   1.104   5.040  1.00 10.00      A   
ATOM   2451  O   VAL A 262     -27.542   1.880   5.885  1.00 10.00      A   
ATOM   2452  N   PRO A 263     -27.028   1.424   3.731  1.00 10.00      A   
ATOM   2453  CA  PRO A 263     -27.511   2.706   3.196  1.00 10.00      A   
ATOM   2454  CB  PRO A 263     -27.502   2.479   1.683  1.00 10.00      A   
ATOM   2455  CG  PRO A 263     -26.425   1.474   1.471  1.00 10.00      A   
ATOM   2456  CD  PRO A 263     -26.464   0.566   2.672  1.00 10.00      A   
ATOM   2457  C   PRO A 263     -28.926   3.038   3.666  1.00 10.00      A   
ATOM   2458  O   PRO A 263     -29.828   2.196   3.618  1.00 10.00      A   
ATOM   2459  N   GLY A 264     -29.108   4.266   4.127  1.00 10.00      A   
ATOM   2460  HN  GLY A 264     -28.349   4.886   4.151  1.00 10.00      A   
ATOM   2461  CA  GLY A 264     -30.402   4.701   4.602  1.00 10.00      A   
ATOM   2462  C   GLY A 264     -31.279   5.233   3.488  1.00 10.00      A   
ATOM   2463  O   GLY A 264     -31.514   6.436   3.396  1.00 10.00      A   
ATOM   2464  N   ALA A 265     -31.751   4.340   2.635  1.00 10.00      A   
ATOM   2465  HN  ALA A 265     -31.513   3.397   2.752  1.00 10.00      A   
ATOM   2466  CA  ALA A 265     -32.618   4.721   1.530  1.00 10.00      A   
ATOM   2467  CB  ALA A 265     -31.989   4.330   0.202  1.00 10.00      A   
ATOM   2468  C   ALA A 265     -33.982   4.068   1.697  1.00 10.00      A   
ATOM   2469  O   ALA A 265     -34.111   2.850   1.572  1.00 10.00      A   
ATOM   2470  N   LYS A 266     -34.990   4.886   2.005  1.00 10.00      A   
ATOM   2471  HN  LYS A 266     -34.808   5.846   2.088  1.00 10.00      A   
ATOM   2472  CA  LYS A 266     -36.361   4.406   2.212  1.00 10.00      A   
ATOM   2473  CB  LYS A 266     -36.958   3.834   0.926  1.00 10.00      A   
ATOM   2474  CG  LYS A 266     -37.464   4.894  -0.034  1.00 10.00      A   
ATOM   2475  CD  LYS A 266     -38.188   4.270  -1.213  1.00 10.00      A   
ATOM   2476  CE  LYS A 266     -38.823   5.330  -2.096  1.00 10.00      A   
ATOM   2477  NZ  LYS A 266     -39.904   6.073  -1.397  1.00 10.00      A   
ATOM   2478  HZ1 LYS A 266     -40.328   6.777  -2.038  1.00 10.00      A   
ATOM   2479  HZ2 LYS A 266     -39.524   6.568  -0.565  1.00 10.00      A   
ATOM   2480  HZ3 LYS A 266     -40.648   5.416  -1.087  1.00 10.00      A   
ATOM   2481  C   LYS A 266     -36.441   3.398   3.359  1.00 10.00      A   
ATOM   2482  O   LYS A 266     -37.376   2.597   3.450  1.00 10.00      A   
ATOM   2483  N   GLN A 267     -35.462   3.475   4.252  1.00 10.00      A   
ATOM   2484  HN  GLN A 267     -34.769   4.160   4.131  1.00 10.00      A   
ATOM   2485  CA  GLN A 267     -35.386   2.586   5.402  1.00 10.00      A   
ATOM   2486  CB  GLN A 267     -33.978   2.613   5.999  1.00 10.00      A   
ATOM   2487  CG  GLN A 267     -32.893   2.135   5.052  1.00 10.00      A   
ATOM   2488  CD  GLN A 267     -32.797   0.625   4.974  1.00 10.00      A   
ATOM   2489  OE1 GLN A 267     -33.779  -0.086   5.177  1.00 10.00      A   
ATOM   2490  NE2 GLN A 267     -31.608   0.129   4.679  1.00 10.00      A   
ATOM   2491 HE21 GLN A 267     -30.867   0.762   4.526  1.00 10.00      A   
ATOM   2492 HE22 GLN A 267     -31.513  -0.841   4.623  1.00 10.00      A   
ATOM   2493  C   GLN A 267     -36.401   2.982   6.461  1.00 10.00      A   
ATOM   2494  O   GLN A 267     -36.699   2.214   7.374  1.00 10.00      A   
ATOM   2495  N   ARG A 268     -36.936   4.185   6.328  1.00 10.00      A   
ATOM   2496  HN  ARG A 268     -36.660   4.752   5.576  1.00 10.00      A   
ATOM   2497  CA  ARG A 268     -37.921   4.686   7.268  1.00 10.00      A   
ATOM   2498  CB  ARG A 268     -38.012   6.208   7.176  1.00 10.00      A   
ATOM   2499  CG  ARG A 268     -36.668   6.914   7.213  1.00 10.00      A   
ATOM   2500  CD  ARG A 268     -36.828   8.412   7.017  1.00 10.00      A   
ATOM   2501  NE  ARG A 268     -37.446   9.050   8.179  1.00 10.00      A   
ATOM   2502  HE  ARG A 268     -36.973   8.968   9.040  1.00 10.00      A   
ATOM   2503  CZ  ARG A 268     -38.596   9.726   8.141  1.00 10.00      A   
ATOM   2504  NH1 ARG A 268     -39.257   9.854   6.995  1.00 10.00      A   
ATOM   2505 HH11 ARG A 268     -38.878   9.427   6.123  1.00 10.00      A   
ATOM   2506 HH12 ARG A 268     -40.159  10.382   6.961  1.00 10.00      A   
ATOM   2507  NH2 ARG A 268     -39.085  10.258   9.255  1.00 10.00      A   
ATOM   2508 HH21 ARG A 268     -38.574  10.143  10.156  1.00 10.00      A   
ATOM   2509 HH22 ARG A 268     -39.982  10.793   9.237  1.00 10.00      A   
ATOM   2510  C   ARG A 268     -39.285   4.069   6.987  1.00 10.00      A   
ATOM   2511  O   ARG A 268     -40.170   4.079   7.845  1.00 10.00      A   
ATOM   2512  N   THR A 269     -39.446   3.528   5.784  1.00 10.00      A   
ATOM   2513  HN  THR A 269     -38.707   3.561   5.141  1.00 10.00      A   
ATOM   2514  CA  THR A 269     -40.700   2.908   5.385  1.00 10.00      A   
ATOM   2515  CB  THR A 269     -41.185   3.482   4.041  1.00 10.00      A   
ATOM   2516  OG1 THR A 269     -40.227   4.441   3.559  1.00 10.00      A   
ATOM   2517  HG1 THR A 269     -40.520   5.329   3.786  1.00 10.00      A   
ATOM   2518  CG2 THR A 269     -42.535   4.162   4.208  1.00 10.00      A   
ATOM   2519  C   THR A 269     -40.572   1.389   5.270  1.00 10.00      A   
ATOM   2520  O   THR A 269     -41.380   0.650   5.830  1.00 10.00      A   
ATOM   2521  N   TYR A 270     -39.552   0.922   4.557  1.00 10.00      A   
ATOM   2522  HN  TYR A 270     -38.922   1.552   4.145  1.00 10.00      A   
ATOM   2523  CA  TYR A 270     -39.351  -0.511   4.362  1.00 10.00      A   
ATOM   2524  CB  TYR A 270     -38.565  -0.781   3.079  1.00 10.00      A   
ATOM   2525  CG  TYR A 270     -39.292  -0.381   1.816  1.00 10.00      A   
ATOM   2526  CD1 TYR A 270     -38.843   0.679   1.045  1.00 10.00      A   
ATOM   2527  CD2 TYR A 270     -40.423  -1.071   1.392  1.00 10.00      A   
ATOM   2528  CE1 TYR A 270     -39.496   1.045  -0.113  1.00 10.00      A   
ATOM   2529  CE2 TYR A 270     -41.084  -0.711   0.232  1.00 10.00      A   
ATOM   2530  CZ  TYR A 270     -40.617   0.350  -0.516  1.00 10.00      A   
ATOM   2531  OH  TYR A 270     -41.266   0.714  -1.673  1.00 10.00      A   
ATOM   2532  HH  TYR A 270     -42.211   0.792  -1.503  1.00 10.00      A   
ATOM   2533  C   TYR A 270     -38.662  -1.169   5.554  1.00 10.00      A   
ATOM   2534  O   TYR A 270     -38.977  -2.305   5.902  1.00 10.00      A   
ATOM   2535  N   ALA A 271     -37.725  -0.446   6.170  1.00 10.00      A   
ATOM   2536  HN  ALA A 271     -37.531   0.454   5.837  1.00 10.00      A   
ATOM   2537  CA  ALA A 271     -36.980  -0.945   7.327  1.00 10.00      A   
ATOM   2538  CB  ALA A 271     -37.878  -1.087   8.551  1.00 10.00      A   
ATOM   2539  C   ALA A 271     -36.251  -2.252   7.014  1.00 10.00      A   
ATOM   2540  O   ALA A 271     -36.547  -3.300   7.592  1.00 10.00      A   
ATOM   2541  N   ALA A 272     -35.289  -2.182   6.106  1.00 10.00      A   
ATOM   2542  HN  ALA A 272     -35.082  -1.313   5.693  1.00 10.00      A   
ATOM   2543  CA  ALA A 272     -34.517  -3.352   5.712  1.00 10.00      A   
ATOM   2544  CB  ALA A 272     -34.366  -3.397   4.197  1.00 10.00      A   
ATOM   2545  C   ALA A 272     -33.149  -3.347   6.389  1.00 10.00      A   
ATOM   2546  O   ALA A 272     -32.150  -3.787   5.811  1.00 10.00      A   
ATOM   2547  N   PHE A 273     -33.109  -2.843   7.617  1.00 10.00      A   
ATOM   2548  HN  PHE A 273     -33.936  -2.508   8.022  1.00 10.00      A   
ATOM   2549  CA  PHE A 273     -31.873  -2.778   8.381  1.00 10.00      A   
ATOM   2550  CB  PHE A 273     -31.985  -1.765   9.526  1.00 10.00      A   
ATOM   2551  CG  PHE A 273     -31.579  -0.368   9.150  1.00 10.00      A   
ATOM   2552  CD1 PHE A 273     -32.445   0.698   9.329  1.00 10.00      A   
ATOM   2553  CD2 PHE A 273     -30.327  -0.122   8.611  1.00 10.00      A   
ATOM   2554  CE1 PHE A 273     -32.071   1.983   8.988  1.00 10.00      A   
ATOM   2555  CE2 PHE A 273     -29.943   1.160   8.268  1.00 10.00      A   
ATOM   2556  CZ  PHE A 273     -30.818   2.215   8.452  1.00 10.00      A   
ATOM   2557  C   PHE A 273     -31.486  -4.153   8.914  1.00 10.00      A   
ATOM   2558  O   PHE A 273     -31.972  -4.589   9.956  1.00 10.00      A   
ATOM   2559  N   ASN A 274     -30.624  -4.834   8.177  1.00 10.00      A   
ATOM   2560  HN  ASN A 274     -30.284  -4.431   7.354  1.00 10.00      A   
ATOM   2561  CA  ASN A 274     -30.156  -6.157   8.558  1.00 10.00      A   
ATOM   2562  CB  ASN A 274     -30.865  -7.225   7.714  1.00 10.00      A   
ATOM   2563  CG  ASN A 274     -30.938  -8.581   8.398  1.00 10.00      A   
ATOM   2564  OD1 ASN A 274     -31.869  -8.860   9.156  1.00 10.00      A   
ATOM   2565  ND2 ASN A 274     -29.966  -9.441   8.125  1.00 10.00      A   
ATOM   2566 HD21 ASN A 274     -29.259  -9.162   7.507  1.00 10.00      A   
ATOM   2567 HD22 ASN A 274     -30.000 -10.329   8.545  1.00 10.00      A   
ATOM   2568  C   ASN A 274     -28.654  -6.230   8.326  1.00 10.00      A   
ATOM   2569  O   ASN A 274     -28.168  -5.757   7.294  1.00 10.00      A   
ATOM   2570  N   PRO A 275     -27.899  -6.799   9.280  1.00 10.00      A   
ATOM   2571  CA  PRO A 275     -26.446  -6.922   9.178  1.00 10.00      A   
ATOM   2572  CB  PRO A 275     -25.998  -7.239  10.617  1.00 10.00      A   
ATOM   2573  CG  PRO A 275     -27.234  -7.202  11.459  1.00 10.00      A   
ATOM   2574  CD  PRO A 275     -28.399  -7.375  10.531  1.00 10.00      A   
ATOM   2575  C   PRO A 275     -26.036  -8.058   8.247  1.00 10.00      A   
ATOM   2576  O   PRO A 275     -26.886  -8.765   7.698  1.00 10.00      A   
ATOM   2577  N   ALA A 276     -24.734  -8.231   8.074  1.00 10.00      A   
ATOM   2578  HN  ALA A 276     -24.104  -7.641   8.546  1.00 10.00      A   
ATOM   2579  CA  ALA A 276     -24.214  -9.279   7.212  1.00 10.00      A   
ATOM   2580  CB  ALA A 276     -22.761  -9.010   6.874  1.00 10.00      A   
ATOM   2581  C   ALA A 276     -24.356 -10.640   7.874  1.00 10.00      A   
ATOM   2582  O   ALA A 276     -24.258 -10.762   9.099  1.00 10.00      A   
ATOM   2583  N   ASP A 277     -24.577 -11.661   7.064  1.00 10.00      A   
ATOM   2584  HN  ASP A 277     -24.637 -11.502   6.097  1.00 10.00      A   
ATOM   2585  CA  ASP A 277     -24.739 -13.014   7.577  1.00 10.00      A   
ATOM   2586  CB  ASP A 277     -25.875 -13.730   6.852  1.00 10.00      A   
ATOM   2587  CG  ASP A 277     -27.133 -13.824   7.690  1.00 10.00      A   
ATOM   2588  OD1 ASP A 277     -27.527 -14.952   8.050  1.00 10.00      A   
ATOM   2589  OD2 ASP A 277     -27.740 -12.772   7.985  1.00 10.00      A   
ATOM   2590  C   ASP A 277     -23.450 -13.815   7.462  1.00 10.00      A   
ATOM   2591  O   ASP A 277     -23.084 -14.555   8.376  1.00 10.00      A   
ATOM   2592  N   MET A 278     -22.751 -13.648   6.350  1.00 10.00      A   
ATOM   2593  HN  MET A 278     -23.077 -13.025   5.667  1.00 10.00      A   
ATOM   2594  CA  MET A 278     -21.506 -14.367   6.122  1.00 10.00      A   
ATOM   2595  CB  MET A 278     -21.693 -15.396   5.002  1.00 10.00      A   
ATOM   2596  CG  MET A 278     -20.596 -16.445   4.912  1.00 10.00      A   
ATOM   2597  SD  MET A 278     -19.205 -15.919   3.894  1.00 10.00      A   
ATOM   2598  CE  MET A 278     -18.910 -17.413   2.955  1.00 10.00      A   
ATOM   2599  C   MET A 278     -20.381 -13.396   5.779  1.00 10.00      A   
ATOM   2600  O   MET A 278     -20.469 -12.648   4.804  1.00 10.00      A   
ATOM   2601  N   VAL A 279     -19.334 -13.399   6.592  1.00 10.00      A   
ATOM   2602  HN  VAL A 279     -19.325 -14.019   7.361  1.00 10.00      A   
ATOM   2603  CA  VAL A 279     -18.187 -12.520   6.380  1.00 10.00      A   
ATOM   2604  CB  VAL A 279     -18.033 -11.508   7.538  1.00 10.00      A   
ATOM   2605  CG1 VAL A 279     -17.003 -10.441   7.196  1.00 10.00      A   
ATOM   2606  CG2 VAL A 279     -19.369 -10.871   7.888  1.00 10.00      A   
ATOM   2607  C   VAL A 279     -16.910 -13.350   6.286  1.00 10.00      A   
ATOM   2608  O   VAL A 279     -16.732 -14.311   7.035  1.00 10.00      A   
ATOM   2609  N   MET A 280     -16.027 -12.986   5.366  1.00 10.00      A   
ATOM   2610  HN  MET A 280     -16.224 -12.214   4.788  1.00 10.00      A   
ATOM   2611  CA  MET A 280     -14.771 -13.704   5.190  1.00 10.00      A   
ATOM   2612  CB  MET A 280     -14.922 -14.806   4.138  1.00 10.00      A   
ATOM   2613  CG  MET A 280     -13.674 -15.653   3.944  1.00 10.00      A   
ATOM   2614  SD  MET A 280     -13.981 -17.143   2.978  1.00 10.00      A   
ATOM   2615  CE  MET A 280     -12.316 -17.783   2.826  1.00 10.00      A   
ATOM   2616  C   MET A 280     -13.631 -12.755   4.815  1.00 10.00      A   
ATOM   2617  O   MET A 280     -13.778 -11.907   3.929  1.00 10.00      A   
ATOM   2618  N   VAL A 281     -12.502 -12.904   5.496  1.00 10.00      A   
ATOM   2619  HN  VAL A 281     -12.448 -13.609   6.182  1.00 10.00      A   
ATOM   2620  CA  VAL A 281     -11.330 -12.072   5.246  1.00 10.00      A   
ATOM   2621  CB  VAL A 281     -10.851 -11.369   6.539  1.00 10.00      A   
ATOM   2622  CG1 VAL A 281      -9.673 -10.447   6.257  1.00 10.00      A   
ATOM   2623  CG2 VAL A 281     -11.991 -10.592   7.180  1.00 10.00      A   
ATOM   2624  C   VAL A 281     -10.199 -12.929   4.683  1.00 10.00      A   
ATOM   2625  O   VAL A 281      -9.952 -14.036   5.169  1.00 10.00      A   
ATOM   2626  N   ASN A 282      -9.531 -12.429   3.653  1.00 10.00      A   
ATOM   2627  HN  ASN A 282      -9.781 -11.548   3.301  1.00 10.00      A   
ATOM   2628  CA  ASN A 282      -8.435 -13.159   3.031  1.00 10.00      A   
ATOM   2629  CB  ASN A 282      -8.903 -13.803   1.721  1.00 10.00      A   
ATOM   2630  CG  ASN A 282      -7.778 -14.488   0.966  1.00 10.00      A   
ATOM   2631  OD1 ASN A 282      -6.896 -15.106   1.560  1.00 10.00      A   
ATOM   2632  ND2 ASN A 282      -7.806 -14.387  -0.354  1.00 10.00      A   
ATOM   2633 HD21 ASN A 282      -8.539 -13.887  -0.767  1.00 10.00      A   
ATOM   2634 HD22 ASN A 282      -7.077 -14.801  -0.864  1.00 10.00      A   
ATOM   2635  C   ASN A 282      -7.245 -12.245   2.762  1.00 10.00      A   
ATOM   2636  O   ASN A 282      -7.366 -11.248   2.042  1.00 10.00      A   
ATOM   2637  N   PHE A 283      -6.106 -12.583   3.352  1.00 10.00      A   
ATOM   2638  HN  PHE A 283      -6.088 -13.381   3.932  1.00 10.00      A   
ATOM   2639  CA  PHE A 283      -4.881 -11.818   3.174  1.00 10.00      A   
ATOM   2640  CB  PHE A 283      -4.040 -11.856   4.455  1.00 10.00      A   
ATOM   2641  CG  PHE A 283      -4.676 -11.196   5.646  1.00 10.00      A   
ATOM   2642  CD1 PHE A 283      -5.512 -11.910   6.492  1.00 10.00      A   
ATOM   2643  CD2 PHE A 283      -4.428  -9.864   5.928  1.00 10.00      A   
ATOM   2644  CE1 PHE A 283      -6.089 -11.307   7.592  1.00 10.00      A   
ATOM   2645  CE2 PHE A 283      -5.004  -9.253   7.026  1.00 10.00      A   
ATOM   2646  CZ  PHE A 283      -5.833  -9.977   7.861  1.00 10.00      A   
ATOM   2647  C   PHE A 283      -4.071 -12.413   2.027  1.00 10.00      A   
ATOM   2648  O   PHE A 283      -3.618 -13.557   2.105  1.00 10.00      A   
ATOM   2649  N   SER A 284      -3.896 -11.652   0.959  1.00 10.00      A   
ATOM   2650  HN  SER A 284      -4.273 -10.746   0.943  1.00 10.00      A   
ATOM   2651  CA  SER A 284      -3.147 -12.136  -0.192  1.00 10.00      A   
ATOM   2652  CB  SER A 284      -4.104 -12.666  -1.264  1.00 10.00      A   
ATOM   2653  OG  SER A 284      -5.044 -13.573  -0.711  1.00 10.00      A   
ATOM   2654  HG  SER A 284      -4.823 -13.736   0.215  1.00 10.00      A   
ATOM   2655  C   SER A 284      -2.246 -11.053  -0.779  1.00 10.00      A   
ATOM   2656  O   SER A 284      -2.266  -9.896  -0.345  1.00 10.00      A   
ATOM   2657  N   ASP A 285      -1.438 -11.446  -1.752  1.00 10.00      A   
ATOM   2658  HN  ASP A 285      -1.437 -12.393  -2.019  1.00 10.00      A   
ATOM   2659  CA  ASP A 285      -0.536 -10.524  -2.426  1.00 10.00      A   
ATOM   2660  CB  ASP A 285       0.748 -11.241  -2.862  1.00 10.00      A   
ATOM   2661  CG  ASP A 285       0.509 -12.317  -3.903  1.00 10.00      A   
ATOM   2662  OD1 ASP A 285      -0.013 -13.395  -3.544  1.00 10.00      A   
ATOM   2663  OD2 ASP A 285       0.845 -12.091  -5.083  1.00 10.00      A   
ATOM   2664  C   ASP A 285      -1.232  -9.898  -3.629  1.00 10.00      A   
ATOM   2665  O   ASP A 285      -0.851  -8.825  -4.094  1.00 10.00      A   
ATOM   2666  N   MET A 286      -2.263 -10.574  -4.113  1.00 10.00      A   
ATOM   2667  HN  MET A 286      -2.512 -11.424  -3.696  1.00 10.00      A   
ATOM   2668  CA  MET A 286      -3.031 -10.099  -5.250  1.00 10.00      A   
ATOM   2669  CB  MET A 286      -2.768 -10.979  -6.478  1.00 10.00      A   
ATOM   2670  CG  MET A 286      -3.643 -10.653  -7.678  1.00 10.00      A   
ATOM   2671  SD  MET A 286      -3.047 -11.400  -9.207  1.00 10.00      A   
ATOM   2672  CE  MET A 286      -3.015 -13.130  -8.745  1.00 10.00      A   
ATOM   2673  C   MET A 286      -4.521 -10.085  -4.912  1.00 10.00      A   
ATOM   2674  O   MET A 286      -5.061 -11.079  -4.426  1.00 10.00      A   
ATOM   2675  N   PRO A 287      -5.195  -8.946  -5.140  1.00 10.00      A   
ATOM   2676  CA  PRO A 287      -6.628  -8.804  -4.863  1.00 10.00      A   
ATOM   2677  CB  PRO A 287      -6.853  -7.292  -4.929  1.00 10.00      A   
ATOM   2678  CG  PRO A 287      -5.786  -6.786  -5.840  1.00 10.00      A   
ATOM   2679  CD  PRO A 287      -4.609  -7.710  -5.687  1.00 10.00      A   
ATOM   2680  C   PRO A 287      -7.476  -9.524  -5.911  1.00 10.00      A   
ATOM   2681  O   PRO A 287      -7.636  -9.050  -7.039  1.00 10.00      A   
ATOM   2682  N   LEU A 288      -8.005 -10.676  -5.541  1.00 10.00      A   
ATOM   2683  HN  LEU A 288      -7.846 -11.008  -4.634  1.00 10.00      A   
ATOM   2684  CA  LEU A 288      -8.822 -11.459  -6.451  1.00 10.00      A   
ATOM   2685  CB  LEU A 288      -8.272 -12.880  -6.581  1.00 10.00      A   
ATOM   2686  CG  LEU A 288      -6.929 -13.020  -7.303  1.00 10.00      A   
ATOM   2687  CD1 LEU A 288      -6.453 -14.463  -7.270  1.00 10.00      A   
ATOM   2688  CD2 LEU A 288      -7.038 -12.526  -8.738  1.00 10.00      A   
ATOM   2689  C   LEU A 288     -10.276 -11.493  -6.002  1.00 10.00      A   
ATOM   2690  O   LEU A 288     -10.572 -11.745  -4.829  1.00 10.00      A   
ATOM   2691  N   SER A 289     -11.173 -11.218  -6.935  1.00 10.00      A   
ATOM   2692  HN  SER A 289     -10.866 -11.004  -7.841  1.00 10.00      A   
ATOM   2693  CA  SER A 289     -12.596 -11.227  -6.655  1.00 10.00      A   
ATOM   2694  CB  SER A 289     -13.344 -10.359  -7.672  1.00 10.00      A   
ATOM   2695  OG  SER A 289     -14.660 -10.069  -7.230  1.00 10.00      A   
ATOM   2696  HG  SER A 289     -14.895  -9.170  -7.501  1.00 10.00      A   
ATOM   2697  C   SER A 289     -13.119 -12.657  -6.698  1.00 10.00      A   
ATOM   2698  O   SER A 289     -12.506 -13.532  -7.309  1.00 10.00      A   
ATOM   2699  N   MET A 290     -14.252 -12.891  -6.055  1.00 10.00      A   
ATOM   2700  HN  MET A 290     -14.712 -12.152  -5.607  1.00 10.00      A   
ATOM   2701  CA  MET A 290     -14.842 -14.218  -6.023  1.00 10.00      A   
ATOM   2702  CB  MET A 290     -14.803 -14.798  -4.612  1.00 10.00      A   
ATOM   2703  CG  MET A 290     -13.449 -15.360  -4.212  1.00 10.00      A   
ATOM   2704  SD  MET A 290     -12.963 -16.785  -5.204  1.00 10.00      A   
ATOM   2705  CE  MET A 290     -14.124 -18.018  -4.618  1.00 10.00      A   
ATOM   2706  C   MET A 290     -16.263 -14.195  -6.562  1.00 10.00      A   
ATOM   2707  O   MET A 290     -17.066 -15.084  -6.277  1.00 10.00      A   
ATOM   2708  N   ALA A 291     -16.561 -13.175  -7.359  1.00 10.00      A   
ATOM   2709  HN  ALA A 291     -15.874 -12.502  -7.549  1.00 10.00      A   
ATOM   2710  CA  ALA A 291     -17.881 -13.025  -7.958  1.00 10.00      A   
ATOM   2711  CB  ALA A 291     -18.008 -11.661  -8.618  1.00 10.00      A   
ATOM   2712  C   ALA A 291     -18.135 -14.137  -8.971  1.00 10.00      A   
ATOM   2713  O   ALA A 291     -19.278 -14.419  -9.331  1.00 10.00      A   
ATOM   2714  N   ASN A 292     -17.055 -14.777  -9.408  1.00 10.00      A   
ATOM   2715  HN  ASN A 292     -16.177 -14.496  -9.076  1.00 10.00      A   
ATOM   2716  CA  ASN A 292     -17.125 -15.871 -10.374  1.00 10.00      A   
ATOM   2717  CB  ASN A 292     -15.714 -16.338 -10.760  1.00 10.00      A   
ATOM   2718  CG  ASN A 292     -14.933 -15.303 -11.555  1.00 10.00      A   
ATOM   2719  OD1 ASN A 292     -15.135 -14.099 -11.402  1.00 10.00      A   
ATOM   2720  ND2 ASN A 292     -14.034 -15.765 -12.407  1.00 10.00      A   
ATOM   2721 HD21 ASN A 292     -13.923 -16.734 -12.480  1.00 10.00      A   
ATOM   2722 HD22 ASN A 292     -13.514 -15.117 -12.930  1.00 10.00      A   
ATOM   2723  C   ASN A 292     -17.915 -17.046  -9.809  1.00 10.00      A   
ATOM   2724  O   ASN A 292     -18.480 -17.848 -10.555  1.00 10.00      A   
ATOM   2725  N   ALA A 293     -17.959 -17.137  -8.483  1.00 10.00      A   
ATOM   2726  HN  ALA A 293     -17.503 -16.456  -7.941  1.00 10.00      A   
ATOM   2727  CA  ALA A 293     -18.677 -18.211  -7.812  1.00 10.00      A   
ATOM   2728  CB  ALA A 293     -18.321 -18.235  -6.335  1.00 10.00      A   
ATOM   2729  C   ALA A 293     -20.180 -18.041  -7.986  1.00 10.00      A   
ATOM   2730  O   ALA A 293     -20.929 -19.015  -7.997  1.00 10.00      A   
ATOM   2731  N   PHE A 294     -20.609 -16.797  -8.155  1.00 10.00      A   
ATOM   2732  HN  PHE A 294     -19.958 -16.063  -8.180  1.00 10.00      A   
ATOM   2733  CA  PHE A 294     -22.021 -16.497  -8.314  1.00 10.00      A   
ATOM   2734  CB  PHE A 294     -22.440 -15.376  -7.357  1.00 10.00      A   
ATOM   2735  CG  PHE A 294     -22.020 -15.609  -5.933  1.00 10.00      A   
ATOM   2736  CD1 PHE A 294     -20.991 -14.875  -5.371  1.00 10.00      A   
ATOM   2737  CD2 PHE A 294     -22.654 -16.567  -5.159  1.00 10.00      A   
ATOM   2738  CE1 PHE A 294     -20.598 -15.090  -4.064  1.00 10.00      A   
ATOM   2739  CE2 PHE A 294     -22.266 -16.786  -3.852  1.00 10.00      A   
ATOM   2740  CZ  PHE A 294     -21.238 -16.047  -3.302  1.00 10.00      A   
ATOM   2741  C   PHE A 294     -22.344 -16.113  -9.753  1.00 10.00      A   
ATOM   2742  O   PHE A 294     -23.342 -15.439 -10.015  1.00 10.00      A   
ATOM   2743  N   GLU A 295     -21.486 -16.527 -10.684  1.00 10.00      A   
ATOM   2744  HN  GLU A 295     -20.696 -17.039 -10.413  1.00 10.00      A   
ATOM   2745  CA  GLU A 295     -21.700 -16.236 -12.097  1.00 10.00      A   
ATOM   2746  CB  GLU A 295     -20.574 -16.832 -12.942  1.00 10.00      A   
ATOM   2747  CG  GLU A 295     -20.569 -16.365 -14.388  1.00 10.00      A   
ATOM   2748  CD  GLU A 295     -19.903 -17.356 -15.313  1.00 10.00      A   
ATOM   2749  OE1 GLU A 295     -20.622 -18.131 -15.969  1.00 10.00      A   
ATOM   2750  OE2 GLU A 295     -18.659 -17.364 -15.390  1.00 10.00      A   
ATOM   2751  C   GLU A 295     -23.038 -16.819 -12.527  1.00 10.00      A   
ATOM   2752  O   GLU A 295     -23.880 -16.126 -13.106  1.00 10.00      A   
ATOM   2753  N   LYS A 296     -23.226 -18.094 -12.222  1.00 10.00      A   
ATOM   2754  HN  LYS A 296     -22.509 -18.587 -11.766  1.00 10.00      A   
ATOM   2755  CA  LYS A 296     -24.462 -18.784 -12.530  1.00 10.00      A   
ATOM   2756  CB  LYS A 296     -24.227 -20.298 -12.544  1.00 10.00      A   
ATOM   2757  CG  LYS A 296     -25.465 -21.136 -12.830  1.00 10.00      A   
ATOM   2758  CD  LYS A 296     -25.185 -22.619 -12.635  1.00 10.00      A   
ATOM   2759  CE  LYS A 296     -24.978 -22.960 -11.166  1.00 10.00      A   
ATOM   2760  NZ  LYS A 296     -24.208 -24.220 -10.992  1.00 10.00      A   
ATOM   2761  HZ1 LYS A 296     -23.222 -24.082 -11.297  1.00 10.00      A   
ATOM   2762  HZ2 LYS A 296     -24.630 -24.980 -11.565  1.00 10.00      A   
ATOM   2763  HZ3 LYS A 296     -24.211 -24.509  -9.992  1.00 10.00      A   
ATOM   2764  C   LYS A 296     -25.479 -18.424 -11.460  1.00 10.00      A   
ATOM   2765  O   LYS A 296     -25.186 -18.543 -10.270  1.00 10.00      A   
ATOM   2766  N   ALA A 297     -26.648 -17.953 -11.884  1.00 10.00      A   
ATOM   2767  HN  ALA A 297     -26.802 -17.861 -12.848  1.00 10.00      A   
ATOM   2768  CA  ALA A 297     -27.704 -17.566 -10.954  1.00 10.00      A   
ATOM   2769  CB  ALA A 297     -28.958 -17.144 -11.703  1.00 10.00      A   
ATOM   2770  C   ALA A 297     -28.014 -18.688  -9.968  1.00 10.00      A   
ATOM   2771  O   ALA A 297     -28.543 -19.739 -10.343  1.00 10.00      A   
ATOM   2772  N   VAL A 298     -27.666 -18.457  -8.709  1.00 10.00      A   
ATOM   2773  HN  VAL A 298     -27.242 -17.602  -8.481  1.00 10.00      A   
ATOM   2774  CA  VAL A 298     -27.890 -19.434  -7.657  1.00 10.00      A   
ATOM   2775  CB  VAL A 298     -27.197 -19.018  -6.343  1.00 10.00      A   
ATOM   2776  CG1 VAL A 298     -27.294 -20.131  -5.310  1.00 10.00      A   
ATOM   2777  CG2 VAL A 298     -25.744 -18.654  -6.599  1.00 10.00      A   
ATOM   2778  C   VAL A 298     -29.382 -19.629  -7.408  1.00 10.00      A   
ATOM   2779  O   VAL A 298     -30.027 -18.800  -6.762  1.00 10.00      A   
ATOM   2780  N   LYS A 299     -29.913 -20.725  -7.936  1.00 10.00      A   
ATOM   2781  HN  LYS A 299     -29.335 -21.335  -8.433  1.00 10.00      A   
ATOM   2782  CA  LYS A 299     -31.325 -21.052  -7.798  1.00 10.00      A   
ATOM   2783  CB  LYS A 299     -31.657 -22.320  -8.591  1.00 10.00      A   
ATOM   2784  CG  LYS A 299     -31.304 -22.239 -10.067  1.00 10.00      A   
ATOM   2785  CD  LYS A 299     -31.368 -23.609 -10.723  1.00 10.00      A   
ATOM   2786  CE  LYS A 299     -31.033 -23.535 -12.205  1.00 10.00      A   
ATOM   2787  NZ  LYS A 299     -30.967 -24.885 -12.829  1.00 10.00      A   
ATOM   2788  HZ1 LYS A 299     -30.861 -24.801 -13.859  1.00 10.00      A   
ATOM   2789  HZ2 LYS A 299     -31.833 -25.418 -12.626  1.00 10.00      A   
ATOM   2790  HZ3 LYS A 299     -30.153 -25.417 -12.453  1.00 10.00      A   
ATOM   2791  C   LYS A 299     -31.700 -21.238  -6.335  1.00 10.00      A   
ATOM   2792  O   LYS A 299     -30.931 -21.796  -5.552  1.00 10.00      A   
ATOM   2793  N   ALA A 300     -32.881 -20.764  -5.977  1.00 10.00      A   
ATOM   2794  HN  ALA A 300     -33.442 -20.323  -6.653  1.00 10.00      A   
ATOM   2795  CA  ALA A 300     -33.372 -20.871  -4.613  1.00 10.00      A   
ATOM   2796  CB  ALA A 300     -34.641 -20.052  -4.449  1.00 10.00      A   
ATOM   2797  C   ALA A 300     -33.629 -22.324  -4.231  1.00 10.00      A   
ATOM   2798  O   ALA A 300     -34.216 -23.089  -5.002  1.00 10.00      A   
ATOM   2799  N   LYS A 301     -33.173 -22.695  -3.048  1.00 10.00      A   
ATOM   2800  HN  LYS A 301     -32.696 -22.035  -2.497  1.00 10.00      A   
ATOM   2801  CA  LYS A 301     -33.355 -24.041  -2.528  1.00 10.00      A   
ATOM   2802  CB  LYS A 301     -32.279 -24.999  -3.055  1.00 10.00      A   
ATOM   2803  CG  LYS A 301     -32.405 -26.415  -2.508  1.00 10.00      A   
ATOM   2804  CD  LYS A 301     -31.179 -27.253  -2.826  1.00 10.00      A   
ATOM   2805  CE  LYS A 301     -31.098 -28.480  -1.928  1.00 10.00      A   
ATOM   2806  NZ  LYS A 301     -29.875 -29.283  -2.197  1.00 10.00      A   
ATOM   2807  HZ1 LYS A 301     -29.900 -29.656  -3.167  1.00 10.00      A   
ATOM   2808  HZ2 LYS A 301     -29.810 -30.083  -1.535  1.00 10.00      A   
ATOM   2809  HZ3 LYS A 301     -29.025 -28.690  -2.090  1.00 10.00      A   
ATOM   2810  C   LYS A 301     -33.314 -23.993  -1.011  1.00 10.00      A   
ATOM   2811  O   LYS A 301     -32.236 -23.898  -0.422  1.00 10.00      A   
ATOM   2812  N   ASP A 302     -34.492 -24.035  -0.394  1.00 10.00      A   
ATOM   2813  HN  ASP A 302     -35.308 -24.110  -0.936  1.00 10.00      A   
ATOM   2814  CA  ASP A 302     -34.611 -23.974   1.064  1.00 10.00      A   
ATOM   2815  CB  ASP A 302     -33.918 -25.173   1.721  1.00 10.00      A   
ATOM   2816  CG  ASP A 302     -34.382 -25.422   3.141  1.00 10.00      A   
ATOM   2817  OD1 ASP A 302     -35.401 -24.830   3.557  1.00 10.00      A   
ATOM   2818  OD2 ASP A 302     -33.733 -26.227   3.846  1.00 10.00      A   
ATOM   2819  C   ASP A 302     -34.024 -22.656   1.568  1.00 10.00      A   
ATOM   2820  O   ASP A 302     -33.448 -22.572   2.653  1.00 10.00      A   
ATOM   2821  N   GLY A 303     -34.190 -21.622   0.759  1.00 10.00      A   
ATOM   2822  HN  GLY A 303     -34.669 -21.753  -0.087  1.00 10.00      A   
ATOM   2823  CA  GLY A 303     -33.676 -20.314   1.091  1.00 10.00      A   
ATOM   2824  C   GLY A 303     -32.834 -19.756  -0.036  1.00 10.00      A   
ATOM   2825  O   GLY A 303     -32.656 -20.413  -1.065  1.00 10.00      A   
ATOM   2826  N   PHE A 304     -32.315 -18.553   0.151  1.00 10.00      A   
ATOM   2827  HN  PHE A 304     -32.493 -18.084   0.993  1.00 10.00      A   
ATOM   2828  CA  PHE A 304     -31.489 -17.912  -0.864  1.00 10.00      A   
ATOM   2829  CB  PHE A 304     -32.050 -16.528  -1.214  1.00 10.00      A   
ATOM   2830  CG  PHE A 304     -33.500 -16.524  -1.612  1.00 10.00      A   
ATOM   2831  CD1 PHE A 304     -34.489 -16.248  -0.681  1.00 10.00      A   
ATOM   2832  CD2 PHE A 304     -33.874 -16.792  -2.919  1.00 10.00      A   
ATOM   2833  CE1 PHE A 304     -35.824 -16.237  -1.044  1.00 10.00      A   
ATOM   2834  CE2 PHE A 304     -35.207 -16.782  -3.289  1.00 10.00      A   
ATOM   2835  CZ  PHE A 304     -36.183 -16.506  -2.351  1.00 10.00      A   
ATOM   2836  C   PHE A 304     -30.047 -17.772  -0.387  1.00 10.00      A   
ATOM   2837  O   PHE A 304     -29.104 -17.881  -1.172  1.00 10.00      A   
ATOM   2838  N   LEU A 305     -29.880 -17.537   0.906  1.00 10.00      A   
ATOM   2839  HN  LEU A 305     -30.670 -17.478   1.486  1.00 10.00      A   
ATOM   2840  CA  LEU A 305     -28.559 -17.357   1.491  1.00 10.00      A   
ATOM   2841  CB  LEU A 305     -28.676 -16.740   2.884  1.00 10.00      A   
ATOM   2842  CG  LEU A 305     -27.357 -16.435   3.594  1.00 10.00      A   
ATOM   2843  CD1 LEU A 305     -26.838 -15.058   3.206  1.00 10.00      A   
ATOM   2844  CD2 LEU A 305     -27.516 -16.563   5.097  1.00 10.00      A   
ATOM   2845  C   LEU A 305     -27.773 -18.665   1.561  1.00 10.00      A   
ATOM   2846  O   LEU A 305     -26.620 -18.723   1.123  1.00 10.00      A   
ATOM   2847  N   GLN A 306     -28.405 -19.705   2.105  1.00 10.00      A   
ATOM   2848  HN  GLN A 306     -29.332 -19.588   2.412  1.00 10.00      A   
ATOM   2849  CA  GLN A 306     -27.763 -21.017   2.254  1.00 10.00      A   
ATOM   2850  CB  GLN A 306     -28.724 -22.078   2.808  1.00 10.00      A   
ATOM   2851  CG  GLN A 306     -29.406 -21.693   4.110  1.00 10.00      A   
ATOM   2852  CD  GLN A 306     -29.895 -22.899   4.891  1.00 10.00      A   
ATOM   2853  OE1 GLN A 306     -30.166 -23.959   4.326  1.00 10.00      A   
ATOM   2854  NE2 GLN A 306     -30.015 -22.745   6.197  1.00 10.00      A   
ATOM   2855 HE21 GLN A 306     -29.786 -21.873   6.585  1.00 10.00      A   
ATOM   2856 HE22 GLN A 306     -30.327 -23.511   6.725  1.00 10.00      A   
ATOM   2857  C   GLN A 306     -27.076 -21.502   0.970  1.00 10.00      A   
ATOM   2858  O   GLN A 306     -25.868 -21.752   0.980  1.00 10.00      A   
ATOM   2859  N   PRO A 307     -27.813 -21.630  -0.158  1.00 10.00      A   
ATOM   2860  CA  PRO A 307     -27.228 -22.088  -1.426  1.00 10.00      A   
ATOM   2861  CB  PRO A 307     -28.395 -22.005  -2.415  1.00 10.00      A   
ATOM   2862  CG  PRO A 307     -29.612 -22.080  -1.567  1.00 10.00      A   
ATOM   2863  CD  PRO A 307     -29.261 -21.368  -0.296  1.00 10.00      A   
ATOM   2864  C   PRO A 307     -26.078 -21.194  -1.894  1.00 10.00      A   
ATOM   2865  O   PRO A 307     -25.105 -21.676  -2.475  1.00 10.00      A   
ATOM   2866  N   SER A 308     -26.185 -19.895  -1.624  1.00 10.00      A   
ATOM   2867  HN  SER A 308     -26.969 -19.571  -1.134  1.00 10.00      A   
ATOM   2868  CA  SER A 308     -25.154 -18.947  -2.025  1.00 10.00      A   
ATOM   2869  CB  SER A 308     -25.634 -17.508  -1.814  1.00 10.00      A   
ATOM   2870  OG  SER A 308     -26.860 -17.270  -2.496  1.00 10.00      A   
ATOM   2871  HG  SER A 308     -27.602 -17.492  -1.912  1.00 10.00      A   
ATOM   2872  C   SER A 308     -23.845 -19.201  -1.274  1.00 10.00      A   
ATOM   2873  O   SER A 308     -22.764 -19.196  -1.870  1.00 10.00      A   
ATOM   2874  N   ILE A 309     -23.950 -19.443   0.032  1.00 10.00      A   
ATOM   2875  HN  ILE A 309     -24.841 -19.446   0.451  1.00 10.00      A   
ATOM   2876  CA  ILE A 309     -22.774 -19.708   0.855  1.00 10.00      A   
ATOM   2877  CB  ILE A 309     -23.130 -19.812   2.357  1.00 10.00      A   
ATOM   2878  CG1 ILE A 309     -23.859 -18.550   2.827  1.00 10.00      A   
ATOM   2879  CG2 ILE A 309     -21.876 -20.037   3.189  1.00 10.00      A   
ATOM   2880  CD1 ILE A 309     -24.382 -18.641   4.243  1.00 10.00      A   
ATOM   2881  C   ILE A 309     -22.098 -21.003   0.407  1.00 10.00      A   
ATOM   2882  O   ILE A 309     -20.871 -21.071   0.300  1.00 10.00      A   
ATOM   2883  N   GLN A 310     -22.911 -22.016   0.123  1.00 10.00      A   
ATOM   2884  HN  GLN A 310     -23.882 -21.889   0.212  1.00 10.00      A   
ATOM   2885  CA  GLN A 310     -22.400 -23.311  -0.319  1.00 10.00      A   
ATOM   2886  CB  GLN A 310     -23.543 -24.312  -0.484  1.00 10.00      A   
ATOM   2887  CG  GLN A 310     -24.357 -24.532   0.779  1.00 10.00      A   
ATOM   2888  CD  GLN A 310     -25.690 -25.193   0.505  1.00 10.00      A   
ATOM   2889  OE1 GLN A 310     -26.256 -25.051  -0.578  1.00 10.00      A   
ATOM   2890  NE2 GLN A 310     -26.202 -25.915   1.485  1.00 10.00      A   
ATOM   2891 HE21 GLN A 310     -25.699 -25.983   2.325  1.00 10.00      A   
ATOM   2892 HE22 GLN A 310     -27.067 -26.353   1.335  1.00 10.00      A   
ATOM   2893  C   GLN A 310     -21.640 -23.173  -1.633  1.00 10.00      A   
ATOM   2894  O   GLN A 310     -20.564 -23.745  -1.799  1.00 10.00      A   
ATOM   2895  N   ALA A 311     -22.201 -22.397  -2.556  1.00 10.00      A   
ATOM   2896  HN  ALA A 311     -23.059 -21.964  -2.357  1.00 10.00      A   
ATOM   2897  CA  ALA A 311     -21.576 -22.176  -3.854  1.00 10.00      A   
ATOM   2898  CB  ALA A 311     -22.466 -21.313  -4.735  1.00 10.00      A   
ATOM   2899  C   ALA A 311     -20.195 -21.546  -3.697  1.00 10.00      A   
ATOM   2900  O   ALA A 311     -19.237 -21.947  -4.360  1.00 10.00      A   
ATOM   2901  N   PHE A 312     -20.097 -20.571  -2.802  1.00 10.00      A   
ATOM   2902  HN  PHE A 312     -20.896 -20.303  -2.299  1.00 10.00      A   
ATOM   2903  CA  PHE A 312     -18.838 -19.887  -2.547  1.00 10.00      A   
ATOM   2904  CB  PHE A 312     -19.061 -18.663  -1.653  1.00 10.00      A   
ATOM   2905  CG  PHE A 312     -17.794 -17.944  -1.282  1.00 10.00      A   
ATOM   2906  CD1 PHE A 312     -17.203 -17.055  -2.163  1.00 10.00      A   
ATOM   2907  CD2 PHE A 312     -17.193 -18.159  -0.049  1.00 10.00      A   
ATOM   2908  CE1 PHE A 312     -16.036 -16.395  -1.825  1.00 10.00      A   
ATOM   2909  CE2 PHE A 312     -16.027 -17.502   0.294  1.00 10.00      A   
ATOM   2910  CZ  PHE A 312     -15.448 -16.617  -0.595  1.00 10.00      A   
ATOM   2911  C   PHE A 312     -17.830 -20.833  -1.903  1.00 10.00      A   
ATOM   2912  O   PHE A 312     -16.685 -20.931  -2.348  1.00 10.00      A   
ATOM   2913  N   ASN A 313     -18.273 -21.537  -0.866  1.00 10.00      A   
ATOM   2914  HN  ASN A 313     -19.205 -21.419  -0.573  1.00 10.00      A   
ATOM   2915  CA  ASN A 313     -17.419 -22.481  -0.144  1.00 10.00      A   
ATOM   2916  CB  ASN A 313     -18.200 -23.151   0.993  1.00 10.00      A   
ATOM   2917  CG  ASN A 313     -17.955 -22.514   2.350  1.00 10.00      A   
ATOM   2918  OD1 ASN A 313     -17.606 -21.335   2.450  1.00 10.00      A   
ATOM   2919  ND2 ASN A 313     -18.145 -23.289   3.410  1.00 10.00      A   
ATOM   2920 HD21 ASN A 313     -18.432 -24.216   3.265  1.00 10.00      A   
ATOM   2921 HD22 ASN A 313     -17.988 -22.905   4.299  1.00 10.00      A   
ATOM   2922  C   ASN A 313     -16.865 -23.547  -1.082  1.00 10.00      A   
ATOM   2923  O   ASN A 313     -15.710 -23.967  -0.958  1.00 10.00      A   
ATOM   2924  N   GLN A 314     -17.696 -23.978  -2.021  1.00 10.00      A   
ATOM   2925  HN  GLN A 314     -18.607 -23.609  -2.058  1.00 10.00      A   
ATOM   2926  CA  GLN A 314     -17.303 -24.990  -2.990  1.00 10.00      A   
ATOM   2927  CB  GLN A 314     -18.533 -25.584  -3.674  1.00 10.00      A   
ATOM   2928  CG  GLN A 314     -19.329 -26.530  -2.792  1.00 10.00      A   
ATOM   2929  CD  GLN A 314     -19.480 -27.904  -3.409  1.00 10.00      A   
ATOM   2930  OE1 GLN A 314     -19.525 -28.048  -4.631  1.00 10.00      A   
ATOM   2931  NE2 GLN A 314     -19.540 -28.925  -2.572  1.00 10.00      A   
ATOM   2932 HE21 GLN A 314     -19.480 -28.743  -1.609  1.00 10.00      A   
ATOM   2933 HE22 GLN A 314     -19.645 -29.823  -2.948  1.00 10.00      A   
ATOM   2934  C   GLN A 314     -16.340 -24.430  -4.030  1.00 10.00      A   
ATOM   2935  O   GLN A 314     -15.320 -25.044  -4.326  1.00 10.00      A   
ATOM   2936  N   TYR A 315     -16.661 -23.262  -4.576  1.00 10.00      A   
ATOM   2937  HN  TYR A 315     -17.488 -22.809  -4.294  1.00 10.00      A   
ATOM   2938  CA  TYR A 315     -15.815 -22.638  -5.588  1.00 10.00      A   
ATOM   2939  CB  TYR A 315     -16.467 -21.374  -6.156  1.00 10.00      A   
ATOM   2940  CG  TYR A 315     -15.860 -20.911  -7.465  1.00 10.00      A   
ATOM   2941  CD1 TYR A 315     -16.078 -21.616  -8.643  1.00 10.00      A   
ATOM   2942  CD2 TYR A 315     -15.070 -19.770  -7.523  1.00 10.00      A   
ATOM   2943  CE1 TYR A 315     -15.520 -21.200  -9.838  1.00 10.00      A   
ATOM   2944  CE2 TYR A 315     -14.510 -19.347  -8.714  1.00 10.00      A   
ATOM   2945  CZ  TYR A 315     -14.737 -20.065  -9.869  1.00 10.00      A   
ATOM   2946  OH  TYR A 315     -14.179 -19.651 -11.059  1.00 10.00      A   
ATOM   2947  HH  TYR A 315     -13.282 -19.325 -10.899  1.00 10.00      A   
ATOM   2948  C   TYR A 315     -14.437 -22.323  -5.019  1.00 10.00      A   
ATOM   2949  O   TYR A 315     -13.419 -22.553  -5.672  1.00 10.00      A   
ATOM   2950  N   TRP A 316     -14.411 -21.814  -3.790  1.00 10.00      A   
ATOM   2951  HN  TRP A 316     -15.263 -21.656  -3.319  1.00 10.00      A   
ATOM   2952  CA  TRP A 316     -13.160 -21.481  -3.122  1.00 10.00      A   
ATOM   2953  CB  TRP A 316     -13.437 -20.839  -1.756  1.00 10.00      A   
ATOM   2954  CG  TRP A 316     -12.208 -20.351  -1.038  1.00 10.00      A   
ATOM   2955  CD1 TRP A 316     -11.348 -21.094  -0.281  1.00 10.00      A   
ATOM   2956  CD2 TRP A 316     -11.713 -19.006  -0.999  1.00 10.00      A   
ATOM   2957  NE1 TRP A 316     -10.346 -20.299   0.220  1.00 10.00      A   
ATOM   2958  HE1 TRP A 316      -9.607 -20.605   0.787  1.00 10.00      A   
ATOM   2959  CE2 TRP A 316     -10.549 -19.011  -0.205  1.00 10.00      A   
ATOM   2960  CE3 TRP A 316     -12.142 -17.800  -1.557  1.00 10.00      A   
ATOM   2961  CZ2 TRP A 316      -9.807 -17.855   0.039  1.00 10.00      A   
ATOM   2962  CZ3 TRP A 316     -11.408 -16.654  -1.313  1.00 10.00      A   
ATOM   2963  CH2 TRP A 316     -10.255 -16.689  -0.521  1.00 10.00      A   
ATOM   2964  C   TRP A 316     -12.309 -22.733  -2.948  1.00 10.00      A   
ATOM   2965  O   TRP A 316     -11.104 -22.709  -3.171  1.00 10.00      A   
ATOM   2966  N   ASP A 317     -12.960 -23.834  -2.589  1.00 10.00      A   
ATOM   2967  HN  ASP A 317     -13.934 -23.795  -2.463  1.00 10.00      A   
ATOM   2968  CA  ASP A 317     -12.271 -25.105  -2.373  1.00 10.00      A   
ATOM   2969  CB  ASP A 317     -13.231 -26.128  -1.760  1.00 10.00      A   
ATOM   2970  CG  ASP A 317     -12.530 -27.118  -0.855  1.00 10.00      A   
ATOM   2971  OD1 ASP A 317     -12.203 -26.745   0.288  1.00 10.00      A   
ATOM   2972  OD2 ASP A 317     -12.313 -28.275  -1.272  1.00 10.00      A   
ATOM   2973  C   ASP A 317     -11.695 -25.670  -3.668  1.00 10.00      A   
ATOM   2974  O   ASP A 317     -10.924 -26.628  -3.645  1.00 10.00      A   
ATOM   2975  N   ARG A 318     -12.065 -25.080  -4.797  1.00 10.00      A   
ATOM   2976  HN  ARG A 318     -12.674 -24.312  -4.760  1.00 10.00      A   
ATOM   2977  CA  ARG A 318     -11.589 -25.557  -6.087  1.00 10.00      A   
ATOM   2978  CB  ARG A 318     -12.760 -25.796  -7.041  1.00 10.00      A   
ATOM   2979  CG  ARG A 318     -13.825 -26.737  -6.509  1.00 10.00      A   
ATOM   2980  CD  ARG A 318     -14.873 -27.020  -7.569  1.00 10.00      A   
ATOM   2981  NE  ARG A 318     -16.211 -27.177  -6.999  1.00 10.00      A   
ATOM   2982  HE  ARG A 318     -16.285 -27.652  -6.138  1.00 10.00      A   
ATOM   2983  CZ  ARG A 318     -17.319 -26.732  -7.587  1.00 10.00      A   
ATOM   2984  NH1 ARG A 318     -17.244 -26.103  -8.752  1.00 10.00      A   
ATOM   2985 HH11 ARG A 318     -18.113 -25.751  -9.211  1.00 10.00      A   
ATOM   2986 HH12 ARG A 318     -16.321 -25.966  -9.215  1.00 10.00      A   
ATOM   2987  NH2 ARG A 318     -18.502 -26.905  -7.012  1.00 10.00      A   
ATOM   2988 HH21 ARG A 318     -18.578 -27.400  -6.095  1.00 10.00      A   
ATOM   2989 HH22 ARG A 318     -19.365 -26.550  -7.478  1.00 10.00      A   
ATOM   2990  C   ARG A 318     -10.587 -24.611  -6.743  1.00 10.00      A   
ATOM   2991  O   ARG A 318      -9.823 -25.027  -7.614  1.00 10.00      A   
ATOM   2992  N   VAL A 319     -10.579 -23.346  -6.338  1.00 10.00      A   
ATOM   2993  HN  VAL A 319     -11.185 -23.060  -5.621  1.00 10.00      A   
ATOM   2994  CA  VAL A 319      -9.674 -22.376  -6.957  1.00 10.00      A   
ATOM   2995  CB  VAL A 319     -10.428 -21.377  -7.873  1.00 10.00      A   
ATOM   2996  CG1 VAL A 319     -11.167 -22.100  -8.990  1.00 10.00      A   
ATOM   2997  CG2 VAL A 319     -11.379 -20.502  -7.067  1.00 10.00      A   
ATOM   2998  C   VAL A 319      -8.813 -21.590  -5.965  1.00 10.00      A   
ATOM   2999  O   VAL A 319      -8.123 -20.654  -6.363  1.00 10.00      A   
ATOM   3000  N   ALA A 320      -8.831 -21.965  -4.690  1.00 10.00      A   
ATOM   3001  HN  ALA A 320      -9.383 -22.731  -4.419  1.00 10.00      A   
ATOM   3002  CA  ALA A 320      -8.041 -21.253  -3.680  1.00 10.00      A   
ATOM   3003  CB  ALA A 320      -8.269 -21.843  -2.296  1.00 10.00      A   
ATOM   3004  C   ALA A 320      -6.552 -21.261  -4.021  1.00 10.00      A   
ATOM   3005  O   ALA A 320      -5.943 -20.212  -4.249  1.00 10.00      A   
ATOM   3006  N   ASN A 321      -5.980 -22.453  -4.072  1.00 10.00      A   
ATOM   3007  HN  ASN A 321      -6.528 -23.251  -3.906  1.00 10.00      A   
ATOM   3008  CA  ASN A 321      -4.563 -22.616  -4.374  1.00 10.00      A   
ATOM   3009  CB  ASN A 321      -4.108 -24.036  -4.019  1.00 10.00      A   
ATOM   3010  CG  ASN A 321      -2.662 -24.110  -3.555  1.00 10.00      A   
ATOM   3011  OD1 ASN A 321      -1.791 -23.389  -4.045  1.00 10.00      A   
ATOM   3012  ND2 ASN A 321      -2.396 -24.993  -2.604  1.00 10.00      A   
ATOM   3013 HD21 ASN A 321      -3.136 -25.539  -2.259  1.00 10.00      A   
ATOM   3014 HD22 ASN A 321      -1.473 -25.064  -2.283  1.00 10.00      A   
ATOM   3015  C   ASN A 321      -4.292 -22.326  -5.847  1.00 10.00      A   
ATOM   3016  O   ASN A 321      -3.238 -21.795  -6.201  1.00 10.00      A   
ATOM   3017  N   GLY A 322      -5.262 -22.653  -6.694  1.00 10.00      A   
ATOM   3018  HN  GLY A 322      -6.087 -23.054  -6.343  1.00 10.00      A   
ATOM   3019  CA  GLY A 322      -5.120 -22.433  -8.121  1.00 10.00      A   
ATOM   3020  C   GLY A 322      -5.025 -20.964  -8.492  1.00 10.00      A   
ATOM   3021  O   GLY A 322      -4.167 -20.576  -9.285  1.00 10.00      A   
ATOM   3022  N   TYR A 323      -5.899 -20.144  -7.919  1.00 10.00      A   
ATOM   3023  HN  TYR A 323      -6.560 -20.510  -7.285  1.00 10.00      A   
ATOM   3024  CA  TYR A 323      -5.909 -18.710  -8.203  1.00 10.00      A   
ATOM   3025  CB  TYR A 323      -7.209 -18.063  -7.713  1.00 10.00      A   
ATOM   3026  CG  TYR A 323      -8.336 -18.051  -8.728  1.00 10.00      A   
ATOM   3027  CD1 TYR A 323      -8.376 -18.967  -9.773  1.00 10.00      A   
ATOM   3028  CD2 TYR A 323      -9.365 -17.120  -8.636  1.00 10.00      A   
ATOM   3029  CE1 TYR A 323      -9.406 -18.953 -10.698  1.00 10.00      A   
ATOM   3030  CE2 TYR A 323     -10.397 -17.101  -9.553  1.00 10.00      A   
ATOM   3031  CZ  TYR A 323     -10.414 -18.019 -10.582  1.00 10.00      A   
ATOM   3032  OH  TYR A 323     -11.442 -17.999 -11.500  1.00 10.00      A   
ATOM   3033  HH  TYR A 323     -11.560 -17.093 -11.823  1.00 10.00      A   
ATOM   3034  C   TYR A 323      -4.709 -18.013  -7.576  1.00 10.00      A   
ATOM   3035  O   TYR A 323      -4.313 -16.932  -8.007  1.00 10.00      A   
ATOM   3036  N   GLY A 324      -4.125 -18.636  -6.565  1.00 10.00      A   
ATOM   3037  HN  GLY A 324      -4.471 -19.505  -6.270  1.00 10.00      A   
ATOM   3038  CA  GLY A 324      -2.975 -18.050  -5.904  1.00 10.00      A   
ATOM   3039  C   GLY A 324      -3.349 -17.356  -4.613  1.00 10.00      A   
ATOM   3040  O   GLY A 324      -2.676 -16.418  -4.184  1.00 10.00      A   
ATOM   3041  N   LEU A 325      -4.419 -17.823  -3.988  1.00 10.00      A   
ATOM   3042  HN  LEU A 325      -4.902 -18.590  -4.371  1.00 10.00      A   
ATOM   3043  CA  LEU A 325      -4.892 -17.248  -2.736  1.00 10.00      A   
ATOM   3044  CB  LEU A 325      -6.420 -17.312  -2.676  1.00 10.00      A   
ATOM   3045  CG  LEU A 325      -7.166 -16.612  -3.816  1.00 10.00      A   
ATOM   3046  CD1 LEU A 325      -8.608 -17.089  -3.886  1.00 10.00      A   
ATOM   3047  CD2 LEU A 325      -7.107 -15.102  -3.646  1.00 10.00      A   
ATOM   3048  C   LEU A 325      -4.280 -17.988  -1.549  1.00 10.00      A   
ATOM   3049  O   LEU A 325      -4.986 -18.450  -0.649  1.00 10.00      A   
ATOM   3050  N   ASN A 326      -2.961 -18.094  -1.558  1.00 10.00      A   
ATOM   3051  HN  ASN A 326      -2.455 -17.693  -2.296  1.00 10.00      A   
ATOM   3052  CA  ASN A 326      -2.244 -18.785  -0.498  1.00 10.00      A   
ATOM   3053  CB  ASN A 326      -1.080 -19.590  -1.078  1.00 10.00      A   
ATOM   3054  CG  ASN A 326      -0.514 -20.613  -0.113  1.00 10.00      A   
ATOM   3055  OD1 ASN A 326      -0.593 -20.460   1.107  1.00 10.00      A   
ATOM   3056  ND2 ASN A 326       0.076 -21.666  -0.657  1.00 10.00      A   
ATOM   3057 HD21 ASN A 326       0.111 -21.722  -1.637  1.00 10.00      A   
ATOM   3058 HD22 ASN A 326       0.454 -22.347  -0.061  1.00 10.00      A   
ATOM   3059  C   ASN A 326      -1.740 -17.802   0.549  1.00 10.00      A   
ATOM   3060  O   ASN A 326      -0.683 -17.182   0.390  1.00 10.00      A   
ATOM   3061  N   GLY A 327      -2.500 -17.657   1.618  1.00 10.00      A   
ATOM   3062  HN  GLY A 327      -3.336 -18.171   1.689  1.00 10.00      A   
ATOM   3063  CA  GLY A 327      -2.121 -16.754   2.679  1.00 10.00      A   
ATOM   3064  C   GLY A 327      -2.877 -17.032   3.957  1.00 10.00      A   
ATOM   3065  O   GLY A 327      -2.967 -18.180   4.398  1.00 10.00      A   
ATOM   3066  N   ALA A 328      -3.411 -15.982   4.553  1.00 10.00      A   
ATOM   3067  HN  ALA A 328      -3.298 -15.097   4.150  1.00 10.00      A   
ATOM   3068  CA  ALA A 328      -4.172 -16.104   5.783  1.00 10.00      A   
ATOM   3069  CB  ALA A 328      -3.658 -15.110   6.810  1.00 10.00      A   
ATOM   3070  C   ALA A 328      -5.647 -15.861   5.493  1.00 10.00      A   
ATOM   3071  O   ALA A 328      -6.022 -14.788   5.025  1.00 10.00      A   
ATOM   3072  N   ALA A 329      -6.476 -16.862   5.750  1.00 10.00      A   
ATOM   3073  HN  ALA A 329      -6.122 -17.694   6.127  1.00 10.00      A   
ATOM   3074  CA  ALA A 329      -7.902 -16.744   5.499  1.00 10.00      A   
ATOM   3075  CB  ALA A 329      -8.287 -17.534   4.258  1.00 10.00      A   
ATOM   3076  C   ALA A 329      -8.724 -17.203   6.697  1.00 10.00      A   
ATOM   3077  O   ALA A 329      -8.420 -18.223   7.326  1.00 10.00      A   
ATOM   3078  N   ALA A 330      -9.760 -16.435   7.007  1.00 10.00      A   
ATOM   3079  HN  ALA A 330      -9.930 -15.627   6.470  1.00 10.00      A   
ATOM   3080  CA  ALA A 330     -10.660 -16.741   8.109  1.00 10.00      A   
ATOM   3081  CB  ALA A 330     -10.278 -15.954   9.352  1.00 10.00      A   
ATOM   3082  C   ALA A 330     -12.087 -16.422   7.688  1.00 10.00      A   
ATOM   3083  O   ALA A 330     -12.327 -15.429   6.995  1.00 10.00      A   
ATOM   3084  N   GLN A 331     -13.024 -17.259   8.096  1.00 10.00      A   
ATOM   3085  HN  GLN A 331     -12.774 -18.023   8.663  1.00 10.00      A   
ATOM   3086  CA  GLN A 331     -14.416 -17.071   7.734  1.00 10.00      A   
ATOM   3087  CB  GLN A 331     -14.853 -18.165   6.755  1.00 10.00      A   
ATOM   3088  CG  GLN A 331     -16.191 -17.912   6.077  1.00 10.00      A   
ATOM   3089  CD  GLN A 331     -16.724 -19.137   5.360  1.00 10.00      A   
ATOM   3090  OE1 GLN A 331     -17.461 -19.934   5.935  1.00 10.00      A   
ATOM   3091  NE2 GLN A 331     -16.350 -19.298   4.102  1.00 10.00      A   
ATOM   3092 HE21 GLN A 331     -15.753 -18.626   3.707  1.00 10.00      A   
ATOM   3093 HE22 GLN A 331     -16.694 -20.079   3.608  1.00 10.00      A   
ATOM   3094  C   GLN A 331     -15.322 -17.076   8.960  1.00 10.00      A   
ATOM   3095  O   GLN A 331     -15.093 -17.815   9.921  1.00 10.00      A   
ATOM   3096  N   PHE A 332     -16.338 -16.231   8.914  1.00 10.00      A   
ATOM   3097  HN  PHE A 332     -16.433 -15.646   8.125  1.00 10.00      A   
ATOM   3098  CA  PHE A 332     -17.319 -16.124   9.974  1.00 10.00      A   
ATOM   3099  CB  PHE A 332     -17.135 -14.820  10.761  1.00 10.00      A   
ATOM   3100  CG  PHE A 332     -18.266 -14.514  11.706  1.00 10.00      A   
ATOM   3101  CD1 PHE A 332     -18.641 -15.424  12.682  1.00 10.00      A   
ATOM   3102  CD2 PHE A 332     -18.956 -13.318  11.613  1.00 10.00      A   
ATOM   3103  CE1 PHE A 332     -19.683 -15.150  13.545  1.00 10.00      A   
ATOM   3104  CE2 PHE A 332     -19.998 -13.037  12.475  1.00 10.00      A   
ATOM   3105  CZ  PHE A 332     -20.361 -13.953  13.442  1.00 10.00      A   
ATOM   3106  C   PHE A 332     -18.716 -16.187   9.366  1.00 10.00      A   
ATOM   3107  O   PHE A 332     -19.189 -15.227   8.753  1.00 10.00      A   
ATOM   3108  N   SER A 333     -19.360 -17.327   9.515  1.00 10.00      A   
ATOM   3109  HN  SER A 333     -18.934 -18.058  10.011  1.00 10.00      A   
ATOM   3110  CA  SER A 333     -20.690 -17.524   8.978  1.00 10.00      A   
ATOM   3111  CB  SER A 333     -20.681 -18.654   7.944  1.00 10.00      A   
ATOM   3112  OG  SER A 333     -21.935 -18.768   7.290  1.00 10.00      A   
ATOM   3113  HG  SER A 333     -22.247 -19.680   7.347  1.00 10.00      A   
ATOM   3114  C   SER A 333     -21.665 -17.849  10.098  1.00 10.00      A   
ATOM   3115  O   SER A 333     -21.334 -18.589  11.027  1.00 10.00      A   
ATOM   3116  N   LEU A 334     -22.857 -17.280  10.022  1.00 10.00      A   
ATOM   3117  HN  LEU A 334     -23.056 -16.676   9.272  1.00 10.00      A   
ATOM   3118  CA  LEU A 334     -23.876 -17.526  11.027  1.00 10.00      A   
ATOM   3119  CB  LEU A 334     -24.920 -16.408  11.016  1.00 10.00      A   
ATOM   3120  CG  LEU A 334     -24.419 -15.016  11.404  1.00 10.00      A   
ATOM   3121  CD1 LEU A 334     -25.482 -13.969  11.116  1.00 10.00      A   
ATOM   3122  CD2 LEU A 334     -24.015 -14.979  12.869  1.00 10.00      A   
ATOM   3123  C   LEU A 334     -24.535 -18.875  10.774  1.00 10.00      A   
ATOM   3124  O   LEU A 334     -24.662 -19.701  11.679  1.00 10.00      A   
ATOM   3125  N   SER A 335     -24.927 -19.100   9.526  1.00 10.00      A   
ATOM   3126  HN  SER A 335     -24.776 -18.406   8.847  1.00 10.00      A   
ATOM   3127  CA  SER A 335     -25.563 -20.346   9.133  1.00 10.00      A   
ATOM   3128  CB  SER A 335     -26.334 -20.160   7.821  1.00 10.00      A   
ATOM   3129  OG  SER A 335     -27.185 -19.026   7.886  1.00 10.00      A   
ATOM   3130  HG  SER A 335     -28.087 -19.288   7.659  1.00 10.00      A   
ATOM   3131  C   SER A 335     -24.515 -21.439   8.981  1.00 10.00      A   
ATOM   3132  O   SER A 335     -23.547 -21.283   8.231  1.00 10.00      A   
ATOM   3133  N   ASP A 336     -24.696 -22.533   9.709  1.00 10.00      A   
ATOM   3134  HN  ASP A 336     -25.483 -22.597  10.294  1.00 10.00      A   
ATOM   3135  CA  ASP A 336     -23.761 -23.650   9.654  1.00 10.00      A   
ATOM   3136  CB  ASP A 336     -23.819 -24.475  10.946  1.00 10.00      A   
ATOM   3137  CG  ASP A 336     -22.603 -25.369  11.153  1.00 10.00      A   
ATOM   3138  OD1 ASP A 336     -22.355 -26.263  10.314  1.00 10.00      A   
ATOM   3139  OD2 ASP A 336     -21.895 -25.188  12.172  1.00 10.00      A   
ATOM   3140  C   ASP A 336     -24.059 -24.534   8.453  1.00 10.00      A   
ATOM   3141  O   ASP A 336     -25.085 -25.219   8.403  1.00 10.00      A   
ATOM   3142  N   VAL A 337     -23.173 -24.487   7.475  1.00 10.00      A   
ATOM   3143  HN  VAL A 337     -22.398 -23.899   7.569  1.00 10.00      A   
ATOM   3144  CA  VAL A 337     -23.303 -25.289   6.268  1.00 10.00      A   
ATOM   3145  CB  VAL A 337     -23.419 -24.408   5.003  1.00 10.00      A   
ATOM   3146  CG1 VAL A 337     -24.770 -23.708   4.957  1.00 10.00      A   
ATOM   3147  CG2 VAL A 337     -22.285 -23.395   4.934  1.00 10.00      A   
ATOM   3148  C   VAL A 337     -22.082 -26.194   6.152  1.00 10.00      A   
ATOM   3149  O   VAL A 337     -21.326 -26.326   7.112  1.00 10.00      A   
ATOM   3150  N   ASP A 338     -21.886 -26.813   4.993  1.00 10.00      A   
ATOM   3151  HN  ASP A 338     -22.523 -26.683   4.262  1.00 10.00      A   
ATOM   3152  CA  ASP A 338     -20.732 -27.686   4.793  1.00 10.00      A   
ATOM   3153  CB  ASP A 338     -20.773 -28.356   3.420  1.00 10.00      A   
ATOM   3154  CG  ASP A 338     -19.877 -29.576   3.350  1.00 10.00      A   
ATOM   3155  OD1 ASP A 338     -18.894 -29.556   2.581  1.00 10.00      A   
ATOM   3156  OD2 ASP A 338     -20.154 -30.565   4.062  1.00 10.00      A   
ATOM   3157  C   ASP A 338     -19.443 -26.887   4.973  1.00 10.00      A   
ATOM   3158  O   ASP A 338     -19.163 -25.969   4.198  1.00 10.00      A   
ATOM   3159  N   PRO A 339     -18.657 -27.230   6.011  1.00 10.00      A   
ATOM   3160  CA  PRO A 339     -17.408 -26.536   6.355  1.00 10.00      A   
ATOM   3161  CB  PRO A 339     -16.797 -27.415   7.450  1.00 10.00      A   
ATOM   3162  CG  PRO A 339     -17.965 -28.103   8.061  1.00 10.00      A   
ATOM   3163  CD  PRO A 339     -18.926 -28.349   6.934  1.00 10.00      A   
ATOM   3164  C   PRO A 339     -16.441 -26.396   5.191  1.00 10.00      A   
ATOM   3165  O   PRO A 339     -16.194 -27.346   4.446  1.00 10.00      A   
ATOM   3166  N   ILE A 340     -15.895 -25.196   5.050  1.00 10.00      A   
ATOM   3167  HN  ILE A 340     -16.142 -24.485   5.678  1.00 10.00      A   
ATOM   3168  CA  ILE A 340     -14.939 -24.897   3.995  1.00 10.00      A   
ATOM   3169  CB  ILE A 340     -14.735 -23.364   3.863  1.00 10.00      A   
ATOM   3170  CG1 ILE A 340     -14.162 -22.981   2.494  1.00 10.00      A   
ATOM   3171  CG2 ILE A 340     -13.887 -22.808   5.003  1.00 10.00      A   
ATOM   3172  CD1 ILE A 340     -14.103 -21.490   2.248  1.00 10.00      A   
ATOM   3173  C   ILE A 340     -13.606 -25.593   4.292  1.00 10.00      A   
ATOM   3174  O   ILE A 340     -13.475 -26.280   5.308  1.00 10.00      A   
ATOM   3175  N   THR A 341     -12.639 -25.438   3.395  1.00 10.00      A   
ATOM   3176  HN  THR A 341     -12.824 -24.916   2.588  1.00 10.00      A   
ATOM   3177  CA  THR A 341     -11.318 -26.033   3.562  1.00 10.00      A   
ATOM   3178  CB  THR A 341     -10.361 -25.640   2.414  1.00 10.00      A   
ATOM   3179  OG1 THR A 341      -8.999 -25.906   2.781  1.00 10.00      A   
ATOM   3180  HG1 THR A 341      -8.887 -26.857   2.918  1.00 10.00      A   
ATOM   3181  CG2 THR A 341     -10.522 -24.172   2.051  1.00 10.00      A   
ATOM   3182  C   THR A 341     -10.705 -25.667   4.914  1.00 10.00      A   
ATOM   3183  O   THR A 341     -10.832 -24.531   5.386  1.00 10.00      A   
ATOM   3184  N   ALA A 342     -10.034 -26.641   5.521  1.00 10.00      A   
ATOM   3185  HN  ALA A 342      -9.960 -27.511   5.072  1.00 10.00      A   
ATOM   3186  CA  ALA A 342      -9.407 -26.470   6.828  1.00 10.00      A   
ATOM   3187  CB  ALA A 342      -8.789 -27.775   7.300  1.00 10.00      A   
ATOM   3188  C   ALA A 342      -8.378 -25.341   6.853  1.00 10.00      A   
ATOM   3189  O   ALA A 342      -8.010 -24.860   7.926  1.00 10.00      A   
ATOM   3190  N   GLN A 343      -7.917 -24.913   5.679  1.00 10.00      A   
ATOM   3191  HN  GLN A 343      -8.244 -25.332   4.854  1.00 10.00      A   
ATOM   3192  CA  GLN A 343      -6.939 -23.830   5.591  1.00 10.00      A   
ATOM   3193  CB  GLN A 343      -6.405 -23.692   4.160  1.00 10.00      A   
ATOM   3194  CG  GLN A 343      -7.403 -23.112   3.170  1.00 10.00      A   
ATOM   3195  CD  GLN A 343      -6.921 -23.179   1.735  1.00 10.00      A   
ATOM   3196  OE1 GLN A 343      -6.276 -22.256   1.244  1.00 10.00      A   
ATOM   3197  NE2 GLN A 343      -7.238 -24.269   1.050  1.00 10.00      A   
ATOM   3198 HE21 GLN A 343      -7.763 -24.967   1.504  1.00 10.00      A   
ATOM   3199 HE22 GLN A 343      -6.940 -24.333   0.117  1.00 10.00      A   
ATOM   3200  C   GLN A 343      -7.558 -22.512   6.060  1.00 10.00      A   
ATOM   3201  O   GLN A 343      -6.853 -21.581   6.455  1.00 10.00      A   
ATOM   3202  N   VAL A 344      -8.885 -22.446   6.019  1.00 10.00      A   
ATOM   3203  HN  VAL A 344      -9.395 -23.231   5.711  1.00 10.00      A   
ATOM   3204  CA  VAL A 344      -9.612 -21.263   6.440  1.00 10.00      A   
ATOM   3205  CB  VAL A 344     -10.799 -20.972   5.497  1.00 10.00      A   
ATOM   3206  CG1 VAL A 344     -11.529 -19.706   5.918  1.00 10.00      A   
ATOM   3207  CG2 VAL A 344     -10.327 -20.866   4.054  1.00 10.00      A   
ATOM   3208  C   VAL A 344     -10.135 -21.470   7.856  1.00 10.00      A   
ATOM   3209  O   VAL A 344     -10.871 -22.420   8.126  1.00 10.00      A   
ATOM   3210  N   LYS A 345      -9.752 -20.583   8.760  1.00 10.00      A   
ATOM   3211  HN  LYS A 345      -9.178 -19.833   8.484  1.00 10.00      A   
ATOM   3212  CA  LYS A 345     -10.176 -20.687  10.149  1.00 10.00      A   
ATOM   3213  CB  LYS A 345      -9.281 -19.844  11.058  1.00 10.00      A   
ATOM   3214  CG  LYS A 345      -7.828 -20.287  11.064  1.00 10.00      A   
ATOM   3215  CD  LYS A 345      -7.141 -19.933  12.374  1.00 10.00      A   
ATOM   3216  CE  LYS A 345      -5.767 -20.576  12.455  1.00 10.00      A   
ATOM   3217  NZ  LYS A 345      -5.183 -20.494  13.821  1.00 10.00      A   
ATOM   3218  HZ1 LYS A 345      -4.265 -20.983  13.844  1.00 10.00      A   
ATOM   3219  HZ2 LYS A 345      -5.817 -20.941  14.511  1.00 10.00      A   
ATOM   3220  HZ3 LYS A 345      -5.038 -19.501  14.092  1.00 10.00      A   
ATOM   3221  C   LYS A 345     -11.638 -20.293  10.315  1.00 10.00      A   
ATOM   3222  O   LYS A 345     -12.124 -19.380   9.644  1.00 10.00      A   
ATOM   3223  N   GLN A 346     -12.335 -20.990  11.202  1.00 10.00      A   
ATOM   3224  HN  GLN A 346     -11.886 -21.700  11.711  1.00 10.00      A   
ATOM   3225  CA  GLN A 346     -13.741 -20.720  11.461  1.00 10.00      A   
ATOM   3226  CB  GLN A 346     -14.524 -22.032  11.580  1.00 10.00      A   
ATOM   3227  CG  GLN A 346     -14.367 -22.978  10.396  1.00 10.00      A   
ATOM   3228  CD  GLN A 346     -14.906 -22.404   9.100  1.00 10.00      A   
ATOM   3229  OE1 GLN A 346     -16.092 -22.533   8.795  1.00 10.00      A   
ATOM   3230  NE2 GLN A 346     -14.040 -21.777   8.322  1.00 10.00      A   
ATOM   3231 HE21 GLN A 346     -13.106 -21.718   8.621  1.00 10.00      A   
ATOM   3232 HE22 GLN A 346     -14.364 -21.396   7.480  1.00 10.00      A   
ATOM   3233  C   GLN A 346     -13.886 -19.914  12.746  1.00 10.00      A   
ATOM   3234  O   GLN A 346     -13.743 -20.449  13.848  1.00 10.00      A   
ATOM   3235  N   MET A 347     -14.165 -18.629  12.605  1.00 10.00      A   
ATOM   3236  HN  MET A 347     -14.292 -18.263  11.701  1.00 10.00      A   
ATOM   3237  CA  MET A 347     -14.308 -17.752  13.760  1.00 10.00      A   
ATOM   3238  CB  MET A 347     -13.901 -16.316  13.420  1.00 10.00      A   
ATOM   3239  CG  MET A 347     -12.401 -16.116  13.237  1.00 10.00      A   
ATOM   3240  SD  MET A 347     -11.473 -16.188  14.790  1.00 10.00      A   
ATOM   3241  CE  MET A 347     -11.251 -17.955  14.995  1.00 10.00      A   
ATOM   3242  C   MET A 347     -15.722 -17.799  14.328  1.00 10.00      A   
ATOM   3243  O   MET A 347     -16.699 -17.646  13.598  1.00 10.00      A   
ATOM   3244  N   PRO A 348     -15.840 -18.036  15.642  1.00 10.00      A   
ATOM   3245  CA  PRO A 348     -17.136 -18.115  16.331  1.00 10.00      A   
ATOM   3246  CB  PRO A 348     -16.764 -18.583  17.748  1.00 10.00      A   
ATOM   3247  CG  PRO A 348     -15.367 -19.093  17.640  1.00 10.00      A   
ATOM   3248  CD  PRO A 348     -14.721 -18.284  16.559  1.00 10.00      A   
ATOM   3249  C   PRO A 348     -17.860 -16.770  16.398  1.00 10.00      A   
ATOM   3250  O   PRO A 348     -19.092 -16.722  16.416  1.00 10.00      A   
ATOM   3251  N   THR A 349     -17.097 -15.683  16.446  1.00 10.00      A   
ATOM   3252  HN  THR A 349     -16.125 -15.779  16.426  1.00 10.00      A   
ATOM   3253  CA  THR A 349     -17.677 -14.347  16.520  1.00 10.00      A   
ATOM   3254  CB  THR A 349     -17.679 -13.819  17.969  1.00 10.00      A   
ATOM   3255  OG1 THR A 349     -16.434 -14.139  18.605  1.00 10.00      A   
ATOM   3256  HG1 THR A 349     -16.347 -13.613  19.412  1.00 10.00      A   
ATOM   3257  CG2 THR A 349     -18.821 -14.424  18.771  1.00 10.00      A   
ATOM   3258  C   THR A 349     -16.910 -13.365  15.638  1.00 10.00      A   
ATOM   3259  O   THR A 349     -15.779 -13.639  15.228  1.00 10.00      A   
ATOM   3260  N   LEU A 350     -17.521 -12.219  15.364  1.00 10.00      A   
ATOM   3261  HN  LEU A 350     -18.421 -12.057  15.727  1.00 10.00      A   
ATOM   3262  CA  LEU A 350     -16.897 -11.196  14.536  1.00 10.00      A   
ATOM   3263  CB  LEU A 350     -17.938 -10.175  14.070  1.00 10.00      A   
ATOM   3264  CG  LEU A 350     -17.486  -9.180  12.998  1.00 10.00      A   
ATOM   3265  CD1 LEU A 350     -17.090  -9.905  11.721  1.00 10.00      A   
ATOM   3266  CD2 LEU A 350     -18.578  -8.162  12.719  1.00 10.00      A   
ATOM   3267  C   LEU A 350     -15.770 -10.501  15.296  1.00 10.00      A   
ATOM   3268  O   LEU A 350     -14.760 -10.109  14.709  1.00 10.00      A   
ATOM   3269  N   GLU A 351     -15.945 -10.372  16.608  1.00 10.00      A   
ATOM   3270  HN  GLU A 351     -16.775 -10.703  17.010  1.00 10.00      A   
ATOM   3271  CA  GLU A 351     -14.947  -9.737  17.464  1.00 10.00      A   
ATOM   3272  CB  GLU A 351     -15.426  -9.697  18.918  1.00 10.00      A   
ATOM   3273  CG  GLU A 351     -16.517  -8.673  19.192  1.00 10.00      A   
ATOM   3274  CD  GLU A 351     -16.032  -7.244  19.055  1.00 10.00      A   
ATOM   3275  OE1 GLU A 351     -15.557  -6.672  20.058  1.00 10.00      A   
ATOM   3276  OE2 GLU A 351     -16.116  -6.686  17.942  1.00 10.00      A   
ATOM   3277  C   GLU A 351     -13.604 -10.459  17.373  1.00 10.00      A   
ATOM   3278  O   GLU A 351     -12.549  -9.827  17.370  1.00 10.00      A   
ATOM   3279  N   GLN A 352     -13.655 -11.784  17.293  1.00 10.00      A   
ATOM   3280  HN  GLN A 352     -14.527 -12.230  17.308  1.00 10.00      A   
ATOM   3281  CA  GLN A 352     -12.444 -12.591  17.191  1.00 10.00      A   
ATOM   3282  CB  GLN A 352     -12.755 -14.061  17.454  1.00 10.00      A   
ATOM   3283  CG  GLN A 352     -12.867 -14.399  18.927  1.00 10.00      A   
ATOM   3284  CD  GLN A 352     -13.278 -15.835  19.171  1.00 10.00      A   
ATOM   3285  OE1 GLN A 352     -12.438 -16.729  19.256  1.00 10.00      A   
ATOM   3286  NE2 GLN A 352     -14.575 -16.064  19.292  1.00 10.00      A   
ATOM   3287 HE21 GLN A 352     -15.192 -15.300  19.214  1.00 10.00      A   
ATOM   3288 HE22 GLN A 352     -14.870 -16.983  19.470  1.00 10.00      A   
ATOM   3289  C   GLN A 352     -11.793 -12.417  15.825  1.00 10.00      A   
ATOM   3290  O   GLN A 352     -10.566 -12.423  15.702  1.00 10.00      A   
ATOM   3291  N   LEU A 353     -12.624 -12.245  14.806  1.00 10.00      A   
ATOM   3292  HN  LEU A 353     -13.589 -12.245  14.971  1.00 10.00      A   
ATOM   3293  CA  LEU A 353     -12.138 -12.048  13.448  1.00 10.00      A   
ATOM   3294  CB  LEU A 353     -13.308 -12.084  12.459  1.00 10.00      A   
ATOM   3295  CG  LEU A 353     -12.949 -11.940  10.978  1.00 10.00      A   
ATOM   3296  CD1 LEU A 353     -12.102 -13.113  10.515  1.00 10.00      A   
ATOM   3297  CD2 LEU A 353     -14.206 -11.821  10.132  1.00 10.00      A   
ATOM   3298  C   LEU A 353     -11.409 -10.712  13.359  1.00 10.00      A   
ATOM   3299  O   LEU A 353     -10.409 -10.577  12.656  1.00 10.00      A   
ATOM   3300  N   LYS A 354     -11.921  -9.735  14.098  1.00 10.00      A   
ATOM   3301  HN  LYS A 354     -12.731  -9.915  14.625  1.00 10.00      A   
ATOM   3302  CA  LYS A 354     -11.333  -8.402  14.140  1.00 10.00      A   
ATOM   3303  CB  LYS A 354     -12.160  -7.498  15.057  1.00 10.00      A   
ATOM   3304  CG  LYS A 354     -13.337  -6.822  14.375  1.00 10.00      A   
ATOM   3305  CD  LYS A 354     -14.262  -6.160  15.384  1.00 10.00      A   
ATOM   3306  CE  LYS A 354     -13.501  -5.285  16.369  1.00 10.00      A   
ATOM   3307  NZ  LYS A 354     -14.396  -4.716  17.412  1.00 10.00      A   
ATOM   3308  HZ1 LYS A 354     -15.136  -5.410  17.671  1.00 10.00      A   
ATOM   3309  HZ2 LYS A 354     -14.854  -3.854  17.059  1.00 10.00      A   
ATOM   3310  HZ3 LYS A 354     -13.848  -4.479  18.262  1.00 10.00      A   
ATOM   3311  C   LYS A 354      -9.892  -8.459  14.637  1.00 10.00      A   
ATOM   3312  O   LYS A 354      -8.980  -7.926  14.003  1.00 10.00      A   
ATOM   3313  N   SER A 355      -9.689  -9.125  15.765  1.00 10.00      A   
ATOM   3314  HN  SER A 355     -10.454  -9.532  16.227  1.00 10.00      A   
ATOM   3315  CA  SER A 355      -8.361  -9.253  16.344  1.00 10.00      A   
ATOM   3316  CB  SER A 355      -8.446  -9.857  17.744  1.00 10.00      A   
ATOM   3317  OG  SER A 355      -9.269  -9.056  18.574  1.00 10.00      A   
ATOM   3318  HG  SER A 355      -9.550  -9.570  19.340  1.00 10.00      A   
ATOM   3319  C   SER A 355      -7.427 -10.060  15.443  1.00 10.00      A   
ATOM   3320  O   SER A 355      -6.216  -9.844  15.443  1.00 10.00      A   
ATOM   3321  N   TRP A 356      -7.994 -10.974  14.660  1.00 10.00      A   
ATOM   3322  HN  TRP A 356      -8.967 -11.103  14.695  1.00 10.00      A   
ATOM   3323  CA  TRP A 356      -7.199 -11.792  13.754  1.00 10.00      A   
ATOM   3324  CB  TRP A 356      -8.046 -12.907  13.139  1.00 10.00      A   
ATOM   3325  CG  TRP A 356      -7.236 -14.101  12.739  1.00 10.00      A   
ATOM   3326  CD1 TRP A 356      -6.599 -14.969  13.573  1.00 10.00      A   
ATOM   3327  CD2 TRP A 356      -6.977 -14.562  11.407  1.00 10.00      A   
ATOM   3328  NE1 TRP A 356      -5.954 -15.938  12.847  1.00 10.00      A   
ATOM   3329  HE1 TRP A 356      -5.419 -16.673  13.227  1.00 10.00      A   
ATOM   3330  CE2 TRP A 356      -6.172 -15.713  11.514  1.00 10.00      A   
ATOM   3331  CE3 TRP A 356      -7.347 -14.112  10.136  1.00 10.00      A   
ATOM   3332  CZ2 TRP A 356      -5.731 -16.422  10.400  1.00 10.00      A   
ATOM   3333  CZ3 TRP A 356      -6.908 -14.818   9.031  1.00 10.00      A   
ATOM   3334  CH2 TRP A 356      -6.110 -15.959   9.171  1.00 10.00      A   
ATOM   3335  C   TRP A 356      -6.584 -10.922  12.663  1.00 10.00      A   
ATOM   3336  O   TRP A 356      -5.422 -11.104  12.285  1.00 10.00      A   
ATOM   3337  N   VAL A 357      -7.365  -9.963  12.179  1.00 10.00      A   
ATOM   3338  HN  VAL A 357      -8.282  -9.875  12.521  1.00 10.00      A   
ATOM   3339  CA  VAL A 357      -6.899  -9.044  11.148  1.00 10.00      A   
ATOM   3340  CB  VAL A 357      -8.051  -8.158  10.621  1.00 10.00      A   
ATOM   3341  CG1 VAL A 357      -7.553  -7.184   9.562  1.00 10.00      A   
ATOM   3342  CG2 VAL A 357      -9.178  -9.020  10.067  1.00 10.00      A   
ATOM   3343  C   VAL A 357      -5.788  -8.161  11.708  1.00 10.00      A   
ATOM   3344  O   VAL A 357      -4.767  -7.943  11.059  1.00 10.00      A   
ATOM   3345  N   ARG A 358      -5.984  -7.686  12.936  1.00 10.00      A   
ATOM   3346  HN  ARG A 358      -6.816  -7.913  13.406  1.00 10.00      A   
ATOM   3347  CA  ARG A 358      -5.004  -6.831  13.600  1.00 10.00      A   
ATOM   3348  CB  ARG A 358      -5.590  -6.233  14.882  1.00 10.00      A   
ATOM   3349  CG  ARG A 358      -6.754  -5.287  14.640  1.00 10.00      A   
ATOM   3350  CD  ARG A 358      -7.135  -4.524  15.899  1.00 10.00      A   
ATOM   3351  NE  ARG A 358      -7.776  -5.373  16.903  1.00 10.00      A   
ATOM   3352  HE  ARG A 358      -7.558  -6.331  16.884  1.00 10.00      A   
ATOM   3353  CZ  ARG A 358      -8.619  -4.920  17.838  1.00 10.00      A   
ATOM   3354  NH1 ARG A 358      -8.924  -3.626  17.899  1.00 10.00      A   
ATOM   3355 HH11 ARG A 358      -9.581  -3.273  18.634  1.00 10.00      A   
ATOM   3356 HH12 ARG A 358      -8.513  -2.946  17.209  1.00 10.00      A   
ATOM   3357  NH2 ARG A 358      -9.181  -5.766  18.697  1.00 10.00      A   
ATOM   3358 HH21 ARG A 358      -8.975  -6.789  18.644  1.00 10.00      A   
ATOM   3359 HH22 ARG A 358      -9.832  -5.410  19.433  1.00 10.00      A   
ATOM   3360  C   ARG A 358      -3.720  -7.597  13.914  1.00 10.00      A   
ATOM   3361  O   ARG A 358      -2.672  -7.004  14.171  1.00 10.00      A   
ATOM   3362  N   ASN A 359      -3.810  -8.920  13.893  1.00 10.00      A   
ATOM   3363  HN  ASN A 359      -4.674  -9.337  13.690  1.00 10.00      A   
ATOM   3364  CA  ASN A 359      -2.659  -9.770  14.168  1.00 10.00      A   
ATOM   3365  CB  ASN A 359      -3.067 -11.013  14.968  1.00 10.00      A   
ATOM   3366  CG  ASN A 359      -2.037 -11.386  16.020  1.00 10.00      A   
ATOM   3367  OD1 ASN A 359      -1.370 -10.518  16.583  1.00 10.00      A   
ATOM   3368  ND2 ASN A 359      -1.889 -12.672  16.287  1.00 10.00      A   
ATOM   3369 HD21 ASN A 359      -2.446 -13.324  15.795  1.00 10.00      A   
ATOM   3370 HD22 ASN A 359      -1.221 -12.931  16.958  1.00 10.00      A   
ATOM   3371  C   ASN A 359      -1.965 -10.177  12.874  1.00 10.00      A   
ATOM   3372  O   ASN A 359      -1.090 -11.039  12.879  1.00 10.00      A   
ATOM   3373  N   ASN A 360      -2.382  -9.554  11.767  1.00 10.00      A   
ATOM   3374  HN  ASN A 360      -3.106  -8.894  11.842  1.00 10.00      A   
ATOM   3375  CA  ASN A 360      -1.808  -9.816  10.442  1.00 10.00      A   
ATOM   3376  CB  ASN A 360      -0.293  -9.559  10.440  1.00 10.00      A   
ATOM   3377  CG  ASN A 360       0.239  -9.071   9.103  1.00 10.00      A   
ATOM   3378  OD1 ASN A 360      -0.295  -9.398   8.042  1.00 10.00      A   
ATOM   3379  ND2 ASN A 360       1.304  -8.282   9.144  1.00 10.00      A   
ATOM   3380 HD21 ASN A 360       1.686  -8.060  10.020  1.00 10.00      A   
ATOM   3381 HD22 ASN A 360       1.671  -7.955   8.296  1.00 10.00      A   
ATOM   3382  C   ASN A 360      -2.116 -11.237   9.969  1.00 10.00      A   
ATOM   3383  O   ASN A 360      -1.372 -11.820   9.179  1.00 10.00      A   
ATOM   3384  N   GLY A 361      -3.227 -11.787  10.446  1.00 10.00      A   
ATOM   3385  HN  GLY A 361      -3.791 -11.273  11.064  1.00 10.00      A   
ATOM   3386  CA  GLY A 361      -3.612 -13.129  10.063  1.00 10.00      A   
ATOM   3387  C   GLY A 361      -2.759 -14.184  10.739  1.00 10.00      A   
ATOM   3388  O   GLY A 361      -2.221 -15.076  10.080  1.00 10.00      A   
ATOM   3389  N   GLU A 362      -2.626 -14.078  12.050  1.00 10.00      A   
ATOM   3390  HN  GLU A 362      -3.074 -13.346  12.517  1.00 10.00      A   
ATOM   3391  CB  GLU A 362      -0.545 -14.365  13.325  1.00 10.00      A   
ATOM   3392  CG  GLU A 362       0.573 -14.326  12.291  1.00 10.00      A   
ATOM   3393  CD  GLU A 362       1.517 -13.152  12.473  1.00 10.00      A   
ATOM   3394  OE1 GLU A 362       1.664 -12.662  13.612  1.00 10.00      A   
ATOM   3395  OE2 GLU A 362       2.129 -12.714  11.471  1.00 10.00      A   
ATOM   3396  CA  GLU A 362      -1.835 -15.023  12.820  1.00 10.00      A   
ATOM   3397  C   GLU A 362      -2.653 -15.580  13.977  1.00 10.00      A   
ATOM   3398  O   GLU A 362      -2.764 -14.896  15.016  1.00 10.00      A   
ATOM   3399  OXT GLU A 362      -3.190 -16.697  13.840  1.00 10.00      A   
ATOM   3400  CB  MET B   1      22.390  -2.898  23.405  1.00 10.00      B   
ATOM   3401  CG  MET B   1      23.168  -2.945  24.708  1.00 10.00      B   
ATOM   3402  SD  MET B   1      22.227  -2.317  26.113  1.00 10.00      B   
ATOM   3403  CE  MET B   1      22.105  -0.577  25.700  1.00 10.00      B   
ATOM   3404  C   MET B   1      20.226  -3.335  22.232  1.00 10.00      B   
ATOM   3405  O   MET B   1      19.170  -2.730  22.411  1.00 10.00      B   
ATOM   3406  N   MET B   1      21.436  -5.187  23.335  1.00 10.00      B   
ATOM   3407  HT1 MET B   1      20.560  -5.747  23.266  1.00 10.00      B   
ATOM   3408  HT2 MET B   1      21.955  -5.484  24.184  1.00 10.00      B   
ATOM   3409  HT3 MET B   1      22.019  -5.385  22.497  1.00 10.00      B   
ATOM   3410  CA  MET B   1      21.113  -3.742  23.402  1.00 10.00      B   
ATOM   3411  N   ARG B   2      20.661  -3.676  21.032  1.00 10.00      B   
ATOM   3412  HN  ARG B   2      21.508  -4.168  20.949  1.00 10.00      B   
ATOM   3413  CA  ARG B   2      19.919  -3.352  19.829  1.00 10.00      B   
ATOM   3414  CB  ARG B   2      20.766  -2.440  18.935  1.00 10.00      B   
ATOM   3415  CG  ARG B   2      20.074  -1.979  17.664  1.00 10.00      B   
ATOM   3416  CD  ARG B   2      21.079  -1.465  16.648  1.00 10.00      B   
ATOM   3417  NE  ARG B   2      21.466  -0.074  16.883  1.00 10.00      B   
ATOM   3418  HE  ARG B   2      20.761   0.543  17.187  1.00 10.00      B   
ATOM   3419  CZ  ARG B   2      22.699   0.398  16.698  1.00 10.00      B   
ATOM   3420  NH1 ARG B   2      23.673  -0.403  16.288  1.00 10.00      B   
ATOM   3421 HH11 ARG B   2      23.486  -1.415  16.105  1.00 10.00      B   
ATOM   3422 HH12 ARG B   2      24.644  -0.021  16.142  1.00 10.00      B   
ATOM   3423  NH2 ARG B   2      22.963   1.677  16.923  1.00 10.00      B   
ATOM   3424 HH21 ARG B   2      22.209   2.319  17.244  1.00 10.00      B   
ATOM   3425 HH22 ARG B   2      23.937   2.049  16.772  1.00 10.00      B   
ATOM   3426  C   ARG B   2      19.563  -4.638  19.092  1.00 10.00      B   
ATOM   3427  O   ARG B   2      20.362  -5.576  19.054  1.00 10.00      B   
ATOM   3428  N   SER B   3      18.362  -4.693  18.535  1.00 10.00      B   
ATOM   3429  HN  SER B   3      17.763  -3.916  18.604  1.00 10.00      B   
ATOM   3430  CA  SER B   3      17.919  -5.869  17.802  1.00 10.00      B   
ATOM   3431  CB  SER B   3      16.393  -5.866  17.683  1.00 10.00      B   
ATOM   3432  OG  SER B   3      15.790  -5.593  18.939  1.00 10.00      B   
ATOM   3433  HG  SER B   3      16.395  -5.059  19.475  1.00 10.00      B   
ATOM   3434  C   SER B   3      18.566  -5.884  16.420  1.00 10.00      B   
ATOM   3435  O   SER B   3      18.759  -4.831  15.811  1.00 10.00      B   
ATOM   3436  N   TYR B   4      18.918  -7.063  15.933  1.00 10.00      B   
ATOM   3437  HN  TYR B   4      18.754  -7.878  16.464  1.00 10.00      B   
ATOM   3438  CA  TYR B   4      19.547  -7.178  14.624  1.00 10.00      B   
ATOM   3439  CB  TYR B   4      21.043  -7.475  14.766  1.00 10.00      B   
ATOM   3440  CG  TYR B   4      21.863  -6.306  15.256  1.00 10.00      B   
ATOM   3441  CD1 TYR B   4      22.222  -6.198  16.593  1.00 10.00      B   
ATOM   3442  CD2 TYR B   4      22.270  -5.305  14.385  1.00 10.00      B   
ATOM   3443  CE1 TYR B   4      22.963  -5.127  17.048  1.00 10.00      B   
ATOM   3444  CE2 TYR B   4      23.014  -4.231  14.831  1.00 10.00      B   
ATOM   3445  CZ  TYR B   4      23.354  -4.147  16.163  1.00 10.00      B   
ATOM   3446  OH  TYR B   4      24.086  -3.076  16.612  1.00 10.00      B   
ATOM   3447  HH  TYR B   4      24.557  -3.323  17.420  1.00 10.00      B   
ATOM   3448  C   TYR B   4      18.894  -8.259  13.774  1.00 10.00      B   
ATOM   3449  O   TYR B   4      18.364  -9.242  14.294  1.00 10.00      B   
ATOM   3450  N   LEU B   5      18.930  -8.061  12.468  1.00 10.00      B   
ATOM   3451  HN  LEU B   5      19.345  -7.240  12.123  1.00 10.00      B   
ATOM   3452  CA  LEU B   5      18.380  -9.019  11.523  1.00 10.00      B   
ATOM   3453  CB  LEU B   5      17.236  -8.392  10.722  1.00 10.00      B   
ATOM   3454  CG  LEU B   5      15.960  -8.068  11.507  1.00 10.00      B   
ATOM   3455  CD1 LEU B   5      15.001  -7.244  10.660  1.00 10.00      B   
ATOM   3456  CD2 LEU B   5      15.286  -9.343  11.992  1.00 10.00      B   
ATOM   3457  C   LEU B   5      19.493  -9.472  10.590  1.00 10.00      B   
ATOM   3458  O   LEU B   5      20.173  -8.643   9.988  1.00 10.00      B   
ATOM   3459  N   ILE B   6      19.691 -10.778  10.479  1.00 10.00      B   
ATOM   3460  HN  ILE B   6      19.093 -11.403  10.950  1.00 10.00      B   
ATOM   3461  CA  ILE B   6      20.753 -11.308   9.637  1.00 10.00      B   
ATOM   3462  CB  ILE B   6      21.583 -12.391  10.362  1.00 10.00      B   
ATOM   3463  CG1 ILE B   6      22.289 -11.810  11.592  1.00 10.00      B   
ATOM   3464  CG2 ILE B   6      22.593 -13.025   9.416  1.00 10.00      B   
ATOM   3465  CD1 ILE B   6      23.257 -10.687  11.284  1.00 10.00      B   
ATOM   3466  C   ILE B   6      20.217 -11.868   8.327  1.00 10.00      B   
ATOM   3467  O   ILE B   6      19.458 -12.843   8.313  1.00 10.00      B   
ATOM   3468  N   LEU B   7      20.619 -11.239   7.233  1.00 10.00      B   
ATOM   3469  HN  LEU B   7      21.217 -10.459   7.323  1.00 10.00      B   
ATOM   3470  CA  LEU B   7      20.225 -11.664   5.903  1.00 10.00      B   
ATOM   3471  CB  LEU B   7      19.606 -10.499   5.122  1.00 10.00      B   
ATOM   3472  CG  LEU B   7      18.380  -9.829   5.749  1.00 10.00      B   
ATOM   3473  CD1 LEU B   7      17.913  -8.664   4.890  1.00 10.00      B   
ATOM   3474  CD2 LEU B   7      17.256 -10.834   5.947  1.00 10.00      B   
ATOM   3475  C   LEU B   7      21.460 -12.170   5.175  1.00 10.00      B   
ATOM   3476  O   LEU B   7      22.581 -11.789   5.515  1.00 10.00      B   
ATOM   3477  N   ARG B   8      21.272 -13.023   4.188  1.00 10.00      B   
ATOM   3478  HN  ARG B   8      20.356 -13.299   3.953  1.00 10.00      B   
ATOM   3479  CA  ARG B   8      22.399 -13.557   3.439  1.00 10.00      B   
ATOM   3480  CB  ARG B   8      22.617 -15.040   3.756  1.00 10.00      B   
ATOM   3481  CG  ARG B   8      23.880 -15.627   3.141  1.00 10.00      B   
ATOM   3482  CD  ARG B   8      25.004 -15.729   4.160  1.00 10.00      B   
ATOM   3483  NE  ARG B   8      25.246 -17.115   4.565  1.00 10.00      B   
ATOM   3484  HE  ARG B   8      24.810 -17.820   4.032  1.00 10.00      B   
ATOM   3485  CZ  ARG B   8      26.027 -17.475   5.581  1.00 10.00      B   
ATOM   3486  NH1 ARG B   8      26.656 -16.558   6.305  1.00 10.00      B   
ATOM   3487 HH11 ARG B   8      27.267 -16.853   7.101  1.00 10.00      B   
ATOM   3488 HH12 ARG B   8      26.552 -15.537   6.081  1.00 10.00      B   
ATOM   3489  NH2 ARG B   8      26.187 -18.759   5.873  1.00 10.00      B   
ATOM   3490 HH21 ARG B   8      26.799 -19.047   6.671  1.00 10.00      B   
ATOM   3491 HH22 ARG B   8      25.708 -19.495   5.304  1.00 10.00      B   
ATOM   3492  C   ARG B   8      22.200 -13.364   1.944  1.00 10.00      B   
ATOM   3493  O   ARG B   8      21.130 -13.654   1.407  1.00 10.00      B   
ATOM   3494  N   LEU B   9      23.230 -12.861   1.282  1.00 10.00      B   
ATOM   3495  HN  LEU B   9      24.050 -12.622   1.778  1.00 10.00      B   
ATOM   3496  CA  LEU B   9      23.186 -12.642  -0.154  1.00 10.00      B   
ATOM   3497  CB  LEU B   9      23.517 -11.187  -0.497  1.00 10.00      B   
ATOM   3498  CG  LEU B   9      22.596 -10.120   0.096  1.00 10.00      B   
ATOM   3499  CD1 LEU B   9      23.021  -8.738  -0.369  1.00 10.00      B   
ATOM   3500  CD2 LEU B   9      21.148 -10.389  -0.283  1.00 10.00      B   
ATOM   3501  C   LEU B   9      24.163 -13.575  -0.851  1.00 10.00      B   
ATOM   3502  O   LEU B   9      25.332 -13.241  -1.041  1.00 10.00      B   
ATOM   3503  N   ALA B  10      23.687 -14.758  -1.202  1.00 10.00      B   
ATOM   3504  HN  ALA B  10      22.751 -14.976  -1.007  1.00 10.00      B   
ATOM   3505  CA  ALA B  10      24.515 -15.744  -1.871  1.00 10.00      B   
ATOM   3506  CB  ALA B  10      24.711 -16.963  -0.985  1.00 10.00      B   
ATOM   3507  C   ALA B  10      23.900 -16.145  -3.204  1.00 10.00      B   
ATOM   3508  O   ALA B  10      22.737 -16.553  -3.266  1.00 10.00      B   
ATOM   3509  N   GLY B  11      24.688 -16.025  -4.262  1.00 10.00      B   
ATOM   3510  HN  GLY B  11      25.608 -15.704  -4.142  1.00 10.00      B   
ATOM   3511  CA  GLY B  11      24.226 -16.371  -5.587  1.00 10.00      B   
ATOM   3512  C   GLY B  11      25.390 -16.651  -6.514  1.00 10.00      B   
ATOM   3513  O   GLY B  11      26.524 -16.283  -6.203  1.00 10.00      B   
ATOM   3514  N   PRO B  12      25.146 -17.313  -7.652  1.00 10.00      B   
ATOM   3515  CA  PRO B  12      26.201 -17.636  -8.619  1.00 10.00      B   
ATOM   3516  CB  PRO B  12      25.464 -18.415  -9.714  1.00 10.00      B   
ATOM   3517  CG  PRO B  12      24.026 -18.060  -9.545  1.00 10.00      B   
ATOM   3518  CD  PRO B  12      23.828 -17.811  -8.080  1.00 10.00      B   
ATOM   3519  C   PRO B  12      26.846 -16.380  -9.199  1.00 10.00      B   
ATOM   3520  O   PRO B  12      28.050 -16.344  -9.456  1.00 10.00      B   
ATOM   3521  N   MET B  13      26.039 -15.345  -9.381  1.00 10.00      B   
ATOM   3522  HN  MET B  13      25.093 -15.426  -9.128  1.00 10.00      B   
ATOM   3523  CA  MET B  13      26.519 -14.085  -9.925  1.00 10.00      B   
ATOM   3524  CB  MET B  13      26.380 -14.070 -11.451  1.00 10.00      B   
ATOM   3525  CG  MET B  13      27.697 -14.220 -12.202  1.00 10.00      B   
ATOM   3526  SD  MET B  13      27.462 -14.453 -13.977  1.00 10.00      B   
ATOM   3527  CE  MET B  13      26.867 -16.142 -14.017  1.00 10.00      B   
ATOM   3528  C   MET B  13      25.744 -12.927  -9.315  1.00 10.00      B   
ATOM   3529  O   MET B  13      24.529 -13.003  -9.165  1.00 10.00      B   
ATOM   3530  N   GLN B  14      26.453 -11.870  -8.947  1.00 10.00      B   
ATOM   3531  HN  GLN B  14      27.426 -11.885  -9.075  1.00 10.00      B   
ATOM   3532  CA  GLN B  14      25.833 -10.687  -8.352  1.00 10.00      B   
ATOM   3533  CB  GLN B  14      26.258 -10.544  -6.889  1.00 10.00      B   
ATOM   3534  CG  GLN B  14      25.964 -11.764  -6.031  1.00 10.00      B   
ATOM   3535  CD  GLN B  14      25.874 -11.426  -4.560  1.00 10.00      B   
ATOM   3536  OE1 GLN B  14      25.495 -10.316  -4.190  1.00 10.00      B   
ATOM   3537  NE2 GLN B  14      26.220 -12.382  -3.711  1.00 10.00      B   
ATOM   3538 HE21 GLN B  14      26.510 -13.244  -4.077  1.00 10.00      B   
ATOM   3539 HE22 GLN B  14      26.173 -12.190  -2.745  1.00 10.00      B   
ATOM   3540  C   GLN B  14      26.231  -9.436  -9.129  1.00 10.00      B   
ATOM   3541  O   GLN B  14      27.292  -9.408  -9.754  1.00 10.00      B   
ATOM   3542  N   ALA B  15      25.396  -8.405  -9.090  1.00 10.00      B   
ATOM   3543  HN  ALA B  15      24.562  -8.470  -8.573  1.00 10.00      B   
ATOM   3544  CA  ALA B  15      25.694  -7.178  -9.810  1.00 10.00      B   
ATOM   3545  CB  ALA B  15      24.988  -7.164 -11.156  1.00 10.00      B   
ATOM   3546  C   ALA B  15      25.335  -5.934  -9.005  1.00 10.00      B   
ATOM   3547  O   ALA B  15      24.160  -5.614  -8.820  1.00 10.00      B   
ATOM   3548  N   TRP B  16      26.357  -5.237  -8.532  1.00 10.00      B   
ATOM   3549  HN  TRP B  16      27.272  -5.546  -8.719  1.00 10.00      B   
ATOM   3550  CA  TRP B  16      26.170  -4.012  -7.764  1.00 10.00      B   
ATOM   3551  CB  TRP B  16      26.777  -4.142  -6.363  1.00 10.00      B   
ATOM   3552  CG  TRP B  16      26.284  -5.339  -5.607  1.00 10.00      B   
ATOM   3553  CD1 TRP B  16      27.013  -6.435  -5.249  1.00 10.00      B   
ATOM   3554  CD2 TRP B  16      24.953  -5.568  -5.123  1.00 10.00      B   
ATOM   3555  NE1 TRP B  16      26.221  -7.331  -4.577  1.00 10.00      B   
ATOM   3556  HE1 TRP B  16      26.518  -8.198  -4.218  1.00 10.00      B   
ATOM   3557  CE2 TRP B  16      24.952  -6.825  -4.486  1.00 10.00      B   
ATOM   3558  CE3 TRP B  16      23.762  -4.836  -5.169  1.00 10.00      B   
ATOM   3559  CZ2 TRP B  16      23.809  -7.362  -3.895  1.00 10.00      B   
ATOM   3560  CZ3 TRP B  16      22.630  -5.372  -4.584  1.00 10.00      B   
ATOM   3561  CH2 TRP B  16      22.660  -6.622  -3.955  1.00 10.00      B   
ATOM   3562  C   TRP B  16      26.805  -2.854  -8.525  1.00 10.00      B   
ATOM   3563  O   TRP B  16      27.966  -2.503  -8.299  1.00 10.00      B   
ATOM   3564  N   GLY B  17      26.030  -2.286  -9.440  1.00 10.00      B   
ATOM   3565  HN  GLY B  17      25.108  -2.603  -9.544  1.00 10.00      B   
ATOM   3566  CA  GLY B  17      26.509  -1.205 -10.279  1.00 10.00      B   
ATOM   3567  C   GLY B  17      26.878   0.069  -9.546  1.00 10.00      B   
ATOM   3568  O   GLY B  17      26.265   0.431  -8.536  1.00 10.00      B   
ATOM   3569  N   GLN B  18      27.895   0.737 -10.068  1.00 10.00      B   
ATOM   3570  HN  GLN B  18      28.351   0.362 -10.853  1.00 10.00      B   
ATOM   3571  CA  GLN B  18      28.368   1.997  -9.519  1.00 10.00      B   
ATOM   3572  CB  GLN B  18      29.900   2.042  -9.563  1.00 10.00      B   
ATOM   3573  CG  GLN B  18      30.577   0.886  -8.848  1.00 10.00      B   
ATOM   3574  CD  GLN B  18      32.070   1.090  -8.678  1.00 10.00      B   
ATOM   3575  OE1 GLN B  18      32.725   1.745  -9.491  1.00 10.00      B   
ATOM   3576  NE2 GLN B  18      32.618   0.542  -7.609  1.00 10.00      B   
ATOM   3577 HE21 GLN B  18      32.037   0.045  -6.993  1.00 10.00      B   
ATOM   3578 HE22 GLN B  18      33.582   0.649  -7.476  1.00 10.00      B   
ATOM   3579  C   GLN B  18      27.792   3.143 -10.348  1.00 10.00      B   
ATOM   3580  O   GLN B  18      27.288   2.906 -11.449  1.00 10.00      B   
ATOM   3581  N   PRO B  19      27.836   4.391  -9.840  1.00 10.00      B   
ATOM   3582  CA  PRO B  19      27.318   5.559 -10.568  1.00 10.00      B   
ATOM   3583  CB  PRO B  19      27.698   6.740  -9.672  1.00 10.00      B   
ATOM   3584  CG  PRO B  19      27.849   6.152  -8.315  1.00 10.00      B   
ATOM   3585  CD  PRO B  19      28.384   4.765  -8.523  1.00 10.00      B   
ATOM   3586  C   PRO B  19      27.990   5.713 -11.928  1.00 10.00      B   
ATOM   3587  O   PRO B  19      29.191   5.976 -12.012  1.00 10.00      B   
ATOM   3588  N   THR B  20      27.216   5.541 -12.985  1.00 10.00      B   
ATOM   3589  HN  THR B  20      26.267   5.333 -12.856  1.00 10.00      B   
ATOM   3590  CA  THR B  20      27.742   5.651 -14.333  1.00 10.00      B   
ATOM   3591  CB  THR B  20      28.281   4.292 -14.840  1.00 10.00      B   
ATOM   3592  OG1 THR B  20      28.797   4.430 -16.172  1.00 10.00      B   
ATOM   3593  HG1 THR B  20      28.926   3.552 -16.556  1.00 10.00      B   
ATOM   3594  CG2 THR B  20      27.196   3.225 -14.821  1.00 10.00      B   
ATOM   3595  C   THR B  20      26.689   6.191 -15.298  1.00 10.00      B   
ATOM   3596  O   THR B  20      25.528   5.772 -15.274  1.00 10.00      B   
ATOM   3597  N   PHE B  21      27.094   7.140 -16.132  1.00 10.00      B   
ATOM   3598  HN  PHE B  21      28.023   7.463 -16.080  1.00 10.00      B   
ATOM   3599  CA  PHE B  21      26.192   7.722 -17.117  1.00 10.00      B   
ATOM   3600  CB  PHE B  21      26.336   9.247 -17.147  1.00 10.00      B   
ATOM   3601  CG  PHE B  21      25.884   9.929 -15.886  1.00 10.00      B   
ATOM   3602  CD1 PHE B  21      26.806  10.320 -14.927  1.00 10.00      B   
ATOM   3603  CD2 PHE B  21      24.541  10.176 -15.659  1.00 10.00      B   
ATOM   3604  CE1 PHE B  21      26.394  10.948 -13.766  1.00 10.00      B   
ATOM   3605  CE2 PHE B  21      24.122  10.803 -14.502  1.00 10.00      B   
ATOM   3606  CZ  PHE B  21      25.050  11.188 -13.552  1.00 10.00      B   
ATOM   3607  C   PHE B  21      26.485   7.137 -18.492  1.00 10.00      B   
ATOM   3608  O   PHE B  21      25.894   7.534 -19.499  1.00 10.00      B   
ATOM   3609  N   GLU B  22      27.400   6.179 -18.516  1.00 10.00      B   
ATOM   3610  HN  GLU B  22      27.809   5.895 -17.669  1.00 10.00      B   
ATOM   3611  CA  GLU B  22      27.802   5.521 -19.748  1.00 10.00      B   
ATOM   3612  CB  GLU B  22      29.281   5.134 -19.666  1.00 10.00      B   
ATOM   3613  CG  GLU B  22      30.216   6.289 -19.353  1.00 10.00      B   
ATOM   3614  CD  GLU B  22      31.617   5.825 -19.008  1.00 10.00      B   
ATOM   3615  OE1 GLU B  22      32.388   5.492 -19.934  1.00 10.00      B   
ATOM   3616  OE2 GLU B  22      31.959   5.800 -17.808  1.00 10.00      B   
ATOM   3617  C   GLU B  22      26.963   4.268 -19.967  1.00 10.00      B   
ATOM   3618  O   GLU B  22      25.964   4.045 -19.275  1.00 10.00      B   
ATOM   3619  N   GLY B  23      27.365   3.463 -20.939  1.00 10.00      B   
ATOM   3620  HN  GLY B  23      28.149   3.711 -21.476  1.00 10.00      B   
ATOM   3621  CA  GLY B  23      26.659   2.232 -21.223  1.00 10.00      B   
ATOM   3622  C   GLY B  23      27.245   1.086 -20.430  1.00 10.00      B   
ATOM   3623  O   GLY B  23      26.586   0.072 -20.195  1.00 10.00      B   
ATOM   3624  N   THR B  24      28.493   1.258 -20.022  1.00 10.00      B   
ATOM   3625  HN  THR B  24      28.963   2.084 -20.258  1.00 10.00      B   
ATOM   3626  CA  THR B  24      29.202   0.263 -19.240  1.00 10.00      B   
ATOM   3627  CB  THR B  24      30.710   0.580 -19.244  1.00 10.00      B   
ATOM   3628  OG1 THR B  24      30.960   1.640 -20.179  1.00 10.00      B   
ATOM   3629  HG1 THR B  24      31.898   1.876 -20.148  1.00 10.00      B   
ATOM   3630  CG2 THR B  24      31.521  -0.643 -19.640  1.00 10.00      B   
ATOM   3631  C   THR B  24      28.700   0.283 -17.800  1.00 10.00      B   
ATOM   3632  O   THR B  24      28.622   1.344 -17.180  1.00 10.00      B   
ATOM   3633  N   ARG B  25      28.336  -0.881 -17.284  1.00 10.00      B   
ATOM   3634  HN  ARG B  25      28.396  -1.692 -17.839  1.00 10.00      B   
ATOM   3635  CA  ARG B  25      27.846  -0.990 -15.916  1.00 10.00      B   
ATOM   3636  CB  ARG B  25      26.502  -1.725 -15.874  1.00 10.00      B   
ATOM   3637  CG  ARG B  25      25.575  -1.418 -17.039  1.00 10.00      B   
ATOM   3638  CD  ARG B  25      25.105   0.025 -17.029  1.00 10.00      B   
ATOM   3639  NE  ARG B  25      24.545   0.402 -18.327  1.00 10.00      B   
ATOM   3640  HE  ARG B  25      25.079   0.177 -19.127  1.00 10.00      B   
ATOM   3641  CZ  ARG B  25      23.379   1.025 -18.487  1.00 10.00      B   
ATOM   3642  NH1 ARG B  25      22.644   1.350 -17.431  1.00 10.00      B   
ATOM   3643 HH11 ARG B  25      22.974   1.123 -16.468  1.00 10.00      B   
ATOM   3644 HH12 ARG B  25      21.729   1.836 -17.558  1.00 10.00      B   
ATOM   3645  NH2 ARG B  25      22.943   1.316 -19.704  1.00 10.00      B   
ATOM   3646 HH21 ARG B  25      22.029   1.804 -19.830  1.00 10.00      B   
ATOM   3647 HH22 ARG B  25      23.510   1.059 -20.541  1.00 10.00      B   
ATOM   3648  C   ARG B  25      28.866  -1.725 -15.052  1.00 10.00      B   
ATOM   3649  O   ARG B  25      28.909  -2.958 -15.042  1.00 10.00      B   
ATOM   3650  N   PRO B  26      29.724  -0.974 -14.343  1.00 10.00      B   
ATOM   3651  CA  PRO B  26      30.754  -1.551 -13.477  1.00 10.00      B   
ATOM   3652  CB  PRO B  26      31.742  -0.396 -13.310  1.00 10.00      B   
ATOM   3653  CG  PRO B  26      30.904   0.833 -13.414  1.00 10.00      B   
ATOM   3654  CD  PRO B  26      29.756   0.500 -14.332  1.00 10.00      B   
ATOM   3655  C   PRO B  26      30.190  -1.960 -12.121  1.00 10.00      B   
ATOM   3656  O   PRO B  26      29.304  -1.295 -11.580  1.00 10.00      B   
ATOM   3657  N   THR B  27      30.700  -3.052 -11.577  1.00 10.00      B   
ATOM   3658  HN  THR B  27      31.410  -3.541 -12.054  1.00 10.00      B   
ATOM   3659  CA  THR B  27      30.241  -3.536 -10.287  1.00 10.00      B   
ATOM   3660  CB  THR B  27      29.773  -5.013 -10.355  1.00 10.00      B   
ATOM   3661  OG1 THR B  27      29.159  -5.400  -9.116  1.00 10.00      B   
ATOM   3662  HG1 THR B  27      29.846  -5.647  -8.484  1.00 10.00      B   
ATOM   3663  CG2 THR B  27      30.933  -5.950 -10.649  1.00 10.00      B   
ATOM   3664  C   THR B  27      31.329  -3.374  -9.230  1.00 10.00      B   
ATOM   3665  O   THR B  27      32.523  -3.372  -9.545  1.00 10.00      B   
ATOM   3666  N   GLY B  28      30.913  -3.208  -7.984  1.00 10.00      B   
ATOM   3667  HN  GLY B  28      29.946  -3.176  -7.798  1.00 10.00      B   
ATOM   3668  CA  GLY B  28      31.862  -3.062  -6.904  1.00 10.00      B   
ATOM   3669  C   GLY B  28      32.267  -4.407  -6.338  1.00 10.00      B   
ATOM   3670  O   GLY B  28      32.402  -5.384  -7.078  1.00 10.00      B   
ATOM   3671  N   ARG B  29      32.454  -4.462  -5.032  1.00 10.00      B   
ATOM   3672  HN  ARG B  29      32.314  -3.651  -4.497  1.00 10.00      B   
ATOM   3673  CA  ARG B  29      32.839  -5.698  -4.366  1.00 10.00      B   
ATOM   3674  CB  ARG B  29      34.178  -5.529  -3.640  1.00 10.00      B   
ATOM   3675  CG  ARG B  29      34.804  -6.836  -3.172  1.00 10.00      B   
ATOM   3676  CD  ARG B  29      35.806  -6.608  -2.048  1.00 10.00      B   
ATOM   3677  NE  ARG B  29      36.807  -5.596  -2.387  1.00 10.00      B   
ATOM   3678  HE  ARG B  29      36.688  -5.113  -3.238  1.00 10.00      B   
ATOM   3679  CZ  ARG B  29      37.856  -5.293  -1.619  1.00 10.00      B   
ATOM   3680  NH1 ARG B  29      38.055  -5.927  -0.470  1.00 10.00      B   
ATOM   3681 HH11 ARG B  29      37.390  -6.669  -0.156  1.00 10.00      B   
ATOM   3682 HH12 ARG B  29      38.875  -5.686   0.128  1.00 10.00      B   
ATOM   3683  NH2 ARG B  29      38.717  -4.363  -2.010  1.00 10.00      B   
ATOM   3684 HH21 ARG B  29      38.574  -3.865  -2.915  1.00 10.00      B   
ATOM   3685 HH22 ARG B  29      39.539  -4.124  -1.412  1.00 10.00      B   
ATOM   3686  C   ARG B  29      31.768  -6.123  -3.373  1.00 10.00      B   
ATOM   3687  O   ARG B  29      31.380  -7.289  -3.321  1.00 10.00      B   
ATOM   3688  N   PHE B  30      31.276  -5.164  -2.603  1.00 10.00      B   
ATOM   3689  HN  PHE B  30      31.587  -4.243  -2.725  1.00 10.00      B   
ATOM   3690  CA  PHE B  30      30.261  -5.436  -1.599  1.00 10.00      B   
ATOM   3691  CB  PHE B  30      30.726  -4.928  -0.226  1.00 10.00      B   
ATOM   3692  CG  PHE B  30      30.997  -3.448  -0.151  1.00 10.00      B   
ATOM   3693  CD1 PHE B  30      30.007  -2.570   0.260  1.00 10.00      B   
ATOM   3694  CD2 PHE B  30      32.245  -2.936  -0.478  1.00 10.00      B   
ATOM   3695  CE1 PHE B  30      30.253  -1.212   0.343  1.00 10.00      B   
ATOM   3696  CE2 PHE B  30      32.496  -1.579  -0.399  1.00 10.00      B   
ATOM   3697  CZ  PHE B  30      31.500  -0.715   0.012  1.00 10.00      B   
ATOM   3698  C   PHE B  30      28.926  -4.808  -1.986  1.00 10.00      B   
ATOM   3699  O   PHE B  30      28.892  -3.840  -2.751  1.00 10.00      B   
ATOM   3700  N   PRO B  31      27.810  -5.364  -1.478  1.00 10.00      B   
ATOM   3701  CA  PRO B  31      26.465  -4.853  -1.760  1.00 10.00      B   
ATOM   3702  CB  PRO B  31      25.541  -5.805  -0.987  1.00 10.00      B   
ATOM   3703  CG  PRO B  31      26.360  -7.024  -0.751  1.00 10.00      B   
ATOM   3704  CD  PRO B  31      27.773  -6.546  -0.603  1.00 10.00      B   
ATOM   3705  C   PRO B  31      26.281  -3.433  -1.244  1.00 10.00      B   
ATOM   3706  O   PRO B  31      26.466  -3.161  -0.057  1.00 10.00      B   
ATOM   3707  N   THR B  32      25.918  -2.533  -2.140  1.00 10.00      B   
ATOM   3708  HN  THR B  32      25.784  -2.809  -3.070  1.00 10.00      B   
ATOM   3709  CA  THR B  32      25.707  -1.145  -1.783  1.00 10.00      B   
ATOM   3710  CB  THR B  32      25.768  -0.266  -3.041  1.00 10.00      B   
ATOM   3711  OG1 THR B  32      25.112  -0.948  -4.123  1.00 10.00      B   
ATOM   3712  HG1 THR B  32      25.073  -0.362  -4.887  1.00 10.00      B   
ATOM   3713  CG2 THR B  32      27.218  -0.010  -3.422  1.00 10.00      B   
ATOM   3714  C   THR B  32      24.355  -0.972  -1.096  1.00 10.00      B   
ATOM   3715  O   THR B  32      23.451  -1.796  -1.273  1.00 10.00      B   
ATOM   3716  N   ARG B  33      24.208   0.105  -0.334  1.00 10.00      B   
ATOM   3717  HN  ARG B  33      24.946   0.755  -0.273  1.00 10.00      B   
ATOM   3718  CA  ARG B  33      22.970   0.372   0.385  1.00 10.00      B   
ATOM   3719  CB  ARG B  33      23.134   1.569   1.328  1.00 10.00      B   
ATOM   3720  CG  ARG B  33      21.923   1.871   2.199  1.00 10.00      B   
ATOM   3721  CD  ARG B  33      22.297   2.731   3.399  1.00 10.00      B   
ATOM   3722  NE  ARG B  33      22.935   3.985   3.003  1.00 10.00      B   
ATOM   3723  HE  ARG B  33      22.380   4.632   2.505  1.00 10.00      B   
ATOM   3724  CZ  ARG B  33      24.202   4.299   3.275  1.00 10.00      B   
ATOM   3725  NH1 ARG B  33      24.977   3.453   3.944  1.00 10.00      B   
ATOM   3726 HH11 ARG B  33      25.970   3.701   4.152  1.00 10.00      B   
ATOM   3727 HH12 ARG B  33      24.593   2.539   4.274  1.00 10.00      B   
ATOM   3728  NH2 ARG B  33      24.687   5.472   2.896  1.00 10.00      B   
ATOM   3729 HH21 ARG B  33      24.068   6.159   2.389  1.00 10.00      B   
ATOM   3730 HH22 ARG B  33      25.677   5.720   3.100  1.00 10.00      B   
ATOM   3731  C   ARG B  33      21.814   0.587  -0.585  1.00 10.00      B   
ATOM   3732  O   ARG B  33      20.675   0.231  -0.289  1.00 10.00      B   
ATOM   3733  N   SER B  34      22.112   1.151  -1.751  1.00 10.00      B   
ATOM   3734  HN  SER B  34      23.037   1.424  -1.930  1.00 10.00      B   
ATOM   3735  CA  SER B  34      21.095   1.386  -2.766  1.00 10.00      B   
ATOM   3736  CB  SER B  34      21.697   2.145  -3.947  1.00 10.00      B   
ATOM   3737  OG  SER B  34      23.112   2.128  -3.885  1.00 10.00      B   
ATOM   3738  HG  SER B  34      23.416   2.911  -3.397  1.00 10.00      B   
ATOM   3739  C   SER B  34      20.503   0.062  -3.237  1.00 10.00      B   
ATOM   3740  O   SER B  34      19.286  -0.075  -3.371  1.00 10.00      B   
ATOM   3741  N   GLY B  35      21.374  -0.919  -3.462  1.00 10.00      B   
ATOM   3742  HN  GLY B  35      22.331  -0.752  -3.317  1.00 10.00      B   
ATOM   3743  CA  GLY B  35      20.928  -2.225  -3.903  1.00 10.00      B   
ATOM   3744  C   GLY B  35      20.203  -2.963  -2.796  1.00 10.00      B   
ATOM   3745  O   GLY B  35      19.215  -3.660  -3.038  1.00 10.00      B   
ATOM   3746  N   LEU B  36      20.693  -2.791  -1.573  1.00 10.00      B   
ATOM   3747  HN  LEU B  36      21.487  -2.225  -1.455  1.00 10.00      B   
ATOM   3748  CA  LEU B  36      20.096  -3.422  -0.406  1.00 10.00      B   
ATOM   3749  CB  LEU B  36      21.005  -3.243   0.812  1.00 10.00      B   
ATOM   3750  CG  LEU B  36      22.339  -3.991   0.761  1.00 10.00      B   
ATOM   3751  CD1 LEU B  36      23.319  -3.418   1.772  1.00 10.00      B   
ATOM   3752  CD2 LEU B  36      22.123  -5.477   1.002  1.00 10.00      B   
ATOM   3753  C   LEU B  36      18.707  -2.846  -0.138  1.00 10.00      B   
ATOM   3754  O   LEU B  36      17.754  -3.587   0.106  1.00 10.00      B   
ATOM   3755  N   LEU B  37      18.594  -1.520  -0.200  1.00 10.00      B   
ATOM   3756  HN  LEU B  37      19.395  -0.979  -0.383  1.00 10.00      B   
ATOM   3757  CA  LEU B  37      17.317  -0.847   0.011  1.00 10.00      B   
ATOM   3758  CB  LEU B  37      17.488   0.675  -0.003  1.00 10.00      B   
ATOM   3759  CG  LEU B  37      18.082   1.305   1.260  1.00 10.00      B   
ATOM   3760  CD1 LEU B  37      18.359   2.784   1.040  1.00 10.00      B   
ATOM   3761  CD2 LEU B  37      17.149   1.112   2.443  1.00 10.00      B   
ATOM   3762  C   LEU B  37      16.322  -1.265  -1.063  1.00 10.00      B   
ATOM   3763  O   LEU B  37      15.147  -1.507  -0.778  1.00 10.00      B   
ATOM   3764  N   GLY B  38      16.807  -1.360  -2.299  1.00 10.00      B   
ATOM   3765  HN  GLY B  38      17.750  -1.147  -2.461  1.00 10.00      B   
ATOM   3766  CA  GLY B  38      15.963  -1.767  -3.402  1.00 10.00      B   
ATOM   3767  C   GLY B  38      15.448  -3.176  -3.207  1.00 10.00      B   
ATOM   3768  O   GLY B  38      14.294  -3.475  -3.521  1.00 10.00      B   
ATOM   3769  N   LEU B  39      16.305  -4.038  -2.672  1.00 10.00      B   
ATOM   3770  HN  LEU B  39      17.212  -3.733  -2.446  1.00 10.00      B   
ATOM   3771  CA  LEU B  39      15.938  -5.424  -2.413  1.00 10.00      B   
ATOM   3772  CB  LEU B  39      17.159  -6.231  -1.964  1.00 10.00      B   
ATOM   3773  CG  LEU B  39      16.951  -7.739  -1.796  1.00 10.00      B   
ATOM   3774  CD1 LEU B  39      16.546  -8.376  -3.117  1.00 10.00      B   
ATOM   3775  CD2 LEU B  39      18.207  -8.395  -1.246  1.00 10.00      B   
ATOM   3776  C   LEU B  39      14.842  -5.485  -1.354  1.00 10.00      B   
ATOM   3777  O   LEU B  39      13.869  -6.225  -1.497  1.00 10.00      B   
ATOM   3778  N   LEU B  40      14.999  -4.686  -0.301  1.00 10.00      B   
ATOM   3779  HN  LEU B  40      15.800  -4.120  -0.245  1.00 10.00      B   
ATOM   3780  CA  LEU B  40      14.015  -4.634   0.774  1.00 10.00      B   
ATOM   3781  CB  LEU B  40      14.480  -3.706   1.897  1.00 10.00      B   
ATOM   3782  CG  LEU B  40      15.758  -4.101   2.637  1.00 10.00      B   
ATOM   3783  CD1 LEU B  40      16.000  -3.156   3.798  1.00 10.00      B   
ATOM   3784  CD2 LEU B  40      15.688  -5.541   3.118  1.00 10.00      B   
ATOM   3785  C   LEU B  40      12.686  -4.134   0.229  1.00 10.00      B   
ATOM   3786  O   LEU B  40      11.621  -4.658   0.570  1.00 10.00      B   
ATOM   3787  N   GLY B  41      12.766  -3.130  -0.637  1.00 10.00      B   
ATOM   3788  HN  GLY B  41      13.651  -2.764  -0.861  1.00 10.00      B   
ATOM   3789  CA  GLY B  41      11.580  -2.559  -1.243  1.00 10.00      B   
ATOM   3790  C   GLY B  41      10.828  -3.560  -2.098  1.00 10.00      B   
ATOM   3791  O   GLY B  41       9.607  -3.478  -2.226  1.00 10.00      B   
ATOM   3792  N   ALA B  42      11.554  -4.512  -2.672  1.00 10.00      B   
ATOM   3793  HN  ALA B  42      12.524  -4.523  -2.530  1.00 10.00      B   
ATOM   3794  CA  ALA B  42      10.947  -5.539  -3.509  1.00 10.00      B   
ATOM   3795  CB  ALA B  42      12.015  -6.304  -4.276  1.00 10.00      B   
ATOM   3796  C   ALA B  42      10.109  -6.491  -2.663  1.00 10.00      B   
ATOM   3797  O   ALA B  42       9.010  -6.885  -3.054  1.00 10.00      B   
ATOM   3798  N   CYS B  43      10.627  -6.852  -1.499  1.00 10.00      B   
ATOM   3799  HN  CYS B  43      11.514  -6.516  -1.246  1.00 10.00      B   
ATOM   3800  CA  CYS B  43       9.922  -7.750  -0.597  1.00 10.00      B   
ATOM   3801  CB  CYS B  43      10.875  -8.294   0.470  1.00 10.00      B   
ATOM   3802  SG  CYS B  43      12.448  -8.906  -0.181  1.00 10.00      B   
ATOM   3803  HG  CYS B  43      13.373  -8.709   0.750  1.00 10.00      B   
ATOM   3804  C   CYS B  43       8.740  -7.043   0.062  1.00 10.00      B   
ATOM   3805  O   CYS B  43       7.650  -7.607   0.168  1.00 10.00      B   
ATOM   3806  N   LEU B  44       8.964  -5.804   0.485  1.00 10.00      B   
ATOM   3807  HN  LEU B  44       9.855  -5.412   0.356  1.00 10.00      B   
ATOM   3808  CA  LEU B  44       7.931  -5.009   1.142  1.00 10.00      B   
ATOM   3809  CB  LEU B  44       8.546  -3.762   1.792  1.00 10.00      B   
ATOM   3810  CG  LEU B  44       9.481  -3.999   2.980  1.00 10.00      B   
ATOM   3811  CD1 LEU B  44      10.351  -2.776   3.224  1.00 10.00      B   
ATOM   3812  CD2 LEU B  44       8.683  -4.342   4.227  1.00 10.00      B   
ATOM   3813  C   LEU B  44       6.838  -4.585   0.166  1.00 10.00      B   
ATOM   3814  O   LEU B  44       5.657  -4.560   0.515  1.00 10.00      B   
ATOM   3815  N   GLY B  45       7.236  -4.255  -1.056  1.00 10.00      B   
ATOM   3816  HN  GLY B  45       8.192  -4.304  -1.284  1.00 10.00      B   
ATOM   3817  CA  GLY B  45       6.281  -3.816  -2.055  1.00 10.00      B   
ATOM   3818  C   GLY B  45       6.217  -2.309  -2.104  1.00 10.00      B   
ATOM   3819  O   GLY B  45       5.142  -1.718  -2.019  1.00 10.00      B   
ATOM   3820  N   ILE B  46       7.382  -1.694  -2.224  1.00 10.00      B   
ATOM   3821  HN  ILE B  46       8.197  -2.235  -2.294  1.00 10.00      B   
ATOM   3822  CA  ILE B  46       7.492  -0.244  -2.266  1.00 10.00      B   
ATOM   3823  CB  ILE B  46       8.829   0.217  -1.636  1.00 10.00      B   
ATOM   3824  CG1 ILE B  46       8.794   0.011  -0.116  1.00 10.00      B   
ATOM   3825  CG2 ILE B  46       9.138   1.668  -1.981  1.00 10.00      B   
ATOM   3826  CD1 ILE B  46      10.084   0.376   0.588  1.00 10.00      B   
ATOM   3827  C   ILE B  46       7.376   0.280  -3.695  1.00 10.00      B   
ATOM   3828  O   ILE B  46       7.969  -0.282  -4.622  1.00 10.00      B   
ATOM   3829  N   GLN B  47       6.605   1.354  -3.862  1.00 10.00      B   
ATOM   3830  HN  GLN B  47       6.164   1.751  -3.079  1.00 10.00      B   
ATOM   3831  CA  GLN B  47       6.404   1.966  -5.168  1.00 10.00      B   
ATOM   3832  CB  GLN B  47       5.180   2.884  -5.164  1.00 10.00      B   
ATOM   3833  CG  GLN B  47       3.872   2.178  -5.478  1.00 10.00      B   
ATOM   3834  CD  GLN B  47       3.795   1.686  -6.911  1.00 10.00      B   
ATOM   3835  OE1 GLN B  47       4.810   1.356  -7.528  1.00 10.00      B   
ATOM   3836  NE2 GLN B  47       2.590   1.631  -7.449  1.00 10.00      B   
ATOM   3837 HE21 GLN B  47       1.825   1.906  -6.902  1.00 10.00      B   
ATOM   3838 HE22 GLN B  47       2.508   1.311  -8.372  1.00 10.00      B   
ATOM   3839  C   GLN B  47       7.638   2.737  -5.619  1.00 10.00      B   
ATOM   3840  O   GLN B  47       8.095   3.656  -4.940  1.00 10.00      B   
ATOM   3841  N   ARG B  48       8.161   2.365  -6.778  1.00 10.00      B   
ATOM   3842  HN  ARG B  48       7.736   1.637  -7.277  1.00 10.00      B   
ATOM   3843  CA  ARG B  48       9.348   3.001  -7.328  1.00 10.00      B   
ATOM   3844  CB  ARG B  48       9.951   2.127  -8.431  1.00 10.00      B   
ATOM   3845  CG  ARG B  48      10.780   0.954  -7.929  1.00 10.00      B   
ATOM   3846  CD  ARG B  48      12.167   0.941  -8.558  1.00 10.00      B   
ATOM   3847  NE  ARG B  48      12.117   0.820 -10.015  1.00 10.00      B   
ATOM   3848  HE  ARG B  48      11.722  -0.004 -10.385  1.00 10.00      B   
ATOM   3849  CZ  ARG B  48      12.558   1.757 -10.856  1.00 10.00      B   
ATOM   3850  NH1 ARG B  48      13.081   2.885 -10.381  1.00 10.00      B   
ATOM   3851 HH11 ARG B  48      13.146   3.041  -9.349  1.00 10.00      B   
ATOM   3852 HH12 ARG B  48      13.422   3.621 -11.036  1.00 10.00      B   
ATOM   3853  NH2 ARG B  48      12.486   1.565 -12.169  1.00 10.00      B   
ATOM   3854 HH21 ARG B  48      12.831   2.296 -12.826  1.00 10.00      B   
ATOM   3855 HH22 ARG B  48      12.082   0.678 -12.552  1.00 10.00      B   
ATOM   3856  C   ARG B  48       9.045   4.389  -7.880  1.00 10.00      B   
ATOM   3857  O   ARG B  48       9.929   5.239  -7.951  1.00 10.00      B   
ATOM   3858  N   ASP B  49       7.797   4.621  -8.259  1.00 10.00      B   
ATOM   3859  HN  ASP B  49       7.122   3.915  -8.157  1.00 10.00      B   
ATOM   3860  CA  ASP B  49       7.404   5.910  -8.824  1.00 10.00      B   
ATOM   3861  CB  ASP B  49       6.397   5.725  -9.957  1.00 10.00      B   
ATOM   3862  CG  ASP B  49       6.896   6.278 -11.278  1.00 10.00      B   
ATOM   3863  OD1 ASP B  49       6.613   7.455 -11.585  1.00 10.00      B   
ATOM   3864  OD2 ASP B  49       7.569   5.532 -12.026  1.00 10.00      B   
ATOM   3865  C   ASP B  49       6.851   6.856  -7.767  1.00 10.00      B   
ATOM   3866  O   ASP B  49       6.378   7.950  -8.080  1.00 10.00      B   
ATOM   3867  N   ASP B  50       6.911   6.438  -6.512  1.00 10.00      B   
ATOM   3868  HN  ASP B  50       7.300   5.559  -6.315  1.00 10.00      B   
ATOM   3869  CA  ASP B  50       6.421   7.269  -5.418  1.00 10.00      B   
ATOM   3870  CB  ASP B  50       5.458   6.495  -4.519  1.00 10.00      B   
ATOM   3871  CG  ASP B  50       4.349   7.380  -3.987  1.00 10.00      B   
ATOM   3872  OD1 ASP B  50       4.622   8.198  -3.078  1.00 10.00      B   
ATOM   3873  OD2 ASP B  50       3.210   7.271  -4.480  1.00 10.00      B   
ATOM   3874  C   ASP B  50       7.587   7.850  -4.620  1.00 10.00      B   
ATOM   3875  O   ASP B  50       8.727   7.826  -5.087  1.00 10.00      B   
ATOM   3876  N   THR B  51       7.317   8.371  -3.427  1.00 10.00      B   
ATOM   3877  HN  THR B  51       6.388   8.354  -3.086  1.00 10.00      B   
ATOM   3878  CA  THR B  51       8.377   8.963  -2.614  1.00 10.00      B   
ATOM   3879  CB  THR B  51       8.378  10.501  -2.712  1.00 10.00      B   
ATOM   3880  OG1 THR B  51       7.109  10.947  -3.211  1.00 10.00      B   
ATOM   3881  HG1 THR B  51       6.747  10.277  -3.803  1.00 10.00      B   
ATOM   3882  CG2 THR B  51       9.486  10.983  -3.639  1.00 10.00      B   
ATOM   3883  C   THR B  51       8.317   8.555  -1.142  1.00 10.00      B   
ATOM   3884  O   THR B  51       9.342   8.224  -0.549  1.00 10.00      B   
ATOM   3885  N   SER B  52       7.119   8.569  -0.565  1.00 10.00      B   
ATOM   3886  HN  SER B  52       6.331   8.800  -1.106  1.00 10.00      B   
ATOM   3887  CA  SER B  52       6.924   8.244   0.851  1.00 10.00      B   
ATOM   3888  CB  SER B  52       5.440   8.279   1.206  1.00 10.00      B   
ATOM   3889  OG  SER B  52       4.851   9.471   0.726  1.00 10.00      B   
ATOM   3890  HG  SER B  52       5.037  10.191   1.343  1.00 10.00      B   
ATOM   3891  C   SER B  52       7.555   6.921   1.292  1.00 10.00      B   
ATOM   3892  O   SER B  52       8.408   6.907   2.180  1.00 10.00      B   
ATOM   3893  N   SER B  53       7.140   5.821   0.674  1.00 10.00      B   
ATOM   3894  HN  SER B  53       6.471   5.898  -0.040  1.00 10.00      B   
ATOM   3895  CA  SER B  53       7.648   4.498   1.020  1.00 10.00      B   
ATOM   3896  CB  SER B  53       6.981   3.436   0.147  1.00 10.00      B   
ATOM   3897  OG  SER B  53       6.811   3.908  -1.180  1.00 10.00      B   
ATOM   3898  HG  SER B  53       5.871   3.831  -1.430  1.00 10.00      B   
ATOM   3899  C   SER B  53       9.168   4.413   0.895  1.00 10.00      B   
ATOM   3900  O   SER B  53       9.845   3.879   1.776  1.00 10.00      B   
ATOM   3901  N   LEU B  54       9.697   4.950  -0.199  1.00 10.00      B   
ATOM   3902  HN  LEU B  54       9.103   5.364  -0.859  1.00 10.00      B   
ATOM   3903  CA  LEU B  54      11.133   4.937  -0.444  1.00 10.00      B   
ATOM   3904  CB  LEU B  54      11.444   5.538  -1.818  1.00 10.00      B   
ATOM   3905  CG  LEU B  54      11.106   4.680  -3.037  1.00 10.00      B   
ATOM   3906  CD1 LEU B  54      11.144   5.521  -4.303  1.00 10.00      B   
ATOM   3907  CD2 LEU B  54      12.072   3.512  -3.150  1.00 10.00      B   
ATOM   3908  C   LEU B  54      11.875   5.718   0.632  1.00 10.00      B   
ATOM   3909  O   LEU B  54      12.852   5.233   1.205  1.00 10.00      B   
ATOM   3910  N   GLN B  55      11.382   6.918   0.908  1.00 10.00      B   
ATOM   3911  HN  GLN B  55      10.581   7.222   0.426  1.00 10.00      B   
ATOM   3912  CA  GLN B  55      11.975   7.805   1.896  1.00 10.00      B   
ATOM   3913  CB  GLN B  55      11.264   9.163   1.842  1.00 10.00      B   
ATOM   3914  CG  GLN B  55      11.585  10.108   2.988  1.00 10.00      B   
ATOM   3915  CD  GLN B  55      13.053  10.465   3.067  1.00 10.00      B   
ATOM   3916  OE1 GLN B  55      13.758  10.488   2.058  1.00 10.00      B   
ATOM   3917  NE2 GLN B  55      13.521  10.771   4.261  1.00 10.00      B   
ATOM   3918 HE21 GLN B  55      12.896  10.754   5.024  1.00 10.00      B   
ATOM   3919 HE22 GLN B  55      14.474  10.994   4.345  1.00 10.00      B   
ATOM   3920  C   GLN B  55      11.901   7.222   3.305  1.00 10.00      B   
ATOM   3921  O   GLN B  55      12.871   7.289   4.064  1.00 10.00      B   
ATOM   3922  N   ALA B  56      10.760   6.633   3.640  1.00 10.00      B   
ATOM   3923  HN  ALA B  56      10.033   6.589   2.979  1.00 10.00      B   
ATOM   3924  CA  ALA B  56      10.550   6.054   4.965  1.00 10.00      B   
ATOM   3925  CB  ALA B  56       9.091   5.663   5.155  1.00 10.00      B   
ATOM   3926  C   ALA B  56      11.470   4.864   5.232  1.00 10.00      B   
ATOM   3927  O   ALA B  56      11.620   4.436   6.374  1.00 10.00      B   
ATOM   3928  N   LEU B  57      12.090   4.341   4.183  1.00 10.00      B   
ATOM   3929  HN  LEU B  57      11.935   4.727   3.296  1.00 10.00      B   
ATOM   3930  CA  LEU B  57      12.984   3.200   4.322  1.00 10.00      B   
ATOM   3931  CB  LEU B  57      12.747   2.191   3.196  1.00 10.00      B   
ATOM   3932  CG  LEU B  57      13.510   0.868   3.300  1.00 10.00      B   
ATOM   3933  CD1 LEU B  57      12.981   0.027   4.450  1.00 10.00      B   
ATOM   3934  CD2 LEU B  57      13.436   0.104   1.988  1.00 10.00      B   
ATOM   3935  C   LEU B  57      14.453   3.622   4.352  1.00 10.00      B   
ATOM   3936  O   LEU B  57      15.263   3.025   5.061  1.00 10.00      B   
ATOM   3937  N   SER B  58      14.793   4.668   3.607  1.00 10.00      B   
ATOM   3938  HN  SER B  58      14.100   5.140   3.095  1.00 10.00      B   
ATOM   3939  CA  SER B  58      16.173   5.139   3.531  1.00 10.00      B   
ATOM   3940  CB  SER B  58      16.334   6.122   2.368  1.00 10.00      B   
ATOM   3941  OG  SER B  58      15.104   6.759   2.070  1.00 10.00      B   
ATOM   3942  HG  SER B  58      15.088   7.630   2.478  1.00 10.00      B   
ATOM   3943  C   SER B  58      16.668   5.761   4.837  1.00 10.00      B   
ATOM   3944  O   SER B  58      17.871   5.773   5.109  1.00 10.00      B   
ATOM   3945  N   GLU B  59      15.751   6.271   5.648  1.00 10.00      B   
ATOM   3946  HN  GLU B  59      14.802   6.235   5.392  1.00 10.00      B   
ATOM   3947  CA  GLU B  59      16.137   6.902   6.906  1.00 10.00      B   
ATOM   3948  CB  GLU B  59      15.526   8.301   7.021  1.00 10.00      B   
ATOM   3949  CG  GLU B  59      15.732   9.181   5.802  1.00 10.00      B   
ATOM   3950  CD  GLU B  59      17.189   9.330   5.417  1.00 10.00      B   
ATOM   3951  OE1 GLU B  59      17.543   8.974   4.273  1.00 10.00      B   
ATOM   3952  OE2 GLU B  59      17.983   9.814   6.251  1.00 10.00      B   
ATOM   3953  C   GLU B  59      15.746   6.068   8.119  1.00 10.00      B   
ATOM   3954  O   GLU B  59      15.831   6.536   9.255  1.00 10.00      B   
ATOM   3955  N   SER B  60      15.336   4.831   7.892  1.00 10.00      B   
ATOM   3956  HN  SER B  60      15.304   4.488   6.973  1.00 10.00      B   
ATOM   3957  CA  SER B  60      14.927   3.978   8.995  1.00 10.00      B   
ATOM   3958  CB  SER B  60      13.527   3.421   8.750  1.00 10.00      B   
ATOM   3959  OG  SER B  60      13.422   2.877   7.447  1.00 10.00      B   
ATOM   3960  HG  SER B  60      12.683   3.300   6.981  1.00 10.00      B   
ATOM   3961  C   SER B  60      15.908   2.845   9.266  1.00 10.00      B   
ATOM   3962  O   SER B  60      16.249   2.581  10.418  1.00 10.00      B   
ATOM   3963  N   VAL B  61      16.373   2.188   8.212  1.00 10.00      B   
ATOM   3964  HN  VAL B  61      16.103   2.466   7.308  1.00 10.00      B   
ATOM   3965  CA  VAL B  61      17.283   1.059   8.371  1.00 10.00      B   
ATOM   3966  CB  VAL B  61      16.781  -0.189   7.610  1.00 10.00      B   
ATOM   3967  CG1 VAL B  61      15.433  -0.640   8.147  1.00 10.00      B   
ATOM   3968  CG2 VAL B  61      16.695   0.083   6.115  1.00 10.00      B   
ATOM   3969  C   VAL B  61      18.714   1.363   7.939  1.00 10.00      B   
ATOM   3970  O   VAL B  61      18.959   2.218   7.087  1.00 10.00      B   
ATOM   3971  N   GLN B  62      19.646   0.654   8.559  1.00 10.00      B   
ATOM   3972  HN  GLN B  62      19.369   0.019   9.255  1.00 10.00      B   
ATOM   3973  CA  GLN B  62      21.066   0.771   8.249  1.00 10.00      B   
ATOM   3974  CB  GLN B  62      21.838   1.406   9.405  1.00 10.00      B   
ATOM   3975  CG  GLN B  62      21.535   2.879   9.625  1.00 10.00      B   
ATOM   3976  CD  GLN B  62      22.570   3.570  10.495  1.00 10.00      B   
ATOM   3977  OE1 GLN B  62      22.448   3.610  11.723  1.00 10.00      B   
ATOM   3978  NE2 GLN B  62      23.593   4.126   9.867  1.00 10.00      B   
ATOM   3979 HE21 GLN B  62      23.627   4.056   8.880  1.00 10.00      B   
ATOM   3980 HE22 GLN B  62      24.277   4.584  10.402  1.00 10.00      B   
ATOM   3981  C   GLN B  62      21.597  -0.627   7.957  1.00 10.00      B   
ATOM   3982  O   GLN B  62      21.023  -1.614   8.427  1.00 10.00      B   
ATOM   3983  N   PHE B  63      22.681  -0.723   7.199  1.00 10.00      B   
ATOM   3984  HN  PHE B  63      23.130   0.099   6.879  1.00 10.00      B   
ATOM   3985  CA  PHE B  63      23.223  -2.027   6.836  1.00 10.00      B   
ATOM   3986  CB  PHE B  63      23.148  -2.230   5.320  1.00 10.00      B   
ATOM   3987  CG  PHE B  63      21.769  -2.108   4.745  1.00 10.00      B   
ATOM   3988  CD1 PHE B  63      21.292  -0.883   4.313  1.00 10.00      B   
ATOM   3989  CD2 PHE B  63      20.946  -3.218   4.638  1.00 10.00      B   
ATOM   3990  CE1 PHE B  63      20.026  -0.764   3.778  1.00 10.00      B   
ATOM   3991  CE2 PHE B  63      19.678  -3.106   4.103  1.00 10.00      B   
ATOM   3992  CZ  PHE B  63      19.216  -1.876   3.677  1.00 10.00      B   
ATOM   3993  C   PHE B  63      24.659  -2.250   7.301  1.00 10.00      B   
ATOM   3994  O   PHE B  63      25.399  -1.309   7.598  1.00 10.00      B   
ATOM   3995  N   ALA B  64      25.024  -3.522   7.357  1.00 10.00      B   
ATOM   3996  HN  ALA B  64      24.358  -4.207   7.142  1.00 10.00      B   
ATOM   3997  CA  ALA B  64      26.358  -3.954   7.736  1.00 10.00      B   
ATOM   3998  CB  ALA B  64      26.390  -4.404   9.189  1.00 10.00      B   
ATOM   3999  C   ALA B  64      26.765  -5.095   6.811  1.00 10.00      B   
ATOM   4000  O   ALA B  64      26.224  -6.199   6.895  1.00 10.00      B   
ATOM   4001  N   VAL B  65      27.684  -4.806   5.910  1.00 10.00      B   
ATOM   4002  HN  VAL B  65      28.070  -3.900   5.901  1.00 10.00      B   
ATOM   4003  CA  VAL B  65      28.151  -5.782   4.938  1.00 10.00      B   
ATOM   4004  CB  VAL B  65      28.678  -5.066   3.673  1.00 10.00      B   
ATOM   4005  CG1 VAL B  65      29.216  -6.058   2.655  1.00 10.00      B   
ATOM   4006  CG2 VAL B  65      27.595  -4.190   3.058  1.00 10.00      B   
ATOM   4007  C   VAL B  65      29.256  -6.663   5.517  1.00 10.00      B   
ATOM   4008  O   VAL B  65      30.129  -6.185   6.231  1.00 10.00      B   
ATOM   4009  N   ARG B  66      29.207  -7.947   5.209  1.00 10.00      B   
ATOM   4010  HN  ARG B  66      28.474  -8.275   4.644  1.00 10.00      B   
ATOM   4011  CA  ARG B  66      30.216  -8.887   5.677  1.00 10.00      B   
ATOM   4012  CB  ARG B  66      29.728  -9.683   6.890  1.00 10.00      B   
ATOM   4013  CG  ARG B  66      30.803 -10.569   7.503  1.00 10.00      B   
ATOM   4014  CD  ARG B  66      30.391 -12.032   7.503  1.00 10.00      B   
ATOM   4015  NE  ARG B  66      30.232 -12.545   8.861  1.00 10.00      B   
ATOM   4016  HE  ARG B  66      30.442 -11.933   9.599  1.00 10.00      B   
ATOM   4017  CZ  ARG B  66      29.851 -13.790   9.151  1.00 10.00      B   
ATOM   4018  NH1 ARG B  66      29.590 -14.657   8.181  1.00 10.00      B   
ATOM   4019 HH11 ARG B  66      29.691 -14.366   7.169  1.00 10.00      B   
ATOM   4020 HH12 ARG B  66      29.295 -15.627   8.406  1.00 10.00      B   
ATOM   4021  NH2 ARG B  66      29.728 -14.162  10.417  1.00 10.00      B   
ATOM   4022 HH21 ARG B  66      29.931 -13.480  11.187  1.00 10.00      B   
ATOM   4023 HH22 ARG B  66      29.427 -15.135  10.658  1.00 10.00      B   
ATOM   4024  C   ARG B  66      30.613  -9.831   4.550  1.00 10.00      B   
ATOM   4025  O   ARG B  66      29.789 -10.600   4.056  1.00 10.00      B   
ATOM   4026  N   CYS B  67      31.873  -9.757   4.151  1.00 10.00      B   
ATOM   4027  HN  CYS B  67      32.480  -9.124   4.601  1.00 10.00      B   
ATOM   4028  CA  CYS B  67      32.394 -10.590   3.080  1.00 10.00      B   
ATOM   4029  CB  CYS B  67      33.675  -9.970   2.506  1.00 10.00      B   
ATOM   4030  SG  CYS B  67      34.331 -10.793   1.032  1.00 10.00      B   
ATOM   4031  HG  CYS B  67      35.040 -11.844   1.427  1.00 10.00      B   
ATOM   4032  C   CYS B  67      32.670 -12.005   3.578  1.00 10.00      B   
ATOM   4033  O   CYS B  67      33.587 -12.229   4.373  1.00 10.00      B   
ATOM   4034  N   ASP B  68      31.867 -12.953   3.116  1.00 10.00      B   
ATOM   4035  HN  ASP B  68      31.153 -12.712   2.488  1.00 10.00      B   
ATOM   4036  CA  ASP B  68      32.033 -14.346   3.506  1.00 10.00      B   
ATOM   4037  CB  ASP B  68      30.705 -15.110   3.434  1.00 10.00      B   
ATOM   4038  CG  ASP B  68      29.674 -14.639   4.438  1.00 10.00      B   
ATOM   4039  OD1 ASP B  68      30.020 -14.467   5.622  1.00 10.00      B   
ATOM   4040  OD2 ASP B  68      28.499 -14.460   4.047  1.00 10.00      B   
ATOM   4041  C   ASP B  68      33.048 -15.017   2.598  1.00 10.00      B   
ATOM   4042  O   ASP B  68      33.024 -14.829   1.377  1.00 10.00      B   
ATOM   4043  N   GLU B  69      33.945 -15.786   3.185  1.00 10.00      B   
ATOM   4044  HN  GLU B  69      33.927 -15.886   4.161  1.00 10.00      B   
ATOM   4045  CA  GLU B  69      34.961 -16.486   2.417  1.00 10.00      B   
ATOM   4046  CB  GLU B  69      36.215 -16.708   3.261  1.00 10.00      B   
ATOM   4047  CG  GLU B  69      36.938 -15.423   3.636  1.00 10.00      B   
ATOM   4048  CD  GLU B  69      37.378 -14.626   2.424  1.00 10.00      B   
ATOM   4049  OE1 GLU B  69      38.251 -15.108   1.676  1.00 10.00      B   
ATOM   4050  OE2 GLU B  69      36.855 -13.511   2.212  1.00 10.00      B   
ATOM   4051  C   GLU B  69      34.418 -17.810   1.902  1.00 10.00      B   
ATOM   4052  O   GLU B  69      33.846 -18.591   2.661  1.00 10.00      B   
ATOM   4053  N   LEU B  70      34.590 -18.053   0.612  1.00 10.00      B   
ATOM   4054  HN  LEU B  70      35.064 -17.395   0.060  1.00 10.00      B   
ATOM   4055  CA  LEU B  70      34.107 -19.280  -0.005  1.00 10.00      B   
ATOM   4056  CB  LEU B  70      34.086 -19.138  -1.527  1.00 10.00      B   
ATOM   4057  CG  LEU B  70      33.461 -17.857  -2.076  1.00 10.00      B   
ATOM   4058  CD1 LEU B  70      33.857 -17.663  -3.527  1.00 10.00      B   
ATOM   4059  CD2 LEU B  70      31.948 -17.891  -1.929  1.00 10.00      B   
ATOM   4060  C   LEU B  70      34.982 -20.459   0.389  1.00 10.00      B   
ATOM   4061  O   LEU B  70      36.178 -20.480   0.102  1.00 10.00      B   
ATOM   4062  N   ILE B  71      34.386 -21.438   1.044  1.00 10.00      B   
ATOM   4063  HN  ILE B  71      33.424 -21.374   1.235  1.00 10.00      B   
ATOM   4064  CA  ILE B  71      35.119 -22.617   1.475  1.00 10.00      B   
ATOM   4065  CB  ILE B  71      35.008 -22.836   2.999  1.00 10.00      B   
ATOM   4066  CG1 ILE B  71      35.398 -21.553   3.738  1.00 10.00      B   
ATOM   4067  CG2 ILE B  71      35.901 -23.992   3.438  1.00 10.00      B   
ATOM   4068  CD1 ILE B  71      34.941 -21.512   5.175  1.00 10.00      B   
ATOM   4069  C   ILE B  71      34.616 -23.848   0.735  1.00 10.00      B   
ATOM   4070  O   ILE B  71      33.545 -24.376   1.037  1.00 10.00      B   
ATOM   4071  N   LEU B  72      35.392 -24.301  -0.233  1.00 10.00      B   
ATOM   4072  HN  LEU B  72      36.251 -23.852  -0.414  1.00 10.00      B   
ATOM   4073  CA  LEU B  72      35.021 -25.458  -1.022  1.00 10.00      B   
ATOM   4074  CB  LEU B  72      34.802 -25.053  -2.483  1.00 10.00      B   
ATOM   4075  CG  LEU B  72      34.214 -26.125  -3.399  1.00 10.00      B   
ATOM   4076  CD1 LEU B  72      32.752 -26.377  -3.060  1.00 10.00      B   
ATOM   4077  CD2 LEU B  72      34.375 -25.722  -4.856  1.00 10.00      B   
ATOM   4078  C   LEU B  72      36.094 -26.532  -0.933  1.00 10.00      B   
ATOM   4079  O   LEU B  72      37.211 -26.342  -1.419  1.00 10.00      B   
ATOM   4080  N   ASP B  73      35.750 -27.642  -0.292  1.00 10.00      B   
ATOM   4081  HN  ASP B  73      34.850 -27.703   0.096  1.00 10.00      B   
ATOM   4082  CA  ASP B  73      36.661 -28.773  -0.131  1.00 10.00      B   
ATOM   4083  CB  ASP B  73      37.007 -29.402  -1.488  1.00 10.00      B   
ATOM   4084  CG  ASP B  73      37.533 -30.818  -1.367  1.00 10.00      B   
ATOM   4085  OD1 ASP B  73      37.060 -31.560  -0.478  1.00 10.00      B   
ATOM   4086  OD2 ASP B  73      38.411 -31.201  -2.171  1.00 10.00      B   
ATOM   4087  C   ASP B  73      37.922 -28.379   0.639  1.00 10.00      B   
ATOM   4088  O   ASP B  73      39.039 -28.695   0.228  1.00 10.00      B   
ATOM   4089  N   ASP B  74      37.719 -27.664   1.749  1.00 10.00      B   
ATOM   4090  HN  ASP B  74      36.798 -27.441   1.996  1.00 10.00      B   
ATOM   4091  CA  ASP B  74      38.810 -27.206   2.627  1.00 10.00      B   
ATOM   4092  CB  ASP B  74      39.704 -28.370   3.070  1.00 10.00      B   
ATOM   4093  CG  ASP B  74      40.219 -28.230   4.492  1.00 10.00      B   
ATOM   4094  OD1 ASP B  74      40.327 -27.094   4.990  1.00 10.00      B   
ATOM   4095  OD2 ASP B  74      40.523 -29.269   5.122  1.00 10.00      B   
ATOM   4096  C   ASP B  74      39.648 -26.087   2.002  1.00 10.00      B   
ATOM   4097  O   ASP B  74      40.547 -25.542   2.642  1.00 10.00      B   
ATOM   4098  N   ARG B  75      39.357 -25.742   0.757  1.00 10.00      B   
ATOM   4099  HN  ARG B  75      38.633 -26.206   0.286  1.00 10.00      B   
ATOM   4100  CA  ARG B  75      40.090 -24.685   0.074  1.00 10.00      B   
ATOM   4101  CB  ARG B  75      40.533 -25.127  -1.321  1.00 10.00      B   
ATOM   4102  CG  ARG B  75      41.533 -26.271  -1.321  1.00 10.00      B   
ATOM   4103  CD  ARG B  75      42.312 -26.334  -2.625  1.00 10.00      B   
ATOM   4104  NE  ARG B  75      41.441 -26.537  -3.782  1.00 10.00      B   
ATOM   4105  HE  ARG B  75      40.516 -26.202  -3.714  1.00 10.00      B   
ATOM   4106  CZ  ARG B  75      41.825 -27.138  -4.910  1.00 10.00      B   
ATOM   4107  NH1 ARG B  75      43.062 -27.598  -5.039  1.00 10.00      B   
ATOM   4108 HH11 ARG B  75      43.745 -27.491  -4.260  1.00 10.00      B   
ATOM   4109 HH12 ARG B  75      43.357 -28.070  -5.921  1.00 10.00      B   
ATOM   4110  NH2 ARG B  75      40.972 -27.273  -5.917  1.00 10.00      B   
ATOM   4111 HH21 ARG B  75      41.273 -27.741  -6.800  1.00 10.00      B   
ATOM   4112 HH22 ARG B  75      39.997 -26.910  -5.832  1.00 10.00      B   
ATOM   4113  C   ARG B  75      39.260 -23.414  -0.004  1.00 10.00      B   
ATOM   4114  O   ARG B  75      38.037 -23.469  -0.149  1.00 10.00      B   
ATOM   4115  N   ARG B  76      39.925 -22.275   0.102  1.00 10.00      B   
ATOM   4116  HN  ARG B  76      40.900 -22.298   0.214  1.00 10.00      B   
ATOM   4117  CA  ARG B  76      39.250 -20.986   0.052  1.00 10.00      B   
ATOM   4118  CB  ARG B  76      39.920 -19.992   1.003  1.00 10.00      B   
ATOM   4119  CG  ARG B  76      39.237 -18.639   1.079  1.00 10.00      B   
ATOM   4120  CD  ARG B  76      39.946 -17.714   2.055  1.00 10.00      B   
ATOM   4121  NE  ARG B  76      41.304 -17.383   1.621  1.00 10.00      B   
ATOM   4122  HE  ARG B  76      41.976 -18.104   1.653  1.00 10.00      B   
ATOM   4123  CZ  ARG B  76      41.676 -16.177   1.184  1.00 10.00      B   
ATOM   4124  NH1 ARG B  76      40.802 -15.181   1.128  1.00 10.00      B   
ATOM   4125 HH11 ARG B  76      39.802 -15.333   1.420  1.00 10.00      B   
ATOM   4126 HH12 ARG B  76      41.100 -14.241   0.786  1.00 10.00      B   
ATOM   4127  NH2 ARG B  76      42.932 -15.967   0.809  1.00 10.00      B   
ATOM   4128 HH21 ARG B  76      43.228 -15.024   0.469  1.00 10.00      B   
ATOM   4129 HH22 ARG B  76      43.630 -16.743   0.853  1.00 10.00      B   
ATOM   4130  C   ARG B  76      39.226 -20.430  -1.370  1.00 10.00      B   
ATOM   4131  O   ARG B  76      40.272 -20.214  -1.987  1.00 10.00      B   
ATOM   4132  N   VAL B  77      38.030 -20.203  -1.881  1.00 10.00      B   
ATOM   4133  HN  VAL B  77      37.233 -20.390  -1.333  1.00 10.00      B   
ATOM   4134  CA  VAL B  77      37.856 -19.667  -3.223  1.00 10.00      B   
ATOM   4135  CB  VAL B  77      36.652 -20.326  -3.940  1.00 10.00      B   
ATOM   4136  CG1 VAL B  77      36.602 -19.927  -5.408  1.00 10.00      B   
ATOM   4137  CG2 VAL B  77      36.705 -21.843  -3.798  1.00 10.00      B   
ATOM   4138  C   VAL B  77      37.648 -18.156  -3.145  1.00 10.00      B   
ATOM   4139  O   VAL B  77      37.029 -17.656  -2.204  1.00 10.00      B   
ATOM   4140  N   SER B  78      38.191 -17.434  -4.111  1.00 10.00      B   
ATOM   4141  HN  SER B  78      38.696 -17.883  -4.824  1.00 10.00      B   
ATOM   4142  CA  SER B  78      38.060 -15.987  -4.145  1.00 10.00      B   
ATOM   4143  CB  SER B  78      39.402 -15.359  -4.518  1.00 10.00      B   
ATOM   4144  OG  SER B  78      40.460 -16.013  -3.836  1.00 10.00      B   
ATOM   4145  HG  SER B  78      40.214 -16.134  -2.912  1.00 10.00      B   
ATOM   4146  C   SER B  78      36.983 -15.563  -5.141  1.00 10.00      B   
ATOM   4147  O   SER B  78      36.744 -16.242  -6.143  1.00 10.00      B   
ATOM   4148  N   VAL B  79      36.333 -14.444  -4.853  1.00 10.00      B   
ATOM   4149  HN  VAL B  79      36.565 -13.959  -4.035  1.00 10.00      B   
ATOM   4150  CA  VAL B  79      35.283 -13.915  -5.717  1.00 10.00      B   
ATOM   4151  CB  VAL B  79      34.522 -12.760  -5.027  1.00 10.00      B   
ATOM   4152  CG1 VAL B  79      33.328 -12.327  -5.861  1.00 10.00      B   
ATOM   4153  CG2 VAL B  79      34.084 -13.164  -3.627  1.00 10.00      B   
ATOM   4154  C   VAL B  79      35.884 -13.402  -7.025  1.00 10.00      B   
ATOM   4155  O   VAL B  79      36.849 -12.632  -7.015  1.00 10.00      B   
ATOM   4156  N   THR B  80      35.314 -13.820  -8.146  1.00 10.00      B   
ATOM   4157  HN  THR B  80      34.532 -14.414  -8.099  1.00 10.00      B   
ATOM   4158  CA  THR B  80      35.805 -13.407  -9.450  1.00 10.00      B   
ATOM   4159  CB  THR B  80      36.048 -14.627 -10.356  1.00 10.00      B   
ATOM   4160  OG1 THR B  80      34.986 -15.572 -10.177  1.00 10.00      B   
ATOM   4161  HG1 THR B  80      35.255 -16.235  -9.532  1.00 10.00      B   
ATOM   4162  CG2 THR B  80      37.366 -15.292  -9.995  1.00 10.00      B   
ATOM   4163  C   THR B  80      34.831 -12.441 -10.122  1.00 10.00      B   
ATOM   4164  O   THR B  80      33.761 -12.150  -9.582  1.00 10.00      B   
ATOM   4165  N   GLY B  81      35.205 -11.938 -11.288  1.00 10.00      B   
ATOM   4166  HN  GLY B  81      36.073 -12.198 -11.672  1.00 10.00      B   
ATOM   4167  CA  GLY B  81      34.353 -11.012 -12.003  1.00 10.00      B   
ATOM   4168  C   GLY B  81      34.245 -11.357 -13.474  1.00 10.00      B   
ATOM   4169  O   GLY B  81      35.247 -11.660 -14.122  1.00 10.00      B   
ATOM   4170  N   LEU B  82      33.032 -11.321 -13.998  1.00 10.00      B   
ATOM   4171  HN  LEU B  82      32.268 -11.076 -13.427  1.00 10.00      B   
ATOM   4172  CA  LEU B  82      32.795 -11.630 -15.396  1.00 10.00      B   
ATOM   4173  CB  LEU B  82      32.083 -12.978 -15.529  1.00 10.00      B   
ATOM   4174  CG  LEU B  82      31.697 -13.415 -16.944  1.00 10.00      B   
ATOM   4175  CD1 LEU B  82      32.924 -13.845 -17.728  1.00 10.00      B   
ATOM   4176  CD2 LEU B  82      30.663 -14.530 -16.902  1.00 10.00      B   
ATOM   4177  C   LEU B  82      31.952 -10.542 -16.042  1.00 10.00      B   
ATOM   4178  O   LEU B  82      30.795 -10.342 -15.672  1.00 10.00      B   
ATOM   4179  N   ARG B  83      32.538  -9.822 -16.986  1.00 10.00      B   
ATOM   4180  HN  ARG B  83      33.473 -10.011 -17.222  1.00 10.00      B   
ATOM   4181  CA  ARG B  83      31.823  -8.768 -17.690  1.00 10.00      B   
ATOM   4182  CB  ARG B  83      32.757  -7.609 -18.051  1.00 10.00      B   
ATOM   4183  CG  ARG B  83      32.036  -6.362 -18.546  1.00 10.00      B   
ATOM   4184  CD  ARG B  83      32.956  -5.147 -18.556  1.00 10.00      B   
ATOM   4185  NE  ARG B  83      33.946  -5.214 -19.627  1.00 10.00      B   
ATOM   4186  HE  ARG B  83      33.927  -6.007 -20.210  1.00 10.00      B   
ATOM   4187  CZ  ARG B  83      34.863  -4.271 -19.855  1.00 10.00      B   
ATOM   4188  NH1 ARG B  83      34.912  -3.189 -19.090  1.00 10.00      B   
ATOM   4189 HH11 ARG B  83      34.237  -3.072 -18.307  1.00 10.00      B   
ATOM   4190 HH12 ARG B  83      35.630  -2.450 -19.269  1.00 10.00      B   
ATOM   4191  NH2 ARG B  83      35.724  -4.406 -20.854  1.00 10.00      B   
ATOM   4192 HH21 ARG B  83      35.689  -5.249 -21.467  1.00 10.00      B   
ATOM   4193 HH22 ARG B  83      36.442  -3.668 -21.032  1.00 10.00      B   
ATOM   4194  C   ARG B  83      31.170  -9.349 -18.937  1.00 10.00      B   
ATOM   4195  O   ARG B  83      31.854  -9.768 -19.875  1.00 10.00      B   
ATOM   4196  N   ASP B  84      29.851  -9.386 -18.937  1.00 10.00      B   
ATOM   4197  HN  ASP B  84      29.361  -9.015 -18.168  1.00 10.00      B   
ATOM   4198  CA  ASP B  84      29.102  -9.949 -20.050  1.00 10.00      B   
ATOM   4199  CB  ASP B  84      27.775 -10.535 -19.564  1.00 10.00      B   
ATOM   4200  CG  ASP B  84      27.048 -11.317 -20.639  1.00 10.00      B   
ATOM   4201  OD1 ASP B  84      27.655 -12.234 -21.230  1.00 10.00      B   
ATOM   4202  OD2 ASP B  84      25.858 -11.026 -20.884  1.00 10.00      B   
ATOM   4203  C   ASP B  84      28.864  -8.938 -21.165  1.00 10.00      B   
ATOM   4204  O   ASP B  84      28.566  -7.768 -20.911  1.00 10.00      B   
ATOM   4205  N   TYR B  85      29.013  -9.406 -22.397  1.00 10.00      B   
ATOM   4206  HN  TYR B  85      29.259 -10.347 -22.516  1.00 10.00      B   
ATOM   4207  CA  TYR B  85      28.810  -8.589 -23.584  1.00 10.00      B   
ATOM   4208  CB  TYR B  85      29.788  -9.054 -24.673  1.00 10.00      B   
ATOM   4209  CG  TYR B  85      29.918  -8.144 -25.874  1.00 10.00      B   
ATOM   4210  CD1 TYR B  85      30.074  -6.773 -25.728  1.00 10.00      B   
ATOM   4211  CD2 TYR B  85      29.905  -8.666 -27.161  1.00 10.00      B   
ATOM   4212  CE1 TYR B  85      30.212  -5.949 -26.830  1.00 10.00      B   
ATOM   4213  CE2 TYR B  85      30.042  -7.851 -28.267  1.00 10.00      B   
ATOM   4214  CZ  TYR B  85      30.194  -6.496 -28.096  1.00 10.00      B   
ATOM   4215  OH  TYR B  85      30.342  -5.680 -29.195  1.00 10.00      B   
ATOM   4216  HH  TYR B  85      29.872  -6.063 -29.949  1.00 10.00      B   
ATOM   4217  C   TYR B  85      27.370  -8.771 -24.057  1.00 10.00      B   
ATOM   4218  O   TYR B  85      27.092  -9.548 -24.974  1.00 10.00      B   
ATOM   4219  N   HIS B  86      26.453  -8.066 -23.415  1.00 10.00      B   
ATOM   4220  HN  HIS B  86      26.734  -7.443 -22.710  1.00 10.00      B   
ATOM   4221  CA  HIS B  86      25.043  -8.178 -23.745  1.00 10.00      B   
ATOM   4222  CB  HIS B  86      24.188  -8.011 -22.485  1.00 10.00      B   
ATOM   4223  CG  HIS B  86      22.784  -8.513 -22.632  1.00 10.00      B   
ATOM   4224  ND1 HIS B  86      22.464  -9.853 -22.630  1.00 10.00      B   
ATOM   4225  HD1 HIS B  86      23.099 -10.593 -22.525  1.00 10.00      B   
ATOM   4226  CD2 HIS B  86      21.616  -7.851 -22.797  1.00 10.00      B   
ATOM   4227  CE1 HIS B  86      21.161  -9.992 -22.788  1.00 10.00      B   
ATOM   4228  NE2 HIS B  86      20.625  -8.797 -22.892  1.00 10.00      B   
ATOM   4229  HE2 HIS B  86      19.670  -8.610 -23.029  1.00 10.00      B   
ATOM   4230  C   HIS B  86      24.628  -7.169 -24.810  1.00 10.00      B   
ATOM   4231  O   HIS B  86      24.779  -5.960 -24.632  1.00 10.00      B   
ATOM   4232  N   THR B  87      24.113  -7.673 -25.920  1.00 10.00      B   
ATOM   4233  HN  THR B  87      24.047  -8.646 -26.023  1.00 10.00      B   
ATOM   4234  CA  THR B  87      23.663  -6.823 -27.005  1.00 10.00      B   
ATOM   4235  CB  THR B  87      24.086  -7.412 -28.358  1.00 10.00      B   
ATOM   4236  OG1 THR B  87      24.028  -8.842 -28.281  1.00 10.00      B   
ATOM   4237  HG1 THR B  87      24.741  -9.218 -28.807  1.00 10.00      B   
ATOM   4238  CG2 THR B  87      25.507  -6.985 -28.687  1.00 10.00      B   
ATOM   4239  C   THR B  87      22.147  -6.672 -26.969  1.00 10.00      B   
ATOM   4240  O   THR B  87      21.417  -7.648 -26.773  1.00 10.00      B   
ATOM   4241  N   VAL B  88      21.674  -5.450 -27.136  1.00 10.00      B   
ATOM   4242  HN  VAL B  88      22.303  -4.706 -27.287  1.00 10.00      B   
ATOM   4243  CA  VAL B  88      20.248  -5.185 -27.115  1.00 10.00      B   
ATOM   4244  CB  VAL B  88      19.887  -4.062 -26.121  1.00 10.00      B   
ATOM   4245  CG1 VAL B  88      18.376  -3.922 -25.998  1.00 10.00      B   
ATOM   4246  CG2 VAL B  88      20.513  -4.326 -24.759  1.00 10.00      B   
ATOM   4247  C   VAL B  88      19.753  -4.818 -28.505  1.00 10.00      B   
ATOM   4248  O   VAL B  88      20.053  -3.739 -29.016  1.00 10.00      B   
ATOM   4249  N   LEU B  89      19.017  -5.731 -29.119  1.00 10.00      B   
ATOM   4250  HN  LEU B  89      18.821  -6.573 -28.660  1.00 10.00      B   
ATOM   4251  CA  LEU B  89      18.474  -5.506 -30.448  1.00 10.00      B   
ATOM   4252  CB  LEU B  89      18.414  -6.814 -31.246  1.00 10.00      B   
ATOM   4253  CG  LEU B  89      19.747  -7.348 -31.783  1.00 10.00      B   
ATOM   4254  CD1 LEU B  89      20.491  -8.137 -30.716  1.00 10.00      B   
ATOM   4255  CD2 LEU B  89      19.524  -8.197 -33.024  1.00 10.00      B   
ATOM   4256  C   LEU B  89      17.087  -4.887 -30.340  1.00 10.00      B   
ATOM   4257  O   LEU B  89      16.298  -5.270 -29.473  1.00 10.00      B   
ATOM   4258  N   GLY B  90      16.797  -3.926 -31.208  1.00 10.00      B   
ATOM   4259  HN  GLY B  90      17.464  -3.662 -31.879  1.00 10.00      B   
ATOM   4260  CA  GLY B  90      15.503  -3.269 -31.174  1.00 10.00      B   
ATOM   4261  C   GLY B  90      15.388  -2.350 -29.977  1.00 10.00      B   
ATOM   4262  O   GLY B  90      14.321  -2.225 -29.371  1.00 10.00      B   
ATOM   4263  N   ALA B  91      16.501  -1.719 -29.629  1.00 10.00      B   
ATOM   4264  HN  ALA B  91      17.313  -1.870 -30.153  1.00 10.00      B   
ATOM   4265  CA  ALA B  91      16.550  -0.809 -28.495  1.00 10.00      B   
ATOM   4266  CB  ALA B  91      17.984  -0.634 -28.024  1.00 10.00      B   
ATOM   4267  C   ALA B  91      15.944   0.540 -28.854  1.00 10.00      B   
ATOM   4268  O   ALA B  91      16.090   1.016 -29.978  1.00 10.00      B   
ATOM   4269  N   ARG B  92      15.263   1.148 -27.893  1.00 10.00      B   
ATOM   4270  HN  ARG B  92      15.186   0.714 -27.018  1.00 10.00      B   
ATOM   4271  CA  ARG B  92      14.625   2.442 -28.101  1.00 10.00      B   
ATOM   4272  CB  ARG B  92      13.766   2.811 -26.892  1.00 10.00      B   
ATOM   4273  CG  ARG B  92      12.690   1.796 -26.547  1.00 10.00      B   
ATOM   4274  CD  ARG B  92      11.609   2.416 -25.676  1.00 10.00      B   
ATOM   4275  NE  ARG B  92      12.136   2.931 -24.413  1.00 10.00      B   
ATOM   4276  HE  ARG B  92      13.006   2.582 -24.111  1.00 10.00      B   
ATOM   4277  CZ  ARG B  92      11.507   3.833 -23.657  1.00 10.00      B   
ATOM   4278  NH1 ARG B  92      10.327   4.314 -24.035  1.00 10.00      B   
ATOM   4279 HH11 ARG B  92       9.888   3.989 -24.925  1.00 10.00      B   
ATOM   4280 HH12 ARG B  92       9.834   5.021 -23.446  1.00 10.00      B   
ATOM   4281  NH2 ARG B  92      12.058   4.254 -22.524  1.00 10.00      B   
ATOM   4282 HH21 ARG B  92      12.985   3.880 -22.223  1.00 10.00      B   
ATOM   4283 HH22 ARG B  92      11.568   4.959 -21.928  1.00 10.00      B   
ATOM   4284  C   ARG B  92      15.658   3.539 -28.337  1.00 10.00      B   
ATOM   4285  O   ARG B  92      16.658   3.624 -27.621  1.00 10.00      B   
ATOM   4286  N   GLU B  93      15.420   4.365 -29.348  1.00 10.00      B   
ATOM   4287  HN  GLU B  93      14.618   4.225 -29.902  1.00 10.00      B   
ATOM   4288  CA  GLU B  93      16.321   5.467 -29.661  1.00 10.00      B   
ATOM   4289  CB  GLU B  93      16.144   5.916 -31.116  1.00 10.00      B   
ATOM   4290  CG  GLU B  93      16.982   7.125 -31.500  1.00 10.00      B   
ATOM   4291  CD  GLU B  93      16.845   7.499 -32.959  1.00 10.00      B   
ATOM   4292  OE1 GLU B  93      17.382   6.765 -33.815  1.00 10.00      B   
ATOM   4293  OE2 GLU B  93      16.215   8.535 -33.257  1.00 10.00      B   
ATOM   4294  C   GLU B  93      16.051   6.629 -28.717  1.00 10.00      B   
ATOM   4295  O   GLU B  93      16.974   7.292 -28.240  1.00 10.00      B   
ATOM   4296  N   ASP B  94      14.774   6.849 -28.434  1.00 10.00      B   
ATOM   4297  HN  ASP B  94      14.092   6.258 -28.821  1.00 10.00      B   
ATOM   4298  CA  ASP B  94      14.353   7.926 -27.550  1.00 10.00      B   
ATOM   4299  CB  ASP B  94      13.687   9.046 -28.355  1.00 10.00      B   
ATOM   4300  CG  ASP B  94      13.708  10.372 -27.632  1.00 10.00      B   
ATOM   4301  OD1 ASP B  94      14.659  11.155 -27.850  1.00 10.00      B   
ATOM   4302  OD2 ASP B  94      12.779  10.639 -26.840  1.00 10.00      B   
ATOM   4303  C   ASP B  94      13.385   7.386 -26.505  1.00 10.00      B   
ATOM   4304  O   ASP B  94      12.888   6.266 -26.637  1.00 10.00      B   
ATOM   4305  N   TYR B  95      13.107   8.179 -25.480  1.00 10.00      B   
ATOM   4306  HN  TYR B  95      13.514   9.071 -25.440  1.00 10.00      B   
ATOM   4307  CA  TYR B  95      12.196   7.763 -24.420  1.00 10.00      B   
ATOM   4308  CB  TYR B  95      12.420   8.585 -23.146  1.00 10.00      B   
ATOM   4309  CG  TYR B  95      13.818   8.482 -22.575  1.00 10.00      B   
ATOM   4310  CD1 TYR B  95      14.568   9.622 -22.315  1.00 10.00      B   
ATOM   4311  CD2 TYR B  95      14.387   7.246 -22.298  1.00 10.00      B   
ATOM   4312  CE1 TYR B  95      15.848   9.532 -21.798  1.00 10.00      B   
ATOM   4313  CE2 TYR B  95      15.664   7.147 -21.781  1.00 10.00      B   
ATOM   4314  CZ  TYR B  95      16.390   8.292 -21.532  1.00 10.00      B   
ATOM   4315  OH  TYR B  95      17.666   8.195 -21.021  1.00 10.00      B   
ATOM   4316  HH  TYR B  95      18.114   7.439 -21.424  1.00 10.00      B   
ATOM   4317  C   TYR B  95      10.746   7.885 -24.878  1.00 10.00      B   
ATOM   4318  O   TYR B  95       9.864   7.190 -24.372  1.00 10.00      B   
ATOM   4319  N   ARG B  96      10.511   8.771 -25.838  1.00 10.00      B   
ATOM   4320  HN  ARG B  96      11.260   9.303 -26.191  1.00 10.00      B   
ATOM   4321  CA  ARG B  96       9.177   8.981 -26.381  1.00 10.00      B   
ATOM   4322  CB  ARG B  96       8.717  10.426 -26.149  1.00 10.00      B   
ATOM   4323  CG  ARG B  96       7.375  10.760 -26.783  1.00 10.00      B   
ATOM   4324  CD  ARG B  96       7.276  12.233 -27.143  1.00 10.00      B   
ATOM   4325  NE  ARG B  96       6.657  13.026 -26.082  1.00 10.00      B   
ATOM   4326  HE  ARG B  96       6.716  12.675 -25.161  1.00 10.00      B   
ATOM   4327  CZ  ARG B  96       6.027  14.183 -26.288  1.00 10.00      B   
ATOM   4328  NH1 ARG B  96       5.934  14.687 -27.516  1.00 10.00      B   
ATOM   4329 HH11 ARG B  96       5.443  15.596 -27.675  1.00 10.00      B   
ATOM   4330 HH12 ARG B  96       6.351  14.178 -28.326  1.00 10.00      B   
ATOM   4331  NH2 ARG B  96       5.496  14.839 -25.266  1.00 10.00      B   
ATOM   4332 HH21 ARG B  96       5.569  14.455 -24.296  1.00 10.00      B   
ATOM   4333 HH22 ARG B  96       5.003  15.745 -25.421  1.00 10.00      B   
ATOM   4334  C   ARG B  96       9.152   8.654 -27.872  1.00 10.00      B   
ATOM   4335  O   ARG B  96       9.857   9.277 -28.666  1.00 10.00      B   
ATOM   4336  N   GLY B  97       8.358   7.663 -28.245  1.00 10.00      B   
ATOM   4337  HN  GLY B  97       7.850   7.170 -27.565  1.00 10.00      B   
ATOM   4338  CA  GLY B  97       8.250   7.284 -29.641  1.00 10.00      B   
ATOM   4339  C   GLY B  97       8.409   5.795 -29.842  1.00 10.00      B   
ATOM   4340  O   GLY B  97       8.369   5.028 -28.882  1.00 10.00      B   
ATOM   4341  N   LEU B  98       8.595   5.384 -31.088  1.00 10.00      B   
ATOM   4342  HN  LEU B  98       8.622   6.043 -31.813  1.00 10.00      B   
ATOM   4343  CA  LEU B  98       8.758   3.975 -31.403  1.00 10.00      B   
ATOM   4344  CB  LEU B  98       7.552   3.447 -32.184  1.00 10.00      B   
ATOM   4345  CG  LEU B  98       6.247   3.296 -31.402  1.00 10.00      B   
ATOM   4346  CD1 LEU B  98       5.140   2.794 -32.313  1.00 10.00      B   
ATOM   4347  CD2 LEU B  98       6.433   2.356 -30.222  1.00 10.00      B   
ATOM   4348  C   LEU B  98      10.037   3.727 -32.190  1.00 10.00      B   
ATOM   4349  O   LEU B  98      10.227   2.649 -32.756  1.00 10.00      B   
ATOM   4350  N   LYS B  99      10.910   4.725 -32.229  1.00 10.00      B   
ATOM   4351  HN  LYS B  99      10.709   5.560 -31.756  1.00 10.00      B   
ATOM   4352  CA  LYS B  99      12.171   4.593 -32.945  1.00 10.00      B   
ATOM   4353  CB  LYS B  99      12.870   5.945 -33.097  1.00 10.00      B   
ATOM   4354  CG  LYS B  99      12.309   6.819 -34.207  1.00 10.00      B   
ATOM   4355  CD  LYS B  99      13.347   7.810 -34.703  1.00 10.00      B   
ATOM   4356  CE  LYS B  99      12.778   8.713 -35.785  1.00 10.00      B   
ATOM   4357  NZ  LYS B  99      13.844   9.424 -36.540  1.00 10.00      B   
ATOM   4358  HZ1 LYS B  99      14.426   9.993 -35.892  1.00 10.00      B   
ATOM   4359  HZ2 LYS B  99      13.418  10.056 -37.248  1.00 10.00      B   
ATOM   4360  HZ3 LYS B  99      14.458   8.739 -37.029  1.00 10.00      B   
ATOM   4361  C   LYS B  99      13.077   3.607 -32.224  1.00 10.00      B   
ATOM   4362  O   LYS B  99      13.278   3.707 -31.010  1.00 10.00      B   
ATOM   4363  N   SER B 100      13.607   2.651 -32.965  1.00 10.00      B   
ATOM   4364  HN  SER B 100      13.413   2.625 -33.928  1.00 10.00      B   
ATOM   4365  CA  SER B 100      14.479   1.647 -32.392  1.00 10.00      B   
ATOM   4366  CB  SER B 100      13.708   0.342 -32.153  1.00 10.00      B   
ATOM   4367  OG  SER B 100      12.874   0.029 -33.258  1.00 10.00      B   
ATOM   4368  HG  SER B 100      12.753   0.816 -33.799  1.00 10.00      B   
ATOM   4369  C   SER B 100      15.698   1.397 -33.270  1.00 10.00      B   
ATOM   4370  O   SER B 100      15.607   1.423 -34.498  1.00 10.00      B   
ATOM   4371  N   HIS B 101      16.839   1.175 -32.632  1.00 10.00      B   
ATOM   4372  HN  HIS B 101      16.847   1.184 -31.647  1.00 10.00      B   
ATOM   4373  CA  HIS B 101      18.073   0.903 -33.349  1.00 10.00      B   
ATOM   4374  CB  HIS B 101      19.279   1.476 -32.605  1.00 10.00      B   
ATOM   4375  CG  HIS B 101      19.608   2.885 -32.994  1.00 10.00      B   
ATOM   4376  ND1 HIS B 101      20.553   3.205 -33.947  1.00 10.00      B   
ATOM   4377  HD1 HIS B 101      21.103   2.565 -34.448  1.00 10.00      B   
ATOM   4378  CD2 HIS B 101      19.095   4.065 -32.569  1.00 10.00      B   
ATOM   4379  CE1 HIS B 101      20.613   4.518 -34.085  1.00 10.00      B   
ATOM   4380  NE2 HIS B 101      19.737   5.061 -33.263  1.00 10.00      B   
ATOM   4381  HE2 HIS B 101      19.568   6.028 -33.170  1.00 10.00      B   
ATOM   4382  C   HIS B 101      18.240  -0.594 -33.558  1.00 10.00      B   
ATOM   4383  O   HIS B 101      17.581  -1.395 -32.890  1.00 10.00      B   
ATOM   4384  N   GLU B 102      19.116  -0.958 -34.481  1.00 10.00      B   
ATOM   4385  HN  GLU B 102      19.610  -0.263 -34.967  1.00 10.00      B   
ATOM   4386  CA  GLU B 102      19.371  -2.354 -34.799  1.00 10.00      B   
ATOM   4387  CB  GLU B 102      20.376  -2.450 -35.951  1.00 10.00      B   
ATOM   4388  CG  GLU B 102      20.609  -3.856 -36.477  1.00 10.00      B   
ATOM   4389  CD  GLU B 102      21.435  -3.871 -37.747  1.00 10.00      B   
ATOM   4390  OE1 GLU B 102      22.179  -2.897 -37.992  1.00 10.00      B   
ATOM   4391  OE2 GLU B 102      21.345  -4.859 -38.508  1.00 10.00      B   
ATOM   4392  C   GLU B 102      19.873  -3.121 -33.578  1.00 10.00      B   
ATOM   4393  O   GLU B 102      19.242  -4.085 -33.141  1.00 10.00      B   
ATOM   4394  N   THR B 103      20.995  -2.685 -33.021  1.00 10.00      B   
ATOM   4395  HN  THR B 103      21.447  -1.900 -33.398  1.00 10.00      B   
ATOM   4396  CA  THR B 103      21.570  -3.347 -31.860  1.00 10.00      B   
ATOM   4397  CB  THR B 103      22.224  -4.702 -32.243  1.00 10.00      B   
ATOM   4398  OG1 THR B 103      22.905  -5.267 -31.113  1.00 10.00      B   
ATOM   4399  HG1 THR B 103      23.801  -5.521 -31.373  1.00 10.00      B   
ATOM   4400  CG2 THR B 103      23.202  -4.537 -33.401  1.00 10.00      B   
ATOM   4401  C   THR B 103      22.587  -2.453 -31.150  1.00 10.00      B   
ATOM   4402  O   THR B 103      23.411  -1.790 -31.789  1.00 10.00      B   
ATOM   4403  N   ILE B 104      22.500  -2.419 -29.827  1.00 10.00      B   
ATOM   4404  HN  ILE B 104      21.795  -2.941 -29.382  1.00 10.00      B   
ATOM   4405  CA  ILE B 104      23.418  -1.631 -29.014  1.00 10.00      B   
ATOM   4406  CB  ILE B 104      22.687  -0.566 -28.165  1.00 10.00      B   
ATOM   4407  CG1 ILE B 104      21.681  -1.220 -27.212  1.00 10.00      B   
ATOM   4408  CG2 ILE B 104      21.989   0.450 -29.063  1.00 10.00      B   
ATOM   4409  CD1 ILE B 104      21.182  -0.298 -26.120  1.00 10.00      B   
ATOM   4410  C   ILE B 104      24.217  -2.565 -28.107  1.00 10.00      B   
ATOM   4411  O   ILE B 104      23.685  -3.559 -27.605  1.00 10.00      B   
ATOM   4412  N   GLN B 105      25.487  -2.261 -27.904  1.00 10.00      B   
ATOM   4413  HN  GLN B 105      25.861  -1.451 -28.317  1.00 10.00      B   
ATOM   4414  CA  GLN B 105      26.344  -3.101 -27.078  1.00 10.00      B   
ATOM   4415  CB  GLN B 105      27.732  -3.246 -27.711  1.00 10.00      B   
ATOM   4416  CG  GLN B 105      27.726  -3.953 -29.060  1.00 10.00      B   
ATOM   4417  CD  GLN B 105      27.446  -3.020 -30.223  1.00 10.00      B   
ATOM   4418  OE1 GLN B 105      27.805  -1.845 -30.190  1.00 10.00      B   
ATOM   4419  NE2 GLN B 105      26.795  -3.535 -31.254  1.00 10.00      B   
ATOM   4420 HE21 GLN B 105      26.528  -4.480 -31.215  1.00 10.00      B   
ATOM   4421 HE22 GLN B 105      26.609  -2.952 -32.021  1.00 10.00      B   
ATOM   4422  C   GLN B 105      26.451  -2.570 -25.652  1.00 10.00      B   
ATOM   4423  O   GLN B 105      26.853  -1.427 -25.432  1.00 10.00      B   
ATOM   4424  N   THR B 106      26.084  -3.405 -24.686  1.00 10.00      B   
ATOM   4425  HN  THR B 106      25.771  -4.308 -24.922  1.00 10.00      B   
ATOM   4426  CA  THR B 106      26.132  -3.027 -23.282  1.00 10.00      B   
ATOM   4427  CB  THR B 106      24.718  -3.036 -22.670  1.00 10.00      B   
ATOM   4428  OG1 THR B 106      23.835  -2.265 -23.500  1.00 10.00      B   
ATOM   4429  HG1 THR B 106      24.075  -2.396 -24.423  1.00 10.00      B   
ATOM   4430  CG2 THR B 106      24.730  -2.447 -21.267  1.00 10.00      B   
ATOM   4431  C   THR B 106      27.026  -3.982 -22.490  1.00 10.00      B   
ATOM   4432  O   THR B 106      26.834  -5.198 -22.524  1.00 10.00      B   
ATOM   4433  N   TRP B 107      28.003  -3.427 -21.785  1.00 10.00      B   
ATOM   4434  HN  TRP B 107      28.117  -2.454 -21.809  1.00 10.00      B   
ATOM   4435  CA  TRP B 107      28.917  -4.222 -20.980  1.00 10.00      B   
ATOM   4436  CB  TRP B 107      30.348  -3.688 -21.106  1.00 10.00      B   
ATOM   4437  CG  TRP B 107      30.907  -3.730 -22.497  1.00 10.00      B   
ATOM   4438  CD1 TRP B 107      31.660  -4.727 -23.047  1.00 10.00      B   
ATOM   4439  CD2 TRP B 107      30.764  -2.727 -23.514  1.00 10.00      B   
ATOM   4440  NE1 TRP B 107      31.997  -4.406 -24.340  1.00 10.00      B   
ATOM   4441  HE1 TRP B 107      32.535  -4.963 -24.945  1.00 10.00      B   
ATOM   4442  CE2 TRP B 107      31.461  -3.183 -24.649  1.00 10.00      B   
ATOM   4443  CE3 TRP B 107      30.124  -1.484 -23.572  1.00 10.00      B   
ATOM   4444  CZ2 TRP B 107      31.524  -2.450 -25.832  1.00 10.00      B   
ATOM   4445  CZ3 TRP B 107      30.188  -0.757 -24.745  1.00 10.00      B   
ATOM   4446  CH2 TRP B 107      30.887  -1.240 -25.858  1.00 10.00      B   
ATOM   4447  C   TRP B 107      28.495  -4.182 -19.515  1.00 10.00      B   
ATOM   4448  O   TRP B 107      28.508  -3.122 -18.885  1.00 10.00      B   
ATOM   4449  N   ARG B 108      28.112  -5.330 -18.977  1.00 10.00      B   
ATOM   4450  HN  ARG B 108      28.120  -6.146 -19.527  1.00 10.00      B   
ATOM   4451  CA  ARG B 108      27.690  -5.412 -17.583  1.00 10.00      B   
ATOM   4452  CB  ARG B 108      26.217  -5.824 -17.475  1.00 10.00      B   
ATOM   4453  CG  ARG B 108      25.264  -4.931 -18.256  1.00 10.00      B   
ATOM   4454  CD  ARG B 108      23.900  -4.841 -17.588  1.00 10.00      B   
ATOM   4455  NE  ARG B 108      23.187  -6.116 -17.604  1.00 10.00      B   
ATOM   4456  HE  ARG B 108      23.706  -6.929 -17.388  1.00 10.00      B   
ATOM   4457  CZ  ARG B 108      21.889  -6.242 -17.885  1.00 10.00      B   
ATOM   4458  NH1 ARG B 108      21.162  -5.171 -18.179  1.00 10.00      B   
ATOM   4459 HH11 ARG B 108      20.146  -5.271 -18.399  1.00 10.00      B   
ATOM   4460 HH12 ARG B 108      21.599  -4.223 -18.187  1.00 10.00      B   
ATOM   4461  NH2 ARG B 108      21.322  -7.442 -17.868  1.00 10.00      B   
ATOM   4462 HH21 ARG B 108      20.308  -7.546 -18.091  1.00 10.00      B   
ATOM   4463 HH22 ARG B 108      21.887  -8.286 -17.627  1.00 10.00      B   
ATOM   4464  C   ARG B 108      28.580  -6.381 -16.812  1.00 10.00      B   
ATOM   4465  O   ARG B 108      28.775  -7.519 -17.230  1.00 10.00      B   
ATOM   4466  N   GLU B 109      29.125  -5.925 -15.694  1.00 10.00      B   
ATOM   4467  HN  GLU B 109      28.932  -5.007 -15.402  1.00 10.00      B   
ATOM   4468  CA  GLU B 109      30.001  -6.760 -14.882  1.00 10.00      B   
ATOM   4469  CB  GLU B 109      31.070  -5.913 -14.192  1.00 10.00      B   
ATOM   4470  CG  GLU B 109      31.783  -4.932 -15.108  1.00 10.00      B   
ATOM   4471  CD  GLU B 109      33.023  -4.339 -14.476  1.00 10.00      B   
ATOM   4472  OE1 GLU B 109      32.949  -3.886 -13.313  1.00 10.00      B   
ATOM   4473  OE2 GLU B 109      34.079  -4.318 -15.145  1.00 10.00      B   
ATOM   4474  C   GLU B 109      29.213  -7.544 -13.839  1.00 10.00      B   
ATOM   4475  O   GLU B 109      28.334  -6.995 -13.173  1.00 10.00      B   
ATOM   4476  N   TYR B 110      29.522  -8.828 -13.714  1.00 10.00      B   
ATOM   4477  HN  TYR B 110      30.217  -9.215 -14.295  1.00 10.00      B   
ATOM   4478  CA  TYR B 110      28.854  -9.687 -12.748  1.00 10.00      B   
ATOM   4479  CB  TYR B 110      28.000 -10.743 -13.461  1.00 10.00      B   
ATOM   4480  CG  TYR B 110      26.937 -10.180 -14.379  1.00 10.00      B   
ATOM   4481  CD1 TYR B 110      27.138 -10.127 -15.752  1.00 10.00      B   
ATOM   4482  CD2 TYR B 110      25.729  -9.714 -13.875  1.00 10.00      B   
ATOM   4483  CE1 TYR B 110      26.172  -9.618 -16.595  1.00 10.00      B   
ATOM   4484  CE2 TYR B 110      24.757  -9.201 -14.712  1.00 10.00      B   
ATOM   4485  CZ  TYR B 110      24.983  -9.162 -16.072  1.00 10.00      B   
ATOM   4486  OH  TYR B 110      24.019  -8.659 -16.914  1.00 10.00      B   
ATOM   4487  HH  TYR B 110      24.027  -9.167 -17.736  1.00 10.00      B   
ATOM   4488  C   TYR B 110      29.880 -10.384 -11.861  1.00 10.00      B   
ATOM   4489  O   TYR B 110      30.846 -10.964 -12.355  1.00 10.00      B   
ATOM   4490  N   LEU B 111      29.667 -10.319 -10.557  1.00 10.00      B   
ATOM   4491  HN  LEU B 111      28.881  -9.830 -10.226  1.00 10.00      B   
ATOM   4492  CA  LEU B 111      30.557 -10.957  -9.597  1.00 10.00      B   
ATOM   4493  CB  LEU B 111      30.379 -10.331  -8.212  1.00 10.00      B   
ATOM   4494  CG  LEU B 111      30.851  -8.885  -8.059  1.00 10.00      B   
ATOM   4495  CD1 LEU B 111      30.390  -8.311  -6.729  1.00 10.00      B   
ATOM   4496  CD2 LEU B 111      32.367  -8.804  -8.182  1.00 10.00      B   
ATOM   4497  C   LEU B 111      30.250 -12.445  -9.527  1.00 10.00      B   
ATOM   4498  O   LEU B 111      29.142 -12.836  -9.164  1.00 10.00      B   
ATOM   4499  N   CYS B 112      31.224 -13.266  -9.881  1.00 10.00      B   
ATOM   4500  HN  CYS B 112      32.099 -12.894 -10.138  1.00 10.00      B   
ATOM   4501  CA  CYS B 112      31.045 -14.708  -9.871  1.00 10.00      B   
ATOM   4502  CB  CYS B 112      31.855 -15.344 -10.996  1.00 10.00      B   
ATOM   4503  SG  CYS B 112      31.784 -14.435 -12.554  1.00 10.00      B   
ATOM   4504  HG  CYS B 112      31.118 -13.309 -12.339  1.00 10.00      B   
ATOM   4505  C   CYS B 112      31.460 -15.298  -8.532  1.00 10.00      B   
ATOM   4506  O   CYS B 112      32.516 -14.949  -7.995  1.00 10.00      B   
ATOM   4507  N   ASP B 113      30.621 -16.194  -8.011  1.00 10.00      B   
ATOM   4508  HN  ASP B 113      29.806 -16.423  -8.509  1.00 10.00      B   
ATOM   4509  CA  ASP B 113      30.868 -16.853  -6.729  1.00 10.00      B   
ATOM   4510  CB  ASP B 113      32.120 -17.735  -6.791  1.00 10.00      B   
ATOM   4511  CG  ASP B 113      31.856 -19.165  -6.367  1.00 10.00      B   
ATOM   4512  OD1 ASP B 113      30.841 -19.415  -5.679  1.00 10.00      B   
ATOM   4513  OD2 ASP B 113      32.656 -20.055  -6.734  1.00 10.00      B   
ATOM   4514  C   ASP B 113      30.987 -15.828  -5.612  1.00 10.00      B   
ATOM   4515  O   ASP B 113      32.076 -15.571  -5.101  1.00 10.00      B   
ATOM   4516  N   ALA B 114      29.862 -15.230  -5.247  1.00 10.00      B   
ATOM   4517  HN  ALA B 114      29.020 -15.481  -5.685  1.00 10.00      B   
ATOM   4518  CA  ALA B 114      29.850 -14.220  -4.200  1.00 10.00      B   
ATOM   4519  CB  ALA B 114      29.631 -12.838  -4.798  1.00 10.00      B   
ATOM   4520  C   ALA B 114      28.790 -14.520  -3.149  1.00 10.00      B   
ATOM   4521  O   ALA B 114      27.659 -14.890  -3.476  1.00 10.00      B   
ATOM   4522  N   SER B 115      29.169 -14.376  -1.887  1.00 10.00      B   
ATOM   4523  HN  SER B 115      30.095 -14.105  -1.695  1.00 10.00      B   
ATOM   4524  CA  SER B 115      28.269 -14.610  -0.769  1.00 10.00      B   
ATOM   4525  CB  SER B 115      28.435 -16.040  -0.257  1.00 10.00      B   
ATOM   4526  OG  SER B 115      28.427 -16.974  -1.328  1.00 10.00      B   
ATOM   4527  HG  SER B 115      28.299 -16.500  -2.158  1.00 10.00      B   
ATOM   4528  C   SER B 115      28.584 -13.620   0.351  1.00 10.00      B   
ATOM   4529  O   SER B 115      29.706 -13.585   0.856  1.00 10.00      B   
ATOM   4530  N   PHE B 116      27.607 -12.802   0.717  1.00 10.00      B   
ATOM   4531  HN  PHE B 116      26.732 -12.862   0.273  1.00 10.00      B   
ATOM   4532  CA  PHE B 116      27.806 -11.809   1.765  1.00 10.00      B   
ATOM   4533  CB  PHE B 116      27.868 -10.401   1.158  1.00 10.00      B   
ATOM   4534  CG  PHE B 116      29.161 -10.059   0.464  1.00 10.00      B   
ATOM   4535  CD1 PHE B 116      29.544 -10.708  -0.700  1.00 10.00      B   
ATOM   4536  CD2 PHE B 116      29.988  -9.074   0.969  1.00 10.00      B   
ATOM   4537  CE1 PHE B 116      30.723 -10.383  -1.341  1.00 10.00      B   
ATOM   4538  CE2 PHE B 116      31.170  -8.744   0.336  1.00 10.00      B   
ATOM   4539  CZ  PHE B 116      31.538  -9.398  -0.822  1.00 10.00      B   
ATOM   4540  C   PHE B 116      26.695 -11.867   2.809  1.00 10.00      B   
ATOM   4541  O   PHE B 116      25.532 -12.101   2.479  1.00 10.00      B   
ATOM   4542  N   THR B 117      27.062 -11.666   4.064  1.00 10.00      B   
ATOM   4543  HN  THR B 117      28.011 -11.510   4.264  1.00 10.00      B   
ATOM   4544  CA  THR B 117      26.100 -11.664   5.157  1.00 10.00      B   
ATOM   4545  CB  THR B 117      26.655 -12.416   6.385  1.00 10.00      B   
ATOM   4546  OG1 THR B 117      26.924 -13.780   6.021  1.00 10.00      B   
ATOM   4547  HG1 THR B 117      27.580 -13.805   5.296  1.00 10.00      B   
ATOM   4548  CG2 THR B 117      25.651 -12.400   7.529  1.00 10.00      B   
ATOM   4549  C   THR B 117      25.774 -10.216   5.523  1.00 10.00      B   
ATOM   4550  O   THR B 117      26.677  -9.404   5.718  1.00 10.00      B   
ATOM   4551  N   VAL B 118      24.493  -9.885   5.595  1.00 10.00      B   
ATOM   4552  HN  VAL B 118      23.806 -10.575   5.449  1.00 10.00      B   
ATOM   4553  CA  VAL B 118      24.079  -8.522   5.901  1.00 10.00      B   
ATOM   4554  CB  VAL B 118      23.127  -7.960   4.819  1.00 10.00      B   
ATOM   4555  CG1 VAL B 118      23.022  -6.445   4.924  1.00 10.00      B   
ATOM   4556  CG2 VAL B 118      23.567  -8.380   3.424  1.00 10.00      B   
ATOM   4557  C   VAL B 118      23.377  -8.419   7.251  1.00 10.00      B   
ATOM   4558  O   VAL B 118      22.463  -9.190   7.547  1.00 10.00      B   
ATOM   4559  N   ALA B 119      23.819  -7.470   8.063  1.00 10.00      B   
ATOM   4560  HN  ALA B 119      24.583  -6.919   7.780  1.00 10.00      B   
ATOM   4561  CA  ALA B 119      23.212  -7.223   9.363  1.00 10.00      B   
ATOM   4562  CB  ALA B 119      24.273  -7.162  10.452  1.00 10.00      B   
ATOM   4563  C   ALA B 119      22.440  -5.910   9.298  1.00 10.00      B   
ATOM   4564  O   ALA B 119      23.011  -4.864   8.999  1.00 10.00      B   
ATOM   4565  N   LEU B 120      21.144  -5.968   9.549  1.00 10.00      B   
ATOM   4566  HN  LEU B 120      20.735  -6.833   9.776  1.00 10.00      B   
ATOM   4567  CA  LEU B 120      20.315  -4.773   9.489  1.00 10.00      B   
ATOM   4568  CB  LEU B 120      19.148  -4.990   8.518  1.00 10.00      B   
ATOM   4569  CG  LEU B 120      18.144  -3.841   8.385  1.00 10.00      B   
ATOM   4570  CD1 LEU B 120      17.788  -3.624   6.927  1.00 10.00      B   
ATOM   4571  CD2 LEU B 120      16.886  -4.125   9.198  1.00 10.00      B   
ATOM   4572  C   LEU B 120      19.791  -4.364  10.861  1.00 10.00      B   
ATOM   4573  O   LEU B 120      19.429  -5.214  11.683  1.00 10.00      B   
ATOM   4574  N   TRP B 121      19.746  -3.058  11.092  1.00 10.00      B   
ATOM   4575  HN  TRP B 121      20.068  -2.440  10.399  1.00 10.00      B   
ATOM   4576  CA  TRP B 121      19.239  -2.512  12.340  1.00 10.00      B   
ATOM   4577  CB  TRP B 121      20.368  -2.263  13.348  1.00 10.00      B   
ATOM   4578  CG  TRP B 121      21.335  -1.179  12.966  1.00 10.00      B   
ATOM   4579  CD1 TRP B 121      21.219   0.158  13.229  1.00 10.00      B   
ATOM   4580  CD2 TRP B 121      22.573  -1.342  12.268  1.00 10.00      B   
ATOM   4581  NE1 TRP B 121      22.306   0.833  12.737  1.00 10.00      B   
ATOM   4582  HE1 TRP B 121      22.454   1.804  12.801  1.00 10.00      B   
ATOM   4583  CE2 TRP B 121      23.149  -0.064  12.136  1.00 10.00      B   
ATOM   4584  CE3 TRP B 121      23.242  -2.443  11.729  1.00 10.00      B   
ATOM   4585  CZ2 TRP B 121      24.373   0.140  11.506  1.00 10.00      B   
ATOM   4586  CZ3 TRP B 121      24.454  -2.237  11.103  1.00 10.00      B   
ATOM   4587  CH2 TRP B 121      25.005  -0.955  10.990  1.00 10.00      B   
ATOM   4588  C   TRP B 121      18.445  -1.237  12.075  1.00 10.00      B   
ATOM   4589  O   TRP B 121      18.563  -0.637  11.001  1.00 10.00      B   
ATOM   4590  N   LEU B 122      17.634  -0.835  13.047  1.00 10.00      B   
ATOM   4591  HN  LEU B 122      17.582  -1.358  13.874  1.00 10.00      B   
ATOM   4592  CA  LEU B 122      16.820   0.368  12.918  1.00 10.00      B   
ATOM   4593  CB  LEU B 122      15.442   0.153  13.551  1.00 10.00      B   
ATOM   4594  CG  LEU B 122      14.532  -0.878  12.885  1.00 10.00      B   
ATOM   4595  CD1 LEU B 122      13.273  -1.078  13.713  1.00 10.00      B   
ATOM   4596  CD2 LEU B 122      14.173  -0.439  11.477  1.00 10.00      B   
ATOM   4597  C   LEU B 122      17.500   1.559  13.581  1.00 10.00      B   
ATOM   4598  O   LEU B 122      18.295   1.395  14.504  1.00 10.00      B   
ATOM   4599  N   THR B 123      17.186   2.749  13.098  1.00 10.00      B   
ATOM   4600  HN  THR B 123      16.563   2.808  12.340  1.00 10.00      B   
ATOM   4601  CA  THR B 123      17.745   3.975  13.643  1.00 10.00      B   
ATOM   4602  CB  THR B 123      18.031   4.977  12.508  1.00 10.00      B   
ATOM   4603  OG1 THR B 123      16.830   5.198  11.756  1.00 10.00      B   
ATOM   4604  HG1 THR B 123      16.912   4.780  10.893  1.00 10.00      B   
ATOM   4605  CG2 THR B 123      19.111   4.443  11.584  1.00 10.00      B   
ATOM   4606  C   THR B 123      16.747   4.615  14.614  1.00 10.00      B   
ATOM   4607  O   THR B 123      15.588   4.198  14.679  1.00 10.00      B   
ATOM   4608  N   PRO B 124      17.171   5.643  15.377  1.00 10.00      B   
ATOM   4609  CA  PRO B 124      16.287   6.335  16.325  1.00 10.00      B   
ATOM   4610  CB  PRO B 124      17.240   7.264  17.088  1.00 10.00      B   
ATOM   4611  CG  PRO B 124      18.382   7.479  16.158  1.00 10.00      B   
ATOM   4612  CD  PRO B 124      18.542   6.193  15.400  1.00 10.00      B   
ATOM   4613  C   PRO B 124      15.206   7.155  15.612  1.00 10.00      B   
ATOM   4614  O   PRO B 124      14.361   7.778  16.254  1.00 10.00      B   
ATOM   4615  N   HIS B 125      15.242   7.152  14.280  1.00 10.00      B   
ATOM   4616  HN  HIS B 125      15.941   6.637  13.826  1.00 10.00      B   
ATOM   4617  CA  HIS B 125      14.271   7.886  13.476  1.00 10.00      B   
ATOM   4618  CB  HIS B 125      14.975   8.948  12.622  1.00 10.00      B   
ATOM   4619  CG  HIS B 125      14.963  10.320  13.224  1.00 10.00      B   
ATOM   4620  ND1 HIS B 125      14.711  11.461  12.494  1.00 10.00      B   
ATOM   4621  HD1 HIS B 125      14.511  11.500  11.520  1.00 10.00      B   
ATOM   4622  CD2 HIS B 125      15.182  10.732  14.496  1.00 10.00      B   
ATOM   4623  CE1 HIS B 125      14.766  12.511  13.291  1.00 10.00      B   
ATOM   4624  NE2 HIS B 125      15.051  12.094  14.508  1.00 10.00      B   
ATOM   4625  HE2 HIS B 125      15.147  12.672  15.299  1.00 10.00      B   
ATOM   4626  C   HIS B 125      13.491   6.929  12.577  1.00 10.00      B   
ATOM   4627  O   HIS B 125      12.793   7.355  11.654  1.00 10.00      B   
ATOM   4628  N   ALA B 126      13.610   5.638  12.862  1.00 10.00      B   
ATOM   4629  HN  ALA B 126      14.168   5.365  13.620  1.00 10.00      B   
ATOM   4630  CA  ALA B 126      12.930   4.614  12.083  1.00 10.00      B   
ATOM   4631  CB  ALA B 126      13.490   3.238  12.409  1.00 10.00      B   
ATOM   4632  C   ALA B 126      11.423   4.632  12.311  1.00 10.00      B   
ATOM   4633  O   ALA B 126      10.948   4.407  13.425  1.00 10.00      B   
ATOM   4634  N   THR B 127      10.678   4.904  11.250  1.00 10.00      B   
ATOM   4635  HN  THR B 127      11.115   5.118  10.400  1.00 10.00      B   
ATOM   4636  CA  THR B 127       9.225   4.928  11.315  1.00 10.00      B   
ATOM   4637  CB  THR B 127       8.659   5.827  10.201  1.00 10.00      B   
ATOM   4638  OG1 THR B 127       9.725   6.609   9.641  1.00 10.00      B   
ATOM   4639  HG1 THR B 127       9.818   7.431  10.136  1.00 10.00      B   
ATOM   4640  CG2 THR B 127       7.584   6.756  10.748  1.00 10.00      B   
ATOM   4641  C   THR B 127       8.685   3.516  11.123  1.00 10.00      B   
ATOM   4642  O   THR B 127       7.500   3.253  11.331  1.00 10.00      B   
ATOM   4643  N   MET B 128       9.571   2.615  10.717  1.00 10.00      B   
ATOM   4644  HN  MET B 128      10.498   2.891  10.577  1.00 10.00      B   
ATOM   4645  CA  MET B 128       9.206   1.228  10.489  1.00 10.00      B   
ATOM   4646  CB  MET B 128       9.813   0.713   9.180  1.00 10.00      B   
ATOM   4647  CG  MET B 128       9.281   1.406   7.935  1.00 10.00      B   
ATOM   4648  SD  MET B 128       9.787   0.593   6.407  1.00 10.00      B   
ATOM   4649  CE  MET B 128       8.966  -0.991   6.577  1.00 10.00      B   
ATOM   4650  C   MET B 128       9.661   0.357  11.652  1.00 10.00      B   
ATOM   4651  O   MET B 128      10.596   0.706  12.378  1.00 10.00      B   
ATOM   4652  N   VAL B 129       8.993  -0.770  11.826  1.00 10.00      B   
ATOM   4653  HN  VAL B 129       8.254  -0.984  11.216  1.00 10.00      B   
ATOM   4654  CA  VAL B 129       9.318  -1.699  12.897  1.00 10.00      B   
ATOM   4655  CB  VAL B 129       8.105  -1.953  13.814  1.00 10.00      B   
ATOM   4656  CG1 VAL B 129       7.963  -0.831  14.833  1.00 10.00      B   
ATOM   4657  CG2 VAL B 129       6.831  -2.085  12.991  1.00 10.00      B   
ATOM   4658  C   VAL B 129       9.818  -3.025  12.326  1.00 10.00      B   
ATOM   4659  O   VAL B 129       9.501  -3.378  11.185  1.00 10.00      B   
ATOM   4660  N   ILE B 130      10.589  -3.760  13.122  1.00 10.00      B   
ATOM   4661  HN  ILE B 130      10.795  -3.431  14.025  1.00 10.00      B   
ATOM   4662  CA  ILE B 130      11.139  -5.043  12.691  1.00 10.00      B   
ATOM   4663  CB  ILE B 130      12.145  -5.630  13.703  1.00 10.00      B   
ATOM   4664  CG1 ILE B 130      11.507  -5.780  15.089  1.00 10.00      B   
ATOM   4665  CG2 ILE B 130      13.401  -4.778  13.769  1.00 10.00      B   
ATOM   4666  CD1 ILE B 130      12.337  -6.586  16.065  1.00 10.00      B   
ATOM   4667  C   ILE B 130      10.041  -6.067  12.409  1.00 10.00      B   
ATOM   4668  O   ILE B 130      10.250  -7.013  11.647  1.00 10.00      B   
ATOM   4669  N   SER B 131       8.871  -5.857  13.004  1.00 10.00      B   
ATOM   4670  HN  SER B 131       8.763  -5.073  13.586  1.00 10.00      B   
ATOM   4671  CA  SER B 131       7.737  -6.751  12.822  1.00 10.00      B   
ATOM   4672  CB  SER B 131       6.591  -6.316  13.735  1.00 10.00      B   
ATOM   4673  OG  SER B 131       6.825  -5.009  14.238  1.00 10.00      B   
ATOM   4674  HG  SER B 131       5.973  -4.559  14.379  1.00 10.00      B   
ATOM   4675  C   SER B 131       7.278  -6.768  11.366  1.00 10.00      B   
ATOM   4676  O   SER B 131       6.696  -7.743  10.896  1.00 10.00      B   
ATOM   4677  N   GLU B 132       7.553  -5.687  10.653  1.00 10.00      B   
ATOM   4678  HN  GLU B 132       8.031  -4.942  11.077  1.00 10.00      B   
ATOM   4679  CA  GLU B 132       7.165  -5.583   9.256  1.00 10.00      B   
ATOM   4680  CB  GLU B 132       6.838  -4.132   8.905  1.00 10.00      B   
ATOM   4681  CG  GLU B 132       5.975  -3.967   7.667  1.00 10.00      B   
ATOM   4682  CD  GLU B 132       5.270  -2.628   7.631  1.00 10.00      B   
ATOM   4683  OE1 GLU B 132       4.954  -2.148   6.524  1.00 10.00      B   
ATOM   4684  OE2 GLU B 132       5.019  -2.055   8.712  1.00 10.00      B   
ATOM   4685  C   GLU B 132       8.266  -6.117   8.348  1.00 10.00      B   
ATOM   4686  O   GLU B 132       7.993  -6.810   7.367  1.00 10.00      B   
ATOM   4687  N   LEU B 133       9.506  -5.810   8.702  1.00 10.00      B   
ATOM   4688  HN  LEU B 133       9.649  -5.284   9.515  1.00 10.00      B   
ATOM   4689  CA  LEU B 133      10.662  -6.233   7.923  1.00 10.00      B   
ATOM   4690  CB  LEU B 133      11.922  -5.527   8.431  1.00 10.00      B   
ATOM   4691  CG  LEU B 133      11.876  -3.998   8.458  1.00 10.00      B   
ATOM   4692  CD1 LEU B 133      13.044  -3.448   9.260  1.00 10.00      B   
ATOM   4693  CD2 LEU B 133      11.883  -3.437   7.046  1.00 10.00      B   
ATOM   4694  C   LEU B 133      10.861  -7.746   7.976  1.00 10.00      B   
ATOM   4695  O   LEU B 133      11.125  -8.383   6.958  1.00 10.00      B   
ATOM   4696  N   GLU B 134      10.728  -8.320   9.166  1.00 10.00      B   
ATOM   4697  HN  GLU B 134      10.507  -7.763   9.947  1.00 10.00      B   
ATOM   4698  CA  GLU B 134      10.909  -9.756   9.347  1.00 10.00      B   
ATOM   4699  CB  GLU B 134      10.855 -10.106  10.836  1.00 10.00      B   
ATOM   4700  CG  GLU B 134      11.391 -11.485  11.178  1.00 10.00      B   
ATOM   4701  CD  GLU B 134      10.362 -12.348  11.870  1.00 10.00      B   
ATOM   4702  OE1 GLU B 134      10.212 -12.228  13.108  1.00 10.00      B   
ATOM   4703  OE2 GLU B 134       9.688 -13.145  11.187  1.00 10.00      B   
ATOM   4704  C   GLU B 134       9.861 -10.557   8.573  1.00 10.00      B   
ATOM   4705  O   GLU B 134      10.182 -11.539   7.900  1.00 10.00      B   
ATOM   4706  N   LYS B 135       8.614 -10.111   8.640  1.00 10.00      B   
ATOM   4707  HN  LYS B 135       8.423  -9.304   9.164  1.00 10.00      B   
ATOM   4708  CA  LYS B 135       7.519 -10.796   7.963  1.00 10.00      B   
ATOM   4709  CB  LYS B 135       6.169 -10.383   8.557  1.00 10.00      B   
ATOM   4710  CG  LYS B 135       6.014 -10.722  10.031  1.00 10.00      B   
ATOM   4711  CD  LYS B 135       4.618 -10.396  10.538  1.00 10.00      B   
ATOM   4712  CE  LYS B 135       4.546 -10.502  12.053  1.00 10.00      B   
ATOM   4713  NZ  LYS B 135       3.148 -10.423  12.550  1.00 10.00      B   
ATOM   4714  HZ1 LYS B 135       3.137 -10.425  13.590  1.00 10.00      B   
ATOM   4715  HZ2 LYS B 135       2.601 -11.249  12.211  1.00 10.00      B   
ATOM   4716  HZ3 LYS B 135       2.692  -9.550  12.209  1.00 10.00      B   
ATOM   4717  C   LYS B 135       7.530 -10.564   6.453  1.00 10.00      B   
ATOM   4718  O   LYS B 135       6.780 -11.210   5.717  1.00 10.00      B   
ATOM   4719  N   ALA B 136       8.384  -9.655   5.995  1.00 10.00      B   
ATOM   4720  HN  ALA B 136       8.966  -9.184   6.629  1.00 10.00      B   
ATOM   4721  CA  ALA B 136       8.481  -9.341   4.573  1.00 10.00      B   
ATOM   4722  CB  ALA B 136       9.163  -7.998   4.369  1.00 10.00      B   
ATOM   4723  C   ALA B 136       9.225 -10.435   3.815  1.00 10.00      B   
ATOM   4724  O   ALA B 136       8.892 -10.747   2.673  1.00 10.00      B   
ATOM   4725  N   VAL B 137      10.222 -11.026   4.465  1.00 10.00      B   
ATOM   4726  HN  VAL B 137      10.433 -10.737   5.378  1.00 10.00      B   
ATOM   4727  CA  VAL B 137      11.016 -12.085   3.851  1.00 10.00      B   
ATOM   4728  CB  VAL B 137      12.265 -12.427   4.695  1.00 10.00      B   
ATOM   4729  CG1 VAL B 137      13.250 -13.259   3.886  1.00 10.00      B   
ATOM   4730  CG2 VAL B 137      12.933 -11.162   5.213  1.00 10.00      B   
ATOM   4731  C   VAL B 137      10.178 -13.348   3.654  1.00 10.00      B   
ATOM   4732  O   VAL B 137      10.421 -14.131   2.734  1.00 10.00      B   
ATOM   4733  N   LEU B 138       9.180 -13.524   4.515  1.00 10.00      B   
ATOM   4734  HN  LEU B 138       9.031 -12.853   5.209  1.00 10.00      B   
ATOM   4735  CA  LEU B 138       8.298 -14.687   4.457  1.00 10.00      B   
ATOM   4736  CB  LEU B 138       7.305 -14.662   5.627  1.00 10.00      B   
ATOM   4737  CG  LEU B 138       7.914 -14.781   7.028  1.00 10.00      B   
ATOM   4738  CD1 LEU B 138       6.845 -14.616   8.098  1.00 10.00      B   
ATOM   4739  CD2 LEU B 138       8.626 -16.115   7.185  1.00 10.00      B   
ATOM   4740  C   LEU B 138       7.552 -14.756   3.127  1.00 10.00      B   
ATOM   4741  O   LEU B 138       7.384 -15.831   2.552  1.00 10.00      B   
ATOM   4742  N   LYS B 139       7.121 -13.599   2.635  1.00 10.00      B   
ATOM   4743  HN  LYS B 139       7.314 -12.773   3.126  1.00 10.00      B   
ATOM   4744  CA  LYS B 139       6.392 -13.521   1.375  1.00 10.00      B   
ATOM   4745  CB  LYS B 139       4.889 -13.727   1.596  1.00 10.00      B   
ATOM   4746  CG  LYS B 139       4.452 -15.180   1.611  1.00 10.00      B   
ATOM   4747  CD  LYS B 139       2.956 -15.300   1.845  1.00 10.00      B   
ATOM   4748  CE  LYS B 139       2.546 -16.749   2.029  1.00 10.00      B   
ATOM   4749  NZ  LYS B 139       1.136 -16.876   2.482  1.00 10.00      B   
ATOM   4750  HZ1 LYS B 139       0.938 -16.185   3.236  1.00 10.00      B   
ATOM   4751  HZ2 LYS B 139       0.968 -17.831   2.858  1.00 10.00      B   
ATOM   4752  HZ3 LYS B 139       0.482 -16.706   1.688  1.00 10.00      B   
ATOM   4753  C   LYS B 139       6.630 -12.183   0.684  1.00 10.00      B   
ATOM   4754  O   LYS B 139       5.890 -11.222   0.910  1.00 10.00      B   
ATOM   4755  N   PRO B 140       7.665 -12.104  -0.164  1.00 10.00      B   
ATOM   4756  CA  PRO B 140       7.999 -10.878  -0.899  1.00 10.00      B   
ATOM   4757  CB  PRO B 140       9.301 -11.234  -1.631  1.00 10.00      B   
ATOM   4758  CG  PRO B 140       9.810 -12.463  -0.957  1.00 10.00      B   
ATOM   4759  CD  PRO B 140       8.599 -13.198  -0.470  1.00 10.00      B   
ATOM   4760  C   PRO B 140       6.911 -10.509  -1.907  1.00 10.00      B   
ATOM   4761  O   PRO B 140       6.114 -11.356  -2.316  1.00 10.00      B   
ATOM   4762  N   ARG B 141       6.862  -9.239  -2.289  1.00 10.00      B   
ATOM   4763  HN  ARG B 141       7.508  -8.601  -1.917  1.00 10.00      B   
ATOM   4764  CA  ARG B 141       5.871  -8.772  -3.254  1.00 10.00      B   
ATOM   4765  CB  ARG B 141       5.523  -7.302  -3.014  1.00 10.00      B   
ATOM   4766  CG  ARG B 141       4.935  -7.006  -1.643  1.00 10.00      B   
ATOM   4767  CD  ARG B 141       3.634  -7.753  -1.406  1.00 10.00      B   
ATOM   4768  NE  ARG B 141       3.855  -9.065  -0.795  1.00 10.00      B   
ATOM   4769  HE  ARG B 141       4.780  -9.408  -0.779  1.00 10.00      B   
ATOM   4770  CZ  ARG B 141       2.887  -9.811  -0.267  1.00 10.00      B   
ATOM   4771  NH1 ARG B 141       1.630  -9.381  -0.272  1.00 10.00      B   
ATOM   4772 HH11 ARG B 141       0.874  -9.971   0.141  1.00 10.00      B   
ATOM   4773 HH12 ARG B 141       1.397  -8.455  -0.691  1.00 10.00      B   
ATOM   4774  NH2 ARG B 141       3.178 -10.980   0.279  1.00 10.00      B   
ATOM   4775 HH21 ARG B 141       4.169 -11.316   0.304  1.00 10.00      B   
ATOM   4776 HH22 ARG B 141       2.421 -11.570   0.690  1.00 10.00      B   
ATOM   4777  C   ARG B 141       6.392  -8.955  -4.672  1.00 10.00      B   
ATOM   4778  O   ARG B 141       5.705  -9.503  -5.535  1.00 10.00      B   
ATOM   4779  N   TYR B 142       7.616  -8.504  -4.897  1.00 10.00      B   
ATOM   4780  HN  TYR B 142       8.117  -8.092  -4.160  1.00 10.00      B   
ATOM   4781  CA  TYR B 142       8.249  -8.611  -6.203  1.00 10.00      B   
ATOM   4782  CB  TYR B 142       8.844  -7.262  -6.619  1.00 10.00      B   
ATOM   4783  CG  TYR B 142       7.853  -6.120  -6.609  1.00 10.00      B   
ATOM   4784  CD1 TYR B 142       6.787  -6.091  -7.499  1.00 10.00      B   
ATOM   4785  CD2 TYR B 142       7.981  -5.072  -5.707  1.00 10.00      B   
ATOM   4786  CE1 TYR B 142       5.881  -5.049  -7.492  1.00 10.00      B   
ATOM   4787  CE2 TYR B 142       7.079  -4.026  -5.691  1.00 10.00      B   
ATOM   4788  CZ  TYR B 142       6.031  -4.021  -6.586  1.00 10.00      B   
ATOM   4789  OH  TYR B 142       5.130  -2.982  -6.577  1.00 10.00      B   
ATOM   4790  HH  TYR B 142       4.242  -3.331  -6.721  1.00 10.00      B   
ATOM   4791  C   TYR B 142       9.341  -9.670  -6.163  1.00 10.00      B   
ATOM   4792  O   TYR B 142       9.641 -10.219  -5.103  1.00 10.00      B   
ATOM   4793  N   THR B 143       9.930  -9.954  -7.314  1.00 10.00      B   
ATOM   4794  HN  THR B 143       9.652  -9.478  -8.127  1.00 10.00      B   
ATOM   4795  CA  THR B 143      10.987 -10.950  -7.401  1.00 10.00      B   
ATOM   4796  CB  THR B 143      11.172 -11.435  -8.849  1.00 10.00      B   
ATOM   4797  OG1 THR B 143       9.886 -11.735  -9.406  1.00 10.00      B   
ATOM   4798  HG1 THR B 143       9.200 -11.364  -8.837  1.00 10.00      B   
ATOM   4799  CG2 THR B 143      12.042 -12.683  -8.894  1.00 10.00      B   
ATOM   4800  C   THR B 143      12.309 -10.392  -6.873  1.00 10.00      B   
ATOM   4801  O   THR B 143      12.842  -9.419  -7.413  1.00 10.00      B   
ATOM   4802  N   PRO B 144      12.834 -10.988  -5.791  1.00 10.00      B   
ATOM   4803  CA  PRO B 144      14.092 -10.563  -5.179  1.00 10.00      B   
ATOM   4804  CB  PRO B 144      14.043 -11.188  -3.772  1.00 10.00      B   
ATOM   4805  CG  PRO B 144      12.705 -11.851  -3.658  1.00 10.00      B   
ATOM   4806  CD  PRO B 144      12.238 -12.108  -5.060  1.00 10.00      B   
ATOM   4807  C   PRO B 144      15.309 -11.089  -5.942  1.00 10.00      B   
ATOM   4808  O   PRO B 144      15.468 -12.300  -6.124  1.00 10.00      B   
ATOM   4809  N   TYR B 145      16.165 -10.175  -6.385  1.00 10.00      B   
ATOM   4810  HN  TYR B 145      15.993  -9.226  -6.203  1.00 10.00      B   
ATOM   4811  CA  TYR B 145      17.363 -10.548  -7.119  1.00 10.00      B   
ATOM   4812  CB  TYR B 145      17.168 -10.407  -8.633  1.00 10.00      B   
ATOM   4813  CG  TYR B 145      16.572  -9.090  -9.092  1.00 10.00      B   
ATOM   4814  CD1 TYR B 145      17.303  -7.912  -9.032  1.00 10.00      B   
ATOM   4815  CD2 TYR B 145      15.280  -9.030  -9.599  1.00 10.00      B   
ATOM   4816  CE1 TYR B 145      16.771  -6.715  -9.468  1.00 10.00      B   
ATOM   4817  CE2 TYR B 145      14.737  -7.834 -10.034  1.00 10.00      B   
ATOM   4818  CZ  TYR B 145      15.488  -6.679  -9.966  1.00 10.00      B   
ATOM   4819  OH  TYR B 145      14.959  -5.486 -10.409  1.00 10.00      B   
ATOM   4820  HH  TYR B 145      14.171  -5.275  -9.894  1.00 10.00      B   
ATOM   4821  C   TYR B 145      18.576  -9.760  -6.634  1.00 10.00      B   
ATOM   4822  O   TYR B 145      18.436  -8.736  -5.957  1.00 10.00      B   
ATOM   4823  N   LEU B 146      19.759 -10.242  -6.982  1.00 10.00      B   
ATOM   4824  HN  LEU B 146      19.797 -11.058  -7.534  1.00 10.00      B   
ATOM   4825  CA  LEU B 146      21.005  -9.607  -6.574  1.00 10.00      B   
ATOM   4826  CB  LEU B 146      22.089 -10.668  -6.376  1.00 10.00      B   
ATOM   4827  CG  LEU B 146      21.747 -11.798  -5.403  1.00 10.00      B   
ATOM   4828  CD1 LEU B 146      22.628 -13.009  -5.650  1.00 10.00      B   
ATOM   4829  CD2 LEU B 146      21.882 -11.323  -3.965  1.00 10.00      B   
ATOM   4830  C   LEU B 146      21.467  -8.556  -7.583  1.00 10.00      B   
ATOM   4831  O   LEU B 146      22.426  -8.769  -8.328  1.00 10.00      B   
ATOM   4832  N   GLY B 147      20.772  -7.426  -7.609  1.00 10.00      B   
ATOM   4833  HN  GLY B 147      20.004  -7.321  -7.005  1.00 10.00      B   
ATOM   4834  CA  GLY B 147      21.124  -6.350  -8.519  1.00 10.00      B   
ATOM   4835  C   GLY B 147      20.455  -6.485  -9.871  1.00 10.00      B   
ATOM   4836  O   GLY B 147      19.685  -5.612 -10.280  1.00 10.00      B   
ATOM   4837  N   ARG B 148      20.748  -7.577 -10.563  1.00 10.00      B   
ATOM   4838  HN  ARG B 148      21.361  -8.238 -10.174  1.00 10.00      B   
ATOM   4839  CA  ARG B 148      20.175  -7.835 -11.877  1.00 10.00      B   
ATOM   4840  CB  ARG B 148      21.276  -8.152 -12.893  1.00 10.00      B   
ATOM   4841  CG  ARG B 148      22.084  -6.946 -13.347  1.00 10.00      B   
ATOM   4842  CD  ARG B 148      21.295  -6.062 -14.299  1.00 10.00      B   
ATOM   4843  NE  ARG B 148      20.386  -5.163 -13.593  1.00 10.00      B   
ATOM   4844  HE  ARG B 148      19.465  -5.479 -13.447  1.00 10.00      B   
ATOM   4845  CZ  ARG B 148      20.730  -3.954 -13.150  1.00 10.00      B   
ATOM   4846  NH1 ARG B 148      21.965  -3.496 -13.341  1.00 10.00      B   
ATOM   4847 HH11 ARG B 148      22.672  -4.080 -13.838  1.00 10.00      B   
ATOM   4848 HH12 ARG B 148      22.237  -2.547 -12.993  1.00 10.00      B   
ATOM   4849  NH2 ARG B 148      19.844  -3.212 -12.500  1.00 10.00      B   
ATOM   4850 HH21 ARG B 148      18.877  -3.573 -12.332  1.00 10.00      B   
ATOM   4851 HH22 ARG B 148      20.110  -2.267 -12.147  1.00 10.00      B   
ATOM   4852  C   ARG B 148      19.191  -8.994 -11.808  1.00 10.00      B   
ATOM   4853  O   ARG B 148      19.272  -9.828 -10.908  1.00 10.00      B   
ATOM   4854  N   ARG B 149      18.276  -9.054 -12.767  1.00 10.00      B   
ATOM   4855  HN  ARG B 149      18.277  -8.372 -13.472  1.00 10.00      B   
ATOM   4856  CA  ARG B 149      17.278 -10.119 -12.810  1.00 10.00      B   
ATOM   4857  CB  ARG B 149      16.257  -9.856 -13.921  1.00 10.00      B   
ATOM   4858  CG  ARG B 149      15.399  -8.619 -13.725  1.00 10.00      B   
ATOM   4859  CD  ARG B 149      14.322  -8.546 -14.791  1.00 10.00      B   
ATOM   4860  NE  ARG B 149      13.578  -7.289 -14.751  1.00 10.00      B   
ATOM   4861  HE  ARG B 149      13.447  -6.871 -13.867  1.00 10.00      B   
ATOM   4862  CZ  ARG B 149      13.076  -6.686 -15.828  1.00 10.00      B   
ATOM   4863  NH1 ARG B 149      13.226  -7.230 -17.030  1.00 10.00      B   
ATOM   4864 HH11 ARG B 149      13.749  -8.127 -17.138  1.00 10.00      B   
ATOM   4865 HH12 ARG B 149      12.831  -6.761 -17.873  1.00 10.00      B   
ATOM   4866  NH2 ARG B 149      12.418  -5.543 -15.704  1.00 10.00      B   
ATOM   4867 HH21 ARG B 149      12.017  -5.074 -16.545  1.00 10.00      B   
ATOM   4868 HH22 ARG B 149      12.297  -5.105 -14.764  1.00 10.00      B   
ATOM   4869  C   ARG B 149      17.947 -11.465 -13.054  1.00 10.00      B   
ATOM   4870  O   ARG B 149      17.445 -12.508 -12.638  1.00 10.00      B   
ATOM   4871  N   SER B 150      19.099 -11.418 -13.706  1.00 10.00      B   
ATOM   4872  HN  SER B 150      19.451 -10.544 -13.981  1.00 10.00      B   
ATOM   4873  CA  SER B 150      19.859 -12.614 -14.031  1.00 10.00      B   
ATOM   4874  CB  SER B 150      20.727 -12.336 -15.259  1.00 10.00      B   
ATOM   4875  OG  SER B 150      20.014 -11.559 -16.212  1.00 10.00      B   
ATOM   4876  HG  SER B 150      19.207 -12.024 -16.463  1.00 10.00      B   
ATOM   4877  C   SER B 150      20.730 -13.052 -12.853  1.00 10.00      B   
ATOM   4878  O   SER B 150      21.641 -13.870 -13.006  1.00 10.00      B   
ATOM   4879  N   CYS B 151      20.444 -12.508 -11.679  1.00 10.00      B   
ATOM   4880  HN  CYS B 151      19.708 -11.863 -11.617  1.00 10.00      B   
ATOM   4881  CA  CYS B 151      21.191 -12.838 -10.477  1.00 10.00      B   
ATOM   4882  CB  CYS B 151      21.956 -11.609  -9.987  1.00 10.00      B   
ATOM   4883  SG  CYS B 151      23.059 -10.873 -11.217  1.00 10.00      B   
ATOM   4884  HG  CYS B 151      24.300 -11.198 -10.886  1.00 10.00      B   
ATOM   4885  C   CYS B 151      20.256 -13.346  -9.378  1.00 10.00      B   
ATOM   4886  O   CYS B 151      19.820 -12.576  -8.522  1.00 10.00      B   
ATOM   4887  N   PRO B 152      19.911 -14.646  -9.407  1.00 10.00      B   
ATOM   4888  CA  PRO B 152      19.031 -15.259  -8.417  1.00 10.00      B   
ATOM   4889  CB  PRO B 152      18.446 -16.473  -9.161  1.00 10.00      B   
ATOM   4890  CG  PRO B 152      19.133 -16.525 -10.494  1.00 10.00      B   
ATOM   4891  CD  PRO B 152      20.336 -15.627 -10.408  1.00 10.00      B   
ATOM   4892  C   PRO B 152      19.806 -15.729  -7.186  1.00 10.00      B   
ATOM   4893  O   PRO B 152      21.019 -15.950  -7.250  1.00 10.00      B   
ATOM   4894  N   LEU B 153      19.104 -15.890  -6.074  1.00 10.00      B   
ATOM   4895  HN  LEU B 153      18.139 -15.712  -6.085  1.00 10.00      B   
ATOM   4896  CA  LEU B 153      19.732 -16.333  -4.838  1.00 10.00      B   
ATOM   4897  CB  LEU B 153      19.057 -15.691  -3.624  1.00 10.00      B   
ATOM   4898  CG  LEU B 153      19.359 -14.210  -3.372  1.00 10.00      B   
ATOM   4899  CD1 LEU B 153      18.424 -13.319  -4.179  1.00 10.00      B   
ATOM   4900  CD2 LEU B 153      19.267 -13.888  -1.886  1.00 10.00      B   
ATOM   4901  C   LEU B 153      19.674 -17.850  -4.721  1.00 10.00      B   
ATOM   4902  O   LEU B 153      18.613 -18.454  -4.887  1.00 10.00      B   
ATOM   4903  N   THR B 154      20.816 -18.459  -4.440  1.00 10.00      B   
ATOM   4904  HN  THR B 154      21.636 -17.924  -4.337  1.00 10.00      B   
ATOM   4905  CA  THR B 154      20.900 -19.906  -4.291  1.00 10.00      B   
ATOM   4906  CB  THR B 154      22.208 -20.434  -4.907  1.00 10.00      B   
ATOM   4907  OG1 THR B 154      23.196 -19.394  -4.885  1.00 10.00      B   
ATOM   4908  HG1 THR B 154      23.899 -19.636  -4.275  1.00 10.00      B   
ATOM   4909  CG2 THR B 154      21.985 -20.875  -6.347  1.00 10.00      B   
ATOM   4910  C   THR B 154      20.842 -20.290  -2.814  1.00 10.00      B   
ATOM   4911  O   THR B 154      21.108 -21.433  -2.432  1.00 10.00      B   
ATOM   4912  N   HIS B 155      20.497 -19.311  -1.991  1.00 10.00      B   
ATOM   4913  HN  HIS B 155      20.302 -18.428  -2.368  1.00 10.00      B   
ATOM   4914  CA  HIS B 155      20.390 -19.496  -0.554  1.00 10.00      B   
ATOM   4915  CB  HIS B 155      21.743 -19.176   0.108  1.00 10.00      B   
ATOM   4916  CG  HIS B 155      21.778 -19.366   1.597  1.00 10.00      B   
ATOM   4917  ND1 HIS B 155      21.340 -18.411   2.492  1.00 10.00      B   
ATOM   4918  HD1 HIS B 155      20.947 -17.538   2.257  1.00 10.00      B   
ATOM   4919  CD2 HIS B 155      22.212 -20.403   2.347  1.00 10.00      B   
ATOM   4920  CE1 HIS B 155      21.497 -18.860   3.724  1.00 10.00      B   
ATOM   4921  NE2 HIS B 155      22.025 -20.064   3.661  1.00 10.00      B   
ATOM   4922  HE2 HIS B 155      22.247 -20.631   4.434  1.00 10.00      B   
ATOM   4923  C   HIS B 155      19.311 -18.559  -0.016  1.00 10.00      B   
ATOM   4924  O   HIS B 155      19.174 -17.435  -0.506  1.00 10.00      B   
ATOM   4925  N   PRO B 156      18.512 -19.022   0.962  1.00 10.00      B   
ATOM   4926  CA  PRO B 156      17.455 -18.209   1.579  1.00 10.00      B   
ATOM   4927  CB  PRO B 156      17.068 -19.030   2.810  1.00 10.00      B   
ATOM   4928  CG  PRO B 156      17.336 -20.436   2.406  1.00 10.00      B   
ATOM   4929  CD  PRO B 156      18.546 -20.390   1.518  1.00 10.00      B   
ATOM   4930  C   PRO B 156      17.959 -16.832   2.009  1.00 10.00      B   
ATOM   4931  O   PRO B 156      19.129 -16.671   2.377  1.00 10.00      B   
ATOM   4932  N   LEU B 157      17.077 -15.846   1.953  1.00 10.00      B   
ATOM   4933  HN  LEU B 157      16.158 -16.041   1.667  1.00 10.00      B   
ATOM   4934  CA  LEU B 157      17.431 -14.483   2.318  1.00 10.00      B   
ATOM   4935  CB  LEU B 157      16.420 -13.489   1.736  1.00 10.00      B   
ATOM   4936  CG  LEU B 157      16.703 -12.003   1.981  1.00 10.00      B   
ATOM   4937  CD1 LEU B 157      18.005 -11.584   1.316  1.00 10.00      B   
ATOM   4938  CD2 LEU B 157      15.548 -11.153   1.479  1.00 10.00      B   
ATOM   4939  C   LEU B 157      17.522 -14.319   3.830  1.00 10.00      B   
ATOM   4940  O   LEU B 157      18.451 -13.689   4.337  1.00 10.00      B   
ATOM   4941  N   PHE B 158      16.566 -14.896   4.544  1.00 10.00      B   
ATOM   4942  HN  PHE B 158      15.868 -15.414   4.089  1.00 10.00      B   
ATOM   4943  CA  PHE B 158      16.541 -14.797   5.995  1.00 10.00      B   
ATOM   4944  CB  PHE B 158      15.108 -14.907   6.525  1.00 10.00      B   
ATOM   4945  CG  PHE B 158      14.968 -14.583   7.987  1.00 10.00      B   
ATOM   4946  CD1 PHE B 158      15.059 -13.276   8.432  1.00 10.00      B   
ATOM   4947  CD2 PHE B 158      14.746 -15.585   8.915  1.00 10.00      B   
ATOM   4948  CE1 PHE B 158      14.930 -12.974   9.774  1.00 10.00      B   
ATOM   4949  CE2 PHE B 158      14.615 -15.290  10.258  1.00 10.00      B   
ATOM   4950  CZ  PHE B 158      14.709 -13.982  10.689  1.00 10.00      B   
ATOM   4951  C   PHE B 158      17.427 -15.859   6.631  1.00 10.00      B   
ATOM   4952  O   PHE B 158      17.131 -17.054   6.573  1.00 10.00      B   
ATOM   4953  N   LEU B 159      18.522 -15.418   7.229  1.00 10.00      B   
ATOM   4954  HN  LEU B 159      18.714 -14.456   7.232  1.00 10.00      B   
ATOM   4955  CA  LEU B 159      19.445 -16.327   7.882  1.00 10.00      B   
ATOM   4956  CB  LEU B 159      20.890 -15.852   7.711  1.00 10.00      B   
ATOM   4957  CG  LEU B 159      21.984 -16.820   8.175  1.00 10.00      B   
ATOM   4958  CD1 LEU B 159      21.868 -18.152   7.451  1.00 10.00      B   
ATOM   4959  CD2 LEU B 159      23.361 -16.213   7.958  1.00 10.00      B   
ATOM   4960  C   LEU B 159      19.092 -16.470   9.358  1.00 10.00      B   
ATOM   4961  O   LEU B 159      19.004 -17.581   9.881  1.00 10.00      B   
ATOM   4962  N   GLY B 160      18.860 -15.345  10.024  1.00 10.00      B   
ATOM   4963  HN  GLY B 160      18.915 -14.480   9.557  1.00 10.00      B   
ATOM   4964  CA  GLY B 160      18.517 -15.385  11.430  1.00 10.00      B   
ATOM   4965  C   GLY B 160      18.328 -14.006  12.030  1.00 10.00      B   
ATOM   4966  O   GLY B 160      18.220 -13.015  11.306  1.00 10.00      B   
ATOM   4967  N   THR B 161      18.296 -13.945  13.353  1.00 10.00      B   
ATOM   4968  HN  THR B 161      18.405 -14.773  13.871  1.00 10.00      B   
ATOM   4969  CA  THR B 161      18.116 -12.694  14.073  1.00 10.00      B   
ATOM   4970  CB  THR B 161      16.636 -12.229  14.031  1.00 10.00      B   
ATOM   4971  OG1 THR B 161      16.443 -11.047  14.826  1.00 10.00      B   
ATOM   4972  HG1 THR B 161      17.119 -10.391  14.600  1.00 10.00      B   
ATOM   4973  CG2 THR B 161      15.694 -13.325  14.509  1.00 10.00      B   
ATOM   4974  C   THR B 161      18.578 -12.874  15.520  1.00 10.00      B   
ATOM   4975  O   THR B 161      18.439 -13.959  16.087  1.00 10.00      B   
ATOM   4976  N   CYS B 162      19.148 -11.827  16.105  1.00 10.00      B   
ATOM   4977  HN  CYS B 162      19.250 -10.992  15.600  1.00 10.00      B   
ATOM   4978  CA  CYS B 162      19.630 -11.891  17.477  1.00 10.00      B   
ATOM   4979  CB  CYS B 162      21.006 -12.564  17.525  1.00 10.00      B   
ATOM   4980  SG  CYS B 162      22.271 -11.763  16.509  1.00 10.00      B   
ATOM   4981  HG  CYS B 162      21.760 -10.630  16.045  1.00 10.00      B   
ATOM   4982  C   CYS B 162      19.705 -10.501  18.102  1.00 10.00      B   
ATOM   4983  O   CYS B 162      19.383  -9.500  17.459  1.00 10.00      B   
ATOM   4984  N   GLN B 163      20.135 -10.452  19.357  1.00 10.00      B   
ATOM   4985  HN  GLN B 163      20.375 -11.288  19.811  1.00 10.00      B   
ATOM   4986  CA  GLN B 163      20.269  -9.196  20.083  1.00 10.00      B   
ATOM   4987  CB  GLN B 163      19.320  -9.175  21.279  1.00 10.00      B   
ATOM   4988  CG  GLN B 163      18.105  -8.288  21.080  1.00 10.00      B   
ATOM   4989  CD  GLN B 163      18.245  -6.941  21.760  1.00 10.00      B   
ATOM   4990  OE1 GLN B 163      19.349  -6.423  21.936  1.00 10.00      B   
ATOM   4991  NE2 GLN B 163      17.122  -6.366  22.151  1.00 10.00      B   
ATOM   4992 HE21 GLN B 163      16.277  -6.838  21.982  1.00 10.00      B   
ATOM   4993 HE22 GLN B 163      17.175  -5.493  22.589  1.00 10.00      B   
ATOM   4994  C   GLN B 163      21.703  -9.015  20.555  1.00 10.00      B   
ATOM   4995  O   GLN B 163      22.288  -9.925  21.144  1.00 10.00      B   
ATOM   4996  N   ALA B 164      22.268  -7.845  20.290  1.00 10.00      B   
ATOM   4997  HN  ALA B 164      21.745  -7.152  19.829  1.00 10.00      B   
ATOM   4998  CA  ALA B 164      23.638  -7.551  20.683  1.00 10.00      B   
ATOM   4999  CB  ALA B 164      24.611  -8.089  19.639  1.00 10.00      B   
ATOM   5000  C   ALA B 164      23.820  -6.051  20.854  1.00 10.00      B   
ATOM   5001  O   ALA B 164      22.845  -5.298  20.869  1.00 10.00      B   
ATOM   5002  N   SER B 165      25.057  -5.619  21.011  1.00 10.00      B   
ATOM   5003  HN  SER B 165      25.794  -6.266  21.039  1.00 10.00      B   
ATOM   5004  CA  SER B 165      25.349  -4.206  21.161  1.00 10.00      B   
ATOM   5005  CB  SER B 165      26.349  -3.997  22.297  1.00 10.00      B   
ATOM   5006  OG  SER B 165      27.207  -5.119  22.415  1.00 10.00      B   
ATOM   5007  HG  SER B 165      26.745  -5.831  22.878  1.00 10.00      B   
ATOM   5008  C   SER B 165      25.887  -3.646  19.850  1.00 10.00      B   
ATOM   5009  O   SER B 165      25.198  -2.908  19.143  1.00 10.00      B   
ATOM   5010  N   ASP B 166      27.110  -4.025  19.514  1.00 10.00      B   
ATOM   5011  HN  ASP B 166      27.609  -4.620  20.115  1.00 10.00      B   
ATOM   5012  CA  ASP B 166      27.739  -3.575  18.281  1.00 10.00      B   
ATOM   5013  CB  ASP B 166      29.264  -3.628  18.412  1.00 10.00      B   
ATOM   5014  CG  ASP B 166      29.778  -2.894  19.629  1.00 10.00      B   
ATOM   5015  OD1 ASP B 166      29.903  -1.652  19.575  1.00 10.00      B   
ATOM   5016  OD2 ASP B 166      30.062  -3.558  20.648  1.00 10.00      B   
ATOM   5017  C   ASP B 166      27.309  -4.473  17.131  1.00 10.00      B   
ATOM   5018  O   ASP B 166      27.108  -5.675  17.326  1.00 10.00      B   
ATOM   5019  N   PRO B 167      27.150  -3.908  15.922  1.00 10.00      B   
ATOM   5020  CA  PRO B 167      26.748  -4.677  14.741  1.00 10.00      B   
ATOM   5021  CB  PRO B 167      26.743  -3.650  13.603  1.00 10.00      B   
ATOM   5022  CG  PRO B 167      27.478  -2.461  14.126  1.00 10.00      B   
ATOM   5023  CD  PRO B 167      27.327  -2.479  15.618  1.00 10.00      B   
ATOM   5024  C   PRO B 167      27.732  -5.807  14.447  1.00 10.00      B   
ATOM   5025  O   PRO B 167      27.341  -6.876  13.978  1.00 10.00      B   
ATOM   5026  N   GLN B 168      29.008  -5.568  14.749  1.00 10.00      B   
ATOM   5027  HN  GLN B 168      29.256  -4.693  15.115  1.00 10.00      B   
ATOM   5028  CA  GLN B 168      30.047  -6.568  14.533  1.00 10.00      B   
ATOM   5029  CB  GLN B 168      31.428  -5.990  14.847  1.00 10.00      B   
ATOM   5030  CG  GLN B 168      32.583  -6.924  14.515  1.00 10.00      B   
ATOM   5031  CD  GLN B 168      33.928  -6.371  14.944  1.00 10.00      B   
ATOM   5032  OE1 GLN B 168      34.133  -5.155  14.989  1.00 10.00      B   
ATOM   5033  NE2 GLN B 168      34.853  -7.258  15.274  1.00 10.00      B   
ATOM   5034 HE21 GLN B 168      34.621  -8.211  15.229  1.00 10.00      B   
ATOM   5035 HE22 GLN B 168      35.737  -6.930  15.538  1.00 10.00      B   
ATOM   5036  C   GLN B 168      29.788  -7.801  15.393  1.00 10.00      B   
ATOM   5037  O   GLN B 168      30.008  -8.926  14.957  1.00 10.00      B   
ATOM   5038  N   LYS B 169      29.293  -7.580  16.606  1.00 10.00      B   
ATOM   5039  HN  LYS B 169      29.113  -6.658  16.886  1.00 10.00      B   
ATOM   5040  CA  LYS B 169      28.998  -8.674  17.526  1.00 10.00      B   
ATOM   5041  CB  LYS B 169      28.611  -8.133  18.903  1.00 10.00      B   
ATOM   5042  CG  LYS B 169      29.792  -7.640  19.725  1.00 10.00      B   
ATOM   5043  CD  LYS B 169      29.326  -6.792  20.894  1.00 10.00      B   
ATOM   5044  CE  LYS B 169      30.466  -6.461  21.842  1.00 10.00      B   
ATOM   5045  NZ  LYS B 169      30.140  -5.295  22.707  1.00 10.00      B   
ATOM   5046  HZ1 LYS B 169      29.230  -5.444  23.190  1.00 10.00      B   
ATOM   5047  HZ2 LYS B 169      30.072  -4.429  22.127  1.00 10.00      B   
ATOM   5048  HZ3 LYS B 169      30.883  -5.160  23.422  1.00 10.00      B   
ATOM   5049  C   LYS B 169      27.892  -9.565  16.975  1.00 10.00      B   
ATOM   5050  O   LYS B 169      27.908 -10.780  17.163  1.00 10.00      B   
ATOM   5051  N   ALA B 170      26.946  -8.953  16.270  1.00 10.00      B   
ATOM   5052  HN  ALA B 170      26.999  -7.982  16.143  1.00 10.00      B   
ATOM   5053  CA  ALA B 170      25.834  -9.686  15.676  1.00 10.00      B   
ATOM   5054  CB  ALA B 170      24.714  -8.730  15.299  1.00 10.00      B   
ATOM   5055  C   ALA B 170      26.302 -10.466  14.451  1.00 10.00      B   
ATOM   5056  O   ALA B 170      25.608 -11.358  13.965  1.00 10.00      B   
ATOM   5057  N   LEU B 171      27.487 -10.121  13.964  1.00 10.00      B   
ATOM   5058  HN  LEU B 171      27.990  -9.400  14.399  1.00 10.00      B   
ATOM   5059  CA  LEU B 171      28.061 -10.782  12.802  1.00 10.00      B   
ATOM   5060  CB  LEU B 171      28.739  -9.766  11.883  1.00 10.00      B   
ATOM   5061  CG  LEU B 171      27.802  -8.868  11.073  1.00 10.00      B   
ATOM   5062  CD1 LEU B 171      28.566  -7.699  10.472  1.00 10.00      B   
ATOM   5063  CD2 LEU B 171      27.103  -9.670   9.982  1.00 10.00      B   
ATOM   5064  C   LEU B 171      29.053 -11.861  13.222  1.00 10.00      B   
ATOM   5065  O   LEU B 171      29.775 -12.414  12.395  1.00 10.00      B   
ATOM   5066  N   LEU B 172      29.083 -12.157  14.512  1.00 10.00      B   
ATOM   5067  HN  LEU B 172      28.495 -11.669  15.129  1.00 10.00      B   
ATOM   5068  CA  LEU B 172      29.976 -13.178  15.043  1.00 10.00      B   
ATOM   5069  CB  LEU B 172      30.848 -12.596  16.161  1.00 10.00      B   
ATOM   5070  CG  LEU B 172      31.680 -11.360  15.806  1.00 10.00      B   
ATOM   5071  CD1 LEU B 172      32.352 -10.793  17.046  1.00 10.00      B   
ATOM   5072  CD2 LEU B 172      32.711 -11.686  14.737  1.00 10.00      B   
ATOM   5073  C   LEU B 172      29.169 -14.352  15.577  1.00 10.00      B   
ATOM   5074  O   LEU B 172      29.702 -15.236  16.248  1.00 10.00      B   
ATOM   5075  N   ASN B 173      27.878 -14.354  15.269  1.00 10.00      B   
ATOM   5076  HN  ASN B 173      27.522 -13.631  14.716  1.00 10.00      B   
ATOM   5077  CA  ASN B 173      26.982 -15.410  15.726  1.00 10.00      B   
ATOM   5078  CB  ASN B 173      25.628 -14.842  16.175  1.00 10.00      B   
ATOM   5079  CG  ASN B 173      25.705 -14.095  17.492  1.00 10.00      B   
ATOM   5080  OD1 ASN B 173      26.592 -14.342  18.311  1.00 10.00      B   
ATOM   5081  ND2 ASN B 173      24.768 -13.188  17.716  1.00 10.00      B   
ATOM   5082 HD21 ASN B 173      24.079 -13.049  17.028  1.00 10.00      B   
ATOM   5083 HD22 ASN B 173      24.798 -12.691  18.561  1.00 10.00      B   
ATOM   5084  C   ASN B 173      26.775 -16.474  14.661  1.00 10.00      B   
ATOM   5085  O   ASN B 173      26.611 -17.650  14.973  1.00 10.00      B   
ATOM   5086  N   TYR B 174      26.775 -16.062  13.404  1.00 10.00      B   
ATOM   5087  HN  TYR B 174      26.917 -15.113  13.208  1.00 10.00      B   
ATOM   5088  CA  TYR B 174      26.578 -16.992  12.301  1.00 10.00      B   
ATOM   5089  CB  TYR B 174      25.482 -16.486  11.357  1.00 10.00      B   
ATOM   5090  CG  TYR B 174      24.116 -16.404  12.004  1.00 10.00      B   
ATOM   5091  CD1 TYR B 174      23.711 -15.258  12.676  1.00 10.00      B   
ATOM   5092  CD2 TYR B 174      23.235 -17.474  11.946  1.00 10.00      B   
ATOM   5093  CE1 TYR B 174      22.468 -15.184  13.276  1.00 10.00      B   
ATOM   5094  CE2 TYR B 174      21.989 -17.408  12.542  1.00 10.00      B   
ATOM   5095  CZ  TYR B 174      21.612 -16.260  13.204  1.00 10.00      B   
ATOM   5096  OH  TYR B 174      20.377 -16.187  13.801  1.00 10.00      B   
ATOM   5097  HH  TYR B 174      20.139 -17.053  14.151  1.00 10.00      B   
ATOM   5098  C   TYR B 174      27.881 -17.217  11.545  1.00 10.00      B   
ATOM   5099  O   TYR B 174      28.750 -16.350  11.520  1.00 10.00      B   
ATOM   5100  N   GLU B 175      28.007 -18.381  10.932  1.00 10.00      B   
ATOM   5101  HN  GLU B 175      27.269 -19.025  10.976  1.00 10.00      B   
ATOM   5102  CA  GLU B 175      29.207 -18.730  10.184  1.00 10.00      B   
ATOM   5103  CB  GLU B 175      29.464 -20.236  10.278  1.00 10.00      B   
ATOM   5104  CG  GLU B 175      29.460 -20.770  11.700  1.00 10.00      B   
ATOM   5105  CD  GLU B 175      30.029 -22.168  11.799  1.00 10.00      B   
ATOM   5106  OE1 GLU B 175      29.420 -23.106  11.240  1.00 10.00      B   
ATOM   5107  OE2 GLU B 175      31.093 -22.335  12.438  1.00 10.00      B   
ATOM   5108  C   GLU B 175      29.086 -18.291   8.723  1.00 10.00      B   
ATOM   5109  O   GLU B 175      27.979 -18.077   8.227  1.00 10.00      B   
ATOM   5110  N   PRO B 176      30.219 -18.125   8.015  1.00 10.00      B   
ATOM   5111  CA  PRO B 176      31.554 -18.337   8.565  1.00 10.00      B   
ATOM   5112  CB  PRO B 176      32.393 -18.700   7.333  1.00 10.00      B   
ATOM   5113  CG  PRO B 176      31.633 -18.199   6.142  1.00 10.00      B   
ATOM   5114  CD  PRO B 176      30.282 -17.715   6.608  1.00 10.00      B   
ATOM   5115  C   PRO B 176      32.105 -17.080   9.237  1.00 10.00      B   
ATOM   5116  O   PRO B 176      32.249 -16.032   8.601  1.00 10.00      B   
ATOM   5117  N   VAL B 177      32.418 -17.198  10.521  1.00 10.00      B   
ATOM   5118  HN  VAL B 177      32.313 -18.070  10.957  1.00 10.00      B   
ATOM   5119  CA  VAL B 177      32.940 -16.077  11.295  1.00 10.00      B   
ATOM   5120  CB  VAL B 177      32.884 -16.360  12.812  1.00 10.00      B   
ATOM   5121  CG1 VAL B 177      33.297 -15.128  13.604  1.00 10.00      B   
ATOM   5122  CG2 VAL B 177      31.493 -16.822  13.223  1.00 10.00      B   
ATOM   5123  C   VAL B 177      34.380 -15.761  10.896  1.00 10.00      B   
ATOM   5124  O   VAL B 177      35.293 -16.553  11.148  1.00 10.00      B   
ATOM   5125  N   GLY B 178      34.573 -14.610  10.265  1.00 10.00      B   
ATOM   5126  HN  GLY B 178      33.803 -14.029  10.076  1.00 10.00      B   
ATOM   5127  CA  GLY B 178      35.898 -14.207   9.840  1.00 10.00      B   
ATOM   5128  C   GLY B 178      35.896 -13.646   8.434  1.00 10.00      B   
ATOM   5129  O   GLY B 178      36.016 -14.394   7.462  1.00 10.00      B   
ATOM   5130  N   GLY B 179      35.748 -12.333   8.324  1.00 10.00      B   
ATOM   5131  HN  GLY B 179      35.656 -11.787   9.135  1.00 10.00      B   
ATOM   5132  CA  GLY B 179      35.729 -11.693   7.025  1.00 10.00      B   
ATOM   5133  C   GLY B 179      35.636 -10.186   7.130  1.00 10.00      B   
ATOM   5134  O   GLY B 179      35.388  -9.652   8.214  1.00 10.00      B   
ATOM   5135  N   ASP B 180      35.845  -9.503   6.009  1.00 10.00      B   
ATOM   5136  HN  ASP B 180      36.049  -9.995   5.185  1.00 10.00      B   
ATOM   5137  CA  ASP B 180      35.783  -8.047   5.968  1.00 10.00      B   
ATOM   5138  CB  ASP B 180      36.292  -7.511   4.626  1.00 10.00      B   
ATOM   5139  CG  ASP B 180      37.804  -7.428   4.547  1.00 10.00      B   
ATOM   5140  OD1 ASP B 180      38.485  -7.780   5.535  1.00 10.00      B   
ATOM   5141  OD2 ASP B 180      38.325  -7.015   3.488  1.00 10.00      B   
ATOM   5142  C   ASP B 180      34.361  -7.563   6.209  1.00 10.00      B   
ATOM   5143  O   ASP B 180      33.405  -8.119   5.667  1.00 10.00      B   
ATOM   5144  N   ILE B 181      34.227  -6.533   7.030  1.00 10.00      B   
ATOM   5145  HN  ILE B 181      35.029  -6.138   7.438  1.00 10.00      B   
ATOM   5146  CA  ILE B 181      32.927  -5.973   7.355  1.00 10.00      B   
ATOM   5147  CB  ILE B 181      32.617  -6.132   8.864  1.00 10.00      B   
ATOM   5148  CG1 ILE B 181      32.696  -7.606   9.275  1.00 10.00      B   
ATOM   5149  CG2 ILE B 181      31.248  -5.554   9.206  1.00 10.00      B   
ATOM   5150  CD1 ILE B 181      32.615  -7.832  10.768  1.00 10.00      B   
ATOM   5151  C   ILE B 181      32.862  -4.492   6.975  1.00 10.00      B   
ATOM   5152  O   ILE B 181      33.815  -3.746   7.178  1.00 10.00      B   
ATOM   5153  N   TYR B 182      31.747  -4.094   6.394  1.00 10.00      B   
ATOM   5154  HN  TYR B 182      31.037  -4.760   6.227  1.00 10.00      B   
ATOM   5155  CA  TYR B 182      31.514  -2.711   6.003  1.00 10.00      B   
ATOM   5156  CB  TYR B 182      31.400  -2.585   4.477  1.00 10.00      B   
ATOM   5157  CG  TYR B 182      32.677  -2.908   3.730  1.00 10.00      B   
ATOM   5158  CD1 TYR B 182      32.883  -4.166   3.175  1.00 10.00      B   
ATOM   5159  CD2 TYR B 182      33.676  -1.955   3.577  1.00 10.00      B   
ATOM   5160  CE1 TYR B 182      34.047  -4.465   2.490  1.00 10.00      B   
ATOM   5161  CE2 TYR B 182      34.842  -2.245   2.893  1.00 10.00      B   
ATOM   5162  CZ  TYR B 182      35.022  -3.501   2.354  1.00 10.00      B   
ATOM   5163  OH  TYR B 182      36.183  -3.790   1.669  1.00 10.00      B   
ATOM   5164  HH  TYR B 182      36.935  -3.733   2.272  1.00 10.00      B   
ATOM   5165  C   TYR B 182      30.228  -2.243   6.675  1.00 10.00      B   
ATOM   5166  O   TYR B 182      29.129  -2.522   6.196  1.00 10.00      B   
ATOM   5167  N   SER B 183      30.370  -1.558   7.798  1.00 10.00      B
[truncated: 28,187 more chars]
