# Supplementary material for: Large-scale discovery of protein interactions at residue resolution using co-evolution calculated from genomic sequences
Source: Nat Commun. 2021 Mar 2;12:1396. doi: 10.1038/s41467-021-21636-z (PMC7925567; doi:10.1038/s41467-021-21636-z)
Supplement: Supplementary file 12 — Supplementary Data 10 [file 41467_2021_21636_MOESM12_ESM.zip › supplementary/allpdb0172_CASC_CAS5/models/haddock_top5_haddock_13w.pdb]

REMARK FILENAME="haddock_13w.pdb0"
REMARK ===============================================================
REMARK HADDOCK run for haddock
REMARK initial structure: haddock_13.pdb
REMARK final NOE weights: unambig 50 amb: 50
REMARK ===============================================================
REMARK            total,bonds,angles,improper,dihe,vdw,elec,air,cdih,coup,rdcs,vean,dani,xpcs,rg
REMARK energies: -110.024, 0, 0, 0, 0, -61.8496, -464.451, 416.277, 0, 0, 0, 0, 0, 0, 0
REMARK ===============================================================
REMARK            bonds,angles,impropers,dihe,air,cdih,coup,rdcs,vean,dani,xpcs
REMARK rms-dev.: 0,0,0,0,13.6513,0,0, 0, 0, 0, 0
REMARK ===============================================================
REMARK               air,cdih,coup,rdcs,vean,dani,xpcs
REMARK               >0.3,>5,>1,>0,>5,>0.2,>0.2
REMARK violations.: 4, 0, 0, 0, 0, 0, 0
REMARK ===============================================================
REMARK                        CVpartition#,violations,rms
REMARK AIRs cross-validation: 2, 0, NaN
REMARK ===============================================================
REMARK NCS energy: 0
REMARK ===============================================================
REMARK Symmetry energy: 0
REMARK ===============================================================
REMARK Desolvation energy: 36.8468
REMARK Internal energy free molecules: 144275
REMARK Internal energy complex: -20764.6
REMARK Binding energy: -165529
REMARK ===============================================================
REMARK buried surface area: 2080.49
REMARK ===============================================================
REMARK water - chain1: 0 0 0
REMARK water - chain2: 0 0 0
REMARK water - chain3: 0 0 0
REMARK water - chain4: 0 0 0
REMARK water - chain5: 0 0 0
REMARK water - chain6: 0 0 0
REMARK ===============================================================
REMARK water - water: 0 0 0
REMARK ===============================================================
REMARK DATE:27-Jul-2020  06:48:59       created by user: he47
REMARK VERSION:1.3
ATOM      1  CB  MET A   1       4.627   9.741   1.574  1.00 10.00      A   
ATOM      2  CG  MET A   1       5.680   9.323   0.570  1.00 10.00      A   
ATOM      3  SD  MET A   1       5.342   7.691  -0.112  1.00 10.00      A   
ATOM      4  CE  MET A   1       6.572   7.626  -1.408  1.00 10.00      A   
ATOM      5  C   MET A   1       2.301   9.264   2.378  1.00 10.00      A   
ATOM      6  O   MET A   1       2.265  10.162   3.217  1.00 10.00      A   
ATOM      7  N   MET A   1       2.664  10.305   0.149  1.00 10.00      A   
ATOM      8  HT1 MET A   1       3.333  10.397  -0.643  1.00 10.00      A   
ATOM      9  HT2 MET A   1       2.516  11.242   0.573  1.00 10.00      A   
ATOM     10  HT3 MET A   1       1.756   9.952  -0.221  1.00 10.00      A   
ATOM     11  CA  MET A   1       3.204   9.365   1.158  1.00 10.00      A   
ATOM     12  N   SER A   2       1.563   8.171   2.450  1.00 10.00      A   
ATOM     13  HN  SER A   2       1.639   7.504   1.734  1.00 10.00      A   
ATOM     14  CA  SER A   2       0.650   7.896   3.550  1.00 10.00      A   
ATOM     15  CB  SER A   2      -0.649   8.693   3.391  1.00 10.00      A   
ATOM     16  OG  SER A   2      -0.396  10.087   3.303  1.00 10.00      A   
ATOM     17  HG  SER A   2       0.528  10.260   3.531  1.00 10.00      A   
ATOM     18  C   SER A   2       0.352   6.399   3.555  1.00 10.00      A   
ATOM     19  O   SER A   2       0.655   5.709   2.581  1.00 10.00      A   
ATOM     20  N   ASN A   3      -0.229   5.889   4.626  1.00 10.00      A   
ATOM     21  HN  ASN A   3      -0.462   6.471   5.379  1.00 10.00      A   
ATOM     22  CA  ASN A   3      -0.527   4.463   4.689  1.00 10.00      A   
ATOM     23  CB  ASN A   3       0.299   3.774   5.774  1.00 10.00      A   
ATOM     24  CG  ASN A   3       0.865   2.445   5.310  1.00 10.00      A   
ATOM     25  OD1 ASN A   3       1.165   2.257   4.129  1.00 10.00      A   
ATOM     26  ND2 ASN A   3       1.021   1.515   6.238  1.00 10.00      A   
ATOM     27 HD21 ASN A   3       0.768   1.735   7.162  1.00 10.00      A   
ATOM     28 HD22 ASN A   3       1.385   0.646   5.969  1.00 10.00      A   
ATOM     29  C   ASN A   3      -2.015   4.199   4.883  1.00 10.00      A   
ATOM     30  O   ASN A   3      -2.465   3.052   4.848  1.00 10.00      A   
ATOM     31  N   PHE A   4      -2.781   5.262   5.076  1.00 10.00      A   
ATOM     32  HN  PHE A   4      -2.374   6.153   5.088  1.00 10.00      A   
ATOM     33  CA  PHE A   4      -4.218   5.137   5.268  1.00 10.00      A   
ATOM     34  CB  PHE A   4      -4.611   5.450   6.712  1.00 10.00      A   
ATOM     35  CG  PHE A   4      -4.622   4.245   7.608  1.00 10.00      A   
ATOM     36  CD1 PHE A   4      -3.571   4.001   8.473  1.00 10.00      A   
ATOM     37  CD2 PHE A   4      -5.686   3.358   7.585  1.00 10.00      A   
ATOM     38  CE1 PHE A   4      -3.578   2.896   9.301  1.00 10.00      A   
ATOM     39  CE2 PHE A   4      -5.701   2.249   8.410  1.00 10.00      A   
ATOM     40  CZ  PHE A   4      -4.645   2.019   9.269  1.00 10.00      A   
ATOM     41  C   PHE A   4      -4.981   6.032   4.302  1.00 10.00      A   
ATOM     42  O   PHE A   4      -4.712   7.232   4.201  1.00 10.00      A   
ATOM     43  N   ILE A   5      -5.915   5.439   3.577  1.00 10.00      A   
ATOM     44  HN  ILE A   5      -6.067   4.473   3.691  1.00 10.00      A   
ATOM     45  CA  ILE A   5      -6.723   6.174   2.615  1.00 10.00      A   
ATOM     46  CB  ILE A   5      -6.852   5.400   1.286  1.00 10.00      A   
ATOM     47  CG1 ILE A   5      -5.467   4.994   0.777  1.00 10.00      A   
ATOM     48  CG2 ILE A   5      -7.583   6.235   0.242  1.00 10.00      A   
ATOM     49  CD1 ILE A   5      -5.498   3.998  -0.358  1.00 10.00      A   
ATOM     50  C   ILE A   5      -8.112   6.432   3.181  1.00 10.00      A   
ATOM     51  O   ILE A   5      -8.829   5.495   3.537  1.00 10.00      A   
ATOM     52  N   ASN A   6      -8.478   7.702   3.280  1.00 10.00      A   
ATOM     53  HN  ASN A   6      -7.854   8.407   2.986  1.00 10.00      A   
ATOM     54  CA  ASN A   6      -9.782   8.085   3.807  1.00 10.00      A   
ATOM     55  CB  ASN A   6      -9.637   9.150   4.901  1.00 10.00      A   
ATOM     56  CG  ASN A   6      -8.929   8.643   6.144  1.00 10.00      A   
ATOM     57  OD1 ASN A   6      -9.557   8.118   7.065  1.00 10.00      A   
ATOM     58  ND2 ASN A   6      -7.616   8.807   6.184  1.00 10.00      A   
ATOM     59 HD21 ASN A   6      -7.179   9.242   5.419  1.00 10.00      A   
ATOM     60 HD22 ASN A   6      -7.132   8.485   6.973  1.00 10.00      A   
ATOM     61  C   ASN A   6     -10.664   8.621   2.691  1.00 10.00      A   
ATOM     62  O   ASN A   6     -10.459   9.737   2.214  1.00 10.00      A   
ATOM     63  N   ILE A   7     -11.641   7.827   2.276  1.00 10.00      A   
ATOM     64  HN  ILE A   7     -11.765   6.946   2.702  1.00 10.00      A   
ATOM     65  CA  ILE A   7     -12.544   8.233   1.209  1.00 10.00      A   
ATOM     66  CB  ILE A   7     -12.805   7.085   0.213  1.00 10.00      A   
ATOM     67  CG1 ILE A   7     -11.477   6.452  -0.212  1.00 10.00      A   
ATOM     68  CG2 ILE A   7     -13.558   7.604  -1.005  1.00 10.00      A   
ATOM     69  CD1 ILE A   7     -11.624   5.149  -0.963  1.00 10.00      A   
ATOM     70  C   ILE A   7     -13.866   8.732   1.784  1.00 10.00      A   
ATOM     71  O   ILE A   7     -14.487   8.062   2.611  1.00 10.00      A   
ATOM     72  N   HIS A   8     -14.277   9.920   1.358  1.00 10.00      A   
ATOM     73  HN  HIS A   8     -13.732  10.407   0.696  1.00 10.00      A   
ATOM     74  CA  HIS A   8     -15.518  10.524   1.826  1.00 10.00      A   
ATOM     75  CB  HIS A   8     -15.226  11.817   2.600  1.00 10.00      A   
ATOM     76  CG  HIS A   8     -14.188  11.682   3.674  1.00 10.00      A   
ATOM     77  ND1 HIS A   8     -14.496  11.387   4.983  1.00 10.00      A   
ATOM     78  HD1 HIS A   8     -15.406  11.256   5.344  1.00 10.00      A   
ATOM     79  CD2 HIS A   8     -12.838  11.796   3.626  1.00 10.00      A   
ATOM     80  CE1 HIS A   8     -13.387  11.333   5.695  1.00 10.00      A   
ATOM     81  NE2 HIS A   8     -12.368  11.576   4.897  1.00 10.00      A   
ATOM     82  HE2 HIS A   8     -11.426  11.606   5.175  1.00 10.00      A   
ATOM     83  C   HIS A   8     -16.422  10.835   0.642  1.00 10.00      A   
ATOM     84  O   HIS A   8     -16.110  11.706  -0.174  1.00 10.00      A   
ATOM     85  N   VAL A   9     -17.534  10.125   0.539  1.00 10.00      A   
ATOM     86  HN  VAL A   9     -17.735   9.439   1.216  1.00 10.00      A   
ATOM     87  CA  VAL A   9     -18.462  10.334  -0.560  1.00 10.00      A   
ATOM     88  CB  VAL A   9     -18.583   9.073  -1.448  1.00 10.00      A   
ATOM     89  CG1 VAL A   9     -19.538   9.319  -2.606  1.00 10.00      A   
ATOM     90  CG2 VAL A   9     -17.219   8.641  -1.966  1.00 10.00      A   
ATOM     91  C   VAL A   9     -19.849  10.731  -0.060  1.00 10.00      A   
ATOM     92  O   VAL A   9     -20.509   9.968   0.646  1.00 10.00      A   
ATOM     93  N   LEU A  10     -20.277  11.934  -0.422  1.00 10.00      A   
ATOM     94  HN  LEU A  10     -19.688  12.507  -0.957  1.00 10.00      A   
ATOM     95  CA  LEU A  10     -21.597  12.429  -0.053  1.00 10.00      A   
ATOM     96  CB  LEU A  10     -21.528  13.904   0.353  1.00 10.00      A   
ATOM     97  CG  LEU A  10     -21.101  14.188   1.795  1.00 10.00      A   
ATOM     98  CD1 LEU A  10     -20.930  15.685   2.020  1.00 10.00      A   
ATOM     99  CD2 LEU A  10     -22.115  13.616   2.772  1.00 10.00      A   
ATOM    100  C   LEU A  10     -22.524  12.259  -1.247  1.00 10.00      A   
ATOM    101  O   LEU A  10     -22.252  12.787  -2.328  1.00 10.00      A   
ATOM    102  N   ILE A  11     -23.610  11.526  -1.064  1.00 10.00      A   
ATOM    103  HN  ILE A  11     -23.801  11.150  -0.175  1.00 10.00      A   
ATOM    104  CA  ILE A  11     -24.532  11.278  -2.161  1.00 10.00      A   
ATOM    105  CB  ILE A  11     -24.289   9.876  -2.767  1.00 10.00      A   
ATOM    106  CG1 ILE A  11     -25.115   9.658  -4.035  1.00 10.00      A   
ATOM    107  CG2 ILE A  11     -24.546   8.775  -1.744  1.00 10.00      A   
ATOM    108  CD1 ILE A  11     -24.627   8.497  -4.872  1.00 10.00      A   
ATOM    109  C   ILE A  11     -25.994  11.438  -1.746  1.00 10.00      A   
ATOM    110  O   ILE A  11     -26.412  10.963  -0.689  1.00 10.00      A   
ATOM    111  N   SER A  12     -26.760  12.131  -2.578  1.00 10.00      A   
ATOM    112  HN  SER A  12     -26.364  12.507  -3.396  1.00 10.00      A   
ATOM    113  CA  SER A  12     -28.174  12.346  -2.324  1.00 10.00      A   
ATOM    114  CB  SER A  12     -28.553  13.785  -2.679  1.00 10.00      A   
ATOM    115  OG  SER A  12     -27.484  14.442  -3.342  1.00 10.00      A   
ATOM    116  HG  SER A  12     -26.714  14.470  -2.761  1.00 10.00      A   
ATOM    117  C   SER A  12     -28.992  11.363  -3.156  1.00 10.00      A   
ATOM    118  O   SER A  12     -28.752  11.197  -4.355  1.00 10.00      A   
ATOM    119  N   HIS A  13     -29.942  10.691  -2.530  1.00 10.00      A   
ATOM    120  HN  HIS A  13     -30.107  10.856  -1.574  1.00 10.00      A   
ATOM    121  CA  HIS A  13     -30.758   9.722  -3.245  1.00 10.00      A   
ATOM    122  CB  HIS A  13     -30.435   8.285  -2.832  1.00 10.00      A   
ATOM    123  CG  HIS A  13     -29.291   7.707  -3.602  1.00 10.00      A   
ATOM    124  ND1 HIS A  13     -28.292   6.949  -3.029  1.00 10.00      A   
ATOM    125  HD1 HIS A  13     -28.223   6.707  -2.075  1.00 10.00      A   
ATOM    126  CD2 HIS A  13     -28.984   7.796  -4.918  1.00 10.00      A   
ATOM    127  CE1 HIS A  13     -27.420   6.603  -3.958  1.00 10.00      A   
ATOM    128  NE2 HIS A  13     -27.816   7.104  -5.111  1.00 10.00      A   
ATOM    129  HE2 HIS A  13     -27.341   7.011  -5.967  1.00 10.00      A   
ATOM    130  C   HIS A  13     -32.243  10.015  -3.145  1.00 10.00      A   
ATOM    131  O   HIS A  13     -32.734  10.457  -2.104  1.00 10.00      A   
ATOM    132  N   SER A  14     -32.936   9.771  -4.248  1.00 10.00      A   
ATOM    133  HN  SER A  14     -32.463   9.441  -5.040  1.00 10.00      A   
ATOM    134  CA  SER A  14     -34.368   9.988  -4.350  1.00 10.00      A   
ATOM    135  CB  SER A  14     -34.777   9.745  -5.801  1.00 10.00      A   
ATOM    136  OG  SER A  14     -33.648   9.870  -6.658  1.00 10.00      A   
ATOM    137  HG  SER A  14     -33.952   9.952  -7.572  1.00 10.00      A   
ATOM    138  C   SER A  14     -35.134   9.047  -3.414  1.00 10.00      A   
ATOM    139  O   SER A  14     -34.573   8.066  -2.918  1.00 10.00      A   
ATOM    140  N   PRO A  15     -36.422   9.342  -3.152  1.00 10.00      A   
ATOM    141  CA  PRO A  15     -37.261   8.522  -2.267  1.00 10.00      A   
ATOM    142  CB  PRO A  15     -38.653   9.139  -2.423  1.00 10.00      A   
ATOM    143  CG  PRO A  15     -38.393  10.546  -2.834  1.00 10.00      A   
ATOM    144  CD  PRO A  15     -37.160  10.502  -3.688  1.00 10.00      A   
ATOM    145  C   PRO A  15     -37.289   7.052  -2.679  1.00 10.00      A   
ATOM    146  O   PRO A  15     -37.859   6.700  -3.712  1.00 10.00      A   
ATOM    147  N   SER A  16     -36.657   6.210  -1.868  1.00 10.00      A   
ATOM    148  HN  SER A  16     -36.205   6.568  -1.073  1.00 10.00      A   
ATOM    149  CA  SER A  16     -36.601   4.776  -2.120  1.00 10.00      A   
ATOM    150  CB  SER A  16     -35.730   4.475  -3.349  1.00 10.00      A   
ATOM    151  OG  SER A  16     -35.876   3.124  -3.766  1.00 10.00      A   
ATOM    152  HG  SER A  16     -35.074   2.838  -4.214  1.00 10.00      A   
ATOM    153  C   SER A  16     -36.041   4.058  -0.899  1.00 10.00      A   
ATOM    154  O   SER A  16     -35.465   4.690  -0.008  1.00 10.00      A   
ATOM    155  N   CYS A  17     -36.221   2.748  -0.853  1.00 10.00      A   
ATOM    156  HN  CYS A  17     -36.693   2.307  -1.592  1.00 10.00      A   
ATOM    157  CA  CYS A  17     -35.724   1.942   0.250  1.00 10.00      A   
ATOM    158  CB  CYS A  17     -36.849   1.081   0.835  1.00 10.00      A   
ATOM    159  SG  CYS A  17     -36.454   0.290   2.412  1.00 10.00      A   
ATOM    160  HG  CYS A  17     -35.541   1.037   3.026  1.00 10.00      A   
ATOM    161  C   CYS A  17     -34.573   1.067  -0.235  1.00 10.00      A   
ATOM    162  O   CYS A  17     -34.789   0.023  -0.853  1.00 10.00      A   
ATOM    163  N   LEU A  18     -33.349   1.503   0.039  1.00 10.00      A   
ATOM    164  HN  LEU A  18     -33.237   2.340   0.539  1.00 10.00      A   
ATOM    165  CA  LEU A  18     -32.168   0.768  -0.388  1.00 10.00      A   
ATOM    166  CB  LEU A  18     -30.987   1.715  -0.615  1.00 10.00      A   
ATOM    167  CG  LEU A  18     -31.149   2.746  -1.737  1.00 10.00      A   
ATOM    168  CD1 LEU A  18     -29.972   3.710  -1.749  1.00 10.00      A   
ATOM    169  CD2 LEU A  18     -31.294   2.059  -3.087  1.00 10.00      A   
ATOM    170  C   LEU A  18     -31.784  -0.321   0.608  1.00 10.00      A   
ATOM    171  O   LEU A  18     -31.190  -1.332   0.231  1.00 10.00      A   
ATOM    172  N   ASN A  19     -32.128  -0.129   1.875  1.00 10.00      A   
ATOM    173  HN  ASN A  19     -32.626   0.680   2.125  1.00 10.00      A   
ATOM    174  CA  ASN A  19     -31.788  -1.114   2.896  1.00 10.00      A   
ATOM    175  CB  ASN A  19     -30.547  -0.692   3.691  1.00 10.00      A   
ATOM    176  CG  ASN A  19     -30.091  -1.746   4.692  1.00 10.00      A   
ATOM    177  OD1 ASN A  19     -29.607  -1.420   5.778  1.00 10.00      A   
ATOM    178  ND2 ASN A  19     -30.215  -3.017   4.329  1.00 10.00      A   
ATOM    179 HD21 ASN A  19     -30.588  -3.214   3.444  1.00 10.00      A   
ATOM    180 HD22 ASN A  19     -29.934  -3.711   4.964  1.00 10.00      A   
ATOM    181  C   ASN A  19     -32.950  -1.402   3.834  1.00 10.00      A   
ATOM    182  O   ASN A  19     -33.189  -0.667   4.792  1.00 10.00      A   
ATOM    183  N   ARG A  20     -33.674  -2.469   3.545  1.00 10.00      A   
ATOM    184  HN  ARG A  20     -33.442  -3.002   2.757  1.00 10.00      A   
ATOM    185  CA  ARG A  20     -34.799  -2.881   4.370  1.00 10.00      A   
ATOM    186  CB  ARG A  20     -36.014  -3.239   3.508  1.00 10.00      A   
ATOM    187  CG  ARG A  20     -35.725  -4.239   2.403  1.00 10.00      A   
ATOM    188  CD  ARG A  20     -36.992  -4.637   1.666  1.00 10.00      A   
ATOM    189  NE  ARG A  20     -36.699  -5.286   0.390  1.00 10.00      A   
ATOM    190  HE  ARG A  20     -35.949  -4.922  -0.135  1.00 10.00      A   
ATOM    191  CZ  ARG A  20     -37.376  -6.327  -0.096  1.00 10.00      A   
ATOM    192  NH1 ARG A  20     -38.387  -6.846   0.588  1.00 10.00      A   
ATOM    193 HH11 ARG A  20     -38.658  -6.444   1.518  1.00 10.00      A   
ATOM    194 HH12 ARG A  20     -38.917  -7.660   0.202  1.00 10.00      A   
ATOM    195  NH2 ARG A  20     -37.039  -6.849  -1.268  1.00 10.00      A   
ATOM    196 HH21 ARG A  20     -36.241  -6.450  -1.811  1.00 10.00      A   
ATOM    197 HH22 ARG A  20     -37.572  -7.662  -1.653  1.00 10.00      A   
ATOM    198  C   ARG A  20     -34.386  -4.064   5.235  1.00 10.00      A   
ATOM    199  O   ARG A  20     -33.595  -4.909   4.807  1.00 10.00      A   
ATOM    200  N   ASP A  21     -34.906  -4.118   6.448  1.00 10.00      A   
ATOM    201  HN  ASP A  21     -35.535  -3.415   6.732  1.00 10.00      A   
ATOM    202  CA  ASP A  21     -34.572  -5.192   7.373  1.00 10.00      A   
ATOM    203  CB  ASP A  21     -34.567  -4.678   8.819  1.00 10.00      A   
ATOM    204  CG  ASP A  21     -35.929  -4.704   9.481  1.00 10.00      A   
ATOM    205  OD1 ASP A  21     -36.790  -3.876   9.126  1.00 10.00      A   
ATOM    206  OD2 ASP A  21     -36.137  -5.563  10.363  1.00 10.00      A   
ATOM    207  C   ASP A  21     -35.516  -6.384   7.215  1.00 10.00      A   
ATOM    208  O   ASP A  21     -36.284  -6.460   6.253  1.00 10.00      A   
ATOM    209  N   ASP A  22     -35.451  -7.312   8.164  1.00 10.00      A   
ATOM    210  HN  ASP A  22     -34.820  -7.187   8.904  1.00 10.00      A   
ATOM    211  CA  ASP A  22     -36.290  -8.509   8.148  1.00 10.00      A   
ATOM    212  CB  ASP A  22     -35.913  -9.437   9.302  1.00 10.00      A   
ATOM    213  CG  ASP A  22     -34.552 -10.073   9.129  1.00 10.00      A   
ATOM    214  OD1 ASP A  22     -33.564  -9.521   9.660  1.00 10.00      A   
ATOM    215  OD2 ASP A  22     -34.464 -11.126   8.463  1.00 10.00      A   
ATOM    216  C   ASP A  22     -37.769  -8.154   8.247  1.00 10.00      A   
ATOM    217  O   ASP A  22     -38.625  -8.884   7.746  1.00 10.00      A   
ATOM    218  N   MET A  23     -38.063  -7.037   8.901  1.00 10.00      A   
ATOM    219  HN  MET A  23     -37.331  -6.504   9.294  1.00 10.00      A   
ATOM    220  CA  MET A  23     -39.440  -6.578   9.065  1.00 10.00      A   
ATOM    221  CB  MET A  23     -39.590  -5.742  10.337  1.00 10.00      A   
ATOM    222  CG  MET A  23     -39.365  -6.519  11.622  1.00 10.00      A   
ATOM    223  SD  MET A  23     -40.581  -7.828  11.869  1.00 10.00      A   
ATOM    224  CE  MET A  23     -42.070  -6.864  12.130  1.00 10.00      A   
ATOM    225  C   MET A  23     -39.893  -5.763   7.858  1.00 10.00      A   
ATOM    226  O   MET A  23     -40.997  -5.219   7.850  1.00 10.00      A   
ATOM    227  N   ASN A  24     -39.019  -5.673   6.856  1.00 10.00      A   
ATOM    228  HN  ASN A  24     -38.149  -6.118   6.952  1.00 10.00      A   
ATOM    229  CA  ASN A  24     -39.295  -4.934   5.621  1.00 10.00      A   
ATOM    230  CB  ASN A  24     -40.550  -5.447   4.907  1.00 10.00      A   
ATOM    231  CG  ASN A  24     -40.236  -6.512   3.876  1.00 10.00      A   
ATOM    232  OD1 ASN A  24     -39.214  -6.451   3.189  1.00 10.00      A   
ATOM    233  ND2 ASN A  24     -41.112  -7.496   3.755  1.00 10.00      A   
ATOM    234 HD21 ASN A  24     -41.908  -7.479   4.330  1.00 10.00      A   
ATOM    235 HD22 ASN A  24     -40.928  -8.207   3.104  1.00 10.00      A   
ATOM    236  C   ASN A  24     -39.366  -3.429   5.846  1.00 10.00      A   
ATOM    237  O   ASN A  24     -39.932  -2.690   5.035  1.00 10.00      A   
ATOM    238  N   MET A  25     -38.780  -2.979   6.943  1.00 10.00      A   
ATOM    239  HN  MET A  25     -38.338  -3.613   7.550  1.00 10.00      A   
ATOM    240  CA  MET A  25     -38.756  -1.567   7.268  1.00 10.00      A   
ATOM    241  CB  MET A  25     -39.044  -1.359   8.755  1.00 10.00      A   
ATOM    242  CG  MET A  25     -40.292  -0.540   9.035  1.00 10.00      A   
ATOM    243  SD  MET A  25     -40.513  -0.182  10.790  1.00 10.00      A   
ATOM    244  CE  MET A  25     -39.015   0.737  11.136  1.00 10.00      A   
ATOM    245  C   MET A  25     -37.389  -0.996   6.927  1.00 10.00      A   
ATOM    246  O   MET A  25     -36.408  -1.742   6.830  1.00 10.00      A   
ATOM    247  N   GLN A  26     -37.320   0.311   6.732  1.00 10.00      A   
ATOM    248  HN  GLN A  26     -38.139   0.862   6.816  1.00 10.00      A   
ATOM    249  CA  GLN A  26     -36.057   0.953   6.407  1.00 10.00      A   
ATOM    250  CB  GLN A  26     -36.274   2.386   5.914  1.00 10.00      A   
ATOM    251  CG  GLN A  26     -34.985   3.177   5.755  1.00 10.00      A   
ATOM    252  CD  GLN A  26     -34.038   2.565   4.740  1.00 10.00      A   
ATOM    253  OE1 GLN A  26     -34.441   2.175   3.644  1.00 10.00      A   
ATOM    254  NE2 GLN A  26     -32.773   2.452   5.109  1.00 10.00      A   
ATOM    255 HE21 GLN A  26     -32.522   2.760   6.010  1.00 10.00      A   
ATOM    256 HE22 GLN A  26     -32.137   2.071   4.470  1.00 10.00      A   
ATOM    257  C   GLN A  26     -35.119   0.932   7.610  1.00 10.00      A   
ATOM    258  O   GLN A  26     -35.484   1.377   8.702  1.00 10.00      A   
ATOM    259  N   LYS A  27     -33.921   0.396   7.402  1.00 10.00      A   
ATOM    260  HN  LYS A  27     -33.700   0.052   6.508  1.00 10.00      A   
ATOM    261  CA  LYS A  27     -32.926   0.309   8.459  1.00 10.00      A   
ATOM    262  CB  LYS A  27     -31.766  -0.599   8.045  1.00 10.00      A   
ATOM    263  CG  LYS A  27     -32.056  -2.091   8.148  1.00 10.00      A   
ATOM    264  CD  LYS A  27     -31.624  -2.659   9.495  1.00 10.00      A   
ATOM    265  CE  LYS A  27     -32.616  -2.332  10.597  1.00 10.00      A   
ATOM    266  NZ  LYS A  27     -32.126  -2.773  11.930  1.00 10.00      A   
ATOM    267  HZ1 LYS A  27     -32.019  -3.805  11.949  1.00 10.00      A   
ATOM    268  HZ2 LYS A  27     -32.800  -2.494  12.669  1.00 10.00      A   
ATOM    269  HZ3 LYS A  27     -31.205  -2.336  12.135  1.00 10.00      A   
ATOM    270  C   LYS A  27     -32.408   1.690   8.834  1.00 10.00      A   
ATOM    271  O   LYS A  27     -32.170   2.539   7.968  1.00 10.00      A   
ATOM    272  N   ASP A  28     -32.231   1.908  10.124  1.00 10.00      A   
ATOM    273  HN  ASP A  28     -32.420   1.186  10.761  1.00 10.00      A   
ATOM    274  CA  ASP A  28     -31.754   3.184  10.627  1.00 10.00      A   
ATOM    275  CB  ASP A  28     -32.931   4.076  11.048  1.00 10.00      A   
ATOM    276  CG  ASP A  28     -33.859   3.421  12.061  1.00 10.00      A   
ATOM    277  OD1 ASP A  28     -35.083   3.378  11.808  1.00 10.00      A   
ATOM    278  OD2 ASP A  28     -33.379   2.962  13.122  1.00 10.00      A   
ATOM    279  C   ASP A  28     -30.798   2.992  11.795  1.00 10.00      A   
ATOM    280  O   ASP A  28     -30.632   1.881  12.300  1.00 10.00      A   
ATOM    281  N   ALA A  29     -30.169   4.080  12.202  1.00 10.00      A   
ATOM    282  HN  ALA A  29     -30.340   4.930  11.735  1.00 10.00      A   
ATOM    283  CA  ALA A  29     -29.234   4.069  13.312  1.00 10.00      A   
ATOM    284  CB  ALA A  29     -27.808   3.938  12.803  1.00 10.00      A   
ATOM    285  C   ALA A  29     -29.392   5.351  14.116  1.00 10.00      A   
ATOM    286  O   ALA A  29     -29.744   6.396  13.567  1.00 10.00      A   
ATOM    287  N   ILE A  30     -29.160   5.269  15.413  1.00 10.00      A   
ATOM    288  HN  ILE A  30     -28.896   4.407  15.801  1.00 10.00      A   
ATOM    289  CA  ILE A  30     -29.280   6.431  16.275  1.00 10.00      A   
ATOM    290  CB  ILE A  30     -29.783   6.056  17.688  1.00 10.00      A   
ATOM    291  CG1 ILE A  30     -31.151   5.370  17.601  1.00 10.00      A   
ATOM    292  CG2 ILE A  30     -29.867   7.291  18.575  1.00 10.00      A   
ATOM    293  CD1 ILE A  30     -31.651   4.818  18.919  1.00 10.00      A   
ATOM    294  C   ILE A  30     -27.946   7.160  16.372  1.00 10.00      A   
ATOM    295  O   ILE A  30     -26.973   6.629  16.910  1.00 10.00      A   
ATOM    296  N   PHE A  31     -27.910   8.365  15.824  1.00 10.00      A   
ATOM    297  HN  PHE A  31     -28.726   8.721  15.405  1.00 10.00      A   
ATOM    298  CA  PHE A  31     -26.712   9.187  15.838  1.00 10.00      A   
ATOM    299  CB  PHE A  31     -26.213   9.423  14.406  1.00 10.00      A   
ATOM    300  CG  PHE A  31     -25.055  10.377  14.298  1.00 10.00      A   
ATOM    301  CD1 PHE A  31     -23.774   9.976  14.640  1.00 10.00      A   
ATOM    302  CD2 PHE A  31     -25.249  11.676  13.853  1.00 10.00      A   
ATOM    303  CE1 PHE A  31     -22.710  10.853  14.542  1.00 10.00      A   
ATOM    304  CE2 PHE A  31     -24.190  12.557  13.753  1.00 10.00      A   
ATOM    305  CZ  PHE A  31     -22.918  12.145  14.098  1.00 10.00      A   
ATOM    306  C   PHE A  31     -27.014  10.515  16.520  1.00 10.00      A   
ATOM    307  O   PHE A  31     -27.820  11.306  16.024  1.00 10.00      A   
ATOM    308  N   GLY A  32     -26.398  10.736  17.672  1.00 10.00      A   
ATOM    309  HN  GLY A  32     -25.796  10.051  18.034  1.00 10.00      A   
ATOM    310  CA  GLY A  32     -26.609  11.967  18.407  1.00 10.00      A   
ATOM    311  C   GLY A  32     -27.969  12.009  19.074  1.00 10.00      A   
ATOM    312  O   GLY A  32     -28.470  13.080  19.419  1.00 10.00      A   
ATOM    313  N   GLY A  33     -28.568  10.839  19.248  1.00 10.00      A   
ATOM    314  HN  GLY A  33     -28.113  10.018  18.955  1.00 10.00      A   
ATOM    315  CA  GLY A  33     -29.873  10.756  19.874  1.00 10.00      A   
ATOM    316  C   GLY A  33     -31.005  10.861  18.871  1.00 10.00      A   
ATOM    317  O   GLY A  33     -32.180  10.828  19.243  1.00 10.00      A   
ATOM    318  N   LYS A  34     -30.659  10.983  17.597  1.00 10.00      A   
ATOM    319  HN  LYS A  34     -29.707  10.999  17.356  1.00 10.00      A   
ATOM    320  CA  LYS A  34     -31.658  11.094  16.546  1.00 10.00      A   
ATOM    321  CB  LYS A  34     -31.500  12.416  15.797  1.00 10.00      A   
ATOM    322  CG  LYS A  34     -31.890  13.628  16.625  1.00 10.00      A   
ATOM    323  CD  LYS A  34     -31.480  14.923  15.950  1.00 10.00      A   
ATOM    324  CE  LYS A  34     -31.786  16.119  16.836  1.00 10.00      A   
ATOM    325  NZ  LYS A  34     -31.191  17.377  16.310  1.00 10.00      A   
ATOM    326  HZ1 LYS A  34     -31.527  17.556  15.343  1.00 10.00      A   
ATOM    327  HZ2 LYS A  34     -30.151  17.308  16.299  1.00 10.00      A   
ATOM    328  HZ3 LYS A  34     -31.467  18.177  16.916  1.00 10.00      A   
ATOM    329  C   LYS A  34     -31.588   9.910  15.589  1.00 10.00      A   
ATOM    330  O   LYS A  34     -30.521   9.322  15.389  1.00 10.00      A   
ATOM    331  N   ARG A  35     -32.728   9.560  15.007  1.00 10.00      A   
ATOM    332  HN  ARG A  35     -33.544  10.074  15.203  1.00 10.00      A   
ATOM    333  CA  ARG A  35     -32.807   8.440  14.084  1.00 10.00      A   
ATOM    334  CB  ARG A  35     -34.235   7.891  14.035  1.00 10.00      A   
ATOM    335  CG  ARG A  35     -34.376   6.604  13.241  1.00 10.00      A   
ATOM    336  CD  ARG A  35     -35.828   6.164  13.133  1.00 10.00      A   
ATOM    337  NE  ARG A  35     -36.577   6.944  12.147  1.00 10.00      A   
ATOM    338  HE  ARG A  35     -36.796   7.875  12.386  1.00 10.00      A   
ATOM    339  CZ  ARG A  35     -36.980   6.470  10.962  1.00 10.00      A   
ATOM    340  NH1 ARG A  35     -36.699   5.218  10.606  1.00 10.00      A   
ATOM    341 HH11 ARG A  35     -37.017   4.849   9.681  1.00 10.00      A   
ATOM    342 HH12 ARG A  35     -36.152   4.589  11.251  1.00 10.00      A   
ATOM    343  NH2 ARG A  35     -37.659   7.256  10.130  1.00 10.00      A   
ATOM    344 HH21 ARG A  35     -37.981   6.893   9.199  1.00 10.00      A   
ATOM    345 HH22 ARG A  35     -37.873   8.239  10.398  1.00 10.00      A   
ATOM    346  C   ARG A  35     -32.345   8.837  12.686  1.00 10.00      A   
ATOM    347  O   ARG A  35     -32.972   9.668  12.020  1.00 10.00      A   
ATOM    348  N   ARG A  36     -31.242   8.249  12.255  1.00 10.00      A   
ATOM    349  HN  ARG A  36     -30.782   7.605  12.842  1.00 10.00      A   
ATOM    350  CA  ARG A  36     -30.685   8.521  10.940  1.00 10.00      A   
ATOM    351  CB  ARG A  36     -29.206   8.901  11.059  1.00 10.00      A   
ATOM    352  CG  ARG A  36     -28.926  10.098  11.950  1.00 10.00      A   
ATOM    353  CD  ARG A  36     -29.308  11.399  11.266  1.00 10.00      A   
ATOM    354  NE  ARG A  36     -28.275  12.415  11.429  1.00 10.00      A   
ATOM    355  HE  ARG A  36     -27.388  12.219  11.048  1.00 10.00      A   
ATOM    356  CZ  ARG A  36     -28.458  13.580  12.048  1.00 10.00      A   
ATOM    357  NH1 ARG A  36     -29.636  13.888  12.574  1.00 10.00      A   
ATOM    358 HH11 ARG A  36     -29.767  14.803  13.059  1.00 10.00      A   
ATOM    359 HH12 ARG A  36     -30.435  13.221  12.502  1.00 10.00      A   
ATOM    360  NH2 ARG A  36     -27.455  14.435  12.153  1.00 10.00      A   
ATOM    361 HH21 ARG A  36     -27.592  15.350  12.636  1.00 10.00      A   
ATOM    362 HH22 ARG A  36     -26.519  14.200  11.752  1.00 10.00      A   
ATOM    363  C   ARG A  36     -30.805   7.281  10.070  1.00 10.00      A   
ATOM    364  O   ARG A  36     -30.543   6.175  10.535  1.00 10.00      A   
ATOM    365  N   VAL A  37     -31.212   7.462   8.820  1.00 10.00      A   
ATOM    366  HN  VAL A  37     -31.414   8.369   8.506  1.00 10.00      A   
ATOM    367  CA  VAL A  37     -31.339   6.343   7.894  1.00 10.00      A   
ATOM    368  CB  VAL A  37     -31.911   6.798   6.535  1.00 10.00      A   
ATOM    369  CG1 VAL A  37     -32.080   5.615   5.595  1.00 10.00      A   
ATOM    370  CG2 VAL A  37     -33.238   7.517   6.729  1.00 10.00      A   
ATOM    371  C   VAL A  37     -29.957   5.727   7.693  1.00 10.00      A   
ATOM    372  O   VAL A  37     -29.004   6.434   7.374  1.00 10.00      A   
ATOM    373  N   ARG A  38     -29.844   4.422   7.892  1.00 10.00      A   
ATOM    374  HN  ARG A  38     -30.642   3.891   8.104  1.00 10.00      A   
ATOM    375  CA  ARG A  38     -28.555   3.761   7.778  1.00 10.00      A   
ATOM    376  CB  ARG A  38     -28.068   3.345   9.169  1.00 10.00      A   
ATOM    377  CG  ARG A  38     -26.783   2.535   9.179  1.00 10.00      A   
ATOM    378  CD  ARG A  38     -26.989   1.190   9.858  1.00 10.00      A   
ATOM    379  NE  ARG A  38     -27.729   0.254   9.010  1.00 10.00      A   
ATOM    380  HE  ARG A  38     -28.240   0.636   8.258  1.00 10.00      A   
ATOM    381  CZ  ARG A  38     -27.766  -1.061   9.206  1.00 10.00      A   
ATOM    382  NH1 ARG A  38     -27.110  -1.607  10.225  1.00 10.00      A   
ATOM    383 HH11 ARG A  38     -27.142  -2.639  10.375  1.00 10.00      A   
ATOM    384 HH12 ARG A  38     -26.562  -1.009  10.881  1.00 10.00      A   
ATOM    385  NH2 ARG A  38     -28.444  -1.836   8.368  1.00 10.00      A   
ATOM    386 HH21 ARG A  38     -28.479  -2.869   8.523  1.00 10.00      A   
ATOM    387 HH22 ARG A  38     -28.949  -1.421   7.550  1.00 10.00      A   
ATOM    388  C   ARG A  38     -28.588   2.546   6.864  1.00 10.00      A   
ATOM    389  O   ARG A  38     -29.368   1.618   7.072  1.00 10.00      A   
ATOM    390  N   ILE A  39     -27.716   2.552   5.870  1.00 10.00      A   
ATOM    391  HN  ILE A  39     -27.127   3.334   5.758  1.00 10.00      A   
ATOM    392  CA  ILE A  39     -27.598   1.440   4.938  1.00 10.00      A   
ATOM    393  CB  ILE A  39     -27.251   1.933   3.513  1.00 10.00      A   
ATOM    394  CG1 ILE A  39     -28.257   2.992   3.055  1.00 10.00      A   
ATOM    395  CG2 ILE A  39     -27.214   0.771   2.530  1.00 10.00      A   
ATOM    396  CD1 ILE A  39     -27.877   3.679   1.762  1.00 10.00      A   
ATOM    397  C   ILE A  39     -26.495   0.508   5.439  1.00 10.00      A   
ATOM    398  O   ILE A  39     -25.449   0.972   5.903  1.00 10.00      A   
ATOM    399  N   SER A  40     -26.736  -0.794   5.376  1.00 10.00      A   
ATOM    400  HN  SER A  40     -27.588  -1.108   5.009  1.00 10.00      A   
ATOM    401  CA  SER A  40     -25.762  -1.771   5.831  1.00 10.00      A   
ATOM    402  CB  SER A  40     -26.390  -3.166   5.863  1.00 10.00      A   
ATOM    403  OG  SER A  40     -27.157  -3.401   4.696  1.00 10.00      A   
ATOM    404  HG  SER A  40     -27.785  -4.111   4.865  1.00 10.00      A   
ATOM    405  C   SER A  40     -24.522  -1.767   4.942  1.00 10.00      A   
ATOM    406  O   SER A  40     -24.623  -1.840   3.715  1.00 10.00      A   
ATOM    407  N   SER A  41     -23.355  -1.688   5.567  1.00 10.00      A   
ATOM    408  HN  SER A  41     -23.334  -1.623   6.547  1.00 10.00      A   
ATOM    409  CA  SER A  41     -22.095  -1.685   4.841  1.00 10.00      A   
ATOM    410  CB  SER A  41     -20.951  -1.451   5.822  1.00 10.00      A   
ATOM    411  OG  SER A  41     -21.455  -1.320   7.143  1.00 10.00      A   
ATOM    412  HG  SER A  41     -20.754  -1.535   7.768  1.00 10.00      A   
ATOM    413  C   SER A  41     -21.907  -3.012   4.113  1.00 10.00      A   
ATOM    414  O   SER A  41     -21.215  -3.091   3.096  1.00 10.00      A   
ATOM    415  N   GLN A  42     -22.539  -4.052   4.643  1.00 10.00      A   
ATOM    416  HN  GLN A  42     -23.059  -3.923   5.461  1.00 10.00      A   
ATOM    417  CA  GLN A  42     -22.470  -5.375   4.048  1.00 10.00      A   
ATOM    418  CB  GLN A  42     -23.145  -6.402   4.953  1.00 10.00      A   
ATOM    419  CG  GLN A  42     -22.456  -6.588   6.292  1.00 10.00      A   
ATOM    420  CD  GLN A  42     -23.141  -7.617   7.164  1.00 10.00      A   
ATOM    421  OE1 GLN A  42     -24.358  -7.785   7.108  1.00 10.00      A   
ATOM    422  NE2 GLN A  42     -22.365  -8.312   7.976  1.00 10.00      A   
ATOM    423 HE21 GLN A  42     -21.399  -8.125   7.969  1.00 10.00      A   
ATOM    424 HE22 GLN A  42     -22.780  -8.987   8.552  1.00 10.00      A   
ATOM    425  C   GLN A  42     -23.136  -5.369   2.678  1.00 10.00      A   
ATOM    426  O   GLN A  42     -22.627  -5.966   1.732  1.00 10.00      A   
ATOM    427  N   SER A  43     -24.265  -4.673   2.576  1.00 10.00      A   
ATOM    428  HN  SER A  43     -24.612  -4.208   3.366  1.00 10.00      A   
ATOM    429  CA  SER A  43     -24.994  -4.575   1.319  1.00 10.00      A   
ATOM    430  CB  SER A  43     -26.397  -3.997   1.551  1.00 10.00      A   
ATOM    431  OG  SER A  43     -27.287  -4.348   0.502  1.00 10.00      A   
ATOM    432  HG  SER A  43     -28.135  -3.911   0.644  1.00 10.00      A   
ATOM    433  C   SER A  43     -24.211  -3.708   0.336  1.00 10.00      A   
ATOM    434  O   SER A  43     -24.139  -4.012  -0.855  1.00 10.00      A   
ATOM    435  N   LEU A  44     -23.610  -2.639   0.856  1.00 10.00      A   
ATOM    436  HN  LEU A  44     -23.712  -2.457   1.814  1.00 10.00      A   
ATOM    437  CA  LEU A  44     -22.812  -1.724   0.043  1.00 10.00      A   
ATOM    438  CB  LEU A  44     -22.298  -0.556   0.901  1.00 10.00      A   
ATOM    439  CG  LEU A  44     -23.353   0.411   1.444  1.00 10.00      A   
ATOM    440  CD1 LEU A  44     -22.743   1.349   2.477  1.00 10.00      A   
ATOM    441  CD2 LEU A  44     -23.982   1.204   0.310  1.00 10.00      A   
ATOM    442  C   LEU A  44     -21.633  -2.467  -0.577  1.00 10.00      A   
ATOM    443  O   LEU A  44     -21.406  -2.399  -1.786  1.00 10.00      A   
ATOM    444  N   LYS A  45     -20.900  -3.189   0.266  1.00 10.00      A   
ATOM    445  HN  LYS A  45     -21.140  -3.190   1.220  1.00 10.00      A   
ATOM    446  CA  LYS A  45     -19.744  -3.961  -0.172  1.00 10.00      A   
ATOM    447  CB  LYS A  45     -18.990  -4.521   1.039  1.00 10.00      A   
ATOM    448  CG  LYS A  45     -17.503  -4.744   0.804  1.00 10.00      A   
ATOM    449  CD  LYS A  45     -16.795  -5.107   2.100  1.00 10.00      A   
ATOM    450  CE  LYS A  45     -15.286  -4.980   1.969  1.00 10.00      A   
ATOM    451  NZ  LYS A  45     -14.588  -5.345   3.230  1.00 10.00      A   
ATOM    452  HZ1 LYS A  45     -15.196  -5.151   4.048  1.00 10.00      A   
ATOM    453  HZ2 LYS A  45     -13.715  -4.790   3.328  1.00 10.00      A   
ATOM    454  HZ3 LYS A  45     -14.344  -6.360   3.225  1.00 10.00      A   
ATOM    455  C   LYS A  45     -20.172  -5.100  -1.094  1.00 10.00      A   
ATOM    456  O   LYS A  45     -19.467  -5.438  -2.045  1.00 10.00      A   
ATOM    457  N   ARG A  46     -21.332  -5.684  -0.806  1.00 10.00      A   
ATOM    458  HN  ARG A  46     -21.840  -5.375  -0.026  1.00 10.00      A   
ATOM    459  CA  ARG A  46     -21.865  -6.777  -1.610  1.00 10.00      A   
ATOM    460  CB  ARG A  46     -23.136  -7.332  -0.968  1.00 10.00      A   
ATOM    461  CG  ARG A  46     -23.677  -8.591  -1.621  1.00 10.00      A   
ATOM    462  CD  ARG A  46     -25.021  -8.974  -1.028  1.00 10.00      A   
ATOM    463  NE  ARG A  46     -24.943  -9.213   0.412  1.00 10.00      A   
ATOM    464  HE  ARG A  46     -24.139  -9.672   0.751  1.00 10.00      A   
ATOM    465  CZ  ARG A  46     -25.892  -8.854   1.277  1.00 10.00      A   
ATOM    466  NH1 ARG A  46     -26.985  -8.239   0.840  1.00 10.00      A   
ATOM    467 HH11 ARG A  46     -27.735  -7.958   1.507  1.00 10.00      A   
ATOM    468 HH12 ARG A  46     -27.098  -8.035  -0.175  1.00 10.00      A   
ATOM    469  NH2 ARG A  46     -25.743  -9.105   2.574  1.00 10.00      A   
ATOM    470 HH21 ARG A  46     -26.486  -8.827   3.254  1.00 10.00      A   
ATOM    471 HH22 ARG A  46     -24.881  -9.585   2.922  1.00 10.00      A   
ATOM    472  C   ARG A  46     -22.175  -6.288  -3.018  1.00 10.00      A   
ATOM    473  O   ARG A  46     -21.810  -6.928  -4.004  1.00 10.00      A   
ATOM    474  N   ALA A  47     -22.837  -5.141  -3.100  1.00 10.00      A   
ATOM    475  HN  ALA A  47     -23.094  -4.680  -2.271  1.00 10.00      A   
ATOM    476  CA  ALA A  47     -23.199  -4.553  -4.381  1.00 10.00      A   
ATOM    477  CB  ALA A  47     -24.135  -3.374  -4.177  1.00 10.00      A   
ATOM    478  C   ALA A  47     -21.956  -4.123  -5.149  1.00 10.00      A   
ATOM    479  O   ALA A  47     -21.978  -4.007  -6.373  1.00 10.00      A   
ATOM    480  N   MET A  48     -20.878  -3.876  -4.418  1.00 10.00      A   
ATOM    481  HN  MET A  48     -20.934  -3.961  -3.443  1.00 10.00      A   
ATOM    482  CA  MET A  48     -19.616  -3.473  -5.023  1.00 10.00      A   
ATOM    483  CB  MET A  48     -18.729  -2.748  -4.008  1.00 10.00      A   
ATOM    484  CG  MET A  48     -19.084  -1.282  -3.831  1.00 10.00      A   
ATOM    485  SD  MET A  48     -18.273  -0.523  -2.410  1.00 10.00      A   
ATOM    486  CE  MET A  48     -16.547  -0.758  -2.838  1.00 10.00      A   
ATOM    487  C   MET A  48     -18.895  -4.682  -5.598  1.00 10.00      A   
ATOM    488  O   MET A  48     -18.390  -4.643  -6.717  1.00 10.00      A   
ATOM    489  N   ARG A  49     -18.868  -5.768  -4.833  1.00 10.00      A   
ATOM    490  HN  ARG A  49     -19.290  -5.739  -3.945  1.00 10.00      A   
ATOM    491  CA  ARG A  49     -18.218  -6.997  -5.273  1.00 10.00      A   
ATOM    492  CB  ARG A  49     -18.035  -7.974  -4.106  1.00 10.00      A   
ATOM    493  CG  ARG A  49     -16.631  -7.983  -3.520  1.00 10.00      A   
ATOM    494  CD  ARG A  49     -16.144  -9.402  -3.250  1.00 10.00      A   
ATOM    495  NE  ARG A  49     -16.462  -9.861  -1.897  1.00 10.00      A   
ATOM    496  HE  ARG A  49     -17.367  -9.682  -1.561  1.00 10.00      A   
ATOM    497  CZ  ARG A  49     -15.602 -10.516  -1.114  1.00 10.00      A   
ATOM    498  NH1 ARG A  49     -14.380 -10.790  -1.553  1.00 10.00      A   
ATOM    499 HH11 ARG A  49     -13.700 -11.305  -0.944  1.00 10.00      A   
ATOM    500 HH12 ARG A  49     -14.086 -10.491  -2.518  1.00 10.00      A   
ATOM    501  NH2 ARG A  49     -15.965 -10.889   0.107  1.00 10.00      A   
ATOM    502 HH21 ARG A  49     -16.924 -10.674   0.455  1.00 10.00      A   
ATOM    503 HH22 ARG A  49     -15.292 -11.397   0.724  1.00 10.00      A   
ATOM    504  C   ARG A  49     -19.009  -7.657  -6.401  1.00 10.00      A   
ATOM    505  O   ARG A  49     -18.460  -8.413  -7.206  1.00 10.00      A   
ATOM    506  N   LYS A  50     -20.299  -7.359  -6.458  1.00 10.00      A   
ATOM    507  HN  LYS A  50     -20.679  -6.748  -5.789  1.00 10.00      A   
ATOM    508  CA  LYS A  50     -21.169  -7.915  -7.483  1.00 10.00      A   
ATOM    509  CB  LYS A  50     -22.472  -8.423  -6.861  1.00 10.00      A   
ATOM    510  CG  LYS A  50     -22.319  -9.693  -6.044  1.00 10.00      A   
ATOM    511  CD  LYS A  50     -23.672 -10.198  -5.568  1.00 10.00      A   
ATOM    512  CE  LYS A  50     -23.580 -11.611  -5.023  1.00 10.00      A   
ATOM    513  NZ  LYS A  50     -24.923 -12.213  -4.826  1.00 10.00      A   
ATOM    514  HZ1 LYS A  50     -24.841 -13.239  -4.676  1.00 10.00      A   
ATOM    515  HZ2 LYS A  50     -25.519 -12.046  -5.661  1.00 10.00      A   
ATOM    516  HZ3 LYS A  50     -25.387 -11.793  -3.997  1.00 10.00      A   
ATOM    517  C   LYS A  50     -21.476  -6.887  -8.567  1.00 10.00      A   
ATOM    518  O   LYS A  50     -22.494  -6.983  -9.253  1.00 10.00      A   
ATOM    519  N   SER A  51     -20.602  -5.904  -8.721  1.00 10.00      A   
ATOM    520  HN  SER A  51     -19.805  -5.871  -8.151  1.00 10.00      A   
ATOM    521  CA  SER A  51     -20.801  -4.873  -9.726  1.00 10.00      A   
ATOM    522  CB  SER A  51     -20.371  -3.503  -9.191  1.00 10.00      A   
ATOM    523  OG  SER A  51     -18.966  -3.435  -9.008  1.00 10.00      A   
ATOM    524  HG  SER A  51     -18.740  -3.771  -8.128  1.00 10.00      A   
ATOM    525  C   SER A  51     -20.034  -5.204 -10.999  1.00 10.00      A   
ATOM    526  O   SER A  51     -18.966  -5.826 -10.948  1.00 10.00      A   
ATOM    527  N   GLY A  52     -20.583  -4.798 -12.137  1.00 10.00      A   
ATOM    528  HN  GLY A  52     -21.445  -4.328 -12.116  1.00 10.00      A   
ATOM    529  CA  GLY A  52     -19.926  -5.045 -13.404  1.00 10.00      A   
ATOM    530  C   GLY A  52     -18.615  -4.297 -13.482  1.00 10.00      A   
ATOM    531  O   GLY A  52     -17.647  -4.771 -14.079  1.00 10.00      A   
ATOM    532  N   TYR A  53     -18.592  -3.125 -12.860  1.00 10.00      A   
ATOM    533  HN  TYR A  53     -19.410  -2.807 -12.420  1.00 10.00      A   
ATOM    534  CA  TYR A  53     -17.405  -2.287 -12.825  1.00 10.00      A   
ATOM    535  CB  TYR A  53     -17.718  -0.979 -12.090  1.00 10.00      A   
ATOM    536  CG  TYR A  53     -16.830   0.180 -12.474  1.00 10.00      A   
ATOM    537  CD1 TYR A  53     -17.117   0.961 -13.587  1.00 10.00      A   
ATOM    538  CD2 TYR A  53     -15.707   0.498 -11.724  1.00 10.00      A   
ATOM    539  CE1 TYR A  53     -16.310   2.025 -13.941  1.00 10.00      A   
ATOM    540  CE2 TYR A  53     -14.894   1.559 -12.068  1.00 10.00      A   
ATOM    541  CZ  TYR A  53     -15.200   2.318 -13.178  1.00 10.00      A   
ATOM    542  OH  TYR A  53     -14.389   3.375 -13.527  1.00 10.00      A   
ATOM    543  HH  TYR A  53     -13.538   3.038 -13.816  1.00 10.00      A   
ATOM    544  C   TYR A  53     -16.266  -3.019 -12.124  1.00 10.00      A   
ATOM    545  O   TYR A  53     -15.136  -3.041 -12.611  1.00 10.00      A   
ATOM    546  N   TYR A  54     -16.580  -3.638 -10.988  1.00 10.00      A   
ATOM    547  HN  TYR A  54     -17.509  -3.596 -10.665  1.00 10.00      A   
ATOM    548  CA  TYR A  54     -15.591  -4.377 -10.208  1.00 10.00      A   
ATOM    549  CB  TYR A  54     -16.208  -4.886  -8.901  1.00 10.00      A   
ATOM    550  CG  TYR A  54     -15.231  -5.582  -7.980  1.00 10.00      A   
ATOM    551  CD1 TYR A  54     -14.465  -4.859  -7.074  1.00 10.00      A   
ATOM    552  CD2 TYR A  54     -15.069  -6.960  -8.019  1.00 10.00      A   
ATOM    553  CE1 TYR A  54     -13.563  -5.489  -6.238  1.00 10.00      A   
ATOM    554  CE2 TYR A  54     -14.173  -7.599  -7.186  1.00 10.00      A   
ATOM    555  CZ  TYR A  54     -13.423  -6.859  -6.297  1.00 10.00      A   
ATOM    556  OH  TYR A  54     -12.516  -7.492  -5.479  1.00 10.00      A   
ATOM    557  HH  TYR A  54     -12.845  -7.495  -4.574  1.00 10.00      A   
ATOM    558  C   TYR A  54     -15.035  -5.551 -10.998  1.00 10.00      A   
ATOM    559  O   TYR A  54     -13.820  -5.766 -11.040  1.00 10.00      A   
ATOM    560  N   ALA A  55     -15.932  -6.306 -11.622  1.00 10.00      A   
ATOM    561  HN  ALA A  55     -16.885  -6.077 -11.545  1.00 10.00      A   
ATOM    562  CA  ALA A  55     -15.544  -7.468 -12.410  1.00 10.00      A   
ATOM    563  CB  ALA A  55     -16.774  -8.153 -12.985  1.00 10.00      A   
ATOM    564  C   ALA A  55     -14.575  -7.088 -13.522  1.00 10.00      A   
ATOM    565  O   ALA A  55     -13.607  -7.795 -13.778  1.00 10.00      A   
ATOM    566  N   GLN A  56     -14.828  -5.955 -14.160  1.00 10.00      A   
ATOM    567  HN  GLN A  56     -15.611  -5.423 -13.897  1.00 10.00      A   
ATOM    568  CA  GLN A  56     -13.984  -5.490 -15.254  1.00 10.00      A   
ATOM    569  CB  GLN A  56     -14.805  -4.661 -16.245  1.00 10.00      A   
ATOM    570  CG  GLN A  56     -15.840  -5.470 -17.008  1.00 10.00      A   
ATOM    571  CD  GLN A  56     -16.640  -4.638 -17.990  1.00 10.00      A   
ATOM    572  OE1 GLN A  56     -16.946  -3.469 -17.743  1.00 10.00      A   
ATOM    573  NE2 GLN A  56     -16.975  -5.235 -19.120  1.00 10.00      A   
ATOM    574 HE21 GLN A  56     -16.685  -6.164 -19.254  1.00 10.00      A   
ATOM    575 HE22 GLN A  56     -17.498  -4.731 -19.777  1.00 10.00      A   
ATOM    576  C   GLN A  56     -12.773  -4.692 -14.764  1.00 10.00      A   
ATOM    577  O   GLN A  56     -11.937  -4.273 -15.564  1.00 10.00      A   
ATOM    578  N   ASN A  57     -12.669  -4.490 -13.457  1.00 10.00      A   
ATOM    579  HN  ASN A  57     -13.352  -4.857 -12.858  1.00 10.00      A   
ATOM    580  CA  ASN A  57     -11.556  -3.729 -12.897  1.00 10.00      A   
ATOM    581  CB  ASN A  57     -12.058  -2.544 -12.064  1.00 10.00      A   
ATOM    582  CG  ASN A  57     -12.212  -1.278 -12.885  1.00 10.00      A   
ATOM    583  OD1 ASN A  57     -11.318  -0.436 -12.925  1.00 10.00      A   
ATOM    584  ND2 ASN A  57     -13.350  -1.136 -13.545  1.00 10.00      A   
ATOM    585 HD21 ASN A  57     -14.027  -1.847 -13.463  1.00 10.00      A   
ATOM    586 HD22 ASN A  57     -13.468  -0.335 -14.097  1.00 10.00      A   
ATOM    587  C   ASN A  57     -10.623  -4.601 -12.069  1.00 10.00      A   
ATOM    588  O   ASN A  57      -9.510  -4.905 -12.491  1.00 10.00      A   
ATOM    589  N   ILE A  58     -11.088  -5.008 -10.897  1.00 10.00      A   
ATOM    590  HN  ILE A  58     -11.996  -4.753 -10.627  1.00 10.00      A   
ATOM    591  CA  ILE A  58     -10.289  -5.836 -10.005  1.00 10.00      A   
ATOM    592  CB  ILE A  58     -10.746  -5.682  -8.537  1.00 10.00      A   
ATOM    593  CG1 ILE A  58     -10.724  -4.207  -8.113  1.00 10.00      A   
ATOM    594  CG2 ILE A  58      -9.889  -6.524  -7.597  1.00 10.00      A   
ATOM    595  CD1 ILE A  58      -9.353  -3.563  -8.169  1.00 10.00      A   
ATOM    596  C   ILE A  58     -10.370  -7.301 -10.419  1.00 10.00      A   
ATOM    597  O   ILE A  58      -9.409  -8.057 -10.267  1.00 10.00      A   
ATOM    598  N   GLY A  59     -11.517  -7.691 -10.958  1.00 10.00      A   
ATOM    599  HN  GLY A  59     -12.245  -7.041 -11.065  1.00 10.00      A   
ATOM    600  CA  GLY A  59     -11.707  -9.062 -11.389  1.00 10.00      A   
ATOM    601  C   GLY A  59     -10.867  -9.407 -12.603  1.00 10.00      A   
ATOM    602  O   GLY A  59     -10.364 -10.523 -12.725  1.00 10.00      A   
ATOM    603  N   GLU A  60     -10.709  -8.444 -13.500  1.00 10.00      A   
ATOM    604  HN  GLU A  60     -11.138  -7.579 -13.348  1.00 10.00      A   
ATOM    605  CA  GLU A  60      -9.927  -8.643 -14.710  1.00 10.00      A   
ATOM    606  CB  GLU A  60     -10.671  -8.084 -15.925  1.00 10.00      A   
ATOM    607  CG  GLU A  60     -11.912  -8.871 -16.311  1.00 10.00      A   
ATOM    608  CD  GLU A  60     -12.568  -8.344 -17.570  1.00 10.00      A   
ATOM    609  OE1 GLU A  60     -11.880  -8.257 -18.610  1.00 10.00      A   
ATOM    610  OE2 GLU A  60     -13.772  -8.024 -17.533  1.00 10.00      A   
ATOM    611  C   GLU A  60      -8.549  -8.000 -14.592  1.00 10.00      A   
ATOM    612  O   GLU A  60      -8.116  -7.267 -15.482  1.00 10.00      A   
ATOM    613  N   SER A  61      -7.862  -8.273 -13.493  1.00 10.00      A   
ATOM    614  HN  SER A  61      -8.249  -8.867 -12.817  1.00 10.00      A   
ATOM    615  CA  SER A  61      -6.535  -7.720 -13.274  1.00 10.00      A   
ATOM    616  CB  SER A  61      -6.322  -7.415 -11.790  1.00 10.00      A   
ATOM    617  OG  SER A  61      -6.824  -8.462 -10.978  1.00 10.00      A   
ATOM    618  HG  SER A  61      -7.694  -8.215 -10.635  1.00 10.00      A   
ATOM    619  C   SER A  61      -5.463  -8.672 -13.795  1.00 10.00      A   
ATOM    620  O   SER A  61      -5.636  -9.890 -13.770  1.00 10.00      A   
ATOM    621  N   SER A  62      -4.359  -8.117 -14.270  1.00 10.00      A   
ATOM    622  HN  SER A  62      -4.277  -7.139 -14.272  1.00 10.00      A   
ATOM    623  CA  SER A  62      -3.267  -8.919 -14.808  1.00 10.00      A   
ATOM    624  CB  SER A  62      -2.274  -8.014 -15.532  1.00 10.00      A   
ATOM    625  OG  SER A  62      -2.945  -6.946 -16.180  1.00 10.00      A   
ATOM    626  HG  SER A  62      -2.606  -6.108 -15.842  1.00 10.00      A   
ATOM    627  C   SER A  62      -2.552  -9.709 -13.711  1.00 10.00      A   
ATOM    628  O   SER A  62      -2.045 -10.803 -13.950  1.00 10.00      A   
ATOM    629  N   LEU A  63      -2.534  -9.162 -12.505  1.00 10.00      A   
ATOM    630  HN  LEU A  63      -2.976  -8.300 -12.362  1.00 10.00      A   
ATOM    631  CA  LEU A  63      -1.870  -9.815 -11.382  1.00 10.00      A   
ATOM    632  CB  LEU A  63      -1.250  -8.777 -10.443  1.00 10.00      A   
ATOM    633  CG  LEU A  63      -0.186  -7.860 -11.055  1.00 10.00      A   
ATOM    634  CD1 LEU A  63       0.212  -6.771 -10.074  1.00 10.00      A   
ATOM    635  CD2 LEU A  63       1.032  -8.662 -11.481  1.00 10.00      A   
ATOM    636  C   LEU A  63      -2.823 -10.730 -10.617  1.00 10.00      A   
ATOM    637  O   LEU A  63      -2.482 -11.244  -9.551  1.00 10.00      A   
ATOM    638  N   ARG A  64      -4.012 -10.933 -11.173  1.00 10.00      A   
ATOM    639  HN  ARG A  64      -4.223 -10.491 -12.024  1.00 10.00      A   
ATOM    640  CA  ARG A  64      -5.017 -11.786 -10.555  1.00 10.00      A   
ATOM    641  CB  ARG A  64      -6.348 -11.641 -11.300  1.00 10.00      A   
ATOM    642  CG  ARG A  64      -7.411 -12.652 -10.911  1.00 10.00      A   
ATOM    643  CD  ARG A  64      -7.872 -13.459 -12.115  1.00 10.00      A   
ATOM    644  NE  ARG A  64      -8.574 -12.631 -13.094  1.00 10.00      A   
ATOM    645  HE  ARG A  64      -9.372 -12.145 -12.781  1.00 10.00      A   
ATOM    646  CZ  ARG A  64      -8.196 -12.493 -14.366  1.00 10.00      A   
ATOM    647  NH1 ARG A  64      -7.121 -13.128 -14.817  1.00 10.00      A   
ATOM    648 HH11 ARG A  64      -6.821 -13.015 -15.812  1.00 10.00      A   
ATOM    649 HH12 ARG A  64      -6.572 -13.745 -14.182  1.00 10.00      A   
ATOM    650  NH2 ARG A  64      -8.907 -11.737 -15.191  1.00 10.00      A   
ATOM    651 HH21 ARG A  64      -9.765 -11.253 -14.851  1.00 10.00      A   
ATOM    652 HH22 ARG A  64      -8.608 -11.622 -16.184  1.00 10.00      A   
ATOM    653  C   ARG A  64      -4.568 -13.244 -10.558  1.00 10.00      A   
ATOM    654  O   ARG A  64      -4.740 -13.963  -9.572  1.00 10.00      A   
ATOM    655  N   THR A  65      -3.991 -13.670 -11.669  1.00 10.00      A   
ATOM    656  HN  THR A  65      -3.874 -13.048 -12.416  1.00 10.00      A   
ATOM    657  CA  THR A  65      -3.527 -15.037 -11.813  1.00 10.00      A   
ATOM    658  CB  THR A  65      -3.346 -15.394 -13.297  1.00 10.00      A   
ATOM    659  OG1 THR A  65      -4.436 -14.841 -14.050  1.00 10.00      A   
ATOM    660  HG1 THR A  65      -5.172 -15.467 -14.049  1.00 10.00      A   
ATOM    661  CG2 THR A  65      -3.330 -16.903 -13.482  1.00 10.00      A   
ATOM    662  C   THR A  65      -2.214 -15.271 -11.070  1.00 10.00      A   
ATOM    663  O   THR A  65      -1.140 -14.933 -11.566  1.00 10.00      A   
ATOM    664  N   ILE A  66      -2.307 -15.833  -9.871  1.00 10.00      A   
ATOM    665  HN  ILE A  66      -3.193 -16.048  -9.510  1.00 10.00      A   
ATOM    666  CA  ILE A  66      -1.121 -16.127  -9.076  1.00 10.00      A   
ATOM    667  CB  ILE A  66      -1.464 -16.329  -7.581  1.00 10.00      A   
ATOM    668  CG1 ILE A  66      -2.150 -15.078  -7.018  1.00 10.00      A   
ATOM    669  CG2 ILE A  66      -0.210 -16.660  -6.781  1.00 10.00      A   
ATOM    670  CD1 ILE A  66      -2.601 -15.212  -5.578  1.00 10.00      A   
ATOM    671  C   ILE A  66      -0.428 -17.375  -9.623  1.00 10.00      A   
ATOM    672  O   ILE A  66      -1.040 -18.441  -9.729  1.00 10.00      A   
ATOM    673  N   HIS A  67       0.840 -17.236  -9.981  1.00 10.00      A   
ATOM    674  HN  HIS A  67       1.279 -16.363  -9.861  1.00 10.00      A   
ATOM    675  CA  HIS A  67       1.602 -18.347 -10.535  1.00 10.00      A   
ATOM    676  CB  HIS A  67       2.488 -17.874 -11.690  1.00 10.00      A   
ATOM    677  CG  HIS A  67       1.715 -17.516 -12.920  1.00 10.00      A   
ATOM    678  ND1 HIS A  67       1.400 -18.431 -13.899  1.00 10.00      A   
ATOM    679  HD1 HIS A  67       1.644 -19.384 -13.896  1.00 10.00      A   
ATOM    680  CD2 HIS A  67       1.186 -16.335 -13.326  1.00 10.00      A   
ATOM    681  CE1 HIS A  67       0.704 -17.833 -14.847  1.00 10.00      A   
ATOM    682  NE2 HIS A  67       0.563 -16.564 -14.524  1.00 10.00      A   
ATOM    683  HE2 HIS A  67       0.088 -15.890 -15.062  1.00 10.00      A   
ATOM    684  C   HIS A  67       2.430 -19.047  -9.468  1.00 10.00      A   
ATOM    685  O   HIS A  67       3.379 -18.479  -8.930  1.00 10.00      A   
ATOM    686  N   LEU A  68       2.074 -20.292  -9.183  1.00 10.00      A   
ATOM    687  HN  LEU A  68       1.321 -20.695  -9.669  1.00 10.00      A   
ATOM    688  CA  LEU A  68       2.768 -21.083  -8.171  1.00 10.00      A   
ATOM    689  CB  LEU A  68       1.994 -22.367  -7.868  1.00 10.00      A   
ATOM    690  CG  LEU A  68       0.677 -22.204  -7.109  1.00 10.00      A   
ATOM    691  CD1 LEU A  68      -0.052 -23.536  -7.018  1.00 10.00      A   
ATOM    692  CD2 LEU A  68       0.924 -21.632  -5.721  1.00 10.00      A   
ATOM    693  C   LEU A  68       4.194 -21.428  -8.589  1.00 10.00      A   
ATOM    694  O   LEU A  68       5.040 -21.730  -7.746  1.00 10.00      A   
ATOM    695  N   ALA A  69       4.456 -21.380  -9.889  1.00 10.00      A   
ATOM    696  HN  ALA A  69       3.740 -21.130 -10.511  1.00 10.00      A   
ATOM    697  CA  ALA A  69       5.776 -21.698 -10.418  1.00 10.00      A   
ATOM    698  CB  ALA A  69       5.730 -21.776 -11.935  1.00 10.00      A   
ATOM    699  C   ALA A  69       6.832 -20.690  -9.966  1.00 10.00      A   
ATOM    700  O   ALA A  69       7.999 -21.037  -9.809  1.00 10.00      A   
ATOM    701  N   GLN A  70       6.414 -19.453  -9.729  1.00 10.00      A   
ATOM    702  HN  GLN A  70       5.463 -19.240  -9.834  1.00 10.00      A   
ATOM    703  CA  GLN A  70       7.335 -18.404  -9.305  1.00 10.00      A   
ATOM    704  CB  GLN A  70       6.929 -17.061  -9.910  1.00 10.00      A   
ATOM    705  CG  GLN A  70       6.973 -17.049 -11.429  1.00 10.00      A   
ATOM    706  CD  GLN A  70       6.497 -15.745 -12.030  1.00 10.00      A   
ATOM    707  OE1 GLN A  70       5.640 -15.061 -11.469  1.00 10.00      A   
ATOM    708  NE2 GLN A  70       7.047 -15.393 -13.181  1.00 10.00      A   
ATOM    709 HE21 GLN A  70       7.723 -15.986 -13.573  1.00 10.00      A   
ATOM    710 HE22 GLN A  70       6.753 -14.552 -13.597  1.00 10.00      A   
ATOM    711  C   GLN A  70       7.424 -18.321  -7.783  1.00 10.00      A   
ATOM    712  O   GLN A  70       8.099 -17.453  -7.231  1.00 10.00      A   
ATOM    713  N   LEU A  71       6.739 -19.236  -7.113  1.00 10.00      A   
ATOM    714  HN  LEU A  71       6.210 -19.896  -7.613  1.00 10.00      A   
ATOM    715  CA  LEU A  71       6.738 -19.285  -5.656  1.00 10.00      A   
ATOM    716  CB  LEU A  71       5.304 -19.184  -5.122  1.00 10.00      A   
ATOM    717  CG  LEU A  71       4.485 -17.980  -5.594  1.00 10.00      A   
ATOM    718  CD1 LEU A  71       3.064 -18.056  -5.059  1.00 10.00      A   
ATOM    719  CD2 LEU A  71       5.149 -16.680  -5.167  1.00 10.00      A   
ATOM    720  C   LEU A  71       7.373 -20.590  -5.191  1.00 10.00      A   
ATOM    721  O   LEU A  71       7.298 -20.953  -4.018  1.00 10.00      A   
ATOM    722  N   ARG A  72       8.017 -21.271  -6.129  1.00 10.00      A   
ATOM    723  HN  ARG A  72       8.068 -20.893  -7.030  1.00 10.00      A   
ATOM    724  CA  ARG A  72       8.661 -22.555  -5.871  1.00 10.00      A   
ATOM    725  CB  ARG A  72       9.244 -23.118  -7.180  1.00 10.00      A   
ATOM    726  CG  ARG A  72      10.220 -24.275  -7.009  1.00 10.00      A   
ATOM    727  CD  ARG A  72      11.620 -23.885  -7.463  1.00 10.00      A   
ATOM    728  NE  ARG A  72      11.790 -23.981  -8.915  1.00 10.00      A   
ATOM    729  HE  ARG A  72      11.324 -24.716  -9.374  1.00 10.00      A   
ATOM    730  CZ  ARG A  72      12.539 -23.149  -9.640  1.00 10.00      A   
ATOM    731  NH1 ARG A  72      13.196 -22.148  -9.063  1.00 10.00      A   
ATOM    732 HH11 ARG A  72      13.137 -22.000  -8.025  1.00 10.00      A   
ATOM    733 HH12 ARG A  72      13.779 -21.501  -9.641  1.00 10.00      A   
ATOM    734  NH2 ARG A  72      12.649 -23.332 -10.948  1.00 10.00      A   
ATOM    735 HH21 ARG A  72      12.153 -24.125 -11.408  1.00 10.00      A   
ATOM    736 HH22 ARG A  72      13.233 -22.686 -11.521  1.00 10.00      A   
ATOM    737  C   ARG A  72       9.737 -22.464  -4.788  1.00 10.00      A   
ATOM    738  O   ARG A  72       9.862 -23.357  -3.952  1.00 10.00      A   
ATOM    739  N   ASP A  73      10.494 -21.378  -4.790  1.00 10.00      A   
ATOM    740  HN  ASP A  73      10.325 -20.675  -5.454  1.00 10.00      A   
ATOM    741  CA  ASP A  73      11.573 -21.210  -3.823  1.00 10.00      A   
ATOM    742  CB  ASP A  73      12.748 -20.440  -4.423  1.00 10.00      A   
ATOM    743  CG  ASP A  73      13.546 -21.288  -5.385  1.00 10.00      A   
ATOM    744  OD1 ASP A  73      14.342 -22.135  -4.922  1.00 10.00      A   
ATOM    745  OD2 ASP A  73      13.372 -21.124  -6.611  1.00 10.00      A   
ATOM    746  C   ASP A  73      11.122 -20.588  -2.509  1.00 10.00      A   
ATOM    747  O   ASP A  73      11.428 -21.117  -1.441  1.00 10.00      A   
ATOM    748  N   VAL A  74      10.390 -19.481  -2.587  1.00 10.00      A   
ATOM    749  HN  VAL A  74      10.169 -19.118  -3.469  1.00 10.00      A   
ATOM    750  CA  VAL A  74       9.921 -18.777  -1.387  1.00 10.00      A   
ATOM    751  CB  VAL A  74       9.059 -17.537  -1.718  1.00 10.00      A   
ATOM    752  CG1 VAL A  74       7.829 -17.911  -2.531  1.00 10.00      A   
ATOM    753  CG2 VAL A  74       8.668 -16.795  -0.449  1.00 10.00      A   
ATOM    754  C   VAL A  74       9.193 -19.687  -0.394  1.00 10.00      A   
ATOM    755  O   VAL A  74       9.420 -19.610   0.816  1.00 10.00      A   
ATOM    756  N   LEU A  75       8.342 -20.566  -0.905  1.00 10.00      A   
ATOM    757  HN  LEU A  75       8.221 -20.605  -1.879  1.00 10.00      A   
ATOM    758  CA  LEU A  75       7.581 -21.474  -0.057  1.00 10.00      A   
ATOM    759  CB  LEU A  75       6.501 -22.190  -0.867  1.00 10.00      A   
ATOM    760  CG  LEU A  75       5.350 -21.309  -1.360  1.00 10.00      A   
ATOM    761  CD1 LEU A  75       4.429 -22.091  -2.280  1.00 10.00      A   
ATOM    762  CD2 LEU A  75       4.574 -20.733  -0.187  1.00 10.00      A   
ATOM    763  C   LEU A  75       8.486 -22.473   0.659  1.00 10.00      A   
ATOM    764  O   LEU A  75       8.135 -22.997   1.717  1.00 10.00      A   
ATOM    765  N   ARG A  76       9.662 -22.711   0.094  1.00 10.00      A   
ATOM    766  HN  ARG A  76       9.901 -22.239  -0.734  1.00 10.00      A   
ATOM    767  CA  ARG A  76      10.612 -23.643   0.685  1.00 10.00      A   
ATOM    768  CB  ARG A  76      11.544 -24.233  -0.375  1.00 10.00      A   
ATOM    769  CG  ARG A  76      10.876 -25.230  -1.307  1.00 10.00      A   
ATOM    770  CD  ARG A  76      11.904 -26.030  -2.089  1.00 10.00      A   
ATOM    771  NE  ARG A  76      12.671 -25.195  -3.013  1.00 10.00      A   
ATOM    772  HE  ARG A  76      12.849 -24.267  -2.740  1.00 10.00      A   
ATOM    773  CZ  ARG A  76      13.149 -25.627  -4.179  1.00 10.00      A   
ATOM    774  NH1 ARG A  76      12.943 -26.882  -4.559  1.00 10.00      A   
ATOM    775 HH11 ARG A  76      13.317 -27.223  -5.476  1.00 10.00      A   
ATOM    776 HH12 ARG A  76      12.413 -27.536  -3.948  1.00 10.00      A   
ATOM    777  NH2 ARG A  76      13.825 -24.804  -4.973  1.00 10.00      A   
ATOM    778 HH21 ARG A  76      14.195 -25.147  -5.888  1.00 10.00      A   
ATOM    779 HH22 ARG A  76      13.993 -23.805  -4.688  1.00 10.00      A   
ATOM    780  C   ARG A  76      11.420 -22.973   1.789  1.00 10.00      A   
ATOM    781  O   ARG A  76      11.928 -23.642   2.683  1.00 10.00      A   
ATOM    782  N   GLN A  77      11.534 -21.652   1.721  1.00 10.00      A   
ATOM    783  HN  GLN A  77      11.107 -21.172   0.980  1.00 10.00      A   
ATOM    784  CA  GLN A  77      12.280 -20.901   2.722  1.00 10.00      A   
ATOM    785  CB  GLN A  77      12.724 -19.543   2.164  1.00 10.00      A   
ATOM    786  CG  GLN A  77      13.226 -19.556   0.731  1.00 10.00      A   
ATOM    787  CD  GLN A  77      13.034 -18.208   0.056  1.00 10.00      A   
ATOM    788  OE1 GLN A  77      12.115 -17.462   0.389  1.00 10.00      A   
ATOM    789  NE2 GLN A  77      13.891 -17.887  -0.899  1.00 10.00      A   
ATOM    790 HE21 GLN A  77      14.601 -18.525  -1.120  1.00 10.00      A   
ATOM    791 HE22 GLN A  77      13.780 -17.016  -1.348  1.00 10.00      A   
ATOM    792  C   GLN A  77      11.411 -20.653   3.951  1.00 10.00      A   
ATOM    793  O   GLN A  77      11.827 -20.881   5.086  1.00 10.00      A   
ATOM    794  N   LYS A  78      10.188 -20.201   3.707  1.00 10.00      A   
ATOM    795  HN  LYS A  78       9.904 -20.076   2.772  1.00 10.00      A   
ATOM    796  CA  LYS A  78       9.251 -19.877   4.781  1.00 10.00      A   
ATOM    797  CB  LYS A  78       8.011 -19.172   4.223  1.00 10.00      A   
ATOM    798  CG  LYS A  78       8.318 -17.904   3.439  1.00 10.00      A   
ATOM    799  CD  LYS A  78       8.989 -16.856   4.312  1.00 10.00      A   
ATOM    800  CE  LYS A  78       9.551 -15.720   3.476  1.00 10.00      A   
ATOM    801  NZ  LYS A  78      10.286 -14.736   4.311  1.00 10.00      A   
ATOM    802  HZ1 LYS A  78      11.067 -15.205   4.812  1.00 10.00      A   
ATOM    803  HZ2 LYS A  78       9.648 -14.311   5.013  1.00 10.00      A   
ATOM    804  HZ3 LYS A  78      10.676 -13.979   3.714  1.00 10.00      A   
ATOM    805  C   LYS A  78       8.850 -21.085   5.627  1.00 10.00      A   
ATOM    806  O   LYS A  78       8.524 -20.940   6.804  1.00 10.00      A   
ATOM    807  N   LEU A  79       8.870 -22.270   5.039  1.00 10.00      A   
ATOM    808  HN  LEU A  79       9.137 -22.337   4.097  1.00 10.00      A   
ATOM    809  CA  LEU A  79       8.496 -23.476   5.771  1.00 10.00      A   
ATOM    810  CB  LEU A  79       7.262 -24.133   5.149  1.00 10.00      A   
ATOM    811  CG  LEU A  79       5.932 -23.411   5.378  1.00 10.00      A   
ATOM    812  CD1 LEU A  79       4.788 -24.178   4.733  1.00 10.00      A   
ATOM    813  CD2 LEU A  79       5.676 -23.218   6.865  1.00 10.00      A   
ATOM    814  C   LEU A  79       9.647 -24.468   5.862  1.00 10.00      A   
ATOM    815  O   LEU A  79       9.463 -25.609   6.287  1.00 10.00      A   
ATOM    816  N   GLY A  80      10.839 -24.019   5.491  1.00 10.00      A   
ATOM    817  HN  GLY A  80      10.929 -23.093   5.188  1.00 10.00      A   
ATOM    818  CA  GLY A  80      12.008 -24.881   5.526  1.00 10.00      A   
ATOM    819  C   GLY A  80      12.446 -25.221   6.935  1.00 10.00      A   
ATOM    820  O   GLY A  80      13.125 -26.222   7.155  1.00 10.00      A   
ATOM    821  N   GLU A  81      12.050 -24.393   7.893  1.00 10.00      A   
ATOM    822  HN  GLU A  81      11.505 -23.613   7.657  1.00 10.00      A   
ATOM    823  CA  GLU A  81      12.407 -24.612   9.286  1.00 10.00      A   
ATOM    824  CB  GLU A  81      12.682 -23.272   9.972  1.00 10.00      A   
ATOM    825  CG  GLU A  81      13.785 -22.448   9.333  1.00 10.00      A   
ATOM    826  CD  GLU A  81      13.969 -21.110  10.018  1.00 10.00      A   
ATOM    827  OE1 GLU A  81      13.552 -20.080   9.448  1.00 10.00      A   
ATOM    828  OE2 GLU A  81      14.521 -21.081  11.137  1.00 10.00      A   
ATOM    829  C   GLU A  81      11.280 -25.328  10.023  1.00 10.00      A   
ATOM    830  O   GLU A  81      11.224 -25.310  11.251  1.00 10.00      A   
ATOM    831  N   ARG A  82      10.384 -25.958   9.274  1.00 10.00      A   
ATOM    832  HN  ARG A  82      10.484 -25.956   8.296  1.00 10.00      A   
ATOM    833  CA  ARG A  82       9.263 -26.659   9.885  1.00 10.00      A   
ATOM    834  CB  ARG A  82       8.037 -25.747   9.970  1.00 10.00      A   
ATOM    835  CG  ARG A  82       7.645 -25.372  11.390  1.00 10.00      A   
ATOM    836  CD  ARG A  82       6.832 -24.087  11.415  1.00 10.00      A   
ATOM    837  NE  ARG A  82       7.640 -22.916  11.050  1.00 10.00      A   
ATOM    838  HE  ARG A  82       8.595 -23.066  10.883  1.00 10.00      A   
ATOM    839  CZ  ARG A  82       7.149 -21.677  10.931  1.00 10.00      A   
ATOM    840  NH1 ARG A  82       5.859 -21.441  11.139  1.00 10.00      A   
ATOM    841 HH11 ARG A  82       5.484 -20.470  11.044  1.00 10.00      A   
ATOM    842 HH12 ARG A  82       5.213 -22.219  11.395  1.00 10.00      A   
ATOM    843  NH2 ARG A  82       7.952 -20.667  10.609  1.00 10.00      A   
ATOM    844 HH21 ARG A  82       8.969 -20.830  10.446  1.00 10.00      A   
ATOM    845 HH22 ARG A  82       7.564 -19.702  10.519  1.00 10.00      A   
ATOM    846  C   ARG A  82       8.916 -27.946   9.153  1.00 10.00      A   
ATOM    847  O   ARG A  82       8.711 -28.986   9.781  1.00 10.00      A   
ATOM    848  N   PHE A  83       8.855 -27.883   7.832  1.00 10.00      A   
ATOM    849  HN  PHE A  83       9.056 -27.035   7.374  1.00 10.00      A   
ATOM    850  CA  PHE A  83       8.507 -29.051   7.039  1.00 10.00      A   
ATOM    851  CB  PHE A  83       7.289 -28.760   6.163  1.00 10.00      A   
ATOM    852  CG  PHE A  83       6.040 -28.476   6.945  1.00 10.00      A   
ATOM    853  CD1 PHE A  83       5.537 -27.191   7.028  1.00 10.00      A   
ATOM    854  CD2 PHE A  83       5.370 -29.497   7.601  1.00 10.00      A   
ATOM    855  CE1 PHE A  83       4.389 -26.925   7.749  1.00 10.00      A   
ATOM    856  CE2 PHE A  83       4.222 -29.240   8.322  1.00 10.00      A   
ATOM    857  CZ  PHE A  83       3.730 -27.952   8.397  1.00 10.00      A   
ATOM    858  C   PHE A  83       9.675 -29.533   6.188  1.00 10.00      A   
ATOM    859  O   PHE A  83      10.625 -28.788   5.933  1.00 10.00      A   
ATOM    860  N   ASP A  84       9.587 -30.784   5.755  1.00 10.00      A   
ATOM    861  HN  ASP A  84       8.790 -31.307   5.988  1.00 10.00      A   
ATOM    862  CA  ASP A  84      10.618 -31.404   4.930  1.00 10.00      A   
ATOM    863  CB  ASP A  84      10.478 -32.929   4.981  1.00 10.00      A   
ATOM    864  CG  ASP A  84      11.649 -33.619   5.649  1.00 10.00      A   
ATOM    865  OD1 ASP A  84      12.743 -33.668   5.044  1.00 10.00      A   
ATOM    866  OD2 ASP A  84      11.479 -34.124   6.779  1.00 10.00      A   
ATOM    867  C   ASP A  84      10.477 -30.941   3.487  1.00 10.00      A   
ATOM    868  O   ASP A  84       9.363 -30.866   2.964  1.00 10.00      A   
ATOM    869  N   GLN A  85      11.601 -30.651   2.836  1.00 10.00      A   
ATOM    870  HN  GLN A  85      12.460 -30.741   3.302  1.00 10.00      A   
ATOM    871  CA  GLN A  85      11.585 -30.187   1.450  1.00 10.00      A   
ATOM    872  CB  GLN A  85      12.990 -29.797   0.965  1.00 10.00      A   
ATOM    873  CG  GLN A  85      13.814 -30.937   0.380  1.00 10.00      A   
ATOM    874  CD  GLN A  85      14.636 -31.672   1.419  1.00 10.00      A   
ATOM    875  OE1 GLN A  85      14.262 -31.745   2.590  1.00 10.00      A   
ATOM    876  NE2 GLN A  85      15.761 -32.227   0.999  1.00 10.00      A   
ATOM    877 HE21 GLN A  85      15.998 -32.135   0.047  1.00 10.00      A   
ATOM    878 HE22 GLN A  85      16.321 -32.699   1.651  1.00 10.00      A   
ATOM    879  C   GLN A  85      10.943 -31.210   0.516  1.00 10.00      A   
ATOM    880  O   GLN A  85      10.417 -30.854  -0.538  1.00 10.00      A   
ATOM    881  N   LYS A  86      10.994 -32.480   0.905  1.00 10.00      A   
ATOM    882  HN  LYS A  86      11.447 -32.705   1.743  1.00 10.00      A   
ATOM    883  CA  LYS A  86      10.401 -33.542   0.109  1.00 10.00      A   
ATOM    884  CB  LYS A  86      10.732 -34.907   0.714  1.00 10.00      A   
ATOM    885  CG  LYS A  86      10.325 -36.086  -0.157  1.00 10.00      A   
ATOM    886  CD  LYS A  86      10.247 -37.375   0.647  1.00 10.00      A   
ATOM    887  CE  LYS A  86       8.970 -37.441   1.472  1.00 10.00      A   
ATOM    888  NZ  LYS A  86       8.946 -38.628   2.368  1.00 10.00      A   
ATOM    889  HZ1 LYS A  86       8.013 -38.717   2.827  1.00 10.00      A   
ATOM    890  HZ2 LYS A  86       9.671 -38.532   3.104  1.00 10.00      A   
ATOM    891  HZ3 LYS A  86       9.138 -39.493   1.827  1.00 10.00      A   
ATOM    892  C   LYS A  86       8.889 -33.359   0.057  1.00 10.00      A   
ATOM    893  O   LYS A  86       8.291 -33.319  -1.019  1.00 10.00      A   
ATOM    894  N   ILE A  87       8.289 -33.216   1.231  1.00 10.00      A   
ATOM    895  HN  ILE A  87       8.829 -33.228   2.046  1.00 10.00      A   
ATOM    896  CA  ILE A  87       6.850 -33.032   1.339  1.00 10.00      A   
ATOM    897  CB  ILE A  87       6.364 -33.206   2.795  1.00 10.00      A   
ATOM    898  CG1 ILE A  87       6.741 -34.602   3.304  1.00 10.00      A   
ATOM    899  CG2 ILE A  87       4.859 -32.984   2.899  1.00 10.00      A   
ATOM    900  CD1 ILE A  87       6.240 -34.915   4.696  1.00 10.00      A   
ATOM    901  C   ILE A  87       6.449 -31.662   0.804  1.00 10.00      A   
ATOM    902  O   ILE A  87       5.435 -31.531   0.121  1.00 10.00      A   
ATOM    903  N   ILE A  88       7.260 -30.651   1.105  1.00 10.00      A   
ATOM    904  HN  ILE A  88       8.051 -30.825   1.668  1.00 10.00      A   
ATOM    905  CA  ILE A  88       7.003 -29.285   0.645  1.00 10.00      A   
ATOM    906  CB  ILE A  88       8.116 -28.309   1.106  1.00 10.00      A   
ATOM    907  CG1 ILE A  88       7.996 -28.029   2.606  1.00 10.00      A   
ATOM    908  CG2 ILE A  88       8.079 -27.005   0.317  1.00 10.00      A   
ATOM    909  CD1 ILE A  88       9.122 -27.182   3.160  1.00 10.00      A   
ATOM    910  C   ILE A  88       6.868 -29.234  -0.877  1.00 10.00      A   
ATOM    911  O   ILE A  88       5.900 -28.690  -1.411  1.00 10.00      A   
ATOM    912  N   ASP A  89       7.831 -29.829  -1.566  1.00 10.00      A   
ATOM    913  HN  ASP A  89       8.563 -30.273  -1.084  1.00 10.00      A   
ATOM    914  CA  ASP A  89       7.825 -29.846  -3.023  1.00 10.00      A   
ATOM    915  CB  ASP A  89       9.147 -30.399  -3.556  1.00 10.00      A   
ATOM    916  CG  ASP A  89       9.424 -29.997  -4.991  1.00 10.00      A   
ATOM    917  OD1 ASP A  89       8.936 -30.686  -5.911  1.00 10.00      A   
ATOM    918  OD2 ASP A  89      10.150 -29.003  -5.208  1.00 10.00      A   
ATOM    919  C   ASP A  89       6.651 -30.670  -3.547  1.00 10.00      A   
ATOM    920  O   ASP A  89       5.987 -30.279  -4.509  1.00 10.00      A   
ATOM    921  N   LYS A  90       6.383 -31.797  -2.892  1.00 10.00      A   
ATOM    922  HN  LYS A  90       6.944 -32.051  -2.128  1.00 10.00      A   
ATOM    923  CA  LYS A  90       5.283 -32.668  -3.287  1.00 10.00      A   
ATOM    924  CB  LYS A  90       5.291 -33.974  -2.487  1.00 10.00      A   
ATOM    925  CG  LYS A  90       4.262 -34.987  -2.965  1.00 10.00      A   
ATOM    926  CD  LYS A  90       4.324 -36.273  -2.158  1.00 10.00      A   
ATOM    927  CE  LYS A  90       3.354 -37.309  -2.704  1.00 10.00      A   
ATOM    928  NZ  LYS A  90       3.373 -38.565  -1.909  1.00 10.00      A   
ATOM    929  HZ1 LYS A  90       3.474 -38.345  -0.901  1.00 10.00      A   
ATOM    930  HZ2 LYS A  90       4.167 -39.169  -2.203  1.00 10.00      A   
ATOM    931  HZ3 LYS A  90       2.480 -39.090  -2.048  1.00 10.00      A   
ATOM    932  C   LYS A  90       3.941 -31.961  -3.130  1.00 10.00      A   
ATOM    933  O   LYS A  90       3.066 -32.079  -3.987  1.00 10.00      A   
ATOM    934  N   THR A  91       3.791 -31.207  -2.045  1.00 10.00      A   
ATOM    935  HN  THR A  91       4.530 -31.141  -1.401  1.00 10.00      A   
ATOM    936  CA  THR A  91       2.555 -30.477  -1.790  1.00 10.00      A   
ATOM    937  CB  THR A  91       2.605 -29.719  -0.448  1.00 10.00      A   
ATOM    938  OG1 THR A  91       2.991 -30.626   0.596  1.00 10.00      A   
ATOM    939  HG1 THR A  91       3.842 -31.026   0.374  1.00 10.00      A   
ATOM    940  CG2 THR A  91       1.243 -29.131  -0.111  1.00 10.00      A   
ATOM    941  C   THR A  91       2.270 -29.500  -2.927  1.00 10.00      A   
ATOM    942  O   THR A  91       1.134 -29.384  -3.391  1.00 10.00      A   
ATOM    943  N   LEU A  92       3.313 -28.818  -3.388  1.00 10.00      A   
ATOM    944  HN  LEU A  92       4.193 -28.954  -2.975  1.00 10.00      A   
ATOM    945  CA  LEU A  92       3.180 -27.864  -4.479  1.00 10.00      A   
ATOM    946  CB  LEU A  92       4.496 -27.115  -4.707  1.00 10.00      A   
ATOM    947  CG  LEU A  92       4.577 -25.695  -4.142  1.00 10.00      A   
ATOM    948  CD1 LEU A  92       5.941 -25.080  -4.431  1.00 10.00      A   
ATOM    949  CD2 LEU A  92       3.462 -24.824  -4.706  1.00 10.00      A   
ATOM    950  C   LEU A  92       2.757 -28.565  -5.764  1.00 10.00      A   
ATOM    951  O   LEU A  92       1.937 -28.047  -6.523  1.00 10.00      A   
ATOM    952  N   ALA A  93       3.312 -29.750  -5.993  1.00 10.00      A   
ATOM    953  HN  ALA A  93       3.952 -30.110  -5.343  1.00 10.00      A   
ATOM    954  CA  ALA A  93       3.000 -30.532  -7.183  1.00 10.00      A   
ATOM    955  CB  ALA A  93       3.939 -31.724  -7.298  1.00 10.00      A   
ATOM    956  C   ALA A  93       1.542 -30.988  -7.170  1.00 10.00      A   
ATOM    957  O   ALA A  93       0.858 -30.949  -8.195  1.00 10.00      A   
ATOM    958  N   LEU A  94       1.067 -31.401  -6.002  1.00 10.00      A   
ATOM    959  HN  LEU A  94       1.660 -31.405  -5.218  1.00 10.00      A   
ATOM    960  CA  LEU A  94      -0.308 -31.863  -5.856  1.00 10.00      A   
ATOM    961  CB  LEU A  94      -0.494 -32.623  -4.538  1.00 10.00      A   
ATOM    962  CG  LEU A  94      -1.814 -33.391  -4.382  1.00 10.00      A   
ATOM    963  CD1 LEU A  94      -1.932 -34.491  -5.426  1.00 10.00      A   
ATOM    964  CD2 LEU A  94      -1.950 -33.961  -2.978  1.00 10.00      A   
ATOM    965  C   LEU A  94      -1.298 -30.708  -5.949  1.00 10.00      A   
ATOM    966  O   LEU A  94      -2.351 -30.837  -6.574  1.00 10.00      A   
ATOM    967  N   LEU A  95      -0.951 -29.578  -5.339  1.00 10.00      A   
ATOM    968  HN  LEU A  95      -0.091 -29.538  -4.859  1.00 10.00      A   
ATOM    969  CA  LEU A  95      -1.819 -28.400  -5.353  1.00 10.00      A   
ATOM    970  CB  LEU A  95      -1.351 -27.352  -4.338  1.00 10.00      A   
ATOM    971  CG  LEU A  95      -1.553 -27.701  -2.860  1.00 10.00      A   
ATOM    972  CD1 LEU A  95      -1.049 -26.574  -1.974  1.00 10.00      A   
ATOM    973  CD2 LEU A  95      -3.014 -28.007  -2.567  1.00 10.00      A   
ATOM    974  C   LEU A  95      -1.913 -27.780  -6.741  1.00 10.00      A   
ATOM    975  O   LEU A  95      -2.949 -27.225  -7.113  1.00 10.00      A   
ATOM    976  N   SER A  96      -0.832 -27.861  -7.500  1.00 10.00      A   
ATOM    977  HN  SER A  96      -0.026 -28.295  -7.150  1.00 10.00      A   
ATOM    978  CA  SER A  96      -0.820 -27.305  -8.844  1.00 10.00      A   
ATOM    979  CB  SER A  96       0.597 -26.906  -9.257  1.00 10.00      A   
ATOM    980  OG  SER A  96       1.491 -28.000  -9.153  1.00 10.00      A   
ATOM    981  HG  SER A  96       1.932 -27.974  -8.291  1.00 10.00      A   
ATOM    982  C   SER A  96      -1.415 -28.294  -9.843  1.00 10.00      A   
ATOM    983  O   SER A  96      -2.092 -27.906 -10.795  1.00 10.00      A   
ATOM    984  N   GLY A  97      -1.159 -29.576  -9.617  1.00 10.00      A   
ATOM    985  HN  GLY A  97      -0.604 -29.829  -8.843  1.00 10.00      A   
ATOM    986  CA  GLY A  97      -1.673 -30.601 -10.498  1.00 10.00      A   
ATOM    987  C   GLY A  97      -0.697 -30.936 -11.605  1.00 10.00      A   
ATOM    988  O   GLY A  97      -1.034 -31.663 -12.544  1.00 10.00      A   
ATOM    989  N   LYS A  98       0.516 -30.408 -11.496  1.00 10.00      A   
ATOM    990  HN  LYS A  98       0.725 -29.852 -10.712  1.00 10.00      A   
ATOM    991  CA  LYS A  98       1.552 -30.647 -12.495  1.00 10.00      A   
ATOM    992  CB  LYS A  98       1.892 -29.357 -13.255  1.00 10.00      A   
ATOM    993  CG  LYS A  98       0.758 -28.791 -14.099  1.00 10.00      A   
ATOM    994  CD  LYS A  98       0.039 -27.655 -13.385  1.00 10.00      A   
ATOM    995  CE  LYS A  98      -1.051 -27.042 -14.257  1.00 10.00      A   
ATOM    996  NZ  LYS A  98      -0.497 -26.374 -15.468  1.00 10.00      A   
ATOM    997  HZ1 LYS A  98       0.025 -27.059 -16.051  1.00 10.00      A   
ATOM    998  HZ2 LYS A  98       0.150 -25.607 -15.193  1.00 10.00      A   
ATOM    999  HZ3 LYS A  98      -1.264 -25.969 -16.040  1.00 10.00      A   
ATOM   1000  C   LYS A  98       2.808 -31.209 -11.842  1.00 10.00      A   
ATOM   1001  O   LYS A  98       3.312 -30.642 -10.871  1.00 10.00      A   
ATOM   1002  N   ILE A 106      12.798 -16.139 -12.257  1.00 10.00      A   
ATOM   1003  HN  ILE A 106      13.281 -16.812 -11.723  1.00 10.00      A   
ATOM   1004  CA  ILE A 106      11.905 -15.210 -11.573  1.00 10.00      A   
ATOM   1005  CB  ILE A 106      10.737 -14.767 -12.481  1.00 10.00      A   
ATOM   1006  CG1 ILE A 106      11.266 -14.305 -13.842  1.00 10.00      A   
ATOM   1007  CG2 ILE A 106       9.940 -13.653 -11.814  1.00 10.00      A   
ATOM   1008  CD1 ILE A 106      10.186 -14.088 -14.880  1.00 10.00      A   
ATOM   1009  C   ILE A 106      11.344 -15.862 -10.315  1.00 10.00      A   
ATOM   1010  O   ILE A 106      10.673 -16.894 -10.390  1.00 10.00      A   
ATOM   1011  N   SER A 107      11.638 -15.273  -9.167  1.00 10.00      A   
ATOM   1012  HN  SER A 107      12.186 -14.456  -9.170  1.00 10.00      A   
ATOM   1013  CA  SER A 107      11.168 -15.801  -7.897  1.00 10.00      A   
ATOM   1014  CB  SER A 107      12.049 -16.982  -7.466  1.00 10.00      A   
ATOM   1015  OG  SER A 107      11.400 -17.795  -6.499  1.00 10.00      A   
ATOM   1016  HG  SER A 107      11.761 -17.598  -5.622  1.00 10.00      A   
ATOM   1017  C   SER A 107      11.191 -14.715  -6.828  1.00 10.00      A   
ATOM   1018  O   SER A 107      12.196 -14.023  -6.657  1.00 10.00      A   
ATOM   1019  N   ALA A 108      10.080 -14.559  -6.121  1.00 10.00      A   
ATOM   1020  HN  ALA A 108       9.309 -15.135  -6.312  1.00 10.00      A   
ATOM   1021  CA  ALA A 108       9.978 -13.565  -5.060  1.00 10.00      A   
ATOM   1022  CB  ALA A 108       8.579 -12.967  -5.031  1.00 10.00      A   
ATOM   1023  C   ALA A 108      10.301 -14.212  -3.722  1.00 10.00      A   
ATOM   1024  O   ALA A 108      10.002 -15.384  -3.514  1.00 10.00      A   
ATOM   1025  N   ASP A 109      10.912 -13.454  -2.820  1.00 10.00      A   
ATOM   1026  HN  ASP A 109      11.126 -12.523  -3.042  1.00 10.00      A   
ATOM   1027  CA  ASP A 109      11.280 -13.976  -1.502  1.00 10.00      A   
ATOM   1028  CB  ASP A 109      12.684 -13.506  -1.098  1.00 10.00      A   
ATOM   1029  CG  ASP A 109      13.777 -14.505  -1.441  1.00 10.00      A   
ATOM   1030  OD1 ASP A 109      14.829 -14.504  -0.761  1.00 10.00      A   
ATOM   1031  OD2 ASP A 109      13.597 -15.297  -2.390  1.00 10.00      A   
ATOM   1032  C   ASP A 109      10.252 -13.583  -0.440  1.00 10.00      A   
ATOM   1033  O   ASP A 109      10.556 -13.535   0.754  1.00 10.00      A   
ATOM   1034  N   ALA A 110       9.029 -13.313  -0.881  1.00 10.00      A   
ATOM   1035  HN  ALA A 110       8.840 -13.387  -1.839  1.00 10.00      A   
ATOM   1036  CA  ALA A 110       7.950 -12.932   0.022  1.00 10.00      A   
ATOM   1037  CB  ALA A 110       7.736 -11.426  -0.017  1.00 10.00      A   
ATOM   1038  C   ALA A 110       6.670 -13.659  -0.371  1.00 10.00      A   
ATOM   1039  O   ALA A 110       6.412 -13.856  -1.560  1.00 10.00      A   
ATOM   1040  N   VAL A 111       5.880 -14.062   0.617  1.00 10.00      A   
ATOM   1041  HN  VAL A 111       6.138 -13.875   1.548  1.00 10.00      A   
ATOM   1042  CA  VAL A 111       4.633 -14.778   0.359  1.00 10.00      A   
ATOM   1043  CB  VAL A 111       4.845 -16.310   0.421  1.00 10.00      A   
ATOM   1044  CG1 VAL A 111       5.406 -16.731   1.770  1.00 10.00      A   
ATOM   1045  CG2 VAL A 111       3.565 -17.068   0.098  1.00 10.00      A   
ATOM   1046  C   VAL A 111       3.530 -14.350   1.336  1.00 10.00      A   
ATOM   1047  O   VAL A 111       3.799 -14.068   2.507  1.00 10.00      A   
ATOM   1048  N   THR A 112       2.298 -14.293   0.840  1.00 10.00      A   
ATOM   1049  HN  THR A 112       2.153 -14.521  -0.107  1.00 10.00      A   
ATOM   1050  CA  THR A 112       1.147 -13.901   1.643  1.00 10.00      A   
ATOM   1051  CB  THR A 112      -0.109 -13.847   0.757  1.00 10.00      A   
ATOM   1052  OG1 THR A 112       0.296 -13.660  -0.607  1.00 10.00      A   
ATOM   1053  HG1 THR A 112      -0.433 -13.897  -1.194  1.00 10.00      A   
ATOM   1054  CG2 THR A 112      -1.002 -12.690   1.167  1.00 10.00      A   
ATOM   1055  C   THR A 112       0.912 -14.865   2.815  1.00 10.00      A   
ATOM   1056  O   THR A 112       0.991 -16.083   2.653  1.00 10.00      A   
ATOM   1057  N   PRO A 113       0.623 -14.320   4.012  1.00 10.00      A   
ATOM   1058  CA  PRO A 113       0.387 -15.111   5.229  1.00 10.00      A   
ATOM   1059  CB  PRO A 113      -0.109 -14.073   6.237  1.00 10.00      A   
ATOM   1060  CG  PRO A 113       0.489 -12.792   5.777  1.00 10.00      A   
ATOM   1061  CD  PRO A 113       0.523 -12.870   4.277  1.00 10.00      A   
ATOM   1062  C   PRO A 113      -0.652 -16.223   5.061  1.00 10.00      A   
ATOM   1063  O   PRO A 113      -0.392 -17.375   5.418  1.00 10.00      A   
ATOM   1064  N   TRP A 114      -1.822 -15.887   4.516  1.00 10.00      A   
ATOM   1065  HN  TRP A 114      -1.976 -14.954   4.242  1.00 10.00      A   
ATOM   1066  CA  TRP A 114      -2.886 -16.877   4.331  1.00 10.00      A   
ATOM   1067  CB  TRP A 114      -4.187 -16.240   3.819  1.00 10.00      A   
ATOM   1068  CG  TRP A 114      -4.198 -15.880   2.362  1.00 10.00      A   
ATOM   1069  CD1 TRP A 114      -3.668 -14.763   1.785  1.00 10.00      A   
ATOM   1070  CD2 TRP A 114      -4.791 -16.635   1.296  1.00 10.00      A   
ATOM   1071  NE1 TRP A 114      -3.880 -14.785   0.428  1.00 10.00      A   
ATOM   1072  HE1 TRP A 114      -3.587 -14.094  -0.207  1.00 10.00      A   
ATOM   1073  CE2 TRP A 114      -4.569 -15.921   0.103  1.00 10.00      A   
ATOM   1074  CE3 TRP A 114      -5.482 -17.848   1.236  1.00 10.00      A   
ATOM   1075  CZ2 TRP A 114      -5.013 -16.379  -1.134  1.00 10.00      A   
ATOM   1076  CZ3 TRP A 114      -5.923 -18.300   0.009  1.00 10.00      A   
ATOM   1077  CH2 TRP A 114      -5.688 -17.568  -1.160  1.00 10.00      A   
ATOM   1078  C   TRP A 114      -2.444 -18.039   3.445  1.00 10.00      A   
ATOM   1079  O   TRP A 114      -2.863 -19.180   3.643  1.00 10.00      A   
ATOM   1080  N   VAL A 115      -1.581 -17.743   2.483  1.00 10.00      A   
ATOM   1081  HN  VAL A 115      -1.275 -16.819   2.383  1.00 10.00      A   
ATOM   1082  CA  VAL A 115      -1.074 -18.760   1.578  1.00 10.00      A   
ATOM   1083  CB  VAL A 115      -0.195 -18.134   0.474  1.00 10.00      A   
ATOM   1084  CG1 VAL A 115       0.456 -19.204  -0.390  1.00 10.00      A   
ATOM   1085  CG2 VAL A 115      -1.020 -17.186  -0.382  1.00 10.00      A   
ATOM   1086  C   VAL A 115      -0.265 -19.793   2.357  1.00 10.00      A   
ATOM   1087  O   VAL A 115      -0.432 -21.001   2.169  1.00 10.00      A   
ATOM   1088  N   VAL A 116       0.580 -19.304   3.257  1.00 10.00      A   
ATOM   1089  HN  VAL A 116       0.633 -18.331   3.378  1.00 10.00      A   
ATOM   1090  CA  VAL A 116       1.426 -20.167   4.074  1.00 10.00      A   
ATOM   1091  CB  VAL A 116       2.460 -19.343   4.875  1.00 10.00      A   
ATOM   1092  CG1 VAL A 116       3.445 -20.257   5.592  1.00 10.00      A   
ATOM   1093  CG2 VAL A 116       3.196 -18.369   3.970  1.00 10.00      A   
ATOM   1094  C   VAL A 116       0.588 -20.987   5.053  1.00 10.00      A   
ATOM   1095  O   VAL A 116       0.797 -22.191   5.198  1.00 10.00      A   
ATOM   1096  N   GLY A 117      -0.365 -20.326   5.706  1.00 10.00      A   
ATOM   1097  HN  GLY A 117      -0.489 -19.366   5.525  1.00 10.00      A   
ATOM   1098  CA  GLY A 117      -1.219 -20.992   6.680  1.00 10.00      A   
ATOM   1099  C   GLY A 117      -1.910 -22.230   6.140  1.00 10.00      A   
ATOM   1100  O   GLY A 117      -1.792 -23.316   6.716  1.00 10.00      A   
ATOM   1101  N   GLU A 118      -2.620 -22.073   5.032  1.00 10.00      A   
ATOM   1102  HN  GLU A 118      -2.674 -21.187   4.617  1.00 10.00      A   
ATOM   1103  CA  GLU A 118      -3.337 -23.188   4.423  1.00 10.00      A   
ATOM   1104  CB  GLU A 118      -4.269 -22.694   3.313  1.00 10.00      A   
ATOM   1105  CG  GLU A 118      -5.282 -21.655   3.773  1.00 10.00      A   
ATOM   1106  CD  GLU A 118      -6.335 -22.220   4.711  1.00 10.00      A   
ATOM   1107  OE1 GLU A 118      -7.535 -22.022   4.446  1.00 10.00      A   
ATOM   1108  OE2 GLU A 118      -5.969 -22.854   5.724  1.00 10.00      A   
ATOM   1109  C   GLU A 118      -2.375 -24.257   3.905  1.00 10.00      A   
ATOM   1110  O   GLU A 118      -2.643 -25.453   4.025  1.00 10.00      A   
ATOM   1111  N   ILE A 119      -1.247 -23.825   3.348  1.00 10.00      A   
ATOM   1112  HN  ILE A 119      -1.076 -22.860   3.299  1.00 10.00      A   
ATOM   1113  CA  ILE A 119      -0.249 -24.753   2.827  1.00 10.00      A   
ATOM   1114  CB  ILE A 119       0.889 -24.024   2.076  1.00 10.00      A   
ATOM   1115  CG1 ILE A 119       0.431 -23.666   0.658  1.00 10.00      A   
ATOM   1116  CG2 ILE A 119       2.158 -24.864   2.031  1.00 10.00      A   
ATOM   1117  CD1 ILE A 119       1.444 -22.877  -0.140  1.00 10.00      A   
ATOM   1118  C   ILE A 119       0.309 -25.620   3.953  1.00 10.00      A   
ATOM   1119  O   ILE A 119       0.478 -26.830   3.792  1.00 10.00      A   
ATOM   1120  N   ALA A 120       0.563 -24.998   5.100  1.00 10.00      A   
ATOM   1121  HN  ALA A 120       0.398 -24.030   5.168  1.00 10.00      A   
ATOM   1122  CA  ALA A 120       1.083 -25.712   6.257  1.00 10.00      A   
ATOM   1123  CB  ALA A 120       1.365 -24.747   7.398  1.00 10.00      A   
ATOM   1124  C   ALA A 120       0.098 -26.790   6.694  1.00 10.00      A   
ATOM   1125  O   ALA A 120       0.499 -27.863   7.146  1.00 10.00      A   
ATOM   1126  N   TRP A 121      -1.190 -26.502   6.537  1.00 10.00      A   
ATOM   1127  HN  TRP A 121      -1.444 -25.628   6.164  1.00 10.00      A   
ATOM   1128  CA  TRP A 121      -2.233 -27.450   6.897  1.00 10.00      A   
ATOM   1129  CB  TRP A 121      -3.608 -26.784   6.833  1.00 10.00      A   
ATOM   1130  CG  TRP A 121      -4.728 -27.671   7.281  1.00 10.00      A   
ATOM   1131  CD1 TRP A 121      -5.113 -27.916   8.565  1.00 10.00      A   
ATOM   1132  CD2 TRP A 121      -5.613 -28.431   6.445  1.00 10.00      A   
ATOM   1133  NE1 TRP A 121      -6.174 -28.786   8.584  1.00 10.00      A   
ATOM   1134  HE1 TRP A 121      -6.627 -29.115   9.391  1.00 10.00      A   
ATOM   1135  CE2 TRP A 121      -6.501 -29.118   7.294  1.00 10.00      A   
ATOM   1136  CE3 TRP A 121      -5.736 -28.603   5.063  1.00 10.00      A   
ATOM   1137  CZ2 TRP A 121      -7.503 -29.956   6.807  1.00 10.00      A   
ATOM   1138  CZ3 TRP A 121      -6.731 -29.433   4.582  1.00 10.00      A   
ATOM   1139  CH2 TRP A 121      -7.600 -30.102   5.452  1.00 10.00      A   
ATOM   1140  C   TRP A 121      -2.191 -28.648   5.958  1.00 10.00      A   
ATOM   1141  O   TRP A 121      -2.235 -29.797   6.400  1.00 10.00      A   
ATOM   1142  N   PHE A 122      -2.095 -28.366   4.658  1.00 10.00      A   
ATOM   1143  HN  PHE A 122      -2.071 -27.424   4.374  1.00 10.00      A   
ATOM   1144  CA  PHE A 122      -2.030 -29.415   3.645  1.00 10.00      A   
ATOM   1145  CB  PHE A 122      -2.008 -28.825   2.231  1.00 10.00      A   
ATOM   1146  CG  PHE A 122      -3.358 -28.396   1.728  1.00 10.00      A   
ATOM   1147  CD1 PHE A 122      -3.674 -27.054   1.606  1.00 10.00      A   
ATOM   1148  CD2 PHE A 122      -4.313 -29.338   1.379  1.00 10.00      A   
ATOM   1149  CE1 PHE A 122      -4.917 -26.657   1.148  1.00 10.00      A   
ATOM   1150  CE2 PHE A 122      -5.557 -28.950   0.921  1.00 10.00      A   
ATOM   1151  CZ  PHE A 122      -5.859 -27.608   0.804  1.00 10.00      A   
ATOM   1152  C   PHE A 122      -0.815 -30.303   3.871  1.00 10.00      A   
ATOM   1153  O   PHE A 122      -0.911 -31.529   3.811  1.00 10.00      A   
ATOM   1154  N   CYS A 123       0.327 -29.676   4.143  1.00 10.00      A   
ATOM   1155  HN  CYS A 123       0.342 -28.692   4.156  1.00 10.00      A   
ATOM   1156  CA  CYS A 123       1.559 -30.408   4.404  1.00 10.00      A   
ATOM   1157  CB  CYS A 123       2.739 -29.449   4.548  1.00 10.00      A   
ATOM   1158  SG  CYS A 123       3.262 -28.688   2.996  1.00 10.00      A   
ATOM   1159  HG  CYS A 123       2.969 -29.533   2.011  1.00 10.00      A   
ATOM   1160  C   CYS A 123       1.416 -31.266   5.657  1.00 10.00      A   
ATOM   1161  O   CYS A 123       1.910 -32.390   5.707  1.00 10.00      A   
ATOM   1162  N   GLU A 124       0.727 -30.729   6.660  1.00 10.00      A   
ATOM   1163  HN  GLU A 124       0.367 -29.820   6.562  1.00 10.00      A   
ATOM   1164  CA  GLU A 124       0.501 -31.452   7.905  1.00 10.00      A   
ATOM   1165  CB  GLU A 124      -0.236 -30.567   8.914  1.00 10.00      A   
ATOM   1166  CG  GLU A 124      -0.237 -31.113  10.331  1.00 10.00      A   
ATOM   1167  CD  GLU A 124      -1.073 -30.278  11.279  1.00 10.00      A   
ATOM   1168  OE1 GLU A 124      -0.807 -29.063  11.406  1.00 10.00      A   
ATOM   1169  OE2 GLU A 124      -1.996 -30.836  11.911  1.00 10.00      A   
ATOM   1170  C   GLU A 124      -0.306 -32.715   7.625  1.00 10.00      A   
ATOM   1171  O   GLU A 124      -0.050 -33.773   8.200  1.00 10.00      A   
ATOM   1172  N   GLN A 125      -1.269 -32.597   6.718  1.00 10.00      A   
ATOM   1173  HN  GLN A 125      -1.416 -31.725   6.286  1.00 10.00      A   
ATOM   1174  CA  GLN A 125      -2.109 -33.725   6.345  1.00 10.00      A   
ATOM   1175  CB  GLN A 125      -3.258 -33.282   5.437  1.00 10.00      A   
ATOM   1176  CG  GLN A 125      -4.222 -32.283   6.061  1.00 10.00      A   
ATOM   1177  CD  GLN A 125      -4.629 -32.658   7.470  1.00 10.00      A   
ATOM   1178  OE1 GLN A 125      -5.518 -33.485   7.670  1.00 10.00      A   
ATOM   1179  NE2 GLN A 125      -4.000 -32.035   8.453  1.00 10.00      A   
ATOM   1180 HE21 GLN A 125      -3.315 -31.373   8.220  1.00 10.00      A   
ATOM   1181 HE22 GLN A 125      -4.245 -32.261   9.377  1.00 10.00      A   
ATOM   1182  C   GLN A 125      -1.277 -34.796   5.650  1.00 10.00      A   
ATOM   1183  O   GLN A 125      -1.393 -35.981   5.959  1.00 10.00      A   
ATOM   1184  N   VAL A 126      -0.430 -34.368   4.720  1.00 10.00      A   
ATOM   1185  HN  VAL A 126      -0.390 -33.406   4.516  1.00 10.00      A   
ATOM   1186  CA  VAL A 126       0.437 -35.289   3.983  1.00 10.00      A   
ATOM   1187  CB  VAL A 126       1.246 -34.564   2.885  1.00 10.00      A   
ATOM   1188  CG1 VAL A 126       2.114 -35.547   2.112  1.00 10.00      A   
ATOM   1189  CG2 VAL A 126       0.321 -33.819   1.938  1.00 10.00      A   
ATOM   1190  C   VAL A 126       1.400 -35.987   4.938  1.00 10.00      A   
ATOM   1191  O   VAL A 126       1.601 -37.200   4.857  1.00 10.00      A   
ATOM   1192  N   ALA A 127       1.974 -35.212   5.854  1.00 10.00      A   
ATOM   1193  HN  ALA A 127       1.768 -34.251   5.862  1.00 10.00      A   
ATOM   1194  CA  ALA A 127       2.911 -35.739   6.841  1.00 10.00      A   
ATOM   1195  CB  ALA A 127       3.435 -34.618   7.728  1.00 10.00      A   
ATOM   1196  C   ALA A 127       2.257 -36.826   7.687  1.00 10.00      A   
ATOM   1197  O   ALA A 127       2.879 -37.841   8.006  1.00 10.00      A   
ATOM   1198  N   LYS A 128       0.998 -36.605   8.051  1.00 10.00      A   
ATOM   1199  HN  LYS A 128       0.562 -35.766   7.783  1.00 10.00      A   
ATOM   1200  CA  LYS A 128       0.253 -37.567   8.848  1.00 10.00      A   
ATOM   1201  CB  LYS A 128      -0.967 -36.906   9.491  1.00 10.00      A   
ATOM   1202  CG  LYS A 128      -0.617 -35.971  10.636  1.00 10.00      A   
ATOM   1203  CD  LYS A 128      -1.809 -35.132  11.060  1.00 10.00      A   
ATOM   1204  CE  LYS A 128      -1.464 -34.260  12.257  1.00 10.00      A   
ATOM   1205  NZ  LYS A 128      -2.583 -33.357  12.632  1.00 10.00      A   
ATOM   1206  HZ1 LYS A 128      -3.491 -33.773  12.347  1.00 10.00      A   
ATOM   1207  HZ2 LYS A 128      -2.477 -32.426  12.167  1.00 10.00      A   
ATOM   1208  HZ3 LYS A 128      -2.594 -33.212  13.658  1.00 10.00      A   
ATOM   1209  C   LYS A 128      -0.156 -38.771   8.006  1.00 10.00      A   
ATOM   1210  O   LYS A 128      -0.165 -39.902   8.490  1.00 10.00      A   
ATOM   1211  N   ALA A 129      -0.480 -38.524   6.742  1.00 10.00      A   
ATOM   1212  HN  ALA A 129      -0.461 -37.597   6.414  1.00 10.00      A   
ATOM   1213  CA  ALA A 129      -0.874 -39.589   5.828  1.00 10.00      A   
ATOM   1214  CB  ALA A 129      -1.373 -39.003   4.515  1.00 10.00      A   
ATOM   1215  C   ALA A 129       0.293 -40.535   5.583  1.00 10.00      A   
ATOM   1216  O   ALA A 129       0.132 -41.753   5.574  1.00 10.00      A   
ATOM   1217  N   GLU A 130       1.476 -39.961   5.401  1.00 10.00      A   
ATOM   1218  HN  GLU A 130       1.538 -38.981   5.404  1.00 10.00      A   
ATOM   1219  CA  GLU A 130       2.679 -40.744   5.169  1.00 10.00      A   
ATOM   1220  CB  GLU A 130       3.839 -39.823   4.777  1.00 10.00      A   
ATOM   1221  CG  GLU A 130       4.904 -40.491   3.921  1.00 10.00      A   
ATOM   1222  CD  GLU A 130       5.981 -39.529   3.461  1.00 10.00      A   
ATOM   1223  OE1 GLU A 130       7.003 -39.395   4.168  1.00 10.00      A   
ATOM   1224  OE2 GLU A 130       5.819 -38.914   2.384  1.00 10.00      A   
ATOM   1225  C   GLU A 130       3.038 -41.550   6.419  1.00 10.00      A   
ATOM   1226  O   GLU A 130       3.727 -42.567   6.339  1.00 10.00      A   
ATOM   1227  N   ALA A 131       2.550 -41.092   7.570  1.00 10.00      A   
ATOM   1228  HN  ALA A 131       1.999 -40.282   7.564  1.00 10.00      A   
ATOM   1229  CA  ALA A 131       2.813 -41.761   8.839  1.00 10.00      A   
ATOM   1230  CB  ALA A 131       2.596 -40.809  10.004  1.00 10.00      A   
ATOM   1231  C   ALA A 131       1.958 -43.017   8.999  1.00 10.00      A   
ATOM   1232  O   ALA A 131       2.393 -44.003   9.596  1.00 10.00      A   
ATOM   1233  N   ASP A 132       0.741 -42.984   8.468  1.00 10.00      A   
ATOM   1234  HN  ASP A 132       0.438 -42.174   8.003  1.00 10.00      A   
ATOM   1235  CA  ASP A 132      -0.150 -44.136   8.561  1.00 10.00      A   
ATOM   1236  CB  ASP A 132      -1.555 -43.790   9.084  1.00 10.00      A   
ATOM   1237  CG  ASP A 132      -2.263 -42.678   8.336  1.00 10.00      A   
ATOM   1238  OD1 ASP A 132      -2.357 -42.741   7.096  1.00 10.00      A   
ATOM   1239  OD2 ASP A 132      -2.763 -41.743   9.003  1.00 10.00      A   
ATOM   1240  C   ASP A 132      -0.184 -44.938   7.263  1.00 10.00      A   
ATOM   1241  O   ASP A 132      -1.054 -45.789   7.066  1.00 10.00      A   
ATOM   1242  N   ASN A 133       0.778 -44.644   6.385  1.00 10.00      A   
ATOM   1243  HN  ASN A 133       1.408 -43.925   6.606  1.00 10.00      A   
ATOM   1244  CA  ASN A 133       0.928 -45.334   5.101  1.00 10.00      A   
ATOM   1245  CB  ASN A 133       1.235 -46.826   5.301  1.00 10.00      A   
ATOM   1246  CG  ASN A 133       2.718 -47.137   5.238  1.00 10.00      A   
ATOM   1247  OD1 ASN A 133       3.481 -46.464   4.546  1.00 10.00      A   
ATOM   1248  ND2 ASN A 133       3.137 -48.167   5.955  1.00 10.00      A   
ATOM   1249 HD21 ASN A 133       2.475 -48.666   6.483  1.00 10.00      A   
ATOM   1250 HD22 ASN A 133       4.090 -48.390   5.931  1.00 10.00      A   
ATOM   1251  C   ASN A 133      -0.266 -45.154   4.168  1.00 10.00      A   
ATOM   1252  O   ASN A 133      -0.575 -46.047   3.373  1.00 10.00      A   
ATOM   1253  N   LEU A 134      -0.935 -44.009   4.261  1.00 10.00      A   
ATOM   1254  HN  LEU A 134      -0.658 -43.337   4.926  1.00 10.00      A   
ATOM   1255  CA  LEU A 134      -2.078 -43.731   3.403  1.00 10.00      A   
ATOM   1256  CB  LEU A 134      -2.815 -42.469   3.856  1.00 10.00      A   
ATOM   1257  CG  LEU A 134      -4.073 -42.105   3.063  1.00 10.00      A   
ATOM   1258  CD1 LEU A 134      -5.136 -43.184   3.206  1.00 10.00      A   
ATOM   1259  CD2 LEU A 134      -4.612 -40.751   3.498  1.00 10.00      A   
ATOM   1260  C   LEU A 134      -1.638 -43.592   1.949  1.00 10.00      A   
ATOM   1261  O   LEU A 134      -0.691 -42.863   1.639  1.00 10.00      A   
ATOM   1262  N   ASP A 135      -2.329 -44.303   1.067  1.00 10.00      A   
ATOM   1263  HN  ASP A 135      -3.071 -44.858   1.384  1.00 10.00      A   
ATOM   1264  CA  ASP A 135      -2.020 -44.277  -0.356  1.00 10.00      A   
ATOM   1265  CB  ASP A 135      -2.896 -45.277  -1.111  1.00 10.00      A   
ATOM   1266  CG  ASP A 135      -2.477 -45.437  -2.554  1.00 10.00      A   
ATOM   1267  OD1 ASP A 135      -3.078 -44.778  -3.428  1.00 10.00      A   
ATOM   1268  OD2 ASP A 135      -1.544 -46.224  -2.824  1.00 10.00      A   
ATOM   1269  C   ASP A 135      -2.198 -42.876  -0.933  1.00 10.00      A   
ATOM   1270  O   ASP A 135      -3.125 -42.153  -0.560  1.00 10.00      A   
ATOM   1271  N   ASP A 136      -1.312 -42.513  -1.852  1.00 10.00      A   
ATOM   1272  HN  ASP A 136      -0.617 -43.154  -2.116  1.00 10.00      A   
ATOM   1273  CA  ASP A 136      -1.336 -41.198  -2.488  1.00 10.00      A   
ATOM   1274  CB  ASP A 136      -0.174 -41.073  -3.478  1.00 10.00      A   
ATOM   1275  CG  ASP A 136       0.732 -39.895  -3.180  1.00 10.00      A   
ATOM   1276  OD1 ASP A 136       0.840 -39.499  -1.996  1.00 10.00      A   
ATOM   1277  OD2 ASP A 136       1.353 -39.365  -4.124  1.00 10.00      A   
ATOM   1278  C   ASP A 136      -2.658 -40.936  -3.199  1.00 10.00      A   
ATOM   1279  O   ASP A 136      -3.229 -39.849  -3.090  1.00 10.00      A   
ATOM   1280  N   LYS A 137      -3.151 -41.938  -3.916  1.00 10.00      A   
ATOM   1281  HN  LYS A 137      -2.662 -42.792  -3.950  1.00 10.00      A   
ATOM   1282  CA  LYS A 137      -4.405 -41.812  -4.644  1.00 10.00      A   
ATOM   1283  CB  LYS A 137      -4.600 -43.012  -5.574  1.00 10.00      A   
ATOM   1284  CG  LYS A 137      -5.899 -42.994  -6.363  1.00 10.00      A   
ATOM   1285  CD  LYS A 137      -6.277 -44.391  -6.828  1.00 10.00      A   
ATOM   1286  CE  LYS A 137      -7.711 -44.436  -7.329  1.00 10.00      A   
ATOM   1287  NZ  LYS A 137      -8.173 -45.828  -7.565  1.00 10.00      A   
ATOM   1288  HZ1 LYS A 137      -8.004 -46.412  -6.720  1.00 10.00      A   
ATOM   1289  HZ2 LYS A 137      -7.663 -46.246  -8.371  1.00 10.00      A   
ATOM   1290  HZ3 LYS A 137      -9.190 -45.837  -7.780  1.00 10.00      A   
ATOM   1291  C   LYS A 137      -5.579 -41.701  -3.675  1.00 10.00      A   
ATOM   1292  O   LYS A 137      -6.564 -41.015  -3.949  1.00 10.00      A   
ATOM   1293  N   LYS A 138      -5.463 -42.369  -2.538  1.00 10.00      A   
ATOM   1294  HN  LYS A 138      -4.646 -42.887  -2.368  1.00 10.00      A   
ATOM   1295  CA  LYS A 138      -6.518 -42.345  -1.530  1.00 10.00      A   
ATOM   1296  CB  LYS A 138      -6.333 -43.466  -0.504  1.00 10.00      A   
ATOM   1297  CG  LYS A 138      -6.624 -44.849  -1.065  1.00 10.00      A   
ATOM   1298  CD  LYS A 138      -6.563 -45.916   0.013  1.00 10.00      A   
ATOM   1299  CE  LYS A 138      -7.071 -47.250  -0.508  1.00 10.00      A   
ATOM   1300  NZ  LYS A 138      -7.058 -48.299   0.542  1.00 10.00      A   
ATOM   1301  HZ1 LYS A 138      -7.465 -49.181   0.172  1.00 10.00      A   
ATOM   1302  HZ2 LYS A 138      -7.615 -47.991   1.363  1.00 10.00      A   
ATOM   1303  HZ3 LYS A 138      -6.084 -48.485   0.851  1.00 10.00      A   
ATOM   1304  C   LYS A 138      -6.616 -40.980  -0.857  1.00 10.00      A   
ATOM   1305  O   LYS A 138      -7.715 -40.502  -0.570  1.00 10.00      A   
ATOM   1306  N   LEU A 139      -5.464 -40.348  -0.629  1.00 10.00      A   
ATOM   1307  HN  LEU A 139      -4.620 -40.786  -0.879  1.00 10.00      A   
ATOM   1308  CA  LEU A 139      -5.421 -39.031  -0.004  1.00 10.00      A   
ATOM   1309  CB  LEU A 139      -3.977 -38.633   0.324  1.00 10.00      A   
ATOM   1310  CG  LEU A 139      -3.781 -37.252   0.959  1.00 10.00      A   
ATOM   1311  CD1 LEU A 139      -4.546 -37.146   2.269  1.00 10.00      A   
ATOM   1312  CD2 LEU A 139      -2.304 -36.959   1.177  1.00 10.00      A   
ATOM   1313  C   LEU A 139      -6.078 -37.990  -0.905  1.00 10.00      A   
ATOM   1314  O   LEU A 139      -6.763 -37.082  -0.429  1.00 10.00      A   
ATOM   1315  N   LEU A 140      -5.891 -38.147  -2.212  1.00 10.00      A   
ATOM   1316  HN  LEU A 140      -5.345 -38.896  -2.526  1.00 10.00      A   
ATOM   1317  CA  LEU A 140      -6.475 -37.234  -3.189  1.00 10.00      A   
ATOM   1318  CB  LEU A 140      -5.917 -37.530  -4.584  1.00 10.00      A   
ATOM   1319  CG  LEU A 140      -6.395 -36.620  -5.719  1.00 10.00      A   
ATOM   1320  CD1 LEU A 140      -5.872 -35.202  -5.538  1.00 10.00      A   
ATOM   1321  CD2 LEU A 140      -5.973 -37.182  -7.067  1.00 10.00      A   
ATOM   1322  C   LEU A 140      -7.995 -37.365  -3.191  1.00 10.00      A   
ATOM   1323  O   LEU A 140      -8.711 -36.449  -3.580  1.00 10.00      A   
ATOM   1324  N   LYS A 141      -8.478 -38.512  -2.739  1.00 10.00      A   
ATOM   1325  HN  LYS A 141      -7.851 -39.206  -2.444  1.00 10.00      A   
ATOM   1326  CA  LYS A 141      -9.908 -38.777  -2.671  1.00 10.00      A   
ATOM   1327  CB  LYS A 141     -10.146 -40.285  -2.757  1.00 10.00      A   
ATOM   1328  CG  LYS A 141     -11.597 -40.703  -2.920  1.00 10.00      A   
ATOM   1329  CD  LYS A 141     -11.726 -42.216  -2.878  1.00 10.00      A   
ATOM   1330  CE  LYS A 141     -13.173 -42.659  -3.024  1.00 10.00      A   
ATOM   1331  NZ  LYS A 141     -13.316 -44.136  -2.915  1.00 10.00      A   
ATOM   1332  HZ1 LYS A 141     -12.854 -44.479  -2.048  1.00 10.00      A   
ATOM   1333  HZ2 LYS A 141     -12.881 -44.602  -3.735  1.00 10.00      A   
ATOM   1334  HZ3 LYS A 141     -14.320 -44.397  -2.880  1.00 10.00      A   
ATOM   1335  C   LYS A 141     -10.484 -38.228  -1.366  1.00 10.00      A   
ATOM   1336  O   LYS A 141     -11.698 -38.178  -1.174  1.00 10.00      A   
ATOM   1337  N   VAL A 142      -9.599 -37.814  -0.474  1.00 10.00      A   
ATOM   1338  HN  VAL A 142      -8.645 -37.866  -0.691  1.00 10.00      A   
ATOM   1339  CA  VAL A 142     -10.003 -37.275   0.816  1.00 10.00      A   
ATOM   1340  CB  VAL A 142      -9.004 -37.664   1.928  1.00 10.00      A   
ATOM   1341  CG1 VAL A 142      -9.382 -37.017   3.253  1.00 10.00      A   
ATOM   1342  CG2 VAL A 142      -8.932 -39.176   2.080  1.00 10.00      A   
ATOM   1343  C   VAL A 142     -10.125 -35.756   0.759  1.00 10.00      A   
ATOM   1344  O   VAL A 142     -11.183 -35.200   1.046  1.00 10.00      A   
ATOM   1345  N   LEU A 143      -9.049 -35.090   0.362  1.00 10.00      A   
ATOM   1346  HN  LEU A 143      -8.239 -35.589   0.108  1.00 10.00      A   
ATOM   1347  CA  LEU A 143      -9.040 -33.633   0.292  1.00 10.00      A   
ATOM   1348  CB  LEU A 143      -7.736 -33.077   0.866  1.00 10.00      A   
ATOM   1349  CG  LEU A 143      -7.425 -33.448   2.317  1.00 10.00      A   
ATOM   1350  CD1 LEU A 143      -6.119 -32.810   2.759  1.00 10.00      A   
ATOM   1351  CD2 LEU A 143      -8.561 -33.035   3.239  1.00 10.00      A   
ATOM   1352  C   LEU A 143      -9.242 -33.138  -1.136  1.00 10.00      A   
ATOM   1353  O   LEU A 143      -8.715 -32.094  -1.521  1.00 10.00      A   
ATOM   1354  N   LYS A 144     -10.021 -33.882  -1.912  1.00 10.00      A   
ATOM   1355  HN  LYS A 144     -10.423 -34.695  -1.543  1.00 10.00      A   
ATOM   1356  CA  LYS A 144     -10.290 -33.520  -3.301  1.00 10.00      A   
ATOM   1357  CB  LYS A 144     -11.180 -34.571  -3.972  1.00 10.00      A   
ATOM   1358  CG  LYS A 144     -11.267 -34.433  -5.483  1.00 10.00      A   
ATOM   1359  CD  LYS A 144     -12.281 -35.402  -6.070  1.00 10.00      A   
ATOM   1360  CE  LYS A 144     -12.446 -35.177  -7.563  1.00 10.00      A   
ATOM   1361  NZ  LYS A 144     -13.447 -36.096  -8.164  1.00 10.00      A   
ATOM   1362  HZ1 LYS A 144     -13.111 -37.079  -8.110  1.00 10.00      A   
ATOM   1363  HZ2 LYS A 144     -13.605 -35.852  -9.163  1.00 10.00      A   
ATOM   1364  HZ3 LYS A 144     -14.351 -36.020  -7.657  1.00 10.00      A   
ATOM   1365  C   LYS A 144     -10.940 -32.140  -3.395  1.00 10.00      A   
ATOM   1366  O   LYS A 144     -10.514 -31.292  -4.182  1.00 10.00      A   
ATOM   1367  N   GLU A 145     -11.960 -31.918  -2.575  1.00 10.00      A   
ATOM   1368  HN  GLU A 145     -12.239 -32.631  -1.958  1.00 10.00      A   
ATOM   1369  CA  GLU A 145     -12.678 -30.648  -2.564  1.00 10.00      A   
ATOM   1370  CB  GLU A 145     -13.962 -30.773  -1.740  1.00 10.00      A   
ATOM   1371  CG  GLU A 145     -14.822 -29.521  -1.720  1.00 10.00      A   
ATOM   1372  CD  GLU A 145     -15.924 -29.596  -0.686  1.00 10.00      A   
ATOM   1373  OE1 GLU A 145     -15.698 -29.168   0.466  1.00 10.00      A   
ATOM   1374  OE2 GLU A 145     -17.028 -30.081  -1.022  1.00 10.00      A   
ATOM   1375  C   GLU A 145     -11.806 -29.532  -2.003  1.00 10.00      A   
ATOM   1376  O   GLU A 145     -11.810 -28.412  -2.518  1.00 10.00      A   
ATOM   1377  N   ASP A 146     -11.050 -29.850  -0.959  1.00 10.00      A   
ATOM   1378  HN  ASP A 146     -11.083 -30.765  -0.612  1.00 10.00      A   
ATOM   1379  CA  ASP A 146     -10.172 -28.876  -0.318  1.00 10.00      A   
ATOM   1380  CB  ASP A 146      -9.494 -29.477   0.917  1.00 10.00      A   
ATOM   1381  CG  ASP A 146     -10.470 -29.770   2.041  1.00 10.00      A   
ATOM   1382  OD1 ASP A 146     -10.704 -28.877   2.884  1.00 10.00      A   
ATOM   1383  OD2 ASP A 146     -11.011 -30.898   2.084  1.00 10.00      A   
ATOM   1384  C   ASP A 146      -9.134 -28.353  -1.304  1.00 10.00      A   
ATOM   1385  O   ASP A 146      -8.911 -27.143  -1.406  1.00 10.00      A   
ATOM   1386  N   ILE A 147      -8.515 -29.267  -2.045  1.00 10.00      A   
ATOM   1387  HN  ILE A 147      -8.735 -30.219  -1.915  1.00 10.00      A   
ATOM   1388  CA  ILE A 147      -7.513 -28.896  -3.037  1.00 10.00      A   
ATOM   1389  CB  ILE A 147      -6.827 -30.137  -3.650  1.00 10.00      A   
ATOM   1390  CG1 ILE A 147      -6.024 -30.879  -2.577  1.00 10.00      A   
ATOM   1391  CG2 ILE A 147      -5.923 -29.744  -4.813  1.00 10.00      A   
ATOM   1392  CD1 ILE A 147      -5.493 -32.225  -3.020  1.00 10.00      A   
ATOM   1393  C   ILE A 147      -8.147 -28.047  -4.142  1.00 10.00      A   
ATOM   1394  O   ILE A 147      -7.553 -27.080  -4.621  1.00 10.00      A   
ATOM   1395  N   ALA A 148      -9.362 -28.407  -4.535  1.00 10.00      A   
ATOM   1396  HN  ALA A 148      -9.786 -29.190  -4.123  1.00 10.00      A   
ATOM   1397  CA  ALA A 148     -10.075 -27.670  -5.571  1.00 10.00      A   
ATOM   1398  CB  ALA A 148     -11.338 -28.413  -5.980  1.00 10.00      A   
ATOM   1399  C   ALA A 148     -10.417 -26.264  -5.086  1.00 10.00      A   
ATOM   1400  O   ALA A 148     -10.237 -25.284  -5.809  1.00 10.00      A   
ATOM   1401  N   ALA A 149     -10.883 -26.175  -3.845  1.00 10.00      A   
ATOM   1402  HN  ALA A 149     -10.973 -26.998  -3.311  1.00 10.00      A   
ATOM   1403  CA  ALA A 149     -11.261 -24.900  -3.247  1.00 10.00      A   
ATOM   1404  CB  ALA A 149     -11.862 -25.115  -1.866  1.00 10.00      A   
ATOM   1405  C   ALA A 149     -10.079 -23.941  -3.172  1.00 10.00      A   
ATOM   1406  O   ALA A 149     -10.187 -22.778  -3.576  1.00 10.00      A   
ATOM   1407  N   ILE A 150      -8.948 -24.426  -2.666  1.00 10.00      A   
ATOM   1408  HN  ILE A 150      -8.919 -25.362  -2.360  1.00 10.00      A   
ATOM   1409  CA  ILE A 150      -7.756 -23.593  -2.546  1.00 10.00      A   
ATOM   1410  CB  ILE A 150      -6.629 -24.266  -1.719  1.00 10.00      A   
ATOM   1411  CG1 ILE A 150      -5.560 -23.248  -1.319  1.00 10.00      A   
ATOM   1412  CG2 ILE A 150      -6.000 -25.430  -2.464  1.00 10.00      A   
ATOM   1413  CD1 ILE A 150      -6.056 -22.196  -0.352  1.00 10.00      A   
ATOM   1414  C   ILE A 150      -7.245 -23.147  -3.920  1.00 10.00      A   
ATOM   1415  O   ILE A 150      -6.730 -22.039  -4.070  1.00 10.00      A   
ATOM   1416  N   ARG A 151      -7.421 -24.003  -4.926  1.00 10.00      A   
ATOM   1417  HN  ARG A 151      -7.846 -24.869  -4.748  1.00 10.00      A   
ATOM   1418  CA  ARG A 151      -6.992 -23.688  -6.282  1.00 10.00      A   
ATOM   1419  CB  ARG A 151      -7.203 -24.886  -7.212  1.00 10.00      A   
ATOM   1420  CG  ARG A 151      -5.975 -25.769  -7.364  1.00 10.00      A   
ATOM   1421  CD  ARG A 151      -6.349 -27.200  -7.725  1.00 10.00      A   
ATOM   1422  NE  ARG A 151      -6.949 -27.315  -9.056  1.00 10.00      A   
ATOM   1423  HE  ARG A 151      -7.264 -26.486  -9.485  1.00 10.00      A   
ATOM   1424  CZ  ARG A 151      -7.080 -28.466  -9.719  1.00 10.00      A   
ATOM   1425  NH1 ARG A 151      -6.653 -29.605  -9.183  1.00 10.00      A   
ATOM   1426 HH11 ARG A 151      -6.212 -29.610  -8.242  1.00 10.00      A   
ATOM   1427 HH12 ARG A 151      -6.757 -30.506  -9.709  1.00 10.00      A   
ATOM   1428  NH2 ARG A 151      -7.652 -28.478 -10.913  1.00 10.00      A   
ATOM   1429 HH21 ARG A 151      -7.756 -29.374 -11.436  1.00 10.00      A   
ATOM   1430 HH22 ARG A 151      -8.004 -27.589 -11.336  1.00 10.00      A   
ATOM   1431  C   ARG A 151      -7.737 -22.468  -6.810  1.00 10.00      A   
ATOM   1432  O   ARG A 151      -7.152 -21.606  -7.468  1.00 10.00      A   
ATOM   1433  N   VAL A 152      -9.026 -22.395  -6.498  1.00 10.00      A   
ATOM   1434  HN  VAL A 152      -9.428 -23.117  -5.969  1.00 10.00      A   
ATOM   1435  CA  VAL A 152      -9.864 -21.279  -6.926  1.00 10.00      A   
ATOM   1436  CB  VAL A 152     -11.367 -21.600  -6.761  1.00 10.00      A   
ATOM   1437  CG1 VAL A 152     -12.226 -20.484  -7.336  1.00 10.00      A   
ATOM   1438  CG2 VAL A 152     -11.707 -22.927  -7.419  1.00 10.00      A   
ATOM   1439  C   VAL A 152      -9.533 -20.021  -6.126  1.00 10.00      A   
ATOM   1440  O   VAL A 152      -9.529 -18.913  -6.664  1.00 10.00      A   
ATOM   1441  N   ASN A 153      -9.245 -20.202  -4.839  1.00 10.00      A   
ATOM   1442  HN  ASN A 153      -9.270 -21.111  -4.471  1.00 10.00      A   
ATOM   1443  CA  ASN A 153      -8.908 -19.082  -3.958  1.00 10.00      A   
ATOM   1444  CB  ASN A 153      -8.714 -19.554  -2.512  1.00 10.00      A   
ATOM   1445  CG  ASN A 153     -10.024 -19.850  -1.809  1.00 10.00      A   
ATOM   1446  OD1 ASN A 153     -11.055 -19.250  -2.108  1.00 10.00      A   
ATOM   1447  ND2 ASN A 153      -9.993 -20.778  -0.864  1.00 10.00      A   
ATOM   1448 HD21 ASN A 153      -9.138 -21.212  -0.668  1.00 10.00      A   
ATOM   1449 HD22 ASN A 153     -10.832 -20.999  -0.402  1.00 10.00      A   
ATOM   1450  C   ASN A 153      -7.658 -18.357  -4.445  1.00 10.00      A   
ATOM   1451  O   ASN A 153      -7.543 -17.139  -4.321  1.00 10.00      A   
ATOM   1452  N   LEU A 154      -6.730 -19.114  -5.017  1.00 10.00      A   
ATOM   1453  HN  LEU A 154      -6.880 -20.080  -5.089  1.00 10.00      A   
ATOM   1454  CA  LEU A 154      -5.488 -18.550  -5.531  1.00 10.00      A   
ATOM   1455  CB  LEU A 154      -4.459 -19.655  -5.778  1.00 10.00      A   
ATOM   1456  CG  LEU A 154      -4.117 -20.537  -4.576  1.00 10.00      A   
ATOM   1457  CD1 LEU A 154      -3.158 -21.649  -4.975  1.00 10.00      A   
ATOM   1458  CD2 LEU A 154      -3.543 -19.707  -3.438  1.00 10.00      A   
ATOM   1459  C   LEU A 154      -5.729 -17.751  -6.811  1.00 10.00      A   
ATOM   1460  O   LEU A 154      -4.866 -16.998  -7.258  1.00 10.00      A   
ATOM   1461  N   GLN A 155      -6.910 -17.912  -7.393  1.00 10.00      A   
ATOM   1462  HN  GLN A 155      -7.567 -18.521  -6.988  1.00 10.00      A   
ATOM   1463  CA  GLN A 155      -7.260 -17.201  -8.612  1.00 10.00      A   
ATOM   1464  CB  GLN A 155      -8.039 -18.111  -9.565  1.00 10.00      A   
ATOM   1465  CG  GLN A 155      -7.202 -19.215 -10.195  1.00 10.00      A   
ATOM   1466  CD  GLN A 155      -6.064 -18.679 -11.050  1.00 10.00      A   
ATOM   1467  OE1 GLN A 155      -6.156 -17.595 -11.623  1.00 10.00      A   
ATOM   1468  NE2 GLN A 155      -4.984 -19.435 -11.149  1.00 10.00      A   
ATOM   1469 HE21 GLN A 155      -4.971 -20.293 -10.672  1.00 10.00      A   
ATOM   1470 HE22 GLN A 155      -4.244 -19.112 -11.699  1.00 10.00      A   
ATOM   1471  C   GLN A 155      -8.064 -15.946  -8.292  1.00 10.00      A   
ATOM   1472  O   GLN A 155      -8.551 -15.256  -9.188  1.00 10.00      A   
ATOM   1473  N   GLN A 156      -8.204 -15.661  -7.002  1.00 10.00      A   
ATOM   1474  HN  GLN A 156      -7.808 -16.263  -6.335  1.00 10.00      A   
ATOM   1475  CA  GLN A 156      -8.935 -14.487  -6.545  1.00 10.00      A   
ATOM   1476  CB  GLN A 156     -10.392 -14.839  -6.227  1.00 10.00      A   
ATOM   1477  CG  GLN A 156     -10.561 -16.023  -5.291  1.00 10.00      A   
ATOM   1478  CD  GLN A 156     -12.013 -16.307  -4.971  1.00 10.00      A   
ATOM   1479  OE1 GLN A 156     -12.557 -15.799  -3.991  1.00 10.00      A   
ATOM   1480  NE2 GLN A 156     -12.651 -17.122  -5.795  1.00 10.00      A   
ATOM   1481 HE21 GLN A 156     -12.157 -17.493  -6.556  1.00 10.00      A   
ATOM   1482 HE22 GLN A 156     -13.595 -17.315  -5.613  1.00 10.00      A   
ATOM   1483  C   GLN A 156      -8.248 -13.873  -5.330  1.00 10.00      A   
ATOM   1484  O   GLN A 156      -8.887 -13.237  -4.494  1.00 10.00      A   
ATOM   1485  N   GLY A 157      -6.934 -14.053  -5.257  1.00 10.00      A   
ATOM   1486  HN  GLY A 157      -6.482 -14.544  -5.976  1.00 10.00      A   
ATOM   1487  CA  GLY A 157      -6.155 -13.531  -4.145  1.00 10.00      A   
ATOM   1488  C   GLY A 157      -6.276 -12.025  -3.978  1.00 10.00      A   
ATOM   1489  O   GLY A 157      -6.166 -11.509  -2.866  1.00 10.00      A   
ATOM   1490  N   VAL A 158      -6.493 -11.317  -5.079  1.00 10.00      A   
ATOM   1491  HN  VAL A 158      -6.553 -11.780  -5.944  1.00 10.00      A   
ATOM   1492  CA  VAL A 158      -6.636  -9.865  -5.034  1.00 10.00      A   
ATOM   1493  CB  VAL A 158      -6.578  -9.241  -6.447  1.00 10.00      A   
ATOM   1494  CG1 VAL A 158      -6.595  -7.722  -6.363  1.00 10.00      A   
ATOM   1495  CG2 VAL A 158      -5.339  -9.715  -7.191  1.00 10.00      A   
ATOM   1496  C   VAL A 158      -7.955  -9.485  -4.359  1.00 10.00      A   
ATOM   1497  O   VAL A 158      -8.001  -8.591  -3.514  1.00 10.00      A   
ATOM   1498  N   ASP A 159      -9.014 -10.205  -4.711  1.00 10.00      A   
ATOM   1499  HN  ASP A 159      -8.898 -10.933  -5.353  1.00 10.00      A   
ATOM   1500  CA  ASP A 159     -10.341  -9.958  -4.153  1.00 10.00      A   
ATOM   1501  CB  ASP A 159     -11.375 -10.830  -4.876  1.00 10.00      A   
ATOM   1502  CG  ASP A 159     -12.783 -10.711  -4.322  1.00 10.00      A   
ATOM   1503  OD1 ASP A 159     -13.115  -9.675  -3.711  1.00 10.00      A   
ATOM   1504  OD2 ASP A 159     -13.572 -11.661  -4.506  1.00 10.00      A   
ATOM   1505  C   ASP A 159     -10.352 -10.248  -2.656  1.00 10.00      A   
ATOM   1506  O   ASP A 159     -10.947  -9.510  -1.867  1.00 10.00      A   
ATOM   1507  N   ILE A 160      -9.665 -11.314  -2.268  1.00 10.00      A   
ATOM   1508  HN  ILE A 160      -9.205 -11.856  -2.949  1.00 10.00      A   
ATOM   1509  CA  ILE A 160      -9.582 -11.710  -0.861  1.00 10.00      A   
ATOM   1510  CB  ILE A 160      -8.952 -13.118  -0.699  1.00 10.00      A   
ATOM   1511  CG1 ILE A 160      -9.701 -14.137  -1.563  1.00 10.00      A   
ATOM   1512  CG2 ILE A 160      -8.962 -13.563   0.761  1.00 10.00      A   
ATOM   1513  CD1 ILE A 160      -9.083 -15.520  -1.562  1.00 10.00      A   
ATOM   1514  C   ILE A 160      -8.784 -10.684  -0.050  1.00 10.00      A   
ATOM   1515  O   ILE A 160      -8.945 -10.569   1.164  1.00 10.00      A   
ATOM   1516  N   ALA A 161      -7.929  -9.931  -0.727  1.00 10.00      A   
ATOM   1517  HN  ALA A 161      -7.841 -10.057  -1.695  1.00 10.00      A   
ATOM   1518  CA  ALA A 161      -7.114  -8.925  -0.064  1.00 10.00      A   
ATOM   1519  CB  ALA A 161      -5.796  -8.752  -0.800  1.00 10.00      A   
ATOM   1520  C   ALA A 161      -7.843  -7.587   0.046  1.00 10.00      A   
ATOM   1521  O   ALA A 161      -7.823  -6.941   1.097  1.00 10.00      A   
ATOM   1522  N   LEU A 162      -8.482  -7.172  -1.040  1.00 10.00      A   
ATOM   1523  HN  LEU A 162      -8.458  -7.728  -1.852  1.00 10.00      A   
ATOM   1524  CA  LEU A 162      -9.202  -5.904  -1.065  1.00 10.00      A   
ATOM   1525  CB  LEU A 162      -9.454  -5.451  -2.507  1.00 10.00      A   
ATOM   1526  CG  LEU A 162     -10.223  -4.136  -2.679  1.00 10.00      A   
ATOM   1527  CD1 LEU A 162      -9.437  -2.966  -2.107  1.00 10.00      A   
ATOM   1528  CD2 LEU A 162     -10.564  -3.895  -4.141  1.00 10.00      A   
ATOM   1529  C   LEU A 162     -10.520  -5.978  -0.297  1.00 10.00      A   
ATOM   1530  O   LEU A 162     -10.718  -5.264   0.691  1.00 10.00      A   
ATOM   1531  N   SER A 163     -11.414  -6.841  -0.757  1.00 10.00      A   
ATOM   1532  HN  SER A 163     -11.193  -7.390  -1.541  1.00 10.00      A   
ATOM   1533  CA  SER A 163     -12.715  -7.001  -0.131  1.00 10.00      A   
ATOM   1534  CB  SER A 163     -13.710  -7.561  -1.143  1.00 10.00      A   
ATOM   1535  OG  SER A 163     -13.224  -7.403  -2.468  1.00 10.00      A   
ATOM   1536  HG  SER A 163     -13.095  -8.286  -2.868  1.00 10.00      A   
ATOM   1537  C   SER A 163     -12.628  -7.913   1.088  1.00 10.00      A   
ATOM   1538  O   SER A 163     -13.096  -7.560   2.174  1.00 10.00      A   
ATOM   1539  N   GLY A 164     -12.020  -9.076   0.906  1.00 10.00      A   
ATOM   1540  HN  GLY A 164     -11.659  -9.302   0.020  1.00 10.00      A   
ATOM   1541  CA  GLY A 164     -11.886 -10.015   1.994  1.00 10.00      A   
ATOM   1542  C   GLY A 164     -12.387 -11.391   1.620  1.00 10.00      A   
ATOM   1543  O   GLY A 164     -12.694 -11.653   0.455  1.00 10.00      A   
ATOM   1544  N   ARG A 165     -12.479 -12.264   2.610  1.00 10.00      A   
ATOM   1545  HN  ARG A 165     -12.230 -11.983   3.517  1.00 10.00      A   
ATOM   1546  CA  ARG A 165     -12.947 -13.628   2.392  1.00 10.00      A   
ATOM   1547  CB  ARG A 165     -12.683 -14.483   3.637  1.00 10.00      A   
ATOM   1548  CG  ARG A 165     -13.343 -13.949   4.899  1.00 10.00      A   
ATOM   1549  CD  ARG A 165     -12.675 -14.480   6.156  1.00 10.00      A   
ATOM   1550  NE  ARG A 165     -12.491 -13.424   7.154  1.00 10.00      A   
ATOM   1551  HE  ARG A 165     -12.206 -12.539   6.821  1.00 10.00      A   
ATOM   1552  CZ  ARG A 165     -12.667 -13.591   8.467  1.00 10.00      A   
ATOM   1553  NH1 ARG A 165     -13.026 -14.776   8.950  1.00 10.00      A   
ATOM   1554 HH11 ARG A 165     -13.172 -15.583   8.308  1.00 10.00      A   
ATOM   1555 HH12 ARG A 165     -13.166 -14.903   9.977  1.00 10.00      A   
ATOM   1556  NH2 ARG A 165     -12.499 -12.569   9.295  1.00 10.00      A   
ATOM   1557 HH21 ARG A 165     -12.631 -12.698  10.323  1.00 10.00      A   
ATOM   1558 HH22 ARG A 165     -12.230 -11.621   8.924  1.00 10.00      A   
ATOM   1559  C   ARG A 165     -14.434 -13.649   2.039  1.00 10.00      A   
ATOM   1560  O   ARG A 165     -15.190 -12.755   2.432  1.00 10.00      A   
ATOM   1561  N   MET A 166     -14.844 -14.658   1.285  1.00 10.00      A   
ATOM   1562  HN  MET A 166     -14.190 -15.323   0.978  1.00 10.00      A   
ATOM   1563  CA  MET A 166     -16.239 -14.802   0.889  1.00 10.00      A   
ATOM   1564  CB  MET A 166     -16.352 -15.484  -0.478  1.00 10.00      A   
ATOM   1565  CG  MET A 166     -16.230 -14.546  -1.667  1.00 10.00      A   
ATOM   1566  SD  MET A 166     -16.837 -15.294  -3.192  1.00 10.00      A   
ATOM   1567  CE  MET A 166     -18.585 -15.445  -2.829  1.00 10.00      A   
ATOM   1568  C   MET A 166     -17.014 -15.604   1.930  1.00 10.00      A   
ATOM   1569  O   MET A 166     -16.539 -15.807   3.049  1.00 10.00      A   
ATOM   1570  N   ALA A 167     -18.208 -16.053   1.553  1.00 10.00      A   
ATOM   1571  HN  ALA A 167     -18.532 -15.844   0.650  1.00 10.00      A   
ATOM   1572  CA  ALA A 167     -19.055 -16.835   2.446  1.00 10.00      A   
ATOM   1573  CB  ALA A 167     -20.442 -17.000   1.844  1.00 10.00      A   
ATOM   1574  C   ALA A 167     -18.437 -18.196   2.732  1.00 10.00      A   
ATOM   1575  O   ALA A 167     -18.180 -18.541   3.887  1.00 10.00      A   
ATOM   1576  N   THR A 168     -18.199 -18.960   1.676  1.00 10.00      A   
ATOM   1577  HN  THR A 168     -18.428 -18.628   0.780  1.00 10.00      A   
ATOM   1578  CA  THR A 168     -17.608 -20.282   1.809  1.00 10.00      A   
ATOM   1579  CB  THR A 168     -18.639 -21.386   1.502  1.00 10.00      A   
ATOM   1580  OG1 THR A 168     -19.963 -20.876   1.714  1.00 10.00      A   
ATOM   1581  HG1 THR A 168     -20.365 -20.671   0.859  1.00 10.00      A   
ATOM   1582  CG2 THR A 168     -18.409 -22.593   2.399  1.00 10.00      A   
ATOM   1583  C   THR A 168     -16.423 -20.430   0.864  1.00 10.00      A   
ATOM   1584  O   THR A 168     -16.531 -21.053  -0.191  1.00 10.00      A   
ATOM   1585  N   SER A 169     -15.302 -19.831   1.233  1.00 10.00      A   
ATOM   1586  HN  SER A 169     -15.283 -19.319   2.070  1.00 10.00      A   
ATOM   1587  CA  SER A 169     -14.100 -19.901   0.421  1.00 10.00      A   
ATOM   1588  CB  SER A 169     -13.121 -18.812   0.854  1.00 10.00      A   
ATOM   1589  OG  SER A 169     -13.795 -17.580   1.064  1.00 10.00      A   
ATOM   1590  HG  SER A 169     -13.312 -16.881   0.607  1.00 10.00      A   
ATOM   1591  C   SER A 169     -13.449 -21.275   0.545  1.00 10.00      A   
ATOM   1592  O   SER A 169     -12.698 -21.703  -0.335  1.00 10.00      A   
ATOM   1593  N   GLY A 170     -13.754 -21.964   1.639  1.00 10.00      A   
ATOM   1594  HN  GLY A 170     -14.362 -21.570   2.301  1.00 10.00      A   
ATOM   1595  CA  GLY A 170     -13.195 -23.281   1.870  1.00 10.00      A   
ATOM   1596  C   GLY A 170     -11.921 -23.204   2.679  1.00 10.00      A   
ATOM   1597  O   GLY A 170     -11.047 -24.064   2.563  1.00 10.00      A   
ATOM   1598  N   MET A 171     -11.824 -22.168   3.507  1.00 10.00      A   
ATOM   1599  HN  MET A 171     -12.569 -21.534   3.563  1.00 10.00      A   
ATOM   1600  CA  MET A 171     -10.644 -21.957   4.342  1.00 10.00      A   
ATOM   1601  CB  MET A 171     -10.638 -20.550   4.945  1.00 10.00      A   
ATOM   1602  CG  MET A 171     -10.955 -19.438   3.956  1.00 10.00      A   
ATOM   1603  SD  MET A 171     -10.028 -19.568   2.411  1.00 10.00      A   
ATOM   1604  CE  MET A 171      -8.353 -19.294   2.983  1.00 10.00      A   
ATOM   1605  C   MET A 171     -10.573 -23.001   5.447  1.00 10.00      A   
ATOM   1606  O   MET A 171     -11.601 -23.526   5.890  1.00 10.00      A   
ATOM   1607  N   MET A 172      -9.366 -23.302   5.895  1.00 10.00      A   
ATOM   1608  HN  MET A 172      -8.577 -22.842   5.506  1.00 10.00      A   
ATOM   1609  CA  MET A 172      -9.174 -24.296   6.936  1.00 10.00      A   
ATOM   1610  CB  MET A 172      -8.384 -25.497   6.415  1.00 10.00      A   
ATOM   1611  CG  MET A 172      -9.233 -26.527   5.689  1.00 10.00      A   
ATOM   1612  SD  MET A 172     -10.649 -27.084   6.662  1.00 10.00      A   
ATOM   1613  CE  MET A 172      -9.839 -27.715   8.131  1.00 10.00      A   
ATOM   1614  C   MET A 172      -8.519 -23.734   8.190  1.00 10.00      A   
ATOM   1615  O   MET A 172      -9.102 -23.786   9.271  1.00 10.00      A   
ATOM   1616  N   THR A 173      -7.321 -23.189   8.049  1.00 10.00      A   
ATOM   1617  HN  THR A 173      -6.913 -23.135   7.147  1.00 10.00      A   
ATOM   1618  CA  THR A 173      -6.591 -22.659   9.193  1.00 10.00      A   
ATOM   1619  CB  THR A 173      -5.080 -22.565   8.909  1.00 10.00      A   
ATOM   1620  OG1 THR A 173      -4.850 -21.723   7.772  1.00 10.00      A   
ATOM   1621  HG1 THR A 173      -5.226 -22.143   6.975  1.00 10.00      A   
ATOM   1622  CG2 THR A 173      -4.497 -23.944   8.649  1.00 10.00      A   
ATOM   1623  C   THR A 173      -7.104 -21.297   9.655  1.00 10.00      A   
ATOM   1624  O   THR A 173      -7.968 -20.689   9.020  1.00 10.00      A   
ATOM   1625  N   GLU A 174      -6.548 -20.821  10.765  1.00 10.00      A   
ATOM   1626  HN  GLU A 174      -5.861 -21.356  11.221  1.00 10.00      A   
ATOM   1627  CA  GLU A 174      -6.917 -19.532  11.326  1.00 10.00      A   
ATOM   1628  CB  GLU A 174      -6.395 -19.405  12.757  1.00 10.00      A   
ATOM   1629  CG  GLU A 174      -7.076 -20.333  13.745  1.00 10.00      A   
ATOM   1630  CD  GLU A 174      -8.566 -20.087  13.833  1.00 10.00      A   
ATOM   1631  OE1 GLU A 174      -8.979 -19.172  14.578  1.00 10.00      A   
ATOM   1632  OE2 GLU A 174      -9.330 -20.804  13.150  1.00 10.00      A   
ATOM   1633  C   GLU A 174      -6.344 -18.417  10.469  1.00 10.00      A   
ATOM   1634  O   GLU A 174      -6.867 -17.303  10.448  1.00 10.00      A   
ATOM   1635  N   LEU A 175      -5.269 -18.729   9.754  1.00 10.00      A   
ATOM   1636  HN  LEU A 175      -4.898 -19.636   9.817  1.00 10.00      A   
ATOM   1637  CA  LEU A 175      -4.630 -17.758   8.879  1.00 10.00      A   
ATOM   1638  CB  LEU A 175      -3.212 -18.194   8.504  1.00 10.00      A   
ATOM   1639  CG  LEU A 175      -2.218 -18.331   9.662  1.00 10.00      A   
ATOM   1640  CD1 LEU A 175      -0.806 -18.519   9.133  1.00 10.00      A   
ATOM   1641  CD2 LEU A 175      -2.286 -17.123  10.583  1.00 10.00      A   
ATOM   1642  C   LEU A 175      -5.477 -17.537   7.632  1.00 10.00      A   
ATOM   1643  O   LEU A 175      -5.280 -16.573   6.896  1.00 10.00      A   
ATOM   1644  N   GLY A 176      -6.434 -18.437   7.417  1.00 10.00      A   
ATOM   1645  HN  GLY A 176      -6.534 -19.189   8.041  1.00 10.00      A   
ATOM   1646  CA  GLY A 176      -7.320 -18.329   6.277  1.00 10.00      A   
ATOM   1647  C   GLY A 176      -8.413 -17.301   6.512  1.00 10.00      A   
ATOM   1648  O   GLY A 176      -9.185 -16.979   5.607  1.00 10.00      A   
ATOM   1649  N   LYS A 177      -8.477 -16.784   7.733  1.00 10.00      A   
ATOM   1650  HN  LYS A 177      -7.833 -17.083   8.409  1.00 10.00      A   
ATOM   1651  CA  LYS A 177      -9.465 -15.776   8.093  1.00 10.00      A   
ATOM   1652  CB  LYS A 177      -9.736 -15.804   9.602  1.00 10.00      A   
ATOM   1653  CG  LYS A 177     -10.366 -17.097  10.099  1.00 10.00      A   
ATOM   1654  CD  LYS A 177     -10.502 -17.103  11.613  1.00 10.00      A   
ATOM   1655  CE  LYS A 177     -11.241 -18.340  12.100  1.00 10.00      A   
ATOM   1656  NZ  LYS A 177     -11.346 -18.374  13.586  1.00 10.00      A   
ATOM   1657  HZ1 LYS A 177     -11.985 -19.136  13.883  1.00 10.00      A   
ATOM   1658  HZ2 LYS A 177     -11.720 -17.469  13.940  1.00 10.00      A   
ATOM   1659  HZ3 LYS A 177     -10.402 -18.544  14.010  1.00 10.00      A   
ATOM   1660  C   LYS A 177      -8.968 -14.399   7.662  1.00 10.00      A   
ATOM   1661  O   LYS A 177      -8.713 -13.525   8.490  1.00 10.00      A   
ATOM   1662  N   VAL A 178      -8.822 -14.228   6.357  1.00 10.00      A   
ATOM   1663  HN  VAL A 178      -9.050 -14.968   5.753  1.00 10.00      A   
ATOM   1664  CA  VAL A 178      -8.333 -12.982   5.789  1.00 10.00      A   
ATOM   1665  CB  VAL A 178      -7.868 -13.167   4.330  1.00 10.00      A   
ATOM   1666  CG1 VAL A 178      -6.999 -11.997   3.896  1.00 10.00      A   
ATOM   1667  CG2 VAL A 178      -7.131 -14.484   4.157  1.00 10.00      A   
ATOM   1668  C   VAL A 178      -9.395 -11.894   5.828  1.00 10.00      A   
ATOM   1669  O   VAL A 178     -10.533 -12.105   5.405  1.00 10.00      A   
ATOM   1670  N   ASP A 179      -9.020 -10.737   6.344  1.00 10.00      A   
ATOM   1671  HN  ASP A 179      -8.101 -10.637   6.675  1.00 10.00      A   
ATOM   1672  CA  ASP A 179      -9.925  -9.603   6.418  1.00 10.00      A   
ATOM   1673  CB  ASP A 179      -9.926  -8.980   7.815  1.00 10.00      A   
ATOM   1674  CG  ASP A 179     -10.795  -9.735   8.803  1.00 10.00      A   
ATOM   1675  OD1 ASP A 179     -11.979  -9.999   8.496  1.00 10.00      A   
ATOM   1676  OD2 ASP A 179     -10.300 -10.061   9.903  1.00 10.00      A   
ATOM   1677  C   ASP A 179      -9.510  -8.570   5.387  1.00 10.00      A   
ATOM   1678  O   ASP A 179      -8.326  -8.247   5.273  1.00 10.00      A   
ATOM   1679  N   GLY A 180     -10.477  -8.075   4.629  1.00 10.00      A   
ATOM   1680  HN  GLY A 180     -11.397  -8.379   4.768  1.00 10.00      A   
ATOM   1681  CA  GLY A 180     -10.192  -7.092   3.605  1.00 10.00      A   
ATOM   1682  C   GLY A 180      -9.558  -5.834   4.156  1.00 10.00      A   
ATOM   1683  O   GLY A 180      -9.941  -5.348   5.222  1.00 10.00      A   
ATOM   1684  N   ALA A 181      -8.587  -5.305   3.425  1.00 10.00      A   
ATOM   1685  HN  ALA A 181      -8.324  -5.751   2.587  1.00 10.00      A   
ATOM   1686  CA  ALA A 181      -7.891  -4.092   3.834  1.00 10.00      A   
ATOM   1687  CB  ALA A 181      -6.640  -3.898   2.998  1.00 10.00      A   
ATOM   1688  C   ALA A 181      -8.802  -2.877   3.715  1.00 10.00      A   
ATOM   1689  O   ALA A 181      -8.543  -1.826   4.306  1.00 10.00      A   
ATOM   1690  N   MET A 182      -9.865  -3.027   2.938  1.00 10.00      A   
ATOM   1691  HN  MET A 182     -10.010  -3.888   2.487  1.00 10.00      A   
ATOM   1692  CA  MET A 182     -10.823  -1.955   2.740  1.00 10.00      A   
ATOM   1693  CB  MET A 182     -11.255  -1.887   1.274  1.00 10.00      A   
ATOM   1694  CG  MET A 182     -12.349  -0.868   0.992  1.00 10.00      A   
ATOM   1695  SD  MET A 182     -13.062  -1.053  -0.653  1.00 10.00      A   
ATOM   1696  CE  MET A 182     -13.731  -2.712  -0.554  1.00 10.00      A   
ATOM   1697  C   MET A 182     -12.041  -2.159   3.632  1.00 10.00      A   
ATOM   1698  O   MET A 182     -12.806  -3.110   3.452  1.00 10.00      A   
ATOM   1699  N   SER A 183     -12.211  -1.271   4.594  1.00 10.00      A   
ATOM   1700  HN  SER A 183     -11.566  -0.532   4.687  1.00 10.00      A   
ATOM   1701  CA  SER A 183     -13.333  -1.342   5.509  1.00 10.00      A   
ATOM   1702  CB  SER A 183     -12.844  -1.247   6.959  1.00 10.00      A   
ATOM   1703  OG  SER A 183     -13.886  -1.535   7.882  1.00 10.00      A   
ATOM   1704  HG  SER A 183     -13.971  -0.798   8.503  1.00 10.00      A   
ATOM   1705  C   SER A 183     -14.311  -0.217   5.202  1.00 10.00      A   
ATOM   1706  O   SER A 183     -13.927   0.953   5.147  1.00 10.00      A   
ATOM   1707  N   ILE A 184     -15.564  -0.578   4.979  1.00 10.00      A   
ATOM   1708  HN  ILE A 184     -15.807  -1.526   5.029  1.00 10.00      A   
ATOM   1709  CA  ILE A 184     -16.595   0.401   4.674  1.00 10.00      A   
ATOM   1710  CB  ILE A 184     -17.483  -0.066   3.499  1.00 10.00      A   
ATOM   1711  CG1 ILE A 184     -16.612  -0.453   2.297  1.00 10.00      A   
ATOM   1712  CG2 ILE A 184     -18.482   1.019   3.108  1.00 10.00      A   
ATOM   1713  CD1 ILE A 184     -17.393  -0.972   1.110  1.00 10.00      A   
ATOM   1714  C   ILE A 184     -17.460   0.651   5.904  1.00 10.00      A   
ATOM   1715  O   ILE A 184     -17.813  -0.285   6.626  1.00 10.00      A   
ATOM   1716  N   ALA A 185     -17.782   1.912   6.146  1.00 10.00      A   
ATOM   1717  HN  ALA A 185     -17.464   2.615   5.535  1.00 10.00      A   
ATOM   1718  CA  ALA A 185     -18.606   2.285   7.283  1.00 10.00      A   
ATOM   1719  CB  ALA A 185     -18.231   3.676   7.768  1.00 10.00      A   
ATOM   1720  C   ALA A 185     -20.083   2.226   6.910  1.00 10.00      A   
ATOM   1721  O   ALA A 185     -20.435   1.978   5.753  1.00 10.00      A   
ATOM   1722  N   HIS A 186     -20.943   2.457   7.888  1.00 10.00      A   
ATOM   1723  HN  HIS A 186     -20.600   2.673   8.786  1.00 10.00      A   
ATOM   1724  CA  HIS A 186     -22.379   2.422   7.661  1.00 10.00      A   
ATOM   1725  CB  HIS A 186     -23.128   2.056   8.949  1.00 10.00      A   
ATOM   1726  CG  HIS A 186     -22.706   0.748   9.554  1.00 10.00      A   
ATOM   1727  ND1 HIS A 186     -23.422  -0.425   9.406  1.00 10.00      A   
ATOM   1728  HD1 HIS A 186     -24.257  -0.528   8.908  1.00 10.00      A   
ATOM   1729  CD2 HIS A 186     -21.627   0.430  10.311  1.00 10.00      A   
ATOM   1730  CE1 HIS A 186     -22.800  -1.399  10.046  1.00 10.00      A   
ATOM   1731  NE2 HIS A 186     -21.712  -0.906  10.600  1.00 10.00      A   
ATOM   1732  HE2 HIS A 186     -21.067  -1.417  11.138  1.00 10.00      A   
ATOM   1733  C   HIS A 186     -22.856   3.766   7.127  1.00 10.00      A   
ATOM   1734  O   HIS A 186     -22.648   4.804   7.756  1.00 10.00      A   
ATOM   1735  N   ALA A 187     -23.475   3.746   5.957  1.00 10.00      A   
ATOM   1736  HN  ALA A 187     -23.610   2.887   5.501  1.00 10.00      A   
ATOM   1737  CA  ALA A 187     -23.966   4.966   5.333  1.00 10.00      A   
ATOM   1738  CB  ALA A 187     -24.279   4.722   3.863  1.00 10.00      A   
ATOM   1739  C   ALA A 187     -25.189   5.503   6.065  1.00 10.00      A   
ATOM   1740  O   ALA A 187     -26.261   4.901   6.023  1.00 10.00      A   
ATOM   1741  N   ILE A 188     -25.012   6.622   6.753  1.00 10.00      A   
ATOM   1742  HN  ILE A 188     -24.126   7.040   6.763  1.00 10.00      A   
ATOM   1743  CA  ILE A 188     -26.098   7.250   7.494  1.00 10.00      A   
ATOM   1744  CB  ILE A 188     -25.735   7.464   8.980  1.00 10.00      A   
ATOM   1745  CG1 ILE A 188     -24.446   8.285   9.109  1.00 10.00      A   
ATOM   1746  CG2 ILE A 188     -25.600   6.127   9.697  1.00 10.00      A   
ATOM   1747  CD1 ILE A 188     -24.146   8.746  10.520  1.00 10.00      A   
ATOM   1748  C   ILE A 188     -26.449   8.597   6.875  1.00 10.00      A   
ATOM   1749  O   ILE A 188     -25.643   9.174   6.141  1.00 10.00      A   
ATOM   1750  N   THR A 189     -27.646   9.090   7.159  1.00 10.00      A   
ATOM   1751  HN  THR A 189     -28.257   8.578   7.731  1.00 10.00      A   
ATOM   1752  CA  THR A 189     -28.077  10.372   6.630  1.00 10.00      A   
ATOM   1753  CB  THR A 189     -29.603  10.548   6.726  1.00 10.00      A   
ATOM   1754  OG1 THR A 189     -30.088   9.959   7.940  1.00 10.00      A   
ATOM   1755  HG1 THR A 189     -30.728  10.555   8.348  1.00 10.00      A   
ATOM   1756  CG2 THR A 189     -30.293   9.903   5.537  1.00 10.00      A   
ATOM   1757  C   THR A 189     -27.375  11.525   7.343  1.00 10.00      A   
ATOM   1758  O   THR A 189     -26.948  11.397   8.494  1.00 10.00      A   
ATOM   1759  N   THR A 190     -27.259  12.646   6.650  1.00 10.00      A   
ATOM   1760  HN  THR A 190     -27.601  12.674   5.729  1.00 10.00      A   
ATOM   1761  CA  THR A 190     -26.608  13.828   7.190  1.00 10.00      A   
ATOM   1762  CB  THR A 190     -26.139  14.737   6.041  1.00 10.00      A   
ATOM   1763  OG1 THR A 190     -27.191  14.839   5.066  1.00 10.00      A   
ATOM   1764  HG1 THR A 190     -26.810  15.077   4.216  1.00 10.00      A   
ATOM   1765  CG2 THR A 190     -24.906  14.148   5.374  1.00 10.00      A   
ATOM   1766  C   THR A 190     -27.529  14.632   8.108  1.00 10.00      A   
ATOM   1767  O   THR A 190     -27.088  15.575   8.768  1.00 10.00      A   
ATOM   1768  N   HIS A 191     -28.804  14.259   8.160  1.00 10.00      A   
ATOM   1769  HN  HIS A 191     -29.097  13.474   7.652  1.00 10.00      A   
ATOM   1770  CA  HIS A 191     -29.770  14.976   8.988  1.00 10.00      A   
ATOM   1771  CB  HIS A 191     -30.154  16.310   8.330  1.00 10.00      A   
ATOM   1772  CG  HIS A 191     -30.798  16.165   6.985  1.00 10.00      A   
ATOM   1773  ND1 HIS A 191     -30.075  15.994   5.825  1.00 10.00      A   
ATOM   1774  HD1 HIS A 191     -29.091  15.992   5.757  1.00 10.00      A   
ATOM   1775  CD2 HIS A 191     -32.103  16.138   6.620  1.00 10.00      A   
ATOM   1776  CE1 HIS A 191     -30.903  15.868   4.807  1.00 10.00      A   
ATOM   1777  NE2 HIS A 191     -32.137  15.951   5.262  1.00 10.00      A   
ATOM   1778  HE2 HIS A 191     -32.951  15.889   4.713  1.00 10.00      A   
ATOM   1779  C   HIS A 191     -31.023  14.140   9.224  1.00 10.00      A   
ATOM   1780  O   HIS A 191     -31.097  12.983   8.807  1.00 10.00      A   
ATOM   1781  N   GLN A 192     -31.999  14.749   9.889  1.00 10.00      A   
ATOM   1782  HN  GLN A 192     -31.856  15.674  10.195  1.00 10.00      A   
ATOM   1783  CA  GLN A 192     -33.270  14.102  10.195  1.00 10.00      A   
ATOM   1784  CB  GLN A 192     -34.002  14.892  11.287  1.00 10.00      A   
ATOM   1785  CG  GLN A 192     -35.354  14.327  11.700  1.00 10.00      A   
ATOM   1786  CD  GLN A 192     -35.278  12.877  12.128  1.00 10.00      A   
ATOM   1787  OE1 GLN A 192     -34.879  12.572  13.248  1.00 10.00      A   
ATOM   1788  NE2 GLN A 192     -35.670  11.973  11.244  1.00 10.00      A   
ATOM   1789 HE21 GLN A 192     -35.988  12.284  10.370  1.00 10.00      A   
ATOM   1790 HE22 GLN A 192     -35.638  11.029  11.503  1.00 10.00      A   
ATOM   1791  C   GLN A 192     -34.145  14.001   8.948  1.00 10.00      A   
ATOM   1792  O   GLN A 192     -34.678  15.000   8.464  1.00 10.00      A   
ATOM   1793  N   VAL A 193     -34.284  12.794   8.433  1.00 10.00      A   
ATOM   1794  HN  VAL A 193     -33.829  12.036   8.859  1.00 10.00      A   
ATOM   1795  CA  VAL A 193     -35.093  12.553   7.249  1.00 10.00      A   
ATOM   1796  CB  VAL A 193     -34.336  11.660   6.240  1.00 10.00      A   
ATOM   1797  CG1 VAL A 193     -35.209  11.311   5.044  1.00 10.00      A   
ATOM   1798  CG2 VAL A 193     -33.054  12.339   5.785  1.00 10.00      A   
ATOM   1799  C   VAL A 193     -36.407  11.880   7.637  1.00 10.00      A   
ATOM   1800  O   VAL A 193     -36.417  10.949   8.445  1.00 10.00      A   
ATOM   1801  N   ASP A 194     -37.505  12.370   7.079  1.00 10.00      A   
ATOM   1802  HN  ASP A 194     -37.431  13.127   6.459  1.00 10.00      A   
ATOM   1803  CA  ASP A 194     -38.824  11.812   7.357  1.00 10.00      A   
ATOM   1804  CB  ASP A 194     -39.905  12.879   7.156  1.00 10.00      A   
ATOM   1805  CG  ASP A 194     -41.079  12.719   8.103  1.00 10.00      A   
ATOM   1806  OD1 ASP A 194     -41.846  11.750   7.946  1.00 10.00      A   
ATOM   1807  OD2 ASP A 194     -41.239  13.571   9.010  1.00 10.00      A   
ATOM   1808  C   ASP A 194     -39.090  10.624   6.439  1.00 10.00      A   
ATOM   1809  O   ASP A 194     -38.613  10.591   5.306  1.00 10.00      A   
ATOM   1810  N   SER A 195     -39.848   9.656   6.925  1.00 10.00      A   
ATOM   1811  HN  SER A 195     -40.220   9.748   7.826  1.00 10.00      A   
ATOM   1812  CA  SER A 195     -40.162   8.471   6.145  1.00 10.00      A   
ATOM   1813  CB  SER A 195     -39.993   7.214   7.000  1.00 10.00      A   
ATOM   1814  OG  SER A 195     -38.655   7.108   7.469  1.00 10.00      A   
ATOM   1815  HG  SER A 195     -38.046   7.251   6.728  1.00 10.00      A   
ATOM   1816  C   SER A 195     -41.567   8.559   5.563  1.00 10.00      A   
ATOM   1817  O   SER A 195     -42.528   8.825   6.282  1.00 10.00      A   
ATOM   1818  N   ASP A 196     -41.678   8.345   4.261  1.00 10.00      A   
ATOM   1819  HN  ASP A 196     -40.876   8.111   3.741  1.00 10.00      A   
ATOM   1820  CA  ASP A 196     -42.967   8.420   3.588  1.00 10.00      A   
ATOM   1821  CB  ASP A 196     -42.832   9.159   2.253  1.00 10.00      A   
ATOM   1822  CG  ASP A 196     -44.086   9.924   1.870  1.00 10.00      A   
ATOM   1823  OD1 ASP A 196     -45.130   9.288   1.608  1.00 10.00      A   
ATOM   1824  OD2 ASP A 196     -44.036  11.174   1.830  1.00 10.00      A   
ATOM   1825  C   ASP A 196     -43.546   7.028   3.366  1.00 10.00      A   
ATOM   1826  O   ASP A 196     -42.805   6.048   3.255  1.00 10.00      A   
ATOM   1827  N   ILE A 197     -44.871   6.949   3.302  1.00 10.00      A   
ATOM   1828  HN  ILE A 197     -45.402   7.770   3.379  1.00 10.00      A   
ATOM   1829  CA  ILE A 197     -45.557   5.681   3.105  1.00 10.00      A   
ATOM   1830  CB  ILE A 197     -46.523   5.368   4.271  1.00 10.00      A   
ATOM   1831  CG1 ILE A 197     -45.834   5.607   5.619  1.00 10.00      A   
ATOM   1832  CG2 ILE A 197     -47.026   3.934   4.174  1.00 10.00      A   
ATOM   1833  CD1 ILE A 197     -46.776   5.606   6.803  1.00 10.00      A   
ATOM   1834  C   ILE A 197     -46.341   5.681   1.797  1.00 10.00      A   
ATOM   1835  O   ILE A 197     -47.134   6.588   1.529  1.00 10.00      A   
ATOM   1836  N   ASP A 198     -46.097   4.665   0.987  1.00 10.00      A   
ATOM   1837  HN  ASP A 198     -45.433   3.987   1.259  1.00 10.00      A   
ATOM   1838  CA  ASP A 198     -46.776   4.511  -0.292  1.00 10.00      A   
ATOM   1839  CB  ASP A 198     -45.779   4.084  -1.371  1.00 10.00      A   
ATOM   1840  CG  ASP A 198     -46.449   3.693  -2.672  1.00 10.00      A   
ATOM   1841  OD1 ASP A 198     -46.460   2.492  -3.000  1.00 10.00      A   
ATOM   1842  OD2 ASP A 198     -46.958   4.589  -3.378  1.00 10.00      A   
ATOM   1843  C   ASP A 198     -47.883   3.472  -0.170  1.00 10.00      A   
ATOM   1844  O   ASP A 198     -47.658   2.372   0.345  1.00 10.00      A   
ATOM   1845  N   TRP A 199     -49.075   3.822  -0.634  1.00 10.00      A   
ATOM   1846  HN  TRP A 199     -49.189   4.707  -1.040  1.00 10.00      A   
ATOM   1847  CA  TRP A 199     -50.216   2.918  -0.567  1.00 10.00      A   
ATOM   1848  CB  TRP A 199     -51.467   3.647  -0.064  1.00 10.00      A   
ATOM   1849  CG  TRP A 199     -51.256   4.427   1.200  1.00 10.00      A   
ATOM   1850  CD1 TRP A 199     -51.242   5.784   1.330  1.00 10.00      A   
ATOM   1851  CD2 TRP A 199     -51.031   3.896   2.511  1.00 10.00      A   
ATOM   1852  NE1 TRP A 199     -51.024   6.133   2.640  1.00 10.00      A   
ATOM   1853  HE1 TRP A 199     -50.976   7.051   2.984  1.00 10.00      A   
ATOM   1854  CE2 TRP A 199     -50.890   4.991   3.386  1.00 10.00      A   
ATOM   1855  CE3 TRP A 199     -50.934   2.604   3.028  1.00 10.00      A   
ATOM   1856  CZ2 TRP A 199     -50.662   4.830   4.750  1.00 10.00      A   
ATOM   1857  CZ3 TRP A 199     -50.707   2.446   4.380  1.00 10.00      A   
ATOM   1858  CH2 TRP A 199     -50.573   3.551   5.226  1.00 10.00      A   
ATOM   1859  C   TRP A 199     -50.484   2.278  -1.925  1.00 10.00      A   
ATOM   1860  O   TRP A 199     -51.379   2.702  -2.662  1.00 10.00      A   
ATOM   1861  N   PHE A 200     -49.690   1.275  -2.263  1.00 10.00      A   
ATOM   1862  HN  PHE A 200     -48.979   1.000  -1.647  1.00 10.00      A   
ATOM   1863  CA  PHE A 200     -49.844   0.576  -3.531  1.00 10.00      A   
ATOM   1864  CB  PHE A 200     -48.510  -0.033  -3.984  1.00 10.00      A   
ATOM   1865  CG  PHE A 200     -47.992  -1.130  -3.097  1.00 10.00      A   
ATOM   1866  CD1 PHE A 200     -48.166  -2.458  -3.447  1.00 10.00      A   
ATOM   1867  CD2 PHE A 200     -47.331  -0.835  -1.917  1.00 10.00      A   
ATOM   1868  CE1 PHE A 200     -47.692  -3.471  -2.639  1.00 10.00      A   
ATOM   1869  CE2 PHE A 200     -46.853  -1.843  -1.104  1.00 10.00      A   
ATOM   1870  CZ  PHE A 200     -47.035  -3.162  -1.465  1.00 10.00      A   
ATOM   1871  C   PHE A 200     -50.917  -0.502  -3.423  1.00 10.00      A   
ATOM   1872  O   PHE A 200     -51.229  -0.970  -2.328  1.00 10.00      A   
ATOM   1873  N   THR A 201     -51.484  -0.888  -4.554  1.00 10.00      A   
ATOM   1874  HN  THR A 201     -51.208  -0.469  -5.398  1.00 10.00      A   
ATOM   1875  CA  THR A 201     -52.514  -1.912  -4.575  1.00 10.00      A   
ATOM   1876  CB  THR A 201     -53.930  -1.304  -4.449  1.00 10.00      A   
ATOM   1877  OG1 THR A 201     -54.884  -2.336  -4.163  1.00 10.00      A   
ATOM   1878  HG1 THR A 201     -54.731  -2.677  -3.273  1.00 10.00      A   
ATOM   1879  CG2 THR A 201     -54.336  -0.576  -5.722  1.00 10.00      A   
ATOM   1880  C   THR A 201     -52.407  -2.761  -5.843  1.00 10.00      A   
ATOM   1881  O   THR A 201     -51.567  -2.493  -6.710  1.00 10.00      A   
ATOM   1882  N   ALA A 202     -53.246  -3.783  -5.939  1.00 10.00      A   
ATOM   1883  HN  ALA A 202     -53.900  -3.931  -5.223  1.00 10.00      A   
ATOM   1884  CA  ALA A 202     -53.251  -4.670  -7.088  1.00 10.00      A   
ATOM   1885  CB  ALA A 202     -52.744  -6.051  -6.698  1.00 10.00      A   
ATOM   1886  C   ALA A 202     -54.653  -4.756  -7.679  1.00 10.00      A   
ATOM   1887  O   ALA A 202     -55.544  -5.381  -7.103  1.00 10.00      A   
ATOM   1888  N   VAL A 203     -54.844  -4.104  -8.815  1.00 10.00      A   
ATOM   1889  HN  VAL A 203     -54.095  -3.616  -9.214  1.00 10.00      A   
ATOM   1890  CA  VAL A 203     -56.135  -4.096  -9.490  1.00 10.00      A   
ATOM   1891  CB  VAL A 203     -56.308  -2.833 -10.366  1.00 10.00      A   
ATOM   1892  CG1 VAL A 203     -57.723  -2.743 -10.919  1.00 10.00      A   
ATOM   1893  CG2 VAL A 203     -55.956  -1.577  -9.582  1.00 10.00      A   
ATOM   1894  C   VAL A 203     -56.291  -5.339 -10.360  1.00 10.00      A   
ATOM   1895  O   VAL A 203     -55.384  -5.702 -11.111  1.00 10.00      A   
ATOM   1896  N   ASP A 204     -57.439  -5.990 -10.244  1.00 10.00      A   
ATOM   1897  HN  ASP A 204     -58.122  -5.649  -9.629  1.00 10.00      A   
ATOM   1898  CA  ASP A 204     -57.722  -7.191 -11.018  1.00 10.00      A   
ATOM   1899  CB  ASP A 204     -58.907  -7.944 -10.402  1.00 10.00      A   
ATOM   1900  CG  ASP A 204     -59.031  -9.379 -10.874  1.00 10.00      A   
ATOM   1901  OD1 ASP A 204     -59.441  -9.599 -12.028  1.00 10.00      A   
ATOM   1902  OD2 ASP A 204     -58.738 -10.299 -10.080  1.00 10.00      A   
ATOM   1903  C   ASP A 204     -58.028  -6.815 -12.465  1.00 10.00      A   
ATOM   1904  O   ASP A 204     -58.663  -5.792 -12.730  1.00 10.00      A   
ATOM   1905  N   ASP A 205     -57.566  -7.633 -13.398  1.00 10.00      A   
ATOM   1906  HN  ASP A 205     -57.062  -8.430 -13.129  1.00 10.00      A   
ATOM   1907  CA  ASP A 205     -57.784  -7.371 -14.816  1.00 10.00      A   
ATOM   1908  CB  ASP A 205     -56.645  -7.933 -15.665  1.00 10.00      A   
ATOM   1909  CG  ASP A 205     -55.548  -6.921 -15.904  1.00 10.00      A   
ATOM   1910  OD1 ASP A 205     -55.646  -6.155 -16.885  1.00 10.00      A   
ATOM   1911  OD2 ASP A 205     -54.583  -6.882 -15.110  1.00 10.00      A   
ATOM   1912  C   ASP A 205     -59.114  -7.923 -15.296  1.00 10.00      A   
ATOM   1913  O   ASP A 205     -59.633  -7.501 -16.325  1.00 10.00      A   
ATOM   1914  N   LEU A 206     -59.668  -8.862 -14.549  1.00 10.00      A   
ATOM   1915  HN  LEU A 206     -59.215  -9.155 -13.722  1.00 10.00      A   
ATOM   1916  CA  LEU A 206     -60.942  -9.465 -14.908  1.00 10.00      A   
ATOM   1917  CB  LEU A 206     -60.919 -10.966 -14.621  1.00 10.00      A   
ATOM   1918  CG  LEU A 206     -59.831 -11.763 -15.343  1.00 10.00      A   
ATOM   1919  CD1 LEU A 206     -59.832 -13.211 -14.887  1.00 10.00      A   
ATOM   1920  CD2 LEU A 206     -60.014 -11.675 -16.849  1.00 10.00      A   
ATOM   1921  C   LEU A 206     -62.083  -8.792 -14.154  1.00 10.00      A   
ATOM   1922  O   LEU A 206     -63.150  -8.539 -14.715  1.00 10.00      A   
ATOM   1923  N   GLN A 207     -61.850  -8.493 -12.886  1.00 10.00      A   
ATOM   1924  HN  GLN A 207     -60.975  -8.721 -12.491  1.00 10.00      A   
ATOM   1925  CA  GLN A 207     -62.858  -7.840 -12.064  1.00 10.00      A   
ATOM   1926  CB  GLN A 207     -63.576  -8.832 -11.149  1.00 10.00      A   
ATOM   1927  CG  GLN A 207     -64.909  -9.315 -11.696  1.00 10.00      A   
ATOM   1928  CD  GLN A 207     -65.835  -8.173 -12.071  1.00 10.00      A   
ATOM   1929  OE1 GLN A 207     -65.842  -7.120 -11.428  1.00 10.00      A   
ATOM   1930  NE2 GLN A 207     -66.614  -8.367 -13.122  1.00 10.00      A   
ATOM   1931 HE21 GLN A 207     -66.551  -9.226 -13.595  1.00 10.00      A   
ATOM   1932 HE22 GLN A 207     -67.222  -7.644 -13.390  1.00 10.00      A   
ATOM   1933  C   GLN A 207     -62.274  -6.692 -11.257  1.00 10.00      A   
ATOM   1934  O   GLN A 207     -61.848  -6.868 -10.115  1.00 10.00      A   
ATOM   1935  N   GLU A 208     -62.252  -5.516 -11.861  1.00 10.00      A   
ATOM   1936  HN  GLU A 208     -62.589  -5.444 -12.786  1.00 10.00      A   
ATOM   1937  CA  GLU A 208     -61.735  -4.325 -11.209  1.00 10.00      A   
ATOM   1938  CB  GLU A 208     -61.315  -3.272 -12.248  1.00 10.00      A   
ATOM   1939  CG  GLU A 208     -62.464  -2.559 -12.956  1.00 10.00      A   
ATOM   1940  CD  GLU A 208     -63.273  -3.458 -13.876  1.00 10.00      A   
ATOM   1941  OE1 GLU A 208     -62.757  -4.514 -14.301  1.00 10.00      A   
ATOM   1942  OE2 GLU A 208     -64.434  -3.109 -14.180  1.00 10.00      A   
ATOM   1943  C   GLU A 208     -62.765  -3.755 -10.235  1.00 10.00      A   
ATOM   1944  O   GLU A 208     -62.436  -2.938  -9.372  1.00 10.00      A   
ATOM   1945  N   GLN A 209     -64.009  -4.206 -10.371  1.00 10.00      A   
ATOM   1946  HN  GLN A 209     -64.201  -4.872 -11.064  1.00 10.00      A   
ATOM   1947  CA  GLN A 209     -65.090  -3.748  -9.513  1.00 10.00      A   
ATOM   1948  CB  GLN A 209     -66.440  -3.912 -10.214  1.00 10.00      A   
ATOM   1949  CG  GLN A 209     -66.504  -3.256 -11.583  1.00 10.00      A   
ATOM   1950  CD  GLN A 209     -66.322  -1.753 -11.518  1.00 10.00      A   
ATOM   1951  OE1 GLN A 209     -66.816  -1.090 -10.606  1.00 10.00      A   
ATOM   1952  NE2 GLN A 209     -65.585  -1.209 -12.472  1.00 10.00      A   
ATOM   1953 HE21 GLN A 209     -65.198  -1.805 -13.158  1.00 10.00      A   
ATOM   1954 HE22 GLN A 209     -65.448  -0.236 -12.456  1.00 10.00      A   
ATOM   1955  C   GLN A 209     -65.081  -4.511  -8.197  1.00 10.00      A   
ATOM   1956  O   GLN A 209     -65.486  -5.674  -8.135  1.00 10.00      A   
ATOM   1957  N   GLY A 210     -64.597  -3.855  -7.159  1.00 10.00      A   
ATOM   1958  HN  GLY A 210     -64.270  -2.937  -7.284  1.00 10.00      A   
ATOM   1959  CA  GLY A 210     -64.528  -4.464  -5.853  1.00 10.00      A   
ATOM   1960  C   GLY A 210     -63.518  -3.759  -4.977  1.00 10.00      A   
ATOM   1961  O   GLY A 210     -62.622  -3.079  -5.480  1.00 10.00      A   
ATOM   1962  N   SER A 211     -63.667  -3.903  -3.671  1.00 10.00      A   
ATOM   1963  HN  SER A 211     -64.411  -4.440  -3.330  1.00 10.00      A   
ATOM   1964  CA  SER A 211     -62.761  -3.278  -2.728  1.00 10.00      A   
ATOM   1965  CB  SER A 211     -63.367  -3.336  -1.327  1.00 10.00      A   
ATOM   1966  OG  SER A 211     -64.746  -2.999  -1.373  1.00 10.00      A   
ATOM   1967  HG  SER A 211     -64.835  -2.046  -1.522  1.00 10.00      A   
ATOM   1968  C   SER A 211     -61.397  -3.963  -2.758  1.00 10.00      A   
ATOM   1969  O   SER A 211     -61.255  -5.113  -2.333  1.00 10.00      A   
ATOM   1970  N   ALA A 212     -60.404  -3.255  -3.282  1.00 10.00      A   
ATOM   1971  HN  ALA A 212     -60.590  -2.350  -3.616  1.00 10.00      A   
ATOM   1972  CA  ALA A 212     -59.050  -3.783  -3.378  1.00 10.00      A   
ATOM   1973  CB  ALA A 212     -58.283  -3.076  -4.485  1.00 10.00      A   
ATOM   1974  C   ALA A 212     -58.316  -3.661  -2.046  1.00 10.00      A   
ATOM   1975  O   ALA A 212     -58.785  -2.988  -1.126  1.00 10.00      A   
ATOM   1976  N   HIS A 213     -57.161  -4.306  -1.948  1.00 10.00      A   
ATOM   1977  HN  HIS A 213     -56.823  -4.805  -2.726  1.00 10.00      A   
ATOM   1978  CA  HIS A 213     -56.369  -4.279  -0.727  1.00 10.00      A   
ATOM   1979  CB  HIS A 213     -55.901  -5.687  -0.356  1.00 10.00      A   
ATOM   1980  CG  HIS A 213     -56.945  -6.532   0.306  1.00 10.00      A   
ATOM   1981  ND1 HIS A 213     -57.149  -6.538   1.667  1.00 10.00      A   
ATOM   1982  HD1 HIS A 213     -56.644  -6.008   2.325  1.00 10.00      A   
ATOM   1983  CD2 HIS A 213     -57.847  -7.402  -0.211  1.00 10.00      A   
ATOM   1984  CE1 HIS A 213     -58.125  -7.376   1.963  1.00 10.00      A   
ATOM   1985  NE2 HIS A 213     -58.564  -7.912   0.842  1.00 10.00      A   
ATOM   1986  HE2 HIS A 213     -59.283  -8.579   0.778  1.00 10.00      A   
ATOM   1987  C   HIS A 213     -55.164  -3.363  -0.876  1.00 10.00      A   
ATOM   1988  O   HIS A 213     -54.338  -3.548  -1.773  1.00 10.00      A   
ATOM   1989  N   LEU A 214     -55.069  -2.376  -0.003  1.00 10.00      A   
ATOM   1990  HN  LEU A 214     -55.763  -2.279   0.687  1.00 10.00      A   
ATOM   1991  CA  LEU A 214     -53.958  -1.432  -0.035  1.00 10.00      A   
ATOM   1992  CB  LEU A 214     -54.387  -0.072   0.526  1.00 10.00      A   
ATOM   1993  CG  LEU A 214     -55.506   0.651  -0.229  1.00 10.00      A   
ATOM   1994  CD1 LEU A 214     -55.859   1.959   0.464  1.00 10.00      A   
ATOM   1995  CD2 LEU A 214     -55.101   0.903  -1.673  1.00 10.00      A   
ATOM   1996  C   LEU A 214     -52.775  -1.971   0.762  1.00 10.00      A   
ATOM   1997  O   LEU A 214     -52.942  -2.459   1.882  1.00 10.00      A   
ATOM   1998  N   GLY A 215     -51.589  -1.890   0.179  1.00 10.00      A   
ATOM   1999  HN  GLY A 215     -51.524  -1.499  -0.722  1.00 10.00      A   
ATOM   2000  CA  GLY A 215     -50.392  -2.364   0.845  1.00 10.00      A   
ATOM   2001  C   GLY A 215     -49.732  -1.277   1.672  1.00 10.00      A   
ATOM   2002  O   GLY A 215     -50.362  -0.274   2.001  1.00 10.00      A   
ATOM   2003  N   THR A 216     -48.468  -1.477   2.015  1.00 10.00      A   
ATOM   2004  HN  THR A 216     -48.021  -2.300   1.726  1.00 10.00      A   
ATOM   2005  CA  THR A 216     -47.723  -0.511   2.810  1.00 10.00      A   
ATOM   2006  CB  THR A 216     -47.846  -0.831   4.314  1.00 10.00      A   
ATOM   2007  OG1 THR A 216     -49.212  -1.138   4.629  1.00 10.00      A   
ATOM   2008  HG1 THR A 216     -49.794  -0.586   4.086  1.00 10.00      A   
ATOM   2009  CG2 THR A 216     -47.396   0.356   5.151  1.00 10.00      A   
ATOM   2010  C   THR A 216     -46.245  -0.515   2.417  1.00 10.00      A   
ATOM   2011  O   THR A 216     -45.504  -1.438   2.758  1.00 10.00      A   
ATOM   2012  N   GLN A 217     -45.825   0.506   1.682  1.00 10.00      A   
ATOM   2013  HN  GLN A 217     -46.466   1.200   1.410  1.00 10.00      A   
ATOM   2014  CA  GLN A 217     -44.438   0.618   1.249  1.00 10.00      A   
ATOM   2015  CB  GLN A 217     -44.371   0.758  -0.275  1.00 10.00      A   
ATOM   2016  CG  GLN A 217     -42.965   0.713  -0.856  1.00 10.00      A   
ATOM   2017  CD  GLN A 217     -42.199  -0.530  -0.448  1.00 10.00      A   
ATOM   2018  OE1 GLN A 217     -42.350  -1.593  -1.049  1.00 10.00      A   
ATOM   2019  NE2 GLN A 217     -41.340  -0.395   0.552  1.00 10.00      A   
ATOM   2020 HE21 GLN A 217     -41.241   0.490   0.964  1.00 10.00      A   
ATOM   2021 HE22 GLN A 217     -40.837  -1.189   0.846  1.00 10.00      A   
ATOM   2022  C   GLN A 217     -43.758   1.805   1.923  1.00 10.00      A   
ATOM   2023  O   GLN A 217     -44.215   2.938   1.804  1.00 10.00      A   
ATOM   2024  N   GLU A 218     -42.677   1.535   2.635  1.00 10.00      A   
ATOM   2025  HN  GLU A 218     -42.369   0.608   2.701  1.00 10.00      A   
ATOM   2026  CA  GLU A 218     -41.931   2.580   3.325  1.00 10.00      A   
ATOM   2027  CB  GLU A 218     -41.503   2.084   4.710  1.00 10.00      A   
ATOM   2028  CG  GLU A 218     -40.858   3.146   5.591  1.00 10.00      A   
ATOM   2029  CD  GLU A 218     -40.537   2.631   6.978  1.00 10.00      A   
ATOM   2030  OE1 GLU A 218     -39.463   2.017   7.155  1.00 10.00      A   
ATOM   2031  OE2 GLU A 218     -41.359   2.839   7.899  1.00 10.00      A   
ATOM   2032  C   GLU A 218     -40.709   2.989   2.504  1.00 10.00      A   
ATOM   2033  O   GLU A 218     -40.112   2.155   1.820  1.00 10.00      A   
ATOM   2034  N   PHE A 219     -40.364   4.275   2.551  1.00 10.00      A   
ATOM   2035  HN  PHE A 219     -40.907   4.895   3.088  1.00 10.00      A   
ATOM   2036  CA  PHE A 219     -39.209   4.796   1.823  1.00 10.00      A   
ATOM   2037  CB  PHE A 219     -39.470   4.838   0.310  1.00 10.00      A   
ATOM   2038  CG  PHE A 219     -40.665   5.653  -0.103  1.00 10.00      A   
ATOM   2039  CD1 PHE A 219     -40.526   6.984  -0.456  1.00 10.00      A   
ATOM   2040  CD2 PHE A 219     -41.928   5.087  -0.145  1.00 10.00      A   
ATOM   2041  CE1 PHE A 219     -41.621   7.734  -0.839  1.00 10.00      A   
ATOM   2042  CE2 PHE A 219     -43.027   5.832  -0.526  1.00 10.00      A   
ATOM   2043  CZ  PHE A 219     -42.874   7.157  -0.875  1.00 10.00      A   
ATOM   2044  C   PHE A 219     -38.804   6.177   2.342  1.00 10.00      A   
ATOM   2045  O   PHE A 219     -39.581   6.847   3.024  1.00 10.00      A   
ATOM   2046  N   SER A 220     -37.578   6.586   2.037  1.00 10.00      A   
ATOM   2047  HN  SER A 220     -36.991   5.994   1.518  1.00 10.00      A   
ATOM   2048  CA  SER A 220     -37.069   7.886   2.456  1.00 10.00      A   
ATOM   2049  CB  SER A 220     -36.387   7.781   3.825  1.00 10.00      A   
ATOM   2050  OG  SER A 220     -37.302   7.311   4.802  1.00 10.00      A   
ATOM   2051  HG  SER A 220     -38.098   6.990   4.357  1.00 10.00      A   
ATOM   2052  C   SER A 220     -36.106   8.446   1.411  1.00 10.00      A   
ATOM   2053  O   SER A 220     -35.676   7.726   0.503  1.00 10.00      A   
ATOM   2054  N   SER A 221     -35.785   9.730   1.530  1.00 10.00      A   
ATOM   2055  HN  SER A 221     -36.166  10.253   2.269  1.00 10.00      A   
ATOM   2056  CA  SER A 221     -34.884  10.391   0.596  1.00 10.00      A   
ATOM   2057  CB  SER A 221     -35.702  11.115  -0.473  1.00 10.00      A   
ATOM   2058  OG  SER A 221     -36.977  11.491   0.029  1.00 10.00      A   
ATOM   2059  HG  SER A 221     -37.136  11.039   0.865  1.00 10.00      A   
ATOM   2060  C   SER A 221     -33.990  11.395   1.318  1.00 10.00      A   
ATOM   2061  O   SER A 221     -34.476  12.226   2.087  1.00 10.00      A   
ATOM   2062  N   GLY A 222     -32.692  11.335   1.060  1.00 10.00      A   
ATOM   2063  HN  GLY A 222     -32.353  10.669   0.424  1.00 10.00      A   
ATOM   2064  CA  GLY A 222     -31.775  12.253   1.701  1.00 10.00      A   
ATOM   2065  C   GLY A 222     -30.337  12.022   1.290  1.00 10.00      A   
ATOM   2066  O   GLY A 222     -30.054  11.172   0.441  1.00 10.00      A   
ATOM   2067  N   VAL A 223     -29.433  12.790   1.885  1.00 10.00      A   
ATOM   2068  HN  VAL A 223     -29.731  13.454   2.537  1.00 10.00      A   
ATOM   2069  CA  VAL A 223     -28.008  12.672   1.599  1.00 10.00      A   
ATOM   2070  CB  VAL A 223     -27.292  14.039   1.710  1.00 10.00      A   
ATOM   2071  CG1 VAL A 223     -25.826  13.921   1.318  1.00 10.00      A   
ATOM   2072  CG2 VAL A 223     -27.989  15.089   0.857  1.00 10.00      A   
ATOM   2073  C   VAL A 223     -27.361  11.688   2.569  1.00 10.00      A   
ATOM   2074  O   VAL A 223     -27.493  11.826   3.787  1.00 10.00      A   
ATOM   2075  N   PHE A 224     -26.676  10.699   2.019  1.00 10.00      A   
ATOM   2076  HN  PHE A 224     -26.608  10.656   1.039  1.00 10.00      A   
ATOM   2077  CA  PHE A 224     -26.011   9.680   2.819  1.00 10.00      A   
ATOM   2078  CB  PHE A 224     -26.305   8.283   2.262  1.00 10.00      A   
ATOM   2079  CG  PHE A 224     -27.755   7.896   2.299  1.00 10.00      A   
ATOM   2080  CD1 PHE A 224     -28.580   8.140   1.212  1.00 10.00      A   
ATOM   2081  CD2 PHE A 224     -28.294   7.286   3.418  1.00 10.00      A   
ATOM   2082  CE1 PHE A 224     -29.914   7.783   1.242  1.00 10.00      A   
ATOM   2083  CE2 PHE A 224     -29.626   6.927   3.455  1.00 10.00      A   
ATOM   2084  CZ  PHE A 224     -30.439   7.177   2.366  1.00 10.00      A   
ATOM   2085  C   PHE A 224     -24.505   9.906   2.853  1.00 10.00      A   
ATOM   2086  O   PHE A 224     -23.910  10.358   1.868  1.00 10.00      A   
ATOM   2087  N   TYR A 225     -23.900   9.598   3.991  1.00 10.00      A   
ATOM   2088  HN  TYR A 225     -24.441   9.270   4.745  1.00 10.00      A   
ATOM   2089  CA  TYR A 225     -22.464   9.746   4.163  1.00 10.00      A   
ATOM   2090  CB  TYR A 225     -22.152  10.276   5.564  1.00 10.00      A   
ATOM   2091  CG  TYR A 225     -20.714  10.702   5.758  1.00 10.00      A   
ATOM   2092  CD1 TYR A 225     -20.223  11.850   5.150  1.00 10.00      A   
ATOM   2093  CD2 TYR A 225     -19.848   9.963   6.555  1.00 10.00      A   
ATOM   2094  CE1 TYR A 225     -18.916  12.251   5.330  1.00 10.00      A   
ATOM   2095  CE2 TYR A 225     -18.535  10.356   6.740  1.00 10.00      A   
ATOM   2096  CZ  TYR A 225     -18.076  11.501   6.125  1.00 10.00      A   
ATOM   2097  OH  TYR A 225     -16.771  11.906   6.312  1.00 10.00      A   
ATOM   2098  HH  TYR A 225     -16.762  12.855   6.496  1.00 10.00      A   
ATOM   2099  C   TYR A 225     -21.764   8.409   3.944  1.00 10.00      A   
ATOM   2100  O   TYR A 225     -21.785   7.535   4.814  1.00 10.00      A   
ATOM   2101  N   ARG A 226     -21.156   8.248   2.780  1.00 10.00      A   
ATOM   2102  HN  ARG A 226     -21.173   8.982   2.124  1.00 10.00      A   
ATOM   2103  CA  ARG A 226     -20.454   7.020   2.446  1.00 10.00      A   
ATOM   2104  CB  ARG A 226     -20.639   6.690   0.959  1.00 10.00      A   
ATOM   2105  CG  ARG A 226     -20.275   5.264   0.573  1.00 10.00      A   
ATOM   2106  CD  ARG A 226     -20.561   5.004  -0.900  1.00 10.00      A   
ATOM   2107  NE  ARG A 226     -20.383   3.593  -1.265  1.00 10.00      A   
ATOM   2108  HE  ARG A 226     -19.897   3.026  -0.626  1.00 10.00      A   
ATOM   2109  CZ  ARG A 226     -20.840   3.045  -2.403  1.00 10.00      A   
ATOM   2110  NH1 ARG A 226     -21.503   3.785  -3.286  1.00 10.00      A   
ATOM   2111 HH11 ARG A 226     -21.860   3.354  -4.177  1.00 10.00      A   
ATOM   2112 HH12 ARG A 226     -21.668   4.798  -3.105  1.00 10.00      A   
ATOM   2113  NH2 ARG A 226     -20.619   1.758  -2.657  1.00 10.00      A   
ATOM   2114 HH21 ARG A 226     -20.978   1.331  -3.542  1.00 10.00      A   
ATOM   2115 HH22 ARG A 226     -20.086   1.167  -1.981  1.00 10.00      A   
ATOM   2116  C   ARG A 226     -18.972   7.148   2.787  1.00 10.00      A   
ATOM   2117  O   ARG A 226     -18.223   7.849   2.103  1.00 10.00      A   
ATOM   2118  N   TYR A 227     -18.562   6.488   3.861  1.00 10.00      A   
ATOM   2119  HN  TYR A 227     -19.209   5.963   4.376  1.00 10.00      A   
ATOM   2120  CA  TYR A 227     -17.173   6.518   4.291  1.00 10.00      A   
ATOM   2121  CB  TYR A 227     -17.045   7.055   5.723  1.00 10.00      A   
ATOM   2122  CG  TYR A 227     -15.658   6.899   6.315  1.00 10.00      A   
ATOM   2123  CD1 TYR A 227     -14.594   7.675   5.865  1.00 10.00      A   
ATOM   2124  CD2 TYR A 227     -15.409   5.970   7.317  1.00 10.00      A   
ATOM   2125  CE1 TYR A 227     -13.326   7.525   6.395  1.00 10.00      A   
ATOM   2126  CE2 TYR A 227     -14.145   5.816   7.853  1.00 10.00      A   
ATOM   2127  CZ  TYR A 227     -13.108   6.595   7.389  1.00 10.00      A   
ATOM   2128  OH  TYR A 227     -11.847   6.446   7.920  1.00 10.00      A   
ATOM   2129  HH  TYR A 227     -11.375   7.284   7.859  1.00 10.00      A   
ATOM   2130  C   TYR A 227     -16.542   5.135   4.188  1.00 10.00      A   
ATOM   2131  O   TYR A 227     -17.175   4.123   4.501  1.00 10.00      A   
ATOM   2132  N   ALA A 228     -15.302   5.104   3.729  1.00 10.00      A   
ATOM   2133  HN  ALA A 228     -14.871   5.947   3.471  1.00 10.00      A   
ATOM   2134  CA  ALA A 228     -14.556   3.867   3.591  1.00 10.00      A   
ATOM   2135  CB  ALA A 228     -14.840   3.224   2.241  1.00 10.00      A   
ATOM   2136  C   ALA A 228     -13.069   4.148   3.748  1.00 10.00      A   
ATOM   2137  O   ALA A 228     -12.575   5.187   3.296  1.00 10.00      A   
ATOM   2138  N   ASN A 229     -12.361   3.246   4.403  1.00 10.00      A   
ATOM   2139  HN  ASN A 229     -12.807   2.439   4.753  1.00 10.00      A   
ATOM   2140  CA  ASN A 229     -10.932   3.415   4.604  1.00 10.00      A   
ATOM   2141  CB  ASN A 229     -10.578   3.831   6.043  1.00 10.00      A   
ATOM   2142  CG  ASN A 229     -11.067   2.887   7.133  1.00 10.00      A   
ATOM   2143  OD1 ASN A 229     -11.053   1.664   6.985  1.00 10.00      A   
ATOM   2144  ND2 ASN A 229     -11.504   3.462   8.245  1.00 10.00      A   
ATOM   2145 HD21 ASN A 229     -11.494   4.445   8.294  1.00 10.00      A   
ATOM   2146 HD22 ASN A 229     -11.803   2.888   8.982  1.00 10.00      A   
ATOM   2147  C   ASN A 229     -10.145   2.198   4.143  1.00 10.00      A   
ATOM   2148  O   ASN A 229     -10.558   1.056   4.351  1.00 10.00      A   
ATOM   2149  N   ILE A 230      -9.025   2.450   3.487  1.00 10.00      A   
ATOM   2150  HN  ILE A 230      -8.753   3.383   3.342  1.00 10.00      A   
ATOM   2151  CA  ILE A 230      -8.183   1.381   2.981  1.00 10.00      A   
ATOM   2152  CB  ILE A 230      -8.005   1.475   1.450  1.00 10.00      A   
ATOM   2153  CG1 ILE A 230      -9.364   1.649   0.762  1.00 10.00      A   
ATOM   2154  CG2 ILE A 230      -7.290   0.239   0.918  1.00 10.00      A   
ATOM   2155  CD1 ILE A 230      -9.268   1.970  -0.714  1.00 10.00      A   
ATOM   2156  C   ILE A 230      -6.815   1.418   3.645  1.00 10.00      A   
ATOM   2157  O   ILE A 230      -6.123   2.438   3.612  1.00 10.00      A   
ATOM   2158  N   ASN A 231      -6.445   0.311   4.267  1.00 10.00      A   
ATOM   2159  HN  ASN A 231      -7.058  -0.457   4.281  1.00 10.00      A   
ATOM   2160  CA  ASN A 231      -5.154   0.197   4.927  1.00 10.00      A   
ATOM   2161  CB  ASN A 231      -5.251  -0.766   6.119  1.00 10.00      A   
ATOM   2162  CG  ASN A 231      -3.988  -0.823   6.965  1.00 10.00      A   
ATOM   2163  OD1 ASN A 231      -2.891  -0.527   6.496  1.00 10.00      A   
ATOM   2164  ND2 ASN A 231      -4.132  -1.223   8.219  1.00 10.00      A   
ATOM   2165 HD21 ASN A 231      -5.032  -1.461   8.530  1.00 10.00      A   
ATOM   2166 HD22 ASN A 231      -3.331  -1.268   8.786  1.00 10.00      A   
ATOM   2167  C   ASN A 231      -4.125  -0.309   3.925  1.00 10.00      A   
ATOM   2168  O   ASN A 231      -4.193  -1.457   3.486  1.00 10.00      A   
ATOM   2169  N   LEU A 232      -3.172   0.543   3.575  1.00 10.00      A   
ATOM   2170  HN  LEU A 232      -3.154   1.438   3.984  1.00 10.00      A   
ATOM   2171  CA  LEU A 232      -2.139   0.179   2.609  1.00 10.00      A   
ATOM   2172  CB  LEU A 232      -1.346   1.403   2.153  1.00 10.00      A   
ATOM   2173  CG  LEU A 232      -2.101   2.389   1.256  1.00 10.00      A   
ATOM   2174  CD1 LEU A 232      -1.239   3.603   0.944  1.00 10.00      A   
ATOM   2175  CD2 LEU A 232      -2.541   1.706  -0.029  1.00 10.00      A   
ATOM   2176  C   LEU A 232      -1.211  -0.910   3.137  1.00 10.00      A   
ATOM   2177  O   LEU A 232      -0.725  -1.744   2.370  1.00 10.00      A   
ATOM   2178  N   ALA A 233      -0.987  -0.919   4.448  1.00 10.00      A   
ATOM   2179  HN  ALA A 233      -1.420  -0.243   5.014  1.00 10.00      A   
ATOM   2180  CA  ALA A 233      -0.121  -1.919   5.066  1.00 10.00      A   
ATOM   2181  CB  ALA A 233       0.150  -1.580   6.522  1.00 10.00      A   
ATOM   2182  C   ALA A 233      -0.739  -3.303   4.948  1.00 10.00      A   
ATOM   2183  O   ALA A 233      -0.037  -4.293   4.781  1.00 10.00      A   
ATOM   2184  N   GLN A 234      -2.064  -3.362   5.015  1.00 10.00      A   
ATOM   2185  HN  GLN A 234      -2.574  -2.533   5.138  1.00 10.00      A   
ATOM   2186  CA  GLN A 234      -2.778  -4.627   4.904  1.00 10.00      A   
ATOM   2187  CB  GLN A 234      -4.024  -4.633   5.793  1.00 10.00      A   
ATOM   2188  CG  GLN A 234      -3.719  -4.675   7.282  1.00 10.00      A   
ATOM   2189  CD  GLN A 234      -4.970  -4.697   8.138  1.00 10.00      A   
ATOM   2190  OE1 GLN A 234      -6.010  -4.157   7.756  1.00 10.00      A   
ATOM   2191  NE2 GLN A 234      -4.879  -5.320   9.302  1.00 10.00      A   
ATOM   2192 HE21 GLN A 234      -4.019  -5.730   9.541  1.00 10.00      A   
ATOM   2193 HE22 GLN A 234      -5.672  -5.346   9.879  1.00 10.00      A   
ATOM   2194  C   GLN A 234      -3.153  -4.901   3.452  1.00 10.00      A   
ATOM   2195  O   GLN A 234      -3.859  -5.860   3.145  1.00 10.00      A   
ATOM   2196  N   LEU A 235      -2.680  -4.039   2.564  1.00 10.00      A   
ATOM   2197  HN  LEU A 235      -2.142  -3.286   2.877  1.00 10.00      A   
ATOM   2198  CA  LEU A 235      -2.945  -4.178   1.142  1.00 10.00      A   
ATOM   2199  CB  LEU A 235      -3.389  -2.835   0.554  1.00 10.00      A   
ATOM   2200  CG  LEU A 235      -4.145  -2.892  -0.775  1.00 10.00      A   
ATOM   2201  CD1 LEU A 235      -5.573  -3.372  -0.560  1.00 10.00      A   
ATOM   2202  CD2 LEU A 235      -4.131  -1.532  -1.454  1.00 10.00      A   
ATOM   2203  C   LEU A 235      -1.686  -4.667   0.438  1.00 10.00      A   
ATOM   2204  O   LEU A 235      -1.716  -5.645  -0.311  1.00 10.00      A   
ATOM   2205  N   GLN A 236      -0.572  -3.991   0.702  1.00 10.00      A   
ATOM   2206  HN  GLN A 236      -0.613  -3.219   1.312  1.00 10.00      A   
ATOM   2207  CA  GLN A 236       0.707  -4.352   0.107  1.00 10.00      A   
ATOM   2208  CB  GLN A 236       1.709  -3.204   0.240  1.00 10.00      A   
ATOM   2209  CG  GLN A 236       1.708  -2.246  -0.941  1.00 10.00      A   
ATOM   2210  CD  GLN A 236       2.638  -1.067  -0.737  1.00 10.00      A   
ATOM   2211  OE1 GLN A 236       2.219  -0.002  -0.280  1.00 10.00      A   
ATOM   2212  NE2 GLN A 236       3.908  -1.249  -1.068  1.00 10.00      A   
ATOM   2213 HE21 GLN A 236       4.175  -2.128  -1.424  1.00 10.00      A   
ATOM   2214 HE22 GLN A 236       4.534  -0.505  -0.938  1.00 10.00      A   
ATOM   2215  C   GLN A 236       1.264  -5.620   0.743  1.00 10.00      A   
ATOM   2216  O   GLN A 236       1.709  -6.531   0.045  1.00 10.00      A   
ATOM   2217  N   GLU A 237       1.204  -5.688   2.068  1.00 10.00      A   
ATOM   2218  HN  GLU A 237       0.818  -4.936   2.565  1.00 10.00      A   
ATOM   2219  CA  GLU A 237       1.700  -6.846   2.810  1.00 10.00      A   
ATOM   2220  CB  GLU A 237       2.006  -6.449   4.260  1.00 10.00      A   
ATOM   2221  CG  GLU A 237       3.445  -6.038   4.513  1.00 10.00      A   
ATOM   2222  CD  GLU A 237       4.304  -7.198   4.970  1.00 10.00      A   
ATOM   2223  OE1 GLU A 237       4.201  -7.587   6.155  1.00 10.00      A   
ATOM   2224  OE2 GLU A 237       5.079  -7.733   4.149  1.00 10.00      A   
ATOM   2225  C   GLU A 237       0.688  -7.997   2.784  1.00 10.00      A   
ATOM   2226  O   GLU A 237       0.714  -8.881   3.639  1.00 10.00      A   
ATOM   2227  N   ASN A 238      -0.195  -7.983   1.793  1.00 10.00      A   
ATOM   2228  HN  ASN A 238      -0.156  -7.261   1.131  1.00 10.00      A   
ATOM   2229  CA  ASN A 238      -1.215  -9.014   1.657  1.00 10.00      A   
ATOM   2230  CB  ASN A 238      -2.526  -8.545   2.305  1.00 10.00      A   
ATOM   2231  CG  ASN A 238      -3.517  -9.668   2.571  1.00 10.00      A   
ATOM   2232  OD1 ASN A 238      -3.138 -10.828   2.738  1.00 10.00      A   
ATOM   2233  ND2 ASN A 238      -4.796  -9.325   2.626  1.00 10.00      A   
ATOM   2234 HD21 ASN A 238      -5.028  -8.381   2.494  1.00 10.00      A   
ATOM   2235 HD22 ASN A 238      -5.458 -10.027   2.800  1.00 10.00      A   
ATOM   2236  C   ASN A 238      -1.434  -9.360   0.185  1.00 10.00      A   
ATOM   2237  O   ASN A 238      -2.540  -9.716  -0.227  1.00 10.00      A   
ATOM   2238  N   LEU A 239      -0.370  -9.263  -0.608  1.00 10.00      A   
ATOM   2239  HN  LEU A 239       0.489  -8.980  -0.226  1.00 10.00      A   
ATOM   2240  CA  LEU A 239      -0.456  -9.574  -2.035  1.00 10.00      A   
ATOM   2241  CB  LEU A 239      -0.629  -8.300  -2.867  1.00 10.00      A   
ATOM   2242  CG  LEU A 239      -2.053  -7.980  -3.333  1.00 10.00      A   
ATOM   2243  CD1 LEU A 239      -2.052  -6.771  -4.254  1.00 10.00      A   
ATOM   2244  CD2 LEU A 239      -2.679  -9.181  -4.028  1.00 10.00      A   
ATOM   2245  C   LEU A 239       0.759 -10.353  -2.525  1.00 10.00      A   
ATOM   2246  O   LEU A 239       0.886 -10.634  -3.719  1.00 10.00      A   
ATOM   2247  N   GLY A 240       1.643 -10.699  -1.602  1.00 10.00      A   
ATOM   2248  HN  GLY A 240       1.472 -10.466  -0.666  1.00 10.00      A   
ATOM   2249  CA  GLY A 240       2.841 -11.439  -1.950  1.00 10.00      A   
ATOM   2250  C   GLY A 240       3.776 -10.649  -2.842  1.00 10.00      A   
ATOM   2251  O   GLY A 240       4.149 -11.111  -3.921  1.00 10.00      A   
ATOM   2252  N   GLY A 241       4.157  -9.460  -2.395  1.00 10.00      A   
ATOM   2253  HN  GLY A 241       3.827  -9.142  -1.527  1.00 10.00      A   
ATOM   2254  CA  GLY A 241       5.048  -8.622  -3.173  1.00 10.00      A   
ATOM   2255  C   GLY A 241       4.288  -7.572  -3.959  1.00 10.00      A   
ATOM   2256  O   GLY A 241       3.845  -7.830  -5.079  1.00 10.00      A   
ATOM   2257  N   ALA A 242       4.130  -6.394  -3.373  1.00 10.00      A   
ATOM   2258  HN  ALA A 242       4.512  -6.246  -2.480  1.00 10.00      A   
ATOM   2259  CA  ALA A 242       3.408  -5.310  -4.021  1.00 10.00      A   
ATOM   2260  CB  ALA A 242       1.970  -5.278  -3.531  1.00 10.00      A   
ATOM   2261  C   ALA A 242       4.086  -3.968  -3.768  1.00 10.00      A   
ATOM   2262  O   ALA A 242       4.597  -3.717  -2.677  1.00 10.00      A   
ATOM   2263  N   SER A 243       4.072  -3.106  -4.775  1.00 10.00      A   
ATOM   2264  HN  SER A 243       3.628  -3.359  -5.615  1.00 10.00      A   
ATOM   2265  CA  SER A 243       4.687  -1.793  -4.673  1.00 10.00      A   
ATOM   2266  CB  SER A 243       5.406  -1.454  -5.979  1.00 10.00      A   
ATOM   2267  OG  SER A 243       4.486  -1.378  -7.058  1.00 10.00      A   
ATOM   2268  HG  SER A 243       4.958  -1.494  -7.896  1.00 10.00      A   
ATOM   2269  C   SER A 243       3.646  -0.721  -4.363  1.00 10.00      A   
ATOM   2270  O   SER A 243       2.439  -0.974  -4.416  1.00 10.00      A   
ATOM   2271  N   ARG A 244       4.122   0.482  -4.056  1.00 10.00      A   
ATOM   2272  HN  ARG A 244       5.092   0.623  -4.049  1.00 10.00      A   
ATOM   2273  CA  ARG A 244       3.243   1.600  -3.739  1.00 10.00      A   
ATOM   2274  CB  ARG A 244       4.069   2.802  -3.270  1.00 10.00      A   
ATOM   2275  CG  ARG A 244       3.248   3.943  -2.691  1.00 10.00      A   
ATOM   2276  CD  ARG A 244       3.501   4.109  -1.200  1.00 10.00      A   
ATOM   2277  NE  ARG A 244       2.892   3.039  -0.410  1.00 10.00      A   
ATOM   2278  HE  ARG A 244       2.616   2.227  -0.890  1.00 10.00      A   
ATOM   2279  CZ  ARG A 244       2.676   3.110   0.902  1.00 10.00      A   
ATOM   2280  NH1 ARG A 244       3.014   4.201   1.579  1.00 10.00      A   
ATOM   2281 HH11 ARG A 244       2.843   4.257   2.608  1.00 10.00      A   
ATOM   2282 HH12 ARG A 244       3.453   5.009   1.088  1.00 10.00      A   
ATOM   2283  NH2 ARG A 244       2.135   2.079   1.536  1.00 10.00      A   
ATOM   2284 HH21 ARG A 244       1.957   2.126   2.567  1.00 10.00      A   
ATOM   2285 HH22 ARG A 244       1.884   1.211   1.006  1.00 10.00      A   
ATOM   2286  C   ARG A 244       2.393   1.977  -4.951  1.00 10.00      A   
ATOM   2287  O   ARG A 244       1.193   2.230  -4.826  1.00 10.00      A   
ATOM   2288  N   GLU A 245       3.024   1.997  -6.122  1.00 10.00      A   
ATOM   2289  HN  GLU A 245       3.981   1.785  -6.150  1.00 10.00      A   
ATOM   2290  CA  GLU A 245       2.337   2.333  -7.366  1.00 10.00      A   
ATOM   2291  CB  GLU A 245       3.319   2.314  -8.541  1.00 10.00      A   
ATOM   2292  CG  GLU A 245       4.166   3.571  -8.670  1.00 10.00      A   
ATOM   2293  CD  GLU A 245       3.414   4.731  -9.300  1.00 10.00      A   
ATOM   2294  OE1 GLU A 245       2.490   4.489 -10.106  1.00 10.00      A   
ATOM   2295  OE2 GLU A 245       3.767   5.895  -9.012  1.00 10.00      A   
ATOM   2296  C   GLU A 245       1.179   1.376  -7.635  1.00 10.00      A   
ATOM   2297  O   GLU A 245       0.087   1.801  -8.013  1.00 10.00      A   
ATOM   2298  N   GLN A 246       1.422   0.086  -7.425  1.00 10.00      A   
ATOM   2299  HN  GLN A 246       2.310  -0.189  -7.109  1.00 10.00      A   
ATOM   2300  CA  GLN A 246       0.401  -0.931  -7.646  1.00 10.00      A   
ATOM   2301  CB  GLN A 246       0.993  -2.330  -7.501  1.00 10.00      A   
ATOM   2302  CG  GLN A 246       2.007  -2.696  -8.572  1.00 10.00      A   
ATOM   2303  CD  GLN A 246       2.746  -3.978  -8.252  1.00 10.00      A   
ATOM   2304  OE1 GLN A 246       2.942  -4.317  -7.084  1.00 10.00      A   
ATOM   2305  NE2 GLN A 246       3.162  -4.700  -9.279  1.00 10.00      A   
ATOM   2306 HE21 GLN A 246       2.972  -4.369 -10.186  1.00 10.00      A   
ATOM   2307 HE22 GLN A 246       3.638  -5.537  -9.096  1.00 10.00      A   
ATOM   2308  C   GLN A 246      -0.764  -0.758  -6.679  1.00 10.00      A   
ATOM   2309  O   GLN A 246      -1.927  -0.839  -7.075  1.00 10.00      A   
ATOM   2310  N   ALA A 247      -0.447  -0.509  -5.414  1.00 10.00      A   
ATOM   2311  HN  ALA A 247       0.499  -0.460  -5.156  1.00 10.00      A   
ATOM   2312  CA  ALA A 247      -1.470  -0.321  -4.394  1.00 10.00      A   
ATOM   2313  CB  ALA A 247      -0.831  -0.155  -3.024  1.00 10.00      A   
ATOM   2314  C   ALA A 247      -2.356   0.876  -4.724  1.00 10.00      A   
ATOM   2315  O   ALA A 247      -3.568   0.851  -4.495  1.00 10.00      A   
ATOM   2316  N   LEU A 248      -1.746   1.918  -5.276  1.00 10.00      A   
ATOM   2317  HN  LEU A 248      -0.777   1.874  -5.438  1.00 10.00      A   
ATOM   2318  CA  LEU A 248      -2.475   3.123  -5.646  1.00 10.00      A   
ATOM   2319  CB  LEU A 248      -1.512   4.244  -6.043  1.00 10.00      A   
ATOM   2320  CG  LEU A 248      -0.619   4.789  -4.925  1.00 10.00      A   
ATOM   2321  CD1 LEU A 248       0.383   5.787  -5.478  1.00 10.00      A   
ATOM   2322  CD2 LEU A 248      -1.456   5.423  -3.822  1.00 10.00      A   
ATOM   2323  C   LEU A 248      -3.463   2.836  -6.772  1.00 10.00      A   
ATOM   2324  O   LEU A 248      -4.546   3.418  -6.819  1.00 10.00      A   
ATOM   2325  N   GLU A 249      -3.085   1.931  -7.670  1.00 10.00      A   
ATOM   2326  HN  GLU A 249      -2.201   1.508  -7.579  1.00 10.00      A   
ATOM   2327  CA  GLU A 249      -3.941   1.548  -8.788  1.00 10.00      A   
ATOM   2328  CB  GLU A 249      -3.227   0.525  -9.670  1.00 10.00      A   
ATOM   2329  CG  GLU A 249      -2.052   1.095 -10.442  1.00 10.00      A   
ATOM   2330  CD  GLU A 249      -2.412   1.447 -11.866  1.00 10.00      A   
ATOM   2331  OE1 GLU A 249      -1.706   0.988 -12.788  1.00 10.00      A   
ATOM   2332  OE2 GLU A 249      -3.405   2.174 -12.074  1.00 10.00      A   
ATOM   2333  C   GLU A 249      -5.245   0.957  -8.276  1.00 10.00      A   
ATOM   2334  O   GLU A 249      -6.328   1.278  -8.772  1.00 10.00      A   
ATOM   2335  N   ILE A 250      -5.133   0.101  -7.269  1.00 10.00      A   
ATOM   2336  HN  ILE A 250      -4.239  -0.107  -6.917  1.00 10.00      A   
ATOM   2337  CA  ILE A 250      -6.297  -0.537  -6.673  1.00 10.00      A   
ATOM   2338  CB  ILE A 250      -5.881  -1.557  -5.595  1.00 10.00      A   
ATOM   2339  CG1 ILE A 250      -4.855  -2.537  -6.165  1.00 10.00      A   
ATOM   2340  CG2 ILE A 250      -7.095  -2.308  -5.068  1.00 10.00      A   
ATOM   2341  CD1 ILE A 250      -4.162  -3.379  -5.115  1.00 10.00      A   
ATOM   2342  C   ILE A 250      -7.210   0.514  -6.048  1.00 10.00      A   
ATOM   2343  O   ILE A 250      -8.420   0.522  -6.281  1.00 10.00      A   
ATOM   2344  N   ALA A 251      -6.608   1.417  -5.283  1.00 10.00      A   
ATOM   2345  HN  ALA A 251      -5.635   1.360  -5.156  1.00 10.00      A   
ATOM   2346  CA  ALA A 251      -7.346   2.485  -4.619  1.00 10.00      A   
ATOM   2347  CB  ALA A 251      -6.406   3.298  -3.745  1.00 10.00      A   
ATOM   2348  C   ALA A 251      -8.040   3.390  -5.633  1.00 10.00      A   
ATOM   2349  O   ALA A 251      -9.173   3.821  -5.417  1.00 10.00      A   
ATOM   2350  N   THR A 252      -7.354   3.658  -6.741  1.00 10.00      A   
ATOM   2351  HN  THR A 252      -6.455   3.279  -6.843  1.00 10.00      A   
ATOM   2352  CA  THR A 252      -7.884   4.506  -7.804  1.00 10.00      A   
ATOM   2353  CB  THR A 252      -6.884   4.593  -8.983  1.00 10.00      A   
ATOM   2354  OG1 THR A 252      -5.644   5.144  -8.523  1.00 10.00      A   
ATOM   2355  HG1 THR A 252      -5.272   4.573  -7.837  1.00 10.00      A   
ATOM   2356  CG2 THR A 252      -7.429   5.454 -10.111  1.00 10.00      A   
ATOM   2357  C   THR A 252      -9.238   3.992  -8.305  1.00 10.00      A   
ATOM   2358  O   THR A 252     -10.144   4.776  -8.602  1.00 10.00      A   
ATOM   2359  N   HIS A 253      -9.379   2.673  -8.368  1.00 10.00      A   
ATOM   2360  HN  HIS A 253      -8.635   2.101  -8.083  1.00 10.00      A   
ATOM   2361  CA  HIS A 253     -10.618   2.058  -8.831  1.00 10.00      A   
ATOM   2362  CB  HIS A 253     -10.397   0.587  -9.205  1.00 10.00      A   
ATOM   2363  CG  HIS A 253      -9.366   0.358 -10.272  1.00 10.00      A   
ATOM   2364  ND1 HIS A 253      -9.301   1.090 -11.441  1.00 10.00      A   
ATOM   2365  HD1 HIS A 253      -9.906   1.820 -11.703  1.00 10.00      A   
ATOM   2366  CD2 HIS A 253      -8.349  -0.536 -10.339  1.00 10.00      A   
ATOM   2367  CE1 HIS A 253      -8.297   0.649 -12.178  1.00 10.00      A   
ATOM   2368  NE2 HIS A 253      -7.705  -0.334 -11.530  1.00 10.00      A   
ATOM   2369  HE2 HIS A 253      -6.921  -0.834 -11.851  1.00 10.00      A   
ATOM   2370  C   HIS A 253     -11.713   2.174  -7.773  1.00 10.00      A   
ATOM   2371  O   HIS A 253     -12.869   2.469  -8.089  1.00 10.00      A   
ATOM   2372  N   VAL A 254     -11.329   1.969  -6.516  1.00 10.00      A   
ATOM   2373  HN  VAL A 254     -10.386   1.772  -6.332  1.00 10.00      A   
ATOM   2374  CA  VAL A 254     -12.265   2.032  -5.398  1.00 10.00      A   
ATOM   2375  CB  VAL A 254     -11.595   1.586  -4.080  1.00 10.00      A   
ATOM   2376  CG1 VAL A 254     -12.587   1.624  -2.927  1.00 10.00      A   
ATOM   2377  CG2 VAL A 254     -10.998   0.196  -4.222  1.00 10.00      A   
ATOM   2378  C   VAL A 254     -12.845   3.435  -5.227  1.00 10.00      A   
ATOM   2379  O   VAL A 254     -14.055   3.597  -5.051  1.00 10.00      A   
ATOM   2380  N   VAL A 255     -11.976   4.441  -5.293  1.00 10.00      A   
ATOM   2381  HN  VAL A 255     -11.025   4.237  -5.445  1.00 10.00      A   
ATOM   2382  CA  VAL A 255     -12.387   5.840  -5.143  1.00 10.00      A   
ATOM   2383  CB  VAL A 255     -11.202   6.809  -5.355  1.00 10.00      A   
ATOM   2384  CG1 VAL A 255     -11.678   8.256  -5.378  1.00 10.00      A   
ATOM   2385  CG2 VAL A 255     -10.154   6.616  -4.270  1.00 10.00      A   
ATOM   2386  C   VAL A 255     -13.518   6.196  -6.110  1.00 10.00      A   
ATOM   2387  O   VAL A 255     -14.502   6.833  -5.726  1.00 10.00      A   
ATOM   2388  N   HIS A 256     -13.383   5.769  -7.359  1.00 10.00      A   
ATOM   2389  HN  HIS A 256     -12.586   5.257  -7.606  1.00 10.00      A   
ATOM   2390  CA  HIS A 256     -14.395   6.046  -8.368  1.00 10.00      A   
ATOM   2391  CB  HIS A 256     -13.841   5.776  -9.769  1.00 10.00      A   
ATOM   2392  CG  HIS A 256     -14.759   6.199 -10.875  1.00 10.00      A   
ATOM   2393  ND1 HIS A 256     -14.823   7.492 -11.347  1.00 10.00      A   
ATOM   2394  HD1 HIS A 256     -14.302   8.252 -11.008  1.00 10.00      A   
ATOM   2395  CD2 HIS A 256     -15.654   5.490 -11.601  1.00 10.00      A   
ATOM   2396  CE1 HIS A 256     -15.720   7.558 -12.313  1.00 10.00      A   
ATOM   2397  NE2 HIS A 256     -16.236   6.360 -12.485  1.00 10.00      A   
ATOM   2398  HE2 HIS A 256     -16.933   6.129 -13.142  1.00 10.00      A   
ATOM   2399  C   HIS A 256     -15.652   5.218  -8.126  1.00 10.00      A   
ATOM   2400  O   HIS A 256     -16.765   5.729  -8.215  1.00 10.00      A   
ATOM   2401  N   MET A 257     -15.457   3.948  -7.800  1.00 10.00      A   
ATOM   2402  HN  MET A 257     -14.535   3.614  -7.717  1.00 10.00      A   
ATOM   2403  CA  MET A 257     -16.564   3.026  -7.556  1.00 10.00      A   
ATOM   2404  CB  MET A 257     -16.026   1.639  -7.203  1.00 10.00      A   
ATOM   2405  CG  MET A 257     -17.090   0.638  -6.783  1.00 10.00      A   
ATOM   2406  SD  MET A 257     -16.449  -1.044  -6.685  1.00 10.00      A   
ATOM   2407  CE  MET A 257     -16.012  -1.321  -8.398  1.00 10.00      A   
ATOM   2408  C   MET A 257     -17.508   3.523  -6.462  1.00 10.00      A   
ATOM   2409  O   MET A 257     -18.728   3.446  -6.606  1.00 10.00      A   
ATOM   2410  N   LEU A 258     -16.943   4.045  -5.383  1.00 10.00      A   
ATOM   2411  HN  LEU A 258     -15.959   4.102  -5.335  1.00 10.00      A   
ATOM   2412  CA  LEU A 258     -17.738   4.537  -4.259  1.00 10.00      A   
ATOM   2413  CB  LEU A 258     -16.828   4.860  -3.072  1.00 10.00      A   
ATOM   2414  CG  LEU A 258     -16.135   3.672  -2.403  1.00 10.00      A   
ATOM   2415  CD1 LEU A 258     -15.084   4.157  -1.423  1.00 10.00      A   
ATOM   2416  CD2 LEU A 258     -17.148   2.785  -1.698  1.00 10.00      A   
ATOM   2417  C   LEU A 258     -18.573   5.766  -4.621  1.00 10.00      A   
ATOM   2418  O   LEU A 258     -19.463   6.161  -3.865  1.00 10.00      A   
ATOM   2419  N   ALA A 259     -18.300   6.363  -5.773  1.00 10.00      A   
ATOM   2420  HN  ALA A 259     -17.597   5.996  -6.354  1.00 10.00      A   
ATOM   2421  CA  ALA A 259     -19.023   7.554  -6.194  1.00 10.00      A   
ATOM   2422  CB  ALA A 259     -18.042   8.653  -6.577  1.00 10.00      A   
ATOM   2423  C   ALA A 259     -19.986   7.275  -7.346  1.00 10.00      A   
ATOM   2424  O   ALA A 259     -20.847   8.104  -7.654  1.00 10.00      A   
ATOM   2425  N   THR A 260     -19.852   6.115  -7.974  1.00 10.00      A   
ATOM   2426  HN  THR A 260     -19.164   5.483  -7.684  1.00 10.00      A   
ATOM   2427  CA  THR A 260     -20.705   5.772  -9.105  1.00 10.00      A   
ATOM   2428  CB  THR A 260     -19.874   5.547 -10.384  1.00 10.00      A   
ATOM   2429  OG1 THR A 260     -18.769   4.674 -10.100  1.00 10.00      A   
ATOM   2430  HG1 THR A 260     -18.949   3.804 -10.477  1.00 10.00      A   
ATOM   2431  CG2 THR A 260     -19.349   6.869 -10.919  1.00 10.00      A   
ATOM   2432  C   THR A 260     -21.595   4.552  -8.851  1.00 10.00      A   
ATOM   2433  O   THR A 260     -22.746   4.514  -9.291  1.00 10.00      A   
ATOM   2434  N   GLU A 261     -21.073   3.562  -8.140  1.00 10.00      A   
ATOM   2435  HN  GLU A 261     -20.165   3.653  -7.778  1.00 10.00      A   
ATOM   2436  CA  GLU A 261     -21.830   2.344  -7.873  1.00 10.00      A   
ATOM   2437  CB  GLU A 261     -20.912   1.170  -7.533  1.00 10.00      A   
ATOM   2438  CG  GLU A 261     -20.412   0.413  -8.756  1.00 10.00      A   
ATOM   2439  CD  GLU A 261     -21.540  -0.004  -9.684  1.00 10.00      A   
ATOM   2440  OE1 GLU A 261     -22.466  -0.710  -9.227  1.00 10.00      A   
ATOM   2441  OE2 GLU A 261     -21.504   0.367 -10.878  1.00 10.00      A   
ATOM   2442  C   GLU A 261     -22.910   2.533  -6.814  1.00 10.00      A   
ATOM   2443  O   GLU A 261     -22.622   2.821  -5.646  1.00 10.00      A   
ATOM   2444  N   VAL A 262     -24.155   2.389  -7.247  1.00 10.00      A   
ATOM   2445  HN  VAL A 262     -24.302   2.193  -8.198  1.00 10.00      A   
ATOM   2446  CA  VAL A 262     -25.311   2.521  -6.371  1.00 10.00      A   
ATOM   2447  CB  VAL A 262     -26.295   3.587  -6.908  1.00 10.00      A   
ATOM   2448  CG1 VAL A 262     -27.509   3.718  -5.999  1.00 10.00      A   
ATOM   2449  CG2 VAL A 262     -25.599   4.930  -7.068  1.00 10.00      A   
ATOM   2450  C   VAL A 262     -26.031   1.177  -6.281  1.00 10.00      A   
ATOM   2451  O   VAL A 262     -26.328   0.569  -7.308  1.00 10.00      A   
ATOM   2452  N   PRO A 263     -26.295   0.687  -5.055  1.00 10.00      A   
ATOM   2453  CA  PRO A 263     -26.985  -0.592  -4.835  1.00 10.00      A   
ATOM   2454  CB  PRO A 263     -27.295  -0.569  -3.338  1.00 10.00      A   
ATOM   2455  CG  PRO A 263     -26.216   0.276  -2.756  1.00 10.00      A   
ATOM   2456  CD  PRO A 263     -25.924   1.335  -3.783  1.00 10.00      A   
ATOM   2457  C   PRO A 263     -28.282  -0.706  -5.634  1.00 10.00      A   
ATOM   2458  O   PRO A 263     -29.045   0.259  -5.752  1.00 10.00      A   
ATOM   2459  N   GLY A 264     -28.524  -1.890  -6.179  1.00 10.00      A   
ATOM   2460  HN  GLY A 264     -27.881  -2.623  -6.044  1.00 10.00      A   
ATOM   2461  CA  GLY A 264     -29.719  -2.119  -6.966  1.00 10.00      A   
ATOM   2462  C   GLY A 264     -30.883  -2.610  -6.129  1.00 10.00      A   
ATOM   2463  O   GLY A 264     -31.194  -3.802  -6.122  1.00 10.00      A   
ATOM   2464  N   ALA A 265     -31.512  -1.696  -5.409  1.00 10.00      A   
ATOM   2465  HN  ALA A 265     -31.199  -0.766  -5.440  1.00 10.00      A   
ATOM   2466  CA  ALA A 265     -32.654  -2.028  -4.570  1.00 10.00      A   
ATOM   2467  CB  ALA A 265     -32.313  -1.825  -3.104  1.00 10.00      A   
ATOM   2468  C   ALA A 265     -33.856  -1.181  -4.966  1.00 10.00      A   
ATOM   2469  O   ALA A 265     -33.835   0.041  -4.809  1.00 10.00      A   
ATOM   2470  N   LYS A 266     -34.883  -1.836  -5.507  1.00 10.00      A   
ATOM   2471  HN  LYS A 266     -34.814  -2.810  -5.612  1.00 10.00      A   
ATOM   2472  CA  LYS A 266     -36.107  -1.158  -5.948  1.00 10.00      A   
ATOM   2473  CB  LYS A 266     -36.842  -0.519  -4.765  1.00 10.00      A   
ATOM   2474  CG  LYS A 266     -37.430  -1.522  -3.783  1.00 10.00      A   
ATOM   2475  CD  LYS A 266     -38.052  -0.822  -2.584  1.00 10.00      A   
ATOM   2476  CE  LYS A 266     -38.591  -1.819  -1.569  1.00 10.00      A   
ATOM   2477  NZ  LYS A 266     -39.835  -2.485  -2.042  1.00 10.00      A   
ATOM   2478  HZ1 LYS A 266     -40.626  -1.808  -2.043  1.00 10.00      A   
ATOM   2479  HZ2 LYS A 266     -40.077  -3.277  -1.415  1.00 10.00      A   
ATOM   2480  HZ3 LYS A 266     -39.704  -2.854  -3.007  1.00 10.00      A   
ATOM   2481  C   LYS A 266     -35.796  -0.122  -7.029  1.00 10.00      A   
ATOM   2482  O   LYS A 266     -36.553   0.828  -7.248  1.00 10.00      A   
ATOM   2483  N   GLN A 267     -34.690  -0.344  -7.727  1.00 10.00      A   
ATOM   2484  HN  GLN A 267     -34.163  -1.146  -7.527  1.00 10.00      A   
ATOM   2485  CA  GLN A 267     -34.234   0.555  -8.778  1.00 10.00      A   
ATOM   2486  CB  GLN A 267     -32.769   0.272  -9.118  1.00 10.00      A   
ATOM   2487  CG  GLN A 267     -31.802   0.615  -7.997  1.00 10.00      A   
ATOM   2488  CD  GLN A 267     -31.561   2.106  -7.876  1.00 10.00      A   
ATOM   2489  OE1 GLN A 267     -32.402   2.917  -8.259  1.00 10.00      A   
ATOM   2490  NE2 GLN A 267     -30.418   2.476  -7.329  1.00 10.00      A   
ATOM   2491 HE21 GLN A 267     -29.796   1.773  -7.033  1.00 10.00      A   
ATOM   2492 HE22 GLN A 267     -30.232   3.435  -7.247  1.00 10.00      A   
ATOM   2493  C   GLN A 267     -35.095   0.451 -10.030  1.00 10.00      A   
ATOM   2494  O   GLN A 267     -35.049   1.321 -10.894  1.00 10.00      A   
ATOM   2495  N   ARG A 268     -35.877  -0.612 -10.122  1.00 10.00      A   
ATOM   2496  HN  ARG A 268     -35.869  -1.279  -9.398  1.00 10.00      A   
ATOM   2497  CA  ARG A 268     -36.749  -0.816 -11.276  1.00 10.00      A   
ATOM   2498  CB  ARG A 268     -37.014  -2.303 -11.499  1.00 10.00      A   
ATOM   2499  CG  ARG A 268     -36.156  -2.934 -12.584  1.00 10.00      A   
ATOM   2500  CD  ARG A 268     -36.153  -4.451 -12.476  1.00 10.00      A   
ATOM   2501  NE  ARG A 268     -37.501  -5.001 -12.346  1.00 10.00      A   
ATOM   2502  HE  ARG A 268     -38.117  -4.863 -13.102  1.00 10.00      A   
ATOM   2503  CZ  ARG A 268     -37.942  -5.655 -11.271  1.00 10.00      A   
ATOM   2504  NH1 ARG A 268     -37.142  -5.848 -10.229  1.00 10.00      A   
ATOM   2505 HH11 ARG A 268     -36.163  -5.486 -10.243  1.00 10.00      A   
ATOM   2506 HH12 ARG A 268     -37.491  -6.358  -9.388  1.00 10.00      A   
ATOM   2507  NH2 ARG A 268     -39.180  -6.124 -11.242  1.00 10.00      A   
ATOM   2508 HH21 ARG A 268     -39.814  -5.983 -12.059  1.00 10.00      A   
ATOM   2509 HH22 ARG A 268     -39.529  -6.638 -10.402  1.00 10.00      A   
ATOM   2510  C   ARG A 268     -38.067  -0.065 -11.118  1.00 10.00      A   
ATOM   2511  O   ARG A 268     -38.751   0.215 -12.100  1.00 10.00      A   
ATOM   2512  N   THR A 269     -38.414   0.261  -9.880  1.00 10.00      A   
ATOM   2513  HN  THR A 269     -37.827   0.017  -9.135  1.00 10.00      A   
ATOM   2514  CA  THR A 269     -39.654   0.967  -9.605  1.00 10.00      A   
ATOM   2515  CB  THR A 269     -40.399   0.344  -8.407  1.00 10.00      A   
ATOM   2516  OG1 THR A 269     -39.452  -0.147  -7.446  1.00 10.00      A   
ATOM   2517  HG1 THR A 269     -39.814  -0.036  -6.557  1.00 10.00      A   
ATOM   2518  CG2 THR A 269     -41.282  -0.803  -8.868  1.00 10.00      A   
ATOM   2519  C   THR A 269     -39.423   2.455  -9.349  1.00 10.00      A   
ATOM   2520  O   THR A 269     -40.145   3.300  -9.875  1.00 10.00      A   
ATOM   2521  N   TYR A 270     -38.415   2.774  -8.544  1.00 10.00      A   
ATOM   2522  HN  TYR A 270     -37.866   2.060  -8.149  1.00 10.00      A   
ATOM   2523  CA  TYR A 270     -38.122   4.166  -8.219  1.00 10.00      A   
ATOM   2524  CB  TYR A 270     -37.654   4.294  -6.769  1.00 10.00      A   
ATOM   2525  CG  TYR A 270     -38.709   3.921  -5.753  1.00 10.00      A   
ATOM   2526  CD1 TYR A 270     -38.716   2.667  -5.159  1.00 10.00      A   
ATOM   2527  CD2 TYR A 270     -39.698   4.825  -5.388  1.00 10.00      A   
ATOM   2528  CE1 TYR A 270     -39.675   2.325  -4.228  1.00 10.00      A   
ATOM   2529  CE2 TYR A 270     -40.663   4.493  -4.456  1.00 10.00      A   
ATOM   2530  CZ  TYR A 270     -40.647   3.241  -3.880  1.00 10.00      A   
ATOM   2531  OH  TYR A 270     -41.602   2.903  -2.946  1.00 10.00      A   
ATOM   2532  HH  TYR A 270     -42.481   3.068  -3.313  1.00 10.00      A   
ATOM   2533  C   TYR A 270     -37.095   4.775  -9.167  1.00 10.00      A   
ATOM   2534  O   TYR A 270     -37.205   5.945  -9.534  1.00 10.00      A   
ATOM   2535  N   ALA A 271     -36.100   3.979  -9.550  1.00 10.00      A   
ATOM   2536  HN  ALA A 271     -36.076   3.062  -9.213  1.00 10.00      A   
ATOM   2537  CA  ALA A 271     -35.041   4.425 -10.456  1.00 10.00      A   
ATOM   2538  CB  ALA A 271     -35.582   4.702 -11.858  1.00 10.00      A   
ATOM   2539  C   ALA A 271     -34.278   5.629  -9.901  1.00 10.00      A   
ATOM   2540  O   ALA A 271     -34.511   6.771 -10.302  1.00 10.00      A   
ATOM   2541  N   ALA A 272     -33.366   5.365  -8.978  1.00 10.00      A   
ATOM   2542  HN  ALA A 272     -33.214   4.430  -8.705  1.00 10.00      A   
ATOM   2543  CA  ALA A 272     -32.566   6.414  -8.366  1.00 10.00      A   
ATOM   2544  CB  ALA A 272     -32.892   6.541  -6.887  1.00 10.00      A   
ATOM   2545  C   ALA A 272     -31.084   6.123  -8.567  1.00 10.00      A   
ATOM   2546  O   ALA A 272     -30.380   5.731  -7.633  1.00 10.00      A   
ATOM   2547  N   PHE A 273     -30.617   6.311  -9.792  1.00 10.00      A   
ATOM   2548  HN  PHE A 273     -31.226   6.640 -10.492  1.00 10.00      A   
ATOM   2549  CA  PHE A 273     -29.223   6.057 -10.133  1.00 10.00      A   
ATOM   2550  CB  PHE A 273     -29.125   5.478 -11.547  1.00 10.00      A   
ATOM   2551  CG  PHE A 273     -29.969   4.256 -11.776  1.00 10.00      A   
ATOM   2552  CD1 PHE A 273     -31.183   4.352 -12.439  1.00 10.00      A   
ATOM   2553  CD2 PHE A 273     -29.545   3.013 -11.332  1.00 10.00      A   
ATOM   2554  CE1 PHE A 273     -31.960   3.230 -12.655  1.00 10.00      A   
ATOM   2555  CE2 PHE A 273     -30.317   1.887 -11.543  1.00 10.00      A   
ATOM   2556  CZ  PHE A 273     -31.526   1.995 -12.206  1.00 10.00      A   
ATOM   2557  C   PHE A 273     -28.398   7.337 -10.039  1.00 10.00      A   
ATOM   2558  O   PHE A 273     -27.482   7.559 -10.831  1.00 10.00      A   
ATOM   2559  N   ASN A 274     -28.728   8.171  -9.065  1.00 10.00      A   
ATOM   2560  HN  ASN A 274     -29.465   7.935  -8.467  1.00 10.00      A   
ATOM   2561  CA  ASN A 274     -28.024   9.436  -8.862  1.00 10.00      A   
ATOM   2562  CB  ASN A 274     -28.708  10.299  -7.791  1.00 10.00      A   
ATOM   2563  CG  ASN A 274     -30.225  10.323  -7.868  1.00 10.00      A   
ATOM   2564  OD1 ASN A 274     -30.824  10.011  -8.898  1.00 10.00      A   
ATOM   2565  ND2 ASN A 274     -30.858  10.712  -6.770  1.00 10.00      A   
ATOM   2566 HD21 ASN A 274     -30.319  10.967  -5.987  1.00 10.00      A   
ATOM   2567 HD22 ASN A 274     -31.842  10.743  -6.787  1.00 10.00      A   
ATOM   2568  C   ASN A 274     -26.584   9.183  -8.436  1.00 10.00      A   
ATOM   2569  O   ASN A 274     -26.333   8.350  -7.560  1.00 10.00      A   
ATOM   2570  N   PRO A 275     -25.627   9.893  -9.053  1.00 10.00      A   
ATOM   2571  CA  PRO A 275     -24.208   9.763  -8.731  1.00 10.00      A   
ATOM   2572  CB  PRO A 275     -23.537  10.255 -10.010  1.00 10.00      A   
ATOM   2573  CG  PRO A 275     -24.467  11.298 -10.534  1.00 10.00      A   
ATOM   2574  CD  PRO A 275     -25.857  10.877 -10.129  1.00 10.00      A   
ATOM   2575  C   PRO A 275     -23.818  10.656  -7.551  1.00 10.00      A   
ATOM   2576  O   PRO A 275     -24.665  11.335  -6.966  1.00 10.00      A   
ATOM   2577  N   ALA A 276     -22.539  10.654  -7.199  1.00 10.00      A   
ATOM   2578  HN  ALA A 276     -21.904  10.090  -7.692  1.00 10.00      A   
ATOM   2579  CA  ALA A 276     -22.056  11.467  -6.091  1.00 10.00      A   
ATOM   2580  CB  ALA A 276     -20.760  10.900  -5.542  1.00 10.00      A   
ATOM   2581  C   ALA A 276     -21.866  12.919  -6.514  1.00 10.00      A   
ATOM   2582  O   ALA A 276     -21.315  13.199  -7.582  1.00 10.00      A   
ATOM   2583  N   ASP A 277     -22.314  13.835  -5.667  1.00 10.00      A   
ATOM   2584  HN  ASP A 277     -22.733  13.544  -4.831  1.00 10.00      A   
ATOM   2585  CA  ASP A 277     -22.207  15.264  -5.948  1.00 10.00      A   
ATOM   2586  CB  ASP A 277     -23.272  16.057  -5.186  1.00 10.00      A   
ATOM   2587  CG  ASP A 277     -24.478  16.408  -6.038  1.00 10.00      A   
ATOM   2588  OD1 ASP A 277     -24.609  17.586  -6.432  1.00 10.00      A   
ATOM   2589  OD2 ASP A 277     -25.308  15.513  -6.304  1.00 10.00      A   
ATOM   2590  C   ASP A 277     -20.819  15.791  -5.607  1.00 10.00      A   
ATOM   2591  O   ASP A 277     -20.204  16.504  -6.403  1.00 10.00      A   
ATOM   2592  N   MET A 278     -20.326  15.440  -4.424  1.00 10.00      A   
ATOM   2593  HN  MET A 278     -20.862  14.880  -3.824  1.00 10.00      A   
ATOM   2594  CA  MET A 278     -19.007  15.881  -3.993  1.00 10.00      A   
ATOM   2595  CB  MET A 278     -19.119  17.004  -2.961  1.00 10.00      A   
ATOM   2596  CG  MET A 278     -17.788  17.645  -2.602  1.00 10.00      A   
ATOM   2597  SD  MET A 278     -17.954  18.970  -1.392  1.00 10.00      A   
ATOM   2598  CE  MET A 278     -18.490  18.048   0.048  1.00 10.00      A   
ATOM   2599  C   MET A 278     -18.194  14.726  -3.425  1.00 10.00      A   
ATOM   2600  O   MET A 278     -18.606  14.073  -2.461  1.00 10.00      A   
ATOM   2601  N   VAL A 279     -17.038  14.483  -4.026  1.00 10.00      A   
ATOM   2602  HN  VAL A 279     -16.763  15.054  -4.775  1.00 10.00      A   
ATOM   2603  CA  VAL A 279     -16.152  13.410  -3.591  1.00 10.00      A   
ATOM   2604  CB  VAL A 279     -15.762  12.477  -4.762  1.00 10.00      A   
ATOM   2605  CG1 VAL A 279     -15.077  11.219  -4.246  1.00 10.00      A   
ATOM   2606  CG2 VAL A 279     -16.982  12.115  -5.597  1.00 10.00      A   
ATOM   2607  C   VAL A 279     -14.886  14.004  -2.982  1.00 10.00      A   
ATOM   2608  O   VAL A 279     -14.305  14.941  -3.533  1.00 10.00      A   
ATOM   2609  N   MET A 280     -14.474  13.477  -1.840  1.00 10.00      A   
ATOM   2610  HN  MET A 280     -14.984  12.740  -1.436  1.00 10.00      A   
ATOM   2611  CA  MET A 280     -13.281  13.965  -1.169  1.00 10.00      A   
ATOM   2612  CB  MET A 280     -13.663  14.866   0.011  1.00 10.00      A   
ATOM   2613  CG  MET A 280     -12.493  15.597   0.650  1.00 10.00      A   
ATOM   2614  SD  MET A 280     -11.784  14.698   2.044  1.00 10.00      A   
ATOM   2615  CE  MET A 280     -10.408  15.766   2.456  1.00 10.00      A   
ATOM   2616  C   MET A 280     -12.404  12.810  -0.702  1.00 10.00      A   
ATOM   2617  O   MET A 280     -12.878  11.879  -0.045  1.00 10.00      A   
ATOM   2618  N   VAL A 281     -11.130  12.866  -1.059  1.00 10.00      A   
ATOM   2619  HN  VAL A 281     -10.812  13.635  -1.584  1.00 10.00      A   
ATOM   2620  CA  VAL A 281     -10.179  11.831  -0.676  1.00 10.00      A   
ATOM   2621  CB  VAL A 281      -9.543  11.148  -1.910  1.00 10.00      A   
ATOM   2622  CG1 VAL A 281      -8.723   9.933  -1.496  1.00 10.00      A   
ATOM   2623  CG2 VAL A 281     -10.612  10.753  -2.917  1.00 10.00      A   
ATOM   2624  C   VAL A 281      -9.079  12.447   0.182  1.00 10.00      A   
ATOM   2625  O   VAL A 281      -8.625  13.559  -0.088  1.00 10.00      A   
ATOM   2626  N   ASN A 282      -8.671  11.741   1.226  1.00 10.00      A   
ATOM   2627  HN  ASN A 282      -9.082  10.868   1.410  1.00 10.00      A   
ATOM   2628  CA  ASN A 282      -7.628  12.238   2.111  1.00 10.00      A   
ATOM   2629  CB  ASN A 282      -8.234  12.825   3.392  1.00 10.00      A   
ATOM   2630  CG  ASN A 282      -7.176  13.257   4.395  1.00 10.00      A   
ATOM   2631  OD1 ASN A 282      -6.206  13.930   4.045  1.00 10.00      A   
ATOM   2632  ND2 ASN A 282      -7.358  12.874   5.649  1.00 10.00      A   
ATOM   2633 HD21 ASN A 282      -8.154  12.346   5.864  1.00 10.00      A   
ATOM   2634 HD22 ASN A 282      -6.674  13.122   6.311  1.00 10.00      A   
ATOM   2635  C   ASN A 282      -6.629  11.145   2.472  1.00 10.00      A   
ATOM   2636  O   ASN A 282      -7.007  10.068   2.941  1.00 10.00      A   
ATOM   2637  N   PHE A 283      -5.358  11.423   2.235  1.00 10.00      A   
ATOM   2638  HN  PHE A 283      -5.128  12.290   1.825  1.00 10.00      A   
ATOM   2639  CA  PHE A 283      -4.289  10.493   2.558  1.00 10.00      A   
ATOM   2640  CB  PHE A 283      -3.260  10.442   1.425  1.00 10.00      A   
ATOM   2641  CG  PHE A 283      -3.820  10.012   0.099  1.00 10.00      A   
ATOM   2642  CD1 PHE A 283      -4.345   8.740  -0.069  1.00 10.00      A   
ATOM   2643  CD2 PHE A 283      -3.815  10.878  -0.982  1.00 10.00      A   
ATOM   2644  CE1 PHE A 283      -4.856   8.341  -1.290  1.00 10.00      A   
ATOM   2645  CE2 PHE A 283      -4.324  10.486  -2.205  1.00 10.00      A   
ATOM   2646  CZ  PHE A 283      -4.846   9.215  -2.359  1.00 10.00      A   
ATOM   2647  C   PHE A 283      -3.617  10.949   3.846  1.00 10.00      A   
ATOM   2648  O   PHE A 283      -3.132  12.080   3.934  1.00 10.00      A   
ATOM   2649  N   SER A 284      -3.609  10.084   4.849  1.00 10.00      A   
ATOM   2650  HN  SER A 284      -4.004   9.196   4.719  1.00 10.00      A   
ATOM   2651  CA  SER A 284      -3.014  10.414   6.138  1.00 10.00      A   
ATOM   2652  CB  SER A 284      -4.066  11.052   7.050  1.00 10.00      A   
ATOM   2653  OG  SER A 284      -4.631  12.197   6.438  1.00 10.00      A   
ATOM   2654  HG  SER A 284      -4.196  12.345   5.587  1.00 10.00      A   
ATOM   2655  C   SER A 284      -2.406   9.181   6.799  1.00 10.00      A   
ATOM   2656  O   SER A 284      -2.336   8.110   6.189  1.00 10.00      A   
ATOM   2657  N   ASP A 285      -1.961   9.336   8.041  1.00 10.00      A   
ATOM   2658  HN  ASP A 285      -2.041  10.217   8.474  1.00 10.00      A   
ATOM   2659  CA  ASP A 285      -1.351   8.235   8.781  1.00 10.00      A   
ATOM   2660  CB  ASP A 285      -0.173   8.728   9.625  1.00 10.00      A   
ATOM   2661  CG  ASP A 285       0.992   9.235   8.804  1.00 10.00      A   
ATOM   2662  OD1 ASP A 285       1.796   8.407   8.319  1.00 10.00      A   
ATOM   2663  OD2 ASP A 285       1.125  10.469   8.659  1.00 10.00      A   
ATOM   2664  C   ASP A 285      -2.369   7.558   9.687  1.00 10.00      A   
ATOM   2665  O   ASP A 285      -2.153   6.440  10.150  1.00 10.00      A   
ATOM   2666  N   MET A 286      -3.476   8.240   9.946  1.00 10.00      A   
ATOM   2667  HN  MET A 286      -3.595   9.128   9.551  1.00 10.00      A   
ATOM   2668  CA  MET A 286      -4.522   7.700  10.801  1.00 10.00      A   
ATOM   2669  CB  MET A 286      -4.505   8.386  12.172  1.00 10.00      A   
ATOM   2670  CG  MET A 286      -5.542   7.855  13.153  1.00 10.00      A   
ATOM   2671  SD  MET A 286      -5.364   8.551  14.806  1.00 10.00      A   
ATOM   2672  CE  MET A 286      -5.717  10.278  14.488  1.00 10.00      A   
ATOM   2673  C   MET A 286      -5.893   7.855  10.154  1.00 10.00      A   
ATOM   2674  O   MET A 286      -6.219   8.917   9.622  1.00 10.00      A   
ATOM   2675  N   PRO A 287      -6.701   6.786  10.164  1.00 10.00      A   
ATOM   2676  CA  PRO A 287      -8.050   6.812   9.593  1.00 10.00      A   
ATOM   2677  CB  PRO A 287      -8.456   5.336   9.571  1.00 10.00      A   
ATOM   2678  CG  PRO A 287      -7.656   4.707  10.658  1.00 10.00      A   
ATOM   2679  CD  PRO A 287      -6.358   5.463  10.718  1.00 10.00      A   
ATOM   2680  C   PRO A 287      -9.012   7.617  10.464  1.00 10.00      A   
ATOM   2681  O   PRO A 287      -9.192   7.323  11.648  1.00 10.00      A   
ATOM   2682  N   LEU A 288      -9.624   8.634   9.876  1.00 10.00      A   
ATOM   2683  HN  LEU A 288      -9.449   8.812   8.927  1.00 10.00      A   
ATOM   2684  CA  LEU A 288     -10.560   9.483  10.599  1.00 10.00      A   
ATOM   2685  CB  LEU A 288      -9.896  10.792  11.035  1.00 10.00      A   
ATOM   2686  CG  LEU A 288      -9.259  10.801  12.426  1.00 10.00      A   
ATOM   2687  CD1 LEU A 288      -8.620  12.150  12.711  1.00 10.00      A   
ATOM   2688  CD2 LEU A 288     -10.287  10.460  13.495  1.00 10.00      A   
ATOM   2689  C   LEU A 288     -11.801   9.776   9.771  1.00 10.00      A   
ATOM   2690  O   LEU A 288     -11.709  10.180   8.606  1.00 10.00      A   
ATOM   2691  N   SER A 289     -12.957   9.561  10.376  1.00 10.00      A   
ATOM   2692  HN  SER A 289     -12.958   9.218  11.297  1.00 10.00      A   
ATOM   2693  CA  SER A 289     -14.224   9.816   9.719  1.00 10.00      A   
ATOM   2694  CB  SER A 289     -15.220   8.693  10.017  1.00 10.00      A   
ATOM   2695  OG  SER A 289     -16.341   8.768   9.154  1.00 10.00      A   
ATOM   2696  HG  SER A 289     -16.996   8.106   9.417  1.00 10.00      A   
ATOM   2697  C   SER A 289     -14.774  11.151  10.197  1.00 10.00      A   
ATOM   2698  O   SER A 289     -14.731  11.455  11.389  1.00 10.00      A   
ATOM   2699  N   MET A 290     -15.278  11.953   9.274  1.00 10.00      A   
ATOM   2700  HN  MET A 290     -15.311  11.652   8.345  1.00 10.00      A   
ATOM   2701  CA  MET A 290     -15.814  13.259   9.623  1.00 10.00      A   
ATOM   2702  CB  MET A 290     -15.438  14.317   8.576  1.00 10.00      A   
ATOM   2703  CG  MET A 290     -14.048  14.148   7.969  1.00 10.00      A   
ATOM   2704  SD  MET A 290     -12.731  14.066   9.199  1.00 10.00      A   
ATOM   2705  CE  MET A 290     -12.562  15.797   9.627  1.00 10.00      A   
ATOM   2706  C   MET A 290     -17.326  13.184   9.797  1.00 10.00      A   
ATOM   2707  O   MET A 290     -18.089  13.712   8.985  1.00 10.00      A   
ATOM   2708  N   ALA A 291     -17.752  12.511  10.857  1.00 10.00      A   
ATOM   2709  HN  ALA A 291     -17.092  12.107  11.462  1.00 10.00      A   
ATOM   2710  CA  ALA A 291     -19.170  12.354  11.148  1.00 10.00      A   
ATOM   2711  CB  ALA A 291     -19.436  11.006  11.800  1.00 10.00      A   
ATOM   2712  C   ALA A 291     -19.671  13.490  12.028  1.00 10.00      A   
ATOM   2713  O   ALA A 291     -20.833  13.896  11.937  1.00 10.00      A   
ATOM   2714  N   ASN A 292     -18.776  14.018  12.860  1.00 10.00      A   
ATOM   2715  HN  ASN A 292     -17.866  13.646  12.876  1.00 10.00      A   
ATOM   2716  CA  ASN A 292     -19.107  15.118  13.768  1.00 10.00      A   
ATOM   2717  CB  ASN A 292     -17.940  15.410  14.715  1.00 10.00      A   
ATOM   2718  CG  ASN A 292     -17.743  14.343  15.777  1.00 10.00      A   
ATOM   2719  OD1 ASN A 292     -18.699  13.715  16.238  1.00 10.00      A   
ATOM   2720  ND2 ASN A 292     -16.497  14.135  16.174  1.00 10.00      A   
ATOM   2721 HD21 ASN A 292     -15.783  14.676  15.769  1.00 10.00      A   
ATOM   2722 HD22 ASN A 292     -16.333  13.450  16.858  1.00 10.00      A   
ATOM   2723  C   ASN A 292     -19.465  16.382  12.994  1.00 10.00      A   
ATOM   2724  O   ASN A 292     -20.020  17.330  13.550  1.00 10.00      A   
ATOM   2725  N   ALA A 293     -19.143  16.386  11.704  1.00 10.00      A   
ATOM   2726  HN  ALA A 293     -18.701  15.597  11.327  1.00 10.00      A   
ATOM   2727  CA  ALA A 293     -19.430  17.518  10.832  1.00 10.00      A   
ATOM   2728  CB  ALA A 293     -18.838  17.272   9.452  1.00 10.00      A   
ATOM   2729  C   ALA A 293     -20.933  17.740  10.719  1.00 10.00      A   
ATOM   2730  O   ALA A 293     -21.393  18.855  10.478  1.00 10.00      A   
ATOM   2731  N   PHE A 294     -21.692  16.668  10.906  1.00 10.00      A   
ATOM   2732  HN  PHE A 294     -21.263  15.808  11.113  1.00 10.00      A   
ATOM   2733  CA  PHE A 294     -23.145  16.731  10.819  1.00 10.00      A   
ATOM   2734  CB  PHE A 294     -23.658  15.764   9.746  1.00 10.00      A   
ATOM   2735  CG  PHE A 294     -23.063  16.010   8.389  1.00 10.00      A   
ATOM   2736  CD1 PHE A 294     -22.090  15.169   7.880  1.00 10.00      A   
ATOM   2737  CD2 PHE A 294     -23.474  17.090   7.627  1.00 10.00      A   
ATOM   2738  CE1 PHE A 294     -21.536  15.398   6.637  1.00 10.00      A   
ATOM   2739  CE2 PHE A 294     -22.925  17.324   6.383  1.00 10.00      A   
ATOM   2740  CZ  PHE A 294     -21.956  16.478   5.887  1.00 10.00      A   
ATOM   2741  C   PHE A 294     -23.776  16.409  12.169  1.00 10.00      A   
ATOM   2742  O   PHE A 294     -24.912  15.938  12.238  1.00 10.00      A   
ATOM   2743  N   GLU A 295     -23.025  16.671  13.239  1.00 10.00      A   
ATOM   2744  HN  GLU A 295     -22.130  17.047  13.111  1.00 10.00      A   
ATOM   2745  CA  GLU A 295     -23.502  16.417  14.593  1.00 10.00      A   
ATOM   2746  CB  GLU A 295     -22.383  16.654  15.616  1.00 10.00      A   
ATOM   2747  CG  GLU A 295     -22.849  16.670  17.062  1.00 10.00      A   
ATOM   2748  CD  GLU A 295     -21.708  16.822  18.043  1.00 10.00      A   
ATOM   2749  OE1 GLU A 295     -21.061  17.890  18.050  1.00 10.00      A   
ATOM   2750  OE2 GLU A 295     -21.453  15.877  18.815  1.00 10.00      A   
ATOM   2751  C   GLU A 295     -24.711  17.292  14.905  1.00 10.00      A   
ATOM   2752  O   GLU A 295     -25.707  16.824  15.462  1.00 10.00      A   
ATOM   2753  N   LYS A 296     -24.617  18.561  14.539  1.00 10.00      A   
ATOM   2754  HN  LYS A 296     -23.801  18.872  14.097  1.00 10.00      A   
ATOM   2755  CA  LYS A 296     -25.705  19.494  14.764  1.00 10.00      A   
ATOM   2756  CB  LYS A 296     -25.182  20.932  14.804  1.00 10.00      A   
ATOM   2757  CG  LYS A 296     -26.228  21.952  15.227  1.00 10.00      A   
ATOM   2758  CD  LYS A 296     -25.641  23.347  15.329  1.00 10.00      A   
ATOM   2759  CE  LYS A 296     -26.714  24.370  15.664  1.00 10.00      A   
ATOM   2760  NZ  LYS A 296     -26.133  25.705  15.948  1.00 10.00      A   
ATOM   2761  HZ1 LYS A 296     -25.612  25.682  16.844  1.00 10.00      A   
ATOM   2762  HZ2 LYS A 296     -26.885  26.419  16.013  1.00 10.00      A   
ATOM   2763  HZ3 LYS A 296     -25.477  25.976  15.190  1.00 10.00      A   
ATOM   2764  C   LYS A 296     -26.750  19.334  13.665  1.00 10.00      A   
ATOM   2765  O   LYS A 296     -26.430  18.894  12.560  1.00 10.00      A   
ATOM   2766  N   ALA A 297     -27.994  19.673  13.976  1.00 10.00      A   
ATOM   2767  HN  ALA A 297     -28.185  20.017  14.872  1.00 10.00      A   
ATOM   2768  CA  ALA A 297     -29.078  19.561  13.013  1.00 10.00      A   
ATOM   2769  CB  ALA A 297     -30.422  19.767  13.694  1.00 10.00      A   
ATOM   2770  C   ALA A 297     -28.901  20.557  11.877  1.00 10.00      A   
ATOM   2771  O   ALA A 297     -29.108  21.761  12.051  1.00 10.00      A   
ATOM   2772  N   VAL A 298     -28.502  20.051  10.722  1.00 10.00      A   
ATOM   2773  HN  VAL A 298     -28.340  19.086  10.654  1.00 10.00      A   
ATOM   2774  CA  VAL A 298     -28.302  20.887   9.552  1.00 10.00      A   
ATOM   2775  CB  VAL A 298     -27.538  20.133   8.443  1.00 10.00      A   
ATOM   2776  CG1 VAL A 298     -27.215  21.064   7.287  1.00 10.00      A   
ATOM   2777  CG2 VAL A 298     -26.264  19.507   8.993  1.00 10.00      A   
ATOM   2778  C   VAL A 298     -29.656  21.346   9.022  1.00 10.00      A   
ATOM   2779  O   VAL A 298     -30.411  20.556   8.451  1.00 10.00      A   
ATOM   2780  N   LYS A 299     -29.966  22.618   9.238  1.00 10.00      A   
ATOM   2781  HN  LYS A 299     -29.319  23.197   9.695  1.00 10.00      A   
ATOM   2782  CA  LYS A 299     -31.235  23.179   8.805  1.00 10.00      A   
ATOM   2783  CB  LYS A 299     -31.511  24.505   9.512  1.00 10.00      A   
ATOM   2784  CG  LYS A 299     -31.768  24.355  11.003  1.00 10.00      A   
ATOM   2785  CD  LYS A 299     -32.107  25.687  11.647  1.00 10.00      A   
ATOM   2786  CE  LYS A 299     -32.601  25.491  13.069  1.00 10.00      A   
ATOM   2787  NZ  LYS A 299     -33.056  26.766  13.676  1.00 10.00      A   
ATOM   2788  HZ1 LYS A 299     -33.500  26.582  14.598  1.00 10.00      A   
ATOM   2789  HZ2 LYS A 299     -33.749  27.230  13.057  1.00 10.00      A   
ATOM   2790  HZ3 LYS A 299     -32.249  27.405  13.815  1.00 10.00      A   
ATOM   2791  C   LYS A 299     -31.295  23.340   7.293  1.00 10.00      A   
ATOM   2792  O   LYS A 299     -30.263  23.452   6.626  1.00 10.00      A   
ATOM   2793  N   ALA A 300     -32.511  23.359   6.764  1.00 10.00      A   
ATOM   2794  HN  ALA A 300     -33.289  23.302   7.359  1.00 10.00      A   
ATOM   2795  CA  ALA A 300     -32.729  23.481   5.334  1.00 10.00      A   
ATOM   2796  CB  ALA A 300     -34.125  23.001   4.967  1.00 10.00      A   
ATOM   2797  C   ALA A 300     -32.518  24.907   4.852  1.00 10.00      A   
ATOM   2798  O   ALA A 300     -33.271  25.814   5.206  1.00 10.00      A   
ATOM   2799  N   LYS A 301     -31.484  25.100   4.058  1.00 10.00      A   
ATOM   2800  HN  LYS A 301     -30.907  24.338   3.830  1.00 10.00      A   
ATOM   2801  CA  LYS A 301     -31.185  26.405   3.503  1.00 10.00      A   
ATOM   2802  CB  LYS A 301     -29.840  26.921   4.016  1.00 10.00      A   
ATOM   2803  CG  LYS A 301     -29.637  28.413   3.823  1.00 10.00      A   
ATOM   2804  CD  LYS A 301     -28.293  28.862   4.365  1.00 10.00      A   
ATOM   2805  CE  LYS A 301     -28.063  30.338   4.097  1.00 10.00      A   
ATOM   2806  NZ  LYS A 301     -26.632  30.708   4.227  1.00 10.00      A   
ATOM   2807  HZ1 LYS A 301     -26.319  30.588   5.211  1.00 10.00      A   
ATOM   2808  HZ2 LYS A 301     -26.492  31.700   3.949  1.00 10.00      A   
ATOM   2809  HZ3 LYS A 301     -26.047  30.103   3.611  1.00 10.00      A   
ATOM   2810  C   LYS A 301     -31.189  26.285   1.987  1.00 10.00      A   
ATOM   2811  O   LYS A 301     -30.140  26.107   1.361  1.00 10.00      A   
ATOM   2812  N   ASP A 302     -32.393  26.337   1.420  1.00 10.00      A   
ATOM   2813  HN  ASP A 302     -33.178  26.482   1.990  1.00 10.00      A   
ATOM   2814  CA  ASP A 302     -32.594  26.197  -0.018  1.00 10.00      A   
ATOM   2815  CB  ASP A 302     -31.880  27.296  -0.806  1.00 10.00      A   
ATOM   2816  CG  ASP A 302     -32.646  27.677  -2.055  1.00 10.00      A   
ATOM   2817  OD1 ASP A 302     -33.757  28.240  -1.925  1.00 10.00      A   
ATOM   2818  OD2 ASP A 302     -32.143  27.420  -3.170  1.00 10.00      A   
ATOM   2819  C   ASP A 302     -32.153  24.813  -0.470  1.00 10.00      A   
ATOM   2820  O   ASP A 302     -31.530  24.644  -1.519  1.00 10.00      A   
ATOM   2821  N   GLY A 303     -32.484  23.827   0.354  1.00 10.00      A   
ATOM   2822  HN  GLY A 303     -32.974  24.038   1.174  1.00 10.00      A   
ATOM   2823  CA  GLY A 303     -32.126  22.457   0.078  1.00 10.00      A   
ATOM   2824  C   GLY A 303     -31.365  21.865   1.243  1.00 10.00      A   
ATOM   2825  O   GLY A 303     -31.249  22.500   2.295  1.00 10.00      A   
ATOM   2826  N   PHE A 304     -30.854  20.658   1.070  1.00 10.00      A   
ATOM   2827  HN  PHE A 304     -30.997  20.193   0.220  1.00 10.00      A   
ATOM   2828  CA  PHE A 304     -30.095  20.001   2.122  1.00 10.00      A   
ATOM   2829  CB  PHE A 304     -30.800  18.723   2.579  1.00 10.00      A   
ATOM   2830  CG  PHE A 304     -31.974  18.962   3.486  1.00 10.00      A   
ATOM   2831  CD1 PHE A 304     -33.265  18.706   3.055  1.00 10.00      A   
ATOM   2832  CD2 PHE A 304     -31.784  19.437   4.773  1.00 10.00      A   
ATOM   2833  CE1 PHE A 304     -34.346  18.922   3.890  1.00 10.00      A   
ATOM   2834  CE2 PHE A 304     -32.859  19.655   5.613  1.00 10.00      A   
ATOM   2835  CZ  PHE A 304     -34.142  19.396   5.171  1.00 10.00      A   
ATOM   2836  C   PHE A 304     -28.679  19.683   1.660  1.00 10.00      A   
ATOM   2837  O   PHE A 304     -27.776  19.501   2.475  1.00 10.00      A   
ATOM   2838  N   LEU A 305     -28.488  19.632   0.350  1.00 10.00      A   
ATOM   2839  HN  LEU A 305     -29.244  19.808  -0.248  1.00 10.00      A   
ATOM   2840  CA  LEU A 305     -27.187  19.323  -0.228  1.00 10.00      A   
ATOM   2841  CB  LEU A 305     -27.304  19.197  -1.746  1.00 10.00      A   
ATOM   2842  CG  LEU A 305     -26.032  18.782  -2.482  1.00 10.00      A   
ATOM   2843  CD1 LEU A 305     -25.965  17.272  -2.622  1.00 10.00      A   
ATOM   2844  CD2 LEU A 305     -25.950  19.459  -3.839  1.00 10.00      A   
ATOM   2845  C   LEU A 305     -26.153  20.387   0.121  1.00 10.00      A   
ATOM   2846  O   LEU A 305     -25.155  20.100   0.783  1.00 10.00      A   
ATOM   2847  N   GLN A 306     -26.412  21.615  -0.317  1.00 10.00      A   
ATOM   2848  HN  GLN A 306     -27.243  21.775  -0.815  1.00 10.00      A   
ATOM   2849  CA  GLN A 306     -25.510  22.738  -0.076  1.00 10.00      A   
ATOM   2850  CB  GLN A 306     -26.052  24.029  -0.693  1.00 10.00      A   
ATOM   2851  CG  GLN A 306     -26.127  23.999  -2.211  1.00 10.00      A   
ATOM   2852  CD  GLN A 306     -27.182  24.936  -2.763  1.00 10.00      A   
ATOM   2853  OE1 GLN A 306     -28.219  25.168  -2.136  1.00 10.00      A   
ATOM   2854  NE2 GLN A 306     -26.929  25.481  -3.939  1.00 10.00      A   
ATOM   2855 HE21 GLN A 306     -26.084  25.252  -4.385  1.00 10.00      A   
ATOM   2856 HE22 GLN A 306     -27.595  26.091  -4.321  1.00 10.00      A   
ATOM   2857  C   GLN A 306     -25.176  22.919   1.409  1.00 10.00      A   
ATOM   2858  O   GLN A 306     -23.997  22.980   1.763  1.00 10.00      A   
ATOM   2859  N   PRO A 307     -26.193  23.016   2.301  1.00 10.00      A   
ATOM   2860  CA  PRO A 307     -25.959  23.166   3.744  1.00 10.00      A   
ATOM   2861  CB  PRO A 307     -27.357  23.012   4.344  1.00 10.00      A   
ATOM   2862  CG  PRO A 307     -28.266  23.487   3.270  1.00 10.00      A   
ATOM   2863  CD  PRO A 307     -27.637  23.036   1.984  1.00 10.00      A   
ATOM   2864  C   PRO A 307     -25.029  22.082   4.292  1.00 10.00      A   
ATOM   2865  O   PRO A 307     -24.180  22.351   5.146  1.00 10.00      A   
ATOM   2866  N   SER A 308     -25.188  20.860   3.789  1.00 10.00      A   
ATOM   2867  HN  SER A 308     -25.881  20.708   3.110  1.00 10.00      A   
ATOM   2868  CA  SER A 308     -24.358  19.740   4.218  1.00 10.00      A   
ATOM   2869  CB  SER A 308     -24.932  18.416   3.709  1.00 10.00      A   
ATOM   2870  OG  SER A 308     -26.260  18.230   4.170  1.00 10.00      A   
ATOM   2871  HG  SER A 308     -26.865  18.731   3.602  1.00 10.00      A   
ATOM   2872  C   SER A 308     -22.922  19.921   3.733  1.00 10.00      A   
ATOM   2873  O   SER A 308     -21.973  19.704   4.486  1.00 10.00      A   
ATOM   2874  N   ILE A 309     -22.776  20.333   2.476  1.00 10.00      A   
ATOM   2875  HN  ILE A 309     -23.577  20.488   1.928  1.00 10.00      A   
ATOM   2876  CA  ILE A 309     -21.462  20.563   1.888  1.00 10.00      A   
ATOM   2877  CB  ILE A 309     -21.581  21.012   0.411  1.00 10.00      A   
ATOM   2878  CG1 ILE A 309     -22.132  19.870  -0.451  1.00 10.00      A   
ATOM   2879  CG2 ILE A 309     -20.242  21.497  -0.127  1.00 10.00      A   
ATOM   2880  CD1 ILE A 309     -22.464  20.278  -1.872  1.00 10.00      A   
ATOM   2881  C   ILE A 309     -20.708  21.622   2.694  1.00 10.00      A   
ATOM   2882  O   ILE A 309     -19.529  21.455   3.012  1.00 10.00      A   
ATOM   2883  N   GLN A 310     -21.412  22.697   3.039  1.00 10.00      A   
ATOM   2884  HN  GLN A 310     -22.352  22.764   2.758  1.00 10.00      A   
ATOM   2885  CA  GLN A 310     -20.827  23.778   3.819  1.00 10.00      A   
ATOM   2886  CB  GLN A 310     -21.807  24.942   3.967  1.00 10.00      A   
ATOM   2887  CG  GLN A 310     -21.798  25.912   2.800  1.00 10.00      A   
ATOM   2888  CD  GLN A 310     -22.443  27.238   3.149  1.00 10.00      A   
ATOM   2889  OE1 GLN A 310     -23.355  27.303   3.972  1.00 10.00      A   
ATOM   2890  NE2 GLN A 310     -21.975  28.308   2.528  1.00 10.00      A   
ATOM   2891 HE21 GLN A 310     -21.247  28.187   1.884  1.00 10.00      A   
ATOM   2892 HE22 GLN A 310     -22.369  29.179   2.745  1.00 10.00      A   
ATOM   2893  C   GLN A 310     -20.388  23.284   5.189  1.00 10.00      A   
ATOM   2894  O   GLN A 310     -19.251  23.511   5.597  1.00 10.00      A   
ATOM   2895  N   ALA A 311     -21.284  22.585   5.885  1.00 10.00      A   
ATOM   2896  HN  ALA A 311     -22.174  22.427   5.496  1.00 10.00      A   
ATOM   2897  CA  ALA A 311     -20.986  22.056   7.217  1.00 10.00      A   
ATOM   2898  CB  ALA A 311     -22.211  21.368   7.805  1.00 10.00      A   
ATOM   2899  C   ALA A 311     -19.799  21.096   7.185  1.00 10.00      A   
ATOM   2900  O   ALA A 311     -18.999  21.047   8.124  1.00 10.00      A   
ATOM   2901  N   PHE A 312     -19.694  20.335   6.102  1.00 10.00      A   
ATOM   2902  HN  PHE A 312     -20.376  20.414   5.397  1.00 10.00      A   
ATOM   2903  CA  PHE A 312     -18.610  19.377   5.931  1.00 10.00      A   
ATOM   2904  CB  PHE A 312     -18.921  18.438   4.759  1.00 10.00      A   
ATOM   2905  CG  PHE A 312     -17.975  17.277   4.627  1.00 10.00      A   
ATOM   2906  CD1 PHE A 312     -17.900  16.310   5.615  1.00 10.00      A   
ATOM   2907  CD2 PHE A 312     -17.166  17.150   3.513  1.00 10.00      A   
ATOM   2908  CE1 PHE A 312     -17.034  15.242   5.493  1.00 10.00      A   
ATOM   2909  CE2 PHE A 312     -16.297  16.083   3.385  1.00 10.00      A   
ATOM   2910  CZ  PHE A 312     -16.232  15.128   4.377  1.00 10.00      A   
ATOM   2911  C   PHE A 312     -17.285  20.096   5.690  1.00 10.00      A   
ATOM   2912  O   PHE A 312     -16.257  19.737   6.268  1.00 10.00      A   
ATOM   2913  N   ASN A 313     -17.317  21.115   4.839  1.00 10.00      A   
ATOM   2914  HN  ASN A 313     -18.170  21.354   4.408  1.00 10.00      A   
ATOM   2915  CA  ASN A 313     -16.121  21.890   4.519  1.00 10.00      A   
ATOM   2916  CB  ASN A 313     -16.356  22.796   3.307  1.00 10.00      A   
ATOM   2917  CG  ASN A 313     -16.172  22.078   1.986  1.00 10.00      A   
ATOM   2918  OD1 ASN A 313     -15.445  21.089   1.900  1.00 10.00      A   
ATOM   2919  ND2 ASN A 313     -16.819  22.580   0.948  1.00 10.00      A   
ATOM   2920 HD21 ASN A 313     -17.375  23.380   1.091  1.00 10.00      A   
ATOM   2921 HD22 ASN A 313     -16.723  22.137   0.079  1.00 10.00      A   
ATOM   2922  C   ASN A 313     -15.672  22.727   5.705  1.00 10.00      A   
ATOM   2923  O   ASN A 313     -14.480  22.797   6.015  1.00 10.00      A   
ATOM   2924  N   GLN A 314     -16.637  23.349   6.370  1.00 10.00      A   
ATOM   2925  HN  GLN A 314     -17.569  23.247   6.065  1.00 10.00      A   
ATOM   2926  CA  GLN A 314     -16.360  24.187   7.530  1.00 10.00      A   
ATOM   2927  CB  GLN A 314     -17.629  24.907   7.990  1.00 10.00      A   
ATOM   2928  CG  GLN A 314     -17.999  26.114   7.140  1.00 10.00      A   
ATOM   2929  CD  GLN A 314     -19.463  26.487   7.266  1.00 10.00      A   
ATOM   2930  OE1 GLN A 314     -20.102  26.215   8.282  1.00 10.00      A   
ATOM   2931  NE2 GLN A 314     -20.004  27.124   6.241  1.00 10.00      A   
ATOM   2932 HE21 GLN A 314     -19.436  27.321   5.463  1.00 10.00      A   
ATOM   2933 HE22 GLN A 314     -20.948  27.372   6.298  1.00 10.00      A   
ATOM   2934  C   GLN A 314     -15.767  23.373   8.673  1.00 10.00      A   
ATOM   2935  O   GLN A 314     -14.976  23.885   9.462  1.00 10.00      A   
ATOM   2936  N   TYR A 315     -16.160  22.107   8.766  1.00 10.00      A   
ATOM   2937  HN  TYR A 315     -16.817  21.758   8.127  1.00 10.00      A   
ATOM   2938  CA  TYR A 315     -15.642  21.235   9.809  1.00 10.00      A   
ATOM   2939  CB  TYR A 315     -16.445  19.937   9.902  1.00 10.00      A   
ATOM   2940  CG  TYR A 315     -16.063  19.079  11.087  1.00 10.00      A   
ATOM   2941  CD1 TYR A 315     -16.391  19.462  12.381  1.00 10.00      A   
ATOM   2942  CD2 TYR A 315     -15.364  17.893  10.911  1.00 10.00      A   
ATOM   2943  CE1 TYR A 315     -16.034  18.686  13.466  1.00 10.00      A   
ATOM   2944  CE2 TYR A 315     -15.005  17.109  11.992  1.00 10.00      A   
ATOM   2945  CZ  TYR A 315     -15.340  17.511  13.265  1.00 10.00      A   
ATOM   2946  OH  TYR A 315     -14.981  16.735  14.342  1.00 10.00      A   
ATOM   2947  HH  TYR A 315     -14.158  16.275  14.141  1.00 10.00      A   
ATOM   2948  C   TYR A 315     -14.168  20.933   9.562  1.00 10.00      A   
ATOM   2949  O   TYR A 315     -13.375  20.838  10.503  1.00 10.00      A   
ATOM   2950  N   TRP A 316     -13.806  20.786   8.290  1.00 10.00      A   
ATOM   2951  HN  TRP A 316     -14.482  20.870   7.586  1.00 10.00      A   
ATOM   2952  CA  TRP A 316     -12.424  20.516   7.925  1.00 10.00      A   
ATOM   2953  CB  TRP A 316     -12.295  20.169   6.436  1.00 10.00      A   
ATOM   2954  CG  TRP A 316     -10.935  19.654   6.069  1.00 10.00      A   
ATOM   2955  CD1 TRP A 316      -9.856  20.391   5.670  1.00 10.00      A   
ATOM   2956  CD2 TRP A 316     -10.503  18.289   6.081  1.00 10.00      A   
ATOM   2957  NE1 TRP A 316      -8.781  19.570   5.433  1.00 10.00      A   
ATOM   2958  HE1 TRP A 316      -7.890  19.864   5.139  1.00 10.00      A   
ATOM   2959  CE2 TRP A 316      -9.153  18.274   5.678  1.00 10.00      A   
ATOM   2960  CE3 TRP A 316     -11.126  17.077   6.393  1.00 10.00      A   
ATOM   2961  CZ2 TRP A 316      -8.416  17.098   5.581  1.00 10.00      A   
ATOM   2962  CZ3 TRP A 316     -10.393  15.910   6.296  1.00 10.00      A   
ATOM   2963  CH2 TRP A 316      -9.052  15.929   5.893  1.00 10.00      A   
ATOM   2964  C   TRP A 316     -11.575  21.731   8.262  1.00 10.00      A   
ATOM   2965  O   TRP A 316     -10.608  21.634   9.017  1.00 10.00      A   
ATOM   2966  N   ASP A 317     -11.972  22.881   7.732  1.00 10.00      A   
ATOM   2967  HN  ASP A 317     -12.772  22.891   7.165  1.00 10.00      A   
ATOM   2968  CA  ASP A 317     -11.260  24.131   7.986  1.00 10.00      A   
ATOM   2969  CB  ASP A 317     -11.620  25.172   6.922  1.00 10.00      A   
ATOM   2970  CG  ASP A 317     -10.643  26.333   6.851  1.00 10.00      A   
ATOM   2971  OD1 ASP A 317     -10.637  27.032   5.819  1.00 10.00      A   
ATOM   2972  OD2 ASP A 317      -9.882  26.552   7.817  1.00 10.00      A   
ATOM   2973  C   ASP A 317     -11.614  24.645   9.381  1.00 10.00      A   
ATOM   2974  O   ASP A 317     -12.265  25.682   9.539  1.00 10.00      A   
ATOM   2975  N   ARG A 318     -11.195  23.892  10.388  1.00 10.00      A   
ATOM   2976  HN  ARG A 318     -10.683  23.078  10.186  1.00 10.00      A   
ATOM   2977  CA  ARG A 318     -11.462  24.234  11.774  1.00 10.00      A   
ATOM   2978  CB  ARG A 318     -12.945  24.023  12.093  1.00 10.00      A   
ATOM   2979  CG  ARG A 318     -13.380  24.566  13.443  1.00 10.00      A   
ATOM   2980  CD  ARG A 318     -14.786  24.103  13.794  1.00 10.00      A   
ATOM   2981  NE  ARG A 318     -15.754  24.443  12.751  1.00 10.00      A   
ATOM   2982  HE  ARG A 318     -15.523  25.188  12.148  1.00 10.00      A   
ATOM   2983  CZ  ARG A 318     -16.915  23.807  12.570  1.00 10.00      A   
ATOM   2984  NH1 ARG A 318     -17.257  22.799  13.362  1.00 10.00      A   
ATOM   2985 HH11 ARG A 318     -18.165  22.305  13.220  1.00 10.00      A   
ATOM   2986 HH12 ARG A 318     -16.621  22.495  14.134  1.00 10.00      A   
ATOM   2987  NH2 ARG A 318     -17.738  24.184  11.600  1.00 10.00      A   
ATOM   2988 HH21 ARG A 318     -17.485  24.979  10.972  1.00 10.00      A   
ATOM   2989 HH22 ARG A 318     -18.645  23.683  11.457  1.00 10.00      A   
ATOM   2990  C   ARG A 318     -10.620  23.372  12.703  1.00 10.00      A   
ATOM   2991  O   ARG A 318      -9.928  23.885  13.580  1.00 10.00      A   
ATOM   2992  N   VAL A 319     -10.672  22.058  12.504  1.00 10.00      A   
ATOM   2993  HN  VAL A 319     -11.230  21.698  11.778  1.00 10.00      A   
ATOM   2994  CA  VAL A 319      -9.921  21.138  13.354  1.00 10.00      A   
ATOM   2995  CB  VAL A 319     -10.832  20.409  14.368  1.00 10.00      A   
ATOM   2996  CG1 VAL A 319     -11.093  21.285  15.584  1.00 10.00      A   
ATOM   2997  CG2 VAL A 319     -12.143  19.988  13.720  1.00 10.00      A   
ATOM   2998  C   VAL A 319      -9.119  20.110  12.560  1.00 10.00      A   
ATOM   2999  O   VAL A 319      -8.730  19.073  13.100  1.00 10.00      A   
ATOM   3000  N   ALA A 320      -8.852  20.401  11.290  1.00 10.00      A   
ATOM   3001  HN  ALA A 320      -9.161  21.253  10.913  1.00 10.00      A   
ATOM   3002  CA  ALA A 320      -8.085  19.481  10.450  1.00 10.00      A   
ATOM   3003  CB  ALA A 320      -8.074  19.943   9.002  1.00 10.00      A   
ATOM   3004  C   ALA A 320      -6.662  19.362  10.973  1.00 10.00      A   
ATOM   3005  O   ALA A 320      -6.114  18.263  11.092  1.00 10.00      A   
ATOM   3006  N   ASN A 321      -6.081  20.503  11.310  1.00 10.00      A   
ATOM   3007  HN  ASN A 321      -6.581  21.343  11.209  1.00 10.00      A   
ATOM   3008  CA  ASN A 321      -4.722  20.545  11.827  1.00 10.00      A   
ATOM   3009  CB  ASN A 321      -4.188  21.979  11.824  1.00 10.00      A   
ATOM   3010  CG  ASN A 321      -3.775  22.457  10.443  1.00 10.00      A   
ATOM   3011  OD1 ASN A 321      -4.399  22.118   9.435  1.00 10.00      A   
ATOM   3012  ND2 ASN A 321      -2.713  23.246  10.388  1.00 10.00      A   
ATOM   3013 HD21 ASN A 321      -2.262  23.473  11.231  1.00 10.00      A   
ATOM   3014 HD22 ASN A 321      -2.419  23.571   9.510  1.00 10.00      A   
ATOM   3015  C   ASN A 321      -4.668  19.972  13.236  1.00 10.00      A   
ATOM   3016  O   ASN A 321      -3.732  19.258  13.589  1.00 10.00      A   
ATOM   3017  N   GLY A 322      -5.697  20.269  14.025  1.00 10.00      A   
ATOM   3018  HN  GLY A 322      -6.416  20.837  13.676  1.00 10.00      A   
ATOM   3019  CA  GLY A 322      -5.768  19.786  15.393  1.00 10.00      A   
ATOM   3020  C   GLY A 322      -5.860  18.275  15.481  1.00 10.00      A   
ATOM   3021  O   GLY A 322      -5.519  17.684  16.507  1.00 10.00      A   
ATOM   3022  N   TYR A 323      -6.337  17.647  14.416  1.00 10.00      A   
ATOM   3023  HN  TYR A 323      -6.618  18.171  13.636  1.00 10.00      A   
ATOM   3024  CA  TYR A 323      -6.460  16.197  14.385  1.00 10.00      A   
ATOM   3025  CB  TYR A 323      -7.680  15.763  13.569  1.00 10.00      A   
ATOM   3026  CG  TYR A 323      -9.001  16.031  14.253  1.00 10.00      A   
ATOM   3027  CD1 TYR A 323      -9.067  16.234  15.626  1.00 10.00      A   
ATOM   3028  CD2 TYR A 323     -10.184  16.077  13.527  1.00 10.00      A   
ATOM   3029  CE1 TYR A 323     -10.270  16.475  16.255  1.00 10.00      A   
ATOM   3030  CE2 TYR A 323     -11.394  16.319  14.149  1.00 10.00      A   
ATOM   3031  CZ  TYR A 323     -11.430  16.518  15.513  1.00 10.00      A   
ATOM   3032  OH  TYR A 323     -12.632  16.753  16.138  1.00 10.00      A   
ATOM   3033  HH  TYR A 323     -13.212  15.993  16.003  1.00 10.00      A   
ATOM   3034  C   TYR A 323      -5.192  15.560  13.834  1.00 10.00      A   
ATOM   3035  O   TYR A 323      -4.962  14.360  13.994  1.00 10.00      A   
ATOM   3036  N   GLY A 324      -4.359  16.376  13.202  1.00 10.00      A   
ATOM   3037  HN  GLY A 324      -4.583  17.327  13.126  1.00 10.00      A   
ATOM   3038  CA  GLY A 324      -3.122  15.881  12.636  1.00 10.00      A   
ATOM   3039  C   GLY A 324      -3.332  15.248  11.277  1.00 10.00      A   
ATOM   3040  O   GLY A 324      -2.556  14.385  10.856  1.00 10.00      A   
ATOM   3041  N   LEU A 325      -4.378  15.684  10.580  1.00 10.00      A   
ATOM   3042  HN  LEU A 325      -4.951  16.386  10.965  1.00 10.00      A   
ATOM   3043  CA  LEU A 325      -4.695  15.156   9.254  1.00 10.00      A   
ATOM   3044  CB  LEU A 325      -6.181  15.350   8.941  1.00 10.00      A   
ATOM   3045  CG  LEU A 325      -7.159  14.518   9.773  1.00 10.00      A   
ATOM   3046  CD1 LEU A 325      -8.577  15.056   9.635  1.00 10.00      A   
ATOM   3047  CD2 LEU A 325      -7.097  13.053   9.363  1.00 10.00      A   
ATOM   3048  C   LEU A 325      -3.839  15.822   8.182  1.00 10.00      A   
ATOM   3049  O   LEU A 325      -4.351  16.345   7.189  1.00 10.00      A   
ATOM   3050  N   ASN A 326      -2.531  15.789   8.389  1.00 10.00      A   
ATOM   3051  HN  ASN A 326      -2.189  15.333   9.189  1.00 10.00      A   
ATOM   3052  CA  ASN A 326      -1.587  16.396   7.465  1.00 10.00      A   
ATOM   3053  CB  ASN A 326      -0.375  16.948   8.218  1.00 10.00      A   
ATOM   3054  CG  ASN A 326       0.564  17.724   7.315  1.00 10.00      A   
ATOM   3055  OD1 ASN A 326       0.138  18.335   6.334  1.00 10.00      A   
ATOM   3056  ND2 ASN A 326       1.845  17.718   7.641  1.00 10.00      A   
ATOM   3057 HD21 ASN A 326       2.118  17.219   8.442  1.00 10.00      A   
ATOM   3058 HD22 ASN A 326       2.472  18.214   7.070  1.00 10.00      A   
ATOM   3059  C   ASN A 326      -1.136  15.400   6.407  1.00 10.00      A   
ATOM   3060  O   ASN A 326      -0.422  14.435   6.700  1.00 10.00      A   
ATOM   3061  N   GLY A 327      -1.563  15.639   5.182  1.00 10.00      A   
ATOM   3062  HN  GLY A 327      -2.130  16.423   5.014  1.00 10.00      A   
ATOM   3063  CA  GLY A 327      -1.205  14.769   4.086  1.00 10.00      A   
ATOM   3064  C   GLY A 327      -1.685  15.323   2.766  1.00 10.00      A   
ATOM   3065  O   GLY A 327      -1.621  16.532   2.532  1.00 10.00      A   
ATOM   3066  N   ALA A 328      -2.190  14.449   1.916  1.00 10.00      A   
ATOM   3067  HN  ALA A 328      -2.252  13.506   2.179  1.00 10.00      A   
ATOM   3068  CA  ALA A 328      -2.681  14.855   0.608  1.00 10.00      A   
ATOM   3069  CB  ALA A 328      -2.003  14.043  -0.482  1.00 10.00      A   
ATOM   3070  C   ALA A 328      -4.191  14.687   0.542  1.00 10.00      A   
ATOM   3071  O   ALA A 328      -4.709  13.593   0.760  1.00 10.00      A   
ATOM   3072  N   ALA A 329      -4.891  15.765   0.249  1.00 10.00      A   
ATOM   3073  HN  ALA A 329      -4.424  16.607   0.065  1.00 10.00      A   
ATOM   3074  CA  ALA A 329      -6.338  15.726   0.175  1.00 10.00      A   
ATOM   3075  CB  ALA A 329      -6.940  16.346   1.425  1.00 10.00      A   
ATOM   3076  C   ALA A 329      -6.845  16.442  -1.067  1.00 10.00      A   
ATOM   3077  O   ALA A 329      -6.415  17.557  -1.375  1.00 10.00      A   
ATOM   3078  N   ALA A 330      -7.748  15.790  -1.782  1.00 10.00      A   
ATOM   3079  HN  ALA A 330      -8.030  14.892  -1.490  1.00 10.00      A   
ATOM   3080  CA  ALA A 330      -8.336  16.357  -2.984  1.00 10.00      A   
ATOM   3081  CB  ALA A 330      -7.863  15.613  -4.221  1.00 10.00      A   
ATOM   3082  C   ALA A 330      -9.851  16.309  -2.887  1.00 10.00      A   
ATOM   3083  O   ALA A 330     -10.416  15.369  -2.325  1.00 10.00      A   
ATOM   3084  N   GLN A 331     -10.507  17.318  -3.431  1.00 10.00      A   
ATOM   3085  HN  GLN A 331     -10.003  18.039  -3.875  1.00 10.00      A   
ATOM   3086  CA  GLN A 331     -11.956  17.382  -3.392  1.00 10.00      A   
ATOM   3087  CB  GLN A 331     -12.415  18.356  -2.305  1.00 10.00      A   
ATOM   3088  CG  GLN A 331     -13.921  18.439  -2.135  1.00 10.00      A   
ATOM   3089  CD  GLN A 331     -14.341  19.602  -1.264  1.00 10.00      A   
ATOM   3090  OE1 GLN A 331     -14.548  20.711  -1.753  1.00 10.00      A   
ATOM   3091  NE2 GLN A 331     -14.456  19.363   0.031  1.00 10.00      A   
ATOM   3092 HE21 GLN A 331     -14.272  18.456   0.357  1.00 10.00      A   
ATOM   3093 HE22 GLN A 331     -14.734  20.105   0.617  1.00 10.00      A   
ATOM   3094  C   GLN A 331     -12.522  17.797  -4.740  1.00 10.00      A   
ATOM   3095  O   GLN A 331     -12.014  18.716  -5.381  1.00 10.00      A   
ATOM   3096  N   PHE A 332     -13.559  17.101  -5.171  1.00 10.00      A   
ATOM   3097  HN  PHE A 332     -13.902  16.362  -4.619  1.00 10.00      A   
ATOM   3098  CA  PHE A 332     -14.213  17.399  -6.434  1.00 10.00      A   
ATOM   3099  CB  PHE A 332     -14.120  16.198  -7.386  1.00 10.00      A   
ATOM   3100  CG  PHE A 332     -14.963  16.333  -8.625  1.00 10.00      A   
ATOM   3101  CD1 PHE A 332     -14.729  17.352  -9.532  1.00 10.00      A   
ATOM   3102  CD2 PHE A 332     -15.993  15.444  -8.879  1.00 10.00      A   
ATOM   3103  CE1 PHE A 332     -15.503  17.482 -10.669  1.00 10.00      A   
ATOM   3104  CE2 PHE A 332     -16.772  15.565 -10.014  1.00 10.00      A   
ATOM   3105  CZ  PHE A 332     -16.527  16.587 -10.910  1.00 10.00      A   
ATOM   3106  C   PHE A 332     -15.670  17.771  -6.186  1.00 10.00      A   
ATOM   3107  O   PHE A 332     -16.428  16.988  -5.608  1.00 10.00      A   
ATOM   3108  N   SER A 333     -16.053  18.966  -6.609  1.00 10.00      A   
ATOM   3109  HN  SER A 333     -15.406  19.542  -7.065  1.00 10.00      A   
ATOM   3110  CA  SER A 333     -17.417  19.437  -6.434  1.00 10.00      A   
ATOM   3111  CB  SER A 333     -17.441  20.715  -5.589  1.00 10.00      A   
ATOM   3112  OG  SER A 333     -16.366  21.577  -5.927  1.00 10.00      A   
ATOM   3113  HG  SER A 333     -15.545  21.076  -5.935  1.00 10.00      A   
ATOM   3114  C   SER A 333     -18.076  19.674  -7.790  1.00 10.00      A   
ATOM   3115  O   SER A 333     -17.459  20.233  -8.700  1.00 10.00      A   
ATOM   3116  N   LEU A 334     -19.314  19.227  -7.930  1.00 10.00      A   
ATOM   3117  HN  LEU A 334     -19.746  18.771  -7.174  1.00 10.00      A   
ATOM   3118  CA  LEU A 334     -20.050  19.395  -9.173  1.00 10.00      A   
ATOM   3119  CB  LEU A 334     -21.159  18.345  -9.295  1.00 10.00      A   
ATOM   3120  CG  LEU A 334     -20.736  16.960  -9.785  1.00 10.00      A   
ATOM   3121  CD1 LEU A 334     -21.906  15.992  -9.697  1.00 10.00      A   
ATOM   3122  CD2 LEU A 334     -20.214  17.034 -11.212  1.00 10.00      A   
ATOM   3123  C   LEU A 334     -20.639  20.798  -9.271  1.00 10.00      A   
ATOM   3124  O   LEU A 334     -20.531  21.456 -10.305  1.00 10.00      A   
ATOM   3125  N   SER A 335     -21.252  21.254  -8.190  1.00 10.00      A   
ATOM   3126  HN  SER A 335     -21.293  20.691  -7.389  1.00 10.00      A   
ATOM   3127  CA  SER A 335     -21.853  22.577  -8.157  1.00 10.00      A   
ATOM   3128  CB  SER A 335     -23.153  22.545  -7.343  1.00 10.00      A   
ATOM   3129  OG  SER A 335     -23.964  21.441  -7.724  1.00 10.00      A   
ATOM   3130  HG  SER A 335     -24.193  21.523  -8.661  1.00 10.00      A   
ATOM   3131  C   SER A 335     -20.879  23.582  -7.551  1.00 10.00      A   
ATOM   3132  O   SER A 335     -19.976  23.208  -6.798  1.00 10.00      A   
ATOM   3133  N   ASP A 336     -21.051  24.855  -7.893  1.00 10.00      A   
ATOM   3134  HN  ASP A 336     -21.780  25.096  -8.504  1.00 10.00      A   
ATOM   3135  CA  ASP A 336     -20.185  25.906  -7.373  1.00 10.00      A   
ATOM   3136  CB  ASP A 336     -20.151  27.112  -8.318  1.00 10.00      A   
ATOM   3137  CG  ASP A 336     -19.383  28.290  -7.744  1.00 10.00      A   
ATOM   3138  OD1 ASP A 336     -18.152  28.360  -7.945  1.00 10.00      A   
ATOM   3139  OD2 ASP A 336     -20.009  29.155  -7.097  1.00 10.00      A   
ATOM   3140  C   ASP A 336     -20.652  26.337  -5.990  1.00 10.00      A   
ATOM   3141  O   ASP A 336     -21.696  26.977  -5.850  1.00 10.00      A   
ATOM   3142  N   VAL A 337     -19.893  25.959  -4.972  1.00 10.00      A   
ATOM   3143  HN  VAL A 337     -19.079  25.440  -5.150  1.00 10.00      A   
ATOM   3144  CA  VAL A 337     -20.222  26.304  -3.597  1.00 10.00      A   
ATOM   3145  CB  VAL A 337     -20.596  25.055  -2.764  1.00 10.00      A   
ATOM   3146  CG1 VAL A 337     -21.942  24.497  -3.203  1.00 10.00      A   
ATOM   3147  CG2 VAL A 337     -19.514  23.990  -2.873  1.00 10.00      A   
ATOM   3148  C   VAL A 337     -19.050  27.020  -2.937  1.00 10.00      A   
ATOM   3149  O   VAL A 337     -18.082  27.387  -3.609  1.00 10.00      A   
ATOM   3150  N   ASP A 338     -19.151  27.228  -1.630  1.00 10.00      A   
ATOM   3151  HN  ASP A 338     -19.954  26.921  -1.163  1.00 10.00      A   
ATOM   3152  CA  ASP A 338     -18.097  27.895  -0.869  1.00 10.00      A   
ATOM   3153  CB  ASP A 338     -18.564  28.142   0.568  1.00 10.00      A   
ATOM   3154  CG  ASP A 338     -17.903  29.348   1.207  1.00 10.00      A   
ATOM   3155  OD1 ASP A 338     -16.961  29.162   2.003  1.00 10.00      A   
ATOM   3156  OD2 ASP A 338     -18.329  30.488   0.918  1.00 10.00      A   
ATOM   3157  C   ASP A 338     -16.829  27.044  -0.877  1.00 10.00      A   
ATOM   3158  O   ASP A 338     -16.845  25.901  -0.421  1.00 10.00      A   
ATOM   3159  N   PRO A 339     -15.720  27.585  -1.404  1.00 10.00      A   
ATOM   3160  CA  PRO A 339     -14.447  26.860  -1.502  1.00 10.00      A   
ATOM   3161  CB  PRO A 339     -13.519  27.839  -2.231  1.00 10.00      A   
ATOM   3162  CG  PRO A 339     -14.429  28.836  -2.863  1.00 10.00      A   
ATOM   3163  CD  PRO A 339     -15.613  28.945  -1.951  1.00 10.00      A   
ATOM   3164  C   PRO A 339     -13.852  26.490  -0.147  1.00 10.00      A   
ATOM   3165  O   PRO A 339     -13.941  27.249   0.821  1.00 10.00      A   
ATOM   3166  N   ILE A 340     -13.249  25.314  -0.091  1.00 10.00      A   
ATOM   3167  HN  ILE A 340     -13.230  24.754  -0.893  1.00 10.00      A   
ATOM   3168  CA  ILE A 340     -12.617  24.827   1.125  1.00 10.00      A   
ATOM   3169  CB  ILE A 340     -12.576  23.276   1.129  1.00 10.00      A   
ATOM   3170  CG1 ILE A 340     -12.268  22.729   2.529  1.00 10.00      A   
ATOM   3171  CG2 ILE A 340     -11.584  22.748   0.099  1.00 10.00      A   
ATOM   3172  CD1 ILE A 340     -12.183  21.220   2.600  1.00 10.00      A   
ATOM   3173  C   ILE A 340     -11.196  25.394   1.225  1.00 10.00      A   
ATOM   3174  O   ILE A 340     -10.708  26.007   0.271  1.00 10.00      A   
ATOM   3175  N   THR A 341     -10.550  25.201   2.376  1.00 10.00      A   
ATOM   3176  HN  THR A 341     -11.005  24.726   3.100  1.00 10.00      A   
ATOM   3177  CA  THR A 341      -9.187  25.677   2.599  1.00 10.00      A   
ATOM   3178  CB  THR A 341      -8.656  25.228   3.981  1.00 10.00      A   
ATOM   3179  OG1 THR A 341      -7.225  25.296   4.022  1.00 10.00      A   
ATOM   3180  HG1 THR A 341      -6.953  25.810   4.792  1.00 10.00      A   
ATOM   3181  CG2 THR A 341      -9.115  23.816   4.311  1.00 10.00      A   
ATOM   3182  C   THR A 341      -8.243  25.216   1.481  1.00 10.00      A   
ATOM   3183  O   THR A 341      -8.413  24.134   0.912  1.00 10.00      A   
ATOM   3184  N   ALA A 342      -7.242  26.044   1.192  1.00 10.00      A   
ATOM   3185  HN  ALA A 342      -7.146  26.868   1.718  1.00 10.00      A   
ATOM   3186  CA  ALA A 342      -6.277  25.776   0.129  1.00 10.00      A   
ATOM   3187  CB  ALA A 342      -5.374  26.979  -0.085  1.00 10.00      A   
ATOM   3188  C   ALA A 342      -5.448  24.516   0.361  1.00 10.00      A   
ATOM   3189  O   ALA A 342      -4.766  24.047  -0.551  1.00 10.00      A   
ATOM   3190  N   GLN A 343      -5.494  23.971   1.572  1.00 10.00      A   
ATOM   3191  HN  GLN A 343      -6.045  24.391   2.268  1.00 10.00      A   
ATOM   3192  CA  GLN A 343      -4.746  22.758   1.881  1.00 10.00      A   
ATOM   3193  CB  GLN A 343      -4.749  22.456   3.382  1.00 10.00      A   
ATOM   3194  CG  GLN A 343      -6.129  22.239   3.977  1.00 10.00      A   
ATOM   3195  CD  GLN A 343      -6.085  21.900   5.453  1.00 10.00      A   
ATOM   3196  OE1 GLN A 343      -6.054  20.730   5.831  1.00 10.00      A   
ATOM   3197  NE2 GLN A 343      -6.087  22.920   6.298  1.00 10.00      A   
ATOM   3198 HE21 GLN A 343      -6.121  23.830   5.928  1.00 10.00      A   
ATOM   3199 HE22 GLN A 343      -6.041  22.729   7.259  1.00 10.00      A   
ATOM   3200  C   GLN A 343      -5.293  21.574   1.086  1.00 10.00      A   
ATOM   3201  O   GLN A 343      -4.586  20.601   0.831  1.00 10.00      A   
ATOM   3202  N   VAL A 344      -6.557  21.673   0.691  1.00 10.00      A   
ATOM   3203  HN  VAL A 344      -7.065  22.482   0.915  1.00 10.00      A   
ATOM   3204  CA  VAL A 344      -7.201  20.627  -0.088  1.00 10.00      A   
ATOM   3205  CB  VAL A 344      -8.634  20.356   0.419  1.00 10.00      A   
ATOM   3206  CG1 VAL A 344      -9.292  19.236  -0.375  1.00 10.00      A   
ATOM   3207  CG2 VAL A 344      -8.619  20.024   1.901  1.00 10.00      A   
ATOM   3208  C   VAL A 344      -7.261  21.063  -1.544  1.00 10.00      A   
ATOM   3209  O   VAL A 344      -7.847  22.100  -1.861  1.00 10.00      A   
ATOM   3210  N   LYS A 345      -6.647  20.282  -2.422  1.00 10.00      A   
ATOM   3211  HN  LYS A 345      -6.216  19.456  -2.109  1.00 10.00      A   
ATOM   3212  CA  LYS A 345      -6.621  20.607  -3.840  1.00 10.00      A   
ATOM   3213  CB  LYS A 345      -5.498  19.856  -4.567  1.00 10.00      A   
ATOM   3214  CG  LYS A 345      -5.369  20.218  -6.040  1.00 10.00      A   
ATOM   3215  CD  LYS A 345      -3.982  19.912  -6.579  1.00 10.00      A   
ATOM   3216  CE  LYS A 345      -3.894  20.228  -8.064  1.00 10.00      A   
ATOM   3217  NZ  LYS A 345      -2.494  20.229  -8.563  1.00 10.00      A   
ATOM   3218  HZ1 LYS A 345      -2.039  19.315  -8.370  1.00 10.00      A   
ATOM   3219  HZ2 LYS A 345      -1.947  20.981  -8.101  1.00 10.00      A   
ATOM   3220  HZ3 LYS A 345      -2.486  20.395  -9.591  1.00 10.00      A   
ATOM   3221  C   LYS A 345      -7.968  20.346  -4.502  1.00 10.00      A   
ATOM   3222  O   LYS A 345      -8.521  19.246  -4.416  1.00 10.00      A   
ATOM   3223  N   GLN A 346      -8.496  21.371  -5.151  1.00 10.00      A   
ATOM   3224  HN  GLN A 346      -8.010  22.222  -5.175  1.00 10.00      A   
ATOM   3225  CA  GLN A 346      -9.771  21.266  -5.838  1.00 10.00      A   
ATOM   3226  CB  GLN A 346     -10.398  22.650  -6.011  1.00 10.00      A   
ATOM   3227  CG  GLN A 346     -11.067  23.183  -4.754  1.00 10.00      A   
ATOM   3228  CD  GLN A 346     -12.343  22.436  -4.421  1.00 10.00      A   
ATOM   3229  OE1 GLN A 346     -13.068  21.991  -5.309  1.00 10.00      A   
ATOM   3230  NE2 GLN A 346     -12.624  22.288  -3.141  1.00 10.00      A   
ATOM   3231 HE21 GLN A 346     -12.003  22.664  -2.487  1.00 10.00      A   
ATOM   3232 HE22 GLN A 346     -13.442  21.799  -2.898  1.00 10.00      A   
ATOM   3233  C   GLN A 346      -9.584  20.592  -7.188  1.00 10.00      A   
ATOM   3234  O   GLN A 346      -8.768  21.024  -7.999  1.00 10.00      A   
ATOM   3235  N   MET A 347     -10.326  19.524  -7.414  1.00 10.00      A   
ATOM   3236  HN  MET A 347     -10.963  19.230  -6.725  1.00 10.00      A   
ATOM   3237  CA  MET A 347     -10.236  18.781  -8.661  1.00 10.00      A   
ATOM   3238  CB  MET A 347     -10.439  17.284  -8.414  1.00 10.00      A   
ATOM   3239  CG  MET A 347      -9.297  16.611  -7.669  1.00 10.00      A   
ATOM   3240  SD  MET A 347      -7.882  16.242  -8.728  1.00 10.00      A   
ATOM   3241  CE  MET A 347      -6.976  17.787  -8.652  1.00 10.00      A   
ATOM   3242  C   MET A 347     -11.254  19.290  -9.668  1.00 10.00      A   
ATOM   3243  O   MET A 347     -12.447  19.342  -9.378  1.00 10.00      A   
ATOM   3244  N   PRO A 348     -10.789  19.691 -10.859  1.00 10.00      A   
ATOM   3245  CA  PRO A 348     -11.663  20.198 -11.921  1.00 10.00      A   
ATOM   3246  CB  PRO A 348     -10.684  20.651 -13.015  1.00 10.00      A   
ATOM   3247  CG  PRO A 348      -9.359  20.748 -12.338  1.00 10.00      A   
ATOM   3248  CD  PRO A 348      -9.375  19.710 -11.258  1.00 10.00      A   
ATOM   3249  C   PRO A 348     -12.588  19.110 -12.465  1.00 10.00      A   
ATOM   3250  O   PRO A 348     -13.755  19.366 -12.764  1.00 10.00      A   
ATOM   3251  N   THR A 349     -12.065  17.897 -12.580  1.00 10.00      A   
ATOM   3252  HN  THR A 349     -11.137  17.748 -12.312  1.00 10.00      A   
ATOM   3253  CA  THR A 349     -12.838  16.778 -13.092  1.00 10.00      A   
ATOM   3254  CB  THR A 349     -12.452  16.454 -14.548  1.00 10.00      A   
ATOM   3255  OG1 THR A 349     -11.069  16.773 -14.764  1.00 10.00      A   
ATOM   3256  HG1 THR A 349     -10.880  16.744 -15.711  1.00 10.00      A   
ATOM   3257  CG2 THR A 349     -13.311  17.244 -15.524  1.00 10.00      A   
ATOM   3258  C   THR A 349     -12.645  15.535 -12.230  1.00 10.00      A   
ATOM   3259  O   THR A 349     -11.664  15.425 -11.490  1.00 10.00      A   
ATOM   3260  N   LEU A 350     -13.576  14.597 -12.343  1.00 10.00      A   
ATOM   3261  HN  LEU A 350     -14.319  14.736 -12.972  1.00 10.00      A   
ATOM   3262  CA  LEU A 350     -13.525  13.357 -11.579  1.00 10.00      A   
ATOM   3263  CB  LEU A 350     -14.869  12.627 -11.684  1.00 10.00      A   
ATOM   3264  CG  LEU A 350     -15.120  11.507 -10.672  1.00 10.00      A   
ATOM   3265  CD1 LEU A 350     -15.044  12.044  -9.252  1.00 10.00      A   
ATOM   3266  CD2 LEU A 350     -16.472  10.857 -10.921  1.00 10.00      A   
ATOM   3267  C   LEU A 350     -12.395  12.463 -12.085  1.00 10.00      A   
ATOM   3268  O   LEU A 350     -11.795  11.706 -11.321  1.00 10.00      A   
ATOM   3269  N   GLU A 351     -12.108  12.569 -13.378  1.00 10.00      A   
ATOM   3270  HN  GLU A 351     -12.636  13.181 -13.932  1.00 10.00      A   
ATOM   3271  CA  GLU A 351     -11.051  11.785 -14.006  1.00 10.00      A   
ATOM   3272  CB  GLU A 351     -11.078  11.971 -15.525  1.00 10.00      A   
ATOM   3273  CG  GLU A 351     -12.266  11.311 -16.202  1.00 10.00      A   
ATOM   3274  CD  GLU A 351     -12.217   9.800 -16.113  1.00 10.00      A   
ATOM   3275  OE1 GLU A 351     -11.694   9.163 -17.050  1.00 10.00      A   
ATOM   3276  OE2 GLU A 351     -12.693   9.239 -15.103  1.00 10.00      A   
ATOM   3277  C   GLU A 351      -9.680  12.157 -13.454  1.00 10.00      A   
ATOM   3278  O   GLU A 351      -8.806  11.298 -13.310  1.00 10.00      A   
ATOM   3279  N   GLN A 352      -9.502  13.433 -13.137  1.00 10.00      A   
ATOM   3280  HN  GLN A 352     -10.242  14.065 -13.261  1.00 10.00      A   
ATOM   3281  CA  GLN A 352      -8.238  13.915 -12.600  1.00 10.00      A   
ATOM   3282  CB  GLN A 352      -8.130  15.434 -12.730  1.00 10.00      A   
ATOM   3283  CG  GLN A 352      -7.845  15.908 -14.146  1.00 10.00      A   
ATOM   3284  CD  GLN A 352      -7.585  17.398 -14.222  1.00 10.00      A   
ATOM   3285  OE1 GLN A 352      -6.457  17.853 -14.048  1.00 10.00      A   
ATOM   3286  NE2 GLN A 352      -8.626  18.169 -14.484  1.00 10.00      A   
ATOM   3287 HE21 GLN A 352      -9.503  17.738 -14.610  1.00 10.00      A   
ATOM   3288 HE22 GLN A 352      -8.480  19.136 -14.554  1.00 10.00      A   
ATOM   3289  C   GLN A 352      -8.064  13.483 -11.147  1.00 10.00      A   
ATOM   3290  O   GLN A 352      -6.942  13.287 -10.677  1.00 10.00      A   
ATOM   3291  N   LEU A 353      -9.189  13.319 -10.454  1.00 10.00      A   
ATOM   3292  HN  LEU A 353     -10.045  13.495 -10.896  1.00 10.00      A   
ATOM   3293  CA  LEU A 353      -9.187  12.893  -9.056  1.00 10.00      A   
ATOM   3294  CB  LEU A 353     -10.619  12.888  -8.500  1.00 10.00      A   
ATOM   3295  CG  LEU A 353     -10.796  12.441  -7.044  1.00 10.00      A   
ATOM   3296  CD1 LEU A 353     -10.217  13.468  -6.086  1.00 10.00      A   
ATOM   3297  CD2 LEU A 353     -12.263  12.190  -6.734  1.00 10.00      A   
ATOM   3298  C   LEU A 353      -8.577  11.500  -8.938  1.00 10.00      A   
ATOM   3299  O   LEU A 353      -7.873  11.194  -7.974  1.00 10.00      A   
ATOM   3300  N   LYS A 354      -8.839  10.672  -9.943  1.00 10.00      A   
ATOM   3301  HN  LYS A 354      -9.394  10.989 -10.684  1.00 10.00      A   
ATOM   3302  CA  LYS A 354      -8.321   9.312  -9.980  1.00 10.00      A   
ATOM   3303  CB  LYS A 354      -8.944   8.544 -11.147  1.00 10.00      A   
ATOM   3304  CG  LYS A 354     -10.457   8.399 -11.075  1.00 10.00      A   
ATOM   3305  CD  LYS A 354     -11.076   8.383 -12.464  1.00 10.00      A   
ATOM   3306  CE  LYS A 354     -10.715   7.122 -13.228  1.00 10.00      A   
ATOM   3307  NZ  LYS A 354     -10.946   7.272 -14.688  1.00 10.00      A   
ATOM   3308  HZ1 LYS A 354     -10.101   7.665 -15.148  1.00 10.00      A   
ATOM   3309  HZ2 LYS A 354     -11.752   7.919 -14.863  1.00 10.00      A   
ATOM   3310  HZ3 LYS A 354     -11.160   6.347 -15.114  1.00 10.00      A   
ATOM   3311  C   LYS A 354      -6.807   9.333 -10.139  1.00 10.00      A   
ATOM   3312  O   LYS A 354      -6.088   8.630  -9.431  1.00 10.00      A   
ATOM   3313  N   SER A 355      -6.333  10.158 -11.065  1.00 10.00      A   
ATOM   3314  HN  SER A 355      -6.960  10.698 -11.595  1.00 10.00      A   
ATOM   3315  CA  SER A 355      -4.909  10.281 -11.324  1.00 10.00      A   
ATOM   3316  CB  SER A 355      -4.683  11.210 -12.510  1.00 10.00      A   
ATOM   3317  OG  SER A 355      -5.691  11.012 -13.485  1.00 10.00      A   
ATOM   3318  HG  SER A 355      -5.867  11.847 -13.935  1.00 10.00      A   
ATOM   3319  C   SER A 355      -4.176  10.801 -10.096  1.00 10.00      A   
ATOM   3320  O   SER A 355      -3.038  10.419  -9.836  1.00 10.00      A   
ATOM   3321  N   TRP A 356      -4.842  11.657  -9.330  1.00 10.00      A   
ATOM   3322  HN  TRP A 356      -5.752  11.925  -9.589  1.00 10.00      A   
ATOM   3323  CA  TRP A 356      -4.251  12.215  -8.124  1.00 10.00      A   
ATOM   3324  CB  TRP A 356      -5.127  13.320  -7.539  1.00 10.00      A   
ATOM   3325  CG  TRP A 356      -4.335  14.492  -7.052  1.00 10.00      A   
ATOM   3326  CD1 TRP A 356      -3.589  15.342  -7.812  1.00 10.00      A   
ATOM   3327  CD2 TRP A 356      -4.206  14.941  -5.699  1.00 10.00      A   
ATOM   3328  NE1 TRP A 356      -2.998  16.289  -7.014  1.00 10.00      A   
ATOM   3329  HE1 TRP A 356      -2.405  17.007  -7.327  1.00 10.00      A   
ATOM   3330  CE2 TRP A 356      -3.364  16.070  -5.715  1.00 10.00      A   
ATOM   3331  CE3 TRP A 356      -4.718  14.502  -4.479  1.00 10.00      A   
ATOM   3332  CZ2 TRP A 356      -3.025  16.765  -4.557  1.00 10.00      A   
ATOM   3333  CZ3 TRP A 356      -4.381  15.192  -3.330  1.00 10.00      A   
ATOM   3334  CH2 TRP A 356      -3.544  16.311  -3.377  1.00 10.00      A   
ATOM   3335  C   TRP A 356      -3.989  11.122  -7.093  1.00 10.00      A   
ATOM   3336  O   TRP A 356      -2.990  11.166  -6.372  1.00 10.00      A   
ATOM   3337  N   VAL A 357      -4.881  10.133  -7.042  1.00 10.00      A   
ATOM   3338  HN  VAL A 357      -5.658  10.159  -7.640  1.00 10.00      A   
ATOM   3339  CA  VAL A 357      -4.729   9.013  -6.120  1.00 10.00      A   
ATOM   3340  CB  VAL A 357      -5.965   8.083  -6.139  1.00 10.00      A   
ATOM   3341  CG1 VAL A 357      -5.763   6.887  -5.219  1.00 10.00      A   
ATOM   3342  CG2 VAL A 357      -7.218   8.849  -5.746  1.00 10.00      A   
ATOM   3343  C   VAL A 357      -3.491   8.213  -6.506  1.00 10.00      A   
ATOM   3344  O   VAL A 357      -2.651   7.899  -5.668  1.00 10.00      A   
ATOM   3345  N   ARG A 358      -3.373   7.926  -7.795  1.00 10.00      A   
ATOM   3346  HN  ARG A 358      -4.079   8.219  -8.412  1.00 10.00      A   
ATOM   3347  CA  ARG A 358      -2.236   7.178  -8.324  1.00 10.00      A   
ATOM   3348  CB  ARG A 358      -2.509   6.774  -9.775  1.00 10.00      A   
ATOM   3349  CG  ARG A 358      -1.543   5.742 -10.336  1.00 10.00      A   
ATOM   3350  CD  ARG A 358      -2.153   4.977 -11.501  1.00 10.00      A   
ATOM   3351  NE  ARG A 358      -2.494   5.843 -12.632  1.00 10.00      A   
ATOM   3352  HE  ARG A 358      -2.140   6.761 -12.618  1.00 10.00      A   
ATOM   3353  CZ  ARG A 358      -3.247   5.454 -13.669  1.00 10.00      A   
ATOM   3354  NH1 ARG A 358      -3.738   4.223 -13.718  1.00 10.00      A   
ATOM   3355 HH11 ARG A 358      -4.324   3.924 -14.527  1.00 10.00      A   
ATOM   3356 HH12 ARG A 358      -3.541   3.539 -12.941  1.00 10.00      A   
ATOM   3357  NH2 ARG A 358      -3.503   6.293 -14.666  1.00 10.00      A   
ATOM   3358 HH21 ARG A 358      -3.114   7.264 -14.651  1.00 10.00      A   
ATOM   3359 HH22 ARG A 358      -4.092   5.984 -15.472  1.00 10.00      A   
ATOM   3360  C   ARG A 358      -0.954   8.011  -8.227  1.00 10.00      A   
ATOM   3361  O   ARG A 358       0.161   7.492  -8.309  1.00 10.00      A   
ATOM   3362  N   ASN A 359      -1.125   9.314  -8.039  1.00 10.00      A   
ATOM   3363  HN  ASN A 359      -2.039   9.669  -7.989  1.00 10.00      A   
ATOM   3364  CA  ASN A 359       0.000  10.231  -7.914  1.00 10.00      A   
ATOM   3365  CB  ASN A 359      -0.333  11.589  -8.540  1.00 10.00      A   
ATOM   3366  CG  ASN A 359       0.410  11.840  -9.838  1.00 10.00      A   
ATOM   3367  OD1 ASN A 359       0.743  10.903 -10.567  1.00 10.00      A   
ATOM   3368  ND2 ASN A 359       0.673  13.105 -10.135  1.00 10.00      A   
ATOM   3369 HD21 ASN A 359       0.369  13.807  -9.506  1.00 10.00      A   
ATOM   3370 HD22 ASN A 359       1.156  13.296 -10.965  1.00 10.00      A   
ATOM   3371  C   ASN A 359       0.376  10.416  -6.450  1.00 10.00      A   
ATOM   3372  O   ASN A 359       1.244  11.223  -6.126  1.00 10.00      A   
ATOM   3373  N   ASN A 360      -0.297   9.666  -5.574  1.00 10.00      A   
ATOM   3374  HN  ASN A 360      -0.987   9.052  -5.910  1.00 10.00      A   
ATOM   3375  CA  ASN A 360      -0.049   9.725  -4.129  1.00 10.00      A   
ATOM   3376  CB  ASN A 360       1.385   9.287  -3.807  1.00 10.00      A   
ATOM   3377  CG  ASN A 360       1.520   8.593  -2.463  1.00 10.00      A   
ATOM   3378  OD1 ASN A 360       0.766   8.853  -1.522  1.00 10.00      A   
ATOM   3379  ND2 ASN A 360       2.499   7.714  -2.357  1.00 10.00      A   
ATOM   3380 HD21 ASN A 360       3.081   7.570  -3.145  1.00 10.00      A   
ATOM   3381 HD22 ASN A 360       2.613   7.241  -1.506  1.00 10.00      A   
ATOM   3382  C   ASN A 360      -0.314  11.130  -3.587  1.00 10.00      A   
ATOM   3383  O   ASN A 360       0.244  11.537  -2.568  1.00 10.00      A   
ATOM   3384  N   GLY A 361      -1.183  11.861  -4.273  1.00 10.00      A   
ATOM   3385  HN  GLY A 361      -1.613  11.475  -5.070  1.00 10.00      A   
ATOM   3386  CA  GLY A 361      -1.504  13.210  -3.866  1.00 10.00      A   
ATOM   3387  C   GLY A 361      -0.446  14.209  -4.294  1.00 10.00      A   
ATOM   3388  O   GLY A 361       0.249  14.788  -3.454  1.00 10.00      A   
ATOM   3389  N   GLU A 362      -0.320  14.416  -5.596  1.00 10.00      A   
ATOM   3390  HN  GLU A 362      -0.903  13.935  -6.218  1.00 10.00      A   
ATOM   3391  CB  GLU A 362       1.986  14.648  -6.405  1.00 10.00      A   
ATOM   3392  CG  GLU A 362       3.125  15.599  -6.729  1.00 10.00      A   
ATOM   3393  CD  GLU A 362       4.476  15.035  -6.350  1.00 10.00      A   
ATOM   3394  OE1 GLU A 362       5.297  14.795  -7.259  1.00 10.00      A   
ATOM   3395  OE2 GLU A 362       4.714  14.837  -5.139  1.00 10.00      A   
ATOM   3396  CA  GLU A 362       0.657  15.353  -6.126  1.00 10.00      A   
ATOM   3397  C   GLU A 362       0.127  16.025  -7.387  1.00 10.00      A   
ATOM   3398  O   GLU A 362       0.174  15.393  -8.464  1.00 10.00      A   
ATOM   3399  OXT GLU A 362      -0.352  17.179  -7.293  1.00 10.00      A   
ATOM   3400  CB  MET B   1      16.855   3.367 -24.796  1.00 10.00      B   
ATOM   3401  CG  MET B   1      16.697   3.110 -26.289  1.00 10.00      B   
ATOM   3402  SD  MET B   1      15.027   2.588 -26.734  1.00 10.00      B   
ATOM   3403  CE  MET B   1      14.995   0.928 -26.059  1.00 10.00      B   
ATOM   3404  C   MET B   1      15.539   4.414 -22.926  1.00 10.00      B   
ATOM   3405  O   MET B   1      14.344   4.619 -22.732  1.00 10.00      B   
ATOM   3406  N   MET B   1      17.093   5.785 -24.299  1.00 10.00      B   
ATOM   3407  HT1 MET B   1      16.585   6.662 -24.080  1.00 10.00      B   
ATOM   3408  HT2 MET B   1      17.537   5.888 -25.236  1.00 10.00      B   
ATOM   3409  HT3 MET B   1      17.837   5.641 -23.588  1.00 10.00      B   
ATOM   3410  CA  MET B   1      16.155   4.638 -24.305  1.00 10.00      B   
ATOM   3411  N   ARG B   2      16.362   4.012 -21.967  1.00 10.00      B   
ATOM   3412  HN  ARG B   2      17.317   3.898 -22.166  1.00 10.00      B   
ATOM   3413  CA  ARG B   2      15.892   3.755 -20.613  1.00 10.00      B   
ATOM   3414  CB  ARG B   2      16.803   2.720 -19.943  1.00 10.00      B   
ATOM   3415  CG  ARG B   2      16.344   2.264 -18.567  1.00 10.00      B   
ATOM   3416  CD  ARG B   2      17.432   1.469 -17.863  1.00 10.00      B   
ATOM   3417  NE  ARG B   2      17.631   0.145 -18.454  1.00 10.00      B   
ATOM   3418  HE  ARG B   2      16.835  -0.315 -18.801  1.00 10.00      B   
ATOM   3419  CZ  ARG B   2      18.817  -0.463 -18.547  1.00 10.00      B   
ATOM   3420  NH1 ARG B   2      19.911   0.133 -18.099  1.00 10.00      B   
ATOM   3421 HH11 ARG B   2      19.859   1.082 -17.670  1.00 10.00      B   
ATOM   3422 HH12 ARG B   2      20.846  -0.350 -18.180  1.00 10.00      B   
ATOM   3423  NH2 ARG B   2      18.909  -1.670 -19.092  1.00 10.00      B   
ATOM   3424 HH21 ARG B   2      18.057  -2.149 -19.453  1.00 10.00      B   
ATOM   3425 HH22 ARG B   2      19.840  -2.147 -19.158  1.00 10.00      B   
ATOM   3426  C   ARG B   2      15.879   5.045 -19.797  1.00 10.00      B   
ATOM   3427  O   ARG B   2      16.734   5.914 -19.987  1.00 10.00      B   
ATOM   3428  N   SER B   3      14.897   5.171 -18.912  1.00 10.00      B   
ATOM   3429  HN  SER B   3      14.227   4.456 -18.837  1.00 10.00      B   
ATOM   3430  CA  SER B   3      14.776   6.344 -18.053  1.00 10.00      B   
ATOM   3431  CB  SER B   3      13.360   6.423 -17.475  1.00 10.00      B   
ATOM   3432  OG  SER B   3      12.405   5.880 -18.377  1.00 10.00      B   
ATOM   3433  HG  SER B   3      12.439   6.363 -19.211  1.00 10.00      B   
ATOM   3434  C   SER B   3      15.808   6.281 -16.922  1.00 10.00      B   
ATOM   3435  O   SER B   3      16.051   5.212 -16.354  1.00 10.00      B   
ATOM   3436  N   TYR B   4      16.420   7.416 -16.603  1.00 10.00      B   
ATOM   3437  HN  TYR B   4      16.189   8.245 -17.086  1.00 10.00      B   
ATOM   3438  CA  TYR B   4      17.429   7.464 -15.554  1.00 10.00      B   
ATOM   3439  CB  TYR B   4      18.827   7.583 -16.164  1.00 10.00      B   
ATOM   3440  CG  TYR B   4      19.375   6.280 -16.693  1.00 10.00      B   
ATOM   3441  CD1 TYR B   4      19.218   5.924 -18.027  1.00 10.00      B   
ATOM   3442  CD2 TYR B   4      20.048   5.404 -15.857  1.00 10.00      B   
ATOM   3443  CE1 TYR B   4      19.714   4.731 -18.512  1.00 10.00      B   
ATOM   3444  CE2 TYR B   4      20.550   4.212 -16.334  1.00 10.00      B   
ATOM   3445  CZ  TYR B   4      20.380   3.879 -17.658  1.00 10.00      B   
ATOM   3446  OH  TYR B   4      20.873   2.686 -18.125  1.00 10.00      B   
ATOM   3447  HH  TYR B   4      21.124   2.781 -19.053  1.00 10.00      B   
ATOM   3448  C   TYR B   4      17.193   8.614 -14.587  1.00 10.00      B   
ATOM   3449  O   TYR B   4      17.277   9.784 -14.962  1.00 10.00      B   
ATOM   3450  N   LEU B   5      16.898   8.275 -13.343  1.00 10.00      B   
ATOM   3451  HN  LEU B   5      16.845   7.321 -13.105  1.00 10.00      B   
ATOM   3452  CA  LEU B   5      16.675   9.277 -12.315  1.00 10.00      B   
ATOM   3453  CB  LEU B   5      15.705   8.757 -11.252  1.00 10.00      B   
ATOM   3454  CG  LEU B   5      14.378   8.187 -11.761  1.00 10.00      B   
ATOM   3455  CD1 LEU B   5      13.489   7.784 -10.594  1.00 10.00      B   
ATOM   3456  CD2 LEU B   5      13.664   9.186 -12.662  1.00 10.00      B   
ATOM   3457  C   LEU B   5      18.016   9.616 -11.685  1.00 10.00      B   
ATOM   3458  O   LEU B   5      18.796   8.718 -11.364  1.00 10.00      B   
ATOM   3459  N   ILE B   6      18.297  10.897 -11.515  1.00 10.00      B   
ATOM   3460  HN  ILE B   6      17.633  11.577 -11.760  1.00 10.00      B   
ATOM   3461  CA  ILE B   6      19.575  11.313 -10.956  1.00 10.00      B   
ATOM   3462  CB  ILE B   6      20.309  12.314 -11.878  1.00 10.00      B   
ATOM   3463  CG1 ILE B   6      20.377  11.785 -13.318  1.00 10.00      B   
ATOM   3464  CG2 ILE B   6      21.708  12.609 -11.353  1.00 10.00      B   
ATOM   3465  CD1 ILE B   6      21.194  10.519 -13.481  1.00 10.00      B   
ATOM   3466  C   ILE B   6      19.434  11.906  -9.556  1.00 10.00      B   
ATOM   3467  O   ILE B   6      18.713  12.885  -9.346  1.00 10.00      B   
ATOM   3468  N   LEU B   7      20.132  11.301  -8.604  1.00 10.00      B   
ATOM   3469  HN  LEU B   7      20.680  10.518  -8.839  1.00 10.00      B   
ATOM   3470  CA  LEU B   7      20.125  11.758  -7.223  1.00 10.00      B   
ATOM   3471  CB  LEU B   7      19.439  10.732  -6.316  1.00 10.00      B   
ATOM   3472  CG  LEU B   7      17.980  10.400  -6.639  1.00 10.00      B   
ATOM   3473  CD1 LEU B   7      17.440   9.362  -5.667  1.00 10.00      B   
ATOM   3474  CD2 LEU B   7      17.121  11.657  -6.623  1.00 10.00      B   
ATOM   3475  C   LEU B   7      21.563  11.972  -6.770  1.00 10.00      B   
ATOM   3476  O   LEU B   7      22.481  11.356  -7.310  1.00 10.00      B   
ATOM   3477  N   ARG B   8      21.767  12.839  -5.793  1.00 10.00      B   
ATOM   3478  HN  ARG B   8      20.999  13.305  -5.390  1.00 10.00      B   
ATOM   3479  CA  ARG B   8      23.113  13.111  -5.306  1.00 10.00      B   
ATOM   3480  CB  ARG B   8      23.642  14.440  -5.859  1.00 10.00      B   
ATOM   3481  CG  ARG B   8      25.051  14.790  -5.398  1.00 10.00      B   
ATOM   3482  CD  ARG B   8      25.585  16.026  -6.105  1.00 10.00      B   
ATOM   3483  NE  ARG B   8      26.623  15.694  -7.082  1.00 10.00      B   
ATOM   3484  HE  ARG B   8      27.146  14.869  -6.923  1.00 10.00      B   
ATOM   3485  CZ  ARG B   8      26.906  16.432  -8.159  1.00 10.00      B   
ATOM   3486  NH1 ARG B   8      26.237  17.553  -8.410  1.00 10.00      B   
ATOM   3487 HH11 ARG B   8      26.468  18.120  -9.251  1.00 10.00      B   
ATOM   3488 HH12 ARG B   8      25.476  17.871  -7.771  1.00 10.00      B   
ATOM   3489  NH2 ARG B   8      27.860  16.044  -8.995  1.00 10.00      B   
ATOM   3490 HH21 ARG B   8      28.082  16.619  -9.841  1.00 10.00      B   
ATOM   3491 HH22 ARG B   8      28.395  15.154  -8.816  1.00 10.00      B   
ATOM   3492  C   ARG B   8      23.181  13.100  -3.784  1.00 10.00      B   
ATOM   3493  O   ARG B   8      22.307  13.643  -3.105  1.00 10.00      B   
ATOM   3494  N   LEU B   9      24.225  12.474  -3.263  1.00 10.00      B   
ATOM   3495  HN  LEU B   9      24.876  12.050  -3.870  1.00 10.00      B   
ATOM   3496  CA  LEU B   9      24.443  12.389  -1.828  1.00 10.00      B   
ATOM   3497  CB  LEU B   9      24.740  10.939  -1.431  1.00 10.00      B   
ATOM   3498  CG  LEU B   9      23.662   9.908  -1.771  1.00 10.00      B   
ATOM   3499  CD1 LEU B   9      24.208   8.499  -1.613  1.00 10.00      B   
ATOM   3500  CD2 LEU B   9      22.438  10.107  -0.893  1.00 10.00      B   
ATOM   3501  C   LEU B   9      25.616  13.279  -1.436  1.00 10.00      B   
ATOM   3502  O   LEU B   9      26.769  12.954  -1.720  1.00 10.00      B   
ATOM   3503  N   ALA B  10      25.322  14.401  -0.796  1.00 10.00      B   
ATOM   3504  HN  ALA B  10      24.386  14.598  -0.576  1.00 10.00      B   
ATOM   3505  CA  ALA B  10      26.354  15.337  -0.381  1.00 10.00      B   
ATOM   3506  CB  ALA B  10      26.368  16.555  -1.295  1.00 10.00      B   
ATOM   3507  C   ALA B  10      26.148  15.757   1.067  1.00 10.00      B   
ATOM   3508  O   ALA B  10      25.029  16.074   1.483  1.00 10.00      B   
ATOM   3509  N   GLY B  11      27.231  15.761   1.830  1.00 10.00      B   
ATOM   3510  HN  GLY B  11      28.099  15.522   1.436  1.00 10.00      B   
ATOM   3511  CA  GLY B  11      27.157  16.136   3.224  1.00 10.00      B   
ATOM   3512  C   GLY B  11      28.535  16.323   3.827  1.00 10.00      B   
ATOM   3513  O   GLY B  11      29.538  15.998   3.189  1.00 10.00      B   
ATOM   3514  N   PRO B  12      28.616  16.851   5.060  1.00 10.00      B   
ATOM   3515  CA  PRO B  12      29.897  17.079   5.743  1.00 10.00      B   
ATOM   3516  CB  PRO B  12      29.496  17.810   7.029  1.00 10.00      B   
ATOM   3517  CG  PRO B  12      28.063  17.460   7.245  1.00 10.00      B   
ATOM   3518  CD  PRO B  12      27.466  17.278   5.878  1.00 10.00      B   
ATOM   3519  C   PRO B  12      30.613  15.771   6.073  1.00 10.00      B   
ATOM   3520  O   PRO B  12      31.836  15.678   5.975  1.00 10.00      B   
ATOM   3521  N   MET B  13      29.841  14.762   6.453  1.00 10.00      B   
ATOM   3522  HN  MET B  13      28.871  14.894   6.494  1.00 10.00      B   
ATOM   3523  CA  MET B  13      30.389  13.455   6.796  1.00 10.00      B   
ATOM   3524  CB  MET B  13      30.728  13.377   8.290  1.00 10.00      B   
ATOM   3525  CG  MET B  13      32.097  13.934   8.655  1.00 10.00      B   
ATOM   3526  SD  MET B  13      32.417  13.897  10.429  1.00 10.00      B   
ATOM   3527  CE  MET B  13      31.101  14.951  11.033  1.00 10.00      B   
ATOM   3528  C   MET B  13      29.394  12.364   6.434  1.00 10.00      B   
ATOM   3529  O   MET B  13      28.203  12.489   6.719  1.00 10.00      B   
ATOM   3530  N   GLN B  14      29.878  11.312   5.792  1.00 10.00      B   
ATOM   3531  HN  GLN B  14      30.839  11.280   5.581  1.00 10.00      B   
ATOM   3532  CA  GLN B  14      29.026  10.198   5.393  1.00 10.00      B   
ATOM   3533  CB  GLN B  14      29.020  10.038   3.870  1.00 10.00      B   
ATOM   3534  CG  GLN B  14      28.471  11.243   3.118  1.00 10.00      B   
ATOM   3535  CD  GLN B  14      28.148  10.933   1.669  1.00 10.00      B   
ATOM   3536  OE1 GLN B  14      27.798   9.801   1.326  1.00 10.00      B   
ATOM   3537  NE2 GLN B  14      28.262  11.933   0.808  1.00 10.00      B   
ATOM   3538 HE21 GLN B  14      28.547  12.808   1.148  1.00 10.00      B   
ATOM   3539 HE22 GLN B  14      28.054  11.760  -0.135  1.00 10.00      B   
ATOM   3540  C   GLN B  14      29.486   8.910   6.060  1.00 10.00      B   
ATOM   3541  O   GLN B  14      30.670   8.753   6.362  1.00 10.00      B   
ATOM   3542  N   ALA B  15      28.552   7.998   6.300  1.00 10.00      B   
ATOM   3543  HN  ALA B  15      27.622   8.180   6.040  1.00 10.00      B   
ATOM   3544  CA  ALA B  15      28.874   6.731   6.941  1.00 10.00      B   
ATOM   3545  CB  ALA B  15      28.535   6.781   8.422  1.00 10.00      B   
ATOM   3546  C   ALA B  15      28.150   5.568   6.277  1.00 10.00      B   
ATOM   3547  O   ALA B  15      26.930   5.433   6.385  1.00 10.00      B   
ATOM   3548  N   TRP B  16      28.904   4.738   5.584  1.00 10.00      B   
ATOM   3549  HN  TRP B  16      29.874   4.909   5.525  1.00 10.00      B   
ATOM   3550  CA  TRP B  16      28.349   3.574   4.913  1.00 10.00      B   
ATOM   3551  CB  TRP B  16      28.519   3.687   3.396  1.00 10.00      B   
ATOM   3552  CG  TRP B  16      27.928   4.953   2.845  1.00 10.00      B   
ATOM   3553  CD1 TRP B  16      28.600   6.087   2.496  1.00 10.00      B   
ATOM   3554  CD2 TRP B  16      26.541   5.222   2.603  1.00 10.00      B   
ATOM   3555  NE1 TRP B  16      27.721   7.042   2.047  1.00 10.00      B   
ATOM   3556  HE1 TRP B  16      27.965   7.946   1.736  1.00 10.00      B   
ATOM   3557  CE2 TRP B  16      26.452   6.536   2.102  1.00 10.00      B   
ATOM   3558  CE3 TRP B  16      25.367   4.482   2.757  1.00 10.00      B   
ATOM   3559  CZ2 TRP B  16      25.238   7.123   1.755  1.00 10.00      B   
ATOM   3560  CZ3 TRP B  16      24.164   5.066   2.412  1.00 10.00      B   
ATOM   3561  CH2 TRP B  16      24.107   6.373   1.917  1.00 10.00      B   
ATOM   3562  C   TRP B  16      28.993   2.312   5.469  1.00 10.00      B   
ATOM   3563  O   TRP B  16      30.069   1.902   5.032  1.00 10.00      B   
ATOM   3564  N   GLY B  17      28.324   1.724   6.453  1.00 10.00      B   
ATOM   3565  HN  GLY B  17      27.460   2.099   6.729  1.00 10.00      B   
ATOM   3566  CA  GLY B  17      28.827   0.538   7.124  1.00 10.00      B   
ATOM   3567  C   GLY B  17      29.079  -0.661   6.231  1.00 10.00      B   
ATOM   3568  O   GLY B  17      28.311  -0.945   5.306  1.00 10.00      B   
ATOM   3569  N   GLN B  18      30.169  -1.357   6.528  1.00 10.00      B   
ATOM   3570  HN  GLN B  18      30.734  -1.050   7.268  1.00 10.00      B   
ATOM   3571  CA  GLN B  18      30.565  -2.556   5.804  1.00 10.00      B   
ATOM   3572  CB  GLN B  18      32.032  -2.426   5.375  1.00 10.00      B   
ATOM   3573  CG  GLN B  18      32.252  -1.501   4.188  1.00 10.00      B   
ATOM   3574  CD  GLN B  18      33.678  -1.537   3.676  1.00 10.00      B   
ATOM   3575  OE1 GLN B  18      34.620  -1.771   4.434  1.00 10.00      B   
ATOM   3576  NE2 GLN B  18      33.845  -1.309   2.385  1.00 10.00      B   
ATOM   3577 HE21 GLN B  18      33.047  -1.133   1.838  1.00 10.00      B   
ATOM   3578 HE22 GLN B  18      34.758  -1.318   2.024  1.00 10.00      B   
ATOM   3579  C   GLN B  18      30.376  -3.771   6.724  1.00 10.00      B   
ATOM   3580  O   GLN B  18      29.961  -3.597   7.870  1.00 10.00      B   
ATOM   3581  N   PRO B  19      30.644  -5.009   6.246  1.00 10.00      B   
ATOM   3582  CA  PRO B  19      30.498  -6.224   7.068  1.00 10.00      B   
ATOM   3583  CB  PRO B  19      31.159  -7.310   6.217  1.00 10.00      B   
ATOM   3584  CG  PRO B  19      30.984  -6.837   4.817  1.00 10.00      B   
ATOM   3585  CD  PRO B  19      31.068  -5.336   4.868  1.00 10.00      B   
ATOM   3586  C   PRO B  19      31.210  -6.120   8.422  1.00 10.00      B   
ATOM   3587  O   PRO B  19      32.443  -6.093   8.491  1.00 10.00      B   
ATOM   3588  N   THR B  20      30.424  -6.055   9.491  1.00 10.00      B   
ATOM   3589  HN  THR B  20      29.448  -6.077   9.367  1.00 10.00      B   
ATOM   3590  CA  THR B  20      30.958  -5.955  10.843  1.00 10.00      B   
ATOM   3591  CB  THR B  20      31.514  -4.539  11.143  1.00 10.00      B   
ATOM   3592  OG1 THR B  20      32.092  -4.493  12.459  1.00 10.00      B   
ATOM   3593  HG1 THR B  20      32.151  -3.569  12.751  1.00 10.00      B   
ATOM   3594  CG2 THR B  20      30.429  -3.477  11.029  1.00 10.00      B   
ATOM   3595  C   THR B  20      29.886  -6.333  11.868  1.00 10.00      B   
ATOM   3596  O   THR B  20      28.695  -6.090  11.654  1.00 10.00      B   
ATOM   3597  N   PHE B  21      30.307  -6.952  12.962  1.00 10.00      B   
ATOM   3598  HN  PHE B  21      31.265  -7.143  13.062  1.00 10.00      B   
ATOM   3599  CA  PHE B  21      29.387  -7.364  14.017  1.00 10.00      B   
ATOM   3600  CB  PHE B  21      29.193  -8.886  14.000  1.00 10.00      B   
ATOM   3601  CG  PHE B  21      28.628  -9.415  12.710  1.00 10.00      B   
ATOM   3602  CD1 PHE B  21      29.455 -10.003  11.767  1.00 10.00      B   
ATOM   3603  CD2 PHE B  21      27.273  -9.319  12.441  1.00 10.00      B   
ATOM   3604  CE1 PHE B  21      28.942 -10.483  10.577  1.00 10.00      B   
ATOM   3605  CE2 PHE B  21      26.753  -9.798  11.253  1.00 10.00      B   
ATOM   3606  CZ  PHE B  21      27.589 -10.381  10.319  1.00 10.00      B   
ATOM   3607  C   PHE B  21      29.911  -6.918  15.375  1.00 10.00      B   
ATOM   3608  O   PHE B  21      29.399  -7.321  16.422  1.00 10.00      B   
ATOM   3609  N   GLU B  22      30.935  -6.078  15.350  1.00 10.00      B   
ATOM   3610  HN  GLU B  22      31.286  -5.782  14.484  1.00 10.00      B   
ATOM   3611  CA  GLU B  22      31.549  -5.581  16.571  1.00 10.00      B   
ATOM   3612  CB  GLU B  22      33.064  -5.763  16.497  1.00 10.00      B   
ATOM   3613  CG  GLU B  22      33.485  -7.198  16.225  1.00 10.00      B   
ATOM   3614  CD  GLU B  22      34.909  -7.314  15.736  1.00 10.00      B   
ATOM   3615  OE1 GLU B  22      35.298  -6.539  14.834  1.00 10.00      B   
ATOM   3616  OE2 GLU B  22      35.644  -8.191  16.238  1.00 10.00      B   
ATOM   3617  C   GLU B  22      31.187  -4.117  16.809  1.00 10.00      B   
ATOM   3618  O   GLU B  22      30.319  -3.564  16.121  1.00 10.00      B   
ATOM   3619  N   GLY B  23      31.855  -3.497  17.780  1.00 10.00      B   
ATOM   3620  HN  GLY B  23      32.549  -3.986  18.276  1.00 10.00      B   
ATOM   3621  CA  GLY B  23      31.588  -2.109  18.106  1.00 10.00      B   
ATOM   3622  C   GLY B  23      32.124  -1.151  17.065  1.00 10.00      B   
ATOM   3623  O   GLY B  23      31.677  -0.006  16.976  1.00 10.00      B   
ATOM   3624  N   THR B  24      33.092  -1.612  16.285  1.00 10.00      B   
ATOM   3625  HN  THR B  24      33.422  -2.526  16.421  1.00 10.00      B   
ATOM   3626  CA  THR B  24      33.679  -0.796  15.240  1.00 10.00      B   
ATOM   3627  CB  THR B  24      35.138  -1.210  14.956  1.00 10.00      B   
ATOM   3628  OG1 THR B  24      35.893  -1.174  16.178  1.00 10.00      B   
ATOM   3629  HG1 THR B  24      35.385  -1.594  16.881  1.00 10.00      B   
ATOM   3630  CG2 THR B  24      35.781  -0.268  13.948  1.00 10.00      B   
ATOM   3631  C   THR B  24      32.863  -0.900  13.954  1.00 10.00      B   
ATOM   3632  O   THR B  24      32.613  -1.998  13.453  1.00 10.00      B   
ATOM   3633  N   ARG B  25      32.432   0.244  13.439  1.00 10.00      B   
ATOM   3634  HN  ARG B  25      32.641   1.089  13.903  1.00 10.00      B   
ATOM   3635  CA  ARG B  25      31.659   0.286  12.208  1.00 10.00      B   
ATOM   3636  CB  ARG B  25      30.290   0.935  12.434  1.00 10.00      B   
ATOM   3637  CG  ARG B  25      29.572   0.461  13.685  1.00 10.00      B   
ATOM   3638  CD  ARG B  25      28.106   0.861  13.665  1.00 10.00      B   
ATOM   3639  NE  ARG B  25      27.574   1.066  15.013  1.00 10.00      B   
ATOM   3640  HE  ARG B  25      27.498   1.997  15.328  1.00 10.00      B   
ATOM   3641  CZ  ARG B  25      27.171   0.084  15.820  1.00 10.00      B   
ATOM   3642  NH1 ARG B  25      27.233  -1.181  15.420  1.00 10.00      B   
ATOM   3643 HH11 ARG B  25      27.596  -1.413  14.468  1.00 10.00      B   
ATOM   3644 HH12 ARG B  25      26.919  -1.949  16.054  1.00 10.00      B   
ATOM   3645  NH2 ARG B  25      26.713   0.366  17.033  1.00 10.00      B   
ATOM   3646 HH21 ARG B  25      26.393  -0.400  17.666  1.00 10.00      B   
ATOM   3647 HH22 ARG B  25      26.673   1.357  17.363  1.00 10.00      B   
ATOM   3648  C   ARG B  25      32.427   1.052  11.137  1.00 10.00      B   
ATOM   3649  O   ARG B  25      32.321   2.278  11.042  1.00 10.00      B   
ATOM   3650  N   PRO B  26      33.232   0.339  10.335  1.00 10.00      B   
ATOM   3651  CA  PRO B  26      34.025   0.954   9.269  1.00 10.00      B   
ATOM   3652  CB  PRO B  26      34.973  -0.167   8.837  1.00 10.00      B   
ATOM   3653  CG  PRO B  26      34.245  -1.423   9.173  1.00 10.00      B   
ATOM   3654  CD  PRO B  26      33.428  -1.119  10.399  1.00 10.00      B   
ATOM   3655  C   PRO B  26      33.150   1.388   8.099  1.00 10.00      B   
ATOM   3656  O   PRO B  26      32.213   0.684   7.714  1.00 10.00      B   
ATOM   3657  N   THR B  27      33.451   2.551   7.547  1.00 10.00      B   
ATOM   3658  HN  THR B  27      34.206   3.067   7.900  1.00 10.00      B   
ATOM   3659  CA  THR B  27      32.695   3.077   6.425  1.00 10.00      B   
ATOM   3660  CB  THR B  27      32.452   4.602   6.553  1.00 10.00      B   
ATOM   3661  OG1 THR B  27      31.667   5.076   5.450  1.00 10.00      B   
ATOM   3662  HG1 THR B  27      32.232   5.164   4.674  1.00 10.00      B   
ATOM   3663  CG2 THR B  27      33.765   5.373   6.619  1.00 10.00      B   
ATOM   3664  C   THR B  27      33.393   2.751   5.107  1.00 10.00      B   
ATOM   3665  O   THR B  27      34.620   2.843   5.001  1.00 10.00      B   
ATOM   3666  N   GLY B  28      32.605   2.346   4.119  1.00 10.00      B   
ATOM   3667  HN  GLY B  28      31.636   2.267   4.281  1.00 10.00      B   
ATOM   3668  CA  GLY B  28      33.146   2.009   2.819  1.00 10.00      B   
ATOM   3669  C   GLY B  28      33.501   3.234   2.005  1.00 10.00      B   
ATOM   3670  O   GLY B  28      33.157   4.359   2.378  1.00 10.00      B   
ATOM   3671  N   ARG B  29      34.183   3.014   0.887  1.00 10.00      B   
ATOM   3672  HN  ARG B  29      34.421   2.089   0.650  1.00 10.00      B   
ATOM   3673  CA  ARG B  29      34.602   4.101   0.009  1.00 10.00      B   
ATOM   3674  CB  ARG B  29      35.781   3.667  -0.866  1.00 10.00      B   
ATOM   3675  CG  ARG B  29      37.145   3.888  -0.228  1.00 10.00      B   
ATOM   3676  CD  ARG B  29      37.638   5.314  -0.435  1.00 10.00      B   
ATOM   3677  NE  ARG B  29      37.925   5.590  -1.844  1.00 10.00      B   
ATOM   3678  HE  ARG B  29      37.391   5.102  -2.514  1.00 10.00      B   
ATOM   3679  CZ  ARG B  29      38.851   6.455  -2.270  1.00 10.00      B   
ATOM   3680  NH1 ARG B  29      39.584   7.139  -1.403  1.00 10.00      B   
ATOM   3681 HH11 ARG B  29      39.444   7.005  -0.379  1.00 10.00      B   
ATOM   3682 HH12 ARG B  29      40.304   7.815  -1.742  1.00 10.00      B   
ATOM   3683  NH2 ARG B  29      39.046   6.627  -3.571  1.00 10.00      B   
ATOM   3684 HH21 ARG B  29      38.479   6.089  -4.264  1.00 10.00      B   
ATOM   3685 HH22 ARG B  29      39.771   7.300  -3.910  1.00 10.00      B   
ATOM   3686  C   ARG B  29      33.458   4.615  -0.860  1.00 10.00      B   
ATOM   3687  O   ARG B  29      33.593   5.642  -1.531  1.00 10.00      B   
ATOM   3688  N   PHE B  30      32.344   3.897  -0.863  1.00 10.00      B   
ATOM   3689  HN  PHE B  30      32.299   3.076  -0.324  1.00 10.00      B   
ATOM   3690  CA  PHE B  30      31.183   4.299  -1.645  1.00 10.00      B   
ATOM   3691  CB  PHE B  30      31.321   3.865  -3.116  1.00 10.00      B   
ATOM   3692  CG  PHE B  30      31.237   2.381  -3.356  1.00 10.00      B   
ATOM   3693  CD1 PHE B  30      30.062   1.806  -3.815  1.00 10.00      B   
ATOM   3694  CD2 PHE B  30      32.332   1.563  -3.128  1.00 10.00      B   
ATOM   3695  CE1 PHE B  30      29.981   0.445  -4.044  1.00 10.00      B   
ATOM   3696  CE2 PHE B  30      32.257   0.202  -3.354  1.00 10.00      B   
ATOM   3697  CZ  PHE B  30      31.080  -0.358  -3.812  1.00 10.00      B   
ATOM   3698  C   PHE B  30      29.892   3.769  -1.025  1.00 10.00      B   
ATOM   3699  O   PHE B  30      29.907   2.748  -0.333  1.00 10.00      B   
ATOM   3700  N   PRO B  31      28.768   4.482  -1.236  1.00 10.00      B   
ATOM   3701  CA  PRO B  31      27.453   4.086  -0.713  1.00 10.00      B   
ATOM   3702  CB  PRO B  31      26.492   5.092  -1.356  1.00 10.00      B   
ATOM   3703  CG  PRO B  31      27.338   6.284  -1.635  1.00 10.00      B   
ATOM   3704  CD  PRO B  31      28.697   5.748  -1.985  1.00 10.00      B   
ATOM   3705  C   PRO B  31      27.073   2.665  -1.116  1.00 10.00      B   
ATOM   3706  O   PRO B  31      27.077   2.316  -2.296  1.00 10.00      B   
ATOM   3707  N   THR B  32      26.744   1.857  -0.122  1.00 10.00      B   
ATOM   3708  HN  THR B  32      26.759   2.199   0.793  1.00 10.00      B   
ATOM   3709  CA  THR B  32      26.364   0.476  -0.343  1.00 10.00      B   
ATOM   3710  CB  THR B  32      26.661  -0.353   0.920  1.00 10.00      B   
ATOM   3711  OG1 THR B  32      26.169   0.345   2.078  1.00 10.00      B   
ATOM   3712  HG1 THR B  32      26.508  -0.080   2.874  1.00 10.00      B   
ATOM   3713  CG2 THR B  32      28.161  -0.563   1.072  1.00 10.00      B   
ATOM   3714  C   THR B  32      24.878   0.372  -0.683  1.00 10.00      B   
ATOM   3715  O   THR B  32      24.094   1.268  -0.347  1.00 10.00      B   
ATOM   3716  N   ARG B  33      24.490  -0.720  -1.343  1.00 10.00      B   
ATOM   3717  HN  ARG B  33      25.163  -1.409  -1.579  1.00 10.00      B   
ATOM   3718  CA  ARG B  33      23.097  -0.938  -1.719  1.00 10.00      B   
ATOM   3719  CB  ARG B  33      22.942  -2.251  -2.499  1.00 10.00      B   
ATOM   3720  CG  ARG B  33      21.505  -2.737  -2.621  1.00 10.00      B   
ATOM   3721  CD  ARG B  33      21.180  -3.185  -4.034  1.00 10.00      B   
ATOM   3722  NE  ARG B  33      21.670  -4.530  -4.320  1.00 10.00      B   
ATOM   3723  HE  ARG B  33      21.379  -5.260  -3.711  1.00 10.00      B   
ATOM   3724  CZ  ARG B  33      22.484  -4.825  -5.330  1.00 10.00      B   
ATOM   3725  NH1 ARG B  33      22.912  -3.871  -6.141  1.00 10.00      B   
ATOM   3726 HH11 ARG B  33      23.547  -4.099  -6.937  1.00 10.00      B   
ATOM   3727 HH12 ARG B  33      22.611  -2.885  -5.988  1.00 10.00      B   
ATOM   3728  NH2 ARG B  33      22.833  -6.081  -5.546  1.00 10.00      B   
ATOM   3729 HH21 ARG B  33      22.462  -6.844  -4.925  1.00 10.00      B   
ATOM   3730 HH22 ARG B  33      23.471  -6.320  -6.335  1.00 10.00      B   
ATOM   3731  C   ARG B  33      22.210  -0.942  -0.480  1.00 10.00      B   
ATOM   3732  O   ARG B  33      21.075  -0.464  -0.510  1.00 10.00      B   
ATOM   3733  N   SER B  34      22.747  -1.463   0.615  1.00 10.00      B   
ATOM   3734  HN  SER B  34      23.665  -1.813   0.577  1.00 10.00      B   
ATOM   3735  CA  SER B  34      22.025  -1.528   1.873  1.00 10.00      B   
ATOM   3736  CB  SER B  34      22.899  -2.222   2.917  1.00 10.00      B   
ATOM   3737  OG  SER B  34      24.163  -2.560   2.361  1.00 10.00      B   
ATOM   3738  HG  SER B  34      24.056  -3.313   1.758  1.00 10.00      B   
ATOM   3739  C   SER B  34      21.642  -0.127   2.346  1.00 10.00      B   
ATOM   3740  O   SER B  34      20.527   0.097   2.823  1.00 10.00      B   
ATOM   3741  N   GLY B  35      22.565   0.818   2.182  1.00 10.00      B   
ATOM   3742  HN  GLY B  35      23.427   0.583   1.775  1.00 10.00      B   
ATOM   3743  CA  GLY B  35      22.310   2.185   2.588  1.00 10.00      B   
ATOM   3744  C   GLY B  35      21.416   2.907   1.600  1.00 10.00      B   
ATOM   3745  O   GLY B  35      20.599   3.743   1.987  1.00 10.00      B   
ATOM   3746  N   LEU B  36      21.578   2.587   0.323  1.00 10.00      B   
ATOM   3747  HN  LEU B  36      22.265   1.926   0.081  1.00 10.00      B   
ATOM   3748  CA  LEU B  36      20.778   3.195  -0.733  1.00 10.00      B   
ATOM   3749  CB  LEU B  36      21.305   2.779  -2.108  1.00 10.00      B   
ATOM   3750  CG  LEU B  36      22.702   3.294  -2.466  1.00 10.00      B   
ATOM   3751  CD1 LEU B  36      23.262   2.543  -3.661  1.00 10.00      B   
ATOM   3752  CD2 LEU B  36      22.665   4.790  -2.738  1.00 10.00      B   
ATOM   3753  C   LEU B  36      19.310   2.809  -0.584  1.00 10.00      B   
ATOM   3754  O   LEU B  36      18.429   3.671  -0.576  1.00 10.00      B   
ATOM   3755  N   LEU B  37      19.053   1.512  -0.436  1.00 10.00      B   
ATOM   3756  HN  LEU B  37      19.800   0.871  -0.435  1.00 10.00      B   
ATOM   3757  CA  LEU B  37      17.692   1.019  -0.277  1.00 10.00      B   
ATOM   3758  CB  LEU B  37      17.642  -0.507  -0.366  1.00 10.00      B   
ATOM   3759  CG  LEU B  37      17.952  -1.116  -1.737  1.00 10.00      B   
ATOM   3760  CD1 LEU B  37      17.819  -2.630  -1.692  1.00 10.00      B   
ATOM   3761  CD2 LEU B  37      17.046  -0.529  -2.810  1.00 10.00      B   
ATOM   3762  C   LEU B  37      17.106   1.496   1.045  1.00 10.00      B   
ATOM   3763  O   LEU B  37      15.915   1.800   1.133  1.00 10.00      B   
ATOM   3764  N   GLY B  38      17.957   1.577   2.066  1.00 10.00      B   
ATOM   3765  HN  GLY B  38      18.893   1.312   1.933  1.00 10.00      B   
ATOM   3766  CA  GLY B  38      17.518   2.043   3.367  1.00 10.00      B   
ATOM   3767  C   GLY B  38      17.085   3.494   3.310  1.00 10.00      B   
ATOM   3768  O   GLY B  38      16.187   3.915   4.043  1.00 10.00      B   
ATOM   3769  N   LEU B  39      17.725   4.254   2.429  1.00 10.00      B   
ATOM   3770  HN  LEU B  39      18.437   3.853   1.885  1.00 10.00      B   
ATOM   3771  CA  LEU B  39      17.404   5.660   2.244  1.00 10.00      B   
ATOM   3772  CB  LEU B  39      18.483   6.350   1.405  1.00 10.00      B   
ATOM   3773  CG  LEU B  39      18.201   7.798   0.998  1.00 10.00      B   
ATOM   3774  CD1 LEU B  39      18.205   8.713   2.213  1.00 10.00      B   
ATOM   3775  CD2 LEU B  39      19.204   8.269  -0.045  1.00 10.00      B   
ATOM   3776  C   LEU B  39      16.051   5.790   1.559  1.00 10.00      B   
ATOM   3777  O   LEU B  39      15.180   6.532   2.016  1.00 10.00      B   
ATOM   3778  N   LEU B  40      15.878   5.042   0.473  1.00 10.00      B   
ATOM   3779  HN  LEU B  40      16.615   4.471   0.164  1.00 10.00      B   
ATOM   3780  CA  LEU B  40      14.627   5.057  -0.275  1.00 10.00      B   
ATOM   3781  CB  LEU B  40      14.697   4.124  -1.489  1.00 10.00      B   
ATOM   3782  CG  LEU B  40      15.772   4.421  -2.540  1.00 10.00      B   
ATOM   3783  CD1 LEU B  40      15.527   3.596  -3.794  1.00 10.00      B   
ATOM   3784  CD2 LEU B  40      15.813   5.903  -2.878  1.00 10.00      B   
ATOM   3785  C   LEU B  40      13.472   4.636   0.623  1.00 10.00      B   
ATOM   3786  O   LEU B  40      12.378   5.198   0.556  1.00 10.00      B   
ATOM   3787  N   GLY B  41      13.732   3.648   1.474  1.00 10.00      B   
ATOM   3788  HN  GLY B  41      14.626   3.241   1.475  1.00 10.00      B   
ATOM   3789  CA  GLY B  41      12.718   3.154   2.386  1.00 10.00      B   
ATOM   3790  C   GLY B  41      12.213   4.222   3.335  1.00 10.00      B   
ATOM   3791  O   GLY B  41      11.047   4.210   3.725  1.00 10.00      B   
ATOM   3792  N   ALA B  42      13.086   5.157   3.693  1.00 10.00      B   
ATOM   3793  HN  ALA B  42      13.997   5.126   3.330  1.00 10.00      B   
ATOM   3794  CA  ALA B  42      12.719   6.235   4.601  1.00 10.00      B   
ATOM   3795  CB  ALA B  42      13.964   6.899   5.173  1.00 10.00      B   
ATOM   3796  C   ALA B  42      11.835   7.258   3.896  1.00 10.00      B   
ATOM   3797  O   ALA B  42      10.848   7.733   4.457  1.00 10.00      B   
ATOM   3798  N   CYS B  43      12.190   7.589   2.663  1.00 10.00      B   
ATOM   3799  HN  CYS B  43      12.991   7.181   2.266  1.00 10.00      B   
ATOM   3800  CA  CYS B  43      11.426   8.552   1.886  1.00 10.00      B   
ATOM   3801  CB  CYS B  43      12.231   9.002   0.670  1.00 10.00      B   
ATOM   3802  SG  CYS B  43      13.902   9.564   1.065  1.00 10.00      B   
ATOM   3803  HG  CYS B  43      14.595   9.585  -0.067  1.00 10.00      B   
ATOM   3804  C   CYS B  43      10.085   7.965   1.457  1.00 10.00      B   
ATOM   3805  O   CYS B  43       9.053   8.637   1.523  1.00 10.00      B   
ATOM   3806  N   LEU B  44      10.109   6.705   1.036  1.00 10.00      B   
ATOM   3807  HN  LEU B  44      10.970   6.226   1.011  1.00 10.00      B   
ATOM   3808  CA  LEU B  44       8.901   6.012   0.596  1.00 10.00      B   
ATOM   3809  CB  LEU B  44       9.259   4.722  -0.151  1.00 10.00      B   
ATOM   3810  CG  LEU B  44       9.860   4.878  -1.551  1.00 10.00      B   
ATOM   3811  CD1 LEU B  44      10.640   3.631  -1.930  1.00 10.00      B   
ATOM   3812  CD2 LEU B  44       8.767   5.142  -2.574  1.00 10.00      B   
ATOM   3813  C   LEU B  44       7.994   5.678   1.774  1.00 10.00      B   
ATOM   3814  O   LEU B  44       6.806   5.410   1.595  1.00 10.00      B   
ATOM   3815  N   GLY B  45       8.558   5.681   2.973  1.00 10.00      B   
ATOM   3816  HN  GLY B  45       9.511   5.892   3.056  1.00 10.00      B   
ATOM   3817  CA  GLY B  45       7.781   5.370   4.154  1.00 10.00      B   
ATOM   3818  C   GLY B  45       7.395   3.908   4.190  1.00 10.00      B   
ATOM   3819  O   GLY B  45       6.212   3.568   4.244  1.00 10.00      B   
ATOM   3820  N   ILE B  46       8.394   3.045   4.137  1.00 10.00      B   
ATOM   3821  HN  ILE B  46       9.316   3.383   4.091  1.00 10.00      B   
ATOM   3822  CA  ILE B  46       8.166   1.612   4.160  1.00 10.00      B   
ATOM   3823  CB  ILE B  46       9.202   0.857   3.290  1.00 10.00      B   
ATOM   3824  CG1 ILE B  46       9.237   1.441   1.873  1.00 10.00      B   
ATOM   3825  CG2 ILE B  46       8.885  -0.633   3.239  1.00 10.00      B   
ATOM   3826  CD1 ILE B  46      10.255   0.789   0.960  1.00 10.00      B   
ATOM   3827  C   ILE B  46       8.219   1.097   5.595  1.00 10.00      B   
ATOM   3828  O   ILE B  46       9.014   1.579   6.406  1.00 10.00      B   
ATOM   3829  N   GLN B  47       7.346   0.145   5.900  1.00 10.00      B   
ATOM   3830  HN  GLN B  47       6.722  -0.160   5.207  1.00 10.00      B   
ATOM   3831  CA  GLN B  47       7.276  -0.459   7.225  1.00 10.00      B   
ATOM   3832  CB  GLN B  47       6.121  -1.472   7.274  1.00 10.00      B   
ATOM   3833  CG  GLN B  47       4.758  -0.868   6.978  1.00 10.00      B   
ATOM   3834  CD  GLN B  47       4.058  -0.370   8.224  1.00 10.00      B   
ATOM   3835  OE1 GLN B  47       4.132  -0.995   9.282  1.00 10.00      B   
ATOM   3836  NE2 GLN B  47       3.399   0.768   8.117  1.00 10.00      B   
ATOM   3837 HE21 GLN B  47       3.403   1.226   7.246  1.00 10.00      B   
ATOM   3838 HE22 GLN B  47       2.934   1.113   8.908  1.00 10.00      B   
ATOM   3839  C   GLN B  47       8.594  -1.147   7.575  1.00 10.00      B   
ATOM   3840  O   GLN B  47       9.222  -1.778   6.726  1.00 10.00      B   
ATOM   3841  N   ARG B  48       9.010  -1.025   8.826  1.00 10.00      B   
ATOM   3842  HN  ARG B  48       8.465  -0.514   9.464  1.00 10.00      B   
ATOM   3843  CA  ARG B  48      10.254  -1.635   9.279  1.00 10.00      B   
ATOM   3844  CB  ARG B  48      10.652  -1.086  10.652  1.00 10.00      B   
ATOM   3845  CG  ARG B  48      11.344   0.268  10.601  1.00 10.00      B   
ATOM   3846  CD  ARG B  48      12.860   0.125  10.592  1.00 10.00      B   
ATOM   3847  NE  ARG B  48      13.422   0.035  11.944  1.00 10.00      B   
ATOM   3848  HE  ARG B  48      12.793   0.132  12.696  1.00 10.00      B   
ATOM   3849  CZ  ARG B  48      14.716  -0.163  12.210  1.00 10.00      B   
ATOM   3850  NH1 ARG B  48      15.597  -0.298  11.227  1.00 10.00      B   
ATOM   3851 HH11 ARG B  48      15.288  -0.252  10.231  1.00 10.00      B   
ATOM   3852 HH12 ARG B  48      16.608  -0.451  11.448  1.00 10.00      B   
ATOM   3853  NH2 ARG B  48      15.134  -0.223  13.466  1.00 10.00      B   
ATOM   3854 HH21 ARG B  48      16.146  -0.376  13.674  1.00 10.00      B   
ATOM   3855 HH22 ARG B  48      14.455  -0.116  14.249  1.00 10.00      B   
ATOM   3856  C   ARG B  48      10.122  -3.150   9.342  1.00 10.00      B   
ATOM   3857  O   ARG B  48      11.081  -3.879   9.092  1.00 10.00      B   
ATOM   3858  N   ASP B  49       8.925  -3.612   9.670  1.00 10.00      B   
ATOM   3859  HN  ASP B  49       8.201  -2.973   9.854  1.00 10.00      B   
ATOM   3860  CA  ASP B  49       8.650  -5.041   9.774  1.00 10.00      B   
ATOM   3861  CB  ASP B  49       7.702  -5.304  10.952  1.00 10.00      B   
ATOM   3862  CG  ASP B  49       8.043  -6.564  11.724  1.00 10.00      B   
ATOM   3863  OD1 ASP B  49       7.409  -7.613  11.477  1.00 10.00      B   
ATOM   3864  OD2 ASP B  49       8.945  -6.510  12.590  1.00 10.00      B   
ATOM   3865  C   ASP B  49       8.031  -5.555   8.477  1.00 10.00      B   
ATOM   3866  O   ASP B  49       7.517  -6.672   8.418  1.00 10.00      B   
ATOM   3867  N   ASP B  50       8.101  -4.731   7.439  1.00 10.00      B   
ATOM   3868  HN  ASP B  50       8.556  -3.870   7.547  1.00 10.00      B   
ATOM   3869  CA  ASP B  50       7.543  -5.073   6.134  1.00 10.00      B   
ATOM   3870  CB  ASP B  50       7.495  -3.827   5.242  1.00 10.00      B   
ATOM   3871  CG  ASP B  50       6.400  -3.862   4.192  1.00 10.00      B   
ATOM   3872  OD1 ASP B  50       5.542  -2.953   4.190  1.00 10.00      B   
ATOM   3873  OD2 ASP B  50       6.403  -4.779   3.349  1.00 10.00      B   
ATOM   3874  C   ASP B  50       8.376  -6.150   5.451  1.00 10.00      B   
ATOM   3875  O   ASP B  50       9.559  -6.322   5.745  1.00 10.00      B   
ATOM   3876  N   THR B  51       7.742  -6.886   4.563  1.00 10.00      B   
ATOM   3877  HN  THR B  51       6.784  -6.718   4.401  1.00 10.00      B   
ATOM   3878  CA  THR B  51       8.405  -7.932   3.810  1.00 10.00      B   
ATOM   3879  CB  THR B  51       7.977  -9.326   4.313  1.00 10.00      B   
ATOM   3880  OG1 THR B  51       8.103  -9.370   5.745  1.00 10.00      B   
ATOM   3881  HG1 THR B  51       8.148  -8.465   6.082  1.00 10.00      B   
ATOM   3882  CG2 THR B  51       8.848 -10.410   3.696  1.00 10.00      B   
ATOM   3883  C   THR B  51       8.051  -7.790   2.330  1.00 10.00      B   
ATOM   3884  O   THR B  51       8.912  -7.878   1.457  1.00 10.00      B   
ATOM   3885  N   SER B  52       6.779  -7.532   2.070  1.00 10.00      B   
ATOM   3886  HN  SER B  52       6.146  -7.445   2.825  1.00 10.00      B   
ATOM   3887  CA  SER B  52       6.274  -7.378   0.719  1.00 10.00      B   
ATOM   3888  CB  SER B  52       4.746  -7.333   0.757  1.00 10.00      B   
ATOM   3889  OG  SER B  52       4.192  -7.228  -0.542  1.00 10.00      B   
ATOM   3890  HG  SER B  52       3.293  -6.872  -0.473  1.00 10.00      B   
ATOM   3891  C   SER B  52       6.825  -6.121   0.044  1.00 10.00      B   
ATOM   3892  O   SER B  52       7.386  -6.190  -1.052  1.00 10.00      B   
ATOM   3893  N   SER B  53       6.683  -4.980   0.704  1.00 10.00      B   
ATOM   3894  HN  SER B  53       6.262  -4.985   1.598  1.00 10.00      B   
ATOM   3895  CA  SER B  53       7.147  -3.718   0.150  1.00 10.00      B   
ATOM   3896  CB  SER B  53       6.557  -2.547   0.934  1.00 10.00      B   
ATOM   3897  OG  SER B  53       5.274  -2.881   1.437  1.00 10.00      B   
ATOM   3898  HG  SER B  53       5.370  -3.219   2.344  1.00 10.00      B   
ATOM   3899  C   SER B  53       8.671  -3.646   0.132  1.00 10.00      B   
ATOM   3900  O   SER B  53       9.264  -3.029  -0.758  1.00 10.00      B   
ATOM   3901  N   LEU B  54       9.305  -4.284   1.113  1.00 10.00      B   
ATOM   3902  HN  LEU B  54       8.779  -4.756   1.796  1.00 10.00      B   
ATOM   3903  CA  LEU B  54      10.761  -4.292   1.195  1.00 10.00      B   
ATOM   3904  CB  LEU B  54      11.240  -4.765   2.569  1.00 10.00      B   
ATOM   3905  CG  LEU B  54      11.344  -3.683   3.649  1.00 10.00      B   
ATOM   3906  CD1 LEU B  54      11.931  -4.254   4.932  1.00 10.00      B   
ATOM   3907  CD2 LEU B  54      12.175  -2.506   3.155  1.00 10.00      B   
ATOM   3908  C   LEU B  54      11.362  -5.152   0.093  1.00 10.00      B   
ATOM   3909  O   LEU B  54      12.410  -4.822  -0.465  1.00 10.00      B   
ATOM   3910  N   GLN B  55      10.690  -6.254  -0.214  1.00 10.00      B   
ATOM   3911  HN  GLN B  55       9.873  -6.473   0.287  1.00 10.00      B   
ATOM   3912  CA  GLN B  55      11.139  -7.159  -1.262  1.00 10.00      B   
ATOM   3913  CB  GLN B  55      10.346  -8.470  -1.210  1.00 10.00      B   
ATOM   3914  CG  GLN B  55      10.663  -9.448  -2.332  1.00 10.00      B   
ATOM   3915  CD  GLN B  55      12.066 -10.020  -2.251  1.00 10.00      B   
ATOM   3916  OE1 GLN B  55      12.645 -10.147  -1.173  1.00 10.00      B   
ATOM   3917  NE2 GLN B  55      12.621 -10.373  -3.397  1.00 10.00      B   
ATOM   3918 HE21 GLN B  55      12.100 -10.241  -4.231  1.00 10.00      B   
ATOM   3919 HE22 GLN B  55      13.519 -10.766  -3.380  1.00 10.00      B   
ATOM   3920  C   GLN B  55      10.978  -6.499  -2.626  1.00 10.00      B   
ATOM   3921  O   GLN B  55      11.854  -6.608  -3.489  1.00 10.00      B   
ATOM   3922  N   ALA B  56       9.856  -5.806  -2.804  1.00 10.00      B   
ATOM   3923  HN  ALA B  56       9.198  -5.767  -2.074  1.00 10.00      B   
ATOM   3924  CA  ALA B  56       9.564  -5.117  -4.053  1.00 10.00      B   
ATOM   3925  CB  ALA B  56       8.167  -4.511  -4.017  1.00 10.00      B   
ATOM   3926  C   ALA B  56      10.609  -4.044  -4.340  1.00 10.00      B   
ATOM   3927  O   ALA B  56      11.026  -3.863  -5.480  1.00 10.00      B   
ATOM   3928  N   LEU B  57      11.043  -3.357  -3.289  1.00 10.00      B   
ATOM   3929  HN  LEU B  57      10.679  -3.569  -2.404  1.00 10.00      B   
ATOM   3930  CA  LEU B  57      12.037  -2.295  -3.406  1.00 10.00      B   
ATOM   3931  CB  LEU B  57      12.253  -1.625  -2.044  1.00 10.00      B   
ATOM   3932  CG  LEU B  57      13.302  -0.510  -1.992  1.00 10.00      B   
ATOM   3933  CD1 LEU B  57      12.850   0.698  -2.797  1.00 10.00      B   
ATOM   3934  CD2 LEU B  57      13.598  -0.120  -0.553  1.00 10.00      B   
ATOM   3935  C   LEU B  57      13.364  -2.819  -3.951  1.00 10.00      B   
ATOM   3936  O   LEU B  57      14.010  -2.168  -4.771  1.00 10.00      B   
ATOM   3937  N   SER B  58      13.760  -4.002  -3.501  1.00 10.00      B   
ATOM   3938  HN  SER B  58      13.203  -4.477  -2.853  1.00 10.00      B   
ATOM   3939  CA  SER B  58      15.010  -4.606  -3.938  1.00 10.00      B   
ATOM   3940  CB  SER B  58      15.420  -5.723  -2.979  1.00 10.00      B   
ATOM   3941  OG  SER B  58      15.228  -5.331  -1.628  1.00 10.00      B   
ATOM   3942  HG  SER B  58      14.800  -6.046  -1.147  1.00 10.00      B   
ATOM   3943  C   SER B  58      14.912  -5.133  -5.369  1.00 10.00      B   
ATOM   3944  O   SER B  58      15.916  -5.232  -6.074  1.00 10.00      B   
ATOM   3945  N   GLU B  59      13.700  -5.469  -5.794  1.00 10.00      B   
ATOM   3946  HN  GLU B  59      12.934  -5.371  -5.188  1.00 10.00      B   
ATOM   3947  CA  GLU B  59      13.478  -5.979  -7.142  1.00 10.00      B   
ATOM   3948  CB  GLU B  59      12.728  -7.311  -7.113  1.00 10.00      B   
ATOM   3949  CG  GLU B  59      13.505  -8.451  -6.478  1.00 10.00      B   
ATOM   3950  CD  GLU B  59      12.768  -9.772  -6.564  1.00 10.00      B   
ATOM   3951  OE1 GLU B  59      11.689  -9.898  -5.942  1.00 10.00      B   
ATOM   3952  OE2 GLU B  59      13.269 -10.697  -7.247  1.00 10.00      B   
ATOM   3953  C   GLU B  59      12.720  -4.967  -7.996  1.00 10.00      B   
ATOM   3954  O   GLU B  59      11.580  -5.209  -8.401  1.00 10.00      B   
ATOM   3955  N   SER B  60      13.353  -3.833  -8.267  1.00 10.00      B   
ATOM   3956  HN  SER B  60      14.261  -3.694  -7.922  1.00 10.00      B   
ATOM   3957  CA  SER B  60      12.734  -2.796  -9.075  1.00 10.00      B   
ATOM   3958  CB  SER B  60      11.555  -2.156  -8.336  1.00 10.00      B   
ATOM   3959  OG  SER B  60      11.886  -1.884  -6.987  1.00 10.00      B   
ATOM   3960  HG  SER B  60      11.660  -2.655  -6.442  1.00 10.00      B   
ATOM   3961  C   SER B  60      13.732  -1.724  -9.500  1.00 10.00      B   
ATOM   3962  O   SER B  60      13.741  -1.304 -10.657  1.00 10.00      B   
ATOM   3963  N   VAL B  61      14.576  -1.292  -8.571  1.00 10.00      B   
ATOM   3964  HN  VAL B  61      14.545  -1.682  -7.670  1.00 10.00      B   
ATOM   3965  CA  VAL B  61      15.544  -0.243  -8.865  1.00 10.00      B   
ATOM   3966  CB  VAL B  61      15.342   0.992  -7.956  1.00 10.00      B   
ATOM   3967  CG1 VAL B  61      13.969   1.601  -8.181  1.00 10.00      B   
ATOM   3968  CG2 VAL B  61      15.528   0.626  -6.490  1.00 10.00      B   
ATOM   3969  C   VAL B  61      16.998  -0.702  -8.773  1.00 10.00      B   
ATOM   3970  O   VAL B  61      17.355  -1.543  -7.948  1.00 10.00      B   
ATOM   3971  N   GLN B  62      17.822  -0.149  -9.653  1.00 10.00      B   
ATOM   3972  HN  GLN B  62      17.451   0.470 -10.323  1.00 10.00      B   
ATOM   3973  CA  GLN B  62      19.254  -0.425  -9.676  1.00 10.00      B   
ATOM   3974  CB  GLN B  62      19.660  -1.151 -10.959  1.00 10.00      B   
ATOM   3975  CG  GLN B  62      19.101  -2.561 -11.079  1.00 10.00      B   
ATOM   3976  CD  GLN B  62      19.876  -3.417 -12.063  1.00 10.00      B   
ATOM   3977  OE1 GLN B  62      19.567  -3.457 -13.256  1.00 10.00      B   
ATOM   3978  NE2 GLN B  62      20.891  -4.107 -11.570  1.00 10.00      B   
ATOM   3979 HE21 GLN B  62      21.085  -4.023 -10.604  1.00 10.00      B   
ATOM   3980 HE22 GLN B  62      21.405  -4.675 -12.179  1.00 10.00      B   
ATOM   3981  C   GLN B  62      19.993   0.903  -9.541  1.00 10.00      B   
ATOM   3982  O   GLN B  62      19.449   1.952  -9.905  1.00 10.00      B   
ATOM   3983  N   PHE B  63      21.214   0.875  -9.029  1.00 10.00      B   
ATOM   3984  HN  PHE B  63      21.627   0.007  -8.795  1.00 10.00      B   
ATOM   3985  CA  PHE B  63      21.960   2.106  -8.817  1.00 10.00      B   
ATOM   3986  CB  PHE B  63      22.182   2.337  -7.320  1.00 10.00      B   
ATOM   3987  CG  PHE B  63      20.930   2.588  -6.526  1.00 10.00      B   
ATOM   3988  CD1 PHE B  63      20.213   1.534  -5.984  1.00 10.00      B   
ATOM   3989  CD2 PHE B  63      20.481   3.878  -6.309  1.00 10.00      B   
ATOM   3990  CE1 PHE B  63      19.071   1.763  -5.241  1.00 10.00      B   
ATOM   3991  CE2 PHE B  63      19.339   4.116  -5.569  1.00 10.00      B   
ATOM   3992  CZ  PHE B  63      18.634   3.056  -5.033  1.00 10.00      B   
ATOM   3993  C   PHE B  63      23.303   2.157  -9.540  1.00 10.00      B   
ATOM   3994  O   PHE B  63      23.824   1.149 -10.015  1.00 10.00      B   
ATOM   3995  N   ALA B  64      23.842   3.366  -9.602  1.00 10.00      B   
ATOM   3996  HN  ALA B  64      23.339   4.114  -9.223  1.00 10.00      B   
ATOM   3997  CA  ALA B  64      25.132   3.644 -10.215  1.00 10.00      B   
ATOM   3998  CB  ALA B  64      24.972   3.923 -11.702  1.00 10.00      B   
ATOM   3999  C   ALA B  64      25.748   4.845  -9.507  1.00 10.00      B   
ATOM   4000  O   ALA B  64      25.452   5.992  -9.843  1.00 10.00      B   
ATOM   4001  N   VAL B  65      26.568   4.574  -8.503  1.00 10.00      B   
ATOM   4002  HN  VAL B  65      26.760   3.638  -8.289  1.00 10.00      B   
ATOM   4003  CA  VAL B  65      27.199   5.623  -7.713  1.00 10.00      B   
ATOM   4004  CB  VAL B  65      27.507   5.140  -6.278  1.00 10.00      B   
ATOM   4005  CG1 VAL B  65      28.031   6.283  -5.423  1.00 10.00      B   
ATOM   4006  CG2 VAL B  65      26.278   4.514  -5.638  1.00 10.00      B   
ATOM   4007  C   VAL B  65      28.492   6.127  -8.346  1.00 10.00      B   
ATOM   4008  O   VAL B  65      29.384   5.346  -8.680  1.00 10.00      B   
ATOM   4009  N   ARG B  66      28.579   7.436  -8.512  1.00 10.00      B   
ATOM   4010  HN  ARG B  66      27.812   8.001  -8.262  1.00 10.00      B   
ATOM   4011  CA  ARG B  66      29.762   8.067  -9.069  1.00 10.00      B   
ATOM   4012  CB  ARG B  66      29.414   8.864 -10.331  1.00 10.00      B   
ATOM   4013  CG  ARG B  66      30.543   9.756 -10.829  1.00 10.00      B   
ATOM   4014  CD  ARG B  66      30.163  11.226 -10.755  1.00 10.00      B   
ATOM   4015  NE  ARG B  66      29.533  11.682 -11.992  1.00 10.00      B   
ATOM   4016  HE  ARG B  66      29.463  11.032 -12.724  1.00 10.00      B   
ATOM   4017  CZ  ARG B  66      29.061  12.912 -12.179  1.00 10.00      B   
ATOM   4018  NH1 ARG B  66      29.133  13.821 -11.210  1.00 10.00      B   
ATOM   4019 HH11 ARG B  66      29.567  13.580 -10.279  1.00 10.00      B   
ATOM   4020 HH12 ARG B  66      28.764  14.780 -11.363  1.00 10.00      B   
ATOM   4021  NH2 ARG B  66      28.512  13.233 -13.342  1.00 10.00      B   
ATOM   4022 HH21 ARG B  66      28.450  12.527 -14.112  1.00 10.00      B   
ATOM   4023 HH22 ARG B  66      28.141  14.199 -13.502  1.00 10.00      B   
ATOM   4024  C   ARG B  66      30.386   8.993  -8.033  1.00 10.00      B   
ATOM   4025  O   ARG B  66      29.689   9.799  -7.412  1.00 10.00      B   
ATOM   4026  N   CYS B  67      31.689   8.866  -7.840  1.00 10.00      B   
ATOM   4027  HN  CYS B  67      32.187   8.189  -8.354  1.00 10.00      B   
ATOM   4028  CA  CYS B  67      32.405   9.701  -6.891  1.00 10.00      B   
ATOM   4029  CB  CYS B  67      33.770   9.080  -6.574  1.00 10.00      B   
ATOM   4030  SG  CYS B  67      34.841  10.089  -5.520  1.00 10.00      B   
ATOM   4031  HG  CYS B  67      35.581  10.864  -6.310  1.00 10.00      B   
ATOM   4032  C   CYS B  67      32.587  11.104  -7.459  1.00 10.00      B   
ATOM   4033  O   CYS B  67      33.089  11.268  -8.574  1.00 10.00      B   
ATOM   4034  N   ASP B  68      32.157  12.106  -6.704  1.00 10.00      B   
ATOM   4035  HN  ASP B  68      31.748  11.909  -5.832  1.00 10.00      B   
ATOM   4036  CA  ASP B  68      32.284  13.491  -7.131  1.00 10.00      B   
ATOM   4037  CB  ASP B  68      31.088  14.328  -6.667  1.00 10.00      B   
ATOM   4038  CG  ASP B  68      29.804  14.030  -7.409  1.00 10.00      B   
ATOM   4039  OD1 ASP B  68      29.805  14.064  -8.658  1.00 10.00      B   
ATOM   4040  OD2 ASP B  68      28.770  13.795  -6.742  1.00 10.00      B   
ATOM   4041  C   ASP B  68      33.554  14.095  -6.556  1.00 10.00      B   
ATOM   4042  O   ASP B  68      33.765  14.073  -5.343  1.00 10.00      B   
ATOM   4043  N   GLU B  69      34.402  14.616  -7.421  1.00 10.00      B   
ATOM   4044  HN  GLU B  69      34.193  14.584  -8.375  1.00 10.00      B   
ATOM   4045  CA  GLU B  69      35.641  15.237  -6.980  1.00 10.00      B   
ATOM   4046  CB  GLU B  69      36.691  15.194  -8.087  1.00 10.00      B   
ATOM   4047  CG  GLU B  69      37.110  13.784  -8.479  1.00 10.00      B   
ATOM   4048  CD  GLU B  69      37.633  12.978  -7.305  1.00 10.00      B   
ATOM   4049  OE1 GLU B  69      38.689  13.350  -6.744  1.00 10.00      B   
ATOM   4050  OE2 GLU B  69      37.000  11.963  -6.939  1.00 10.00      B   
ATOM   4051  C   GLU B  69      35.371  16.671  -6.535  1.00 10.00      B   
ATOM   4052  O   GLU B  69      34.962  17.513  -7.334  1.00 10.00      B   
ATOM   4053  N   LEU B  70      35.592  16.935  -5.260  1.00 10.00      B   
ATOM   4054  HN  LEU B  70      35.934  16.223  -4.679  1.00 10.00      B   
ATOM   4055  CA  LEU B  70      35.349  18.252  -4.697  1.00 10.00      B   
ATOM   4056  CB  LEU B  70      35.250  18.175  -3.174  1.00 10.00      B   
ATOM   4057  CG  LEU B  70      34.125  17.303  -2.617  1.00 10.00      B   
ATOM   4058  CD1 LEU B  70      34.098  17.375  -1.099  1.00 10.00      B   
ATOM   4059  CD2 LEU B  70      32.780  17.716  -3.200  1.00 10.00      B   
ATOM   4060  C   LEU B  70      36.414  19.258  -5.105  1.00 10.00      B   
ATOM   4061  O   LEU B  70      37.573  19.151  -4.706  1.00 10.00      B   
ATOM   4062  N   ILE B  71      36.016  20.224  -5.918  1.00 10.00      B   
ATOM   4063  HN  ILE B  71      35.085  20.236  -6.225  1.00 10.00      B   
ATOM   4064  CA  ILE B  71      36.922  21.270  -6.368  1.00 10.00      B   
ATOM   4065  CB  ILE B  71      36.763  21.550  -7.878  1.00 10.00      B   
ATOM   4066  CG1 ILE B  71      36.864  20.242  -8.670  1.00 10.00      B   
ATOM   4067  CG2 ILE B  71      37.813  22.544  -8.353  1.00 10.00      B   
ATOM   4068  CD1 ILE B  71      36.451  20.366 -10.118  1.00 10.00      B   
ATOM   4069  C   ILE B  71      36.639  22.542  -5.579  1.00 10.00      B   
ATOM   4070  O   ILE B  71      35.573  23.143  -5.714  1.00 10.00      B   
ATOM   4071  N   LEU B  72      37.585  22.939  -4.747  1.00 10.00      B   
ATOM   4072  HN  LEU B  72      38.430  22.429  -4.694  1.00 10.00      B   
ATOM   4073  CA  LEU B  72      37.428  24.125  -3.923  1.00 10.00      B   
ATOM   4074  CB  LEU B  72      37.237  23.716  -2.461  1.00 10.00      B   
ATOM   4075  CG  LEU B  72      36.968  24.837  -1.461  1.00 10.00      B   
ATOM   4076  CD1 LEU B  72      35.606  25.468  -1.705  1.00 10.00      B   
ATOM   4077  CD2 LEU B  72      37.062  24.308  -0.041  1.00 10.00      B   
ATOM   4078  C   LEU B  72      38.643  25.028  -4.064  1.00 10.00      B   
ATOM   4079  O   LEU B  72      39.776  24.584  -3.893  1.00 10.00      B   
ATOM   4080  N   ASP B  73      38.396  26.288  -4.408  1.00 10.00      B   
ATOM   4081  HN  ASP B  73      37.466  26.564  -4.557  1.00 10.00      B   
ATOM   4082  CA  ASP B  73      39.458  27.277  -4.584  1.00 10.00      B   
ATOM   4083  CB  ASP B  73      40.208  27.523  -3.269  1.00 10.00      B   
ATOM   4084  CG  ASP B  73      40.921  28.860  -3.245  1.00 10.00      B   
ATOM   4085  OD1 ASP B  73      40.241  29.901  -3.327  1.00 10.00      B   
ATOM   4086  OD2 ASP B  73      42.168  28.881  -3.126  1.00 10.00      B   
ATOM   4087  C   ASP B  73      40.418  26.844  -5.690  1.00 10.00      B   
ATOM   4088  O   ASP B  73      41.631  27.035  -5.592  1.00 10.00      B   
ATOM   4089  N   ASP B  74      39.850  26.237  -6.735  1.00 10.00      B   
ATOM   4090  HN  ASP B  74      38.874  26.119  -6.734  1.00 10.00      B   
ATOM   4091  CA  ASP B  74      40.615  25.750  -7.889  1.00 10.00      B   
ATOM   4092  CB  ASP B  74      41.431  26.872  -8.545  1.00 10.00      B   
ATOM   4093  CG  ASP B  74      41.817  26.558  -9.975  1.00 10.00      B   
ATOM   4094  OD1 ASP B  74      40.918  26.242 -10.785  1.00 10.00      B   
ATOM   4095  OD2 ASP B  74      43.019  26.643 -10.306  1.00 10.00      B   
ATOM   4096  C   ASP B  74      41.503  24.560  -7.521  1.00 10.00      B   
ATOM   4097  O   ASP B  74      42.293  24.081  -8.332  1.00 10.00      B   
ATOM   4098  N   ARG B  75      41.350  24.075  -6.298  1.00 10.00      B   
ATOM   4099  HN  ARG B  75      40.685  24.485  -5.701  1.00 10.00      B   
ATOM   4100  CA  ARG B  75      42.131  22.949  -5.813  1.00 10.00      B   
ATOM   4101  CB  ARG B  75      42.897  23.340  -4.544  1.00 10.00      B   
ATOM   4102  CG  ARG B  75      43.956  24.412  -4.752  1.00 10.00      B   
ATOM   4103  CD  ARG B  75      44.071  25.326  -3.541  1.00 10.00      B   
ATOM   4104  NE  ARG B  75      44.467  24.606  -2.331  1.00 10.00      B   
ATOM   4105  HE  ARG B  75      44.285  23.640  -2.301  1.00 10.00      B   
ATOM   4106  CZ  ARG B  75      45.055  25.179  -1.281  1.00 10.00      B   
ATOM   4107  NH1 ARG B  75      45.324  26.478  -1.291  1.00 10.00      B   
ATOM   4108 HH11 ARG B  75      45.078  27.062  -2.120  1.00 10.00      B   
ATOM   4109 HH12 ARG B  75      45.786  26.922  -0.466  1.00 10.00      B   
ATOM   4110  NH2 ARG B  75      45.369  24.454  -0.216  1.00 10.00      B   
ATOM   4111 HH21 ARG B  75      45.827  24.902   0.610  1.00 10.00      B   
ATOM   4112 HH22 ARG B  75      45.158  23.430  -0.193  1.00 10.00      B   
ATOM   4113  C   ARG B  75      41.212  21.775  -5.516  1.00 10.00      B   
ATOM   4114  O   ARG B  75      40.092  21.961  -5.046  1.00 10.00      B   
ATOM   4115  N   ARG B  76      41.678  20.570  -5.796  1.00 10.00      B   
ATOM   4116  HN  ARG B  76      42.576  20.477  -6.171  1.00 10.00      B   
ATOM   4117  CA  ARG B  76      40.879  19.379  -5.544  1.00 10.00      B   
ATOM   4118  CB  ARG B  76      41.217  18.265  -6.539  1.00 10.00      B   
ATOM   4119  CG  ARG B  76      40.364  17.017  -6.370  1.00 10.00      B   
ATOM   4120  CD  ARG B  76      40.282  16.203  -7.652  1.00 10.00      B   
ATOM   4121  NE  ARG B  76      41.593  15.754  -8.117  1.00 10.00      B   
ATOM   4122  HE  ARG B  76      42.229  16.450  -8.401  1.00 10.00      B   
ATOM   4123  CZ  ARG B  76      41.970  14.474  -8.187  1.00 10.00      B   
ATOM   4124  NH1 ARG B  76      41.140  13.501  -7.817  1.00 10.00      B   
ATOM   4125 HH11 ARG B  76      40.178  13.728  -7.460  1.00 10.00      B   
ATOM   4126 HH12 ARG B  76      41.441  12.505  -7.880  1.00 10.00      B   
ATOM   4127  NH2 ARG B  76      43.184  14.171  -8.636  1.00 10.00      B   
ATOM   4128 HH21 ARG B  76      43.492  13.176  -8.695  1.00 10.00      B   
ATOM   4129 HH22 ARG B  76      43.837  14.930  -8.934  1.00 10.00      B   
ATOM   4130  C   ARG B  76      41.060  18.898  -4.105  1.00 10.00      B   
ATOM   4131  O   ARG B  76      42.186  18.708  -3.640  1.00 10.00      B   
ATOM   4132  N   VAL B  77      39.951  18.719  -3.404  1.00 10.00      B   
ATOM   4133  HN  VAL B  77      39.080  18.891  -3.832  1.00 10.00      B   
ATOM   4134  CA  VAL B  77      39.981  18.260  -2.022  1.00 10.00      B   
ATOM   4135  CB  VAL B  77      38.930  18.998  -1.160  1.00 10.00      B   
ATOM   4136  CG1 VAL B  77      38.995  18.548   0.292  1.00 10.00      B   
ATOM   4137  CG2 VAL B  77      39.114  20.505  -1.262  1.00 10.00      B   
ATOM   4138  C   VAL B  77      39.715  16.761  -1.968  1.00 10.00      B   
ATOM   4139  O   VAL B  77      38.712  16.284  -2.498  1.00 10.00      B   
ATOM   4140  N   SER B  78      40.623  16.024  -1.351  1.00 10.00      B   
ATOM   4141  HN  SER B  78      41.411  16.458  -0.959  1.00 10.00      B   
ATOM   4142  CA  SER B  78      40.483  14.583  -1.234  1.00 10.00      B   
ATOM   4143  CB  SER B  78      41.864  13.936  -1.112  1.00 10.00      B   
ATOM   4144  OG  SER B  78      42.785  14.528  -2.017  1.00 10.00      B   
ATOM   4145  HG  SER B  78      43.543  14.870  -1.525  1.00 10.00      B   
ATOM   4146  C   SER B  78      39.617  14.217  -0.032  1.00 10.00      B   
ATOM   4147  O   SER B  78      39.638  14.906   0.989  1.00 10.00      B   
ATOM   4148  N   VAL B  79      38.847  13.144  -0.168  1.00 10.00      B   
ATOM   4149  HN  VAL B  79      38.862  12.649  -1.011  1.00 10.00      B   
ATOM   4150  CA  VAL B  79      37.979  12.681   0.905  1.00 10.00      B   
ATOM   4151  CB  VAL B  79      36.873  11.746   0.367  1.00 10.00      B   
ATOM   4152  CG1 VAL B  79      35.904  11.355   1.473  1.00 10.00      B   
ATOM   4153  CG2 VAL B  79      36.136  12.388  -0.797  1.00 10.00      B   
ATOM   4154  C   VAL B  79      38.801  11.925   1.943  1.00 10.00      B   
ATOM   4155  O   VAL B  79      39.520  10.980   1.607  1.00 10.00      B   
ATOM   4156  N   THR B  80      38.702  12.347   3.192  1.00 10.00      B   
ATOM   4157  HN  THR B  80      38.115  13.104   3.397  1.00 10.00      B   
ATOM   4158  CA  THR B  80      39.442  11.715   4.270  1.00 10.00      B   
ATOM   4159  CB  THR B  80      40.185  12.768   5.113  1.00 10.00      B   
ATOM   4160  OG1 THR B  80      39.258  13.773   5.552  1.00 10.00      B   
ATOM   4161  HG1 THR B  80      39.172  13.725   6.514  1.00 10.00      B   
ATOM   4162  CG2 THR B  80      41.285  13.429   4.294  1.00 10.00      B   
ATOM   4163  C   THR B  80      38.507  10.910   5.170  1.00 10.00      B   
ATOM   4164  O   THR B  80      37.288  10.972   5.023  1.00 10.00      B   
ATOM   4165  N   GLY B  81      39.082  10.156   6.095  1.00 10.00      B   
ATOM   4166  HN  GLY B  81      40.061  10.143   6.169  1.00 10.00      B   
ATOM   4167  CA  GLY B  81      38.284   9.360   7.001  1.00 10.00      B   
ATOM   4168  C   GLY B  81      38.607   9.664   8.449  1.00 10.00      B   
ATOM   4169  O   GLY B  81      39.778   9.705   8.832  1.00 10.00      B   
ATOM   4170  N   LEU B  82      37.578   9.887   9.252  1.00 10.00      B   
ATOM   4171  HN  LEU B  82      36.664   9.845   8.888  1.00 10.00      B   
ATOM   4172  CA  LEU B  82      37.764  10.191  10.662  1.00 10.00      B   
ATOM   4173  CB  LEU B  82      37.407  11.650  10.950  1.00 10.00      B   
ATOM   4174  CG  LEU B  82      37.782  12.184  12.335  1.00 10.00      B   
ATOM   4175  CD1 LEU B  82      39.292  12.213  12.515  1.00 10.00      B   
ATOM   4176  CD2 LEU B  82      37.193  13.566  12.549  1.00 10.00      B   
ATOM   4177  C   LEU B  82      36.926   9.262  11.532  1.00 10.00      B   
ATOM   4178  O   LEU B  82      35.769   8.976  11.222  1.00 10.00      B   
ATOM   4179  N   ARG B  83      37.519   8.790  12.618  1.00 10.00      B   
ATOM   4180  HN  ARG B  83      38.444   9.050  12.808  1.00 10.00      B   
ATOM   4181  CA  ARG B  83      36.835   7.891  13.535  1.00 10.00      B   
ATOM   4182  CB  ARG B  83      37.763   6.736  13.912  1.00 10.00      B   
ATOM   4183  CG  ARG B  83      37.094   5.621  14.697  1.00 10.00      B   
ATOM   4184  CD  ARG B  83      37.892   4.330  14.601  1.00 10.00      B   
ATOM   4185  NE  ARG B  83      39.270   4.496  15.062  1.00 10.00      B   
ATOM   4186  HE  ARG B  83      39.399   4.834  15.980  1.00 10.00      B   
ATOM   4187  CZ  ARG B  83      40.346   4.228  14.321  1.00 10.00      B   
ATOM   4188  NH1 ARG B  83      40.214   3.785  13.072  1.00 10.00      B   
ATOM   4189 HH11 ARG B  83      39.260   3.646  12.655  1.00 10.00      B   
ATOM   4190 HH12 ARG B  83      41.062   3.573  12.502  1.00 10.00      B   
ATOM   4191  NH2 ARG B  83      41.559   4.400  14.830  1.00 10.00      B   
ATOM   4192 HH21 ARG B  83      41.675   4.743  15.812  1.00 10.00      B   
ATOM   4193 HH22 ARG B  83      42.403   4.195  14.253  1.00 10.00      B   
ATOM   4194  C   ARG B  83      36.370   8.637  14.783  1.00 10.00      B   
ATOM   4195  O   ARG B  83      37.160   9.314  15.444  1.00 10.00      B   
ATOM   4196  N   ASP B  84      35.086   8.516  15.093  1.00 10.00      B   
ATOM   4197  HN  ASP B  84      34.505   7.961  14.520  1.00 10.00      B   
ATOM   4198  CA  ASP B  84      34.507   9.178  16.256  1.00 10.00      B   
ATOM   4199  CB  ASP B  84      33.104   9.706  15.928  1.00 10.00      B   
ATOM   4200  CG  ASP B  84      32.423  10.388  17.105  1.00 10.00      B   
ATOM   4201  OD1 ASP B  84      32.984  11.368  17.639  1.00 10.00      B   
ATOM   4202  OD2 ASP B  84      31.308   9.967  17.485  1.00 10.00      B   
ATOM   4203  C   ASP B  84      34.439   8.236  17.450  1.00 10.00      B   
ATOM   4204  O   ASP B  84      33.735   7.223  17.415  1.00 10.00      B   
ATOM   4205  N   TYR B  85      35.197   8.554  18.492  1.00 10.00      B   
ATOM   4206  HN  TYR B  85      35.760   9.356  18.447  1.00 10.00      B   
ATOM   4207  CA  TYR B  85      35.201   7.750  19.705  1.00 10.00      B   
ATOM   4208  CB  TYR B  85      36.504   7.966  20.490  1.00 10.00      B   
ATOM   4209  CG  TYR B  85      36.507   7.368  21.886  1.00 10.00      B   
ATOM   4210  CD1 TYR B  85      36.536   5.995  22.079  1.00 10.00      B   
ATOM   4211  CD2 TYR B  85      36.477   8.186  23.012  1.00 10.00      B   
ATOM   4212  CE1 TYR B  85      36.534   5.451  23.350  1.00 10.00      B   
ATOM   4213  CE2 TYR B  85      36.475   7.650  24.287  1.00 10.00      B   
ATOM   4214  CZ  TYR B  85      36.503   6.281  24.451  1.00 10.00      B   
ATOM   4215  OH  TYR B  85      36.502   5.738  25.720  1.00 10.00      B   
ATOM   4216  HH  TYR B  85      36.348   6.442  26.367  1.00 10.00      B   
ATOM   4217  C   TYR B  85      33.995   8.136  20.552  1.00 10.00      B   
ATOM   4218  O   TYR B  85      34.014   9.151  21.248  1.00 10.00      B   
ATOM   4219  N   HIS B  86      32.941   7.341  20.482  1.00 10.00      B   
ATOM   4220  HN  HIS B  86      32.977   6.536  19.924  1.00 10.00      B   
ATOM   4221  CA  HIS B  86      31.732   7.642  21.227  1.00 10.00      B   
ATOM   4222  CB  HIS B  86      30.530   7.723  20.288  1.00 10.00      B   
ATOM   4223  CG  HIS B  86      29.694   8.948  20.482  1.00 10.00      B   
ATOM   4224  ND1 HIS B  86      29.689   9.999  19.595  1.00 10.00      B   
ATOM   4225  HD1 HIS B  86      30.234  10.058  18.769  1.00 10.00      B   
ATOM   4226  CD2 HIS B  86      28.825   9.284  21.465  1.00 10.00      B   
ATOM   4227  CE1 HIS B  86      28.855  10.931  20.023  1.00 10.00      B   
ATOM   4228  NE2 HIS B  86      28.319  10.521  21.155  1.00 10.00      B   
ATOM   4229  HE2 HIS B  86      27.661  11.019  21.688  1.00 10.00      B   
ATOM   4230  C   HIS B  86      31.470   6.628  22.327  1.00 10.00      B   
ATOM   4231  O   HIS B  86      31.625   5.421  22.131  1.00 10.00      B   
ATOM   4232  N   THR B  87      31.076   7.136  23.479  1.00 10.00      B   
ATOM   4233  HN  THR B  87      30.994   8.107  23.567  1.00 10.00      B   
ATOM   4234  CA  THR B  87      30.761   6.309  24.625  1.00 10.00      B   
ATOM   4235  CB  THR B  87      31.386   6.891  25.911  1.00 10.00      B   
ATOM   4236  OG1 THR B  87      31.447   8.326  25.811  1.00 10.00      B   
ATOM   4237  HG1 THR B  87      30.892   8.720  26.498  1.00 10.00      B   
ATOM   4238  CG2 THR B  87      32.788   6.339  26.123  1.00 10.00      B   
ATOM   4239  C   THR B  87      29.249   6.243  24.795  1.00 10.00      B   
ATOM   4240  O   THR B  87      28.558   7.255  24.658  1.00 10.00      B   
ATOM   4241  N   VAL B  88      28.735   5.054  25.056  1.00 10.00      B   
ATOM   4242  HN  VAL B  88      29.338   4.277  25.129  1.00 10.00      B   
ATOM   4243  CA  VAL B  88      27.305   4.866  25.244  1.00 10.00      B   
ATOM   4244  CB  VAL B  88      26.741   3.758  24.328  1.00 10.00      B   
ATOM   4245  CG1 VAL B  88      25.239   3.593  24.527  1.00 10.00      B   
ATOM   4246  CG2 VAL B  88      27.057   4.060  22.871  1.00 10.00      B   
ATOM   4247  C   VAL B  88      27.006   4.541  26.702  1.00 10.00      B   
ATOM   4248  O   VAL B  88      27.135   3.396  27.138  1.00 10.00      B   
ATOM   4249  N   LEU B  89      26.636   5.563  27.456  1.00 10.00      B   
ATOM   4250  HN  LEU B  89      26.567   6.454  27.049  1.00 10.00      B   
ATOM   4251  CA  LEU B  89      26.322   5.400  28.866  1.00 10.00      B   
ATOM   4252  CB  LEU B  89      26.432   6.741  29.595  1.00 10.00      B   
ATOM   4253  CG  LEU B  89      27.849   7.278  29.802  1.00 10.00      B   
ATOM   4254  CD1 LEU B  89      27.915   8.758  29.463  1.00 10.00      B   
ATOM   4255  CD2 LEU B  89      28.311   7.034  31.231  1.00 10.00      B   
ATOM   4256  C   LEU B  89      24.926   4.826  29.042  1.00 10.00      B   
ATOM   4257  O   LEU B  89      23.982   5.255  28.375  1.00 10.00      B   
ATOM   4258  N   GLY B  90      24.800   3.856  29.936  1.00 10.00      B   
ATOM   4259  HN  GLY B  90      25.591   3.561  30.440  1.00 10.00      B   
ATOM   4260  CA  GLY B  90      23.511   3.242  30.189  1.00 10.00      B   
ATOM   4261  C   GLY B  90      23.047   2.358  29.050  1.00 10.00      B   
ATOM   4262  O   GLY B  90      21.889   2.420  28.640  1.00 10.00      B   
ATOM   4263  N   ALA B  91      23.954   1.544  28.529  1.00 10.00      B   
ATOM   4264  HN  ALA B  91      24.867   1.558  28.885  1.00 10.00      B   
ATOM   4265  CA  ALA B  91      23.627   0.634  27.439  1.00 10.00      B   
ATOM   4266  CB  ALA B  91      24.880   0.284  26.652  1.00 10.00      B   
ATOM   4267  C   ALA B  91      22.975  -0.631  27.987  1.00 10.00      B   
ATOM   4268  O   ALA B  91      23.395  -1.154  29.021  1.00 10.00      B   
ATOM   4269  N   ARG B  92      21.953  -1.117  27.294  1.00 10.00      B   
ATOM   4270  HN  ARG B  92      21.679  -0.664  26.466  1.00 10.00      B   
ATOM   4271  CA  ARG B  92      21.238  -2.317  27.718  1.00 10.00      B   
ATOM   4272  CB  ARG B  92      19.969  -2.509  26.882  1.00 10.00      B   
ATOM   4273  CG  ARG B  92      18.973  -1.364  26.974  1.00 10.00      B   
ATOM   4274  CD  ARG B  92      17.642  -1.737  26.336  1.00 10.00      B   
ATOM   4275  NE  ARG B  92      17.779  -2.083  24.916  1.00 10.00      B   
ATOM   4276  HE  ARG B  92      18.488  -1.626  24.409  1.00 10.00      B   
ATOM   4277  CZ  ARG B  92      17.001  -2.969  24.285  1.00 10.00      B   
ATOM   4278  NH1 ARG B  92      16.027  -3.589  24.938  1.00 10.00      B   
ATOM   4279 HH11 ARG B  92      15.863  -3.391  25.949  1.00 10.00      B   
ATOM   4280 HH12 ARG B  92      15.420  -4.284  24.445  1.00 10.00      B   
ATOM   4281  NH2 ARG B  92      17.191  -3.228  22.996  1.00 10.00      B   
ATOM   4282 HH21 ARG B  92      17.951  -2.744  22.466  1.00 10.00      B   
ATOM   4283 HH22 ARG B  92      16.580  -3.921  22.507  1.00 10.00      B   
ATOM   4284  C   ARG B  92      22.124  -3.553  27.597  1.00 10.00      B   
ATOM   4285  O   ARG B  92      22.884  -3.688  26.639  1.00 10.00      B   
ATOM   4286  N   GLU B  93      22.034  -4.446  28.574  1.00 10.00      B   
ATOM   4287  HN  GLU B  93      21.421  -4.276  29.328  1.00 10.00      B   
ATOM   4288  CA  GLU B  93      22.822  -5.671  28.558  1.00 10.00      B   
ATOM   4289  CB  GLU B  93      23.055  -6.193  29.978  1.00 10.00      B   
ATOM   4290  CG  GLU B  93      23.931  -7.436  30.049  1.00 10.00      B   
ATOM   4291  CD  GLU B  93      24.226  -7.864  31.468  1.00 10.00      B   
ATOM   4292  OE1 GLU B  93      23.391  -8.570  32.065  1.00 10.00      B   
ATOM   4293  OE2 GLU B  93      25.300  -7.500  31.992  1.00 10.00      B   
ATOM   4294  C   GLU B  93      22.132  -6.732  27.706  1.00 10.00      B   
ATOM   4295  O   GLU B  93      22.751  -7.344  26.836  1.00 10.00      B   
ATOM   4296  N   ASP B  94      20.847  -6.940  27.964  1.00 10.00      B   
ATOM   4297  HN  ASP B  94      20.412  -6.415  28.665  1.00 10.00      B   
ATOM   4298  CA  ASP B  94      20.057  -7.917  27.221  1.00 10.00      B   
ATOM   4299  CB  ASP B  94      19.477  -8.984  28.164  1.00 10.00      B   
ATOM   4300  CG  ASP B  94      18.859 -10.166  27.430  1.00 10.00      B   
ATOM   4301  OD1 ASP B  94      17.652 -10.111  27.102  1.00 10.00      B   
ATOM   4302  OD2 ASP B  94      19.572 -11.159  27.181  1.00 10.00      B   
ATOM   4303  C   ASP B  94      18.934  -7.203  26.478  1.00 10.00      B   
ATOM   4304  O   ASP B  94      18.603  -6.059  26.799  1.00 10.00      B   
ATOM   4305  N   TYR B  95      18.350  -7.875  25.495  1.00 10.00      B   
ATOM   4306  HN  TYR B  95      18.648  -8.789  25.300  1.00 10.00      B   
ATOM   4307  CA  TYR B  95      17.267  -7.301  24.708  1.00 10.00      B   
ATOM   4308  CB  TYR B  95      17.046  -8.110  23.425  1.00 10.00      B   
ATOM   4309  CG  TYR B  95      18.255  -8.152  22.513  1.00 10.00      B   
ATOM   4310  CD1 TYR B  95      18.909  -9.350  22.245  1.00 10.00      B   
ATOM   4311  CD2 TYR B  95      18.745  -6.994  21.922  1.00 10.00      B   
ATOM   4312  CE1 TYR B  95      20.019  -9.389  21.419  1.00 10.00      B   
ATOM   4313  CE2 TYR B  95      19.852  -7.025  21.094  1.00 10.00      B   
ATOM   4314  CZ  TYR B  95      20.485  -8.226  20.845  1.00 10.00      B   
ATOM   4315  OH  TYR B  95      21.591  -8.260  20.024  1.00 10.00      B   
ATOM   4316  HH  TYR B  95      22.247  -7.632  20.345  1.00 10.00      B   
ATOM   4317  C   TYR B  95      15.975  -7.218  25.523  1.00 10.00      B   
ATOM   4318  O   TYR B  95      15.113  -6.380  25.256  1.00 10.00      B   
ATOM   4319  N   ARG B  96      15.847  -8.085  26.515  1.00 10.00      B   
ATOM   4320  HN  ARG B  96      16.567  -8.737  26.681  1.00 10.00      B   
ATOM   4321  CA  ARG B  96      14.669  -8.099  27.373  1.00 10.00      B   
ATOM   4322  CB  ARG B  96      14.017  -9.486  27.371  1.00 10.00      B   
ATOM   4323  CG  ARG B  96      12.741  -9.575  28.195  1.00 10.00      B   
ATOM   4324  CD  ARG B  96      12.446 -11.008  28.610  1.00 10.00      B   
ATOM   4325  NE  ARG B  96      11.463 -11.660  27.743  1.00 10.00      B   
ATOM   4326  HE  ARG B  96      10.910 -11.077  27.172  1.00 10.00      B   
ATOM   4327  CZ  ARG B  96      11.258 -12.978  27.703  1.00 10.00      B   
ATOM   4328  NH1 ARG B  96      11.964 -13.791  28.482  1.00 10.00      B   
ATOM   4329 HH11 ARG B  96      11.802 -14.818  28.453  1.00 10.00      B   
ATOM   4330 HH12 ARG B  96      12.690 -13.404  29.126  1.00 10.00      B   
ATOM   4331  NH2 ARG B  96      10.338 -13.484  26.887  1.00 10.00      B   
ATOM   4332 HH21 ARG B  96       9.773 -12.849  26.277  1.00 10.00      B   
ATOM   4333 HH22 ARG B  96      10.172 -14.513  26.852  1.00 10.00      B   
ATOM   4334  C   ARG B  96      15.057  -7.704  28.793  1.00 10.00      B   
ATOM   4335  O   ARG B  96      15.993  -8.263  29.364  1.00 10.00      B   
ATOM   4336  N   GLY B  97      14.351  -6.738  29.355  1.00 10.00      B   
ATOM   4337  HN  GLY B  97      13.622  -6.314  28.851  1.00 10.00      B   
ATOM   4338  CA  GLY B  97      14.645  -6.293  30.703  1.00 10.00      B   
ATOM   4339  C   GLY B  97      15.079  -4.844  30.735  1.00 10.00      B   
ATOM   4340  O   GLY B  97      14.844  -4.100  29.779  1.00 10.00      B   
ATOM   4341  N   LEU B  98      15.710  -4.441  31.829  1.00 10.00      B   
ATOM   4342  HN  LEU B  98      15.865  -5.082  32.554  1.00 10.00      B   
ATOM   4343  CA  LEU B  98      16.180  -3.072  31.981  1.00 10.00      B   
ATOM   4344  CB  LEU B  98      15.264  -2.283  32.921  1.00 10.00      B   
ATOM   4345  CG  LEU B  98      13.900  -1.879  32.360  1.00 10.00      B   
ATOM   4346  CD1 LEU B  98      13.045  -1.251  33.448  1.00 10.00      B   
ATOM   4347  CD2 LEU B  98      14.071  -0.917  31.198  1.00 10.00      B   
ATOM   4348  C   LEU B  98      17.613  -3.033  32.499  1.00 10.00      B   
ATOM   4349  O   LEU B  98      18.130  -1.963  32.831  1.00 10.00      B   
ATOM   4350  N   LYS B  99      18.252  -4.197  32.571  1.00 10.00      B   
ATOM   4351  HN  LYS B  99      17.794  -5.014  32.282  1.00 10.00      B   
ATOM   4352  CA  LYS B  99      19.627  -4.282  33.047  1.00 10.00      B   
ATOM   4353  CB  LYS B  99      20.055  -5.741  33.218  1.00 10.00      B   
ATOM   4354  CG  LYS B  99      19.426  -6.432  34.419  1.00 10.00      B   
ATOM   4355  CD  LYS B  99      19.804  -7.902  34.479  1.00 10.00      B   
ATOM   4356  CE  LYS B  99      19.041  -8.620  35.580  1.00 10.00      B   
ATOM   4357  NZ  LYS B  99      19.254 -10.088  35.537  1.00 10.00      B   
ATOM   4358  HZ1 LYS B  99      18.971 -10.468  34.609  1.00 10.00      B   
ATOM   4359  HZ2 LYS B  99      18.686 -10.554  36.273  1.00 10.00      B   
ATOM   4360  HZ3 LYS B  99      20.255 -10.309  35.697  1.00 10.00      B   
ATOM   4361  C   LYS B  99      20.563  -3.559  32.086  1.00 10.00      B   
ATOM   4362  O   LYS B  99      20.752  -3.983  30.946  1.00 10.00      B   
ATOM   4363  N   SER B 100      21.137  -2.462  32.550  1.00 10.00      B   
ATOM   4364  HN  SER B 100      20.965  -2.187  33.477  1.00 10.00      B   
ATOM   4365  CA  SER B 100      22.028  -1.658  31.735  1.00 10.00      B   
ATOM   4366  CB  SER B 100      21.417  -0.272  31.537  1.00 10.00      B   
ATOM   4367  OG  SER B 100      20.264  -0.118  32.351  1.00 10.00      B   
ATOM   4368  HG  SER B 100      19.749  -0.936  32.331  1.00 10.00      B   
ATOM   4369  C   SER B 100      23.408  -1.537  32.370  1.00 10.00      B   
ATOM   4370  O   SER B 100      23.552  -1.608  33.590  1.00 10.00      B   
ATOM   4371  N   HIS B 101      24.415  -1.357  31.530  1.00 10.00      B   
ATOM   4372  HN  HIS B 101      24.224  -1.301  30.566  1.00 10.00      B   
ATOM   4373  CA  HIS B 101      25.789  -1.220  31.989  1.00 10.00      B   
ATOM   4374  CB  HIS B 101      26.761  -1.845  30.982  1.00 10.00      B   
ATOM   4375  CG  HIS B 101      27.000  -3.306  31.199  1.00 10.00      B   
ATOM   4376  ND1 HIS B 101      28.224  -3.827  31.566  1.00 10.00      B   
ATOM   4377  HD1 HIS B 101      29.051  -3.312  31.712  1.00 10.00      B   
ATOM   4378  CD2 HIS B 101      26.157  -4.360  31.116  1.00 10.00      B   
ATOM   4379  CE1 HIS B 101      28.118  -5.136  31.702  1.00 10.00      B   
ATOM   4380  NE2 HIS B 101      26.875  -5.480  31.436  1.00 10.00      B   
ATOM   4381  HE2 HIS B 101      26.512  -6.398  31.493  1.00 10.00      B   
ATOM   4382  C   HIS B 101      26.131   0.246  32.203  1.00 10.00      B   
ATOM   4383  O   HIS B 101      25.306   1.126  31.949  1.00 10.00      B   
ATOM   4384  N   GLU B 102      27.346   0.503  32.665  1.00 10.00      B   
ATOM   4385  HN  GLU B 102      27.960  -0.245  32.837  1.00 10.00      B   
ATOM   4386  CA  GLU B 102      27.798   1.862  32.919  1.00 10.00      B   
ATOM   4387  CB  GLU B 102      29.092   1.843  33.735  1.00 10.00      B   
ATOM   4388  CG  GLU B 102      29.546   3.211  34.213  1.00 10.00      B   
ATOM   4389  CD  GLU B 102      30.656   3.127  35.235  1.00 10.00      B   
ATOM   4390  OE1 GLU B 102      31.791   3.544  34.922  1.00 10.00      B   
ATOM   4391  OE2 GLU B 102      30.400   2.649  36.358  1.00 10.00      B   
ATOM   4392  C   GLU B 102      27.997   2.621  31.609  1.00 10.00      B   
ATOM   4393  O   GLU B 102      27.289   3.588  31.329  1.00 10.00      B   
ATOM   4394  N   THR B 103      28.939   2.158  30.799  1.00 10.00      B   
ATOM   4395  HN  THR B 103      29.450   1.365  31.064  1.00 10.00      B   
ATOM   4396  CA  THR B 103      29.232   2.792  29.524  1.00 10.00      B   
ATOM   4397  CB  THR B 103      30.081   4.072  29.721  1.00 10.00      B   
ATOM   4398  OG1 THR B 103      30.199   4.793  28.488  1.00 10.00      B   
ATOM   4399  HG1 THR B 103      30.513   5.688  28.674  1.00 10.00      B   
ATOM   4400  CG2 THR B 103      31.469   3.743  30.254  1.00 10.00      B   
ATOM   4401  C   THR B 103      29.955   1.819  28.592  1.00 10.00      B   
ATOM   4402  O   THR B 103      30.740   0.979  29.040  1.00 10.00      B   
ATOM   4403  N   ILE B 104      29.658   1.908  27.302  1.00 10.00      B   
ATOM   4404  HN  ILE B 104      29.001   2.574  27.007  1.00 10.00      B   
ATOM   4405  CA  ILE B 104      30.290   1.046  26.310  1.00 10.00      B   
ATOM   4406  CB  ILE B 104      29.302   0.061  25.643  1.00 10.00      B   
ATOM   4407  CG1 ILE B 104      28.256   0.806  24.812  1.00 10.00      B   
ATOM   4408  CG2 ILE B 104      28.634  -0.828  26.686  1.00 10.00      B   
ATOM   4409  CD1 ILE B 104      27.495  -0.083  23.852  1.00 10.00      B   
ATOM   4410  C   ILE B 104      30.985   1.883  25.242  1.00 10.00      B   
ATOM   4411  O   ILE B 104      30.685   3.068  25.078  1.00 10.00      B   
ATOM   4412  N   GLN B 105      31.906   1.262  24.524  1.00 10.00      B   
ATOM   4413  HN  GLN B 105      32.085   0.315  24.700  1.00 10.00      B   
ATOM   4414  CA  GLN B 105      32.656   1.939  23.475  1.00 10.00      B   
ATOM   4415  CB  GLN B 105      34.127   1.512  23.520  1.00 10.00      B   
ATOM   4416  CG  GLN B 105      35.016   2.378  24.398  1.00 10.00      B   
ATOM   4417  CD  GLN B 105      34.711   2.248  25.877  1.00 10.00      B   
ATOM   4418  OE1 GLN B 105      34.258   1.201  26.346  1.00 10.00      B   
ATOM   4419  NE2 GLN B 105      34.965   3.311  26.624  1.00 10.00      B   
ATOM   4420 HE21 GLN B 105      35.329   4.113  26.184  1.00 10.00      B   
ATOM   4421 HE22 GLN B 105      34.781   3.259  27.586  1.00 10.00      B   
ATOM   4422  C   GLN B 105      32.082   1.627  22.097  1.00 10.00      B   
ATOM   4423  O   GLN B 105      31.769   0.473  21.793  1.00 10.00      B   
ATOM   4424  N   THR B 106      31.954   2.658  21.267  1.00 10.00      B   
ATOM   4425  HN  THR B 106      32.235   3.550  21.568  1.00 10.00      B   
ATOM   4426  CA  THR B 106      31.434   2.498  19.915  1.00 10.00      B   
ATOM   4427  CB  THR B 106      29.963   2.961  19.792  1.00 10.00      B   
ATOM   4428  OG1 THR B 106      29.764   4.187  20.511  1.00 10.00      B   
ATOM   4429  HG1 THR B 106      30.475   4.301  21.156  1.00 10.00      B   
ATOM   4430  CG2 THR B 106      29.017   1.900  20.332  1.00 10.00      B   
ATOM   4431  C   THR B 106      32.306   3.250  18.910  1.00 10.00      B   
ATOM   4432  O   THR B 106      32.341   4.481  18.900  1.00 10.00      B   
ATOM   4433  N   TRP B 107      33.019   2.505  18.078  1.00 10.00      B   
ATOM   4434  HN  TRP B 107      32.941   1.528  18.123  1.00 10.00      B   
ATOM   4435  CA  TRP B 107      33.899   3.102  17.082  1.00 10.00      B   
ATOM   4436  CB  TRP B 107      35.100   2.196  16.812  1.00 10.00      B   
ATOM   4437  CG  TRP B 107      35.962   1.947  18.009  1.00 10.00      B   
ATOM   4438  CD1 TRP B 107      37.065   2.655  18.385  1.00 10.00      B   
ATOM   4439  CD2 TRP B 107      35.799   0.909  18.984  1.00 10.00      B   
ATOM   4440  NE1 TRP B 107      37.603   2.123  19.528  1.00 10.00      B   
ATOM   4441  HE1 TRP B 107      38.405   2.457  19.989  1.00 10.00      B   
ATOM   4442  CE2 TRP B 107      36.842   1.050  19.918  1.00 10.00      B   
ATOM   4443  CE3 TRP B 107      34.870  -0.123  19.157  1.00 10.00      B   
ATOM   4444  CZ2 TRP B 107      36.986   0.195  21.006  1.00 10.00      B   
ATOM   4445  CZ3 TRP B 107      35.014  -0.969  20.238  1.00 10.00      B   
ATOM   4446  CH2 TRP B 107      36.063  -0.805  21.150  1.00 10.00      B   
ATOM   4447  C   TRP B 107      33.145   3.354  15.787  1.00 10.00      B   
ATOM   4448  O   TRP B 107      32.902   2.432  15.009  1.00 10.00      B   
ATOM   4449  N   ARG B 108      32.772   4.600  15.559  1.00 10.00      B   
ATOM   4450  HN  ARG B 108      32.998   5.299  16.214  1.00 10.00      B   
ATOM   4451  CA  ARG B 108      32.038   4.964  14.360  1.00 10.00      B   
ATOM   4452  CB  ARG B 108      30.773   5.744  14.732  1.00 10.00      B   
ATOM   4453  CG  ARG B 108      29.780   4.943  15.561  1.00 10.00      B   
ATOM   4454  CD  ARG B 108      29.656   5.494  16.972  1.00 10.00      B   
ATOM   4455  NE  ARG B 108      28.822   6.695  17.031  1.00 10.00      B   
ATOM   4456  HE  ARG B 108      28.946   7.365  16.323  1.00 10.00      B   
ATOM   4457  CZ  ARG B 108      27.923   6.930  17.990  1.00 10.00      B   
ATOM   4458  NH1 ARG B 108      27.746   6.049  18.970  1.00 10.00      B   
ATOM   4459 HH11 ARG B 108      27.041   6.231  19.719  1.00 10.00      B   
ATOM   4460 HH12 ARG B 108      28.314   5.173  19.001  1.00 10.00      B   
ATOM   4461  NH2 ARG B 108      27.209   8.051  17.979  1.00 10.00      B   
ATOM   4462 HH21 ARG B 108      26.505   8.232  18.731  1.00 10.00      B   
ATOM   4463 HH22 ARG B 108      27.348   8.757  17.223  1.00 10.00      B   
ATOM   4464  C   ARG B 108      32.915   5.780  13.417  1.00 10.00      B   
ATOM   4465  O   ARG B 108      33.376   6.862  13.771  1.00 10.00      B   
ATOM   4466  N   GLU B 109      33.158   5.249  12.228  1.00 10.00      B   
ATOM   4467  HN  GLU B 109      32.768   4.380  12.001  1.00 10.00      B   
ATOM   4468  CA  GLU B 109      33.985   5.931  11.243  1.00 10.00      B   
ATOM   4469  CB  GLU B 109      34.875   4.933  10.501  1.00 10.00      B   
ATOM   4470  CG  GLU B 109      35.713   4.049  11.411  1.00 10.00      B   
ATOM   4471  CD  GLU B 109      36.960   3.535  10.726  1.00 10.00      B   
ATOM   4472  OE1 GLU B 109      36.868   3.119   9.551  1.00 10.00      B   
ATOM   4473  OE2 GLU B 109      38.044   3.556  11.354  1.00 10.00      B   
ATOM   4474  C   GLU B 109      33.124   6.703  10.251  1.00 10.00      B   
ATOM   4475  O   GLU B 109      32.069   6.226   9.833  1.00 10.00      B   
ATOM   4476  N   TYR B 110      33.574   7.899   9.893  1.00 10.00      B   
ATOM   4477  HN  TYR B 110      34.422   8.224  10.272  1.00 10.00      B   
ATOM   4478  CA  TYR B 110      32.854   8.748   8.951  1.00 10.00      B   
ATOM   4479  CB  TYR B 110      32.150   9.897   9.688  1.00 10.00      B   
ATOM   4480  CG  TYR B 110      31.233   9.469  10.813  1.00 10.00      B   
ATOM   4481  CD1 TYR B 110      31.660   9.511  12.135  1.00 10.00      B   
ATOM   4482  CD2 TYR B 110      29.942   9.032  10.556  1.00 10.00      B   
ATOM   4483  CE1 TYR B 110      30.826   9.124  13.165  1.00 10.00      B   
ATOM   4484  CE2 TYR B 110      29.102   8.643  11.580  1.00 10.00      B   
ATOM   4485  CZ  TYR B 110      29.549   8.693  12.882  1.00 10.00      B   
ATOM   4486  OH  TYR B 110      28.716   8.306  13.909  1.00 10.00      B   
ATOM   4487  HH  TYR B 110      28.689   9.009  14.575  1.00 10.00      B   
ATOM   4488  C   TYR B 110      33.810   9.340   7.923  1.00 10.00      B   
ATOM   4489  O   TYR B 110      34.970   9.614   8.229  1.00 10.00      B   
ATOM   4490  N   LEU B 111      33.324   9.527   6.706  1.00 10.00      B   
ATOM   4491  HN  LEU B 111      32.396   9.259   6.511  1.00 10.00      B   
ATOM   4492  CA  LEU B 111      34.132  10.118   5.651  1.00 10.00      B   
ATOM   4493  CB  LEU B 111      33.765   9.545   4.281  1.00 10.00      B   
ATOM   4494  CG  LEU B 111      34.239   8.121   3.986  1.00 10.00      B   
ATOM   4495  CD1 LEU B 111      33.934   7.756   2.543  1.00 10.00      B   
ATOM   4496  CD2 LEU B 111      35.727   7.974   4.269  1.00 10.00      B   
ATOM   4497  C   LEU B 111      33.936  11.625   5.660  1.00 10.00      B   
ATOM   4498  O   LEU B 111      32.806  12.105   5.611  1.00 10.00      B   
ATOM   4499  N   CYS B 112      35.031  12.360   5.726  1.00 10.00      B   
ATOM   4500  HN  CYS B 112      35.908  11.913   5.726  1.00 10.00      B   
ATOM   4501  CA  CYS B 112      34.978  13.812   5.774  1.00 10.00      B   
ATOM   4502  CB  CYS B 112      36.178  14.357   6.547  1.00 10.00      B   
ATOM   4503  SG  CYS B 112      36.499  13.504   8.107  1.00 10.00      B   
ATOM   4504  HG  CYS B 112      35.378  13.514   8.813  1.00 10.00      B   
ATOM   4505  C   CYS B 112      34.925  14.433   4.384  1.00 10.00      B   
ATOM   4506  O   CYS B 112      35.838  14.244   3.577  1.00 10.00      B   
ATOM   4507  N   ASP B 113      33.849  15.182   4.134  1.00 10.00      B   
ATOM   4508  HN  ASP B 113      33.172  15.280   4.840  1.00 10.00      B   
ATOM   4509  CA  ASP B 113      33.631  15.871   2.860  1.00 10.00      B   
ATOM   4510  CB  ASP B 113      34.660  16.984   2.635  1.00 10.00      B   
ATOM   4511  CG  ASP B 113      34.448  18.169   3.555  1.00 10.00      B   
ATOM   4512  OD1 ASP B 113      33.283  18.591   3.736  1.00 10.00      B   
ATOM   4513  OD2 ASP B 113      35.443  18.699   4.096  1.00 10.00      B   
ATOM   4514  C   ASP B 113      33.582  14.914   1.674  1.00 10.00      B   
ATOM   4515  O   ASP B 113      34.597  14.639   1.037  1.00 10.00      B   
ATOM   4516  N   ALA B 114      32.387  14.417   1.377  1.00 10.00      B   
ATOM   4517  HN  ALA B 114      31.610  14.687   1.910  1.00 10.00      B   
ATOM   4518  CA  ALA B 114      32.200  13.489   0.274  1.00 10.00      B   
ATOM   4519  CB  ALA B 114      32.169  12.059   0.791  1.00 10.00      B   
ATOM   4520  C   ALA B 114      30.920  13.798  -0.494  1.00 10.00      B   
ATOM   4521  O   ALA B 114      29.931  14.260   0.081  1.00 10.00      B   
ATOM   4522  N   SER B 115      30.952  13.531  -1.791  1.00 10.00      B   
ATOM   4523  HN  SER B 115      31.776  13.160  -2.179  1.00 10.00      B   
ATOM   4524  CA  SER B 115      29.814  13.756  -2.666  1.00 10.00      B   
ATOM   4525  CB  SER B 115      29.984  15.069  -3.438  1.00 10.00      B   
ATOM   4526  OG  SER B 115      28.881  15.314  -4.300  1.00 10.00      B   
ATOM   4527  HG  SER B 115      28.904  14.683  -5.038  1.00 10.00      B   
ATOM   4528  C   SER B 115      29.701  12.590  -3.636  1.00 10.00      B   
ATOM   4529  O   SER B 115      30.698  12.163  -4.222  1.00 10.00      B   
ATOM   4530  N   PHE B 116      28.497  12.063  -3.792  1.00 10.00      B   
ATOM   4531  HN  PHE B 116      27.736  12.445  -3.300  1.00 10.00      B   
ATOM   4532  CA  PHE B 116      28.279  10.933  -4.683  1.00 10.00      B   
ATOM   4533  CB  PHE B 116      28.174   9.626  -3.887  1.00 10.00      B   
ATOM   4534  CG  PHE B 116      29.414   9.268  -3.116  1.00 10.00      B   
ATOM   4535  CD1 PHE B 116      29.475   9.462  -1.745  1.00 10.00      B   
ATOM   4536  CD2 PHE B 116      30.520   8.739  -3.762  1.00 10.00      B   
ATOM   4537  CE1 PHE B 116      30.614   9.137  -1.034  1.00 10.00      B   
ATOM   4538  CE2 PHE B 116      31.662   8.410  -3.055  1.00 10.00      B   
ATOM   4539  CZ  PHE B 116      31.708   8.611  -1.689  1.00 10.00      B   
ATOM   4540  C   PHE B 116      27.033  11.111  -5.539  1.00 10.00      B   
ATOM   4541  O   PHE B 116      25.932  11.305  -5.021  1.00 10.00      B   
ATOM   4542  N   THR B 117      27.214  11.056  -6.847  1.00 10.00      B   
ATOM   4543  HN  THR B 117      28.122  10.926  -7.200  1.00 10.00      B   
ATOM   4544  CA  THR B 117      26.104  11.168  -7.774  1.00 10.00      B   
ATOM   4545  CB  THR B 117      26.535  11.874  -9.072  1.00 10.00      B   
ATOM   4546  OG1 THR B 117      27.088  13.158  -8.755  1.00 10.00      B   
ATOM   4547  HG1 THR B 117      27.727  13.070  -8.029  1.00 10.00      B   
ATOM   4548  CG2 THR B 117      25.344  12.062  -9.999  1.00 10.00      B   
ATOM   4549  C   THR B 117      25.622   9.758  -8.099  1.00 10.00      B   
ATOM   4550  O   THR B 117      26.366   8.963  -8.670  1.00 10.00      B   
ATOM   4551  N   VAL B 118      24.395   9.441  -7.724  1.00 10.00      B   
ATOM   4552  HN  VAL B 118      23.824  10.124  -7.302  1.00 10.00      B   
ATOM   4553  CA  VAL B 118      23.864   8.107  -7.946  1.00 10.00      B   
ATOM   4554  CB  VAL B 118      23.352   7.483  -6.630  1.00 10.00      B   
ATOM   4555  CG1 VAL B 118      23.108   5.995  -6.806  1.00 10.00      B   
ATOM   4556  CG2 VAL B 118      24.331   7.735  -5.493  1.00 10.00      B   
ATOM   4557  C   VAL B 118      22.736   8.090  -8.971  1.00 10.00      B   
ATOM   4558  O   VAL B 118      21.730   8.789  -8.820  1.00 10.00      B   
ATOM   4559  N   ALA B 119      22.913   7.290 -10.011  1.00 10.00      B   
ATOM   4560  HN  ALA B 119      23.751   6.781 -10.084  1.00 10.00      B   
ATOM   4561  CA  ALA B 119      21.904   7.142 -11.045  1.00 10.00      B   
ATOM   4562  CB  ALA B 119      22.555   6.871 -12.392  1.00 10.00      B   
ATOM   4563  C   ALA B 119      20.979   5.995 -10.666  1.00 10.00      B   
ATOM   4564  O   ALA B 119      21.419   5.017 -10.060  1.00 10.00      B   
ATOM   4565  N   LEU B 120      19.706   6.121 -10.999  1.00 10.00      B   
ATOM   4566  HN  LEU B 120      19.408   6.933 -11.470  1.00 10.00      B   
ATOM   4567  CA  LEU B 120      18.733   5.092 -10.677  1.00 10.00      B   
ATOM   4568  CB  LEU B 120      17.818   5.589  -9.546  1.00 10.00      B   
ATOM   4569  CG  LEU B 120      16.796   4.594  -8.980  1.00 10.00      B   
ATOM   4570  CD1 LEU B 120      16.517   4.901  -7.518  1.00 10.00      B   
ATOM   4571  CD2 LEU B 120      15.497   4.638  -9.774  1.00 10.00      B   
ATOM   4572  C   LEU B 120      17.906   4.716 -11.901  1.00 10.00      B   
ATOM   4573  O   LEU B 120      17.415   5.588 -12.623  1.00 10.00      B   
ATOM   4574  N   TRP B 121      17.761   3.418 -12.135  1.00 10.00      B   
ATOM   4575  HN  TRP B 121      18.197   2.771 -11.535  1.00 10.00      B   
ATOM   4576  CA  TRP B 121      16.968   2.927 -13.251  1.00 10.00      B   
ATOM   4577  CB  TRP B 121      17.830   2.587 -14.472  1.00 10.00      B   
ATOM   4578  CG  TRP B 121      18.739   1.402 -14.317  1.00 10.00      B   
ATOM   4579  CD1 TRP B 121      18.437   0.095 -14.581  1.00 10.00      B   
ATOM   4580  CD2 TRP B 121      20.107   1.417 -13.892  1.00 10.00      B   
ATOM   4581  NE1 TRP B 121      19.530  -0.702 -14.345  1.00 10.00      B   
ATOM   4582  HE1 TRP B 121      19.563  -1.680 -14.458  1.00 10.00      B   
ATOM   4583  CE2 TRP B 121      20.569   0.086 -13.921  1.00 10.00      B   
ATOM   4584  CE3 TRP B 121      20.987   2.427 -13.490  1.00 10.00      B   
ATOM   4585  CZ2 TRP B 121      21.869  -0.261 -13.562  1.00 10.00      B   
ATOM   4586  CZ3 TRP B 121      22.274   2.079 -13.136  1.00 10.00      B   
ATOM   4587  CH2 TRP B 121      22.704   0.748 -13.176  1.00 10.00      B   
ATOM   4588  C   TRP B 121      16.096   1.751 -12.820  1.00 10.00      B   
ATOM   4589  O   TRP B 121      16.335   1.143 -11.773  1.00 10.00      B   
ATOM   4590  N   LEU B 122      15.085   1.444 -13.622  1.00 10.00      B   
ATOM   4591  HN  LEU B 122      14.957   1.958 -14.444  1.00 10.00      B   
ATOM   4592  CA  LEU B 122      14.167   0.355 -13.315  1.00 10.00      B   
ATOM   4593  CB  LEU B 122      12.742   0.720 -13.730  1.00 10.00      B   
ATOM   4594  CG  LEU B 122      12.071   1.864 -12.965  1.00 10.00      B   
ATOM   4595  CD1 LEU B 122      10.655   2.081 -13.473  1.00 10.00      B   
ATOM   4596  CD2 LEU B 122      12.068   1.588 -11.468  1.00 10.00      B   
ATOM   4597  C   LEU B 122      14.579  -0.939 -14.003  1.00 10.00      B   
ATOM   4598  O   LEU B 122      15.150  -0.922 -15.094  1.00 10.00      B   
ATOM   4599  N   THR B 123      14.286  -2.058 -13.353  1.00 10.00      B   
ATOM   4600  HN  THR B 123      13.847  -1.999 -12.476  1.00 10.00      B   
ATOM   4601  CA  THR B 123      14.602  -3.369 -13.892  1.00 10.00      B   
ATOM   4602  CB  THR B 123      14.768  -4.404 -12.758  1.00 10.00      B   
ATOM   4603  OG1 THR B 123      13.733  -4.226 -11.784  1.00 10.00      B   
ATOM   4604  HG1 THR B 123      14.100  -4.357 -10.904  1.00 10.00      B   
ATOM   4605  CG2 THR B 123      16.122  -4.256 -12.084  1.00 10.00      B   
ATOM   4606  C   THR B 123      13.495  -3.829 -14.847  1.00 10.00      B   
ATOM   4607  O   THR B 123      12.415  -3.230 -14.882  1.00 10.00      B   
ATOM   4608  N   PRO B 124      13.741  -4.893 -15.640  1.00 10.00      B   
ATOM   4609  CA  PRO B 124      12.754  -5.426 -16.594  1.00 10.00      B   
ATOM   4610  CB  PRO B 124      13.460  -6.640 -17.216  1.00 10.00      B   
ATOM   4611  CG  PRO B 124      14.589  -6.952 -16.293  1.00 10.00      B   
ATOM   4612  CD  PRO B 124      15.007  -5.644 -15.694  1.00 10.00      B   
ATOM   4613  C   PRO B 124      11.445  -5.857 -15.926  1.00 10.00      B   
ATOM   4614  O   PRO B 124      10.409  -5.967 -16.583  1.00 10.00      B   
ATOM   4615  N   HIS B 125      11.491  -6.102 -14.622  1.00 10.00      B   
ATOM   4616  HN  HIS B 125      12.338  -5.991 -14.143  1.00 10.00      B   
ATOM   4617  CA  HIS B 125      10.304  -6.516 -13.885  1.00 10.00      B   
ATOM   4618  CB  HIS B 125      10.392  -7.988 -13.475  1.00 10.00      B   
ATOM   4619  CG  HIS B 125       9.697  -8.921 -14.422  1.00 10.00      B   
ATOM   4620  ND1 HIS B 125       8.524  -9.576 -14.110  1.00 10.00      B   
ATOM   4621  HD1 HIS B 125       8.034  -9.506 -13.257  1.00 10.00      B   
ATOM   4622  CD2 HIS B 125      10.014  -9.302 -15.680  1.00 10.00      B   
ATOM   4623  CE1 HIS B 125       8.151 -10.319 -15.136  1.00 10.00      B   
ATOM   4624  NE2 HIS B 125       9.037 -10.170 -16.099  1.00 10.00      B   
ATOM   4625  HE2 HIS B 125       9.005 -10.609 -16.977  1.00 10.00      B   
ATOM   4626  C   HIS B 125      10.079  -5.638 -12.663  1.00 10.00      B   
ATOM   4627  O   HIS B 125       9.552  -6.093 -11.647  1.00 10.00      B   
ATOM   4628  N   ALA B 126      10.473  -4.376 -12.779  1.00 10.00      B   
ATOM   4629  HN  ALA B 126      10.873  -4.079 -13.625  1.00 10.00      B   
ATOM   4630  CA  ALA B 126      10.326  -3.415 -11.696  1.00 10.00      B   
ATOM   4631  CB  ALA B 126      10.836  -2.053 -12.136  1.00 10.00      B   
ATOM   4632  C   ALA B 126       8.873  -3.306 -11.254  1.00 10.00      B   
ATOM   4633  O   ALA B 126       7.995  -2.979 -12.054  1.00 10.00      B   
ATOM   4634  N   THR B 127       8.625  -3.595  -9.986  1.00 10.00      B   
ATOM   4635  HN  THR B 127       9.365  -3.868  -9.403  1.00 10.00      B   
ATOM   4636  CA  THR B 127       7.284  -3.532  -9.431  1.00 10.00      B   
ATOM   4637  CB  THR B 127       7.248  -4.216  -8.056  1.00 10.00      B   
ATOM   4638  OG1 THR B 127       8.595  -4.392  -7.593  1.00 10.00      B   
ATOM   4639  HG1 THR B 127       8.862  -5.308  -7.726  1.00 10.00      B   
ATOM   4640  CG2 THR B 127       6.571  -5.575  -8.152  1.00 10.00      B   
ATOM   4641  C   THR B 127       6.824  -2.085  -9.290  1.00 10.00      B   
ATOM   4642  O   THR B 127       5.651  -1.772  -9.498  1.00 10.00      B   
ATOM   4643  N   MET B 128       7.753  -1.210  -8.931  1.00 10.00      B   
ATOM   4644  HN  MET B 128       8.665  -1.527  -8.771  1.00 10.00      B   
ATOM   4645  CA  MET B 128       7.456   0.206  -8.762  1.00 10.00      B   
ATOM   4646  CB  MET B 128       8.268   0.775  -7.591  1.00 10.00      B   
ATOM   4647  CG  MET B 128       7.847   2.169  -7.150  1.00 10.00      B   
ATOM   4648  SD  MET B 128       6.614   2.143  -5.834  1.00 10.00      B   
ATOM   4649  CE  MET B 128       7.661   1.848  -4.409  1.00 10.00      B   
ATOM   4650  C   MET B 128       7.791   0.975 -10.035  1.00 10.00      B   
ATOM   4651  O   MET B 128       8.593   0.523 -10.852  1.00 10.00      B   
ATOM   4652  N   VAL B 129       7.162   2.126 -10.210  1.00 10.00      B   
ATOM   4653  HN  VAL B 129       6.512   2.422  -9.538  1.00 10.00      B   
ATOM   4654  CA  VAL B 129       7.408   2.968 -11.371  1.00 10.00      B   
ATOM   4655  CB  VAL B 129       6.084   3.419 -12.030  1.00 10.00      B   
ATOM   4656  CG1 VAL B 129       6.330   3.973 -13.425  1.00 10.00      B   
ATOM   4657  CG2 VAL B 129       5.088   2.271 -12.085  1.00 10.00      B   
ATOM   4658  C   VAL B 129       8.208   4.191 -10.929  1.00 10.00      B   
ATOM   4659  O   VAL B 129       8.226   4.518  -9.739  1.00 10.00      B   
ATOM   4660  N   ILE B 130       8.868   4.861 -11.876  1.00 10.00      B   
ATOM   4661  HN  ILE B 130       8.807   4.555 -12.806  1.00 10.00      B   
ATOM   4662  CA  ILE B 130       9.677   6.042 -11.571  1.00 10.00      B   
ATOM   4663  CB  ILE B 130      10.430   6.573 -12.812  1.00 10.00      B   
ATOM   4664  CG1 ILE B 130       9.467   6.782 -13.985  1.00 10.00      B   
ATOM   4665  CG2 ILE B 130      11.562   5.632 -13.199  1.00 10.00      B   
ATOM   4666  CD1 ILE B 130      10.080   7.515 -15.158  1.00 10.00      B   
ATOM   4667  C   ILE B 130       8.842   7.168 -10.965  1.00 10.00      B   
ATOM   4668  O   ILE B 130       9.373   8.031 -10.266  1.00 10.00      B   
ATOM   4669  N   SER B 131       7.540   7.139 -11.222  1.00 10.00      B   
ATOM   4670  HN  SER B 131       7.176   6.412 -11.768  1.00 10.00      B   
ATOM   4671  CA  SER B 131       6.630   8.150 -10.713  1.00 10.00      B   
ATOM   4672  CB  SER B 131       5.206   7.825 -11.159  1.00 10.00      B   
ATOM   4673  OG  SER B 131       5.041   6.425 -11.299  1.00 10.00      B   
ATOM   4674  HG  SER B 131       4.456   6.100 -10.591  1.00 10.00      B   
ATOM   4675  C   SER B 131       6.712   8.270  -9.189  1.00 10.00      B   
ATOM   4676  O   SER B 131       7.045   9.334  -8.664  1.00 10.00      B   
ATOM   4677  N   GLU B 132       6.430   7.174  -8.484  1.00 10.00      B   
ATOM   4678  HN  GLU B 132       6.182   6.351  -8.959  1.00 10.00      B   
ATOM   4679  CA  GLU B 132       6.469   7.168  -7.025  1.00 10.00      B   
ATOM   4680  CB  GLU B 132       5.955   5.840  -6.468  1.00 10.00      B   
ATOM   4681  CG  GLU B 132       5.574   5.890  -4.997  1.00 10.00      B   
ATOM   4682  CD  GLU B 132       4.546   6.966  -4.695  1.00 10.00      B   
ATOM   4683  OE1 GLU B 132       3.424   6.889  -5.230  1.00 10.00      B   
ATOM   4684  OE2 GLU B 132       4.853   7.894  -3.919  1.00 10.00      B   
ATOM   4685  C   GLU B 132       7.872   7.454  -6.508  1.00 10.00      B   
ATOM   4686  O   GLU B 132       8.042   8.069  -5.455  1.00 10.00      B   
ATOM   4687  N   LEU B 133       8.873   7.013  -7.259  1.00 10.00      B   
ATOM   4688  HN  LEU B 133       8.673   6.534  -8.091  1.00 10.00      B   
ATOM   4689  CA  LEU B 133      10.260   7.229  -6.878  1.00 10.00      B   
ATOM   4690  CB  LEU B 133      11.201   6.551  -7.872  1.00 10.00      B   
ATOM   4691  CG  LEU B 133      11.087   5.027  -7.963  1.00 10.00      B   
ATOM   4692  CD1 LEU B 133      11.903   4.499  -9.129  1.00 10.00      B   
ATOM   4693  CD2 LEU B 133      11.534   4.380  -6.661  1.00 10.00      B   
ATOM   4694  C   LEU B 133      10.558   8.718  -6.782  1.00 10.00      B   
ATOM   4695  O   LEU B 133      11.172   9.175  -5.819  1.00 10.00      B   
ATOM   4696  N   GLU B 134      10.097   9.475  -7.770  1.00 10.00      B   
ATOM   4697  HN  GLU B 134       9.607   9.053  -8.512  1.00 10.00      B   
ATOM   4698  CA  GLU B 134      10.305  10.913  -7.785  1.00 10.00      B   
ATOM   4699  CB  GLU B 134       9.953  11.501  -9.151  1.00 10.00      B   
ATOM   4700  CG  GLU B 134      10.865  11.037 -10.278  1.00 10.00      B   
ATOM   4701  CD  GLU B 134      11.022  12.080 -11.365  1.00 10.00      B   
ATOM   4702  OE1 GLU B 134      11.740  13.078 -11.133  1.00 10.00      B   
ATOM   4703  OE2 GLU B 134      10.427  11.915 -12.452  1.00 10.00      B   
ATOM   4704  C   GLU B 134       9.502  11.592  -6.677  1.00 10.00      B   
ATOM   4705  O   GLU B 134       9.976  12.547  -6.060  1.00 10.00      B   
ATOM   4706  N   LYS B 135       8.293  11.086  -6.424  1.00 10.00      B   
ATOM   4707  HN  LYS B 135       7.975  10.323  -6.954  1.00 10.00      B   
ATOM   4708  CA  LYS B 135       7.428  11.638  -5.382  1.00 10.00      B   
ATOM   4709  CB  LYS B 135       6.091  10.886  -5.321  1.00 10.00      B   
ATOM   4710  CG  LYS B 135       5.312  10.810  -6.625  1.00 10.00      B   
ATOM   4711  CD  LYS B 135       4.096   9.902  -6.464  1.00 10.00      B   
ATOM   4712  CE  LYS B 135       3.676   9.262  -7.778  1.00 10.00      B   
ATOM   4713  NZ  LYS B 135       2.937   7.980  -7.566  1.00 10.00      B   
ATOM   4714  HZ1 LYS B 135       3.284   7.246  -8.228  1.00 10.00      B   
ATOM   4715  HZ2 LYS B 135       1.918   8.116  -7.729  1.00 10.00      B   
ATOM   4716  HZ3 LYS B 135       3.078   7.636  -6.585  1.00 10.00      B   
ATOM   4717  C   LYS B 135       8.105  11.533  -4.018  1.00 10.00      B   
ATOM   4718  O   LYS B 135       8.098  12.482  -3.232  1.00 10.00      B   
ATOM   4719  N   ALA B 136       8.691  10.369  -3.753  1.00 10.00      B   
ATOM   4720  HN  ALA B 136       8.652   9.655  -4.428  1.00 10.00      B   
ATOM   4721  CA  ALA B 136       9.374  10.106  -2.487  1.00 10.00      B   
ATOM   4722  CB  ALA B 136       9.884   8.674  -2.452  1.00 10.00      B   
ATOM   4723  C   ALA B 136      10.522  11.076  -2.236  1.00 10.00      B   
ATOM   4724  O   ALA B 136      10.721  11.535  -1.113  1.00 10.00      B   
ATOM   4725  N   VAL B 137      11.280  11.380  -3.282  1.00 10.00      B   
ATOM   4726  HN  VAL B 137      11.075  10.982  -4.152  1.00 10.00      B   
ATOM   4727  CA  VAL B 137      12.411  12.292  -3.162  1.00 10.00      B   
ATOM   4728  CB  VAL B 137      13.276  12.303  -4.441  1.00 10.00      B   
ATOM   4729  CG1 VAL B 137      14.518  13.156  -4.242  1.00 10.00      B   
ATOM   4730  CG2 VAL B 137      13.665  10.888  -4.836  1.00 10.00      B   
ATOM   4731  C   VAL B 137      11.927  13.709  -2.863  1.00 10.00      B   
ATOM   4732  O   VAL B 137      12.583  14.467  -2.149  1.00 10.00      B   
ATOM   4733  N   LEU B 138      10.767  14.055  -3.401  1.00 10.00      B   
ATOM   4734  HN  LEU B 138      10.280  13.402  -3.947  1.00 10.00      B   
ATOM   4735  CA  LEU B 138      10.198  15.378  -3.197  1.00 10.00      B   
ATOM   4736  CB  LEU B 138       9.154  15.695  -4.271  1.00 10.00      B   
ATOM   4737  CG  LEU B 138       9.665  15.778  -5.713  1.00 10.00      B   
ATOM   4738  CD1 LEU B 138       8.528  16.134  -6.656  1.00 10.00      B   
ATOM   4739  CD2 LEU B 138      10.790  16.794  -5.827  1.00 10.00      B   
ATOM   4740  C   LEU B 138       9.592  15.522  -1.801  1.00 10.00      B   
ATOM   4741  O   LEU B 138       9.797  16.538  -1.131  1.00 10.00      B   
ATOM   4742  N   LYS B 139       8.850  14.508  -1.366  1.00 10.00      B   
ATOM   4743  HN  LYS B 139       8.733  13.715  -1.938  1.00 10.00      B   
ATOM   4744  CA  LYS B 139       8.210  14.539  -0.054  1.00 10.00      B   
ATOM   4745  CB  LYS B 139       6.694  14.719  -0.194  1.00 10.00      B   
ATOM   4746  CG  LYS B 139       6.267  15.920  -1.020  1.00 10.00      B   
ATOM   4747  CD  LYS B 139       4.889  15.700  -1.617  1.00 10.00      B   
ATOM   4748  CE  LYS B 139       4.503  16.825  -2.558  1.00 10.00      B   
ATOM   4749  NZ  LYS B 139       3.386  16.430  -3.452  1.00 10.00      B   
ATOM   4750  HZ1 LYS B 139       3.737  15.780  -4.192  1.00 10.00      B   
ATOM   4751  HZ2 LYS B 139       2.976  17.270  -3.908  1.00 10.00      B   
ATOM   4752  HZ3 LYS B 139       2.643  15.948  -2.909  1.00 10.00      B   
ATOM   4753  C   LYS B 139       8.493  13.268   0.745  1.00 10.00      B   
ATOM   4754  O   LYS B 139       7.674  12.346   0.759  1.00 10.00      B   
ATOM   4755  N   PRO B 140       9.652  13.199   1.414  1.00 10.00      B   
ATOM   4756  CA  PRO B 140      10.019  12.043   2.231  1.00 10.00      B   
ATOM   4757  CB  PRO B 140      11.512  12.266   2.533  1.00 10.00      B   
ATOM   4758  CG  PRO B 140      11.934  13.413   1.673  1.00 10.00      B   
ATOM   4759  CD  PRO B 140      10.699  14.225   1.427  1.00 10.00      B   
ATOM   4760  C   PRO B 140       9.221  12.041   3.533  1.00 10.00      B   
ATOM   4761  O   PRO B 140       9.248  13.019   4.284  1.00 10.00      B   
ATOM   4762  N   ARG B 141       8.503  10.952   3.793  1.00 10.00      B   
ATOM   4763  HN  ARG B 141       8.515  10.209   3.154  1.00 10.00      B   
ATOM   4764  CA  ARG B 141       7.699  10.847   5.006  1.00 10.00      B   
ATOM   4765  CB  ARG B 141       6.770   9.631   4.963  1.00 10.00      B   
ATOM   4766  CG  ARG B 141       5.509   9.787   5.807  1.00 10.00      B   
ATOM   4767  CD  ARG B 141       4.706  11.007   5.381  1.00 10.00      B   
ATOM   4768  NE  ARG B 141       3.535  11.233   6.230  1.00 10.00      B   
ATOM   4769  HE  ARG B 141       3.368  10.582   6.950  1.00 10.00      B   
ATOM   4770  CZ  ARG B 141       2.705  12.269   6.097  1.00 10.00      B   
ATOM   4771  NH1 ARG B 141       2.916  13.178   5.150  1.00 10.00      B   
ATOM   4772 HH11 ARG B 141       2.270  13.993   5.046  1.00 10.00      B   
ATOM   4773 HH12 ARG B 141       3.731  13.085   4.508  1.00 10.00      B   
ATOM   4774  NH2 ARG B 141       1.652  12.383   6.900  1.00 10.00      B   
ATOM   4775 HH21 ARG B 141       1.472  11.654   7.642  1.00 10.00      B   
ATOM   4776 HH22 ARG B 141       0.998  13.193   6.806  1.00 10.00      B   
ATOM   4777  C   ARG B 141       8.583  10.816   6.247  1.00 10.00      B   
ATOM   4778  O   ARG B 141       8.246  11.406   7.273  1.00 10.00      B   
ATOM   4779  N   TYR B 142       9.712  10.129   6.149  1.00 10.00      B   
ATOM   4780  HN  TYR B 142       9.926   9.672   5.308  1.00 10.00      B   
ATOM   4781  CA  TYR B 142      10.651  10.047   7.255  1.00 10.00      B   
ATOM   4782  CB  TYR B 142      11.119   8.606   7.480  1.00 10.00      B   
ATOM   4783  CG  TYR B 142      10.034   7.680   7.987  1.00 10.00      B   
ATOM   4784  CD1 TYR B 142       9.832   7.493   9.349  1.00 10.00      B   
ATOM   4785  CD2 TYR B 142       9.209   6.995   7.103  1.00 10.00      B   
ATOM   4786  CE1 TYR B 142       8.839   6.652   9.814  1.00 10.00      B   
ATOM   4787  CE2 TYR B 142       8.216   6.152   7.561  1.00 10.00      B   
ATOM   4788  CZ  TYR B 142       8.034   5.983   8.915  1.00 10.00      B   
ATOM   4789  OH  TYR B 142       7.039   5.146   9.372  1.00 10.00      B   
ATOM   4790  HH  TYR B 142       6.697   5.486  10.210  1.00 10.00      B   
ATOM   4791  C   TYR B 142      11.835  10.968   6.986  1.00 10.00      B   
ATOM   4792  O   TYR B 142      11.860  11.671   5.974  1.00 10.00      B   
ATOM   4793  N   THR B 143      12.804  10.972   7.886  1.00 10.00      B   
ATOM   4794  HN  THR B 143      12.735  10.388   8.669  1.00 10.00      B   
ATOM   4795  CA  THR B 143      13.976  11.821   7.733  1.00 10.00      B   
ATOM   4796  CB  THR B 143      14.504  12.276   9.109  1.00 10.00      B   
ATOM   4797  OG1 THR B 143      13.390  12.639   9.943  1.00 10.00      B   
ATOM   4798  HG1 THR B 143      12.574  12.592   9.422  1.00 10.00      B   
ATOM   4799  CG2 THR B 143      15.439  13.470   8.968  1.00 10.00      B   
ATOM   4800  C   THR B 143      15.087  11.100   6.966  1.00 10.00      B   
ATOM   4801  O   THR B 143      15.534  10.024   7.372  1.00 10.00      B   
ATOM   4802  N   PRO B 144      15.519  11.669   5.827  1.00 10.00      B   
ATOM   4803  CA  PRO B 144      16.592  11.099   5.006  1.00 10.00      B   
ATOM   4804  CB  PRO B 144      16.523  11.910   3.699  1.00 10.00      B   
ATOM   4805  CG  PRO B 144      15.256  12.696   3.780  1.00 10.00      B   
ATOM   4806  CD  PRO B 144      14.985  12.902   5.238  1.00 10.00      B   
ATOM   4807  C   PRO B 144      17.954  11.302   5.671  1.00 10.00      B   
ATOM   4808  O   PRO B 144      18.211  12.354   6.265  1.00 10.00      B   
ATOM   4809  N   TYR B 145      18.826  10.307   5.568  1.00 10.00      B   
ATOM   4810  HN  TYR B 145      18.578   9.503   5.068  1.00 10.00      B   
ATOM   4811  CA  TYR B 145      20.147  10.387   6.176  1.00 10.00      B   
ATOM   4812  CB  TYR B 145      20.151   9.715   7.555  1.00 10.00      B   
ATOM   4813  CG  TYR B 145      19.479   8.358   7.600  1.00 10.00      B   
ATOM   4814  CD1 TYR B 145      20.168   7.209   7.239  1.00 10.00      B   
ATOM   4815  CD2 TYR B 145      18.155   8.226   8.003  1.00 10.00      B   
ATOM   4816  CE1 TYR B 145      19.560   5.969   7.277  1.00 10.00      B   
ATOM   4817  CE2 TYR B 145      17.539   6.988   8.043  1.00 10.00      B   
ATOM   4818  CZ  TYR B 145      18.247   5.863   7.679  1.00 10.00      B   
ATOM   4819  OH  TYR B 145      17.639   4.627   7.715  1.00 10.00      B   
ATOM   4820  HH  TYR B 145      16.756   4.691   7.325  1.00 10.00      B   
ATOM   4821  C   TYR B 145      21.221   9.776   5.280  1.00 10.00      B   
ATOM   4822  O   TYR B 145      20.924   8.952   4.408  1.00 10.00      B   
ATOM   4823  N   LEU B 146      22.463  10.187   5.498  1.00 10.00      B   
ATOM   4824  HN  LEU B 146      22.626  10.848   6.204  1.00 10.00      B   
ATOM   4825  CA  LEU B 146      23.594   9.687   4.723  1.00 10.00      B   
ATOM   4826  CB  LEU B 146      24.639  10.790   4.524  1.00 10.00      B   
ATOM   4827  CG  LEU B 146      24.196  12.005   3.710  1.00 10.00      B   
ATOM   4828  CD1 LEU B 146      25.137  13.172   3.950  1.00 10.00      B   
ATOM   4829  CD2 LEU B 146      24.145  11.660   2.231  1.00 10.00      B   
ATOM   4830  C   LEU B 146      24.232   8.482   5.413  1.00 10.00      B   
ATOM   4831  O   LEU B 146      25.348   8.560   5.927  1.00 10.00      B   
ATOM   4832  N   GLY B 147      23.505   7.377   5.441  1.00 10.00      B   
ATOM   4833  HN  GLY B 147      22.610   7.381   5.040  1.00 10.00      B   
ATOM   4834  CA  GLY B 147      24.008   6.173   6.067  1.00 10.00      B   
ATOM   4835  C   GLY B 147      23.505   6.015   7.486  1.00 10.00      B   
ATOM   4836  O   GLY B 147      22.732   5.103   7.779  1.00 10.00      B   
ATOM   4837  N   ARG B 148      23.938   6.905   8.365  1.00 10.00      B   
ATOM   4838  HN  ARG B 148      24.544   7.615   8.063  1.00 10.00      B   
ATOM   4839  CA  ARG B 148      23.524   6.871   9.762  1.00 10.00      B   
ATOM   4840  CB  ARG B 148      24.739   6.806  10.696  1.00 10.00      B   
ATOM   4841  CG  ARG B 148      25.600   5.558  10.539  1.00 10.00      B   
ATOM   4842  CD  ARG B 148      24.825   4.284  10.854  1.00 10.00      B   
ATOM   4843  NE  ARG B 148      24.372   4.232  12.246  1.00 10.00      B   
ATOM   4844  HE  ARG B 148      24.524   5.030  12.800  1.00 10.00      B   
ATOM   4845  CZ  ARG B 148      23.779   3.167  12.800  1.00 10.00      B   
ATOM   4846  NH1 ARG B 148      23.570   2.066  12.083  1.00 10.00      B   
ATOM   4847 HH11 ARG B 148      23.871   2.026  11.086  1.00 10.00      B   
ATOM   4848 HH12 ARG B 148      23.110   1.233  12.515  1.00 10.00      B   
ATOM   4849  NH2 ARG B 148      23.384   3.211  14.067  1.00 10.00      B   
ATOM   4850 HH21 ARG B 148      23.540   4.073  14.633  1.00 10.00      B   
ATOM   4851 HH22 ARG B 148      22.911   2.386  14.502  1.00 10.00      B   
ATOM   4852  C   ARG B 148      22.679   8.103  10.078  1.00 10.00      B   
ATOM   4853  O   ARG B 148      22.756   9.110   9.372  1.00 10.00      B   
ATOM   4854  N   ARG B 149      21.898   8.025  11.151  1.00 10.00      B   
ATOM   4855  HN  ARG B 149      21.913   7.204  11.685  1.00 10.00      B   
ATOM   4856  CA  ARG B 149      21.017   9.123  11.564  1.00 10.00      B   
ATOM   4857  CB  ARG B 149      19.914   8.595  12.490  1.00 10.00      B   
ATOM   4858  CG  ARG B 149      18.873   7.737  11.788  1.00 10.00      B   
ATOM   4859  CD  ARG B 149      18.349   6.639  12.700  1.00 10.00      B   
ATOM   4860  NE  ARG B 149      17.523   7.155  13.792  1.00 10.00      B   
ATOM   4861  HE  ARG B 149      16.929   7.917  13.588  1.00 10.00      B   
ATOM   4862  CZ  ARG B 149      17.530   6.660  15.033  1.00 10.00      B   
ATOM   4863  NH1 ARG B 149      18.325   5.644  15.340  1.00 10.00      B   
ATOM   4864 HH11 ARG B 149      18.947   5.227  14.615  1.00 10.00      B   
ATOM   4865 HH12 ARG B 149      18.331   5.253  16.310  1.00 10.00      B   
ATOM   4866  NH2 ARG B 149      16.730   7.173  15.956  1.00 10.00      B   
ATOM   4867 HH21 ARG B 149      16.731   6.787  16.925  1.00 10.00      B   
ATOM   4868 HH22 ARG B 149      16.092   7.965  15.715  1.00 10.00      B   
ATOM   4869  C   ARG B 149      21.779  10.259  12.250  1.00 10.00      B   
ATOM   4870  O   ARG B 149      21.259  10.913  13.158  1.00 10.00      B   
ATOM   4871  N   SER B 150      23.007  10.488  11.814  1.00 10.00      B   
ATOM   4872  HN  SER B 150      23.366   9.931  11.092  1.00 10.00      B   
ATOM   4873  CA  SER B 150      23.835  11.543  12.373  1.00 10.00      B   
ATOM   4874  CB  SER B 150      24.875  10.937  13.316  1.00 10.00      B   
ATOM   4875  OG  SER B 150      25.441   9.759  12.759  1.00 10.00      B   
ATOM   4876  HG  SER B 150      26.026  10.002  12.032  1.00 10.00      B   
ATOM   4877  C   SER B 150      24.523  12.318  11.256  1.00 10.00      B   
ATOM   4878  O   SER B 150      25.367  13.180  11.507  1.00 10.00      B   
ATOM   4879  N   CYS B 151      24.146  12.008  10.022  1.00 10.00      B   
ATOM   4880  HN  CYS B 151      23.442  11.339   9.891  1.00 10.00      B   
ATOM   4881  CA  CYS B 151      24.728  12.653   8.857  1.00 10.00      B   
ATOM   4882  CB  CYS B 151      25.354  11.602   7.940  1.00 10.00      B   
ATOM   4883  SG  CYS B 151      26.498  10.479   8.777  1.00 10.00      B   
ATOM   4884  HG  CYS B 151      27.721  10.763   8.353  1.00 10.00      B   
ATOM   4885  C   CYS B 151      23.679  13.460   8.094  1.00 10.00      B   
ATOM   4886  O   CYS B 151      22.840  12.893   7.385  1.00 10.00      B   
ATOM   4887  N   PRO B 152      23.713  14.792   8.239  1.00 10.00      B   
ATOM   4888  CA  PRO B 152      22.766  15.686   7.574  1.00 10.00      B   
ATOM   4889  CB  PRO B 152      22.880  16.972   8.395  1.00 10.00      B   
ATOM   4890  CG  PRO B 152      24.283  16.976   8.894  1.00 10.00      B   
ATOM   4891  CD  PRO B 152      24.680  15.534   9.072  1.00 10.00      B   
ATOM   4892  C   PRO B 152      23.141  15.954   6.119  1.00 10.00      B   
ATOM   4893  O   PRO B 152      24.317  15.921   5.748  1.00 10.00      B   
ATOM   4894  N   LEU B 153      22.130  16.216   5.303  1.00 10.00      B   
ATOM   4895  HN  LEU B 153      21.217  16.229   5.666  1.00 10.00      B   
ATOM   4896  CA  LEU B 153      22.332  16.500   3.890  1.00 10.00      B   
ATOM   4897  CB  LEU B 153      21.157  15.976   3.057  1.00 10.00      B   
ATOM   4898  CG  LEU B 153      21.086  14.461   2.824  1.00 10.00      B   
ATOM   4899  CD1 LEU B 153      20.606  13.736   4.073  1.00 10.00      B   
ATOM   4900  CD2 LEU B 153      20.178  14.146   1.644  1.00 10.00      B   
ATOM   4901  C   LEU B 153      22.472  18.003   3.687  1.00 10.00      B   
ATOM   4902  O   LEU B 153      21.628  18.777   4.141  1.00 10.00      B   
ATOM   4903  N   THR B 154      23.540  18.419   3.020  1.00 10.00      B   
ATOM   4904  HN  THR B 154      24.191  17.759   2.687  1.00 10.00      B   
ATOM   4905  CA  THR B 154      23.776  19.835   2.776  1.00 10.00      B   
ATOM   4906  CB  THR B 154      25.272  20.166   2.870  1.00 10.00      B   
ATOM   4907  OG1 THR B 154      26.034  19.077   2.329  1.00 10.00      B   
ATOM   4908  HG1 THR B 154      26.643  19.413   1.662  1.00 10.00      B   
ATOM   4909  CG2 THR B 154      25.667  20.381   4.321  1.00 10.00      B   
ATOM   4910  C   THR B 154      23.247  20.256   1.411  1.00 10.00      B   
ATOM   4911  O   THR B 154      23.263  21.435   1.057  1.00 10.00      B   
ATOM   4912  N   HIS B 155      22.783  19.285   0.649  1.00 10.00      B   
ATOM   4913  HN  HIS B 155      22.793  18.366   0.990  1.00 10.00      B   
ATOM   4914  CA  HIS B 155      22.247  19.541  -0.676  1.00 10.00      B   
ATOM   4915  CB  HIS B 155      23.341  19.319  -1.733  1.00 10.00      B   
ATOM   4916  CG  HIS B 155      22.962  19.729  -3.128  1.00 10.00      B   
ATOM   4917  ND1 HIS B 155      22.298  18.895  -4.007  1.00 10.00      B   
ATOM   4918  HD1 HIS B 155      22.008  17.970  -3.817  1.00 10.00      B   
ATOM   4919  CD2 HIS B 155      23.162  20.890  -3.798  1.00 10.00      B   
ATOM   4920  CE1 HIS B 155      22.109  19.523  -5.151  1.00 10.00      B   
ATOM   4921  NE2 HIS B 155      22.622  20.733  -5.049  1.00 10.00      B   
ATOM   4922  HE2 HIS B 155      22.624  21.410  -5.764  1.00 10.00      B   
ATOM   4923  C   HIS B 155      21.078  18.602  -0.927  1.00 10.00      B   
ATOM   4924  O   HIS B 155      21.123  17.445  -0.509  1.00 10.00      B   
ATOM   4925  N   PRO B 156      20.000  19.096  -1.563  1.00 10.00      B   
ATOM   4926  CA  PRO B 156      18.822  18.279  -1.879  1.00 10.00      B   
ATOM   4927  CB  PRO B 156      18.024  19.170  -2.830  1.00 10.00      B   
ATOM   4928  CG  PRO B 156      18.384  20.554  -2.419  1.00 10.00      B   
ATOM   4929  CD  PRO B 156      19.827  20.498  -1.995  1.00 10.00      B   
ATOM   4930  C   PRO B 156      19.204  16.978  -2.582  1.00 10.00      B   
ATOM   4931  O   PRO B 156      20.124  16.947  -3.407  1.00 10.00      B   
ATOM   4932  N   LEU B 157      18.500  15.909  -2.239  1.00 10.00      B   
ATOM   4933  HN  LEU B 157      17.785  16.007  -1.572  1.00 10.00      B   
ATOM   4934  CA  LEU B 157      18.753  14.598  -2.816  1.00 10.00      B   
ATOM   4935  CB  LEU B 157      17.924  13.537  -2.085  1.00 10.00      B   
ATOM   4936  CG  LEU B 157      18.046  12.098  -2.593  1.00 10.00      B   
ATOM   4937  CD1 LEU B 157      19.467  11.580  -2.424  1.00 10.00      B   
ATOM   4938  CD2 LEU B 157      17.055  11.194  -1.877  1.00 10.00      B   
ATOM   4939  C   LEU B 157      18.436  14.584  -4.308  1.00 10.00      B   
ATOM   4940  O   LEU B 157      19.152  13.967  -5.099  1.00 10.00      B   
ATOM   4941  N   PHE B 158      17.369  15.276  -4.680  1.00 10.00      B   
ATOM   4942  HN  PHE B 158      16.855  15.761  -4.001  1.00 10.00      B   
ATOM   4943  CA  PHE B 158      16.947  15.349  -6.068  1.00 10.00      B   
ATOM   4944  CB  PHE B 158      15.546  15.964  -6.164  1.00 10.00      B   
ATOM   4945  CG  PHE B 158      14.914  15.837  -7.522  1.00 10.00      B   
ATOM   4946  CD1 PHE B 158      14.246  14.680  -7.881  1.00 10.00      B   
ATOM   4947  CD2 PHE B 158      14.988  16.873  -8.436  1.00 10.00      B   
ATOM   4948  CE1 PHE B 158      13.663  14.560  -9.126  1.00 10.00      B   
ATOM   4949  CE2 PHE B 158      14.406  16.759  -9.684  1.00 10.00      B   
ATOM   4950  CZ  PHE B 158      13.743  15.600 -10.029  1.00 10.00      B   
ATOM   4951  C   PHE B 158      17.930  16.171  -6.888  1.00 10.00      B   
ATOM   4952  O   PHE B 158      18.063  17.380  -6.693  1.00 10.00      B   
ATOM   4953  N   LEU B 159      18.628  15.512  -7.796  1.00 10.00      B   
ATOM   4954  HN  LEU B 159      18.497  14.544  -7.894  1.00 10.00      B   
ATOM   4955  CA  LEU B 159      19.587  16.195  -8.649  1.00 10.00      B   
ATOM   4956  CB  LEU B 159      20.875  15.381  -8.804  1.00 10.00      B   
ATOM   4957  CG  LEU B 159      22.057  16.115  -9.445  1.00 10.00      B   
ATOM   4958  CD1 LEU B 159      22.367  17.393  -8.684  1.00 10.00      B   
ATOM   4959  CD2 LEU B 159      23.284  15.219  -9.499  1.00 10.00      B   
ATOM   4960  C   LEU B 159      18.972  16.495 -10.007  1.00 10.00      B   
ATOM   4961  O   LEU B 159      19.269  17.517 -10.623  1.00 10.00      B   
ATOM   4962  N   GLY B 160      18.112  15.600 -10.469  1.00 10.00      B   
ATOM   4963  HN  GLY B 160      17.926  14.792  -9.946  1.00 10.00      B   
ATOM   4964  CA  GLY B 160      17.460  15.796 -11.746  1.00 10.00      B   
ATOM   4965  C   GLY B 160      16.950  14.503 -12.346  1.00 10.00      B   
ATOM   4966  O   GLY B 160      16.559  13.585 -11.621  1.00 10.00      B   
ATOM   4967  N   THR B 161      16.963  14.428 -13.669  1.00 10.00      B   
ATOM   4968  HN  THR B 161      17.302  15.193 -14.189  1.00 10.00      B   
ATOM   4969  CA  THR B 161      16.498  13.247 -14.378  1.00 10.00      B   
ATOM   4970  CB  THR B 161      14.955  13.116 -14.300  1.00 10.00      B   
ATOM   4971  OG1 THR B 161      14.548  11.806 -14.724  1.00 10.00      B   
ATOM   4972  HG1 THR B 161      13.870  11.475 -14.128  1.00 10.00      B   
ATOM   4973  CG2 THR B 161      14.264  14.166 -15.160  1.00 10.00      B   
ATOM   4974  C   THR B 161      16.955  13.300 -15.836  1.00 10.00      B   
ATOM   4975  O   THR B 161      17.320  14.368 -16.336  1.00 10.00      B   
ATOM   4976  N   CYS B 162      16.950  12.151 -16.508  1.00 10.00      B   
ATOM   4977  HN  CYS B 162      16.651  11.330 -16.052  1.00 10.00      B   
ATOM   4978  CA  CYS B 162      17.367  12.076 -17.902  1.00 10.00      B   
ATOM   4979  CB  CYS B 162      18.877  12.312 -18.018  1.00 10.00      B   
ATOM   4980  SG  CYS B 162      19.873  11.306 -16.893  1.00 10.00      B   
ATOM   4981  HG  CYS B 162      19.057  10.783 -15.983  1.00 10.00      B   
ATOM   4982  C   CYS B 162      17.007  10.723 -18.513  1.00 10.00      B   
ATOM   4983  O   CYS B 162      16.394   9.876 -17.860  1.00 10.00      B   
ATOM   4984  N   GLN B 163      17.389  10.530 -19.767  1.00 10.00      B   
ATOM   4985  HN  GLN B 163      17.867  11.249 -20.236  1.00 10.00      B   
ATOM   4986  CA  GLN B 163      17.132   9.287 -20.476  1.00 10.00      B   
ATOM   4987  CB  GLN B 163      15.869   9.415 -21.336  1.00 10.00      B   
ATOM   4988  CG  GLN B 163      15.425   8.118 -21.996  1.00 10.00      B   
ATOM   4989  CD  GLN B 163      14.343   8.332 -23.038  1.00 10.00      B   
ATOM   4990  OE1 GLN B 163      14.262   9.396 -23.653  1.00 10.00      B   
ATOM   4991  NE2 GLN B 163      13.510   7.325 -23.249  1.00 10.00      B   
ATOM   4992 HE21 GLN B 163      13.630   6.500 -22.725  1.00 10.00      B   
ATOM   4993 HE22 GLN B 163      12.804   7.440 -23.922  1.00 10.00      B   
ATOM   4994  C   GLN B 163      18.337   8.961 -21.351  1.00 10.00      B   
ATOM   4995  O   GLN B 163      18.881   9.845 -22.014  1.00 10.00      B   
ATOM   4996  N   ALA B 164      18.767   7.703 -21.337  1.00 10.00      B   
ATOM   4997  HN  ALA B 164      18.297   7.039 -20.785  1.00 10.00      B   
ATOM   4998  CA  ALA B 164      19.919   7.282 -22.128  1.00 10.00      B   
ATOM   4999  CB  ALA B 164      21.205   7.797 -21.491  1.00 10.00      B   
ATOM   5000  C   ALA B 164      19.959   5.762 -22.255  1.00 10.00      B   
ATOM   5001  O   ALA B 164      18.949   5.088 -22.040  1.00 10.00      B   
ATOM   5002  N   SER B 165      21.110   5.230 -22.640  1.00 10.00      B   
ATOM   5003  HN  SER B 165      21.859   5.820 -22.858  1.00 10.00      B   
ATOM   5004  CA  SER B 165      21.278   3.790 -22.770  1.00 10.00      B   
ATOM   5005  CB  SER B 165      22.055   3.446 -24.043  1.00 10.00      B   
ATOM   5006  OG  SER B 165      21.712   4.310 -25.113  1.00 10.00      B   
ATOM   5007  HG  SER B 165      22.460   4.372 -25.725  1.00 10.00      B   
ATOM   5008  C   SER B 165      22.029   3.249 -21.561  1.00 10.00      B   
ATOM   5009  O   SER B 165      21.470   2.523 -20.738  1.00 10.00      B   
ATOM   5010  N   ASP B 166      23.292   3.634 -21.452  1.00 10.00      B   
ATOM   5011  HN  ASP B 166      23.665   4.230 -22.130  1.00 10.00      B   
ATOM   5012  CA  ASP B 166      24.143   3.195 -20.354  1.00 10.00      B   
ATOM   5013  CB  ASP B 166      25.600   3.079 -20.822  1.00 10.00      B   
ATOM   5014  CG  ASP B 166      25.789   2.088 -21.947  1.00 10.00      B   
ATOM   5015  OD1 ASP B 166      25.976   0.888 -21.661  1.00 10.00      B   
ATOM   5016  OD2 ASP B 166      25.744   2.506 -23.125  1.00 10.00      B   
ATOM   5017  C   ASP B 166      24.081   4.187 -19.205  1.00 10.00      B   
ATOM   5018  O   ASP B 166      23.935   5.393 -19.431  1.00 10.00      B   
ATOM   5019  N   PRO B 167      24.192   3.700 -17.959  1.00 10.00      B   
ATOM   5020  CA  PRO B 167      24.179   4.562 -16.773  1.00 10.00      B   
ATOM   5021  CB  PRO B 167      24.382   3.585 -15.606  1.00 10.00      B   
ATOM   5022  CG  PRO B 167      24.901   2.331 -16.227  1.00 10.00      B   
ATOM   5023  CD  PRO B 167      24.320   2.276 -17.607  1.00 10.00      B   
ATOM   5024  C   PRO B 167      25.325   5.569 -16.832  1.00 10.00      B   
ATOM   5025  O   PRO B 167      25.201   6.702 -16.367  1.00 10.00      B   
ATOM   5026  N   GLN B 168      26.432   5.146 -17.439  1.00 10.00      B   
ATOM   5027  HN  GLN B 168      26.455   4.234 -17.797  1.00 10.00      B   
ATOM   5028  CA  GLN B 168      27.607   5.992 -17.592  1.00 10.00      B   
ATOM   5029  CB  GLN B 168      28.744   5.196 -18.242  1.00 10.00      B   
ATOM   5030  CG  GLN B 168      30.093   5.902 -18.238  1.00 10.00      B   
ATOM   5031  CD  GLN B 168      31.041   5.356 -19.293  1.00 10.00      B   
ATOM   5032  OE1 GLN B 168      30.953   4.190 -19.690  1.00 10.00      B   
ATOM   5033  NE2 GLN B 168      31.959   6.195 -19.745  1.00 10.00      B   
ATOM   5034 HE21 GLN B 168      31.977   7.106 -19.375  1.00 10.00      B   
ATOM   5035 HE22 GLN B 168      32.583   5.877 -20.432  1.00 10.00      B   
ATOM   5036  C   GLN B 168      27.266   7.200 -18.458  1.00 10.00      B   
ATOM   5037  O   GLN B 168      27.627   8.329 -18.137  1.00 10.00      B   
ATOM   5038  N   LYS B 169      26.530   6.952 -19.538  1.00 10.00      B   
ATOM   5039  HN  LYS B 169      26.244   6.034 -19.717  1.00 10.00      B   
ATOM   5040  CA  LYS B 169      26.131   8.011 -20.459  1.00 10.00      B   
ATOM   5041  CB  LYS B 169      25.523   7.414 -21.733  1.00 10.00      B   
ATOM   5042  CG  LYS B 169      26.554   6.794 -22.667  1.00 10.00      B   
ATOM   5043  CD  LYS B 169      25.909   5.859 -23.676  1.00 10.00      B   
ATOM   5044  CE  LYS B 169      26.958   5.216 -24.572  1.00 10.00      B   
ATOM   5045  NZ  LYS B 169      26.443   3.999 -25.254  1.00 10.00      B   
ATOM   5046  HZ1 LYS B 169      25.651   4.245 -25.883  1.00 10.00      B   
ATOM   5047  HZ2 LYS B 169      26.112   3.305 -24.546  1.00 10.00      B   
ATOM   5048  HZ3 LYS B 169      27.196   3.560 -25.822  1.00 10.00      B   
ATOM   5049  C   LYS B 169      25.156   8.981 -19.799  1.00 10.00      B   
ATOM   5050  O   LYS B 169      25.156  10.176 -20.098  1.00 10.00      B   
ATOM   5051  N   ALA B 170      24.334   8.466 -18.894  1.00 10.00      B   
ATOM   5052  HN  ALA B 170      24.380   7.505 -18.697  1.00 10.00      B   
ATOM   5053  CA  ALA B 170      23.364   9.294 -18.190  1.00 10.00      B   
ATOM   5054  CB  ALA B 170      22.318   8.424 -17.512  1.00 10.00      B   
ATOM   5055  C   ALA B 170      24.064  10.183 -17.167  1.00 10.00      B   
ATOM   5056  O   ALA B 170      23.651  11.318 -16.921  1.00 10.00      B   
ATOM   5057  N   LEU B 171      25.152   9.672 -16.606  1.00 10.00      B   
ATOM   5058  HN  LEU B 171      25.448   8.774 -16.872  1.00 10.00      B   
ATOM   5059  CA  LEU B 171      25.921  10.402 -15.606  1.00 10.00      B   
ATOM   5060  CB  LEU B 171      26.719   9.437 -14.724  1.00 10.00      B   
ATOM   5061  CG  LEU B 171      25.904   8.606 -13.731  1.00 10.00      B   
ATOM   5062  CD1 LEU B 171      26.792   7.606 -13.011  1.00 10.00      B   
ATOM   5063  CD2 LEU B 171      25.200   9.510 -12.732  1.00 10.00      B   
ATOM   5064  C   LEU B 171      26.846  11.440 -16.243  1.00 10.00      B   
ATOM   5065  O   LEU B 171      27.692  12.026 -15.568  1.00 10.00      B   
ATOM   5066  N   LEU B 172      26.692  11.658 -17.541  1.00 10.00      B   
ATOM   5067  HN  LEU B 172      26.027  11.138 -18.036  1.00 10.00      B   
ATOM   5068  CA  LEU B 172      27.503  12.640 -18.250  1.00 10.00      B   
ATOM   5069  CB  LEU B 172      27.897  12.126 -19.643  1.00 10.00      B   
ATOM   5070  CG  LEU B 172      28.696  10.820 -19.698  1.00 10.00      B   
ATOM   5071  CD1 LEU B 172      28.952  10.409 -21.141  1.00 10.00      B   
ATOM   5072  CD2 LEU B 172      30.006  10.948 -18.939  1.00 10.00      B   
ATOM   5073  C   LEU B 172      26.741  13.956 -18.387  1.00 10.00      B   
ATOM   5074  O   LEU B 172      27.259  14.936 -18.926  1.00 10.00      B   
ATOM   5075  N   ASN B 173      25.510  13.973 -17.888  1.00 10.00      B   
ATOM   5076  HN  ASN B 173      25.160  13.165 -17.454  1.00 10.00      B   
ATOM   5077  CA  ASN B 173      24.665  15.162 -17.969  1.00 10.00      B   
ATOM   5078  CB  ASN B 173      23.185  14.796 -17.812  1.00 10.00      B   
ATOM   5079  CG  ASN B 173      22.589  14.169 -19.058  1.00 10.00      B   
ATOM   5080  OD1 ASN B 173      22.264  14.861 -20.021  1.00 10.00      B   
ATOM   5081  ND2 ASN B 173      22.424  12.856 -19.041  1.00 10.00      B   
ATOM   5082 HD21 ASN B 173      22.695  12.364 -18.233  1.00 10.00      B   
ATOM   5083 HD22 ASN B 173      22.031  12.428 -19.832  1.00 10.00      B   
ATOM   5084  C   ASN B 173      25.053  16.206 -16.929  1.00 10.00      B   
ATOM   5085  O   ASN B 173      25.236  17.377 -17.250  1.00 10.00      B   
ATOM   5086  N   TYR B 174      25.178  15.778 -15.682  1.00 10.00      B   
ATOM   5087  HN  TYR B 174      25.039  14.830 -15.488  1.00 10.00      B   
ATOM   5088  CA  TYR B 174      25.529  16.681 -14.594  1.00 10.00      B   
ATOM   5089  CB  TYR B 174      24.685  16.366 -13.352  1.00 10.00      B   
ATOM   5090  CG  TYR B 174      23.192  16.379 -13.606  1.00 10.00      B   
ATOM   5091  CD1 TYR B 174      22.532  15.244 -14.064  1.00 10.00      B   
ATOM   5092  CD2 TYR B 174      22.446  17.529 -13.391  1.00 10.00      B   
ATOM   5093  CE1 TYR B 174      21.172  15.256 -14.303  1.00 10.00      B   
ATOM   5094  CE2 TYR B 174      21.084  17.547 -13.625  1.00 10.00      B   
ATOM   5095  CZ  TYR B 174      20.452  16.410 -14.082  1.00 10.00      B   
ATOM   5096  OH  TYR B 174      19.099  16.429 -14.319  1.00 10.00      B   
ATOM   5097  HH  TYR B 174      18.850  17.291 -14.668  1.00 10.00      B   
ATOM   5098  C   TYR B 174      27.010  16.567 -14.258  1.00 10.00      B   
ATOM   5099  O   TYR B 174      27.581  15.483 -14.323  1.00 10.00      B   
ATOM   5100  N   GLU B 175      27.625  17.686 -13.902  1.00 10.00      B   
ATOM   5101  HN  GLU B 175      27.111  18.525 -13.874  1.00 10.00      B   
ATOM   5102  CA  GLU B 175      29.044  17.709 -13.553  1.00 10.00      B   
ATOM   5103  CB  GLU B 175      29.640  19.084 -13.866  1.00 10.00      B   
ATOM   5104  CG  GLU B 175      29.234  19.634 -15.219  1.00 10.00      B   
ATOM   5105  CD  GLU B 175      28.148  20.682 -15.116  1.00 10.00      B   
ATOM   5106  OE1 GLU B 175      26.960  20.312 -14.991  1.00 10.00      B   
ATOM   5107  OE2 GLU B 175      28.479  21.885 -15.167  1.00 10.00      B   
ATOM   5108  C   GLU B 175      29.232  17.385 -12.071  1.00 10.00      B   
ATOM   5109  O   GLU B 175      28.259  17.374 -11.317  1.00 10.00      B   
ATOM   5110  N   PRO B 176      30.472  17.105 -11.625  1.00 10.00      B   
ATOM   5111  CA  PRO B 176      31.658  17.082 -12.484  1.00 10.00      B   
ATOM   5112  CB  PRO B 176      32.804  17.267 -11.488  1.00 10.00      B   
ATOM   5113  CG  PRO B 176      32.313  16.636 -10.231  1.00 10.00      B   
ATOM   5114  CD  PRO B 176      30.815  16.804 -10.222  1.00 10.00      B   
ATOM   5115  C   PRO B 176      31.808  15.759 -13.232  1.00 10.00      B   
ATOM   5116  O   PRO B 176      31.705  14.679 -12.647  1.00 10.00      B   
ATOM   5117  N   VAL B 177      32.055  15.848 -14.528  1.00 10.00      B   
ATOM   5118  HN  VAL B 177      32.148  16.734 -14.939  1.00 10.00      B   
ATOM   5119  CA  VAL B 177      32.217  14.662 -15.354  1.00 10.00      B   
ATOM   5120  CB  VAL B 177      31.800  14.931 -16.816  1.00 10.00      B   
ATOM   5121  CG1 VAL B 177      31.985  13.686 -17.671  1.00 10.00      B   
ATOM   5122  CG2 VAL B 177      30.358  15.417 -16.878  1.00 10.00      B   
ATOM   5123  C   VAL B 177      33.664  14.180 -15.311  1.00 10.00      B   
ATOM   5124  O   VAL B 177      34.541  14.766 -15.945  1.00 10.00      B   
ATOM   5125  N   GLY B 178      33.908  13.130 -14.536  1.00 10.00      B   
ATOM   5126  HN  GLY B 178      33.173  12.730 -14.025  1.00 10.00      B   
ATOM   5127  CA  GLY B 178      35.245  12.582 -14.423  1.00 10.00      B   
ATOM   5128  C   GLY B 178      35.523  12.050 -13.032  1.00 10.00      B   
ATOM   5129  O   GLY B 178      35.885  12.807 -12.132  1.00 10.00      B   
ATOM   5130  N   GLY B 179      35.347  10.748 -12.855  1.00 10.00      B   
ATOM   5131  HN  GLY B 179      35.062  10.193 -13.612  1.00 10.00      B   
ATOM   5132  CA  GLY B 179      35.579  10.131 -11.563  1.00 10.00      B   
ATOM   5133  C   GLY B 179      35.246   8.654 -11.575  1.00 10.00      B   
ATOM   5134  O   GLY B 179      34.819   8.120 -12.601  1.00 10.00      B   
ATOM   5135  N   ASP B 180      35.449   7.994 -10.442  1.00 10.00      B   
ATOM   5136  HN  ASP B 180      35.804   8.480  -9.666  1.00 10.00      B   
ATOM   5137  CA  ASP B 180      35.163   6.567 -10.313  1.00 10.00      B   
ATOM   5138  CB  ASP B 180      35.843   5.986  -9.065  1.00 10.00      B   
ATOM   5139  CG  ASP B 180      37.316   5.684  -9.266  1.00 10.00      B   
ATOM   5140  OD1 ASP B 180      37.658   4.513  -9.539  1.00 10.00      B   
ATOM   5141  OD2 ASP B 180      38.143   6.612  -9.139  1.00 10.00      B   
ATOM   5142  C   ASP B 180      33.658   6.331 -10.234  1.00 10.00      B   
ATOM   5143  O   ASP B 180      32.965   6.948  -9.419  1.00 10.00      B   
ATOM   5144  N   ILE B 181      33.157   5.451 -11.089  1.00 10.00      B   
ATOM   5145  HN  ILE B 181      33.762   5.002 -11.721  1.00 10.00      B   
ATOM   5146  CA  ILE B 181      31.734   5.133 -11.131  1.00 10.00      B   
ATOM   5147  CB  ILE B 181      31.122   5.498 -12.506  1.00 10.00      B   
ATOM   5148  CG1 ILE B 181      31.484   6.933 -12.903  1.00 10.00      B   
ATOM   5149  CG2 ILE B 181      29.610   5.313 -12.492  1.00 10.00      B   
ATOM   5150  CD1 ILE B 181      31.117   7.290 -14.328  1.00 10.00      B   
ATOM   5151  C   ILE B 181      31.508   3.642 -10.882  1.00 10.00      B   
ATOM   5152  O   ILE B 181      32.252   2.800 -11.384  1.00 10.00      B   
ATOM   5153  N   TYR B 182      30.494   3.327 -10.091  1.00 10.00      B   
ATOM   5154  HN  TYR B 182      29.959   4.052  -9.692  1.00 10.00      B   
ATOM   5155  CA  TYR B 182      30.143   1.946  -9.793  1.00 10.00      B   
ATOM   5156  CB  TYR B 182      30.150   1.698  -8.282  1.00 10.00      B   
ATOM   5157  CG  TYR B 182      31.530   1.726  -7.662  1.00 10.00      B   
ATOM   5158  CD1 TYR B 182      32.087   2.914  -7.202  1.00 10.00      B   
ATOM   5159  CD2 TYR B 182      32.276   0.561  -7.535  1.00 10.00      B   
ATOM   5160  CE1 TYR B 182      33.349   2.939  -6.636  1.00 10.00      B   
ATOM   5161  CE2 TYR B 182      33.539   0.579  -6.972  1.00 10.00      B   
ATOM   5162  CZ  TYR B 182      34.070   1.769  -6.522  1.00 10.00      B   
ATOM   5163  OH  TYR B 182      35.326   1.788  -5.958  1.00 10.00      B   
ATOM   5164  HH  TYR B 182      35.885   1.133  -6.397  1.00 10.00      B   
ATOM   5165  C   TYR B 182      28.769   1.645 -10.380  1.00 10.00      B   
ATOM   5166  O   TYR B 182      27.750   2.086  -9.855  1.00 10.00      B   
ATOM   5167  N   SER B 183      28.749   0.907 -11.478  1.00 10.00      B
[truncated: 28,187 more chars]
