# Supplementary material for: Large-scale discovery of protein interactions at residue resolution using co-evolution calculated from genomic sequences
Source: Nat Commun. 2021 Mar 2;12:1396. doi: 10.1038/s41467-021-21636-z (PMC7925567; doi:10.1038/s41467-021-21636-z)
Supplement: Supplementary file 12 — Supplementary Data 10 [file 41467_2021_21636_MOESM12_ESM.zip › supplementary/allpdb0172_CASC_CAS5/models/haddock_top6_haddock_63w.pdb]

REMARK FILENAME="haddock_63w.pdb0"
REMARK ===============================================================
REMARK HADDOCK run for haddock
REMARK initial structure: haddock_63.pdb
REMARK final NOE weights: unambig 50 amb: 50
REMARK ===============================================================
REMARK            total,bonds,angles,improper,dihe,vdw,elec,air,cdih,coup,rdcs,vean,dani,xpcs,rg
REMARK energies: 24.0143, 0, 0, 0, 0, -65.6853, -368.036, 457.736, 0, 0, 0, 0, 0, 0, 0
REMARK ===============================================================
REMARK            bonds,angles,impropers,dihe,air,cdih,coup,rdcs,vean,dani,xpcs
REMARK rms-dev.: 0,0,0,0,13.762,0,0, 0, 0, 0, 0
REMARK ===============================================================
REMARK               air,cdih,coup,rdcs,vean,dani,xpcs
REMARK               >0.3,>5,>1,>0,>5,>0.2,>0.2
REMARK violations.: 5, 0, 0, 0, 0, 0, 0
REMARK ===============================================================
REMARK                        CVpartition#,violations,rms
REMARK AIRs cross-validation: 1, 0, NaN
REMARK ===============================================================
REMARK NCS energy: 0
REMARK ===============================================================
REMARK Symmetry energy: 0
REMARK ===============================================================
REMARK Desolvation energy: 19.0649
REMARK Internal energy free molecules: 144317
REMARK Internal energy complex: -20760.6
REMARK Binding energy: -165493
REMARK ===============================================================
REMARK buried surface area: 2005.98
REMARK ===============================================================
REMARK water - chain1: 0 0 0
REMARK water - chain2: 0 0 0
REMARK water - chain3: 0 0 0
REMARK water - chain4: 0 0 0
REMARK water - chain5: 0 0 0
REMARK water - chain6: 0 0 0
REMARK ===============================================================
REMARK water - water: 0 0 0
REMARK ===============================================================
REMARK DATE:27-Jul-2020  06:56:24       created by user: he47
REMARK VERSION:1.3
ATOM      1  CB  MET A   1       4.561   9.396   1.163  1.00 10.00      A   
ATOM      2  CG  MET A   1       5.415   9.342  -0.092  1.00 10.00      A   
ATOM      3  SD  MET A   1       5.558   7.665  -0.741  1.00 10.00      A   
ATOM      4  CE  MET A   1       6.353   7.983  -2.312  1.00 10.00      A   
ATOM      5  C   MET A   1       2.704   8.134   2.284  1.00 10.00      A   
ATOM      6  O   MET A   1       3.516   7.734   3.116  1.00 10.00      A   
ATOM      7  N   MET A   1       2.211   9.777   0.475  1.00 10.00      A   
ATOM      8  HT1 MET A   1       2.709  10.506  -0.075  1.00 10.00      A   
ATOM      9  HT2 MET A   1       1.718  10.235   1.267  1.00 10.00      A   
ATOM     10  HT3 MET A   1       1.509   9.316  -0.141  1.00 10.00      A   
ATOM     11  CA  MET A   1       3.175   8.774   0.983  1.00 10.00      A   
ATOM     12  N   SER A   2       1.392   8.030   2.456  1.00 10.00      A   
ATOM     13  HN  SER A   2       0.786   8.347   1.756  1.00 10.00      A   
ATOM     14  CA  SER A   2       0.824   7.442   3.658  1.00 10.00      A   
ATOM     15  CB  SER A   2      -0.380   8.270   4.089  1.00 10.00      A   
ATOM     16  OG  SER A   2      -1.075   8.750   2.952  1.00 10.00      A   
ATOM     17  HG  SER A   2      -1.825   8.168   2.768  1.00 10.00      A   
ATOM     18  C   SER A   2       0.400   5.999   3.398  1.00 10.00      A   
ATOM     19  O   SER A   2       0.465   5.525   2.262  1.00 10.00      A   
ATOM     20  N   ASN A   3      -0.038   5.309   4.445  1.00 10.00      A   
ATOM     21  HN  ASN A   3      -0.065   5.739   5.329  1.00 10.00      A   
ATOM     22  CA  ASN A   3      -0.469   3.921   4.323  1.00 10.00      A   
ATOM     23  CB  ASN A   3       0.332   3.021   5.266  1.00 10.00      A   
ATOM     24  CG  ASN A   3       1.285   2.101   4.526  1.00 10.00      A   
ATOM     25  OD1 ASN A   3       1.713   2.398   3.413  1.00 10.00      A   
ATOM     26  ND2 ASN A   3       1.629   0.981   5.143  1.00 10.00      A   
ATOM     27 HD21 ASN A   3       1.256   0.807   6.034  1.00 10.00      A   
ATOM     28 HD22 ASN A   3       2.250   0.372   4.684  1.00 10.00      A   
ATOM     29  C   ASN A   3      -1.959   3.780   4.603  1.00 10.00      A   
ATOM     30  O   ASN A   3      -2.500   2.673   4.604  1.00 10.00      A   
ATOM     31  N   PHE A   4      -2.623   4.907   4.834  1.00 10.00      A   
ATOM     32  HN  PHE A   4      -2.142   5.760   4.815  1.00 10.00      A   
ATOM     33  CA  PHE A   4      -4.051   4.910   5.118  1.00 10.00      A   
ATOM     34  CB  PHE A   4      -4.311   5.178   6.604  1.00 10.00      A   
ATOM     35  CG  PHE A   4      -3.959   4.029   7.507  1.00 10.00      A   
ATOM     36  CD1 PHE A   4      -2.807   4.060   8.276  1.00 10.00      A   
ATOM     37  CD2 PHE A   4      -4.782   2.919   7.588  1.00 10.00      A   
ATOM     38  CE1 PHE A   4      -2.482   3.005   9.108  1.00 10.00      A   
ATOM     39  CE2 PHE A   4      -4.464   1.860   8.418  1.00 10.00      A   
ATOM     40  CZ  PHE A   4      -3.312   1.904   9.181  1.00 10.00      A   
ATOM     41  C   PHE A   4      -4.787   5.935   4.258  1.00 10.00      A   
ATOM     42  O   PHE A   4      -4.500   7.133   4.303  1.00 10.00      A   
ATOM     43  N   ILE A   5      -5.729   5.460   3.462  1.00 10.00      A   
ATOM     44  HN  ILE A   5      -5.913   4.497   3.458  1.00 10.00      A   
ATOM     45  CA  ILE A   5      -6.505   6.340   2.601  1.00 10.00      A   
ATOM     46  CB  ILE A   5      -6.630   5.782   1.165  1.00 10.00      A   
ATOM     47  CG1 ILE A   5      -5.245   5.457   0.598  1.00 10.00      A   
ATOM     48  CG2 ILE A   5      -7.355   6.776   0.265  1.00 10.00      A   
ATOM     49  CD1 ILE A   5      -5.270   4.816  -0.772  1.00 10.00      A   
ATOM     50  C   ILE A   5      -7.895   6.553   3.187  1.00 10.00      A   
ATOM     51  O   ILE A   5      -8.608   5.591   3.479  1.00 10.00      A   
ATOM     52  N   ASN A   6      -8.269   7.807   3.380  1.00 10.00      A   
ATOM     53  HN  ASN A   6      -7.650   8.535   3.141  1.00 10.00      A   
ATOM     54  CA  ASN A   6      -9.576   8.138   3.929  1.00 10.00      A   
ATOM     55  CB  ASN A   6      -9.445   9.090   5.124  1.00 10.00      A   
ATOM     56  CG  ASN A   6      -8.902   8.414   6.370  1.00 10.00      A   
ATOM     57  OD1 ASN A   6      -9.582   7.602   6.995  1.00 10.00      A   
ATOM     58  ND2 ASN A   6      -7.681   8.760   6.754  1.00 10.00      A   
ATOM     59 HD21 ASN A   6      -7.197   9.430   6.221  1.00 10.00      A   
ATOM     60 HD22 ASN A   6      -7.304   8.334   7.554  1.00 10.00      A   
ATOM     61  C   ASN A   6     -10.463   8.757   2.859  1.00 10.00      A   
ATOM     62  O   ASN A   6     -10.284   9.918   2.489  1.00 10.00      A   
ATOM     63  N   ILE A   7     -11.408   7.975   2.355  1.00 10.00      A   
ATOM     64  HN  ILE A   7     -11.504   7.057   2.693  1.00 10.00      A   
ATOM     65  CA  ILE A   7     -12.315   8.449   1.316  1.00 10.00      A   
ATOM     66  CB  ILE A   7     -12.607   7.354   0.268  1.00 10.00      A   
ATOM     67  CG1 ILE A   7     -11.296   6.796  -0.291  1.00 10.00      A   
ATOM     68  CG2 ILE A   7     -13.467   7.909  -0.863  1.00 10.00      A   
ATOM     69  CD1 ILE A   7     -11.473   5.592  -1.190  1.00 10.00      A   
ATOM     70  C   ILE A   7     -13.625   8.940   1.922  1.00 10.00      A   
ATOM     71  O   ILE A   7     -14.216   8.272   2.771  1.00 10.00      A   
ATOM     72  N   HIS A   8     -14.057  10.120   1.498  1.00 10.00      A   
ATOM     73  HN  HIS A   8     -13.532  10.608   0.819  1.00 10.00      A   
ATOM     74  CA  HIS A   8     -15.292  10.715   1.988  1.00 10.00      A   
ATOM     75  CB  HIS A   8     -14.995  12.007   2.760  1.00 10.00      A   
ATOM     76  CG  HIS A   8     -14.065  11.839   3.923  1.00 10.00      A   
ATOM     77  ND1 HIS A   8     -14.496  11.580   5.208  1.00 10.00      A   
ATOM     78  HD1 HIS A   8     -15.437  11.483   5.494  1.00 10.00      A   
ATOM     79  CD2 HIS A   8     -12.713  11.911   3.992  1.00 10.00      A   
ATOM     80  CE1 HIS A   8     -13.452  11.492   6.010  1.00 10.00      A   
ATOM     81  NE2 HIS A   8     -12.362  11.691   5.299  1.00 10.00      A   
ATOM     82  HE2 HIS A   8     -11.444  11.689   5.655  1.00 10.00      A   
ATOM     83  C   HIS A   8     -16.215  11.024   0.815  1.00 10.00      A   
ATOM     84  O   HIS A   8     -15.873  11.828  -0.056  1.00 10.00      A   
ATOM     85  N   VAL A   9     -17.375  10.381   0.781  1.00 10.00      A   
ATOM     86  HN  VAL A   9     -17.599   9.749   1.502  1.00 10.00      A   
ATOM     87  CA  VAL A   9     -18.329  10.592  -0.301  1.00 10.00      A   
ATOM     88  CB  VAL A   9     -18.504   9.319  -1.162  1.00 10.00      A   
ATOM     89  CG1 VAL A   9     -19.378   9.597  -2.376  1.00 10.00      A   
ATOM     90  CG2 VAL A   9     -17.154   8.766  -1.591  1.00 10.00      A   
ATOM     91  C   VAL A   9     -19.692  11.026   0.235  1.00 10.00      A   
ATOM     92  O   VAL A   9     -20.185  10.481   1.227  1.00 10.00      A   
ATOM     93  N   LEU A  10     -20.283  12.016  -0.420  1.00 10.00      A   
ATOM     94  HN  LEU A  10     -19.823  12.419  -1.186  1.00 10.00      A   
ATOM     95  CA  LEU A  10     -21.594  12.520  -0.043  1.00 10.00      A   
ATOM     96  CB  LEU A  10     -21.500  13.977   0.420  1.00 10.00      A   
ATOM     97  CG  LEU A  10     -21.010  14.200   1.852  1.00 10.00      A   
ATOM     98  CD1 LEU A  10     -20.931  15.685   2.168  1.00 10.00      A   
ATOM     99  CD2 LEU A  10     -21.921  13.490   2.839  1.00 10.00      A   
ATOM    100  C   LEU A  10     -22.545  12.399  -1.228  1.00 10.00      A   
ATOM    101  O   LEU A  10     -22.331  13.022  -2.273  1.00 10.00      A   
ATOM    102  N   ILE A  11     -23.583  11.591  -1.068  1.00 10.00      A   
ATOM    103  HN  ILE A  11     -23.704  11.127  -0.210  1.00 10.00      A   
ATOM    104  CA  ILE A  11     -24.550  11.374  -2.137  1.00 10.00      A   
ATOM    105  CB  ILE A  11     -24.417   9.953  -2.736  1.00 10.00      A   
ATOM    106  CG1 ILE A  11     -25.579   9.645  -3.690  1.00 10.00      A   
ATOM    107  CG2 ILE A  11     -24.318   8.905  -1.633  1.00 10.00      A   
ATOM    108  CD1 ILE A  11     -25.535   8.258  -4.293  1.00 10.00      A   
ATOM    109  C   ILE A  11     -25.987  11.607  -1.665  1.00 10.00      A   
ATOM    110  O   ILE A  11     -26.422  11.050  -0.658  1.00 10.00      A   
ATOM    111  N   SER A  12     -26.707  12.445  -2.397  1.00 10.00      A   
ATOM    112  HN  SER A  12     -26.290  12.873  -3.178  1.00 10.00      A   
ATOM    113  CA  SER A  12     -28.094  12.748  -2.087  1.00 10.00      A   
ATOM    114  CB  SER A  12     -28.387  14.220  -2.393  1.00 10.00      A   
ATOM    115  OG  SER A  12     -29.641  14.618  -1.865  1.00 10.00      A   
ATOM    116  HG  SER A  12     -29.992  15.346  -2.390  1.00 10.00      A   
ATOM    117  C   SER A  12     -29.000  11.844  -2.916  1.00 10.00      A   
ATOM    118  O   SER A  12     -29.181  12.057  -4.115  1.00 10.00      A   
ATOM    119  N   HIS A  13     -29.559  10.829  -2.278  1.00 10.00      A   
ATOM    120  HN  HIS A  13     -29.407  10.729  -1.312  1.00 10.00      A   
ATOM    121  CA  HIS A  13     -30.420   9.880  -2.968  1.00 10.00      A   
ATOM    122  CB  HIS A  13     -30.226   8.466  -2.408  1.00 10.00      A   
ATOM    123  CG  HIS A  13     -30.589   7.367  -3.366  1.00 10.00      A   
ATOM    124  ND1 HIS A  13     -29.646   6.598  -4.011  1.00 10.00      A   
ATOM    125  HD1 HIS A  13     -28.669   6.671  -3.901  1.00 10.00      A   
ATOM    126  CD2 HIS A  13     -31.795   6.904  -3.784  1.00 10.00      A   
ATOM    127  CE1 HIS A  13     -30.251   5.717  -4.785  1.00 10.00      A   
ATOM    128  NE2 HIS A  13     -31.552   5.880  -4.665  1.00 10.00      A   
ATOM    129  HE2 HIS A  13     -32.234   5.353  -5.140  1.00 10.00      A   
ATOM    130  C   HIS A  13     -31.889  10.282  -2.886  1.00 10.00      A   
ATOM    131  O   HIS A  13     -32.402  10.597  -1.811  1.00 10.00      A   
ATOM    132  N   SER A  14     -32.549  10.260  -4.038  1.00 10.00      A   
ATOM    133  HN  SER A  14     -32.065  10.019  -4.854  1.00 10.00      A   
ATOM    134  CA  SER A  14     -33.964  10.595  -4.147  1.00 10.00      A   
ATOM    135  CB  SER A  14     -34.336  10.619  -5.631  1.00 10.00      A   
ATOM    136  OG  SER A  14     -33.230  11.043  -6.415  1.00 10.00      A   
ATOM    137  HG  SER A  14     -33.352  10.740  -7.324  1.00 10.00      A   
ATOM    138  C   SER A  14     -34.820   9.562  -3.393  1.00 10.00      A   
ATOM    139  O   SER A  14     -34.298   8.534  -2.951  1.00 10.00      A   
ATOM    140  N   PRO A  15     -36.138   9.823  -3.218  1.00 10.00      A   
ATOM    141  CA  PRO A  15     -37.048   8.907  -2.510  1.00 10.00      A   
ATOM    142  CB  PRO A  15     -38.434   9.470  -2.831  1.00 10.00      A   
ATOM    143  CG  PRO A  15     -38.202  10.921  -3.051  1.00 10.00      A   
ATOM    144  CD  PRO A  15     -36.845  11.033  -3.688  1.00 10.00      A   
ATOM    145  C   PRO A  15     -36.941   7.469  -3.008  1.00 10.00      A   
ATOM    146  O   PRO A  15     -37.314   7.166  -4.145  1.00 10.00      A   
ATOM    147  N   SER A  16     -36.431   6.595  -2.146  1.00 10.00      A   
ATOM    148  HN  SER A  16     -36.162   6.910  -1.254  1.00 10.00      A   
ATOM    149  CA  SER A  16     -36.256   5.186  -2.477  1.00 10.00      A   
ATOM    150  CB  SER A  16     -35.290   5.029  -3.663  1.00 10.00      A   
ATOM    151  OG  SER A  16     -35.408   3.749  -4.264  1.00 10.00      A   
ATOM    152  HG  SER A  16     -34.727   3.161  -3.918  1.00 10.00      A   
ATOM    153  C   SER A  16     -35.697   4.443  -1.270  1.00 10.00      A   
ATOM    154  O   SER A  16     -34.774   4.929  -0.616  1.00 10.00      A   
ATOM    155  N   CYS A  17     -36.261   3.279  -0.971  1.00 10.00      A   
ATOM    156  HN  CYS A  17     -37.002   2.949  -1.523  1.00 10.00      A   
ATOM    157  CA  CYS A  17     -35.800   2.474   0.153  1.00 10.00      A   
ATOM    158  CB  CYS A  17     -36.935   1.593   0.686  1.00 10.00      A   
ATOM    159  SG  CYS A  17     -36.509   0.600   2.137  1.00 10.00      A   
ATOM    160  HG  CYS A  17     -35.817   1.368   2.973  1.00 10.00      A   
ATOM    161  C   CYS A  17     -34.611   1.620  -0.277  1.00 10.00      A   
ATOM    162  O   CYS A  17     -34.777   0.586  -0.928  1.00 10.00      A   
ATOM    163  N   LEU A  18     -33.413   2.061   0.078  1.00 10.00      A   
ATOM    164  HN  LEU A  18     -33.341   2.891   0.598  1.00 10.00      A   
ATOM    165  CA  LEU A  18     -32.198   1.348  -0.293  1.00 10.00      A   
ATOM    166  CB  LEU A  18     -31.026   2.315  -0.439  1.00 10.00      A   
ATOM    167  CG  LEU A  18     -31.106   3.319  -1.586  1.00 10.00      A   
ATOM    168  CD1 LEU A  18     -29.897   4.236  -1.559  1.00 10.00      A   
ATOM    169  CD2 LEU A  18     -31.208   2.600  -2.922  1.00 10.00      A   
ATOM    170  C   LEU A  18     -31.831   0.258   0.704  1.00 10.00      A   
ATOM    171  O   LEU A  18     -30.998  -0.602   0.410  1.00 10.00      A   
ATOM    172  N   ASN A  19     -32.438   0.280   1.877  1.00 10.00      A   
ATOM    173  HN  ASN A  19     -33.116   0.965   2.064  1.00 10.00      A   
ATOM    174  CA  ASN A  19     -32.118  -0.713   2.889  1.00 10.00      A   
ATOM    175  CB  ASN A  19     -30.990  -0.201   3.785  1.00 10.00      A   
ATOM    176  CG  ASN A  19     -30.238  -1.309   4.492  1.00 10.00      A   
ATOM    177  OD1 ASN A  19     -29.822  -1.152   5.638  1.00 10.00      A   
ATOM    178  ND2 ASN A  19     -30.034  -2.425   3.809  1.00 10.00      A   
ATOM    179 HD21 ASN A  19     -30.371  -2.479   2.890  1.00 10.00      A   
ATOM    180 HD22 ASN A  19     -29.545  -3.156   4.252  1.00 10.00      A   
ATOM    181  C   ASN A  19     -33.333  -1.078   3.726  1.00 10.00      A   
ATOM    182  O   ASN A  19     -33.733  -0.330   4.620  1.00 10.00      A   
ATOM    183  N   ARG A  20     -33.914  -2.234   3.436  1.00 10.00      A   
ATOM    184  HN  ARG A  20     -33.546  -2.791   2.717  1.00 10.00      A   
ATOM    185  CA  ARG A  20     -35.081  -2.699   4.167  1.00 10.00      A   
ATOM    186  CB  ARG A  20     -36.144  -3.260   3.213  1.00 10.00      A   
ATOM    187  CG  ARG A  20     -35.960  -4.725   2.846  1.00 10.00      A   
ATOM    188  CD  ARG A  20     -36.847  -5.126   1.680  1.00 10.00      A   
ATOM    189  NE  ARG A  20     -36.403  -4.518   0.430  1.00 10.00      A   
ATOM    190  HE  ARG A  20     -36.013  -3.614   0.486  1.00 10.00      A   
ATOM    191  CZ  ARG A  20     -36.484  -5.105  -0.763  1.00 10.00      A   
ATOM    192  NH1 ARG A  20     -37.007  -6.319  -0.884  1.00 10.00      A   
ATOM    193 HH11 ARG A  20     -37.358  -6.829  -0.044  1.00 10.00      A   
ATOM    194 HH12 ARG A  20     -37.065  -6.774  -1.821  1.00 10.00      A   
ATOM    195  NH2 ARG A  20     -36.039  -4.470  -1.837  1.00 10.00      A   
ATOM    196 HH21 ARG A  20     -35.617  -3.518  -1.745  1.00 10.00      A   
ATOM    197 HH22 ARG A  20     -36.101  -4.917  -2.776  1.00 10.00      A   
ATOM    198  C   ARG A  20     -34.689  -3.740   5.212  1.00 10.00      A   
ATOM    199  O   ARG A  20     -33.770  -4.539   5.002  1.00 10.00      A   
ATOM    200  N   ASP A  21     -35.377  -3.717   6.340  1.00 10.00      A   
ATOM    201  HN  ASP A  21     -36.084  -3.040   6.459  1.00 10.00      A   
ATOM    202  CA  ASP A  21     -35.109  -4.660   7.414  1.00 10.00      A   
ATOM    203  CB  ASP A  21     -35.211  -3.968   8.781  1.00 10.00      A   
ATOM    204  CG  ASP A  21     -36.631  -3.855   9.299  1.00 10.00      A   
ATOM    205  OD1 ASP A  21     -37.514  -3.402   8.545  1.00 10.00      A   
ATOM    206  OD2 ASP A  21     -36.869  -4.225  10.469  1.00 10.00      A   
ATOM    207  C   ASP A  21     -36.055  -5.852   7.328  1.00 10.00      A   
ATOM    208  O   ASP A  21     -36.778  -6.002   6.341  1.00 10.00      A   
ATOM    209  N   ASP A  22     -36.045  -6.698   8.348  1.00 10.00      A   
ATOM    210  HN  ASP A  22     -35.437  -6.535   9.101  1.00 10.00      A   
ATOM    211  CA  ASP A  22     -36.909  -7.873   8.376  1.00 10.00      A   
ATOM    212  CB  ASP A  22     -36.553  -8.787   9.545  1.00 10.00      A   
ATOM    213  CG  ASP A  22     -35.552  -9.852   9.158  1.00 10.00      A   
ATOM    214  OD1 ASP A  22     -34.350  -9.528   9.038  1.00 10.00      A   
ATOM    215  OD2 ASP A  22     -35.963 -11.017   8.965  1.00 10.00      A   
ATOM    216  C   ASP A  22     -38.378  -7.479   8.439  1.00 10.00      A   
ATOM    217  O   ASP A  22     -39.249  -8.233   8.006  1.00 10.00      A   
ATOM    218  N   MET A  23     -38.647  -6.292   8.969  1.00 10.00      A   
ATOM    219  HN  MET A  23     -37.909  -5.736   9.301  1.00 10.00      A   
ATOM    220  CA  MET A  23     -40.012  -5.790   9.072  1.00 10.00      A   
ATOM    221  CB  MET A  23     -40.137  -4.802  10.234  1.00 10.00      A   
ATOM    222  CG  MET A  23     -39.832  -5.391  11.601  1.00 10.00      A   
ATOM    223  SD  MET A  23     -41.099  -6.541  12.173  1.00 10.00      A   
ATOM    224  CE  MET A  23     -42.558  -5.497  12.138  1.00 10.00      A   
ATOM    225  C   MET A  23     -40.415  -5.102   7.772  1.00 10.00      A   
ATOM    226  O   MET A  23     -41.510  -4.548   7.665  1.00 10.00      A   
ATOM    227  N   ASN A  24     -39.507  -5.131   6.796  1.00 10.00      A   
ATOM    228  HN  ASN A  24     -38.647  -5.573   6.968  1.00 10.00      A   
ATOM    229  CA  ASN A  24     -39.730  -4.527   5.484  1.00 10.00      A   
ATOM    230  CB  ASN A  24     -40.979  -5.089   4.796  1.00 10.00      A   
ATOM    231  CG  ASN A  24     -40.762  -6.479   4.238  1.00 10.00      A   
ATOM    232  OD1 ASN A  24     -39.659  -6.827   3.810  1.00 10.00      A   
ATOM    233  ND2 ASN A  24     -41.812  -7.286   4.240  1.00 10.00      A   
ATOM    234 HD21 ASN A  24     -42.659  -6.943   4.599  1.00 10.00      A   
ATOM    235 HD22 ASN A  24     -41.701  -8.191   3.881  1.00 10.00      A   
ATOM    236  C   ASN A  24     -39.784  -3.009   5.562  1.00 10.00      A   
ATOM    237  O   ASN A  24     -40.401  -2.355   4.724  1.00 10.00      A   
ATOM    238  N   MET A  25     -39.129  -2.456   6.573  1.00 10.00      A   
ATOM    239  HN  MET A  25     -38.644  -3.038   7.210  1.00 10.00      A   
ATOM    240  CA  MET A  25     -39.086  -1.014   6.768  1.00 10.00      A   
ATOM    241  CB  MET A  25     -39.506  -0.658   8.196  1.00 10.00      A   
ATOM    242  CG  MET A  25     -40.966  -0.942   8.504  1.00 10.00      A   
ATOM    243  SD  MET A  25     -41.311  -0.959  10.276  1.00 10.00      A   
ATOM    244  CE  MET A  25     -40.864   0.718  10.726  1.00 10.00      A   
ATOM    245  C   MET A  25     -37.675  -0.511   6.511  1.00 10.00      A   
ATOM    246  O   MET A  25     -36.753  -1.307   6.332  1.00 10.00      A   
ATOM    247  N   GLN A  26     -37.500   0.798   6.493  1.00 10.00      A   
ATOM    248  HN  GLN A  26     -38.274   1.392   6.648  1.00 10.00      A   
ATOM    249  CA  GLN A  26     -36.187   1.379   6.259  1.00 10.00      A   
ATOM    250  CB  GLN A  26     -36.308   2.834   5.799  1.00 10.00      A   
ATOM    251  CG  GLN A  26     -34.975   3.548   5.630  1.00 10.00      A   
ATOM    252  CD  GLN A  26     -34.101   2.935   4.550  1.00 10.00      A   
ATOM    253  OE1 GLN A  26     -34.589   2.508   3.500  1.00 10.00      A   
ATOM    254  NE2 GLN A  26     -32.804   2.868   4.809  1.00 10.00      A   
ATOM    255 HE21 GLN A  26     -32.485   3.210   5.674  1.00 10.00      A   
ATOM    256 HE22 GLN A  26     -32.212   2.484   4.131  1.00 10.00      A   
ATOM    257  C   GLN A  26     -35.323   1.277   7.514  1.00 10.00      A   
ATOM    258  O   GLN A  26     -35.798   1.519   8.628  1.00 10.00      A   
ATOM    259  N   LYS A  27     -34.064   0.894   7.336  1.00 10.00      A   
ATOM    260  HN  LYS A  27     -33.752   0.684   6.429  1.00 10.00      A   
ATOM    261  CA  LYS A  27     -33.141   0.773   8.455  1.00 10.00      A   
ATOM    262  CB  LYS A  27     -31.924  -0.062   8.062  1.00 10.00      A   
ATOM    263  CG  LYS A  27     -32.256  -1.482   7.641  1.00 10.00      A   
ATOM    264  CD  LYS A  27     -31.604  -2.500   8.563  1.00 10.00      A   
ATOM    265  CE  LYS A  27     -31.762  -3.911   8.019  1.00 10.00      A   
ATOM    266  NZ  LYS A  27     -31.416  -4.942   9.032  1.00 10.00      A   
ATOM    267  HZ1 LYS A  27     -31.701  -5.884   8.694  1.00 10.00      A   
ATOM    268  HZ2 LYS A  27     -31.908  -4.749   9.928  1.00 10.00      A   
ATOM    269  HZ3 LYS A  27     -30.390  -4.944   9.206  1.00 10.00      A   
ATOM    270  C   LYS A  27     -32.699   2.147   8.941  1.00 10.00      A   
ATOM    271  O   LYS A  27     -32.501   3.066   8.141  1.00 10.00      A   
ATOM    272  N   ASP A  28     -32.535   2.283  10.249  1.00 10.00      A   
ATOM    273  HN  ASP A  28     -32.688   1.511  10.834  1.00 10.00      A   
ATOM    274  CA  ASP A  28     -32.129   3.551  10.841  1.00 10.00      A   
ATOM    275  CB  ASP A  28     -33.328   4.249  11.496  1.00 10.00      A   
ATOM    276  CG  ASP A  28     -33.769   3.584  12.787  1.00 10.00      A   
ATOM    277  OD1 ASP A  28     -33.354   4.042  13.871  1.00 10.00      A   
ATOM    278  OD2 ASP A  28     -34.532   2.600  12.723  1.00 10.00      A   
ATOM    279  C   ASP A  28     -31.022   3.351  11.869  1.00 10.00      A   
ATOM    280  O   ASP A  28     -30.758   2.230  12.305  1.00 10.00      A   
ATOM    281  N   ALA A  29     -30.369   4.443  12.232  1.00 10.00      A   
ATOM    282  HN  ALA A  29     -30.609   5.303  11.812  1.00 10.00      A   
ATOM    283  CA  ALA A  29     -29.303   4.421  13.220  1.00 10.00      A   
ATOM    284  CB  ALA A  29     -27.949   4.345  12.534  1.00 10.00      A   
ATOM    285  C   ALA A  29     -29.389   5.667  14.091  1.00 10.00      A   
ATOM    286  O   ALA A  29     -29.798   6.729  13.624  1.00 10.00      A   
ATOM    287  N   ILE A  30     -29.013   5.539  15.352  1.00 10.00      A   
ATOM    288  HN  ILE A  30     -28.696   4.668  15.673  1.00 10.00      A   
ATOM    289  CA  ILE A  30     -29.056   6.664  16.276  1.00 10.00      A   
ATOM    290  CB  ILE A  30     -29.435   6.221  17.706  1.00 10.00      A   
ATOM    291  CG1 ILE A  30     -30.725   5.397  17.682  1.00 10.00      A   
ATOM    292  CG2 ILE A  30     -29.594   7.435  18.615  1.00 10.00      A   
ATOM    293  CD1 ILE A  30     -31.019   4.680  18.983  1.00 10.00      A   
ATOM    294  C   ILE A  30     -27.714   7.390  16.308  1.00 10.00      A   
ATOM    295  O   ILE A  30     -26.730   6.879  16.849  1.00 10.00      A   
ATOM    296  N   PHE A  31     -27.673   8.571  15.712  1.00 10.00      A   
ATOM    297  HN  PHE A  31     -28.490   8.923  15.293  1.00 10.00      A   
ATOM    298  CA  PHE A  31     -26.458   9.370  15.678  1.00 10.00      A   
ATOM    299  CB  PHE A  31     -25.849   9.399  14.271  1.00 10.00      A   
ATOM    300  CG  PHE A  31     -24.498  10.058  14.215  1.00 10.00      A   
ATOM    301  CD1 PHE A  31     -23.358   9.372  14.606  1.00 10.00      A   
ATOM    302  CD2 PHE A  31     -24.369  11.367  13.779  1.00 10.00      A   
ATOM    303  CE1 PHE A  31     -22.117   9.979  14.563  1.00 10.00      A   
ATOM    304  CE2 PHE A  31     -23.132  11.979  13.733  1.00 10.00      A   
ATOM    305  CZ  PHE A  31     -22.005  11.285  14.126  1.00 10.00      A   
ATOM    306  C   PHE A  31     -26.766  10.780  16.158  1.00 10.00      A   
ATOM    307  O   PHE A  31     -27.686  11.427  15.655  1.00 10.00      A   
ATOM    308  N   GLY A  32     -26.019  11.235  17.156  1.00 10.00      A   
ATOM    309  HN  GLY A  32     -25.309  10.663  17.523  1.00 10.00      A   
ATOM    310  CA  GLY A  32     -26.233  12.563  17.703  1.00 10.00      A   
ATOM    311  C   GLY A  32     -27.414  12.596  18.655  1.00 10.00      A   
ATOM    312  O   GLY A  32     -27.776  13.649  19.184  1.00 10.00      A   
ATOM    313  N   GLY A  33     -28.015  11.432  18.871  1.00 10.00      A   
ATOM    314  HN  GLY A  33     -27.676  10.633  18.425  1.00 10.00      A   
ATOM    315  CA  GLY A  33     -29.158  11.331  19.755  1.00 10.00      A   
ATOM    316  C   GLY A  33     -30.468  11.341  18.992  1.00 10.00      A   
ATOM    317  O   GLY A  33     -31.543  11.293  19.588  1.00 10.00      A   
ATOM    318  N   LYS A  34     -30.378  11.402  17.669  1.00 10.00      A   
ATOM    319  HN  LYS A  34     -29.492  11.426  17.249  1.00 10.00      A   
ATOM    320  CA  LYS A  34     -31.564  11.425  16.822  1.00 10.00      A   
ATOM    321  CB  LYS A  34     -31.679  12.772  16.107  1.00 10.00      A   
ATOM    322  CG  LYS A  34     -31.873  13.943  17.056  1.00 10.00      A   
ATOM    323  CD  LYS A  34     -31.783  15.272  16.335  1.00 10.00      A   
ATOM    324  CE  LYS A  34     -31.915  16.434  17.307  1.00 10.00      A   
ATOM    325  NZ  LYS A  34     -31.796  17.746  16.621  1.00 10.00      A   
ATOM    326  HZ1 LYS A  34     -30.903  17.793  16.091  1.00 10.00      A   
ATOM    327  HZ2 LYS A  34     -31.813  18.519  17.317  1.00 10.00      A   
ATOM    328  HZ3 LYS A  34     -32.588  17.877  15.957  1.00 10.00      A   
ATOM    329  C   LYS A  34     -31.540  10.277  15.818  1.00 10.00      A   
ATOM    330  O   LYS A  34     -30.487   9.674  15.581  1.00 10.00      A   
ATOM    331  N   ARG A  35     -32.696   9.992  15.227  1.00 10.00      A   
ATOM    332  HN  ARG A  35     -33.487  10.537  15.438  1.00 10.00      A   
ATOM    333  CA  ARG A  35     -32.824   8.907  14.262  1.00 10.00      A   
ATOM    334  CB  ARG A  35     -34.271   8.409  14.196  1.00 10.00      A   
ATOM    335  CG  ARG A  35     -34.490   7.267  13.215  1.00 10.00      A   
ATOM    336  CD  ARG A  35     -35.887   6.686  13.336  1.00 10.00      A   
ATOM    337  NE  ARG A  35     -36.688   6.916  12.132  1.00 10.00      A   
ATOM    338  HE  ARG A  35     -36.864   7.852  11.880  1.00 10.00      A   
ATOM    339  CZ  ARG A  35     -37.181   5.940  11.369  1.00 10.00      A   
ATOM    340  NH1 ARG A  35     -36.959   4.668  11.682  1.00 10.00      A   
ATOM    341 HH11 ARG A  35     -37.345   3.906  11.083  1.00 10.00      A   
ATOM    342 HH12 ARG A  35     -36.396   4.425  12.526  1.00 10.00      A   
ATOM    343  NH2 ARG A  35     -37.901   6.232  10.292  1.00 10.00      A   
ATOM    344 HH21 ARG A  35     -38.292   5.467   9.699  1.00 10.00      A   
ATOM    345 HH22 ARG A  35     -38.081   7.228  10.033  1.00 10.00      A   
ATOM    346  C   ARG A  35     -32.336   9.319  12.876  1.00 10.00      A   
ATOM    347  O   ARG A  35     -32.815  10.295  12.297  1.00 10.00      A   
ATOM    348  N   ARG A  36     -31.370   8.576  12.359  1.00 10.00      A   
ATOM    349  HN  ARG A  36     -31.014   7.822  12.885  1.00 10.00      A   
ATOM    350  CA  ARG A  36     -30.811   8.836  11.040  1.00 10.00      A   
ATOM    351  CB  ARG A  36     -29.301   9.090  11.143  1.00 10.00      A   
ATOM    352  CG  ARG A  36     -28.867   9.836  12.398  1.00 10.00      A   
ATOM    353  CD  ARG A  36     -29.058  11.337  12.259  1.00 10.00      A   
ATOM    354  NE  ARG A  36     -27.978  11.955  11.491  1.00 10.00      A   
ATOM    355  HE  ARG A  36     -27.842  11.639  10.568  1.00 10.00      A   
ATOM    356  CZ  ARG A  36     -27.177  12.907  11.963  1.00 10.00      A   
ATOM    357  NH1 ARG A  36     -27.331  13.360  13.204  1.00 10.00      A   
ATOM    358 HH11 ARG A  36     -26.704  14.105  13.573  1.00 10.00      A   
ATOM    359 HH12 ARG A  36     -28.078  12.970  13.819  1.00 10.00      A   
ATOM    360  NH2 ARG A  36     -26.214  13.399  11.192  1.00 10.00      A   
ATOM    361 HH21 ARG A  36     -25.580  14.151  11.556  1.00 10.00      A   
ATOM    362 HH22 ARG A  36     -26.084  13.039  10.221  1.00 10.00      A   
ATOM    363  C   ARG A  36     -31.056   7.626  10.150  1.00 10.00      A   
ATOM    364  O   ARG A  36     -30.992   6.494  10.619  1.00 10.00      A   
ATOM    365  N   VAL A  37     -31.355   7.861   8.883  1.00 10.00      A   
ATOM    366  HN  VAL A  37     -31.399   8.788   8.563  1.00 10.00      A   
ATOM    367  CA  VAL A  37     -31.588   6.773   7.946  1.00 10.00      A   
ATOM    368  CB  VAL A  37     -32.197   7.296   6.626  1.00 10.00      A   
ATOM    369  CG1 VAL A  37     -32.509   6.148   5.679  1.00 10.00      A   
ATOM    370  CG2 VAL A  37     -33.452   8.112   6.904  1.00 10.00      A   
ATOM    371  C   VAL A  37     -30.252   6.094   7.667  1.00 10.00      A   
ATOM    372  O   VAL A  37     -29.260   6.771   7.405  1.00 10.00      A   
ATOM    373  N   ARG A  38     -30.212   4.771   7.738  1.00 10.00      A   
ATOM    374  HN  ARG A  38     -31.036   4.266   7.924  1.00 10.00      A   
ATOM    375  CA  ARG A  38     -28.963   4.057   7.529  1.00 10.00      A   
ATOM    376  CB  ARG A  38     -28.479   3.430   8.843  1.00 10.00      A   
ATOM    377  CG  ARG A  38     -28.963   2.003   9.070  1.00 10.00      A   
ATOM    378  CD  ARG A  38     -28.262   1.356  10.251  1.00 10.00      A   
ATOM    379  NE  ARG A  38     -28.302  -0.108  10.186  1.00 10.00      A   
ATOM    380  HE  ARG A  38     -27.735  -0.544   9.509  1.00 10.00      A   
ATOM    381  CZ  ARG A  38     -29.043  -0.873  10.990  1.00 10.00      A   
ATOM    382  NH1 ARG A  38     -29.814  -0.324  11.921  1.00 10.00      A   
ATOM    383 HH11 ARG A  38     -30.391  -0.929  12.547  1.00 10.00      A   
ATOM    384 HH12 ARG A  38     -29.848   0.718  12.036  1.00 10.00      A   
ATOM    385  NH2 ARG A  38     -29.012  -2.189  10.863  1.00 10.00      A   
ATOM    386 HH21 ARG A  38     -29.589  -2.783  11.493  1.00 10.00      A   
ATOM    387 HH22 ARG A  38     -28.410  -2.638  10.135  1.00 10.00      A   
ATOM    388  C   ARG A  38     -29.060   2.976   6.462  1.00 10.00      A   
ATOM    389  O   ARG A  38     -30.150   2.565   6.058  1.00 10.00      A   
ATOM    390  N   ILE A  39     -27.891   2.544   6.012  1.00 10.00      A   
ATOM    391  HN  ILE A  39     -27.073   2.969   6.355  1.00 10.00      A   
ATOM    392  CA  ILE A  39     -27.752   1.483   5.028  1.00 10.00      A   
ATOM    393  CB  ILE A  39     -27.367   2.038   3.638  1.00 10.00      A   
ATOM    394  CG1 ILE A  39     -28.378   3.093   3.177  1.00 10.00      A   
ATOM    395  CG2 ILE A  39     -27.276   0.905   2.623  1.00 10.00      A   
ATOM    396  CD1 ILE A  39     -27.958   3.843   1.930  1.00 10.00      A   
ATOM    397  C   ILE A  39     -26.638   0.559   5.513  1.00 10.00      A   
ATOM    398  O   ILE A  39     -25.542   1.031   5.839  1.00 10.00      A   
ATOM    399  N   SER A  40     -26.921  -0.736   5.595  1.00 10.00      A   
ATOM    400  HN  SER A  40     -27.819  -1.053   5.341  1.00 10.00      A   
ATOM    401  CA  SER A  40     -25.937  -1.706   6.060  1.00 10.00      A   
ATOM    402  CB  SER A  40     -26.542  -3.110   6.099  1.00 10.00      A   
ATOM    403  OG  SER A  40     -27.658  -3.203   5.229  1.00 10.00      A   
ATOM    404  HG  SER A  40     -27.391  -3.645   4.407  1.00 10.00      A   
ATOM    405  C   SER A  40     -24.661  -1.689   5.219  1.00 10.00      A   
ATOM    406  O   SER A  40     -24.708  -1.713   3.986  1.00 10.00      A   
ATOM    407  N   SER A  41     -23.522  -1.657   5.899  1.00 10.00      A   
ATOM    408  HN  SER A  41     -23.551  -1.653   6.878  1.00 10.00      A   
ATOM    409  CA  SER A  41     -22.226  -1.637   5.240  1.00 10.00      A   
ATOM    410  CB  SER A  41     -21.130  -1.512   6.295  1.00 10.00      A   
ATOM    411  OG  SER A  41     -21.695  -1.576   7.598  1.00 10.00      A   
ATOM    412  HG  SER A  41     -21.811  -2.504   7.848  1.00 10.00      A   
ATOM    413  C   SER A  41     -22.026  -2.900   4.403  1.00 10.00      A   
ATOM    414  O   SER A  41     -21.356  -2.874   3.370  1.00 10.00      A   
ATOM    415  N   GLN A  42     -22.623  -4.002   4.850  1.00 10.00      A   
ATOM    416  HN  GLN A  42     -23.133  -3.964   5.689  1.00 10.00      A   
ATOM    417  CA  GLN A  42     -22.528  -5.263   4.131  1.00 10.00      A   
ATOM    418  CB  GLN A  42     -23.141  -6.406   4.937  1.00 10.00      A   
ATOM    419  CG  GLN A  42     -22.277  -6.882   6.090  1.00 10.00      A   
ATOM    420  CD  GLN A  42     -22.702  -8.245   6.595  1.00 10.00      A   
ATOM    421  OE1 GLN A  42     -23.880  -8.599   6.554  1.00 10.00      A   
ATOM    422  NE2 GLN A  42     -21.744  -9.025   7.067  1.00 10.00      A   
ATOM    423 HE21 GLN A  42     -20.823  -8.685   7.065  1.00 10.00      A   
ATOM    424 HE22 GLN A  42     -21.991  -9.915   7.395  1.00 10.00      A   
ATOM    425  C   GLN A  42     -23.219  -5.152   2.778  1.00 10.00      A   
ATOM    426  O   GLN A  42     -22.740  -5.686   1.781  1.00 10.00      A   
ATOM    427  N   SER A  43     -24.347  -4.452   2.753  1.00 10.00      A   
ATOM    428  HN  SER A  43     -24.687  -4.059   3.583  1.00 10.00      A   
ATOM    429  CA  SER A  43     -25.094  -4.255   1.522  1.00 10.00      A   
ATOM    430  CB  SER A  43     -26.479  -3.684   1.831  1.00 10.00      A   
ATOM    431  OG  SER A  43     -27.079  -4.398   2.904  1.00 10.00      A   
ATOM    432  HG  SER A  43     -27.618  -5.115   2.549  1.00 10.00      A   
ATOM    433  C   SER A  43     -24.314  -3.334   0.585  1.00 10.00      A   
ATOM    434  O   SER A  43     -24.286  -3.537  -0.628  1.00 10.00      A   
ATOM    435  N   LEU A  44     -23.661  -2.333   1.167  1.00 10.00      A   
ATOM    436  HN  LEU A  44     -23.734  -2.215   2.141  1.00 10.00      A   
ATOM    437  CA  LEU A  44     -22.851  -1.398   0.399  1.00 10.00      A   
ATOM    438  CB  LEU A  44     -22.322  -0.287   1.308  1.00 10.00      A   
ATOM    439  CG  LEU A  44     -23.354   0.703   1.847  1.00 10.00      A   
ATOM    440  CD1 LEU A  44     -22.729   1.587   2.916  1.00 10.00      A   
ATOM    441  CD2 LEU A  44     -23.926   1.548   0.717  1.00 10.00      A   
ATOM    442  C   LEU A  44     -21.681  -2.139  -0.241  1.00 10.00      A   
ATOM    443  O   LEU A  44     -21.313  -1.876  -1.388  1.00 10.00      A   
ATOM    444  N   LYS A  45     -21.115  -3.074   0.520  1.00 10.00      A   
ATOM    445  HN  LYS A  45     -21.461  -3.217   1.428  1.00 10.00      A   
ATOM    446  CA  LYS A  45     -19.998  -3.883   0.061  1.00 10.00      A   
ATOM    447  CB  LYS A  45     -19.419  -4.680   1.233  1.00 10.00      A   
ATOM    448  CG  LYS A  45     -17.907  -4.614   1.353  1.00 10.00      A   
ATOM    449  CD  LYS A  45     -17.443  -5.099   2.714  1.00 10.00      A   
ATOM    450  CE  LYS A  45     -15.959  -4.852   2.916  1.00 10.00      A   
ATOM    451  NZ  LYS A  45     -15.541  -5.142   4.311  1.00 10.00      A   
ATOM    452  HZ1 LYS A  45     -15.865  -6.091   4.592  1.00 10.00      A   
ATOM    453  HZ2 LYS A  45     -15.953  -4.445   4.962  1.00 10.00      A   
ATOM    454  HZ3 LYS A  45     -14.507  -5.104   4.391  1.00 10.00      A   
ATOM    455  C   LYS A  45     -20.456  -4.839  -1.035  1.00 10.00      A   
ATOM    456  O   LYS A  45     -19.761  -5.040  -2.033  1.00 10.00      A   
ATOM    457  N   ARG A  46     -21.637  -5.421  -0.845  1.00 10.00      A   
ATOM    458  HN  ARG A  46     -22.139  -5.221  -0.025  1.00 10.00      A   
ATOM    459  CA  ARG A  46     -22.203  -6.356  -1.815  1.00 10.00      A   
ATOM    460  CB  ARG A  46     -23.455  -7.033  -1.257  1.00 10.00      A   
ATOM    461  CG  ARG A  46     -23.153  -8.196  -0.327  1.00 10.00      A   
ATOM    462  CD  ARG A  46     -24.405  -8.686   0.378  1.00 10.00      A   
ATOM    463  NE  ARG A  46     -24.197  -9.990   1.006  1.00 10.00      A   
ATOM    464  HE  ARG A  46     -23.570 -10.604   0.561  1.00 10.00      A   
ATOM    465  CZ  ARG A  46     -24.806 -10.394   2.120  1.00 10.00      A   
ATOM    466  NH1 ARG A  46     -25.679  -9.602   2.736  1.00 10.00      A   
ATOM    467 HH11 ARG A  46     -26.153  -9.925   3.610  1.00 10.00      A   
ATOM    468 HH12 ARG A  46     -25.899  -8.659   2.350  1.00 10.00      A   
ATOM    469  NH2 ARG A  46     -24.539 -11.595   2.619  1.00 10.00      A   
ATOM    470 HH21 ARG A  46     -25.013 -11.916   3.490  1.00 10.00      A   
ATOM    471 HH22 ARG A  46     -23.853 -12.225   2.143  1.00 10.00      A   
ATOM    472  C   ARG A  46     -22.508  -5.662  -3.138  1.00 10.00      A   
ATOM    473  O   ARG A  46     -22.302  -6.231  -4.211  1.00 10.00      A   
ATOM    474  N   ALA A  47     -22.981  -4.423  -3.057  1.00 10.00      A   
ATOM    475  HN  ALA A  47     -23.138  -4.027  -2.171  1.00 10.00      A   
ATOM    476  CA  ALA A  47     -23.300  -3.642  -4.245  1.00 10.00      A   
ATOM    477  CB  ALA A  47     -24.056  -2.381  -3.859  1.00 10.00      A   
ATOM    478  C   ALA A  47     -22.032  -3.292  -5.018  1.00 10.00      A   
ATOM    479  O   ALA A  47     -22.087  -2.875  -6.176  1.00 10.00      A   
ATOM    480  N   MET A  48     -20.890  -3.463  -4.361  1.00 10.00      A   
ATOM    481  HN  MET A  48     -20.919  -3.790  -3.435  1.00 10.00      A   
ATOM    482  CA  MET A  48     -19.602  -3.181  -4.973  1.00 10.00      A   
ATOM    483  CB  MET A  48     -18.673  -2.481  -3.977  1.00 10.00      A   
ATOM    484  CG  MET A  48     -18.992  -1.011  -3.754  1.00 10.00      A   
ATOM    485  SD  MET A  48     -18.132  -0.320  -2.328  1.00 10.00      A   
ATOM    486  CE  MET A  48     -16.424  -0.592  -2.799  1.00 10.00      A   
ATOM    487  C   MET A  48     -18.957  -4.466  -5.479  1.00 10.00      A   
ATOM    488  O   MET A  48     -18.530  -4.540  -6.626  1.00 10.00      A   
ATOM    489  N   ARG A  49     -18.927  -5.490  -4.625  1.00 10.00      A   
ATOM    490  HN  ARG A  49     -19.319  -5.375  -3.730  1.00 10.00      A   
ATOM    491  CA  ARG A  49     -18.322  -6.781  -4.974  1.00 10.00      A   
ATOM    492  CB  ARG A  49     -18.216  -7.698  -3.748  1.00 10.00      A   
ATOM    493  CG  ARG A  49     -16.790  -7.920  -3.266  1.00 10.00      A   
ATOM    494  CD  ARG A  49     -16.489  -9.399  -3.050  1.00 10.00      A   
ATOM    495  NE  ARG A  49     -16.879  -9.854  -1.712  1.00 10.00      A   
ATOM    496  HE  ARG A  49     -17.769  -9.586  -1.386  1.00 10.00      A   
ATOM    497  CZ  ARG A  49     -16.110 -10.617  -0.926  1.00 10.00      A   
ATOM    498  NH1 ARG A  49     -14.907 -11.004  -1.330  1.00 10.00      A   
ATOM    499 HH11 ARG A  49     -14.307 -11.592  -0.710  1.00 10.00      A   
ATOM    500 HH12 ARG A  49     -14.550 -10.730  -2.279  1.00 10.00      A   
ATOM    501  NH2 ARG A  49     -16.541 -10.980   0.275  1.00 10.00      A   
ATOM    502 HH21 ARG A  49     -17.485 -10.681   0.606  1.00 10.00      A   
ATOM    503 HH22 ARG A  49     -15.940 -11.572   0.895  1.00 10.00      A   
ATOM    504  C   ARG A  49     -19.072  -7.490  -6.100  1.00 10.00      A   
ATOM    505  O   ARG A  49     -18.542  -8.412  -6.722  1.00 10.00      A   
ATOM    506  N   LYS A  50     -20.302  -7.063  -6.360  1.00 10.00      A   
ATOM    507  HN  LYS A  50     -20.679  -6.330  -5.827  1.00 10.00      A   
ATOM    508  CA  LYS A  50     -21.112  -7.666  -7.412  1.00 10.00      A   
ATOM    509  CB  LYS A  50     -22.404  -8.249  -6.824  1.00 10.00      A   
ATOM    510  CG  LYS A  50     -22.182  -9.349  -5.792  1.00 10.00      A   
ATOM    511  CD  LYS A  50     -23.504  -9.890  -5.267  1.00 10.00      A   
ATOM    512  CE  LYS A  50     -23.297 -10.855  -4.107  1.00 10.00      A   
ATOM    513  NZ  LYS A  50     -24.588 -11.359  -3.563  1.00 10.00      A   
ATOM    514  HZ1 LYS A  50     -24.995 -12.070  -4.201  1.00 10.00      A   
ATOM    515  HZ2 LYS A  50     -25.267 -10.579  -3.462  1.00 10.00      A   
ATOM    516  HZ3 LYS A  50     -24.439 -11.791  -2.630  1.00 10.00      A   
ATOM    517  C   LYS A  50     -21.436  -6.659  -8.516  1.00 10.00      A   
ATOM    518  O   LYS A  50     -22.463  -6.775  -9.187  1.00 10.00      A   
ATOM    519  N   SER A  51     -20.562  -5.677  -8.709  1.00 10.00      A   
ATOM    520  HN  SER A  51     -19.754  -5.633  -8.155  1.00 10.00      A   
ATOM    521  CA  SER A  51     -20.778  -4.666  -9.736  1.00 10.00      A   
ATOM    522  CB  SER A  51     -20.421  -3.274  -9.206  1.00 10.00      A   
ATOM    523  OG  SER A  51     -19.048  -3.196  -8.868  1.00 10.00      A   
ATOM    524  HG  SER A  51     -18.910  -3.575  -7.990  1.00 10.00      A   
ATOM    525  C   SER A  51     -19.969  -4.981 -10.994  1.00 10.00      A   
ATOM    526  O   SER A  51     -19.010  -5.761 -10.948  1.00 10.00      A   
ATOM    527  N   GLY A  52     -20.357  -4.378 -12.113  1.00 10.00      A   
ATOM    528  HN  GLY A  52     -21.128  -3.771 -12.089  1.00 10.00      A   
ATOM    529  CA  GLY A  52     -19.657  -4.605 -13.365  1.00 10.00      A   
ATOM    530  C   GLY A  52     -18.251  -4.044 -13.348  1.00 10.00      A   
ATOM    531  O   GLY A  52     -17.298  -4.728 -13.724  1.00 10.00      A   
ATOM    532  N   TYR A  53     -18.127  -2.808 -12.885  1.00 10.00      A   
ATOM    533  HN  TYR A  53     -18.933  -2.334 -12.584  1.00 10.00      A   
ATOM    534  CA  TYR A  53     -16.837  -2.125 -12.808  1.00 10.00      A   
ATOM    535  CB  TYR A  53     -17.031  -0.728 -12.202  1.00 10.00      A   
ATOM    536  CG  TYR A  53     -15.786   0.131 -12.159  1.00 10.00      A   
ATOM    537  CD1 TYR A  53     -15.267   0.703 -13.315  1.00 10.00      A   
ATOM    538  CD2 TYR A  53     -15.136   0.378 -10.958  1.00 10.00      A   
ATOM    539  CE1 TYR A  53     -14.135   1.493 -13.270  1.00 10.00      A   
ATOM    540  CE2 TYR A  53     -14.004   1.166 -10.904  1.00 10.00      A   
ATOM    541  CZ  TYR A  53     -13.508   1.720 -12.062  1.00 10.00      A   
ATOM    542  OH  TYR A  53     -12.379   2.508 -12.013  1.00 10.00      A   
ATOM    543  HH  TYR A  53     -12.397   3.140 -12.747  1.00 10.00      A   
ATOM    544  C   TYR A  53     -15.838  -2.933 -11.978  1.00 10.00      A   
ATOM    545  O   TYR A  53     -14.647  -2.985 -12.294  1.00 10.00      A   
ATOM    546  N   TYR A  54     -16.346  -3.570 -10.928  1.00 10.00      A   
ATOM    547  HN  TYR A  54     -17.307  -3.483 -10.743  1.00 10.00      A   
ATOM    548  CA  TYR A  54     -15.530  -4.384 -10.035  1.00 10.00      A   
ATOM    549  CB  TYR A  54     -16.384  -4.852  -8.855  1.00 10.00      A   
ATOM    550  CG  TYR A  54     -15.625  -5.440  -7.686  1.00 10.00      A   
ATOM    551  CD1 TYR A  54     -15.033  -4.620  -6.737  1.00 10.00      A   
ATOM    552  CD2 TYR A  54     -15.529  -6.815  -7.518  1.00 10.00      A   
ATOM    553  CE1 TYR A  54     -14.364  -5.152  -5.651  1.00 10.00      A   
ATOM    554  CE2 TYR A  54     -14.860  -7.354  -6.438  1.00 10.00      A   
ATOM    555  CZ  TYR A  54     -14.279  -6.521  -5.507  1.00 10.00      A   
ATOM    556  OH  TYR A  54     -13.627  -7.060  -4.420  1.00 10.00      A   
ATOM    557  HH  TYR A  54     -13.453  -8.008  -4.583  1.00 10.00      A   
ATOM    558  C   TYR A  54     -14.964  -5.595 -10.769  1.00 10.00      A   
ATOM    559  O   TYR A  54     -13.764  -5.851 -10.732  1.00 10.00      A   
ATOM    560  N   ALA A  55     -15.833  -6.330 -11.446  1.00 10.00      A   
ATOM    561  HN  ALA A  55     -16.778  -6.069 -11.450  1.00 10.00      A   
ATOM    562  CA  ALA A  55     -15.424  -7.522 -12.179  1.00 10.00      A   
ATOM    563  CB  ALA A  55     -16.645  -8.290 -12.661  1.00 10.00      A   
ATOM    564  C   ALA A  55     -14.511  -7.185 -13.353  1.00 10.00      A   
ATOM    565  O   ALA A  55     -13.511  -7.861 -13.585  1.00 10.00      A   
ATOM    566  N   GLN A  56     -14.851  -6.128 -14.078  1.00 10.00      A   
ATOM    567  HN  GLN A  56     -15.652  -5.617 -13.830  1.00 10.00      A   
ATOM    568  CA  GLN A  56     -14.075  -5.711 -15.244  1.00 10.00      A   
ATOM    569  CB  GLN A  56     -14.811  -4.622 -16.025  1.00 10.00      A   
ATOM    570  CG  GLN A  56     -16.131  -5.067 -16.629  1.00 10.00      A   
ATOM    571  CD  GLN A  56     -16.871  -3.925 -17.296  1.00 10.00      A   
ATOM    572  OE1 GLN A  56     -16.714  -2.761 -16.920  1.00 10.00      A   
ATOM    573  NE2 GLN A  56     -17.690  -4.247 -18.286  1.00 10.00      A   
ATOM    574 HE21 GLN A  56     -17.774  -5.196 -18.527  1.00 10.00      A   
ATOM    575 HE22 GLN A  56     -18.172  -3.527 -18.743  1.00 10.00      A   
ATOM    576  C   GLN A  56     -12.675  -5.225 -14.878  1.00 10.00      A   
ATOM    577  O   GLN A  56     -11.761  -5.284 -15.701  1.00 10.00      A   
ATOM    578  N   ASN A  57     -12.499  -4.750 -13.653  1.00 10.00      A   
ATOM    579  HN  ASN A  57     -13.253  -4.745 -13.024  1.00 10.00      A   
ATOM    580  CA  ASN A  57     -11.195  -4.244 -13.225  1.00 10.00      A   
ATOM    581  CB  ASN A  57     -11.296  -2.801 -12.729  1.00 10.00      A   
ATOM    582  CG  ASN A  57     -11.493  -1.809 -13.855  1.00 10.00      A   
ATOM    583  OD1 ASN A  57     -10.530  -1.319 -14.441  1.00 10.00      A   
ATOM    584  ND2 ASN A  57     -12.744  -1.500 -14.159  1.00 10.00      A   
ATOM    585 HD21 ASN A  57     -13.466  -1.925 -13.643  1.00 10.00      A   
ATOM    586 HD22 ASN A  57     -12.898  -0.863 -14.888  1.00 10.00      A   
ATOM    587  C   ASN A  57     -10.544  -5.126 -12.167  1.00 10.00      A   
ATOM    588  O   ASN A  57      -9.557  -5.808 -12.441  1.00 10.00      A   
ATOM    589  N   ILE A  58     -11.114  -5.116 -10.966  1.00 10.00      A   
ATOM    590  HN  ILE A  58     -11.921  -4.574 -10.830  1.00 10.00      A   
ATOM    591  CA  ILE A  58     -10.591  -5.896  -9.843  1.00 10.00      A   
ATOM    592  CB  ILE A  58     -11.374  -5.598  -8.542  1.00 10.00      A   
ATOM    593  CG1 ILE A  58     -11.519  -4.087  -8.321  1.00 10.00      A   
ATOM    594  CG2 ILE A  58     -10.714  -6.256  -7.339  1.00 10.00      A   
ATOM    595  CD1 ILE A  58     -10.205  -3.348  -8.192  1.00 10.00      A   
ATOM    596  C   ILE A  58     -10.655  -7.394 -10.131  1.00 10.00      A   
ATOM    597  O   ILE A  58      -9.728  -8.141  -9.810  1.00 10.00      A   
ATOM    598  N   GLY A  59     -11.748  -7.823 -10.744  1.00 10.00      A   
ATOM    599  HN  GLY A  59     -12.451  -7.176 -10.981  1.00 10.00      A   
ATOM    600  CA  GLY A  59     -11.917  -9.226 -11.068  1.00 10.00      A   
ATOM    601  C   GLY A  59     -10.916  -9.699 -12.106  1.00 10.00      A   
ATOM    602  O   GLY A  59     -10.217 -10.695 -11.903  1.00 10.00      A   
ATOM    603  N   GLU A  60     -10.832  -8.976 -13.211  1.00 10.00      A   
ATOM    604  HN  GLU A  60     -11.415  -8.194 -13.316  1.00 10.00      A   
ATOM    605  CA  GLU A  60      -9.913  -9.317 -14.282  1.00 10.00      A   
ATOM    606  CB  GLU A  60     -10.573  -9.088 -15.642  1.00 10.00      A   
ATOM    607  CG  GLU A  60     -11.691 -10.066 -15.962  1.00 10.00      A   
ATOM    608  CD  GLU A  60     -12.306  -9.814 -17.320  1.00 10.00      A   
ATOM    609  OE1 GLU A  60     -11.703  -9.074 -18.127  1.00 10.00      A   
ATOM    610  OE2 GLU A  60     -13.402 -10.352 -17.589  1.00 10.00      A   
ATOM    611  C   GLU A  60      -8.630  -8.504 -14.176  1.00 10.00      A   
ATOM    612  O   GLU A  60      -8.142  -7.960 -15.167  1.00 10.00      A   
ATOM    613  N   SER A  61      -8.083  -8.433 -12.973  1.00 10.00      A   
ATOM    614  HN  SER A  61      -8.507  -8.905 -12.227  1.00 10.00      A   
ATOM    615  CA  SER A  61      -6.859  -7.686 -12.730  1.00 10.00      A   
ATOM    616  CB  SER A  61      -6.674  -7.489 -11.226  1.00 10.00      A   
ATOM    617  OG  SER A  61      -7.186  -8.602 -10.513  1.00 10.00      A   
ATOM    618  HG  SER A  61      -7.978  -8.335 -10.029  1.00 10.00      A   
ATOM    619  C   SER A  61      -5.655  -8.414 -13.317  1.00 10.00      A   
ATOM    620  O   SER A  61      -5.746  -9.589 -13.682  1.00 10.00      A   
ATOM    621  N   SER A  62      -4.533  -7.718 -13.412  1.00 10.00      A   
ATOM    622  HN  SER A  62      -4.520  -6.780 -13.120  1.00 10.00      A   
ATOM    623  CA  SER A  62      -3.319  -8.311 -13.946  1.00 10.00      A   
ATOM    624  CB  SER A  62      -2.265  -7.225 -14.151  1.00 10.00      A   
ATOM    625  OG  SER A  62      -2.858  -6.040 -14.667  1.00 10.00      A   
ATOM    626  HG  SER A  62      -3.754  -6.231 -14.961  1.00 10.00      A   
ATOM    627  C   SER A  62      -2.795  -9.403 -13.009  1.00 10.00      A   
ATOM    628  O   SER A  62      -2.281 -10.426 -13.459  1.00 10.00      A   
ATOM    629  N   LEU A  63      -2.972  -9.193 -11.709  1.00 10.00      A   
ATOM    630  HN  LEU A  63      -3.420  -8.368 -11.418  1.00 10.00      A   
ATOM    631  CA  LEU A  63      -2.518 -10.148 -10.699  1.00 10.00      A   
ATOM    632  CB  LEU A  63      -2.079  -9.410  -9.428  1.00 10.00      A   
ATOM    633  CG  LEU A  63      -0.864  -8.491  -9.556  1.00 10.00      A   
ATOM    634  CD1 LEU A  63      -0.693  -7.661  -8.294  1.00 10.00      A   
ATOM    635  CD2 LEU A  63       0.391  -9.304  -9.830  1.00 10.00      A   
ATOM    636  C   LEU A  63      -3.602 -11.167 -10.349  1.00 10.00      A   
ATOM    637  O   LEU A  63      -3.562 -11.779  -9.284  1.00 10.00      A   
ATOM    638  N   ARG A  64      -4.564 -11.358 -11.246  1.00 10.00      A   
ATOM    639  HN  ARG A  64      -4.545 -10.851 -12.084  1.00 10.00      A   
ATOM    640  CA  ARG A  64      -5.650 -12.305 -11.003  1.00 10.00      A   
ATOM    641  CB  ARG A  64      -6.840 -12.040 -11.938  1.00 10.00      A   
ATOM    642  CG  ARG A  64      -6.759 -12.763 -13.274  1.00 10.00      A   
ATOM    643  CD  ARG A  64      -7.815 -12.269 -14.250  1.00 10.00      A   
ATOM    644  NE  ARG A  64      -9.183 -12.506 -13.778  1.00 10.00      A   
ATOM    645  HE  ARG A  64      -9.468 -12.032 -12.958  1.00 10.00      A   
ATOM    646  CZ  ARG A  64     -10.052 -13.311 -14.391  1.00 10.00      A   
ATOM    647  NH1 ARG A  64      -9.697 -13.965 -15.491  1.00 10.00      A   
ATOM    648 HH11 ARG A  64     -10.377 -14.594 -15.970  1.00 10.00      A   
ATOM    649 HH12 ARG A  64      -8.736 -13.853 -15.881  1.00 10.00      A   
ATOM    650  NH2 ARG A  64     -11.277 -13.464 -13.904  1.00 10.00      A   
ATOM    651 HH21 ARG A  64     -11.566 -12.956 -13.039  1.00 10.00      A   
ATOM    652 HH22 ARG A  64     -11.958 -14.095 -14.387  1.00 10.00      A   
ATOM    653  C   ARG A  64      -5.176 -13.751 -11.136  1.00 10.00      A   
ATOM    654  O   ARG A  64      -5.873 -14.682 -10.732  1.00 10.00      A   
ATOM    655  N   THR A  65      -3.991 -13.936 -11.703  1.00 10.00      A   
ATOM    656  HN  THR A  65      -3.472 -13.158 -11.993  1.00 10.00      A   
ATOM    657  CA  THR A  65      -3.437 -15.267 -11.886  1.00 10.00      A   
ATOM    658  CB  THR A  65      -3.103 -15.543 -13.367  1.00 10.00      A   
ATOM    659  OG1 THR A  65      -4.261 -15.288 -14.176  1.00 10.00      A   
ATOM    660  HG1 THR A  65      -4.313 -14.344 -14.360  1.00 10.00      A   
ATOM    661  CG2 THR A  65      -2.655 -16.983 -13.564  1.00 10.00      A   
ATOM    662  C   THR A  65      -2.183 -15.457 -11.040  1.00 10.00      A   
ATOM    663  O   THR A  65      -1.098 -15.003 -11.406  1.00 10.00      A   
ATOM    664  N   ILE A  66      -2.345 -16.108  -9.898  1.00 10.00      A   
ATOM    665  HN  ILE A  66      -3.241 -16.421  -9.651  1.00 10.00      A   
ATOM    666  CA  ILE A  66      -1.224 -16.369  -9.007  1.00 10.00      A   
ATOM    667  CB  ILE A  66      -1.672 -16.480  -7.533  1.00 10.00      A   
ATOM    668  CG1 ILE A  66      -2.384 -15.193  -7.104  1.00 10.00      A   
ATOM    669  CG2 ILE A  66      -0.479 -16.758  -6.631  1.00 10.00      A   
ATOM    670  CD1 ILE A  66      -3.016 -15.264  -5.731  1.00 10.00      A   
ATOM    671  C   ILE A  66      -0.510 -17.647  -9.438  1.00 10.00      A   
ATOM    672  O   ILE A  66      -1.080 -18.740  -9.391  1.00 10.00      A   
ATOM    673  N   HIS A  67       0.728 -17.501  -9.873  1.00 10.00      A   
ATOM    674  HN  HIS A  67       1.130 -16.603  -9.876  1.00 10.00      A   
ATOM    675  CA  HIS A  67       1.517 -18.634 -10.332  1.00 10.00      A   
ATOM    676  CB  HIS A  67       2.511 -18.198 -11.411  1.00 10.00      A   
ATOM    677  CG  HIS A  67       1.867 -17.820 -12.710  1.00 10.00      A   
ATOM    678  ND1 HIS A  67       1.881 -18.632 -13.825  1.00 10.00      A   
ATOM    679  HD1 HIS A  67       2.303 -19.518 -13.887  1.00 10.00      A   
ATOM    680  CD2 HIS A  67       1.188 -16.703 -13.072  1.00 10.00      A   
ATOM    681  CE1 HIS A  67       1.237 -18.034 -14.812  1.00 10.00      A   
ATOM    682  NE2 HIS A  67       0.809 -16.865 -14.378  1.00 10.00      A   
ATOM    683  HE2 HIS A  67       0.303 -16.211 -14.912  1.00 10.00      A   
ATOM    684  C   HIS A  67       2.248 -19.308  -9.177  1.00 10.00      A   
ATOM    685  O   HIS A  67       3.165 -18.733  -8.590  1.00 10.00      A   
ATOM    686  N   LEU A  68       1.841 -20.531  -8.863  1.00 10.00      A   
ATOM    687  HN  LEU A  68       1.107 -20.937  -9.377  1.00 10.00      A   
ATOM    688  CA  LEU A  68       2.451 -21.292  -7.777  1.00 10.00      A   
ATOM    689  CB  LEU A  68       1.665 -22.580  -7.516  1.00 10.00      A   
ATOM    690  CG  LEU A  68       0.157 -22.431  -7.285  1.00 10.00      A   
ATOM    691  CD1 LEU A  68      -0.461 -23.767  -6.903  1.00 10.00      A   
ATOM    692  CD2 LEU A  68      -0.133 -21.380  -6.225  1.00 10.00      A   
ATOM    693  C   LEU A  68       3.899 -21.634  -8.103  1.00 10.00      A   
ATOM    694  O   LEU A  68       4.724 -21.816  -7.207  1.00 10.00      A   
ATOM    695  N   ALA A  69       4.203 -21.703  -9.395  1.00 10.00      A   
ATOM    696  HN  ALA A  69       3.499 -21.536 -10.058  1.00 10.00      A   
ATOM    697  CA  ALA A  69       5.548 -22.023  -9.855  1.00 10.00      A   
ATOM    698  CB  ALA A  69       5.550 -22.272 -11.355  1.00 10.00      A   
ATOM    699  C   ALA A  69       6.540 -20.921  -9.491  1.00 10.00      A   
ATOM    700  O   ALA A  69       7.742 -21.165  -9.388  1.00 10.00      A   
ATOM    701  N   GLN A  70       6.029 -19.711  -9.281  1.00 10.00      A   
ATOM    702  HN  GLN A  70       5.059 -19.580  -9.354  1.00 10.00      A   
ATOM    703  CA  GLN A  70       6.872 -18.574  -8.924  1.00 10.00      A   
ATOM    704  CB  GLN A  70       6.244 -17.266  -9.406  1.00 10.00      A   
ATOM    705  CG  GLN A  70       6.379 -17.014 -10.895  1.00 10.00      A   
ATOM    706  CD  GLN A  70       5.982 -15.602 -11.284  1.00 10.00      A   
ATOM    707  OE1 GLN A  70       5.118 -14.988 -10.655  1.00 10.00      A   
ATOM    708  NE2 GLN A  70       6.613 -15.072 -12.320  1.00 10.00      A   
ATOM    709 HE21 GLN A  70       7.295 -15.613 -12.772  1.00 10.00      A   
ATOM    710 HE22 GLN A  70       6.370 -14.163 -12.597  1.00 10.00      A   
ATOM    711  C   GLN A  70       7.083 -18.505  -7.417  1.00 10.00      A   
ATOM    712  O   GLN A  70       7.896 -17.720  -6.924  1.00 10.00      A   
ATOM    713  N   LEU A  71       6.338 -19.325  -6.690  1.00 10.00      A   
ATOM    714  HN  LEU A  71       5.706 -19.924  -7.142  1.00 10.00      A   
ATOM    715  CA  LEU A  71       6.426 -19.357  -5.238  1.00 10.00      A   
ATOM    716  CB  LEU A  71       5.033 -19.172  -4.625  1.00 10.00      A   
ATOM    717  CG  LEU A  71       4.249 -17.935  -5.073  1.00 10.00      A   
ATOM    718  CD1 LEU A  71       2.821 -17.991  -4.552  1.00 10.00      A   
ATOM    719  CD2 LEU A  71       4.940 -16.664  -4.606  1.00 10.00      A   
ATOM    720  C   LEU A  71       7.027 -20.672  -4.756  1.00 10.00      A   
ATOM    721  O   LEU A  71       7.136 -20.911  -3.557  1.00 10.00      A   
ATOM    722  N   ARG A  72       7.426 -21.511  -5.704  1.00 10.00      A   
ATOM    723  HN  ARG A  72       7.329 -21.243  -6.640  1.00 10.00      A   
ATOM    724  CA  ARG A  72       8.003 -22.819  -5.403  1.00 10.00      A   
ATOM    725  CB  ARG A  72       8.455 -23.504  -6.698  1.00 10.00      A   
ATOM    726  CG  ARG A  72       9.284 -24.762  -6.495  1.00 10.00      A   
ATOM    727  CD  ARG A  72      10.624 -24.648  -7.200  1.00 10.00      A   
ATOM    728  NE  ARG A  72      10.646 -25.369  -8.472  1.00 10.00      A   
ATOM    729  HE  ARG A  72      10.330 -26.305  -8.463  1.00 10.00      A   
ATOM    730  CZ  ARG A  72      11.058 -24.843  -9.626  1.00 10.00      A   
ATOM    731  NH1 ARG A  72      11.480 -23.580  -9.683  1.00 10.00      A   
ATOM    732 HH11 ARG A  72      11.486 -22.992  -8.824  1.00 10.00      A   
ATOM    733 HH12 ARG A  72      11.804 -23.171 -10.589  1.00 10.00      A   
ATOM    734  NH2 ARG A  72      11.048 -25.582 -10.725  1.00 10.00      A   
ATOM    735 HH21 ARG A  72      10.714 -26.572 -10.690  1.00 10.00      A   
ATOM    736 HH22 ARG A  72      11.372 -25.179 -11.630  1.00 10.00      A   
ATOM    737  C   ARG A  72       9.157 -22.742  -4.400  1.00 10.00      A   
ATOM    738  O   ARG A  72       9.131 -23.400  -3.361  1.00 10.00      A   
ATOM    739  N   ASP A  73      10.155 -21.922  -4.701  1.00 10.00      A   
ATOM    740  HN  ASP A  73      10.109 -21.393  -5.526  1.00 10.00      A   
ATOM    741  CA  ASP A  73      11.322 -21.790  -3.832  1.00 10.00      A   
ATOM    742  CB  ASP A  73      12.466 -21.059  -4.533  1.00 10.00      A   
ATOM    743  CG  ASP A  73      13.417 -22.016  -5.221  1.00 10.00      A   
ATOM    744  OD1 ASP A  73      14.198 -22.695  -4.516  1.00 10.00      A   
ATOM    745  OD2 ASP A  73      13.382 -22.103  -6.469  1.00 10.00      A   
ATOM    746  C   ASP A  73      11.004 -21.124  -2.501  1.00 10.00      A   
ATOM    747  O   ASP A  73      11.369 -21.642  -1.444  1.00 10.00      A   
ATOM    748  N   VAL A  74      10.313 -19.990  -2.551  1.00 10.00      A   
ATOM    749  HN  VAL A  74      10.029 -19.641  -3.418  1.00 10.00      A   
ATOM    750  CA  VAL A  74       9.972 -19.254  -1.336  1.00 10.00      A   
ATOM    751  CB  VAL A  74       9.311 -17.884  -1.624  1.00 10.00      A   
ATOM    752  CG1 VAL A  74       7.976 -18.038  -2.333  1.00 10.00      A   
ATOM    753  CG2 VAL A  74       9.159 -17.069  -0.350  1.00 10.00      A   
ATOM    754  C   VAL A  74       9.125 -20.084  -0.370  1.00 10.00      A   
ATOM    755  O   VAL A  74       9.361 -20.063   0.837  1.00 10.00      A   
ATOM    756  N   LEU A  75       8.169 -20.843  -0.902  1.00 10.00      A   
ATOM    757  HN  LEU A  75       8.046 -20.849  -1.878  1.00 10.00      A   
ATOM    758  CA  LEU A  75       7.301 -21.670  -0.070  1.00 10.00      A   
ATOM    759  CB  LEU A  75       6.195 -22.321  -0.905  1.00 10.00      A   
ATOM    760  CG  LEU A  75       5.009 -21.418  -1.261  1.00 10.00      A   
ATOM    761  CD1 LEU A  75       4.092 -22.102  -2.264  1.00 10.00      A   
ATOM    762  CD2 LEU A  75       4.239 -21.031  -0.009  1.00 10.00      A   
ATOM    763  C   LEU A  75       8.101 -22.731   0.675  1.00 10.00      A   
ATOM    764  O   LEU A  75       7.792 -23.068   1.820  1.00 10.00      A   
ATOM    765  N   ARG A  76       9.141 -23.243   0.027  1.00 10.00      A   
ATOM    766  HN  ARG A  76       9.340 -22.931  -0.882  1.00 10.00      A   
ATOM    767  CA  ARG A  76       9.991 -24.258   0.637  1.00 10.00      A   
ATOM    768  CB  ARG A  76      10.898 -24.920  -0.408  1.00 10.00      A   
ATOM    769  CG  ARG A  76      10.156 -25.723  -1.463  1.00 10.00      A   
ATOM    770  CD  ARG A  76      11.106 -26.584  -2.278  1.00 10.00      A   
ATOM    771  NE  ARG A  76      12.081 -25.785  -3.024  1.00 10.00      A   
ATOM    772  HE  ARG A  76      12.498 -25.024  -2.557  1.00 10.00      A   
ATOM    773  CZ  ARG A  76      12.441 -26.044  -4.280  1.00 10.00      A   
ATOM    774  NH1 ARG A  76      11.902 -27.065  -4.936  1.00 10.00      A   
ATOM    775 HH11 ARG A  76      12.187 -27.264  -5.919  1.00 10.00      A   
ATOM    776 HH12 ARG A  76      11.184 -27.682  -4.473  1.00 10.00      A   
ATOM    777  NH2 ARG A  76      13.318 -25.265  -4.896  1.00 10.00      A   
ATOM    778 HH21 ARG A  76      13.600 -25.470  -5.877  1.00 10.00      A   
ATOM    779 HH22 ARG A  76      13.732 -24.435  -4.403  1.00 10.00      A   
ATOM    780  C   ARG A  76      10.835 -23.646   1.748  1.00 10.00      A   
ATOM    781  O   ARG A  76      11.193 -24.314   2.717  1.00 10.00      A   
ATOM    782  N   GLN A  77      11.129 -22.360   1.609  1.00 10.00      A   
ATOM    783  HN  GLN A  77      10.804 -21.877   0.818  1.00 10.00      A   
ATOM    784  CA  GLN A  77      11.931 -21.647   2.592  1.00 10.00      A   
ATOM    785  CB  GLN A  77      12.688 -20.497   1.925  1.00 10.00      A   
ATOM    786  CG  GLN A  77      13.643 -20.938   0.830  1.00 10.00      A   
ATOM    787  CD  GLN A  77      14.227 -19.774   0.057  1.00 10.00      A   
ATOM    788  OE1 GLN A  77      13.587 -18.734  -0.107  1.00 10.00      A   
ATOM    789  NE2 GLN A  77      15.449 -19.941  -0.422  1.00 10.00      A   
ATOM    790 HE21 GLN A  77      15.900 -20.795  -0.249  1.00 10.00      A   
ATOM    791 HE22 GLN A  77      15.852 -19.203  -0.925  1.00 10.00      A   
ATOM    792  C   GLN A  77      11.071 -21.110   3.731  1.00 10.00      A   
ATOM    793  O   GLN A  77      11.593 -20.605   4.726  1.00 10.00      A   
ATOM    794  N   LYS A  78       9.757 -21.221   3.590  1.00 10.00      A   
ATOM    795  HN  LYS A  78       9.393 -21.635   2.778  1.00 10.00      A   
ATOM    796  CA  LYS A  78       8.846 -20.727   4.614  1.00 10.00      A   
ATOM    797  CB  LYS A  78       7.650 -20.000   3.993  1.00 10.00      A   
ATOM    798  CG  LYS A  78       8.008 -18.723   3.250  1.00 10.00      A   
ATOM    799  CD  LYS A  78       8.804 -17.770   4.126  1.00 10.00      A   
ATOM    800  CE  LYS A  78       9.283 -16.567   3.330  1.00 10.00      A   
ATOM    801  NZ  LYS A  78      10.265 -15.749   4.087  1.00 10.00      A   
ATOM    802  HZ1 LYS A  78      11.075 -16.336   4.374  1.00 10.00      A   
ATOM    803  HZ2 LYS A  78       9.819 -15.349   4.938  1.00 10.00      A   
ATOM    804  HZ3 LYS A  78      10.609 -14.972   3.494  1.00 10.00      A   
ATOM    805  C   LYS A  78       8.369 -21.835   5.545  1.00 10.00      A   
ATOM    806  O   LYS A  78       7.970 -21.569   6.677  1.00 10.00      A   
ATOM    807  N   LEU A  79       8.410 -23.077   5.077  1.00 10.00      A   
ATOM    808  HN  LEU A  79       8.725 -23.239   4.163  1.00 10.00      A   
ATOM    809  CA  LEU A  79       7.971 -24.206   5.898  1.00 10.00      A   
ATOM    810  CB  LEU A  79       6.705 -24.846   5.322  1.00 10.00      A   
ATOM    811  CG  LEU A  79       5.413 -24.030   5.437  1.00 10.00      A   
ATOM    812  CD1 LEU A  79       4.239 -24.814   4.871  1.00 10.00      A   
ATOM    813  CD2 LEU A  79       5.147 -23.643   6.885  1.00 10.00      A   
ATOM    814  C   LEU A  79       9.066 -25.256   6.062  1.00 10.00      A   
ATOM    815  O   LEU A  79       8.825 -26.329   6.610  1.00 10.00      A   
ATOM    816  N   GLY A  80      10.275 -24.917   5.633  1.00 10.00      A   
ATOM    817  HN  GLY A  80      10.416 -24.021   5.264  1.00 10.00      A   
ATOM    818  CA  GLY A  80      11.395 -25.846   5.715  1.00 10.00      A   
ATOM    819  C   GLY A  80      11.838 -26.151   7.137  1.00 10.00      A   
ATOM    820  O   GLY A  80      12.512 -27.151   7.380  1.00 10.00      A   
ATOM    821  N   GLU A  81      11.473 -25.286   8.078  1.00 10.00      A   
ATOM    822  HN  GLU A  81      10.952 -24.495   7.826  1.00 10.00      A   
ATOM    823  CA  GLU A  81      11.843 -25.484   9.479  1.00 10.00      A   
ATOM    824  CB  GLU A  81      11.787 -24.164  10.256  1.00 10.00      A   
ATOM    825  CG  GLU A  81      12.780 -23.101   9.806  1.00 10.00      A   
ATOM    826  CD  GLU A  81      12.653 -21.819  10.610  1.00 10.00      A   
ATOM    827  OE1 GLU A  81      11.509 -21.397  10.895  1.00 10.00      A   
ATOM    828  OE2 GLU A  81      13.695 -21.227  10.966  1.00 10.00      A   
ATOM    829  C   GLU A  81      10.930 -26.503  10.159  1.00 10.00      A   
ATOM    830  O   GLU A  81      11.211 -26.954  11.266  1.00 10.00      A   
ATOM    831  N   ARG A  82       9.841 -26.867   9.493  1.00 10.00      A   
ATOM    832  HN  ARG A  82       9.680 -26.505   8.593  1.00 10.00      A   
ATOM    833  CA  ARG A  82       8.895 -27.817  10.068  1.00 10.00      A   
ATOM    834  CB  ARG A  82       7.593 -27.117  10.481  1.00 10.00      A   
ATOM    835  CG  ARG A  82       7.043 -26.142   9.451  1.00 10.00      A   
ATOM    836  CD  ARG A  82       6.611 -24.835  10.097  1.00 10.00      A   
ATOM    837  NE  ARG A  82       7.752 -23.990  10.459  1.00 10.00      A   
ATOM    838  HE  ARG A  82       8.506 -23.955   9.827  1.00 10.00      A   
ATOM    839  CZ  ARG A  82       7.820 -23.270  11.581  1.00 10.00      A   
ATOM    840  NH1 ARG A  82       6.815 -23.282  12.447  1.00 10.00      A   
ATOM    841 HH11 ARG A  82       6.871 -22.713  13.323  1.00 10.00      A   
ATOM    842 HH12 ARG A  82       5.967 -23.861  12.261  1.00 10.00      A   
ATOM    843  NH2 ARG A  82       8.891 -22.526  11.834  1.00 10.00      A   
ATOM    844 HH21 ARG A  82       9.689 -22.503  11.164  1.00 10.00      A   
ATOM    845 HH22 ARG A  82       8.941 -21.962  12.712  1.00 10.00      A   
ATOM    846  C   ARG A  82       8.624 -29.002   9.143  1.00 10.00      A   
ATOM    847  O   ARG A  82       8.529 -30.141   9.597  1.00 10.00      A   
ATOM    848  N   PHE A  83       8.500 -28.733   7.853  1.00 10.00      A   
ATOM    849  HN  PHE A  83       8.592 -27.806   7.540  1.00 10.00      A   
ATOM    850  CA  PHE A  83       8.240 -29.782   6.878  1.00 10.00      A   
ATOM    851  CB  PHE A  83       6.966 -29.482   6.084  1.00 10.00      A   
ATOM    852  CG  PHE A  83       5.709 -29.475   6.909  1.00 10.00      A   
ATOM    853  CD1 PHE A  83       5.092 -28.281   7.244  1.00 10.00      A   
ATOM    854  CD2 PHE A  83       5.143 -30.662   7.343  1.00 10.00      A   
ATOM    855  CE1 PHE A  83       3.936 -28.269   7.999  1.00 10.00      A   
ATOM    856  CE2 PHE A  83       3.988 -30.656   8.100  1.00 10.00      A   
ATOM    857  CZ  PHE A  83       3.383 -29.459   8.428  1.00 10.00      A   
ATOM    858  C   PHE A  83       9.418 -29.925   5.929  1.00 10.00      A   
ATOM    859  O   PHE A  83      10.142 -28.963   5.678  1.00 10.00      A   
ATOM    860  N   ASP A  84       9.621 -31.127   5.421  1.00 10.00      A   
ATOM    861  HN  ASP A  84       9.030 -31.864   5.681  1.00 10.00      A   
ATOM    862  CA  ASP A  84      10.716 -31.383   4.496  1.00 10.00      A   
ATOM    863  CB  ASP A  84      11.176 -32.836   4.570  1.00 10.00      A   
ATOM    864  CG  ASP A  84      12.677 -32.965   4.425  1.00 10.00      A   
ATOM    865  OD1 ASP A  84      13.218 -32.557   3.373  1.00 10.00      A   
ATOM    866  OD2 ASP A  84      13.326 -33.465   5.368  1.00 10.00      A   
ATOM    867  C   ASP A  84      10.323 -31.031   3.068  1.00 10.00      A   
ATOM    868  O   ASP A  84       9.139 -31.039   2.718  1.00 10.00      A   
ATOM    869  N   GLN A  85      11.326 -30.760   2.240  1.00 10.00      A   
ATOM    870  HN  GLN A  85      12.247 -30.829   2.576  1.00 10.00      A   
ATOM    871  CA  GLN A  85      11.106 -30.387   0.849  1.00 10.00      A   
ATOM    872  CB  GLN A  85      12.429 -30.050   0.159  1.00 10.00      A   
ATOM    873  CG  GLN A  85      13.430 -31.193   0.121  1.00 10.00      A   
ATOM    874  CD  GLN A  85      14.861 -30.703   0.091  1.00 10.00      A   
ATOM    875  OE1 GLN A  85      15.190 -29.672   0.681  1.00 10.00      A   
ATOM    876  NE2 GLN A  85      15.722 -31.434  -0.601  1.00 10.00      A   
ATOM    877 HE21 GLN A  85      15.388 -32.239  -1.050  1.00 10.00      A   
ATOM    878 HE22 GLN A  85      16.658 -31.142  -0.638  1.00 10.00      A   
ATOM    879  C   GLN A  85      10.358 -31.470   0.082  1.00 10.00      A   
ATOM    880  O   GLN A  85       9.575 -31.169  -0.819  1.00 10.00      A   
ATOM    881  N   LYS A  86      10.582 -32.729   0.460  1.00 10.00      A   
ATOM    882  HN  LYS A  86      11.210 -32.901   1.198  1.00 10.00      A   
ATOM    883  CA  LYS A  86       9.924 -33.853  -0.197  1.00 10.00      A   
ATOM    884  CB  LYS A  86      10.430 -35.185   0.368  1.00 10.00      A   
ATOM    885  CG  LYS A  86       9.837 -36.418  -0.302  1.00 10.00      A   
ATOM    886  CD  LYS A  86      10.539 -37.689   0.152  1.00 10.00      A   
ATOM    887  CE  LYS A  86       9.875 -38.934  -0.418  1.00 10.00      A   
ATOM    888  NZ  LYS A  86      10.662 -40.165  -0.140  1.00 10.00      A   
ATOM    889  HZ1 LYS A  86      10.175 -40.999  -0.526  1.00 10.00      A   
ATOM    890  HZ2 LYS A  86      10.777 -40.296   0.885  1.00 10.00      A   
ATOM    891  HZ3 LYS A  86      11.603 -40.092  -0.577  1.00 10.00      A   
ATOM    892  C   LYS A  86       8.409 -33.744  -0.055  1.00 10.00      A   
ATOM    893  O   LYS A  86       7.667 -33.960  -1.015  1.00 10.00      A   
ATOM    894  N   ILE A  87       7.964 -33.378   1.142  1.00 10.00      A   
ATOM    895  HN  ILE A  87       8.609 -33.196   1.857  1.00 10.00      A   
ATOM    896  CA  ILE A  87       6.542 -33.229   1.419  1.00 10.00      A   
ATOM    897  CB  ILE A  87       6.261 -33.253   2.939  1.00 10.00      A   
ATOM    898  CG1 ILE A  87       6.848 -34.520   3.567  1.00 10.00      A   
ATOM    899  CG2 ILE A  87       4.766 -33.176   3.214  1.00 10.00      A   
ATOM    900  CD1 ILE A  87       6.750 -34.559   5.076  1.00 10.00      A   
ATOM    901  C   ILE A  87       6.024 -31.921   0.827  1.00 10.00      A   
ATOM    902  O   ILE A  87       4.928 -31.871   0.267  1.00 10.00      A   
ATOM    903  N   ILE A  88       6.831 -30.870   0.943  1.00 10.00      A   
ATOM    904  HN  ILE A  88       7.696 -30.981   1.396  1.00 10.00      A   
ATOM    905  CA  ILE A  88       6.468 -29.553   0.426  1.00 10.00      A   
ATOM    906  CB  ILE A  88       7.546 -28.494   0.754  1.00 10.00      A   
ATOM    907  CG1 ILE A  88       7.611 -28.255   2.266  1.00 10.00      A   
ATOM    908  CG2 ILE A  88       7.274 -27.191   0.016  1.00 10.00      A   
ATOM    909  CD1 ILE A  88       8.764 -27.378   2.704  1.00 10.00      A   
ATOM    910  C   ILE A  88       6.220 -29.592  -1.084  1.00 10.00      A   
ATOM    911  O   ILE A  88       5.138 -29.228  -1.553  1.00 10.00      A   
ATOM    912  N   ASP A  89       7.210 -30.060  -1.839  1.00 10.00      A   
ATOM    913  HN  ASP A  89       8.043 -30.360  -1.410  1.00 10.00      A   
ATOM    914  CA  ASP A  89       7.088 -30.136  -3.293  1.00 10.00      A   
ATOM    915  CB  ASP A  89       8.404 -30.569  -3.942  1.00 10.00      A   
ATOM    916  CG  ASP A  89       8.955 -29.533  -4.907  1.00 10.00      A   
ATOM    917  OD1 ASP A  89       9.982 -28.899  -4.577  1.00 10.00      A   
ATOM    918  OD2 ASP A  89       8.378 -29.358  -6.003  1.00 10.00      A   
ATOM    919  C   ASP A  89       5.958 -31.072  -3.706  1.00 10.00      A   
ATOM    920  O   ASP A  89       5.277 -30.836  -4.707  1.00 10.00      A   
ATOM    921  N   LYS A  90       5.749 -32.131  -2.927  1.00 10.00      A   
ATOM    922  HN  LYS A  90       6.320 -32.269  -2.142  1.00 10.00      A   
ATOM    923  CA  LYS A  90       4.687 -33.087  -3.220  1.00 10.00      A   
ATOM    924  CB  LYS A  90       4.770 -34.331  -2.325  1.00 10.00      A   
ATOM    925  CG  LYS A  90       3.813 -35.442  -2.741  1.00 10.00      A   
ATOM    926  CD  LYS A  90       3.769 -36.580  -1.730  1.00 10.00      A   
ATOM    927  CE  LYS A  90       2.823 -37.680  -2.195  1.00 10.00      A   
ATOM    928  NZ  LYS A  90       2.759 -38.822  -1.242  1.00 10.00      A   
ATOM    929  HZ1 LYS A  90       2.459 -38.491  -0.305  1.00 10.00      A   
ATOM    930  HZ2 LYS A  90       3.693 -39.270  -1.153  1.00 10.00      A   
ATOM    931  HZ3 LYS A  90       2.072 -39.536  -1.581  1.00 10.00      A   
ATOM    932  C   LYS A  90       3.325 -32.424  -3.073  1.00 10.00      A   
ATOM    933  O   LYS A  90       2.471 -32.544  -3.952  1.00 10.00      A   
ATOM    934  N   THR A  91       3.135 -31.712  -1.966  1.00 10.00      A   
ATOM    935  HN  THR A  91       3.860 -31.652  -1.306  1.00 10.00      A   
ATOM    936  CA  THR A  91       1.882 -31.017  -1.707  1.00 10.00      A   
ATOM    937  CB  THR A  91       1.863 -30.389  -0.294  1.00 10.00      A   
ATOM    938  OG1 THR A  91       2.333 -31.343   0.672  1.00 10.00      A   
ATOM    939  HG1 THR A  91       3.283 -31.483   0.556  1.00 10.00      A   
ATOM    940  CG2 THR A  91       0.451 -29.965   0.086  1.00 10.00      A   
ATOM    941  C   THR A  91       1.660 -29.926  -2.756  1.00 10.00      A   
ATOM    942  O   THR A  91       0.543 -29.724  -3.231  1.00 10.00      A   
ATOM    943  N   LEU A  92       2.740 -29.243  -3.124  1.00 10.00      A   
ATOM    944  HN  LEU A  92       3.602 -29.448  -2.697  1.00 10.00      A   
ATOM    945  CA  LEU A  92       2.682 -28.183  -4.122  1.00 10.00      A   
ATOM    946  CB  LEU A  92       4.069 -27.565  -4.315  1.00 10.00      A   
ATOM    947  CG  LEU A  92       4.175 -26.052  -4.119  1.00 10.00      A   
ATOM    948  CD1 LEU A  92       5.635 -25.624  -4.060  1.00 10.00      A   
ATOM    949  CD2 LEU A  92       3.444 -25.310  -5.230  1.00 10.00      A   
ATOM    950  C   LEU A  92       2.163 -28.721  -5.452  1.00 10.00      A   
ATOM    951  O   LEU A  92       1.265 -28.137  -6.063  1.00 10.00      A   
ATOM    952  N   ALA A  93       2.722 -29.843  -5.888  1.00 10.00      A   
ATOM    953  HN  ALA A  93       3.435 -30.262  -5.353  1.00 10.00      A   
ATOM    954  CA  ALA A  93       2.315 -30.466  -7.142  1.00 10.00      A   
ATOM    955  CB  ALA A  93       3.329 -31.511  -7.571  1.00 10.00      A   
ATOM    956  C   ALA A  93       0.926 -31.086  -7.017  1.00 10.00      A   
ATOM    957  O   ALA A  93       0.176 -31.156  -7.987  1.00 10.00      A   
ATOM    958  N   LEU A  94       0.593 -31.530  -5.813  1.00 10.00      A   
ATOM    959  HN  LEU A  94       1.244 -31.452  -5.080  1.00 10.00      A   
ATOM    960  CA  LEU A  94      -0.702 -32.144  -5.545  1.00 10.00      A   
ATOM    961  CB  LEU A  94      -0.678 -32.826  -4.175  1.00 10.00      A   
ATOM    962  CG  LEU A  94      -2.000 -33.400  -3.669  1.00 10.00      A   
ATOM    963  CD1 LEU A  94      -2.432 -34.591  -4.509  1.00 10.00      A   
ATOM    964  CD2 LEU A  94      -1.876 -33.786  -2.204  1.00 10.00      A   
ATOM    965  C   LEU A  94      -1.827 -31.112  -5.603  1.00 10.00      A   
ATOM    966  O   LEU A  94      -2.892 -31.372  -6.161  1.00 10.00      A   
ATOM    967  N   LEU A  95      -1.580 -29.942  -5.030  1.00 10.00      A   
ATOM    968  HN  LEU A  95      -0.709 -29.796  -4.599  1.00 10.00      A   
ATOM    969  CA  LEU A  95      -2.572 -28.874  -5.009  1.00 10.00      A   
ATOM    970  CB  LEU A  95      -2.188 -27.795  -3.989  1.00 10.00      A   
ATOM    971  CG  LEU A  95      -2.211 -28.216  -2.515  1.00 10.00      A   
ATOM    972  CD1 LEU A  95      -1.761 -27.069  -1.623  1.00 10.00      A   
ATOM    973  CD2 LEU A  95      -3.595 -28.700  -2.109  1.00 10.00      A   
ATOM    974  C   LEU A  95      -2.767 -28.254  -6.389  1.00 10.00      A   
ATOM    975  O   LEU A  95      -3.872 -27.836  -6.742  1.00 10.00      A   
ATOM    976  N   SER A  96      -1.699 -28.199  -7.169  1.00 10.00      A   
ATOM    977  HN  SER A  96      -0.847 -28.558  -6.843  1.00 10.00      A   
ATOM    978  CA  SER A  96      -1.764 -27.619  -8.501  1.00 10.00      A   
ATOM    979  CB  SER A  96      -0.389 -27.098  -8.922  1.00 10.00      A   
ATOM    980  OG  SER A  96       0.620 -28.061  -8.666  1.00 10.00      A   
ATOM    981  HG  SER A  96       1.027 -27.877  -7.808  1.00 10.00      A   
ATOM    982  C   SER A  96      -2.291 -28.621  -9.525  1.00 10.00      A   
ATOM    983  O   SER A  96      -3.082 -28.269 -10.401  1.00 10.00      A   
ATOM    984  N   GLY A  97      -1.858 -29.868  -9.404  1.00 10.00      A   
ATOM    985  HN  GLY A  97      -1.234 -30.097  -8.681  1.00 10.00      A   
ATOM    986  CA  GLY A  97      -2.286 -30.893 -10.335  1.00 10.00      A   
ATOM    987  C   GLY A  97      -1.463 -30.860 -11.605  1.00 10.00      A   
ATOM    988  O   GLY A  97      -1.906 -31.320 -12.658  1.00 10.00      A   
ATOM    989  N   LYS A  98      -0.263 -30.300 -11.503  1.00 10.00      A   
ATOM    990  HN  LYS A  98       0.030 -29.960 -10.630  1.00 10.00      A   
ATOM    991  CA  LYS A  98       0.636 -30.186 -12.640  1.00 10.00      A   
ATOM    992  CB  LYS A  98       0.791 -28.717 -13.048  1.00 10.00      A   
ATOM    993  CG  LYS A  98      -0.511 -28.042 -13.453  1.00 10.00      A   
ATOM    994  CD  LYS A  98      -0.295 -26.572 -13.777  1.00 10.00      A   
ATOM    995  CE  LYS A  98      -1.607 -25.880 -14.110  1.00 10.00      A   
ATOM    996  NZ  LYS A  98      -1.405 -24.455 -14.483  1.00 10.00      A   
ATOM    997  HZ1 LYS A  98      -0.826 -24.389 -15.345  1.00 10.00      A   
ATOM    998  HZ2 LYS A  98      -0.922 -23.950 -13.717  1.00 10.00      A   
ATOM    999  HZ3 LYS A  98      -2.323 -23.996 -14.661  1.00 10.00      A   
ATOM   1000  C   LYS A  98       1.999 -30.779 -12.305  1.00 10.00      A   
ATOM   1001  O   LYS A  98       2.313 -31.009 -11.133  1.00 10.00      A   
ATOM   1002  N   ILE A 106      11.892 -16.474 -11.615  1.00 10.00      A   
ATOM   1003  HN  ILE A 106      12.413 -17.143 -11.117  1.00 10.00      A   
ATOM   1004  CA  ILE A 106      11.258 -15.386 -10.884  1.00 10.00      A   
ATOM   1005  CB  ILE A 106      10.149 -14.703 -11.716  1.00 10.00      A   
ATOM   1006  CG1 ILE A 106      10.628 -14.456 -13.150  1.00 10.00      A   
ATOM   1007  CG2 ILE A 106       9.735 -13.391 -11.062  1.00 10.00      A   
ATOM   1008  CD1 ILE A 106       9.526 -14.041 -14.104  1.00 10.00      A   
ATOM   1009  C   ILE A 106      10.660 -15.899  -9.577  1.00 10.00      A   
ATOM   1010  O   ILE A 106       9.612 -16.542  -9.572  1.00 10.00      A   
ATOM   1011  N   SER A 107      11.343 -15.634  -8.480  1.00 10.00      A   
ATOM   1012  HN  SER A 107      12.181 -15.132  -8.550  1.00 10.00      A   
ATOM   1013  CA  SER A 107      10.888 -16.062  -7.164  1.00 10.00      A   
ATOM   1014  CB  SER A 107      11.394 -17.479  -6.853  1.00 10.00      A   
ATOM   1015  OG  SER A 107      10.967 -18.409  -7.837  1.00 10.00      A   
ATOM   1016  HG  SER A 107      10.368 -17.966  -8.453  1.00 10.00      A   
ATOM   1017  C   SER A 107      11.370 -15.086  -6.096  1.00 10.00      A   
ATOM   1018  O   SER A 107      12.572 -14.931  -5.882  1.00 10.00      A   
ATOM   1019  N   ALA A 108      10.435 -14.411  -5.449  1.00 10.00      A   
ATOM   1020  HN  ALA A 108       9.492 -14.557  -5.676  1.00 10.00      A   
ATOM   1021  CA  ALA A 108      10.777 -13.456  -4.406  1.00 10.00      A   
ATOM   1022  CB  ALA A 108       9.810 -12.282  -4.422  1.00 10.00      A   
ATOM   1023  C   ALA A 108      10.782 -14.132  -3.041  1.00 10.00      A   
ATOM   1024  O   ALA A 108      10.431 -15.304  -2.922  1.00 10.00      A   
ATOM   1025  N   ASP A 109      11.177 -13.387  -2.018  1.00 10.00      A   
ATOM   1026  HN  ASP A 109      11.446 -12.460  -2.182  1.00 10.00      A   
ATOM   1027  CA  ASP A 109      11.233 -13.913  -0.653  1.00 10.00      A   
ATOM   1028  CB  ASP A 109      12.497 -13.430   0.067  1.00 10.00      A   
ATOM   1029  CG  ASP A 109      13.707 -14.300  -0.207  1.00 10.00      A   
ATOM   1030  OD1 ASP A 109      14.036 -15.158   0.643  1.00 10.00      A   
ATOM   1031  OD2 ASP A 109      14.344 -14.130  -1.271  1.00 10.00      A   
ATOM   1032  C   ASP A 109       9.994 -13.504   0.136  1.00 10.00      A   
ATOM   1033  O   ASP A 109       9.981 -13.538   1.370  1.00 10.00      A   
ATOM   1034  N   ALA A 110       8.952 -13.125  -0.590  1.00 10.00      A   
ATOM   1035  HN  ALA A 110       9.024 -13.137  -1.568  1.00 10.00      A   
ATOM   1036  CA  ALA A 110       7.702 -12.711   0.022  1.00 10.00      A   
ATOM   1037  CB  ALA A 110       7.297 -11.334  -0.483  1.00 10.00      A   
ATOM   1038  C   ALA A 110       6.605 -13.732  -0.254  1.00 10.00      A   
ATOM   1039  O   ALA A 110       6.443 -14.189  -1.387  1.00 10.00      A   
ATOM   1040  N   VAL A 111       5.867 -14.093   0.786  1.00 10.00      A   
ATOM   1041  HN  VAL A 111       6.052 -13.697   1.665  1.00 10.00      A   
ATOM   1042  CA  VAL A 111       4.791 -15.061   0.663  1.00 10.00      A   
ATOM   1043  CB  VAL A 111       5.213 -16.434   1.233  1.00 10.00      A   
ATOM   1044  CG1 VAL A 111       5.328 -16.394   2.750  1.00 10.00      A   
ATOM   1045  CG2 VAL A 111       4.269 -17.535   0.778  1.00 10.00      A   
ATOM   1046  C   VAL A 111       3.532 -14.558   1.369  1.00 10.00      A   
ATOM   1047  O   VAL A 111       3.614 -13.765   2.312  1.00 10.00      A   
ATOM   1048  N   THR A 112       2.377 -15.005   0.897  1.00 10.00      A   
ATOM   1049  HN  THR A 112       2.376 -15.620   0.132  1.00 10.00      A   
ATOM   1050  CA  THR A 112       1.103 -14.611   1.468  1.00 10.00      A   
ATOM   1051  CB  THR A 112      -0.014 -14.878   0.452  1.00 10.00      A   
ATOM   1052  OG1 THR A 112       0.545 -15.594  -0.660  1.00 10.00      A   
ATOM   1053  HG1 THR A 112       0.110 -15.313  -1.476  1.00 10.00      A   
ATOM   1054  CG2 THR A 112      -0.600 -13.568  -0.043  1.00 10.00      A   
ATOM   1055  C   THR A 112       0.822 -15.387   2.757  1.00 10.00      A   
ATOM   1056  O   THR A 112       0.814 -16.620   2.762  1.00 10.00      A   
ATOM   1057  N   PRO A 113       0.574 -14.663   3.862  1.00 10.00      A   
ATOM   1058  CA  PRO A 113       0.310 -15.266   5.179  1.00 10.00      A   
ATOM   1059  CB  PRO A 113      -0.065 -14.066   6.053  1.00 10.00      A   
ATOM   1060  CG  PRO A 113       0.577 -12.900   5.388  1.00 10.00      A   
ATOM   1061  CD  PRO A 113       0.541 -13.190   3.914  1.00 10.00      A   
ATOM   1062  C   PRO A 113      -0.833 -16.279   5.169  1.00 10.00      A   
ATOM   1063  O   PRO A 113      -0.689 -17.389   5.682  1.00 10.00      A   
ATOM   1064  N   TRP A 114      -1.961 -15.901   4.576  1.00 10.00      A   
ATOM   1065  HN  TRP A 114      -2.013 -15.013   4.168  1.00 10.00      A   
ATOM   1066  CA  TRP A 114      -3.122 -16.783   4.524  1.00 10.00      A   
ATOM   1067  CB  TRP A 114      -4.368 -16.067   3.989  1.00 10.00      A   
ATOM   1068  CG  TRP A 114      -4.227 -15.463   2.621  1.00 10.00      A   
ATOM   1069  CD1 TRP A 114      -3.664 -14.259   2.310  1.00 10.00      A   
ATOM   1070  CD2 TRP A 114      -4.680 -16.024   1.382  1.00 10.00      A   
ATOM   1071  NE1 TRP A 114      -3.732 -14.039   0.956  1.00 10.00      A   
ATOM   1072  HE1 TRP A 114      -3.394 -13.243   0.489  1.00 10.00      A   
ATOM   1073  CE2 TRP A 114      -4.353 -15.107   0.364  1.00 10.00      A   
ATOM   1074  CE3 TRP A 114      -5.331 -17.212   1.034  1.00 10.00      A   
ATOM   1075  CZ2 TRP A 114      -4.648 -15.342  -0.977  1.00 10.00      A   
ATOM   1076  CZ3 TRP A 114      -5.623 -17.444  -0.298  1.00 10.00      A   
ATOM   1077  CH2 TRP A 114      -5.285 -16.512  -1.287  1.00 10.00      A   
ATOM   1078  C   TRP A 114      -2.843 -18.068   3.752  1.00 10.00      A   
ATOM   1079  O   TRP A 114      -3.372 -19.130   4.081  1.00 10.00      A   
ATOM   1080  N   VAL A 115      -1.992 -17.972   2.743  1.00 10.00      A   
ATOM   1081  HN  VAL A 115      -1.589 -17.104   2.539  1.00 10.00      A   
ATOM   1082  CA  VAL A 115      -1.641 -19.129   1.933  1.00 10.00      A   
ATOM   1083  CB  VAL A 115      -0.882 -18.719   0.655  1.00 10.00      A   
ATOM   1084  CG1 VAL A 115      -0.441 -19.941  -0.131  1.00 10.00      A   
ATOM   1085  CG2 VAL A 115      -1.759 -17.830  -0.209  1.00 10.00      A   
ATOM   1086  C   VAL A 115      -0.804 -20.110   2.747  1.00 10.00      A   
ATOM   1087  O   VAL A 115      -1.040 -21.318   2.713  1.00 10.00      A   
ATOM   1088  N   VAL A 116       0.155 -19.577   3.498  1.00 10.00      A   
ATOM   1089  HN  VAL A 116       0.274 -18.602   3.496  1.00 10.00      A   
ATOM   1090  CA  VAL A 116       1.028 -20.400   4.330  1.00 10.00      A   
ATOM   1091  CB  VAL A 116       2.098 -19.553   5.058  1.00 10.00      A   
ATOM   1092  CG1 VAL A 116       3.098 -20.448   5.775  1.00 10.00      A   
ATOM   1093  CG2 VAL A 116       2.820 -18.642   4.080  1.00 10.00      A   
ATOM   1094  C   VAL A 116       0.205 -21.170   5.362  1.00 10.00      A   
ATOM   1095  O   VAL A 116       0.509 -22.319   5.685  1.00 10.00      A   
ATOM   1096  N   GLY A 117      -0.847 -20.532   5.861  1.00 10.00      A   
ATOM   1097  HN  GLY A 117      -1.040 -19.618   5.561  1.00 10.00      A   
ATOM   1098  CA  GLY A 117      -1.709 -21.165   6.840  1.00 10.00      A   
ATOM   1099  C   GLY A 117      -2.405 -22.388   6.280  1.00 10.00      A   
ATOM   1100  O   GLY A 117      -2.259 -23.491   6.808  1.00 10.00      A   
ATOM   1101  N   GLU A 118      -3.145 -22.199   5.196  1.00 10.00      A   
ATOM   1102  HN  GLU A 118      -3.218 -21.296   4.818  1.00 10.00      A   
ATOM   1103  CA  GLU A 118      -3.869 -23.297   4.566  1.00 10.00      A   
ATOM   1104  CB  GLU A 118      -4.737 -22.793   3.416  1.00 10.00      A   
ATOM   1105  CG  GLU A 118      -5.846 -21.853   3.862  1.00 10.00      A   
ATOM   1106  CD  GLU A 118      -6.708 -22.444   4.962  1.00 10.00      A   
ATOM   1107  OE1 GLU A 118      -7.555 -23.306   4.660  1.00 10.00      A   
ATOM   1108  OE2 GLU A 118      -6.546 -22.044   6.134  1.00 10.00      A   
ATOM   1109  C   GLU A 118      -2.928 -24.408   4.107  1.00 10.00      A   
ATOM   1110  O   GLU A 118      -3.261 -25.591   4.202  1.00 10.00      A   
ATOM   1111  N   ILE A 119      -1.749 -24.031   3.621  1.00 10.00      A   
ATOM   1112  HN  ILE A 119      -1.536 -23.074   3.558  1.00 10.00      A   
ATOM   1113  CA  ILE A 119      -0.768 -25.013   3.177  1.00 10.00      A   
ATOM   1114  CB  ILE A 119       0.458 -24.353   2.512  1.00 10.00      A   
ATOM   1115  CG1 ILE A 119       0.072 -23.756   1.158  1.00 10.00      A   
ATOM   1116  CG2 ILE A 119       1.588 -25.360   2.341  1.00 10.00      A   
ATOM   1117  CD1 ILE A 119       1.209 -23.036   0.466  1.00 10.00      A   
ATOM   1118  C   ILE A 119      -0.319 -25.878   4.352  1.00 10.00      A   
ATOM   1119  O   ILE A 119      -0.186 -27.097   4.224  1.00 10.00      A   
ATOM   1120  N   ALA A 120      -0.118 -25.243   5.503  1.00 10.00      A   
ATOM   1121  HN  ALA A 120      -0.265 -24.272   5.545  1.00 10.00      A   
ATOM   1122  CA  ALA A 120       0.306 -25.950   6.706  1.00 10.00      A   
ATOM   1123  CB  ALA A 120       0.566 -24.972   7.839  1.00 10.00      A   
ATOM   1124  C   ALA A 120      -0.736 -26.983   7.113  1.00 10.00      A   
ATOM   1125  O   ALA A 120      -0.400 -28.045   7.644  1.00 10.00      A   
ATOM   1126  N   TRP A 121      -2.000 -26.665   6.858  1.00 10.00      A   
ATOM   1127  HN  TRP A 121      -2.201 -25.793   6.450  1.00 10.00      A   
ATOM   1128  CA  TRP A 121      -3.092 -27.573   7.170  1.00 10.00      A   
ATOM   1129  CB  TRP A 121      -4.446 -26.865   7.030  1.00 10.00      A   
ATOM   1130  CG  TRP A 121      -5.623 -27.750   7.317  1.00 10.00      A   
ATOM   1131  CD1 TRP A 121      -6.087 -28.125   8.545  1.00 10.00      A   
ATOM   1132  CD2 TRP A 121      -6.487 -28.374   6.356  1.00 10.00      A   
ATOM   1133  NE1 TRP A 121      -7.183 -28.941   8.409  1.00 10.00      A   
ATOM   1134  HE1 TRP A 121      -7.695 -29.339   9.147  1.00 10.00      A   
ATOM   1135  CE2 TRP A 121      -7.450 -29.109   7.075  1.00 10.00      A   
ATOM   1136  CE3 TRP A 121      -6.544 -28.377   4.959  1.00 10.00      A   
ATOM   1137  CZ2 TRP A 121      -8.450 -29.846   6.445  1.00 10.00      A   
ATOM   1138  CZ3 TRP A 121      -7.537 -29.109   4.337  1.00 10.00      A   
ATOM   1139  CH2 TRP A 121      -8.479 -29.830   5.079  1.00 10.00      A   
ATOM   1140  C   TRP A 121      -3.031 -28.781   6.243  1.00 10.00      A   
ATOM   1141  O   TRP A 121      -3.075 -29.927   6.695  1.00 10.00      A   
ATOM   1142  N   PHE A 122      -2.911 -28.512   4.946  1.00 10.00      A   
ATOM   1143  HN  PHE A 122      -2.876 -27.573   4.652  1.00 10.00      A   
ATOM   1144  CA  PHE A 122      -2.836 -29.572   3.947  1.00 10.00      A   
ATOM   1145  CB  PHE A 122      -2.762 -28.989   2.535  1.00 10.00      A   
ATOM   1146  CG  PHE A 122      -4.096 -28.620   1.955  1.00 10.00      A   
ATOM   1147  CD1 PHE A 122      -4.478 -27.293   1.849  1.00 10.00      A   
ATOM   1148  CD2 PHE A 122      -4.966 -29.601   1.510  1.00 10.00      A   
ATOM   1149  CE1 PHE A 122      -5.702 -26.950   1.310  1.00 10.00      A   
ATOM   1150  CE2 PHE A 122      -6.193 -29.267   0.971  1.00 10.00      A   
ATOM   1151  CZ  PHE A 122      -6.562 -27.939   0.871  1.00 10.00      A   
ATOM   1152  C   PHE A 122      -1.638 -30.476   4.201  1.00 10.00      A   
ATOM   1153  O   PHE A 122      -1.756 -31.701   4.167  1.00 10.00      A   
ATOM   1154  N   CYS A 123      -0.488 -29.865   4.465  1.00 10.00      A   
ATOM   1155  HN  CYS A 123      -0.458 -28.883   4.470  1.00 10.00      A   
ATOM   1156  CA  CYS A 123       0.732 -30.614   4.734  1.00 10.00      A   
ATOM   1157  CB  CYS A 123       1.936 -29.683   4.873  1.00 10.00      A   
ATOM   1158  SG  CYS A 123       2.517 -28.987   3.310  1.00 10.00      A   
ATOM   1159  HG  CYS A 123       2.332 -29.900   2.363  1.00 10.00      A   
ATOM   1160  C   CYS A 123       0.581 -31.497   5.966  1.00 10.00      A   
ATOM   1161  O   CYS A 123       1.112 -32.607   6.010  1.00 10.00      A   
ATOM   1162  N   GLU A 124      -0.146 -31.005   6.965  1.00 10.00      A   
ATOM   1163  HN  GLU A 124      -0.529 -30.104   6.885  1.00 10.00      A   
ATOM   1164  CA  GLU A 124      -0.377 -31.773   8.182  1.00 10.00      A   
ATOM   1165  CB  GLU A 124      -1.090 -30.927   9.241  1.00 10.00      A   
ATOM   1166  CG  GLU A 124      -0.960 -31.482  10.654  1.00 10.00      A   
ATOM   1167  CD  GLU A 124      -1.877 -30.806  11.654  1.00 10.00      A   
ATOM   1168  OE1 GLU A 124      -1.818 -29.565  11.787  1.00 10.00      A   
ATOM   1169  OE2 GLU A 124      -2.652 -31.518  12.330  1.00 10.00      A   
ATOM   1170  C   GLU A 124      -1.201 -33.015   7.860  1.00 10.00      A   
ATOM   1171  O   GLU A 124      -0.918 -34.105   8.353  1.00 10.00      A   
ATOM   1172  N   GLN A 125      -2.212 -32.840   7.011  1.00 10.00      A   
ATOM   1173  HN  GLN A 125      -2.384 -31.942   6.646  1.00 10.00      A   
ATOM   1174  CA  GLN A 125      -3.070 -33.945   6.606  1.00 10.00      A   
ATOM   1175  CB  GLN A 125      -4.228 -33.442   5.738  1.00 10.00      A   
ATOM   1176  CG  GLN A 125      -5.081 -32.371   6.402  1.00 10.00      A   
ATOM   1177  CD  GLN A 125      -5.759 -32.859   7.669  1.00 10.00      A   
ATOM   1178  OE1 GLN A 125      -6.126 -34.030   7.779  1.00 10.00      A   
ATOM   1179  NE2 GLN A 125      -5.929 -31.967   8.634  1.00 10.00      A   
ATOM   1180 HE21 GLN A 125      -5.615 -31.050   8.478  1.00 10.00      A   
ATOM   1181 HE22 GLN A 125      -6.351 -32.260   9.471  1.00 10.00      A   
ATOM   1182  C   GLN A 125      -2.259 -34.996   5.853  1.00 10.00      A   
ATOM   1183  O   GLN A 125      -2.425 -36.198   6.066  1.00 10.00      A   
ATOM   1184  N   VAL A 126      -1.369 -34.530   4.981  1.00 10.00      A   
ATOM   1185  HN  VAL A 126      -1.285 -33.559   4.856  1.00 10.00      A   
ATOM   1186  CA  VAL A 126      -0.513 -35.425   4.206  1.00 10.00      A   
ATOM   1187  CB  VAL A 126       0.287 -34.663   3.122  1.00 10.00      A   
ATOM   1188  CG1 VAL A 126       1.197 -35.608   2.352  1.00 10.00      A   
ATOM   1189  CG2 VAL A 126      -0.651 -33.943   2.167  1.00 10.00      A   
ATOM   1190  C   VAL A 126       0.452 -36.157   5.134  1.00 10.00      A   
ATOM   1191  O   VAL A 126       0.610 -37.373   5.048  1.00 10.00      A   
ATOM   1192  N   ALA A 127       1.075 -35.407   6.040  1.00 10.00      A   
ATOM   1193  HN  ALA A 127       0.899 -34.438   6.062  1.00 10.00      A   
ATOM   1194  CA  ALA A 127       2.020 -35.978   6.995  1.00 10.00      A   
ATOM   1195  CB  ALA A 127       2.644 -34.883   7.847  1.00 10.00      A   
ATOM   1196  C   ALA A 127       1.337 -37.025   7.872  1.00 10.00      A   
ATOM   1197  O   ALA A 127       1.939 -38.038   8.231  1.00 10.00      A   
ATOM   1198  N   LYS A 128       0.079 -36.772   8.212  1.00 10.00      A   
ATOM   1199  HN  LYS A 128      -0.335 -35.931   7.914  1.00 10.00      A   
ATOM   1200  CA  LYS A 128      -0.698 -37.699   9.023  1.00 10.00      A   
ATOM   1201  CB  LYS A 128      -2.008 -37.052   9.481  1.00 10.00      A   
ATOM   1202  CG  LYS A 128      -1.873 -36.221  10.747  1.00 10.00      A   
ATOM   1203  CD  LYS A 128      -3.086 -35.333  10.963  1.00 10.00      A   
ATOM   1204  CE  LYS A 128      -3.137 -34.825  12.394  1.00 10.00      A   
ATOM   1205  NZ  LYS A 128      -4.129 -33.734  12.571  1.00 10.00      A   
ATOM   1206  HZ1 LYS A 128      -3.689 -32.810  12.354  1.00 10.00      A   
ATOM   1207  HZ2 LYS A 128      -4.470 -33.718  13.552  1.00 10.00      A   
ATOM   1208  HZ3 LYS A 128      -4.941 -33.875  11.938  1.00 10.00      A   
ATOM   1209  C   LYS A 128      -0.972 -38.978   8.239  1.00 10.00      A   
ATOM   1210  O   LYS A 128      -0.812 -40.083   8.755  1.00 10.00      A   
ATOM   1211  N   ALA A 129      -1.355 -38.814   6.975  1.00 10.00      A   
ATOM   1212  HN  ALA A 129      -1.458 -37.901   6.622  1.00 10.00      A   
ATOM   1213  CA  ALA A 129      -1.636 -39.949   6.100  1.00 10.00      A   
ATOM   1214  CB  ALA A 129      -2.186 -39.471   4.767  1.00 10.00      A   
ATOM   1215  C   ALA A 129      -0.375 -40.779   5.887  1.00 10.00      A   
ATOM   1216  O   ALA A 129      -0.431 -42.003   5.762  1.00 10.00      A   
ATOM   1217  N   GLU A 130       0.764 -40.100   5.861  1.00 10.00      A   
ATOM   1218  HN  GLU A 130       0.738 -39.123   5.957  1.00 10.00      A   
ATOM   1219  CA  GLU A 130       2.050 -40.755   5.677  1.00 10.00      A   
ATOM   1220  CB  GLU A 130       3.133 -39.696   5.455  1.00 10.00      A   
ATOM   1221  CG  GLU A 130       4.329 -40.173   4.644  1.00 10.00      A   
ATOM   1222  CD  GLU A 130       5.517 -40.560   5.500  1.00 10.00      A   
ATOM   1223  OE1 GLU A 130       5.457 -40.386   6.735  1.00 10.00      A   
ATOM   1224  OE2 GLU A 130       6.521 -41.046   4.941  1.00 10.00      A   
ATOM   1225  C   GLU A 130       2.386 -41.619   6.894  1.00 10.00      A   
ATOM   1226  O   GLU A 130       3.135 -42.596   6.795  1.00 10.00      A   
ATOM   1227  N   ALA A 131       1.806 -41.266   8.033  1.00 10.00      A   
ATOM   1228  HN  ALA A 131       1.197 -40.498   8.036  1.00 10.00      A   
ATOM   1229  CA  ALA A 131       2.037 -41.987   9.273  1.00 10.00      A   
ATOM   1230  CB  ALA A 131       1.829 -41.067  10.465  1.00 10.00      A   
ATOM   1231  C   ALA A 131       1.144 -43.221   9.383  1.00 10.00      A   
ATOM   1232  O   ALA A 131       1.584 -44.270   9.855  1.00 10.00      A   
ATOM   1233  N   ASP A 132      -0.103 -43.103   8.933  1.00 10.00      A   
ATOM   1234  HN  ASP A 132      -0.401 -42.247   8.549  1.00 10.00      A   
ATOM   1235  CA  ASP A 132      -1.039 -44.227   8.997  1.00 10.00      A   
ATOM   1236  CB  ASP A 132      -2.477 -43.776   9.294  1.00 10.00      A   
ATOM   1237  CG  ASP A 132      -3.180 -43.121   8.121  1.00 10.00      A   
ATOM   1238  OD1 ASP A 132      -3.926 -43.818   7.401  1.00 10.00      A   
ATOM   1239  OD2 ASP A 132      -3.019 -41.897   7.938  1.00 10.00      A   
ATOM   1240  C   ASP A 132      -0.966 -45.095   7.745  1.00 10.00      A   
ATOM   1241  O   ASP A 132      -1.730 -46.052   7.596  1.00 10.00      A   
ATOM   1242  N   ASN A 133      -0.040 -44.747   6.855  1.00 10.00      A   
ATOM   1243  HN  ASN A 133       0.510 -43.957   7.035  1.00 10.00      A   
ATOM   1244  CA  ASN A 133       0.177 -45.488   5.612  1.00 10.00      A   
ATOM   1245  CB  ASN A 133       0.566 -46.947   5.898  1.00 10.00      A   
ATOM   1246  CG  ASN A 133       2.060 -47.138   6.052  1.00 10.00      A   
ATOM   1247  OD1 ASN A 133       2.851 -46.532   5.331  1.00 10.00      A   
ATOM   1248  ND2 ASN A 133       2.460 -47.973   7.000  1.00 10.00      A   
ATOM   1249 HD21 ASN A 133       1.774 -48.418   7.546  1.00 10.00      A   
ATOM   1250 HD22 ASN A 133       3.422 -48.116   7.121  1.00 10.00      A   
ATOM   1251  C   ASN A 133      -1.024 -45.423   4.672  1.00 10.00      A   
ATOM   1252  O   ASN A 133      -1.400 -46.423   4.055  1.00 10.00      A   
ATOM   1253  N   LEU A 134      -1.622 -44.247   4.560  1.00 10.00      A   
ATOM   1254  HN  LEU A 134      -1.284 -43.481   5.077  1.00 10.00      A   
ATOM   1255  CA  LEU A 134      -2.767 -44.063   3.683  1.00 10.00      A   
ATOM   1256  CB  LEU A 134      -3.637 -42.896   4.153  1.00 10.00      A   
ATOM   1257  CG  LEU A 134      -5.001 -42.764   3.471  1.00 10.00      A   
ATOM   1258  CD1 LEU A 134      -5.905 -43.928   3.848  1.00 10.00      A   
ATOM   1259  CD2 LEU A 134      -5.650 -41.434   3.816  1.00 10.00      A   
ATOM   1260  C   LEU A 134      -2.298 -43.828   2.253  1.00 10.00      A   
ATOM   1261  O   LEU A 134      -1.330 -43.101   2.017  1.00 10.00      A   
ATOM   1262  N   ASP A 135      -2.973 -44.457   1.303  1.00 10.00      A   
ATOM   1263  HN  ASP A 135      -3.731 -45.028   1.552  1.00 10.00      A   
ATOM   1264  CA  ASP A 135      -2.616 -44.320  -0.104  1.00 10.00      A   
ATOM   1265  CB  ASP A 135      -3.241 -45.433  -0.946  1.00 10.00      A   
ATOM   1266  CG  ASP A 135      -2.289 -46.592  -1.164  1.00 10.00      A   
ATOM   1267  OD1 ASP A 135      -1.507 -46.549  -2.138  1.00 10.00      A   
ATOM   1268  OD2 ASP A 135      -2.311 -47.548  -0.357  1.00 10.00      A   
ATOM   1269  C   ASP A 135      -2.999 -42.952  -0.648  1.00 10.00      A   
ATOM   1270  O   ASP A 135      -4.028 -42.390  -0.268  1.00 10.00      A   
ATOM   1271  N   ASP A 136      -2.171 -42.434  -1.550  1.00 10.00      A   
ATOM   1272  HN  ASP A 136      -1.388 -42.957  -1.826  1.00 10.00      A   
ATOM   1273  CA  ASP A 136      -2.386 -41.117  -2.154  1.00 10.00      A   
ATOM   1274  CB  ASP A 136      -1.256 -40.774  -3.129  1.00 10.00      A   
ATOM   1275  CG  ASP A 136      -0.114 -40.021  -2.475  1.00 10.00      A   
ATOM   1276  OD1 ASP A 136      -0.149 -38.772  -2.463  1.00 10.00      A   
ATOM   1277  OD2 ASP A 136       0.829 -40.674  -1.973  1.00 10.00      A   
ATOM   1278  C   ASP A 136      -3.732 -41.017  -2.864  1.00 10.00      A   
ATOM   1279  O   ASP A 136      -4.410 -39.995  -2.779  1.00 10.00      A   
ATOM   1280  N   LYS A 137      -4.118 -42.088  -3.549  1.00 10.00      A   
ATOM   1281  HN  LYS A 137      -3.535 -42.875  -3.569  1.00 10.00      A   
ATOM   1282  CA  LYS A 137      -5.383 -42.125  -4.277  1.00 10.00      A   
ATOM   1283  CB  LYS A 137      -5.506 -43.433  -5.066  1.00 10.00      A   
ATOM   1284  CG  LYS A 137      -6.673 -43.477  -6.037  1.00 10.00      A   
ATOM   1285  CD  LYS A 137      -6.573 -44.681  -6.960  1.00 10.00      A   
ATOM   1286  CE  LYS A 137      -7.764 -44.761  -7.899  1.00 10.00      A   
ATOM   1287  NZ  LYS A 137      -7.578 -45.808  -8.940  1.00 10.00      A   
ATOM   1288  HZ1 LYS A 137      -7.331 -46.715  -8.495  1.00 10.00      A   
ATOM   1289  HZ2 LYS A 137      -6.811 -45.536  -9.588  1.00 10.00      A   
ATOM   1290  HZ3 LYS A 137      -8.453 -45.931  -9.489  1.00 10.00      A   
ATOM   1291  C   LYS A 137      -6.570 -41.953  -3.331  1.00 10.00      A   
ATOM   1292  O   LYS A 137      -7.593 -41.373  -3.699  1.00 10.00      A   
ATOM   1293  N   LYS A 138      -6.420 -42.445  -2.108  1.00 10.00      A   
ATOM   1294  HN  LYS A 138      -5.577 -42.880  -1.869  1.00 10.00      A   
ATOM   1295  CA  LYS A 138      -7.476 -42.341  -1.110  1.00 10.00      A   
ATOM   1296  CB  LYS A 138      -7.342 -43.444  -0.059  1.00 10.00      A   
ATOM   1297  CG  LYS A 138      -7.564 -44.845  -0.601  1.00 10.00      A   
ATOM   1298  CD  LYS A 138      -7.478 -45.881   0.503  1.00 10.00      A   
ATOM   1299  CE  LYS A 138      -7.691 -47.282  -0.041  1.00 10.00      A   
ATOM   1300  NZ  LYS A 138      -7.517 -48.320   1.007  1.00 10.00      A   
ATOM   1301  HZ1 LYS A 138      -6.640 -48.146   1.540  1.00 10.00      A   
ATOM   1302  HZ2 LYS A 138      -7.461 -49.264   0.573  1.00 10.00      A   
ATOM   1303  HZ3 LYS A 138      -8.320 -48.301   1.669  1.00 10.00      A   
ATOM   1304  C   LYS A 138      -7.454 -40.972  -0.445  1.00 10.00      A   
ATOM   1305  O   LYS A 138      -8.502 -40.390  -0.172  1.00 10.00      A   
ATOM   1306  N   LEU A 139      -6.256 -40.460  -0.196  1.00 10.00      A   
ATOM   1307  HN  LEU A 139      -5.454 -40.976  -0.434  1.00 10.00      A   
ATOM   1308  CA  LEU A 139      -6.102 -39.152   0.426  1.00 10.00      A   
ATOM   1309  CB  LEU A 139      -4.627 -38.882   0.741  1.00 10.00      A   
ATOM   1310  CG  LEU A 139      -4.326 -37.617   1.547  1.00 10.00      A   
ATOM   1311  CD1 LEU A 139      -5.008 -37.662   2.909  1.00 10.00      A   
ATOM   1312  CD2 LEU A 139      -2.825 -37.424   1.699  1.00 10.00      A   
ATOM   1313  C   LEU A 139      -6.676 -38.064  -0.477  1.00 10.00      A   
ATOM   1314  O   LEU A 139      -7.373 -37.160  -0.014  1.00 10.00      A   
ATOM   1315  N   LEU A 140      -6.399 -38.180  -1.771  1.00 10.00      A   
ATOM   1316  HN  LEU A 140      -5.832 -38.925  -2.073  1.00 10.00      A   
ATOM   1317  CA  LEU A 140      -6.889 -37.225  -2.758  1.00 10.00      A   
ATOM   1318  CB  LEU A 140      -6.201 -37.481  -4.102  1.00 10.00      A   
ATOM   1319  CG  LEU A 140      -6.668 -36.628  -5.284  1.00 10.00      A   
ATOM   1320  CD1 LEU A 140      -6.132 -35.211  -5.167  1.00 10.00      A   
ATOM   1321  CD2 LEU A 140      -6.248 -37.258  -6.602  1.00 10.00      A   
ATOM   1322  C   LEU A 140      -8.403 -37.349  -2.921  1.00 10.00      A   
ATOM   1323  O   LEU A 140      -9.066 -36.444  -3.424  1.00 10.00      A   
ATOM   1324  N   LYS A 141      -8.941 -38.481  -2.495  1.00 10.00      A   
ATOM   1325  HN  LYS A 141      -8.361 -39.163  -2.100  1.00 10.00      A   
ATOM   1326  CA  LYS A 141     -10.370 -38.738  -2.591  1.00 10.00      A   
ATOM   1327  CB  LYS A 141     -10.617 -40.248  -2.631  1.00 10.00      A   
ATOM   1328  CG  LYS A 141     -12.073 -40.654  -2.782  1.00 10.00      A   
ATOM   1329  CD  LYS A 141     -12.207 -42.165  -2.819  1.00 10.00      A   
ATOM   1330  CE  LYS A 141     -13.662 -42.594  -2.863  1.00 10.00      A   
ATOM   1331  NZ  LYS A 141     -13.794 -44.071  -2.930  1.00 10.00      A   
ATOM   1332  HZ1 LYS A 141     -13.306 -44.435  -3.773  1.00 10.00      A   
ATOM   1333  HZ2 LYS A 141     -14.795 -44.340  -2.977  1.00 10.00      A   
ATOM   1334  HZ3 LYS A 141     -13.374 -44.504  -2.082  1.00 10.00      A   
ATOM   1335  C   LYS A 141     -11.115 -38.111  -1.415  1.00 10.00      A   
ATOM   1336  O   LYS A 141     -12.234 -37.620  -1.563  1.00 10.00      A   
ATOM   1337  N   VAL A 142     -10.487 -38.130  -0.247  1.00 10.00      A   
ATOM   1338  HN  VAL A 142      -9.593 -38.533  -0.190  1.00 10.00      A   
ATOM   1339  CA  VAL A 142     -11.094 -37.570   0.957  1.00 10.00      A   
ATOM   1340  CB  VAL A 142     -10.331 -37.987   2.233  1.00 10.00      A   
ATOM   1341  CG1 VAL A 142     -10.973 -37.376   3.471  1.00 10.00      A   
ATOM   1342  CG2 VAL A 142     -10.285 -39.504   2.358  1.00 10.00      A   
ATOM   1343  C   VAL A 142     -11.173 -36.046   0.882  1.00 10.00      A   
ATOM   1344  O   VAL A 142     -12.261 -35.470   0.906  1.00 10.00      A   
ATOM   1345  N   LEU A 143     -10.023 -35.400   0.767  1.00 10.00      A   
ATOM   1346  HN  LEU A 143      -9.188 -35.911   0.717  1.00 10.00      A   
ATOM   1347  CA  LEU A 143      -9.969 -33.945   0.701  1.00 10.00      A   
ATOM   1348  CB  LEU A 143      -8.777 -33.417   1.506  1.00 10.00      A   
ATOM   1349  CG  LEU A 143      -8.713 -33.832   2.978  1.00 10.00      A   
ATOM   1350  CD1 LEU A 143      -7.432 -33.327   3.617  1.00 10.00      A   
ATOM   1351  CD2 LEU A 143      -9.928 -33.323   3.739  1.00 10.00      A   
ATOM   1352  C   LEU A 143      -9.883 -33.469  -0.744  1.00 10.00      A   
ATOM   1353  O   LEU A 143      -9.011 -32.677  -1.100  1.00 10.00      A   
ATOM   1354  N   LYS A 144     -10.786 -33.965  -1.580  1.00 10.00      A   
ATOM   1355  HN  LYS A 144     -11.453 -34.599  -1.243  1.00 10.00      A   
ATOM   1356  CA  LYS A 144     -10.804 -33.588  -2.985  1.00 10.00      A   
ATOM   1357  CB  LYS A 144     -11.617 -34.587  -3.808  1.00 10.00      A   
ATOM   1358  CG  LYS A 144     -11.464 -34.404  -5.308  1.00 10.00      A   
ATOM   1359  CD  LYS A 144     -12.663 -34.942  -6.063  1.00 10.00      A   
ATOM   1360  CE  LYS A 144     -12.542 -34.652  -7.550  1.00 10.00      A   
ATOM   1361  NZ  LYS A 144     -13.796 -34.970  -8.282  1.00 10.00      A   
ATOM   1362  HZ1 LYS A 144     -14.034 -35.975  -8.168  1.00 10.00      A   
ATOM   1363  HZ2 LYS A 144     -13.679 -34.770  -9.293  1.00 10.00      A   
ATOM   1364  HZ3 LYS A 144     -14.581 -34.393  -7.916  1.00 10.00      A   
ATOM   1365  C   LYS A 144     -11.377 -32.186  -3.170  1.00 10.00      A   
ATOM   1366  O   LYS A 144     -10.773 -31.336  -3.832  1.00 10.00      A   
ATOM   1367  N   GLU A 145     -12.540 -31.951  -2.574  1.00 10.00      A   
ATOM   1368  HN  GLU A 145     -12.963 -32.669  -2.051  1.00 10.00      A   
ATOM   1369  CA  GLU A 145     -13.210 -30.660  -2.674  1.00 10.00      A   
ATOM   1370  CB  GLU A 145     -14.576 -30.717  -1.989  1.00 10.00      A   
ATOM   1371  CG  GLU A 145     -15.310 -29.388  -1.943  1.00 10.00      A   
ATOM   1372  CD  GLU A 145     -16.720 -29.529  -1.421  1.00 10.00      A   
ATOM   1373  OE1 GLU A 145     -16.904 -30.123  -0.336  1.00 10.00      A   
ATOM   1374  OE2 GLU A 145     -17.658 -29.039  -2.091  1.00 10.00      A   
ATOM   1375  C   GLU A 145     -12.358 -29.552  -2.069  1.00 10.00      A   
ATOM   1376  O   GLU A 145     -12.330 -28.431  -2.576  1.00 10.00      A   
ATOM   1377  N   ASP A 146     -11.653 -29.882  -0.994  1.00 10.00      A   
ATOM   1378  HN  ASP A 146     -11.718 -30.799  -0.643  1.00 10.00      A   
ATOM   1379  CA  ASP A 146     -10.795 -28.924  -0.309  1.00 10.00      A   
ATOM   1380  CB  ASP A 146     -10.146 -29.562   0.921  1.00 10.00      A   
ATOM   1381  CG  ASP A 146     -11.168 -30.177   1.859  1.00 10.00      A   
ATOM   1382  OD1 ASP A 146     -11.673 -31.275   1.546  1.00 10.00      A   
ATOM   1383  OD2 ASP A 146     -11.485 -29.560   2.898  1.00 10.00      A   
ATOM   1384  C   ASP A 146      -9.738 -28.369  -1.256  1.00 10.00      A   
ATOM   1385  O   ASP A 146      -9.485 -27.164  -1.277  1.00 10.00      A   
ATOM   1386  N   ILE A 147      -9.138 -29.252  -2.048  1.00 10.00      A   
ATOM   1387  HN  ILE A 147      -9.376 -30.200  -1.973  1.00 10.00      A   
ATOM   1388  CA  ILE A 147      -8.124 -28.846  -3.017  1.00 10.00      A   
ATOM   1389  CB  ILE A 147      -7.455 -30.062  -3.691  1.00 10.00      A   
ATOM   1390  CG1 ILE A 147      -6.691 -30.884  -2.656  1.00 10.00      A   
ATOM   1391  CG2 ILE A 147      -6.524 -29.615  -4.812  1.00 10.00      A   
ATOM   1392  CD1 ILE A 147      -5.957 -32.070  -3.242  1.00 10.00      A   
ATOM   1393  C   ILE A 147      -8.748 -27.963  -4.089  1.00 10.00      A   
ATOM   1394  O   ILE A 147      -8.183 -26.942  -4.479  1.00 10.00      A   
ATOM   1395  N   ALA A 148      -9.925 -28.356  -4.548  1.00 10.00      A   
ATOM   1396  HN  ALA A 148     -10.328 -29.176  -4.187  1.00 10.00      A   
ATOM   1397  CA  ALA A 148     -10.638 -27.605  -5.574  1.00 10.00      A   
ATOM   1398  CB  ALA A 148     -11.924 -28.325  -5.955  1.00 10.00      A   
ATOM   1399  C   ALA A 148     -10.946 -26.190  -5.093  1.00 10.00      A   
ATOM   1400  O   ALA A 148     -10.704 -25.216  -5.804  1.00 10.00      A   
ATOM   1401  N   ALA A 149     -11.460 -26.095  -3.874  1.00 10.00      A   
ATOM   1402  HN  ALA A 149     -11.618 -26.918  -3.359  1.00 10.00      A   
ATOM   1403  CA  ALA A 149     -11.811 -24.814  -3.280  1.00 10.00      A   
ATOM   1404  CB  ALA A 149     -12.513 -25.019  -1.945  1.00 10.00      A   
ATOM   1405  C   ALA A 149     -10.587 -23.921  -3.115  1.00 10.00      A   
ATOM   1406  O   ALA A 149     -10.597 -22.761  -3.529  1.00 10.00      A   
ATOM   1407  N   ILE A 150      -9.525 -24.464  -2.526  1.00 10.00      A   
ATOM   1408  HN  ILE A 150      -9.566 -25.398  -2.222  1.00 10.00      A   
ATOM   1409  CA  ILE A 150      -8.305 -23.694  -2.311  1.00 10.00      A   
ATOM   1410  CB  ILE A 150      -7.279 -24.425  -1.410  1.00 10.00      A   
ATOM   1411  CG1 ILE A 150      -6.266 -23.434  -0.830  1.00 10.00      A   
ATOM   1412  CG2 ILE A 150      -6.567 -25.546  -2.155  1.00 10.00      A   
ATOM   1413  CD1 ILE A 150      -6.887 -22.390   0.073  1.00 10.00      A   
ATOM   1414  C   ILE A 150      -7.669 -23.269  -3.635  1.00 10.00      A   
ATOM   1415  O   ILE A 150      -7.070 -22.199  -3.727  1.00 10.00      A   
ATOM   1416  N   ARG A 151      -7.824 -24.099  -4.665  1.00 10.00      A   
ATOM   1417  HN  ARG A 151      -8.315 -24.939  -4.536  1.00 10.00      A   
ATOM   1418  CA  ARG A 151      -7.270 -23.794  -5.975  1.00 10.00      A   
ATOM   1419  CB  ARG A 151      -7.406 -24.990  -6.920  1.00 10.00      A   
ATOM   1420  CG  ARG A 151      -6.609 -24.853  -8.205  1.00 10.00      A   
ATOM   1421  CD  ARG A 151      -5.909 -26.153  -8.569  1.00 10.00      A   
ATOM   1422  NE  ARG A 151      -6.764 -27.048  -9.343  1.00 10.00      A   
ATOM   1423  HE  ARG A 151      -7.424 -26.630  -9.944  1.00 10.00      A   
ATOM   1424  CZ  ARG A 151      -6.702 -28.379  -9.278  1.00 10.00      A   
ATOM   1425  NH1 ARG A 151      -5.822 -28.970  -8.476  1.00 10.00      A   
ATOM   1426 HH11 ARG A 151      -5.175 -28.396  -7.889  1.00 10.00      A   
ATOM   1427 HH12 ARG A 151      -5.776 -30.012  -8.425  1.00 10.00      A   
ATOM   1428  NH2 ARG A 151      -7.505 -29.120 -10.030  1.00 10.00      A   
ATOM   1429 HH21 ARG A 151      -7.455 -30.165  -9.980  1.00 10.00      A   
ATOM   1430 HH22 ARG A 151      -8.191 -28.671 -10.672  1.00 10.00      A   
ATOM   1431  C   ARG A 151      -7.953 -22.567  -6.565  1.00 10.00      A   
ATOM   1432  O   ARG A 151      -7.304 -21.714  -7.171  1.00 10.00      A   
ATOM   1433  N   VAL A 152      -9.263 -22.482  -6.365  1.00 10.00      A   
ATOM   1434  HN  VAL A 152      -9.715 -23.193  -5.863  1.00 10.00      A   
ATOM   1435  CA  VAL A 152     -10.047 -21.359  -6.861  1.00 10.00      A   
ATOM   1436  CB  VAL A 152     -11.558 -21.680  -6.854  1.00 10.00      A   
ATOM   1437  CG1 VAL A 152     -12.369 -20.509  -7.389  1.00 10.00      A   
ATOM   1438  CG2 VAL A 152     -11.835 -22.932  -7.671  1.00 10.00      A   
ATOM   1439  C   VAL A 152      -9.775 -20.124  -6.008  1.00 10.00      A   
ATOM   1440  O   VAL A 152      -9.756 -19.000  -6.506  1.00 10.00      A   
ATOM   1441  N   ASN A 153      -9.537 -20.346  -4.720  1.00 10.00      A   
ATOM   1442  HN  ASN A 153      -9.568 -21.266  -4.379  1.00 10.00      A   
ATOM   1443  CA  ASN A 153      -9.245 -19.253  -3.796  1.00 10.00      A   
ATOM   1444  CB  ASN A 153      -9.160 -19.753  -2.350  1.00 10.00      A   
ATOM   1445  CG  ASN A 153     -10.524 -20.024  -1.750  1.00 10.00      A   
ATOM   1446  OD1 ASN A 153     -11.518 -19.415  -2.145  1.00 10.00      A   
ATOM   1447  ND2 ASN A 153     -10.587 -20.932  -0.786  1.00 10.00      A   
ATOM   1448 HD21 ASN A 153      -9.758 -21.376  -0.506  1.00 10.00      A   
ATOM   1449 HD22 ASN A 153     -11.467 -21.132  -0.396  1.00 10.00      A   
ATOM   1450  C   ASN A 153      -7.947 -18.563  -4.188  1.00 10.00      A   
ATOM   1451  O   ASN A 153      -7.797 -17.352  -4.033  1.00 10.00      A   
ATOM   1452  N   LEU A 154      -7.019 -19.346  -4.722  1.00 10.00      A   
ATOM   1453  HN  LEU A 154      -7.203 -20.308  -4.818  1.00 10.00      A   
ATOM   1454  CA  LEU A 154      -5.731 -18.823  -5.156  1.00 10.00      A   
ATOM   1455  CB  LEU A 154      -4.707 -19.953  -5.286  1.00 10.00      A   
ATOM   1456  CG  LEU A 154      -4.390 -20.731  -4.006  1.00 10.00      A   
ATOM   1457  CD1 LEU A 154      -3.532 -21.947  -4.318  1.00 10.00      A   
ATOM   1458  CD2 LEU A 154      -3.705 -19.838  -2.983  1.00 10.00      A   
ATOM   1459  C   LEU A 154      -5.865 -18.085  -6.485  1.00 10.00      A   
ATOM   1460  O   LEU A 154      -4.885 -17.576  -7.026  1.00 10.00      A   
ATOM   1461  N   GLN A 155      -7.081 -18.046  -7.017  1.00 10.00      A   
ATOM   1462  HN  GLN A 155      -7.823 -18.495  -6.554  1.00 10.00      A   
ATOM   1463  CA  GLN A 155      -7.348 -17.362  -8.273  1.00 10.00      A   
ATOM   1464  CB  GLN A 155      -8.252 -18.216  -9.166  1.00 10.00      A   
ATOM   1465  CG  GLN A 155      -7.594 -19.469  -9.720  1.00 10.00      A   
ATOM   1466  CD  GLN A 155      -8.558 -20.326 -10.518  1.00 10.00      A   
ATOM   1467  OE1 GLN A 155      -9.743 -20.417 -10.199  1.00 10.00      A   
ATOM   1468  NE2 GLN A 155      -8.055 -20.957 -11.563  1.00 10.00      A   
ATOM   1469 HE21 GLN A 155      -7.100 -20.841 -11.760  1.00 10.00      A   
ATOM   1470 HE22 GLN A 155      -8.657 -21.509 -12.108  1.00 10.00      A   
ATOM   1471  C   GLN A 155      -8.017 -16.014  -8.012  1.00 10.00      A   
ATOM   1472  O   GLN A 155      -8.254 -15.234  -8.936  1.00 10.00      A   
ATOM   1473  N   GLN A 156      -8.325 -15.742  -6.748  1.00 10.00      A   
ATOM   1474  HN  GLN A 156      -8.111 -16.397  -6.049  1.00 10.00      A   
ATOM   1475  CA  GLN A 156      -8.972 -14.491  -6.379  1.00 10.00      A   
ATOM   1476  CB  GLN A 156     -10.452 -14.713  -6.037  1.00 10.00      A   
ATOM   1477  CG  GLN A 156     -10.708 -15.619  -4.840  1.00 10.00      A   
ATOM   1478  CD  GLN A 156     -12.165 -15.618  -4.414  1.00 10.00      A   
ATOM   1479  OE1 GLN A 156     -12.896 -14.656  -4.659  1.00 10.00      A   
ATOM   1480  NE2 GLN A 156     -12.599 -16.688  -3.767  1.00 10.00      A   
ATOM   1481 HE21 GLN A 156     -11.969 -17.420  -3.599  1.00 10.00      A   
ATOM   1482 HE22 GLN A 156     -13.534 -16.699  -3.473  1.00 10.00      A   
ATOM   1483  C   GLN A 156      -8.237 -13.794  -5.235  1.00 10.00      A   
ATOM   1484  O   GLN A 156      -8.852 -13.168  -4.372  1.00 10.00      A   
ATOM   1485  N   GLY A 157      -6.909 -13.880  -5.259  1.00 10.00      A   
ATOM   1486  HN  GLY A 157      -6.477 -14.366  -5.990  1.00 10.00      A   
ATOM   1487  CA  GLY A 157      -6.094 -13.263  -4.224  1.00 10.00      A   
ATOM   1488  C   GLY A 157      -6.324 -11.768  -4.101  1.00 10.00      A   
ATOM   1489  O   GLY A 157      -6.259 -11.212  -3.006  1.00 10.00      A   
ATOM   1490  N   VAL A 158      -6.602 -11.121  -5.225  1.00 10.00      A   
ATOM   1491  HN  VAL A 158      -6.644 -11.624  -6.069  1.00 10.00      A   
ATOM   1492  CA  VAL A 158      -6.853  -9.683  -5.242  1.00 10.00      A   
ATOM   1493  CB  VAL A 158      -6.912  -9.154  -6.694  1.00 10.00      A   
ATOM   1494  CG1 VAL A 158      -7.196  -7.659  -6.729  1.00 10.00      A   
ATOM   1495  CG2 VAL A 158      -5.616  -9.468  -7.427  1.00 10.00      A   
ATOM   1496  C   VAL A 158      -8.165  -9.364  -4.523  1.00 10.00      A   
ATOM   1497  O   VAL A 158      -8.251  -8.408  -3.748  1.00 10.00      A   
ATOM   1498  N   ASP A 159      -9.173 -10.194  -4.758  1.00 10.00      A   
ATOM   1499  HN  ASP A 159      -9.028 -10.960  -5.351  1.00 10.00      A   
ATOM   1500  CA  ASP A 159     -10.487 -10.007  -4.148  1.00 10.00      A   
ATOM   1501  CB  ASP A 159     -11.503 -10.959  -4.782  1.00 10.00      A   
ATOM   1502  CG  ASP A 159     -12.929 -10.670  -4.357  1.00 10.00      A   
ATOM   1503  OD1 ASP A 159     -13.500  -9.665  -4.830  1.00 10.00      A   
ATOM   1504  OD2 ASP A 159     -13.494 -11.459  -3.571  1.00 10.00      A   
ATOM   1505  C   ASP A 159     -10.429 -10.233  -2.642  1.00 10.00      A   
ATOM   1506  O   ASP A 159     -10.996  -9.465  -1.868  1.00 10.00      A   
ATOM   1507  N   ILE A 160      -9.716 -11.281  -2.235  1.00 10.00      A   
ATOM   1508  HN  ILE A 160      -9.279 -11.850  -2.907  1.00 10.00      A   
ATOM   1509  CA  ILE A 160      -9.571 -11.616  -0.821  1.00 10.00      A   
ATOM   1510  CB  ILE A 160      -8.914 -13.009  -0.630  1.00 10.00      A   
ATOM   1511  CG1 ILE A 160      -9.657 -14.061  -1.461  1.00 10.00      A   
ATOM   1512  CG2 ILE A 160      -8.910 -13.414   0.836  1.00 10.00      A   
ATOM   1513  CD1 ILE A 160      -9.031 -15.439  -1.429  1.00 10.00      A   
ATOM   1514  C   ILE A 160      -8.767 -10.536  -0.084  1.00 10.00      A   
ATOM   1515  O   ILE A 160      -8.850 -10.404   1.136  1.00 10.00      A   
ATOM   1516  N   ALA A 161      -8.012  -9.747  -0.835  1.00 10.00      A   
ATOM   1517  HN  ALA A 161      -7.996  -9.882  -1.804  1.00 10.00      A   
ATOM   1518  CA  ALA A 161      -7.208  -8.684  -0.251  1.00 10.00      A   
ATOM   1519  CB  ALA A 161      -6.007  -8.385  -1.138  1.00 10.00      A   
ATOM   1520  C   ALA A 161      -8.038  -7.423  -0.033  1.00 10.00      A   
ATOM   1521  O   ALA A 161      -7.941  -6.778   1.014  1.00 10.00      A   
ATOM   1522  N   LEU A 162      -8.861  -7.088  -1.019  1.00 10.00      A   
ATOM   1523  HN  LEU A 162      -8.909  -7.660  -1.816  1.00 10.00      A   
ATOM   1524  CA  LEU A 162      -9.692  -5.893  -0.951  1.00 10.00      A   
ATOM   1525  CB  LEU A 162     -10.138  -5.472  -2.353  1.00 10.00      A   
ATOM   1526  CG  LEU A 162     -10.749  -4.074  -2.473  1.00 10.00      A   
ATOM   1527  CD1 LEU A 162      -9.726  -3.011  -2.104  1.00 10.00      A   
ATOM   1528  CD2 LEU A 162     -11.278  -3.842  -3.879  1.00 10.00      A   
ATOM   1529  C   LEU A 162     -10.911  -6.089  -0.054  1.00 10.00      A   
ATOM   1530  O   LEU A 162     -10.995  -5.514   1.035  1.00 10.00      A   
ATOM   1531  N   SER A 163     -11.851  -6.904  -0.509  1.00 10.00      A   
ATOM   1532  HN  SER A 163     -11.717  -7.361  -1.368  1.00 10.00      A   
ATOM   1533  CA  SER A 163     -13.070  -7.157   0.238  1.00 10.00      A   
ATOM   1534  CB  SER A 163     -14.183  -7.564  -0.724  1.00 10.00      A   
ATOM   1535  OG  SER A 163     -13.635  -8.160  -1.889  1.00 10.00      A   
ATOM   1536  HG  SER A 163     -13.711  -7.549  -2.636  1.00 10.00      A   
ATOM   1537  C   SER A 163     -12.857  -8.218   1.313  1.00 10.00      A   
ATOM   1538  O   SER A 163     -13.448  -8.151   2.394  1.00 10.00      A   
ATOM   1539  N   GLY A 164     -12.018  -9.196   1.015  1.00 10.00      A   
ATOM   1540  HN  GLY A 164     -11.599  -9.222   0.125  1.00 10.00      A   
ATOM   1541  CA  GLY A 164     -11.735 -10.239   1.973  1.00 10.00      A   
ATOM   1542  C   GLY A 164     -12.340 -11.572   1.593  1.00 10.00      A   
ATOM   1543  O   GLY A 164     -12.713 -11.793   0.440  1.00 10.00      A   
ATOM   1544  N   ARG A 165     -12.438 -12.457   2.576  1.00 10.00      A   
ATOM   1545  HN  ARG A 165     -12.122 -12.203   3.470  1.00 10.00      A   
ATOM   1546  CA  ARG A 165     -12.991 -13.793   2.378  1.00 10.00      A   
ATOM   1547  CB  ARG A 165     -12.771 -14.638   3.639  1.00 10.00      A   
ATOM   1548  CG  ARG A 165     -13.362 -14.020   4.897  1.00 10.00      A   
ATOM   1549  CD  ARG A 165     -12.709 -14.572   6.154  1.00 10.00      A   
ATOM   1550  NE  ARG A 165     -12.601 -13.547   7.194  1.00 10.00      A   
ATOM   1551  HE  ARG A 165     -12.109 -12.726   6.964  1.00 10.00      A   
ATOM   1552  CZ  ARG A 165     -13.120 -13.663   8.414  1.00 10.00      A   
ATOM   1553  NH1 ARG A 165     -13.774 -14.763   8.760  1.00 10.00      A   
ATOM   1554 HH11 ARG A 165     -13.883 -15.550   8.080  1.00 10.00      A   
ATOM   1555 HH12 ARG A 165     -14.185 -14.847   9.714  1.00 10.00      A   
ATOM   1556  NH2 ARG A 165     -12.986 -12.678   9.294  1.00 10.00      A   
ATOM   1557 HH21 ARG A 165     -13.393 -12.767  10.249  1.00 10.00      A   
ATOM   1558 HH22 ARG A 165     -12.466 -11.797   9.036  1.00 10.00      A   
ATOM   1559  C   ARG A 165     -14.481 -13.746   2.038  1.00 10.00      A   
ATOM   1560  O   ARG A 165     -15.119 -12.689   2.101  1.00 10.00      A   
ATOM   1561  N   MET A 166     -15.026 -14.904   1.682  1.00 10.00      A   
ATOM   1562  HN  MET A 166     -14.465 -15.711   1.661  1.00 10.00      A   
ATOM   1563  CA  MET A 166     -16.433 -15.024   1.335  1.00 10.00      A   
ATOM   1564  CB  MET A 166     -16.591 -15.753  -0.003  1.00 10.00      A   
ATOM   1565  CG  MET A 166     -15.863 -15.101  -1.166  1.00 10.00      A   
ATOM   1566  SD  MET A 166     -15.834 -16.143  -2.640  1.00 10.00      A   
ATOM   1567  CE  MET A 166     -17.571 -16.180  -3.074  1.00 10.00      A   
ATOM   1568  C   MET A 166     -17.168 -15.795   2.425  1.00 10.00      A   
ATOM   1569  O   MET A 166     -16.588 -16.118   3.467  1.00 10.00      A   
ATOM   1570  N   ALA A 167     -18.439 -16.084   2.183  1.00 10.00      A   
ATOM   1571  HN  ALA A 167     -18.846 -15.781   1.345  1.00 10.00      A   
ATOM   1572  CA  ALA A 167     -19.251 -16.824   3.138  1.00 10.00      A   
ATOM   1573  CB  ALA A 167     -20.692 -16.888   2.661  1.00 10.00      A   
ATOM   1574  C   ALA A 167     -18.697 -18.230   3.338  1.00 10.00      A   
ATOM   1575  O   ALA A 167     -18.537 -18.696   4.465  1.00 10.00      A   
ATOM   1576  N   THR A 168     -18.407 -18.899   2.234  1.00 10.00      A   
ATOM   1577  HN  THR A 168     -18.566 -18.477   1.363  1.00 10.00      A   
ATOM   1578  CA  THR A 168     -17.863 -20.246   2.275  1.00 10.00      A   
ATOM   1579  CB  THR A 168     -18.973 -21.297   2.079  1.00 10.00      A   
ATOM   1580  OG1 THR A 168     -20.197 -20.799   2.636  1.00 10.00      A   
ATOM   1581  HG1 THR A 168     -20.000 -20.258   3.410  1.00 10.00      A   
ATOM   1582  CG2 THR A 168     -18.607 -22.596   2.780  1.00 10.00      A   
ATOM   1583  C   THR A 168     -16.799 -20.414   1.196  1.00 10.00      A   
ATOM   1584  O   THR A 168     -16.898 -21.285   0.331  1.00 10.00      A   
ATOM   1585  N   SER A 169     -15.785 -19.561   1.251  1.00 10.00      A   
ATOM   1586  HN  SER A 169     -15.762 -18.893   1.968  1.00 10.00      A   
ATOM   1587  CA  SER A 169     -14.697 -19.593   0.284  1.00 10.00      A   
ATOM   1588  CB  SER A 169     -13.836 -18.340   0.443  1.00 10.00      A   
ATOM   1589  OG  SER A 169     -14.162 -17.660   1.649  1.00 10.00      A   
ATOM   1590  HG  SER A 169     -13.707 -18.087   2.390  1.00 10.00      A   
ATOM   1591  C   SER A 169     -13.846 -20.854   0.439  1.00 10.00      A   
ATOM   1592  O   SER A 169     -13.351 -21.409  -0.543  1.00 10.00      A   
ATOM   1593  N   GLY A 170     -13.691 -21.311   1.674  1.00 10.00      A   
ATOM   1594  HN  GLY A 170     -14.119 -20.838   2.421  1.00 10.00      A   
ATOM   1595  CA  GLY A 170     -12.903 -22.497   1.933  1.00 10.00      A   
ATOM   1596  C   GLY A 170     -11.610 -22.184   2.659  1.00 10.00      A   
ATOM   1597  O   GLY A 170     -10.569 -22.003   2.031  1.00 10.00      A   
ATOM   1598  N   MET A 171     -11.688 -22.104   3.981  1.00 10.00      A   
ATOM   1599  HN  MET A 171     -12.554 -22.245   4.415  1.00 10.00      A   
ATOM   1600  CA  MET A 171     -10.525 -21.826   4.814  1.00 10.00      A   
ATOM   1601  CB  MET A 171     -10.385 -20.329   5.119  1.00 10.00      A   
ATOM   1602  CG  MET A 171     -11.692 -19.595   5.385  1.00 10.00      A   
ATOM   1603  SD  MET A 171     -12.463 -18.956   3.877  1.00 10.00      A   
ATOM   1604  CE  MET A 171     -11.058 -18.175   3.080  1.00 10.00      A   
ATOM   1605  C   MET A 171     -10.614 -22.636   6.098  1.00 10.00      A   
ATOM   1606  O   MET A 171     -11.665 -22.677   6.742  1.00 10.00      A   
ATOM   1607  N   MET A 172      -9.524 -23.290   6.458  1.00 10.00      A   
ATOM   1608  HN  MET A 172      -8.708 -23.214   5.898  1.00 10.00      A   
ATOM   1609  CA  MET A 172      -9.499 -24.132   7.644  1.00 10.00      A   
ATOM   1610  CB  MET A 172      -8.948 -25.517   7.303  1.00 10.00      A   
ATOM   1611  CG  MET A 172      -9.790 -26.295   6.307  1.00 10.00      A   
ATOM   1612  SD  MET A 172     -11.438 -26.673   6.935  1.00 10.00      A   
ATOM   1613  CE  MET A 172     -12.055 -27.737   5.633  1.00 10.00      A   
ATOM   1614  C   MET A 172      -8.724 -23.530   8.813  1.00 10.00      A   
ATOM   1615  O   MET A 172      -9.155 -23.637   9.964  1.00 10.00      A   
ATOM   1616  N   THR A 173      -7.593 -22.901   8.537  1.00 10.00      A   
ATOM   1617  HN  THR A 173      -7.303 -22.805   7.596  1.00 10.00      A   
ATOM   1618  CA  THR A 173      -6.776 -22.329   9.601  1.00 10.00      A   
ATOM   1619  CB  THR A 173      -5.287 -22.264   9.212  1.00 10.00      A   
ATOM   1620  OG1 THR A 173      -5.100 -21.328   8.142  1.00 10.00      A   
ATOM   1621  HG1 THR A 173      -5.596 -21.632   7.354  1.00 10.00      A   
ATOM   1622  CG2 THR A 173      -4.791 -23.636   8.781  1.00 10.00      A   
ATOM   1623  C   THR A 173      -7.253 -20.940  10.005  1.00 10.00      A   
ATOM   1624  O   THR A 173      -8.159 -20.375   9.386  1.00 10.00      A   
ATOM   1625  N   GLU A 174      -6.636 -20.397  11.052  1.00 10.00      A   
ATOM   1626  HN  GLU A 174      -5.934 -20.910  11.511  1.00 10.00      A   
ATOM   1627  CA  GLU A 174      -6.975 -19.066  11.536  1.00 10.00      A   
ATOM   1628  CB  GLU A 174      -6.365 -18.823  12.920  1.00 10.00      A   
ATOM   1629  CG  GLU A 174      -6.950 -19.686  14.023  1.00 10.00      A   
ATOM   1630  CD  GLU A 174      -8.429 -19.439  14.235  1.00 10.00      A   
ATOM   1631  OE1 GLU A 174      -8.836 -18.262  14.314  1.00 10.00      A   
ATOM   1632  OE2 GLU A 174      -9.197 -20.422  14.317  1.00 10.00      A   
ATOM   1633  C   GLU A 174      -6.471 -18.016  10.553  1.00 10.00      A   
ATOM   1634  O   GLU A 174      -7.052 -16.941  10.422  1.00 10.00      A   
ATOM   1635  N   LEU A 175      -5.390 -18.350   9.851  1.00 10.00      A   
ATOM   1636  HN  LEU A 175      -4.982 -19.230   9.994  1.00 10.00      A   
ATOM   1637  CA  LEU A 175      -4.805 -17.449   8.869  1.00 10.00      A   
ATOM   1638  CB  LEU A 175      -3.411 -17.923   8.454  1.00 10.00      A   
ATOM   1639  CG  LEU A 175      -2.275 -17.603   9.430  1.00 10.00      A   
ATOM   1640  CD1 LEU A 175      -0.996 -18.316   9.017  1.00 10.00      A   
ATOM   1641  CD2 LEU A 175      -2.043 -16.101   9.512  1.00 10.00      A   
ATOM   1642  C   LEU A 175      -5.709 -17.341   7.650  1.00 10.00      A   
ATOM   1643  O   LEU A 175      -5.688 -16.338   6.933  1.00 10.00      A   
ATOM   1644  N   GLY A 176      -6.514 -18.379   7.435  1.00 10.00      A   
ATOM   1645  HN  GLY A 176      -6.480 -19.145   8.047  1.00 10.00      A   
ATOM   1646  CA  GLY A 176      -7.433 -18.399   6.313  1.00 10.00      A   
ATOM   1647  C   GLY A 176      -8.563 -17.402   6.487  1.00 10.00      A   
ATOM   1648  O   GLY A 176      -9.293 -17.104   5.540  1.00 10.00      A   
ATOM   1649  N   LYS A 177      -8.707 -16.878   7.701  1.00 10.00      A   
ATOM   1650  HN  LYS A 177      -8.096 -17.159   8.416  1.00 10.00      A   
ATOM   1651  CA  LYS A 177      -9.743 -15.894   8.000  1.00 10.00      A   
ATOM   1652  CB  LYS A 177     -10.065 -15.890   9.497  1.00 10.00      A   
ATOM   1653  CG  LYS A 177     -10.578 -17.217  10.026  1.00 10.00      A   
ATOM   1654  CD  LYS A 177     -10.757 -17.173  11.532  1.00 10.00      A   
ATOM   1655  CE  LYS A 177     -11.291 -18.491  12.060  1.00 10.00      A   
ATOM   1656  NZ  LYS A 177     -11.387 -18.486  13.541  1.00 10.00      A   
ATOM   1657  HZ1 LYS A 177     -11.850 -19.354  13.872  1.00 10.00      A   
ATOM   1658  HZ2 LYS A 177     -11.943 -17.668  13.858  1.00 10.00      A   
ATOM   1659  HZ3 LYS A 177     -10.429 -18.430  13.966  1.00 10.00      A   
ATOM   1660  C   LYS A 177      -9.282 -14.509   7.557  1.00 10.00      A   
ATOM   1661  O   LYS A 177      -9.271 -13.557   8.339  1.00 10.00      A   
ATOM   1662  N   VAL A 178      -8.909 -14.419   6.290  1.00 10.00      A   
ATOM   1663  HN  VAL A 178      -8.960 -15.223   5.727  1.00 10.00      A   
ATOM   1664  CA  VAL A 178      -8.422 -13.180   5.702  1.00 10.00      A   
ATOM   1665  CB  VAL A 178      -7.993 -13.371   4.233  1.00 10.00      A   
ATOM   1666  CG1 VAL A 178      -6.910 -12.372   3.858  1.00 10.00      A   
ATOM   1667  CG2 VAL A 178      -7.534 -14.796   3.973  1.00 10.00      A   
ATOM   1668  C   VAL A 178      -9.470 -12.080   5.755  1.00 10.00      A   
ATOM   1669  O   VAL A 178     -10.590 -12.244   5.264  1.00 10.00      A   
ATOM   1670  N   ASP A 179      -9.104 -10.969   6.368  1.00 10.00      A   
ATOM   1671  HN  ASP A 179      -8.208 -10.917   6.766  1.00 10.00      A   
ATOM   1672  CA  ASP A 179      -9.991  -9.825   6.470  1.00 10.00      A   
ATOM   1673  CB  ASP A 179      -9.928  -9.204   7.866  1.00 10.00      A   
ATOM   1674  CG  ASP A 179     -11.246  -9.317   8.600  1.00 10.00      A   
ATOM   1675  OD1 ASP A 179     -11.902  -8.278   8.831  1.00 10.00      A   
ATOM   1676  OD2 ASP A 179     -11.636 -10.449   8.945  1.00 10.00      A   
ATOM   1677  C   ASP A 179      -9.607  -8.797   5.423  1.00 10.00      A   
ATOM   1678  O   ASP A 179      -8.418  -8.523   5.225  1.00 10.00      A   
ATOM   1679  N   GLY A 180     -10.607  -8.238   4.758  1.00 10.00      A   
ATOM   1680  HN  GLY A 180     -11.527  -8.485   4.979  1.00 10.00      A   
ATOM   1681  CA  GLY A 180     -10.355  -7.255   3.727  1.00 10.00      A   
ATOM   1682  C   GLY A 180      -9.716  -5.996   4.269  1.00 10.00      A   
ATOM   1683  O   GLY A 180     -10.004  -5.580   5.393  1.00 10.00      A   
ATOM   1684  N   ALA A 181      -8.833  -5.398   3.479  1.00 10.00      A   
ATOM   1685  HN  ALA A 181      -8.626  -5.798   2.604  1.00 10.00      A   
ATOM   1686  CA  ALA A 181      -8.155  -4.175   3.881  1.00 10.00      A   
ATOM   1687  CB  ALA A 181      -6.887  -3.978   3.066  1.00 10.00      A   
ATOM   1688  C   ALA A 181      -9.082  -2.978   3.720  1.00 10.00      A   
ATOM   1689  O   ALA A 181      -8.857  -1.920   4.309  1.00 10.00      A   
ATOM   1690  N   MET A 182     -10.125  -3.161   2.920  1.00 10.00      A   
ATOM   1691  HN  MET A 182     -10.244  -4.035   2.484  1.00 10.00      A   
ATOM   1692  CA  MET A 182     -11.101  -2.113   2.669  1.00 10.00      A   
ATOM   1693  CB  MET A 182     -11.602  -2.196   1.226  1.00 10.00      A   
ATOM   1694  CG  MET A 182     -12.717  -1.218   0.890  1.00 10.00      A   
ATOM   1695  SD  MET A 182     -13.498  -1.567  -0.698  1.00 10.00      A   
ATOM   1696  CE  MET A 182     -14.072  -3.245  -0.444  1.00 10.00      A   
ATOM   1697  C   MET A 182     -12.272  -2.222   3.639  1.00 10.00      A   
ATOM   1698  O   MET A 182     -13.118  -3.113   3.514  1.00 10.00      A   
ATOM   1699  N   SER A 183     -12.314  -1.323   4.609  1.00 10.00      A   
ATOM   1700  HN  SER A 183     -11.609  -0.635   4.661  1.00 10.00      A   
ATOM   1701  CA  SER A 183     -13.379  -1.316   5.594  1.00 10.00      A   
ATOM   1702  CB  SER A 183     -12.790  -1.216   7.002  1.00 10.00      A   
ATOM   1703  OG  SER A 183     -11.738  -2.151   7.174  1.00 10.00      A   
ATOM   1704  HG  SER A 183     -11.410  -2.419   6.308  1.00 10.00      A   
ATOM   1705  C   SER A 183     -14.352  -0.168   5.328  1.00 10.00      A   
ATOM   1706  O   SER A 183     -13.964   1.002   5.319  1.00 10.00      A   
ATOM   1707  N   ILE A 184     -15.612  -0.508   5.100  1.00 10.00      A   
ATOM   1708  HN  ILE A 184     -15.867  -1.454   5.132  1.00 10.00      A   
ATOM   1709  CA  ILE A 184     -16.636   0.491   4.828  1.00 10.00      A   
ATOM   1710  CB  ILE A 184     -17.564   0.052   3.670  1.00 10.00      A   
ATOM   1711  CG1 ILE A 184     -16.731  -0.375   2.457  1.00 10.00      A   
ATOM   1712  CG2 ILE A 184     -18.517   1.176   3.287  1.00 10.00      A   
ATOM   1713  CD1 ILE A 184     -17.549  -0.936   1.315  1.00 10.00      A   
ATOM   1714  C   ILE A 184     -17.465   0.751   6.080  1.00 10.00      A   
ATOM   1715  O   ILE A 184     -17.793  -0.183   6.818  1.00 10.00      A   
ATOM   1716  N   ALA A 185     -17.781   2.017   6.327  1.00 10.00      A   
ATOM   1717  HN  ALA A 185     -17.479   2.720   5.705  1.00 10.00      A   
ATOM   1718  CA  ALA A 185     -18.570   2.396   7.488  1.00 10.00      A   
ATOM   1719  CB  ALA A 185     -18.182   3.790   7.960  1.00 10.00      A   
ATOM   1720  C   ALA A 185     -20.059   2.327   7.173  1.00 10.00      A   
ATOM   1721  O   ALA A 185     -20.451   2.035   6.043  1.00 10.00      A   
ATOM   1722  N   HIS A 186     -20.882   2.600   8.171  1.00 10.00      A   
ATOM   1723  HN  HIS A 186     -20.509   2.845   9.046  1.00 10.00      A   
ATOM   1724  CA  HIS A 186     -22.325   2.565   7.998  1.00 10.00      A   
ATOM   1725  CB  HIS A 186     -23.036   2.290   9.331  1.00 10.00      A   
ATOM   1726  CG  HIS A 186     -22.364   1.283  10.218  1.00 10.00      A   
ATOM   1727  ND1 HIS A 186     -21.903   0.060   9.772  1.00 10.00      A   
ATOM   1728  HD1 HIS A 186     -21.944  -0.271   8.842  1.00 10.00      A   
ATOM   1729  CD2 HIS A 186     -22.087   1.321  11.544  1.00 10.00      A   
ATOM   1730  CE1 HIS A 186     -21.375  -0.606  10.782  1.00 10.00      A   
ATOM   1731  NE2 HIS A 186     -21.476   0.138  11.865  1.00 10.00      A   
ATOM   1732  HE2 HIS A 186     -21.158  -0.119  12.760  1.00 10.00      A   
ATOM   1733  C   HIS A 186     -22.809   3.890   7.421  1.00 10.00      A   
ATOM   1734  O   HIS A 186     -22.566   4.953   7.999  1.00 10.00      A   
ATOM   1735  N   ALA A 187     -23.478   3.826   6.277  1.00 10.00      A   
ATOM   1736  HN  ALA A 187     -23.638   2.949   5.863  1.00 10.00      A   
ATOM   1737  CA  ALA A 187     -23.989   5.024   5.624  1.00 10.00      A   
ATOM   1738  CB  ALA A 187     -24.298   4.740   4.163  1.00 10.00      A   
ATOM   1739  C   ALA A 187     -25.232   5.533   6.342  1.00 10.00      A   
ATOM   1740  O   ALA A 187     -26.218   4.809   6.471  1.00 10.00      A   
ATOM   1741  N   ILE A 188     -25.169   6.767   6.818  1.00 10.00      A   
ATOM   1742  HN  ILE A 188     -24.352   7.289   6.682  1.00 10.00      A   
ATOM   1743  CA  ILE A 188     -26.285   7.381   7.530  1.00 10.00      A   
ATOM   1744  CB  ILE A 188     -25.992   7.528   9.041  1.00 10.00      A   
ATOM   1745  CG1 ILE A 188     -24.663   8.257   9.265  1.00 10.00      A   
ATOM   1746  CG2 ILE A 188     -25.985   6.168   9.727  1.00 10.00      A   
ATOM   1747  CD1 ILE A 188     -24.415   8.652  10.705  1.00 10.00      A   
ATOM   1748  C   ILE A 188     -26.583   8.760   6.954  1.00 10.00      A   
ATOM   1749  O   ILE A 188     -25.750   9.332   6.245  1.00 10.00      A   
ATOM   1750  N   THR A 189     -27.768   9.282   7.245  1.00 10.00      A   
ATOM   1751  HN  THR A 189     -28.402   8.763   7.786  1.00 10.00      A   
ATOM   1752  CA  THR A 189     -28.156  10.597   6.763  1.00 10.00      A   
ATOM   1753  CB  THR A 189     -29.681  10.807   6.805  1.00 10.00      A   
ATOM   1754  OG1 THR A 189     -30.218  10.293   8.033  1.00 10.00      A   
ATOM   1755  HG1 THR A 189     -30.820  10.943   8.415  1.00 10.00      A   
ATOM   1756  CG2 THR A 189     -30.346  10.116   5.626  1.00 10.00      A   
ATOM   1757  C   THR A 189     -27.457  11.700   7.549  1.00 10.00      A   
ATOM   1758  O   THR A 189     -27.232  11.582   8.758  1.00 10.00      A   
ATOM   1759  N   THR A 190     -27.119  12.771   6.855  1.00 10.00      A   
ATOM   1760  HN  THR A 190     -27.322  12.801   5.894  1.00 10.00      A   
ATOM   1761  CA  THR A 190     -26.431  13.899   7.460  1.00 10.00      A   
ATOM   1762  CB  THR A 190     -25.678  14.688   6.381  1.00 10.00      A   
ATOM   1763  OG1 THR A 190     -26.540  14.871   5.245  1.00 10.00      A   
ATOM   1764  HG1 THR A 190     -26.026  15.241   4.513  1.00 10.00      A   
ATOM   1765  CG2 THR A 190     -24.448  13.909   5.940  1.00 10.00      A   
ATOM   1766  C   THR A 190     -27.385  14.830   8.213  1.00 10.00      A   
ATOM   1767  O   THR A 190     -26.950  15.688   8.984  1.00 10.00      A   
ATOM   1768  N   HIS A 191     -28.682  14.646   8.003  1.00 10.00      A   
ATOM   1769  HN  HIS A 191     -28.970  13.928   7.403  1.00 10.00      A   
ATOM   1770  CA  HIS A 191     -29.691  15.476   8.656  1.00 10.00      A   
ATOM   1771  CB  HIS A 191     -30.026  16.703   7.795  1.00 10.00      A   
ATOM   1772  CG  HIS A 191     -30.513  16.377   6.410  1.00 10.00      A   
ATOM   1773  ND1 HIS A 191     -29.662  16.171   5.346  1.00 10.00      A   
ATOM   1774  HD1 HIS A 191     -28.679  16.232   5.378  1.00 10.00      A   
ATOM   1775  CD2 HIS A 191     -31.766  16.220   5.921  1.00 10.00      A   
ATOM   1776  CE1 HIS A 191     -30.366  15.901   4.264  1.00 10.00      A   
ATOM   1777  NE2 HIS A 191     -31.646  15.925   4.589  1.00 10.00      A   
ATOM   1778  HE2 HIS A 191     -32.396  15.760   3.970  1.00 10.00      A   
ATOM   1779  C   HIS A 191     -30.956  14.676   8.927  1.00 10.00      A   
ATOM   1780  O   HIS A 191     -31.056  13.516   8.524  1.00 10.00      A   
ATOM   1781  N   GLN A 192     -31.912  15.305   9.600  1.00 10.00      A   
ATOM   1782  HN  GLN A 192     -31.756  16.227   9.900  1.00 10.00      A   
ATOM   1783  CA  GLN A 192     -33.184  14.668   9.910  1.00 10.00      A   
ATOM   1784  CB  GLN A 192     -33.994  15.542  10.878  1.00 10.00      A   
ATOM   1785  CG  GLN A 192     -35.432  15.087  11.105  1.00 10.00      A   
ATOM   1786  CD  GLN A 192     -35.527  13.724  11.764  1.00 10.00      A   
ATOM   1787  OE1 GLN A 192     -34.660  13.339  12.547  1.00 10.00      A   
ATOM   1788  NE2 GLN A 192     -36.583  12.987  11.456  1.00 10.00      A   
ATOM   1789 HE21 GLN A 192     -37.240  13.354  10.830  1.00 10.00      A   
ATOM   1790 HE22 GLN A 192     -36.662  12.095  11.864  1.00 10.00      A   
ATOM   1791  C   GLN A 192     -33.972  14.432   8.630  1.00 10.00      A   
ATOM   1792  O   GLN A 192     -34.288  15.374   7.903  1.00 10.00      A   
ATOM   1793  N   VAL A 193     -34.265  13.175   8.345  1.00 10.00      A   
ATOM   1794  HN  VAL A 193     -33.966  12.464   8.951  1.00 10.00      A   
ATOM   1795  CA  VAL A 193     -35.014  12.812   7.156  1.00 10.00      A   
ATOM   1796  CB  VAL A 193     -34.163  11.934   6.214  1.00 10.00      A   
ATOM   1797  CG1 VAL A 193     -34.996  11.422   5.053  1.00 10.00      A   
ATOM   1798  CG2 VAL A 193     -32.958  12.708   5.702  1.00 10.00      A   
ATOM   1799  C   VAL A 193     -36.276  12.051   7.544  1.00 10.00      A   
ATOM   1800  O   VAL A 193     -36.214  11.083   8.305  1.00 10.00      A   
ATOM   1801  N   ASP A 194     -37.416  12.501   7.034  1.00 10.00      A   
ATOM   1802  HN  ASP A 194     -37.402  13.282   6.441  1.00 10.00      A   
ATOM   1803  CA  ASP A 194     -38.689  11.852   7.320  1.00 10.00      A   
ATOM   1804  CB  ASP A 194     -39.844  12.853   7.238  1.00 10.00      A   
ATOM   1805  CG  ASP A 194     -40.915  12.598   8.284  1.00 10.00      A   
ATOM   1806  OD1 ASP A 194     -41.317  11.427   8.465  1.00 10.00      A   
ATOM   1807  OD2 ASP A 194     -41.359  13.571   8.933  1.00 10.00      A   
ATOM   1808  C   ASP A 194     -38.916  10.702   6.344  1.00 10.00      A   
ATOM   1809  O   ASP A 194     -38.077  10.434   5.485  1.00 10.00      A   
ATOM   1810  N   SER A 195     -40.041  10.026   6.466  1.00 10.00      A   
ATOM   1811  HN  SER A 195     -40.692  10.291   7.153  1.00 10.00      A   
ATOM   1812  CA  SER A 195     -40.341   8.906   5.593  1.00 10.00      A   
ATOM   1813  CB  SER A 195     -40.226   7.587   6.363  1.00 10.00      A   
ATOM   1814  OG  SER A 195     -38.951   7.481   6.983  1.00 10.00      A   
ATOM   1815  HG  SER A 195     -38.276   7.350   6.299  1.00 10.00      A   
ATOM   1816  C   SER A 195     -41.716   9.055   4.950  1.00 10.00      A   
ATOM   1817  O   SER A 195     -42.703   9.352   5.627  1.00 10.00      A   
ATOM   1818  N   ASP A 196     -41.763   8.863   3.638  1.00 10.00      A   
ATOM   1819  HN  ASP A 196     -40.937   8.617   3.162  1.00 10.00      A   
ATOM   1820  CA  ASP A 196     -43.005   8.964   2.880  1.00 10.00      A   
ATOM   1821  CB  ASP A 196     -42.744   9.586   1.500  1.00 10.00      A   
ATOM   1822  CG  ASP A 196     -44.010   9.802   0.690  1.00 10.00      A   
ATOM   1823  OD1 ASP A 196     -45.044  10.180   1.278  1.00 10.00      A   
ATOM   1824  OD2 ASP A 196     -43.975   9.610  -0.547  1.00 10.00      A   
ATOM   1825  C   ASP A 196     -43.614   7.577   2.723  1.00 10.00      A   
ATOM   1826  O   ASP A 196     -42.888   6.579   2.664  1.00 10.00      A   
ATOM   1827  N   ILE A 197     -44.938   7.510   2.672  1.00 10.00      A   
ATOM   1828  HN  ILE A 197     -45.467   8.338   2.704  1.00 10.00      A   
ATOM   1829  CA  ILE A 197     -45.623   6.237   2.539  1.00 10.00      A   
ATOM   1830  CB  ILE A 197     -46.613   5.989   3.695  1.00 10.00      A   
ATOM   1831  CG1 ILE A 197     -45.953   6.279   5.046  1.00 10.00      A   
ATOM   1832  CG2 ILE A 197     -47.121   4.554   3.653  1.00 10.00      A   
ATOM   1833  CD1 ILE A 197     -46.922   6.284   6.206  1.00 10.00      A   
ATOM   1834  C   ILE A 197     -46.373   6.152   1.217  1.00 10.00      A   
ATOM   1835  O   ILE A 197     -47.251   6.970   0.931  1.00 10.00      A   
ATOM   1836  N   ASP A 198     -46.007   5.176   0.406  1.00 10.00      A   
ATOM   1837  HN  ASP A 198     -45.269   4.581   0.678  1.00 10.00      A   
ATOM   1838  CA  ASP A 198     -46.657   4.962  -0.876  1.00 10.00      A   
ATOM   1839  CB  ASP A 198     -45.677   4.391  -1.900  1.00 10.00      A   
ATOM   1840  CG  ASP A 198     -46.284   4.286  -3.284  1.00 10.00      A   
ATOM   1841  OD1 ASP A 198     -46.086   3.248  -3.951  1.00 10.00      A   
ATOM   1842  OD2 ASP A 198     -46.948   5.249  -3.721  1.00 10.00      A   
ATOM   1843  C   ASP A 198     -47.839   4.021  -0.705  1.00 10.00      A   
ATOM   1844  O   ASP A 198     -47.669   2.846  -0.372  1.00 10.00      A   
ATOM   1845  N   TRP A 199     -49.031   4.548  -0.913  1.00 10.00      A   
ATOM   1846  HN  TRP A 199     -49.099   5.493  -1.170  1.00 10.00      A   
ATOM   1847  CA  TRP A 199     -50.247   3.765  -0.774  1.00 10.00      A   
ATOM   1848  CB  TRP A 199     -51.356   4.605  -0.130  1.00 10.00      A   
ATOM   1849  CG  TRP A 199     -51.011   5.111   1.239  1.00 10.00      A   
ATOM   1850  CD1 TRP A 199     -50.423   6.303   1.554  1.00 10.00      A   
ATOM   1851  CD2 TRP A 199     -51.230   4.434   2.484  1.00 10.00      A   
ATOM   1852  NE1 TRP A 199     -50.262   6.408   2.917  1.00 10.00      A   
ATOM   1853  HE1 TRP A 199     -49.862   7.174   3.390  1.00 10.00      A   
ATOM   1854  CE2 TRP A 199     -50.752   5.274   3.508  1.00 10.00      A   
ATOM   1855  CE3 TRP A 199     -51.789   3.199   2.829  1.00 10.00      A   
ATOM   1856  CZ2 TRP A 199     -50.810   4.916   4.853  1.00 10.00      A   
ATOM   1857  CZ3 TRP A 199     -51.846   2.847   4.163  1.00 10.00      A   
ATOM   1858  CH2 TRP A 199     -51.363   3.703   5.159  1.00 10.00      A   
ATOM   1859  C   TRP A 199     -50.697   3.225  -2.124  1.00 10.00      A   
ATOM   1860  O   TRP A 199     -51.689   3.684  -2.691  1.00 10.00      A   
ATOM   1861  N   PHE A 200     -49.948   2.263  -2.640  1.00 10.00      A   
ATOM   1862  HN  PHE A 200     -49.161   1.954  -2.147  1.00 10.00      A   
ATOM   1863  CA  PHE A 200     -50.266   1.652  -3.918  1.00 10.00      A   
ATOM   1864  CB  PHE A 200     -49.034   0.956  -4.516  1.00 10.00      A   
ATOM   1865  CG  PHE A 200     -48.439  -0.124  -3.651  1.00 10.00      A   
ATOM   1866  CD1 PHE A 200     -48.808  -1.449  -3.820  1.00 10.00      A   
ATOM   1867  CD2 PHE A 200     -47.509   0.186  -2.671  1.00 10.00      A   
ATOM   1868  CE1 PHE A 200     -48.262  -2.442  -3.031  1.00 10.00      A   
ATOM   1869  CE2 PHE A 200     -46.959  -0.804  -1.877  1.00 10.00      A   
ATOM   1870  CZ  PHE A 200     -47.337  -2.121  -2.057  1.00 10.00      A   
ATOM   1871  C   PHE A 200     -51.425   0.674  -3.768  1.00 10.00      A   
ATOM   1872  O   PHE A 200     -51.644   0.119  -2.689  1.00 10.00      A   
ATOM   1873  N   THR A 201     -52.162   0.472  -4.846  1.00 10.00      A   
ATOM   1874  HN  THR A 201     -51.939   0.945  -5.677  1.00 10.00      A   
ATOM   1875  CA  THR A 201     -53.292  -0.438  -4.834  1.00 10.00      A   
ATOM   1876  CB  THR A 201     -54.636   0.323  -4.949  1.00 10.00      A   
ATOM   1877  OG1 THR A 201     -55.723  -0.524  -4.549  1.00 10.00      A   
ATOM   1878  HG1 THR A 201     -55.438  -1.084  -3.810  1.00 10.00      A   
ATOM   1879  CG2 THR A 201     -54.876   0.826  -6.366  1.00 10.00      A   
ATOM   1880  C   THR A 201     -53.157  -1.465  -5.953  1.00 10.00      A   
ATOM   1881  O   THR A 201     -52.412  -1.253  -6.911  1.00 10.00      A   
ATOM   1882  N   ALA A 202     -53.859  -2.578  -5.823  1.00 10.00      A   
ATOM   1883  HN  ALA A 202     -54.431  -2.696  -5.030  1.00 10.00      A   
ATOM   1884  CA  ALA A 202     -53.805  -3.631  -6.825  1.00 10.00      A   
ATOM   1885  CB  ALA A 202     -53.447  -4.961  -6.184  1.00 10.00      A   
ATOM   1886  C   ALA A 202     -55.115  -3.732  -7.596  1.00 10.00      A   
ATOM   1887  O   ALA A 202     -56.035  -4.446  -7.192  1.00 10.00      A   
ATOM   1888  N   VAL A 203     -55.200  -3.009  -8.703  1.00 10.00      A   
ATOM   1889  HN  VAL A 203     -54.434  -2.459  -8.975  1.00 10.00      A   
ATOM   1890  CA  VAL A 203     -56.396  -3.022  -9.533  1.00 10.00      A   
ATOM   1891  CB  VAL A 203     -56.603  -1.683 -10.271  1.00 10.00      A   
ATOM   1892  CG1 VAL A 203     -57.877  -1.719 -11.105  1.00 10.00      A   
ATOM   1893  CG2 VAL A 203     -56.657  -0.536  -9.277  1.00 10.00      A   
ATOM   1894  C   VAL A 203     -56.321  -4.157 -10.546  1.00 10.00      A   
ATOM   1895  O   VAL A 203     -55.405  -4.207 -11.372  1.00 10.00      A   
ATOM   1896  N   ASP A 204     -57.281  -5.068 -10.470  1.00 10.00      A   
ATOM   1897  HN  ASP A 204     -57.981  -4.962  -9.790  1.00 10.00      A   
ATOM   1898  CA  ASP A 204     -57.334  -6.212 -11.368  1.00 10.00      A   
ATOM   1899  CB  ASP A 204     -58.388  -7.217 -10.895  1.00 10.00      A   
ATOM   1900  CG  ASP A 204     -58.279  -8.547 -11.607  1.00 10.00      A   
ATOM   1901  OD1 ASP A 204     -58.954  -8.733 -12.635  1.00 10.00      A   
ATOM   1902  OD2 ASP A 204     -57.498  -9.408 -11.150  1.00 10.00      A   
ATOM   1903  C   ASP A 204     -57.615  -5.766 -12.803  1.00 10.00      A   
ATOM   1904  O   ASP A 204     -58.271  -4.749 -13.031  1.00 10.00      A   
ATOM   1905  N   ASP A 205     -57.111  -6.526 -13.767  1.00 10.00      A   
ATOM   1906  HN  ASP A 205     -56.610  -7.335 -13.529  1.00 10.00      A   
ATOM   1907  CA  ASP A 205     -57.292  -6.191 -15.175  1.00 10.00      A   
ATOM   1908  CB  ASP A 205     -56.138  -6.748 -16.006  1.00 10.00      A   
ATOM   1909  CG  ASP A 205     -56.103  -6.188 -17.410  1.00 10.00      A   
ATOM   1910  OD1 ASP A 205     -56.075  -4.947 -17.562  1.00 10.00      A   
ATOM   1911  OD2 ASP A 205     -56.088  -6.987 -18.369  1.00 10.00      A   
ATOM   1912  C   ASP A 205     -58.633  -6.688 -15.712  1.00 10.00      A   
ATOM   1913  O   ASP A 205     -59.136  -6.186 -16.719  1.00 10.00      A   
ATOM   1914  N   LEU A 206     -59.215  -7.664 -15.035  1.00 10.00      A   
ATOM   1915  HN  LEU A 206     -58.777  -8.019 -14.223  1.00 10.00      A   
ATOM   1916  CA  LEU A 206     -60.499  -8.218 -15.442  1.00 10.00      A   
ATOM   1917  CB  LEU A 206     -60.496  -9.737 -15.264  1.00 10.00      A   
ATOM   1918  CG  LEU A 206     -59.330 -10.494 -15.904  1.00 10.00      A   
ATOM   1919  CD1 LEU A 206     -59.224 -11.895 -15.321  1.00 10.00      A   
ATOM   1920  CD2 LEU A 206     -59.495 -10.554 -17.415  1.00 10.00      A   
ATOM   1921  C   LEU A 206     -61.605  -7.608 -14.595  1.00 10.00      A   
ATOM   1922  O   LEU A 206     -62.644  -7.184 -15.106  1.00 10.00      A   
ATOM   1923  N   GLN A 207     -61.368  -7.565 -13.294  1.00 10.00      A   
ATOM   1924  HN  GLN A 207     -60.515  -7.927 -12.950  1.00 10.00      A   
ATOM   1925  CA  GLN A 207     -62.326  -7.004 -12.358  1.00 10.00      A   
ATOM   1926  CB  GLN A 207     -62.668  -8.021 -11.268  1.00 10.00      A   
ATOM   1927  CG  GLN A 207     -63.441  -9.222 -11.775  1.00 10.00      A   
ATOM   1928  CD  GLN A 207     -64.867  -8.875 -12.145  1.00 10.00      A   
ATOM   1929  OE1 GLN A 207     -65.512  -8.056 -11.488  1.00 10.00      A   
ATOM   1930  NE2 GLN A 207     -65.363  -9.484 -13.211  1.00 10.00      A   
ATOM   1931 HE21 GLN A 207     -64.785 -10.112 -13.695  1.00 10.00      A   
ATOM   1932 HE22 GLN A 207     -66.286  -9.280 -13.476  1.00 10.00      A   
ATOM   1933  C   GLN A 207     -61.780  -5.728 -11.739  1.00 10.00      A   
ATOM   1934  O   GLN A 207     -61.317  -5.727 -10.599  1.00 10.00      A   
ATOM   1935  N   GLU A 208     -61.833  -4.642 -12.498  1.00 10.00      A   
ATOM   1936  HN  GLU A 208     -62.204  -4.709 -13.410  1.00 10.00      A   
ATOM   1937  CA  GLU A 208     -61.346  -3.351 -12.029  1.00 10.00      A   
ATOM   1938  CB  GLU A 208     -60.921  -2.472 -13.214  1.00 10.00      A   
ATOM   1939  CG  GLU A 208     -62.060  -1.810 -13.984  1.00 10.00      A   
ATOM   1940  CD  GLU A 208     -62.957  -2.789 -14.716  1.00 10.00      A   
ATOM   1941  OE1 GLU A 208     -62.486  -3.892 -15.070  1.00 10.00      A   
ATOM   1942  OE2 GLU A 208     -64.136  -2.455 -14.952  1.00 10.00      A   
ATOM   1943  C   GLU A 208     -62.399  -2.645 -11.179  1.00 10.00      A   
ATOM   1944  O   GLU A 208     -62.231  -1.491 -10.778  1.00 10.00      A   
ATOM   1945  N   GLN A 209     -63.489  -3.348 -10.913  1.00 10.00      A   
ATOM   1946  HN  GLN A 209     -63.557  -4.262 -11.253  1.00 10.00      A   
ATOM   1947  CA  GLN A 209     -64.575  -2.809 -10.117  1.00 10.00      A   
ATOM   1948  CB  GLN A 209     -65.920  -3.184 -10.737  1.00 10.00      A   
ATOM   1949  CG  GLN A 209     -66.103  -2.679 -12.154  1.00 10.00      A   
ATOM   1950  CD  GLN A 209     -66.059  -1.167 -12.240  1.00 10.00      A   
ATOM   1951  OE1 GLN A 209     -66.458  -0.466 -11.310  1.00 10.00      A   
ATOM   1952  NE2 GLN A 209     -65.560  -0.656 -13.354  1.00 10.00      A   
ATOM   1953 HE21 GLN A 209     -65.242  -1.279 -14.049  1.00 10.00      A   
ATOM   1954 HE22 GLN A 209     -65.531   0.322 -13.447  1.00 10.00      A   
ATOM   1955  C   GLN A 209     -64.497  -3.325  -8.689  1.00 10.00      A   
ATOM   1956  O   GLN A 209     -63.767  -4.274  -8.400  1.00 10.00      A   
ATOM   1957  N   GLY A 210     -65.247  -2.697  -7.801  1.00 10.00      A   
ATOM   1958  HN  GLY A 210     -65.802  -1.940  -8.085  1.00 10.00      A   
ATOM   1959  CA  GLY A 210     -65.244  -3.106  -6.415  1.00 10.00      A   
ATOM   1960  C   GLY A 210     -64.193  -2.362  -5.620  1.00 10.00      A   
ATOM   1961  O   GLY A 210     -63.847  -1.226  -5.949  1.00 10.00      A   
ATOM   1962  N   SER A 211     -63.683  -2.998  -4.579  1.00 10.00      A   
ATOM   1963  HN  SER A 211     -64.000  -3.900  -4.364  1.00 10.00      A   
ATOM   1964  CA  SER A 211     -62.668  -2.386  -3.742  1.00 10.00      A   
ATOM   1965  CB  SER A 211     -63.194  -2.226  -2.315  1.00 10.00      A   
ATOM   1966  OG  SER A 211     -64.421  -1.512  -2.311  1.00 10.00      A   
ATOM   1967  HG  SER A 211     -65.058  -1.971  -1.750  1.00 10.00      A   
ATOM   1968  C   SER A 211     -61.381  -3.197  -3.746  1.00 10.00      A   
ATOM   1969  O   SER A 211     -61.368  -4.363  -3.347  1.00 10.00      A   
ATOM   1970  N   ALA A 212     -60.307  -2.577  -4.211  1.00 10.00      A   
ATOM   1971  HN  ALA A 212     -60.391  -1.656  -4.533  1.00 10.00      A   
ATOM   1972  CA  ALA A 212     -59.008  -3.224  -4.257  1.00 10.00      A   
ATOM   1973  CB  ALA A 212     -58.198  -2.696  -5.430  1.00 10.00      A   
ATOM   1974  C   ALA A 212     -58.271  -2.990  -2.944  1.00 10.00      A   
ATOM   1975  O   ALA A 212     -58.665  -2.133  -2.152  1.00 10.00      A   
ATOM   1976  N   HIS A 213     -57.210  -3.746  -2.709  1.00 10.00      A   
ATOM   1977  HN  HIS A 213     -56.927  -4.405  -3.382  1.00 10.00      A   
ATOM   1978  CA  HIS A 213     -56.442  -3.606  -1.479  1.00 10.00      A   
ATOM   1979  CB  HIS A 213     -55.907  -4.956  -0.995  1.00 10.00      A   
ATOM   1980  CG  HIS A 213     -56.956  -5.840  -0.392  1.00 10.00      A   
ATOM   1981  ND1 HIS A 213     -57.299  -5.803   0.945  1.00 10.00      A   
ATOM   1982  HD1 HIS A 213     -56.903  -5.210   1.626  1.00 10.00      A   
ATOM   1983  CD2 HIS A 213     -57.742  -6.789  -0.952  1.00 10.00      A   
ATOM   1984  CE1 HIS A 213     -58.251  -6.687   1.176  1.00 10.00      A   
ATOM   1985  NE2 HIS A 213     -58.536  -7.298   0.042  1.00 10.00      A   
ATOM   1986  HE2 HIS A 213     -59.205  -8.008  -0.070  1.00 10.00      A   
ATOM   1987  C   HIS A 213     -55.305  -2.609  -1.650  1.00 10.00      A   
ATOM   1988  O   HIS A 213     -54.836  -2.368  -2.767  1.00 10.00      A   
ATOM   1989  N   LEU A 214     -54.885  -2.015  -0.545  1.00 10.00      A   
ATOM   1990  HN  LEU A 214     -55.318  -2.237   0.311  1.00 10.00      A   
ATOM   1991  CA  LEU A 214     -53.805  -1.040  -0.557  1.00 10.00      A   
ATOM   1992  CB  LEU A 214     -54.254   0.256   0.126  1.00 10.00      A   
ATOM   1993  CG  LEU A 214     -55.370   1.043  -0.563  1.00 10.00      A   
ATOM   1994  CD1 LEU A 214     -55.985   2.045   0.399  1.00 10.00      A   
ATOM   1995  CD2 LEU A 214     -54.838   1.749  -1.798  1.00 10.00      A   
ATOM   1996  C   LEU A 214     -52.574  -1.592   0.152  1.00 10.00      A   
ATOM   1997  O   LEU A 214     -52.680  -2.445   1.038  1.00 10.00      A   
ATOM   1998  N   GLY A 215     -51.409  -1.113  -0.249  1.00 10.00      A   
ATOM   1999  HN  GLY A 215     -51.386  -0.447  -0.972  1.00 10.00      A   
ATOM   2000  CA  GLY A 215     -50.175  -1.553   0.359  1.00 10.00      A   
ATOM   2001  C   GLY A 215     -49.523  -0.438   1.150  1.00 10.00      A   
ATOM   2002  O   GLY A 215     -50.012   0.692   1.156  1.00 10.00      A   
ATOM   2003  N   THR A 216     -48.434  -0.752   1.827  1.00 10.00      A   
ATOM   2004  HN  THR A 216     -48.096  -1.674   1.793  1.00 10.00      A   
ATOM   2005  CA  THR A 216     -47.719   0.235   2.626  1.00 10.00      A   
ATOM   2006  CB  THR A 216     -47.882  -0.052   4.132  1.00 10.00      A   
ATOM   2007  OG1 THR A 216     -48.971  -0.966   4.332  1.00 10.00      A   
ATOM   2008  HG1 THR A 216     -48.690  -1.853   4.073  1.00 10.00      A   
ATOM   2009  CG2 THR A 216     -48.159   1.232   4.896  1.00 10.00      A   
ATOM   2010  C   THR A 216     -46.234   0.223   2.279  1.00 10.00      A   
ATOM   2011  O   THR A 216     -45.512  -0.713   2.628  1.00 10.00      A   
ATOM   2012  N   GLN A 217     -45.786   1.247   1.573  1.00 10.00      A   
ATOM   2013  HN  GLN A 217     -46.408   1.954   1.302  1.00 10.00      A   
ATOM   2014  CA  GLN A 217     -44.388   1.342   1.185  1.00 10.00      A   
ATOM   2015  CB  GLN A 217     -44.259   1.458  -0.334  1.00 10.00      A   
ATOM   2016  CG  GLN A 217     -42.841   1.270  -0.850  1.00 10.00      A   
ATOM   2017  CD  GLN A 217     -42.251  -0.071  -0.454  1.00 10.00      A   
ATOM   2018  OE1 GLN A 217     -42.460  -1.080  -1.130  1.00 10.00      A   
ATOM   2019  NE2 GLN A 217     -41.490  -0.087   0.633  1.00 10.00      A   
ATOM   2020 HE21 GLN A 217     -41.341   0.756   1.113  1.00 10.00      A   
ATOM   2021 HE22 GLN A 217     -41.119  -0.950   0.924  1.00 10.00      A   
ATOM   2022  C   GLN A 217     -43.716   2.531   1.859  1.00 10.00      A   
ATOM   2023  O   GLN A 217     -44.032   3.682   1.565  1.00 10.00      A   
ATOM   2024  N   GLU A 218     -42.803   2.243   2.772  1.00 10.00      A   
ATOM   2025  HN  GLU A 218     -42.612   1.303   2.973  1.00 10.00      A   
ATOM   2026  CA  GLU A 218     -42.072   3.280   3.492  1.00 10.00      A   
ATOM   2027  CB  GLU A 218     -41.873   2.855   4.951  1.00 10.00      A   
ATOM   2028  CG  GLU A 218     -40.982   3.776   5.771  1.00 10.00      A   
ATOM   2029  CD  GLU A 218     -40.641   3.193   7.127  1.00 10.00      A   
ATOM   2030  OE1 GLU A 218     -39.602   2.504   7.240  1.00 10.00      A   
ATOM   2031  OE2 GLU A 218     -41.410   3.423   8.084  1.00 10.00      A   
ATOM   2032  C   GLU A 218     -40.720   3.527   2.829  1.00 10.00      A   
ATOM   2033  O   GLU A 218     -40.000   2.579   2.505  1.00 10.00      A   
ATOM   2034  N   PHE A 219     -40.396   4.797   2.600  1.00 10.00      A   
ATOM   2035  HN  PHE A 219     -41.031   5.506   2.847  1.00 10.00      A   
ATOM   2036  CA  PHE A 219     -39.127   5.170   1.983  1.00 10.00      A   
ATOM   2037  CB  PHE A 219     -39.172   5.001   0.460  1.00 10.00      A   
ATOM   2038  CG  PHE A 219     -40.308   5.712  -0.219  1.00 10.00      A   
ATOM   2039  CD1 PHE A 219     -40.131   6.977  -0.755  1.00 10.00      A   
ATOM   2040  CD2 PHE A 219     -41.551   5.111  -0.331  1.00 10.00      A   
ATOM   2041  CE1 PHE A 219     -41.172   7.629  -1.384  1.00 10.00      A   
ATOM   2042  CE2 PHE A 219     -42.597   5.758  -0.958  1.00 10.00      A   
ATOM   2043  CZ  PHE A 219     -42.406   7.017  -1.487  1.00 10.00      A   
ATOM   2044  C   PHE A 219     -38.732   6.596   2.364  1.00 10.00      A   
ATOM   2045  O   PHE A 219     -39.570   7.376   2.817  1.00 10.00      A   
ATOM   2046  N   SER A 220     -37.463   6.929   2.186  1.00 10.00      A   
ATOM   2047  HN  SER A 220     -36.838   6.263   1.825  1.00 10.00      A   
ATOM   2048  CA  SER A 220     -36.964   8.258   2.523  1.00 10.00      A   
ATOM   2049  CB  SER A 220     -36.184   8.204   3.840  1.00 10.00      A   
ATOM   2050  OG  SER A 220     -37.056   8.007   4.939  1.00 10.00      A   
ATOM   2051  HG  SER A 220     -37.476   8.851   5.163  1.00 10.00      A   
ATOM   2052  C   SER A 220     -36.083   8.828   1.414  1.00 10.00      A   
ATOM   2053  O   SER A 220     -35.823   8.160   0.406  1.00 10.00      A   
ATOM   2054  N   SER A 221     -35.634  10.067   1.606  1.00 10.00      A   
ATOM   2055  HN  SER A 221     -35.893  10.548   2.422  1.00 10.00      A   
ATOM   2056  CA  SER A 221     -34.780  10.743   0.641  1.00 10.00      A   
ATOM   2057  CB  SER A 221     -35.642  11.502  -0.368  1.00 10.00      A   
ATOM   2058  OG  SER A 221     -36.886  11.878   0.203  1.00 10.00      A   
ATOM   2059  HG  SER A 221     -36.749  12.139   1.124  1.00 10.00      A   
ATOM   2060  C   SER A 221     -33.845  11.718   1.348  1.00 10.00      A   
ATOM   2061  O   SER A 221     -34.273  12.474   2.220  1.00 10.00      A   
ATOM   2062  N   GLY A 222     -32.576  11.707   0.975  1.00 10.00      A   
ATOM   2063  HN  GLY A 222     -32.282  11.102   0.259  1.00 10.00      A   
ATOM   2064  CA  GLY A 222     -31.626  12.600   1.602  1.00 10.00      A   
ATOM   2065  C   GLY A 222     -30.190  12.256   1.270  1.00 10.00      A   
ATOM   2066  O   GLY A 222     -29.924  11.284   0.558  1.00 10.00      A   
ATOM   2067  N   VAL A 223     -29.266  13.051   1.794  1.00 10.00      A   
ATOM   2068  HN  VAL A 223     -29.546  13.798   2.358  1.00 10.00      A   
ATOM   2069  CA  VAL A 223     -27.846  12.838   1.554  1.00 10.00      A   
ATOM   2070  CB  VAL A 223     -27.044  14.158   1.625  1.00 10.00      A   
ATOM   2071  CG1 VAL A 223     -25.726  14.031   0.872  1.00 10.00      A   
ATOM   2072  CG2 VAL A 223     -27.857  15.333   1.098  1.00 10.00      A   
ATOM   2073  C   VAL A 223     -27.271  11.852   2.568  1.00 10.00      A   
ATOM   2074  O   VAL A 223     -27.456  12.011   3.777  1.00 10.00      A   
ATOM   2075  N   PHE A 224     -26.580  10.840   2.065  1.00 10.00      A   
ATOM   2076  HN  PHE A 224     -26.468  10.779   1.089  1.00 10.00      A   
ATOM   2077  CA  PHE A 224     -25.973   9.823   2.907  1.00 10.00      A   
ATOM   2078  CB  PHE A 224     -26.293   8.427   2.373  1.00 10.00      A   
ATOM   2079  CG  PHE A 224     -27.730   8.025   2.528  1.00 10.00      A   
ATOM   2080  CD1 PHE A 224     -28.647   8.281   1.522  1.00 10.00      A   
ATOM   2081  CD2 PHE A 224     -28.161   7.389   3.678  1.00 10.00      A   
ATOM   2082  CE1 PHE A 224     -29.969   7.907   1.661  1.00 10.00      A   
ATOM   2083  CE2 PHE A 224     -29.481   7.012   3.824  1.00 10.00      A   
ATOM   2084  CZ  PHE A 224     -30.387   7.272   2.815  1.00 10.00      A   
ATOM   2085  C   PHE A 224     -24.463  10.007   2.969  1.00 10.00      A   
ATOM   2086  O   PHE A 224     -23.831  10.368   1.973  1.00 10.00      A   
ATOM   2087  N   TYR A 225     -23.894   9.760   4.139  1.00 10.00      A   
ATOM   2088  HN  TYR A 225     -24.459   9.481   4.896  1.00 10.00      A   
ATOM   2089  CA  TYR A 225     -22.457   9.892   4.339  1.00 10.00      A   
ATOM   2090  CB  TYR A 225     -22.165  10.392   5.758  1.00 10.00      A   
ATOM   2091  CG  TYR A 225     -20.728  10.809   5.984  1.00 10.00      A   
ATOM   2092  CD1 TYR A 225     -20.188  11.892   5.305  1.00 10.00      A   
ATOM   2093  CD2 TYR A 225     -19.912  10.125   6.877  1.00 10.00      A   
ATOM   2094  CE1 TYR A 225     -18.881  12.282   5.505  1.00 10.00      A   
ATOM   2095  CE2 TYR A 225     -18.599  10.508   7.084  1.00 10.00      A   
ATOM   2096  CZ  TYR A 225     -18.091  11.589   6.396  1.00 10.00      A   
ATOM   2097  OH  TYR A 225     -16.787  11.984   6.596  1.00 10.00      A   
ATOM   2098  HH  TYR A 225     -16.774  12.926   6.808  1.00 10.00      A   
ATOM   2099  C   TYR A 225     -21.761   8.555   4.102  1.00 10.00      A   
ATOM   2100  O   TYR A 225     -21.935   7.608   4.872  1.00 10.00      A   
ATOM   2101  N   ARG A 226     -20.978   8.480   3.035  1.00 10.00      A   
ATOM   2102  HN  ARG A 226     -20.868   9.273   2.460  1.00 10.00      A   
ATOM   2103  CA  ARG A 226     -20.262   7.257   2.698  1.00 10.00      A   
ATOM   2104  CB  ARG A 226     -20.458   6.901   1.215  1.00 10.00      A   
ATOM   2105  CG  ARG A 226     -19.701   5.661   0.759  1.00 10.00      A   
ATOM   2106  CD  ARG A 226     -20.559   4.760  -0.120  1.00 10.00      A   
ATOM   2107  NE  ARG A 226     -20.793   5.318  -1.456  1.00 10.00      A   
ATOM   2108  HE  ARG A 226     -20.468   6.232  -1.627  1.00 10.00      A   
ATOM   2109  CZ  ARG A 226     -21.389   4.654  -2.449  1.00 10.00      A   
ATOM   2110  NH1 ARG A 226     -21.815   3.414  -2.262  1.00 10.00      A   
ATOM   2111 HH11 ARG A 226     -22.283   2.900  -3.039  1.00 10.00      A   
ATOM   2112 HH12 ARG A 226     -21.672   2.939  -1.344  1.00 10.00      A   
ATOM   2113  NH2 ARG A 226     -21.563   5.228  -3.631  1.00 10.00      A   
ATOM   2114 HH21 ARG A 226     -22.034   4.704  -4.403  1.00 10.00      A   
ATOM   2115 HH22 ARG A 226     -21.224   6.206  -3.797  1.00 10.00      A   
ATOM   2116  C   ARG A 226     -18.777   7.384   3.034  1.00 10.00      A   
ATOM   2117  O   ARG A 226     -18.061   8.186   2.434  1.00 10.00      A   
ATOM   2118  N   TYR A 227     -18.327   6.602   4.005  1.00 10.00      A   
ATOM   2119  HN  TYR A 227     -18.950   5.995   4.460  1.00 10.00      A   
ATOM   2120  CA  TYR A 227     -16.930   6.618   4.419  1.00 10.00      A   
ATOM   2121  CB  TYR A 227     -16.788   7.197   5.833  1.00 10.00      A   
ATOM   2122  CG  TYR A 227     -15.422   6.988   6.457  1.00 10.00      A   
ATOM   2123  CD1 TYR A 227     -14.293   7.625   5.953  1.00 10.00      A   
ATOM   2124  CD2 TYR A 227     -15.262   6.145   7.549  1.00 10.00      A   
ATOM   2125  CE1 TYR A 227     -13.044   7.426   6.520  1.00 10.00      A   
ATOM   2126  CE2 TYR A 227     -14.022   5.943   8.123  1.00 10.00      A   
ATOM   2127  CZ  TYR A 227     -12.916   6.583   7.606  1.00 10.00      A   
ATOM   2128  OH  TYR A 227     -11.680   6.373   8.178  1.00 10.00      A   
ATOM   2129  HH  TYR A 227     -11.070   7.060   7.884  1.00 10.00      A   
ATOM   2130  C   TYR A 227     -16.330   5.216   4.354  1.00 10.00      A   
ATOM   2131  O   TYR A 227     -16.960   4.239   4.764  1.00 10.00      A   
ATOM   2132  N   ALA A 228     -15.116   5.126   3.831  1.00 10.00      A   
ATOM   2133  HN  ALA A 228     -14.672   5.942   3.512  1.00 10.00      A   
ATOM   2134  CA  ALA A 228     -14.420   3.855   3.720  1.00 10.00      A   
ATOM   2135  CB  ALA A 228     -14.716   3.198   2.382  1.00 10.00      A   
ATOM   2136  C   ALA A 228     -12.921   4.062   3.889  1.00 10.00      A   
ATOM   2137  O   ALA A 228     -12.365   5.049   3.402  1.00 10.00      A   
ATOM   2138  N   ASN A 229     -12.271   3.142   4.585  1.00 10.00      A   
ATOM   2139  HN  ASN A 229     -12.766   2.370   4.950  1.00 10.00      A   
ATOM   2140  CA  ASN A 229     -10.834   3.235   4.809  1.00 10.00      A   
ATOM   2141  CB  ASN A 229     -10.481   3.612   6.257  1.00 10.00      A   
ATOM   2142  CG  ASN A 229     -11.250   2.846   7.321  1.00 10.00      A   
ATOM   2143  OD1 ASN A 229     -11.559   1.665   7.168  1.00 10.00      A   
ATOM   2144  ND2 ASN A 229     -11.578   3.528   8.408  1.00 10.00      A   
ATOM   2145 HD21 ASN A 229     -11.317   4.479   8.457  1.00 10.00      A   
ATOM   2146 HD22 ASN A 229     -12.054   3.060   9.125  1.00 10.00      A   
ATOM   2147  C   ASN A 229     -10.114   1.968   4.361  1.00 10.00      A   
ATOM   2148  O   ASN A 229     -10.548   0.851   4.657  1.00 10.00      A   
ATOM   2149  N   ILE A 230      -9.026   2.150   3.624  1.00 10.00      A   
ATOM   2150  HN  ILE A 230      -8.744   3.062   3.408  1.00 10.00      A   
ATOM   2151  CA  ILE A 230      -8.243   1.030   3.123  1.00 10.00      A   
ATOM   2152  CB  ILE A 230      -8.137   1.052   1.578  1.00 10.00      A   
ATOM   2153  CG1 ILE A 230      -9.529   1.115   0.939  1.00 10.00      A   
ATOM   2154  CG2 ILE A 230      -7.367  -0.163   1.072  1.00 10.00      A   
ATOM   2155  CD1 ILE A 230      -9.512   1.374  -0.553  1.00 10.00      A   
ATOM   2156  C   ILE A 230      -6.838   1.032   3.716  1.00 10.00      A   
ATOM   2157  O   ILE A 230      -6.121   2.034   3.640  1.00 10.00      A   
ATOM   2158  N   ASN A 231      -6.458  -0.091   4.313  1.00 10.00      A   
ATOM   2159  HN  ASN A 231      -7.090  -0.841   4.357  1.00 10.00      A   
ATOM   2160  CA  ASN A 231      -5.137  -0.245   4.908  1.00 10.00      A   
ATOM   2161  CB  ASN A 231      -5.200  -1.232   6.079  1.00 10.00      A   
ATOM   2162  CG  ASN A 231      -3.929  -1.269   6.916  1.00 10.00      A   
ATOM   2163  OD1 ASN A 231      -2.834  -0.974   6.435  1.00 10.00      A   
ATOM   2164  ND2 ASN A 231      -4.066  -1.650   8.178  1.00 10.00      A   
ATOM   2165 HD21 ASN A 231      -4.965  -1.884   8.497  1.00 10.00      A   
ATOM   2166 HD22 ASN A 231      -3.265  -1.684   8.746  1.00 10.00      A   
ATOM   2167  C   ASN A 231      -4.163  -0.753   3.849  1.00 10.00      A   
ATOM   2168  O   ASN A 231      -4.220  -1.917   3.448  1.00 10.00      A   
ATOM   2169  N   LEU A 232      -3.272   0.122   3.399  1.00 10.00      A   
ATOM   2170  HN  LEU A 232      -3.268   1.033   3.771  1.00 10.00      A   
ATOM   2171  CA  LEU A 232      -2.299  -0.229   2.368  1.00 10.00      A   
ATOM   2172  CB  LEU A 232      -1.520   1.004   1.897  1.00 10.00      A   
ATOM   2173  CG  LEU A 232      -2.340   2.083   1.185  1.00 10.00      A   
ATOM   2174  CD1 LEU A 232      -1.447   3.226   0.732  1.00 10.00      A   
ATOM   2175  CD2 LEU A 232      -3.097   1.495   0.004  1.00 10.00      A   
ATOM   2176  C   LEU A 232      -1.345  -1.339   2.809  1.00 10.00      A   
ATOM   2177  O   LEU A 232      -0.951  -2.178   2.001  1.00 10.00      A   
ATOM   2178  N   ALA A 233      -0.986  -1.352   4.086  1.00 10.00      A   
ATOM   2179  HN  ALA A 233      -1.345  -0.671   4.693  1.00 10.00      A   
ATOM   2180  CA  ALA A 233      -0.075  -2.368   4.606  1.00 10.00      A   
ATOM   2181  CB  ALA A 233       0.290  -2.080   6.053  1.00 10.00      A   
ATOM   2182  C   ALA A 233      -0.683  -3.759   4.472  1.00 10.00      A   
ATOM   2183  O   ALA A 233      -0.048  -4.679   3.956  1.00 10.00      A   
ATOM   2184  N   GLN A 234      -1.924  -3.903   4.930  1.00 10.00      A   
ATOM   2185  HN  GLN A 234      -2.377  -3.131   5.334  1.00 10.00      A   
ATOM   2186  CA  GLN A 234      -2.623  -5.181   4.849  1.00 10.00      A   
ATOM   2187  CB  GLN A 234      -3.967  -5.113   5.576  1.00 10.00      A   
ATOM   2188  CG  GLN A 234      -3.862  -5.114   7.093  1.00 10.00      A   
ATOM   2189  CD  GLN A 234      -5.210  -4.951   7.767  1.00 10.00      A   
ATOM   2190  OE1 GLN A 234      -6.115  -4.313   7.226  1.00 10.00      A   
ATOM   2191  NE2 GLN A 234      -5.354  -5.524   8.952  1.00 10.00      A   
ATOM   2192 HE21 GLN A 234      -4.591  -6.015   9.326  1.00 10.00      A   
ATOM   2193 HE22 GLN A 234      -6.218  -5.435   9.409  1.00 10.00      A   
ATOM   2194  C   GLN A 234      -2.844  -5.571   3.395  1.00 10.00      A   
ATOM   2195  O   GLN A 234      -2.746  -6.737   3.034  1.00 10.00      A   
ATOM   2196  N   LEU A 235      -3.122  -4.574   2.565  1.00 10.00      A   
ATOM   2197  HN  LEU A 235      -3.175  -3.659   2.921  1.00 10.00      A   
ATOM   2198  CA  LEU A 235      -3.355  -4.798   1.143  1.00 10.00      A   
ATOM   2199  CB  LEU A 235      -3.797  -3.493   0.475  1.00 10.00      A   
ATOM   2200  CG  LEU A 235      -4.511  -3.623  -0.869  1.00 10.00      A   
ATOM   2201  CD1 LEU A 235      -5.862  -4.292  -0.688  1.00 10.00      A   
ATOM   2202  CD2 LEU A 235      -4.674  -2.258  -1.518  1.00 10.00      A   
ATOM   2203  C   LEU A 235      -2.095  -5.342   0.463  1.00 10.00      A   
ATOM   2204  O   LEU A 235      -2.154  -6.326  -0.276  1.00 10.00      A   
ATOM   2205  N   GLN A 236      -0.959  -4.702   0.729  1.00 10.00      A   
ATOM   2206  HN  GLN A 236      -0.977  -3.922   1.328  1.00 10.00      A   
ATOM   2207  CA  GLN A 236       0.313  -5.117   0.148  1.00 10.00      A   
ATOM   2208  CB  GLN A 236       1.425  -4.134   0.525  1.00 10.00      A   
ATOM   2209  CG  GLN A 236       1.441  -2.867  -0.312  1.00 10.00      A   
ATOM   2210  CD  GLN A 236       2.492  -1.871   0.143  1.00 10.00      A   
ATOM   2211  OE1 GLN A 236       2.215  -0.975   0.943  1.00 10.00      A   
ATOM   2212  NE2 GLN A 236       3.706  -2.022  -0.361  1.00 10.00      A   
ATOM   2213 HE21 GLN A 236       3.860  -2.765  -0.991  1.00 10.00      A   
ATOM   2214 HE22 GLN A 236       4.405  -1.394  -0.084  1.00 10.00      A   
ATOM   2215  C   GLN A 236       0.692  -6.530   0.579  1.00 10.00      A   
ATOM   2216  O   GLN A 236       1.049  -7.370  -0.251  1.00 10.00      A   
ATOM   2217  N   GLU A 237       0.606  -6.788   1.878  1.00 10.00      A   
ATOM   2218  HN  GLU A 237       0.320  -6.073   2.490  1.00 10.00      A   
ATOM   2219  CA  GLU A 237       0.940  -8.097   2.424  1.00 10.00      A   
ATOM   2220  CB  GLU A 237       0.981  -8.067   3.956  1.00 10.00      A   
ATOM   2221  CG  GLU A 237       2.148  -7.278   4.527  1.00 10.00      A   
ATOM   2222  CD  GLU A 237       2.538  -7.725   5.924  1.00 10.00      A   
ATOM   2223  OE1 GLU A 237       2.105  -7.086   6.904  1.00 10.00      A   
ATOM   2224  OE2 GLU A 237       3.293  -8.715   6.047  1.00 10.00      A   
ATOM   2225  C   GLU A 237      -0.020  -9.178   1.928  1.00 10.00      A   
ATOM   2226  O   GLU A 237       0.384 -10.320   1.695  1.00 10.00      A   
ATOM   2227  N   ASN A 238      -1.283  -8.811   1.743  1.00 10.00      A   
ATOM   2228  HN  ASN A 238      -1.547  -7.885   1.936  1.00 10.00      A   
ATOM   2229  CA  ASN A 238      -2.296  -9.755   1.271  1.00 10.00      A   
ATOM   2230  CB  ASN A 238      -3.708  -9.194   1.440  1.00 10.00      A   
ATOM   2231  CG  ASN A 238      -4.391  -9.684   2.703  1.00 10.00      A   
ATOM   2232  OD1 ASN A 238      -4.060 -10.747   3.231  1.00 10.00      A   
ATOM   2233  ND2 ASN A 238      -5.349  -8.912   3.197  1.00 10.00      A   
ATOM   2234 HD21 ASN A 238      -5.563  -8.081   2.724  1.00 10.00      A   
ATOM   2235 HD22 ASN A 238      -5.813  -9.208   4.005  1.00 10.00      A   
ATOM   2236  C   ASN A 238      -2.063 -10.165  -0.178  1.00 10.00      A   
ATOM   2237  O   ASN A 238      -2.599 -11.173  -0.637  1.00 10.00      A   
ATOM   2238  N   LEU A 239      -1.272  -9.382  -0.901  1.00 10.00      A   
ATOM   2239  HN  LEU A 239      -0.890  -8.576  -0.492  1.00 10.00      A   
ATOM   2240  CA  LEU A 239      -0.965  -9.686  -2.293  1.00 10.00      A   
ATOM   2241  CB  LEU A 239      -0.843  -8.411  -3.131  1.00 10.00      A   
ATOM   2242  CG  LEU A 239      -2.152  -7.707  -3.493  1.00 10.00      A   
ATOM   2243  CD1 LEU A 239      -1.888  -6.551  -4.445  1.00 10.00      A   
ATOM   2244  CD2 LEU A 239      -3.143  -8.687  -4.106  1.00 10.00      A   
ATOM   2245  C   LEU A 239       0.305 -10.521  -2.405  1.00 10.00      A   
ATOM   2246  O   LEU A 239       0.652 -11.001  -3.484  1.00 10.00      A   
ATOM   2247  N   GLY A 240       0.998 -10.684  -1.287  1.00 10.00      A   
ATOM   2248  HN  GLY A 240       0.672 -10.273  -0.458  1.00 10.00      A   
ATOM   2249  CA  GLY A 240       2.218 -11.471  -1.274  1.00 10.00      A   
ATOM   2250  C   GLY A 240       3.421 -10.720  -1.808  1.00 10.00      A   
ATOM   2251  O   GLY A 240       4.108 -11.202  -2.705  1.00 10.00      A   
ATOM   2252  N   GLY A 241       3.675  -9.540  -1.263  1.00 10.00      A   
ATOM   2253  HN  GLY A 241       3.080  -9.192  -0.567  1.00 10.00      A   
ATOM   2254  CA  GLY A 241       4.818  -8.759  -1.697  1.00 10.00      A   
ATOM   2255  C   GLY A 241       4.471  -7.768  -2.786  1.00 10.00      A   
ATOM   2256  O   GLY A 241       5.051  -7.798  -3.871  1.00 10.00      A   
ATOM   2257  N   ALA A 242       3.523  -6.889  -2.497  1.00 10.00      A   
ATOM   2258  HN  ALA A 242       3.102  -6.912  -1.612  1.00 10.00      A   
ATOM   2259  CA  ALA A 242       3.104  -5.881  -3.457  1.00 10.00      A   
ATOM   2260  CB  ALA A 242       1.592  -5.760  -3.466  1.00 10.00      A   
ATOM   2261  C   ALA A 242       3.743  -4.536  -3.131  1.00 10.00      A   
ATOM   2262  O   ALA A 242       4.081  -4.268  -1.978  1.00 10.00      A   
ATOM   2263  N   SER A 243       3.909  -3.696  -4.142  1.00 10.00      A   
ATOM   2264  HN  SER A 243       3.628  -3.963  -5.045  1.00 10.00      A   
ATOM   2265  CA  SER A 243       4.512  -2.386  -3.951  1.00 10.00      A   
ATOM   2266  CB  SER A 243       5.459  -2.081  -5.110  1.00 10.00      A   
ATOM   2267  OG  SER A 243       4.929  -2.565  -6.335  1.00 10.00      A   
ATOM   2268  HG  SER A 243       5.652  -2.703  -6.958  1.00 10.00      A   
ATOM   2269  C   SER A 243       3.453  -1.292  -3.833  1.00 10.00      A   
ATOM   2270  O   SER A 243       2.270  -1.525  -4.107  1.00 10.00      A   
ATOM   2271  N   ARG A 244       3.885  -0.099  -3.433  1.00 10.00      A   
ATOM   2272  HN  ARG A 244       4.839   0.020  -3.228  1.00 10.00      A   
ATOM   2273  CA  ARG A 244       2.987   1.037  -3.278  1.00 10.00      A   
ATOM   2274  CB  ARG A 244       3.727   2.222  -2.656  1.00 10.00      A   
ATOM   2275  CG  ARG A 244       2.811   3.239  -2.002  1.00 10.00      A   
ATOM   2276  CD  ARG A 244       3.584   4.413  -1.418  1.00 10.00      A   
ATOM   2277  NE  ARG A 244       4.468   4.042  -0.306  1.00 10.00      A   
ATOM   2278  HE  ARG A 244       5.432   4.184  -0.438  1.00 10.00      A   
ATOM   2279  CZ  ARG A 244       4.054   3.533   0.863  1.00 10.00      A   
ATOM   2280  NH1 ARG A 244       2.764   3.317   1.091  1.00 10.00      A   
ATOM   2281 HH11 ARG A 244       2.452   2.922   2.012  1.00 10.00      A   
ATOM   2282 HH12 ARG A 244       2.058   3.528   0.359  1.00 10.00      A   
ATOM   2283  NH2 ARG A 244       4.938   3.263   1.813  1.00 10.00      A   
ATOM   2284 HH21 ARG A 244       4.624   2.865   2.725  1.00 10.00      A   
ATOM   2285 HH22 ARG A 244       5.954   3.451   1.654  1.00 10.00      A   
ATOM   2286  C   ARG A 244       2.380   1.433  -4.622  1.00 10.00      A   
ATOM   2287  O   ARG A 244       1.199   1.772  -4.705  1.00 10.00      A   
ATOM   2288  N   GLU A 245       3.193   1.358  -5.675  1.00 10.00      A   
ATOM   2289  HN  GLU A 245       4.124   1.081  -5.534  1.00 10.00      A   
ATOM   2290  CA  GLU A 245       2.750   1.691  -7.028  1.00 10.00      A   
ATOM   2291  CB  GLU A 245       3.905   1.481  -8.015  1.00 10.00      A   
ATOM   2292  CG  GLU A 245       3.684   2.083  -9.393  1.00 10.00      A   
ATOM   2293  CD  GLU A 245       3.994   3.565  -9.437  1.00 10.00      A   
ATOM   2294  OE1 GLU A 245       5.185   3.924  -9.566  1.00 10.00      A   
ATOM   2295  OE2 GLU A 245       3.047   4.376  -9.353  1.00 10.00      A   
ATOM   2296  C   GLU A 245       1.562   0.816  -7.433  1.00 10.00      A   
ATOM   2297  O   GLU A 245       0.617   1.287  -8.070  1.00 10.00      A   
ATOM   2298  N   GLN A 246       1.614  -0.455  -7.040  1.00 10.00      A   
ATOM   2299  HN  GLN A 246       2.390  -0.759  -6.525  1.00 10.00      A   
ATOM   2300  CA  GLN A 246       0.553  -1.408  -7.348  1.00 10.00      A   
ATOM   2301  CB  GLN A 246       1.049  -2.842  -7.148  1.00 10.00      A   
ATOM   2302  CG  GLN A 246       2.075  -3.305  -8.168  1.00 10.00      A   
ATOM   2303  CD  GLN A 246       2.533  -4.731  -7.923  1.00 10.00      A   
ATOM   2304  OE1 GLN A 246       2.593  -5.191  -6.779  1.00 10.00      A   
ATOM   2305  NE2 GLN A 246       2.860  -5.441  -8.992  1.00 10.00      A   
ATOM   2306 HE21 GLN A 246       2.791  -5.010  -9.873  1.00 10.00      A   
ATOM   2307 HE22 GLN A 246       3.154  -6.371  -8.863  1.00 10.00      A   
ATOM   2308  C   GLN A 246      -0.667  -1.169  -6.464  1.00 10.00      A   
ATOM   2309  O   GLN A 246      -1.803  -1.386  -6.883  1.00 10.00      A   
ATOM   2310  N   ALA A 247      -0.421  -0.722  -5.240  1.00 10.00      A   
ATOM   2311  HN  ALA A 247       0.506  -0.565  -4.967  1.00 10.00      A   
ATOM   2312  CA  ALA A 247      -1.491  -0.460  -4.290  1.00 10.00      A   
ATOM   2313  CB  ALA A 247      -0.917  -0.134  -2.918  1.00 10.00      A   
ATOM   2314  C   ALA A 247      -2.394   0.665  -4.773  1.00 10.00      A   
ATOM   2315  O   ALA A 247      -3.619   0.532  -4.769  1.00 10.00      A   
ATOM   2316  N   LEU A 248      -1.781   1.758  -5.215  1.00 10.00      A   
ATOM   2317  HN  LEU A 248      -0.797   1.788  -5.216  1.00 10.00      A   
ATOM   2318  CA  LEU A 248      -2.528   2.914  -5.695  1.00 10.00      A   
ATOM   2319  CB  LEU A 248      -1.587   4.068  -6.050  1.00 10.00      A   
ATOM   2320  CG  LEU A 248      -0.648   4.547  -4.937  1.00 10.00      A   
ATOM   2321  CD1 LEU A 248       0.075   5.812  -5.365  1.00 10.00      A   
ATOM   2322  CD2 LEU A 248      -1.406   4.775  -3.636  1.00 10.00      A   
ATOM   2323  C   LEU A 248      -3.410   2.563  -6.887  1.00 10.00      A   
ATOM   2324  O   LEU A 248      -4.509   3.094  -7.034  1.00 10.00      A   
ATOM   2325  N   GLU A 249      -2.931   1.657  -7.728  1.00 10.00      A   
ATOM   2326  HN  GLU A 249      -2.050   1.262  -7.552  1.00 10.00      A   
ATOM   2327  CA  GLU A 249      -3.678   1.236  -8.906  1.00 10.00      A   
ATOM   2328  CB  GLU A 249      -2.893   0.191  -9.696  1.00 10.00      A   
ATOM   2329  CG  GLU A 249      -2.082   0.768 -10.840  1.00 10.00      A   
ATOM   2330  CD  GLU A 249      -2.942   1.154 -12.027  1.00 10.00      A   
ATOM   2331  OE1 GLU A 249      -3.877   1.969 -11.861  1.00 10.00      A   
ATOM   2332  OE2 GLU A 249      -2.674   0.661 -13.144  1.00 10.00      A   
ATOM   2333  C   GLU A 249      -5.055   0.690  -8.539  1.00 10.00      A   
ATOM   2334  O   GLU A 249      -6.071   1.114  -9.095  1.00 10.00      A   
ATOM   2335  N   ILE A 250      -5.086  -0.225  -7.587  1.00 10.00      A   
ATOM   2336  HN  ILE A 250      -4.246  -0.495  -7.155  1.00 10.00      A   
ATOM   2337  CA  ILE A 250      -6.333  -0.837  -7.157  1.00 10.00      A   
ATOM   2338  CB  ILE A 250      -6.085  -2.208  -6.485  1.00 10.00      A   
ATOM   2339  CG1 ILE A 250      -5.473  -3.176  -7.506  1.00 10.00      A   
ATOM   2340  CG2 ILE A 250      -7.375  -2.780  -5.907  1.00 10.00      A   
ATOM   2341  CD1 ILE A 250      -5.080  -4.517  -6.930  1.00 10.00      A   
ATOM   2342  C   ILE A 250      -7.126   0.087  -6.232  1.00 10.00      A   
ATOM   2343  O   ILE A 250      -8.343   0.218  -6.370  1.00 10.00      A   
ATOM   2344  N   ALA A 251      -6.426   0.753  -5.320  1.00 10.00      A   
ATOM   2345  HN  ALA A 251      -5.449   0.632  -5.284  1.00 10.00      A   
ATOM   2346  CA  ALA A 251      -7.063   1.655  -4.363  1.00 10.00      A   
ATOM   2347  CB  ALA A 251      -6.036   2.240  -3.403  1.00 10.00      A   
ATOM   2348  C   ALA A 251      -7.848   2.767  -5.052  1.00 10.00      A   
ATOM   2349  O   ALA A 251      -8.979   3.065  -4.669  1.00 10.00      A   
ATOM   2350  N   THR A 252      -7.261   3.364  -6.083  1.00 10.00      A   
ATOM   2351  HN  THR A 252      -6.359   3.079  -6.356  1.00 10.00      A   
ATOM   2352  CA  THR A 252      -7.917   4.447  -6.805  1.00 10.00      A   
ATOM   2353  CB  THR A 252      -6.970   5.151  -7.788  1.00 10.00      A   
ATOM   2354  OG1 THR A 252      -5.710   5.372  -7.147  1.00 10.00      A   
ATOM   2355  HG1 THR A 252      -5.164   4.578  -7.231  1.00 10.00      A   
ATOM   2356  CG2 THR A 252      -7.548   6.496  -8.181  1.00 10.00      A   
ATOM   2357  C   THR A 252      -9.188   3.985  -7.525  1.00 10.00      A   
ATOM   2358  O   THR A 252     -10.095   4.782  -7.780  1.00 10.00      A   
ATOM   2359  N   HIS A 253      -9.265   2.695  -7.837  1.00 10.00      A   
ATOM   2360  HN  HIS A 253      -8.524   2.097  -7.598  1.00 10.00      A   
ATOM   2361  CA  HIS A 253     -10.442   2.154  -8.509  1.00 10.00      A   
ATOM   2362  CB  HIS A 253     -10.213   0.712  -8.972  1.00 10.00      A   
ATOM   2363  CG  HIS A 253      -9.571   0.586 -10.322  1.00 10.00      A   
ATOM   2364  ND1 HIS A 253     -10.094   1.150 -11.470  1.00 10.00      A   
ATOM   2365  HD1 HIS A 253     -10.926   1.681 -11.531  1.00 10.00      A   
ATOM   2366  CD2 HIS A 253      -8.442  -0.052 -10.703  1.00 10.00      A   
ATOM   2367  CE1 HIS A 253      -9.312   0.859 -12.496  1.00 10.00      A   
ATOM   2368  NE2 HIS A 253      -8.305   0.132 -12.053  1.00 10.00      A   
ATOM   2369  HE2 HIS A 253      -7.580  -0.228 -12.608  1.00 10.00      A   
ATOM   2370  C   HIS A 253     -11.645   2.224  -7.576  1.00 10.00      A   
ATOM   2371  O   HIS A 253     -12.777   2.429  -8.014  1.00 10.00      A   
ATOM   2372  N   VAL A 254     -11.380   2.074  -6.281  1.00 10.00      A   
ATOM   2373  HN  VAL A 254     -10.451   1.917  -5.998  1.00 10.00      A   
ATOM   2374  CA  VAL A 254     -12.424   2.134  -5.266  1.00 10.00      A   
ATOM   2375  CB  VAL A 254     -11.896   1.678  -3.888  1.00 10.00      A   
ATOM   2376  CG1 VAL A 254     -13.020   1.631  -2.865  1.00 10.00      A   
ATOM   2377  CG2 VAL A 254     -11.222   0.319  -4.000  1.00 10.00      A   
ATOM   2378  C   VAL A 254     -12.969   3.558  -5.161  1.00 10.00      A   
ATOM   2379  O   VAL A 254     -14.155   3.762  -4.917  1.00 10.00      A   
ATOM   2380  N   VAL A 255     -12.093   4.536  -5.379  1.00 10.00      A   
ATOM   2381  HN  VAL A 255     -11.163   4.303  -5.582  1.00 10.00      A   
ATOM   2382  CA  VAL A 255     -12.474   5.947  -5.319  1.00 10.00      A   
ATOM   2383  CB  VAL A 255     -11.267   6.872  -5.592  1.00 10.00      A   
ATOM   2384  CG1 VAL A 255     -11.672   8.336  -5.510  1.00 10.00      A   
ATOM   2385  CG2 VAL A 255     -10.132   6.576  -4.622  1.00 10.00      A   
ATOM   2386  C   VAL A 255     -13.581   6.249  -6.329  1.00 10.00      A   
ATOM   2387  O   VAL A 255     -14.634   6.777  -5.973  1.00 10.00      A   
ATOM   2388  N   HIS A 256     -13.339   5.893  -7.588  1.00 10.00      A   
ATOM   2389  HN  HIS A 256     -12.480   5.474  -7.806  1.00 10.00      A   
ATOM   2390  CA  HIS A 256     -14.319   6.112  -8.650  1.00 10.00      A   
ATOM   2391  CB  HIS A 256     -13.701   5.780 -10.024  1.00 10.00      A   
ATOM   2392  CG  HIS A 256     -14.612   5.976 -11.209  1.00 10.00      A   
ATOM   2393  ND1 HIS A 256     -14.378   6.900 -12.215  1.00 10.00      A   
ATOM   2394  HD1 HIS A 256     -13.610   7.524 -12.272  1.00 10.00      A   
ATOM   2395  CD2 HIS A 256     -15.753   5.334 -11.564  1.00 10.00      A   
ATOM   2396  CE1 HIS A 256     -15.342   6.821 -13.116  1.00 10.00      A   
ATOM   2397  NE2 HIS A 256     -16.182   5.877 -12.745  1.00 10.00      A   
ATOM   2398  HE2 HIS A 256     -16.992   5.607 -13.237  1.00 10.00      A   
ATOM   2399  C   HIS A 256     -15.567   5.266  -8.389  1.00 10.00      A   
ATOM   2400  O   HIS A 256     -16.690   5.710  -8.620  1.00 10.00      A   
ATOM   2401  N   MET A 257     -15.352   4.058  -7.879  1.00 10.00      A   
ATOM   2402  HN  MET A 257     -14.431   3.781  -7.688  1.00 10.00      A   
ATOM   2403  CA  MET A 257     -16.440   3.129  -7.584  1.00 10.00      A   
ATOM   2404  CB  MET A 257     -15.869   1.772  -7.159  1.00 10.00      A   
ATOM   2405  CG  MET A 257     -16.853   0.860  -6.445  1.00 10.00      A   
ATOM   2406  SD  MET A 257     -16.283  -0.847  -6.381  1.00 10.00      A   
ATOM   2407  CE  MET A 257     -16.500  -1.321  -8.092  1.00 10.00      A   
ATOM   2408  C   MET A 257     -17.392   3.671  -6.518  1.00 10.00      A   
ATOM   2409  O   MET A 257     -18.610   3.560  -6.653  1.00 10.00      A   
ATOM   2410  N   LEU A 258     -16.834   4.282  -5.479  1.00 10.00      A   
ATOM   2411  HN  LEU A 258     -15.852   4.363  -5.442  1.00 10.00      A   
ATOM   2412  CA  LEU A 258     -17.633   4.833  -4.384  1.00 10.00      A   
ATOM   2413  CB  LEU A 258     -16.747   5.165  -3.179  1.00 10.00      A   
ATOM   2414  CG  LEU A 258     -16.243   3.974  -2.362  1.00 10.00      A   
ATOM   2415  CD1 LEU A 258     -15.287   4.439  -1.277  1.00 10.00      A   
ATOM   2416  CD2 LEU A 258     -17.410   3.212  -1.754  1.00 10.00      A   
ATOM   2417  C   LEU A 258     -18.428   6.069  -4.807  1.00 10.00      A   
ATOM   2418  O   LEU A 258     -19.145   6.658  -3.998  1.00 10.00      A   
ATOM   2419  N   ALA A 259     -18.298   6.460  -6.067  1.00 10.00      A   
ATOM   2420  HN  ALA A 259     -17.702   5.959  -6.665  1.00 10.00      A   
ATOM   2421  CA  ALA A 259     -19.006   7.621  -6.578  1.00 10.00      A   
ATOM   2422  CB  ALA A 259     -18.020   8.610  -7.178  1.00 10.00      A   
ATOM   2423  C   ALA A 259     -20.055   7.228  -7.614  1.00 10.00      A   
ATOM   2424  O   ALA A 259     -20.924   8.031  -7.961  1.00 10.00      A   
ATOM   2425  N   THR A 260     -19.989   5.990  -8.090  1.00 10.00      A   
ATOM   2426  HN  THR A 260     -19.295   5.382  -7.761  1.00 10.00      A   
ATOM   2427  CA  THR A 260     -20.922   5.524  -9.107  1.00 10.00      A   
ATOM   2428  CB  THR A 260     -20.178   5.146 -10.405  1.00 10.00      A   
ATOM   2429  OG1 THR A 260     -19.051   4.313 -10.090  1.00 10.00      A   
ATOM   2430  HG1 THR A 260     -19.352   3.395  -9.964  1.00 10.00      A   
ATOM   2431  CG2 THR A 260     -19.699   6.393 -11.132  1.00 10.00      A   
ATOM   2432  C   THR A 260     -21.765   4.331  -8.654  1.00 10.00      A   
ATOM   2433  O   THR A 260     -22.919   4.190  -9.069  1.00 10.00      A   
ATOM   2434  N   GLU A 261     -21.197   3.473  -7.814  1.00 10.00      A   
ATOM   2435  HN  GLU A 261     -20.280   3.635  -7.504  1.00 10.00      A   
ATOM   2436  CA  GLU A 261     -21.907   2.287  -7.353  1.00 10.00      A   
ATOM   2437  CB  GLU A 261     -20.956   1.221  -6.801  1.00 10.00      A   
ATOM   2438  CG  GLU A 261     -20.032   0.592  -7.842  1.00 10.00      A   
ATOM   2439  CD  GLU A 261     -20.475   0.825  -9.277  1.00 10.00      A   
ATOM   2440  OE1 GLU A 261     -21.310   0.043  -9.788  1.00 10.00      A   
ATOM   2441  OE2 GLU A 261     -19.989   1.791  -9.905  1.00 10.00      A   
ATOM   2442  C   GLU A 261     -23.029   2.602  -6.372  1.00 10.00      A   
ATOM   2443  O   GLU A 261     -22.806   3.128  -5.275  1.00 10.00      A   
ATOM   2444  N   VAL A 262     -24.240   2.272  -6.795  1.00 10.00      A   
ATOM   2445  HN  VAL A 262     -24.331   1.865  -7.682  1.00 10.00      A   
ATOM   2446  CA  VAL A 262     -25.438   2.481  -6.000  1.00 10.00      A   
ATOM   2447  CB  VAL A 262     -26.391   3.470  -6.716  1.00 10.00      A   
ATOM   2448  CG1 VAL A 262     -27.730   3.567  -6.000  1.00 10.00      A   
ATOM   2449  CG2 VAL A 262     -25.748   4.843  -6.834  1.00 10.00      A   
ATOM   2450  C   VAL A 262     -26.152   1.145  -5.830  1.00 10.00      A   
ATOM   2451  O   VAL A 262     -26.277   0.388  -6.792  1.00 10.00      A   
ATOM   2452  N   PRO A 263     -26.591   0.814  -4.603  1.00 10.00      A   
ATOM   2453  CA  PRO A 263     -27.301  -0.441  -4.329  1.00 10.00      A   
ATOM   2454  CB  PRO A 263     -27.623  -0.360  -2.832  1.00 10.00      A   
ATOM   2455  CG  PRO A 263     -26.647   0.627  -2.289  1.00 10.00      A   
ATOM   2456  CD  PRO A 263     -26.419   1.623  -3.387  1.00 10.00      A   
ATOM   2457  C   PRO A 263     -28.592  -0.544  -5.135  1.00 10.00      A   
ATOM   2458  O   PRO A 263     -29.411   0.380  -5.139  1.00 10.00      A   
ATOM   2459  N   GLY A 264     -28.771  -1.668  -5.819  1.00 10.00      A   
ATOM   2460  HN  GLY A 264     -28.089  -2.373  -5.776  1.00 10.00      A   
ATOM   2461  CA  GLY A 264     -29.960  -1.871  -6.618  1.00 10.00      A   
ATOM   2462  C   GLY A 264     -31.143  -2.315  -5.781  1.00 10.00      A   
ATOM   2463  O   GLY A 264     -31.637  -3.433  -5.930  1.00 10.00      A   
ATOM   2464  N   ALA A 265     -31.593  -1.438  -4.897  1.00 10.00      A   
ATOM   2465  HN  ALA A 265     -31.150  -0.563  -4.825  1.00 10.00      A   
ATOM   2466  CA  ALA A 265     -32.723  -1.728  -4.032  1.00 10.00      A   
ATOM   2467  CB  ALA A 265     -32.355  -1.474  -2.580  1.00 10.00      A   
ATOM   2468  C   ALA A 265     -33.926  -0.891  -4.446  1.00 10.00      A   
ATOM   2469  O   ALA A 265     -33.984   0.307  -4.163  1.00 10.00      A   
ATOM   2470  N   LYS A 266     -34.864  -1.531  -5.144  1.00 10.00      A   
ATOM   2471  HN  LYS A 266     -34.730  -2.480  -5.354  1.00 10.00      A   
ATOM   2472  CA  LYS A 266     -36.078  -0.871  -5.623  1.00 10.00      A   
ATOM   2473  CB  LYS A 266     -36.931  -0.326  -4.471  1.00 10.00      A   
ATOM   2474  CG  LYS A 266     -37.662  -1.410  -3.693  1.00 10.00      A   
ATOM   2475  CD  LYS A 266     -38.484  -0.835  -2.553  1.00 10.00      A   
ATOM   2476  CE  LYS A 266     -39.311  -1.919  -1.872  1.00 10.00      A   
ATOM   2477  NZ  LYS A 266     -40.474  -2.354  -2.697  1.00 10.00      A   
ATOM   2478  HZ1 LYS A 266     -40.182  -2.506  -3.682  1.00 10.00      A   
ATOM   2479  HZ2 LYS A 266     -41.221  -1.628  -2.676  1.00 10.00      A   
ATOM   2480  HZ3 LYS A 266     -40.865  -3.242  -2.323  1.00 10.00      A   
ATOM   2481  C   LYS A 266     -35.756   0.202  -6.659  1.00 10.00      A   
ATOM   2482  O   LYS A 266     -36.565   1.088  -6.945  1.00 10.00      A   
ATOM   2483  N   GLN A 267     -34.581   0.067  -7.267  1.00 10.00      A   
ATOM   2484  HN  GLN A 267     -34.014  -0.700  -7.037  1.00 10.00      A   
ATOM   2485  CA  GLN A 267     -34.121   1.004  -8.277  1.00 10.00      A   
ATOM   2486  CB  GLN A 267     -32.596   0.956  -8.394  1.00 10.00      A   
ATOM   2487  CG  GLN A 267     -31.855   1.534  -7.196  1.00 10.00      A   
ATOM   2488  CD  GLN A 267     -31.767   3.048  -7.233  1.00 10.00      A   
ATOM   2489  OE1 GLN A 267     -32.617   3.751  -6.685  1.00 10.00      A   
ATOM   2490  NE2 GLN A 267     -30.733   3.560  -7.882  1.00 10.00      A   
ATOM   2491 HE21 GLN A 267     -30.092   2.940  -8.292  1.00 10.00      A   
ATOM   2492 HE22 GLN A 267     -30.654   4.539  -7.934  1.00 10.00      A   
ATOM   2493  C   GLN A 267     -34.768   0.698  -9.623  1.00 10.00      A   
ATOM   2494  O   GLN A 267     -34.391   1.256 -10.651  1.00 10.00      A   
ATOM   2495  N   ARG A 268     -35.732  -0.207  -9.609  1.00 10.00      A   
ATOM   2496  HN  ARG A 268     -35.962  -0.645  -8.763  1.00 10.00      A   
ATOM   2497  CA  ARG A 268     -36.449  -0.580 -10.812  1.00 10.00      A   
ATOM   2498  CB  ARG A 268     -36.771  -2.076 -10.786  1.00 10.00      A   
ATOM   2499  CG  ARG A 268     -35.591  -2.951 -10.395  1.00 10.00      A   
ATOM   2500  CD  ARG A 268     -36.046  -4.316  -9.911  1.00 10.00      A   
ATOM   2501  NE  ARG A 268     -36.240  -5.261 -11.009  1.00 10.00      A   
ATOM   2502  HE  ARG A 268     -36.459  -4.886 -11.895  1.00 10.00      A   
ATOM   2503  CZ  ARG A 268     -36.131  -6.585 -10.872  1.00 10.00      A   
ATOM   2504  NH1 ARG A 268     -35.820  -7.111  -9.692  1.00 10.00      A   
ATOM   2505 HH11 ARG A 268     -35.661  -6.492  -8.866  1.00 10.00      A   
ATOM   2506 HH12 ARG A 268     -35.729  -8.146  -9.582  1.00 10.00      A   
ATOM   2507  NH2 ARG A 268     -36.330  -7.382 -11.914  1.00 10.00      A   
ATOM   2508 HH21 ARG A 268     -36.573  -6.978 -12.845  1.00 10.00      A   
ATOM   2509 HH22 ARG A 268     -36.253  -8.418 -11.806  1.00 10.00      A   
ATOM   2510  C   ARG A 268     -37.735   0.230 -10.901  1.00 10.00      A   
ATOM   2511  O   ARG A 268     -38.182   0.595 -11.984  1.00 10.00      A   
ATOM   2512  N   THR A 269     -38.317   0.520  -9.745  1.00 10.00      A   
ATOM   2513  HN  THR A 269     -37.920   0.195  -8.913  1.00 10.00      A   
ATOM   2514  CA  THR A 269     -39.545   1.291  -9.680  1.00 10.00      A   
ATOM   2515  CB  THR A 269     -40.420   0.820  -8.504  1.00 10.00      A   
ATOM   2516  OG1 THR A 269     -40.209  -0.583  -8.286  1.00 10.00      A   
ATOM   2517  HG1 THR A 269     -41.034  -0.989  -7.993  1.00 10.00      A   
ATOM   2518  CG2 THR A 269     -41.889   1.065  -8.801  1.00 10.00      A   
ATOM   2519  C   THR A 269     -39.235   2.777  -9.512  1.00 10.00      A   
ATOM   2520  O   THR A 269     -39.862   3.631 -10.138  1.00 10.00      A   
ATOM   2521  N   TYR A 270     -38.261   3.084  -8.665  1.00 10.00      A   
ATOM   2522  HN  TYR A 270     -37.797   2.364  -8.186  1.00 10.00      A   
ATOM   2523  CA  TYR A 270     -37.876   4.469  -8.417  1.00 10.00      A   
ATOM   2524  CB  TYR A 270     -37.387   4.640  -6.976  1.00 10.00      A   
ATOM   2525  CG  TYR A 270     -38.420   4.252  -5.939  1.00 10.00      A   
ATOM   2526  CD1 TYR A 270     -38.388   3.005  -5.333  1.00 10.00      A   
ATOM   2527  CD2 TYR A 270     -39.428   5.132  -5.570  1.00 10.00      A   
ATOM   2528  CE1 TYR A 270     -39.333   2.642  -4.396  1.00 10.00      A   
ATOM   2529  CE2 TYR A 270     -40.376   4.781  -4.630  1.00 10.00      A   
ATOM   2530  CZ  TYR A 270     -40.323   3.534  -4.046  1.00 10.00      A   
ATOM   2531  OH  TYR A 270     -41.270   3.173  -3.117  1.00 10.00      A   
ATOM   2532  HH  TYR A 270     -42.129   3.524  -3.388  1.00 10.00      A   
ATOM   2533  C   TYR A 270     -36.810   4.920  -9.409  1.00 10.00      A   
ATOM   2534  O   TYR A 270     -36.831   6.059  -9.880  1.00 10.00      A   
ATOM   2535  N   ALA A 271     -35.896   4.004  -9.726  1.00 10.00      A   
ATOM   2536  HN  ALA A 271     -35.955   3.123  -9.307  1.00 10.00      A   
ATOM   2537  CA  ALA A 271     -34.809   4.257 -10.673  1.00 10.00      A   
ATOM   2538  CB  ALA A 271     -35.332   4.295 -12.105  1.00 10.00      A   
ATOM   2539  C   ALA A 271     -34.031   5.523 -10.336  1.00 10.00      A   
ATOM   2540  O   ALA A 271     -33.711   6.324 -11.214  1.00 10.00      A   
ATOM   2541  N   ALA A 272     -33.720   5.696  -9.061  1.00 10.00      A   
ATOM   2542  HN  ALA A 272     -33.989   5.018  -8.407  1.00 10.00      A   
ATOM   2543  CA  ALA A 272     -32.983   6.866  -8.613  1.00 10.00      A   
ATOM   2544  CB  ALA A 272     -33.382   7.248  -7.194  1.00 10.00      A   
ATOM   2545  C   ALA A 272     -31.479   6.635  -8.721  1.00 10.00      A   
ATOM   2546  O   ALA A 272     -30.802   6.387  -7.721  1.00 10.00      A   
ATOM   2547  N   PHE A 273     -30.963   6.685  -9.939  1.00 10.00      A   
ATOM   2548  HN  PHE A 273     -31.553   6.871 -10.704  1.00 10.00      A   
ATOM   2549  CA  PHE A 273     -29.540   6.488 -10.171  1.00 10.00      A   
ATOM   2550  CB  PHE A 273     -29.287   5.852 -11.540  1.00 10.00      A   
ATOM   2551  CG  PHE A 273     -29.707   4.410 -11.621  1.00 10.00      A   
ATOM   2552  CD1 PHE A 273     -31.007   4.068 -11.959  1.00 10.00      A   
ATOM   2553  CD2 PHE A 273     -28.802   3.397 -11.355  1.00 10.00      A   
ATOM   2554  CE1 PHE A 273     -31.394   2.744 -12.031  1.00 10.00      A   
ATOM   2555  CE2 PHE A 273     -29.182   2.070 -11.426  1.00 10.00      A   
ATOM   2556  CZ  PHE A 273     -30.481   1.743 -11.764  1.00 10.00      A   
ATOM   2557  C   PHE A 273     -28.797   7.811 -10.033  1.00 10.00      A   
ATOM   2558  O   PHE A 273     -28.401   8.432 -11.021  1.00 10.00      A   
ATOM   2559  N   ASN A 274     -28.620   8.233  -8.793  1.00 10.00      A   
ATOM   2560  HN  ASN A 274     -28.943   7.681  -8.055  1.00 10.00      A   
ATOM   2561  CA  ASN A 274     -27.954   9.490  -8.495  1.00 10.00      A   
ATOM   2562  CB  ASN A 274     -28.560  10.138  -7.242  1.00 10.00      A   
ATOM   2563  CG  ASN A 274     -29.976  10.645  -7.443  1.00 10.00      A   
ATOM   2564  OD1 ASN A 274     -30.719  10.149  -8.289  1.00 10.00      A   
ATOM   2565  ND2 ASN A 274     -30.364  11.631  -6.655  1.00 10.00      A   
ATOM   2566 HD21 ASN A 274     -29.725  11.976  -5.991  1.00 10.00      A   
ATOM   2567 HD22 ASN A 274     -31.277  11.975  -6.762  1.00 10.00      A   
ATOM   2568  C   ASN A 274     -26.464   9.284  -8.285  1.00 10.00      A   
ATOM   2569  O   ASN A 274     -26.054   8.431  -7.497  1.00 10.00      A   
ATOM   2570  N   PRO A 275     -25.632  10.042  -9.009  1.00 10.00      A   
ATOM   2571  CA  PRO A 275     -24.181   9.964  -8.873  1.00 10.00      A   
ATOM   2572  CB  PRO A 275     -23.694  10.522 -10.210  1.00 10.00      A   
ATOM   2573  CG  PRO A 275     -24.732  11.521 -10.596  1.00 10.00      A   
ATOM   2574  CD  PRO A 275     -26.039  11.023 -10.035  1.00 10.00      A   
ATOM   2575  C   PRO A 275     -23.705  10.844  -7.716  1.00 10.00      A   
ATOM   2576  O   PRO A 275     -24.466  11.672  -7.205  1.00 10.00      A   
ATOM   2577  N   ALA A 276     -22.459  10.664  -7.298  1.00 10.00      A   
ATOM   2578  HN  ALA A 276     -21.895   9.991  -7.740  1.00 10.00      A   
ATOM   2579  CA  ALA A 276     -21.907  11.449  -6.198  1.00 10.00      A   
ATOM   2580  CB  ALA A 276     -20.536  10.929  -5.804  1.00 10.00      A   
ATOM   2581  C   ALA A 276     -21.837  12.931  -6.551  1.00 10.00      A   
ATOM   2582  O   ALA A 276     -21.382  13.301  -7.635  1.00 10.00      A   
ATOM   2583  N   ASP A 277     -22.303  13.775  -5.638  1.00 10.00      A   
ATOM   2584  HN  ASP A 277     -22.670  13.419  -4.802  1.00 10.00      A   
ATOM   2585  CA  ASP A 277     -22.293  15.217  -5.851  1.00 10.00      A   
ATOM   2586  CB  ASP A 277     -23.430  15.900  -5.081  1.00 10.00      A   
ATOM   2587  CG  ASP A 277     -24.675  16.107  -5.925  1.00 10.00      A   
ATOM   2588  OD1 ASP A 277     -24.753  17.126  -6.642  1.00 10.00      A   
ATOM   2589  OD2 ASP A 277     -25.583  15.246  -5.873  1.00 10.00      A   
ATOM   2590  C   ASP A 277     -20.956  15.815  -5.445  1.00 10.00      A   
ATOM   2591  O   ASP A 277     -20.577  16.892  -5.911  1.00 10.00      A   
ATOM   2592  N   MET A 278     -20.240  15.112  -4.575  1.00 10.00      A   
ATOM   2593  HN  MET A 278     -20.591  14.258  -4.244  1.00 10.00      A   
ATOM   2594  CA  MET A 278     -18.941  15.574  -4.109  1.00 10.00      A   
ATOM   2595  CB  MET A 278     -19.097  16.657  -3.033  1.00 10.00      A   
ATOM   2596  CG  MET A 278     -17.780  17.249  -2.555  1.00 10.00      A   
ATOM   2597  SD  MET A 278     -18.001  18.579  -1.357  1.00 10.00      A   
ATOM   2598  CE  MET A 278     -18.483  17.654   0.098  1.00 10.00      A   
ATOM   2599  C   MET A 278     -18.113  14.413  -3.568  1.00 10.00      A   
ATOM   2600  O   MET A 278     -18.582  13.639  -2.727  1.00 10.00      A   
ATOM   2601  N   VAL A 279     -16.886  14.297  -4.054  1.00 10.00      A   
ATOM   2602  HN  VAL A 279     -16.576  14.950  -4.726  1.00 10.00      A   
ATOM   2603  CA  VAL A 279     -15.978  13.242  -3.621  1.00 10.00      A   
ATOM   2604  CB  VAL A 279     -15.565  12.325  -4.797  1.00 10.00      A   
ATOM   2605  CG1 VAL A 279     -14.784  11.118  -4.294  1.00 10.00      A   
ATOM   2606  CG2 VAL A 279     -16.781  11.879  -5.594  1.00 10.00      A   
ATOM   2607  C   VAL A 279     -14.725  13.863  -3.008  1.00 10.00      A   
ATOM   2608  O   VAL A 279     -14.189  14.840  -3.534  1.00 10.00      A   
ATOM   2609  N   MET A 280     -14.270  13.308  -1.894  1.00 10.00      A   
ATOM   2610  HN  MET A 280     -14.742  12.533  -1.514  1.00 10.00      A   
ATOM   2611  CA  MET A 280     -13.087  13.816  -1.219  1.00 10.00      A   
ATOM   2612  CB  MET A 280     -13.491  14.617   0.024  1.00 10.00      A   
ATOM   2613  CG  MET A 280     -12.370  15.445   0.631  1.00 10.00      A   
ATOM   2614  SD  MET A 280     -11.377  14.529   1.827  1.00 10.00      A   
ATOM   2615  CE  MET A 280      -9.979  15.637   2.004  1.00 10.00      A   
ATOM   2616  C   MET A 280     -12.159  12.670  -0.832  1.00 10.00      A   
ATOM   2617  O   MET A 280     -12.601  11.658  -0.280  1.00 10.00      A   
ATOM   2618  N   VAL A 281     -10.877  12.828  -1.135  1.00 10.00      A   
ATOM   2619  HN  VAL A 281     -10.588  13.658  -1.578  1.00 10.00      A   
ATOM   2620  CA  VAL A 281      -9.876  11.814  -0.815  1.00 10.00      A   
ATOM   2621  CB  VAL A 281      -9.242  11.210  -2.090  1.00 10.00      A   
ATOM   2622  CG1 VAL A 281      -8.314  10.055  -1.738  1.00 10.00      A   
ATOM   2623  CG2 VAL A 281     -10.320  10.755  -3.063  1.00 10.00      A   
ATOM   2624  C   VAL A 281      -8.781  12.430   0.049  1.00 10.00      A   
ATOM   2625  O   VAL A 281      -8.260  13.503  -0.267  1.00 10.00      A   
ATOM   2626  N   ASN A 282      -8.451  11.764   1.148  1.00 10.00      A   
ATOM   2627  HN  ASN A 282      -8.913  10.924   1.360  1.00 10.00      A   
ATOM   2628  CA  ASN A 282      -7.429  12.261   2.055  1.00 10.00      A   
ATOM   2629  CB  ASN A 282      -8.071  12.765   3.349  1.00 10.00      A   
ATOM   2630  CG  ASN A 282      -7.118  13.603   4.181  1.00 10.00      A   
ATOM   2631  OD1 ASN A 282      -6.352  14.398   3.649  1.00 10.00      A   
ATOM   2632  ND2 ASN A 282      -7.140  13.415   5.492  1.00 10.00      A   
ATOM   2633 HD21 ASN A 282      -7.761  12.750   5.859  1.00 10.00      A   
ATOM   2634 HD22 ASN A 282      -6.531  13.949   6.043  1.00 10.00      A   
ATOM   2635  C   ASN A 282      -6.395  11.194   2.392  1.00 10.00      A   
ATOM   2636  O   ASN A 282      -6.738  10.106   2.858  1.00 10.00      A   
ATOM   2637  N   PHE A 283      -5.136  11.510   2.143  1.00 10.00      A   
ATOM   2638  HN  PHE A 283      -4.935  12.388   1.742  1.00 10.00      A   
ATOM   2639  CA  PHE A 283      -4.037  10.609   2.447  1.00 10.00      A   
ATOM   2640  CB  PHE A 283      -2.901  10.781   1.435  1.00 10.00      A   
ATOM   2641  CG  PHE A 283      -3.092  10.026   0.149  1.00 10.00      A   
ATOM   2642  CD1 PHE A 283      -3.994  10.470  -0.803  1.00 10.00      A   
ATOM   2643  CD2 PHE A 283      -2.359   8.877  -0.114  1.00 10.00      A   
ATOM   2644  CE1 PHE A 283      -4.169   9.781  -1.990  1.00 10.00      A   
ATOM   2645  CE2 PHE A 283      -2.529   8.183  -1.298  1.00 10.00      A   
ATOM   2646  CZ  PHE A 283      -3.432   8.637  -2.239  1.00 10.00      A   
ATOM   2647  C   PHE A 283      -3.530  10.921   3.849  1.00 10.00      A   
ATOM   2648  O   PHE A 283      -2.798  11.889   4.052  1.00 10.00      A   
ATOM   2649  N   SER A 284      -3.921  10.107   4.816  1.00 10.00      A   
ATOM   2650  HN  SER A 284      -4.461   9.316   4.596  1.00 10.00      A   
ATOM   2651  CA  SER A 284      -3.535  10.339   6.196  1.00 10.00      A   
ATOM   2652  CB  SER A 284      -4.791  10.597   7.026  1.00 10.00      A   
ATOM   2653  OG  SER A 284      -5.900  10.848   6.174  1.00 10.00      A   
ATOM   2654  HG  SER A 284      -5.576  11.121   5.308  1.00 10.00      A   
ATOM   2655  C   SER A 284      -2.764   9.160   6.774  1.00 10.00      A   
ATOM   2656  O   SER A 284      -2.731   8.079   6.192  1.00 10.00      A   
ATOM   2657  N   ASP A 285      -2.144   9.377   7.923  1.00 10.00      A   
ATOM   2658  HN  ASP A 285      -2.195  10.268   8.335  1.00 10.00      A   
ATOM   2659  CA  ASP A 285      -1.386   8.330   8.590  1.00 10.00      A   
ATOM   2660  CB  ASP A 285      -0.159   8.925   9.289  1.00 10.00      A   
ATOM   2661  CG  ASP A 285       0.992   7.944   9.390  1.00 10.00      A   
ATOM   2662  OD1 ASP A 285       1.507   7.521   8.333  1.00 10.00      A   
ATOM   2663  OD2 ASP A 285       1.400   7.599  10.519  1.00 10.00      A   
ATOM   2664  C   ASP A 285      -2.276   7.624   9.604  1.00 10.00      A   
ATOM   2665  O   ASP A 285      -1.953   6.541  10.093  1.00 10.00      A   
ATOM   2666  N   MET A 286      -3.405   8.255   9.908  1.00 10.00      A   
ATOM   2667  HN  MET A 286      -3.592   9.119   9.483  1.00 10.00      A   
ATOM   2668  CA  MET A 286      -4.368   7.718  10.859  1.00 10.00      A   
ATOM   2669  CB  MET A 286      -4.320   8.541  12.153  1.00 10.00      A   
ATOM   2670  CG  MET A 286      -5.248   8.055  13.253  1.00 10.00      A   
ATOM   2671  SD  MET A 286      -4.793   8.695  14.879  1.00 10.00      A   
ATOM   2672  CE  MET A 286      -4.946  10.461  14.619  1.00 10.00      A   
ATOM   2673  C   MET A 286      -5.776   7.743  10.258  1.00 10.00      A   
ATOM   2674  O   MET A 286      -6.213   8.767   9.733  1.00 10.00      A   
ATOM   2675  N   PRO A 287      -6.491   6.602  10.294  1.00 10.00      A   
ATOM   2676  CA  PRO A 287      -7.853   6.494   9.753  1.00 10.00      A   
ATOM   2677  CB  PRO A 287      -8.143   4.984   9.766  1.00 10.00      A   
ATOM   2678  CG  PRO A 287      -6.839   4.324  10.071  1.00 10.00      A   
ATOM   2679  CD  PRO A 287      -6.029   5.323  10.845  1.00 10.00      A   
ATOM   2680  C   PRO A 287      -8.875   7.232  10.617  1.00 10.00      A   
ATOM   2681  O   PRO A 287      -9.226   6.780  11.710  1.00 10.00      A   
ATOM   2682  N   LEU A 288      -9.347   8.367  10.124  1.00 10.00      A   
ATOM   2683  HN  LEU A 288      -9.035   8.675   9.247  1.00 10.00      A   
ATOM   2684  CA  LEU A 288     -10.324   9.165  10.851  1.00 10.00      A   
ATOM   2685  CB  LEU A 288      -9.663  10.402  11.468  1.00 10.00      A   
ATOM   2686  CG  LEU A 288      -8.778  10.171  12.695  1.00 10.00      A   
ATOM   2687  CD1 LEU A 288      -8.131  11.476  13.129  1.00 10.00      A   
ATOM   2688  CD2 LEU A 288      -9.591   9.579  13.834  1.00 10.00      A   
ATOM   2689  C   LEU A 288     -11.468   9.593   9.943  1.00 10.00      A   
ATOM   2690  O   LEU A 288     -11.254   9.949   8.780  1.00 10.00      A   
ATOM   2691  N   SER A 289     -12.678   9.549  10.475  1.00 10.00      A   
ATOM   2692  HN  SER A 289     -12.784   9.240  11.399  1.00 10.00      A   
ATOM   2693  CA  SER A 289     -13.855   9.946   9.727  1.00 10.00      A   
ATOM   2694  CB  SER A 289     -15.054   9.073  10.112  1.00 10.00      A   
ATOM   2695  OG  SER A 289     -16.101   9.185   9.160  1.00 10.00      A   
ATOM   2696  HG  SER A 289     -16.789   8.539   9.363  1.00 10.00      A   
ATOM   2697  C   SER A 289     -14.160  11.420   9.982  1.00 10.00      A   
ATOM   2698  O   SER A 289     -13.379  12.125  10.629  1.00 10.00      A   
ATOM   2699  N   MET A 290     -15.287  11.881   9.465  1.00 10.00      A   
ATOM   2700  HN  MET A 290     -15.872  11.262   8.970  1.00 10.00      A   
ATOM   2701  CA  MET A 290     -15.693  13.270   9.626  1.00 10.00      A   
ATOM   2702  CB  MET A 290     -15.190  14.121   8.460  1.00 10.00      A   
ATOM   2703  CG  MET A 290     -13.902  14.872   8.757  1.00 10.00      A   
ATOM   2704  SD  MET A 290     -14.163  16.332   9.781  1.00 10.00      A   
ATOM   2705  CE  MET A 290     -15.082  17.369   8.646  1.00 10.00      A   
ATOM   2706  C   MET A 290     -17.201  13.374   9.754  1.00 10.00      A   
ATOM   2707  O   MET A 290     -17.846  14.181   9.085  1.00 10.00      A   
ATOM   2708  N   ALA A 291     -17.756  12.553  10.632  1.00 10.00      A   
ATOM   2709  HN  ALA A 291     -17.180  11.950  11.153  1.00 10.00      A   
ATOM   2710  CA  ALA A 291     -19.190  12.532  10.857  1.00 10.00      A   
ATOM   2711  CB  ALA A 291     -19.630  11.153  11.321  1.00 10.00      A   
ATOM   2712  C   ALA A 291     -19.607  13.599  11.863  1.00 10.00      A   
ATOM   2713  O   ALA A 291     -20.781  13.963  11.945  1.00 10.00      A   
ATOM   2714  N   ASN A 292     -18.637  14.122  12.612  1.00 10.00      A   
ATOM   2715  HN  ASN A 292     -17.713  13.814  12.489  1.00 10.00      A   
ATOM   2716  CA  ASN A 292     -18.920  15.146  13.615  1.00 10.00      A   
ATOM   2717  CB  ASN A 292     -17.751  15.330  14.581  1.00 10.00      A   
ATOM   2718  CG  ASN A 292     -17.719  14.269  15.664  1.00 10.00      A   
ATOM   2719  OD1 ASN A 292     -17.150  13.193  15.476  1.00 10.00      A   
ATOM   2720  ND2 ASN A 292     -18.341  14.555  16.799  1.00 10.00      A   
ATOM   2721 HD21 ASN A 292     -18.791  15.429  16.880  1.00 10.00      A   
ATOM   2722 HD22 ASN A 292     -18.322  13.891  17.519  1.00 10.00      A   
ATOM   2723  C   ASN A 292     -19.308  16.469  12.968  1.00 10.00      A   
ATOM   2724  O   ASN A 292     -19.805  17.376  13.632  1.00 10.00      A   
ATOM   2725  N   ALA A 293     -19.085  16.576  11.662  1.00 10.00      A   
ATOM   2726  HN  ALA A 293     -18.667  15.829  11.184  1.00 10.00      A   
ATOM   2727  CA  ALA A 293     -19.446  17.780  10.926  1.00 10.00      A   
ATOM   2728  CB  ALA A 293     -18.751  17.796   9.571  1.00 10.00      A   
ATOM   2729  C   ALA A 293     -20.959  17.824  10.744  1.00 10.00      A   
ATOM   2730  O   ALA A 293     -21.538  18.853  10.398  1.00 10.00      A   
ATOM   2731  N   PHE A 294     -21.589  16.682  10.986  1.00 10.00      A   
ATOM   2732  HN  PHE A 294     -21.067  15.901  11.268  1.00 10.00      A   
ATOM   2733  CA  PHE A 294     -23.029  16.549  10.861  1.00 10.00      A   
ATOM   2734  CB  PHE A 294     -23.368  15.495   9.805  1.00 10.00      A   
ATOM   2735  CG  PHE A 294     -22.619  15.682   8.516  1.00 10.00      A   
ATOM   2736  CD1 PHE A 294     -21.637  14.783   8.134  1.00 10.00      A   
ATOM   2737  CD2 PHE A 294     -22.893  16.758   7.690  1.00 10.00      A   
ATOM   2738  CE1 PHE A 294     -20.945  14.952   6.953  1.00 10.00      A   
ATOM   2739  CE2 PHE A 294     -22.204  16.932   6.507  1.00 10.00      A   
ATOM   2740  CZ  PHE A 294     -21.228  16.028   6.138  1.00 10.00      A   
ATOM   2741  C   PHE A 294     -23.627  16.169  12.207  1.00 10.00      A   
ATOM   2742  O   PHE A 294     -24.686  15.540  12.281  1.00 10.00      A   
ATOM   2743  N   GLU A 295     -22.920  16.546  13.268  1.00 10.00      A   
ATOM   2744  HN  GLU A 295     -22.079  17.029  13.128  1.00 10.00      A   
ATOM   2745  CA  GLU A 295     -23.354  16.276  14.631  1.00 10.00      A   
ATOM   2746  CB  GLU A 295     -22.198  16.537  15.600  1.00 10.00      A   
ATOM   2747  CG  GLU A 295     -22.445  16.078  17.028  1.00 10.00      A   
ATOM   2748  CD  GLU A 295     -21.395  16.597  17.991  1.00 10.00      A   
ATOM   2749  OE1 GLU A 295     -20.204  16.644  17.612  1.00 10.00      A   
ATOM   2750  OE2 GLU A 295     -21.756  16.962  19.132  1.00 10.00      A   
ATOM   2751  C   GLU A 295     -24.524  17.188  14.966  1.00 10.00      A   
ATOM   2752  O   GLU A 295     -25.490  16.781  15.613  1.00 10.00      A   
ATOM   2753  N   LYS A 296     -24.424  18.425  14.510  1.00 10.00      A   
ATOM   2754  HN  LYS A 296     -23.619  18.685  14.014  1.00 10.00      A   
ATOM   2755  CA  LYS A 296     -25.464  19.413  14.721  1.00 10.00      A   
ATOM   2756  CB  LYS A 296     -24.872  20.821  14.579  1.00 10.00      A   
ATOM   2757  CG  LYS A 296     -25.828  21.952  14.918  1.00 10.00      A   
ATOM   2758  CD  LYS A 296     -25.115  23.294  14.893  1.00 10.00      A   
ATOM   2759  CE  LYS A 296     -26.008  24.405  15.414  1.00 10.00      A   
ATOM   2760  NZ  LYS A 296     -25.220  25.584  15.854  1.00 10.00      A   
ATOM   2761  HZ1 LYS A 296     -24.924  26.148  15.033  1.00 10.00      A   
ATOM   2762  HZ2 LYS A 296     -24.369  25.274  16.365  1.00 10.00      A   
ATOM   2763  HZ3 LYS A 296     -25.793  26.183  16.486  1.00 10.00      A   
ATOM   2764  C   LYS A 296     -26.571  19.198  13.698  1.00 10.00      A   
ATOM   2765  O   LYS A 296     -26.308  18.745  12.578  1.00 10.00      A   
ATOM   2766  N   ALA A 297     -27.804  19.491  14.086  1.00 10.00      A   
ATOM   2767  HN  ALA A 297     -27.956  19.830  14.993  1.00 10.00      A   
ATOM   2768  CA  ALA A 297     -28.940  19.323  13.194  1.00 10.00      A   
ATOM   2769  CB  ALA A 297     -30.244  19.470  13.957  1.00 10.00      A   
ATOM   2770  C   ALA A 297     -28.875  20.322  12.053  1.00 10.00      A   
ATOM   2771  O   ALA A 297     -29.150  21.511  12.239  1.00 10.00      A   
ATOM   2772  N   VAL A 298     -28.486  19.837  10.884  1.00 10.00      A   
ATOM   2773  HN  VAL A 298     -28.263  18.885  10.814  1.00 10.00      A   
ATOM   2774  CA  VAL A 298     -28.384  20.680   9.705  1.00 10.00      A   
ATOM   2775  CB  VAL A 298     -27.688  19.946   8.539  1.00 10.00      A   
ATOM   2776  CG1 VAL A 298     -27.440  20.896   7.379  1.00 10.00      A   
ATOM   2777  CG2 VAL A 298     -26.383  19.318   9.004  1.00 10.00      A   
ATOM   2778  C   VAL A 298     -29.775  21.121   9.277  1.00 10.00      A   
ATOM   2779  O   VAL A 298     -30.601  20.302   8.863  1.00 10.00      A   
ATOM   2780  N   LYS A 299     -30.036  22.409   9.404  1.00 10.00      A   
ATOM   2781  HN  LYS A 299     -29.334  23.008   9.744  1.00 10.00      A   
ATOM   2782  CA  LYS A 299     -31.332  22.961   9.051  1.00 10.00      A   
ATOM   2783  CB  LYS A 299     -31.594  24.259   9.816  1.00 10.00      A   
ATOM   2784  CG  LYS A 299     -31.445  24.125  11.324  1.00 10.00      A   
ATOM   2785  CD  LYS A 299     -32.438  25.004  12.060  1.00 10.00      A   
ATOM   2786  CE  LYS A 299     -32.327  24.817  13.565  1.00 10.00      A   
ATOM   2787  NZ  LYS A 299     -33.556  25.262  14.267  1.00 10.00      A   
ATOM   2788  HZ1 LYS A 299     -34.347  24.627  14.041  1.00 10.00      A   
ATOM   2789  HZ2 LYS A 299     -33.807  26.225  13.975  1.00 10.00      A   
ATOM   2790  HZ3 LYS A 299     -33.405  25.256  15.295  1.00 10.00      A   
ATOM   2791  C   LYS A 299     -31.452  23.188   7.549  1.00 10.00      A   
ATOM   2792  O   LYS A 299     -30.451  23.386   6.857  1.00 10.00      A   
ATOM   2793  N   ALA A 300     -32.687  23.157   7.058  1.00 10.00      A   
ATOM   2794  HN  ALA A 300     -33.437  23.003   7.670  1.00 10.00      A   
ATOM   2795  CA  ALA A 300     -32.963  23.356   5.641  1.00 10.00      A   
ATOM   2796  CB  ALA A 300     -34.398  22.964   5.316  1.00 10.00      A   
ATOM   2797  C   ALA A 300     -32.705  24.804   5.248  1.00 10.00      A   
ATOM   2798  O   ALA A 300     -33.415  25.713   5.682  1.00 10.00      A   
ATOM   2799  N   LYS A 301     -31.674  25.015   4.445  1.00 10.00      A   
ATOM   2800  HN  LYS A 301     -31.138  24.248   4.141  1.00 10.00      A   
ATOM   2801  CA  LYS A 301     -31.321  26.348   3.994  1.00 10.00      A   
ATOM   2802  CB  LYS A 301     -30.040  26.825   4.682  1.00 10.00      A   
ATOM   2803  CG  LYS A 301     -29.767  28.311   4.519  1.00 10.00      A   
ATOM   2804  CD  LYS A 301     -28.543  28.730   5.312  1.00 10.00      A   
ATOM   2805  CE  LYS A 301     -28.282  30.221   5.186  1.00 10.00      A   
ATOM   2806  NZ  LYS A 301     -27.982  30.619   3.785  1.00 10.00      A   
ATOM   2807  HZ1 LYS A 301     -27.201  30.044   3.405  1.00 10.00      A   
ATOM   2808  HZ2 LYS A 301     -27.703  31.619   3.751  1.00 10.00      A   
ATOM   2809  HZ3 LYS A 301     -28.820  30.486   3.184  1.00 10.00      A   
ATOM   2810  C   LYS A 301     -31.151  26.342   2.484  1.00 10.00      A   
ATOM   2811  O   LYS A 301     -30.049  26.124   1.971  1.00 10.00      A   
ATOM   2812  N   ASP A 302     -32.264  26.550   1.784  1.00 10.00      A   
ATOM   2813  HN  ASP A 302     -33.104  26.696   2.270  1.00 10.00      A   
ATOM   2814  CA  ASP A 302     -32.287  26.557   0.321  1.00 10.00      A   
ATOM   2815  CB  ASP A 302     -31.350  27.627  -0.250  1.00 10.00      A   
ATOM   2816  CG  ASP A 302     -31.798  28.126  -1.608  1.00 10.00      A   
ATOM   2817  OD1 ASP A 302     -32.981  28.508  -1.739  1.00 10.00      A   
ATOM   2818  OD2 ASP A 302     -30.967  28.157  -2.545  1.00 10.00      A   
ATOM   2819  C   ASP A 302     -31.922  25.177  -0.208  1.00 10.00      A   
ATOM   2820  O   ASP A 302     -31.371  25.028  -1.298  1.00 10.00      A   
ATOM   2821  N   GLY A 303     -32.252  24.170   0.580  1.00 10.00      A   
ATOM   2822  HN  GLY A 303     -32.706  24.359   1.431  1.00 10.00      A   
ATOM   2823  CA  GLY A 303     -31.951  22.806   0.225  1.00 10.00      A   
ATOM   2824  C   GLY A 303     -31.205  22.120   1.347  1.00 10.00      A   
ATOM   2825  O   GLY A 303     -31.100  22.664   2.449  1.00 10.00      A   
ATOM   2826  N   PHE A 304     -30.687  20.933   1.082  1.00 10.00      A   
ATOM   2827  HN  PHE A 304     -30.807  20.543   0.190  1.00 10.00      A   
ATOM   2828  CA  PHE A 304     -29.951  20.189   2.089  1.00 10.00      A   
ATOM   2829  CB  PHE A 304     -30.681  18.891   2.430  1.00 10.00      A   
ATOM   2830  CG  PHE A 304     -32.023  19.091   3.076  1.00 10.00      A   
ATOM   2831  CD1 PHE A 304     -33.189  18.939   2.344  1.00 10.00      A   
ATOM   2832  CD2 PHE A 304     -32.119  19.427   4.417  1.00 10.00      A   
ATOM   2833  CE1 PHE A 304     -34.425  19.114   2.936  1.00 10.00      A   
ATOM   2834  CE2 PHE A 304     -33.352  19.605   5.015  1.00 10.00      A   
ATOM   2835  CZ  PHE A 304     -34.507  19.449   4.273  1.00 10.00      A   
ATOM   2836  C   PHE A 304     -28.535  19.884   1.617  1.00 10.00      A   
ATOM   2837  O   PHE A 304     -27.643  19.625   2.424  1.00 10.00      A   
ATOM   2838  N   LEU A 305     -28.335  19.930   0.307  1.00 10.00      A   
ATOM   2839  HN  LEU A 305     -29.086  20.157  -0.283  1.00 10.00      A   
ATOM   2840  CA  LEU A 305     -27.033  19.650  -0.283  1.00 10.00      A   
ATOM   2841  CB  LEU A 305     -27.149  19.586  -1.808  1.00 10.00      A   
ATOM   2842  CG  LEU A 305     -25.973  18.949  -2.549  1.00 10.00      A   
ATOM   2843  CD1 LEU A 305     -25.983  17.438  -2.371  1.00 10.00      A   
ATOM   2844  CD2 LEU A 305     -26.002  19.321  -4.025  1.00 10.00      A   
ATOM   2845  C   LEU A 305     -25.996  20.698   0.116  1.00 10.00      A   
ATOM   2846  O   LEU A 305     -24.978  20.375   0.733  1.00 10.00      A   
ATOM   2847  N   GLN A 306     -26.279  21.953  -0.216  1.00 10.00      A   
ATOM   2848  HN  GLN A 306     -27.130  22.144  -0.666  1.00 10.00      A   
ATOM   2849  CA  GLN A 306     -25.370  23.059   0.082  1.00 10.00      A   
ATOM   2850  CB  GLN A 306     -25.916  24.395  -0.423  1.00 10.00      A   
ATOM   2851  CG  GLN A 306     -26.192  24.435  -1.914  1.00 10.00      A   
ATOM   2852  CD  GLN A 306     -26.756  25.769  -2.355  1.00 10.00      A   
ATOM   2853  OE1 GLN A 306     -27.394  26.476  -1.574  1.00 10.00      A   
ATOM   2854  NE2 GLN A 306     -26.530  26.119  -3.610  1.00 10.00      A   
ATOM   2855 HE21 GLN A 306     -26.016  25.504  -4.177  1.00 10.00      A   
ATOM   2856 HE22 GLN A 306     -26.893  26.975  -3.928  1.00 10.00      A   
ATOM   2857  C   GLN A 306     -24.995  23.152   1.567  1.00 10.00      A   
ATOM   2858  O   GLN A 306     -23.810  23.127   1.895  1.00 10.00      A   
ATOM   2859  N   PRO A 307     -25.983  23.255   2.488  1.00 10.00      A   
ATOM   2860  CA  PRO A 307     -25.708  23.359   3.931  1.00 10.00      A   
ATOM   2861  CB  PRO A 307     -27.088  23.183   4.563  1.00 10.00      A   
ATOM   2862  CG  PRO A 307     -28.031  23.684   3.531  1.00 10.00      A   
ATOM   2863  CD  PRO A 307     -27.435  23.294   2.211  1.00 10.00      A   
ATOM   2864  C   PRO A 307     -24.762  22.272   4.436  1.00 10.00      A   
ATOM   2865  O   PRO A 307     -23.848  22.546   5.216  1.00 10.00      A   
ATOM   2866  N   SER A 308     -24.978  21.045   3.978  1.00 10.00      A   
ATOM   2867  HN  SER A 308     -25.715  20.890   3.351  1.00 10.00      A   
ATOM   2868  CA  SER A 308     -24.149  19.923   4.384  1.00 10.00      A   
ATOM   2869  CB  SER A 308     -24.770  18.616   3.907  1.00 10.00      A   
ATOM   2870  OG  SER A 308     -26.143  18.565   4.253  1.00 10.00      A   
ATOM   2871  HG  SER A 308     -26.670  18.931   3.526  1.00 10.00      A   
ATOM   2872  C   SER A 308     -22.725  20.065   3.857  1.00 10.00      A   
ATOM   2873  O   SER A 308     -21.761  19.868   4.595  1.00 10.00      A   
ATOM   2874  N   ILE A 309     -22.600  20.420   2.581  1.00 10.00      A   
ATOM   2875  HN  ILE A 309     -23.409  20.573   2.044  1.00 10.00      A   
ATOM   2876  CA  ILE A 309     -21.291  20.594   1.960  1.00 10.00      A   
ATOM   2877  CB  ILE A 309     -21.413  20.905   0.451  1.00 10.00      A   
ATOM   2878  CG1 ILE A 309     -21.999  19.700  -0.289  1.00 10.00      A   
ATOM   2879  CG2 ILE A 309     -20.058  21.283  -0.135  1.00 10.00      A   
ATOM   2880  CD1 ILE A 309     -22.306  19.963  -1.747  1.00 10.00      A   
ATOM   2881  C   ILE A 309     -20.516  21.705   2.659  1.00 10.00      A   
ATOM   2882  O   ILE A 309     -19.336  21.553   2.974  1.00 10.00      A   
ATOM   2883  N   GLN A 310     -21.199  22.816   2.921  1.00 10.00      A   
ATOM   2884  HN  GLN A 310     -22.141  22.872   2.650  1.00 10.00      A   
ATOM   2885  CA  GLN A 310     -20.584  23.951   3.592  1.00 10.00      A   
ATOM   2886  CB  GLN A 310     -21.553  25.136   3.667  1.00 10.00      A   
ATOM   2887  CG  GLN A 310     -21.891  25.754   2.317  1.00 10.00      A   
ATOM   2888  CD  GLN A 310     -22.721  27.020   2.441  1.00 10.00      A   
ATOM   2889  OE1 GLN A 310     -23.489  27.189   3.388  1.00 10.00      A   
ATOM   2890  NE2 GLN A 310     -22.579  27.916   1.478  1.00 10.00      A   
ATOM   2891 HE21 GLN A 310     -21.959  27.716   0.747  1.00 10.00      A   
ATOM   2892 HE22 GLN A 310     -23.095  28.750   1.539  1.00 10.00      A   
ATOM   2893  C   GLN A 310     -20.105  23.560   4.987  1.00 10.00      A   
ATOM   2894  O   GLN A 310     -18.982  23.873   5.370  1.00 10.00      A   
ATOM   2895  N   ALA A 311     -20.956  22.858   5.729  1.00 10.00      A   
ATOM   2896  HN  ALA A 311     -21.838  22.628   5.360  1.00 10.00      A   
ATOM   2897  CA  ALA A 311     -20.617  22.423   7.082  1.00 10.00      A   
ATOM   2898  CB  ALA A 311     -21.820  21.783   7.753  1.00 10.00      A   
ATOM   2899  C   ALA A 311     -19.432  21.459   7.074  1.00 10.00      A   
ATOM   2900  O   ALA A 311     -18.543  21.542   7.929  1.00 10.00      A   
ATOM   2901  N   PHE A 312     -19.422  20.553   6.098  1.00 10.00      A   
ATOM   2902  HN  PHE A 312     -20.161  20.543   5.450  1.00 10.00      A   
ATOM   2903  CA  PHE A 312     -18.354  19.570   5.964  1.00 10.00      A   
ATOM   2904  CB  PHE A 312     -18.662  18.609   4.808  1.00 10.00      A   
ATOM   2905  CG  PHE A 312     -17.692  17.469   4.665  1.00 10.00      A   
ATOM   2906  CD1 PHE A 312     -17.558  16.522   5.669  1.00 10.00      A   
ATOM   2907  CD2 PHE A 312     -16.917  17.343   3.525  1.00 10.00      A   
ATOM   2908  CE1 PHE A 312     -16.667  15.473   5.537  1.00 10.00      A   
ATOM   2909  CE2 PHE A 312     -16.025  16.297   3.386  1.00 10.00      A   
ATOM   2910  CZ  PHE A 312     -15.899  15.360   4.394  1.00 10.00      A   
ATOM   2911  C   PHE A 312     -17.014  20.258   5.740  1.00 10.00      A   
ATOM   2912  O   PHE A 312     -15.998  19.868   6.316  1.00 10.00      A   
ATOM   2913  N   ASN A 313     -17.019  21.284   4.901  1.00 10.00      A   
ATOM   2914  HN  ASN A 313     -17.863  21.543   4.467  1.00 10.00      A   
ATOM   2915  CA  ASN A 313     -15.805  22.032   4.602  1.00 10.00      A   
ATOM   2916  CB  ASN A 313     -15.993  22.906   3.361  1.00 10.00      A   
ATOM   2917  CG  ASN A 313     -15.904  22.115   2.073  1.00 10.00      A   
ATOM   2918  OD1 ASN A 313     -15.179  21.123   1.991  1.00 10.00      A   
ATOM   2919  ND2 ASN A 313     -16.647  22.538   1.065  1.00 10.00      A   
ATOM   2920 HD21 ASN A 313     -17.210  23.333   1.204  1.00 10.00      A   
ATOM   2921 HD22 ASN A 313     -16.611  22.043   0.222  1.00 10.00      A   
ATOM   2922  C   ASN A 313     -15.394  22.890   5.788  1.00 10.00      A   
ATOM   2923  O   ASN A 313     -14.218  22.941   6.151  1.00 10.00      A   
ATOM   2924  N   GLN A 314     -16.380  23.546   6.395  1.00 10.00      A   
ATOM   2925  HN  GLN A 314     -17.297  23.448   6.050  1.00 10.00      A   
ATOM   2926  CA  GLN A 314     -16.149  24.410   7.544  1.00 10.00      A   
ATOM   2927  CB  GLN A 314     -17.466  25.029   8.020  1.00 10.00      A   
ATOM   2928  CG  GLN A 314     -17.916  26.225   7.199  1.00 10.00      A   
ATOM   2929  CD  GLN A 314     -19.358  26.610   7.462  1.00 10.00      A   
ATOM   2930  OE1 GLN A 314     -19.900  26.349   8.540  1.00 10.00      A   
ATOM   2931  NE2 GLN A 314     -19.988  27.239   6.484  1.00 10.00      A   
ATOM   2932 HE21 GLN A 314     -19.494  27.418   5.655  1.00 10.00      A   
ATOM   2933 HE22 GLN A 314     -20.921  27.511   6.629  1.00 10.00      A   
ATOM   2934  C   GLN A 314     -15.477  23.663   8.689  1.00 10.00      A   
ATOM   2935  O   GLN A 314     -14.475  24.125   9.234  1.00 10.00      A   
ATOM   2936  N   TYR A 315     -16.013  22.502   9.043  1.00 10.00      A   
ATOM   2937  HN  TYR A 315     -16.802  22.170   8.561  1.00 10.00      A   
ATOM   2938  CA  TYR A 315     -15.452  21.719  10.133  1.00 10.00      A   
ATOM   2939  CB  TYR A 315     -16.380  20.576  10.554  1.00 10.00      A   
ATOM   2940  CG  TYR A 315     -16.032  19.987  11.907  1.00 10.00      A   
ATOM   2941  CD1 TYR A 315     -16.037  20.779  13.048  1.00 10.00      A   
ATOM   2942  CD2 TYR A 315     -15.691  18.646  12.045  1.00 10.00      A   
ATOM   2943  CE1 TYR A 315     -15.713  20.257  14.284  1.00 10.00      A   
ATOM   2944  CE2 TYR A 315     -15.368  18.113  13.280  1.00 10.00      A   
ATOM   2945  CZ  TYR A 315     -15.380  18.924  14.395  1.00 10.00      A   
ATOM   2946  OH  TYR A 315     -15.055  18.403  15.626  1.00 10.00      A   
ATOM   2947  HH  TYR A 315     -14.296  17.806  15.540  1.00 10.00      A   
ATOM   2948  C   TYR A 315     -14.060  21.191   9.794  1.00 10.00      A   
ATOM   2949  O   TYR A 315     -13.172  21.184  10.648  1.00 10.00      A   
ATOM   2950  N   TRP A 316     -13.868  20.770   8.548  1.00 10.00      A   
ATOM   2951  HN  TRP A 316     -14.605  20.828   7.903  1.00 10.00      A   
ATOM   2952  CA  TRP A 316     -12.583  20.237   8.111  1.00 10.00      A   
ATOM   2953  CB  TRP A 316     -12.654  19.733   6.663  1.00 10.00      A   
ATOM   2954  CG  TRP A 316     -11.391  19.063   6.198  1.00 10.00      A   
ATOM   2955  CD1 TRP A 316     -10.249  19.671   5.754  1.00 10.00      A   
ATOM   2956  CD2 TRP A 316     -11.144  17.655   6.134  1.00 10.00      A   
ATOM   2957  NE1 TRP A 316      -9.307  18.727   5.424  1.00 10.00      A   
ATOM   2958  HE1 TRP A 316      -8.401  18.916   5.085  1.00 10.00      A   
ATOM   2959  CE2 TRP A 316      -9.831  17.483   5.650  1.00 10.00      A   
ATOM   2960  CE3 TRP A 316     -11.903  16.523   6.442  1.00 10.00      A   
ATOM   2961  CZ2 TRP A 316      -9.264  16.225   5.470  1.00 10.00      A   
ATOM   2962  CZ3 TRP A 316     -11.339  15.275   6.261  1.00 10.00      A   
ATOM   2963  CH2 TRP A 316     -10.031  15.136   5.782  1.00 10.00      A   
ATOM   2964  C   TRP A 316     -11.483  21.283   8.246  1.00 10.00      A   
ATOM   2965  O   TRP A 316     -10.432  21.012   8.812  1.00 10.00      A   
ATOM   2966  N   ASP A 317     -11.749  22.482   7.746  1.00 10.00      A   
ATOM   2967  HN  ASP A 317     -12.626  22.640   7.333  1.00 10.00      A   
ATOM   2968  CA  ASP A 317     -10.779  23.580   7.791  1.00 10.00      A   
ATOM   2969  CB  ASP A 317     -11.348  24.813   7.076  1.00 10.00      A   
ATOM   2970  CG  ASP A 317     -10.441  26.029   7.142  1.00 10.00      A   
ATOM   2971  OD1 ASP A 317     -10.661  26.890   8.019  1.00 10.00      A   
ATOM   2972  OD2 ASP A 317      -9.523  26.144   6.299  1.00 10.00      A   
ATOM   2973  C   ASP A 317     -10.363  23.927   9.223  1.00 10.00      A   
ATOM   2974  O   ASP A 317      -9.265  24.429   9.460  1.00 10.00      A   
ATOM   2975  N   ARG A 318     -11.230  23.624  10.180  1.00 10.00      A   
ATOM   2976  HN  ARG A 318     -12.077  23.193   9.939  1.00 10.00      A   
ATOM   2977  CA  ARG A 318     -10.951  23.918  11.578  1.00 10.00      A   
ATOM   2978  CB  ARG A 318     -12.251  24.125  12.357  1.00 10.00      A   
ATOM   2979  CG  ARG A 318     -13.165  25.198  11.797  1.00 10.00      A   
ATOM   2980  CD  ARG A 318     -14.464  25.255  12.582  1.00 10.00      A   
ATOM   2981  NE  ARG A 318     -15.545  25.874  11.819  1.00 10.00      A   
ATOM   2982  HE  ARG A 318     -15.287  26.510  11.108  1.00 10.00      A   
ATOM   2983  CZ  ARG A 318     -16.837  25.628  12.023  1.00 10.00      A   
ATOM   2984  NH1 ARG A 318     -17.218  24.760  12.957  1.00 10.00      A   
ATOM   2985 HH11 ARG A 318     -18.236  24.561  13.107  1.00 10.00      A   
ATOM   2986 HH12 ARG A 318     -16.510  24.274  13.551  1.00 10.00      A   
ATOM   2987  NH2 ARG A 318     -17.750  26.242  11.283  1.00 10.00      A   
ATOM   2988 HH21 ARG A 318     -17.455  26.923  10.548  1.00 10.00      A   
ATOM   2989 HH22 ARG A 318     -18.767  26.056  11.438  1.00 10.00      A   
ATOM   2990  C   ARG A 318     -10.135  22.819  12.257  1.00 10.00      A   
ATOM   2991  O   ARG A 318      -9.230  23.107  13.038  1.00 10.00      A   
ATOM   2992  N   VAL A 319     -10.442  21.563  11.953  1.00 10.00      A   
ATOM   2993  HN  VAL A 319     -11.139  21.385  11.285  1.00 10.00      A   
ATOM   2994  CA  VAL A 319      -9.756  20.441  12.595  1.00 10.00      A   
ATOM   2995  CB  VAL A 319     -10.754  19.462  13.253  1.00 10.00      A   
ATOM   2996  CG1 VAL A 319     -11.541  20.157  14.355  1.00 10.00      A   
ATOM   2997  CG2 VAL A 319     -11.692  18.860  12.218  1.00 10.00      A   
ATOM   2998  C   VAL A 319      -8.823  19.661  11.669  1.00 10.00      A   
ATOM   2999  O   VAL A 319      -8.389  18.565  12.021  1.00 10.00      A   
ATOM   3000  N   ALA A 320      -8.503  20.221  10.510  1.00 10.00      A   
ATOM   3001  HN  ALA A 320      -8.881  21.096  10.283  1.00 10.00      A   
ATOM   3002  CA  ALA A 320      -7.617  19.556   9.552  1.00 10.00      A   
ATOM   3003  CB  ALA A 320      -7.415  20.429   8.322  1.00 10.00      A   
ATOM   3004  C   ALA A 320      -6.271  19.219  10.180  1.00 10.00      A   
ATOM   3005  O   ALA A 320      -5.869  18.055  10.231  1.00 10.00      A   
ATOM   3006  N   ASN A 321      -5.590  20.237  10.678  1.00 10.00      A   
ATOM   3007  HN  ASN A 321      -5.974  21.141  10.632  1.00 10.00      A   
ATOM   3008  CA  ASN A 321      -4.287  20.048  11.305  1.00 10.00      A   
ATOM   3009  CB  ASN A 321      -3.435  21.315  11.197  1.00 10.00      A   
ATOM   3010  CG  ASN A 321      -3.166  21.727   9.759  1.00 10.00      A   
ATOM   3011  OD1 ASN A 321      -3.103  20.891   8.855  1.00 10.00      A   
ATOM   3012  ND2 ASN A 321      -3.008  23.023   9.536  1.00 10.00      A   
ATOM   3013 HD21 ASN A 321      -3.069  23.638  10.300  1.00 10.00      A   
ATOM   3014 HD22 ASN A 321      -2.846  23.319   8.617  1.00 10.00      A   
ATOM   3015  C   ASN A 321      -4.455  19.650  12.762  1.00 10.00      A   
ATOM   3016  O   ASN A 321      -3.568  19.033  13.352  1.00 10.00      A   
ATOM   3017  N   GLY A 322      -5.608  19.994  13.329  1.00 10.00      A   
ATOM   3018  HN  GLY A 322      -6.269  20.492  12.800  1.00 10.00      A   
ATOM   3019  CA  GLY A 322      -5.895  19.664  14.713  1.00 10.00      A   
ATOM   3020  C   GLY A 322      -5.988  18.170  14.938  1.00 10.00      A   
ATOM   3021  O   GLY A 322      -5.553  17.662  15.970  1.00 10.00      A   
ATOM   3022  N   TYR A 323      -6.561  17.462  13.971  1.00 10.00      A   
ATOM   3023  HN  TYR A 323      -6.909  17.926  13.176  1.00 10.00      A   
ATOM   3024  CA  TYR A 323      -6.696  16.013  14.070  1.00 10.00      A   
ATOM   3025  CB  TYR A 323      -7.985  15.529  13.394  1.00 10.00      A   
ATOM   3026  CG  TYR A 323      -9.262  15.881  14.135  1.00 10.00      A   
ATOM   3027  CD1 TYR A 323      -9.239  16.674  15.277  1.00 10.00      A   
ATOM   3028  CD2 TYR A 323     -10.495  15.423  13.685  1.00 10.00      A   
ATOM   3029  CE1 TYR A 323     -10.401  17.002  15.946  1.00 10.00      A   
ATOM   3030  CE2 TYR A 323     -11.665  15.746  14.350  1.00 10.00      A   
ATOM   3031  CZ  TYR A 323     -11.612  16.535  15.479  1.00 10.00      A   
ATOM   3032  OH  TYR A 323     -12.773  16.868  16.141  1.00 10.00      A   
ATOM   3033  HH  TYR A 323     -13.111  16.093  16.610  1.00 10.00      A   
ATOM   3034  C   TYR A 323      -5.485  15.323  13.452  1.00 10.00      A   
ATOM   3035  O   TYR A 323      -5.326  14.107  13.558  1.00 10.00      A   
ATOM   3036  N   GLY A 324      -4.631  16.114  12.813  1.00 10.00      A   
ATOM   3037  HN  GLY A 324      -4.810  17.076  12.773  1.00 10.00      A   
ATOM   3038  CA  GLY A 324      -3.439  15.578  12.187  1.00 10.00      A   
ATOM   3039  C   GLY A 324      -3.728  14.902  10.862  1.00 10.00      A   
ATOM   3040  O   GLY A 324      -3.162  13.854  10.555  1.00 10.00      A   
ATOM   3041  N   LEU A 325      -4.605  15.498  10.071  1.00 10.00      A   
ATOM   3042  HN  LEU A 325      -5.022  16.340  10.361  1.00 10.00      A   
ATOM   3043  CA  LEU A 325      -4.961  14.941   8.774  1.00 10.00      A   
ATOM   3044  CB  LEU A 325      -6.482  14.894   8.605  1.00 10.00      A   
ATOM   3045  CG  LEU A 325      -7.239  14.000   9.592  1.00 10.00      A   
ATOM   3046  CD1 LEU A 325      -8.736  14.100   9.362  1.00 10.00      A   
ATOM   3047  CD2 LEU A 325      -6.775  12.555   9.485  1.00 10.00      A   
ATOM   3048  C   LEU A 325      -4.312  15.741   7.648  1.00 10.00      A   
ATOM   3049  O   LEU A 325      -4.996  16.293   6.783  1.00 10.00      A   
ATOM   3050  N   ASN A 326      -2.988  15.805   7.677  1.00 10.00      A   
ATOM   3051  HN  ASN A 326      -2.504  15.348   8.398  1.00 10.00      A   
ATOM   3052  CA  ASN A 326      -2.227  16.530   6.668  1.00 10.00      A   
ATOM   3053  CB  ASN A 326      -1.445  17.683   7.309  1.00 10.00      A   
ATOM   3054  CG  ASN A 326      -0.675  18.510   6.295  1.00 10.00      A   
ATOM   3055  OD1 ASN A 326      -1.174  18.809   5.207  1.00 10.00      A   
ATOM   3056  ND2 ASN A 326       0.552  18.869   6.635  1.00 10.00      A   
ATOM   3057 HD21 ASN A 326       0.894  18.584   7.513  1.00 10.00      A   
ATOM   3058 HD22 ASN A 326       1.073  19.404   6.000  1.00 10.00      A   
ATOM   3059  C   ASN A 326      -1.267  15.593   5.944  1.00 10.00      A   
ATOM   3060  O   ASN A 326      -0.690  14.688   6.550  1.00 10.00      A   
ATOM   3061  N   GLY A 327      -1.114  15.806   4.647  1.00 10.00      A   
ATOM   3062  HN  GLY A 327      -1.624  16.525   4.219  1.00 10.00      A   
ATOM   3063  CA  GLY A 327      -0.225  14.986   3.850  1.00 10.00      A   
ATOM   3064  C   GLY A 327      -0.538  15.114   2.376  1.00 10.00      A   
ATOM   3065  O   GLY A 327       0.332  15.459   1.575  1.00 10.00      A   
ATOM   3066  N   ALA A 328      -1.785  14.842   2.028  1.00 10.00      A   
ATOM   3067  HN  ALA A 328      -2.424  14.571   2.726  1.00 10.00      A   
ATOM   3068  CA  ALA A 328      -2.251  14.928   0.652  1.00 10.00      A   
ATOM   3069  CB  ALA A 328      -1.664  13.802  -0.189  1.00 10.00      A   
ATOM   3070  C   ALA A 328      -3.776  14.877   0.630  1.00 10.00      A   
ATOM   3071  O   ALA A 328      -4.378  13.846   0.934  1.00 10.00      A   
ATOM   3072  N   ALA A 329      -4.396  15.997   0.294  1.00 10.00      A   
ATOM   3073  HN  ALA A 329      -3.865  16.791   0.072  1.00 10.00      A   
ATOM   3074  CA  ALA A 329      -5.851  16.080   0.251  1.00 10.00      A   
ATOM   3075  CB  ALA A 329      -6.365  16.861   1.452  1.00 10.00      A   
ATOM   3076  C   ALA A 329      -6.346  16.715  -1.047  1.00 10.00      A   
ATOM   3077  O   ALA A 329      -5.732  17.651  -1.568  1.00 10.00      A   
ATOM   3078  N   ALA A 330      -7.444  16.183  -1.570  1.00 10.00      A   
ATOM   3079  HN  ALA A 330      -7.861  15.414  -1.120  1.00 10.00      A   
ATOM   3080  CA  ALA A 330      -8.051  16.691  -2.793  1.00 10.00      A   
ATOM   3081  CB  ALA A 330      -7.544  15.938  -4.009  1.00 10.00      A   
ATOM   3082  C   ALA A 330      -9.568  16.587  -2.697  1.00 10.00      A   
ATOM   3083  O   ALA A 330     -10.093  15.707  -2.009  1.00 10.00      A   
ATOM   3084  N   GLN A 331     -10.268  17.475  -3.387  1.00 10.00      A   
ATOM   3085  HN  GLN A 331      -9.795  18.136  -3.942  1.00 10.00      A   
ATOM   3086  CA  GLN A 331     -11.718  17.487  -3.349  1.00 10.00      A   
ATOM   3087  CB  GLN A 331     -12.199  18.511  -2.319  1.00 10.00      A   
ATOM   3088  CG  GLN A 331     -13.678  18.418  -1.983  1.00 10.00      A   
ATOM   3089  CD  GLN A 331     -14.155  19.594  -1.155  1.00 10.00      A   
ATOM   3090  OE1 GLN A 331     -14.628  20.595  -1.692  1.00 10.00      A   
ATOM   3091  NE2 GLN A 331     -14.013  19.493   0.154  1.00 10.00      A   
ATOM   3092 HE21 GLN A 331     -13.609  18.677   0.519  1.00 10.00      A   
ATOM   3093 HE22 GLN A 331     -14.325  20.241   0.715  1.00 10.00      A   
ATOM   3094  C   GLN A 331     -12.313  17.813  -4.714  1.00 10.00      A   
ATOM   3095  O   GLN A 331     -11.805  18.668  -5.441  1.00 10.00      A   
ATOM   3096  N   PHE A 332     -13.385  17.115  -5.051  1.00 10.00      A   
ATOM   3097  HN  PHE A 332     -13.715  16.425  -4.434  1.00 10.00      A   
ATOM   3098  CA  PHE A 332     -14.092  17.320  -6.303  1.00 10.00      A   
ATOM   3099  CB  PHE A 332     -13.876  16.125  -7.238  1.00 10.00      A   
ATOM   3100  CG  PHE A 332     -14.839  16.051  -8.391  1.00 10.00      A   
ATOM   3101  CD1 PHE A 332     -14.933  17.088  -9.304  1.00 10.00      A   
ATOM   3102  CD2 PHE A 332     -15.651  14.942  -8.560  1.00 10.00      A   
ATOM   3103  CE1 PHE A 332     -15.817  17.021 -10.362  1.00 10.00      A   
ATOM   3104  CE2 PHE A 332     -16.535  14.869  -9.616  1.00 10.00      A   
ATOM   3105  CZ  PHE A 332     -16.620  15.910 -10.517  1.00 10.00      A   
ATOM   3106  C   PHE A 332     -15.576  17.504  -6.011  1.00 10.00      A   
ATOM   3107  O   PHE A 332     -16.227  16.601  -5.481  1.00 10.00      A   
ATOM   3108  N   SER A 333     -16.096  18.676  -6.326  1.00 10.00      A   
ATOM   3109  HN  SER A 333     -15.522  19.366  -6.724  1.00 10.00      A   
ATOM   3110  CA  SER A 333     -17.499  18.972  -6.096  1.00 10.00      A   
ATOM   3111  CB  SER A 333     -17.641  20.087  -5.056  1.00 10.00      A   
ATOM   3112  OG  SER A 333     -18.935  20.082  -4.474  1.00 10.00      A   
ATOM   3113  HG  SER A 333     -18.859  19.921  -3.528  1.00 10.00      A   
ATOM   3114  C   SER A 333     -18.183  19.375  -7.396  1.00 10.00      A   
ATOM   3115  O   SER A 333     -17.594  20.071  -8.228  1.00 10.00      A   
ATOM   3116  N   LEU A 334     -19.424  18.939  -7.564  1.00 10.00      A   
ATOM   3117  HN  LEU A 334     -19.832  18.374  -6.867  1.00 10.00      A   
ATOM   3118  CA  LEU A 334     -20.195  19.260  -8.759  1.00 10.00      A   
ATOM   3119  CB  LEU A 334     -21.366  18.284  -8.930  1.00 10.00      A   
ATOM   3120  CG  LEU A 334     -21.007  16.823  -9.227  1.00 10.00      A   
ATOM   3121  CD1 LEU A 334     -22.267  15.986  -9.379  1.00 10.00      A   
ATOM   3122  CD2 LEU A 334     -20.146  16.723 -10.476  1.00 10.00      A   
ATOM   3123  C   LEU A 334     -20.715  20.695  -8.705  1.00 10.00      A   
ATOM   3124  O   LEU A 334     -21.102  21.264  -9.726  1.00 10.00      A   
ATOM   3125  N   SER A 335     -20.719  21.276  -7.512  1.00 10.00      A   
ATOM   3126  HN  SER A 335     -20.385  20.776  -6.736  1.00 10.00      A   
ATOM   3127  CA  SER A 335     -21.189  22.639  -7.323  1.00 10.00      A   
ATOM   3128  CB  SER A 335     -22.371  22.659  -6.351  1.00 10.00      A   
ATOM   3129  OG  SER A 335     -23.471  21.938  -6.882  1.00 10.00      A   
ATOM   3130  HG  SER A 335     -23.383  21.888  -7.841  1.00 10.00      A   
ATOM   3131  C   SER A 335     -20.065  23.533  -6.811  1.00 10.00      A   
ATOM   3132  O   SER A 335     -19.304  23.142  -5.926  1.00 10.00      A   
ATOM   3133  N   ASP A 336     -19.960  24.730  -7.373  1.00 10.00      A   
ATOM   3134  HN  ASP A 336     -20.597  24.991  -8.073  1.00 10.00      A   
ATOM   3135  CA  ASP A 336     -18.924  25.672  -6.966  1.00 10.00      A   
ATOM   3136  CB  ASP A 336     -18.506  26.581  -8.126  1.00 10.00      A   
ATOM   3137  CG  ASP A 336     -17.244  27.370  -7.830  1.00 10.00      A   
ATOM   3138  OD1 ASP A 336     -16.141  26.793  -7.924  1.00 10.00      A   
ATOM   3139  OD2 ASP A 336     -17.341  28.575  -7.508  1.00 10.00      A   
ATOM   3140  C   ASP A 336     -19.389  26.502  -5.777  1.00 10.00      A   
ATOM   3141  O   ASP A 336     -19.826  27.643  -5.926  1.00 10.00      A   
ATOM   3142  N   VAL A 337     -19.323  25.905  -4.599  1.00 10.00      A   
ATOM   3143  HN  VAL A 337     -18.990  24.982  -4.552  1.00 10.00      A   
ATOM   3144  CA  VAL A 337     -19.725  26.582  -3.373  1.00 10.00      A   
ATOM   3145  CB  VAL A 337     -20.391  25.605  -2.378  1.00 10.00      A   
ATOM   3146  CG1 VAL A 337     -21.778  25.215  -2.867  1.00 10.00      A   
ATOM   3147  CG2 VAL A 337     -19.528  24.366  -2.182  1.00 10.00      A   
ATOM   3148  C   VAL A 337     -18.515  27.240  -2.717  1.00 10.00      A   
ATOM   3149  O   VAL A 337     -17.489  27.439  -3.370  1.00 10.00      A   
ATOM   3150  N   ASP A 338     -18.642  27.591  -1.441  1.00 10.00      A   
ATOM   3151  HN  ASP A 338     -19.490  27.428  -0.985  1.00 10.00      A   
ATOM   3152  CA  ASP A 338     -17.548  28.216  -0.704  1.00 10.00      A   
ATOM   3153  CB  ASP A 338     -17.986  28.568   0.719  1.00 10.00      A   
ATOM   3154  CG  ASP A 338     -17.011  29.493   1.420  1.00 10.00      A   
ATOM   3155  OD1 ASP A 338     -16.481  29.109   2.483  1.00 10.00      A   
ATOM   3156  OD2 ASP A 338     -16.784  30.614   0.919  1.00 10.00      A   
ATOM   3157  C   ASP A 338     -16.342  27.285  -0.670  1.00 10.00      A   
ATOM   3158  O   ASP A 338     -16.411  26.187  -0.114  1.00 10.00      A   
ATOM   3159  N   PRO A 339     -15.230  27.714  -1.274  1.00 10.00      A   
ATOM   3160  CA  PRO A 339     -14.004  26.918  -1.351  1.00 10.00      A   
ATOM   3161  CB  PRO A 339     -13.087  27.734  -2.273  1.00 10.00      A   
ATOM   3162  CG  PRO A 339     -13.965  28.761  -2.900  1.00 10.00      A   
ATOM   3163  CD  PRO A 339     -15.076  29.013  -1.930  1.00 10.00      A   
ATOM   3164  C   PRO A 339     -13.333  26.722  -0.000  1.00 10.00      A   
ATOM   3165  O   PRO A 339     -13.273  27.636   0.826  1.00 10.00      A   
ATOM   3166  N   ILE A 340     -12.832  25.517   0.210  1.00 10.00      A   
ATOM   3167  HN  ILE A 340     -12.941  24.831  -0.485  1.00 10.00      A   
ATOM   3168  CA  ILE A 340     -12.139  25.173   1.439  1.00 10.00      A   
ATOM   3169  CB  ILE A 340     -12.168  23.638   1.661  1.00 10.00      A   
ATOM   3170  CG1 ILE A 340     -11.878  23.271   3.123  1.00 10.00      A   
ATOM   3171  CG2 ILE A 340     -11.224  22.916   0.705  1.00 10.00      A   
ATOM   3172  CD1 ILE A 340     -11.977  21.790   3.425  1.00 10.00      A   
ATOM   3173  C   ILE A 340     -10.691  25.691   1.378  1.00 10.00      A   
ATOM   3174  O   ILE A 340     -10.315  26.372   0.418  1.00 10.00      A   
ATOM   3175  N   THR A 341      -9.899  25.392   2.406  1.00 10.00      A   
ATOM   3176  HN  THR A 341     -10.267  24.874   3.152  1.00 10.00      A   
ATOM   3177  CA  THR A 341      -8.502  25.814   2.467  1.00 10.00      A   
ATOM   3178  CB  THR A 341      -7.815  25.290   3.753  1.00 10.00      A   
ATOM   3179  OG1 THR A 341      -6.398  25.507   3.684  1.00 10.00      A   
ATOM   3180  HG1 THR A 341      -6.149  26.208   4.305  1.00 10.00      A   
ATOM   3181  CG2 THR A 341      -8.095  23.805   3.955  1.00 10.00      A   
ATOM   3182  C   THR A 341      -7.719  25.345   1.237  1.00 10.00      A   
ATOM   3183  O   THR A 341      -8.028  24.304   0.647  1.00 10.00      A   
ATOM   3184  N   ALA A 342      -6.694  26.112   0.867  1.00 10.00      A   
ATOM   3185  HN  ALA A 342      -6.495  26.919   1.389  1.00 10.00      A   
ATOM   3186  CA  ALA A 342      -5.853  25.789  -0.285  1.00 10.00      A   
ATOM   3187  CB  ALA A 342      -4.910  26.941  -0.596  1.00 10.00      A   
ATOM   3188  C   ALA A 342      -5.063  24.502  -0.047  1.00 10.00      A   
ATOM   3189  O   ALA A 342      -4.424  23.972  -0.957  1.00 10.00      A   
ATOM   3190  N   GLN A 343      -5.110  24.011   1.187  1.00 10.00      A   
ATOM   3191  HN  GLN A 343      -5.618  24.501   1.868  1.00 10.00      A   
ATOM   3192  CA  GLN A 343      -4.432  22.777   1.565  1.00 10.00      A   
ATOM   3193  CB  GLN A 343      -4.537  22.584   3.083  1.00 10.00      A   
ATOM   3194  CG  GLN A 343      -3.942  21.290   3.615  1.00 10.00      A   
ATOM   3195  CD  GLN A 343      -3.315  21.465   4.984  1.00 10.00      A   
ATOM   3196  OE1 GLN A 343      -2.471  22.339   5.185  1.00 10.00      A   
ATOM   3197  NE2 GLN A 343      -3.738  20.648   5.937  1.00 10.00      A   
ATOM   3198 HE21 GLN A 343      -4.428  19.987   5.707  1.00 10.00      A   
ATOM   3199 HE22 GLN A 343      -3.346  20.733   6.836  1.00 10.00      A   
ATOM   3200  C   GLN A 343      -5.044  21.586   0.820  1.00 10.00      A   
ATOM   3201  O   GLN A 343      -4.397  20.559   0.618  1.00 10.00      A   
ATOM   3202  N   VAL A 344      -6.291  21.747   0.399  1.00 10.00      A   
ATOM   3203  HN  VAL A 344      -6.744  22.602   0.571  1.00 10.00      A   
ATOM   3204  CA  VAL A 344      -7.001  20.709  -0.335  1.00 10.00      A   
ATOM   3205  CB  VAL A 344      -8.436  20.521   0.204  1.00 10.00      A   
ATOM   3206  CG1 VAL A 344      -9.127  19.365  -0.499  1.00 10.00      A   
ATOM   3207  CG2 VAL A 344      -8.425  20.297   1.711  1.00 10.00      A   
ATOM   3208  C   VAL A 344      -7.059  21.079  -1.819  1.00 10.00      A   
ATOM   3209  O   VAL A 344      -7.567  22.142  -2.179  1.00 10.00      A   
ATOM   3210  N   LYS A 345      -6.526  20.205  -2.669  1.00 10.00      A   
ATOM   3211  HN  LYS A 345      -6.150  19.368  -2.317  1.00 10.00      A   
ATOM   3212  CA  LYS A 345      -6.497  20.446  -4.110  1.00 10.00      A   
ATOM   3213  CB  LYS A 345      -5.456  19.543  -4.788  1.00 10.00      A   
ATOM   3214  CG  LYS A 345      -5.221  19.854  -6.259  1.00 10.00      A   
ATOM   3215  CD  LYS A 345      -4.221  18.890  -6.882  1.00 10.00      A   
ATOM   3216  CE  LYS A 345      -3.965  19.228  -8.344  1.00 10.00      A   
ATOM   3217  NZ  LYS A 345      -3.051  18.251  -8.991  1.00 10.00      A   
ATOM   3218  HZ1 LYS A 345      -3.447  17.291  -8.926  1.00 10.00      A   
ATOM   3219  HZ2 LYS A 345      -2.127  18.264  -8.521  1.00 10.00      A   
ATOM   3220  HZ3 LYS A 345      -2.915  18.491  -9.995  1.00 10.00      A   
ATOM   3221  C   LYS A 345      -7.872  20.238  -4.744  1.00 10.00      A   
ATOM   3222  O   LYS A 345      -8.451  19.156  -4.653  1.00 10.00      A   
ATOM   3223  N   GLN A 346      -8.390  21.282  -5.376  1.00 10.00      A   
ATOM   3224  HN  GLN A 346      -7.887  22.126  -5.395  1.00 10.00      A   
ATOM   3225  CA  GLN A 346      -9.690  21.214  -6.036  1.00 10.00      A   
ATOM   3226  CB  GLN A 346     -10.298  22.610  -6.163  1.00 10.00      A   
ATOM   3227  CG  GLN A 346     -10.616  23.251  -4.824  1.00 10.00      A   
ATOM   3228  CD  GLN A 346     -11.826  22.632  -4.151  1.00 10.00      A   
ATOM   3229  OE1 GLN A 346     -12.798  22.264  -4.806  1.00 10.00      A   
ATOM   3230  NE2 GLN A 346     -11.770  22.510  -2.837  1.00 10.00      A   
ATOM   3231 HE21 GLN A 346     -10.960  22.817  -2.377  1.00 10.00      A   
ATOM   3232 HE22 GLN A 346     -12.547  22.129  -2.375  1.00 10.00      A   
ATOM   3233  C   GLN A 346      -9.554  20.570  -7.412  1.00 10.00      A   
ATOM   3234  O   GLN A 346      -8.601  20.850  -8.142  1.00 10.00      A   
ATOM   3235  N   MET A 347     -10.498  19.707  -7.759  1.00 10.00      A   
ATOM   3236  HN  MET A 347     -11.235  19.522  -7.133  1.00 10.00      A   
ATOM   3237  CA  MET A 347     -10.469  19.024  -9.044  1.00 10.00      A   
ATOM   3238  CB  MET A 347     -10.319  17.511  -8.849  1.00 10.00      A   
ATOM   3239  CG  MET A 347      -8.969  17.076  -8.301  1.00 10.00      A   
ATOM   3240  SD  MET A 347      -7.733  16.814  -9.591  1.00 10.00      A   
ATOM   3241  CE  MET A 347      -7.281  18.497  -9.998  1.00 10.00      A   
ATOM   3242  C   MET A 347     -11.711  19.327  -9.871  1.00 10.00      A   
ATOM   3243  O   MET A 347     -12.825  19.343  -9.349  1.00 10.00      A   
ATOM   3244  N   PRO A 348     -11.532  19.590 -11.175  1.00 10.00      A   
ATOM   3245  CA  PRO A 348     -12.636  19.888 -12.089  1.00 10.00      A   
ATOM   3246  CB  PRO A 348     -11.942  20.500 -13.319  1.00 10.00      A   
ATOM   3247  CG  PRO A 348     -10.509  20.673 -12.932  1.00 10.00      A   
ATOM   3248  CD  PRO A 348     -10.238  19.661 -11.859  1.00 10.00      A   
ATOM   3249  C   PRO A 348     -13.407  18.633 -12.496  1.00 10.00      A   
ATOM   3250  O   PRO A 348     -14.595  18.702 -12.813  1.00 10.00      A   
ATOM   3251  N   THR A 349     -12.735  17.487 -12.486  1.00 10.00      A   
ATOM   3252  HN  THR A 349     -11.794  17.486 -12.218  1.00 10.00      A   
ATOM   3253  CA  THR A 349     -13.368  16.231 -12.863  1.00 10.00      A   
ATOM   3254  CB  THR A 349     -13.049  15.857 -14.326  1.00 10.00      A   
ATOM   3255  OG1 THR A 349     -11.844  16.512 -14.744  1.00 10.00      A   
ATOM   3256  HG1 THR A 349     -11.803  16.514 -15.712  1.00 10.00      A   
ATOM   3257  CG2 THR A 349     -14.190  16.261 -15.245  1.00 10.00      A   
ATOM   3258  C   THR A 349     -12.939  15.091 -11.942  1.00 10.00      A   
ATOM   3259  O   THR A 349     -11.868  15.145 -11.332  1.00 10.00      A   
ATOM   3260  N   LEU A 350     -13.777  14.060 -11.858  1.00 10.00      A   
ATOM   3261  HN  LEU A 350     -14.607  14.078 -12.384  1.00 10.00      A   
ATOM   3262  CA  LEU A 350     -13.499  12.900 -11.016  1.00 10.00      A   
ATOM   3263  CB  LEU A 350     -14.731  11.988 -10.945  1.00 10.00      A   
ATOM   3264  CG  LEU A 350     -14.597  10.720 -10.096  1.00 10.00      A   
ATOM   3265  CD1 LEU A 350     -14.413  11.068  -8.626  1.00 10.00      A   
ATOM   3266  CD2 LEU A 350     -15.805   9.818 -10.289  1.00 10.00      A   
ATOM   3267  C   LEU A 350     -12.303  12.117 -11.544  1.00 10.00      A   
ATOM   3268  O   LEU A 350     -11.479  11.631 -10.771  1.00 10.00      A   
ATOM   3269  N   GLU A 351     -12.204  12.013 -12.863  1.00 10.00      A   
ATOM   3270  HN  GLU A 351     -12.893  12.428 -13.431  1.00 10.00      A   
ATOM   3271  CA  GLU A 351     -11.105  11.284 -13.487  1.00 10.00      A   
ATOM   3272  CB  GLU A 351     -11.373  11.032 -14.968  1.00 10.00      A   
ATOM   3273  CG  GLU A 351     -12.552  10.105 -15.217  1.00 10.00      A   
ATOM   3274  CD  GLU A 351     -12.358   8.719 -14.625  1.00 10.00      A   
ATOM   3275  OE1 GLU A 351     -11.978   7.796 -15.380  1.00 10.00      A   
ATOM   3276  OE2 GLU A 351     -12.598   8.538 -13.412  1.00 10.00      A   
ATOM   3277  C   GLU A 351      -9.776  11.993 -13.267  1.00 10.00      A   
ATOM   3278  O   GLU A 351      -8.717  11.362 -13.265  1.00 10.00      A   
ATOM   3279  N   GLN A 352      -9.832  13.307 -13.072  1.00 10.00      A   
ATOM   3280  HN  GLN A 352     -10.698  13.762 -13.107  1.00 10.00      A   
ATOM   3281  CA  GLN A 352      -8.626  14.077 -12.805  1.00 10.00      A   
ATOM   3282  CB  GLN A 352      -8.842  15.570 -13.053  1.00 10.00      A   
ATOM   3283  CG  GLN A 352      -8.475  16.011 -14.459  1.00 10.00      A   
ATOM   3284  CD  GLN A 352      -8.421  17.517 -14.610  1.00 10.00      A   
ATOM   3285  OE1 GLN A 352      -7.380  18.138 -14.389  1.00 10.00      A   
ATOM   3286  NE2 GLN A 352      -9.539  18.115 -14.982  1.00 10.00      A   
ATOM   3287 HE21 GLN A 352     -10.337  17.558 -15.134  1.00 10.00      A   
ATOM   3288 HE22 GLN A 352      -9.527  19.089 -15.103  1.00 10.00      A   
ATOM   3289  C   GLN A 352      -8.196  13.823 -11.370  1.00 10.00      A   
ATOM   3290  O   GLN A 352      -7.011  13.859 -11.043  1.00 10.00      A   
ATOM   3291  N   LEU A 353      -9.183  13.564 -10.520  1.00 10.00      A   
ATOM   3292  HN  LEU A 353     -10.108  13.584 -10.845  1.00 10.00      A   
ATOM   3293  CA  LEU A 353      -8.934  13.258  -9.123  1.00 10.00      A   
ATOM   3294  CB  LEU A 353     -10.248  13.342  -8.331  1.00 10.00      A   
ATOM   3295  CG  LEU A 353     -10.220  12.833  -6.885  1.00 10.00      A   
ATOM   3296  CD1 LEU A 353      -9.330  13.708  -6.018  1.00 10.00      A   
ATOM   3297  CD2 LEU A 353     -11.629  12.760  -6.317  1.00 10.00      A   
ATOM   3298  C   LEU A 353      -8.354  11.851  -9.037  1.00 10.00      A   
ATOM   3299  O   LEU A 353      -7.516  11.553  -8.187  1.00 10.00      A   
ATOM   3300  N   LYS A 354      -8.804  10.999  -9.949  1.00 10.00      A   
ATOM   3301  HN  LYS A 354      -9.478  11.309 -10.591  1.00 10.00      A   
ATOM   3302  CA  LYS A 354      -8.348   9.623 -10.021  1.00 10.00      A   
ATOM   3303  CB  LYS A 354      -9.082   8.894 -11.152  1.00 10.00      A   
ATOM   3304  CG  LYS A 354      -8.925   7.382 -11.139  1.00 10.00      A   
ATOM   3305  CD  LYS A 354      -9.702   6.737 -12.272  1.00 10.00      A   
ATOM   3306  CE  LYS A 354      -9.028   6.973 -13.613  1.00 10.00      A   
ATOM   3307  NZ  LYS A 354      -9.806   6.369 -14.723  1.00 10.00      A   
ATOM   3308  HZ1 LYS A 354     -10.690   6.909 -14.878  1.00 10.00      A   
ATOM   3309  HZ2 LYS A 354     -10.048   5.385 -14.495  1.00 10.00      A   
ATOM   3310  HZ3 LYS A 354      -9.250   6.381 -15.598  1.00 10.00      A   
ATOM   3311  C   LYS A 354      -6.838   9.578 -10.243  1.00 10.00      A   
ATOM   3312  O   LYS A 354      -6.124   8.836  -9.574  1.00 10.00      A   
ATOM   3313  N   SER A 355      -6.353  10.398 -11.169  1.00 10.00      A   
ATOM   3314  HN  SER A 355      -6.966  10.975 -11.672  1.00 10.00      A   
ATOM   3315  CA  SER A 355      -4.929  10.455 -11.464  1.00 10.00      A   
ATOM   3316  CB  SER A 355      -4.682  11.304 -12.712  1.00 10.00      A   
ATOM   3317  OG  SER A 355      -5.764  12.193 -12.938  1.00 10.00      A   
ATOM   3318  HG  SER A 355      -5.660  12.973 -12.373  1.00 10.00      A   
ATOM   3319  C   SER A 355      -4.146  11.004 -10.273  1.00 10.00      A   
ATOM   3320  O   SER A 355      -2.963  10.713 -10.110  1.00 10.00      A   
ATOM   3321  N   TRP A 356      -4.824  11.783  -9.435  1.00 10.00      A   
ATOM   3322  HN  TRP A 356      -5.769  11.970  -9.619  1.00 10.00      A   
ATOM   3323  CA  TRP A 356      -4.205  12.366  -8.252  1.00 10.00      A   
ATOM   3324  CB  TRP A 356      -5.064  13.517  -7.717  1.00 10.00      A   
ATOM   3325  CG  TRP A 356      -4.550  14.128  -6.450  1.00 10.00      A   
ATOM   3326  CD1 TRP A 356      -3.641  15.138  -6.338  1.00 10.00      A   
ATOM   3327  CD2 TRP A 356      -4.916  13.766  -5.114  1.00 10.00      A   
ATOM   3328  NE1 TRP A 356      -3.419  15.428  -5.014  1.00 10.00      A   
ATOM   3329  HE1 TRP A 356      -2.803  16.117  -4.676  1.00 10.00      A   
ATOM   3330  CE2 TRP A 356      -4.192  14.599  -4.243  1.00 10.00      A   
ATOM   3331  CE3 TRP A 356      -5.791  12.820  -4.571  1.00 10.00      A   
ATOM   3332  CZ2 TRP A 356      -4.312  14.509  -2.858  1.00 10.00      A   
ATOM   3333  CZ3 TRP A 356      -5.909  12.732  -3.199  1.00 10.00      A   
ATOM   3334  CH2 TRP A 356      -5.175  13.573  -2.357  1.00 10.00      A   
ATOM   3335  C   TRP A 356      -4.004  11.296  -7.181  1.00 10.00      A   
ATOM   3336  O   TRP A 356      -2.926  11.180  -6.594  1.00 10.00      A   
ATOM   3337  N   VAL A 357      -5.047  10.506  -6.939  1.00 10.00      A   
ATOM   3338  HN  VAL A 357      -5.882  10.650  -7.438  1.00 10.00      A   
ATOM   3339  CA  VAL A 357      -4.983   9.431  -5.950  1.00 10.00      A   
ATOM   3340  CB  VAL A 357      -6.367   8.786  -5.714  1.00 10.00      A   
ATOM   3341  CG1 VAL A 357      -6.343   7.875  -4.498  1.00 10.00      A   
ATOM   3342  CG2 VAL A 357      -7.443   9.845  -5.558  1.00 10.00      A   
ATOM   3343  C   VAL A 357      -4.006   8.366  -6.434  1.00 10.00      A   
ATOM   3344  O   VAL A 357      -3.332   7.705  -5.643  1.00 10.00      A   
ATOM   3345  N   ARG A 358      -3.925   8.228  -7.751  1.00 10.00      A   
ATOM   3346  HN  ARG A 358      -4.503   8.782  -8.319  1.00 10.00      A   
ATOM   3347  CA  ARG A 358      -3.026   7.273  -8.386  1.00 10.00      A   
ATOM   3348  CB  ARG A 358      -3.483   7.050  -9.831  1.00 10.00      A   
ATOM   3349  CG  ARG A 358      -3.017   5.755 -10.476  1.00 10.00      A   
ATOM   3350  CD  ARG A 358      -3.555   5.649 -11.895  1.00 10.00      A   
ATOM   3351  NE  ARG A 358      -3.154   4.414 -12.568  1.00 10.00      A   
ATOM   3352  HE  ARG A 358      -3.394   3.555 -12.130  1.00 10.00      A   
ATOM   3353  CZ  ARG A 358      -2.498   4.381 -13.728  1.00 10.00      A   
ATOM   3354  NH1 ARG A 358      -2.182   5.511 -14.341  1.00 10.00      A   
ATOM   3355 HH11 ARG A 358      -1.673   5.492 -15.250  1.00 10.00      A   
ATOM   3356 HH12 ARG A 358      -2.440   6.425 -13.916  1.00 10.00      A   
ATOM   3357  NH2 ARG A 358      -2.178   3.218 -14.282  1.00 10.00      A   
ATOM   3358 HH21 ARG A 358      -2.435   2.317 -13.808  1.00 10.00      A   
ATOM   3359 HH22 ARG A 358      -1.661   3.192 -15.188  1.00 10.00      A   
ATOM   3360  C   ARG A 358      -1.601   7.827  -8.369  1.00 10.00      A   
ATOM   3361  O   ARG A 358      -0.643   7.137  -8.717  1.00 10.00      A   
ATOM   3362  N   ASN A 359      -1.475   9.086  -7.960  1.00 10.00      A   
ATOM   3363  HN  ASN A 359      -2.279   9.584  -7.695  1.00 10.00      A   
ATOM   3364  CA  ASN A 359      -0.179   9.752  -7.893  1.00 10.00      A   
ATOM   3365  CB  ASN A 359      -0.230  11.109  -8.600  1.00 10.00      A   
ATOM   3366  CG  ASN A 359       0.563  11.138  -9.892  1.00 10.00      A   
ATOM   3367  OD1 ASN A 359       1.522  10.390 -10.070  1.00 10.00      A   
ATOM   3368  ND2 ASN A 359       0.173  12.010 -10.804  1.00 10.00      A   
ATOM   3369 HD21 ASN A 359      -0.598  12.585 -10.596  1.00 10.00      A   
ATOM   3370 HD22 ASN A 359       0.668  12.052 -11.647  1.00 10.00      A   
ATOM   3371  C   ASN A 359       0.265   9.952  -6.452  1.00 10.00      A   
ATOM   3372  O   ASN A 359       1.131  10.778  -6.177  1.00 10.00      A   
ATOM   3373  N   ASN A 360      -0.359   9.216  -5.533  1.00 10.00      A   
ATOM   3374  HN  ASN A 360      -1.069   8.604  -5.820  1.00 10.00      A   
ATOM   3375  CA  ASN A 360      -0.018   9.287  -4.107  1.00 10.00      A   
ATOM   3376  CB  ASN A 360       1.447   8.886  -3.886  1.00 10.00      A   
ATOM   3377  CG  ASN A 360       1.703   8.192  -2.560  1.00 10.00      A   
ATOM   3378  OD1 ASN A 360       1.024   8.438  -1.563  1.00 10.00      A   
ATOM   3379  ND2 ASN A 360       2.688   7.312  -2.544  1.00 10.00      A   
ATOM   3380 HD21 ASN A 360       3.189   7.157  -3.385  1.00 10.00      A   
ATOM   3381 HD22 ASN A 360       2.889   6.852  -1.707  1.00 10.00      A   
ATOM   3382  C   ASN A 360      -0.290  10.674  -3.520  1.00 10.00      A   
ATOM   3383  O   ASN A 360       0.202  11.017  -2.444  1.00 10.00      A   
ATOM   3384  N   GLY A 361      -1.083  11.467  -4.225  1.00 10.00      A   
ATOM   3385  HN  GLY A 361      -1.459  11.145  -5.072  1.00 10.00      A   
ATOM   3386  CA  GLY A 361      -1.400  12.796  -3.751  1.00 10.00      A   
ATOM   3387  C   GLY A 361      -0.438  13.851  -4.262  1.00 10.00      A   
ATOM   3388  O   GLY A 361      -0.338  14.940  -3.687  1.00 10.00      A   
ATOM   3389  N   GLU A 362       0.276  13.531  -5.332  1.00 10.00      A   
ATOM   3390  HN  GLU A 362       0.163  12.645  -5.736  1.00 10.00      A   
ATOM   3391  CB  GLU A 362       2.619  13.837  -5.991  1.00 10.00      A   
ATOM   3392  CG  GLU A 362       3.325  13.757  -4.649  1.00 10.00      A   
ATOM   3393  CD  GLU A 362       3.913  15.083  -4.214  1.00 10.00      A   
ATOM   3394  OE1 GLU A 362       3.140  16.022  -3.926  1.00 10.00      A   
ATOM   3395  OE2 GLU A 362       5.155  15.188  -4.146  1.00 10.00      A   
ATOM   3396  CA  GLU A 362       1.224  14.460  -5.925  1.00 10.00      A   
ATOM   3397  C   GLU A 362       0.763  14.861  -7.317  1.00 10.00      A   
ATOM   3398  O   GLU A 362       1.620  15.168  -8.172  1.00 10.00      A   
ATOM   3399  OXT GLU A 362      -0.462  14.863  -7.556  1.00 10.00      A   
ATOM   3400  CB  MET B   1      17.758   3.337 -24.514  1.00 10.00      B   
ATOM   3401  CG  MET B   1      18.190   3.216 -25.967  1.00 10.00      B   
ATOM   3402  SD  MET B   1      17.071   2.198 -26.953  1.00 10.00      B   
ATOM   3403  CE  MET B   1      17.363   0.582 -26.237  1.00 10.00      B   
ATOM   3404  C   MET B   1      15.820   3.705 -22.966  1.00 10.00      B   
ATOM   3405  O   MET B   1      14.670   3.269 -22.900  1.00 10.00      B   
ATOM   3406  N   MET B   1      16.633   5.551 -24.397  1.00 10.00      B   
ATOM   3407  HT1 MET B   1      15.745   6.046 -24.161  1.00 10.00      B   
ATOM   3408  HT2 MET B   1      16.912   5.813 -25.363  1.00 10.00      B   
ATOM   3409  HT3 MET B   1      17.374   5.861 -23.740  1.00 10.00      B   
ATOM   3410  CA  MET B   1      16.436   4.085 -24.306  1.00 10.00      B   
ATOM   3411  N   ARG B   2      16.585   3.880 -21.900  1.00 10.00      B   
ATOM   3412  HN  ARG B   2      17.493   4.244 -22.013  1.00 10.00      B   
ATOM   3413  CA  ARG B   2      16.117   3.562 -20.560  1.00 10.00      B   
ATOM   3414  CB  ARG B   2      17.048   2.519 -19.926  1.00 10.00      B   
ATOM   3415  CG  ARG B   2      16.482   1.816 -18.704  1.00 10.00      B   
ATOM   3416  CD  ARG B   2      17.597   1.233 -17.851  1.00 10.00      B   
ATOM   3417  NE  ARG B   2      17.824  -0.191 -18.104  1.00 10.00      B   
ATOM   3418  HE  ARG B   2      17.031  -0.769 -18.160  1.00 10.00      B   
ATOM   3419  CZ  ARG B   2      19.034  -0.739 -18.249  1.00 10.00      B   
ATOM   3420  NH1 ARG B   2      20.125   0.012 -18.176  1.00 10.00      B   
ATOM   3421 HH11 ARG B   2      20.052   1.041 -18.011  1.00 10.00      B   
ATOM   3422 HH12 ARG B   2      21.078  -0.425 -18.290  1.00 10.00      B   
ATOM   3423  NH2 ARG B   2      19.159  -2.041 -18.457  1.00 10.00      B   
ATOM   3424 HH21 ARG B   2      18.315  -2.652 -18.513  1.00 10.00      B   
ATOM   3425 HH22 ARG B   2      20.116  -2.463 -18.564  1.00 10.00      B   
ATOM   3426  C   ARG B   2      16.099   4.833 -19.715  1.00 10.00      B   
ATOM   3427  O   ARG B   2      16.963   5.696 -19.875  1.00 10.00      B   
ATOM   3428  N   SER B   3      15.106   4.961 -18.845  1.00 10.00      B   
ATOM   3429  HN  SER B   3      14.429   4.254 -18.779  1.00 10.00      B   
ATOM   3430  CA  SER B   3      14.999   6.130 -17.983  1.00 10.00      B   
ATOM   3431  CB  SER B   3      13.542   6.356 -17.568  1.00 10.00      B   
ATOM   3432  OG  SER B   3      13.054   7.601 -18.051  1.00 10.00      B   
ATOM   3433  HG  SER B   3      12.449   7.448 -18.790  1.00 10.00      B   
ATOM   3434  C   SER B   3      15.883   5.964 -16.753  1.00 10.00      B   
ATOM   3435  O   SER B   3      15.905   4.898 -16.134  1.00 10.00      B   
ATOM   3436  N   TYR B   4      16.620   7.008 -16.411  1.00 10.00      B   
ATOM   3437  HN  TYR B   4      16.573   7.832 -16.952  1.00 10.00      B   
ATOM   3438  CA  TYR B   4      17.505   6.970 -15.262  1.00 10.00      B   
ATOM   3439  CB  TYR B   4      18.965   7.067 -15.711  1.00 10.00      B   
ATOM   3440  CG  TYR B   4      19.455   5.873 -16.492  1.00 10.00      B   
ATOM   3441  CD1 TYR B   4      19.483   5.891 -17.881  1.00 10.00      B   
ATOM   3442  CD2 TYR B   4      19.889   4.727 -15.843  1.00 10.00      B   
ATOM   3443  CE1 TYR B   4      19.933   4.802 -18.599  1.00 10.00      B   
ATOM   3444  CE2 TYR B   4      20.341   3.635 -16.554  1.00 10.00      B   
ATOM   3445  CZ  TYR B   4      20.358   3.679 -17.930  1.00 10.00      B   
ATOM   3446  OH  TYR B   4      20.800   2.592 -18.640  1.00 10.00      B   
ATOM   3447  HH  TYR B   4      21.240   2.889 -19.441  1.00 10.00      B   
ATOM   3448  C   TYR B   4      17.202   8.098 -14.291  1.00 10.00      B   
ATOM   3449  O   TYR B   4      17.075   9.258 -14.691  1.00 10.00      B   
ATOM   3450  N   LEU B   5      17.067   7.751 -13.024  1.00 10.00      B   
ATOM   3451  HN  LEU B   5      17.142   6.801 -12.776  1.00 10.00      B   
ATOM   3452  CA  LEU B   5      16.821   8.736 -11.984  1.00 10.00      B   
ATOM   3453  CB  LEU B   5      15.893   8.171 -10.907  1.00 10.00      B   
ATOM   3454  CG  LEU B   5      14.418   8.034 -11.293  1.00 10.00      B   
ATOM   3455  CD1 LEU B   5      13.642   7.346 -10.186  1.00 10.00      B   
ATOM   3456  CD2 LEU B   5      13.813   9.395 -11.604  1.00 10.00      B   
ATOM   3457  C   LEU B   5      18.160   9.128 -11.380  1.00 10.00      B   
ATOM   3458  O   LEU B   5      18.930   8.266 -10.961  1.00 10.00      B   
ATOM   3459  N   ILE B   6      18.445  10.418 -11.347  1.00 10.00      B   
ATOM   3460  HN  ILE B   6      17.780  11.072 -11.665  1.00 10.00      B   
ATOM   3461  CA  ILE B   6      19.716  10.894 -10.831  1.00 10.00      B   
ATOM   3462  CB  ILE B   6      20.371  11.909 -11.793  1.00 10.00      B   
ATOM   3463  CG1 ILE B   6      20.357  11.384 -13.236  1.00 10.00      B   
ATOM   3464  CG2 ILE B   6      21.791  12.226 -11.353  1.00 10.00      B   
ATOM   3465  CD1 ILE B   6      21.194  10.141 -13.457  1.00 10.00      B   
ATOM   3466  C   ILE B   6      19.572  11.519  -9.448  1.00 10.00      B   
ATOM   3467  O   ILE B   6      18.910  12.547  -9.278  1.00 10.00      B   
ATOM   3468  N   LEU B   7      20.182  10.883  -8.464  1.00 10.00      B   
ATOM   3469  HN  LEU B   7      20.677  10.053  -8.663  1.00 10.00      B   
ATOM   3470  CA  LEU B   7      20.159  11.379  -7.097  1.00 10.00      B   
ATOM   3471  CB  LEU B   7      19.528  10.354  -6.149  1.00 10.00      B   
ATOM   3472  CG  LEU B   7      18.048  10.023  -6.365  1.00 10.00      B   
ATOM   3473  CD1 LEU B   7      17.530   9.151  -5.234  1.00 10.00      B   
ATOM   3474  CD2 LEU B   7      17.213  11.287  -6.493  1.00 10.00      B   
ATOM   3475  C   LEU B   7      21.585  11.674  -6.662  1.00 10.00      B   
ATOM   3476  O   LEU B   7      22.516  10.991  -7.086  1.00 10.00      B   
ATOM   3477  N   ARG B   8      21.769  12.688  -5.837  1.00 10.00      B   
ATOM   3478  HN  ARG B   8      20.995  13.205  -5.520  1.00 10.00      B   
ATOM   3479  CA  ARG B   8      23.104  13.037  -5.384  1.00 10.00      B   
ATOM   3480  CB  ARG B   8      23.546  14.397  -5.930  1.00 10.00      B   
ATOM   3481  CG  ARG B   8      24.861  14.894  -5.346  1.00 10.00      B   
ATOM   3482  CD  ARG B   8      25.448  16.027  -6.167  1.00 10.00      B   
ATOM   3483  NE  ARG B   8      26.242  15.535  -7.291  1.00 10.00      B   
ATOM   3484  HE  ARG B   8      26.537  14.594  -7.262  1.00 10.00      B   
ATOM   3485  CZ  ARG B   8      26.604  16.285  -8.329  1.00 10.00      B   
ATOM   3486  NH1 ARG B   8      26.238  17.559  -8.389  1.00 10.00      B   
ATOM   3487 HH11 ARG B   8      26.517  18.149  -9.200  1.00 10.00      B   
ATOM   3488 HH12 ARG B   8      25.674  17.980  -7.619  1.00 10.00      B   
ATOM   3489  NH2 ARG B   8      27.314  15.755  -9.312  1.00 10.00      B   
ATOM   3490 HH21 ARG B   8      27.602  16.339 -10.128  1.00 10.00      B   
ATOM   3491 HH22 ARG B   8      27.595  14.743  -9.272  1.00 10.00      B   
ATOM   3492  C   ARG B   8      23.229  12.996  -3.869  1.00 10.00      B   
ATOM   3493  O   ARG B   8      22.408  13.560  -3.142  1.00 10.00      B   
ATOM   3494  N   LEU B   9      24.262  12.315  -3.406  1.00 10.00      B   
ATOM   3495  HN  LEU B   9      24.864  11.870  -4.049  1.00 10.00      B   
ATOM   3496  CA  LEU B   9      24.540  12.200  -1.991  1.00 10.00      B   
ATOM   3497  CB  LEU B   9      24.965  10.770  -1.647  1.00 10.00      B   
ATOM   3498  CG  LEU B   9      23.963   9.665  -1.991  1.00 10.00      B   
ATOM   3499  CD1 LEU B   9      24.605   8.296  -1.840  1.00 10.00      B   
ATOM   3500  CD2 LEU B   9      22.727   9.773  -1.113  1.00 10.00      B   
ATOM   3501  C   LEU B   9      25.650  13.174  -1.621  1.00 10.00      B   
ATOM   3502  O   LEU B   9      26.833  12.842  -1.700  1.00 10.00      B   
ATOM   3503  N   ALA B  10      25.263  14.388  -1.268  1.00 10.00      B   
ATOM   3504  HN  ALA B  10      24.306  14.600  -1.254  1.00 10.00      B   
ATOM   3505  CA  ALA B  10      26.225  15.418  -0.897  1.00 10.00      B   
ATOM   3506  CB  ALA B  10      26.111  16.614  -1.832  1.00 10.00      B   
ATOM   3507  C   ALA B  10      26.029  15.846   0.551  1.00 10.00      B   
ATOM   3508  O   ALA B  10      24.976  16.379   0.918  1.00 10.00      B   
ATOM   3509  N   GLY B  11      27.042  15.609   1.366  1.00 10.00      B   
ATOM   3510  HN  GLY B  11      27.860  15.196   1.012  1.00 10.00      B   
ATOM   3511  CA  GLY B  11      26.972  15.968   2.765  1.00 10.00      B   
ATOM   3512  C   GLY B  11      28.347  16.218   3.344  1.00 10.00      B   
ATOM   3513  O   GLY B  11      29.351  15.897   2.706  1.00 10.00      B   
ATOM   3514  N   PRO B  12      28.429  16.786   4.554  1.00 10.00      B   
ATOM   3515  CA  PRO B  12      29.711  17.077   5.200  1.00 10.00      B   
ATOM   3516  CB  PRO B  12      29.318  17.989   6.363  1.00 10.00      B   
ATOM   3517  CG  PRO B  12      27.912  17.612   6.683  1.00 10.00      B   
ATOM   3518  CD  PRO B  12      27.279  17.199   5.382  1.00 10.00      B   
ATOM   3519  C   PRO B  12      30.397  15.815   5.720  1.00 10.00      B   
ATOM   3520  O   PRO B  12      31.622  15.761   5.819  1.00 10.00      B   
ATOM   3521  N   MET B  13      29.600  14.804   6.050  1.00 10.00      B   
ATOM   3522  HN  MET B  13      28.632  14.908   5.940  1.00 10.00      B   
ATOM   3523  CA  MET B  13      30.121  13.540   6.557  1.00 10.00      B   
ATOM   3524  CB  MET B  13      30.208  13.557   8.087  1.00 10.00      B   
ATOM   3525  CG  MET B  13      31.422  14.278   8.652  1.00 10.00      B   
ATOM   3526  SD  MET B  13      31.548  14.124  10.444  1.00 10.00      B   
ATOM   3527  CE  MET B  13      29.968  14.791  10.960  1.00 10.00      B   
ATOM   3528  C   MET B  13      29.233  12.385   6.123  1.00 10.00      B   
ATOM   3529  O   MET B  13      28.022  12.418   6.330  1.00 10.00      B   
ATOM   3530  N   GLN B  14      29.834  11.379   5.512  1.00 10.00      B   
ATOM   3531  HN  GLN B  14      30.806  11.423   5.358  1.00 10.00      B   
ATOM   3532  CA  GLN B  14      29.097  10.206   5.062  1.00 10.00      B   
ATOM   3533  CB  GLN B  14      29.234  10.024   3.550  1.00 10.00      B   
ATOM   3534  CG  GLN B  14      28.725  11.204   2.740  1.00 10.00      B   
ATOM   3535  CD  GLN B  14      28.438  10.845   1.296  1.00 10.00      B   
ATOM   3536  OE1 GLN B  14      28.067   9.716   0.979  1.00 10.00      B   
ATOM   3537  NE2 GLN B  14      28.607  11.805   0.407  1.00 10.00      B   
ATOM   3538 HE21 GLN B  14      28.907  12.685   0.721  1.00 10.00      B   
ATOM   3539 HE22 GLN B  14      28.416  11.602  -0.531  1.00 10.00      B   
ATOM   3540  C   GLN B  14      29.613   8.971   5.783  1.00 10.00      B   
ATOM   3541  O   GLN B  14      30.800   8.892   6.109  1.00 10.00      B   
ATOM   3542  N   ALA B  15      28.730   8.021   6.050  1.00 10.00      B   
ATOM   3543  HN  ALA B  15      27.795   8.140   5.777  1.00 10.00      B   
ATOM   3544  CA  ALA B  15      29.122   6.801   6.738  1.00 10.00      B   
ATOM   3545  CB  ALA B  15      28.793   6.887   8.216  1.00 10.00      B   
ATOM   3546  C   ALA B  15      28.472   5.571   6.118  1.00 10.00      B   
ATOM   3547  O   ALA B  15      27.276   5.327   6.288  1.00 10.00      B   
ATOM   3548  N   TRP B  16      29.268   4.802   5.401  1.00 10.00      B   
ATOM   3549  HN  TRP B  16      30.214   5.052   5.302  1.00 10.00      B   
ATOM   3550  CA  TRP B  16      28.790   3.588   4.764  1.00 10.00      B   
ATOM   3551  CB  TRP B  16      29.096   3.613   3.264  1.00 10.00      B   
ATOM   3552  CG  TRP B  16      28.535   4.834   2.597  1.00 10.00      B   
ATOM   3553  CD1 TRP B  16      29.235   5.890   2.091  1.00 10.00      B   
ATOM   3554  CD2 TRP B  16      27.151   5.135   2.389  1.00 10.00      B   
ATOM   3555  NE1 TRP B  16      28.370   6.828   1.581  1.00 10.00      B   
ATOM   3556  HE1 TRP B  16      28.632   7.680   1.165  1.00 10.00      B   
ATOM   3557  CE2 TRP B  16      27.086   6.386   1.748  1.00 10.00      B   
ATOM   3558  CE3 TRP B  16      25.960   4.464   2.677  1.00 10.00      B   
ATOM   3559  CZ2 TRP B  16      25.878   6.983   1.395  1.00 10.00      B   
ATOM   3560  CZ3 TRP B  16      24.762   5.056   2.326  1.00 10.00      B   
ATOM   3561  CH2 TRP B  16      24.728   6.302   1.689  1.00 10.00      B   
ATOM   3562  C   TRP B  16      29.408   2.382   5.458  1.00 10.00      B   
ATOM   3563  O   TRP B  16      30.455   1.875   5.049  1.00 10.00      B   
ATOM   3564  N   GLY B  17      28.751   1.961   6.535  1.00 10.00      B   
ATOM   3565  HN  GLY B  17      27.915   2.411   6.780  1.00 10.00      B   
ATOM   3566  CA  GLY B  17      29.221   0.852   7.342  1.00 10.00      B   
ATOM   3567  C   GLY B  17      29.406  -0.437   6.578  1.00 10.00      B   
ATOM   3568  O   GLY B  17      28.476  -0.929   5.936  1.00 10.00      B   
ATOM   3569  N   GLN B  18      30.614  -0.975   6.654  1.00 10.00      B   
ATOM   3570  HN  GLN B  18      31.303  -0.510   7.174  1.00 10.00      B   
ATOM   3571  CA  GLN B  18      30.952  -2.228   5.992  1.00 10.00      B   
ATOM   3572  CB  GLN B  18      32.441  -2.241   5.637  1.00 10.00      B   
ATOM   3573  CG  GLN B  18      32.810  -1.306   4.497  1.00 10.00      B   
ATOM   3574  CD  GLN B  18      34.308  -1.188   4.292  1.00 10.00      B   
ATOM   3575  OE1 GLN B  18      35.089  -1.246   5.243  1.00 10.00      B   
ATOM   3576  NE2 GLN B  18      34.720  -1.033   3.046  1.00 10.00      B   
ATOM   3577 HE21 GLN B  18      34.043  -1.007   2.335  1.00 10.00      B   
ATOM   3578 HE22 GLN B  18      35.684  -0.951   2.882  1.00 10.00      B   
ATOM   3579  C   GLN B  18      30.624  -3.395   6.922  1.00 10.00      B   
ATOM   3580  O   GLN B  18      30.427  -3.184   8.119  1.00 10.00      B   
ATOM   3581  N   PRO B  19      30.533  -4.631   6.392  1.00 10.00      B   
ATOM   3582  CA  PRO B  19      30.227  -5.823   7.201  1.00 10.00      B   
ATOM   3583  CB  PRO B  19      30.492  -6.981   6.239  1.00 10.00      B   
ATOM   3584  CG  PRO B  19      30.232  -6.401   4.894  1.00 10.00      B   
ATOM   3585  CD  PRO B  19      30.692  -4.969   4.965  1.00 10.00      B   
ATOM   3586  C   PRO B  19      31.126  -5.947   8.429  1.00 10.00      B   
ATOM   3587  O   PRO B  19      32.346  -6.067   8.310  1.00 10.00      B   
ATOM   3588  N   THR B  20      30.510  -5.903   9.601  1.00 10.00      B   
ATOM   3589  HN  THR B  20      29.536  -5.790   9.622  1.00 10.00      B   
ATOM   3590  CA  THR B  20      31.224  -6.011  10.864  1.00 10.00      B   
ATOM   3591  CB  THR B  20      32.058  -4.742  11.164  1.00 10.00      B   
ATOM   3592  OG1 THR B  20      32.763  -4.903  12.401  1.00 10.00      B   
ATOM   3593  HG1 THR B  20      33.568  -4.367  12.385  1.00 10.00      B   
ATOM   3594  CG2 THR B  20      31.169  -3.509  11.253  1.00 10.00      B   
ATOM   3595  C   THR B  20      30.232  -6.250  11.998  1.00 10.00      B   
ATOM   3596  O   THR B  20      29.057  -5.897  11.887  1.00 10.00      B   
ATOM   3597  N   PHE B  21      30.696  -6.869  13.074  1.00 10.00      B   
ATOM   3598  HN  PHE B  21      31.640  -7.152  13.099  1.00 10.00      B   
ATOM   3599  CA  PHE B  21      29.845  -7.147  14.220  1.00 10.00      B   
ATOM   3600  CB  PHE B  21      29.538  -8.649  14.308  1.00 10.00      B   
ATOM   3601  CG  PHE B  21      28.966  -9.234  13.044  1.00 10.00      B   
ATOM   3602  CD1 PHE B  21      29.769  -9.950  12.171  1.00 10.00      B   
ATOM   3603  CD2 PHE B  21      27.626  -9.063  12.728  1.00 10.00      B   
ATOM   3604  CE1 PHE B  21      29.251 -10.479  11.006  1.00 10.00      B   
ATOM   3605  CE2 PHE B  21      27.102  -9.591  11.564  1.00 10.00      B   
ATOM   3606  CZ  PHE B  21      27.915 -10.301  10.702  1.00 10.00      B   
ATOM   3607  C   PHE B  21      30.526  -6.672  15.495  1.00 10.00      B   
ATOM   3608  O   PHE B  21      30.155  -7.064  16.604  1.00 10.00      B   
ATOM   3609  N   GLU B  22      31.519  -5.809  15.327  1.00 10.00      B   
ATOM   3610  HN  GLU B  22      31.747  -5.513  14.419  1.00 10.00      B   
ATOM   3611  CA  GLU B  22      32.277  -5.282  16.455  1.00 10.00      B   
ATOM   3612  CB  GLU B  22      33.778  -5.353  16.151  1.00 10.00      B   
ATOM   3613  CG  GLU B  22      34.217  -6.663  15.516  1.00 10.00      B   
ATOM   3614  CD  GLU B  22      35.703  -6.716  15.245  1.00 10.00      B   
ATOM   3615  OE1 GLU B  22      36.288  -5.668  14.893  1.00 10.00      B   
ATOM   3616  OE2 GLU B  22      36.296  -7.812  15.375  1.00 10.00      B   
ATOM   3617  C   GLU B  22      31.874  -3.841  16.775  1.00 10.00      B   
ATOM   3618  O   GLU B  22      30.979  -3.276  16.140  1.00 10.00      B   
ATOM   3619  N   GLY B  23      32.549  -3.250  17.757  1.00 10.00      B   
ATOM   3620  HN  GLY B  23      33.244  -3.754  18.230  1.00 10.00      B   
ATOM   3621  CA  GLY B  23      32.264  -1.881  18.151  1.00 10.00      B   
ATOM   3622  C   GLY B  23      32.810  -0.873  17.156  1.00 10.00      B   
ATOM   3623  O   GLY B  23      32.410   0.291  17.151  1.00 10.00      B   
ATOM   3624  N   THR B  24      33.735  -1.324  16.323  1.00 10.00      B   
ATOM   3625  HN  THR B  24      34.020  -2.256  16.389  1.00 10.00      B   
ATOM   3626  CA  THR B  24      34.327  -0.475  15.308  1.00 10.00      B   
ATOM   3627  CB  THR B  24      35.794  -0.868  15.048  1.00 10.00      B   
ATOM   3628  OG1 THR B  24      36.501  -0.918  16.297  1.00 10.00      B   
ATOM   3629  HG1 THR B  24      35.913  -1.258  16.983  1.00 10.00      B   
ATOM   3630  CG2 THR B  24      36.468   0.143  14.130  1.00 10.00      B   
ATOM   3631  C   THR B  24      33.523  -0.597  14.017  1.00 10.00      B   
ATOM   3632  O   THR B  24      33.363  -1.694  13.482  1.00 10.00      B   
ATOM   3633  N   ARG B  25      32.991   0.520  13.547  1.00 10.00      B   
ATOM   3634  HN  ARG B  25      33.136   1.365  14.036  1.00 10.00      B   
ATOM   3635  CA  ARG B  25      32.197   0.535  12.333  1.00 10.00      B   
ATOM   3636  CB  ARG B  25      30.820   1.138  12.614  1.00 10.00      B   
ATOM   3637  CG  ARG B  25      29.659   0.249  12.202  1.00 10.00      B   
ATOM   3638  CD  ARG B  25      28.609   0.165  13.300  1.00 10.00      B   
ATOM   3639  NE  ARG B  25      29.044  -0.680  14.411  1.00 10.00      B   
ATOM   3640  HE  ARG B  25      29.886  -1.170  14.294  1.00 10.00      B   
ATOM   3641  CZ  ARG B  25      28.365  -0.826  15.553  1.00 10.00      B   
ATOM   3642  NH1 ARG B  25      27.215  -0.185  15.741  1.00 10.00      B   
ATOM   3643 HH11 ARG B  25      26.832   0.441  14.997  1.00 10.00      B   
ATOM   3644 HH12 ARG B  25      26.686  -0.308  16.634  1.00 10.00      B   
ATOM   3645  NH2 ARG B  25      28.826  -1.635  16.498  1.00 10.00      B   
ATOM   3646 HH21 ARG B  25      28.300  -1.751  17.391  1.00 10.00      B   
ATOM   3647 HH22 ARG B  25      29.719  -2.166  16.354  1.00 10.00      B   
ATOM   3648  C   ARG B  25      32.906   1.314  11.227  1.00 10.00      B   
ATOM   3649  O   ARG B  25      32.817   2.545  11.163  1.00 10.00      B   
ATOM   3650  N   PRO B  26      33.624   0.598  10.348  1.00 10.00      B   
ATOM   3651  CA  PRO B  26      34.358   1.209   9.238  1.00 10.00      B   
ATOM   3652  CB  PRO B  26      35.252   0.071   8.745  1.00 10.00      B   
ATOM   3653  CG  PRO B  26      34.497  -1.167   9.083  1.00 10.00      B   
ATOM   3654  CD  PRO B  26      33.775  -0.870  10.367  1.00 10.00      B   
ATOM   3655  C   PRO B  26      33.425   1.666   8.123  1.00 10.00      B   
ATOM   3656  O   PRO B  26      32.265   1.255   8.062  1.00 10.00      B   
ATOM   3657  N   THR B  27      33.939   2.504   7.237  1.00 10.00      B   
ATOM   3658  HN  THR B  27      34.879   2.775   7.321  1.00 10.00      B   
ATOM   3659  CA  THR B  27      33.149   3.020   6.133  1.00 10.00      B   
ATOM   3660  CB  THR B  27      32.889   4.541   6.277  1.00 10.00      B   
ATOM   3661  OG1 THR B  27      32.073   5.016   5.195  1.00 10.00      B   
ATOM   3662  HG1 THR B  27      32.601   5.059   4.389  1.00 10.00      B   
ATOM   3663  CG2 THR B  27      34.192   5.327   6.322  1.00 10.00      B   
ATOM   3664  C   THR B  27      33.815   2.713   4.791  1.00 10.00      B   
ATOM   3665  O   THR B  27      35.043   2.734   4.672  1.00 10.00      B   
ATOM   3666  N   GLY B  28      32.995   2.408   3.793  1.00 10.00      B   
ATOM   3667  HN  GLY B  28      32.027   2.389   3.960  1.00 10.00      B   
ATOM   3668  CA  GLY B  28      33.503   2.100   2.472  1.00 10.00      B   
ATOM   3669  C   GLY B  28      33.814   3.346   1.664  1.00 10.00      B   
ATOM   3670  O   GLY B  28      33.414   4.454   2.037  1.00 10.00      B   
ATOM   3671  N   ARG B  29      34.522   3.163   0.554  1.00 10.00      B   
ATOM   3672  HN  ARG B  29      34.791   2.251   0.308  1.00 10.00      B   
ATOM   3673  CA  ARG B  29      34.902   4.270  -0.319  1.00 10.00      B   
ATOM   3674  CB  ARG B  29      36.045   3.855  -1.250  1.00 10.00      B   
ATOM   3675  CG  ARG B  29      37.423   3.918  -0.610  1.00 10.00      B   
ATOM   3676  CD  ARG B  29      38.062   5.287  -0.796  1.00 10.00      B   
ATOM   3677  NE  ARG B  29      38.431   5.530  -2.190  1.00 10.00      B   
ATOM   3678  HE  ARG B  29      38.091   4.898  -2.865  1.00 10.00      B   
ATOM   3679  CZ  ARG B  29      39.184   6.555  -2.599  1.00 10.00      B   
ATOM   3680  NH1 ARG B  29      39.647   7.444  -1.726  1.00 10.00      B   
ATOM   3681 HH11 ARG B  29      39.426   7.346  -0.710  1.00 10.00      B   
ATOM   3682 HH12 ARG B  29      40.235   8.244  -2.052  1.00 10.00      B   
ATOM   3683  NH2 ARG B  29      39.472   6.693  -3.888  1.00 10.00      B   
ATOM   3684 HH21 ARG B  29      39.113   6.003  -4.583  1.00 10.00      B   
ATOM   3685 HH22 ARG B  29      40.059   7.495  -4.214  1.00 10.00      B   
ATOM   3686  C   ARG B  29      33.713   4.765  -1.135  1.00 10.00      B   
ATOM   3687  O   ARG B  29      33.737   5.870  -1.676  1.00 10.00      B   
ATOM   3688  N   PHE B  30      32.669   3.951  -1.210  1.00 10.00      B   
ATOM   3689  HN  PHE B  30      32.699   3.087  -0.746  1.00 10.00      B   
ATOM   3690  CA  PHE B  30      31.473   4.313  -1.956  1.00 10.00      B   
ATOM   3691  CB  PHE B  30      31.550   3.809  -3.406  1.00 10.00      B   
ATOM   3692  CG  PHE B  30      31.711   2.321  -3.560  1.00 10.00      B   
ATOM   3693  CD1 PHE B  30      30.611   1.507  -3.780  1.00 10.00      B   
ATOM   3694  CD2 PHE B  30      32.967   1.738  -3.502  1.00 10.00      B   
ATOM   3695  CE1 PHE B  30      30.760   0.142  -3.933  1.00 10.00      B   
ATOM   3696  CE2 PHE B  30      33.123   0.374  -3.652  1.00 10.00      B   
ATOM   3697  CZ  PHE B  30      32.018  -0.425  -3.870  1.00 10.00      B   
ATOM   3698  C   PHE B  30      30.220   3.794  -1.257  1.00 10.00      B   
ATOM   3699  O   PHE B  30      30.294   2.845  -0.475  1.00 10.00      B   
ATOM   3700  N   PRO B  31      29.064   4.435  -1.507  1.00 10.00      B   
ATOM   3701  CA  PRO B  31      27.779   4.034  -0.915  1.00 10.00      B   
ATOM   3702  CB  PRO B  31      26.762   4.882  -1.677  1.00 10.00      B   
ATOM   3703  CG  PRO B  31      27.526   6.094  -2.075  1.00 10.00      B   
ATOM   3704  CD  PRO B  31      28.921   5.623  -2.368  1.00 10.00      B   
ATOM   3705  C   PRO B  31      27.481   2.554  -1.118  1.00 10.00      B   
ATOM   3706  O   PRO B  31      27.648   2.017  -2.213  1.00 10.00      B   
ATOM   3707  N   THR B  32      27.035   1.906  -0.055  1.00 10.00      B   
ATOM   3708  HN  THR B  32      26.915   2.393   0.784  1.00 10.00      B   
ATOM   3709  CA  THR B  32      26.719   0.490  -0.094  1.00 10.00      B   
ATOM   3710  CB  THR B  32      26.829  -0.116   1.319  1.00 10.00      B   
ATOM   3711  OG1 THR B  32      25.844   0.487   2.172  1.00 10.00      B   
ATOM   3712  HG1 THR B  32      26.007   0.224   3.089  1.00 10.00      B   
ATOM   3713  CG2 THR B  32      28.209   0.146   1.903  1.00 10.00      B   
ATOM   3714  C   THR B  32      25.299   0.269  -0.608  1.00 10.00      B   
ATOM   3715  O   THR B  32      24.443   1.152  -0.496  1.00 10.00      B   
ATOM   3716  N   ARG B  33      25.052  -0.909  -1.173  1.00 10.00      B   
ATOM   3717  HN  ARG B  33      25.782  -1.558  -1.259  1.00 10.00      B   
ATOM   3718  CA  ARG B  33      23.725  -1.256  -1.676  1.00 10.00      B   
ATOM   3719  CB  ARG B  33      23.745  -2.656  -2.312  1.00 10.00      B   
ATOM   3720  CG  ARG B  33      22.428  -3.422  -2.236  1.00 10.00      B   
ATOM   3721  CD  ARG B  33      21.643  -3.345  -3.534  1.00 10.00      B   
ATOM   3722  NE  ARG B  33      21.518  -4.657  -4.174  1.00 10.00      B   
ATOM   3723  HE  ARG B  33      21.366  -5.441  -3.582  1.00 10.00      B   
ATOM   3724  CZ  ARG B  33      21.580  -4.849  -5.492  1.00 10.00      B   
ATOM   3725  NH1 ARG B  33      21.743  -3.816  -6.299  1.00 10.00      B   
ATOM   3726 HH11 ARG B  33      21.798  -3.954  -7.341  1.00 10.00      B   
ATOM   3727 HH12 ARG B  33      21.825  -2.853  -5.907  1.00 10.00      B   
ATOM   3728  NH2 ARG B  33      21.507  -6.075  -5.998  1.00 10.00      B   
ATOM   3729 HH21 ARG B  33      21.408  -6.906  -5.358  1.00 10.00      B   
ATOM   3730 HH22 ARG B  33      21.555  -6.220  -7.028  1.00 10.00      B   
ATOM   3731  C   ARG B  33      22.717  -1.201  -0.532  1.00 10.00      B   
ATOM   3732  O   ARG B  33      21.568  -0.798  -0.714  1.00 10.00      B   
ATOM   3733  N   SER B  34      23.175  -1.583   0.655  1.00 10.00      B   
ATOM   3734  HN  SER B  34      24.107  -1.879   0.734  1.00 10.00      B   
ATOM   3735  CA  SER B  34      22.343  -1.582   1.847  1.00 10.00      B   
ATOM   3736  CB  SER B  34      23.116  -2.237   2.991  1.00 10.00      B   
ATOM   3737  OG  SER B  34      24.335  -2.787   2.511  1.00 10.00      B   
ATOM   3738  HG  SER B  34      24.146  -3.573   1.981  1.00 10.00      B   
ATOM   3739  C   SER B  34      21.951  -0.154   2.223  1.00 10.00      B   
ATOM   3740  O   SER B  34      20.802   0.114   2.579  1.00 10.00      B   
ATOM   3741  N   GLY B  35      22.911   0.758   2.124  1.00 10.00      B   
ATOM   3742  HN  GLY B  35      23.809   0.482   1.828  1.00 10.00      B   
ATOM   3743  CA  GLY B  35      22.657   2.147   2.450  1.00 10.00      B   
ATOM   3744  C   GLY B  35      21.753   2.809   1.429  1.00 10.00      B   
ATOM   3745  O   GLY B  35      20.880   3.603   1.784  1.00 10.00      B   
ATOM   3746  N   LEU B  36      21.962   2.473   0.162  1.00 10.00      B   
ATOM   3747  HN  LEU B  36      22.685   1.841  -0.053  1.00 10.00      B   
ATOM   3748  CA  LEU B  36      21.161   3.027  -0.922  1.00 10.00      B   
ATOM   3749  CB  LEU B  36      21.750   2.630  -2.276  1.00 10.00      B   
ATOM   3750  CG  LEU B  36      23.123   3.222  -2.603  1.00 10.00      B   
ATOM   3751  CD1 LEU B  36      23.788   2.448  -3.731  1.00 10.00      B   
ATOM   3752  CD2 LEU B  36      23.000   4.697  -2.959  1.00 10.00      B   
ATOM   3753  C   LEU B  36      19.710   2.566  -0.811  1.00 10.00      B   
ATOM   3754  O   LEU B  36      18.782   3.366  -0.959  1.00 10.00      B   
ATOM   3755  N   LEU B  37      19.519   1.275  -0.548  1.00 10.00      B   
ATOM   3756  HN  LEU B  37      20.298   0.680  -0.462  1.00 10.00      B   
ATOM   3757  CA  LEU B  37      18.180   0.718  -0.398  1.00 10.00      B   
ATOM   3758  CB  LEU B  37      18.220  -0.811  -0.359  1.00 10.00      B   
ATOM   3759  CG  LEU B  37      18.343  -1.516  -1.711  1.00 10.00      B   
ATOM   3760  CD1 LEU B  37      18.496  -3.017  -1.517  1.00 10.00      B   
ATOM   3761  CD2 LEU B  37      17.137  -1.208  -2.586  1.00 10.00      B   
ATOM   3762  C   LEU B  37      17.517   1.261   0.860  1.00 10.00      B   
ATOM   3763  O   LEU B  37      16.326   1.571   0.860  1.00 10.00      B   
ATOM   3764  N   GLY B  38      18.302   1.383   1.928  1.00 10.00      B   
ATOM   3765  HN  GLY B  38      19.242   1.100   1.869  1.00 10.00      B   
ATOM   3766  CA  GLY B  38      17.786   1.906   3.181  1.00 10.00      B   
ATOM   3767  C   GLY B  38      17.275   3.324   3.028  1.00 10.00      B   
ATOM   3768  O   GLY B  38      16.241   3.686   3.587  1.00 10.00      B   
ATOM   3769  N   LEU B  39      17.998   4.125   2.252  1.00 10.00      B   
ATOM   3770  HN  LEU B  39      18.812   3.776   1.831  1.00 10.00      B   
ATOM   3771  CA  LEU B  39      17.608   5.507   2.009  1.00 10.00      B   
ATOM   3772  CB  LEU B  39      18.721   6.258   1.280  1.00 10.00      B   
ATOM   3773  CG  LEU B  39      18.497   7.757   1.077  1.00 10.00      B   
ATOM   3774  CD1 LEU B  39      18.432   8.476   2.415  1.00 10.00      B   
ATOM   3775  CD2 LEU B  39      19.590   8.347   0.205  1.00 10.00      B   
ATOM   3776  C   LEU B  39      16.321   5.541   1.192  1.00 10.00      B   
ATOM   3777  O   LEU B  39      15.411   6.320   1.478  1.00 10.00      B   
ATOM   3778  N   LEU B  40      16.246   4.670   0.190  1.00 10.00      B   
ATOM   3779  HN  LEU B  40      17.003   4.070   0.020  1.00 10.00      B   
ATOM   3780  CA  LEU B  40      15.067   4.580  -0.661  1.00 10.00      B   
ATOM   3781  CB  LEU B  40      15.307   3.560  -1.778  1.00 10.00      B   
ATOM   3782  CG  LEU B  40      14.886   3.978  -3.189  1.00 10.00      B   
ATOM   3783  CD1 LEU B  40      15.339   2.945  -4.204  1.00 10.00      B   
ATOM   3784  CD2 LEU B  40      13.382   4.179  -3.271  1.00 10.00      B   
ATOM   3785  C   LEU B  40      13.865   4.162   0.177  1.00 10.00      B   
ATOM   3786  O   LEU B  40      12.763   4.686   0.010  1.00 10.00      B   
ATOM   3787  N   GLY B  41      14.095   3.219   1.087  1.00 10.00      B   
ATOM   3788  HN  GLY B  41      14.998   2.835   1.164  1.00 10.00      B   
ATOM   3789  CA  GLY B  41      13.038   2.745   1.956  1.00 10.00      B   
ATOM   3790  C   GLY B  41      12.538   3.838   2.875  1.00 10.00      B   
ATOM   3791  O   GLY B  41      11.340   3.935   3.138  1.00 10.00      B   
ATOM   3792  N   ALA B  42      13.459   4.668   3.356  1.00 10.00      B   
ATOM   3793  HN  ALA B  42      14.399   4.533   3.107  1.00 10.00      B   
ATOM   3794  CA  ALA B  42      13.114   5.770   4.242  1.00 10.00      B   
ATOM   3795  CB  ALA B  42      14.378   6.429   4.784  1.00 10.00      B   
ATOM   3796  C   ALA B  42      12.251   6.792   3.511  1.00 10.00      B   
ATOM   3797  O   ALA B  42      11.229   7.243   4.028  1.00 10.00      B   
ATOM   3798  N   CYS B  43      12.657   7.135   2.295  1.00 10.00      B   
ATOM   3799  HN  CYS B  43      13.481   6.738   1.935  1.00 10.00      B   
ATOM   3800  CA  CYS B  43      11.923   8.095   1.486  1.00 10.00      B   
ATOM   3801  CB  CYS B  43      12.723   8.459   0.234  1.00 10.00      B   
ATOM   3802  SG  CYS B  43      14.352   9.171   0.568  1.00 10.00      B   
ATOM   3803  HG  CYS B  43      15.233   8.532  -0.193  1.00 10.00      B   
ATOM   3804  C   CYS B  43      10.551   7.547   1.097  1.00 10.00      B   
ATOM   3805  O   CYS B  43       9.539   8.240   1.216  1.00 10.00      B   
ATOM   3806  N   LEU B  44      10.523   6.288   0.666  1.00 10.00      B   
ATOM   3807  HN  LEU B  44      11.367   5.780   0.615  1.00 10.00      B   
ATOM   3808  CA  LEU B  44       9.282   5.638   0.255  1.00 10.00      B   
ATOM   3809  CB  LEU B  44       9.588   4.349  -0.508  1.00 10.00      B   
ATOM   3810  CG  LEU B  44       9.312   4.369  -2.009  1.00 10.00      B   
ATOM   3811  CD1 LEU B  44       9.874   3.117  -2.663  1.00 10.00      B   
ATOM   3812  CD2 LEU B  44       7.820   4.483  -2.272  1.00 10.00      B   
ATOM   3813  C   LEU B  44       8.376   5.327   1.444  1.00 10.00      B   
ATOM   3814  O   LEU B  44       7.216   4.955   1.267  1.00 10.00      B   
ATOM   3815  N   GLY B  45       8.914   5.453   2.648  1.00 10.00      B   
ATOM   3816  HN  GLY B  45       9.853   5.728   2.730  1.00 10.00      B   
ATOM   3817  CA  GLY B  45       8.134   5.181   3.840  1.00 10.00      B   
ATOM   3818  C   GLY B  45       7.865   3.704   4.025  1.00 10.00      B   
ATOM   3819  O   GLY B  45       6.749   3.301   4.359  1.00 10.00      B   
ATOM   3820  N   ILE B  46       8.886   2.899   3.800  1.00 10.00      B   
ATOM   3821  HN  ILE B  46       9.754   3.286   3.541  1.00 10.00      B   
ATOM   3822  CA  ILE B  46       8.774   1.462   3.934  1.00 10.00      B   
ATOM   3823  CB  ILE B  46       9.774   0.740   3.007  1.00 10.00      B   
ATOM   3824  CG1 ILE B  46       9.383   0.962   1.543  1.00 10.00      B   
ATOM   3825  CG2 ILE B  46       9.850  -0.746   3.330  1.00 10.00      B   
ATOM   3826  CD1 ILE B  46      10.359   0.379   0.545  1.00 10.00      B   
ATOM   3827  C   ILE B  46       9.012   1.043   5.379  1.00 10.00      B   
ATOM   3828  O   ILE B  46      10.042   1.378   5.971  1.00 10.00      B   
ATOM   3829  N   GLN B  47       8.039   0.336   5.944  1.00 10.00      B   
ATOM   3830  HN  GLN B  47       7.239   0.132   5.423  1.00 10.00      B   
ATOM   3831  CA  GLN B  47       8.132  -0.148   7.313  1.00 10.00      B   
ATOM   3832  CB  GLN B  47       6.868  -0.928   7.689  1.00 10.00      B   
ATOM   3833  CG  GLN B  47       5.672  -0.054   8.035  1.00 10.00      B   
ATOM   3834  CD  GLN B  47       4.399  -0.861   8.227  1.00 10.00      B   
ATOM   3835  OE1 GLN B  47       4.185  -1.871   7.564  1.00 10.00      B   
ATOM   3836  NE2 GLN B  47       3.545  -0.421   9.137  1.00 10.00      B   
ATOM   3837 HE21 GLN B  47       3.773   0.396   9.631  1.00 10.00      B   
ATOM   3838 HE22 GLN B  47       2.721  -0.935   9.287  1.00 10.00      B   
ATOM   3839  C   GLN B  47       9.359  -1.039   7.466  1.00 10.00      B   
ATOM   3840  O   GLN B  47       9.619  -1.901   6.623  1.00 10.00      B   
ATOM   3841  N   ARG B  48      10.112  -0.825   8.536  1.00 10.00      B   
ATOM   3842  HN  ARG B  48       9.852  -0.119   9.168  1.00 10.00      B   
ATOM   3843  CA  ARG B  48      11.323  -1.598   8.793  1.00 10.00      B   
ATOM   3844  CB  ARG B  48      12.085  -1.044   9.997  1.00 10.00      B   
ATOM   3845  CG  ARG B  48      12.688   0.334   9.763  1.00 10.00      B   
ATOM   3846  CD  ARG B  48      13.939   0.551  10.600  1.00 10.00      B   
ATOM   3847  NE  ARG B  48      13.651   0.587  12.030  1.00 10.00      B   
ATOM   3848  HE  ARG B  48      13.095   1.332  12.358  1.00 10.00      B   
ATOM   3849  CZ  ARG B  48      14.092  -0.321  12.901  1.00 10.00      B   
ATOM   3850  NH1 ARG B  48      14.836  -1.340  12.489  1.00 10.00      B   
ATOM   3851 HH11 ARG B  48      15.082  -1.440  11.480  1.00 10.00      B   
ATOM   3852 HH12 ARG B  48      15.176  -2.050  13.174  1.00 10.00      B   
ATOM   3853  NH2 ARG B  48      13.791  -0.208  14.187  1.00 10.00      B   
ATOM   3854 HH21 ARG B  48      14.134  -0.922  14.868  1.00 10.00      B   
ATOM   3855 HH22 ARG B  48      13.209   0.592  14.523  1.00 10.00      B   
ATOM   3856  C   ARG B  48      11.025  -3.081   8.986  1.00 10.00      B   
ATOM   3857  O   ARG B  48      11.902  -3.926   8.806  1.00 10.00      B   
ATOM   3858  N   ASP B  49       9.789  -3.393   9.342  1.00 10.00      B   
ATOM   3859  HN  ASP B  49       9.129  -2.677   9.465  1.00 10.00      B   
ATOM   3860  CA  ASP B  49       9.386  -4.777   9.554  1.00 10.00      B   
ATOM   3861  CB  ASP B  49       8.708  -4.942  10.914  1.00 10.00      B   
ATOM   3862  CG  ASP B  49       9.586  -5.649  11.924  1.00 10.00      B   
ATOM   3863  OD1 ASP B  49       9.904  -6.839  11.718  1.00 10.00      B   
ATOM   3864  OD2 ASP B  49       9.960  -5.018  12.939  1.00 10.00      B   
ATOM   3865  C   ASP B  49       8.459  -5.259   8.447  1.00 10.00      B   
ATOM   3866  O   ASP B  49       7.787  -6.278   8.590  1.00 10.00      B   
ATOM   3867  N   ASP B  50       8.426  -4.530   7.339  1.00 10.00      B   
ATOM   3868  HN  ASP B  50       8.992  -3.731   7.266  1.00 10.00      B   
ATOM   3869  CA  ASP B  50       7.572  -4.909   6.218  1.00 10.00      B   
ATOM   3870  CB  ASP B  50       6.853  -3.699   5.619  1.00 10.00      B   
ATOM   3871  CG  ASP B  50       5.774  -4.099   4.631  1.00 10.00      B   
ATOM   3872  OD1 ASP B  50       6.052  -4.112   3.416  1.00 10.00      B   
ATOM   3873  OD2 ASP B  50       4.641  -4.398   5.069  1.00 10.00      B   
ATOM   3874  C   ASP B  50       8.369  -5.640   5.148  1.00 10.00      B   
ATOM   3875  O   ASP B  50       9.080  -5.023   4.350  1.00 10.00      B   
ATOM   3876  N   THR B  51       8.249  -6.958   5.142  1.00 10.00      B   
ATOM   3877  HN  THR B  51       7.656  -7.384   5.800  1.00 10.00      B   
ATOM   3878  CA  THR B  51       8.952  -7.796   4.184  1.00 10.00      B   
ATOM   3879  CB  THR B  51       8.813  -9.284   4.566  1.00 10.00      B   
ATOM   3880  OG1 THR B  51       8.884  -9.427   5.995  1.00 10.00      B   
ATOM   3881  HG1 THR B  51       9.477  -8.753   6.357  1.00 10.00      B   
ATOM   3882  CG2 THR B  51       9.918 -10.109   3.926  1.00 10.00      B   
ATOM   3883  C   THR B  51       8.406  -7.587   2.767  1.00 10.00      B   
ATOM   3884  O   THR B  51       9.131  -7.747   1.781  1.00 10.00      B   
ATOM   3885  N   SER B  52       7.134  -7.214   2.680  1.00 10.00      B   
ATOM   3886  HN  SER B  52       6.624  -7.079   3.508  1.00 10.00      B   
ATOM   3887  CA  SER B  52       6.472  -6.990   1.401  1.00 10.00      B   
ATOM   3888  CB  SER B  52       5.000  -6.623   1.632  1.00 10.00      B   
ATOM   3889  OG  SER B  52       4.295  -6.488   0.408  1.00 10.00      B   
ATOM   3890  HG  SER B  52       4.471  -5.617   0.032  1.00 10.00      B   
ATOM   3891  C   SER B  52       7.173  -5.902   0.590  1.00 10.00      B   
ATOM   3892  O   SER B  52       7.649  -6.147  -0.523  1.00 10.00      B   
ATOM   3893  N   SER B  53       7.251  -4.710   1.157  1.00 10.00      B   
ATOM   3894  HN  SER B  53       6.869  -4.581   2.062  1.00 10.00      B   
ATOM   3895  CA  SER B  53       7.872  -3.581   0.490  1.00 10.00      B   
ATOM   3896  CB  SER B  53       7.548  -2.292   1.236  1.00 10.00      B   
ATOM   3897  OG  SER B  53       6.173  -2.236   1.578  1.00 10.00      B   
ATOM   3898  HG  SER B  53       5.986  -2.897   2.271  1.00 10.00      B   
ATOM   3899  C   SER B  53       9.381  -3.758   0.359  1.00 10.00      B   
ATOM   3900  O   SER B  53       9.988  -3.262  -0.587  1.00 10.00      B   
ATOM   3901  N   LEU B  54       9.981  -4.466   1.308  1.00 10.00      B   
ATOM   3902  HN  LEU B  54       9.445  -4.833   2.045  1.00 10.00      B   
ATOM   3903  CA  LEU B  54      11.421  -4.699   1.286  1.00 10.00      B   
ATOM   3904  CB  LEU B  54      11.889  -5.372   2.576  1.00 10.00      B   
ATOM   3905  CG  LEU B  54      12.108  -4.449   3.777  1.00 10.00      B   
ATOM   3906  CD1 LEU B  54      12.525  -5.251   5.001  1.00 10.00      B   
ATOM   3907  CD2 LEU B  54      13.143  -3.382   3.451  1.00 10.00      B   
ATOM   3908  C   LEU B  54      11.836  -5.526   0.073  1.00 10.00      B   
ATOM   3909  O   LEU B  54      12.851  -5.240  -0.568  1.00 10.00      B   
ATOM   3910  N   GLN B  55      11.053  -6.551  -0.238  1.00 10.00      B   
ATOM   3911  HN  GLN B  55      10.265  -6.741   0.316  1.00 10.00      B   
ATOM   3912  CA  GLN B  55      11.347  -7.407  -1.376  1.00 10.00      B   
ATOM   3913  CB  GLN B  55      10.583  -8.727  -1.289  1.00 10.00      B   
ATOM   3914  CG  GLN B  55      11.149  -9.815  -2.190  1.00 10.00      B   
ATOM   3915  CD  GLN B  55      12.543 -10.238  -1.772  1.00 10.00      B   
ATOM   3916  OE1 GLN B  55      12.874 -10.226  -0.590  1.00 10.00      B   
ATOM   3917  NE2 GLN B  55      13.370 -10.618  -2.734  1.00 10.00      B   
ATOM   3918 HE21 GLN B  55      13.043 -10.611  -3.669  1.00 10.00      B   
ATOM   3919 HE22 GLN B  55      14.284 -10.883  -2.480  1.00 10.00      B   
ATOM   3920  C   GLN B  55      11.030  -6.694  -2.687  1.00 10.00      B   
ATOM   3921  O   GLN B  55      11.819  -6.737  -3.636  1.00 10.00      B   
ATOM   3922  N   ALA B  56       9.891  -6.006  -2.719  1.00 10.00      B   
ATOM   3923  HN  ALA B  56       9.329  -5.985  -1.915  1.00 10.00      B   
ATOM   3924  CA  ALA B  56       9.451  -5.275  -3.908  1.00 10.00      B   
ATOM   3925  CB  ALA B  56       7.951  -5.027  -3.845  1.00 10.00      B   
ATOM   3926  C   ALA B  56      10.214  -3.957  -4.064  1.00 10.00      B   
ATOM   3927  O   ALA B  56       9.626  -2.904  -4.320  1.00 10.00      B   
ATOM   3928  N   LEU B  57      11.526  -4.035  -3.908  1.00 10.00      B   
ATOM   3929  HN  LEU B  57      11.921  -4.912  -3.718  1.00 10.00      B   
ATOM   3930  CA  LEU B  57      12.396  -2.879  -4.027  1.00 10.00      B   
ATOM   3931  CB  LEU B  57      12.466  -2.119  -2.697  1.00 10.00      B   
ATOM   3932  CG  LEU B  57      13.268  -0.815  -2.706  1.00 10.00      B   
ATOM   3933  CD1 LEU B  57      12.554   0.251  -3.525  1.00 10.00      B   
ATOM   3934  CD2 LEU B  57      13.522  -0.329  -1.287  1.00 10.00      B   
ATOM   3935  C   LEU B  57      13.790  -3.328  -4.445  1.00 10.00      B   
ATOM   3936  O   LEU B  57      14.320  -2.882  -5.460  1.00 10.00      B   
ATOM   3937  N   SER B  58      14.360  -4.243  -3.666  1.00 10.00      B   
ATOM   3938  HN  SER B  58      13.874  -4.564  -2.876  1.00 10.00      B   
ATOM   3939  CA  SER B  58      15.694  -4.770  -3.927  1.00 10.00      B   
ATOM   3940  CB  SER B  58      16.069  -5.769  -2.828  1.00 10.00      B   
ATOM   3941  OG  SER B  58      15.536  -5.360  -1.575  1.00 10.00      B   
ATOM   3942  HG  SER B  58      14.927  -6.032  -1.252  1.00 10.00      B   
ATOM   3943  C   SER B  58      15.789  -5.433  -5.305  1.00 10.00      B   
ATOM   3944  O   SER B  58      16.827  -5.370  -5.960  1.00 10.00      B   
ATOM   3945  N   GLU B  59      14.698  -6.048  -5.749  1.00 10.00      B   
ATOM   3946  HN  GLU B  59      13.892  -6.054  -5.194  1.00 10.00      B   
ATOM   3947  CA  GLU B  59      14.677  -6.724  -7.039  1.00 10.00      B   
ATOM   3948  CB  GLU B  59      13.886  -8.030  -6.939  1.00 10.00      B   
ATOM   3949  CG  GLU B  59      14.387  -8.985  -5.873  1.00 10.00      B   
ATOM   3950  CD  GLU B  59      13.974 -10.412  -6.151  1.00 10.00      B   
ATOM   3951  OE1 GLU B  59      13.124 -10.952  -5.409  1.00 10.00      B   
ATOM   3952  OE2 GLU B  59      14.498 -11.001  -7.122  1.00 10.00      B   
ATOM   3953  C   GLU B  59      14.061  -5.848  -8.124  1.00 10.00      B   
ATOM   3954  O   GLU B  59      13.997  -6.243  -9.289  1.00 10.00      B   
ATOM   3955  N   SER B  60      13.620  -4.659  -7.746  1.00 10.00      B   
ATOM   3956  HN  SER B  60      13.730  -4.380  -6.814  1.00 10.00      B   
ATOM   3957  CA  SER B  60      12.980  -3.757  -8.691  1.00 10.00      B   
ATOM   3958  CB  SER B  60      11.766  -3.093  -8.039  1.00 10.00      B   
ATOM   3959  OG  SER B  60      11.094  -4.000  -7.179  1.00 10.00      B   
ATOM   3960  HG  SER B  60      11.216  -4.904  -7.499  1.00 10.00      B   
ATOM   3961  C   SER B  60      13.925  -2.692  -9.242  1.00 10.00      B   
ATOM   3962  O   SER B  60      13.861  -2.355 -10.426  1.00 10.00      B   
ATOM   3963  N   VAL B  61      14.809  -2.171  -8.400  1.00 10.00      B   
ATOM   3964  HN  VAL B  61      14.852  -2.502  -7.478  1.00 10.00      B   
ATOM   3965  CA  VAL B  61      15.726  -1.121  -8.828  1.00 10.00      B   
ATOM   3966  CB  VAL B  61      15.478   0.194  -8.056  1.00 10.00      B   
ATOM   3967  CG1 VAL B  61      14.079   0.722  -8.327  1.00 10.00      B   
ATOM   3968  CG2 VAL B  61      15.695  -0.005  -6.562  1.00 10.00      B   
ATOM   3969  C   VAL B  61      17.191  -1.515  -8.678  1.00 10.00      B   
ATOM   3970  O   VAL B  61      17.531  -2.445  -7.943  1.00 10.00      B   
ATOM   3971  N   GLN B  62      18.044  -0.808  -9.406  1.00 10.00      B   
ATOM   3972  HN  GLN B  62      17.690  -0.112 -10.004  1.00 10.00      B   
ATOM   3973  CA  GLN B  62      19.485  -1.018  -9.357  1.00 10.00      B   
ATOM   3974  CB  GLN B  62      19.979  -1.761 -10.599  1.00 10.00      B   
ATOM   3975  CG  GLN B  62      19.522  -3.210 -10.674  1.00 10.00      B   
ATOM   3976  CD  GLN B  62      20.252  -4.005 -11.737  1.00 10.00      B   
ATOM   3977  OE1 GLN B  62      19.815  -4.088 -12.885  1.00 10.00      B   
ATOM   3978  NE2 GLN B  62      21.375  -4.590 -11.363  1.00 10.00      B   
ATOM   3979 HE21 GLN B  62      21.672  -4.471 -10.426  1.00 10.00      B   
ATOM   3980 HE22 GLN B  62      21.866  -5.121 -12.024  1.00 10.00      B   
ATOM   3981  C   GLN B  62      20.163   0.342  -9.221  1.00 10.00      B   
ATOM   3982  O   GLN B  62      19.556   1.364  -9.543  1.00 10.00      B   
ATOM   3983  N   PHE B  63      21.406   0.368  -8.760  1.00 10.00      B   
ATOM   3984  HN  PHE B  63      21.871  -0.483  -8.560  1.00 10.00      B   
ATOM   3985  CA  PHE B  63      22.103   1.633  -8.555  1.00 10.00      B   
ATOM   3986  CB  PHE B  63      22.329   1.872  -7.057  1.00 10.00      B   
ATOM   3987  CG  PHE B  63      21.094   1.790  -6.204  1.00 10.00      B   
ATOM   3988  CD1 PHE B  63      20.713   0.588  -5.626  1.00 10.00      B   
ATOM   3989  CD2 PHE B  63      20.321   2.917  -5.970  1.00 10.00      B   
ATOM   3990  CE1 PHE B  63      19.587   0.511  -4.832  1.00 10.00      B   
ATOM   3991  CE2 PHE B  63      19.191   2.845  -5.176  1.00 10.00      B   
ATOM   3992  CZ  PHE B  63      18.824   1.640  -4.607  1.00 10.00      B   
ATOM   3993  C   PHE B  63      23.450   1.710  -9.270  1.00 10.00      B   
ATOM   3994  O   PHE B  63      24.134   0.703  -9.460  1.00 10.00      B   
ATOM   3995  N   ALA B  64      23.812   2.928  -9.655  1.00 10.00      B   
ATOM   3996  HN  ALA B  64      23.186   3.671  -9.505  1.00 10.00      B   
ATOM   3997  CA  ALA B  64      25.084   3.218 -10.305  1.00 10.00      B   
ATOM   3998  CB  ALA B  64      24.884   3.465 -11.793  1.00 10.00      B   
ATOM   3999  C   ALA B  64      25.669   4.457  -9.639  1.00 10.00      B   
ATOM   4000  O   ALA B  64      25.247   5.577  -9.921  1.00 10.00      B   
ATOM   4001  N   VAL B  65      26.625   4.252  -8.746  1.00 10.00      B   
ATOM   4002  HN  VAL B  65      26.951   3.337  -8.598  1.00 10.00      B   
ATOM   4003  CA  VAL B  65      27.226   5.354  -8.001  1.00 10.00      B   
ATOM   4004  CB  VAL B  65      27.600   4.921  -6.568  1.00 10.00      B   
ATOM   4005  CG1 VAL B  65      27.972   6.129  -5.724  1.00 10.00      B   
ATOM   4006  CG2 VAL B  65      26.462   4.144  -5.920  1.00 10.00      B   
ATOM   4007  C   VAL B  65      28.469   5.919  -8.682  1.00 10.00      B   
ATOM   4008  O   VAL B  65      29.289   5.179  -9.211  1.00 10.00      B   
ATOM   4009  N   ARG B  66      28.592   7.237  -8.665  1.00 10.00      B   
ATOM   4010  HN  ARG B  66      27.876   7.777  -8.261  1.00 10.00      B   
ATOM   4011  CA  ARG B  66      29.742   7.915  -9.244  1.00 10.00      B   
ATOM   4012  CB  ARG B  66      29.353   8.619 -10.550  1.00 10.00      B   
ATOM   4013  CG  ARG B  66      30.405   9.585 -11.077  1.00 10.00      B   
ATOM   4014  CD  ARG B  66      29.924  11.025 -10.990  1.00 10.00      B   
ATOM   4015  NE  ARG B  66      29.489  11.532 -12.290  1.00 10.00      B   
ATOM   4016  HE  ARG B  66      29.404  10.881 -13.017  1.00 10.00      B   
ATOM   4017  CZ  ARG B  66      29.202  12.809 -12.532  1.00 10.00      B   
ATOM   4018  NH1 ARG B  66      29.290  13.716 -11.566  1.00 10.00      B   
ATOM   4019 HH11 ARG B  66      29.586  13.433 -10.593  1.00 10.00      B   
ATOM   4020 HH12 ARG B  66      29.072  14.711 -11.762  1.00 10.00      B   
ATOM   4021  NH2 ARG B  66      28.830  13.176 -13.748  1.00 10.00      B   
ATOM   4022 HH21 ARG B  66      28.759  12.466 -14.514  1.00 10.00      B   
ATOM   4023 HH22 ARG B  66      28.601  14.177 -13.953  1.00 10.00      B   
ATOM   4024  C   ARG B  66      30.291   8.925  -8.245  1.00 10.00      B   
ATOM   4025  O   ARG B  66      29.542   9.740  -7.708  1.00 10.00      B   
ATOM   4026  N   CYS B  67      31.583   8.862  -7.983  1.00 10.00      B   
ATOM   4027  HN  CYS B  67      32.135   8.181  -8.433  1.00 10.00      B   
ATOM   4028  CA  CYS B  67      32.208   9.779  -7.048  1.00 10.00      B   
ATOM   4029  CB  CYS B  67      33.537   9.210  -6.548  1.00 10.00      B   
ATOM   4030  SG  CYS B  67      34.188  10.026  -5.070  1.00 10.00      B   
ATOM   4031  HG  CYS B  67      33.170  10.278  -4.260  1.00 10.00      B   
ATOM   4032  C   CYS B  67      32.418  11.143  -7.696  1.00 10.00      B   
ATOM   4033  O   CYS B  67      32.895  11.238  -8.828  1.00 10.00      B   
ATOM   4034  N   ASP B  68      32.038  12.193  -6.982  1.00 10.00      B   
ATOM   4035  HN  ASP B  68      31.646  12.052  -6.092  1.00 10.00      B   
ATOM   4036  CA  ASP B  68      32.187  13.548  -7.483  1.00 10.00      B   
ATOM   4037  CB  ASP B  68      30.957  14.402  -7.153  1.00 10.00      B   
ATOM   4038  CG  ASP B  68      29.669  13.880  -7.752  1.00 10.00      B   
ATOM   4039  OD1 ASP B  68      29.613  13.687  -8.984  1.00 10.00      B   
ATOM   4040  OD2 ASP B  68      28.694  13.679  -6.991  1.00 10.00      B   
ATOM   4041  C   ASP B  68      33.416  14.203  -6.879  1.00 10.00      B   
ATOM   4042  O   ASP B  68      33.648  14.113  -5.672  1.00 10.00      B   
ATOM   4043  N   GLU B  69      34.204  14.854  -7.717  1.00 10.00      B   
ATOM   4044  HN  GLU B  69      33.977  14.874  -8.668  1.00 10.00      B   
ATOM   4045  CA  GLU B  69      35.398  15.541  -7.259  1.00 10.00      B   
ATOM   4046  CB  GLU B  69      36.399  15.688  -8.409  1.00 10.00      B   
ATOM   4047  CG  GLU B  69      36.731  14.383  -9.124  1.00 10.00      B   
ATOM   4048  CD  GLU B  69      37.647  13.477  -8.324  1.00 10.00      B   
ATOM   4049  OE1 GLU B  69      38.871  13.475  -8.593  1.00 10.00      B   
ATOM   4050  OE2 GLU B  69      37.154  12.755  -7.433  1.00 10.00      B   
ATOM   4051  C   GLU B  69      35.017  16.917  -6.721  1.00 10.00      B   
ATOM   4052  O   GLU B  69      34.285  17.664  -7.372  1.00 10.00      B   
ATOM   4053  N   LEU B  70      35.488  17.240  -5.527  1.00 10.00      B   
ATOM   4054  HN  LEU B  70      36.050  16.600  -5.042  1.00 10.00      B   
ATOM   4055  CA  LEU B  70      35.185  18.527  -4.917  1.00 10.00      B   
ATOM   4056  CB  LEU B  70      35.213  18.430  -3.389  1.00 10.00      B   
ATOM   4057  CG  LEU B  70      34.051  17.673  -2.740  1.00 10.00      B   
ATOM   4058  CD1 LEU B  70      34.332  16.178  -2.697  1.00 10.00      B   
ATOM   4059  CD2 LEU B  70      33.767  18.211  -1.347  1.00 10.00      B   
ATOM   4060  C   LEU B  70      36.152  19.599  -5.399  1.00 10.00      B   
ATOM   4061  O   LEU B  70      37.368  19.450  -5.273  1.00 10.00      B   
ATOM   4062  N   ILE B  71      35.610  20.671  -5.959  1.00 10.00      B   
ATOM   4063  HN  ILE B  71      34.633  20.735  -6.032  1.00 10.00      B   
ATOM   4064  CA  ILE B  71      36.431  21.762  -6.461  1.00 10.00      B   
ATOM   4065  CB  ILE B  71      36.049  22.151  -7.905  1.00 10.00      B   
ATOM   4066  CG1 ILE B  71      36.006  20.907  -8.798  1.00 10.00      B   
ATOM   4067  CG2 ILE B  71      37.036  23.171  -8.460  1.00 10.00      B   
ATOM   4068  CD1 ILE B  71      35.384  21.150 -10.158  1.00 10.00      B   
ATOM   4069  C   ILE B  71      36.296  22.985  -5.562  1.00 10.00      B   
ATOM   4070  O   ILE B  71      35.228  23.591  -5.482  1.00 10.00      B   
ATOM   4071  N   LEU B  72      37.378  23.328  -4.884  1.00 10.00      B   
ATOM   4072  HN  LEU B  72      38.198  22.790  -4.991  1.00 10.00      B   
ATOM   4073  CA  LEU B  72      37.401  24.474  -3.992  1.00 10.00      B   
ATOM   4074  CB  LEU B  72      37.773  24.032  -2.574  1.00 10.00      B   
ATOM   4075  CG  LEU B  72      37.607  25.079  -1.471  1.00 10.00      B   
ATOM   4076  CD1 LEU B  72      36.140  25.432  -1.285  1.00 10.00      B   
ATOM   4077  CD2 LEU B  72      38.211  24.582  -0.168  1.00 10.00      B   
ATOM   4078  C   LEU B  72      38.402  25.505  -4.499  1.00 10.00      B   
ATOM   4079  O   LEU B  72      39.613  25.327  -4.347  1.00 10.00      B   
ATOM   4080  N   ASP B  73      37.889  26.566  -5.117  1.00 10.00      B   
ATOM   4081  HN  ASP B  73      36.913  26.639  -5.195  1.00 10.00      B   
ATOM   4082  CA  ASP B  73      38.724  27.636  -5.674  1.00 10.00      B   
ATOM   4083  CB  ASP B  73      39.352  28.511  -4.581  1.00 10.00      B   
ATOM   4084  CG  ASP B  73      40.008  29.765  -5.138  1.00 10.00      B   
ATOM   4085  OD1 ASP B  73      39.457  30.362  -6.093  1.00 10.00      B   
ATOM   4086  OD2 ASP B  73      41.081  30.160  -4.628  1.00 10.00      B   
ATOM   4087  C   ASP B  73      39.782  27.084  -6.630  1.00 10.00      B   
ATOM   4088  O   ASP B  73      40.985  27.255  -6.420  1.00 10.00      B   
ATOM   4089  N   ASP B  74      39.307  26.380  -7.656  1.00 10.00      B   
ATOM   4090  HN  ASP B  74      38.338  26.255  -7.726  1.00 10.00      B   
ATOM   4091  CA  ASP B  74      40.165  25.784  -8.687  1.00 10.00      B   
ATOM   4092  CB  ASP B  74      41.016  26.839  -9.404  1.00 10.00      B   
ATOM   4093  CG  ASP B  74      40.288  27.487 -10.562  1.00 10.00      B   
ATOM   4094  OD1 ASP B  74      40.350  26.948 -11.691  1.00 10.00      B   
ATOM   4095  OD2 ASP B  74      39.642  28.539 -10.348  1.00 10.00      B   
ATOM   4096  C   ASP B  74      41.041  24.648  -8.165  1.00 10.00      B   
ATOM   4097  O   ASP B  74      41.844  24.088  -8.909  1.00 10.00      B   
ATOM   4098  N   ARG B  75      40.891  24.298  -6.897  1.00 10.00      B   
ATOM   4099  HN  ARG B  75      40.238  24.770  -6.338  1.00 10.00      B   
ATOM   4100  CA  ARG B  75      41.685  23.227  -6.316  1.00 10.00      B   
ATOM   4101  CB  ARG B  75      42.439  23.714  -5.079  1.00 10.00      B   
ATOM   4102  CG  ARG B  75      43.487  24.774  -5.378  1.00 10.00      B   
ATOM   4103  CD  ARG B  75      44.428  24.977  -4.204  1.00 10.00      B   
ATOM   4104  NE  ARG B  75      43.778  25.632  -3.068  1.00 10.00      B   
ATOM   4105  HE  ARG B  75      42.798  25.587  -3.017  1.00 10.00      B   
ATOM   4106  CZ  ARG B  75      44.438  26.267  -2.110  1.00 10.00      B   
ATOM   4107  NH1 ARG B  75      45.759  26.335  -2.152  1.00 10.00      B   
ATOM   4108 HH11 ARG B  75      46.285  25.889  -2.935  1.00 10.00      B   
ATOM   4109 HH12 ARG B  75      46.281  26.831  -1.398  1.00 10.00      B   
ATOM   4110  NH2 ARG B  75      43.778  26.835  -1.109  1.00 10.00      B   
ATOM   4111 HH21 ARG B  75      44.299  27.338  -0.356  1.00 10.00      B   
ATOM   4112 HH22 ARG B  75      42.734  26.783  -1.071  1.00 10.00      B   
ATOM   4113  C   ARG B  75      40.819  22.026  -5.972  1.00 10.00      B   
ATOM   4114  O   ARG B  75      39.709  22.176  -5.472  1.00 10.00      B   
ATOM   4115  N   ARG B  76      41.328  20.840  -6.258  1.00 10.00      B   
ATOM   4116  HN  ARG B  76      42.214  20.789  -6.673  1.00 10.00      B   
ATOM   4117  CA  ARG B  76      40.608  19.610  -5.975  1.00 10.00      B   
ATOM   4118  CB  ARG B  76      41.083  18.484  -6.904  1.00 10.00      B   
ATOM   4119  CG  ARG B  76      40.433  17.135  -6.635  1.00 10.00      B   
ATOM   4120  CD  ARG B  76      40.618  16.178  -7.805  1.00 10.00      B   
ATOM   4121  NE  ARG B  76      42.021  15.819  -8.022  1.00 10.00      B   
ATOM   4122  HE  ARG B  76      42.700  16.510  -7.844  1.00 10.00      B   
ATOM   4123  CZ  ARG B  76      42.423  14.619  -8.442  1.00 10.00      B   
ATOM   4124  NH1 ARG B  76      41.536  13.658  -8.684  1.00 10.00      B   
ATOM   4125 HH11 ARG B  76      40.507  13.836  -8.545  1.00 10.00      B   
ATOM   4126 HH12 ARG B  76      41.854  12.721  -9.016  1.00 10.00      B   
ATOM   4127  NH2 ARG B  76      43.716  14.388  -8.642  1.00 10.00      B   
ATOM   4128 HH21 ARG B  76      44.039  13.451  -8.970  1.00 10.00      B   
ATOM   4129 HH22 ARG B  76      44.417  15.147  -8.474  1.00 10.00      B   
ATOM   4130  C   ARG B  76      40.777  19.207  -4.512  1.00 10.00      B   
ATOM   4131  O   ARG B  76      41.872  19.286  -3.954  1.00 10.00      B   
ATOM   4132  N   VAL B  77      39.679  18.805  -3.893  1.00 10.00      B   
ATOM   4133  HN  VAL B  77      38.829  18.802  -4.387  1.00 10.00      B   
ATOM   4134  CA  VAL B  77      39.689  18.376  -2.504  1.00 10.00      B   
ATOM   4135  CB  VAL B  77      38.587  19.084  -1.686  1.00 10.00      B   
ATOM   4136  CG1 VAL B  77      38.629  18.651  -0.227  1.00 10.00      B   
ATOM   4137  CG2 VAL B  77      38.738  20.592  -1.796  1.00 10.00      B   
ATOM   4138  C   VAL B  77      39.493  16.866  -2.432  1.00 10.00      B   
ATOM   4139  O   VAL B  77      38.637  16.308  -3.125  1.00 10.00      B   
ATOM   4140  N   SER B  78      40.304  16.210  -1.617  1.00 10.00      B   
ATOM   4141  HN  SER B  78      40.974  16.706  -1.104  1.00 10.00      B   
ATOM   4142  CA  SER B  78      40.225  14.771  -1.455  1.00 10.00      B   
ATOM   4143  CB  SER B  78      41.630  14.187  -1.296  1.00 10.00      B   
ATOM   4144  OG  SER B  78      42.554  15.191  -0.900  1.00 10.00      B   
ATOM   4145  HG  SER B  78      43.140  14.831  -0.216  1.00 10.00      B   
ATOM   4146  C   SER B  78      39.356  14.406  -0.258  1.00 10.00      B   
ATOM   4147  O   SER B  78      39.307  15.143   0.734  1.00 10.00      B   
ATOM   4148  N   VAL B  79      38.660  13.280  -0.365  1.00 10.00      B   
ATOM   4149  HN  VAL B  79      38.732  12.748  -1.188  1.00 10.00      B   
ATOM   4150  CA  VAL B  79      37.800  12.808   0.711  1.00 10.00      B   
ATOM   4151  CB  VAL B  79      36.990  11.566   0.287  1.00 10.00      B   
ATOM   4152  CG1 VAL B  79      35.979  11.199   1.363  1.00 10.00      B   
ATOM   4153  CG2 VAL B  79      36.296  11.807  -1.046  1.00 10.00      B   
ATOM   4154  C   VAL B  79      38.650  12.466   1.929  1.00 10.00      B   
ATOM   4155  O   VAL B  79      39.471  11.545   1.893  1.00 10.00      B   
ATOM   4156  N   THR B  80      38.458  13.216   2.997  1.00 10.00      B   
ATOM   4157  HN  THR B  80      37.768  13.914   2.975  1.00 10.00      B   
ATOM   4158  CA  THR B  80      39.222  13.016   4.214  1.00 10.00      B   
ATOM   4159  CB  THR B  80      39.580  14.369   4.851  1.00 10.00      B   
ATOM   4160  OG1 THR B  80      39.721  15.351   3.807  1.00 10.00      B   
ATOM   4161  HG1 THR B  80      39.610  14.921   2.948  1.00 10.00      B   
ATOM   4162  CG2 THR B  80      40.892  14.260   5.613  1.00 10.00      B   
ATOM   4163  C   THR B  80      38.453  12.157   5.216  1.00 10.00      B   
ATOM   4164  O   THR B  80      37.259  12.356   5.434  1.00 10.00      B   
ATOM   4165  N   GLY B  81      39.142  11.198   5.816  1.00 10.00      B   
ATOM   4166  HN  GLY B  81      40.097  11.089   5.614  1.00 10.00      B   
ATOM   4167  CA  GLY B  81      38.506  10.325   6.778  1.00 10.00      B   
ATOM   4168  C   GLY B  81      38.633  10.845   8.193  1.00 10.00      B   
ATOM   4169  O   GLY B  81      39.583  11.567   8.511  1.00 10.00      B   
ATOM   4170  N   LEU B  82      37.671  10.498   9.036  1.00 10.00      B   
ATOM   4171  HN  LEU B  82      36.918   9.956   8.708  1.00 10.00      B   
ATOM   4172  CA  LEU B  82      37.677  10.919  10.430  1.00 10.00      B   
ATOM   4173  CB  LEU B  82      37.040  12.306  10.576  1.00 10.00      B   
ATOM   4174  CG  LEU B  82      37.297  13.034  11.899  1.00 10.00      B   
ATOM   4175  CD1 LEU B  82      38.775  13.361  12.053  1.00 10.00      B   
ATOM   4176  CD2 LEU B  82      36.458  14.299  11.993  1.00 10.00      B   
ATOM   4177  C   LEU B  82      36.925   9.909  11.287  1.00 10.00      B   
ATOM   4178  O   LEU B  82      35.834   9.473  10.926  1.00 10.00      B   
ATOM   4179  N   ARG B  83      37.517   9.522  12.406  1.00 10.00      B   
ATOM   4180  HN  ARG B  83      38.392   9.901  12.647  1.00 10.00      B   
ATOM   4181  CA  ARG B  83      36.889   8.564  13.300  1.00 10.00      B   
ATOM   4182  CB  ARG B  83      37.887   7.484  13.725  1.00 10.00      B   
ATOM   4183  CG  ARG B  83      37.253   6.328  14.480  1.00 10.00      B   
ATOM   4184  CD  ARG B  83      37.861   4.999  14.066  1.00 10.00      B   
ATOM   4185  NE  ARG B  83      39.171   4.766  14.677  1.00 10.00      B   
ATOM   4186  HE  ARG B  83      39.274   5.004  15.628  1.00 10.00      B   
ATOM   4187  CZ  ARG B  83      40.221   4.262  14.029  1.00 10.00      B   
ATOM   4188  NH1 ARG B  83      40.128   3.948  12.740  1.00 10.00      B   
ATOM   4189 HH11 ARG B  83      39.228   4.103  12.217  1.00 10.00      B   
ATOM   4190 HH12 ARG B  83      40.948   3.546  12.239  1.00 10.00      B   
ATOM   4191  NH2 ARG B  83      41.361   4.053  14.677  1.00 10.00      B   
ATOM   4192 HH21 ARG B  83      41.437   4.280  15.696  1.00 10.00      B   
ATOM   4193 HH22 ARG B  83      42.186   3.655  14.177  1.00 10.00      B   
ATOM   4194  C   ARG B  83      36.316   9.272  14.518  1.00 10.00      B   
ATOM   4195  O   ARG B  83      37.043   9.922  15.270  1.00 10.00      B   
ATOM   4196  N   ASP B  84      35.013   9.150  14.700  1.00 10.00      B   
ATOM   4197  HN  ASP B  84      34.488   8.604  14.070  1.00 10.00      B   
ATOM   4198  CA  ASP B  84      34.337   9.784  15.820  1.00 10.00      B   
ATOM   4199  CB  ASP B  84      32.885  10.110  15.464  1.00 10.00      B   
ATOM   4200  CG  ASP B  84      32.146  10.782  16.604  1.00 10.00      B   
ATOM   4201  OD1 ASP B  84      32.643  11.810  17.114  1.00 10.00      B   
ATOM   4202  OD2 ASP B  84      31.060  10.296  16.988  1.00 10.00      B   
ATOM   4203  C   ASP B  84      34.385   8.897  17.053  1.00 10.00      B   
ATOM   4204  O   ASP B  84      33.982   7.733  17.013  1.00 10.00      B   
ATOM   4205  N   TYR B  85      34.892   9.449  18.140  1.00 10.00      B   
ATOM   4206  HN  TYR B  85      35.204  10.379  18.104  1.00 10.00      B   
ATOM   4207  CA  TYR B  85      34.993   8.720  19.391  1.00 10.00      B   
ATOM   4208  CB  TYR B  85      36.283   9.116  20.116  1.00 10.00      B   
ATOM   4209  CG  TYR B  85      36.527   8.384  21.417  1.00 10.00      B   
ATOM   4210  CD1 TYR B  85      36.682   7.003  21.446  1.00 10.00      B   
ATOM   4211  CD2 TYR B  85      36.610   9.078  22.616  1.00 10.00      B   
ATOM   4212  CE1 TYR B  85      36.916   6.337  22.635  1.00 10.00      B   
ATOM   4213  CE2 TYR B  85      36.841   8.423  23.806  1.00 10.00      B   
ATOM   4214  CZ  TYR B  85      36.993   7.052  23.811  1.00 10.00      B   
ATOM   4215  OH  TYR B  85      37.229   6.399  24.998  1.00 10.00      B   
ATOM   4216  HH  TYR B  85      36.677   6.787  25.688  1.00 10.00      B   
ATOM   4217  C   TYR B  85      33.775   9.023  20.254  1.00 10.00      B   
ATOM   4218  O   TYR B  85      33.715  10.055  20.922  1.00 10.00      B   
ATOM   4219  N   HIS B  86      32.794   8.137  20.221  1.00 10.00      B   
ATOM   4220  HN  HIS B  86      32.893   7.327  19.674  1.00 10.00      B   
ATOM   4221  CA  HIS B  86      31.579   8.334  20.995  1.00 10.00      B   
ATOM   4222  CB  HIS B  86      30.354   8.373  20.079  1.00 10.00      B   
ATOM   4223  CG  HIS B  86      29.605   9.671  20.144  1.00 10.00      B   
ATOM   4224  ND1 HIS B  86      29.698  10.643  19.176  1.00 10.00      B   
ATOM   4225  HD1 HIS B  86      30.245  10.585  18.348  1.00 10.00      B   
ATOM   4226  CD2 HIS B  86      28.752  10.155  21.077  1.00 10.00      B   
ATOM   4227  CE1 HIS B  86      28.932  11.669  19.506  1.00 10.00      B   
ATOM   4228  NE2 HIS B  86      28.351  11.396  20.657  1.00 10.00      B   
ATOM   4229  HE2 HIS B  86      27.731  11.991  21.137  1.00 10.00      B   
ATOM   4230  C   HIS B  86      31.417   7.261  22.059  1.00 10.00      B   
ATOM   4231  O   HIS B  86      31.984   6.171  21.949  1.00 10.00      B   
ATOM   4232  N   THR B  87      30.654   7.583  23.092  1.00 10.00      B   
ATOM   4233  HN  THR B  87      30.254   8.475  23.131  1.00 10.00      B   
ATOM   4234  CA  THR B  87      30.397   6.658  24.179  1.00 10.00      B   
ATOM   4235  CB  THR B  87      31.187   7.050  25.439  1.00 10.00      B   
ATOM   4236  OG1 THR B  87      31.357   8.476  25.482  1.00 10.00      B   
ATOM   4237  HG1 THR B  87      31.417   8.756  26.403  1.00 10.00      B   
ATOM   4238  CG2 THR B  87      32.548   6.378  25.436  1.00 10.00      B   
ATOM   4239  C   THR B  87      28.911   6.636  24.506  1.00 10.00      B   
ATOM   4240  O   THR B  87      28.279   7.687  24.622  1.00 10.00      B   
ATOM   4241  N   VAL B  88      28.353   5.443  24.632  1.00 10.00      B   
ATOM   4242  HN  VAL B  88      28.908   4.638  24.522  1.00 10.00      B   
ATOM   4243  CA  VAL B  88      26.940   5.297  24.943  1.00 10.00      B   
ATOM   4244  CB  VAL B  88      26.309   4.081  24.230  1.00 10.00      B   
ATOM   4245  CG1 VAL B  88      24.792   4.106  24.366  1.00 10.00      B   
ATOM   4246  CG2 VAL B  88      26.716   4.043  22.763  1.00 10.00      B   
ATOM   4247  C   VAL B  88      26.735   5.173  26.449  1.00 10.00      B   
ATOM   4248  O   VAL B  88      27.009   4.126  27.042  1.00 10.00      B   
ATOM   4249  N   LEU B  89      26.278   6.255  27.063  1.00 10.00      B   
ATOM   4250  HN  LEU B  89      26.099   7.063  26.536  1.00 10.00      B   
ATOM   4251  CA  LEU B  89      26.025   6.274  28.494  1.00 10.00      B   
ATOM   4252  CB  LEU B  89      26.033   7.712  29.014  1.00 10.00      B   
ATOM   4253  CG  LEU B  89      27.388   8.419  29.033  1.00 10.00      B   
ATOM   4254  CD1 LEU B  89      27.200   9.922  29.168  1.00 10.00      B   
ATOM   4255  CD2 LEU B  89      28.255   7.888  30.165  1.00 10.00      B   
ATOM   4256  C   LEU B  89      24.681   5.627  28.788  1.00 10.00      B   
ATOM   4257  O   LEU B  89      23.657   6.032  28.235  1.00 10.00      B   
ATOM   4258  N   GLY B  90      24.685   4.624  29.652  1.00 10.00      B   
ATOM   4259  HN  GLY B  90      25.531   4.345  30.063  1.00 10.00      B   
ATOM   4260  CA  GLY B  90      23.454   3.943  29.994  1.00 10.00      B   
ATOM   4261  C   GLY B  90      22.996   3.014  28.888  1.00 10.00      B   
ATOM   4262  O   GLY B  90      21.838   3.049  28.471  1.00 10.00      B   
ATOM   4263  N   ALA B  91      23.910   2.184  28.410  1.00 10.00      B   
ATOM   4264  HN  ALA B  91      24.814   2.204  28.787  1.00 10.00      B   
ATOM   4265  CA  ALA B  91      23.602   1.240  27.345  1.00 10.00      B   
ATOM   4266  CB  ALA B  91      24.831   0.981  26.493  1.00 10.00      B   
ATOM   4267  C   ALA B  91      23.075  -0.065  27.924  1.00 10.00      B   
ATOM   4268  O   ALA B  91      23.660  -0.616  28.857  1.00 10.00      B   
ATOM   4269  N   ARG B  92      21.973  -0.552  27.373  1.00 10.00      B   
ATOM   4270  HN  ARG B  92      21.557  -0.068  26.629  1.00 10.00      B   
ATOM   4271  CA  ARG B  92      21.370  -1.796  27.841  1.00 10.00      B   
ATOM   4272  CB  ARG B  92      19.964  -1.967  27.263  1.00 10.00      B   
ATOM   4273  CG  ARG B  92      19.015  -0.821  27.572  1.00 10.00      B   
ATOM   4274  CD  ARG B  92      17.637  -1.081  26.991  1.00 10.00      B   
ATOM   4275  NE  ARG B  92      17.697  -1.415  25.568  1.00 10.00      B   
ATOM   4276  HE  ARG B  92      18.558  -1.271  25.109  1.00 10.00      B   
ATOM   4277  CZ  ARG B  92      16.666  -1.898  24.873  1.00 10.00      B   
ATOM   4278  NH1 ARG B  92      15.498  -2.094  25.469  1.00 10.00      B   
ATOM   4279 HH11 ARG B  92      15.384  -1.875  26.481  1.00 10.00      B   
ATOM   4280 HH12 ARG B  92      14.685  -2.467  24.929  1.00 10.00      B   
ATOM   4281  NH2 ARG B  92      16.812  -2.191  23.589  1.00 10.00      B   
ATOM   4282 HH21 ARG B  92      17.733  -2.047  23.124  1.00 10.00      B   
ATOM   4283 HH22 ARG B  92      16.006  -2.569  23.039  1.00 10.00      B   
ATOM   4284  C   ARG B  92      22.237  -2.993  27.460  1.00 10.00      B   
ATOM   4285  O   ARG B  92      22.616  -3.153  26.298  1.00 10.00      B   
ATOM   4286  N   GLU B  93      22.551  -3.823  28.442  1.00 10.00      B   
ATOM   4287  HN  GLU B  93      22.213  -3.642  29.347  1.00 10.00      B   
ATOM   4288  CA  GLU B  93      23.373  -5.001  28.216  1.00 10.00      B   
ATOM   4289  CB  GLU B  93      23.908  -5.521  29.552  1.00 10.00      B   
ATOM   4290  CG  GLU B  93      24.936  -6.631  29.420  1.00 10.00      B   
ATOM   4291  CD  GLU B  93      25.063  -7.458  30.683  1.00 10.00      B   
ATOM   4292  OE1 GLU B  93      24.715  -8.658  30.651  1.00 10.00      B   
ATOM   4293  OE2 GLU B  93      25.513  -6.913  31.716  1.00 10.00      B   
ATOM   4294  C   GLU B  93      22.558  -6.090  27.529  1.00 10.00      B   
ATOM   4295  O   GLU B  93      22.957  -6.635  26.498  1.00 10.00      B   
ATOM   4296  N   ASP B  94      21.406  -6.387  28.104  1.00 10.00      B   
ATOM   4297  HN  ASP B  94      21.135  -5.893  28.907  1.00 10.00      B   
ATOM   4298  CA  ASP B  94      20.519  -7.407  27.569  1.00 10.00      B   
ATOM   4299  CB  ASP B  94      19.836  -8.155  28.720  1.00 10.00      B   
ATOM   4300  CG  ASP B  94      19.281  -9.505  28.313  1.00 10.00      B   
ATOM   4301  OD1 ASP B  94      18.338  -9.551  27.495  1.00 10.00      B   
ATOM   4302  OD2 ASP B  94      19.777 -10.531  28.824  1.00 10.00      B   
ATOM   4303  C   ASP B  94      19.461  -6.755  26.689  1.00 10.00      B   
ATOM   4304  O   ASP B  94      19.042  -5.627  26.956  1.00 10.00      B   
ATOM   4305  N   TYR B  95      19.031  -7.458  25.649  1.00 10.00      B   
ATOM   4306  HN  TYR B  95      19.396  -8.354  25.494  1.00 10.00      B   
ATOM   4307  CA  TYR B  95      18.018  -6.937  24.741  1.00 10.00      B   
ATOM   4308  CB  TYR B  95      17.981  -7.761  23.452  1.00 10.00      B   
ATOM   4309  CG  TYR B  95      19.276  -7.752  22.666  1.00 10.00      B   
ATOM   4310  CD1 TYR B  95      20.131  -8.845  22.688  1.00 10.00      B   
ATOM   4311  CD2 TYR B  95      19.639  -6.653  21.898  1.00 10.00      B   
ATOM   4312  CE1 TYR B  95      21.310  -8.846  21.968  1.00 10.00      B   
ATOM   4313  CE2 TYR B  95      20.819  -6.645  21.175  1.00 10.00      B   
ATOM   4314  CZ  TYR B  95      21.649  -7.744  21.213  1.00 10.00      B   
ATOM   4315  OH  TYR B  95      22.823  -7.744  20.493  1.00 10.00      B   
ATOM   4316  HH  TYR B  95      23.294  -6.919  20.645  1.00 10.00      B   
ATOM   4317  C   TYR B  95      16.647  -6.943  25.410  1.00 10.00      B   
ATOM   4318  O   TYR B  95      15.720  -6.263  24.968  1.00 10.00      B   
ATOM   4319  N   ARG B  96      16.532  -7.720  26.480  1.00 10.00      B   
ATOM   4320  HN  ARG B  96      17.316  -8.238  26.782  1.00 10.00      B   
ATOM   4321  CA  ARG B  96      15.294  -7.824  27.235  1.00 10.00      B   
ATOM   4322  CB  ARG B  96      14.656  -9.208  27.030  1.00 10.00      B   
ATOM   4323  CG  ARG B  96      13.262  -9.352  27.629  1.00 10.00      B   
ATOM   4324  CD  ARG B  96      13.268 -10.218  28.880  1.00 10.00      B   
ATOM   4325  NE  ARG B  96      13.343 -11.647  28.573  1.00 10.00      B   
ATOM   4326  HE  ARG B  96      13.858 -11.911  27.777  1.00 10.00      B   
ATOM   4327  CZ  ARG B  96      12.766 -12.593  29.314  1.00 10.00      B   
ATOM   4328  NH1 ARG B  96      12.073 -12.259  30.397  1.00 10.00      B   
ATOM   4329 HH11 ARG B  96      11.622 -13.000  30.979  1.00 10.00      B   
ATOM   4330 HH12 ARG B  96      11.978 -11.257  30.673  1.00 10.00      B   
ATOM   4331  NH2 ARG B  96      12.876 -13.872  28.974  1.00 10.00      B   
ATOM   4332 HH21 ARG B  96      13.417 -14.149  28.126  1.00 10.00      B   
ATOM   4333 HH22 ARG B  96      12.421 -14.611  29.554  1.00 10.00      B   
ATOM   4334  C   ARG B  96      15.581  -7.585  28.713  1.00 10.00      B   
ATOM   4335  O   ARG B  96      15.951  -8.506  29.438  1.00 10.00      B   
ATOM   4336  N   GLY B  97      15.441  -6.344  29.150  1.00 10.00      B   
ATOM   4337  HN  GLY B  97      15.165  -5.638  28.522  1.00 10.00      B   
ATOM   4338  CA  GLY B  97      15.694  -6.014  30.539  1.00 10.00      B   
ATOM   4339  C   GLY B  97      15.929  -4.531  30.741  1.00 10.00      B   
ATOM   4340  O   GLY B  97      15.667  -3.729  29.842  1.00 10.00      B   
ATOM   4341  N   LEU B  98      16.421  -4.164  31.916  1.00 10.00      B   
ATOM   4342  HN  LEU B  98      16.610  -4.849  32.591  1.00 10.00      B   
ATOM   4343  CA  LEU B  98      16.688  -2.768  32.232  1.00 10.00      B   
ATOM   4344  CB  LEU B  98      15.656  -2.236  33.231  1.00 10.00      B   
ATOM   4345  CG  LEU B  98      14.257  -1.956  32.680  1.00 10.00      B   
ATOM   4346  CD1 LEU B  98      13.307  -1.582  33.806  1.00 10.00      B   
ATOM   4347  CD2 LEU B  98      14.307  -0.849  31.641  1.00 10.00      B   
ATOM   4348  C   LEU B  98      18.098  -2.573  32.782  1.00 10.00      B   
ATOM   4349  O   LEU B  98      18.464  -1.468  33.193  1.00 10.00      B   
ATOM   4350  N   LYS B  99      18.893  -3.637  32.785  1.00 10.00      B   
ATOM   4351  HN  LYS B  99      18.564  -4.488  32.422  1.00 10.00      B   
ATOM   4352  CA  LYS B  99      20.258  -3.556  33.292  1.00 10.00      B   
ATOM   4353  CB  LYS B  99      20.793  -4.916  33.738  1.00 10.00      B   
ATOM   4354  CG  LYS B  99      20.322  -5.321  35.125  1.00 10.00      B   
ATOM   4355  CD  LYS B  99      21.057  -6.545  35.642  1.00 10.00      B   
ATOM   4356  CE  LYS B  99      20.713  -6.813  37.099  1.00 10.00      B   
ATOM   4357  NZ  LYS B  99      21.281  -8.099  37.583  1.00 10.00      B   
ATOM   4358  HZ1 LYS B  99      20.887  -8.894  37.040  1.00 10.00      B   
ATOM   4359  HZ2 LYS B  99      21.054  -8.236  38.590  1.00 10.00      B   
ATOM   4360  HZ3 LYS B  99      22.313  -8.095  37.471  1.00 10.00      B   
ATOM   4361  C   LYS B  99      21.182  -2.888  32.283  1.00 10.00      B   
ATOM   4362  O   LYS B  99      21.639  -3.505  31.319  1.00 10.00      B   
ATOM   4363  N   SER B 100      21.424  -1.607  32.508  1.00 10.00      B   
ATOM   4364  HN  SER B 100      21.022  -1.177  33.293  1.00 10.00      B   
ATOM   4365  CA  SER B 100      22.270  -0.822  31.635  1.00 10.00      B   
ATOM   4366  CB  SER B 100      21.589   0.512  31.347  1.00 10.00      B   
ATOM   4367  OG  SER B 100      20.182   0.335  31.278  1.00 10.00      B   
ATOM   4368  HG  SER B 100      19.946  -0.500  31.704  1.00 10.00      B   
ATOM   4369  C   SER B 100      23.644  -0.598  32.260  1.00 10.00      B   
ATOM   4370  O   SER B 100      23.782  -0.523  33.482  1.00 10.00      B   
ATOM   4371  N   HIS B 101      24.660  -0.502  31.417  1.00 10.00      B   
ATOM   4372  HN  HIS B 101      24.490  -0.563  30.447  1.00 10.00      B   
ATOM   4373  CA  HIS B 101      26.016  -0.289  31.888  1.00 10.00      B   
ATOM   4374  CB  HIS B 101      27.022  -1.047  31.023  1.00 10.00      B   
ATOM   4375  CG  HIS B 101      27.200  -2.475  31.428  1.00 10.00      B   
ATOM   4376  ND1 HIS B 101      28.382  -2.974  31.927  1.00 10.00      B   
ATOM   4377  HD1 HIS B 101      29.213  -2.463  32.052  1.00 10.00      B   
ATOM   4378  CD2 HIS B 101      26.333  -3.514  31.411  1.00 10.00      B   
ATOM   4379  CE1 HIS B 101      28.236  -4.257  32.200  1.00 10.00      B   
ATOM   4380  NE2 HIS B 101      27.000  -4.607  31.896  1.00 10.00      B   
ATOM   4381  HE2 HIS B 101      26.619  -5.516  31.995  1.00 10.00      B   
ATOM   4382  C   HIS B 101      26.351   1.193  31.921  1.00 10.00      B   
ATOM   4383  O   HIS B 101      25.648   2.007  31.321  1.00 10.00      B   
ATOM   4384  N   GLU B 102      27.424   1.524  32.627  1.00 10.00      B   
ATOM   4385  HN  GLU B 102      27.928   0.815  33.079  1.00 10.00      B   
ATOM   4386  CA  GLU B 102      27.880   2.899  32.768  1.00 10.00      B   
ATOM   4387  CB  GLU B 102      29.177   2.920  33.577  1.00 10.00      B   
ATOM   4388  CG  GLU B 102      29.746   4.301  33.847  1.00 10.00      B   
ATOM   4389  CD  GLU B 102      31.103   4.227  34.508  1.00 10.00      B   
ATOM   4390  OE1 GLU B 102      32.119   4.134  33.784  1.00 10.00      B   
ATOM   4391  OE2 GLU B 102      31.162   4.246  35.754  1.00 10.00      B   
ATOM   4392  C   GLU B 102      28.083   3.563  31.406  1.00 10.00      B   
ATOM   4393  O   GLU B 102      27.395   4.531  31.069  1.00 10.00      B   
ATOM   4394  N   THR B 103      29.019   3.039  30.623  1.00 10.00      B   
ATOM   4395  HN  THR B 103      29.542   2.273  30.942  1.00 10.00      B   
ATOM   4396  CA  THR B 103      29.295   3.588  29.307  1.00 10.00      B   
ATOM   4397  CB  THR B 103      30.058   4.932  29.410  1.00 10.00      B   
ATOM   4398  OG1 THR B 103      30.148   5.551  28.122  1.00 10.00      B   
ATOM   4399  HG1 THR B 103      30.389   6.479  28.229  1.00 10.00      B   
ATOM   4400  CG2 THR B 103      31.457   4.739  29.983  1.00 10.00      B   
ATOM   4401  C   THR B 103      30.085   2.597  28.451  1.00 10.00      B   
ATOM   4402  O   THR B 103      30.858   1.785  28.971  1.00 10.00      B   
ATOM   4403  N   ILE B 104      29.862   2.647  27.145  1.00 10.00      B   
ATOM   4404  HN  ILE B 104      29.211   3.299  26.797  1.00 10.00      B   
ATOM   4405  CA  ILE B 104      30.560   1.775  26.208  1.00 10.00      B   
ATOM   4406  CB  ILE B 104      29.657   0.650  25.648  1.00 10.00      B   
ATOM   4407  CG1 ILE B 104      28.388   1.224  25.009  1.00 10.00      B   
ATOM   4408  CG2 ILE B 104      29.309  -0.357  26.737  1.00 10.00      B   
ATOM   4409  CD1 ILE B 104      27.648   0.244  24.123  1.00 10.00      B   
ATOM   4410  C   ILE B 104      31.124   2.599  25.056  1.00 10.00      B   
ATOM   4411  O   ILE B 104      30.478   3.539  24.585  1.00 10.00      B   
ATOM   4412  N   GLN B 105      32.329   2.261  24.618  1.00 10.00      B   
ATOM   4413  HN  GLN B 105      32.797   1.506  25.030  1.00 10.00      B   
ATOM   4414  CA  GLN B 105      32.972   2.983  23.534  1.00 10.00      B   
ATOM   4415  CB  GLN B 105      34.494   2.846  23.621  1.00 10.00      B   
ATOM   4416  CG  GLN B 105      35.149   3.733  24.668  1.00 10.00      B   
ATOM   4417  CD  GLN B 105      34.939   3.245  26.089  1.00 10.00      B   
ATOM   4418  OE1 GLN B 105      34.804   2.045  26.338  1.00 10.00      B   
ATOM   4419  NE2 GLN B 105      34.914   4.173  27.031  1.00 10.00      B   
ATOM   4420 HE21 GLN B 105      35.028   5.110  26.761  1.00 10.00      B   
ATOM   4421 HE22 GLN B 105      34.789   3.887  27.961  1.00 10.00      B   
ATOM   4422  C   GLN B 105      32.488   2.491  22.178  1.00 10.00      B   
ATOM   4423  O   GLN B 105      32.160   1.316  22.013  1.00 10.00      B   
ATOM   4424  N   THR B 106      32.418   3.403  21.219  1.00 10.00      B   
ATOM   4425  HN  THR B 106      32.644   4.337  21.428  1.00 10.00      B   
ATOM   4426  CA  THR B 106      31.992   3.073  19.871  1.00 10.00      B   
ATOM   4427  CB  THR B 106      30.516   3.453  19.656  1.00 10.00      B   
ATOM   4428  OG1 THR B 106      29.750   3.042  20.797  1.00 10.00      B   
ATOM   4429  HG1 THR B 106      30.300   2.500  21.374  1.00 10.00      B   
ATOM   4430  CG2 THR B 106      29.965   2.770  18.412  1.00 10.00      B   
ATOM   4431  C   THR B 106      32.859   3.815  18.857  1.00 10.00      B   
ATOM   4432  O   THR B 106      32.936   5.046  18.879  1.00 10.00      B   
ATOM   4433  N   TRP B 107      33.520   3.063  17.984  1.00 10.00      B   
ATOM   4434  HN  TRP B 107      33.416   2.088  18.017  1.00 10.00      B   
ATOM   4435  CA  TRP B 107      34.382   3.646  16.966  1.00 10.00      B   
ATOM   4436  CB  TRP B 107      35.619   2.771  16.751  1.00 10.00      B   
ATOM   4437  CG  TRP B 107      36.569   2.763  17.908  1.00 10.00      B   
ATOM   4438  CD1 TRP B 107      37.679   3.541  18.059  1.00 10.00      B   
ATOM   4439  CD2 TRP B 107      36.496   1.936  19.076  1.00 10.00      B   
ATOM   4440  NE1 TRP B 107      38.306   3.246  19.244  1.00 10.00      B   
ATOM   4441  HE1 TRP B 107      39.127   3.670  19.576  1.00 10.00      B   
ATOM   4442  CE2 TRP B 107      37.597   2.268  19.890  1.00 10.00      B   
ATOM   4443  CE3 TRP B 107      35.604   0.951  19.516  1.00 10.00      B   
ATOM   4444  CZ2 TRP B 107      37.835   1.646  21.112  1.00 10.00      B   
ATOM   4445  CZ3 TRP B 107      35.842   0.337  20.730  1.00 10.00      B   
ATOM   4446  CH2 TRP B 107      36.946   0.689  21.515  1.00 10.00      B   
ATOM   4447  C   TRP B 107      33.620   3.794  15.657  1.00 10.00      B   
ATOM   4448  O   TRP B 107      33.440   2.826  14.918  1.00 10.00      B   
ATOM   4449  N   ARG B 108      33.164   5.004  15.381  1.00 10.00      B   
ATOM   4450  HN  ARG B 108      33.339   5.738  16.011  1.00 10.00      B   
ATOM   4451  CA  ARG B 108      32.413   5.278  14.166  1.00 10.00      B   
ATOM   4452  CB  ARG B 108      31.160   6.087  14.498  1.00 10.00      B   
ATOM   4453  CG  ARG B 108      30.227   5.411  15.489  1.00 10.00      B   
ATOM   4454  CD  ARG B 108      29.086   6.336  15.881  1.00 10.00      B   
ATOM   4455  NE  ARG B 108      28.049   5.647  16.649  1.00 10.00      B   
ATOM   4456  HE  ARG B 108      28.171   5.593  17.625  1.00 10.00      B   
ATOM   4457  CZ  ARG B 108      26.955   5.112  16.111  1.00 10.00      B   
ATOM   4458  NH1 ARG B 108      26.746   5.182  14.802  1.00 10.00      B   
ATOM   4459 HH11 ARG B 108      25.885   4.761  14.387  1.00 10.00      B   
ATOM   4460 HH12 ARG B 108      27.438   5.658  14.183  1.00 10.00      B   
ATOM   4461  NH2 ARG B 108      26.067   4.503  16.888  1.00 10.00      B   
ATOM   4462 HH21 ARG B 108      25.207   4.081  16.470  1.00 10.00      B   
ATOM   4463 HH22 ARG B 108      26.226   4.446  17.918  1.00 10.00      B   
ATOM   4464  C   ARG B 108      33.271   6.035  13.160  1.00 10.00      B   
ATOM   4465  O   ARG B 108      33.734   7.138  13.436  1.00 10.00      B   
ATOM   4466  N   GLU B 109      33.490   5.437  12.003  1.00 10.00      B   
ATOM   4467  HN  GLU B 109      33.104   4.548  11.837  1.00 10.00      B   
ATOM   4468  CA  GLU B 109      34.292   6.068  10.966  1.00 10.00      B   
ATOM   4469  CB  GLU B 109      35.151   5.029  10.244  1.00 10.00      B   
ATOM   4470  CG  GLU B 109      35.908   4.099  11.178  1.00 10.00      B   
ATOM   4471  CD  GLU B 109      37.266   3.708  10.639  1.00 10.00      B   
ATOM   4472  OE1 GLU B 109      37.374   2.644   9.998  1.00 10.00      B   
ATOM   4473  OE2 GLU B 109      38.237   4.464  10.859  1.00 10.00      B   
ATOM   4474  C   GLU B 109      33.407   6.822   9.975  1.00 10.00      B   
ATOM   4475  O   GLU B 109      32.437   6.270   9.450  1.00 10.00      B   
ATOM   4476  N   TYR B 110      33.739   8.087   9.740  1.00 10.00      B   
ATOM   4477  HN  TYR B 110      34.526   8.468  10.194  1.00 10.00      B   
ATOM   4478  CA  TYR B 110      32.986   8.931   8.820  1.00 10.00      B   
ATOM   4479  CB  TYR B 110      32.287  10.063   9.583  1.00 10.00      B   
ATOM   4480  CG  TYR B 110      31.202   9.614  10.539  1.00 10.00      B   
ATOM   4481  CD1 TYR B 110      31.496   9.299  11.859  1.00 10.00      B   
ATOM   4482  CD2 TYR B 110      29.881   9.517  10.123  1.00 10.00      B   
ATOM   4483  CE1 TYR B 110      30.504   8.895  12.735  1.00 10.00      B   
ATOM   4484  CE2 TYR B 110      28.885   9.116  10.992  1.00 10.00      B   
ATOM   4485  CZ  TYR B 110      29.201   8.806  12.296  1.00 10.00      B   
ATOM   4486  OH  TYR B 110      28.211   8.401  13.162  1.00 10.00      B   
ATOM   4487  HH  TYR B 110      28.366   8.794  14.031  1.00 10.00      B   
ATOM   4488  C   TYR B 110      33.922   9.545   7.787  1.00 10.00      B   
ATOM   4489  O   TYR B 110      35.119   9.698   8.034  1.00 10.00      B   
ATOM   4490  N   LEU B 111      33.379   9.883   6.629  1.00 10.00      B   
ATOM   4491  HN  LEU B 111      32.425   9.702   6.475  1.00 10.00      B   
ATOM   4492  CA  LEU B 111      34.161  10.503   5.571  1.00 10.00      B   
ATOM   4493  CB  LEU B 111      34.073   9.687   4.281  1.00 10.00      B   
ATOM   4494  CG  LEU B 111      34.799   8.341   4.296  1.00 10.00      B   
ATOM   4495  CD1 LEU B 111      34.576   7.597   2.990  1.00 10.00      B   
ATOM   4496  CD2 LEU B 111      36.287   8.528   4.555  1.00 10.00      B   
ATOM   4497  C   LEU B 111      33.686  11.932   5.345  1.00 10.00      B   
ATOM   4498  O   LEU B 111      32.508  12.166   5.064  1.00 10.00      B   
ATOM   4499  N   CYS B 112      34.598  12.879   5.479  1.00 10.00      B   
ATOM   4500  HN  CYS B 112      35.530  12.625   5.677  1.00 10.00      B   
ATOM   4501  CA  CYS B 112      34.273  14.287   5.317  1.00 10.00      B   
ATOM   4502  CB  CYS B 112      35.021  15.118   6.362  1.00 10.00      B   
ATOM   4503  SG  CYS B 112      35.101  14.355   8.002  1.00 10.00      B   
ATOM   4504  HG  CYS B 112      36.340  13.918   8.188  1.00 10.00      B   
ATOM   4505  C   CYS B 112      34.609  14.781   3.913  1.00 10.00      B   
ATOM   4506  O   CYS B 112      35.575  14.314   3.300  1.00 10.00      B   
ATOM   4507  N   ASP B 113      33.803  15.727   3.422  1.00 10.00      B   
ATOM   4508  HN  ASP B 113      33.060  16.045   3.976  1.00 10.00      B   
ATOM   4509  CA  ASP B 113      33.989  16.310   2.091  1.00 10.00      B   
ATOM   4510  CB  ASP B 113      35.322  17.069   1.986  1.00 10.00      B   
ATOM   4511  CG  ASP B 113      35.272  18.463   2.583  1.00 10.00      B   
ATOM   4512  OD1 ASP B 113      34.829  19.403   1.888  1.00 10.00      B   
ATOM   4513  OD2 ASP B 113      35.696  18.634   3.750  1.00 10.00      B   
ATOM   4514  C   ASP B 113      33.879  15.250   1.000  1.00 10.00      B   
ATOM   4515  O   ASP B 113      34.882  14.821   0.432  1.00 10.00      B   
ATOM   4516  N   ALA B 114      32.652  14.827   0.712  1.00 10.00      B   
ATOM   4517  HN  ALA B 114      31.888  15.217   1.185  1.00 10.00      B   
ATOM   4518  CA  ALA B 114      32.415  13.807  -0.302  1.00 10.00      B   
ATOM   4519  CB  ALA B 114      32.532  12.415   0.306  1.00 10.00      B   
ATOM   4520  C   ALA B 114      31.052  13.970  -0.967  1.00 10.00      B   
ATOM   4521  O   ALA B 114      30.058  14.287  -0.311  1.00 10.00      B   
ATOM   4522  N   SER B 115      31.018  13.736  -2.270  1.00 10.00      B   
ATOM   4523  HN  SER B 115      31.847  13.483  -2.730  1.00 10.00      B   
ATOM   4524  CA  SER B 115      29.792  13.828  -3.047  1.00 10.00      B   
ATOM   4525  CB  SER B 115      29.791  15.104  -3.898  1.00 10.00      B   
ATOM   4526  OG  SER B 115      28.604  15.216  -4.669  1.00 10.00      B   
ATOM   4527  HG  SER B 115      28.675  14.646  -5.458  1.00 10.00      B   
ATOM   4528  C   SER B 115      29.680  12.598  -3.939  1.00 10.00      B   
ATOM   4529  O   SER B 115      30.689  12.107  -4.454  1.00 10.00      B   
ATOM   4530  N   PHE B 116      28.470  12.085  -4.101  1.00 10.00      B   
ATOM   4531  HN  PHE B 116      27.704  12.509  -3.657  1.00 10.00      B   
ATOM   4532  CA  PHE B 116      28.253  10.905  -4.929  1.00 10.00      B   
ATOM   4533  CB  PHE B 116      28.160   9.647  -4.059  1.00 10.00      B   
ATOM   4534  CG  PHE B 116      29.445   9.265  -3.381  1.00 10.00      B   
ATOM   4535  CD1 PHE B 116      29.662   9.591  -2.053  1.00 10.00      B   
ATOM   4536  CD2 PHE B 116      30.435   8.585  -4.071  1.00 10.00      B   
ATOM   4537  CE1 PHE B 116      30.842   9.246  -1.423  1.00 10.00      B   
ATOM   4538  CE2 PHE B 116      31.617   8.237  -3.448  1.00 10.00      B   
ATOM   4539  CZ  PHE B 116      31.820   8.568  -2.123  1.00 10.00      B   
ATOM   4540  C   PHE B 116      26.984  11.033  -5.763  1.00 10.00      B   
ATOM   4541  O   PHE B 116      25.902  11.258  -5.228  1.00 10.00      B   
ATOM   4542  N   THR B 117      27.127  10.895  -7.067  1.00 10.00      B   
ATOM   4543  HN  THR B 117      28.025  10.740  -7.435  1.00 10.00      B   
ATOM   4544  CA  THR B 117      25.993  10.957  -7.974  1.00 10.00      B   
ATOM   4545  CB  THR B 117      26.369  11.692  -9.272  1.00 10.00      B   
ATOM   4546  OG1 THR B 117      26.914  12.976  -8.941  1.00 10.00      B   
ATOM   4547  HG1 THR B 117      27.695  12.858  -8.369  1.00 10.00      B   
ATOM   4548  CG2 THR B 117      25.150  11.874 -10.162  1.00 10.00      B   
ATOM   4549  C   THR B 117      25.557   9.532  -8.298  1.00 10.00      B   
ATOM   4550  O   THR B 117      26.314   8.770  -8.896  1.00 10.00      B   
ATOM   4551  N   VAL B 118      24.354   9.167  -7.885  1.00 10.00      B   
ATOM   4552  HN  VAL B 118      23.777   9.824  -7.433  1.00 10.00      B   
ATOM   4553  CA  VAL B 118      23.855   7.819  -8.107  1.00 10.00      B   
ATOM   4554  CB  VAL B 118      23.364   7.173  -6.793  1.00 10.00      B   
ATOM   4555  CG1 VAL B 118      23.100   5.687  -6.990  1.00 10.00      B   
ATOM   4556  CG2 VAL B 118      24.361   7.400  -5.666  1.00 10.00      B   
ATOM   4557  C   VAL B 118      22.722   7.783  -9.128  1.00 10.00      B   
ATOM   4558  O   VAL B 118      21.730   8.508  -9.004  1.00 10.00      B   
ATOM   4559  N   ALA B 119      22.882   6.939 -10.136  1.00 10.00      B   
ATOM   4560  HN  ALA B 119      23.712   6.411 -10.186  1.00 10.00      B   
ATOM   4561  CA  ALA B 119      21.875   6.764 -11.168  1.00 10.00      B   
ATOM   4562  CB  ALA B 119      22.531   6.684 -12.538  1.00 10.00      B   
ATOM   4563  C   ALA B 119      21.088   5.493 -10.880  1.00 10.00      B   
ATOM   4564  O   ALA B 119      21.674   4.455 -10.574  1.00 10.00      B   
ATOM   4565  N   LEU B 120      19.774   5.576 -10.957  1.00 10.00      B   
ATOM   4566  HN  LEU B 120      19.359   6.433 -11.198  1.00 10.00      B   
ATOM   4567  CA  LEU B 120      18.926   4.427 -10.688  1.00 10.00      B   
ATOM   4568  CB  LEU B 120      18.005   4.724  -9.499  1.00 10.00      B   
ATOM   4569  CG  LEU B 120      16.960   3.660  -9.152  1.00 10.00      B   
ATOM   4570  CD1 LEU B 120      16.847   3.506  -7.647  1.00 10.00      B   
ATOM   4571  CD2 LEU B 120      15.607   4.024  -9.745  1.00 10.00      B   
ATOM   4572  C   LEU B 120      18.102   4.047 -11.908  1.00 10.00      B   
ATOM   4573  O   LEU B 120      17.627   4.914 -12.646  1.00 10.00      B   
ATOM   4574  N   TRP B 121      17.944   2.747 -12.114  1.00 10.00      B   
ATOM   4575  HN  TRP B 121      18.364   2.114 -11.494  1.00 10.00      B   
ATOM   4576  CA  TRP B 121      17.160   2.231 -13.224  1.00 10.00      B   
ATOM   4577  CB  TRP B 121      18.045   1.840 -14.417  1.00 10.00      B   
ATOM   4578  CG  TRP B 121      18.958   0.671 -14.183  1.00 10.00      B   
ATOM   4579  CD1 TRP B 121      18.652  -0.654 -14.319  1.00 10.00      B   
ATOM   4580  CD2 TRP B 121      20.333   0.722 -13.787  1.00 10.00      B   
ATOM   4581  NE1 TRP B 121      19.751  -1.425 -14.030  1.00 10.00      B   
ATOM   4582  HE1 TRP B 121      19.781  -2.408 -14.052  1.00 10.00      B   
ATOM   4583  CE2 TRP B 121      20.796  -0.604 -13.706  1.00 10.00      B   
ATOM   4584  CE3 TRP B 121      21.221   1.763 -13.505  1.00 10.00      B   
ATOM   4585  CZ2 TRP B 121      22.101  -0.918 -13.337  1.00 10.00      B   
ATOM   4586  CZ3 TRP B 121      22.513   1.449 -13.140  1.00 10.00      B   
ATOM   4587  CH2 TRP B 121      22.945   0.120 -13.067  1.00 10.00      B   
ATOM   4588  C   TRP B 121      16.297   1.062 -12.766  1.00 10.00      B   
ATOM   4589  O   TRP B 121      16.526   0.495 -11.694  1.00 10.00      B   
ATOM   4590  N   LEU B 122      15.309   0.708 -13.575  1.00 10.00      B   
ATOM   4591  HN  LEU B 122      15.188   1.190 -14.420  1.00 10.00      B   
ATOM   4592  CA  LEU B 122      14.408  -0.385 -13.247  1.00 10.00      B   
ATOM   4593  CB  LEU B 122      12.975  -0.034 -13.657  1.00 10.00      B   
ATOM   4594  CG  LEU B 122      12.324   1.138 -12.917  1.00 10.00      B   
ATOM   4595  CD1 LEU B 122      10.989   1.493 -13.549  1.00 10.00      B   
ATOM   4596  CD2 LEU B 122      12.144   0.810 -11.442  1.00 10.00      B   
ATOM   4597  C   LEU B 122      14.836  -1.682 -13.922  1.00 10.00      B   
ATOM   4598  O   LEU B 122      15.337  -1.678 -15.050  1.00 10.00      B   
ATOM   4599  N   THR B 123      14.636  -2.790 -13.225  1.00 10.00      B   
ATOM   4600  HN  THR B 123      14.239  -2.724 -12.327  1.00 10.00      B   
ATOM   4601  CA  THR B 123      14.985  -4.104 -13.746  1.00 10.00      B   
ATOM   4602  CB  THR B 123      15.239  -5.091 -12.585  1.00 10.00      B   
ATOM   4603  OG1 THR B 123      14.029  -5.271 -11.836  1.00 10.00      B   
ATOM   4604  HG1 THR B 123      14.245  -5.517 -10.923  1.00 10.00      B   
ATOM   4605  CG2 THR B 123      16.330  -4.570 -11.662  1.00 10.00      B   
ATOM   4606  C   THR B 123      13.830  -4.641 -14.593  1.00 10.00      B   
ATOM   4607  O   THR B 123      12.753  -4.039 -14.627  1.00 10.00      B   
ATOM   4608  N   PRO B 124      14.025  -5.767 -15.305  1.00 10.00      B   
ATOM   4609  CA  PRO B 124      12.960  -6.374 -16.113  1.00 10.00      B   
ATOM   4610  CB  PRO B 124      13.705  -7.395 -16.972  1.00 10.00      B   
ATOM   4611  CG  PRO B 124      14.911  -7.750 -16.175  1.00 10.00      B   
ATOM   4612  CD  PRO B 124      15.296  -6.511 -15.419  1.00 10.00      B   
ATOM   4613  C   PRO B 124      11.933  -7.081 -15.223  1.00 10.00      B   
ATOM   4614  O   PRO B 124      11.040  -7.777 -15.705  1.00 10.00      B   
ATOM   4615  N   HIS B 125      12.084  -6.904 -13.914  1.00 10.00      B   
ATOM   4616  HN  HIS B 125      12.823  -6.341 -13.596  1.00 10.00      B   
ATOM   4617  CA  HIS B 125      11.184  -7.499 -12.934  1.00 10.00      B   
ATOM   4618  CB  HIS B 125      11.892  -8.620 -12.158  1.00 10.00      B   
ATOM   4619  CG  HIS B 125      12.385  -9.748 -13.009  1.00 10.00      B   
ATOM   4620  ND1 HIS B 125      11.551 -10.542 -13.770  1.00 10.00      B   
ATOM   4621  HD1 HIS B 125      10.573 -10.458 -13.827  1.00 10.00      B   
ATOM   4622  CD2 HIS B 125      13.641 -10.207 -13.228  1.00 10.00      B   
ATOM   4623  CE1 HIS B 125      12.273 -11.440 -14.415  1.00 10.00      B   
ATOM   4624  NE2 HIS B 125      13.541 -11.258 -14.105  1.00 10.00      B   
ATOM   4625  HE2 HIS B 125      14.293 -11.792 -14.446  1.00 10.00      B   
ATOM   4626  C   HIS B 125      10.725  -6.421 -11.962  1.00 10.00      B   
ATOM   4627  O   HIS B 125      10.342  -6.708 -10.828  1.00 10.00      B   
ATOM   4628  N   ALA B 126      10.772  -5.175 -12.420  1.00 10.00      B   
ATOM   4629  HN  ALA B 126      11.073  -5.016 -13.341  1.00 10.00      B   
ATOM   4630  CA  ALA B 126      10.381  -4.040 -11.598  1.00 10.00      B   
ATOM   4631  CB  ALA B 126      10.919  -2.744 -12.184  1.00 10.00      B   
ATOM   4632  C   ALA B 126       8.870  -3.964 -11.424  1.00 10.00      B   
ATOM   4633  O   ALA B 126       8.135  -3.665 -12.368  1.00 10.00      B   
ATOM   4634  N   THR B 127       8.416  -4.239 -10.213  1.00 10.00      B   
ATOM   4635  HN  THR B 127       9.050  -4.495  -9.508  1.00 10.00      B   
ATOM   4636  CA  THR B 127       6.999  -4.195  -9.899  1.00 10.00      B   
ATOM   4637  CB  THR B 127       6.709  -5.009  -8.629  1.00 10.00      B   
ATOM   4638  OG1 THR B 127       7.935  -5.184  -7.895  1.00 10.00      B   
ATOM   4639  HG1 THR B 127       8.121  -6.128  -7.801  1.00 10.00      B   
ATOM   4640  CG2 THR B 127       6.151  -6.373  -8.994  1.00 10.00      B   
ATOM   4641  C   THR B 127       6.541  -2.753  -9.700  1.00 10.00      B   
ATOM   4642  O   THR B 127       5.349  -2.449  -9.764  1.00 10.00      B   
ATOM   4643  N   MET B 128       7.503  -1.871  -9.467  1.00 10.00      B   
ATOM   4644  HN  MET B 128       8.430  -2.182  -9.432  1.00 10.00      B   
ATOM   4645  CA  MET B 128       7.226  -0.457  -9.266  1.00 10.00      B   
ATOM   4646  CB  MET B 128       7.886   0.027  -7.970  1.00 10.00      B   
ATOM   4647  CG  MET B 128       7.388   1.374  -7.471  1.00 10.00      B   
ATOM   4648  SD  MET B 128       6.625   1.268  -5.841  1.00 10.00      B   
ATOM   4649  CE  MET B 128       8.025   0.753  -4.852  1.00 10.00      B   
ATOM   4650  C   MET B 128       7.766   0.338 -10.446  1.00 10.00      B   
ATOM   4651  O   MET B 128       8.643  -0.135 -11.171  1.00 10.00      B   
ATOM   4652  N   VAL B 129       7.239   1.535 -10.648  1.00 10.00      B   
ATOM   4653  HN  VAL B 129       6.538   1.864 -10.042  1.00 10.00      B   
ATOM   4654  CA  VAL B 129       7.685   2.388 -11.737  1.00 10.00      B   
ATOM   4655  CB  VAL B 129       6.498   2.879 -12.603  1.00 10.00      B   
ATOM   4656  CG1 VAL B 129       6.965   3.260 -14.002  1.00 10.00      B   
ATOM   4657  CG2 VAL B 129       5.405   1.822 -12.681  1.00 10.00      B   
ATOM   4658  C   VAL B 129       8.436   3.589 -11.161  1.00 10.00      B   
ATOM   4659  O   VAL B 129       8.469   3.779  -9.943  1.00 10.00      B   
ATOM   4660  N   ILE B 130       9.034   4.397 -12.033  1.00 10.00      B   
ATOM   4661  HN  ILE B 130       8.970   4.194 -12.989  1.00 10.00      B   
ATOM   4662  CA  ILE B 130       9.784   5.576 -11.606  1.00 10.00      B   
ATOM   4663  CB  ILE B 130      10.595   6.190 -12.771  1.00 10.00      B   
ATOM   4664  CG1 ILE B 130       9.703   6.405 -14.000  1.00 10.00      B   
ATOM   4665  CG2 ILE B 130      11.788   5.308 -13.114  1.00 10.00      B   
ATOM   4666  CD1 ILE B 130      10.371   7.165 -15.128  1.00 10.00      B   
ATOM   4667  C   ILE B 130       8.865   6.642 -11.007  1.00 10.00      B   
ATOM   4668  O   ILE B 130       9.328   7.585 -10.361  1.00 10.00      B   
ATOM   4669  N   SER B 131       7.563   6.470 -11.217  1.00 10.00      B   
ATOM   4670  HN  SER B 131       7.264   5.690 -11.726  1.00 10.00      B   
ATOM   4671  CA  SER B 131       6.562   7.398 -10.716  1.00 10.00      B   
ATOM   4672  CB  SER B 131       5.172   6.919 -11.141  1.00 10.00      B   
ATOM   4673  OG  SER B 131       5.246   5.589 -11.625  1.00 10.00      B   
ATOM   4674  HG  SER B 131       5.071   4.968 -10.893  1.00 10.00      B   
ATOM   4675  C   SER B 131       6.640   7.544  -9.197  1.00 10.00      B   
ATOM   4676  O   SER B 131       6.754   8.651  -8.678  1.00 10.00      B   
ATOM   4677  N   GLU B 132       6.589   6.426  -8.485  1.00 10.00      B   
ATOM   4678  HN  GLU B 132       6.493   5.559  -8.946  1.00 10.00      B   
ATOM   4679  CA  GLU B 132       6.651   6.452  -7.030  1.00 10.00      B   
ATOM   4680  CB  GLU B 132       6.193   5.114  -6.450  1.00 10.00      B   
ATOM   4681  CG  GLU B 132       5.746   5.196  -5.001  1.00 10.00      B   
ATOM   4682  CD  GLU B 132       4.463   5.985  -4.828  1.00 10.00      B   
ATOM   4683  OE1 GLU B 132       3.408   5.360  -4.601  1.00 10.00      B   
ATOM   4684  OE2 GLU B 132       4.503   7.232  -4.929  1.00 10.00      B   
ATOM   4685  C   GLU B 132       8.055   6.787  -6.535  1.00 10.00      B   
ATOM   4686  O   GLU B 132       8.221   7.487  -5.533  1.00 10.00      B   
ATOM   4687  N   LEU B 133       9.060   6.304  -7.257  1.00 10.00      B   
ATOM   4688  HN  LEU B 133       8.860   5.779  -8.058  1.00 10.00      B   
ATOM   4689  CA  LEU B 133      10.456   6.529  -6.888  1.00 10.00      B   
ATOM   4690  CB  LEU B 133      11.391   5.825  -7.872  1.00 10.00      B   
ATOM   4691  CG  LEU B 133      11.180   4.317  -8.032  1.00 10.00      B   
ATOM   4692  CD1 LEU B 133      11.998   3.783  -9.194  1.00 10.00      B   
ATOM   4693  CD2 LEU B 133      11.539   3.586  -6.748  1.00 10.00      B   
ATOM   4694  C   LEU B 133      10.798   8.017  -6.789  1.00 10.00      B   
ATOM   4695  O   LEU B 133      11.445   8.446  -5.830  1.00 10.00      B   
ATOM   4696  N   GLU B 134      10.355   8.800  -7.771  1.00 10.00      B   
ATOM   4697  HN  GLU B 134       9.843   8.402  -8.508  1.00 10.00      B   
ATOM   4698  CA  GLU B 134      10.623  10.235  -7.780  1.00 10.00      B   
ATOM   4699  CB  GLU B 134      10.237  10.851  -9.128  1.00 10.00      B   
ATOM   4700  CG  GLU B 134      10.766  12.263  -9.336  1.00 10.00      B   
ATOM   4701  CD  GLU B 134       9.899  13.085 -10.273  1.00 10.00      B   
ATOM   4702  OE1 GLU B 134       9.351  12.516 -11.242  1.00 10.00      B   
ATOM   4703  OE2 GLU B 134       9.754  14.307 -10.041  1.00 10.00      B   
ATOM   4704  C   GLU B 134       9.873  10.938  -6.650  1.00 10.00      B   
ATOM   4705  O   GLU B 134      10.427  11.792  -5.957  1.00 10.00      B   
ATOM   4706  N   LYS B 135       8.616  10.553  -6.457  1.00 10.00      B   
ATOM   4707  HN  LYS B 135       8.244   9.847  -7.026  1.00 10.00      B   
ATOM   4708  CA  LYS B 135       7.773  11.148  -5.420  1.00 10.00      B   
ATOM   4709  CB  LYS B 135       6.354  10.587  -5.500  1.00 10.00      B   
ATOM   4710  CG  LYS B 135       5.629  10.915  -6.793  1.00 10.00      B   
ATOM   4711  CD  LYS B 135       4.141  10.648  -6.659  1.00 10.00      B   
ATOM   4712  CE  LYS B 135       3.644   9.644  -7.689  1.00 10.00      B   
ATOM   4713  NZ  LYS B 135       4.012   8.244  -7.348  1.00 10.00      B   
ATOM   4714  HZ1 LYS B 135       3.937   8.085  -6.314  1.00 10.00      B   
ATOM   4715  HZ2 LYS B 135       4.987   8.047  -7.645  1.00 10.00      B   
ATOM   4716  HZ3 LYS B 135       3.372   7.578  -7.834  1.00 10.00      B   
ATOM   4717  C   LYS B 135       8.344  10.922  -4.025  1.00 10.00      B   
ATOM   4718  O   LYS B 135       8.182  11.758  -3.133  1.00 10.00      B   
ATOM   4719  N   ALA B 136       9.014   9.790  -3.847  1.00 10.00      B   
ATOM   4720  HN  ALA B 136       9.104   9.167  -4.600  1.00 10.00      B   
ATOM   4721  CA  ALA B 136       9.614   9.438  -2.565  1.00 10.00      B   
ATOM   4722  CB  ALA B 136      10.201   8.036  -2.626  1.00 10.00      B   
ATOM   4723  C   ALA B 136      10.683  10.449  -2.162  1.00 10.00      B   
ATOM   4724  O   ALA B 136      10.845  10.760  -0.984  1.00 10.00      B   
ATOM   4725  N   VAL B 137      11.405  10.967  -3.147  1.00 10.00      B   
ATOM   4726  HN  VAL B 137      11.226  10.688  -4.070  1.00 10.00      B   
ATOM   4727  CA  VAL B 137      12.454  11.943  -2.886  1.00 10.00      B   
ATOM   4728  CB  VAL B 137      13.427  12.067  -4.078  1.00 10.00      B   
ATOM   4729  CG1 VAL B 137      14.680  12.822  -3.666  1.00 10.00      B   
ATOM   4730  CG2 VAL B 137      13.783  10.699  -4.634  1.00 10.00      B   
ATOM   4731  C   VAL B 137      11.849  13.315  -2.591  1.00 10.00      B   
ATOM   4732  O   VAL B 137      12.408  14.104  -1.820  1.00 10.00      B   
ATOM   4733  N   LEU B 138      10.701  13.582  -3.203  1.00 10.00      B   
ATOM   4734  HN  LEU B 138      10.308  12.904  -3.795  1.00 10.00      B   
ATOM   4735  CA  LEU B 138      10.008  14.852  -3.027  1.00 10.00      B   
ATOM   4736  CB  LEU B 138       8.888  15.004  -4.063  1.00 10.00      B   
ATOM   4737  CG  LEU B 138       9.305  14.874  -5.531  1.00 10.00      B   
ATOM   4738  CD1 LEU B 138       8.093  14.932  -6.447  1.00 10.00      B   
ATOM   4739  CD2 LEU B 138      10.315  15.948  -5.906  1.00 10.00      B   
ATOM   4740  C   LEU B 138       9.446  14.989  -1.614  1.00 10.00      B   
ATOM   4741  O   LEU B 138       9.563  16.048  -0.995  1.00 10.00      B   
ATOM   4742  N   LYS B 139       8.835  13.918  -1.115  1.00 10.00      B   
ATOM   4743  HN  LYS B 139       8.773  13.105  -1.663  1.00 10.00      B   
ATOM   4744  CA  LYS B 139       8.262  13.914   0.230  1.00 10.00      B   
ATOM   4745  CB  LYS B 139       6.749  14.160   0.188  1.00 10.00      B   
ATOM   4746  CG  LYS B 139       6.361  15.584  -0.173  1.00 10.00      B   
ATOM   4747  CD  LYS B 139       4.894  15.679  -0.548  1.00 10.00      B   
ATOM   4748  CE  LYS B 139       4.511  17.104  -0.912  1.00 10.00      B   
ATOM   4749  NZ  LYS B 139       3.172  17.170  -1.551  1.00 10.00      B   
ATOM   4750  HZ1 LYS B 139       3.203  16.728  -2.502  1.00 10.00      B   
ATOM   4751  HZ2 LYS B 139       2.872  18.158  -1.651  1.00 10.00      B   
ATOM   4752  HZ3 LYS B 139       2.477  16.663  -0.972  1.00 10.00      B   
ATOM   4753  C   LYS B 139       8.561  12.603   0.957  1.00 10.00      B   
ATOM   4754  O   LYS B 139       7.701  11.722   1.049  1.00 10.00      B   
ATOM   4755  N   PRO B 140       9.788  12.462   1.479  1.00 10.00      B   
ATOM   4756  CA  PRO B 140      10.208  11.256   2.201  1.00 10.00      B   
ATOM   4757  CB  PRO B 140      11.695  11.499   2.474  1.00 10.00      B   
ATOM   4758  CG  PRO B 140      11.850  12.978   2.428  1.00 10.00      B   
ATOM   4759  CD  PRO B 140      10.864  13.464   1.408  1.00 10.00      B   
ATOM   4760  C   PRO B 140       9.449  11.087   3.515  1.00 10.00      B   
ATOM   4761  O   PRO B 140       9.300  12.037   4.289  1.00 10.00      B   
ATOM   4762  N   ARG B 141       8.949   9.881   3.752  1.00 10.00      B   
ATOM   4763  HN  ARG B 141       9.065   9.173   3.079  1.00 10.00      B   
ATOM   4764  CA  ARG B 141       8.215   9.592   4.977  1.00 10.00      B   
ATOM   4765  CB  ARG B 141       7.518   8.235   4.890  1.00 10.00      B   
ATOM   4766  CG  ARG B 141       6.300   8.106   5.789  1.00 10.00      B   
ATOM   4767  CD  ARG B 141       5.308   9.223   5.515  1.00 10.00      B   
ATOM   4768  NE  ARG B 141       4.030   9.022   6.192  1.00 10.00      B   
ATOM   4769  HE  ARG B 141       3.955   8.248   6.798  1.00 10.00      B   
ATOM   4770  CZ  ARG B 141       2.980   9.828   6.032  1.00 10.00      B   
ATOM   4771  NH1 ARG B 141       3.069  10.878   5.221  1.00 10.00      B   
ATOM   4772 HH11 ARG B 141       2.252  11.518   5.093  1.00 10.00      B   
ATOM   4773 HH12 ARG B 141       3.959  11.071   4.711  1.00 10.00      B   
ATOM   4774  NH2 ARG B 141       1.846   9.584   6.671  1.00 10.00      B   
ATOM   4775 HH21 ARG B 141       1.769   8.752   7.312  1.00 10.00      B   
ATOM   4776 HH22 ARG B 141       1.025  10.215   6.546  1.00 10.00      B   
ATOM   4777  C   ARG B 141       9.160   9.624   6.168  1.00 10.00      B   
ATOM   4778  O   ARG B 141       8.865  10.233   7.195  1.00 10.00      B   
ATOM   4779  N   TYR B 142      10.294   8.960   6.026  1.00 10.00      B   
ATOM   4780  HN  TYR B 142      10.470   8.476   5.187  1.00 10.00      B   
ATOM   4781  CA  TYR B 142      11.290   8.935   7.074  1.00 10.00      B   
ATOM   4782  CB  TYR B 142      11.882   7.533   7.239  1.00 10.00      B   
ATOM   4783  CG  TYR B 142      10.915   6.502   7.783  1.00 10.00      B   
ATOM   4784  CD1 TYR B 142      10.399   6.614   9.068  1.00 10.00      B   
ATOM   4785  CD2 TYR B 142      10.532   5.409   7.016  1.00 10.00      B   
ATOM   4786  CE1 TYR B 142       9.533   5.665   9.574  1.00 10.00      B   
ATOM   4787  CE2 TYR B 142       9.661   4.457   7.513  1.00 10.00      B   
ATOM   4788  CZ  TYR B 142       9.166   4.590   8.794  1.00 10.00      B   
ATOM   4789  OH  TYR B 142       8.302   3.646   9.300  1.00 10.00      B   
ATOM   4790  HH  TYR B 142       7.498   4.086   9.602  1.00 10.00      B   
ATOM   4791  C   TYR B 142      12.390   9.933   6.745  1.00 10.00      B   
ATOM   4792  O   TYR B 142      12.641  10.226   5.576  1.00 10.00      B   
ATOM   4793  N   THR B 143      13.027  10.455   7.779  1.00 10.00      B   
ATOM   4794  HN  THR B 143      12.775  10.179   8.683  1.00 10.00      B   
ATOM   4795  CA  THR B 143      14.099  11.424   7.615  1.00 10.00      B   
ATOM   4796  CB  THR B 143      14.558  11.941   8.989  1.00 10.00      B   
ATOM   4797  OG1 THR B 143      13.450  11.879   9.904  1.00 10.00      B   
ATOM   4798  HG1 THR B 143      13.110  12.768  10.054  1.00 10.00      B   
ATOM   4799  CG2 THR B 143      15.034  13.382   8.884  1.00 10.00      B   
ATOM   4800  C   THR B 143      15.287  10.798   6.881  1.00 10.00      B   
ATOM   4801  O   THR B 143      15.806   9.762   7.303  1.00 10.00      B   
ATOM   4802  N   PRO B 144      15.706  11.397   5.753  1.00 10.00      B   
ATOM   4803  CA  PRO B 144      16.837  10.899   4.963  1.00 10.00      B   
ATOM   4804  CB  PRO B 144      16.821  11.777   3.701  1.00 10.00      B   
ATOM   4805  CG  PRO B 144      15.496  12.462   3.706  1.00 10.00      B   
ATOM   4806  CD  PRO B 144      15.104  12.593   5.145  1.00 10.00      B   
ATOM   4807  C   PRO B 144      18.166  11.074   5.698  1.00 10.00      B   
ATOM   4808  O   PRO B 144      18.367  12.058   6.420  1.00 10.00      B   
ATOM   4809  N   TYR B 145      19.070  10.123   5.507  1.00 10.00      B   
ATOM   4810  HN  TYR B 145      18.857   9.371   4.915  1.00 10.00      B   
ATOM   4811  CA  TYR B 145      20.374  10.171   6.151  1.00 10.00      B   
ATOM   4812  CB  TYR B 145      20.336   9.467   7.513  1.00 10.00      B   
ATOM   4813  CG  TYR B 145      19.766   8.063   7.495  1.00 10.00      B   
ATOM   4814  CD1 TYR B 145      20.571   6.967   7.214  1.00 10.00      B   
ATOM   4815  CD2 TYR B 145      18.424   7.834   7.771  1.00 10.00      B   
ATOM   4816  CE1 TYR B 145      20.056   5.686   7.209  1.00 10.00      B   
ATOM   4817  CE2 TYR B 145      17.900   6.557   7.765  1.00 10.00      B   
ATOM   4818  CZ  TYR B 145      18.722   5.487   7.485  1.00 10.00      B   
ATOM   4819  OH  TYR B 145      18.211   4.211   7.486  1.00 10.00      B   
ATOM   4820  HH  TYR B 145      18.895   3.601   7.782  1.00 10.00      B   
ATOM   4821  C   TYR B 145      21.444   9.560   5.255  1.00 10.00      B   
ATOM   4822  O   TYR B 145      21.167   8.638   4.481  1.00 10.00      B   
ATOM   4823  N   LEU B 146      22.660  10.075   5.358  1.00 10.00      B   
ATOM   4824  HN  LEU B 146      22.818  10.806   5.993  1.00 10.00      B   
ATOM   4825  CA  LEU B 146      23.769   9.579   4.553  1.00 10.00      B   
ATOM   4826  CB  LEU B 146      24.774  10.692   4.260  1.00 10.00      B   
ATOM   4827  CG  LEU B 146      24.257  11.871   3.440  1.00 10.00      B   
ATOM   4828  CD1 LEU B 146      25.327  12.941   3.323  1.00 10.00      B   
ATOM   4829  CD2 LEU B 146      23.805  11.413   2.063  1.00 10.00      B   
ATOM   4830  C   LEU B 146      24.460   8.405   5.237  1.00 10.00      B   
ATOM   4831  O   LEU B 146      25.613   8.504   5.664  1.00 10.00      B   
ATOM   4832  N   GLY B 147      23.735   7.303   5.364  1.00 10.00      B   
ATOM   4833  HN  GLY B 147      22.815   7.294   5.027  1.00 10.00      B   
ATOM   4834  CA  GLY B 147      24.281   6.119   5.997  1.00 10.00      B   
ATOM   4835  C   GLY B 147      23.990   6.088   7.481  1.00 10.00      B   
ATOM   4836  O   GLY B 147      23.545   5.074   8.016  1.00 10.00      B   
ATOM   4837  N   ARG B 148      24.230   7.208   8.143  1.00 10.00      B   
ATOM   4838  HN  ARG B 148      24.578   7.987   7.655  1.00 10.00      B   
ATOM   4839  CA  ARG B 148      23.990   7.322   9.573  1.00 10.00      B   
ATOM   4840  CB  ARG B 148      25.307   7.523  10.324  1.00 10.00      B   
ATOM   4841  CG  ARG B 148      26.144   6.264  10.468  1.00 10.00      B   
ATOM   4842  CD  ARG B 148      25.557   5.315  11.500  1.00 10.00      B   
ATOM   4843  NE  ARG B 148      24.836   4.200  10.888  1.00 10.00      B   
ATOM   4844  HE  ARG B 148      23.868   4.309  10.756  1.00 10.00      B   
ATOM   4845  CZ  ARG B 148      25.409   3.056  10.510  1.00 10.00      B   
ATOM   4846  NH1 ARG B 148      26.717   2.871  10.671  1.00 10.00      B   
ATOM   4847 HH11 ARG B 148      27.308   3.620  11.097  1.00 10.00      B   
ATOM   4848 HH12 ARG B 148      27.158   1.973  10.373  1.00 10.00      B   
ATOM   4849  NH2 ARG B 148      24.669   2.091   9.972  1.00 10.00      B   
ATOM   4850 HH21 ARG B 148      23.641   2.225   9.847  1.00 10.00      B   
ATOM   4851 HH22 ARG B 148      25.112   1.193   9.671  1.00 10.00      B   
ATOM   4852  C   ARG B 148      23.044   8.479   9.864  1.00 10.00      B   
ATOM   4853  O   ARG B 148      22.992   9.447   9.108  1.00 10.00      B   
ATOM   4854  N   ARG B 149      22.323   8.382  10.974  1.00 10.00      B   
ATOM   4855  HN  ARG B 149      22.441   7.592  11.549  1.00 10.00      B   
ATOM   4856  CA  ARG B 149      21.368   9.414  11.375  1.00 10.00      B   
ATOM   4857  CB  ARG B 149      20.559   8.948  12.586  1.00 10.00      B   
ATOM   4858  CG  ARG B 149      19.588   7.816  12.292  1.00 10.00      B   
ATOM   4859  CD  ARG B 149      19.180   7.093  13.565  1.00 10.00      B   
ATOM   4860  NE  ARG B 149      18.642   8.010  14.571  1.00 10.00      B   
ATOM   4861  HE  ARG B 149      18.345   8.897  14.255  1.00 10.00      B   
ATOM   4862  CZ  ARG B 149      18.516   7.715  15.866  1.00 10.00      B   
ATOM   4863  NH1 ARG B 149      18.899   6.529  16.328  1.00 10.00      B   
ATOM   4864 HH11 ARG B 149      19.291   5.811  15.680  1.00 10.00      B   
ATOM   4865 HH12 ARG B 149      18.797   6.303  17.342  1.00 10.00      B   
ATOM   4866  NH2 ARG B 149      18.016   8.613  16.703  1.00 10.00      B   
ATOM   4867 HH21 ARG B 149      17.919   8.393  17.719  1.00 10.00      B   
ATOM   4868 HH22 ARG B 149      17.709   9.547  16.348  1.00 10.00      B   
ATOM   4869  C   ARG B 149      22.069  10.730  11.696  1.00 10.00      B   
ATOM   4870  O   ARG B 149      21.451  11.794  11.676  1.00 10.00      B   
ATOM   4871  N   SER B 150      23.359  10.649  11.990  1.00 10.00      B   
ATOM   4872  HN  SER B 150      23.792   9.771  11.998  1.00 10.00      B   
ATOM   4873  CA  SER B 150      24.151  11.826  12.314  1.00 10.00      B   
ATOM   4874  CB  SER B 150      25.340  11.413  13.186  1.00 10.00      B   
ATOM   4875  OG  SER B 150      25.601  10.020  13.061  1.00 10.00      B   
ATOM   4876  HG  SER B 150      26.555   9.874  13.007  1.00 10.00      B   
ATOM   4877  C   SER B 150      24.646  12.529  11.051  1.00 10.00      B   
ATOM   4878  O   SER B 150      25.258  13.597  11.123  1.00 10.00      B   
ATOM   4879  N   CYS B 151      24.358  11.939   9.898  1.00 10.00      B   
ATOM   4880  HN  CYS B 151      23.826  11.113   9.901  1.00 10.00      B   
ATOM   4881  CA  CYS B 151      24.793  12.493   8.626  1.00 10.00      B   
ATOM   4882  CB  CYS B 151      25.379  11.389   7.743  1.00 10.00      B   
ATOM   4883  SG  CYS B 151      26.669  10.395   8.533  1.00 10.00      B   
ATOM   4884  HG  CYS B 151      27.815  10.665   7.923  1.00 10.00      B   
ATOM   4885  C   CYS B 151      23.651  13.201   7.895  1.00 10.00      B   
ATOM   4886  O   CYS B 151      22.722  12.555   7.399  1.00 10.00      B   
ATOM   4887  N   PRO B 152      23.695  14.541   7.843  1.00 10.00      B   
ATOM   4888  CA  PRO B 152      22.686  15.344   7.161  1.00 10.00      B   
ATOM   4889  CB  PRO B 152      22.715  16.645   7.960  1.00 10.00      B   
ATOM   4890  CG  PRO B 152      24.134  16.781   8.413  1.00 10.00      B   
ATOM   4891  CD  PRO B 152      24.726  15.390   8.467  1.00 10.00      B   
ATOM   4892  C   PRO B 152      23.074  15.608   5.704  1.00 10.00      B   
ATOM   4893  O   PRO B 152      24.205  15.341   5.291  1.00 10.00      B   
ATOM   4894  N   LEU B 153      22.139  16.141   4.928  1.00 10.00      B   
ATOM   4895  HN  LEU B 153      21.263  16.356   5.311  1.00 10.00      B   
ATOM   4896  CA  LEU B 153      22.394  16.433   3.524  1.00 10.00      B   
ATOM   4897  CB  LEU B 153      21.287  15.860   2.632  1.00 10.00      B   
ATOM   4898  CG  LEU B 153      21.274  14.338   2.455  1.00 10.00      B   
ATOM   4899  CD1 LEU B 153      20.463  13.665   3.554  1.00 10.00      B   
ATOM   4900  CD2 LEU B 153      20.741  13.962   1.081  1.00 10.00      B   
ATOM   4901  C   LEU B 153      22.537  17.932   3.296  1.00 10.00      B   
ATOM   4902  O   LEU B 153      21.691  18.720   3.723  1.00 10.00      B   
ATOM   4903  N   THR B 154      23.613  18.322   2.627  1.00 10.00      B   
ATOM   4904  HN  THR B 154      24.259  17.646   2.320  1.00 10.00      B   
ATOM   4905  CA  THR B 154      23.868  19.728   2.341  1.00 10.00      B   
ATOM   4906  CB  THR B 154      25.381  19.993   2.216  1.00 10.00      B   
ATOM   4907  OG1 THR B 154      26.087  19.086   3.068  1.00 10.00      B   
ATOM   4908  HG1 THR B 154      25.647  19.056   3.930  1.00 10.00      B   
ATOM   4909  CG2 THR B 154      25.708  21.418   2.633  1.00 10.00      B   
ATOM   4910  C   THR B 154      23.185  20.146   1.042  1.00 10.00      B   
ATOM   4911  O   THR B 154      22.901  21.324   0.821  1.00 10.00      B   
ATOM   4912  N   HIS B 155      22.918  19.173   0.186  1.00 10.00      B   
ATOM   4913  HN  HIS B 155      23.148  18.250   0.424  1.00 10.00      B   
ATOM   4914  CA  HIS B 155      22.280  19.432  -1.094  1.00 10.00      B   
ATOM   4915  CB  HIS B 155      23.306  19.243  -2.222  1.00 10.00      B   
ATOM   4916  CG  HIS B 155      22.806  19.591  -3.591  1.00 10.00      B   
ATOM   4917  ND1 HIS B 155      22.089  18.714  -4.381  1.00 10.00      B   
ATOM   4918  HD1 HIS B 155      21.831  17.794  -4.134  1.00 10.00      B   
ATOM   4919  CD2 HIS B 155      22.923  20.731  -4.310  1.00 10.00      B   
ATOM   4920  CE1 HIS B 155      21.792  19.301  -5.526  1.00 10.00      B   
ATOM   4921  NE2 HIS B 155      22.284  20.524  -5.507  1.00 10.00      B   
ATOM   4922  HE2 HIS B 155      22.201  21.182  -6.231  1.00 10.00      B   
ATOM   4923  C   HIS B 155      21.110  18.477  -1.286  1.00 10.00      B   
ATOM   4924  O   HIS B 155      21.211  17.302  -0.924  1.00 10.00      B   
ATOM   4925  N   PRO B 156      19.981  18.972  -1.831  1.00 10.00      B   
ATOM   4926  CA  PRO B 156      18.789  18.151  -2.090  1.00 10.00      B   
ATOM   4927  CB  PRO B 156      17.959  19.039  -3.019  1.00 10.00      B   
ATOM   4928  CG  PRO B 156      18.319  20.426  -2.614  1.00 10.00      B   
ATOM   4929  CD  PRO B 156      19.769  20.382  -2.217  1.00 10.00      B   
ATOM   4930  C   PRO B 156      19.143  16.841  -2.791  1.00 10.00      B   
ATOM   4931  O   PRO B 156      19.965  16.820  -3.714  1.00 10.00      B   
ATOM   4932  N   LEU B 157      18.529  15.758  -2.332  1.00 10.00      B   
ATOM   4933  HN  LEU B 157      17.897  15.855  -1.586  1.00 10.00      B   
ATOM   4934  CA  LEU B 157      18.772  14.430  -2.879  1.00 10.00      B   
ATOM   4935  CB  LEU B 157      18.007  13.368  -2.074  1.00 10.00      B   
ATOM   4936  CG  LEU B 157      18.240  11.908  -2.474  1.00 10.00      B   
ATOM   4937  CD1 LEU B 157      19.712  11.545  -2.348  1.00 10.00      B   
ATOM   4938  CD2 LEU B 157      17.383  10.981  -1.627  1.00 10.00      B   
ATOM   4939  C   LEU B 157      18.424  14.335  -4.365  1.00 10.00      B   
ATOM   4940  O   LEU B 157      19.188  13.774  -5.149  1.00 10.00      B   
ATOM   4941  N   PHE B 158      17.281  14.886  -4.754  1.00 10.00      B   
ATOM   4942  HN  PHE B 158      16.715  15.344  -4.093  1.00 10.00      B   
ATOM   4943  CA  PHE B 158      16.856  14.833  -6.146  1.00 10.00      B   
ATOM   4944  CB  PHE B 158      15.365  15.153  -6.280  1.00 10.00      B   
ATOM   4945  CG  PHE B 158      14.824  14.960  -7.669  1.00 10.00      B   
ATOM   4946  CD1 PHE B 158      14.733  13.692  -8.219  1.00 10.00      B   
ATOM   4947  CD2 PHE B 158      14.406  16.044  -8.424  1.00 10.00      B   
ATOM   4948  CE1 PHE B 158      14.238  13.506  -9.494  1.00 10.00      B   
ATOM   4949  CE2 PHE B 158      13.910  15.866  -9.704  1.00 10.00      B   
ATOM   4950  CZ  PHE B 158      13.825  14.594 -10.238  1.00 10.00      B   
ATOM   4951  C   PHE B 158      17.685  15.767  -7.016  1.00 10.00      B   
ATOM   4952  O   PHE B 158      17.612  16.987  -6.873  1.00 10.00      B   
ATOM   4953  N   LEU B 159      18.474  15.191  -7.911  1.00 10.00      B   
ATOM   4954  HN  LEU B 159      18.492  14.212  -7.974  1.00 10.00      B   
ATOM   4955  CA  LEU B 159      19.314  15.977  -8.804  1.00 10.00      B   
ATOM   4956  CB  LEU B 159      20.698  15.337  -8.963  1.00 10.00      B   
ATOM   4957  CG  LEU B 159      21.759  16.185  -9.673  1.00 10.00      B   
ATOM   4958  CD1 LEU B 159      22.024  17.475  -8.907  1.00 10.00      B   
ATOM   4959  CD2 LEU B 159      23.045  15.396  -9.857  1.00 10.00      B   
ATOM   4960  C   LEU B 159      18.638  16.144 -10.162  1.00 10.00      B   
ATOM   4961  O   LEU B 159      18.707  17.211 -10.772  1.00 10.00      B   
ATOM   4962  N   GLY B 160      17.980  15.087 -10.629  1.00 10.00      B   
ATOM   4963  HN  GLY B 160      17.970  14.253 -10.109  1.00 10.00      B   
ATOM   4964  CA  GLY B 160      17.296  15.146 -11.907  1.00 10.00      B   
ATOM   4965  C   GLY B 160      16.989  13.773 -12.470  1.00 10.00      B   
ATOM   4966  O   GLY B 160      17.025  12.774 -11.751  1.00 10.00      B   
ATOM   4967  N   THR B 161      16.683  13.723 -13.757  1.00 10.00      B   
ATOM   4968  HN  THR B 161      16.672  14.553 -14.277  1.00 10.00      B   
ATOM   4969  CA  THR B 161      16.372  12.473 -14.429  1.00 10.00      B   
ATOM   4970  CB  THR B 161      14.947  11.968 -14.084  1.00 10.00      B   
ATOM   4971  OG1 THR B 161      14.730  10.669 -14.659  1.00 10.00      B   
ATOM   4972  HG1 THR B 161      15.550  10.160 -14.612  1.00 10.00      B   
ATOM   4973  CG2 THR B 161      13.878  12.930 -14.585  1.00 10.00      B   
ATOM   4974  C   THR B 161      16.523  12.649 -15.937  1.00 10.00      B   
ATOM   4975  O   THR B 161      16.303  13.742 -16.465  1.00 10.00      B   
ATOM   4976  N   CYS B 162      16.932  11.591 -16.621  1.00 10.00      B   
ATOM   4977  HN  CYS B 162      17.125  10.753 -16.145  1.00 10.00      B   
ATOM   4978  CA  CYS B 162      17.112  11.643 -18.063  1.00 10.00      B   
ATOM   4979  CB  CYS B 162      18.463  12.275 -18.410  1.00 10.00      B   
ATOM   4980  SG  CYS B 162      19.744  12.035 -17.157  1.00 10.00      B   
ATOM   4981  HG  CYS B 162      19.632  13.019 -16.269  1.00 10.00      B   
ATOM   4982  C   CYS B 162      17.005  10.255 -18.678  1.00 10.00      B   
ATOM   4983  O   CYS B 162      16.942   9.254 -17.964  1.00 10.00      B   
ATOM   4984  N   GLN B 163      16.972  10.203 -20.001  1.00 10.00      B   
ATOM   4985  HN  GLN B 163      17.011  11.041 -20.513  1.00 10.00      B   
ATOM   4986  CA  GLN B 163      16.888   8.945 -20.719  1.00 10.00      B   
ATOM   4987  CB  GLN B 163      15.731   8.979 -21.711  1.00 10.00      B   
ATOM   4988  CG  GLN B 163      14.475   8.281 -21.231  1.00 10.00      B   
ATOM   4989  CD  GLN B 163      13.884   7.383 -22.298  1.00 10.00      B   
ATOM   4990  OE1 GLN B 163      14.608   6.767 -23.083  1.00 10.00      B   
ATOM   4991  NE2 GLN B 163      12.568   7.311 -22.343  1.00 10.00      B   
ATOM   4992 HE21 GLN B 163      12.055   7.834 -21.691  1.00 10.00      B   
ATOM   4993 HE22 GLN B 163      12.156   6.744 -23.033  1.00 10.00      B   
ATOM   4994  C   GLN B 163      18.187   8.696 -21.464  1.00 10.00      B   
ATOM   4995  O   GLN B 163      18.674   9.572 -22.179  1.00 10.00      B   
ATOM   4996  N   ALA B 164      18.747   7.510 -21.300  1.00 10.00      B   
ATOM   4997  HN  ALA B 164      18.308   6.844 -20.724  1.00 10.00      B   
ATOM   4998  CA  ALA B 164      19.995   7.169 -21.961  1.00 10.00      B   
ATOM   4999  CB  ALA B 164      21.180   7.591 -21.104  1.00 10.00      B   
ATOM   5000  C   ALA B 164      20.058   5.680 -22.254  1.00 10.00      B   
ATOM   5001  O   ALA B 164      19.192   4.916 -21.822  1.00 10.00      B   
ATOM   5002  N   SER B 165      21.057   5.276 -23.016  1.00 10.00      B   
ATOM   5003  HN  SER B 165      21.675   5.942 -23.390  1.00 10.00      B   
ATOM   5004  CA  SER B 165      21.240   3.876 -23.348  1.00 10.00      B   
ATOM   5005  CB  SER B 165      21.938   3.745 -24.701  1.00 10.00      B   
ATOM   5006  OG  SER B 165      21.714   4.894 -25.496  1.00 10.00      B   
ATOM   5007  HG  SER B 165      21.255   4.635 -26.304  1.00 10.00      B   
ATOM   5008  C   SER B 165      22.070   3.188 -22.271  1.00 10.00      B   
ATOM   5009  O   SER B 165      21.782   2.062 -21.871  1.00 10.00      B   
ATOM   5010  N   ASP B 166      23.083   3.891 -21.786  1.00 10.00      B   
ATOM   5011  HN  ASP B 166      23.233   4.800 -22.114  1.00 10.00      B   
ATOM   5012  CA  ASP B 166      23.969   3.352 -20.768  1.00 10.00      B   
ATOM   5013  CB  ASP B 166      25.409   3.299 -21.293  1.00 10.00      B   
ATOM   5014  CG  ASP B 166      25.563   2.409 -22.507  1.00 10.00      B   
ATOM   5015  OD1 ASP B 166      25.740   1.186 -22.334  1.00 10.00      B   
ATOM   5016  OD2 ASP B 166      25.511   2.931 -23.644  1.00 10.00      B   
ATOM   5017  C   ASP B 166      23.917   4.206 -19.512  1.00 10.00      B   
ATOM   5018  O   ASP B 166      23.724   5.419 -19.593  1.00 10.00      B   
ATOM   5019  N   PRO B 167      24.089   3.587 -18.333  1.00 10.00      B   
ATOM   5020  CA  PRO B 167      24.068   4.302 -17.051  1.00 10.00      B   
ATOM   5021  CB  PRO B 167      24.344   3.207 -16.009  1.00 10.00      B   
ATOM   5022  CG  PRO B 167      24.904   2.059 -16.781  1.00 10.00      B   
ATOM   5023  CD  PRO B 167      24.300   2.141 -18.152  1.00 10.00      B   
ATOM   5024  C   PRO B 167      25.146   5.381 -16.991  1.00 10.00      B   
ATOM   5025  O   PRO B 167      24.922   6.466 -16.459  1.00 10.00      B   
ATOM   5026  N   GLN B 168      26.307   5.082 -17.564  1.00 10.00      B   
ATOM   5027  HN  GLN B 168      26.417   4.204 -17.982  1.00 10.00      B   
ATOM   5028  CA  GLN B 168      27.420   6.023 -17.583  1.00 10.00      B   
ATOM   5029  CB  GLN B 168      28.686   5.348 -18.119  1.00 10.00      B   
ATOM   5030  CG  GLN B 168      29.963   6.143 -17.887  1.00 10.00      B   
ATOM   5031  CD  GLN B 168      31.139   5.607 -18.683  1.00 10.00      B   
ATOM   5032  OE1 GLN B 168      31.205   4.419 -18.990  1.00 10.00      B   
ATOM   5033  NE2 GLN B 168      32.073   6.478 -19.021  1.00 10.00      B   
ATOM   5034 HE21 GLN B 168      31.961   7.411 -18.741  1.00 10.00      B   
ATOM   5035 HE22 GLN B 168      32.842   6.156 -19.538  1.00 10.00      B   
ATOM   5036  C   GLN B 168      27.080   7.246 -18.431  1.00 10.00      B   
ATOM   5037  O   GLN B 168      27.494   8.358 -18.120  1.00 10.00      B   
ATOM   5038  N   LYS B 169      26.300   7.030 -19.488  1.00 10.00      B   
ATOM   5039  HN  LYS B 169      25.985   6.121 -19.667  1.00 10.00      B   
ATOM   5040  CA  LYS B 169      25.896   8.108 -20.384  1.00 10.00      B   
ATOM   5041  CB  LYS B 169      25.183   7.545 -21.614  1.00 10.00      B   
ATOM   5042  CG  LYS B 169      26.133   6.986 -22.660  1.00 10.00      B   
ATOM   5043  CD  LYS B 169      25.384   6.276 -23.771  1.00 10.00      B   
ATOM   5044  CE  LYS B 169      26.331   5.830 -24.872  1.00 10.00      B   
ATOM   5045  NZ  LYS B 169      25.688   4.848 -25.781  1.00 10.00      B   
ATOM   5046  HZ1 LYS B 169      24.800   5.236 -26.156  1.00 10.00      B   
ATOM   5047  HZ2 LYS B 169      25.480   3.967 -25.264  1.00 10.00      B   
ATOM   5048  HZ3 LYS B 169      26.321   4.627 -26.576  1.00 10.00      B   
ATOM   5049  C   LYS B 169      25.013   9.120 -19.668  1.00 10.00      B   
ATOM   5050  O   LYS B 169      25.136  10.328 -19.883  1.00 10.00      B   
ATOM   5051  N   ALA B 170      24.126   8.623 -18.816  1.00 10.00      B   
ATOM   5052  HN  ALA B 170      24.062   7.651 -18.705  1.00 10.00      B   
ATOM   5053  CA  ALA B 170      23.242   9.486 -18.049  1.00 10.00      B   
ATOM   5054  CB  ALA B 170      22.182   8.659 -17.339  1.00 10.00      B   
ATOM   5055  C   ALA B 170      24.064  10.277 -17.042  1.00 10.00      B   
ATOM   5056  O   ALA B 170      23.755  11.424 -16.722  1.00 10.00      B   
ATOM   5057  N   LEU B 171      25.145   9.658 -16.581  1.00 10.00      B   
ATOM   5058  HN  LEU B 171      25.341   8.750 -16.895  1.00 10.00      B   
ATOM   5059  CA  LEU B 171      26.043  10.279 -15.621  1.00 10.00      B   
ATOM   5060  CB  LEU B 171      26.784   9.209 -14.811  1.00 10.00      B   
ATOM   5061  CG  LEU B 171      25.922   8.352 -13.879  1.00 10.00      B   
ATOM   5062  CD1 LEU B 171      26.748   7.232 -13.264  1.00 10.00      B   
ATOM   5063  CD2 LEU B 171      25.294   9.212 -12.794  1.00 10.00      B   
ATOM   5064  C   LEU B 171      27.044  11.200 -16.316  1.00 10.00      B   
ATOM   5065  O   LEU B 171      28.023  11.634 -15.713  1.00 10.00      B   
ATOM   5066  N   LEU B 172      26.808  11.478 -17.592  1.00 10.00      B   
ATOM   5067  HN  LEU B 172      26.037  11.063 -18.036  1.00 10.00      B   
ATOM   5068  CA  LEU B 172      27.678  12.365 -18.355  1.00 10.00      B   
ATOM   5069  CB  LEU B 172      28.085  11.727 -19.687  1.00 10.00      B   
ATOM   5070  CG  LEU B 172      29.040  10.535 -19.604  1.00 10.00      B   
ATOM   5071  CD1 LEU B 172      29.223   9.898 -20.974  1.00 10.00      B   
ATOM   5072  CD2 LEU B 172      30.382  10.960 -19.029  1.00 10.00      B   
ATOM   5073  C   LEU B 172      26.981  13.696 -18.611  1.00 10.00      B   
ATOM   5074  O   LEU B 172      27.604  14.665 -19.043  1.00 10.00      B   
ATOM   5075  N   ASN B 173      25.687  13.743 -18.315  1.00 10.00      B   
ATOM   5076  HN  ASN B 173      25.250  12.947 -17.943  1.00 10.00      B   
ATOM   5077  CA  ASN B 173      24.896  14.951 -18.525  1.00 10.00      B   
ATOM   5078  CB  ASN B 173      23.461  14.605 -18.931  1.00 10.00      B   
ATOM   5079  CG  ASN B 173      23.294  14.472 -20.433  1.00 10.00      B   
ATOM   5080  OD1 ASN B 173      23.978  15.140 -21.211  1.00 10.00      B   
ATOM   5081  ND2 ASN B 173      22.383  13.610 -20.851  1.00 10.00      B   
ATOM   5082 HD21 ASN B 173      21.871  13.113 -20.179  1.00 10.00      B   
ATOM   5083 HD22 ASN B 173      22.260  13.501 -21.819  1.00 10.00      B   
ATOM   5084  C   ASN B 173      24.895  15.845 -17.292  1.00 10.00      B   
ATOM   5085  O   ASN B 173      24.238  16.886 -17.267  1.00 10.00      B   
ATOM   5086  N   TYR B 174      25.629  15.440 -16.268  1.00 10.00      B   
ATOM   5087  HN  TYR B 174      26.140  14.608 -16.345  1.00 10.00      B   
ATOM   5088  CA  TYR B 174      25.710  16.208 -15.033  1.00 10.00      B   
ATOM   5089  CB  TYR B 174      24.908  15.519 -13.924  1.00 10.00      B   
ATOM   5090  CG  TYR B 174      23.448  15.312 -14.263  1.00 10.00      B   
ATOM   5091  CD1 TYR B 174      23.013  14.129 -14.844  1.00 10.00      B   
ATOM   5092  CD2 TYR B 174      22.508  16.304 -14.013  1.00 10.00      B   
ATOM   5093  CE1 TYR B 174      21.686  13.938 -15.167  1.00 10.00      B   
ATOM   5094  CE2 TYR B 174      21.175  16.119 -14.329  1.00 10.00      B   
ATOM   5095  CZ  TYR B 174      20.769  14.935 -14.909  1.00 10.00      B   
ATOM   5096  OH  TYR B 174      19.444  14.749 -15.231  1.00 10.00      B   
ATOM   5097  HH  TYR B 174      19.055  15.597 -15.484  1.00 10.00      B   
ATOM   5098  C   TYR B 174      27.164  16.356 -14.614  1.00 10.00      B   
ATOM   5099  O   TYR B 174      27.953  15.428 -14.762  1.00 10.00      B   
ATOM   5100  N   GLU B 175      27.518  17.519 -14.102  1.00 10.00      B   
ATOM   5101  HN  GLU B 175      26.843  18.225 -14.004  1.00 10.00      B   
ATOM   5102  CA  GLU B 175      28.886  17.777 -13.671  1.00 10.00      B   
ATOM   5103  CB  GLU B 175      29.242  19.244 -13.921  1.00 10.00      B   
ATOM   5104  CG  GLU B 175      29.060  19.681 -15.364  1.00 10.00      B   
ATOM   5105  CD  GLU B 175      28.444  21.059 -15.482  1.00 10.00      B   
ATOM   5106  OE1 GLU B 175      27.816  21.520 -14.504  1.00 10.00      B   
ATOM   5107  OE2 GLU B 175      28.577  21.685 -16.554  1.00 10.00      B   
ATOM   5108  C   GLU B 175      29.050  17.434 -12.191  1.00 10.00      B   
ATOM   5109  O   GLU B 175      28.062  17.352 -11.459  1.00 10.00      B   
ATOM   5110  N   PRO B 176      30.289  17.204 -11.730  1.00 10.00      B   
ATOM   5111  CA  PRO B 176      31.484  17.249 -12.569  1.00 10.00      B   
ATOM   5112  CB  PRO B 176      32.572  17.646 -11.572  1.00 10.00      B   
ATOM   5113  CG  PRO B 176      32.126  17.070 -10.265  1.00 10.00      B   
ATOM   5114  CD  PRO B 176      30.624  16.909 -10.326  1.00 10.00      B   
ATOM   5115  C   PRO B 176      31.807  15.888 -13.185  1.00 10.00      B   
ATOM   5116  O   PRO B 176      31.722  14.856 -12.524  1.00 10.00      B   
ATOM   5117  N   VAL B 177      32.172  15.889 -14.451  1.00 10.00      B   
ATOM   5118  HN  VAL B 177      32.231  16.743 -14.934  1.00 10.00      B   
ATOM   5119  CA  VAL B 177      32.505  14.656 -15.146  1.00 10.00      B   
ATOM   5120  CB  VAL B 177      32.242  14.777 -16.660  1.00 10.00      B   
ATOM   5121  CG1 VAL B 177      32.569  13.473 -17.375  1.00 10.00      B   
ATOM   5122  CG2 VAL B 177      30.795  15.169 -16.914  1.00 10.00      B   
ATOM   5123  C   VAL B 177      33.965  14.280 -14.903  1.00 10.00      B   
ATOM   5124  O   VAL B 177      34.853  15.131 -14.972  1.00 10.00      B   
ATOM   5125  N   GLY B 178      34.201  13.011 -14.595  1.00 10.00      B   
ATOM   5126  HN  GLY B 178      33.451  12.387 -14.524  1.00 10.00      B   
ATOM   5127  CA  GLY B 178      35.551  12.546 -14.352  1.00 10.00      B   
ATOM   5128  C   GLY B 178      35.733  12.044 -12.935  1.00 10.00      B   
ATOM   5129  O   GLY B 178      36.419  12.674 -12.132  1.00 10.00      B   
ATOM   5130  N   GLY B 179      35.122  10.909 -12.631  1.00 10.00      B   
ATOM   5131  HN  GLY B 179      34.609  10.439 -13.320  1.00 10.00      B   
ATOM   5132  CA  GLY B 179      35.223  10.341 -11.303  1.00 10.00      B   
ATOM   5133  C   GLY B 179      35.011   8.842 -11.325  1.00 10.00      B   
ATOM   5134  O   GLY B 179      34.591   8.292 -12.346  1.00 10.00      B   
ATOM   5135  N   ASP B 180      35.300   8.188 -10.209  1.00 10.00      B   
ATOM   5136  HN  ASP B 180      35.632   8.694  -9.433  1.00 10.00      B   
ATOM   5137  CA  ASP B 180      35.143   6.739 -10.099  1.00 10.00      B   
ATOM   5138  CB  ASP B 180      35.801   6.230  -8.814  1.00 10.00      B   
ATOM   5139  CG  ASP B 180      36.772   5.094  -9.059  1.00 10.00      B   
ATOM   5140  OD1 ASP B 180      37.348   5.023 -10.162  1.00 10.00      B   
ATOM   5141  OD2 ASP B 180      36.987   4.277  -8.134  1.00 10.00      B   
ATOM   5142  C   ASP B 180      33.665   6.352 -10.117  1.00 10.00      B   
ATOM   5143  O   ASP B 180      32.875   6.856  -9.316  1.00 10.00      B   
ATOM   5144  N   ILE B 181      33.293   5.470 -11.037  1.00 10.00      B   
ATOM   5145  HN  ILE B 181      33.970   5.104 -11.651  1.00 10.00      B   
ATOM   5146  CA  ILE B 181      31.910   5.028 -11.166  1.00 10.00      B   
ATOM   5147  CB  ILE B 181      31.374   5.287 -12.595  1.00 10.00      B   
ATOM   5148  CG1 ILE B 181      31.663   6.729 -13.019  1.00 10.00      B   
ATOM   5149  CG2 ILE B 181      29.880   5.000 -12.676  1.00 10.00      B   
ATOM   5150  CD1 ILE B 181      31.329   7.028 -14.463  1.00 10.00      B   
ATOM   5151  C   ILE B 181      31.776   3.540 -10.843  1.00 10.00      B   
ATOM   5152  O   ILE B 181      32.676   2.752 -11.119  1.00 10.00      B   
ATOM   5153  N   TYR B 182      30.660   3.174 -10.229  1.00 10.00      B   
ATOM   5154  HN  TYR B 182      29.999   3.868  -9.995  1.00 10.00      B   
ATOM   5155  CA  TYR B 182      30.372   1.791  -9.875  1.00 10.00      B   
ATOM   5156  CB  TYR B 182      30.506   1.584  -8.363  1.00 10.00      B   
ATOM   5157  CG  TYR B 182      31.780   2.152  -7.782  1.00 10.00      B   
ATOM   5158  CD1 TYR B 182      31.798   3.412  -7.198  1.00 10.00      B   
ATOM   5159  CD2 TYR B 182      32.966   1.433  -7.828  1.00 10.00      B   
ATOM   5160  CE1 TYR B 182      32.962   3.942  -6.679  1.00 10.00      B   
ATOM   5161  CE2 TYR B 182      34.133   1.953  -7.309  1.00 10.00      B   
ATOM   5162  CZ  TYR B 182      34.125   3.206  -6.736  1.00 10.00      B   
ATOM   5163  OH  TYR B 182      35.289   3.729  -6.231  1.00 10.00      B   
ATOM   5164  HH  TYR B 182      35.920   3.860  -6.964  1.00 10.00      B   
ATOM   5165  C   TYR B 182      28.955   1.458 -10.325  1.00 10.00      B   
ATOM   5166  O   TYR B 182      27.984   1.933  -9.737  1.00 10.00      B   
ATOM   5167  N   SER B 183      28.842   0.653 -11.369  1.00 10.00      B
[truncated: 28,187 more chars]
