# Supplementary material for: Large-scale discovery of protein interactions at residue resolution using co-evolution calculated from genomic sequences
Source: Nat Commun. 2021 Mar 2;12:1396. doi: 10.1038/s41467-021-21636-z (PMC7925567; doi:10.1038/s41467-021-21636-z)
Supplement: Supplementary file 12 — Supplementary Data 10 [file 41467_2021_21636_MOESM12_ESM.zip › supplementary/allpdb0172_CASC_CAS5/models/haddock_top7_haddock_40w.pdb]

REMARK FILENAME="haddock_40w.pdb0"
REMARK ===============================================================
REMARK HADDOCK run for haddock
REMARK initial structure: haddock_40.pdb
REMARK final NOE weights: unambig 50 amb: 50
REMARK ===============================================================
REMARK            total,bonds,angles,improper,dihe,vdw,elec,air,cdih,coup,rdcs,vean,dani,xpcs,rg
REMARK energies: -134.473, 0, 0, 0, 0, -50.5407, -431.862, 347.929, 0, 0, 0, 0, 0, 0, 0
REMARK ===============================================================
REMARK            bonds,angles,impropers,dihe,air,cdih,coup,rdcs,vean,dani,xpcs
REMARK rms-dev.: 0,0,0,0,13.7576,0,0, 0, 0, 0, 0
REMARK ===============================================================
REMARK               air,cdih,coup,rdcs,vean,dani,xpcs
REMARK               >0.3,>5,>1,>0,>5,>0.2,>0.2
REMARK violations.: 3, 0, 0, 0, 0, 0, 0
REMARK ===============================================================
REMARK                        CVpartition#,violations,rms
REMARK AIRs cross-validation: 2, 0, NaN
REMARK ===============================================================
REMARK NCS energy: 0
REMARK ===============================================================
REMARK Symmetry energy: 0
REMARK ===============================================================
REMARK Desolvation energy: 28.3738
REMARK Internal energy free molecules: 139270
REMARK Internal energy complex: -20883.8
REMARK Binding energy: -160607
REMARK ===============================================================
REMARK buried surface area: 2182.67
REMARK ===============================================================
REMARK water - chain1: 0 0 0
REMARK water - chain2: 0 0 0
REMARK water - chain3: 0 0 0
REMARK water - chain4: 0 0 0
REMARK water - chain5: 0 0 0
REMARK water - chain6: 0 0 0
REMARK ===============================================================
REMARK water - water: 0 0 0
REMARK ===============================================================
REMARK DATE:27-Jul-2020  07:10:12       created by user: he47
REMARK VERSION:1.3
ATOM      1  CB  MET A   1       4.799   8.883  -3.919  1.00 10.00      A   
ATOM      2  CG  MET A   1       4.257   7.781  -4.813  1.00 10.00      A   
ATOM      3  SD  MET A   1       5.471   6.489  -5.120  1.00 10.00      A   
ATOM      4  CE  MET A   1       4.721   5.650  -6.513  1.00 10.00      A   
ATOM      5  C   MET A   1       2.735   9.551  -2.677  1.00 10.00      A   
ATOM      6  O   MET A   1       3.026   8.873  -1.692  1.00 10.00      A   
ATOM      7  N   MET A   1       4.508  11.210  -3.130  1.00 10.00      A   
ATOM      8  HT1 MET A   1       5.191  11.562  -3.834  1.00 10.00      A   
ATOM      9  HT2 MET A   1       5.019  10.972  -2.254  1.00 10.00      A   
ATOM     10  HT3 MET A   1       3.820  11.963  -2.924  1.00 10.00      A   
ATOM     11  CA  MET A   1       3.807  10.015  -3.651  1.00 10.00      A   
ATOM     12  N   SER A   2       1.498   9.936  -2.944  1.00 10.00      A   
ATOM     13  HN  SER A   2       1.329  10.495  -3.737  1.00 10.00      A   
ATOM     14  CA  SER A   2       0.384   9.557  -2.095  1.00 10.00      A   
ATOM     15  CB  SER A   2      -0.815  10.459  -2.381  1.00 10.00      A   
ATOM     16  OG  SER A   2      -0.436  11.828  -2.332  1.00 10.00      A   
ATOM     17  HG  SER A   2      -1.232  12.378  -2.279  1.00 10.00      A   
ATOM     18  C   SER A   2       0.023   8.089  -2.302  1.00 10.00      A   
ATOM     19  O   SER A   2      -0.089   7.622  -3.437  1.00 10.00      A   
ATOM     20  N   ASN A   3      -0.149   7.364  -1.203  1.00 10.00      A   
ATOM     21  HN  ASN A   3      -0.039   7.789  -0.327  1.00 10.00      A   
ATOM     22  CA  ASN A   3      -0.484   5.946  -1.271  1.00 10.00      A   
ATOM     23  CB  ASN A   3       0.532   5.107  -0.483  1.00 10.00      A   
ATOM     24  CG  ASN A   3       1.899   5.053  -1.136  1.00 10.00      A   
ATOM     25  OD1 ASN A   3       2.035   5.273  -2.337  1.00 10.00      A   
ATOM     26  ND2 ASN A   3       2.921   4.746  -0.350  1.00 10.00      A   
ATOM     27 HD21 ASN A   3       2.742   4.571   0.598  1.00 10.00      A   
ATOM     28 HD22 ASN A   3       3.822   4.704  -0.748  1.00 10.00      A   
ATOM     29  C   ASN A   3      -1.886   5.668  -0.748  1.00 10.00      A   
ATOM     30  O   ASN A   3      -2.311   4.517  -0.688  1.00 10.00      A   
ATOM     31  N   PHE A   4      -2.614   6.713  -0.380  1.00 10.00      A   
ATOM     32  HN  PHE A   4      -2.250   7.617  -0.475  1.00 10.00      A   
ATOM     33  CA  PHE A   4      -3.958   6.532   0.149  1.00 10.00      A   
ATOM     34  CB  PHE A   4      -4.034   6.964   1.615  1.00 10.00      A   
ATOM     35  CG  PHE A   4      -3.311   6.043   2.556  1.00 10.00      A   
ATOM     36  CD1 PHE A   4      -2.007   6.308   2.942  1.00 10.00      A   
ATOM     37  CD2 PHE A   4      -3.938   4.912   3.057  1.00 10.00      A   
ATOM     38  CE1 PHE A   4      -1.340   5.462   3.807  1.00 10.00      A   
ATOM     39  CE2 PHE A   4      -3.277   4.062   3.923  1.00 10.00      A   
ATOM     40  CZ  PHE A   4      -1.976   4.338   4.299  1.00 10.00      A   
ATOM     41  C   PHE A   4      -5.008   7.261  -0.678  1.00 10.00      A   
ATOM     42  O   PHE A   4      -5.186   8.474  -0.552  1.00 10.00      A   
ATOM     43  N   ILE A   5      -5.699   6.514  -1.526  1.00 10.00      A   
ATOM     44  HN  ILE A   5      -5.511   5.552  -1.580  1.00 10.00      A   
ATOM     45  CA  ILE A   5      -6.746   7.080  -2.361  1.00 10.00      A   
ATOM     46  CB  ILE A   5      -6.958   6.271  -3.661  1.00 10.00      A   
ATOM     47  CG1 ILE A   5      -5.722   6.394  -4.554  1.00 10.00      A   
ATOM     48  CG2 ILE A   5      -8.206   6.741  -4.402  1.00 10.00      A   
ATOM     49  CD1 ILE A   5      -5.825   5.645  -5.864  1.00 10.00      A   
ATOM     50  C   ILE A   5      -8.042   7.150  -1.565  1.00 10.00      A   
ATOM     51  O   ILE A   5      -8.605   6.123  -1.179  1.00 10.00      A   
ATOM     52  N   ASN A   6      -8.492   8.366  -1.301  1.00 10.00      A   
ATOM     53  HN  ASN A   6      -7.998   9.143  -1.645  1.00 10.00      A   
ATOM     54  CA  ASN A   6      -9.709   8.584  -0.535  1.00 10.00      A   
ATOM     55  CB  ASN A   6      -9.495   9.694   0.499  1.00 10.00      A   
ATOM     56  CG  ASN A   6      -8.775   9.213   1.745  1.00 10.00      A   
ATOM     57  OD1 ASN A   6      -9.394   8.979   2.785  1.00 10.00      A   
ATOM     58  ND2 ASN A   6      -7.461   9.059   1.653  1.00 10.00      A   
ATOM     59 HD21 ASN A   6      -7.027   9.262   0.796  1.00 10.00      A   
ATOM     60 HD22 ASN A   6      -6.977   8.743   2.441  1.00 10.00      A   
ATOM     61  C   ASN A   6     -10.865   8.948  -1.450  1.00 10.00      A   
ATOM     62  O   ASN A   6     -10.802   9.942  -2.175  1.00 10.00      A   
ATOM     63  N   ILE A   7     -11.918   8.145  -1.415  1.00 10.00      A   
ATOM     64  HN  ILE A   7     -11.913   7.363  -0.811  1.00 10.00      A   
ATOM     65  CA  ILE A   7     -13.087   8.386  -2.245  1.00 10.00      A   
ATOM     66  CB  ILE A   7     -13.415   7.171  -3.138  1.00 10.00      A   
ATOM     67  CG1 ILE A   7     -12.154   6.689  -3.862  1.00 10.00      A   
ATOM     68  CG2 ILE A   7     -14.496   7.534  -4.147  1.00 10.00      A   
ATOM     69  CD1 ILE A   7     -12.316   5.358  -4.565  1.00 10.00      A   
ATOM     70  C   ILE A   7     -14.297   8.724  -1.381  1.00 10.00      A   
ATOM     71  O   ILE A   7     -14.652   7.972  -0.471  1.00 10.00      A   
ATOM     72  N   HIS A   8     -14.903   9.871  -1.646  1.00 10.00      A   
ATOM     73  HN  HIS A   8     -14.559  10.438  -2.376  1.00 10.00      A   
ATOM     74  CA  HIS A   8     -16.077  10.312  -0.903  1.00 10.00      A   
ATOM     75  CB  HIS A   8     -15.798  11.638  -0.182  1.00 10.00      A   
ATOM     76  CG  HIS A   8     -14.747  11.558   0.891  1.00 10.00      A   
ATOM     77  ND1 HIS A   8     -14.975  11.933   2.198  1.00 10.00      A   
ATOM     78  HD1 HIS A   8     -15.830  12.271   2.563  1.00 10.00      A   
ATOM     79  CD2 HIS A   8     -13.451  11.167   0.841  1.00 10.00      A   
ATOM     80  CE1 HIS A   8     -13.867  11.778   2.900  1.00 10.00      A   
ATOM     81  NE2 HIS A   8     -12.928  11.315   2.100  1.00 10.00      A   
ATOM     82  HE2 HIS A   8     -11.999  11.129   2.361  1.00 10.00      A   
ATOM     83  C   HIS A   8     -17.242  10.472  -1.870  1.00 10.00      A   
ATOM     84  O   HIS A   8     -17.156  11.240  -2.831  1.00 10.00      A   
ATOM     85  N   VAL A   9     -18.325   9.751  -1.621  1.00 10.00      A   
ATOM     86  HN  VAL A   9     -18.351   9.178  -0.819  1.00 10.00      A   
ATOM     87  CA  VAL A   9     -19.484   9.797  -2.505  1.00 10.00      A   
ATOM     88  CB  VAL A   9     -19.781   8.409  -3.117  1.00 10.00      A   
ATOM     89  CG1 VAL A   9     -20.516   8.550  -4.440  1.00 10.00      A   
ATOM     90  CG2 VAL A   9     -18.509   7.594  -3.285  1.00 10.00      A   
ATOM     91  C   VAL A   9     -20.739  10.283  -1.786  1.00 10.00      A   
ATOM     92  O   VAL A   9     -21.014   9.890  -0.650  1.00 10.00      A   
ATOM     93  N   LEU A  10     -21.490  11.144  -2.460  1.00 10.00      A   
ATOM     94  HN  LEU A  10     -21.196  11.433  -3.354  1.00 10.00      A   
ATOM     95  CA  LEU A  10     -22.734  11.677  -1.930  1.00 10.00      A   
ATOM     96  CB  LEU A  10     -22.644  13.196  -1.761  1.00 10.00      A   
ATOM     97  CG  LEU A  10     -22.034  13.692  -0.448  1.00 10.00      A   
ATOM     98  CD1 LEU A  10     -21.967  15.211  -0.431  1.00 10.00      A   
ATOM     99  CD2 LEU A  10     -22.842  13.180   0.734  1.00 10.00      A   
ATOM    100  C   LEU A  10     -23.873  11.316  -2.875  1.00 10.00      A   
ATOM    101  O   LEU A  10     -23.867  11.709  -4.045  1.00 10.00      A   
ATOM    102  N   ILE A  11     -24.838  10.555  -2.377  1.00 10.00      A   
ATOM    103  HN  ILE A  11     -24.796  10.272  -1.436  1.00 10.00      A   
ATOM    104  CA  ILE A  11     -25.962  10.129  -3.196  1.00 10.00      A   
ATOM    105  CB  ILE A  11     -25.741   8.698  -3.740  1.00 10.00      A   
ATOM    106  CG1 ILE A  11     -26.943   8.229  -4.567  1.00 10.00      A   
ATOM    107  CG2 ILE A  11     -25.431   7.719  -2.612  1.00 10.00      A   
ATOM    108  CD1 ILE A  11     -26.734   6.895  -5.248  1.00 10.00      A   
ATOM    109  C   ILE A  11     -27.285  10.208  -2.434  1.00 10.00      A   
ATOM    110  O   ILE A  11     -27.377   9.798  -1.272  1.00 10.00      A   
ATOM    111  N   SER A  12     -28.300  10.754  -3.092  1.00 10.00      A   
ATOM    112  HN  SER A  12     -28.155  11.079  -4.008  1.00 10.00      A   
ATOM    113  CA  SER A  12     -29.620  10.885  -2.506  1.00 10.00      A   
ATOM    114  CB  SER A  12     -30.355  12.069  -3.143  1.00 10.00      A   
ATOM    115  OG  SER A  12     -31.535  12.399  -2.431  1.00 10.00      A   
ATOM    116  HG  SER A  12     -32.215  12.677  -3.057  1.00 10.00      A   
ATOM    117  C   SER A  12     -30.403   9.592  -2.711  1.00 10.00      A   
ATOM    118  O   SER A  12     -30.503   9.082  -3.827  1.00 10.00      A   
ATOM    119  N   HIS A  13     -30.935   9.050  -1.630  1.00 10.00      A   
ATOM    120  HN  HIS A  13     -30.821   9.496  -0.760  1.00 10.00      A   
ATOM    121  CA  HIS A  13     -31.694   7.812  -1.698  1.00 10.00      A   
ATOM    122  CB  HIS A  13     -31.237   6.832  -0.615  1.00 10.00      A   
ATOM    123  CG  HIS A  13     -30.001   6.063  -0.966  1.00 10.00      A   
ATOM    124  ND1 HIS A  13     -29.711   4.823  -0.438  1.00 10.00      A   
ATOM    125  HD1 HIS A  13     -30.276   4.322   0.196  1.00 10.00      A   
ATOM    126  CD2 HIS A  13     -28.976   6.361  -1.800  1.00 10.00      A   
ATOM    127  CE1 HIS A  13     -28.562   4.397  -0.926  1.00 10.00      A   
ATOM    128  NE2 HIS A  13     -28.099   5.309  -1.755  1.00 10.00      A   
ATOM    129  HE2 HIS A  13     -27.262   5.235  -2.271  1.00 10.00      A   
ATOM    130  C   HIS A  13     -33.189   8.064  -1.576  1.00 10.00      A   
ATOM    131  O   HIS A  13     -33.632   8.847  -0.735  1.00 10.00      A   
ATOM    132  N   SER A  14     -33.954   7.400  -2.428  1.00 10.00      A   
ATOM    133  HN  SER A  14     -33.534   6.804  -3.081  1.00 10.00      A   
ATOM    134  CA  SER A  14     -35.401   7.522  -2.431  1.00 10.00      A   
ATOM    135  CB  SER A  14     -35.920   7.129  -3.816  1.00 10.00      A   
ATOM    136  OG  SER A  14     -35.193   7.817  -4.822  1.00 10.00      A   
ATOM    137  HG  SER A  14     -35.451   8.747  -4.817  1.00 10.00      A   
ATOM    138  C   SER A  14     -35.997   6.624  -1.345  1.00 10.00      A   
ATOM    139  O   SER A  14     -35.294   5.767  -0.808  1.00 10.00      A   
ATOM    140  N   PRO A  15     -37.284   6.824  -0.989  1.00 10.00      A   
ATOM    141  CA  PRO A  15     -37.963   6.025   0.045  1.00 10.00      A   
ATOM    142  CB  PRO A  15     -39.435   6.396  -0.137  1.00 10.00      A   
ATOM    143  CG  PRO A  15     -39.401   7.780  -0.684  1.00 10.00      A   
ATOM    144  CD  PRO A  15     -38.178   7.854  -1.556  1.00 10.00      A   
ATOM    145  C   PRO A  15     -37.766   4.520  -0.156  1.00 10.00      A   
ATOM    146  O   PRO A  15     -38.320   3.932  -1.083  1.00 10.00      A   
ATOM    147  N   SER A  16     -36.964   3.912   0.714  1.00 10.00      A   
ATOM    148  HN  SER A  16     -36.544   4.442   1.429  1.00 10.00      A   
ATOM    149  CA  SER A  16     -36.680   2.486   0.632  1.00 10.00      A   
ATOM    150  CB  SER A  16     -35.765   2.212  -0.567  1.00 10.00      A   
ATOM    151  OG  SER A  16     -34.685   3.134  -0.603  1.00 10.00      A   
ATOM    152  HG  SER A  16     -35.036   4.033  -0.691  1.00 10.00      A   
ATOM    153  C   SER A  16     -36.016   1.987   1.916  1.00 10.00      A   
ATOM    154  O   SER A  16     -35.986   2.695   2.925  1.00 10.00      A   
ATOM    155  N   CYS A  17     -35.497   0.765   1.862  1.00 10.00      A   
ATOM    156  HN  CYS A  17     -35.565   0.260   1.025  1.00 10.00      A   
ATOM    157  CA  CYS A  17     -34.818   0.146   2.989  1.00 10.00      A   
ATOM    158  CB  CYS A  17     -35.811  -0.667   3.827  1.00 10.00      A   
ATOM    159  SG  CYS A  17     -35.109  -1.415   5.316  1.00 10.00      A   
ATOM    160  HG  CYS A  17     -34.232  -0.555   5.823  1.00 10.00      A   
ATOM    161  C   CYS A  17     -33.719  -0.759   2.448  1.00 10.00      A   
ATOM    162  O   CYS A  17     -33.976  -1.901   2.064  1.00 10.00      A   
ATOM    163  N   LEU A  18     -32.501  -0.240   2.393  1.00 10.00      A   
ATOM    164  HN  LEU A  18     -32.357   0.678   2.702  1.00 10.00      A   
ATOM    165  CA  LEU A  18     -31.377  -1.000   1.860  1.00 10.00      A   
ATOM    166  CB  LEU A  18     -30.427  -0.100   1.071  1.00 10.00      A   
ATOM    167  CG  LEU A  18     -31.017   0.632  -0.137  1.00 10.00      A   
ATOM    168  CD1 LEU A  18     -29.910   1.259  -0.962  1.00 10.00      A   
ATOM    169  CD2 LEU A  18     -31.856  -0.301  -0.996  1.00 10.00      A   
ATOM    170  C   LEU A  18     -30.605  -1.771   2.926  1.00 10.00      A   
ATOM    171  O   LEU A  18     -29.822  -2.662   2.600  1.00 10.00      A   
ATOM    172  N   ASN A  19     -30.812  -1.440   4.192  1.00 10.00      A   
ATOM    173  HN  ASN A  19     -31.460  -0.735   4.413  1.00 10.00      A   
ATOM    174  CA  ASN A  19     -30.098  -2.129   5.261  1.00 10.00      A   
ATOM    175  CB  ASN A  19     -28.839  -1.356   5.670  1.00 10.00      A   
ATOM    176  CG  ASN A  19     -27.904  -2.153   6.568  1.00 10.00      A   
ATOM    177  OD1 ASN A  19     -27.161  -1.580   7.363  1.00 10.00      A   
ATOM    178  ND2 ASN A  19     -27.920  -3.476   6.440  1.00 10.00      A   
ATOM    179 HD21 ASN A  19     -28.528  -3.873   5.776  1.00 10.00      A   
ATOM    180 HD22 ASN A  19     -27.328  -4.007   7.019  1.00 10.00      A   
ATOM    181  C   ASN A  19     -30.992  -2.389   6.462  1.00 10.00      A   
ATOM    182  O   ASN A  19     -31.200  -1.512   7.302  1.00 10.00      A   
ATOM    183  N   ARG A  20     -31.508  -3.604   6.540  1.00 10.00      A   
ATOM    184  HN  ARG A  20     -31.275  -4.267   5.852  1.00 10.00      A   
ATOM    185  CA  ARG A  20     -32.384  -3.995   7.633  1.00 10.00      A   
ATOM    186  CB  ARG A  20     -33.578  -4.797   7.105  1.00 10.00      A   
ATOM    187  CG  ARG A  20     -33.218  -6.179   6.581  1.00 10.00      A   
ATOM    188  CD  ARG A  20     -34.459  -6.971   6.214  1.00 10.00      A   
ATOM    189  NE  ARG A  20     -34.997  -6.582   4.913  1.00 10.00      A   
ATOM    190  HE  ARG A  20     -34.604  -5.789   4.478  1.00 10.00      A   
ATOM    191  CZ  ARG A  20     -35.979  -7.234   4.292  1.00 10.00      A   
ATOM    192  NH1 ARG A  20     -36.535  -8.303   4.851  1.00 10.00      A   
ATOM    193 HH11 ARG A  20     -36.206  -8.639   5.783  1.00 10.00      A   
ATOM    194 HH12 ARG A  20     -37.306  -8.811   4.363  1.00 10.00      A   
ATOM    195  NH2 ARG A  20     -36.396  -6.819   3.107  1.00 10.00      A   
ATOM    196 HH21 ARG A  20     -35.957  -5.982   2.662  1.00 10.00      A   
ATOM    197 HH22 ARG A  20     -37.161  -7.327   2.612  1.00 10.00      A   
ATOM    198  C   ARG A  20     -31.615  -4.823   8.657  1.00 10.00      A   
ATOM    199  O   ARG A  20     -30.575  -5.401   8.344  1.00 10.00      A   
ATOM    200  N   ASP A  21     -32.117  -4.866   9.877  1.00 10.00      A   
ATOM    201  HN  ASP A  21     -32.935  -4.356  10.081  1.00 10.00      A   
ATOM    202  CA  ASP A  21     -31.480  -5.638  10.934  1.00 10.00      A   
ATOM    203  CB  ASP A  21     -31.305  -4.782  12.193  1.00 10.00      A   
ATOM    204  CG  ASP A  21     -32.540  -4.747  13.062  1.00 10.00      A   
ATOM    205  OD1 ASP A  21     -33.537  -4.111  12.665  1.00 10.00      A   
ATOM    206  OD2 ASP A  21     -32.519  -5.364  14.147  1.00 10.00      A   
ATOM    207  C   ASP A  21     -32.290  -6.900  11.231  1.00 10.00      A   
ATOM    208  O   ASP A  21     -33.220  -7.229  10.492  1.00 10.00      A   
ATOM    209  N   ASP A  22     -31.935  -7.605  12.302  1.00 10.00      A   
ATOM    210  HN  ASP A  22     -31.181  -7.296  12.849  1.00 10.00      A   
ATOM    211  CA  ASP A  22     -32.635  -8.832  12.687  1.00 10.00      A   
ATOM    212  CB  ASP A  22     -31.905  -9.546  13.831  1.00 10.00      A   
ATOM    213  CG  ASP A  22     -30.651 -10.267  13.375  1.00 10.00      A   
ATOM    214  OD1 ASP A  22     -30.692 -11.507  13.215  1.00 10.00      A   
ATOM    215  OD2 ASP A  22     -29.610  -9.600  13.175  1.00 10.00      A   
ATOM    216  C   ASP A  22     -34.086  -8.547  13.071  1.00 10.00      A   
ATOM    217  O   ASP A  22     -34.959  -9.403  12.927  1.00 10.00      A   
ATOM    218  N   MET A  23     -34.342  -7.333  13.545  1.00 10.00      A   
ATOM    219  HN  MET A  23     -33.601  -6.687  13.643  1.00 10.00      A   
ATOM    220  CA  MET A  23     -35.688  -6.925  13.934  1.00 10.00      A   
ATOM    221  CB  MET A  23     -35.631  -5.793  14.964  1.00 10.00      A   
ATOM    222  CG  MET A  23     -35.000  -6.178  16.293  1.00 10.00      A   
ATOM    223  SD  MET A  23     -36.021  -7.313  17.257  1.00 10.00      A   
ATOM    224  CE  MET A  23     -37.514  -6.342  17.463  1.00 10.00      A   
ATOM    225  C   MET A  23     -36.474  -6.464  12.711  1.00 10.00      A   
ATOM    226  O   MET A  23     -37.613  -6.011  12.828  1.00 10.00      A   
ATOM    227  N   ASN A  24     -35.845  -6.578  11.539  1.00 10.00      A   
ATOM    228  HN  ASN A  24     -34.929  -6.936  11.528  1.00 10.00      A   
ATOM    229  CA  ASN A  24     -36.457  -6.182  10.271  1.00 10.00      A   
ATOM    230  CB  ASN A  24     -37.752  -6.958   9.999  1.00 10.00      A   
ATOM    231  CG  ASN A  24     -38.014  -7.180   8.519  1.00 10.00      A   
ATOM    232  OD1 ASN A  24     -37.507  -6.454   7.665  1.00 10.00      A   
ATOM    233  ND2 ASN A  24     -38.820  -8.185   8.205  1.00 10.00      A   
ATOM    234 HD21 ASN A  24     -39.197  -8.723   8.935  1.00 10.00      A   
ATOM    235 HD22 ASN A  24     -39.007  -8.353   7.258  1.00 10.00      A   
ATOM    236  C   ASN A  24     -36.702  -4.676  10.227  1.00 10.00      A   
ATOM    237  O   ASN A  24     -37.644  -4.200   9.591  1.00 10.00      A   
ATOM    238  N   MET A  25     -35.852  -3.929  10.917  1.00 10.00      A   
ATOM    239  HN  MET A  25     -35.124  -4.362  11.420  1.00 10.00      A   
ATOM    240  CA  MET A  25     -35.959  -2.482  10.950  1.00 10.00      A   
ATOM    241  CB  MET A  25     -36.008  -1.982  12.397  1.00 10.00      A   
ATOM    242  CG  MET A  25     -37.255  -2.406  13.160  1.00 10.00      A   
ATOM    243  SD  MET A  25     -37.200  -1.953  14.908  1.00 10.00      A   
ATOM    244  CE  MET A  25     -36.995  -0.177  14.792  1.00 10.00      A   
ATOM    245  C   MET A  25     -34.763  -1.883  10.230  1.00 10.00      A   
ATOM    246  O   MET A  25     -33.760  -2.566  10.021  1.00 10.00      A   
ATOM    247  N   GLN A  26     -34.870  -0.626   9.836  1.00 10.00      A   
ATOM    248  HN  GLN A  26     -35.702  -0.128  10.022  1.00 10.00      A   
ATOM    249  CA  GLN A  26     -33.775   0.038   9.144  1.00 10.00      A   
ATOM    250  CB  GLN A  26     -34.256   1.324   8.459  1.00 10.00      A   
ATOM    251  CG  GLN A  26     -33.142   2.146   7.828  1.00 10.00      A   
ATOM    252  CD  GLN A  26     -32.401   1.406   6.728  1.00 10.00      A   
ATOM    253  OE1 GLN A  26     -32.995   0.683   5.927  1.00 10.00      A   
ATOM    254  NE2 GLN A  26     -31.090   1.569   6.693  1.00 10.00      A   
ATOM    255 HE21 GLN A  26     -30.678   2.148   7.371  1.00 10.00      A   
ATOM    256 HE22 GLN A  26     -30.585   1.102   5.999  1.00 10.00      A   
ATOM    257  C   GLN A  26     -32.647   0.335  10.127  1.00 10.00      A   
ATOM    258  O   GLN A  26     -32.871   0.956  11.168  1.00 10.00      A   
ATOM    259  N   LYS A  27     -31.445  -0.126   9.809  1.00 10.00      A   
ATOM    260  HN  LYS A  27     -31.329  -0.624   8.967  1.00 10.00      A   
ATOM    261  CA  LYS A  27     -30.292   0.088  10.675  1.00 10.00      A   
ATOM    262  CB  LYS A  27     -29.102  -0.775  10.250  1.00 10.00      A   
ATOM    263  CG  LYS A  27     -29.129  -2.187  10.817  1.00 10.00      A   
ATOM    264  CD  LYS A  27     -27.825  -2.922  10.541  1.00 10.00      A   
ATOM    265  CE  LYS A  27     -27.853  -4.347  11.078  1.00 10.00      A   
ATOM    266  NZ  LYS A  27     -27.741  -4.407  12.564  1.00 10.00      A   
ATOM    267  HZ1 LYS A  27     -27.856  -5.391  12.893  1.00 10.00      A   
ATOM    268  HZ2 LYS A  27     -28.475  -3.819  13.008  1.00 10.00      A   
ATOM    269  HZ3 LYS A  27     -26.809  -4.062  12.871  1.00 10.00      A   
ATOM    270  C   LYS A  27     -29.901   1.561  10.754  1.00 10.00      A   
ATOM    271  O   LYS A  27     -29.749   2.241   9.734  1.00 10.00      A   
ATOM    272  N   ASP A  28     -29.744   2.044  11.976  1.00 10.00      A   
ATOM    273  HN  ASP A  28     -29.871   1.448  12.746  1.00 10.00      A   
ATOM    274  CA  ASP A  28     -29.378   3.430  12.221  1.00 10.00      A   
ATOM    275  CB  ASP A  28     -30.577   4.213  12.772  1.00 10.00      A   
ATOM    276  CG  ASP A  28     -30.965   3.783  14.175  1.00 10.00      A   
ATOM    277  OD1 ASP A  28     -30.580   4.472  15.144  1.00 10.00      A   
ATOM    278  OD2 ASP A  28     -31.657   2.751  14.315  1.00 10.00      A   
ATOM    279  C   ASP A  28     -28.220   3.497  13.208  1.00 10.00      A   
ATOM    280  O   ASP A  28     -27.875   2.499  13.840  1.00 10.00      A   
ATOM    281  N   ALA A  29     -27.612   4.666  13.314  1.00 10.00      A   
ATOM    282  HN  ALA A  29     -27.921   5.415  12.755  1.00 10.00      A   
ATOM    283  CA  ALA A  29     -26.497   4.886  14.218  1.00 10.00      A   
ATOM    284  CB  ALA A  29     -25.183   4.798  13.460  1.00 10.00      A   
ATOM    285  C   ALA A  29     -26.623   6.253  14.866  1.00 10.00      A   
ATOM    286  O   ALA A  29     -27.323   7.125  14.352  1.00 10.00      A   
ATOM    287  N   ILE A  30     -25.954   6.444  15.988  1.00 10.00      A   
ATOM    288  HN  ILE A  30     -25.413   5.713  16.359  1.00 10.00      A   
ATOM    289  CA  ILE A  30     -26.006   7.721  16.681  1.00 10.00      A   
ATOM    290  CB  ILE A  30     -25.990   7.544  18.213  1.00 10.00      A   
ATOM    291  CG1 ILE A  30     -27.018   6.491  18.642  1.00 10.00      A   
ATOM    292  CG2 ILE A  30     -26.273   8.874  18.898  1.00 10.00      A   
ATOM    293  CD1 ILE A  30     -26.925   6.105  20.102  1.00 10.00      A   
ATOM    294  C   ILE A  30     -24.844   8.611  16.251  1.00 10.00      A   
ATOM    295  O   ILE A  30     -23.715   8.444  16.713  1.00 10.00      A   
ATOM    296  N   PHE A  31     -25.120   9.546  15.356  1.00 10.00      A   
ATOM    297  HN  PHE A  31     -26.041   9.638  15.026  1.00 10.00      A   
ATOM    298  CA  PHE A  31     -24.100  10.458  14.869  1.00 10.00      A   
ATOM    299  CB  PHE A  31     -23.892  10.284  13.361  1.00 10.00      A   
ATOM    300  CG  PHE A  31     -22.713  11.041  12.820  1.00 10.00      A   
ATOM    301  CD1 PHE A  31     -21.425  10.563  12.998  1.00 10.00      A   
ATOM    302  CD2 PHE A  31     -22.892  12.232  12.135  1.00 10.00      A   
ATOM    303  CE1 PHE A  31     -20.337  11.257  12.503  1.00 10.00      A   
ATOM    304  CE2 PHE A  31     -21.809  12.931  11.638  1.00 10.00      A   
ATOM    305  CZ  PHE A  31     -20.529  12.443  11.822  1.00 10.00      A   
ATOM    306  C   PHE A  31     -24.498  11.888  15.193  1.00 10.00      A   
ATOM    307  O   PHE A  31     -25.602  12.320  14.860  1.00 10.00      A   
ATOM    308  N   GLY A  32     -23.611  12.608  15.864  1.00 10.00      A   
ATOM    309  HN  GLY A  32     -22.751  12.205  16.111  1.00 10.00      A   
ATOM    310  CA  GLY A  32     -23.896  13.979  16.230  1.00 10.00      A   
ATOM    311  C   GLY A  32     -24.936  14.056  17.330  1.00 10.00      A   
ATOM    312  O   GLY A  32     -25.652  15.052  17.450  1.00 10.00      A   
ATOM    313  N   GLY A  33     -25.031  12.988  18.117  1.00 10.00      A   
ATOM    314  HN  GLY A  33     -24.442  12.223  17.953  1.00 10.00      A   
ATOM    315  CA  GLY A  33     -25.981  12.939  19.211  1.00 10.00      A   
ATOM    316  C   GLY A  33     -27.409  12.704  18.754  1.00 10.00      A   
ATOM    317  O   GLY A  33     -28.346  12.878  19.532  1.00 10.00      A   
ATOM    318  N   LYS A  34     -27.587  12.308  17.497  1.00 10.00      A   
ATOM    319  HN  LYS A  34     -26.806  12.174  16.917  1.00 10.00      A   
ATOM    320  CA  LYS A  34     -28.923  12.063  16.960  1.00 10.00      A   
ATOM    321  CB  LYS A  34     -29.401  13.245  16.109  1.00 10.00      A   
ATOM    322  CG  LYS A  34     -29.556  14.543  16.891  1.00 10.00      A   
ATOM    323  CD  LYS A  34     -30.254  15.618  16.075  1.00 10.00      A   
ATOM    324  CE  LYS A  34     -30.360  16.918  16.860  1.00 10.00      A   
ATOM    325  NZ  LYS A  34     -31.264  17.895  16.200  1.00 10.00      A   
ATOM    326  HZ1 LYS A  34     -31.310  18.773  16.753  1.00 10.00      A   
ATOM    327  HZ2 LYS A  34     -32.221  17.501  16.121  1.00 10.00      A   
ATOM    328  HZ3 LYS A  34     -30.915  18.119  15.247  1.00 10.00      A   
ATOM    329  C   LYS A  34     -28.976  10.765  16.160  1.00 10.00      A   
ATOM    330  O   LYS A  34     -27.935  10.199  15.807  1.00 10.00      A   
ATOM    331  N   ARG A  35     -30.191  10.301  15.878  1.00 10.00      A   
ATOM    332  HN  ARG A  35     -30.975  10.813  16.174  1.00 10.00      A   
ATOM    333  CA  ARG A  35     -30.401   9.067  15.129  1.00 10.00      A   
ATOM    334  CB  ARG A  35     -31.798   8.502  15.418  1.00 10.00      A   
ATOM    335  CG  ARG A  35     -32.223   7.356  14.515  1.00 10.00      A   
ATOM    336  CD  ARG A  35     -33.411   6.612  15.102  1.00 10.00      A   
ATOM    337  NE  ARG A  35     -34.389   6.229  14.085  1.00 10.00      A   
ATOM    338  HE  ARG A  35     -34.695   6.931  13.468  1.00 10.00      A   
ATOM    339  CZ  ARG A  35     -34.889   5.003  13.953  1.00 10.00      A   
ATOM    340  NH1 ARG A  35     -34.507   4.026  14.767  1.00 10.00      A   
ATOM    341 HH11 ARG A  35     -34.905   3.068  14.653  1.00 10.00      A   
ATOM    342 HH12 ARG A  35     -33.809   4.208  15.517  1.00 10.00      A   
ATOM    343  NH2 ARG A  35     -35.785   4.753  13.015  1.00 10.00      A   
ATOM    344 HH21 ARG A  35     -36.179   3.790  12.910  1.00 10.00      A   
ATOM    345 HH22 ARG A  35     -36.107   5.512  12.373  1.00 10.00      A   
ATOM    346  C   ARG A  35     -30.209   9.297  13.636  1.00 10.00      A   
ATOM    347  O   ARG A  35     -30.967  10.034  13.001  1.00 10.00      A   
ATOM    348  N   ARG A  36     -29.190   8.663  13.087  1.00 10.00      A   
ATOM    349  HN  ARG A  36     -28.625   8.085  13.653  1.00 10.00      A   
ATOM    350  CA  ARG A  36     -28.873   8.789  11.675  1.00 10.00      A   
ATOM    351  CB  ARG A  36     -27.502   9.449  11.516  1.00 10.00      A   
ATOM    352  CG  ARG A  36     -27.338  10.730  12.316  1.00 10.00      A   
ATOM    353  CD  ARG A  36     -27.830  11.934  11.541  1.00 10.00      A   
ATOM    354  NE  ARG A  36     -26.851  12.366  10.548  1.00 10.00      A   
ATOM    355  HE  ARG A  36     -26.706  11.776   9.772  1.00 10.00      A   
ATOM    356  CZ  ARG A  36     -26.147  13.493  10.640  1.00 10.00      A   
ATOM    357  NH1 ARG A  36     -26.322  14.315  11.670  1.00 10.00      A   
ATOM    358 HH11 ARG A  36     -25.768  15.194  11.740  1.00 10.00      A   
ATOM    359 HH12 ARG A  36     -27.018  14.084  12.415  1.00 10.00      A   
ATOM    360  NH2 ARG A  36     -25.271  13.795   9.695  1.00 10.00      A   
ATOM    361 HH21 ARG A  36     -24.715  14.682   9.756  1.00 10.00      A   
ATOM    362 HH22 ARG A  36     -25.130  13.149   8.890  1.00 10.00      A   
ATOM    363  C   ARG A  36     -28.855   7.417  11.016  1.00 10.00      A   
ATOM    364  O   ARG A  36     -28.186   6.502  11.492  1.00 10.00      A   
ATOM    365  N   VAL A  37     -29.602   7.275   9.934  1.00 10.00      A   
ATOM    366  HN  VAL A  37     -30.121   8.037   9.610  1.00 10.00      A   
ATOM    367  CA  VAL A  37     -29.663   6.016   9.202  1.00 10.00      A   
ATOM    368  CB  VAL A  37     -30.682   6.102   8.044  1.00 10.00      A   
ATOM    369  CG1 VAL A  37     -30.815   4.764   7.337  1.00 10.00      A   
ATOM    370  CG2 VAL A  37     -32.035   6.570   8.558  1.00 10.00      A   
ATOM    371  C   VAL A  37     -28.280   5.686   8.645  1.00 10.00      A   
ATOM    372  O   VAL A  37     -27.590   6.570   8.135  1.00 10.00      A   
ATOM    373  N   ARG A  38     -27.866   4.428   8.749  1.00 10.00      A   
ATOM    374  HN  ARG A  38     -28.459   3.750   9.145  1.00 10.00      A   
ATOM    375  CA  ARG A  38     -26.550   4.040   8.266  1.00 10.00      A   
ATOM    376  CB  ARG A  38     -25.484   4.236   9.362  1.00 10.00      A   
ATOM    377  CG  ARG A  38     -24.805   2.970   9.869  1.00 10.00      A   
ATOM    378  CD  ARG A  38     -25.665   2.238  10.888  1.00 10.00      A   
ATOM    379  NE  ARG A  38     -24.995   1.050  11.413  1.00 10.00      A   
ATOM    380  HE  ARG A  38     -24.514   1.148  12.267  1.00 10.00      A   
ATOM    381  CZ  ARG A  38     -25.006  -0.142  10.811  1.00 10.00      A   
ATOM    382  NH1 ARG A  38     -25.654  -0.313   9.663  1.00 10.00      A   
ATOM    383 HH11 ARG A  38     -25.653  -1.251   9.190  1.00 10.00      A   
ATOM    384 HH12 ARG A  38     -26.173   0.483   9.223  1.00 10.00      A   
ATOM    385  NH2 ARG A  38     -24.361  -1.163  11.359  1.00 10.00      A   
ATOM    386 HH21 ARG A  38     -24.366  -2.099  10.894  1.00 10.00      A   
ATOM    387 HH22 ARG A  38     -23.845  -1.040  12.259  1.00 10.00      A   
ATOM    388  C   ARG A  38     -26.513   2.630   7.679  1.00 10.00      A   
ATOM    389  O   ARG A  38     -27.121   1.700   8.214  1.00 10.00      A   
ATOM    390  N   ILE A  39     -25.796   2.490   6.575  1.00 10.00      A   
ATOM    391  HN  ILE A  39     -25.354   3.283   6.194  1.00 10.00      A   
ATOM    392  CA  ILE A  39     -25.641   1.207   5.907  1.00 10.00      A   
ATOM    393  CB  ILE A  39     -25.728   1.354   4.370  1.00 10.00      A   
ATOM    394  CG1 ILE A  39     -27.015   2.091   3.976  1.00 10.00      A   
ATOM    395  CG2 ILE A  39     -25.665  -0.008   3.693  1.00 10.00      A   
ATOM    396  CD1 ILE A  39     -27.107   2.428   2.500  1.00 10.00      A   
ATOM    397  C   ILE A  39     -24.288   0.607   6.285  1.00 10.00      A   
ATOM    398  O   ILE A  39     -23.271   1.307   6.283  1.00 10.00      A   
ATOM    399  N   SER A  40     -24.290  -0.672   6.635  1.00 10.00      A   
ATOM    400  HN  SER A  40     -25.139  -1.166   6.634  1.00 10.00      A   
ATOM    401  CA  SER A  40     -23.075  -1.374   7.031  1.00 10.00      A   
ATOM    402  CB  SER A  40     -23.450  -2.731   7.624  1.00 10.00      A   
ATOM    403  OG  SER A  40     -24.584  -2.610   8.469  1.00 10.00      A   
ATOM    404  HG  SER A  40     -24.769  -3.466   8.879  1.00 10.00      A   
ATOM    405  C   SER A  40     -22.105  -1.559   5.863  1.00 10.00      A   
ATOM    406  O   SER A  40     -22.517  -1.671   4.705  1.00 10.00      A   
ATOM    407  N   SER A  41     -20.814  -1.605   6.181  1.00 10.00      A   
ATOM    408  HN  SER A  41     -20.553  -1.527   7.123  1.00 10.00      A   
ATOM    409  CA  SER A  41     -19.772  -1.782   5.178  1.00 10.00      A   
ATOM    410  CB  SER A  41     -18.397  -1.631   5.826  1.00 10.00      A   
ATOM    411  OG  SER A  41     -18.339  -0.468   6.636  1.00 10.00      A   
ATOM    412  HG  SER A  41     -17.682   0.138   6.268  1.00 10.00      A   
ATOM    413  C   SER A  41     -19.883  -3.157   4.534  1.00 10.00      A   
ATOM    414  O   SER A  41     -19.603  -3.324   3.346  1.00 10.00      A   
ATOM    415  N   GLN A  42     -20.290  -4.137   5.331  1.00 10.00      A   
ATOM    416  HN  GLN A  42     -20.483  -3.934   6.272  1.00 10.00      A   
ATOM    417  CA  GLN A  42     -20.450  -5.503   4.856  1.00 10.00      A   
ATOM    418  CB  GLN A  42     -20.820  -6.430   6.014  1.00 10.00      A   
ATOM    419  CG  GLN A  42     -19.648  -6.779   6.915  1.00 10.00      A   
ATOM    420  CD  GLN A  42     -20.068  -7.501   8.177  1.00 10.00      A   
ATOM    421  OE1 GLN A  42     -21.139  -7.246   8.727  1.00 10.00      A   
ATOM    422  NE2 GLN A  42     -19.236  -8.417   8.638  1.00 10.00      A   
ATOM    423 HE21 GLN A  42     -18.402  -8.581   8.143  1.00 10.00      A   
ATOM    424 HE22 GLN A  42     -19.485  -8.896   9.454  1.00 10.00      A   
ATOM    425  C   GLN A  42     -21.504  -5.570   3.759  1.00 10.00      A   
ATOM    426  O   GLN A  42     -21.303  -6.213   2.728  1.00 10.00      A   
ATOM    427  N   SER A  43     -22.617  -4.886   3.982  1.00 10.00      A   
ATOM    428  HN  SER A  43     -22.716  -4.390   4.820  1.00 10.00      A   
ATOM    429  CA  SER A  43     -23.702  -4.855   3.017  1.00 10.00      A   
ATOM    430  CB  SER A  43     -24.911  -4.154   3.636  1.00 10.00      A   
ATOM    431  OG  SER A  43     -24.912  -4.331   5.044  1.00 10.00      A   
ATOM    432  HG  SER A  43     -25.669  -4.867   5.300  1.00 10.00      A   
ATOM    433  C   SER A  43     -23.257  -4.139   1.746  1.00 10.00      A   
ATOM    434  O   SER A  43     -23.575  -4.569   0.636  1.00 10.00      A   
ATOM    435  N   LEU A  44     -22.499  -3.059   1.918  1.00 10.00      A   
ATOM    436  HN  LEU A  44     -22.276  -2.771   2.833  1.00 10.00      A   
ATOM    437  CA  LEU A  44     -21.997  -2.284   0.789  1.00 10.00      A   
ATOM    438  CB  LEU A  44     -21.347  -0.983   1.267  1.00 10.00      A   
ATOM    439  CG  LEU A  44     -22.300   0.087   1.801  1.00 10.00      A   
ATOM    440  CD1 LEU A  44     -21.523   1.208   2.470  1.00 10.00      A   
ATOM    441  CD2 LEU A  44     -23.178   0.629   0.682  1.00 10.00      A   
ATOM    442  C   LEU A  44     -20.996  -3.093  -0.028  1.00 10.00      A   
ATOM    443  O   LEU A  44     -21.086  -3.148  -1.255  1.00 10.00      A   
ATOM    444  N   LYS A  45     -20.052  -3.728   0.661  1.00 10.00      A   
ATOM    445  HN  LYS A  45     -20.039  -3.645   1.642  1.00 10.00      A   
ATOM    446  CA  LYS A  45     -19.032  -4.537   0.005  1.00 10.00      A   
ATOM    447  CB  LYS A  45     -17.958  -4.996   1.000  1.00 10.00      A   
ATOM    448  CG  LYS A  45     -16.877  -5.871   0.377  1.00 10.00      A   
ATOM    449  CD  LYS A  45     -15.892  -6.394   1.413  1.00 10.00      A   
ATOM    450  CE  LYS A  45     -14.913  -5.316   1.848  1.00 10.00      A   
ATOM    451  NZ  LYS A  45     -13.781  -5.876   2.633  1.00 10.00      A   
ATOM    452  HZ1 LYS A  45     -13.159  -6.443   2.017  1.00 10.00      A   
ATOM    453  HZ2 LYS A  45     -14.138  -6.482   3.398  1.00 10.00      A   
ATOM    454  HZ3 LYS A  45     -13.220  -5.107   3.052  1.00 10.00      A   
ATOM    455  C   LYS A  45     -19.649  -5.741  -0.697  1.00 10.00      A   
ATOM    456  O   LYS A  45     -19.285  -6.057  -1.825  1.00 10.00      A   
ATOM    457  N   ARG A  46     -20.584  -6.406  -0.027  1.00 10.00      A   
ATOM    458  HN  ARG A  46     -20.827  -6.109   0.880  1.00 10.00      A   
ATOM    459  CA  ARG A  46     -21.252  -7.573  -0.596  1.00 10.00      A   
ATOM    460  CB  ARG A  46     -22.255  -8.152   0.401  1.00 10.00      A   
ATOM    461  CG  ARG A  46     -22.697  -9.572   0.089  1.00 10.00      A   
ATOM    462  CD  ARG A  46     -23.923  -9.955   0.897  1.00 10.00      A   
ATOM    463  NE  ARG A  46     -23.757  -9.678   2.322  1.00 10.00      A   
ATOM    464  HE  ARG A  46     -22.836  -9.667   2.675  1.00 10.00      A   
ATOM    465  CZ  ARG A  46     -24.769  -9.431   3.155  1.00 10.00      A   
ATOM    466  NH1 ARG A  46     -26.023  -9.447   2.711  1.00 10.00      A   
ATOM    467 HH11 ARG A  46     -26.815  -9.258   3.366  1.00 10.00      A   
ATOM    468 HH12 ARG A  46     -26.225  -9.638   1.705  1.00 10.00      A   
ATOM    469  NH2 ARG A  46     -24.526  -9.189   4.436  1.00 10.00      A   
ATOM    470 HH21 ARG A  46     -25.317  -9.002   5.094  1.00 10.00      A   
ATOM    471 HH22 ARG A  46     -23.542  -9.178   4.791  1.00 10.00      A   
ATOM    472  C   ARG A  46     -21.966  -7.209  -1.895  1.00 10.00      A   
ATOM    473  O   ARG A  46     -21.874  -7.927  -2.891  1.00 10.00      A   
ATOM    474  N   ALA A  47     -22.649  -6.071  -1.882  1.00 10.00      A   
ATOM    475  HN  ALA A  47     -22.660  -5.531  -1.061  1.00 10.00      A   
ATOM    476  CA  ALA A  47     -23.381  -5.599  -3.049  1.00 10.00      A   
ATOM    477  CB  ALA A  47     -24.375  -4.521  -2.645  1.00 10.00      A   
ATOM    478  C   ALA A  47     -22.430  -5.070  -4.119  1.00 10.00      A   
ATOM    479  O   ALA A  47     -22.818  -4.874  -5.269  1.00 10.00      A   
ATOM    480  N   MET A  48     -21.183  -4.836  -3.735  1.00 10.00      A   
ATOM    481  HN  MET A  48     -20.929  -5.006  -2.802  1.00 10.00      A   
ATOM    482  CA  MET A  48     -20.183  -4.329  -4.663  1.00 10.00      A   
ATOM    483  CB  MET A  48     -19.301  -3.283  -3.983  1.00 10.00      A   
ATOM    484  CG  MET A  48     -18.654  -2.294  -4.936  1.00 10.00      A   
ATOM    485  SD  MET A  48     -17.874  -0.917  -4.071  1.00 10.00      A   
ATOM    486  CE  MET A  48     -16.578  -1.775  -3.183  1.00 10.00      A   
ATOM    487  C   MET A  48     -19.333  -5.466  -5.218  1.00 10.00      A   
ATOM    488  O   MET A  48     -18.681  -5.320  -6.249  1.00 10.00      A   
ATOM    489  N   ARG A  49     -19.329  -6.593  -4.519  1.00 10.00      A   
ATOM    490  HN  ARG A  49     -19.834  -6.637  -3.679  1.00 10.00      A   
ATOM    491  CA  ARG A  49     -18.571  -7.761  -4.954  1.00 10.00      A   
ATOM    492  CB  ARG A  49     -18.027  -8.548  -3.754  1.00 10.00      A   
ATOM    493  CG  ARG A  49     -16.509  -8.516  -3.628  1.00 10.00      A   
ATOM    494  CD  ARG A  49     -15.922  -9.897  -3.359  1.00 10.00      A   
ATOM    495  NE  ARG A  49     -15.835 -10.201  -1.928  1.00 10.00      A   
ATOM    496  HE  ARG A  49     -16.639 -10.038  -1.387  1.00 10.00      A   
ATOM    497  CZ  ARG A  49     -14.738 -10.685  -1.326  1.00 10.00      A   
ATOM    498  NH1 ARG A  49     -13.629 -10.924  -2.019  1.00 10.00      A   
ATOM    499 HH11 ARG A  49     -12.777 -11.296  -1.539  1.00 10.00      A   
ATOM    500 HH12 ARG A  49     -13.596 -10.743  -3.054  1.00 10.00      A   
ATOM    501  NH2 ARG A  49     -14.750 -10.923  -0.022  1.00 10.00      A   
ATOM    502 HH21 ARG A  49     -15.611 -10.736   0.536  1.00 10.00      A   
ATOM    503 HH22 ARG A  49     -13.898 -11.303   0.451  1.00 10.00      A   
ATOM    504  C   ARG A  49     -19.437  -8.663  -5.820  1.00 10.00      A   
ATOM    505  O   ARG A  49     -18.931  -9.489  -6.576  1.00 10.00      A   
ATOM    506  N   LYS A  50     -20.747  -8.499  -5.707  1.00 10.00      A   
ATOM    507  HN  LYS A  50     -21.094  -7.821  -5.088  1.00 10.00      A   
ATOM    508  CA  LYS A  50     -21.685  -9.299  -6.481  1.00 10.00      A   
ATOM    509  CB  LYS A  50     -22.699  -9.980  -5.557  1.00 10.00      A   
ATOM    510  CG  LYS A  50     -22.102 -11.030  -4.633  1.00 10.00      A   
ATOM    511  CD  LYS A  50     -23.180 -11.683  -3.784  1.00 10.00      A   
ATOM    512  CE  LYS A  50     -22.632 -12.838  -2.961  1.00 10.00      A   
ATOM    513  NZ  LYS A  50     -23.722 -13.623  -2.320  1.00 10.00      A   
ATOM    514  HZ1 LYS A  50     -23.325 -14.441  -1.814  1.00 10.00      A   
ATOM    515  HZ2 LYS A  50     -24.389 -13.965  -3.041  1.00 10.00      A   
ATOM    516  HZ3 LYS A  50     -24.243 -13.031  -1.645  1.00 10.00      A   
ATOM    517  C   LYS A  50     -22.404  -8.449  -7.527  1.00 10.00      A   
ATOM    518  O   LYS A  50     -23.610  -8.217  -7.431  1.00 10.00      A   
ATOM    519  N   SER A  51     -21.656  -7.971  -8.508  1.00 10.00      A   
ATOM    520  HN  SER A  51     -20.697  -8.166  -8.518  1.00 10.00      A   
ATOM    521  CA  SER A  51     -22.218  -7.157  -9.572  1.00 10.00      A   
ATOM    522  CB  SER A  51     -22.067  -5.669  -9.246  1.00 10.00      A   
ATOM    523  OG  SER A  51     -20.938  -5.444  -8.422  1.00 10.00      A   
ATOM    524  HG  SER A  51     -20.735  -4.502  -8.410  1.00 10.00      A   
ATOM    525  C   SER A  51     -21.556  -7.492 -10.904  1.00 10.00      A   
ATOM    526  O   SER A  51     -20.402  -7.937 -10.940  1.00 10.00      A   
ATOM    527  N   GLY A  52     -22.293  -7.297 -11.992  1.00 10.00      A   
ATOM    528  HN  GLY A  52     -23.210  -6.954 -11.895  1.00 10.00      A   
ATOM    529  CA  GLY A  52     -21.774  -7.591 -13.316  1.00 10.00      A   
ATOM    530  C   GLY A  52     -20.537  -6.788 -13.661  1.00 10.00      A   
ATOM    531  O   GLY A  52     -19.525  -7.349 -14.082  1.00 10.00      A   
ATOM    532  N   TYR A  53     -20.613  -5.476 -13.468  1.00 10.00      A   
ATOM    533  HN  TYR A  53     -21.451  -5.095 -13.123  1.00 10.00      A   
ATOM    534  CA  TYR A  53     -19.497  -4.580 -13.761  1.00 10.00      A   
ATOM    535  CB  TYR A  53     -19.882  -3.135 -13.417  1.00 10.00      A   
ATOM    536  CG  TYR A  53     -18.716  -2.181 -13.283  1.00 10.00      A   
ATOM    537  CD1 TYR A  53     -17.865  -1.929 -14.352  1.00 10.00      A   
ATOM    538  CD2 TYR A  53     -18.464  -1.534 -12.083  1.00 10.00      A   
ATOM    539  CE1 TYR A  53     -16.797  -1.062 -14.227  1.00 10.00      A   
ATOM    540  CE2 TYR A  53     -17.399  -0.665 -11.953  1.00 10.00      A   
ATOM    541  CZ  TYR A  53     -16.569  -0.432 -13.026  1.00 10.00      A   
ATOM    542  OH  TYR A  53     -15.508   0.437 -12.894  1.00 10.00      A   
ATOM    543  HH  TYR A  53     -15.247   0.483 -11.963  1.00 10.00      A   
ATOM    544  C   TYR A  53     -18.233  -5.000 -13.008  1.00 10.00      A   
ATOM    545  O   TYR A  53     -17.124  -4.943 -13.550  1.00 10.00      A   
ATOM    546  N   TYR A  54     -18.416  -5.440 -11.771  1.00 10.00      A   
ATOM    547  HN  TYR A  54     -19.326  -5.474 -11.410  1.00 10.00      A   
ATOM    548  CA  TYR A  54     -17.307  -5.871 -10.933  1.00 10.00      A   
ATOM    549  CB  TYR A  54     -17.816  -6.138  -9.517  1.00 10.00      A   
ATOM    550  CG  TYR A  54     -16.751  -6.502  -8.509  1.00 10.00      A   
ATOM    551  CD1 TYR A  54     -15.885  -5.542  -8.004  1.00 10.00      A   
ATOM    552  CD2 TYR A  54     -16.626  -7.802  -8.046  1.00 10.00      A   
ATOM    553  CE1 TYR A  54     -14.925  -5.866  -7.065  1.00 10.00      A   
ATOM    554  CE2 TYR A  54     -15.670  -8.136  -7.111  1.00 10.00      A   
ATOM    555  CZ  TYR A  54     -14.822  -7.167  -6.624  1.00 10.00      A   
ATOM    556  OH  TYR A  54     -13.873  -7.501  -5.684  1.00 10.00      A   
ATOM    557  HH  TYR A  54     -13.549  -8.406  -5.870  1.00 10.00      A   
ATOM    558  C   TYR A  54     -16.651  -7.129 -11.490  1.00 10.00      A   
ATOM    559  O   TYR A  54     -15.439  -7.172 -11.690  1.00 10.00      A   
ATOM    560  N   ALA A  55     -17.463  -8.142 -11.756  1.00 10.00      A   
ATOM    561  HN  ALA A  55     -18.429  -8.036 -11.596  1.00 10.00      A   
ATOM    562  CA  ALA A  55     -16.964  -9.413 -12.274  1.00 10.00      A   
ATOM    563  CB  ALA A  55     -18.093 -10.424 -12.377  1.00 10.00      A   
ATOM    564  C   ALA A  55     -16.270  -9.264 -13.623  1.00 10.00      A   
ATOM    565  O   ALA A  55     -15.245  -9.898 -13.877  1.00 10.00      A   
ATOM    566  N   GLN A  56     -16.819  -8.413 -14.476  1.00 10.00      A   
ATOM    567  HN  GLN A  56     -17.624  -7.917 -14.205  1.00 10.00      A   
ATOM    568  CA  GLN A  56     -16.269  -8.198 -15.810  1.00 10.00      A   
ATOM    569  CB  GLN A  56     -17.268  -7.436 -16.682  1.00 10.00      A   
ATOM    570  CG  GLN A  56     -18.538  -8.210 -16.997  1.00 10.00      A   
ATOM    571  CD  GLN A  56     -19.530  -7.393 -17.802  1.00 10.00      A   
ATOM    572  OE1 GLN A  56     -19.598  -6.169 -17.674  1.00 10.00      A   
ATOM    573  NE2 GLN A  56     -20.308  -8.063 -18.634  1.00 10.00      A   
ATOM    574 HE21 GLN A  56     -20.204  -9.038 -18.683  1.00 10.00      A   
ATOM    575 HE22 GLN A  56     -20.953  -7.559 -19.173  1.00 10.00      A   
ATOM    576  C   GLN A  56     -14.931  -7.461 -15.801  1.00 10.00      A   
ATOM    577  O   GLN A  56     -14.156  -7.576 -16.748  1.00 10.00      A   
ATOM    578  N   ASN A  57     -14.654  -6.710 -14.743  1.00 10.00      A   
ATOM    579  HN  ASN A  57     -15.294  -6.668 -13.998  1.00 10.00      A   
ATOM    580  CA  ASN A  57     -13.410  -5.948 -14.678  1.00 10.00      A   
ATOM    581  CB  ASN A  57     -13.682  -4.469 -14.400  1.00 10.00      A   
ATOM    582  CG  ASN A  57     -14.271  -3.754 -15.602  1.00 10.00      A   
ATOM    583  OD1 ASN A  57     -13.546  -3.213 -16.436  1.00 10.00      A   
ATOM    584  ND2 ASN A  57     -15.591  -3.752 -15.703  1.00 10.00      A   
ATOM    585 HD21 ASN A  57     -16.111  -4.208 -15.002  1.00 10.00      A   
ATOM    586 HD22 ASN A  57     -15.996  -3.298 -16.472  1.00 10.00      A   
ATOM    587  C   ASN A  57     -12.404  -6.514 -13.683  1.00 10.00      A   
ATOM    588  O   ASN A  57     -11.207  -6.571 -13.968  1.00 10.00      A   
ATOM    589  N   ILE A  58     -12.881  -6.928 -12.520  1.00 10.00      A   
ATOM    590  HN  ILE A  58     -13.846  -6.870 -12.345  1.00 10.00      A   
ATOM    591  CA  ILE A  58     -12.004  -7.477 -11.494  1.00 10.00      A   
ATOM    592  CB  ILE A  58     -12.553  -7.224 -10.072  1.00 10.00      A   
ATOM    593  CG1 ILE A  58     -12.577  -5.719  -9.775  1.00 10.00      A   
ATOM    594  CG2 ILE A  58     -11.732  -7.966  -9.024  1.00 10.00      A   
ATOM    595  CD1 ILE A  58     -11.235  -5.035  -9.944  1.00 10.00      A   
ATOM    596  C   ILE A  58     -11.767  -8.966 -11.714  1.00 10.00      A   
ATOM    597  O   ILE A  58     -10.623  -9.418 -11.762  1.00 10.00      A   
ATOM    598  N   GLY A  59     -12.850  -9.722 -11.857  1.00 10.00      A   
ATOM    599  HN  GLY A  59     -13.735  -9.308 -11.810  1.00 10.00      A   
ATOM    600  CA  GLY A  59     -12.730 -11.151 -12.078  1.00 10.00      A   
ATOM    601  C   GLY A  59     -12.071 -11.460 -13.407  1.00 10.00      A   
ATOM    602  O   GLY A  59     -11.096 -12.210 -13.474  1.00 10.00      A   
ATOM    603  N   GLU A  60     -12.598 -10.867 -14.464  1.00 10.00      A   
ATOM    604  HN  GLU A  60     -13.378 -10.283 -14.344  1.00 10.00      A   
ATOM    605  CA  GLU A  60     -12.058 -11.060 -15.798  1.00 10.00      A   
ATOM    606  CB  GLU A  60     -13.182 -11.029 -16.834  1.00 10.00      A   
ATOM    607  CG  GLU A  60     -14.217 -12.130 -16.658  1.00 10.00      A   
ATOM    608  CD  GLU A  60     -15.237 -12.158 -17.777  1.00 10.00      A   
ATOM    609  OE1 GLU A  60     -14.888 -11.777 -18.917  1.00 10.00      A   
ATOM    610  OE2 GLU A  60     -16.393 -12.567 -17.527  1.00 10.00      A   
ATOM    611  C   GLU A  60     -11.012  -9.988 -16.103  1.00 10.00      A   
ATOM    612  O   GLU A  60     -11.131  -9.237 -17.072  1.00 10.00      A   
ATOM    613  N   SER A  61      -9.988  -9.926 -15.262  1.00 10.00      A   
ATOM    614  HN  SER A  61      -9.949 -10.556 -14.513  1.00 10.00      A   
ATOM    615  CA  SER A  61      -8.919  -8.949 -15.418  1.00 10.00      A   
ATOM    616  CB  SER A  61      -8.446  -8.473 -14.041  1.00 10.00      A   
ATOM    617  OG  SER A  61      -8.337  -9.563 -13.142  1.00 10.00      A   
ATOM    618  HG  SER A  61      -9.101  -9.561 -12.543  1.00 10.00      A   
ATOM    619  C   SER A  61      -7.746  -9.522 -16.214  1.00 10.00      A   
ATOM    620  O   SER A  61      -7.815 -10.638 -16.736  1.00 10.00      A   
ATOM    621  N   SER A  62      -6.670  -8.753 -16.297  1.00 10.00      A   
ATOM    622  HN  SER A  62      -6.679  -7.871 -15.867  1.00 10.00      A   
ATOM    623  CA  SER A  62      -5.479  -9.160 -17.027  1.00 10.00      A   
ATOM    624  CB  SER A  62      -4.729  -7.904 -17.465  1.00 10.00      A   
ATOM    625  OG  SER A  62      -5.029  -6.826 -16.586  1.00 10.00      A   
ATOM    626  HG  SER A  62      -4.212  -6.356 -16.368  1.00 10.00      A   
ATOM    627  C   SER A  62      -4.566 -10.049 -16.182  1.00 10.00      A   
ATOM    628  O   SER A  62      -3.704 -10.752 -16.711  1.00 10.00      A   
ATOM    629  N   LEU A  63      -4.760 -10.012 -14.872  1.00 10.00      A   
ATOM    630  HN  LEU A  63      -5.472  -9.446 -14.512  1.00 10.00      A   
ATOM    631  CA  LEU A  63      -3.953 -10.803 -13.951  1.00 10.00      A   
ATOM    632  CB  LEU A  63      -3.084  -9.888 -13.081  1.00 10.00      A   
ATOM    633  CG  LEU A  63      -1.932  -9.177 -13.793  1.00 10.00      A   
ATOM    634  CD1 LEU A  63      -1.298  -8.141 -12.876  1.00 10.00      A   
ATOM    635  CD2 LEU A  63      -0.894 -10.184 -14.262  1.00 10.00      A   
ATOM    636  C   LEU A  63      -4.844 -11.672 -13.075  1.00 10.00      A   
ATOM    637  O   LEU A  63      -4.604 -11.827 -11.877  1.00 10.00      A   
ATOM    638  N   ARG A  64      -5.873 -12.243 -13.687  1.00 10.00      A   
ATOM    639  HN  ARG A  64      -5.994 -12.097 -14.649  1.00 10.00      A   
ATOM    640  CA  ARG A  64      -6.816 -13.094 -12.973  1.00 10.00      A   
ATOM    641  CB  ARG A  64      -8.090 -13.297 -13.804  1.00 10.00      A   
ATOM    642  CG  ARG A  64      -7.896 -14.135 -15.060  1.00 10.00      A   
ATOM    643  CD  ARG A  64      -8.851 -13.722 -16.166  1.00 10.00      A   
ATOM    644  NE  ARG A  64     -10.180 -14.315 -16.015  1.00 10.00      A   
ATOM    645  HE  ARG A  64     -10.459 -14.583 -15.109  1.00 10.00      A   
ATOM    646  CZ  ARG A  64     -11.020 -14.515 -17.032  1.00 10.00      A   
ATOM    647  NH1 ARG A  64     -10.664 -14.177 -18.268  1.00 10.00      A   
ATOM    648 HH11 ARG A  64     -11.318 -14.333 -19.069  1.00 10.00      A   
ATOM    649 HH12 ARG A  64      -9.729 -13.754 -18.445  1.00 10.00      A   
ATOM    650  NH2 ARG A  64     -12.210 -15.058 -16.809  1.00 10.00      A   
ATOM    651 HH21 ARG A  64     -12.490 -15.326 -15.836  1.00 10.00      A   
ATOM    652 HH22 ARG A  64     -12.873 -15.220 -17.599  1.00 10.00      A   
ATOM    653  C   ARG A  64      -6.188 -14.439 -12.620  1.00 10.00      A   
ATOM    654  O   ARG A  64      -6.572 -15.075 -11.641  1.00 10.00      A   
ATOM    655  N   THR A  65      -5.214 -14.855 -13.410  1.00 10.00      A   
ATOM    656  HN  THR A  65      -4.931 -14.287 -14.157  1.00 10.00      A   
ATOM    657  CA  THR A  65      -4.548 -16.124 -13.197  1.00 10.00      A   
ATOM    658  CB  THR A  65      -4.815 -17.083 -14.375  1.00 10.00      A   
ATOM    659  OG1 THR A  65      -6.231 -17.282 -14.523  1.00 10.00      A   
ATOM    660  HG1 THR A  65      -6.586 -17.677 -13.714  1.00 10.00      A   
ATOM    661  CG2 THR A  65      -4.130 -18.425 -14.160  1.00 10.00      A   
ATOM    662  C   THR A  65      -3.042 -15.943 -13.017  1.00 10.00      A   
ATOM    663  O   THR A  65      -2.344 -15.493 -13.928  1.00 10.00      A   
ATOM    664  N   ILE A  66      -2.551 -16.287 -11.837  1.00 10.00      A   
ATOM    665  HN  ILE A  66      -3.160 -16.618 -11.144  1.00 10.00      A   
ATOM    666  CA  ILE A  66      -1.132 -16.189 -11.545  1.00 10.00      A   
ATOM    667  CB  ILE A  66      -0.880 -15.972 -10.041  1.00 10.00      A   
ATOM    668  CG1 ILE A  66      -1.733 -14.813  -9.516  1.00 10.00      A   
ATOM    669  CG2 ILE A  66       0.597 -15.707  -9.786  1.00 10.00      A   
ATOM    670  CD1 ILE A  66      -1.685 -14.646  -8.012  1.00 10.00      A   
ATOM    671  C   ILE A  66      -0.446 -17.478 -11.986  1.00 10.00      A   
ATOM    672  O   ILE A  66      -0.821 -18.565 -11.545  1.00 10.00      A   
ATOM    673  N   HIS A  67       0.545 -17.357 -12.861  1.00 10.00      A   
ATOM    674  HN  HIS A  67       0.814 -16.461 -13.162  1.00 10.00      A   
ATOM    675  CA  HIS A  67       1.260 -18.526 -13.369  1.00 10.00      A   
ATOM    676  CB  HIS A  67       1.784 -18.292 -14.788  1.00 10.00      A   
ATOM    677  CG  HIS A  67       0.764 -18.561 -15.855  1.00 10.00      A   
ATOM    678  ND1 HIS A  67       0.994 -19.402 -16.926  1.00 10.00      A   
ATOM    679  HD1 HIS A  67       1.829 -19.894 -17.103  1.00 10.00      A   
ATOM    680  CD2 HIS A  67      -0.496 -18.092 -16.014  1.00 10.00      A   
ATOM    681  CE1 HIS A  67      -0.081 -19.436 -17.693  1.00 10.00      A   
ATOM    682  NE2 HIS A  67      -0.997 -18.651 -17.162  1.00 10.00      A   
ATOM    683  HE2 HIS A  67      -1.892 -18.488 -17.532  1.00 10.00      A   
ATOM    684  C   HIS A  67       2.381 -18.963 -12.433  1.00 10.00      A   
ATOM    685  O   HIS A  67       3.398 -18.278 -12.293  1.00 10.00      A   
ATOM    686  N   LEU A  68       2.186 -20.124 -11.816  1.00 10.00      A   
ATOM    687  HN  LEU A  68       1.361 -20.624 -11.999  1.00 10.00      A   
ATOM    688  CA  LEU A  68       3.149 -20.687 -10.874  1.00 10.00      A   
ATOM    689  CB  LEU A  68       2.560 -21.923 -10.186  1.00 10.00      A   
ATOM    690  CG  LEU A  68       1.133 -21.787  -9.647  1.00 10.00      A   
ATOM    691  CD1 LEU A  68       0.681 -23.079  -8.984  1.00 10.00      A   
ATOM    692  CD2 LEU A  68       1.027 -20.616  -8.682  1.00 10.00      A   
ATOM    693  C   LEU A  68       4.464 -21.044 -11.557  1.00 10.00      A   
ATOM    694  O   LEU A  68       5.514 -21.095 -10.916  1.00 10.00      A   
ATOM    695  N   ALA A  69       4.404 -21.284 -12.861  1.00 10.00      A   
ATOM    696  HN  ALA A  69       3.534 -21.238 -13.313  1.00 10.00      A   
ATOM    697  CA  ALA A  69       5.588 -21.629 -13.637  1.00 10.00      A   
ATOM    698  CB  ALA A  69       5.195 -21.987 -15.061  1.00 10.00      A   
ATOM    699  C   ALA A  69       6.606 -20.487 -13.632  1.00 10.00      A   
ATOM    700  O   ALA A  69       7.808 -20.714 -13.761  1.00 10.00      A   
ATOM    701  N   GLN A  70       6.116 -19.264 -13.452  1.00 10.00      A   
ATOM    702  HN  GLN A  70       5.149 -19.150 -13.318  1.00 10.00      A   
ATOM    703  CA  GLN A  70       6.977 -18.086 -13.433  1.00 10.00      A   
ATOM    704  CB  GLN A  70       6.251 -16.901 -14.069  1.00 10.00      A   
ATOM    705  CG  GLN A  70       5.677 -17.192 -15.445  1.00 10.00      A   
ATOM    706  CD  GLN A  70       4.847 -16.044 -15.980  1.00 10.00      A   
ATOM    707  OE1 GLN A  70       4.257 -15.278 -15.216  1.00 10.00      A   
ATOM    708  NE2 GLN A  70       4.788 -15.924 -17.297  1.00 10.00      A   
ATOM    709 HE21 GLN A  70       5.275 -16.575 -17.845  1.00 10.00      A   
ATOM    710 HE22 GLN A  70       4.259 -15.186 -17.674  1.00 10.00      A   
ATOM    711  C   GLN A  70       7.379 -17.737 -12.003  1.00 10.00      A   
ATOM    712  O   GLN A  70       8.102 -16.769 -11.759  1.00 10.00      A   
ATOM    713  N   LEU A  71       6.916 -18.542 -11.062  1.00 10.00      A   
ATOM    714  HN  LEU A  71       6.361 -19.313 -11.319  1.00 10.00      A   
ATOM    715  CA  LEU A  71       7.209 -18.323  -9.655  1.00 10.00      A   
ATOM    716  CB  LEU A  71       5.906 -18.321  -8.852  1.00 10.00      A   
ATOM    717  CG  LEU A  71       4.828 -17.348  -9.329  1.00 10.00      A   
ATOM    718  CD1 LEU A  71       3.471 -17.749  -8.779  1.00 10.00      A   
ATOM    719  CD2 LEU A  71       5.170 -15.926  -8.922  1.00 10.00      A   
ATOM    720  C   LEU A  71       8.133 -19.410  -9.123  1.00 10.00      A   
ATOM    721  O   LEU A  71       8.406 -19.479  -7.925  1.00 10.00      A   
ATOM    722  N   ARG A  72       8.629 -20.242 -10.026  1.00 10.00      A   
ATOM    723  HN  ARG A  72       8.405 -20.107 -10.970  1.00 10.00      A   
ATOM    724  CA  ARG A  72       9.508 -21.341  -9.660  1.00 10.00      A   
ATOM    725  CB  ARG A  72       9.821 -22.200 -10.892  1.00 10.00      A   
ATOM    726  CG  ARG A  72      10.793 -23.340 -10.634  1.00 10.00      A   
ATOM    727  CD  ARG A  72      12.170 -23.037 -11.205  1.00 10.00      A   
ATOM    728  NE  ARG A  72      12.162 -22.992 -12.667  1.00 10.00      A   
ATOM    729  HE  ARG A  72      11.393 -23.410 -13.124  1.00 10.00      A   
ATOM    730  CZ  ARG A  72      13.113 -22.420 -13.406  1.00 10.00      A   
ATOM    731  NH1 ARG A  72      14.155 -21.831 -12.828  1.00 10.00      A   
ATOM    732 HH11 ARG A  72      14.235 -21.802 -11.786  1.00 10.00      A   
ATOM    733 HH12 ARG A  72      14.901 -21.392 -13.413  1.00 10.00      A   
ATOM    734  NH2 ARG A  72      13.020 -22.441 -14.730  1.00 10.00      A   
ATOM    735 HH21 ARG A  72      12.202 -22.903 -15.192  1.00 10.00      A   
ATOM    736 HH22 ARG A  72      13.760 -21.999 -15.316  1.00 10.00      A   
ATOM    737  C   ARG A  72      10.797 -20.849  -9.001  1.00 10.00      A   
ATOM    738  O   ARG A  72      11.175 -21.321  -7.928  1.00 10.00      A   
ATOM    739  N   ASP A  73      11.458 -19.889  -9.633  1.00 10.00      A   
ATOM    740  HN  ASP A  73      11.094 -19.524 -10.469  1.00 10.00      A   
ATOM    741  CA  ASP A  73      12.716 -19.367  -9.111  1.00 10.00      A   
ATOM    742  CB  ASP A  73      13.534 -18.676 -10.205  1.00 10.00      A   
ATOM    743  CG  ASP A  73      14.936 -19.245 -10.327  1.00 10.00      A   
ATOM    744  OD1 ASP A  73      15.910 -18.464 -10.289  1.00 10.00      A   
ATOM    745  OD2 ASP A  73      15.075 -20.482 -10.468  1.00 10.00      A   
ATOM    746  C   ASP A  73      12.522 -18.449  -7.907  1.00 10.00      A   
ATOM    747  O   ASP A  73      13.293 -18.508  -6.952  1.00 10.00      A   
ATOM    748  N   VAL A  74      11.484 -17.616  -7.939  1.00 10.00      A   
ATOM    749  HN  VAL A  74      10.889 -17.619  -8.715  1.00 10.00      A   
ATOM    750  CA  VAL A  74      11.222 -16.691  -6.834  1.00 10.00      A   
ATOM    751  CB  VAL A  74      10.126 -15.645  -7.155  1.00 10.00      A   
ATOM    752  CG1 VAL A  74       8.782 -16.297  -7.433  1.00 10.00      A   
ATOM    753  CG2 VAL A  74      10.008 -14.619  -6.037  1.00 10.00      A   
ATOM    754  C   VAL A  74      10.924 -17.427  -5.524  1.00 10.00      A   
ATOM    755  O   VAL A  74      11.399 -17.030  -4.458  1.00 10.00      A   
ATOM    756  N   LEU A  75      10.153 -18.506  -5.607  1.00 10.00      A   
ATOM    757  HN  LEU A  75       9.793 -18.776  -6.482  1.00 10.00      A   
ATOM    758  CA  LEU A  75       9.821 -19.292  -4.424  1.00 10.00      A   
ATOM    759  CB  LEU A  75       8.739 -20.327  -4.742  1.00 10.00      A   
ATOM    760  CG  LEU A  75       7.317 -19.785  -4.915  1.00 10.00      A   
ATOM    761  CD1 LEU A  75       6.382 -20.879  -5.402  1.00 10.00      A   
ATOM    762  CD2 LEU A  75       6.809 -19.191  -3.612  1.00 10.00      A   
ATOM    763  C   LEU A  75      11.072 -19.979  -3.895  1.00 10.00      A   
ATOM    764  O   LEU A  75      11.250 -20.138  -2.686  1.00 10.00      A   
ATOM    765  N   ARG A  76      11.945 -20.360  -4.818  1.00 10.00      A   
ATOM    766  HN  ARG A  76      11.738 -20.191  -5.762  1.00 10.00      A   
ATOM    767  CA  ARG A  76      13.195 -21.016  -4.480  1.00 10.00      A   
ATOM    768  CB  ARG A  76      13.868 -21.531  -5.756  1.00 10.00      A   
ATOM    769  CG  ARG A  76      14.653 -22.820  -5.577  1.00 10.00      A   
ATOM    770  CD  ARG A  76      14.499 -23.727  -6.789  1.00 10.00      A   
ATOM    771  NE  ARG A  76      14.952 -23.090  -8.024  1.00 10.00      A   
ATOM    772  HE  ARG A  76      15.135 -22.124  -7.992  1.00 10.00      A   
ATOM    773  CZ  ARG A  76      15.137 -23.742  -9.171  1.00 10.00      A   
ATOM    774  NH1 ARG A  76      14.914 -25.050  -9.239  1.00 10.00      A   
ATOM    775 HH11 ARG A  76      15.058 -25.564 -10.138  1.00 10.00      A   
ATOM    776 HH12 ARG A  76      14.591 -25.573  -8.396  1.00 10.00      A   
ATOM    777  NH2 ARG A  76      15.526 -23.079 -10.252  1.00 10.00      A   
ATOM    778 HH21 ARG A  76      15.677 -23.584 -11.153  1.00 10.00      A   
ATOM    779 HH22 ARG A  76      15.679 -22.039 -10.204  1.00 10.00      A   
ATOM    780  C   ARG A  76      14.114 -20.038  -3.750  1.00 10.00      A   
ATOM    781  O   ARG A  76      14.889 -20.423  -2.876  1.00 10.00      A   
ATOM    782  N   GLN A  77      13.998 -18.762  -4.097  1.00 10.00      A   
ATOM    783  HN  GLN A  77      13.353 -18.514  -4.796  1.00 10.00      A   
ATOM    784  CA  GLN A  77      14.805 -17.717  -3.481  1.00 10.00      A   
ATOM    785  CB  GLN A  77      14.912 -16.504  -4.407  1.00 10.00      A   
ATOM    786  CG  GLN A  77      15.631 -16.771  -5.717  1.00 10.00      A   
ATOM    787  CD  GLN A  77      15.599 -15.575  -6.653  1.00 10.00      A   
ATOM    788  OE1 GLN A  77      14.662 -14.774  -6.631  1.00 10.00      A   
ATOM    789  NE2 GLN A  77      16.625 -15.441  -7.476  1.00 10.00      A   
ATOM    790 HE21 GLN A  77      17.343 -16.111  -7.432  1.00 10.00      A   
ATOM    791 HE22 GLN A  77      16.622 -14.690  -8.105  1.00 10.00      A   
ATOM    792  C   GLN A  77      14.212 -17.285  -2.141  1.00 10.00      A   
ATOM    793  O   GLN A  77      14.753 -16.408  -1.469  1.00 10.00      A   
ATOM    794  N   LYS A  78      13.092 -17.890  -1.762  1.00 10.00      A   
ATOM    795  HN  LYS A  78      12.697 -18.575  -2.344  1.00 10.00      A   
ATOM    796  CA  LYS A  78      12.439 -17.557  -0.501  1.00 10.00      A   
ATOM    797  CB  LYS A  78      11.013 -17.053  -0.739  1.00 10.00      A   
ATOM    798  CG  LYS A  78      10.949 -15.645  -1.313  1.00 10.00      A   
ATOM    799  CD  LYS A  78      11.575 -14.637  -0.360  1.00 10.00      A   
ATOM    800  CE  LYS A  78      12.189 -13.468  -1.111  1.00 10.00      A   
ATOM    801  NZ  LYS A  78      13.375 -13.877  -1.911  1.00 10.00      A   
ATOM    802  HZ1 LYS A  78      13.072 -14.358  -2.782  1.00 10.00      A   
ATOM    803  HZ2 LYS A  78      13.977 -14.524  -1.360  1.00 10.00      A   
ATOM    804  HZ3 LYS A  78      13.941 -13.036  -2.168  1.00 10.00      A   
ATOM    805  C   LYS A  78      12.443 -18.740   0.459  1.00 10.00      A   
ATOM    806  O   LYS A  78      12.915 -18.631   1.588  1.00 10.00      A   
ATOM    807  N   LEU A  79      11.930 -19.871   0.002  1.00 10.00      A   
ATOM    808  HN  LEU A  79      11.574 -19.902  -0.914  1.00 10.00      A   
ATOM    809  CA  LEU A  79      11.881 -21.068   0.829  1.00 10.00      A   
ATOM    810  CB  LEU A  79      10.870 -22.073   0.275  1.00 10.00      A   
ATOM    811  CG  LEU A  79       9.398 -21.653   0.313  1.00 10.00      A   
ATOM    812  CD1 LEU A  79       8.535 -22.684  -0.396  1.00 10.00      A   
ATOM    813  CD2 LEU A  79       8.930 -21.460   1.750  1.00 10.00      A   
ATOM    814  C   LEU A  79      13.260 -21.709   0.947  1.00 10.00      A   
ATOM    815  O   LEU A  79      13.526 -22.462   1.886  1.00 10.00      A   
ATOM    816  N   GLY A  80      14.139 -21.382  -0.001  1.00 10.00      A   
ATOM    817  HN  GLY A  80      13.869 -20.757  -0.703  1.00 10.00      A   
ATOM    818  CA  GLY A  80      15.486 -21.924  -0.005  1.00 10.00      A   
ATOM    819  C   GLY A  80      16.369 -21.299   1.060  1.00 10.00      A   
ATOM    820  O   GLY A  80      17.386 -20.673   0.755  1.00 10.00      A   
ATOM    821  N   GLU A  81      15.959 -21.463   2.305  1.00 10.00      A   
ATOM    822  HN  GLU A  81      15.127 -21.964   2.458  1.00 10.00      A   
ATOM    823  CA  GLU A  81      16.686 -20.941   3.455  1.00 10.00      A   
ATOM    824  CB  GLU A  81      16.336 -19.465   3.686  1.00 10.00      A   
ATOM    825  CG  GLU A  81      17.400 -18.670   4.432  1.00 10.00      A   
ATOM    826  CD  GLU A  81      17.261 -18.761   5.939  1.00 10.00      A   
ATOM    827  OE1 GLU A  81      18.289 -18.928   6.625  1.00 10.00      A   
ATOM    828  OE2 GLU A  81      16.122 -18.659   6.442  1.00 10.00      A   
ATOM    829  C   GLU A  81      16.326 -21.769   4.682  1.00 10.00      A   
ATOM    830  O   GLU A  81      17.184 -22.128   5.484  1.00 10.00      A   
ATOM    831  N   ARG A  82      15.043 -22.083   4.808  1.00 10.00      A   
ATOM    832  HN  ARG A  82      14.406 -21.768   4.133  1.00 10.00      A   
ATOM    833  CA  ARG A  82      14.558 -22.884   5.925  1.00 10.00      A   
ATOM    834  CB  ARG A  82      13.562 -22.091   6.774  1.00 10.00      A   
ATOM    835  CG  ARG A  82      12.402 -21.498   5.991  1.00 10.00      A   
ATOM    836  CD  ARG A  82      11.989 -20.152   6.562  1.00 10.00      A   
ATOM    837  NE  ARG A  82      13.095 -19.193   6.542  1.00 10.00      A   
ATOM    838  HE  ARG A  82      14.008 -19.556   6.609  1.00 10.00      A   
ATOM    839  CZ  ARG A  82      12.943 -17.875   6.449  1.00 10.00      A   
ATOM    840  NH1 ARG A  82      11.732 -17.342   6.361  1.00 10.00      A   
ATOM    841 HH11 ARG A  82      11.614 -16.308   6.289  1.00 10.00      A   
ATOM    842 HH12 ARG A  82      10.890 -17.955   6.363  1.00 10.00      A   
ATOM    843  NH2 ARG A  82      14.014 -17.100   6.428  1.00 10.00      A   
ATOM    844 HH21 ARG A  82      14.972 -17.536   6.484  1.00 10.00      A   
ATOM    845 HH22 ARG A  82      13.920 -16.061   6.355  1.00 10.00      A   
ATOM    846  C   ARG A  82      13.933 -24.183   5.425  1.00 10.00      A   
ATOM    847  O   ARG A  82      13.446 -24.998   6.211  1.00 10.00      A   
ATOM    848  N   PHE A  83      13.952 -24.364   4.108  1.00 10.00      A   
ATOM    849  HN  PHE A  83      14.362 -23.683   3.541  1.00 10.00      A   
ATOM    850  CA  PHE A  83      13.403 -25.554   3.478  1.00 10.00      A   
ATOM    851  CB  PHE A  83      11.997 -25.289   2.922  1.00 10.00      A   
ATOM    852  CG  PHE A  83      10.903 -25.379   3.950  1.00 10.00      A   
ATOM    853  CD1 PHE A  83      10.228 -24.243   4.370  1.00 10.00      A   
ATOM    854  CD2 PHE A  83      10.551 -26.603   4.496  1.00 10.00      A   
ATOM    855  CE1 PHE A  83       9.224 -24.327   5.316  1.00 10.00      A   
ATOM    856  CE2 PHE A  83       9.548 -26.695   5.442  1.00 10.00      A   
ATOM    857  CZ  PHE A  83       8.884 -25.555   5.853  1.00 10.00      A   
ATOM    858  C   PHE A  83      14.321 -26.023   2.359  1.00 10.00      A   
ATOM    859  O   PHE A  83      15.029 -25.221   1.743  1.00 10.00      A   
ATOM    860  N   ASP A  84      14.317 -27.325   2.115  1.00 10.00      A   
ATOM    861  HN  ASP A  84      13.748 -27.907   2.662  1.00 10.00      A   
ATOM    862  CA  ASP A  84      15.135 -27.920   1.070  1.00 10.00      A   
ATOM    863  CB  ASP A  84      15.357 -29.405   1.361  1.00 10.00      A   
ATOM    864  CG  ASP A  84      16.442 -30.008   0.500  1.00 10.00      A   
ATOM    865  OD1 ASP A  84      17.585 -30.138   0.986  1.00 10.00      A   
ATOM    866  OD2 ASP A  84      16.156 -30.361  -0.662  1.00 10.00      A   
ATOM    867  C   ASP A  84      14.454 -27.753  -0.283  1.00 10.00      A   
ATOM    868  O   ASP A  84      13.235 -27.899  -0.388  1.00 10.00      A   
ATOM    869  N   GLN A  85      15.238 -27.467  -1.317  1.00 10.00      A   
ATOM    870  HN  GLN A  85      16.209 -27.394  -1.178  1.00 10.00      A   
ATOM    871  CA  GLN A  85      14.691 -27.262  -2.656  1.00 10.00      A   
ATOM    872  CB  GLN A  85      15.733 -26.724  -3.639  1.00 10.00      A   
ATOM    873  CG  GLN A  85      16.951 -27.609  -3.841  1.00 10.00      A   
ATOM    874  CD  GLN A  85      18.054 -26.890  -4.590  1.00 10.00      A   
ATOM    875  OE1 GLN A  85      18.235 -25.679  -4.440  1.00 10.00      A   
ATOM    876  NE2 GLN A  85      18.794 -27.621  -5.403  1.00 10.00      A   
ATOM    877 HE21 GLN A  85      18.596 -28.580  -5.476  1.00 10.00      A   
ATOM    878 HE22 GLN A  85      19.507 -27.172  -5.910  1.00 10.00      A   
ATOM    879  C   GLN A  85      13.962 -28.490  -3.200  1.00 10.00      A   
ATOM    880  O   GLN A  85      13.091 -28.362  -4.062  1.00 10.00      A   
ATOM    881  N   LYS A  86      14.307 -29.675  -2.697  1.00 10.00      A   
ATOM    882  HN  LYS A  86      15.024 -29.726  -2.017  1.00 10.00      A   
ATOM    883  CA  LYS A  86      13.648 -30.902  -3.132  1.00 10.00      A   
ATOM    884  CB  LYS A  86      14.326 -32.130  -2.513  1.00 10.00      A   
ATOM    885  CG  LYS A  86      13.475 -33.392  -2.489  1.00 10.00      A   
ATOM    886  CD  LYS A  86      14.273 -34.583  -1.989  1.00 10.00      A   
ATOM    887  CE  LYS A  86      13.366 -35.676  -1.445  1.00 10.00      A   
ATOM    888  NZ  LYS A  86      12.993 -35.436  -0.023  1.00 10.00      A   
ATOM    889  HZ1 LYS A  86      12.164 -36.014   0.239  1.00 10.00      A   
ATOM    890  HZ2 LYS A  86      12.756 -34.435   0.119  1.00 10.00      A   
ATOM    891  HZ3 LYS A  86      13.786 -35.687   0.603  1.00 10.00      A   
ATOM    892  C   LYS A  86      12.172 -30.848  -2.752  1.00 10.00      A   
ATOM    893  O   LYS A  86      11.300 -31.256  -3.520  1.00 10.00      A   
ATOM    894  N   ILE A  87      11.901 -30.305  -1.572  1.00 10.00      A   
ATOM    895  HN  ILE A  87      12.640 -29.970  -1.020  1.00 10.00      A   
ATOM    896  CA  ILE A  87      10.538 -30.181  -1.082  1.00 10.00      A   
ATOM    897  CB  ILE A  87      10.508 -29.855   0.427  1.00 10.00      A   
ATOM    898  CG1 ILE A  87      11.466 -30.778   1.187  1.00 10.00      A   
ATOM    899  CG2 ILE A  87       9.093 -29.983   0.978  1.00 10.00      A   
ATOM    900  CD1 ILE A  87      11.630 -30.430   2.652  1.00 10.00      A   
ATOM    901  C   ILE A  87       9.816 -29.079  -1.847  1.00 10.00      A   
ATOM    902  O   ILE A  87       8.635 -29.208  -2.177  1.00 10.00      A   
ATOM    903  N   ILE A  88      10.545 -28.004  -2.142  1.00 10.00      A   
ATOM    904  HN  ILE A  88      11.482 -27.974  -1.854  1.00 10.00      A   
ATOM    905  CA  ILE A  88       9.992 -26.868  -2.873  1.00 10.00      A   
ATOM    906  CB  ILE A  88      11.024 -25.725  -3.011  1.00 10.00      A   
ATOM    907  CG1 ILE A  88      11.580 -25.335  -1.638  1.00 10.00      A   
ATOM    908  CG2 ILE A  88      10.400 -24.514  -3.697  1.00 10.00      A   
ATOM    909  CD1 ILE A  88      12.778 -24.410  -1.698  1.00 10.00      A   
ATOM    910  C   ILE A  88       9.532 -27.295  -4.263  1.00 10.00      A   
ATOM    911  O   ILE A  88       8.384 -27.063  -4.646  1.00 10.00      A   
ATOM    912  N   ASP A  89      10.427 -27.940  -5.004  1.00 10.00      A   
ATOM    913  HN  ASP A  89      11.322 -28.116  -4.631  1.00 10.00      A   
ATOM    914  CA  ASP A  89      10.116 -28.395  -6.357  1.00 10.00      A   
ATOM    915  CB  ASP A  89      11.357 -28.992  -7.026  1.00 10.00      A   
ATOM    916  CG  ASP A  89      11.287 -28.944  -8.542  1.00 10.00      A   
ATOM    917  OD1 ASP A  89      10.798 -29.914  -9.155  1.00 10.00      A   
ATOM    918  OD2 ASP A  89      11.724 -27.930  -9.130  1.00 10.00      A   
ATOM    919  C   ASP A  89       8.980 -29.412  -6.347  1.00 10.00      A   
ATOM    920  O   ASP A  89       8.081 -29.362  -7.189  1.00 10.00      A   
ATOM    921  N   LYS A  90       9.016 -30.318  -5.374  1.00 10.00      A   
ATOM    922  HN  LYS A  90       9.755 -30.293  -4.730  1.00 10.00      A   
ATOM    923  CA  LYS A  90       7.993 -31.349  -5.240  1.00 10.00      A   
ATOM    924  CB  LYS A  90       8.363 -32.334  -4.129  1.00 10.00      A   
ATOM    925  CG  LYS A  90       7.359 -33.458  -3.949  1.00 10.00      A   
ATOM    926  CD  LYS A  90       7.814 -34.454  -2.900  1.00 10.00      A   
ATOM    927  CE  LYS A  90       6.801 -35.573  -2.741  1.00 10.00      A   
ATOM    928  NZ  LYS A  90       7.295 -36.659  -1.854  1.00 10.00      A   
ATOM    929  HZ1 LYS A  90       6.499 -37.270  -1.566  1.00 10.00      A   
ATOM    930  HZ2 LYS A  90       7.743 -36.259  -1.002  1.00 10.00      A   
ATOM    931  HZ3 LYS A  90       7.996 -37.241  -2.354  1.00 10.00      A   
ATOM    932  C   LYS A  90       6.619 -30.735  -4.971  1.00 10.00      A   
ATOM    933  O   LYS A  90       5.642 -31.052  -5.655  1.00 10.00      A   
ATOM    934  N   THR A  91       6.548 -29.845  -3.985  1.00 10.00      A   
ATOM    935  HN  THR A  91       7.361 -29.624  -3.480  1.00 10.00      A   
ATOM    936  CA  THR A  91       5.290 -29.191  -3.639  1.00 10.00      A   
ATOM    937  CB  THR A  91       5.445 -28.268  -2.412  1.00 10.00      A   
ATOM    938  OG1 THR A  91       6.111 -28.975  -1.357  1.00 10.00      A   
ATOM    939  HG1 THR A  91       7.036 -29.117  -1.600  1.00 10.00      A   
ATOM    940  CG2 THR A  91       4.085 -27.812  -1.911  1.00 10.00      A   
ATOM    941  C   THR A  91       4.764 -28.385  -4.825  1.00 10.00      A   
ATOM    942  O   THR A  91       3.572 -28.416  -5.133  1.00 10.00      A   
ATOM    943  N   LEU A  92       5.671 -27.686  -5.500  1.00 10.00      A   
ATOM    944  HN  LEU A  92       6.610 -27.714  -5.207  1.00 10.00      A   
ATOM    945  CA  LEU A  92       5.312 -26.876  -6.659  1.00 10.00      A   
ATOM    946  CB  LEU A  92       6.543 -26.140  -7.195  1.00 10.00      A   
ATOM    947  CG  LEU A  92       6.441 -24.615  -7.285  1.00 10.00      A   
ATOM    948  CD1 LEU A  92       7.794 -24.015  -7.627  1.00 10.00      A   
ATOM    949  CD2 LEU A  92       5.394 -24.204  -8.310  1.00 10.00      A   
ATOM    950  C   LEU A  92       4.710 -27.749  -7.757  1.00 10.00      A   
ATOM    951  O   LEU A  92       3.698 -27.392  -8.366  1.00 10.00      A   
ATOM    952  N   ALA A  93       5.329 -28.899  -7.991  1.00 10.00      A   
ATOM    953  HN  ALA A  93       6.124 -29.129  -7.459  1.00 10.00      A   
ATOM    954  CA  ALA A  93       4.866 -29.832  -9.011  1.00 10.00      A   
ATOM    955  CB  ALA A  93       5.830 -31.002  -9.139  1.00 10.00      A   
ATOM    956  C   ALA A  93       3.466 -30.342  -8.698  1.00 10.00      A   
ATOM    957  O   ALA A  93       2.598 -30.363  -9.566  1.00 10.00      A   
ATOM    958  N   LEU A  94       3.250 -30.745  -7.452  1.00 10.00      A   
ATOM    959  HN  LEU A  94       3.983 -30.696  -6.799  1.00 10.00      A   
ATOM    960  CA  LEU A  94       1.954 -31.263  -7.032  1.00 10.00      A   
ATOM    961  CB  LEU A  94       2.036 -31.889  -5.640  1.00 10.00      A   
ATOM    962  CG  LEU A  94       0.769 -32.595  -5.146  1.00 10.00      A   
ATOM    963  CD1 LEU A  94       0.509 -33.863  -5.946  1.00 10.00      A   
ATOM    964  CD2 LEU A  94       0.873 -32.904  -3.664  1.00 10.00      A   
ATOM    965  C   LEU A  94       0.880 -30.181  -7.059  1.00 10.00      A   
ATOM    966  O   LEU A  94      -0.217 -30.403  -7.577  1.00 10.00      A   
ATOM    967  N   LEU A  95       1.200 -29.012  -6.510  1.00 10.00      A   
ATOM    968  HN  LEU A  95       2.096 -28.896  -6.117  1.00 10.00      A   
ATOM    969  CA  LEU A  95       0.256 -27.901  -6.470  1.00 10.00      A   
ATOM    970  CB  LEU A  95       0.838 -26.701  -5.718  1.00 10.00      A   
ATOM    971  CG  LEU A  95       0.977 -26.862  -4.201  1.00 10.00      A   
ATOM    972  CD1 LEU A  95       1.651 -25.645  -3.591  1.00 10.00      A   
ATOM    973  CD2 LEU A  95      -0.379 -27.101  -3.556  1.00 10.00      A   
ATOM    974  C   LEU A  95      -0.180 -27.499  -7.872  1.00 10.00      A   
ATOM    975  O   LEU A  95      -1.376 -27.379  -8.145  1.00 10.00      A   
ATOM    976  N   SER A  96       0.787 -27.314  -8.765  1.00 10.00      A   
ATOM    977  HN  SER A  96       1.724 -27.424  -8.490  1.00 10.00      A   
ATOM    978  CA  SER A  96       0.484 -26.940 -10.141  1.00 10.00      A   
ATOM    979  CB  SER A  96       1.763 -26.547 -10.883  1.00 10.00      A   
ATOM    980  OG  SER A  96       2.579 -25.692 -10.098  1.00 10.00      A   
ATOM    981  HG  SER A  96       2.961 -26.195  -9.367  1.00 10.00      A   
ATOM    982  C   SER A  96      -0.193 -28.099 -10.871  1.00 10.00      A   
ATOM    983  O   SER A  96      -1.049 -27.895 -11.735  1.00 10.00      A   
ATOM    984  N   GLY A  97       0.192 -29.316 -10.504  1.00 10.00      A   
ATOM    985  HN  GLY A  97       0.865 -29.413  -9.797  1.00 10.00      A   
ATOM    986  CA  GLY A  97      -0.362 -30.500 -11.130  1.00 10.00      A   
ATOM    987  C   GLY A  97       0.324 -30.775 -12.447  1.00 10.00      A   
ATOM    988  O   GLY A  97      -0.229 -31.432 -13.326  1.00 10.00      A   
ATOM    989  N   LYS A  98       1.537 -30.247 -12.575  1.00 10.00      A   
ATOM    990  HN  LYS A  98       1.917 -29.750 -11.820  1.00 10.00      A   
ATOM    991  CA  LYS A  98       2.333 -30.399 -13.785  1.00 10.00      A   
ATOM    992  CB  LYS A  98       2.212 -29.143 -14.659  1.00 10.00      A   
ATOM    993  CG  LYS A  98       0.785 -28.783 -15.042  1.00 10.00      A   
ATOM    994  CD  LYS A  98       0.686 -27.364 -15.570  1.00 10.00      A   
ATOM    995  CE  LYS A  98      -0.763 -26.969 -15.809  1.00 10.00      A   
ATOM    996  NZ  LYS A  98      -0.883 -25.595 -16.365  1.00 10.00      A   
ATOM    997  HZ1 LYS A  98      -0.389 -25.533 -17.280  1.00 10.00      A   
ATOM    998  HZ2 LYS A  98      -0.465 -24.906 -15.709  1.00 10.00      A   
ATOM    999  HZ3 LYS A  98      -1.886 -25.353 -16.507  1.00 10.00      A   
ATOM   1000  C   LYS A  98       3.796 -30.628 -13.421  1.00 10.00      A   
ATOM   1001  O   LYS A  98       4.298 -30.051 -12.449  1.00 10.00      A   
ATOM   1002  N   ILE A 106       9.981 -15.917 -18.672  1.00 10.00      A   
ATOM   1003  HN  ILE A 106      10.270 -16.785 -18.308  1.00 10.00      A   
ATOM   1004  CA  ILE A 106       9.425 -14.921 -17.764  1.00 10.00      A   
ATOM   1005  CB  ILE A 106       7.991 -14.525 -18.174  1.00 10.00      A   
ATOM   1006  CG1 ILE A 106       7.950 -14.130 -19.648  1.00 10.00      A   
ATOM   1007  CG2 ILE A 106       7.478 -13.386 -17.301  1.00 10.00      A   
ATOM   1008  CD1 ILE A 106       6.551 -14.022 -20.210  1.00 10.00      A   
ATOM   1009  C   ILE A 106       9.399 -15.457 -16.336  1.00 10.00      A   
ATOM   1010  O   ILE A 106       8.911 -16.562 -16.094  1.00 10.00      A   
ATOM   1011  N   SER A 107       9.934 -14.677 -15.406  1.00 10.00      A   
ATOM   1012  HN  SER A 107      10.311 -13.808 -15.669  1.00 10.00      A   
ATOM   1013  CA  SER A 107       9.969 -15.062 -14.004  1.00 10.00      A   
ATOM   1014  CB  SER A 107      11.334 -15.652 -13.642  1.00 10.00      A   
ATOM   1015  OG  SER A 107      11.710 -16.682 -14.541  1.00 10.00      A   
ATOM   1016  HG  SER A 107      12.344 -16.328 -15.177  1.00 10.00      A   
ATOM   1017  C   SER A 107       9.688 -13.854 -13.120  1.00 10.00      A   
ATOM   1018  O   SER A 107      10.048 -12.724 -13.464  1.00 10.00      A   
ATOM   1019  N   ALA A 108       9.040 -14.092 -11.993  1.00 10.00      A   
ATOM   1020  HN  ALA A 108       8.770 -15.013 -11.782  1.00 10.00      A   
ATOM   1021  CA  ALA A 108       8.720 -13.028 -11.059  1.00 10.00      A   
ATOM   1022  CB  ALA A 108       7.408 -13.320 -10.349  1.00 10.00      A   
ATOM   1023  C   ALA A 108       9.841 -12.861 -10.045  1.00 10.00      A   
ATOM   1024  O   ALA A 108      10.526 -13.825  -9.703  1.00 10.00      A   
ATOM   1025  N   ASP A 109      10.039 -11.638  -9.584  1.00 10.00      A   
ATOM   1026  HN  ASP A 109       9.486 -10.905  -9.922  1.00 10.00      A   
ATOM   1027  CA  ASP A 109      11.081 -11.354  -8.602  1.00 10.00      A   
ATOM   1028  CB  ASP A 109      11.862 -10.096  -8.989  1.00 10.00      A   
ATOM   1029  CG  ASP A 109      12.334 -10.130 -10.425  1.00 10.00      A   
ATOM   1030  OD1 ASP A 109      13.380 -10.757 -10.705  1.00 10.00      A   
ATOM   1031  OD2 ASP A 109      11.647  -9.546 -11.289  1.00 10.00      A   
ATOM   1032  C   ASP A 109      10.475 -11.187  -7.218  1.00 10.00      A   
ATOM   1033  O   ASP A 109      11.127 -11.439  -6.204  1.00 10.00      A   
ATOM   1034  N   ALA A 110       9.215 -10.768  -7.186  1.00 10.00      A   
ATOM   1035  HN  ALA A 110       8.748 -10.603  -8.029  1.00 10.00      A   
ATOM   1036  CA  ALA A 110       8.502 -10.564  -5.934  1.00 10.00      A   
ATOM   1037  CB  ALA A 110       7.904  -9.165  -5.890  1.00 10.00      A   
ATOM   1038  C   ALA A 110       7.408 -11.612  -5.782  1.00 10.00      A   
ATOM   1039  O   ALA A 110       7.064 -12.296  -6.747  1.00 10.00      A   
ATOM   1040  N   VAL A 111       6.866 -11.737  -4.579  1.00 10.00      A   
ATOM   1041  HN  VAL A 111       7.179 -11.163  -3.849  1.00 10.00      A   
ATOM   1042  CA  VAL A 111       5.814 -12.707  -4.312  1.00 10.00      A   
ATOM   1043  CB  VAL A 111       6.412 -14.114  -4.060  1.00 10.00      A   
ATOM   1044  CG1 VAL A 111       7.290 -14.128  -2.817  1.00 10.00      A   
ATOM   1045  CG2 VAL A 111       5.329 -15.180  -3.984  1.00 10.00      A   
ATOM   1046  C   VAL A 111       4.972 -12.259  -3.112  1.00 10.00      A   
ATOM   1047  O   VAL A 111       5.467 -11.546  -2.233  1.00 10.00      A   
ATOM   1048  N   THR A 112       3.698 -12.644  -3.094  1.00 10.00      A   
ATOM   1049  HN  THR A 112       3.347 -13.181  -3.839  1.00 10.00      A   
ATOM   1050  CA  THR A 112       2.798 -12.281  -2.005  1.00 10.00      A   
ATOM   1051  CB  THR A 112       1.334 -12.471  -2.434  1.00 10.00      A   
ATOM   1052  OG1 THR A 112       1.271 -12.567  -3.865  1.00 10.00      A   
ATOM   1053  HG1 THR A 112       0.352 -12.666  -4.136  1.00 10.00      A   
ATOM   1054  CG2 THR A 112       0.490 -11.295  -1.973  1.00 10.00      A   
ATOM   1055  C   THR A 112       3.077 -13.119  -0.754  1.00 10.00      A   
ATOM   1056  O   THR A 112       3.241 -14.340  -0.840  1.00 10.00      A   
ATOM   1057  N   PRO A 113       3.122 -12.471   0.427  1.00 10.00      A   
ATOM   1058  CA  PRO A 113       3.400 -13.141   1.706  1.00 10.00      A   
ATOM   1059  CB  PRO A 113       3.276 -12.020   2.744  1.00 10.00      A   
ATOM   1060  CG  PRO A 113       3.510 -10.772   1.968  1.00 10.00      A   
ATOM   1061  CD  PRO A 113       2.913 -11.023   0.613  1.00 10.00      A   
ATOM   1062  C   PRO A 113       2.430 -14.277   2.026  1.00 10.00      A   
ATOM   1063  O   PRO A 113       2.854 -15.346   2.469  1.00 10.00      A   
ATOM   1064  N   TRP A 114       1.136 -14.059   1.803  1.00 10.00      A   
ATOM   1065  HN  TRP A 114       0.844 -13.184   1.459  1.00 10.00      A   
ATOM   1066  CA  TRP A 114       0.136 -15.089   2.085  1.00 10.00      A   
ATOM   1067  CB  TRP A 114      -1.299 -14.558   1.936  1.00 10.00      A   
ATOM   1068  CG  TRP A 114      -1.779 -14.391   0.521  1.00 10.00      A   
ATOM   1069  CD1 TRP A 114      -1.632 -13.291  -0.267  1.00 10.00      A   
ATOM   1070  CD2 TRP A 114      -2.502 -15.351  -0.266  1.00 10.00      A   
ATOM   1071  NE1 TRP A 114      -2.203 -13.508  -1.496  1.00 10.00      A   
ATOM   1072  HE1 TRP A 114      -2.223 -12.864  -2.238  1.00 10.00      A   
ATOM   1073  CE2 TRP A 114      -2.742 -14.764  -1.521  1.00 10.00      A   
ATOM   1074  CE3 TRP A 114      -2.955 -16.653  -0.035  1.00 10.00      A   
ATOM   1075  CZ2 TRP A 114      -3.427 -15.425  -2.537  1.00 10.00      A   
ATOM   1076  CZ3 TRP A 114      -3.635 -17.308  -1.045  1.00 10.00      A   
ATOM   1077  CH2 TRP A 114      -3.859 -16.696  -2.282  1.00 10.00      A   
ATOM   1078  C   TRP A 114       0.361 -16.339   1.239  1.00 10.00      A   
ATOM   1079  O   TRP A 114       0.111 -17.457   1.688  1.00 10.00      A   
ATOM   1080  N   VAL A 115       0.856 -16.144   0.022  1.00 10.00      A   
ATOM   1081  HN  VAL A 115       1.055 -15.230  -0.273  1.00 10.00      A   
ATOM   1082  CA  VAL A 115       1.120 -17.258  -0.875  1.00 10.00      A   
ATOM   1083  CB  VAL A 115       1.523 -16.782  -2.287  1.00 10.00      A   
ATOM   1084  CG1 VAL A 115       1.753 -17.969  -3.209  1.00 10.00      A   
ATOM   1085  CG2 VAL A 115       0.458 -15.864  -2.866  1.00 10.00      A   
ATOM   1086  C   VAL A 115       2.220 -18.139  -0.297  1.00 10.00      A   
ATOM   1087  O   VAL A 115       2.040 -19.346  -0.136  1.00 10.00      A   
ATOM   1088  N   VAL A 116       3.347 -17.520   0.040  1.00 10.00      A   
ATOM   1089  HN  VAL A 116       3.419 -16.551  -0.095  1.00 10.00      A   
ATOM   1090  CA  VAL A 116       4.478 -18.243   0.611  1.00 10.00      A   
ATOM   1091  CB  VAL A 116       5.706 -17.322   0.792  1.00 10.00      A   
ATOM   1092  CG1 VAL A 116       6.951 -18.134   1.118  1.00 10.00      A   
ATOM   1093  CG2 VAL A 116       5.932 -16.474  -0.448  1.00 10.00      A   
ATOM   1094  C   VAL A 116       4.092 -18.846   1.959  1.00 10.00      A   
ATOM   1095  O   VAL A 116       4.547 -19.931   2.315  1.00 10.00      A   
ATOM   1096  N   GLY A 117       3.233 -18.140   2.689  1.00 10.00      A   
ATOM   1097  HN  GLY A 117       2.901 -17.284   2.342  1.00 10.00      A   
ATOM   1098  CA  GLY A 117       2.781 -18.613   3.984  1.00 10.00      A   
ATOM   1099  C   GLY A 117       2.053 -19.937   3.881  1.00 10.00      A   
ATOM   1100  O   GLY A 117       2.427 -20.909   4.538  1.00 10.00      A   
ATOM   1101  N   GLU A 118       1.021 -19.982   3.047  1.00 10.00      A   
ATOM   1102  HN  GLU A 118       0.769 -19.174   2.548  1.00 10.00      A   
ATOM   1103  CA  GLU A 118       0.251 -21.205   2.862  1.00 10.00      A   
ATOM   1104  CB  GLU A 118      -0.963 -20.963   1.965  1.00 10.00      A   
ATOM   1105  CG  GLU A 118      -1.991 -20.000   2.548  1.00 10.00      A   
ATOM   1106  CD  GLU A 118      -2.590 -20.483   3.857  1.00 10.00      A   
ATOM   1107  OE1 GLU A 118      -3.181 -21.577   3.880  1.00 10.00      A   
ATOM   1108  OE2 GLU A 118      -2.483 -19.761   4.868  1.00 10.00      A   
ATOM   1109  C   GLU A 118       1.132 -22.314   2.292  1.00 10.00      A   
ATOM   1110  O   GLU A 118       1.020 -23.474   2.689  1.00 10.00      A   
ATOM   1111  N   ILE A 119       2.026 -21.948   1.373  1.00 10.00      A   
ATOM   1112  HN  ILE A 119       2.069 -21.007   1.096  1.00 10.00      A   
ATOM   1113  CA  ILE A 119       2.937 -22.916   0.767  1.00 10.00      A   
ATOM   1114  CB  ILE A 119       3.801 -22.290  -0.351  1.00 10.00      A   
ATOM   1115  CG1 ILE A 119       2.920 -21.907  -1.539  1.00 10.00      A   
ATOM   1116  CG2 ILE A 119       4.891 -23.253  -0.799  1.00 10.00      A   
ATOM   1117  CD1 ILE A 119       3.648 -21.143  -2.621  1.00 10.00      A   
ATOM   1118  C   ILE A 119       3.837 -23.542   1.830  1.00 10.00      A   
ATOM   1119  O   ILE A 119       4.083 -24.747   1.810  1.00 10.00      A   
ATOM   1120  N   ALA A 120       4.308 -22.719   2.763  1.00 10.00      A   
ATOM   1121  HN  ALA A 120       4.073 -21.762   2.723  1.00 10.00      A   
ATOM   1122  CA  ALA A 120       5.165 -23.194   3.841  1.00 10.00      A   
ATOM   1123  CB  ALA A 120       5.597 -22.042   4.737  1.00 10.00      A   
ATOM   1124  C   ALA A 120       4.440 -24.262   4.650  1.00 10.00      A   
ATOM   1125  O   ALA A 120       5.032 -25.267   5.045  1.00 10.00      A   
ATOM   1126  N   TRP A 121       3.148 -24.039   4.880  1.00 10.00      A   
ATOM   1127  HN  TRP A 121       2.741 -23.211   4.544  1.00 10.00      A   
ATOM   1128  CA  TRP A 121       2.324 -24.986   5.617  1.00 10.00      A   
ATOM   1129  CB  TRP A 121       0.915 -24.420   5.818  1.00 10.00      A   
ATOM   1130  CG  TRP A 121       0.081 -25.184   6.801  1.00 10.00      A   
ATOM   1131  CD1 TRP A 121       0.069 -25.026   8.155  1.00 10.00      A   
ATOM   1132  CD2 TRP A 121      -0.863 -26.225   6.513  1.00 10.00      A   
ATOM   1133  NE1 TRP A 121      -0.822 -25.896   8.727  1.00 10.00      A   
ATOM   1134  HE1 TRP A 121      -1.009 -25.968   9.688  1.00 10.00      A   
ATOM   1135  CE2 TRP A 121      -1.407 -26.644   7.742  1.00 10.00      A   
ATOM   1136  CE3 TRP A 121      -1.301 -26.839   5.336  1.00 10.00      A   
ATOM   1137  CZ2 TRP A 121      -2.366 -27.649   7.830  1.00 10.00      A   
ATOM   1138  CZ3 TRP A 121      -2.253 -27.838   5.425  1.00 10.00      A   
ATOM   1139  CH2 TRP A 121      -2.775 -28.232   6.662  1.00 10.00      A   
ATOM   1140  C   TRP A 121       2.252 -26.299   4.847  1.00 10.00      A   
ATOM   1141  O   TRP A 121       2.422 -27.378   5.419  1.00 10.00      A   
ATOM   1142  N   PHE A 122       2.010 -26.196   3.543  1.00 10.00      A   
ATOM   1143  HN  PHE A 122       1.879 -25.304   3.153  1.00 10.00      A   
ATOM   1144  CA  PHE A 122       1.930 -27.367   2.682  1.00 10.00      A   
ATOM   1145  CB  PHE A 122       1.537 -26.982   1.253  1.00 10.00      A   
ATOM   1146  CG  PHE A 122       0.065 -26.746   1.065  1.00 10.00      A   
ATOM   1147  CD1 PHE A 122      -0.428 -25.464   0.899  1.00 10.00      A   
ATOM   1148  CD2 PHE A 122      -0.824 -27.809   1.054  1.00 10.00      A   
ATOM   1149  CE1 PHE A 122      -1.778 -25.243   0.725  1.00 10.00      A   
ATOM   1150  CE2 PHE A 122      -2.178 -27.596   0.881  1.00 10.00      A   
ATOM   1151  CZ  PHE A 122      -2.655 -26.310   0.717  1.00 10.00      A   
ATOM   1152  C   PHE A 122       3.254 -28.125   2.680  1.00 10.00      A   
ATOM   1153  O   PHE A 122       3.276 -29.347   2.834  1.00 10.00      A   
ATOM   1154  N   CYS A 123       4.355 -27.393   2.517  1.00 10.00      A   
ATOM   1155  HN  CYS A 123       4.270 -26.419   2.392  1.00 10.00      A   
ATOM   1156  CA  CYS A 123       5.682 -27.995   2.507  1.00 10.00      A   
ATOM   1157  CB  CYS A 123       6.755 -26.956   2.171  1.00 10.00      A   
ATOM   1158  SG  CYS A 123       6.772 -26.453   0.435  1.00 10.00      A   
ATOM   1159  HG  CYS A 123       6.376 -27.493  -0.289  1.00 10.00      A   
ATOM   1160  C   CYS A 123       5.981 -28.679   3.837  1.00 10.00      A   
ATOM   1161  O   CYS A 123       6.603 -29.743   3.870  1.00 10.00      A   
ATOM   1162  N   GLU A 124       5.524 -28.069   4.929  1.00 10.00      A   
ATOM   1163  HN  GLU A 124       5.049 -27.211   4.838  1.00 10.00      A   
ATOM   1164  CA  GLU A 124       5.725 -28.632   6.257  1.00 10.00      A   
ATOM   1165  CB  GLU A 124       5.180 -27.689   7.335  1.00 10.00      A   
ATOM   1166  CG  GLU A 124       5.444 -28.158   8.757  1.00 10.00      A   
ATOM   1167  CD  GLU A 124       4.604 -27.425   9.781  1.00 10.00      A   
ATOM   1168  OE1 GLU A 124       5.041 -26.358  10.265  1.00 10.00      A   
ATOM   1169  OE2 GLU A 124       3.508 -27.918  10.123  1.00 10.00      A   
ATOM   1170  C   GLU A 124       5.034 -29.985   6.351  1.00 10.00      A   
ATOM   1171  O   GLU A 124       5.594 -30.946   6.880  1.00 10.00      A   
ATOM   1172  N   GLN A 125       3.821 -30.056   5.812  1.00 10.00      A   
ATOM   1173  HN  GLN A 125       3.434 -29.254   5.396  1.00 10.00      A   
ATOM   1174  CA  GLN A 125       3.053 -31.292   5.826  1.00 10.00      A   
ATOM   1175  CB  GLN A 125       1.634 -31.068   5.299  1.00 10.00      A   
ATOM   1176  CG  GLN A 125       0.877 -29.954   6.003  1.00 10.00      A   
ATOM   1177  CD  GLN A 125       0.932 -30.061   7.514  1.00 10.00      A   
ATOM   1178  OE1 GLN A 125       0.902 -31.156   8.079  1.00 10.00      A   
ATOM   1179  NE2 GLN A 125       1.032 -28.924   8.177  1.00 10.00      A   
ATOM   1180 HE21 GLN A 125       1.064 -28.090   7.664  1.00 10.00      A   
ATOM   1181 HE22 GLN A 125       1.078 -28.960   9.157  1.00 10.00      A   
ATOM   1182  C   GLN A 125       3.761 -32.369   5.016  1.00 10.00      A   
ATOM   1183  O   GLN A 125       3.751 -33.543   5.391  1.00 10.00      A   
ATOM   1184  N   VAL A 126       4.380 -31.961   3.910  1.00 10.00      A   
ATOM   1185  HN  VAL A 126       4.337 -31.011   3.662  1.00 10.00      A   
ATOM   1186  CA  VAL A 126       5.117 -32.886   3.056  1.00 10.00      A   
ATOM   1187  CB  VAL A 126       5.600 -32.209   1.754  1.00 10.00      A   
ATOM   1188  CG1 VAL A 126       6.317 -33.210   0.855  1.00 10.00      A   
ATOM   1189  CG2 VAL A 126       4.435 -31.577   1.016  1.00 10.00      A   
ATOM   1190  C   VAL A 126       6.325 -33.424   3.813  1.00 10.00      A   
ATOM   1191  O   VAL A 126       6.580 -34.627   3.824  1.00 10.00      A   
ATOM   1192  N   ALA A 127       7.054 -32.517   4.457  1.00 10.00      A   
ATOM   1193  HN  ALA A 127       6.794 -31.569   4.401  1.00 10.00      A   
ATOM   1194  CA  ALA A 127       8.233 -32.883   5.233  1.00 10.00      A   
ATOM   1195  CB  ALA A 127       8.905 -31.638   5.798  1.00 10.00      A   
ATOM   1196  C   ALA A 127       7.853 -33.847   6.351  1.00 10.00      A   
ATOM   1197  O   ALA A 127       8.574 -34.805   6.628  1.00 10.00      A   
ATOM   1198  N   LYS A 128       6.715 -33.586   6.987  1.00 10.00      A   
ATOM   1199  HN  LYS A 128       6.198 -32.788   6.732  1.00 10.00      A   
ATOM   1200  CA  LYS A 128       6.222 -34.442   8.060  1.00 10.00      A   
ATOM   1201  CB  LYS A 128       5.027 -33.792   8.766  1.00 10.00      A   
ATOM   1202  CG  LYS A 128       5.394 -32.670   9.725  1.00 10.00      A   
ATOM   1203  CD  LYS A 128       4.158 -31.898  10.167  1.00 10.00      A   
ATOM   1204  CE  LYS A 128       4.468 -30.991  11.347  1.00 10.00      A   
ATOM   1205  NZ  LYS A 128       3.337 -30.083  11.676  1.00 10.00      A   
ATOM   1206  HZ1 LYS A 128       3.294 -29.296  10.986  1.00 10.00      A   
ATOM   1207  HZ2 LYS A 128       3.466 -29.685  12.627  1.00 10.00      A   
ATOM   1208  HZ3 LYS A 128       2.435 -30.602  11.649  1.00 10.00      A   
ATOM   1209  C   LYS A 128       5.819 -35.803   7.503  1.00 10.00      A   
ATOM   1210  O   LYS A 128       6.076 -36.837   8.118  1.00 10.00      A   
ATOM   1211  N   ALA A 129       5.204 -35.791   6.325  1.00 10.00      A   
ATOM   1212  HN  ALA A 129       5.035 -34.930   5.884  1.00 10.00      A   
ATOM   1213  CA  ALA A 129       4.767 -37.020   5.671  1.00 10.00      A   
ATOM   1214  CB  ALA A 129       3.899 -36.712   4.463  1.00 10.00      A   
ATOM   1215  C   ALA A 129       5.958 -37.877   5.267  1.00 10.00      A   
ATOM   1216  O   ALA A 129       5.970 -39.086   5.488  1.00 10.00      A   
ATOM   1217  N   GLU A 130       6.963 -37.248   4.674  1.00 10.00      A   
ATOM   1218  HN  GLU A 130       6.895 -36.281   4.503  1.00 10.00      A   
ATOM   1219  CA  GLU A 130       8.157 -37.965   4.253  1.00 10.00      A   
ATOM   1220  CB  GLU A 130       9.035 -37.105   3.343  1.00 10.00      A   
ATOM   1221  CG  GLU A 130       8.532 -37.018   1.908  1.00 10.00      A   
ATOM   1222  CD  GLU A 130       9.554 -36.442   0.946  1.00 10.00      A   
ATOM   1223  OE1 GLU A 130      10.773 -36.554   1.213  1.00 10.00      A   
ATOM   1224  OE2 GLU A 130       9.146 -35.878  -0.092  1.00 10.00      A   
ATOM   1225  C   GLU A 130       8.943 -38.467   5.459  1.00 10.00      A   
ATOM   1226  O   GLU A 130       9.706 -39.428   5.357  1.00 10.00      A   
ATOM   1227  N   ALA A 131       8.736 -37.823   6.603  1.00 10.00      A   
ATOM   1228  HN  ALA A 131       8.116 -37.063   6.618  1.00 10.00      A   
ATOM   1229  CA  ALA A 131       9.409 -38.212   7.834  1.00 10.00      A   
ATOM   1230  CB  ALA A 131       9.232 -37.145   8.900  1.00 10.00      A   
ATOM   1231  C   ALA A 131       8.885 -39.556   8.326  1.00 10.00      A   
ATOM   1232  O   ALA A 131       9.655 -40.418   8.744  1.00 10.00      A   
ATOM   1233  N   ASP A 132       7.569 -39.738   8.258  1.00 10.00      A   
ATOM   1234  HN  ASP A 132       7.000 -39.015   7.912  1.00 10.00      A   
ATOM   1235  CA  ASP A 132       6.952 -40.991   8.688  1.00 10.00      A   
ATOM   1236  CB  ASP A 132       5.598 -40.751   9.369  1.00 10.00      A   
ATOM   1237  CG  ASP A 132       4.450 -40.533   8.401  1.00 10.00      A   
ATOM   1238  OD1 ASP A 132       4.281 -39.396   7.918  1.00 10.00      A   
ATOM   1239  OD2 ASP A 132       3.695 -41.498   8.140  1.00 10.00      A   
ATOM   1240  C   ASP A 132       6.812 -41.949   7.510  1.00 10.00      A   
ATOM   1241  O   ASP A 132       6.252 -43.040   7.637  1.00 10.00      A   
ATOM   1242  N   ASN A 133       7.344 -41.521   6.369  1.00 10.00      A   
ATOM   1243  HN  ASN A 133       7.768 -40.637   6.355  1.00 10.00      A   
ATOM   1244  CA  ASN A 133       7.313 -42.303   5.138  1.00 10.00      A   
ATOM   1245  CB  ASN A 133       8.111 -43.607   5.256  1.00 10.00      A   
ATOM   1246  CG  ASN A 133       9.583 -43.411   4.950  1.00 10.00      A   
ATOM   1247  OD1 ASN A 133       9.981 -43.330   3.787  1.00 10.00      A   
ATOM   1248  ND2 ASN A 133      10.404 -43.342   5.986  1.00 10.00      A   
ATOM   1249 HD21 ASN A 133      10.025 -43.422   6.889  1.00 10.00      A   
ATOM   1250 HD22 ASN A 133      11.360 -43.214   5.811  1.00 10.00      A   
ATOM   1251  C   ASN A 133       5.892 -42.558   4.650  1.00 10.00      A   
ATOM   1252  O   ASN A 133       5.505 -43.697   4.382  1.00 10.00      A   
ATOM   1253  N   LEU A 134       5.113 -41.493   4.552  1.00 10.00      A   
ATOM   1254  HN  LEU A 134       5.467 -40.611   4.817  1.00 10.00      A   
ATOM   1255  CA  LEU A 134       3.744 -41.589   4.072  1.00 10.00      A   
ATOM   1256  CB  LEU A 134       2.885 -40.465   4.664  1.00 10.00      A   
ATOM   1257  CG  LEU A 134       1.391 -40.511   4.332  1.00 10.00      A   
ATOM   1258  CD1 LEU A 134       0.696 -41.618   5.111  1.00 10.00      A   
ATOM   1259  CD2 LEU A 134       0.736 -39.167   4.606  1.00 10.00      A   
ATOM   1260  C   LEU A 134       3.738 -41.506   2.551  1.00 10.00      A   
ATOM   1261  O   LEU A 134       4.324 -40.588   1.972  1.00 10.00      A   
ATOM   1262  N   ASP A 135       3.092 -42.472   1.912  1.00 10.00      A   
ATOM   1263  HN  ASP A 135       2.650 -43.176   2.435  1.00 10.00      A   
ATOM   1264  CA  ASP A 135       3.018 -42.510   0.452  1.00 10.00      A   
ATOM   1265  CB  ASP A 135       2.210 -43.721  -0.027  1.00 10.00      A   
ATOM   1266  CG  ASP A 135       3.053 -44.961  -0.248  1.00 10.00      A   
ATOM   1267  OD1 ASP A 135       3.832 -44.994  -1.225  1.00 10.00      A   
ATOM   1268  OD2 ASP A 135       2.927 -45.916   0.545  1.00 10.00      A   
ATOM   1269  C   ASP A 135       2.391 -41.237  -0.098  1.00 10.00      A   
ATOM   1270  O   ASP A 135       1.402 -40.739   0.446  1.00 10.00      A   
ATOM   1271  N   ASP A 136       2.963 -40.720  -1.180  1.00 10.00      A   
ATOM   1272  HN  ASP A 136       3.745 -41.171  -1.566  1.00 10.00      A   
ATOM   1273  CA  ASP A 136       2.458 -39.504  -1.813  1.00 10.00      A   
ATOM   1274  CB  ASP A 136       3.349 -39.086  -2.983  1.00 10.00      A   
ATOM   1275  CG  ASP A 136       4.714 -38.605  -2.549  1.00 10.00      A   
ATOM   1276  OD1 ASP A 136       4.792 -37.736  -1.653  1.00 10.00      A   
ATOM   1277  OD2 ASP A 136       5.719 -39.085  -3.113  1.00 10.00      A   
ATOM   1278  C   ASP A 136       1.046 -39.737  -2.317  1.00 10.00      A   
ATOM   1279  O   ASP A 136       0.202 -38.840  -2.288  1.00 10.00      A   
ATOM   1280  N   LYS A 137       0.803 -40.959  -2.768  1.00 10.00      A   
ATOM   1281  HN  LYS A 137       1.533 -41.613  -2.770  1.00 10.00      A   
ATOM   1282  CA  LYS A 137      -0.497 -41.364  -3.274  1.00 10.00      A   
ATOM   1283  CB  LYS A 137      -0.398 -42.807  -3.773  1.00 10.00      A   
ATOM   1284  CG  LYS A 137      -1.581 -43.292  -4.586  1.00 10.00      A   
ATOM   1285  CD  LYS A 137      -1.311 -44.685  -5.123  1.00 10.00      A   
ATOM   1286  CE  LYS A 137      -2.535 -45.271  -5.801  1.00 10.00      A   
ATOM   1287  NZ  LYS A 137      -2.297 -46.673  -6.234  1.00 10.00      A   
ATOM   1288  HZ1 LYS A 137      -1.701 -47.164  -5.539  1.00 10.00      A   
ATOM   1289  HZ2 LYS A 137      -1.820 -46.690  -7.158  1.00 10.00      A   
ATOM   1290  HZ3 LYS A 137      -3.201 -47.180  -6.317  1.00 10.00      A   
ATOM   1291  C   LYS A 137      -1.544 -41.257  -2.167  1.00 10.00      A   
ATOM   1292  O   LYS A 137      -2.701 -40.923  -2.417  1.00 10.00      A   
ATOM   1293  N   LYS A 138      -1.117 -41.526  -0.940  1.00 10.00      A   
ATOM   1294  HN  LYS A 138      -0.179 -41.776  -0.804  1.00 10.00      A   
ATOM   1295  CA  LYS A 138      -2.003 -41.458   0.212  1.00 10.00      A   
ATOM   1296  CB  LYS A 138      -1.496 -42.380   1.322  1.00 10.00      A   
ATOM   1297  CG  LYS A 138      -2.429 -42.495   2.515  1.00 10.00      A   
ATOM   1298  CD  LYS A 138      -1.951 -43.555   3.491  1.00 10.00      A   
ATOM   1299  CE  LYS A 138      -2.074 -44.951   2.904  1.00 10.00      A   
ATOM   1300  NZ  LYS A 138      -1.563 -45.986   3.837  1.00 10.00      A   
ATOM   1301  HZ1 LYS A 138      -1.748 -46.937   3.457  1.00 10.00      A   
ATOM   1302  HZ2 LYS A 138      -2.028 -45.899   4.763  1.00 10.00      A   
ATOM   1303  HZ3 LYS A 138      -0.537 -45.874   3.970  1.00 10.00      A   
ATOM   1304  C   LYS A 138      -2.117 -40.021   0.716  1.00 10.00      A   
ATOM   1305  O   LYS A 138      -3.166 -39.599   1.198  1.00 10.00      A   
ATOM   1306  N   LEU A 139      -1.031 -39.272   0.589  1.00 10.00      A   
ATOM   1307  HN  LEU A 139      -0.221 -39.667   0.203  1.00 10.00      A   
ATOM   1308  CA  LEU A 139      -1.007 -37.878   1.017  1.00 10.00      A   
ATOM   1309  CB  LEU A 139       0.408 -37.305   0.884  1.00 10.00      A   
ATOM   1310  CG  LEU A 139       0.634 -35.902   1.454  1.00 10.00      A   
ATOM   1311  CD1 LEU A 139       0.304 -35.861   2.937  1.00 10.00      A   
ATOM   1312  CD2 LEU A 139       2.066 -35.452   1.211  1.00 10.00      A   
ATOM   1313  C   LEU A 139      -2.002 -37.061   0.192  1.00 10.00      A   
ATOM   1314  O   LEU A 139      -2.623 -36.123   0.692  1.00 10.00      A   
ATOM   1315  N   LEU A 140      -2.170 -37.459  -1.068  1.00 10.00      A   
ATOM   1316  HN  LEU A 140      -1.651 -38.226  -1.396  1.00 10.00      A   
ATOM   1317  CA  LEU A 140      -3.094 -36.792  -1.979  1.00 10.00      A   
ATOM   1318  CB  LEU A 140      -2.767 -37.164  -3.431  1.00 10.00      A   
ATOM   1319  CG  LEU A 140      -3.469 -36.347  -4.520  1.00 10.00      A   
ATOM   1320  CD1 LEU A 140      -3.092 -34.879  -4.415  1.00 10.00      A   
ATOM   1321  CD2 LEU A 140      -3.126 -36.890  -5.898  1.00 10.00      A   
ATOM   1322  C   LEU A 140      -4.535 -37.177  -1.652  1.00 10.00      A   
ATOM   1323  O   LEU A 140      -5.486 -36.611  -2.189  1.00 10.00      A   
ATOM   1324  N   LYS A 141      -4.688 -38.163  -0.779  1.00 10.00      A   
ATOM   1325  HN  LYS A 141      -3.892 -38.597  -0.403  1.00 10.00      A   
ATOM   1326  CA  LYS A 141      -6.006 -38.617  -0.366  1.00 10.00      A   
ATOM   1327  CB  LYS A 141      -5.992 -40.130  -0.113  1.00 10.00      A   
ATOM   1328  CG  LYS A 141      -7.340 -40.727   0.263  1.00 10.00      A   
ATOM   1329  CD  LYS A 141      -7.238 -42.228   0.471  1.00 10.00      A   
ATOM   1330  CE  LYS A 141      -8.537 -42.801   1.018  1.00 10.00      A   
ATOM   1331  NZ  LYS A 141      -8.696 -42.552   2.478  1.00 10.00      A   
ATOM   1332  HZ1 LYS A 141      -9.620 -42.905   2.800  1.00 10.00      A   
ATOM   1333  HZ2 LYS A 141      -8.642 -41.535   2.681  1.00 10.00      A   
ATOM   1334  HZ3 LYS A 141      -7.948 -43.040   3.012  1.00 10.00      A   
ATOM   1335  C   LYS A 141      -6.440 -37.858   0.887  1.00 10.00      A   
ATOM   1336  O   LYS A 141      -7.629 -37.610   1.102  1.00 10.00      A   
ATOM   1337  N   VAL A 142      -5.461 -37.488   1.706  1.00 10.00      A   
ATOM   1338  HN  VAL A 142      -4.536 -37.712   1.472  1.00 10.00      A   
ATOM   1339  CA  VAL A 142      -5.721 -36.750   2.935  1.00 10.00      A   
ATOM   1340  CB  VAL A 142      -4.598 -36.967   3.972  1.00 10.00      A   
ATOM   1341  CG1 VAL A 142      -4.948 -36.288   5.287  1.00 10.00      A   
ATOM   1342  CG2 VAL A 142      -4.346 -38.452   4.192  1.00 10.00      A   
ATOM   1343  C   VAL A 142      -5.832 -35.261   2.628  1.00 10.00      A   
ATOM   1344  O   VAL A 142      -6.815 -34.608   2.979  1.00 10.00      A   
ATOM   1345  N   LEU A 143      -4.823 -34.739   1.949  1.00 10.00      A   
ATOM   1346  HN  LEU A 143      -4.081 -35.320   1.673  1.00 10.00      A   
ATOM   1347  CA  LEU A 143      -4.793 -33.334   1.582  1.00 10.00      A   
ATOM   1348  CB  LEU A 143      -3.407 -32.735   1.842  1.00 10.00      A   
ATOM   1349  CG  LEU A 143      -2.837 -32.923   3.251  1.00 10.00      A   
ATOM   1350  CD1 LEU A 143      -1.411 -32.401   3.326  1.00 10.00      A   
ATOM   1351  CD2 LEU A 143      -3.716 -32.236   4.284  1.00 10.00      A   
ATOM   1352  C   LEU A 143      -5.164 -33.173   0.116  1.00 10.00      A   
ATOM   1353  O   LEU A 143      -4.297 -33.127  -0.754  1.00 10.00      A   
ATOM   1354  N   LYS A 144      -6.458 -33.124  -0.157  1.00 10.00      A   
ATOM   1355  HN  LYS A 144      -7.104 -33.199   0.576  1.00 10.00      A   
ATOM   1356  CA  LYS A 144      -6.938 -32.972  -1.520  1.00 10.00      A   
ATOM   1357  CB  LYS A 144      -7.792 -34.174  -1.929  1.00 10.00      A   
ATOM   1358  CG  LYS A 144      -7.996 -34.296  -3.429  1.00 10.00      A   
ATOM   1359  CD  LYS A 144      -9.192 -35.171  -3.762  1.00 10.00      A   
ATOM   1360  CE  LYS A 144      -9.467 -35.160  -5.255  1.00 10.00      A   
ATOM   1361  NZ  LYS A 144     -10.713 -35.888  -5.608  1.00 10.00      A   
ATOM   1362  HZ1 LYS A 144     -10.643 -36.886  -5.323  1.00 10.00      A   
ATOM   1363  HZ2 LYS A 144     -10.872 -35.845  -6.636  1.00 10.00      A   
ATOM   1364  HZ3 LYS A 144     -11.528 -35.458  -5.129  1.00 10.00      A   
ATOM   1365  C   LYS A 144      -7.744 -31.687  -1.666  1.00 10.00      A   
ATOM   1366  O   LYS A 144      -7.553 -30.922  -2.616  1.00 10.00      A   
ATOM   1367  N   GLU A 145      -8.635 -31.448  -0.709  1.00 10.00      A   
ATOM   1368  HN  GLU A 145      -8.723 -32.083   0.034  1.00 10.00      A   
ATOM   1369  CA  GLU A 145      -9.477 -30.259  -0.726  1.00 10.00      A   
ATOM   1370  CB  GLU A 145     -10.557 -30.360   0.354  1.00 10.00      A   
ATOM   1371  CG  GLU A 145     -11.519 -29.182   0.386  1.00 10.00      A   
ATOM   1372  CD  GLU A 145     -12.570 -29.319   1.467  1.00 10.00      A   
ATOM   1373  OE1 GLU A 145     -13.541 -30.075   1.263  1.00 10.00      A   
ATOM   1374  OE2 GLU A 145     -12.431 -28.665   2.524  1.00 10.00      A   
ATOM   1375  C   GLU A 145      -8.636 -29.007  -0.511  1.00 10.00      A   
ATOM   1376  O   GLU A 145      -8.879 -27.967  -1.124  1.00 10.00      A   
ATOM   1377  N   ASP A 146      -7.625 -29.129   0.344  1.00 10.00      A   
ATOM   1378  HN  ASP A 146      -7.473 -29.995   0.781  1.00 10.00      A   
ATOM   1379  CA  ASP A 146      -6.733 -28.015   0.654  1.00 10.00      A   
ATOM   1380  CB  ASP A 146      -5.713 -28.428   1.719  1.00 10.00      A   
ATOM   1381  CG  ASP A 146      -6.318 -29.316   2.787  1.00 10.00      A   
ATOM   1382  OD1 ASP A 146      -6.379 -30.546   2.573  1.00 10.00      A   
ATOM   1383  OD2 ASP A 146      -6.756 -28.795   3.836  1.00 10.00      A   
ATOM   1384  C   ASP A 146      -6.019 -27.542  -0.607  1.00 10.00      A   
ATOM   1385  O   ASP A 146      -5.895 -26.342  -0.854  1.00 10.00      A   
ATOM   1386  N   ILE A 147      -5.574 -28.499  -1.418  1.00 10.00      A   
ATOM   1387  HN  ILE A 147      -5.713 -29.436  -1.170  1.00 10.00      A   
ATOM   1388  CA  ILE A 147      -4.884 -28.188  -2.664  1.00 10.00      A   
ATOM   1389  CB  ILE A 147      -4.240 -29.446  -3.293  1.00 10.00      A   
ATOM   1390  CG1 ILE A 147      -3.230 -30.063  -2.320  1.00 10.00      A   
ATOM   1391  CG2 ILE A 147      -3.572 -29.107  -4.621  1.00 10.00      A   
ATOM   1392  CD1 ILE A 147      -2.550 -31.309  -2.841  1.00 10.00      A   
ATOM   1393  C   ILE A 147      -5.850 -27.543  -3.656  1.00 10.00      A   
ATOM   1394  O   ILE A 147      -5.506 -26.574  -4.335  1.00 10.00      A   
ATOM   1395  N   ALA A 148      -7.066 -28.066  -3.716  1.00 10.00      A   
ATOM   1396  HN  ALA A 148      -7.289 -28.827  -3.138  1.00 10.00      A   
ATOM   1397  CA  ALA A 148      -8.080 -27.535  -4.615  1.00 10.00      A   
ATOM   1398  CB  ALA A 148      -9.331 -28.397  -4.573  1.00 10.00      A   
ATOM   1399  C   ALA A 148      -8.415 -26.097  -4.243  1.00 10.00      A   
ATOM   1400  O   ALA A 148      -8.434 -25.213  -5.097  1.00 10.00      A   
ATOM   1401  N   ALA A 149      -8.646 -25.870  -2.954  1.00 10.00      A   
ATOM   1402  HN  ALA A 149      -8.585 -26.623  -2.318  1.00 10.00      A   
ATOM   1403  CA  ALA A 149      -8.985 -24.544  -2.449  1.00 10.00      A   
ATOM   1404  CB  ALA A 149      -9.237 -24.595  -0.950  1.00 10.00      A   
ATOM   1405  C   ALA A 149      -7.898 -23.524  -2.774  1.00 10.00      A   
ATOM   1406  O   ALA A 149      -8.180 -22.454  -3.313  1.00 10.00      A   
ATOM   1407  N   ILE A 150      -6.651 -23.868  -2.470  1.00 10.00      A   
ATOM   1408  HN  ILE A 150      -6.480 -24.745  -2.059  1.00 10.00      A   
ATOM   1409  CA  ILE A 150      -5.532 -22.964  -2.727  1.00 10.00      A   
ATOM   1410  CB  ILE A 150      -4.208 -23.429  -2.073  1.00 10.00      A   
ATOM   1411  CG1 ILE A 150      -3.242 -22.249  -1.905  1.00 10.00      A   
ATOM   1412  CG2 ILE A 150      -3.554 -24.555  -2.864  1.00 10.00      A   
ATOM   1413  CD1 ILE A 150      -3.741 -21.176  -0.957  1.00 10.00      A   
ATOM   1414  C   ILE A 150      -5.349 -22.690  -4.223  1.00 10.00      A   
ATOM   1415  O   ILE A 150      -4.902 -21.610  -4.616  1.00 10.00      A   
ATOM   1416  N   ARG A 151      -5.713 -23.659  -5.056  1.00 10.00      A   
ATOM   1417  HN  ARG A 151      -6.061 -24.504  -4.691  1.00 10.00      A   
ATOM   1418  CA  ARG A 151      -5.600 -23.495  -6.500  1.00 10.00      A   
ATOM   1419  CB  ARG A 151      -5.722 -24.830  -7.236  1.00 10.00      A   
ATOM   1420  CG  ARG A 151      -4.446 -25.659  -7.213  1.00 10.00      A   
ATOM   1421  CD  ARG A 151      -4.358 -26.584  -8.414  1.00 10.00      A   
ATOM   1422  NE  ARG A 151      -5.242 -27.740  -8.295  1.00 10.00      A   
ATOM   1423  HE  ARG A 151      -6.210 -27.564  -8.249  1.00 10.00      A   
ATOM   1424  CZ  ARG A 151      -4.814 -29.001  -8.250  1.00 10.00      A   
ATOM   1425  NH1 ARG A 151      -3.513 -29.269  -8.312  1.00 10.00      A   
ATOM   1426 HH11 ARG A 151      -2.818 -28.490  -8.393  1.00 10.00      A   
ATOM   1427 HH12 ARG A 151      -3.176 -30.257  -8.281  1.00 10.00      A   
ATOM   1428  NH2 ARG A 151      -5.686 -29.996  -8.143  1.00 10.00      A   
ATOM   1429 HH21 ARG A 151      -5.354 -30.984  -8.107  1.00 10.00      A   
ATOM   1430 HH22 ARG A 151      -6.711 -29.795  -8.093  1.00 10.00      A   
ATOM   1431  C   ARG A 151      -6.637 -22.500  -7.000  1.00 10.00      A   
ATOM   1432  O   ARG A 151      -6.351 -21.670  -7.861  1.00 10.00      A   
ATOM   1433  N   VAL A 152      -7.836 -22.577  -6.436  1.00 10.00      A   
ATOM   1434  HN  VAL A 152      -7.999 -23.267  -5.756  1.00 10.00      A   
ATOM   1435  CA  VAL A 152      -8.919 -21.672  -6.805  1.00 10.00      A   
ATOM   1436  CB  VAL A 152     -10.271 -22.156  -6.232  1.00 10.00      A   
ATOM   1437  CG1 VAL A 152     -11.405 -21.226  -6.637  1.00 10.00      A   
ATOM   1438  CG2 VAL A 152     -10.567 -23.575  -6.691  1.00 10.00      A   
ATOM   1439  C   VAL A 152      -8.619 -20.259  -6.297  1.00 10.00      A   
ATOM   1440  O   VAL A 152      -8.961 -19.264  -6.941  1.00 10.00      A   
ATOM   1441  N   ASN A 153      -7.957 -20.184  -5.145  1.00 10.00      A   
ATOM   1442  HN  ASN A 153      -7.711 -21.015  -4.685  1.00 10.00      A   
ATOM   1443  CA  ASN A 153      -7.597 -18.903  -4.539  1.00 10.00      A   
ATOM   1444  CB  ASN A 153      -6.980 -19.108  -3.150  1.00 10.00      A   
ATOM   1445  CG  ASN A 153      -8.016 -19.415  -2.084  1.00 10.00      A   
ATOM   1446  OD1 ASN A 153      -9.171 -18.999  -2.184  1.00 10.00      A   
ATOM   1447  ND2 ASN A 153      -7.609 -20.142  -1.052  1.00 10.00      A   
ATOM   1448 HD21 ASN A 153      -6.677 -20.437  -1.032  1.00 10.00      A   
ATOM   1449 HD22 ASN A 153      -8.263 -20.358  -0.351  1.00 10.00      A   
ATOM   1450  C   ASN A 153      -6.642 -18.115  -5.431  1.00 10.00      A   
ATOM   1451  O   ASN A 153      -6.754 -16.896  -5.557  1.00 10.00      A   
ATOM   1452  N   LEU A 154      -5.720 -18.818  -6.075  1.00 10.00      A   
ATOM   1453  HN  LEU A 154      -5.693 -19.791  -5.960  1.00 10.00      A   
ATOM   1454  CA  LEU A 154      -4.751 -18.174  -6.953  1.00 10.00      A   
ATOM   1455  CB  LEU A 154      -3.498 -19.033  -7.121  1.00 10.00      A   
ATOM   1456  CG  LEU A 154      -2.575 -19.103  -5.899  1.00 10.00      A   
ATOM   1457  CD1 LEU A 154      -1.367 -19.979  -6.185  1.00 10.00      A   
ATOM   1458  CD2 LEU A 154      -2.136 -17.710  -5.473  1.00 10.00      A   
ATOM   1459  C   LEU A 154      -5.367 -17.816  -8.304  1.00 10.00      A   
ATOM   1460  O   LEU A 154      -4.744 -17.147  -9.127  1.00 10.00      A   
ATOM   1461  N   GLN A 155      -6.600 -18.258  -8.518  1.00 10.00      A   
ATOM   1462  HN  GLN A 155      -7.043 -18.794  -7.824  1.00 10.00      A   
ATOM   1463  CA  GLN A 155      -7.316 -17.971  -9.753  1.00 10.00      A   
ATOM   1464  CB  GLN A 155      -8.192 -19.160 -10.153  1.00 10.00      A   
ATOM   1465  CG  GLN A 155      -7.420 -20.346 -10.702  1.00 10.00      A   
ATOM   1466  CD  GLN A 155      -6.802 -20.061 -12.056  1.00 10.00      A   
ATOM   1467  OE1 GLN A 155      -7.319 -19.260 -12.836  1.00 10.00      A   
ATOM   1468  NE2 GLN A 155      -5.691 -20.713 -12.347  1.00 10.00      A   
ATOM   1469 HE21 GLN A 155      -5.330 -21.333 -11.681  1.00 10.00      A   
ATOM   1470 HE22 GLN A 155      -5.276 -20.554 -13.221  1.00 10.00      A   
ATOM   1471  C   GLN A 155      -8.179 -16.726  -9.574  1.00 10.00      A   
ATOM   1472  O   GLN A 155      -8.870 -16.289 -10.493  1.00 10.00      A   
ATOM   1473  N   GLN A 156      -8.131 -16.169  -8.374  1.00 10.00      A   
ATOM   1474  HN  GLN A 156      -7.564 -16.579  -7.685  1.00 10.00      A   
ATOM   1475  CA  GLN A 156      -8.890 -14.973  -8.039  1.00 10.00      A   
ATOM   1476  CB  GLN A 156     -10.166 -15.350  -7.279  1.00 10.00      A   
ATOM   1477  CG  GLN A 156      -9.917 -16.121  -5.995  1.00 10.00      A   
ATOM   1478  CD  GLN A 156     -11.171 -16.753  -5.433  1.00 10.00      A   
ATOM   1479  OE1 GLN A 156     -11.902 -16.134  -4.661  1.00 10.00      A   
ATOM   1480  NE2 GLN A 156     -11.421 -17.995  -5.805  1.00 10.00      A   
ATOM   1481 HE21 GLN A 156     -10.789 -18.433  -6.419  1.00 10.00      A   
ATOM   1482 HE22 GLN A 156     -12.222 -18.434  -5.447  1.00 10.00      A   
ATOM   1483  C   GLN A 156      -8.021 -14.046  -7.198  1.00 10.00      A   
ATOM   1484  O   GLN A 156      -8.507 -13.340  -6.311  1.00 10.00      A   
ATOM   1485  N   GLY A 157      -6.728 -14.051  -7.508  1.00 10.00      A   
ATOM   1486  HN  GLY A 157      -6.423 -14.618  -8.250  1.00 10.00      A   
ATOM   1487  CA  GLY A 157      -5.764 -13.241  -6.784  1.00 10.00      A   
ATOM   1488  C   GLY A 157      -6.158 -11.780  -6.665  1.00 10.00      A   
ATOM   1489  O   GLY A 157      -6.065 -11.202  -5.584  1.00 10.00      A   
ATOM   1490  N   VAL A 158      -6.613 -11.195  -7.767  1.00 10.00      A   
ATOM   1491  HN  VAL A 158      -6.682 -11.724  -8.588  1.00 10.00      A   
ATOM   1492  CA  VAL A 158      -7.014  -9.788  -7.793  1.00 10.00      A   
ATOM   1493  CB  VAL A 158      -7.457  -9.349  -9.207  1.00 10.00      A   
ATOM   1494  CG1 VAL A 158      -7.803  -7.866  -9.236  1.00 10.00      A   
ATOM   1495  CG2 VAL A 158      -6.378  -9.663 -10.231  1.00 10.00      A   
ATOM   1496  C   VAL A 158      -8.144  -9.502  -6.804  1.00 10.00      A   
ATOM   1497  O   VAL A 158      -8.092  -8.524  -6.056  1.00 10.00      A   
ATOM   1498  N   ASP A 159      -9.149 -10.370  -6.796  1.00 10.00      A   
ATOM   1499  HN  ASP A 159      -9.114 -11.142  -7.398  1.00 10.00      A   
ATOM   1500  CA  ASP A 159     -10.303 -10.210  -5.912  1.00 10.00      A   
ATOM   1501  CB  ASP A 159     -11.359 -11.278  -6.199  1.00 10.00      A   
ATOM   1502  CG  ASP A 159     -12.725 -10.901  -5.663  1.00 10.00      A   
ATOM   1503  OD1 ASP A 159     -13.368 -10.012  -6.255  1.00 10.00      A   
ATOM   1504  OD2 ASP A 159     -13.172 -11.504  -4.665  1.00 10.00      A   
ATOM   1505  C   ASP A 159      -9.897 -10.265  -4.445  1.00 10.00      A   
ATOM   1506  O   ASP A 159     -10.192  -9.352  -3.674  1.00 10.00      A   
ATOM   1507  N   ILE A 160      -9.189 -11.327  -4.076  1.00 10.00      A   
ATOM   1508  HN  ILE A 160      -8.969 -12.009  -4.748  1.00 10.00      A   
ATOM   1509  CA  ILE A 160      -8.737 -11.512  -2.700  1.00 10.00      A   
ATOM   1510  CB  ILE A 160      -8.027 -12.875  -2.516  1.00 10.00      A   
ATOM   1511  CG1 ILE A 160      -8.939 -14.014  -2.984  1.00 10.00      A   
ATOM   1512  CG2 ILE A 160      -7.621 -13.086  -1.065  1.00 10.00      A   
ATOM   1513  CD1 ILE A 160      -8.309 -15.386  -2.875  1.00 10.00      A   
ATOM   1514  C   ILE A 160      -7.802 -10.380  -2.271  1.00 10.00      A   
ATOM   1515  O   ILE A 160      -7.753 -10.008  -1.101  1.00 10.00      A   
ATOM   1516  N   ALA A 161      -7.087  -9.814  -3.233  1.00 10.00      A   
ATOM   1517  HN  ALA A 161      -7.198 -10.125  -4.157  1.00 10.00      A   
ATOM   1518  CA  ALA A 161      -6.148  -8.738  -2.957  1.00 10.00      A   
ATOM   1519  CB  ALA A 161      -5.060  -8.714  -4.016  1.00 10.00      A   
ATOM   1520  C   ALA A 161      -6.838  -7.379  -2.884  1.00 10.00      A   
ATOM   1521  O   ALA A 161      -6.240  -6.398  -2.442  1.00 10.00      A   
ATOM   1522  N   LEU A 162      -8.091  -7.319  -3.305  1.00 10.00      A   
ATOM   1523  HN  LEU A 162      -8.531  -8.138  -3.618  1.00 10.00      A   
ATOM   1524  CA  LEU A 162      -8.833  -6.065  -3.304  1.00 10.00      A   
ATOM   1525  CB  LEU A 162      -9.515  -5.857  -4.659  1.00 10.00      A   
ATOM   1526  CG  LEU A 162     -10.054  -4.454  -4.937  1.00 10.00      A   
ATOM   1527  CD1 LEU A 162      -8.910  -3.479  -5.174  1.00 10.00      A   
ATOM   1528  CD2 LEU A 162     -11.010  -4.470  -6.118  1.00 10.00      A   
ATOM   1529  C   LEU A 162      -9.868  -6.014  -2.180  1.00 10.00      A   
ATOM   1530  O   LEU A 162      -9.691  -5.305  -1.183  1.00 10.00      A   
ATOM   1531  N   SER A 163     -10.940  -6.774  -2.343  1.00 10.00      A   
ATOM   1532  HN  SER A 163     -11.011  -7.339  -3.145  1.00 10.00      A   
ATOM   1533  CA  SER A 163     -12.017  -6.812  -1.367  1.00 10.00      A   
ATOM   1534  CB  SER A 163     -13.284  -7.345  -2.036  1.00 10.00      A   
ATOM   1535  OG  SER A 163     -12.953  -8.110  -3.184  1.00 10.00      A   
ATOM   1536  HG  SER A 163     -13.346  -7.706  -3.971  1.00 10.00      A   
ATOM   1537  C   SER A 163     -11.640  -7.662  -0.155  1.00 10.00      A   
ATOM   1538  O   SER A 163     -12.206  -7.504   0.933  1.00 10.00      A   
ATOM   1539  N   GLY A 164     -10.680  -8.553  -0.345  1.00 10.00      A   
ATOM   1540  HN  GLY A 164     -10.274  -8.641  -1.233  1.00 10.00      A   
ATOM   1541  CA  GLY A 164     -10.238  -9.403   0.734  1.00 10.00      A   
ATOM   1542  C   GLY A 164     -10.606 -10.855   0.508  1.00 10.00      A   
ATOM   1543  O   GLY A 164     -11.170 -11.210  -0.529  1.00 10.00      A   
ATOM   1544  N   ARG A 165     -10.289 -11.689   1.488  1.00 10.00      A   
ATOM   1545  HN  ARG A 165      -9.842 -11.333   2.283  1.00 10.00      A   
ATOM   1546  CA  ARG A 165     -10.581 -13.116   1.422  1.00 10.00      A   
ATOM   1547  CB  ARG A 165      -9.948 -13.831   2.619  1.00 10.00      A   
ATOM   1548  CG  ARG A 165     -10.448 -13.325   3.963  1.00 10.00      A   
ATOM   1549  CD  ARG A 165      -9.598 -13.837   5.114  1.00 10.00      A   
ATOM   1550  NE  ARG A 165      -9.683 -12.952   6.279  1.00 10.00      A   
ATOM   1551  HE  ARG A 165      -9.734 -11.984   6.101  1.00 10.00      A   
ATOM   1552  CZ  ARG A 165      -9.707 -13.370   7.548  1.00 10.00      A   
ATOM   1553  NH1 ARG A 165      -9.656 -14.670   7.827  1.00 10.00      A   
ATOM   1554 HH11 ARG A 165      -9.597 -15.368   7.055  1.00 10.00      A   
ATOM   1555 HH12 ARG A 165      -9.678 -14.998   8.817  1.00 10.00      A   
ATOM   1556  NH2 ARG A 165      -9.777 -12.484   8.538  1.00 10.00      A   
ATOM   1557 HH21 ARG A 165      -9.797 -12.802   9.532  1.00 10.00      A   
ATOM   1558 HH22 ARG A 165      -9.814 -11.460   8.329  1.00 10.00      A   
ATOM   1559  C   ARG A 165     -12.088 -13.377   1.407  1.00 10.00      A   
ATOM   1560  O   ARG A 165     -12.899 -12.466   1.620  1.00 10.00      A   
ATOM   1561  N   MET A 166     -12.456 -14.624   1.154  1.00 10.00      A   
ATOM   1562  HN  MET A 166     -11.764 -15.305   0.993  1.00 10.00      A   
ATOM   1563  CA  MET A 166     -13.854 -15.025   1.125  1.00 10.00      A   
ATOM   1564  CB  MET A 166     -14.088 -16.084   0.040  1.00 10.00      A   
ATOM   1565  CG  MET A 166     -14.425 -15.529  -1.333  1.00 10.00      A   
ATOM   1566  SD  MET A 166     -14.664 -16.829  -2.565  1.00 10.00      A   
ATOM   1567  CE  MET A 166     -16.042 -17.732  -1.859  1.00 10.00      A   
ATOM   1568  C   MET A 166     -14.236 -15.603   2.478  1.00 10.00      A   
ATOM   1569  O   MET A 166     -13.399 -15.697   3.378  1.00 10.00      A   
ATOM   1570  N   ALA A 167     -15.492 -15.994   2.619  1.00 10.00      A   
ATOM   1571  HN  ALA A 167     -16.118 -15.881   1.871  1.00 10.00      A   
ATOM   1572  CA  ALA A 167     -15.968 -16.580   3.862  1.00 10.00      A   
ATOM   1573  CB  ALA A 167     -17.488 -16.662   3.860  1.00 10.00      A   
ATOM   1574  C   ALA A 167     -15.360 -17.966   4.055  1.00 10.00      A   
ATOM   1575  O   ALA A 167     -15.051 -18.377   5.175  1.00 10.00      A   
ATOM   1576  N   THR A 168     -15.173 -18.671   2.947  1.00 10.00      A   
ATOM   1577  HN  THR A 168     -15.426 -18.281   2.088  1.00 10.00      A   
ATOM   1578  CA  THR A 168     -14.602 -20.010   2.971  1.00 10.00      A   
ATOM   1579  CB  THR A 168     -15.681 -21.078   2.693  1.00 10.00      A   
ATOM   1580  OG1 THR A 168     -16.960 -20.586   3.126  1.00 10.00      A   
ATOM   1581  HG1 THR A 168     -17.029 -20.679   4.085  1.00 10.00      A   
ATOM   1582  CG2 THR A 168     -15.361 -22.368   3.438  1.00 10.00      A   
ATOM   1583  C   THR A 168     -13.485 -20.139   1.934  1.00 10.00      A   
ATOM   1584  O   THR A 168     -13.661 -20.766   0.884  1.00 10.00      A   
ATOM   1585  N   SER A 169     -12.346 -19.523   2.224  1.00 10.00      A   
ATOM   1586  HN  SER A 169     -12.273 -19.022   3.062  1.00 10.00      A   
ATOM   1587  CA  SER A 169     -11.200 -19.572   1.325  1.00 10.00      A   
ATOM   1588  CB  SER A 169     -10.357 -18.302   1.458  1.00 10.00      A   
ATOM   1589  OG  SER A 169     -11.097 -17.157   1.063  1.00 10.00      A   
ATOM   1590  HG  SER A 169     -11.221 -17.179   0.105  1.00 10.00      A   
ATOM   1591  C   SER A 169     -10.358 -20.818   1.590  1.00 10.00      A   
ATOM   1592  O   SER A 169      -9.740 -21.369   0.676  1.00 10.00      A   
ATOM   1593  N   GLY A 170     -10.343 -21.259   2.843  1.00 10.00      A   
ATOM   1594  HN  GLY A 170     -10.837 -20.767   3.533  1.00 10.00      A   
ATOM   1595  CA  GLY A 170      -9.595 -22.449   3.201  1.00 10.00      A   
ATOM   1596  C   GLY A 170      -8.189 -22.146   3.676  1.00 10.00      A   
ATOM   1597  O   GLY A 170      -7.311 -23.004   3.605  1.00 10.00      A   
ATOM   1598  N   MET A 171      -7.983 -20.933   4.175  1.00 10.00      A   
ATOM   1599  HN  MET A 171      -8.732 -20.306   4.224  1.00 10.00      A   
ATOM   1600  CA  MET A 171      -6.666 -20.517   4.658  1.00 10.00      A   
ATOM   1601  CB  MET A 171      -6.653 -19.021   4.990  1.00 10.00      A   
ATOM   1602  CG  MET A 171      -7.401 -18.144   3.997  1.00 10.00      A   
ATOM   1603  SD  MET A 171      -6.982 -18.483   2.272  1.00 10.00      A   
ATOM   1604  CE  MET A 171      -5.224 -18.148   2.269  1.00 10.00      A   
ATOM   1605  C   MET A 171      -6.260 -21.334   5.880  1.00 10.00      A   
ATOM   1606  O   MET A 171      -7.085 -21.600   6.759  1.00 10.00      A   
ATOM   1607  N   MET A 172      -4.995 -21.732   5.935  1.00 10.00      A   
ATOM   1608  HN  MET A 172      -4.377 -21.493   5.197  1.00 10.00      A   
ATOM   1609  CA  MET A 172      -4.501 -22.538   7.042  1.00 10.00      A   
ATOM   1610  CB  MET A 172      -3.840 -23.813   6.520  1.00 10.00      A   
ATOM   1611  CG  MET A 172      -4.820 -24.925   6.189  1.00 10.00      A   
ATOM   1612  SD  MET A 172      -5.643 -25.577   7.657  1.00 10.00      A   
ATOM   1613  CE  MET A 172      -6.643 -26.876   6.937  1.00 10.00      A   
ATOM   1614  C   MET A 172      -3.545 -21.786   7.964  1.00 10.00      A   
ATOM   1615  O   MET A 172      -3.530 -22.026   9.175  1.00 10.00      A   
ATOM   1616  N   THR A 173      -2.750 -20.879   7.413  1.00 10.00      A   
ATOM   1617  HN  THR A 173      -2.808 -20.699   6.442  1.00 10.00      A   
ATOM   1618  CA  THR A 173      -1.791 -20.135   8.221  1.00 10.00      A   
ATOM   1619  CB  THR A 173      -0.477 -19.872   7.459  1.00 10.00      A   
ATOM   1620  OG1 THR A 173      -0.689 -18.876   6.449  1.00 10.00      A   
ATOM   1621  HG1 THR A 173      -1.302 -19.225   5.772  1.00 10.00      A   
ATOM   1622  CG2 THR A 173       0.032 -21.148   6.809  1.00 10.00      A   
ATOM   1623  C   THR A 173      -2.364 -18.807   8.701  1.00 10.00      A   
ATOM   1624  O   THR A 173      -3.471 -18.419   8.328  1.00 10.00      A   
ATOM   1625  N   GLU A 174      -1.602 -18.117   9.536  1.00 10.00      A   
ATOM   1626  HN  GLU A 174      -0.736 -18.488   9.807  1.00 10.00      A   
ATOM   1627  CA  GLU A 174      -2.008 -16.823  10.060  1.00 10.00      A   
ATOM   1628  CB  GLU A 174      -1.203 -16.484  11.316  1.00 10.00      A   
ATOM   1629  CG  GLU A 174      -1.476 -17.406  12.492  1.00 10.00      A   
ATOM   1630  CD  GLU A 174      -2.892 -17.275  13.012  1.00 10.00      A   
ATOM   1631  OE1 GLU A 174      -3.150 -16.367  13.833  1.00 10.00      A   
ATOM   1632  OE2 GLU A 174      -3.760 -18.071  12.595  1.00 10.00      A   
ATOM   1633  C   GLU A 174      -1.798 -15.757   8.998  1.00 10.00      A   
ATOM   1634  O   GLU A 174      -2.449 -14.712   9.004  1.00 10.00      A   
ATOM   1635  N   LEU A 175      -0.892 -16.038   8.073  1.00 10.00      A   
ATOM   1636  HN  LEU A 175      -0.407 -16.891   8.120  1.00 10.00      A   
ATOM   1637  CA  LEU A 175      -0.602 -15.119   6.987  1.00 10.00      A   
ATOM   1638  CB  LEU A 175       0.750 -15.443   6.352  1.00 10.00      A   
ATOM   1639  CG  LEU A 175       1.989 -15.081   7.175  1.00 10.00      A   
ATOM   1640  CD1 LEU A 175       3.247 -15.615   6.507  1.00 10.00      A   
ATOM   1641  CD2 LEU A 175       2.085 -13.574   7.377  1.00 10.00      A   
ATOM   1642  C   LEU A 175      -1.702 -15.191   5.937  1.00 10.00      A   
ATOM   1643  O   LEU A 175      -1.871 -14.279   5.129  1.00 10.00      A   
ATOM   1644  N   GLY A 176      -2.457 -16.285   5.969  1.00 10.00      A   
ATOM   1645  HN  GLY A 176      -2.259 -16.981   6.629  1.00 10.00      A   
ATOM   1646  CA  GLY A 176      -3.548 -16.476   5.036  1.00 10.00      A   
ATOM   1647  C   GLY A 176      -4.725 -15.565   5.325  1.00 10.00      A   
ATOM   1648  O   GLY A 176      -5.711 -15.560   4.590  1.00 10.00      A   
ATOM   1649  N   LYS A 177      -4.624 -14.791   6.399  1.00 10.00      A   
ATOM   1650  HN  LYS A 177      -3.813 -14.843   6.946  1.00 10.00      A   
ATOM   1651  CA  LYS A 177      -5.677 -13.858   6.779  1.00 10.00      A   
ATOM   1652  CB  LYS A 177      -5.531 -13.460   8.250  1.00 10.00      A   
ATOM   1653  CG  LYS A 177      -5.772 -14.582   9.243  1.00 10.00      A   
ATOM   1654  CD  LYS A 177      -5.365 -14.156  10.643  1.00 10.00      A   
ATOM   1655  CE  LYS A 177      -5.671 -15.234  11.666  1.00 10.00      A   
ATOM   1656  NZ  LYS A 177      -5.188 -14.865  13.023  1.00 10.00      A   
ATOM   1657  HZ1 LYS A 177      -5.926 -15.056  13.728  1.00 10.00      A   
ATOM   1658  HZ2 LYS A 177      -4.945 -13.854  13.058  1.00 10.00      A   
ATOM   1659  HZ3 LYS A 177      -4.338 -15.422  13.269  1.00 10.00      A   
ATOM   1660  C   LYS A 177      -5.615 -12.609   5.905  1.00 10.00      A   
ATOM   1661  O   LYS A 177      -5.417 -11.500   6.403  1.00 10.00      A   
ATOM   1662  N   VAL A 178      -5.771 -12.804   4.602  1.00 10.00      A   
ATOM   1663  HN  VAL A 178      -5.908 -13.719   4.272  1.00 10.00      A   
ATOM   1664  CA  VAL A 178      -5.730 -11.708   3.647  1.00 10.00      A   
ATOM   1665  CB  VAL A 178      -5.863 -12.220   2.199  1.00 10.00      A   
ATOM   1666  CG1 VAL A 178      -5.580 -11.100   1.208  1.00 10.00      A   
ATOM   1667  CG2 VAL A 178      -4.935 -13.400   1.958  1.00 10.00      A   
ATOM   1668  C   VAL A 178      -6.846 -10.713   3.918  1.00 10.00      A   
ATOM   1669  O   VAL A 178      -8.029 -11.055   3.842  1.00 10.00      A   
ATOM   1670  N   ASP A 179      -6.469  -9.490   4.238  1.00 10.00      A   
ATOM   1671  HN  ASP A 179      -5.510  -9.278   4.287  1.00 10.00      A   
ATOM   1672  CA  ASP A 179      -7.440  -8.449   4.510  1.00 10.00      A   
ATOM   1673  CB  ASP A 179      -7.053  -7.654   5.755  1.00 10.00      A   
ATOM   1674  CG  ASP A 179      -8.272  -7.120   6.479  1.00 10.00      A   
ATOM   1675  OD1 ASP A 179      -8.175  -6.045   7.104  1.00 10.00      A   
ATOM   1676  OD2 ASP A 179      -9.337  -7.780   6.423  1.00 10.00      A   
ATOM   1677  C   ASP A 179      -7.581  -7.532   3.306  1.00 10.00      A   
ATOM   1678  O   ASP A 179      -6.665  -7.425   2.488  1.00 10.00      A   
ATOM   1679  N   GLY A 180      -8.734  -6.890   3.191  1.00 10.00      A   
ATOM   1680  HN  GLY A 180      -9.425  -7.015   3.879  1.00 10.00      A   
ATOM   1681  CA  GLY A 180      -8.979  -5.997   2.076  1.00 10.00      A   
ATOM   1682  C   GLY A 180      -8.070  -4.783   2.095  1.00 10.00      A   
ATOM   1683  O   GLY A 180      -7.753  -4.252   3.160  1.00 10.00      A   
ATOM   1684  N   ALA A 181      -7.639  -4.350   0.916  1.00 10.00      A   
ATOM   1685  HN  ALA A 181      -7.903  -4.831   0.103  1.00 10.00      A   
ATOM   1686  CA  ALA A 181      -6.769  -3.184   0.802  1.00 10.00      A   
ATOM   1687  CB  ALA A 181      -5.880  -3.297  -0.426  1.00 10.00      A   
ATOM   1688  C   ALA A 181      -7.601  -1.906   0.745  1.00 10.00      A   
ATOM   1689  O   ALA A 181      -7.067  -0.795   0.748  1.00 10.00      A   
ATOM   1690  N   MET A 182      -8.914  -2.084   0.695  1.00 10.00      A   
ATOM   1691  HN  MET A 182      -9.266  -2.997   0.709  1.00 10.00      A   
ATOM   1692  CA  MET A 182      -9.849  -0.969   0.640  1.00 10.00      A   
ATOM   1693  CB  MET A 182     -10.682  -1.046  -0.640  1.00 10.00      A   
ATOM   1694  CG  MET A 182     -11.918  -0.159  -0.638  1.00 10.00      A   
ATOM   1695  SD  MET A 182     -13.060  -0.557  -1.976  1.00 10.00      A   
ATOM   1696  CE  MET A 182     -13.297  -2.313  -1.708  1.00 10.00      A   
ATOM   1697  C   MET A 182     -10.769  -1.003   1.854  1.00 10.00      A   
ATOM   1698  O   MET A 182     -11.518  -1.961   2.048  1.00 10.00      A   
ATOM   1699  N   SER A 183     -10.699   0.034   2.668  1.00 10.00      A   
ATOM   1700  HN  SER A 183     -10.076   0.766   2.457  1.00 10.00      A   
ATOM   1701  CA  SER A 183     -11.516   0.132   3.863  1.00 10.00      A   
ATOM   1702  CB  SER A 183     -10.700   0.784   4.979  1.00 10.00      A   
ATOM   1703  OG  SER A 183      -9.310   0.665   4.717  1.00 10.00      A   
ATOM   1704  HG  SER A 183      -8.954   1.528   4.461  1.00 10.00      A   
ATOM   1705  C   SER A 183     -12.775   0.948   3.581  1.00 10.00      A   
ATOM   1706  O   SER A 183     -12.696   2.131   3.239  1.00 10.00      A   
ATOM   1707  N   ILE A 184     -13.928   0.305   3.703  1.00 10.00      A   
ATOM   1708  HN  ILE A 184     -13.924  -0.639   3.967  1.00 10.00      A   
ATOM   1709  CA  ILE A 184     -15.203   0.965   3.465  1.00 10.00      A   
ATOM   1710  CB  ILE A 184     -16.166   0.057   2.668  1.00 10.00      A   
ATOM   1711  CG1 ILE A 184     -15.474  -0.480   1.413  1.00 10.00      A   
ATOM   1712  CG2 ILE A 184     -17.436   0.814   2.293  1.00 10.00      A   
ATOM   1713  CD1 ILE A 184     -16.284  -1.516   0.664  1.00 10.00      A   
ATOM   1714  C   ILE A 184     -15.855   1.345   4.792  1.00 10.00      A   
ATOM   1715  O   ILE A 184     -15.954   0.522   5.704  1.00 10.00      A   
ATOM   1716  N   ALA A 185     -16.292   2.591   4.898  1.00 10.00      A   
ATOM   1717  HN  ALA A 185     -16.183   3.206   4.137  1.00 10.00      A   
ATOM   1718  CA  ALA A 185     -16.934   3.073   6.112  1.00 10.00      A   
ATOM   1719  CB  ALA A 185     -16.582   4.534   6.352  1.00 10.00      A   
ATOM   1720  C   ALA A 185     -18.448   2.890   6.035  1.00 10.00      A   
ATOM   1721  O   ALA A 185     -18.977   2.434   5.020  1.00 10.00      A   
ATOM   1722  N   HIS A 186     -19.138   3.250   7.106  1.00 10.00      A   
ATOM   1723  HN  HIS A 186     -18.659   3.625   7.878  1.00 10.00      A   
ATOM   1724  CA  HIS A 186     -20.587   3.124   7.163  1.00 10.00      A   
ATOM   1725  CB  HIS A 186     -21.080   3.061   8.616  1.00 10.00      A   
ATOM   1726  CG  HIS A 186     -20.799   1.763   9.314  1.00 10.00      A   
ATOM   1727  ND1 HIS A 186     -21.325   1.438  10.551  1.00 10.00      A   
ATOM   1728  HD1 HIS A 186     -21.909   2.010  11.100  1.00 10.00      A   
ATOM   1729  CD2 HIS A 186     -20.042   0.702   8.944  1.00 10.00      A   
ATOM   1730  CE1 HIS A 186     -20.896   0.241  10.908  1.00 10.00      A   
ATOM   1731  NE2 HIS A 186     -20.120  -0.225   9.951  1.00 10.00      A   
ATOM   1732  HE2 HIS A 186     -19.661  -1.096   9.969  1.00 10.00      A   
ATOM   1733  C   HIS A 186     -21.245   4.293   6.448  1.00 10.00      A   
ATOM   1734  O   HIS A 186     -20.861   5.448   6.642  1.00 10.00      A   
ATOM   1735  N   ALA A 187     -22.225   3.989   5.612  1.00 10.00      A   
ATOM   1736  HN  ALA A 187     -22.482   3.047   5.494  1.00 10.00      A   
ATOM   1737  CA  ALA A 187     -22.940   5.019   4.874  1.00 10.00      A   
ATOM   1738  CB  ALA A 187     -23.554   4.440   3.608  1.00 10.00      A   
ATOM   1739  C   ALA A 187     -24.009   5.644   5.760  1.00 10.00      A   
ATOM   1740  O   ALA A 187     -25.108   5.112   5.886  1.00 10.00      A   
ATOM   1741  N   ILE A 188     -23.661   6.752   6.397  1.00 10.00      A   
ATOM   1742  HN  ILE A 188     -22.762   7.113   6.260  1.00 10.00      A   
ATOM   1743  CA  ILE A 188     -24.578   7.455   7.289  1.00 10.00      A   
ATOM   1744  CB  ILE A 188     -23.836   8.044   8.513  1.00 10.00      A   
ATOM   1745  CG1 ILE A 188     -22.741   9.020   8.063  1.00 10.00      A   
ATOM   1746  CG2 ILE A 188     -23.243   6.935   9.370  1.00 10.00      A   
ATOM   1747  CD1 ILE A 188     -22.107   9.803   9.193  1.00 10.00      A   
ATOM   1748  C   ILE A 188     -25.278   8.588   6.553  1.00 10.00      A   
ATOM   1749  O   ILE A 188     -24.766   9.091   5.555  1.00 10.00      A   
ATOM   1750  N   THR A 189     -26.448   8.980   7.035  1.00 10.00      A   
ATOM   1751  HN  THR A 189     -26.829   8.517   7.812  1.00 10.00      A   
ATOM   1752  CA  THR A 189     -27.192  10.066   6.419  1.00 10.00      A   
ATOM   1753  CB  THR A 189     -28.670  10.074   6.855  1.00 10.00      A   
ATOM   1754  OG1 THR A 189     -28.764   9.954   8.283  1.00 10.00      A   
ATOM   1755  HG1 THR A 189     -29.193  10.741   8.640  1.00 10.00      A   
ATOM   1756  CG2 THR A 189     -29.424   8.928   6.198  1.00 10.00      A   
ATOM   1757  C   THR A 189     -26.547  11.411   6.743  1.00 10.00      A   
ATOM   1758  O   THR A 189     -26.028  11.618   7.845  1.00 10.00      A   
ATOM   1759  N   THR A 190     -26.595  12.329   5.788  1.00 10.00      A   
ATOM   1760  HN  THR A 190     -27.033  12.109   4.933  1.00 10.00      A   
ATOM   1761  CA  THR A 190     -26.002  13.649   5.957  1.00 10.00      A   
ATOM   1762  CB  THR A 190     -25.784  14.317   4.586  1.00 10.00      A   
ATOM   1763  OG1 THR A 190     -26.988  14.208   3.812  1.00 10.00      A   
ATOM   1764  HG1 THR A 190     -26.838  14.584   2.938  1.00 10.00      A   
ATOM   1765  CG2 THR A 190     -24.647  13.636   3.841  1.00 10.00      A   
ATOM   1766  C   THR A 190     -26.858  14.564   6.836  1.00 10.00      A   
ATOM   1767  O   THR A 190     -26.484  15.703   7.106  1.00 10.00      A   
ATOM   1768  N   HIS A 191     -28.003  14.061   7.288  1.00 10.00      A   
ATOM   1769  HN  HIS A 191     -28.241  13.138   7.068  1.00 10.00      A   
ATOM   1770  CA  HIS A 191     -28.903  14.851   8.122  1.00 10.00      A   
ATOM   1771  CB  HIS A 191     -29.619  15.923   7.286  1.00 10.00      A   
ATOM   1772  CG  HIS A 191     -30.362  15.384   6.101  1.00 10.00      A   
ATOM   1773  ND1 HIS A 191     -29.766  15.166   4.877  1.00 10.00      A   
ATOM   1774  HD1 HIS A 191     -28.824  15.357   4.655  1.00 10.00      A   
ATOM   1775  CD2 HIS A 191     -31.656  15.007   5.958  1.00 10.00      A   
ATOM   1776  CE1 HIS A 191     -30.653  14.681   4.035  1.00 10.00      A   
ATOM   1777  NE2 HIS A 191     -31.808  14.575   4.666  1.00 10.00      A   
ATOM   1778  HE2 HIS A 191     -32.648  14.251   4.265  1.00 10.00      A   
ATOM   1779  C   HIS A 191     -29.922  13.967   8.829  1.00 10.00      A   
ATOM   1780  O   HIS A 191     -29.909  12.742   8.672  1.00 10.00      A   
ATOM   1781  N   GLN A 192     -30.803  14.604   9.594  1.00 10.00      A   
ATOM   1782  HN  GLN A 192     -30.748  15.582   9.665  1.00 10.00      A   
ATOM   1783  CA  GLN A 192     -31.845  13.911  10.334  1.00 10.00      A   
ATOM   1784  CB  GLN A 192     -32.502  14.880  11.321  1.00 10.00      A   
ATOM   1785  CG  GLN A 192     -33.389  14.214  12.359  1.00 10.00      A   
ATOM   1786  CD  GLN A 192     -32.627  13.249  13.243  1.00 10.00      A   
ATOM   1787  OE1 GLN A 192     -31.443  13.442  13.520  1.00 10.00      A   
ATOM   1788  NE2 GLN A 192     -33.299  12.200  13.685  1.00 10.00      A   
ATOM   1789 HE21 GLN A 192     -34.239  12.105  13.417  1.00 10.00      A   
ATOM   1790 HE22 GLN A 192     -32.831  11.562  14.267  1.00 10.00      A   
ATOM   1791  C   GLN A 192     -32.893  13.343   9.380  1.00 10.00      A   
ATOM   1792  O   GLN A 192     -33.562  14.086   8.661  1.00 10.00      A   
ATOM   1793  N   VAL A 193     -33.032  12.026   9.384  1.00 10.00      A   
ATOM   1794  HN  VAL A 193     -32.488  11.493  10.001  1.00 10.00      A   
ATOM   1795  CA  VAL A 193     -33.987  11.346   8.519  1.00 10.00      A   
ATOM   1796  CB  VAL A 193     -33.273  10.302   7.627  1.00 10.00      A   
ATOM   1797  CG1 VAL A 193     -34.269   9.379   6.938  1.00 10.00      A   
ATOM   1798  CG2 VAL A 193     -32.394  11.000   6.599  1.00 10.00      A   
ATOM   1799  C   VAL A 193     -35.064  10.662   9.354  1.00 10.00      A   
ATOM   1800  O   VAL A 193     -34.759   9.977  10.333  1.00 10.00      A   
ATOM   1801  N   ASP A 194     -36.322  10.877   8.993  1.00 10.00      A   
ATOM   1802  HN  ASP A 194     -36.512  11.456   8.224  1.00 10.00      A   
ATOM   1803  CA  ASP A 194     -37.425  10.259   9.715  1.00 10.00      A   
ATOM   1804  CB  ASP A 194     -38.633  11.197   9.814  1.00 10.00      A   
ATOM   1805  CG  ASP A 194     -39.699  10.684  10.771  1.00 10.00      A   
ATOM   1806  OD1 ASP A 194     -39.380   9.830  11.626  1.00 10.00      A   
ATOM   1807  OD2 ASP A 194     -40.861  11.138  10.682  1.00 10.00      A   
ATOM   1808  C   ASP A 194     -37.821   8.945   9.057  1.00 10.00      A   
ATOM   1809  O   ASP A 194     -37.702   8.784   7.841  1.00 10.00      A   
ATOM   1810  N   SER A 195     -38.289   8.012   9.862  1.00 10.00      A   
ATOM   1811  HN  SER A 195     -38.394   8.216  10.818  1.00 10.00      A   
ATOM   1812  CA  SER A 195     -38.693   6.712   9.364  1.00 10.00      A   
ATOM   1813  CB  SER A 195     -38.254   5.623  10.338  1.00 10.00      A   
ATOM   1814  OG  SER A 195     -36.955   5.906  10.837  1.00 10.00      A   
ATOM   1815  HG  SER A 195     -36.821   6.862  10.861  1.00 10.00      A   
ATOM   1816  C   SER A 195     -40.199   6.667   9.142  1.00 10.00      A   
ATOM   1817  O   SER A 195     -40.984   7.037  10.022  1.00 10.00      A   
ATOM   1818  N   ASP A 196     -40.596   6.225   7.962  1.00 10.00      A   
ATOM   1819  HN  ASP A 196     -39.924   5.928   7.306  1.00 10.00      A   
ATOM   1820  CA  ASP A 196     -42.004   6.136   7.616  1.00 10.00      A   
ATOM   1821  CB  ASP A 196     -42.243   6.673   6.208  1.00 10.00      A   
ATOM   1822  CG  ASP A 196     -43.433   7.604   6.139  1.00 10.00      A   
ATOM   1823  OD1 ASP A 196     -44.503   7.255   6.682  1.00 10.00      A   
ATOM   1824  OD2 ASP A 196     -43.302   8.694   5.536  1.00 10.00      A   
ATOM   1825  C   ASP A 196     -42.469   4.693   7.711  1.00 10.00      A   
ATOM   1826  O   ASP A 196     -41.649   3.771   7.719  1.00 10.00      A   
ATOM   1827  N   ILE A 197     -43.775   4.496   7.775  1.00 10.00      A   
ATOM   1828  HN  ILE A 197     -44.382   5.271   7.727  1.00 10.00      A   
ATOM   1829  CA  ILE A 197     -44.339   3.158   7.880  1.00 10.00      A   
ATOM   1830  CB  ILE A 197     -44.890   2.859   9.293  1.00 10.00      A   
ATOM   1831  CG1 ILE A 197     -45.667   4.059   9.848  1.00 10.00      A   
ATOM   1832  CG2 ILE A 197     -43.763   2.456  10.234  1.00 10.00      A   
ATOM   1833  CD1 ILE A 197     -46.427   3.765  11.123  1.00 10.00      A   
ATOM   1834  C   ILE A 197     -45.435   2.941   6.845  1.00 10.00      A   
ATOM   1835  O   ILE A 197     -46.382   3.722   6.750  1.00 10.00      A   
ATOM   1836  N   ASP A 198     -45.285   1.899   6.048  1.00 10.00      A   
ATOM   1837  HN  ASP A 198     -44.485   1.333   6.141  1.00 10.00      A   
ATOM   1838  CA  ASP A 198     -46.267   1.576   5.027  1.00 10.00      A   
ATOM   1839  CB  ASP A 198     -45.585   1.250   3.701  1.00 10.00      A   
ATOM   1840  CG  ASP A 198     -46.530   1.383   2.528  1.00 10.00      A   
ATOM   1841  OD1 ASP A 198     -46.987   0.347   1.998  1.00 10.00      A   
ATOM   1842  OD2 ASP A 198     -46.817   2.530   2.126  1.00 10.00      A   
ATOM   1843  C   ASP A 198     -47.121   0.400   5.467  1.00 10.00      A   
ATOM   1844  O   ASP A 198     -46.600  -0.616   5.926  1.00 10.00      A   
ATOM   1845  N   TRP A 199     -48.427   0.547   5.340  1.00 10.00      A   
ATOM   1846  HN  TRP A 199     -48.781   1.383   4.975  1.00 10.00      A   
ATOM   1847  CA  TRP A 199     -49.351  -0.505   5.725  1.00 10.00      A   
ATOM   1848  CB  TRP A 199     -50.540   0.080   6.487  1.00 10.00      A   
ATOM   1849  CG  TRP A 199     -50.174   0.628   7.833  1.00 10.00      A   
ATOM   1850  CD1 TRP A 199     -49.743   1.893   8.118  1.00 10.00      A   
ATOM   1851  CD2 TRP A 199     -50.200  -0.077   9.079  1.00 10.00      A   
ATOM   1852  NE1 TRP A 199     -49.507   2.019   9.467  1.00 10.00      A   
ATOM   1853  HE1 TRP A 199     -49.191   2.834   9.917  1.00 10.00      A   
ATOM   1854  CE2 TRP A 199     -49.780   0.823  10.077  1.00 10.00      A   
ATOM   1855  CE3 TRP A 199     -50.543  -1.380   9.448  1.00 10.00      A   
ATOM   1856  CZ2 TRP A 199     -49.690   0.458  11.419  1.00 10.00      A   
ATOM   1857  CZ3 TRP A 199     -50.452  -1.740  10.779  1.00 10.00      A   
ATOM   1858  CH2 TRP A 199     -50.032  -0.824  11.750  1.00 10.00      A   
ATOM   1859  C   TRP A 199     -49.825  -1.274   4.502  1.00 10.00      A   
ATOM   1860  O   TRP A 199     -50.780  -0.876   3.833  1.00 10.00      A   
ATOM   1861  N   PHE A 200     -49.140  -2.362   4.196  1.00 10.00      A   
ATOM   1862  HN  PHE A 200     -48.381  -2.626   4.760  1.00 10.00      A   
ATOM   1863  CA  PHE A 200     -49.498  -3.181   3.051  1.00 10.00      A   
ATOM   1864  CB  PHE A 200     -48.255  -3.809   2.405  1.00 10.00      A   
ATOM   1865  CG  PHE A 200     -47.485  -4.746   3.295  1.00 10.00      A   
ATOM   1866  CD1 PHE A 200     -47.747  -6.107   3.284  1.00 10.00      A   
ATOM   1867  CD2 PHE A 200     -46.500  -4.266   4.142  1.00 10.00      A   
ATOM   1868  CE1 PHE A 200     -47.041  -6.971   4.100  1.00 10.00      A   
ATOM   1869  CE2 PHE A 200     -45.791  -5.124   4.959  1.00 10.00      A   
ATOM   1870  CZ  PHE A 200     -46.063  -6.477   4.940  1.00 10.00      A   
ATOM   1871  C   PHE A 200     -50.502  -4.253   3.451  1.00 10.00      A   
ATOM   1872  O   PHE A 200     -50.516  -4.705   4.599  1.00 10.00      A   
ATOM   1873  N   THR A 201     -51.341  -4.655   2.512  1.00 10.00      A   
ATOM   1874  HN  THR A 201     -51.287  -4.258   1.613  1.00 10.00      A   
ATOM   1875  CA  THR A 201     -52.340  -5.675   2.775  1.00 10.00      A   
ATOM   1876  CB  THR A 201     -53.755  -5.066   2.913  1.00 10.00      A   
ATOM   1877  OG1 THR A 201     -54.684  -6.066   3.358  1.00 10.00      A   
ATOM   1878  HG1 THR A 201     -54.530  -6.248   4.297  1.00 10.00      A   
ATOM   1879  CG2 THR A 201     -54.230  -4.480   1.592  1.00 10.00      A   
ATOM   1880  C   THR A 201     -52.335  -6.725   1.669  1.00 10.00      A   
ATOM   1881  O   THR A 201     -51.883  -6.464   0.551  1.00 10.00      A   
ATOM   1882  N   ALA A 202     -52.815  -7.914   1.993  1.00 10.00      A   
ATOM   1883  HN  ALA A 202     -53.141  -8.064   2.905  1.00 10.00      A   
ATOM   1884  CA  ALA A 202     -52.885  -8.996   1.029  1.00 10.00      A   
ATOM   1885  CB  ALA A 202     -52.463 -10.307   1.672  1.00 10.00      A   
ATOM   1886  C   ALA A 202     -54.301  -9.098   0.487  1.00 10.00      A   
ATOM   1887  O   ALA A 202     -55.252  -9.315   1.244  1.00 10.00      A   
ATOM   1888  N   VAL A 203     -54.446  -8.913  -0.813  1.00 10.00      A   
ATOM   1889  HN  VAL A 203     -53.652  -8.737  -1.362  1.00 10.00      A   
ATOM   1890  CA  VAL A 203     -55.751  -8.973  -1.450  1.00 10.00      A   
ATOM   1891  CB  VAL A 203     -55.802  -8.123  -2.736  1.00 10.00      A   
ATOM   1892  CG1 VAL A 203     -57.221  -8.059  -3.285  1.00 10.00      A   
ATOM   1893  CG2 VAL A 203     -55.265  -6.723  -2.474  1.00 10.00      A   
ATOM   1894  C   VAL A 203     -56.135 -10.412  -1.772  1.00 10.00      A   
ATOM   1895  O   VAL A 203     -55.638 -10.999  -2.735  1.00 10.00      A   
ATOM   1896  N   ASP A 204     -57.002 -10.982  -0.945  1.00 10.00      A   
ATOM   1897  HN  ASP A 204     -57.338 -10.471  -0.181  1.00 10.00      A   
ATOM   1898  CA  ASP A 204     -57.470 -12.347  -1.144  1.00 10.00      A   
ATOM   1899  CB  ASP A 204     -58.144 -12.868   0.130  1.00 10.00      A   
ATOM   1900  CG  ASP A 204     -58.227 -14.382   0.194  1.00 10.00      A   
ATOM   1901  OD1 ASP A 204     -58.750 -15.006  -0.757  1.00 10.00      A   
ATOM   1902  OD2 ASP A 204     -57.773 -14.959   1.207  1.00 10.00      A   
ATOM   1903  C   ASP A 204     -58.456 -12.374  -2.304  1.00 10.00      A   
ATOM   1904  O   ASP A 204     -59.559 -11.841  -2.199  1.00 10.00      A   
ATOM   1905  N   ASP A 205     -58.048 -12.981  -3.410  1.00 10.00      A   
ATOM   1906  HN  ASP A 205     -57.156 -13.391  -3.428  1.00 10.00      A   
ATOM   1907  CA  ASP A 205     -58.890 -13.053  -4.602  1.00 10.00      A   
ATOM   1908  CB  ASP A 205     -58.079 -13.496  -5.819  1.00 10.00      A   
ATOM   1909  CG  ASP A 205     -57.975 -12.411  -6.870  1.00 10.00      A   
ATOM   1910  OD1 ASP A 205     -59.020 -12.006  -7.427  1.00 10.00      A   
ATOM   1911  OD2 ASP A 205     -56.845 -11.960  -7.151  1.00 10.00      A   
ATOM   1912  C   ASP A 205     -60.084 -13.979  -4.408  1.00 10.00      A   
ATOM   1913  O   ASP A 205     -61.108 -13.832  -5.077  1.00 10.00      A   
ATOM   1914  N   LEU A 206     -59.949 -14.932  -3.501  1.00 10.00      A   
ATOM   1915  HN  LEU A 206     -59.111 -15.000  -2.997  1.00 10.00      A   
ATOM   1916  CA  LEU A 206     -61.023 -15.877  -3.232  1.00 10.00      A   
ATOM   1917  CB  LEU A 206     -60.466 -17.198  -2.700  1.00 10.00      A   
ATOM   1918  CG  LEU A 206     -59.499 -17.947  -3.620  1.00 10.00      A   
ATOM   1919  CD1 LEU A 206     -58.974 -19.199  -2.936  1.00 10.00      A   
ATOM   1920  CD2 LEU A 206     -60.172 -18.297  -4.935  1.00 10.00      A   
ATOM   1921  C   LEU A 206     -62.025 -15.297  -2.243  1.00 10.00      A   
ATOM   1922  O   LEU A 206     -63.234 -15.367  -2.453  1.00 10.00      A   
ATOM   1923  N   GLN A 207     -61.517 -14.719  -1.168  1.00 10.00      A   
ATOM   1924  HN  GLN A 207     -60.538 -14.676  -1.062  1.00 10.00      A   
ATOM   1925  CA  GLN A 207     -62.368 -14.128  -0.147  1.00 10.00      A   
ATOM   1926  CB  GLN A 207     -62.335 -14.963   1.141  1.00 10.00      A   
ATOM   1927  CG  GLN A 207     -63.073 -16.289   1.047  1.00 10.00      A   
ATOM   1928  CD  GLN A 207     -64.574 -16.118   0.911  1.00 10.00      A   
ATOM   1929  OE1 GLN A 207     -65.157 -15.170   1.439  1.00 10.00      A   
ATOM   1930  NE2 GLN A 207     -65.210 -17.033   0.201  1.00 10.00      A   
ATOM   1931 HE21 GLN A 207     -64.683 -17.763  -0.191  1.00 10.00      A   
ATOM   1932 HE22 GLN A 207     -66.181 -16.946   0.094  1.00 10.00      A   
ATOM   1933  C   GLN A 207     -61.940 -12.697   0.145  1.00 10.00      A   
ATOM   1934  O   GLN A 207     -61.252 -12.436   1.130  1.00 10.00      A   
ATOM   1935  N   GLU A 208     -62.340 -11.774  -0.721  1.00 10.00      A   
ATOM   1936  HN  GLU A 208     -62.875 -12.044  -1.510  1.00 10.00      A   
ATOM   1937  CA  GLU A 208     -61.997 -10.372  -0.552  1.00 10.00      A   
ATOM   1938  CB  GLU A 208     -62.074  -9.624  -1.892  1.00 10.00      A   
ATOM   1939  CG  GLU A 208     -63.476  -9.217  -2.330  1.00 10.00      A   
ATOM   1940  CD  GLU A 208     -64.288 -10.345  -2.941  1.00 10.00      A   
ATOM   1941  OE1 GLU A 208     -63.888 -11.521  -2.829  1.00 10.00      A   
ATOM   1942  OE2 GLU A 208     -65.345 -10.054  -3.541  1.00 10.00      A   
ATOM   1943  C   GLU A 208     -62.899  -9.722   0.491  1.00 10.00      A   
ATOM   1944  O   GLU A 208     -62.591  -8.654   1.022  1.00 10.00      A   
ATOM   1945  N   GLN A 209     -64.009 -10.384   0.786  1.00 10.00      A   
ATOM   1946  HN  GLN A 209     -64.184 -11.238   0.341  1.00 10.00      A   
ATOM   1947  CA  GLN A 209     -64.963  -9.886   1.764  1.00 10.00      A   
ATOM   1948  CB  GLN A 209     -66.368 -10.409   1.454  1.00 10.00      A   
ATOM   1949  CG  GLN A 209     -66.813 -10.190   0.017  1.00 10.00      A   
ATOM   1950  CD  GLN A 209     -66.943  -8.725  -0.346  1.00 10.00      A   
ATOM   1951  OE1 GLN A 209     -67.254  -7.883   0.500  1.00 10.00      A   
ATOM   1952  NE2 GLN A 209     -66.710  -8.409  -1.608  1.00 10.00      A   
ATOM   1953 HE21 GLN A 209     -66.467  -9.132  -2.233  1.00 10.00      A   
ATOM   1954 HE22 GLN A 209     -66.790  -7.470  -1.876  1.00 10.00      A   
ATOM   1955  C   GLN A 209     -64.556 -10.318   3.167  1.00 10.00      A   
ATOM   1956  O   GLN A 209     -64.276 -11.494   3.404  1.00 10.00      A   
ATOM   1957  N   GLY A 210     -64.516  -9.367   4.088  1.00 10.00      A   
ATOM   1958  HN  GLY A 210     -64.729  -8.440   3.837  1.00 10.00      A   
ATOM   1959  CA  GLY A 210     -64.149  -9.679   5.454  1.00 10.00      A   
ATOM   1960  C   GLY A 210     -63.177  -8.676   6.034  1.00 10.00      A   
ATOM   1961  O   GLY A 210     -63.070  -7.548   5.545  1.00 10.00      A   
ATOM   1962  N   SER A 211     -62.465  -9.082   7.073  1.00 10.00      A   
ATOM   1963  HN  SER A 211     -62.587  -9.998   7.410  1.00 10.00      A   
ATOM   1964  CA  SER A 211     -61.500  -8.211   7.722  1.00 10.00      A   
ATOM   1965  CB  SER A 211     -61.348  -8.596   9.195  1.00 10.00      A   
ATOM   1966  OG  SER A 211     -60.782  -7.537   9.950  1.00 10.00      A   
ATOM   1967  HG  SER A 211     -61.374  -7.314  10.680  1.00 10.00      A   
ATOM   1968  C   SER A 211     -60.152  -8.298   7.015  1.00 10.00      A   
ATOM   1969  O   SER A 211     -59.603  -9.386   6.839  1.00 10.00      A   
ATOM   1970  N   ALA A 212     -59.631  -7.156   6.595  1.00 10.00      A   
ATOM   1971  HN  ALA A 212     -60.114  -6.317   6.761  1.00 10.00      A   
ATOM   1972  CA  ALA A 212     -58.350  -7.115   5.907  1.00 10.00      A   
ATOM   1973  CB  ALA A 212     -58.317  -5.962   4.919  1.00 10.00      A   
ATOM   1974  C   ALA A 212     -57.209  -6.996   6.906  1.00 10.00      A   
ATOM   1975  O   ALA A 212     -57.259  -6.177   7.826  1.00 10.00      A   
ATOM   1976  N   HIS A 213     -56.183  -7.813   6.722  1.00 10.00      A   
ATOM   1977  HN  HIS A 213     -56.190  -8.428   5.957  1.00 10.00      A   
ATOM   1978  CA  HIS A 213     -55.030  -7.802   7.615  1.00 10.00      A   
ATOM   1979  CB  HIS A 213     -54.469  -9.217   7.796  1.00 10.00      A   
ATOM   1980  CG  HIS A 213     -55.435 -10.177   8.424  1.00 10.00      A   
ATOM   1981  ND1 HIS A 213     -55.407 -10.511   9.762  1.00 10.00      A   
ATOM   1982  HD1 HIS A 213     -54.770 -10.167  10.428  1.00 10.00      A   
ATOM   1983  CD2 HIS A 213     -56.465 -10.876   7.887  1.00 10.00      A   
ATOM   1984  CE1 HIS A 213     -56.376 -11.371  10.017  1.00 10.00      A   
ATOM   1985  NE2 HIS A 213     -57.032 -11.606   8.898  1.00 10.00      A   
ATOM   1986  HE2 HIS A 213     -57.804 -12.209   8.806  1.00 10.00      A   
ATOM   1987  C   HIS A 213     -53.960  -6.867   7.069  1.00 10.00      A   
ATOM   1988  O   HIS A 213     -53.759  -6.790   5.855  1.00 10.00      A   
ATOM   1989  N   LEU A 214     -53.274  -6.157   7.957  1.00 10.00      A   
ATOM   1990  HN  LEU A 214     -53.458  -6.275   8.915  1.00 10.00      A   
ATOM   1991  CA  LEU A 214     -52.244  -5.212   7.544  1.00 10.00      A   
ATOM   1992  CB  LEU A 214     -52.630  -3.787   7.959  1.00 10.00      A   
ATOM   1993  CG  LEU A 214     -53.833  -3.171   7.242  1.00 10.00      A   
ATOM   1994  CD1 LEU A 214     -54.232  -1.861   7.902  1.00 10.00      A   
ATOM   1995  CD2 LEU A 214     -53.516  -2.947   5.773  1.00 10.00      A   
ATOM   1996  C   LEU A 214     -50.875  -5.567   8.116  1.00 10.00      A   
ATOM   1997  O   LEU A 214     -50.767  -6.323   9.082  1.00 10.00      A   
ATOM   1998  N   GLY A 215     -49.839  -5.019   7.497  1.00 10.00      A   
ATOM   1999  HN  GLY A 215     -50.001  -4.443   6.719  1.00 10.00      A   
ATOM   2000  CA  GLY A 215     -48.480  -5.248   7.937  1.00 10.00      A   
ATOM   2001  C   GLY A 215     -47.690  -3.959   7.888  1.00 10.00      A   
ATOM   2002  O   GLY A 215     -47.917  -3.132   7.001  1.00 10.00      A   
ATOM   2003  N   THR A 216     -46.781  -3.776   8.830  1.00 10.00      A   
ATOM   2004  HN  THR A 216     -46.645  -4.470   9.508  1.00 10.00      A   
ATOM   2005  CA  THR A 216     -45.981  -2.566   8.889  1.00 10.00      A   
ATOM   2006  CB  THR A 216     -45.696  -2.170  10.348  1.00 10.00      A   
ATOM   2007  OG1 THR A 216     -46.221  -3.174  11.234  1.00 10.00      A   
ATOM   2008  HG1 THR A 216     -45.819  -3.064  12.106  1.00 10.00      A   
ATOM   2009  CG2 THR A 216     -46.333  -0.829  10.671  1.00 10.00      A   
ATOM   2010  C   THR A 216     -44.657  -2.711   8.146  1.00 10.00      A   
ATOM   2011  O   THR A 216     -43.863  -3.610   8.432  1.00 10.00      A   
ATOM   2012  N   GLN A 217     -44.438  -1.831   7.181  1.00 10.00      A   
ATOM   2013  HN  GLN A 217     -45.137  -1.172   6.969  1.00 10.00      A   
ATOM   2014  CA  GLN A 217     -43.205  -1.826   6.407  1.00 10.00      A   
ATOM   2015  CB  GLN A 217     -43.509  -1.997   4.917  1.00 10.00      A   
ATOM   2016  CG  GLN A 217     -42.274  -2.109   4.035  1.00 10.00      A   
ATOM   2017  CD  GLN A 217     -41.325  -3.203   4.493  1.00 10.00      A   
ATOM   2018  OE1 GLN A 217     -41.492  -4.371   4.148  1.00 10.00      A   
ATOM   2019  NE2 GLN A 217     -40.308  -2.830   5.255  1.00 10.00      A   
ATOM   2020 HE21 GLN A 217     -40.217  -1.878   5.477  1.00 10.00      A   
ATOM   2021 HE22 GLN A 217     -39.692  -3.523   5.577  1.00 10.00      A   
ATOM   2022  C   GLN A 217     -42.455  -0.519   6.641  1.00 10.00      A   
ATOM   2023  O   GLN A 217     -42.926   0.550   6.256  1.00 10.00      A   
ATOM   2024  N   GLU A 218     -41.299  -0.612   7.282  1.00 10.00      A   
ATOM   2025  HN  GLU A 218     -40.981  -1.496   7.569  1.00 10.00      A   
ATOM   2026  CA  GLU A 218     -40.486   0.560   7.576  1.00 10.00      A   
ATOM   2027  CB  GLU A 218     -39.585   0.273   8.781  1.00 10.00      A   
ATOM   2028  CG  GLU A 218     -38.881   1.490   9.357  1.00 10.00      A   
ATOM   2029  CD  GLU A 218     -38.272   1.207  10.716  1.00 10.00      A   
ATOM   2030  OE1 GLU A 218     -37.089   0.809  10.776  1.00 10.00      A   
ATOM   2031  OE2 GLU A 218     -38.980   1.384  11.733  1.00 10.00      A   
ATOM   2032  C   GLU A 218     -39.646   0.958   6.363  1.00 10.00      A   
ATOM   2033  O   GLU A 218     -39.121   0.097   5.651  1.00 10.00      A   
ATOM   2034  N   PHE A 219     -39.556   2.260   6.115  1.00 10.00      A   
ATOM   2035  HN  PHE A 219     -40.034   2.891   6.700  1.00 10.00      A   
ATOM   2036  CA  PHE A 219     -38.776   2.786   5.002  1.00 10.00      A   
ATOM   2037  CB  PHE A 219     -39.525   2.625   3.666  1.00 10.00      A   
ATOM   2038  CG  PHE A 219     -40.770   3.457   3.523  1.00 10.00      A   
ATOM   2039  CD1 PHE A 219     -40.749   4.640   2.803  1.00 10.00      A   
ATOM   2040  CD2 PHE A 219     -41.963   3.053   4.101  1.00 10.00      A   
ATOM   2041  CE1 PHE A 219     -41.891   5.407   2.661  1.00 10.00      A   
ATOM   2042  CE2 PHE A 219     -43.110   3.814   3.966  1.00 10.00      A   
ATOM   2043  CZ  PHE A 219     -43.075   4.993   3.245  1.00 10.00      A   
ATOM   2044  C   PHE A 219     -38.408   4.245   5.250  1.00 10.00      A   
ATOM   2045  O   PHE A 219     -39.074   4.935   6.023  1.00 10.00      A   
ATOM   2046  N   SER A 220     -37.349   4.709   4.604  1.00 10.00      A   
ATOM   2047  HN  SER A 220     -36.846   4.108   4.010  1.00 10.00      A   
ATOM   2048  CA  SER A 220     -36.901   6.087   4.761  1.00 10.00      A   
ATOM   2049  CB  SER A 220     -35.957   6.196   5.960  1.00 10.00      A   
ATOM   2050  OG  SER A 220     -35.197   5.007   6.119  1.00 10.00      A   
ATOM   2051  HG  SER A 220     -35.300   4.686   7.025  1.00 10.00      A   
ATOM   2052  C   SER A 220     -36.218   6.597   3.495  1.00 10.00      A   
ATOM   2053  O   SER A 220     -35.983   5.834   2.556  1.00 10.00      A   
ATOM   2054  N   SER A 221     -35.912   7.888   3.471  1.00 10.00      A   
ATOM   2055  HN  SER A 221     -36.127   8.446   4.249  1.00 10.00      A   
ATOM   2056  CA  SER A 221     -35.257   8.504   2.328  1.00 10.00      A   
ATOM   2057  CB  SER A 221     -36.304   9.093   1.383  1.00 10.00      A   
ATOM   2058  OG  SER A 221     -37.384   9.668   2.104  1.00 10.00      A   
ATOM   2059  HG  SER A 221     -37.427   9.276   2.983  1.00 10.00      A   
ATOM   2060  C   SER A 221     -34.295   9.593   2.788  1.00 10.00      A   
ATOM   2061  O   SER A 221     -34.516  10.222   3.824  1.00 10.00      A   
ATOM   2062  N   GLY A 222     -33.234   9.816   2.027  1.00 10.00      A   
ATOM   2063  HN  GLY A 222     -33.106   9.292   1.205  1.00 10.00      A   
ATOM   2064  CA  GLY A 222     -32.270  10.832   2.393  1.00 10.00      A   
ATOM   2065  C   GLY A 222     -30.934  10.644   1.706  1.00 10.00      A   
ATOM   2066  O   GLY A 222     -30.707   9.640   1.032  1.00 10.00      A   
ATOM   2067  N   VAL A 223     -30.057  11.623   1.861  1.00 10.00      A   
ATOM   2068  HN  VAL A 223     -30.310  12.403   2.393  1.00 10.00      A   
ATOM   2069  CA  VAL A 223     -28.730  11.574   1.261  1.00 10.00      A   
ATOM   2070  CB  VAL A 223     -28.159  12.992   1.038  1.00 10.00      A   
ATOM   2071  CG1 VAL A 223     -26.850  12.933   0.263  1.00 10.00      A   
ATOM   2072  CG2 VAL A 223     -29.170  13.874   0.320  1.00 10.00      A   
ATOM   2073  C   VAL A 223     -27.776  10.780   2.152  1.00 10.00      A   
ATOM   2074  O   VAL A 223     -27.663  11.050   3.351  1.00 10.00      A   
ATOM   2075  N   PHE A 224     -27.097   9.806   1.561  1.00 10.00      A   
ATOM   2076  HN  PHE A 224     -27.215   9.659   0.596  1.00 10.00      A   
ATOM   2077  CA  PHE A 224     -26.163   8.964   2.295  1.00 10.00      A   
ATOM   2078  CB  PHE A 224     -26.399   7.485   1.979  1.00 10.00      A   
ATOM   2079  CG  PHE A 224     -27.558   6.879   2.717  1.00 10.00      A   
ATOM   2080  CD1 PHE A 224     -28.849   7.011   2.235  1.00 10.00      A   
ATOM   2081  CD2 PHE A 224     -27.356   6.178   3.893  1.00 10.00      A   
ATOM   2082  CE1 PHE A 224     -29.916   6.456   2.912  1.00 10.00      A   
ATOM   2083  CE2 PHE A 224     -28.418   5.620   4.575  1.00 10.00      A   
ATOM   2084  CZ  PHE A 224     -29.700   5.759   4.083  1.00 10.00      A   
ATOM   2085  C   PHE A 224     -24.722   9.340   1.986  1.00 10.00      A   
ATOM   2086  O   PHE A 224     -24.381   9.651   0.842  1.00 10.00      A   
ATOM   2087  N   TYR A 225     -23.888   9.312   3.014  1.00 10.00      A   
ATOM   2088  HN  TYR A 225     -24.237   9.062   3.902  1.00 10.00      A   
ATOM   2089  CA  TYR A 225     -22.478   9.642   2.883  1.00 10.00      A   
ATOM   2090  CB  TYR A 225     -22.025  10.446   4.104  1.00 10.00      A   
ATOM   2091  CG  TYR A 225     -20.675  11.108   3.956  1.00 10.00      A   
ATOM   2092  CD1 TYR A 225     -20.508  12.200   3.118  1.00 10.00      A   
ATOM   2093  CD2 TYR A 225     -19.569  10.648   4.663  1.00 10.00      A   
ATOM   2094  CE1 TYR A 225     -19.282  12.817   2.986  1.00 10.00      A   
ATOM   2095  CE2 TYR A 225     -18.338  11.259   4.536  1.00 10.00      A   
ATOM   2096  CZ  TYR A 225     -18.202  12.343   3.696  1.00 10.00      A   
ATOM   2097  OH  TYR A 225     -16.982  12.965   3.569  1.00 10.00      A   
ATOM   2098  HH  TYR A 225     -17.103  13.918   3.697  1.00 10.00      A   
ATOM   2099  C   TYR A 225     -21.648   8.369   2.759  1.00 10.00      A   
ATOM   2100  O   TYR A 225     -21.537   7.595   3.712  1.00 10.00      A   
ATOM   2101  N   ARG A 226     -21.080   8.153   1.580  1.00 10.00      A   
ATOM   2102  HN  ARG A 226     -21.210   8.812   0.860  1.00 10.00      A   
ATOM   2103  CA  ARG A 226     -20.263   6.975   1.322  1.00 10.00      A   
ATOM   2104  CB  ARG A 226     -20.615   6.385  -0.050  1.00 10.00      A   
ATOM   2105  CG  ARG A 226     -20.184   4.942  -0.253  1.00 10.00      A   
ATOM   2106  CD  ARG A 226     -20.691   4.409  -1.583  1.00 10.00      A   
ATOM   2107  NE  ARG A 226     -20.440   2.977  -1.748  1.00 10.00      A   
ATOM   2108  HE  ARG A 226     -19.720   2.586  -1.209  1.00 10.00      A   
ATOM   2109  CZ  ARG A 226     -21.121   2.187  -2.586  1.00 10.00      A   
ATOM   2110  NH1 ARG A 226     -22.107   2.687  -3.327  1.00 10.00      A   
ATOM   2111 HH11 ARG A 226     -22.644   2.069  -3.985  1.00 10.00      A   
ATOM   2112 HH12 ARG A 226     -22.349   3.698  -3.261  1.00 10.00      A   
ATOM   2113  NH2 ARG A 226     -20.812   0.899  -2.685  1.00 10.00      A   
ATOM   2114 HH21 ARG A 226     -21.347   0.277  -3.335  1.00 10.00      A   
ATOM   2115 HH22 ARG A 226     -20.035   0.502  -2.121  1.00 10.00      A   
ATOM   2116  C   ARG A 226     -18.783   7.341   1.376  1.00 10.00      A   
ATOM   2117  O   ARG A 226     -18.345   8.279   0.709  1.00 10.00      A   
ATOM   2118  N   TYR A 227     -18.020   6.608   2.175  1.00 10.00      A   
ATOM   2119  HN  TYR A 227     -18.426   5.869   2.680  1.00 10.00      A   
ATOM   2120  CA  TYR A 227     -16.593   6.861   2.315  1.00 10.00      A   
ATOM   2121  CB  TYR A 227     -16.296   7.618   3.620  1.00 10.00      A   
ATOM   2122  CG  TYR A 227     -14.824   7.691   3.987  1.00 10.00      A   
ATOM   2123  CD1 TYR A 227     -13.886   8.187   3.092  1.00 10.00      A   
ATOM   2124  CD2 TYR A 227     -14.376   7.260   5.230  1.00 10.00      A   
ATOM   2125  CE1 TYR A 227     -12.545   8.247   3.420  1.00 10.00      A   
ATOM   2126  CE2 TYR A 227     -13.036   7.319   5.569  1.00 10.00      A   
ATOM   2127  CZ  TYR A 227     -12.125   7.814   4.659  1.00 10.00      A   
ATOM   2128  OH  TYR A 227     -10.789   7.878   4.987  1.00 10.00      A   
ATOM   2129  HH  TYR A 227     -10.323   8.406   4.323  1.00 10.00      A   
ATOM   2130  C   TYR A 227     -15.795   5.565   2.257  1.00 10.00      A   
ATOM   2131  O   TYR A 227     -16.104   4.599   2.954  1.00 10.00      A   
ATOM   2132  N   ALA A 228     -14.775   5.556   1.414  1.00 10.00      A   
ATOM   2133  HN  ALA A 228     -14.596   6.356   0.869  1.00 10.00      A   
ATOM   2134  CA  ALA A 228     -13.910   4.399   1.264  1.00 10.00      A   
ATOM   2135  CB  ALA A 228     -14.434   3.470   0.175  1.00 10.00      A   
ATOM   2136  C   ALA A 228     -12.491   4.846   0.943  1.00 10.00      A   
ATOM   2137  O   ALA A 228     -12.287   5.813   0.207  1.00 10.00      A   
ATOM   2138  N   ASN A 229     -11.517   4.162   1.519  1.00 10.00      A   
ATOM   2139  HN  ASN A 229     -11.747   3.417   2.123  1.00 10.00      A   
ATOM   2140  CA  ASN A 229     -10.113   4.476   1.281  1.00 10.00      A   
ATOM   2141  CB  ASN A 229      -9.453   5.115   2.515  1.00 10.00      A   
ATOM   2142  CG  ASN A 229      -9.482   4.232   3.754  1.00 10.00      A   
ATOM   2143  OD1 ASN A 229      -8.703   3.289   3.880  1.00 10.00      A   
ATOM   2144  ND2 ASN A 229     -10.365   4.549   4.691  1.00 10.00      A   
ATOM   2145 HD21 ASN A 229     -10.946   5.325   4.540  1.00 10.00      A   
ATOM   2146 HD22 ASN A 229     -10.397   3.997   5.500  1.00 10.00      A   
ATOM   2147  C   ASN A 229      -9.361   3.225   0.844  1.00 10.00      A   
ATOM   2148  O   ASN A 229      -9.600   2.136   1.362  1.00 10.00      A   
ATOM   2149  N   ILE A 230      -8.477   3.372  -0.128  1.00 10.00      A   
ATOM   2150  HN  ILE A 230      -8.339   4.263  -0.522  1.00 10.00      A   
ATOM   2151  CA  ILE A 230      -7.707   2.239  -0.628  1.00 10.00      A   
ATOM   2152  CB  ILE A 230      -7.983   1.973  -2.122  1.00 10.00      A   
ATOM   2153  CG1 ILE A 230      -9.459   2.218  -2.455  1.00 10.00      A   
ATOM   2154  CG2 ILE A 230      -7.584   0.548  -2.486  1.00 10.00      A   
ATOM   2155  CD1 ILE A 230      -9.747   2.303  -3.936  1.00 10.00      A   
ATOM   2156  C   ILE A 230      -6.211   2.465  -0.432  1.00 10.00      A   
ATOM   2157  O   ILE A 230      -5.663   3.475  -0.886  1.00 10.00      A   
ATOM   2158  N   ASN A 231      -5.561   1.523   0.235  1.00 10.00      A   
ATOM   2159  HN  ASN A 231      -6.060   0.738   0.562  1.00 10.00      A   
ATOM   2160  CA  ASN A 231      -4.127   1.608   0.494  1.00 10.00      A   
ATOM   2161  CB  ASN A 231      -3.779   0.891   1.804  1.00 10.00      A   
ATOM   2162  CG  ASN A 231      -2.287   0.798   2.070  1.00 10.00      A   
ATOM   2163  OD1 ASN A 231      -1.492   1.591   1.561  1.00 10.00      A   
ATOM   2164  ND2 ASN A 231      -1.898  -0.172   2.877  1.00 10.00      A   
ATOM   2165 HD21 ASN A 231      -2.588  -0.766   3.253  1.00 10.00      A   
ATOM   2166 HD22 ASN A 231      -0.943  -0.257   3.081  1.00 10.00      A   
ATOM   2167  C   ASN A 231      -3.340   1.017  -0.672  1.00 10.00      A   
ATOM   2168  O   ASN A 231      -3.305  -0.200  -0.859  1.00 10.00      A   
ATOM   2169  N   LEU A 232      -2.702   1.890  -1.440  1.00 10.00      A   
ATOM   2170  HN  LEU A 232      -2.748   2.847  -1.208  1.00 10.00      A   
ATOM   2171  CA  LEU A 232      -1.925   1.481  -2.607  1.00 10.00      A   
ATOM   2172  CB  LEU A 232      -1.484   2.702  -3.417  1.00 10.00      A   
ATOM   2173  CG  LEU A 232      -2.573   3.392  -4.237  1.00 10.00      A   
ATOM   2174  CD1 LEU A 232      -2.169   4.816  -4.577  1.00 10.00      A   
ATOM   2175  CD2 LEU A 232      -2.870   2.605  -5.505  1.00 10.00      A   
ATOM   2176  C   LEU A 232      -0.708   0.642  -2.234  1.00 10.00      A   
ATOM   2177  O   LEU A 232      -0.336  -0.277  -2.966  1.00 10.00      A   
ATOM   2178  N   ALA A 233      -0.100   0.954  -1.093  1.00 10.00      A   
ATOM   2179  HN  ALA A 233      -0.470   1.674  -0.536  1.00 10.00      A   
ATOM   2180  CA  ALA A 233       1.085   0.238  -0.635  1.00 10.00      A   
ATOM   2181  CB  ALA A 233       1.584   0.810   0.684  1.00 10.00      A   
ATOM   2182  C   ALA A 233       0.812  -1.256  -0.510  1.00 10.00      A   
ATOM   2183  O   ALA A 233       1.478  -2.075  -1.147  1.00 10.00      A   
ATOM   2184  N   GLN A 234      -0.195  -1.604   0.282  1.00 10.00      A   
ATOM   2185  HN  GLN A 234      -0.708  -0.905   0.743  1.00 10.00      A   
ATOM   2186  CA  GLN A 234      -0.549  -3.000   0.481  1.00 10.00      A   
ATOM   2187  CB  GLN A 234      -1.455  -3.173   1.701  1.00 10.00      A   
ATOM   2188  CG  GLN A 234      -0.858  -4.055   2.788  1.00 10.00      A   
ATOM   2189  CD  GLN A 234      -0.330  -3.271   3.977  1.00 10.00      A   
ATOM   2190  OE1 GLN A 234       0.100  -2.121   3.851  1.00 10.00      A   
ATOM   2191  NE2 GLN A 234      -0.348  -3.896   5.141  1.00 10.00      A   
ATOM   2192 HE21 GLN A 234      -0.689  -4.818   5.167  1.00 10.00      A   
ATOM   2193 HE22 GLN A 234      -0.024  -3.417   5.930  1.00 10.00      A   
ATOM   2194  C   GLN A 234      -1.208  -3.593  -0.760  1.00 10.00      A   
ATOM   2195  O   GLN A 234      -1.052  -4.775  -1.041  1.00 10.00      A   
ATOM   2196  N   LEU A 235      -1.940  -2.766  -1.503  1.00 10.00      A   
ATOM   2197  HN  LEU A 235      -2.034  -1.830  -1.225  1.00 10.00      A   
ATOM   2198  CA  LEU A 235      -2.616  -3.217  -2.715  1.00 10.00      A   
ATOM   2199  CB  LEU A 235      -3.449  -2.087  -3.328  1.00 10.00      A   
ATOM   2200  CG  LEU A 235      -4.239  -2.437  -4.591  1.00 10.00      A   
ATOM   2201  CD1 LEU A 235      -5.262  -3.527  -4.305  1.00 10.00      A   
ATOM   2202  CD2 LEU A 235      -4.916  -1.200  -5.160  1.00 10.00      A   
ATOM   2203  C   LEU A 235      -1.618  -3.754  -3.735  1.00 10.00      A   
ATOM   2204  O   LEU A 235      -1.848  -4.791  -4.358  1.00 10.00      A   
ATOM   2205  N   GLN A 236      -0.506  -3.053  -3.897  1.00 10.00      A   
ATOM   2206  HN  GLN A 236      -0.374  -2.230  -3.376  1.00 10.00      A   
ATOM   2207  CA  GLN A 236       0.521  -3.472  -4.838  1.00 10.00      A   
ATOM   2208  CB  GLN A 236       1.565  -2.375  -5.020  1.00 10.00      A   
ATOM   2209  CG  GLN A 236       1.161  -1.307  -6.020  1.00 10.00      A   
ATOM   2210  CD  GLN A 236       2.156  -0.171  -6.091  1.00 10.00      A   
ATOM   2211  OE1 GLN A 236       1.983   0.864  -5.451  1.00 10.00      A   
ATOM   2212  NE2 GLN A 236       3.217  -0.364  -6.852  1.00 10.00      A   
ATOM   2213 HE21 GLN A 236       3.306  -1.227  -7.323  1.00 10.00      A   
ATOM   2214 HE22 GLN A 236       3.876   0.359  -6.917  1.00 10.00      A   
ATOM   2215  C   GLN A 236       1.179  -4.769  -4.385  1.00 10.00      A   
ATOM   2216  O   GLN A 236       1.368  -5.694  -5.178  1.00 10.00      A   
ATOM   2217  N   GLU A 237       1.513  -4.839  -3.101  1.00 10.00      A   
ATOM   2218  HN  GLU A 237       1.331  -4.072  -2.513  1.00 10.00      A   
ATOM   2219  CA  GLU A 237       2.142  -6.030  -2.542  1.00 10.00      A   
ATOM   2220  CB  GLU A 237       2.667  -5.755  -1.132  1.00 10.00      A   
ATOM   2221  CG  GLU A 237       3.680  -4.622  -1.073  1.00 10.00      A   
ATOM   2222  CD  GLU A 237       4.478  -4.600   0.218  1.00 10.00      A   
ATOM   2223  OE1 GLU A 237       4.210  -3.731   1.073  1.00 10.00      A   
ATOM   2224  OE2 GLU A 237       5.403  -5.431   0.360  1.00 10.00      A   
ATOM   2225  C   GLU A 237       1.164  -7.199  -2.533  1.00 10.00      A   
ATOM   2226  O   GLU A 237       1.562  -8.359  -2.585  1.00 10.00      A   
ATOM   2227  N   ASN A 238      -0.124  -6.873  -2.500  1.00 10.00      A   
ATOM   2228  HN  ASN A 238      -0.371  -5.921  -2.459  1.00 10.00      A   
ATOM   2229  CA  ASN A 238      -1.186  -7.875  -2.495  1.00 10.00      A   
ATOM   2230  CB  ASN A 238      -2.542  -7.218  -2.214  1.00 10.00      A   
ATOM   2231  CG  ASN A 238      -3.002  -7.406  -0.779  1.00 10.00      A   
ATOM   2232  OD1 ASN A 238      -2.204  -7.712   0.103  1.00 10.00      A   
ATOM   2233  ND2 ASN A 238      -4.288  -7.209  -0.533  1.00 10.00      A   
ATOM   2234 HD21 ASN A 238      -4.871  -6.948  -1.283  1.00 10.00      A   
ATOM   2235 HD22 ASN A 238      -4.612  -7.333   0.385  1.00 10.00      A   
ATOM   2236  C   ASN A 238      -1.233  -8.647  -3.810  1.00 10.00      A   
ATOM   2237  O   ASN A 238      -1.761  -9.756  -3.870  1.00 10.00      A   
ATOM   2238  N   LEU A 239      -0.683  -8.055  -4.865  1.00 10.00      A   
ATOM   2239  HN  LEU A 239      -0.292  -7.158  -4.763  1.00 10.00      A   
ATOM   2240  CA  LEU A 239      -0.655  -8.702  -6.171  1.00 10.00      A   
ATOM   2241  CB  LEU A 239      -0.859  -7.682  -7.297  1.00 10.00      A   
ATOM   2242  CG  LEU A 239      -2.277  -7.126  -7.454  1.00 10.00      A   
ATOM   2243  CD1 LEU A 239      -2.348  -6.160  -8.625  1.00 10.00      A   
ATOM   2244  CD2 LEU A 239      -3.283  -8.254  -7.628  1.00 10.00      A   
ATOM   2245  C   LEU A 239       0.651  -9.467  -6.364  1.00 10.00      A   
ATOM   2246  O   LEU A 239       0.843 -10.151  -7.370  1.00 10.00      A   
ATOM   2247  N   GLY A 240       1.541  -9.354  -5.382  1.00 10.00      A   
ATOM   2248  HN  GLY A 240       1.319  -8.814  -4.595  1.00 10.00      A   
ATOM   2249  CA  GLY A 240       2.818 -10.036  -5.445  1.00 10.00      A   
ATOM   2250  C   GLY A 240       3.759  -9.437  -6.470  1.00 10.00      A   
ATOM   2251  O   GLY A 240       4.534 -10.156  -7.104  1.00 10.00      A   
ATOM   2252  N   GLY A 241       3.691  -8.126  -6.640  1.00 10.00      A   
ATOM   2253  HN  GLY A 241       3.041  -7.602  -6.125  1.00 10.00      A   
ATOM   2254  CA  GLY A 241       4.557  -7.465  -7.591  1.00 10.00      A   
ATOM   2255  C   GLY A 241       3.778  -6.688  -8.624  1.00 10.00      A   
ATOM   2256  O   GLY A 241       3.658  -7.118  -9.772  1.00 10.00      A   
ATOM   2257  N   ALA A 242       3.239  -5.551  -8.213  1.00 10.00      A   
ATOM   2258  HN  ALA A 242       3.374  -5.265  -7.281  1.00 10.00      A   
ATOM   2259  CA  ALA A 242       2.468  -4.702  -9.104  1.00 10.00      A   
ATOM   2260  CB  ALA A 242       1.002  -4.706  -8.705  1.00 10.00      A   
ATOM   2261  C   ALA A 242       3.016  -3.285  -9.085  1.00 10.00      A   
ATOM   2262  O   ALA A 242       3.548  -2.831  -8.072  1.00 10.00      A   
ATOM   2263  N   SER A 243       2.894  -2.593 -10.204  1.00 10.00      A   
ATOM   2264  HN  SER A 243       2.466  -3.008 -10.985  1.00 10.00      A   
ATOM   2265  CA  SER A 243       3.376  -1.230 -10.305  1.00 10.00      A   
ATOM   2266  CB  SER A 243       3.996  -1.002 -11.684  1.00 10.00      A   
ATOM   2267  OG  SER A 243       3.140  -1.482 -12.711  1.00 10.00      A   
ATOM   2268  HG  SER A 243       3.632  -1.521 -13.542  1.00 10.00      A   
ATOM   2269  C   SER A 243       2.237  -0.241 -10.064  1.00 10.00      A   
ATOM   2270  O   SER A 243       1.058  -0.607 -10.134  1.00 10.00      A   
ATOM   2271  N   ARG A 244       2.589   1.009  -9.780  1.00 10.00      A   
ATOM   2272  HN  ARG A 244       3.551   1.234  -9.710  1.00 10.00      A   
ATOM   2273  CA  ARG A 244       1.597   2.052  -9.542  1.00 10.00      A   
ATOM   2274  CB  ARG A 244       2.292   3.389  -9.259  1.00 10.00      A   
ATOM   2275  CG  ARG A 244       1.360   4.506  -8.811  1.00 10.00      A   
ATOM   2276  CD  ARG A 244       0.624   4.136  -7.533  1.00 10.00      A   
ATOM   2277  NE  ARG A 244       1.525   3.595  -6.515  1.00 10.00      A   
ATOM   2278  HE  ARG A 244       2.009   2.764  -6.735  1.00 10.00      A   
ATOM   2279  CZ  ARG A 244       1.734   4.152  -5.326  1.00 10.00      A   
ATOM   2280  NH1 ARG A 244       1.111   5.274  -4.988  1.00 10.00      A   
ATOM   2281 HH11 ARG A 244       1.278   5.704  -4.048  1.00 10.00      A   
ATOM   2282 HH12 ARG A 244       0.457   5.735  -5.655  1.00 10.00      A   
ATOM   2283  NH2 ARG A 244       2.569   3.581  -4.471  1.00 10.00      A   
ATOM   2284 HH21 ARG A 244       2.737   4.012  -3.533  1.00 10.00      A   
ATOM   2285 HH22 ARG A 244       3.065   2.698  -4.733  1.00 10.00      A   
ATOM   2286  C   ARG A 244       0.666   2.187 -10.741  1.00 10.00      A   
ATOM   2287  O   ARG A 244      -0.527   2.447 -10.585  1.00 10.00      A   
ATOM   2288  N   GLU A 245       1.222   1.975 -11.928  1.00 10.00      A   
ATOM   2289  HN  GLU A 245       2.173   1.748 -11.969  1.00 10.00      A   
ATOM   2290  CA  GLU A 245       0.468   2.066 -13.170  1.00 10.00      A   
ATOM   2291  CB  GLU A 245       1.382   1.762 -14.361  1.00 10.00      A   
ATOM   2292  CG  GLU A 245       2.651   2.597 -14.416  1.00 10.00      A   
ATOM   2293  CD  GLU A 245       3.510   2.246 -15.613  1.00 10.00      A   
ATOM   2294  OE1 GLU A 245       4.522   1.539 -15.437  1.00 10.00      A   
ATOM   2295  OE2 GLU A 245       3.164   2.665 -16.739  1.00 10.00      A   
ATOM   2296  C   GLU A 245      -0.710   1.094 -13.169  1.00 10.00      A   
ATOM   2297  O   GLU A 245      -1.828   1.455 -13.540  1.00 10.00      A   
ATOM   2298  N   GLN A 246      -0.453  -0.134 -12.728  1.00 10.00      A   
ATOM   2299  HN  GLN A 246       0.452  -0.349 -12.418  1.00 10.00      A   
ATOM   2300  CA  GLN A 246      -1.481  -1.168 -12.683  1.00 10.00      A   
ATOM   2301  CB  GLN A 246      -0.840  -2.551 -12.552  1.00 10.00      A   
ATOM   2302  CG  GLN A 246       0.147  -2.888 -13.659  1.00 10.00      A   
ATOM   2303  CD  GLN A 246       1.015  -4.086 -13.321  1.00 10.00      A   
ATOM   2304  OE1 GLN A 246       1.319  -4.340 -12.154  1.00 10.00      A   
ATOM   2305  NE2 GLN A 246       1.431  -4.823 -14.339  1.00 10.00      A   
ATOM   2306 HE21 GLN A 246       1.163  -4.555 -15.245  1.00 10.00      A   
ATOM   2307 HE22 GLN A 246       1.988  -5.608 -14.149  1.00 10.00      A   
ATOM   2308  C   GLN A 246      -2.442  -0.928 -11.527  1.00 10.00      A   
ATOM   2309  O   GLN A 246      -3.648  -1.148 -11.651  1.00 10.00      A   
ATOM   2310  N   ALA A 247      -1.902  -0.467 -10.405  1.00 10.00      A   
ATOM   2311  HN  ALA A 247      -0.932  -0.310 -10.372  1.00 10.00      A   
ATOM   2312  CA  ALA A 247      -2.707  -0.198  -9.218  1.00 10.00      A   
ATOM   2313  CB  ALA A 247      -1.818   0.177  -8.043  1.00 10.00      A   
ATOM   2314  C   ALA A 247      -3.747   0.888  -9.479  1.00 10.00      A   
ATOM   2315  O   ALA A 247      -4.903   0.764  -9.066  1.00 10.00      A   
ATOM   2316  N   LEU A 248      -3.336   1.943 -10.177  1.00 10.00      A   
ATOM   2317  HN  LEU A 248      -2.400   1.981 -10.479  1.00 10.00      A   
ATOM   2318  CA  LEU A 248      -4.230   3.052 -10.496  1.00 10.00      A   
ATOM   2319  CB  LEU A 248      -3.481   4.147 -11.256  1.00 10.00      A   
ATOM   2320  CG  LEU A 248      -2.365   4.861 -10.488  1.00 10.00      A   
ATOM   2321  CD1 LEU A 248      -1.599   5.793 -11.412  1.00 10.00      A   
ATOM   2322  CD2 LEU A 248      -2.924   5.619  -9.293  1.00 10.00      A   
ATOM   2323  C   LEU A 248      -5.434   2.583 -11.305  1.00 10.00      A   
ATOM   2324  O   LEU A 248      -6.554   3.042 -11.087  1.00 10.00      A   
ATOM   2325  N   GLU A 249      -5.196   1.661 -12.229  1.00 10.00      A   
ATOM   2326  HN  GLU A 249      -4.281   1.330 -12.346  1.00 10.00      A   
ATOM   2327  CA  GLU A 249      -6.256   1.123 -13.074  1.00 10.00      A   
ATOM   2328  CB  GLU A 249      -5.674   0.133 -14.085  1.00 10.00      A   
ATOM   2329  CG  GLU A 249      -4.841   0.784 -15.177  1.00 10.00      A   
ATOM   2330  CD  GLU A 249      -5.667   1.161 -16.388  1.00 10.00      A   
ATOM   2331  OE1 GLU A 249      -6.775   1.707 -16.217  1.00 10.00      A   
ATOM   2332  OE2 GLU A 249      -5.212   0.910 -17.522  1.00 10.00      A   
ATOM   2333  C   GLU A 249      -7.327   0.439 -12.232  1.00 10.00      A   
ATOM   2334  O   GLU A 249      -8.524   0.618 -12.460  1.00 10.00      A   
ATOM   2335  N   ILE A 250      -6.887  -0.331 -11.245  1.00 10.00      A   
ATOM   2336  HN  ILE A 250      -5.918  -0.417 -11.102  1.00 10.00      A   
ATOM   2337  CA  ILE A 250      -7.800  -1.047 -10.365  1.00 10.00      A   
ATOM   2338  CB  ILE A 250      -7.054  -2.064  -9.477  1.00 10.00      A   
ATOM   2339  CG1 ILE A 250      -6.134  -2.940 -10.331  1.00 10.00      A   
ATOM   2340  CG2 ILE A 250      -8.048  -2.926  -8.714  1.00 10.00      A   
ATOM   2341  CD1 ILE A 250      -5.199  -3.818  -9.525  1.00 10.00      A   
ATOM   2342  C   ILE A 250      -8.575  -0.074  -9.481  1.00 10.00      A   
ATOM   2343  O   ILE A 250      -9.795  -0.189  -9.339  1.00 10.00      A   
ATOM   2344  N   ALA A 251      -7.861   0.890  -8.907  1.00 10.00      A   
ATOM   2345  HN  ALA A 251      -6.893   0.925  -9.072  1.00 10.00      A   
ATOM   2346  CA  ALA A 251      -8.463   1.890  -8.034  1.00 10.00      A   
ATOM   2347  CB  ALA A 251      -7.386   2.755  -7.399  1.00 10.00      A   
ATOM   2348  C   ALA A 251      -9.476   2.756  -8.780  1.00 10.00      A   
ATOM   2349  O   ALA A 251     -10.530   3.094  -8.240  1.00 10.00      A   
ATOM   2350  N   THR A 252      -9.160   3.103 -10.022  1.00 10.00      A   
ATOM   2351  HN  THR A 252      -8.301   2.805 -10.397  1.00 10.00      A   
ATOM   2352  CA  THR A 252     -10.045   3.924 -10.837  1.00 10.00      A   
ATOM   2353  CB  THR A 252      -9.392   4.271 -12.189  1.00 10.00      A   
ATOM   2354  OG1 THR A 252      -8.159   4.959 -11.948  1.00 10.00      A   
ATOM   2355  HG1 THR A 252      -7.505   4.338 -11.600  1.00 10.00      A   
ATOM   2356  CG2 THR A 252     -10.304   5.160 -13.022  1.00 10.00      A   
ATOM   2357  C   THR A 252     -11.385   3.225 -11.071  1.00 10.00      A   
ATOM   2358  O   THR A 252     -12.434   3.869 -11.172  1.00 10.00      A   
ATOM   2359  N   HIS A 253     -11.351   1.901 -11.143  1.00 10.00      A   
ATOM   2360  HN  HIS A 253     -10.492   1.435 -11.053  1.00 10.00      A   
ATOM   2361  CA  HIS A 253     -12.566   1.127 -11.351  1.00 10.00      A   
ATOM   2362  CB  HIS A 253     -12.251  -0.310 -11.764  1.00 10.00      A   
ATOM   2363  CG  HIS A 253     -12.048  -0.476 -13.237  1.00 10.00      A   
ATOM   2364  ND1 HIS A 253     -13.037  -0.230 -14.168  1.00 10.00      A   
ATOM   2365  HD1 HIS A 253     -13.953   0.067 -13.966  1.00 10.00      A   
ATOM   2366  CD2 HIS A 253     -10.958  -0.858 -13.943  1.00 10.00      A   
ATOM   2367  CE1 HIS A 253     -12.562  -0.453 -15.380  1.00 10.00      A   
ATOM   2368  NE2 HIS A 253     -11.306  -0.834 -15.270  1.00 10.00      A   
ATOM   2369  HE2 HIS A 253     -10.712  -1.067 -16.019  1.00 10.00      A   
ATOM   2370  C   HIS A 253     -13.451   1.164 -10.112  1.00 10.00      A   
ATOM   2371  O   HIS A 253     -14.674   1.060 -10.209  1.00 10.00      A   
ATOM   2372  N   VAL A 254     -12.823   1.349  -8.951  1.00 10.00      A   
ATOM   2373  HN  VAL A 254     -11.845   1.456  -8.950  1.00 10.00      A   
ATOM   2374  CA  VAL A 254     -13.540   1.412  -7.681  1.00 10.00      A   
ATOM   2375  CB  VAL A 254     -12.570   1.359  -6.478  1.00 10.00      A   
ATOM   2376  CG1 VAL A 254     -13.332   1.283  -5.161  1.00 10.00      A   
ATOM   2377  CG2 VAL A 254     -11.616   0.185  -6.611  1.00 10.00      A   
ATOM   2378  C   VAL A 254     -14.358   2.694  -7.603  1.00 10.00      A   
ATOM   2379  O   VAL A 254     -15.464   2.704  -7.060  1.00 10.00      A   
ATOM   2380  N   VAL A 255     -13.808   3.767  -8.166  1.00 10.00      A   
ATOM   2381  HN  VAL A 255     -12.923   3.683  -8.582  1.00 10.00      A   
ATOM   2382  CA  VAL A 255     -14.479   5.064  -8.177  1.00 10.00      A   
ATOM   2383  CB  VAL A 255     -13.644   6.133  -8.918  1.00 10.00      A   
ATOM   2384  CG1 VAL A 255     -14.290   7.505  -8.791  1.00 10.00      A   
ATOM   2385  CG2 VAL A 255     -12.218   6.165  -8.393  1.00 10.00      A   
ATOM   2386  C   VAL A 255     -15.850   4.945  -8.840  1.00 10.00      A   
ATOM   2387  O   VAL A 255     -16.829   5.530  -8.381  1.00 10.00      A   
ATOM   2388  N   HIS A 256     -15.911   4.169  -9.916  1.00 10.00      A   
ATOM   2389  HN  HIS A 256     -15.092   3.730 -10.233  1.00 10.00      A   
ATOM   2390  CA  HIS A 256     -17.161   3.958 -10.637  1.00 10.00      A   
ATOM   2391  CB  HIS A 256     -16.882   3.287 -11.993  1.00 10.00      A   
ATOM   2392  CG  HIS A 256     -18.054   3.225 -12.934  1.00 10.00      A   
ATOM   2393  ND1 HIS A 256     -18.103   3.928 -14.123  1.00 10.00      A   
ATOM   2394  HD1 HIS A 256     -17.403   4.517 -14.471  1.00 10.00      A   
ATOM   2395  CD2 HIS A 256     -19.211   2.520 -12.874  1.00 10.00      A   
ATOM   2396  CE1 HIS A 256     -19.235   3.660 -14.746  1.00 10.00      A   
ATOM   2397  NE2 HIS A 256     -19.923   2.808 -14.011  1.00 10.00      A   
ATOM   2398  HE2 HIS A 256     -20.810   2.441 -14.245  1.00 10.00      A   
ATOM   2399  C   HIS A 256     -18.121   3.105  -9.804  1.00 10.00      A   
ATOM   2400  O   HIS A 256     -19.316   3.388  -9.736  1.00 10.00      A   
ATOM   2401  N   MET A 257     -17.579   2.082  -9.148  1.00 10.00      A   
ATOM   2402  HN  MET A 257     -16.611   1.942  -9.208  1.00 10.00      A   
ATOM   2403  CA  MET A 257     -18.380   1.172  -8.327  1.00 10.00      A   
ATOM   2404  CB  MET A 257     -17.511   0.053  -7.742  1.00 10.00      A   
ATOM   2405  CG  MET A 257     -16.769  -0.773  -8.773  1.00 10.00      A   
ATOM   2406  SD  MET A 257     -16.109  -2.314  -8.111  1.00 10.00      A   
ATOM   2407  CE  MET A 257     -15.089  -1.715  -6.768  1.00 10.00      A   
ATOM   2408  C   MET A 257     -19.087   1.901  -7.192  1.00 10.00      A   
ATOM   2409  O   MET A 257     -20.289   1.742  -6.994  1.00 10.00      A   
ATOM   2410  N   LEU A 258     -18.340   2.723  -6.466  1.00 10.00      A   
ATOM   2411  HN  LEU A 258     -17.389   2.832  -6.696  1.00 10.00      A   
ATOM   2412  CA  LEU A 258     -18.884   3.465  -5.333  1.00 10.00      A   
ATOM   2413  CB  LEU A 258     -17.757   4.127  -4.532  1.00 10.00      A   
ATOM   2414  CG  LEU A 258     -16.713   3.191  -3.914  1.00 10.00      A   
ATOM   2415  CD1 LEU A 258     -15.542   3.988  -3.370  1.00 10.00      A   
ATOM   2416  CD2 LEU A 258     -17.329   2.338  -2.818  1.00 10.00      A   
ATOM   2417  C   LEU A 258     -19.916   4.514  -5.755  1.00 10.00      A   
ATOM   2418  O   LEU A 258     -20.566   5.128  -4.906  1.00 10.00      A   
ATOM   2419  N   ALA A 259     -20.078   4.707  -7.058  1.00 10.00      A   
ATOM   2420  HN  ALA A 259     -19.550   4.178  -7.691  1.00 10.00      A   
ATOM   2421  CA  ALA A 259     -21.024   5.687  -7.563  1.00 10.00      A   
ATOM   2422  CB  ALA A 259     -20.339   6.628  -8.546  1.00 10.00      A   
ATOM   2423  C   ALA A 259     -22.249   5.039  -8.203  1.00 10.00      A   
ATOM   2424  O   ALA A 259     -23.369   5.513  -8.024  1.00 10.00      A   
ATOM   2425  N   THR A 260     -22.048   3.953  -8.938  1.00 10.00      A   
ATOM   2426  HN  THR A 260     -21.140   3.592  -9.033  1.00 10.00      A   
ATOM   2427  CA  THR A 260     -23.152   3.291  -9.620  1.00 10.00      A   
ATOM   2428  CB  THR A 260     -22.714   2.754 -10.993  1.00 10.00      A   
ATOM   2429  OG1 THR A 260     -21.529   1.956 -10.840  1.00 10.00      A   
ATOM   2430  HG1 THR A 260     -21.780   1.029 -10.684  1.00 10.00      A   
ATOM   2431  CG2 THR A 260     -22.435   3.904 -11.949  1.00 10.00      A   
ATOM   2432  C   THR A 260     -23.763   2.146  -8.821  1.00 10.00      A   
ATOM   2433  O   THR A 260     -24.973   1.919  -8.885  1.00 10.00      A   
ATOM   2434  N   GLU A 261     -22.939   1.429  -8.073  1.00 10.00      A   
ATOM   2435  HN  GLU A 261     -21.988   1.671  -8.026  1.00 10.00      A   
ATOM   2436  CA  GLU A 261     -23.425   0.287  -7.311  1.00 10.00      A   
ATOM   2437  CB  GLU A 261     -22.289  -0.647  -6.886  1.00 10.00      A   
ATOM   2438  CG  GLU A 261     -21.553  -1.291  -8.051  1.00 10.00      A   
ATOM   2439  CD  GLU A 261     -22.444  -1.504  -9.261  1.00 10.00      A   
ATOM   2440  OE1 GLU A 261     -23.331  -2.390  -9.207  1.00 10.00      A   
ATOM   2441  OE2 GLU A 261     -22.272  -0.775 -10.265  1.00 10.00      A   
ATOM   2442  C   GLU A 261     -24.298   0.683  -6.131  1.00 10.00      A   
ATOM   2443  O   GLU A 261     -23.850   1.362  -5.200  1.00 10.00      A   
ATOM   2444  N   VAL A 262     -25.552   0.255  -6.192  1.00 10.00      A   
ATOM   2445  HN  VAL A 262     -25.832  -0.271  -6.974  1.00 10.00      A   
ATOM   2446  CA  VAL A 262     -26.527   0.521  -5.147  1.00 10.00      A   
ATOM   2447  CB  VAL A 262     -27.697   1.389  -5.673  1.00 10.00      A   
ATOM   2448  CG1 VAL A 262     -28.629   1.786  -4.538  1.00 10.00      A   
ATOM   2449  CG2 VAL A 262     -27.179   2.624  -6.393  1.00 10.00      A   
ATOM   2450  C   VAL A 262     -27.086  -0.811  -4.655  1.00 10.00      A   
ATOM   2451  O   VAL A 262     -27.544  -1.622  -5.466  1.00 10.00      A   
ATOM   2452  N   PRO A 263     -27.028  -1.061  -3.331  1.00 10.00      A   
ATOM   2453  CA  PRO A 263     -27.523  -2.302  -2.718  1.00 10.00      A   
ATOM   2454  CB  PRO A 263     -27.662  -1.919  -1.247  1.00 10.00      A   
ATOM   2455  CG  PRO A 263     -26.578  -0.919  -1.035  1.00 10.00      A   
ATOM   2456  CD  PRO A 263     -26.466  -0.144  -2.321  1.00 10.00      A   
ATOM   2457  C   PRO A 263     -28.871  -2.735  -3.285  1.00 10.00      A   
ATOM   2458  O   PRO A 263     -29.826  -1.955  -3.317  1.00 10.00      A   
ATOM   2459  N   GLY A 264     -28.938  -3.980  -3.734  1.00 10.00      A   
ATOM   2460  HN  GLY A 264     -28.144  -4.556  -3.673  1.00 10.00      A   
ATOM   2461  CA  GLY A 264     -30.157  -4.504  -4.318  1.00 10.00      A   
ATOM   2462  C   GLY A 264     -31.165  -4.962  -3.285  1.00 10.00      A   
ATOM   2463  O   GLY A 264     -31.557  -6.130  -3.264  1.00 10.00      A   
ATOM   2464  N   ALA A 265     -31.588  -4.043  -2.432  1.00 10.00      A   
ATOM   2465  HN  ALA A 265     -31.230  -3.130  -2.502  1.00 10.00      A   
ATOM   2466  CA  ALA A 265     -32.564  -4.344  -1.396  1.00 10.00      A   
ATOM   2467  CB  ALA A 265     -32.048  -3.909  -0.035  1.00 10.00      A   
ATOM   2468  C   ALA A 265     -33.894  -3.666  -1.711  1.00 10.00      A   
ATOM   2469  O   ALA A 265     -33.968  -2.438  -1.797  1.00 10.00      A   
ATOM   2470  N   LYS A 266     -34.933  -4.477  -1.911  1.00 10.00      A   
ATOM   2471  HN  LYS A 266     -34.796  -5.446  -1.839  1.00 10.00      A   
ATOM   2472  CA  LYS A 266     -36.275  -3.976  -2.229  1.00 10.00      A   
ATOM   2473  CB  LYS A 266     -36.865  -3.178  -1.061  1.00 10.00      A   
ATOM   2474  CG  LYS A 266     -37.255  -4.027   0.138  1.00 10.00      A   
ATOM   2475  CD  LYS A 266     -37.920  -3.185   1.213  1.00 10.00      A   
ATOM   2476  CE  LYS A 266     -38.467  -4.050   2.337  1.00 10.00      A   
ATOM   2477  NZ  LYS A 266     -39.599  -4.903   1.886  1.00 10.00      A   
ATOM   2478  HZ1 LYS A 266     -40.354  -4.312   1.485  1.00 10.00      A   
ATOM   2479  HZ2 LYS A 266     -39.985  -5.439   2.690  1.00 10.00      A   
ATOM   2480  HZ3 LYS A 266     -39.278  -5.575   1.159  1.00 10.00      A   
ATOM   2481  C   LYS A 266     -36.270  -3.137  -3.507  1.00 10.00      A   
ATOM   2482  O   LYS A 266     -37.150  -2.306  -3.733  1.00 10.00      A   
ATOM   2483  N   GLN A 267     -35.285  -3.386  -4.359  1.00 10.00      A   
ATOM   2484  HN  GLN A 267     -34.639  -4.086  -4.142  1.00 10.00      A   
ATOM   2485  CA  GLN A 267     -35.145  -2.649  -5.604  1.00 10.00      A   
ATOM   2486  CB  GLN A 267     -33.736  -2.819  -6.173  1.00 10.00      A   
ATOM   2487  CG  GLN A 267     -32.636  -2.285  -5.265  1.00 10.00      A   
ATOM   2488  CD  GLN A 267     -32.626  -0.770  -5.160  1.00 10.00      A   
ATOM   2489  OE1 GLN A 267     -33.639  -0.110  -5.369  1.00 10.00      A   
ATOM   2490  NE2 GLN A 267     -31.483  -0.209  -4.806  1.00 10.00      A   
ATOM   2491 HE21 GLN A 267     -30.711  -0.793  -4.629  1.00 10.00      A   
ATOM   2492 HE22 GLN A 267     -31.452   0.766  -4.736  1.00 10.00      A   
ATOM   2493  C   GLN A 267     -36.194  -3.068  -6.623  1.00 10.00      A   
ATOM   2494  O   GLN A 267     -36.380  -2.411  -7.644  1.00 10.00      A   
ATOM   2495  N   ARG A 268     -36.878  -4.164  -6.340  1.00 10.00      A   
ATOM   2496  HN  ARG A 268     -36.679  -4.655  -5.514  1.00 10.00      A   
ATOM   2497  CA  ARG A 268     -37.918  -4.660  -7.224  1.00 10.00      A   
ATOM   2498  CB  ARG A 268     -37.904  -6.189  -7.257  1.00 10.00      A   
ATOM   2499  CG  ARG A 268     -36.794  -6.778  -8.114  1.00 10.00      A   
ATOM   2500  CD  ARG A 268     -36.133  -7.967  -7.436  1.00 10.00      A   
ATOM   2501  NE  ARG A 268     -37.098  -9.006  -7.078  1.00 10.00      A   
ATOM   2502  HE  ARG A 268     -37.837  -9.168  -7.708  1.00 10.00      A   
ATOM   2503  CZ  ARG A 268     -37.027  -9.738  -5.963  1.00 10.00      A   
ATOM   2504  NH1 ARG A 268     -36.033  -9.549  -5.103  1.00 10.00      A   
ATOM   2505 HH11 ARG A 268     -35.302  -8.828  -5.293  1.00 10.00      A   
ATOM   2506 HH12 ARG A 268     -35.979 -10.122  -4.230  1.00 10.00      A   
ATOM   2507  NH2 ARG A 268     -37.956 -10.649  -5.704  1.00 10.00      A   
ATOM   2508 HH21 ARG A 268     -38.743 -10.798  -6.372  1.00 10.00      A   
ATOM   2509 HH22 ARG A 268     -37.903 -11.221  -4.831  1.00 10.00      A   
ATOM   2510  C   ARG A 268     -39.282  -4.148  -6.777  1.00 10.00      A   
ATOM   2511  O   ARG A 268     -40.262  -4.228  -7.519  1.00 10.00      A   
ATOM   2512  N   THR A 269     -39.334  -3.616  -5.562  1.00 10.00      A   
ATOM   2513  HN  THR A 269     -38.519  -3.584  -5.017  1.00 10.00      A   
ATOM   2514  CA  THR A 269     -40.571  -3.086  -5.007  1.00 10.00      A   
ATOM   2515  CB  THR A 269     -40.786  -3.594  -3.570  1.00 10.00      A   
ATOM   2516  OG1 THR A 269     -39.530  -4.019  -3.028  1.00 10.00      A   
ATOM   2517  HG1 THR A 269     -39.675  -4.404  -2.155  1.00 10.00      A   
ATOM   2518  CG2 THR A 269     -41.751  -4.767  -3.560  1.00 10.00      A   
ATOM   2519  C   THR A 269     -40.571  -1.557  -5.010  1.00 10.00      A   
ATOM   2520  O   THR A 269     -41.551  -0.927  -5.412  1.00 10.00      A   
ATOM   2521  N   TYR A 270     -39.470  -0.966  -4.562  1.00 10.00      A   
ATOM   2522  HN  TYR A 270     -38.721  -1.523  -4.251  1.00 10.00      A   
ATOM   2523  CA  TYR A 270     -39.348   0.487  -4.512  1.00 10.00      A   
ATOM   2524  CB  TYR A 270     -38.670   0.937  -3.216  1.00 10.00      A   
ATOM   2525  CG  TYR A 270     -39.534   0.790  -1.985  1.00 10.00      A   
ATOM   2526  CD1 TYR A 270     -39.379  -0.294  -1.134  1.00 10.00      A   
ATOM   2527  CD2 TYR A 270     -40.497   1.740  -1.669  1.00 10.00      A   
ATOM   2528  CE1 TYR A 270     -40.160  -0.430  -0.003  1.00 10.00      A   
ATOM   2529  CE2 TYR A 270     -41.284   1.611  -0.541  1.00 10.00      A   
ATOM   2530  CZ  TYR A 270     -41.110   0.524   0.290  1.00 10.00      A   
ATOM   2531  OH  TYR A 270     -41.883   0.395   1.422  1.00 10.00      A   
ATOM   2532  HH  TYR A 270     -42.757   0.756   1.251  1.00 10.00      A   
ATOM   2533  C   TYR A 270     -38.584   1.025  -5.712  1.00 10.00      A   
ATOM   2534  O   TYR A 270     -38.995   2.011  -6.321  1.00 10.00      A   
ATOM   2535  N   ALA A 271     -37.470   0.370  -6.030  1.00 10.00      A   
ATOM   2536  HN  ALA A 271     -37.203  -0.396  -5.482  1.00 10.00      A   
ATOM   2537  CA  ALA A 271     -36.621   0.760  -7.157  1.00 10.00      A   
ATOM   2538  CB  ALA A 271     -37.364   0.669  -8.484  1.00 10.00      A   
ATOM   2539  C   ALA A 271     -36.007   2.141  -6.950  1.00 10.00      A   
ATOM   2540  O   ALA A 271     -36.455   3.137  -7.524  1.00 10.00      A   
ATOM   2541  N   ALA A 272     -34.977   2.190  -6.124  1.00 10.00      A   
ATOM   2542  HN  ALA A 272     -34.662   1.360  -5.704  1.00 10.00      A   
ATOM   2543  CA  ALA A 272     -34.289   3.435  -5.826  1.00 10.00      A   
ATOM   2544  CB  ALA A 272     -34.108   3.590  -4.322  1.00 10.00      A   
ATOM   2545  C   ALA A 272     -32.945   3.493  -6.542  1.00 10.00      A   
ATOM   2546  O   ALA A 272     -31.911   3.781  -5.933  1.00 10.00      A   
ATOM   2547  N   PHE A 273     -32.963   3.207  -7.839  1.00 10.00      A   
ATOM   2548  HN  PHE A 273     -33.816   2.981  -8.269  1.00 10.00      A   
ATOM   2549  CA  PHE A 273     -31.749   3.235  -8.642  1.00 10.00      A   
ATOM   2550  CB  PHE A 273     -31.907   2.385  -9.908  1.00 10.00      A   
ATOM   2551  CG  PHE A 273     -31.915   0.902  -9.655  1.00 10.00      A   
ATOM   2552  CD1 PHE A 273     -33.106   0.220  -9.462  1.00 10.00      A   
ATOM   2553  CD2 PHE A 273     -30.729   0.187  -9.614  1.00 10.00      A   
ATOM   2554  CE1 PHE A 273     -33.113  -1.143  -9.234  1.00 10.00      A   
ATOM   2555  CE2 PHE A 273     -30.729  -1.174  -9.386  1.00 10.00      A   
ATOM   2556  CZ  PHE A 273     -31.922  -1.841  -9.196  1.00 10.00      A   
ATOM   2557  C   PHE A 273     -31.391   4.674  -9.001  1.00 10.00      A   
ATOM   2558  O   PHE A 273     -31.764   5.179 -10.063  1.00 10.00      A   
ATOM   2559  N   ASN A 274     -30.682   5.333  -8.097  1.00 10.00      A   
ATOM   2560  HN  ASN A 274     -30.416   4.875  -7.273  1.00 10.00      A   
ATOM   2561  CA  ASN A 274     -30.283   6.716  -8.299  1.00 10.00      A   
ATOM   2562  CB  ASN A 274     -30.651   7.570  -7.079  1.00 10.00      A   
ATOM   2563  CG  ASN A 274     -32.134   7.559  -6.754  1.00 10.00      A   
ATOM   2564  OD1 ASN A 274     -32.966   7.197  -7.585  1.00 10.00      A   
ATOM   2565  ND2 ASN A 274     -32.480   7.979  -5.547  1.00 10.00      A   
ATOM   2566 HD21 ASN A 274     -31.767   8.277  -4.934  1.00 10.00      A   
ATOM   2567 HD22 ASN A 274     -33.438   7.980  -5.312  1.00 10.00      A   
ATOM   2568  C   ASN A 274     -28.785   6.808  -8.546  1.00 10.00      A   
ATOM   2569  O   ASN A 274     -28.024   5.955  -8.090  1.00 10.00      A   
ATOM   2570  N   PRO A 275     -28.347   7.824  -9.300  1.00 10.00      A   
ATOM   2571  CA  PRO A 275     -26.938   8.041  -9.592  1.00 10.00      A   
ATOM   2572  CB  PRO A 275     -26.991   8.687 -10.975  1.00 10.00      A   
ATOM   2573  CG  PRO A 275     -28.287   9.435 -11.008  1.00 10.00      A   
ATOM   2574  CD  PRO A 275     -29.195   8.826  -9.964  1.00 10.00      A   
ATOM   2575  C   PRO A 275     -26.287   8.994  -8.585  1.00 10.00      A   
ATOM   2576  O   PRO A 275     -26.969   9.778  -7.919  1.00 10.00      A   
ATOM   2577  N   ALA A 276     -24.968   8.919  -8.468  1.00 10.00      A   
ATOM   2578  HN  ALA A 276     -24.473   8.276  -9.019  1.00 10.00      A   
ATOM   2579  CA  ALA A 276     -24.236   9.778  -7.546  1.00 10.00      A   
ATOM   2580  CB  ALA A 276     -22.858   9.202  -7.264  1.00 10.00      A   
ATOM   2581  C   ALA A 276     -24.123  11.184  -8.120  1.00 10.00      A   
ATOM   2582  O   ALA A 276     -23.627  11.372  -9.232  1.00 10.00      A   
ATOM   2583  N   ASP A 277     -24.593  12.164  -7.366  1.00 10.00      A   
ATOM   2584  HN  ASP A 277     -24.973  11.953  -6.488  1.00 10.00      A   
ATOM   2585  CA  ASP A 277     -24.560  13.552  -7.814  1.00 10.00      A   
ATOM   2586  CB  ASP A 277     -25.674  14.363  -7.146  1.00 10.00      A   
ATOM   2587  CG  ASP A 277     -26.233  15.450  -8.043  1.00 10.00      A   
ATOM   2588  OD1 ASP A 277     -25.531  16.454  -8.287  1.00 10.00      A   
ATOM   2589  OD2 ASP A 277     -27.389  15.306  -8.502  1.00 10.00      A   
ATOM   2590  C   ASP A 277     -23.209  14.195  -7.536  1.00 10.00      A   
ATOM   2591  O   ASP A 277     -22.695  14.961  -8.353  1.00 10.00      A   
ATOM   2592  N   MET A 278     -22.628  13.874  -6.386  1.00 10.00      A   
ATOM   2593  HN  MET A 278     -23.074  13.247  -5.777  1.00 10.00      A   
ATOM   2594  CA  MET A 278     -21.342  14.439  -6.008  1.00 10.00      A   
ATOM   2595  CB  MET A 278     -21.504  15.389  -4.820  1.00 10.00      A   
ATOM   2596  CG  MET A 278     -20.278  16.239  -4.532  1.00 10.00      A   
ATOM   2597  SD  MET A 278     -20.432  17.183  -3.004  1.00 10.00      A   
ATOM   2598  CE  MET A 278     -18.919  18.137  -3.046  1.00 10.00      A   
ATOM   2599  C   MET A 278     -20.325  13.353  -5.676  1.00 10.00      A   
ATOM   2600  O   MET A 278     -20.517  12.565  -4.749  1.00 10.00      A   
ATOM   2601  N   VAL A 279     -19.247  13.319  -6.447  1.00 10.00      A   
ATOM   2602  HN  VAL A 279     -19.162  13.977  -7.176  1.00 10.00      A   
ATOM   2603  CA  VAL A 279     -18.175  12.353  -6.248  1.00 10.00      A   
ATOM   2604  CB  VAL A 279     -18.073  11.362  -7.430  1.00 10.00      A   
ATOM   2605  CG1 VAL A 279     -17.041  10.283  -7.139  1.00 10.00      A   
ATOM   2606  CG2 VAL A 279     -19.426  10.736  -7.738  1.00 10.00      A   
ATOM   2607  C   VAL A 279     -16.854  13.104  -6.119  1.00 10.00      A   
ATOM   2608  O   VAL A 279     -16.510  13.915  -6.980  1.00 10.00      A   
ATOM   2609  N   MET A 280     -16.118  12.846  -5.050  1.00 10.00      A   
ATOM   2610  HN  MET A 280     -16.427  12.176  -4.398  1.00 10.00      A   
ATOM   2611  CA  MET A 280     -14.852  13.528  -4.828  1.00 10.00      A   
ATOM   2612  CB  MET A 280     -15.002  14.591  -3.734  1.00 10.00      A   
ATOM   2613  CG  MET A 280     -13.815  15.528  -3.611  1.00 10.00      A   
ATOM   2614  SD  MET A 280     -12.668  15.044  -2.307  1.00 10.00      A   
ATOM   2615  CE  MET A 280     -11.291  16.137  -2.651  1.00 10.00      A   
ATOM   2616  C   MET A 280     -13.734  12.551  -4.479  1.00 10.00      A   
ATOM   2617  O   MET A 280     -13.915  11.648  -3.659  1.00 10.00      A   
ATOM   2618  N   VAL A 281     -12.582  12.744  -5.108  1.00 10.00      A   
ATOM   2619  HN  VAL A 281     -12.508  13.489  -5.747  1.00 10.00      A   
ATOM   2620  CA  VAL A 281     -11.413  11.902  -4.878  1.00 10.00      A   
ATOM   2621  CB  VAL A 281     -11.019  11.102  -6.138  1.00 10.00      A   
ATOM   2622  CG1 VAL A 281     -11.699   9.741  -6.137  1.00 10.00      A   
ATOM   2623  CG2 VAL A 281     -11.378  11.871  -7.401  1.00 10.00      A   
ATOM   2624  C   VAL A 281     -10.234  12.753  -4.416  1.00 10.00      A   
ATOM   2625  O   VAL A 281     -10.040  13.873  -4.895  1.00 10.00      A   
ATOM   2626  N   ASN A 282      -9.452  12.222  -3.486  1.00 10.00      A   
ATOM   2627  HN  ASN A 282      -9.636  11.310  -3.167  1.00 10.00      A   
ATOM   2628  CA  ASN A 282      -8.314  12.947  -2.940  1.00 10.00      A   
ATOM   2629  CB  ASN A 282      -8.681  13.510  -1.563  1.00 10.00      A   
ATOM   2630  CG  ASN A 282      -7.545  14.256  -0.893  1.00 10.00      A   
ATOM   2631  OD1 ASN A 282      -6.694  14.844  -1.552  1.00 10.00      A   
ATOM   2632  ND2 ASN A 282      -7.529  14.236   0.431  1.00 10.00      A   
ATOM   2633 HD21 ASN A 282      -8.241  13.745   0.895  1.00 10.00      A   
ATOM   2634 HD22 ASN A 282      -6.812  14.719   0.891  1.00 10.00      A   
ATOM   2635  C   ASN A 282      -7.086  12.051  -2.823  1.00 10.00      A   
ATOM   2636  O   ASN A 282      -7.153  10.948  -2.270  1.00 10.00      A   
ATOM   2637  N   PHE A 283      -5.968  12.531  -3.352  1.00 10.00      A   
ATOM   2638  HN  PHE A 283      -5.984  13.420  -3.778  1.00 10.00      A   
ATOM   2639  CA  PHE A 283      -4.710  11.799  -3.299  1.00 10.00      A   
ATOM   2640  CB  PHE A 283      -3.913  11.976  -4.596  1.00 10.00      A   
ATOM   2641  CG  PHE A 283      -4.007  10.806  -5.532  1.00 10.00      A   
ATOM   2642  CD1 PHE A 283      -4.860  10.843  -6.620  1.00 10.00      A   
ATOM   2643  CD2 PHE A 283      -3.240   9.670  -5.327  1.00 10.00      A   
ATOM   2644  CE1 PHE A 283      -4.953   9.772  -7.487  1.00 10.00      A   
ATOM   2645  CE2 PHE A 283      -3.327   8.595  -6.189  1.00 10.00      A   
ATOM   2646  CZ  PHE A 283      -4.184   8.646  -7.272  1.00 10.00      A   
ATOM   2647  C   PHE A 283      -3.894  12.271  -2.103  1.00 10.00      A   
ATOM   2648  O   PHE A 283      -2.929  13.028  -2.241  1.00 10.00      A   
ATOM   2649  N   SER A 284      -4.299  11.824  -0.928  1.00 10.00      A   
ATOM   2650  HN  SER A 284      -5.061  11.209  -0.890  1.00 10.00      A   
ATOM   2651  CA  SER A 284      -3.640  12.203   0.307  1.00 10.00      A   
ATOM   2652  CB  SER A 284      -4.702  12.563   1.359  1.00 10.00      A   
ATOM   2653  OG  SER A 284      -4.132  12.855   2.627  1.00 10.00      A   
ATOM   2654  HG  SER A 284      -4.741  12.575   3.327  1.00 10.00      A   
ATOM   2655  C   SER A 284      -2.746  11.079   0.818  1.00 10.00      A   
ATOM   2656  O   SER A 284      -2.857   9.928   0.384  1.00 10.00      A   
ATOM   2657  N   ASP A 285      -1.843  11.430   1.718  1.00 10.00      A   
ATOM   2658  HN  ASP A 285      -1.780  12.374   1.988  1.00 10.00      A   
ATOM   2659  CA  ASP A 285      -0.944  10.467   2.323  1.00 10.00      A   
ATOM   2660  CB  ASP A 285       0.451  11.077   2.486  1.00 10.00      A   
ATOM   2661  CG  ASP A 285       0.545  12.064   3.635  1.00 10.00      A   
ATOM   2662  OD1 ASP A 285      -0.182  13.078   3.606  1.00 10.00      A   
ATOM   2663  OD2 ASP A 285       1.361  11.840   4.561  1.00 10.00      A   
ATOM   2664  C   ASP A 285      -1.507  10.063   3.677  1.00 10.00      A   
ATOM   2665  O   ASP A 285      -1.017   9.141   4.333  1.00 10.00      A   
ATOM   2666  N   MET A 286      -2.554  10.771   4.082  1.00 10.00      A   
ATOM   2667  HN  MET A 286      -2.888  11.494   3.506  1.00 10.00      A   
ATOM   2668  CA  MET A 286      -3.221  10.517   5.346  1.00 10.00      A   
ATOM   2669  CB  MET A 286      -3.031  11.701   6.302  1.00 10.00      A   
ATOM   2670  CG  MET A 286      -1.586  11.967   6.692  1.00 10.00      A   
ATOM   2671  SD  MET A 286      -1.394  13.442   7.711  1.00 10.00      A   
ATOM   2672  CE  MET A 286      -2.426  13.021   9.111  1.00 10.00      A   
ATOM   2673  C   MET A 286      -4.708  10.289   5.110  1.00 10.00      A   
ATOM   2674  O   MET A 286      -5.416  11.191   4.649  1.00 10.00      A   
ATOM   2675  N   PRO A 287      -5.196   9.072   5.390  1.00 10.00      A   
ATOM   2676  CA  PRO A 287      -6.612   8.736   5.227  1.00 10.00      A   
ATOM   2677  CB  PRO A 287      -6.643   7.214   5.403  1.00 10.00      A   
ATOM   2678  CG  PRO A 287      -5.439   6.896   6.224  1.00 10.00      A   
ATOM   2679  CD  PRO A 287      -4.402   7.931   5.884  1.00 10.00      A   
ATOM   2680  C   PRO A 287      -7.457   9.426   6.297  1.00 10.00      A   
ATOM   2681  O   PRO A 287      -7.456   9.025   7.463  1.00 10.00      A   
ATOM   2682  N   LEU A 288      -8.173  10.467   5.901  1.00 10.00      A   
ATOM   2683  HN  LEU A 288      -8.158  10.732   4.957  1.00 10.00      A   
ATOM   2684  CA  LEU A 288      -8.992  11.219   6.838  1.00 10.00      A   
ATOM   2685  CB  LEU A 288      -8.356  12.583   7.121  1.00 10.00      A   
ATOM   2686  CG  LEU A 288      -7.169  12.589   8.083  1.00 10.00      A   
ATOM   2687  CD1 LEU A 288      -6.338  13.846   7.890  1.00 10.00      A   
ATOM   2688  CD2 LEU A 288      -7.653  12.487   9.520  1.00 10.00      A   
ATOM   2689  C   LEU A 288     -10.418  11.409   6.339  1.00 10.00      A   
ATOM   2690  O   LEU A 288     -10.647  11.734   5.168  1.00 10.00      A   
ATOM   2691  N   SER A 289     -11.367  11.198   7.234  1.00 10.00      A   
ATOM   2692  HN  SER A 289     -11.115  10.918   8.141  1.00 10.00      A   
ATOM   2693  CA  SER A 289     -12.768  11.376   6.923  1.00 10.00      A   
ATOM   2694  CB  SER A 289     -13.623  10.388   7.717  1.00 10.00      A   
ATOM   2695  OG  SER A 289     -14.890  10.212   7.104  1.00 10.00      A   
ATOM   2696  HG  SER A 289     -15.384   9.531   7.582  1.00 10.00      A   
ATOM   2697  C   SER A 289     -13.153  12.808   7.271  1.00 10.00      A   
ATOM   2698  O   SER A 289     -12.660  13.370   8.255  1.00 10.00      A   
ATOM   2699  N   MET A 290     -14.018  13.405   6.466  1.00 10.00      A   
ATOM   2700  HN  MET A 290     -14.398  12.909   5.712  1.00 10.00      A   
ATOM   2701  CA  MET A 290     -14.430  14.779   6.700  1.00 10.00      A   
ATOM   2702  CB  MET A 290     -13.998  15.678   5.539  1.00 10.00      A   
ATOM   2703  CG  MET A 290     -12.499  15.936   5.503  1.00 10.00      A   
ATOM   2704  SD  MET A 290     -11.869  16.587   7.063  1.00 10.00      A   
ATOM   2705  CE  MET A 290     -10.152  16.094   6.970  1.00 10.00      A   
ATOM   2706  C   MET A 290     -15.926  14.882   6.956  1.00 10.00      A   
ATOM   2707  O   MET A 290     -16.559  15.892   6.648  1.00 10.00      A   
ATOM   2708  N   ALA A 291     -16.480  13.840   7.564  1.00 10.00      A   
ATOM   2709  HN  ALA A 291     -15.912  13.084   7.826  1.00 10.00      A   
ATOM   2710  CA  ALA A 291     -17.904  13.795   7.877  1.00 10.00      A   
ATOM   2711  CB  ALA A 291     -18.337  12.365   8.168  1.00 10.00      A   
ATOM   2712  C   ALA A 291     -18.225  14.703   9.062  1.00 10.00      A   
ATOM   2713  O   ALA A 291     -19.384  14.862   9.444  1.00 10.00      A   
ATOM   2714  N   ASN A 292     -17.180  15.305   9.625  1.00 10.00      A   
ATOM   2715  HN  ASN A 292     -16.288  15.125   9.264  1.00 10.00      A   
ATOM   2716  CA  ASN A 292     -17.310  16.210  10.765  1.00 10.00      A   
ATOM   2717  CB  ASN A 292     -15.939  16.764  11.174  1.00 10.00      A   
ATOM   2718  CG  ASN A 292     -14.884  15.692  11.379  1.00 10.00      A   
ATOM   2719  OD1 ASN A 292     -15.180  14.581  11.824  1.00 10.00      A   
ATOM   2720  ND2 ASN A 292     -13.645  16.020  11.048  1.00 10.00      A   
ATOM   2721 HD21 ASN A 292     -13.484  16.926  10.693  1.00 10.00      A   
ATOM   2722 HD22 ASN A 292     -12.935  15.351  11.170  1.00 10.00      A   
ATOM   2723  C   ASN A 292     -18.232  17.376  10.433  1.00 10.00      A   
ATOM   2724  O   ASN A 292     -18.929  17.895  11.303  1.00 10.00      A   
ATOM   2725  N   ALA A 293     -18.243  17.773   9.164  1.00 10.00      A   
ATOM   2726  HN  ALA A 293     -17.675  17.307   8.512  1.00 10.00      A   
ATOM   2727  CA  ALA A 293     -19.077  18.880   8.714  1.00 10.00      A   
ATOM   2728  CB  ALA A 293     -18.688  19.290   7.306  1.00 10.00      A   
ATOM   2729  C   ALA A 293     -20.556  18.519   8.762  1.00 10.00      A   
ATOM   2730  O   ALA A 293     -21.413  19.396   8.861  1.00 10.00      A   
ATOM   2731  N   PHE A 294     -20.846  17.224   8.704  1.00 10.00      A   
ATOM   2732  HN  PHE A 294     -20.115  16.571   8.654  1.00 10.00      A   
ATOM   2733  CA  PHE A 294     -22.222  16.745   8.729  1.00 10.00      A   
ATOM   2734  CB  PHE A 294     -22.401  15.531   7.813  1.00 10.00      A   
ATOM   2735  CG  PHE A 294     -22.359  15.877   6.353  1.00 10.00      A   
ATOM   2736  CD1 PHE A 294     -21.506  15.209   5.491  1.00 10.00      A   
ATOM   2737  CD2 PHE A 294     -23.172  16.878   5.844  1.00 10.00      A   
ATOM   2738  CE1 PHE A 294     -21.463  15.530   4.148  1.00 10.00      A   
ATOM   2739  CE2 PHE A 294     -23.134  17.205   4.503  1.00 10.00      A   
ATOM   2740  CZ  PHE A 294     -22.278  16.530   3.653  1.00 10.00      A   
ATOM   2741  C   PHE A 294     -22.679  16.421  10.144  1.00 10.00      A   
ATOM   2742  O   PHE A 294     -23.803  15.958  10.351  1.00 10.00      A   
ATOM   2743  N   GLU A 295     -21.803  16.655  11.117  1.00 10.00      A   
ATOM   2744  HN  GLU A 295     -20.915  17.004  10.891  1.00 10.00      A   
ATOM   2745  CA  GLU A 295     -22.139  16.408  12.513  1.00 10.00      A   
ATOM   2746  CB  GLU A 295     -20.898  16.507  13.399  1.00 10.00      A   
ATOM   2747  CG  GLU A 295     -21.133  16.084  14.840  1.00 10.00      A   
ATOM   2748  CD  GLU A 295     -19.957  16.397  15.734  1.00 10.00      A   
ATOM   2749  OE1 GLU A 295     -19.872  17.539  16.233  1.00 10.00      A   
ATOM   2750  OE2 GLU A 295     -19.107  15.505  15.941  1.00 10.00      A   
ATOM   2751  C   GLU A 295     -23.190  17.415  12.960  1.00 10.00      A   
ATOM   2752  O   GLU A 295     -24.023  17.136  13.829  1.00 10.00      A   
ATOM   2753  N   LYS A 296     -23.137  18.589  12.347  1.00 10.00      A   
ATOM   2754  HN  LYS A 296     -22.439  18.740  11.677  1.00 10.00      A   
ATOM   2755  CA  LYS A 296     -24.083  19.653  12.627  1.00 10.00      A   
ATOM   2756  CB  LYS A 296     -23.439  21.017  12.350  1.00 10.00      A   
ATOM   2757  CG  LYS A 296     -24.316  22.209  12.701  1.00 10.00      A   
ATOM   2758  CD  LYS A 296     -23.572  23.517  12.499  1.00 10.00      A   
ATOM   2759  CE  LYS A 296     -24.424  24.707  12.906  1.00 10.00      A   
ATOM   2760  NZ  LYS A 296     -23.635  25.963  12.952  1.00 10.00      A   
ATOM   2761  HZ1 LYS A 296     -22.969  25.939  13.749  1.00 10.00      A   
ATOM   2762  HZ2 LYS A 296     -24.269  26.779  13.070  1.00 10.00      A   
ATOM   2763  HZ3 LYS A 296     -23.098  26.082  12.072  1.00 10.00      A   
ATOM   2764  C   LYS A 296     -25.313  19.460  11.748  1.00 10.00      A   
ATOM   2765  O   LYS A 296     -25.192  19.323  10.530  1.00 10.00      A   
ATOM   2766  N   ALA A 297     -26.483  19.428  12.374  1.00 10.00      A   
ATOM   2767  HN  ALA A 297     -26.501  19.534  13.348  1.00 10.00      A   
ATOM   2768  CA  ALA A 297     -27.742  19.239  11.663  1.00 10.00      A   
ATOM   2769  CB  ALA A 297     -28.917  19.335  12.622  1.00 10.00      A   
ATOM   2770  C   ALA A 297     -27.900  20.221  10.505  1.00 10.00      A   
ATOM   2771  O   ALA A 297     -27.999  21.433  10.706  1.00 10.00      A   
ATOM   2772  N   VAL A 298     -27.897  19.683   9.290  1.00 10.00      A   
ATOM   2773  HN  VAL A 298     -27.792  18.715   9.202  1.00 10.00      A   
ATOM   2774  CA  VAL A 298     -28.040  20.491   8.085  1.00 10.00      A   
ATOM   2775  CB  VAL A 298     -27.491  19.754   6.841  1.00 10.00      A   
ATOM   2776  CG1 VAL A 298     -27.481  20.674   5.630  1.00 10.00      A   
ATOM   2777  CG2 VAL A 298     -26.092  19.217   7.108  1.00 10.00      A   
ATOM   2778  C   VAL A 298     -29.506  20.854   7.861  1.00 10.00      A   
ATOM   2779  O   VAL A 298     -30.386  19.993   7.928  1.00 10.00      A   
ATOM   2780  N   LYS A 299     -29.759  22.133   7.620  1.00 10.00      A   
ATOM   2781  HN  LYS A 299     -29.014  22.769   7.603  1.00 10.00      A   
ATOM   2782  CA  LYS A 299     -31.111  22.622   7.386  1.00 10.00      A   
ATOM   2783  CB  LYS A 299     -31.224  24.088   7.815  1.00 10.00      A   
ATOM   2784  CG  LYS A 299     -30.817  24.342   9.259  1.00 10.00      A   
ATOM   2785  CD  LYS A 299     -30.807  25.828   9.581  1.00 10.00      A   
ATOM   2786  CE  LYS A 299     -30.299  26.082  10.991  1.00 10.00      A   
ATOM   2787  NZ  LYS A 299     -30.349  27.524  11.342  1.00 10.00      A   
ATOM   2788  HZ1 LYS A 299     -29.907  27.685  12.268  1.00 10.00      A   
ATOM   2789  HZ2 LYS A 299     -31.334  27.848  11.382  1.00 10.00      A   
ATOM   2790  HZ3 LYS A 299     -29.841  28.083  10.626  1.00 10.00      A   
ATOM   2791  C   LYS A 299     -31.490  22.479   5.915  1.00 10.00      A   
ATOM   2792  O   LYS A 299     -30.619  22.398   5.046  1.00 10.00      A   
ATOM   2793  N   ALA A 300     -32.787  22.466   5.642  1.00 10.00      A   
ATOM   2794  HN  ALA A 300     -33.433  22.561   6.374  1.00 10.00      A   
ATOM   2795  CA  ALA A 300     -33.278  22.325   4.280  1.00 10.00      A   
ATOM   2796  CB  ALA A 300     -34.646  21.657   4.275  1.00 10.00      A   
ATOM   2797  C   ALA A 300     -33.336  23.670   3.563  1.00 10.00      A   
ATOM   2798  O   ALA A 300     -34.239  24.477   3.798  1.00 10.00      A   
ATOM   2799  N   LYS A 301     -32.359  23.912   2.704  1.00 10.00      A   
ATOM   2800  HN  LYS A 301     -31.660  23.236   2.579  1.00 10.00      A   
ATOM   2801  CA  LYS A 301     -32.299  25.142   1.929  1.00 10.00      A   
ATOM   2802  CB  LYS A 301     -30.981  25.882   2.181  1.00 10.00      A   
ATOM   2803  CG  LYS A 301     -30.997  27.340   1.746  1.00 10.00      A   
ATOM   2804  CD  LYS A 301     -29.613  27.961   1.825  1.00 10.00      A   
ATOM   2805  CE  LYS A 301     -29.641  29.429   1.429  1.00 10.00      A   
ATOM   2806  NZ  LYS A 301     -28.275  29.960   1.182  1.00 10.00      A   
ATOM   2807  HZ1 LYS A 301     -27.654  29.747   1.987  1.00 10.00      A   
ATOM   2808  HZ2 LYS A 301     -28.306  30.991   1.051  1.00 10.00      A   
ATOM   2809  HZ3 LYS A 301     -27.871  29.528   0.327  1.00 10.00      A   
ATOM   2810  C   LYS A 301     -32.432  24.790   0.454  1.00 10.00      A   
ATOM   2811  O   LYS A 301     -31.435  24.501  -0.215  1.00 10.00      A   
ATOM   2812  N   ASP A 302     -33.671  24.802  -0.034  1.00 10.00      A   
ATOM   2813  HN  ASP A 302     -34.410  25.058   0.560  1.00 10.00      A   
ATOM   2814  CA  ASP A 302     -33.976  24.442  -1.419  1.00 10.00      A   
ATOM   2815  CB  ASP A 302     -33.293  25.376  -2.425  1.00 10.00      A   
ATOM   2816  CG  ASP A 302     -34.049  25.461  -3.738  1.00 10.00      A   
ATOM   2817  OD1 ASP A 302     -34.991  26.278  -3.838  1.00 10.00      A   
ATOM   2818  OD2 ASP A 302     -33.710  24.714  -4.680  1.00 10.00      A   
ATOM   2819  C   ASP A 302     -33.585  22.986  -1.656  1.00 10.00      A   
ATOM   2820  O   ASP A 302     -33.009  22.624  -2.686  1.00 10.00      A   
ATOM   2821  N   GLY A 303     -33.907  22.160  -0.669  1.00 10.00      A   
ATOM   2822  HN  GLY A 303     -34.366  22.519   0.120  1.00 10.00      A   
ATOM   2823  CA  GLY A 303     -33.590  20.751  -0.724  1.00 10.00      A   
ATOM   2824  C   GLY A 303     -32.505  20.401   0.274  1.00 10.00      A   
ATOM   2825  O   GLY A 303     -32.078  21.256   1.054  1.00 10.00      A   
ATOM   2826  N   PHE A 304     -32.059  19.157   0.259  1.00 10.00      A   
ATOM   2827  HN  PHE A 304     -32.452  18.512  -0.370  1.00 10.00      A   
ATOM   2828  CA  PHE A 304     -31.012  18.714   1.168  1.00 10.00      A   
ATOM   2829  CB  PHE A 304     -31.456  17.470   1.934  1.00 10.00      A   
ATOM   2830  CG  PHE A 304     -32.384  17.750   3.079  1.00 10.00      A   
ATOM   2831  CD1 PHE A 304     -33.727  17.419   3.004  1.00 10.00      A   
ATOM   2832  CD2 PHE A 304     -31.909  18.338   4.239  1.00 10.00      A   
ATOM   2833  CE1 PHE A 304     -34.578  17.670   4.064  1.00 10.00      A   
ATOM   2834  CE2 PHE A 304     -32.753  18.593   5.302  1.00 10.00      A   
ATOM   2835  CZ  PHE A 304     -34.090  18.257   5.214  1.00 10.00      A   
ATOM   2836  C   PHE A 304     -29.725  18.418   0.413  1.00 10.00      A   
ATOM   2837  O   PHE A 304     -28.661  18.262   1.013  1.00 10.00      A   
ATOM   2838  N   LEU A 305     -29.829  18.344  -0.906  1.00 10.00      A   
ATOM   2839  HN  LEU A 305     -30.706  18.487  -1.324  1.00 10.00      A   
ATOM   2840  CA  LEU A 305     -28.676  18.055  -1.752  1.00 10.00      A   
ATOM   2841  CB  LEU A 305     -29.122  17.750  -3.186  1.00 10.00      A   
ATOM   2842  CG  LEU A 305     -28.035  17.256  -4.146  1.00 10.00      A   
ATOM   2843  CD1 LEU A 305     -27.541  15.875  -3.735  1.00 10.00      A   
ATOM   2844  CD2 LEU A 305     -28.549  17.241  -5.576  1.00 10.00      A   
ATOM   2845  C   LEU A 305     -27.673  19.207  -1.743  1.00 10.00      A   
ATOM   2846  O   LEU A 305     -26.535  19.045  -1.303  1.00 10.00      A   
ATOM   2847  N   GLN A 306     -28.118  20.377  -2.197  1.00 10.00      A   
ATOM   2848  HN  GLN A 306     -29.052  20.450  -2.487  1.00 10.00      A   
ATOM   2849  CA  GLN A 306     -27.262  21.563  -2.262  1.00 10.00      A   
ATOM   2850  CB  GLN A 306     -27.983  22.764  -2.873  1.00 10.00      A   
ATOM   2851  CG  GLN A 306     -28.254  22.612  -4.358  1.00 10.00      A   
ATOM   2852  CD  GLN A 306     -28.357  23.944  -5.070  1.00 10.00      A   
ATOM   2853  OE1 GLN A 306     -28.778  24.948  -4.490  1.00 10.00      A   
ATOM   2854  NE2 GLN A 306     -27.966  23.963  -6.333  1.00 10.00      A   
ATOM   2855 HE21 GLN A 306     -27.635  23.127  -6.730  1.00 10.00      A   
ATOM   2856 HE22 GLN A 306     -28.018  24.813  -6.824  1.00 10.00      A   
ATOM   2857  C   GLN A 306     -26.595  21.922  -0.929  1.00 10.00      A   
ATOM   2858  O   GLN A 306     -25.381  22.124  -0.898  1.00 10.00      A   
ATOM   2859  N   PRO A 307     -27.357  22.036   0.186  1.00 10.00      A   
ATOM   2860  CA  PRO A 307     -26.779  22.360   1.498  1.00 10.00      A   
ATOM   2861  CB  PRO A 307     -27.948  22.171   2.462  1.00 10.00      A   
ATOM   2862  CG  PRO A 307     -29.153  22.427   1.633  1.00 10.00      A   
ATOM   2863  CD  PRO A 307     -28.827  21.908   0.261  1.00 10.00      A   
ATOM   2864  C   PRO A 307     -25.631  21.422   1.868  1.00 10.00      A   
ATOM   2865  O   PRO A 307     -24.655  21.839   2.490  1.00 10.00      A   
ATOM   2866  N   SER A 308     -25.747  20.160   1.470  1.00 10.00      A   
ATOM   2867  HN  SER A 308     -26.547  19.887   0.970  1.00 10.00      A   
ATOM   2868  CA  SER A 308     -24.712  19.175   1.749  1.00 10.00      A   
ATOM   2869  CB  SER A 308     -25.216  17.765   1.432  1.00 10.00      A   
ATOM   2870  OG  SER A 308     -26.396  17.470   2.166  1.00 10.00      A   
ATOM   2871  HG  SER A 308     -27.173  17.740   1.651  1.00 10.00      A   
ATOM   2872  C   SER A 308     -23.447  19.485   0.947  1.00 10.00      A   
ATOM   2873  O   SER A 308     -22.332  19.396   1.464  1.00 10.00      A   
ATOM   2874  N   ILE A 309     -23.635  19.863  -0.313  1.00 10.00      A   
ATOM   2875  HN  ILE A 309     -24.549  19.910  -0.667  1.00 10.00      A   
ATOM   2876  CA  ILE A 309     -22.519  20.203  -1.189  1.00 10.00      A   
ATOM   2877  CB  ILE A 309     -22.995  20.449  -2.634  1.00 10.00      A   
ATOM   2878  CG1 ILE A 309     -23.848  19.274  -3.117  1.00 10.00      A   
ATOM   2879  CG2 ILE A 309     -21.802  20.662  -3.557  1.00 10.00      A   
ATOM   2880  CD1 ILE A 309     -24.717  19.601  -4.311  1.00 10.00      A   
ATOM   2881  C   ILE A 309     -21.820  21.457  -0.676  1.00 10.00      A   
ATOM   2882  O   ILE A 309     -20.590  21.525  -0.630  1.00 10.00      A   
ATOM   2883  N   GLN A 310     -22.617  22.443  -0.275  1.00 10.00      A   
ATOM   2884  HN  GLN A 310     -23.592  22.329  -0.347  1.00 10.00      A   
ATOM   2885  CA  GLN A 310     -22.083  23.692   0.256  1.00 10.00      A   
ATOM   2886  CB  GLN A 310     -23.211  24.676   0.568  1.00 10.00      A   
ATOM   2887  CG  GLN A 310     -24.007  25.129  -0.643  1.00 10.00      A   
ATOM   2888  CD  GLN A 310     -25.181  26.002  -0.254  1.00 10.00      A   
ATOM   2889  OE1 GLN A 310     -25.717  25.885   0.848  1.00 10.00      A   
ATOM   2890  NE2 GLN A 310     -25.589  26.884  -1.150  1.00 10.00      A   
ATOM   2891 HE21 GLN A 310     -25.116  26.929  -2.009  1.00 10.00      A   
ATOM   2892 HE22 GLN A 310     -26.349  27.460  -0.922  1.00 10.00      A   
ATOM   2893  C   GLN A 310     -21.280  23.422   1.521  1.00 10.00      A   
ATOM   2894  O   GLN A 310     -20.181  23.943   1.696  1.00 10.00      A   
ATOM   2895  N   ALA A 311     -21.836  22.585   2.393  1.00 10.00      A   
ATOM   2896  HN  ALA A 311     -22.719  22.199   2.191  1.00 10.00      A   
ATOM   2897  CA  ALA A 311     -21.179  22.229   3.641  1.00 10.00      A   
ATOM   2898  CB  ALA A 311     -22.090  21.361   4.495  1.00 10.00      A   
ATOM   2899  C   ALA A 311     -19.860  21.514   3.375  1.00 10.00      A   
ATOM   2900  O   ALA A 311     -18.908  21.659   4.132  1.00 10.00      A   
ATOM   2901  N   PHE A 312     -19.813  20.742   2.294  1.00 10.00      A   
ATOM   2902  HN  PHE A 312     -20.609  20.664   1.726  1.00 10.00      A   
ATOM   2903  CA  PHE A 312     -18.610  20.010   1.931  1.00 10.00      A   
ATOM   2904  CB  PHE A 312     -18.924  18.945   0.874  1.00 10.00      A   
ATOM   2905  CG  PHE A 312     -17.831  17.926   0.679  1.00 10.00      A   
ATOM   2906  CD1 PHE A 312     -17.890  16.698   1.314  1.00 10.00      A   
ATOM   2907  CD2 PHE A 312     -16.750  18.194  -0.146  1.00 10.00      A   
ATOM   2908  CE1 PHE A 312     -16.894  15.756   1.133  1.00 10.00      A   
ATOM   2909  CE2 PHE A 312     -15.750  17.258  -0.330  1.00 10.00      A   
ATOM   2910  CZ  PHE A 312     -15.822  16.037   0.310  1.00 10.00      A   
ATOM   2911  C   PHE A 312     -17.538  20.959   1.408  1.00 10.00      A   
ATOM   2912  O   PHE A 312     -16.409  20.964   1.902  1.00 10.00      A   
ATOM   2913  N   ASN A 313     -17.907  21.768   0.422  1.00 10.00      A   
ATOM   2914  HN  ASN A 313     -18.833  21.723   0.089  1.00 10.00      A   
ATOM   2915  CA  ASN A 313     -16.980  22.717  -0.190  1.00 10.00      A   
ATOM   2916  CB  ASN A 313     -17.628  23.458  -1.367  1.00 10.00      A   
ATOM   2917  CG  ASN A 313     -17.767  22.590  -2.603  1.00 10.00      A   
ATOM   2918  OD1 ASN A 313     -17.284  21.459  -2.636  1.00 10.00      A   
ATOM   2919  ND2 ASN A 313     -18.413  23.115  -3.635  1.00 10.00      A   
ATOM   2920 HD21 ASN A 313     -18.762  24.031  -3.552  1.00 10.00      A   
ATOM   2921 HD22 ASN A 313     -18.522  22.567  -4.440  1.00 10.00      A   
ATOM   2922  C   ASN A 313     -16.415  23.708   0.819  1.00 10.00      A   
ATOM   2923  O   ASN A 313     -15.198  23.886   0.907  1.00 10.00      A   
ATOM   2924  N   GLN A 314     -17.298  24.333   1.591  1.00 10.00      A   
ATOM   2925  HN  GLN A 314     -18.257  24.130   1.484  1.00 10.00      A   
ATOM   2926  CA  GLN A 314     -16.887  25.319   2.586  1.00 10.00      A   
ATOM   2927  CB  GLN A 314     -18.102  26.028   3.183  1.00 10.00      A   
ATOM   2928  CG  GLN A 314     -18.825  26.927   2.194  1.00 10.00      A   
ATOM   2929  CD  GLN A 314     -20.114  27.510   2.742  1.00 10.00      A   
ATOM   2930  OE1 GLN A 314     -20.246  27.750   3.944  1.00 10.00      A   
ATOM   2931  NE2 GLN A 314     -21.073  27.744   1.858  1.00 10.00      A   
ATOM   2932 HE21 GLN A 314     -20.893  27.524   0.916  1.00 10.00      A   
ATOM   2933 HE22 GLN A 314     -21.915  28.137   2.172  1.00 10.00      A   
ATOM   2934  C   GLN A 314     -16.024  24.703   3.683  1.00 10.00      A   
ATOM   2935  O   GLN A 314     -15.069  25.322   4.149  1.00 10.00      A   
ATOM   2936  N   TYR A 315     -16.354  23.484   4.084  1.00 10.00      A   
ATOM   2937  HN  TYR A 315     -17.125  23.034   3.673  1.00 10.00      A   
ATOM   2938  CA  TYR A 315     -15.599  22.799   5.127  1.00 10.00      A   
ATOM   2939  CB  TYR A 315     -16.373  21.590   5.647  1.00 10.00      A   
ATOM   2940  CG  TYR A 315     -15.611  20.716   6.614  1.00 10.00      A   
ATOM   2941  CD1 TYR A 315     -15.304  21.158   7.895  1.00 10.00      A   
ATOM   2942  CD2 TYR A 315     -15.208  19.442   6.248  1.00 10.00      A   
ATOM   2943  CE1 TYR A 315     -14.617  20.351   8.784  1.00 10.00      A   
ATOM   2944  CE2 TYR A 315     -14.524  18.632   7.127  1.00 10.00      A   
ATOM   2945  CZ  TYR A 315     -14.228  19.088   8.391  1.00 10.00      A   
ATOM   2946  OH  TYR A 315     -13.539  18.273   9.263  1.00 10.00      A   
ATOM   2947  HH  TYR A 315     -12.806  17.849   8.792  1.00 10.00      A   
ATOM   2948  C   TYR A 315     -14.222  22.383   4.618  1.00 10.00      A   
ATOM   2949  O   TYR A 315     -13.216  22.557   5.309  1.00 10.00      A   
ATOM   2950  N   TRP A 316     -14.179  21.848   3.401  1.00 10.00      A   
ATOM   2951  HN  TRP A 316     -15.018  21.743   2.892  1.00 10.00      A   
ATOM   2952  CA  TRP A 316     -12.924  21.412   2.802  1.00 10.00      A   
ATOM   2953  CB  TRP A 316     -13.167  20.758   1.439  1.00 10.00      A   
ATOM   2954  CG  TRP A 316     -11.948  20.098   0.862  1.00 10.00      A   
ATOM   2955  CD1 TRP A 316     -11.103  20.608  -0.083  1.00 10.00      A   
ATOM   2956  CD2 TRP A 316     -11.439  18.802   1.194  1.00 10.00      A   
ATOM   2957  NE1 TRP A 316     -10.100  19.709  -0.356  1.00 10.00      A   
ATOM   2958  HE1 TRP A 316      -9.365  19.846  -0.996  1.00 10.00      A   
ATOM   2959  CE2 TRP A 316     -10.283  18.593   0.417  1.00 10.00      A   
ATOM   2960  CE3 TRP A 316     -11.848  17.799   2.076  1.00 10.00      A   
ATOM   2961  CZ2 TRP A 316      -9.532  17.425   0.496  1.00 10.00      A   
ATOM   2962  CZ3 TRP A 316     -11.102  16.642   2.153  1.00 10.00      A   
ATOM   2963  CH2 TRP A 316      -9.959  16.463   1.367  1.00 10.00      A   
ATOM   2964  C   TRP A 316     -11.968  22.588   2.662  1.00 10.00      A   
ATOM   2965  O   TRP A 316     -10.791  22.488   3.002  1.00 10.00      A   
ATOM   2966  N   ASP A 317     -12.494  23.714   2.195  1.00 10.00      A   
ATOM   2967  HN  ASP A 317     -13.453  23.735   1.968  1.00 10.00      A   
ATOM   2968  CA  ASP A 317     -11.698  24.926   2.003  1.00 10.00      A   
ATOM   2969  CB  ASP A 317     -12.561  25.997   1.325  1.00 10.00      A   
ATOM   2970  CG  ASP A 317     -11.778  26.958   0.448  1.00 10.00      A   
ATOM   2971  OD1 ASP A 317     -10.897  27.677   0.970  1.00 10.00      A   
ATOM   2972  OD2 ASP A 317     -12.063  27.016  -0.767  1.00 10.00      A   
ATOM   2973  C   ASP A 317     -11.173  25.461   3.338  1.00 10.00      A   
ATOM   2974  O   ASP A 317     -10.257  26.282   3.377  1.00 10.00      A   
ATOM   2975  N   ARG A 318     -11.745  24.981   4.435  1.00 10.00      A   
ATOM   2976  HN  ARG A 318     -12.456  24.309   4.349  1.00 10.00      A   
ATOM   2977  CA  ARG A 318     -11.348  25.433   5.761  1.00 10.00      A   
ATOM   2978  CB  ARG A 318     -12.580  25.646   6.642  1.00 10.00      A   
ATOM   2979  CG  ARG A 318     -13.356  26.914   6.334  1.00 10.00      A   
ATOM   2980  CD  ARG A 318     -14.707  26.909   7.030  1.00 10.00      A   
ATOM   2981  NE  ARG A 318     -15.358  28.215   6.979  1.00 10.00      A   
ATOM   2982  HE  ARG A 318     -14.810  28.996   7.218  1.00 10.00      A   
ATOM   2983  CZ  ARG A 318     -16.631  28.409   6.628  1.00 10.00      A   
ATOM   2984  NH1 ARG A 318     -17.403  27.382   6.293  1.00 10.00      A   
ATOM   2985 HH11 ARG A 318     -18.395  27.543   6.021  1.00 10.00      A   
ATOM   2986 HH12 ARG A 318     -17.022  26.409   6.299  1.00 10.00      A   
ATOM   2987  NH2 ARG A 318     -17.137  29.636   6.620  1.00 10.00      A   
ATOM   2988 HH21 ARG A 318     -16.542  30.449   6.887  1.00 10.00      A   
ATOM   2989 HH22 ARG A 318     -18.131  29.794   6.346  1.00 10.00      A   
ATOM   2990  C   ARG A 318     -10.376  24.489   6.467  1.00 10.00      A   
ATOM   2991  O   ARG A 318      -9.586  24.931   7.301  1.00 10.00      A   
ATOM   2992  N   VAL A 319     -10.410  23.201   6.147  1.00 10.00      A   
ATOM   2993  HN  VAL A 319     -11.031  22.884   5.454  1.00 10.00      A   
ATOM   2994  CA  VAL A 319      -9.532  22.252   6.836  1.00 10.00      A   
ATOM   2995  CB  VAL A 319     -10.325  21.251   7.704  1.00 10.00      A   
ATOM   2996  CG1 VAL A 319     -11.102  21.969   8.799  1.00 10.00      A   
ATOM   2997  CG2 VAL A 319     -11.250  20.407   6.842  1.00 10.00      A   
ATOM   2998  C   VAL A 319      -8.573  21.479   5.931  1.00 10.00      A   
ATOM   2999  O   VAL A 319      -7.718  20.753   6.433  1.00 10.00      A   
ATOM   3000  N   ALA A 320      -8.694  21.623   4.617  1.00 10.00      A   
ATOM   3001  HN  ALA A 320      -9.389  22.216   4.253  1.00 10.00      A   
ATOM   3002  CA  ALA A 320      -7.816  20.896   3.696  1.00 10.00      A   
ATOM   3003  CB  ALA A 320      -8.194  21.159   2.251  1.00 10.00      A   
ATOM   3004  C   ALA A 320      -6.344  21.219   3.922  1.00 10.00      A   
ATOM   3005  O   ALA A 320      -5.517  20.320   4.068  1.00 10.00      A   
ATOM   3006  N   ASN A 321      -6.024  22.502   3.975  1.00 10.00      A   
ATOM   3007  HN  ASN A 321      -6.731  23.176   3.892  1.00 10.00      A   
ATOM   3008  CA  ASN A 321      -4.647  22.937   4.165  1.00 10.00      A   
ATOM   3009  CB  ASN A 321      -4.471  24.384   3.697  1.00 10.00      A   
ATOM   3010  CG  ASN A 321      -4.707  24.560   2.208  1.00 10.00      A   
ATOM   3011  OD1 ASN A 321      -4.388  23.686   1.401  1.00 10.00      A   
ATOM   3012  ND2 ASN A 321      -5.271  25.694   1.833  1.00 10.00      A   
ATOM   3013 HD21 ASN A 321      -5.503  26.350   2.527  1.00 10.00      A   
ATOM   3014 HD22 ASN A 321      -5.435  25.839   0.877  1.00 10.00      A   
ATOM   3015  C   ASN A 321      -4.214  22.792   5.620  1.00 10.00      A   
ATOM   3016  O   ASN A 321      -3.023  22.705   5.918  1.00 10.00      A   
ATOM   3017  N   GLY A 322      -5.187  22.760   6.520  1.00 10.00      A   
ATOM   3018  HN  GLY A 322      -6.116  22.843   6.221  1.00 10.00      A   
ATOM   3019  CA  GLY A 322      -4.890  22.625   7.934  1.00 10.00      A   
ATOM   3020  C   GLY A 322      -4.590  21.194   8.341  1.00 10.00      A   
ATOM   3021  O   GLY A 322      -3.753  20.950   9.210  1.00 10.00      A   
ATOM   3022  N   TYR A 323      -5.272  20.243   7.712  1.00 10.00      A   
ATOM   3023  HN  TYR A 323      -5.938  20.499   7.033  1.00 10.00      A   
ATOM   3024  CA  TYR A 323      -5.075  18.829   8.018  1.00 10.00      A   
ATOM   3025  CB  TYR A 323      -6.365  18.037   7.795  1.00 10.00      A   
ATOM   3026  CG  TYR A 323      -7.283  18.008   8.997  1.00 10.00      A   
ATOM   3027  CD1 TYR A 323      -7.858  19.173   9.491  1.00 10.00      A   
ATOM   3028  CD2 TYR A 323      -7.576  16.813   9.640  1.00 10.00      A   
ATOM   3029  CE1 TYR A 323      -8.698  19.148  10.589  1.00 10.00      A   
ATOM   3030  CE2 TYR A 323      -8.415  16.778  10.738  1.00 10.00      A   
ATOM   3031  CZ  TYR A 323      -8.973  17.949  11.209  1.00 10.00      A   
ATOM   3032  OH  TYR A 323      -9.811  17.917  12.301  1.00 10.00      A   
ATOM   3033  HH  TYR A 323      -9.772  17.040  12.702  1.00 10.00      A   
ATOM   3034  C   TYR A 323      -3.930  18.229   7.204  1.00 10.00      A   
ATOM   3035  O   TYR A 323      -3.520  17.089   7.432  1.00 10.00      A   
ATOM   3036  N   GLY A 324      -3.417  19.000   6.254  1.00 10.00      A   
ATOM   3037  HN  GLY A 324      -3.778  19.899   6.116  1.00 10.00      A   
ATOM   3038  CA  GLY A 324      -2.322  18.527   5.430  1.00 10.00      A   
ATOM   3039  C   GLY A 324      -2.790  17.668   4.274  1.00 10.00      A   
ATOM   3040  O   GLY A 324      -2.140  16.683   3.916  1.00 10.00      A   
ATOM   3041  N   LEU A 325      -3.915  18.044   3.685  1.00 10.00      A   
ATOM   3042  HN  LEU A 325      -4.380  18.846   4.010  1.00 10.00      A   
ATOM   3043  CA  LEU A 325      -4.483  17.308   2.565  1.00 10.00      A   
ATOM   3044  CB  LEU A 325      -6.002  17.215   2.721  1.00 10.00      A   
ATOM   3045  CG  LEU A 325      -6.503  16.644   4.049  1.00 10.00      A   
ATOM   3046  CD1 LEU A 325      -7.964  16.998   4.265  1.00 10.00      A   
ATOM   3047  CD2 LEU A 325      -6.304  15.137   4.102  1.00 10.00      A   
ATOM   3048  C   LEU A 325      -4.132  17.994   1.249  1.00 10.00      A   
ATOM   3049  O   LEU A 325      -4.933  18.019   0.311  1.00 10.00      A   
ATOM   3050  N   ASN A 326      -2.929  18.548   1.192  1.00 10.00      A   
ATOM   3051  HN  ASN A 326      -2.337  18.482   1.969  1.00 10.00      A   
ATOM   3052  CA  ASN A 326      -2.460  19.241   0.003  1.00 10.00      A   
ATOM   3053  CB  ASN A 326      -1.561  20.418   0.392  1.00 10.00      A   
ATOM   3054  CG  ASN A 326      -1.072  21.204  -0.811  1.00 10.00      A   
ATOM   3055  OD1 ASN A 326      -1.782  21.356  -1.808  1.00 10.00      A   
ATOM   3056  ND2 ASN A 326       0.146  21.709  -0.730  1.00 10.00      A   
ATOM   3057 HD21 ASN A 326       0.659  21.552   0.092  1.00 10.00      A   
ATOM   3058 HD22 ASN A 326       0.486  22.220  -1.493  1.00 10.00      A   
ATOM   3059  C   ASN A 326      -1.699  18.288  -0.912  1.00 10.00      A   
ATOM   3060  O   ASN A 326      -0.847  17.521  -0.456  1.00 10.00      A   
ATOM   3061  N   GLY A 327      -2.013  18.340  -2.200  1.00 10.00      A   
ATOM   3062  HN  GLY A 327      -2.711  18.965  -2.499  1.00 10.00      A   
ATOM   3063  CA  GLY A 327      -1.352  17.490  -3.166  1.00 10.00      A   
ATOM   3064  C   GLY A 327      -2.121  17.424  -4.463  1.00 10.00      A   
ATOM   3065  O   GLY A 327      -1.849  18.188  -5.392  1.00 10.00      A   
ATOM   3066  N   ALA A 328      -3.093  16.527  -4.517  1.00 10.00      A   
ATOM   3067  HN  ALA A 328      -3.266  15.962  -3.732  1.00 10.00      A   
ATOM   3068  CA  ALA A 328      -3.918  16.356  -5.702  1.00 10.00      A   
ATOM   3069  CB  ALA A 328      -3.323  15.290  -6.609  1.00 10.00      A   
ATOM   3070  C   ALA A 328      -5.338  15.984  -5.303  1.00 10.00      A   
ATOM   3071  O   ALA A 328      -5.551  15.011  -4.579  1.00 10.00      A   
ATOM   3072  N   ALA A 329      -6.305  16.756  -5.775  1.00 10.00      A   
ATOM   3073  HN  ALA A 329      -6.077  17.503  -6.368  1.00 10.00      A   
ATOM   3074  CA  ALA A 329      -7.702  16.511  -5.455  1.00 10.00      A   
ATOM   3075  CB  ALA A 329      -8.101  17.284  -4.208  1.00 10.00      A   
ATOM   3076  C   ALA A 329      -8.597  16.894  -6.627  1.00 10.00      A   
ATOM   3077  O   ALA A 329      -8.334  17.876  -7.324  1.00 10.00      A   
ATOM   3078  N   ALA A 330      -9.644  16.109  -6.845  1.00 10.00      A   
ATOM   3079  HN  ALA A 330      -9.796  15.337  -6.253  1.00 10.00      A   
ATOM   3080  CA  ALA A 330     -10.587  16.363  -7.927  1.00 10.00      A   
ATOM   3081  CB  ALA A 330     -10.320  15.438  -9.103  1.00 10.00      A   
ATOM   3082  C   ALA A 330     -12.016  16.201  -7.431  1.00 10.00      A   
ATOM   3083  O   ALA A 330     -12.290  15.366  -6.564  1.00 10.00      A   
ATOM   3084  N   GLN A 331     -12.924  16.995  -7.976  1.00 10.00      A   
ATOM   3085  HN  GLN A 331     -12.651  17.633  -8.676  1.00 10.00      A   
ATOM   3086  CA  GLN A 331     -14.318  16.941  -7.567  1.00 10.00      A   
ATOM   3087  CB  GLN A 331     -14.640  18.141  -6.676  1.00 10.00      A   
ATOM   3088  CG  GLN A 331     -15.980  18.047  -5.973  1.00 10.00      A   
ATOM   3089  CD  GLN A 331     -16.366  19.334  -5.279  1.00 10.00      A   
ATOM   3090  OE1 GLN A 331     -17.034  20.188  -5.856  1.00 10.00      A   
ATOM   3091  NE2 GLN A 331     -15.943  19.484  -4.039  1.00 10.00      A   
ATOM   3092 HE21 GLN A 331     -15.404  18.770  -3.641  1.00 10.00      A   
ATOM   3093 HE22 GLN A 331     -16.203  20.304  -3.558  1.00 10.00      A   
ATOM   3094  C   GLN A 331     -15.255  16.924  -8.770  1.00 10.00      A   
ATOM   3095  O   GLN A 331     -15.087  17.698  -9.714  1.00 10.00      A   
ATOM   3096  N   PHE A 332     -16.231  16.028  -8.727  1.00 10.00      A   
ATOM   3097  HN  PHE A 332     -16.289  15.422  -7.952  1.00 10.00      A   
ATOM   3098  CA  PHE A 332     -17.223  15.897  -9.782  1.00 10.00      A   
ATOM   3099  CB  PHE A 332     -17.116  14.510 -10.436  1.00 10.00      A   
ATOM   3100  CG  PHE A 332     -18.336  14.082 -11.207  1.00 10.00      A   
ATOM   3101  CD1 PHE A 332     -18.711  14.739 -12.368  1.00 10.00      A   
ATOM   3102  CD2 PHE A 332     -19.105  13.016 -10.770  1.00 10.00      A   
ATOM   3103  CE1 PHE A 332     -19.828  14.343 -13.076  1.00 10.00      A   
ATOM   3104  CE2 PHE A 332     -20.224  12.614 -11.472  1.00 10.00      A   
ATOM   3105  CZ  PHE A 332     -20.586  13.279 -12.628  1.00 10.00      A   
ATOM   3106  C   PHE A 332     -18.612  16.107  -9.185  1.00 10.00      A   
ATOM   3107  O   PHE A 332     -18.986  15.433  -8.225  1.00 10.00      A   
ATOM   3108  N   SER A 333     -19.362  17.048  -9.738  1.00 10.00      A   
ATOM   3109  HN  SER A 333     -19.012  17.555 -10.500  1.00 10.00      A   
ATOM   3110  CA  SER A 333     -20.698  17.344  -9.245  1.00 10.00      A   
ATOM   3111  CB  SER A 333     -20.636  18.480  -8.216  1.00 10.00      A   
ATOM   3112  OG  SER A 333     -21.932  18.841  -7.761  1.00 10.00      A   
ATOM   3113  HG  SER A 333     -21.907  19.742  -7.415  1.00 10.00      A   
ATOM   3114  C   SER A 333     -21.623  17.730 -10.391  1.00 10.00      A   
ATOM   3115  O   SER A 333     -21.197  18.373 -11.358  1.00 10.00      A   
ATOM   3116  N   LEU A 334     -22.883  17.323 -10.285  1.00 10.00      A   
ATOM   3117  HN  LEU A 334     -23.151  16.790  -9.501  1.00 10.00      A   
ATOM   3118  CA  LEU A 334     -23.877  17.640 -11.299  1.00 10.00      A   
ATOM   3119  CB  LEU A 334     -24.770  16.432 -11.590  1.00 10.00      A   
ATOM   3120  CG  LEU A 334     -24.133  15.306 -12.406  1.00 10.00      A   
ATOM   3121  CD1 LEU A 334     -25.150  14.211 -12.681  1.00 10.00      A   
ATOM   3122  CD2 LEU A 334     -23.556  15.845 -13.708  1.00 10.00      A   
ATOM   3123  C   LEU A 334     -24.720  18.833 -10.863  1.00 10.00      A   
ATOM   3124  O   LEU A 334     -25.652  19.240 -11.558  1.00 10.00      A   
ATOM   3125  N   SER A 335     -24.389  19.384  -9.704  1.00 10.00      A   
ATOM   3126  HN  SER A 335     -23.641  19.006  -9.193  1.00 10.00      A   
ATOM   3127  CA  SER A 335     -25.095  20.538  -9.172  1.00 10.00      A   
ATOM   3128  CB  SER A 335     -25.657  20.228  -7.778  1.00 10.00      A   
ATOM   3129  OG  SER A 335     -26.882  20.912  -7.553  1.00 10.00      A   
ATOM   3130  HG  SER A 335     -27.612  20.377  -7.890  1.00 10.00      A   
ATOM   3131  C   SER A 335     -24.146  21.729  -9.108  1.00 10.00      A   
ATOM   3132  O   SER A 335     -23.074  21.648  -8.507  1.00 10.00      A   
ATOM   3133  N   ASP A 336     -24.535  22.821  -9.748  1.00 10.00      A   
ATOM   3134  HN  ASP A 336     -25.394  22.815 -10.222  1.00 10.00      A   
ATOM   3135  CA  ASP A 336     -23.721  24.028  -9.768  1.00 10.00      A   
ATOM   3136  CB  ASP A 336     -23.952  24.807 -11.063  1.00 10.00      A   
ATOM   3137  CG  ASP A 336     -23.033  26.004 -11.197  1.00 10.00      A   
ATOM   3138  OD1 ASP A 336     -21.823  25.810 -11.430  1.00 10.00      A   
ATOM   3139  OD2 ASP A 336     -23.520  27.149 -11.096  1.00 10.00      A   
ATOM   3140  C   ASP A 336     -24.019  24.905  -8.559  1.00 10.00      A   
ATOM   3141  O   ASP A 336     -24.971  25.689  -8.561  1.00 10.00      A   
ATOM   3142  N   VAL A 337     -23.217  24.741  -7.519  1.00 10.00      A   
ATOM   3143  HN  VAL A 337     -22.490  24.079  -7.577  1.00 10.00      A   
ATOM   3144  CA  VAL A 337     -23.378  25.511  -6.293  1.00 10.00      A   
ATOM   3145  CB  VAL A 337     -23.672  24.609  -5.071  1.00 10.00      A   
ATOM   3146  CG1 VAL A 337     -24.985  25.005  -4.417  1.00 10.00      A   
ATOM   3147  CG2 VAL A 337     -23.680  23.137  -5.457  1.00 10.00      A   
ATOM   3148  C   VAL A 337     -22.122  26.332  -6.019  1.00 10.00      A   
ATOM   3149  O   VAL A 337     -21.322  26.564  -6.930  1.00 10.00      A   
ATOM   3150  N   ASP A 338     -21.964  26.767  -4.767  1.00 10.00      A   
ATOM   3151  HN  ASP A 338     -22.650  26.551  -4.103  1.00 10.00      A   
ATOM   3152  CA  ASP A 338     -20.808  27.562  -4.352  1.00 10.00      A   
ATOM   3153  CB  ASP A 338     -20.873  27.862  -2.852  1.00 10.00      A   
ATOM   3154  CG  ASP A 338     -19.660  28.615  -2.342  1.00 10.00      A   
ATOM   3155  OD1 ASP A 338     -18.953  28.088  -1.458  1.00 10.00      A   
ATOM   3156  OD2 ASP A 338     -19.417  29.746  -2.815  1.00 10.00      A   
ATOM   3157  C   ASP A 338     -19.500  26.859  -4.704  1.00 10.00      A   
ATOM   3158  O   ASP A 338     -19.229  25.752  -4.227  1.00 10.00      A   
ATOM   3159  N   PRO A 339     -18.684  27.496  -5.556  1.00 10.00      A   
ATOM   3160  CA  PRO A 339     -17.407  26.941  -6.002  1.00 10.00      A   
ATOM   3161  CB  PRO A 339     -16.896  27.962  -7.028  1.00 10.00      A   
ATOM   3162  CG  PRO A 339     -18.084  28.790  -7.380  1.00 10.00      A   
ATOM   3163  CD  PRO A 339     -18.946  28.811  -6.154  1.00 10.00      A   
ATOM   3164  C   PRO A 339     -16.397  26.789  -4.871  1.00 10.00      A   
ATOM   3165  O   PRO A 339     -16.280  27.652  -3.999  1.00 10.00      A   
ATOM   3166  N   ILE A 340     -15.676  25.683  -4.898  1.00 10.00      A   
ATOM   3167  HN  ILE A 340     -15.840  25.029  -5.612  1.00 10.00      A   
ATOM   3168  CA  ILE A 340     -14.656  25.398  -3.903  1.00 10.00      A   
ATOM   3169  CB  ILE A 340     -14.556  23.873  -3.658  1.00 10.00      A   
ATOM   3170  CG1 ILE A 340     -13.812  23.568  -2.355  1.00 10.00      A   
ATOM   3171  CG2 ILE A 340     -13.913  23.162  -4.845  1.00 10.00      A   
ATOM   3172  CD1 ILE A 340     -13.795  22.102  -1.986  1.00 10.00      A   
ATOM   3173  C   ILE A 340     -13.309  25.951  -4.390  1.00 10.00      A   
ATOM   3174  O   ILE A 340     -13.212  26.416  -5.528  1.00 10.00      A   
ATOM   3175  N   THR A 341     -12.293  25.918  -3.526  1.00 10.00      A   
ATOM   3176  HN  THR A 341     -12.450  25.571  -2.621  1.00 10.00      A   
ATOM   3177  CA  THR A 341     -10.955  26.404  -3.866  1.00 10.00      A   
ATOM   3178  CB  THR A 341      -9.929  26.069  -2.756  1.00 10.00      A   
ATOM   3179  OG1 THR A 341      -8.603  26.415  -3.177  1.00 10.00      A   
ATOM   3180  HG1 THR A 341      -8.280  27.145  -2.633  1.00 10.00      A   
ATOM   3181  CG2 THR A 341      -9.984  24.595  -2.379  1.00 10.00      A   
ATOM   3182  C   THR A 341     -10.472  25.860  -5.214  1.00 10.00      A   
ATOM   3183  O   THR A 341     -10.726  24.702  -5.563  1.00 10.00      A   
ATOM   3184  N   ALA A 342      -9.761  26.704  -5.955  1.00 10.00      A   
ATOM   3185  HN  ALA A 342      -9.577  27.601  -5.601  1.00 10.00      A   
ATOM   3186  CA  ALA A 342      -9.248  26.348  -7.272  1.00 10.00      A   
ATOM   3187  CB  ALA A 342      -8.725  27.583  -7.988  1.00 10.00      A   
ATOM   3188  C   ALA A 342      -8.174  25.262  -7.223  1.00 10.00      A   
ATOM   3189  O   ALA A 342      -7.773  24.744  -8.265  1.00 10.00      A   
ATOM   3190  N   GLN A 343      -7.708  24.911  -6.026  1.00 10.00      A   
ATOM   3191  HN  GLN A 343      -8.054  25.359  -5.222  1.00 10.00      A   
ATOM   3192  CA  GLN A 343      -6.684  23.874  -5.889  1.00 10.00      A   
ATOM   3193  CB  GLN A 343      -6.015  23.914  -4.509  1.00 10.00      A   
ATOM   3194  CG  GLN A 343      -6.863  23.354  -3.377  1.00 10.00      A   
ATOM   3195  CD  GLN A 343      -6.028  22.804  -2.237  1.00 10.00      A   
ATOM   3196  OE1 GLN A 343      -5.661  21.629  -2.232  1.00 10.00      A   
ATOM   3197  NE2 GLN A 343      -5.731  23.644  -1.258  1.00 10.00      A   
ATOM   3198 HE21 GLN A 343      -6.066  24.567  -1.319  1.00 10.00      A   
ATOM   3199 HE22 GLN A 343      -5.181  23.315  -0.513  1.00 10.00      A   
ATOM   3200  C   GLN A 343      -7.262  22.485  -6.173  1.00 10.00      A   
ATOM   3201  O   GLN A 343      -6.527  21.505  -6.297  1.00 10.00      A   
ATOM   3202  N   VAL A 344      -8.583  22.412  -6.270  1.00 10.00      A   
ATOM   3203  HN  VAL A 344      -9.113  23.230  -6.163  1.00 10.00      A   
ATOM   3204  CA  VAL A 344      -9.270  21.159  -6.546  1.00 10.00      A   
ATOM   3205  CB  VAL A 344     -10.489  20.965  -5.613  1.00 10.00      A   
ATOM   3206  CG1 VAL A 344     -11.167  19.628  -5.878  1.00 10.00      A   
ATOM   3207  CG2 VAL A 344     -10.073  21.073  -4.154  1.00 10.00      A   
ATOM   3208  C   VAL A 344      -9.741  21.143  -7.995  1.00 10.00      A   
ATOM   3209  O   VAL A 344     -10.516  22.006  -8.411  1.00 10.00      A   
ATOM   3210  N   LYS A 345      -9.265  20.167  -8.757  1.00 10.00      A   
ATOM   3211  HN  LYS A 345      -8.655  19.507  -8.361  1.00 10.00      A   
ATOM   3212  CA  LYS A 345      -9.631  20.040 -10.161  1.00 10.00      A   
ATOM   3213  CB  LYS A 345      -8.793  18.961 -10.850  1.00 10.00      A   
ATOM   3214  CG  LYS A 345      -7.463  19.461 -11.385  1.00 10.00      A   
ATOM   3215  CD  LYS A 345      -6.840  18.459 -12.344  1.00 10.00      A   
ATOM   3216  CE  LYS A 345      -5.626  19.048 -13.046  1.00 10.00      A   
ATOM   3217  NZ  LYS A 345      -5.097  18.150 -14.108  1.00 10.00      A   
ATOM   3218  HZ1 LYS A 345      -5.840  17.942 -14.808  1.00 10.00      A   
ATOM   3219  HZ2 LYS A 345      -4.767  17.252 -13.691  1.00 10.00      A   
ATOM   3220  HZ3 LYS A 345      -4.298  18.602 -14.595  1.00 10.00      A   
ATOM   3221  C   LYS A 345     -11.116  19.735 -10.322  1.00 10.00      A   
ATOM   3222  O   LYS A 345     -11.616  18.734  -9.805  1.00 10.00      A   
ATOM   3223  N   GLN A 346     -11.819  20.605 -11.033  1.00 10.00      A   
ATOM   3224  HN  GLN A 346     -11.366  21.381 -11.426  1.00 10.00      A   
ATOM   3225  CA  GLN A 346     -13.245  20.428 -11.260  1.00 10.00      A   
ATOM   3226  CB  GLN A 346     -13.937  21.778 -11.463  1.00 10.00      A   
ATOM   3227  CG  GLN A 346     -13.896  22.692 -10.248  1.00 10.00      A   
ATOM   3228  CD  GLN A 346     -14.383  22.008  -8.987  1.00 10.00      A   
ATOM   3229  OE1 GLN A 346     -15.586  21.942  -8.725  1.00 10.00      A   
ATOM   3230  NE2 GLN A 346     -13.455  21.508  -8.189  1.00 10.00      A   
ATOM   3231 HE21 GLN A 346     -12.512  21.605  -8.455  1.00 10.00      A   
ATOM   3232 HE22 GLN A 346     -13.743  21.067  -7.367  1.00 10.00      A   
ATOM   3233  C   GLN A 346     -13.481  19.532 -12.465  1.00 10.00      A   
ATOM   3234  O   GLN A 346     -12.975  19.798 -13.555  1.00 10.00      A   
ATOM   3235  N   MET A 347     -14.238  18.468 -12.262  1.00 10.00      A   
ATOM   3236  HN  MET A 347     -14.614  18.309 -11.365  1.00 10.00      A   
ATOM   3237  CA  MET A 347     -14.538  17.532 -13.333  1.00 10.00      A   
ATOM   3238  CB  MET A 347     -14.084  16.117 -12.961  1.00 10.00      A   
ATOM   3239  CG  MET A 347     -12.598  15.991 -12.664  1.00 10.00      A   
ATOM   3240  SD  MET A 347     -11.559  16.298 -14.105  1.00 10.00      A   
ATOM   3241  CE  MET A 347      -9.934  16.178 -13.362  1.00 10.00      A   
ATOM   3242  C   MET A 347     -16.028  17.538 -13.648  1.00 10.00      A   
ATOM   3243  O   MET A 347     -16.845  17.147 -12.818  1.00 10.00      A   
ATOM   3244  N   PRO A 348     -16.403  18.006 -14.846  1.00 10.00      A   
ATOM   3245  CA  PRO A 348     -17.803  18.062 -15.275  1.00 10.00      A   
ATOM   3246  CB  PRO A 348     -17.773  18.973 -16.512  1.00 10.00      A   
ATOM   3247  CG  PRO A 348     -16.387  19.532 -16.573  1.00 10.00      A   
ATOM   3248  CD  PRO A 348     -15.504  18.548 -15.868  1.00 10.00      A   
ATOM   3249  C   PRO A 348     -18.353  16.681 -15.642  1.00 10.00      A   
ATOM   3250  O   PRO A 348     -19.566  16.455 -15.610  1.00 10.00      A   
ATOM   3251  N   THR A 349     -17.462  15.763 -15.996  1.00 10.00      A   
ATOM   3252  HN  THR A 349     -16.512  15.999 -16.014  1.00 10.00      A   
ATOM   3253  CA  THR A 349     -17.862  14.412 -16.361  1.00 10.00      A   
ATOM   3254  CB  THR A 349     -17.630  14.136 -17.860  1.00 10.00      A   
ATOM   3255  OG1 THR A 349     -16.395  14.731 -18.278  1.00 10.00      A   
ATOM   3256  HG1 THR A 349     -16.091  14.288 -19.081  1.00 10.00      A   
ATOM   3257  CG2 THR A 349     -18.770  14.694 -18.697  1.00 10.00      A   
ATOM   3258  C   THR A 349     -17.101  13.377 -15.536  1.00 10.00      A   
ATOM   3259  O   THR A 349     -15.977  13.628 -15.090  1.00 10.00      A   
ATOM   3260  N   LEU A 350     -17.718  12.214 -15.343  1.00 10.00      A   
ATOM   3261  HN  LEU A 350     -18.610  12.076 -15.733  1.00 10.00      A   
ATOM   3262  CA  LEU A 350     -17.112  11.138 -14.574  1.00 10.00      A   
ATOM   3263  CB  LEU A 350     -18.129  10.019 -14.320  1.00 10.00      A   
ATOM   3264  CG  LEU A 350     -17.706   8.918 -13.340  1.00 10.00      A   
ATOM   3265  CD1 LEU A 350     -17.498   9.488 -11.944  1.00 10.00      A   
ATOM   3266  CD2 LEU A 350     -18.735   7.798 -13.315  1.00 10.00      A   
ATOM   3267  C   LEU A 350     -15.883  10.587 -15.291  1.00 10.00      A   
ATOM   3268  O   LEU A 350     -14.904  10.201 -14.653  1.00 10.00      A   
ATOM   3269  N   GLU A 351     -15.932  10.565 -16.622  1.00 10.00      A   
ATOM   3270  HN  GLU A 351     -16.746  10.881 -17.077  1.00 10.00      A   
ATOM   3271  CA  GLU A 351     -14.815  10.066 -17.418  1.00 10.00      A   
ATOM   3272  CB  GLU A 351     -15.159  10.062 -18.906  1.00 10.00      A   
ATOM   3273  CG  GLU A 351     -16.242   9.065 -19.287  1.00 10.00      A   
ATOM   3274  CD  GLU A 351     -15.915   7.647 -18.865  1.00 10.00      A   
ATOM   3275  OE1 GLU A 351     -14.747   7.224 -19.009  1.00 10.00      A   
ATOM   3276  OE2 GLU A 351     -16.827   6.935 -18.400  1.00 10.00      A   
ATOM   3277  C   GLU A 351     -13.545  10.876 -17.164  1.00 10.00      A   
ATOM   3278  O   GLU A 351     -12.443  10.326 -17.111  1.00 10.00      A   
ATOM   3279  N   GLN A 352     -13.705  12.183 -16.993  1.00 10.00      A   
ATOM   3280  HN  GLN A 352     -14.608  12.567 -17.042  1.00 10.00      A   
ATOM   3281  CA  GLN A 352     -12.571  13.061 -16.729  1.00 10.00      A   
ATOM   3282  CB  GLN A 352     -12.964  14.531 -16.886  1.00 10.00      A   
ATOM   3283  CG  GLN A 352     -13.048  14.989 -18.332  1.00 10.00      A   
ATOM   3284  CD  GLN A 352     -13.300  16.478 -18.472  1.00 10.00      A   
ATOM   3285  OE1 GLN A 352     -12.365  17.279 -18.483  1.00 10.00      A   
ATOM   3286  NE2 GLN A 352     -14.562  16.860 -18.582  1.00 10.00      A   
ATOM   3287 HE21 GLN A 352     -15.263  16.167 -18.559  1.00 10.00      A   
ATOM   3288 HE22 GLN A 352     -14.749  17.817 -18.705  1.00 10.00      A   
ATOM   3289  C   GLN A 352     -12.012  12.789 -15.337  1.00 10.00      A   
ATOM   3290  O   GLN A 352     -10.799  12.829 -15.121  1.00 10.00      A   
ATOM   3291  N   LEU A 353     -12.908  12.485 -14.404  1.00 10.00      A   
ATOM   3292  HN  LEU A 353     -13.858  12.464 -14.646  1.00 10.00      A   
ATOM   3293  CA  LEU A 353     -12.520  12.178 -13.034  1.00 10.00      A   
ATOM   3294  CB  LEU A 353     -13.766  12.040 -12.154  1.00 10.00      A   
ATOM   3295  CG  LEU A 353     -13.533  12.021 -10.642  1.00 10.00      A   
ATOM   3296  CD1 LEU A 353     -13.256  13.425 -10.123  1.00 10.00      A   
ATOM   3297  CD2 LEU A 353     -14.725  11.410  -9.923  1.00 10.00      A   
ATOM   3298  C   LEU A 353     -11.718  10.880 -13.011  1.00 10.00      A   
ATOM   3299  O   LEU A 353     -10.705  10.770 -12.319  1.00 10.00      A   
ATOM   3300  N   LYS A 354     -12.181   9.905 -13.786  1.00 10.00      A   
ATOM   3301  HN  LYS A 354     -13.008  10.058 -14.296  1.00 10.00      A   
ATOM   3302  CA  LYS A 354     -11.517   8.610 -13.887  1.00 10.00      A   
ATOM   3303  CB  LYS A 354     -12.303   7.684 -14.818  1.00 10.00      A   
ATOM   3304  CG  LYS A 354     -13.622   7.182 -14.249  1.00 10.00      A   
ATOM   3305  CD  LYS A 354     -14.524   6.625 -15.344  1.00 10.00      A   
ATOM   3306  CE  LYS A 354     -13.808   5.570 -16.173  1.00 10.00      A   
ATOM   3307  NZ  LYS A 354     -14.647   5.071 -17.294  1.00 10.00      A   
ATOM   3308  HZ1 LYS A 354     -15.507   4.618 -16.927  1.00 10.00      A   
ATOM   3309  HZ2 LYS A 354     -14.118   4.375 -17.853  1.00 10.00      A   
ATOM   3310  HZ3 LYS A 354     -14.924   5.862 -17.918  1.00 10.00      A   
ATOM   3311  C   LYS A 354     -10.100   8.775 -14.423  1.00 10.00      A   
ATOM   3312  O   LYS A 354      -9.151   8.192 -13.899  1.00 10.00      A   
ATOM   3313  N   SER A 355      -9.969   9.588 -15.465  1.00 10.00      A   
ATOM   3314  HN  SER A 355     -10.766  10.032 -15.826  1.00 10.00      A   
ATOM   3315  CA  SER A 355      -8.676   9.842 -16.088  1.00 10.00      A   
ATOM   3316  CB  SER A 355      -8.851  10.722 -17.325  1.00 10.00      A   
ATOM   3317  OG  SER A 355      -9.895  10.225 -18.153  1.00 10.00      A   
ATOM   3318  HG  SER A 355     -10.750  10.459 -17.768  1.00 10.00      A   
ATOM   3319  C   SER A 355      -7.711  10.488 -15.099  1.00 10.00      A   
ATOM   3320  O   SER A 355      -6.501  10.286 -15.174  1.00 10.00      A   
ATOM   3321  N   TRP A 356      -8.260  11.249 -14.162  1.00 10.00      A   
ATOM   3322  HN  TRP A 356      -9.234  11.359 -14.148  1.00 10.00      A   
ATOM   3323  CA  TRP A 356      -7.460  11.920 -13.149  1.00 10.00      A   
ATOM   3324  CB  TRP A 356      -8.329  12.909 -12.366  1.00 10.00      A   
ATOM   3325  CG  TRP A 356      -7.606  13.624 -11.268  1.00 10.00      A   
ATOM   3326  CD1 TRP A 356      -6.833  14.743 -11.381  1.00 10.00      A   
ATOM   3327  CD2 TRP A 356      -7.599  13.269  -9.884  1.00 10.00      A   
ATOM   3328  NE1 TRP A 356      -6.339  15.101 -10.151  1.00 10.00      A   
ATOM   3329  HE1 TRP A 356      -5.752  15.871  -9.972  1.00 10.00      A   
ATOM   3330  CE2 TRP A 356      -6.801  14.213  -9.213  1.00 10.00      A   
ATOM   3331  CE3 TRP A 356      -8.196  12.246  -9.148  1.00 10.00      A   
ATOM   3332  CZ2 TRP A 356      -6.580  14.158  -7.842  1.00 10.00      A   
ATOM   3333  CZ3 TRP A 356      -7.978  12.193  -7.789  1.00 10.00      A   
ATOM   3334  CH2 TRP A 356      -7.181  13.145  -7.148  1.00 10.00      A   
ATOM   3335  C   TRP A 356      -6.823  10.902 -12.206  1.00 10.00      A   
ATOM   3336  O   TRP A 356      -5.639  11.002 -11.873  1.00 10.00      A   
ATOM   3337  N   VAL A 357      -7.613   9.919 -11.790  1.00 10.00      A   
ATOM   3338  HN  VAL A 357      -8.546   9.897 -12.092  1.00 10.00      A   
ATOM   3339  CA  VAL A 357      -7.130   8.874 -10.893  1.00 10.00      A   
ATOM   3340  CB  VAL A 357      -8.273   7.959 -10.401  1.00 10.00      A   
ATOM   3341  CG1 VAL A 357      -7.787   7.031  -9.297  1.00 10.00      A   
ATOM   3342  CG2 VAL A 357      -9.457   8.787  -9.923  1.00 10.00      A   
ATOM   3343  C   VAL A 357      -6.060   8.037 -11.590  1.00 10.00      A   
ATOM   3344  O   VAL A 357      -5.048   7.683 -10.989  1.00 10.00      A   
ATOM   3345  N   ARG A 358      -6.281   7.759 -12.871  1.00 10.00      A   
ATOM   3346  HN  ARG A 358      -7.110   8.079 -13.292  1.00 10.00      A   
ATOM   3347  CA  ARG A 358      -5.334   6.979 -13.664  1.00 10.00      A   
ATOM   3348  CB  ARG A 358      -5.967   6.544 -14.987  1.00 10.00      A   
ATOM   3349  CG  ARG A 358      -7.236   5.730 -14.818  1.00 10.00      A   
ATOM   3350  CD  ARG A 358      -7.369   4.664 -15.889  1.00 10.00      A   
ATOM   3351  NE  ARG A 358      -7.805   5.213 -17.169  1.00 10.00      A   
ATOM   3352  HE  ARG A 358      -8.062   6.163 -17.190  1.00 10.00      A   
ATOM   3353  CZ  ARG A 358      -7.882   4.504 -18.293  1.00 10.00      A   
ATOM   3354  NH1 ARG A 358      -7.558   3.214 -18.299  1.00 10.00      A   
ATOM   3355 HH11 ARG A 358      -7.619   2.664 -19.183  1.00 10.00      A   
ATOM   3356 HH12 ARG A 358      -7.238   2.740 -17.414  1.00 10.00      A   
ATOM   3357  NH2 ARG A 358      -8.292   5.085 -19.412  1.00 10.00      A   
ATOM   3358 HH21 ARG A 358      -8.552   6.095 -19.411  1.00 10.00      A   
ATOM   3359 HH22 ARG A 358      -8.355   4.535 -20.300  1.00 10.00      A   
ATOM   3360  C   ARG A 358      -4.058   7.773 -13.928  1.00 10.00      A   
ATOM   3361  O   ARG A 358      -3.031   7.220 -14.320  1.00 10.00      A   
ATOM   3362  N   ASN A 359      -4.134   9.075 -13.708  1.00 10.00      A   
ATOM   3363  HN  ASN A 359      -4.983   9.459 -13.404  1.00 10.00      A   
ATOM   3364  CA  ASN A 359      -2.992   9.955 -13.908  1.00 10.00      A   
ATOM   3365  CB  ASN A 359      -3.452  11.306 -14.454  1.00 10.00      A   
ATOM   3366  CG  ASN A 359      -3.410  11.377 -15.965  1.00 10.00      A   
ATOM   3367  OD1 ASN A 359      -3.608  10.377 -16.654  1.00 10.00      A   
ATOM   3368  ND2 ASN A 359      -3.147  12.561 -16.491  1.00 10.00      A   
ATOM   3369 HD21 ASN A 359      -2.996  13.322 -15.876  1.00 10.00      A   
ATOM   3370 HD22 ASN A 359      -3.111  12.638 -17.467  1.00 10.00      A   
ATOM   3371  C   ASN A 359      -2.244  10.161 -12.600  1.00 10.00      A   
ATOM   3372  O   ASN A 359      -1.312  10.960 -12.531  1.00 10.00      A   
ATOM   3373  N   ASN A 360      -2.683   9.449 -11.562  1.00 10.00      A   
ATOM   3374  HN  ASN A 360      -3.447   8.846 -11.693  1.00 10.00      A   
ATOM   3375  CA  ASN A 360      -2.072   9.528 -10.235  1.00 10.00      A   
ATOM   3376  CB  ASN A 360      -0.598   9.103 -10.282  1.00 10.00      A   
ATOM   3377  CG  ASN A 360      -0.035   8.724  -8.924  1.00 10.00      A   
ATOM   3378  OD1 ASN A 360      -0.751   8.244  -8.047  1.00 10.00      A   
ATOM   3379  ND2 ASN A 360       1.262   8.925  -8.747  1.00 10.00      A   
ATOM   3380 HD21 ASN A 360       1.776   9.301  -9.494  1.00 10.00      A   
ATOM   3381 HD22 ASN A 360       1.651   8.691  -7.882  1.00 10.00      A   
ATOM   3382  C   ASN A 360      -2.229  10.926  -9.631  1.00 10.00      A   
ATOM   3383  O   ASN A 360      -1.498  11.311  -8.719  1.00 10.00      A   
ATOM   3384  N   GLY A 361      -3.198  11.679 -10.140  1.00 10.00      A   
ATOM   3385  HN  GLY A 361      -3.763  11.319 -10.857  1.00 10.00      A   
ATOM   3386  CA  GLY A 361      -3.436  13.017  -9.635  1.00 10.00      A   
ATOM   3387  C   GLY A 361      -2.950  14.109 -10.569  1.00 10.00      A   
ATOM   3388  O   GLY A 361      -2.957  15.286 -10.206  1.00 10.00      A   
ATOM   3389  N   GLU A 362      -2.523  13.729 -11.768  1.00 10.00      A   
ATOM   3390  HN  GLU A 362      -2.523  12.777 -11.998  1.00 10.00      A   
ATOM   3391  CB  GLU A 362      -0.869  14.123 -13.548  1.00 10.00      A   
ATOM   3392  CG  GLU A 362       0.369  13.834 -12.720  1.00 10.00      A   
ATOM   3393  CD  GLU A 362       1.528  13.357 -13.569  1.00 10.00      A   
ATOM   3394  OE1 GLU A 362       2.174  14.201 -14.232  1.00 10.00      A   
ATOM   3395  OE2 GLU A 362       1.813  12.142 -13.572  1.00 10.00      A   
ATOM   3396  CA  GLU A 362      -2.039  14.697 -12.743  1.00 10.00      A   
ATOM   3397  C   GLU A 362      -3.161  15.146 -13.676  1.00 10.00      A   
ATOM   3398  O   GLU A 362      -3.153  14.754 -14.864  1.00 10.00      A   
ATOM   3399  OXT GLU A 362      -4.057  15.885 -13.216  1.00 10.00      A   
ATOM   3400  CB  MET B   1      22.663   4.397 -23.347  1.00 10.00      B   
ATOM   3401  CG  MET B   1      23.529   4.569 -24.583  1.00 10.00      B   
ATOM   3402  SD  MET B   1      22.911   3.650 -26.004  1.00 10.00      B   
ATOM   3403  CE  MET B   1      23.179   1.968 -25.451  1.00 10.00      B   
ATOM   3404  C   MET B   1      20.375   4.537 -22.309  1.00 10.00      B   
ATOM   3405  O   MET B   1      19.203   4.209 -22.481  1.00 10.00      B   
ATOM   3406  N   MET B   1      21.276   6.442 -23.630  1.00 10.00      B   
ATOM   3407  HT1 MET B   1      20.327   6.797 -23.871  1.00 10.00      B   
ATOM   3408  HT2 MET B   1      21.933   6.715 -24.386  1.00 10.00      B   
ATOM   3409  HT3 MET B   1      21.586   6.885 -22.745  1.00 10.00      B   
ATOM   3410  CA  MET B   1      21.246   4.968 -23.486  1.00 10.00      B   
ATOM   3411  N   ARG B   2      20.942   4.566 -21.110  1.00 10.00      B   
ATOM   3412  HN  ARG B   2      21.870   4.879 -21.022  1.00 10.00      B   
ATOM   3413  CA  ARG B   2      20.225   4.157 -19.910  1.00 10.00      B   
ATOM   3414  CB  ARG B   2      21.121   3.217 -19.092  1.00 10.00      B   
ATOM   3415  CG  ARG B   2      20.435   2.547 -17.915  1.00 10.00      B   
ATOM   3416  CD  ARG B   2      21.449   2.038 -16.901  1.00 10.00      B   
ATOM   3417  NE  ARG B   2      21.853   0.649 -17.142  1.00 10.00      B   
ATOM   3418  HE  ARG B   2      21.178   0.040 -17.520  1.00 10.00      B   
ATOM   3419  CZ  ARG B   2      23.074   0.171 -16.888  1.00 10.00      B   
ATOM   3420  NH1 ARG B   2      24.019   0.961 -16.402  1.00 10.00      B   
ATOM   3421 HH11 ARG B   2      23.821   1.970 -16.212  1.00 10.00      B   
ATOM   3422 HH12 ARG B   2      24.980   0.575 -16.214  1.00 10.00      B   
ATOM   3423  NH2 ARG B   2      23.352  -1.104 -17.116  1.00 10.00      B   
ATOM   3424 HH21 ARG B   2      22.619  -1.741 -17.501  1.00 10.00      B   
ATOM   3425 HH22 ARG B   2      24.309  -1.481 -16.904  1.00 10.00      B   
ATOM   3426  C   ARG B   2      19.832   5.375 -19.072  1.00 10.00      B   
ATOM   3427  O   ARG B   2      20.572   6.358 -19.009  1.00 10.00      B   
ATOM   3428  N   SER B   3      18.654   5.322 -18.459  1.00 10.00      B   
ATOM   3429  HN  SER B   3      18.091   4.527 -18.573  1.00 10.00      B   
ATOM   3430  CA  SER B   3      18.176   6.412 -17.619  1.00 10.00      B   
ATOM   3431  CB  SER B   3      16.656   6.329 -17.469  1.00 10.00      B   
ATOM   3432  OG  SER B   3      16.032   6.038 -18.709  1.00 10.00      B   
ATOM   3433  HG  SER B   3      16.708   5.822 -19.365  1.00 10.00      B   
ATOM   3434  C   SER B   3      18.832   6.343 -16.243  1.00 10.00      B   
ATOM   3435  O   SER B   3      19.072   5.250 -15.717  1.00 10.00      B   
ATOM   3436  N   TYR B   4      19.118   7.502 -15.662  1.00 10.00      B   
ATOM   3437  HN  TYR B   4      18.903   8.342 -16.129  1.00 10.00      B   
ATOM   3438  CA  TYR B   4      19.753   7.563 -14.353  1.00 10.00      B   
ATOM   3439  CB  TYR B   4      21.240   7.908 -14.492  1.00 10.00      B   
ATOM   3440  CG  TYR B   4      22.090   6.775 -15.017  1.00 10.00      B   
ATOM   3441  CD1 TYR B   4      22.415   6.694 -16.364  1.00 10.00      B   
ATOM   3442  CD2 TYR B   4      22.557   5.783 -14.168  1.00 10.00      B   
ATOM   3443  CE1 TYR B   4      23.179   5.653 -16.851  1.00 10.00      B   
ATOM   3444  CE2 TYR B   4      23.325   4.743 -14.646  1.00 10.00      B   
ATOM   3445  CZ  TYR B   4      23.631   4.680 -15.987  1.00 10.00      B   
ATOM   3446  OH  TYR B   4      24.386   3.637 -16.463  1.00 10.00      B   
ATOM   3447  HH  TYR B   4      24.803   3.889 -17.299  1.00 10.00      B   
ATOM   3448  C   TYR B   4      19.084   8.582 -13.439  1.00 10.00      B   
ATOM   3449  O   TYR B   4      18.767   9.699 -13.857  1.00 10.00      B   
ATOM   3450  N   LEU B   5      18.857   8.179 -12.197  1.00 10.00      B   
ATOM   3451  HN  LEU B   5      19.089   7.255 -11.947  1.00 10.00      B   
ATOM   3452  CA  LEU B   5      18.276   9.053 -11.189  1.00 10.00      B   
ATOM   3453  CB  LEU B   5      17.135   8.355 -10.449  1.00 10.00      B   
ATOM   3454  CG  LEU B   5      15.838   8.154 -11.240  1.00 10.00      B   
ATOM   3455  CD1 LEU B   5      14.806   7.428 -10.395  1.00 10.00      B   
ATOM   3456  CD2 LEU B   5      15.288   9.489 -11.720  1.00 10.00      B   
ATOM   3457  C   LEU B   5      19.379   9.432 -10.212  1.00 10.00      B   
ATOM   3458  O   LEU B   5      20.000   8.556  -9.603  1.00 10.00      B   
ATOM   3459  N   ILE B   6      19.636  10.720 -10.069  1.00 10.00      B   
ATOM   3460  HN  ILE B   6      19.085  11.382 -10.548  1.00 10.00      B   
ATOM   3461  CA  ILE B   6      20.703  11.181  -9.196  1.00 10.00      B   
ATOM   3462  CB  ILE B   6      21.576  12.240  -9.898  1.00 10.00      B   
ATOM   3463  CG1 ILE B   6      21.968  11.776 -11.307  1.00 10.00      B   
ATOM   3464  CG2 ILE B   6      22.810  12.560  -9.068  1.00 10.00      B   
ATOM   3465  CD1 ILE B   6      22.834  10.536 -11.339  1.00 10.00      B   
ATOM   3466  C   ILE B   6      20.168  11.749  -7.886  1.00 10.00      B   
ATOM   3467  O   ILE B   6      19.300  12.622  -7.883  1.00 10.00      B   
ATOM   3468  N   LEU B   7      20.687  11.238  -6.781  1.00 10.00      B   
ATOM   3469  HN  LEU B   7      21.366  10.529  -6.858  1.00 10.00      B   
ATOM   3470  CA  LEU B   7      20.295  11.695  -5.456  1.00 10.00      B   
ATOM   3471  CB  LEU B   7      19.671  10.551  -4.654  1.00 10.00      B   
ATOM   3472  CG  LEU B   7      18.353   9.983  -5.185  1.00 10.00      B   
ATOM   3473  CD1 LEU B   7      17.902   8.807  -4.336  1.00 10.00      B   
ATOM   3474  CD2 LEU B   7      17.278  11.058  -5.222  1.00 10.00      B   
ATOM   3475  C   LEU B   7      21.525  12.218  -4.731  1.00 10.00      B   
ATOM   3476  O   LEU B   7      22.636  11.741  -4.966  1.00 10.00      B   
ATOM   3477  N   ARG B   8      21.341  13.194  -3.858  1.00 10.00      B   
ATOM   3478  HN  ARG B   8      20.435  13.536  -3.695  1.00 10.00      B   
ATOM   3479  CA  ARG B   8      22.464  13.758  -3.127  1.00 10.00      B   
ATOM   3480  CB  ARG B   8      22.726  15.206  -3.546  1.00 10.00      B   
ATOM   3481  CG  ARG B   8      23.990  15.801  -2.946  1.00 10.00      B   
ATOM   3482  CD  ARG B   8      24.494  16.976  -3.771  1.00 10.00      B   
ATOM   3483  NE  ARG B   8      25.602  17.666  -3.116  1.00 10.00      B   
ATOM   3484  HE  ARG B   8      25.374  18.321  -2.415  1.00 10.00      B   
ATOM   3485  CZ  ARG B   8      26.885  17.464  -3.407  1.00 10.00      B   
ATOM   3486  NH1 ARG B   8      27.236  16.589  -4.336  1.00 10.00      B   
ATOM   3487 HH11 ARG B   8      28.258  16.434  -4.555  1.00 10.00      B   
ATOM   3488 HH12 ARG B   8      26.514  16.046  -4.853  1.00 10.00      B   
ATOM   3489  NH2 ARG B   8      27.820  18.131  -2.752  1.00 10.00      B   
ATOM   3490 HH21 ARG B   8      28.830  17.978  -2.973  1.00 10.00      B   
ATOM   3491 HH22 ARG B   8      27.551  18.815  -2.009  1.00 10.00      B   
ATOM   3492  C   ARG B   8      22.268  13.652  -1.620  1.00 10.00      B   
ATOM   3493  O   ARG B   8      21.380  14.282  -1.048  1.00 10.00      B   
ATOM   3494  N   LEU B   9      23.111  12.854  -0.987  1.00 10.00      B   
ATOM   3495  HN  LEU B   9      23.808  12.389  -1.503  1.00 10.00      B   
ATOM   3496  CA  LEU B   9      23.046  12.657   0.451  1.00 10.00      B   
ATOM   3497  CB  LEU B   9      23.414  11.215   0.810  1.00 10.00      B   
ATOM   3498  CG  LEU B   9      22.495  10.124   0.257  1.00 10.00      B   
ATOM   3499  CD1 LEU B   9      23.056   8.748   0.573  1.00 10.00      B   
ATOM   3500  CD2 LEU B   9      21.091  10.270   0.817  1.00 10.00      B   
ATOM   3501  C   LEU B   9      23.988  13.623   1.159  1.00 10.00      B   
ATOM   3502  O   LEU B   9      25.203  13.419   1.172  1.00 10.00      B   
ATOM   3503  N   ALA B  10      23.424  14.679   1.725  1.00 10.00      B   
ATOM   3504  HN  ALA B  10      22.453  14.788   1.672  1.00 10.00      B   
ATOM   3505  CA  ALA B  10      24.210  15.681   2.427  1.00 10.00      B   
ATOM   3506  CB  ALA B  10      24.315  16.951   1.596  1.00 10.00      B   
ATOM   3507  C   ALA B  10      23.603  15.983   3.789  1.00 10.00      B   
ATOM   3508  O   ALA B  10      22.403  16.251   3.897  1.00 10.00      B   
ATOM   3509  N   GLY B  11      24.433  15.937   4.818  1.00 10.00      B   
ATOM   3510  HN  GLY B  11      25.381  15.733   4.661  1.00 10.00      B   
ATOM   3511  CA  GLY B  11      23.973  16.202   6.163  1.00 10.00      B   
ATOM   3512  C   GLY B  11      25.135  16.437   7.103  1.00 10.00      B   
ATOM   3513  O   GLY B  11      26.277  16.130   6.755  1.00 10.00      B   
ATOM   3514  N   PRO B  12      24.875  16.977   8.303  1.00 10.00      B   
ATOM   3515  CA  PRO B  12      25.921  17.254   9.293  1.00 10.00      B   
ATOM   3516  CB  PRO B  12      25.154  17.824  10.494  1.00 10.00      B   
ATOM   3517  CG  PRO B  12      23.731  17.437  10.273  1.00 10.00      B   
ATOM   3518  CD  PRO B  12      23.542  17.367   8.787  1.00 10.00      B   
ATOM   3519  C   PRO B  12      26.685  15.993   9.694  1.00 10.00      B   
ATOM   3520  O   PRO B  12      27.913  15.947   9.610  1.00 10.00      B   
ATOM   3521  N   MET B  13      25.955  14.967  10.116  1.00 10.00      B   
ATOM   3522  HN  MET B  13      24.977  15.050  10.147  1.00 10.00      B   
ATOM   3523  CA  MET B  13      26.573  13.713  10.523  1.00 10.00      B   
ATOM   3524  CB  MET B  13      26.615  13.589  12.048  1.00 10.00      B   
ATOM   3525  CG  MET B  13      27.465  14.640  12.742  1.00 10.00      B   
ATOM   3526  SD  MET B  13      27.702  14.306  14.498  1.00 10.00      B   
ATOM   3527  CE  MET B  13      26.012  14.052  15.035  1.00 10.00      B   
ATOM   3528  C   MET B  13      25.835  12.520   9.934  1.00 10.00      B   
ATOM   3529  O   MET B  13      24.695  12.246  10.303  1.00 10.00      B   
ATOM   3530  N   GLN B  14      26.484  11.816   9.020  1.00 10.00      B   
ATOM   3531  HN  GLN B  14      27.394  12.087   8.763  1.00 10.00      B   
ATOM   3532  CA  GLN B  14      25.884  10.642   8.392  1.00 10.00      B   
ATOM   3533  CB  GLN B  14      26.355  10.502   6.944  1.00 10.00      B   
ATOM   3534  CG  GLN B  14      26.071  11.718   6.079  1.00 10.00      B   
ATOM   3535  CD  GLN B  14      26.100  11.404   4.598  1.00 10.00      B   
ATOM   3536  OE1 GLN B  14      25.765  10.296   4.177  1.00 10.00      B   
ATOM   3537  NE2 GLN B  14      26.509  12.371   3.794  1.00 10.00      B   
ATOM   3538 HE21 GLN B  14      26.777  13.231   4.193  1.00 10.00      B   
ATOM   3539 HE22 GLN B  14      26.519  12.197   2.830  1.00 10.00      B   
ATOM   3540  C   GLN B  14      26.259   9.393   9.175  1.00 10.00      B   
ATOM   3541  O   GLN B  14      27.337   9.338   9.766  1.00 10.00      B   
ATOM   3542  N   ALA B  15      25.378   8.398   9.192  1.00 10.00      B   
ATOM   3543  HN  ALA B  15      24.528   8.491   8.705  1.00 10.00      B   
ATOM   3544  CA  ALA B  15      25.651   7.167   9.919  1.00 10.00      B   
ATOM   3545  CB  ALA B  15      24.906   7.147  11.243  1.00 10.00      B   
ATOM   3546  C   ALA B  15      25.313   5.932   9.092  1.00 10.00      B   
ATOM   3547  O   ALA B  15      24.147   5.546   8.973  1.00 10.00      B   
ATOM   3548  N   TRP B  16      26.342   5.324   8.522  1.00 10.00      B   
ATOM   3549  HN  TRP B  16      27.245   5.687   8.660  1.00 10.00      B   
ATOM   3550  CA  TRP B  16      26.190   4.121   7.718  1.00 10.00      B   
ATOM   3551  CB  TRP B  16      26.648   4.369   6.277  1.00 10.00      B   
ATOM   3552  CG  TRP B  16      25.991   5.561   5.641  1.00 10.00      B   
ATOM   3553  CD1 TRP B  16      26.562   6.774   5.383  1.00 10.00      B   
ATOM   3554  CD2 TRP B  16      24.634   5.656   5.192  1.00 10.00      B   
ATOM   3555  NE1 TRP B  16      25.645   7.613   4.800  1.00 10.00      B   
ATOM   3556  HE1 TRP B  16      25.817   8.544   4.520  1.00 10.00      B   
ATOM   3557  CE2 TRP B  16      24.456   6.952   4.671  1.00 10.00      B   
ATOM   3558  CE3 TRP B  16      23.553   4.770   5.178  1.00 10.00      B   
ATOM   3559  CZ2 TRP B  16      23.243   7.385   4.144  1.00 10.00      B   
ATOM   3560  CZ3 TRP B  16      22.350   5.202   4.655  1.00 10.00      B   
ATOM   3561  CH2 TRP B  16      22.204   6.496   4.143  1.00 10.00      B   
ATOM   3562  C   TRP B  16      26.995   3.006   8.370  1.00 10.00      B   
ATOM   3563  O   TRP B  16      28.144   2.744   8.005  1.00 10.00      B   
ATOM   3564  N   GLY B  17      26.376   2.374   9.354  1.00 10.00      B   
ATOM   3565  HN  GLY B  17      25.450   2.621   9.567  1.00 10.00      B   
ATOM   3566  CA  GLY B  17      27.025   1.328  10.113  1.00 10.00      B   
ATOM   3567  C   GLY B  17      27.309   0.048   9.355  1.00 10.00      B   
ATOM   3568  O   GLY B  17      26.734  -0.223   8.298  1.00 10.00      B   
ATOM   3569  N   GLN B  18      28.219  -0.731   9.917  1.00 10.00      B   
ATOM   3570  HN  GLN B  18      28.649  -0.425  10.746  1.00 10.00      B   
ATOM   3571  CA  GLN B  18      28.619  -2.012   9.359  1.00 10.00      B   
ATOM   3572  CB  GLN B  18      30.151  -2.103   9.353  1.00 10.00      B   
ATOM   3573  CG  GLN B  18      30.839  -1.101   8.434  1.00 10.00      B   
ATOM   3574  CD  GLN B  18      32.344  -1.081   8.620  1.00 10.00      B   
ATOM   3575  OE1 GLN B  18      32.851  -1.318   9.716  1.00 10.00      B   
ATOM   3576  NE2 GLN B  18      33.073  -0.817   7.548  1.00 10.00      B   
ATOM   3577 HE21 GLN B  18      32.608  -0.655   6.697  1.00 10.00      B   
ATOM   3578 HE22 GLN B  18      34.047  -0.793   7.647  1.00 10.00      B   
ATOM   3579  C   GLN B  18      28.027  -3.133  10.218  1.00 10.00      B   
ATOM   3580  O   GLN B  18      27.483  -2.857  11.290  1.00 10.00      B   
ATOM   3581  N   PRO B  19      28.100  -4.399   9.761  1.00 10.00      B   
ATOM   3582  CA  PRO B  19      27.575  -5.546  10.517  1.00 10.00      B   
ATOM   3583  CB  PRO B  19      28.036  -6.756   9.698  1.00 10.00      B   
ATOM   3584  CG  PRO B  19      28.196  -6.229   8.317  1.00 10.00      B   
ATOM   3585  CD  PRO B  19      28.678  -4.817   8.469  1.00 10.00      B   
ATOM   3586  C   PRO B  19      28.159  -5.616  11.927  1.00 10.00      B   
ATOM   3587  O   PRO B  19      29.370  -5.755  12.105  1.00 10.00      B   
ATOM   3588  N   THR B  20      27.291  -5.494  12.923  1.00 10.00      B   
ATOM   3589  HN  THR B  20      26.344  -5.358  12.712  1.00 10.00      B   
ATOM   3590  CA  THR B  20      27.706  -5.547  14.316  1.00 10.00      B   
ATOM   3591  CB  THR B  20      28.251  -4.185  14.815  1.00 10.00      B   
ATOM   3592  OG1 THR B  20      28.578  -4.264  16.212  1.00 10.00      B   
ATOM   3593  HG1 THR B  20      28.506  -3.383  16.612  1.00 10.00      B   
ATOM   3594  CG2 THR B  20      27.244  -3.066  14.587  1.00 10.00      B   
ATOM   3595  C   THR B  20      26.563  -6.014  15.216  1.00 10.00      B   
ATOM   3596  O   THR B  20      25.440  -5.508  15.135  1.00 10.00      B   
ATOM   3597  N   PHE B  21      26.848  -6.996  16.059  1.00 10.00      B   
ATOM   3598  HN  PHE B  21      27.749  -7.379  16.054  1.00 10.00      B   
ATOM   3599  CA  PHE B  21      25.855  -7.523  16.985  1.00 10.00      B   
ATOM   3600  CB  PHE B  21      25.780  -9.052  16.908  1.00 10.00      B   
ATOM   3601  CG  PHE B  21      25.025  -9.565  15.713  1.00 10.00      B   
ATOM   3602  CD1 PHE B  21      25.619 -10.448  14.828  1.00 10.00      B   
ATOM   3603  CD2 PHE B  21      23.723  -9.157  15.473  1.00 10.00      B   
ATOM   3604  CE1 PHE B  21      24.931 -10.916  13.725  1.00 10.00      B   
ATOM   3605  CE2 PHE B  21      23.027  -9.621  14.371  1.00 10.00      B   
ATOM   3606  CZ  PHE B  21      23.633 -10.502  13.496  1.00 10.00      B   
ATOM   3607  C   PHE B  21      26.166  -7.068  18.406  1.00 10.00      B   
ATOM   3608  O   PHE B  21      25.528  -7.505  19.367  1.00 10.00      B   
ATOM   3609  N   GLU B  22      27.159  -6.198  18.527  1.00 10.00      B   
ATOM   3610  HN  GLU B  22      27.629  -5.895  17.722  1.00 10.00      B   
ATOM   3611  CA  GLU B  22      27.558  -5.663  19.818  1.00 10.00      B   
ATOM   3612  CB  GLU B  22      29.082  -5.591  19.916  1.00 10.00      B   
ATOM   3613  CG  GLU B  22      29.770  -6.943  19.984  1.00 10.00      B   
ATOM   3614  CD  GLU B  22      30.621  -7.227  18.767  1.00 10.00      B   
ATOM   3615  OE1 GLU B  22      31.498  -6.396  18.439  1.00 10.00      B   
ATOM   3616  OE2 GLU B  22      30.425  -8.289  18.138  1.00 10.00      B   
ATOM   3617  C   GLU B  22      26.966  -4.273  19.992  1.00 10.00      B   
ATOM   3618  O   GLU B  22      26.321  -3.754  19.080  1.00 10.00      B   
ATOM   3619  N   GLY B  23      27.188  -3.673  21.153  1.00 10.00      B   
ATOM   3620  HN  GLY B  23      27.713  -4.134  21.841  1.00 10.00      B   
ATOM   3621  CA  GLY B  23      26.671  -2.342  21.412  1.00 10.00      B   
ATOM   3622  C   GLY B  23      27.312  -1.315  20.505  1.00 10.00      B   
ATOM   3623  O   GLY B  23      26.641  -0.404  20.007  1.00 10.00      B   
ATOM   3624  N   THR B  24      28.613  -1.469  20.296  1.00 10.00      B   
ATOM   3625  HN  THR B  24      29.083  -2.203  20.743  1.00 10.00      B   
ATOM   3626  CA  THR B  24      29.375  -0.582  19.438  1.00 10.00      B   
ATOM   3627  CB  THR B  24      30.881  -0.891  19.561  1.00 10.00      B   
ATOM   3628  OG1 THR B  24      31.092  -1.777  20.673  1.00 10.00      B   
ATOM   3629  HG1 THR B  24      31.617  -2.535  20.382  1.00 10.00      B   
ATOM   3630  CG2 THR B  24      31.674   0.388  19.783  1.00 10.00      B   
ATOM   3631  C   THR B  24      28.949  -0.766  17.984  1.00 10.00      B   
ATOM   3632  O   THR B  24      28.902  -1.890  17.478  1.00 10.00      B   
ATOM   3633  N   ARG B  25      28.618   0.332  17.317  1.00 10.00      B   
ATOM   3634  HN  ARG B  25      28.661   1.202  17.769  1.00 10.00      B   
ATOM   3635  CA  ARG B  25      28.197   0.275  15.925  1.00 10.00      B   
ATOM   3636  CB  ARG B  25      26.720   0.658  15.778  1.00 10.00      B   
ATOM   3637  CG  ARG B  25      26.311   1.910  16.540  1.00 10.00      B   
ATOM   3638  CD  ARG B  25      24.856   1.849  16.970  1.00 10.00      B   
ATOM   3639  NE  ARG B  25      24.651   0.964  18.116  1.00 10.00      B   
ATOM   3640  HE  ARG B  25      25.336   0.275  18.280  1.00 10.00      B   
ATOM   3641  CZ  ARG B  25      23.605   1.043  18.938  1.00 10.00      B   
ATOM   3642  NH1 ARG B  25      22.674   1.968  18.745  1.00 10.00      B   
ATOM   3643 HH11 ARG B  25      22.756   2.638  17.949  1.00 10.00      B   
ATOM   3644 HH12 ARG B  25      21.854   2.028  19.387  1.00 10.00      B   
ATOM   3645  NH2 ARG B  25      23.479   0.185  19.943  1.00 10.00      B   
ATOM   3646 HH21 ARG B  25      22.660   0.249  20.587  1.00 10.00      B   
ATOM   3647 HH22 ARG B  25      24.194  -0.564  20.089  1.00 10.00      B   
ATOM   3648  C   ARG B  25      29.096   1.135  15.037  1.00 10.00      B   
ATOM   3649  O   ARG B  25      28.878   2.340  14.891  1.00 10.00      B   
ATOM   3650  N   PRO B  26      30.135   0.518  14.450  1.00 10.00      B   
ATOM   3651  CA  PRO B  26      31.086   1.217  13.577  1.00 10.00      B   
ATOM   3652  CB  PRO B  26      32.176   0.170  13.327  1.00 10.00      B   
ATOM   3653  CG  PRO B  26      31.488  -1.137  13.513  1.00 10.00      B   
ATOM   3654  CD  PRO B  26      30.469  -0.912  14.592  1.00 10.00      B   
ATOM   3655  C   PRO B  26      30.456   1.650  12.256  1.00 10.00      B   
ATOM   3656  O   PRO B  26      29.601   0.952  11.707  1.00 10.00      B   
ATOM   3657  N   THR B  27      30.877   2.806  11.758  1.00 10.00      B   
ATOM   3658  HN  THR B  27      31.566   3.317  12.249  1.00 10.00      B   
ATOM   3659  CA  THR B  27      30.361   3.334  10.504  1.00 10.00      B   
ATOM   3660  CB  THR B  27      29.958   4.828  10.637  1.00 10.00      B   
ATOM   3661  OG1 THR B  27      29.037   5.200   9.601  1.00 10.00      B   
ATOM   3662  HG1 THR B  27      29.524   5.388   8.789  1.00 10.00      B   
ATOM   3663  CG2 THR B  27      31.171   5.748  10.594  1.00 10.00      B   
ATOM   3664  C   THR B  27      31.386   3.140   9.383  1.00 10.00      B   
ATOM   3665  O   THR B  27      32.594   3.101   9.631  1.00 10.00      B   
ATOM   3666  N   GLY B  28      30.901   2.996   8.158  1.00 10.00      B   
ATOM   3667  HN  GLY B  28      29.925   3.013   8.019  1.00 10.00      B   
ATOM   3668  CA  GLY B  28      31.787   2.802   7.027  1.00 10.00      B   
ATOM   3669  C   GLY B  28      32.303   4.107   6.449  1.00 10.00      B   
ATOM   3670  O   GLY B  28      32.292   5.143   7.118  1.00 10.00      B   
ATOM   3671  N   ARG B  29      32.746   4.058   5.203  1.00 10.00      B   
ATOM   3672  HN  ARG B  29      32.719   3.203   4.724  1.00 10.00      B   
ATOM   3673  CA  ARG B  29      33.279   5.231   4.524  1.00 10.00      B   
ATOM   3674  CB  ARG B  29      34.600   4.887   3.828  1.00 10.00      B   
ATOM   3675  CG  ARG B  29      35.756   4.621   4.780  1.00 10.00      B   
ATOM   3676  CD  ARG B  29      36.456   5.909   5.177  1.00 10.00      B   
ATOM   3677  NE  ARG B  29      37.321   6.412   4.113  1.00 10.00      B   
ATOM   3678  HE  ARG B  29      37.409   5.858   3.304  1.00 10.00      B   
ATOM   3679  CZ  ARG B  29      37.989   7.559   4.175  1.00 10.00      B   
ATOM   3680  NH1 ARG B  29      37.891   8.335   5.253  1.00 10.00      B   
ATOM   3681 HH11 ARG B  29      37.287   8.045   6.054  1.00 10.00      B   
ATOM   3682 HH12 ARG B  29      38.414   9.238   5.303  1.00 10.00      B   
ATOM   3683  NH2 ARG B  29      38.768   7.921   3.161  1.00 10.00      B   
ATOM   3684 HH21 ARG B  29      38.856   7.303   2.319  1.00 10.00      B   
ATOM   3685 HH22 ARG B  29      39.294   8.824   3.197  1.00 10.00      B   
ATOM   3686  C   ARG B  29      32.286   5.784   3.508  1.00 10.00      B   
ATOM   3687  O   ARG B  29      32.461   6.893   3.003  1.00 10.00      B   
ATOM   3688  N   PHE B  30      31.251   5.009   3.209  1.00 10.00      B   
ATOM   3689  HN  PHE B  30      31.166   4.132   3.640  1.00 10.00      B   
ATOM   3690  CA  PHE B  30      30.234   5.424   2.255  1.00 10.00      B   
ATOM   3691  CB  PHE B  30      30.690   5.128   0.815  1.00 10.00      B   
ATOM   3692  CG  PHE B  30      31.039   3.689   0.537  1.00 10.00      B   
ATOM   3693  CD1 PHE B  30      30.077   2.808   0.068  1.00 10.00      B   
ATOM   3694  CD2 PHE B  30      32.331   3.223   0.726  1.00 10.00      B   
ATOM   3695  CE1 PHE B  30      30.393   1.490  -0.203  1.00 10.00      B   
ATOM   3696  CE2 PHE B  30      32.653   1.906   0.459  1.00 10.00      B   
ATOM   3697  CZ  PHE B  30      31.683   1.039  -0.007  1.00 10.00      B   
ATOM   3698  C   PHE B  30      28.903   4.738   2.557  1.00 10.00      B   
ATOM   3699  O   PHE B  30      28.871   3.744   3.286  1.00 10.00      B   
ATOM   3700  N   PRO B  31      27.787   5.279   2.031  1.00 10.00      B   
ATOM   3701  CA  PRO B  31      26.448   4.706   2.237  1.00 10.00      B   
ATOM   3702  CB  PRO B  31      25.537   5.600   1.393  1.00 10.00      B   
ATOM   3703  CG  PRO B  31      26.284   6.879   1.258  1.00 10.00      B   
ATOM   3704  CD  PRO B  31      27.735   6.504   1.216  1.00 10.00      B   
ATOM   3705  C   PRO B  31      26.363   3.267   1.740  1.00 10.00      B   
ATOM   3706  O   PRO B  31      26.670   2.979   0.583  1.00 10.00      B   
ATOM   3707  N   THR B  32      25.944   2.374   2.620  1.00 10.00      B   
ATOM   3708  HN  THR B  32      25.707   2.668   3.524  1.00 10.00      B   
ATOM   3709  CA  THR B  32      25.823   0.965   2.286  1.00 10.00      B   
ATOM   3710  CB  THR B  32      25.813   0.119   3.572  1.00 10.00      B   
ATOM   3711  OG1 THR B  32      24.881   0.687   4.507  1.00 10.00      B   
ATOM   3712  HG1 THR B  32      25.126   0.420   5.401  1.00 10.00      B   
ATOM   3713  CG2 THR B  32      27.198   0.106   4.205  1.00 10.00      B   
ATOM   3714  C   THR B  32      24.546   0.705   1.490  1.00 10.00      B   
ATOM   3715  O   THR B  32      23.601   1.498   1.550  1.00 10.00      B   
ATOM   3716  N   ARG B  33      24.510  -0.408   0.755  1.00 10.00      B   
ATOM   3717  HN  ARG B  33      25.293  -1.016   0.757  1.00 10.00      B   
ATOM   3718  CA  ARG B  33      23.344  -0.763  -0.048  1.00 10.00      B   
ATOM   3719  CB  ARG B  33      23.599  -2.046  -0.846  1.00 10.00      B   
ATOM   3720  CG  ARG B  33      22.906  -2.083  -2.201  1.00 10.00      B   
ATOM   3721  CD  ARG B  33      23.536  -3.110  -3.131  1.00 10.00      B   
ATOM   3722  NE  ARG B  33      22.810  -4.381  -3.128  1.00 10.00      B   
ATOM   3723  HE  ARG B  33      22.891  -4.948  -2.323  1.00 10.00      B   
ATOM   3724  CZ  ARG B  33      22.069  -4.822  -4.146  1.00 10.00      B   
ATOM   3725  NH1 ARG B  33      21.952  -4.103  -5.259  1.00 10.00      B   
ATOM   3726 HH11 ARG B  33      21.367  -4.447  -6.050  1.00 10.00      B   
ATOM   3727 HH12 ARG B  33      22.457  -3.188  -5.355  1.00 10.00      B   
ATOM   3728  NH2 ARG B  33      21.451  -5.990  -4.047  1.00 10.00      B   
ATOM   3729 HH21 ARG B  33      21.554  -6.560  -3.168  1.00 10.00      B   
ATOM   3730 HH22 ARG B  33      20.868  -6.350  -4.832  1.00 10.00      B   
ATOM   3731  C   ARG B  33      22.115  -0.918   0.841  1.00 10.00      B   
ATOM   3732  O   ARG B  33      20.995  -0.613   0.429  1.00 10.00      B   
ATOM   3733  N   SER B  34      22.340  -1.366   2.070  1.00 10.00      B   
ATOM   3734  HN  SER B  34      23.258  -1.583   2.337  1.00 10.00      B   
ATOM   3735  CA  SER B  34      21.265  -1.548   3.032  1.00 10.00      B   
ATOM   3736  CB  SER B  34      21.803  -2.241   4.282  1.00 10.00      B   
ATOM   3737  OG  SER B  34      23.174  -2.574   4.121  1.00 10.00      B   
ATOM   3738  HG  SER B  34      23.267  -3.237   3.416  1.00 10.00      B   
ATOM   3739  C   SER B  34      20.647  -0.204   3.401  1.00 10.00      B   
ATOM   3740  O   SER B  34      19.423  -0.065   3.462  1.00 10.00      B   
ATOM   3741  N   GLY B  35      21.502   0.785   3.628  1.00 10.00      B   
ATOM   3742  HN  GLY B  35      22.467   0.615   3.552  1.00 10.00      B   
ATOM   3743  CA  GLY B  35      21.032   2.108   3.982  1.00 10.00      B   
ATOM   3744  C   GLY B  35      20.367   2.799   2.810  1.00 10.00      B   
ATOM   3745  O   GLY B  35      19.383   3.521   2.981  1.00 10.00      B   
ATOM   3746  N   LEU B  36      20.912   2.575   1.618  1.00 10.00      B   
ATOM   3747  HN  LEU B  36      21.712   2.005   1.559  1.00 10.00      B   
ATOM   3748  CA  LEU B  36      20.374   3.163   0.398  1.00 10.00      B   
ATOM   3749  CB  LEU B  36      21.307   2.883  -0.783  1.00 10.00      B   
ATOM   3750  CG  LEU B  36      22.675   3.569  -0.735  1.00 10.00      B   
ATOM   3751  CD1 LEU B  36      23.649   2.897  -1.689  1.00 10.00      B   
ATOM   3752  CD2 LEU B  36      22.543   5.050  -1.056  1.00 10.00      B   
ATOM   3753  C   LEU B  36      18.972   2.628   0.114  1.00 10.00      B   
ATOM   3754  O   LEU B  36      18.041   3.396  -0.119  1.00 10.00      B   
ATOM   3755  N   LEU B  37      18.824   1.306   0.151  1.00 10.00      B   
ATOM   3756  HN  LEU B  37      19.609   0.740   0.333  1.00 10.00      B   
ATOM   3757  CA  LEU B  37      17.528   0.673  -0.084  1.00 10.00      B   
ATOM   3758  CB  LEU B  37      17.672  -0.853  -0.100  1.00 10.00      B   
ATOM   3759  CG  LEU B  37      18.293  -1.455  -1.364  1.00 10.00      B   
ATOM   3760  CD1 LEU B  37      18.723  -2.894  -1.124  1.00 10.00      B   
ATOM   3761  CD2 LEU B  37      17.320  -1.372  -2.530  1.00 10.00      B   
ATOM   3762  C   LEU B  37      16.527   1.101   0.985  1.00 10.00      B   
ATOM   3763  O   LEU B  37      15.329   1.239   0.719  1.00 10.00      B   
ATOM   3764  N   GLY B  38      17.034   1.320   2.194  1.00 10.00      B   
ATOM   3765  HN  GLY B  38      17.993   1.181   2.343  1.00 10.00      B   
ATOM   3766  CA  GLY B  38      16.188   1.751   3.290  1.00 10.00      B   
ATOM   3767  C   GLY B  38      15.629   3.138   3.047  1.00 10.00      B   
ATOM   3768  O   GLY B  38      14.488   3.430   3.410  1.00 10.00      B   
ATOM   3769  N   LEU B  39      16.432   3.982   2.408  1.00 10.00      B   
ATOM   3770  HN  LEU B  39      17.323   3.675   2.134  1.00 10.00      B   
ATOM   3771  CA  LEU B  39      16.032   5.346   2.097  1.00 10.00      B   
ATOM   3772  CB  LEU B  39      17.233   6.146   1.590  1.00 10.00      B   
ATOM   3773  CG  LEU B  39      16.967   7.609   1.234  1.00 10.00      B   
ATOM   3774  CD1 LEU B  39      16.848   8.455   2.492  1.00 10.00      B   
ATOM   3775  CD2 LEU B  39      18.058   8.145   0.320  1.00 10.00      B   
ATOM   3776  C   LEU B  39      14.920   5.348   1.055  1.00 10.00      B   
ATOM   3777  O   LEU B  39      13.922   6.055   1.202  1.00 10.00      B   
ATOM   3778  N   LEU B  40      15.093   4.541   0.010  1.00 10.00      B   
ATOM   3779  HN  LEU B  40      15.917   4.010  -0.054  1.00 10.00      B   
ATOM   3780  CA  LEU B  40      14.095   4.441  -1.050  1.00 10.00      B   
ATOM   3781  CB  LEU B  40      14.556   3.472  -2.144  1.00 10.00      B   
ATOM   3782  CG  LEU B  40      15.999   3.616  -2.636  1.00 10.00      B   
ATOM   3783  CD1 LEU B  40      16.291   2.591  -3.718  1.00 10.00      B   
ATOM   3784  CD2 LEU B  40      16.267   5.024  -3.147  1.00 10.00      B   
ATOM   3785  C   LEU B  40      12.774   3.956  -0.469  1.00 10.00      B   
ATOM   3786  O   LEU B  40      11.702   4.462  -0.809  1.00 10.00      B   
ATOM   3787  N   GLY B  41      12.871   2.979   0.427  1.00 10.00      B   
ATOM   3788  HN  GLY B  41      13.761   2.627   0.657  1.00 10.00      B   
ATOM   3789  CA  GLY B  41      11.693   2.428   1.063  1.00 10.00      B   
ATOM   3790  C   GLY B  41      10.964   3.454   1.907  1.00 10.00      B   
ATOM   3791  O   GLY B  41       9.743   3.387   2.057  1.00 10.00      B   
ATOM   3792  N   ALA B  42      11.711   4.410   2.450  1.00 10.00      B   
ATOM   3793  HN  ALA B  42      12.678   4.414   2.285  1.00 10.00      B   
ATOM   3794  CA  ALA B  42      11.132   5.457   3.278  1.00 10.00      B   
ATOM   3795  CB  ALA B  42      12.220   6.199   4.041  1.00 10.00      B   
ATOM   3796  C   ALA B  42      10.317   6.421   2.426  1.00 10.00      B   
ATOM   3797  O   ALA B  42       9.255   6.882   2.837  1.00 10.00      B   
ATOM   3798  N   CYS B  43      10.814   6.712   1.233  1.00 10.00      B   
ATOM   3799  HN  CYS B  43      11.671   6.316   0.958  1.00 10.00      B   
ATOM   3800  CA  CYS B  43      10.126   7.613   0.325  1.00 10.00      B   
ATOM   3801  CB  CYS B  43      11.082   8.099  -0.767  1.00 10.00      B   
ATOM   3802  SG  CYS B  43      12.577   8.899  -0.139  1.00 10.00      B   
ATOM   3803  HG  CYS B  43      12.240  10.098   0.316  1.00 10.00      B   
ATOM   3804  C   CYS B  43       8.902   6.944  -0.298  1.00 10.00      B   
ATOM   3805  O   CYS B  43       7.832   7.545  -0.382  1.00 10.00      B   
ATOM   3806  N   LEU B  44       9.065   5.692  -0.711  1.00 10.00      B   
ATOM   3807  HN  LEU B  44       9.941   5.263  -0.600  1.00 10.00      B   
ATOM   3808  CA  LEU B  44       7.984   4.936  -1.334  1.00 10.00      B   
ATOM   3809  CB  LEU B  44       8.541   3.672  -1.992  1.00 10.00      B   
ATOM   3810  CG  LEU B  44       9.391   3.881  -3.244  1.00 10.00      B   
ATOM   3811  CD1 LEU B  44      10.243   2.652  -3.511  1.00 10.00      B   
ATOM   3812  CD2 LEU B  44       8.506   4.180  -4.444  1.00 10.00      B   
ATOM   3813  C   LEU B  44       6.905   4.547  -0.328  1.00 10.00      B   
ATOM   3814  O   LEU B  44       5.716   4.548  -0.648  1.00 10.00      B   
ATOM   3815  N   GLY B  45       7.324   4.206   0.884  1.00 10.00      B   
ATOM   3816  HN  GLY B  45       8.282   4.224   1.085  1.00 10.00      B   
ATOM   3817  CA  GLY B  45       6.381   3.802   1.905  1.00 10.00      B   
ATOM   3818  C   GLY B  45       6.274   2.297   1.985  1.00 10.00      B   
ATOM   3819  O   GLY B  45       5.175   1.743   2.027  1.00 10.00      B   
ATOM   3820  N   ILE B  46       7.427   1.644   2.016  1.00 10.00      B   
ATOM   3821  HN  ILE B  46       8.261   2.161   2.020  1.00 10.00      B   
ATOM   3822  CA  ILE B  46       7.503   0.189   2.069  1.00 10.00      B   
ATOM   3823  CB  ILE B  46       8.933  -0.291   1.710  1.00 10.00      B   
ATOM   3824  CG1 ILE B  46       9.172  -0.133   0.203  1.00 10.00      B   
ATOM   3825  CG2 ILE B  46       9.184  -1.726   2.151  1.00 10.00      B   
ATOM   3826  CD1 ILE B  46      10.496  -0.686  -0.278  1.00 10.00      B   
ATOM   3827  C   ILE B  46       7.072  -0.346   3.438  1.00 10.00      B   
ATOM   3828  O   ILE B  46       7.297   0.298   4.468  1.00 10.00      B   
ATOM   3829  N   GLN B  47       6.424  -1.509   3.434  1.00 10.00      B   
ATOM   3830  HN  GLN B  47       6.250  -1.956   2.576  1.00 10.00      B   
ATOM   3831  CA  GLN B  47       5.959  -2.143   4.658  1.00 10.00      B   
ATOM   3832  CB  GLN B  47       5.031  -3.314   4.322  1.00 10.00      B   
ATOM   3833  CG  GLN B  47       3.558  -3.054   4.601  1.00 10.00      B   
ATOM   3834  CD  GLN B  47       3.278  -2.814   6.071  1.00 10.00      B   
ATOM   3835  OE1 GLN B  47       4.012  -3.288   6.942  1.00 10.00      B   
ATOM   3836  NE2 GLN B  47       2.211  -2.086   6.363  1.00 10.00      B   
ATOM   3837 HE21 GLN B  47       1.661  -1.749   5.621  1.00 10.00      B   
ATOM   3838 HE22 GLN B  47       2.018  -1.906   7.309  1.00 10.00      B   
ATOM   3839  C   GLN B  47       7.124  -2.643   5.512  1.00 10.00      B   
ATOM   3840  O   GLN B  47       8.265  -2.731   5.054  1.00 10.00      B   
ATOM   3841  N   ARG B  48       6.826  -2.965   6.759  1.00 10.00      B   
ATOM   3842  HN  ARG B  48       5.900  -2.865   7.067  1.00 10.00      B   
ATOM   3843  CA  ARG B  48       7.828  -3.464   7.684  1.00 10.00      B   
ATOM   3844  CB  ARG B  48       7.777  -2.688   8.998  1.00 10.00      B   
ATOM   3845  CG  ARG B  48       8.888  -1.662   9.156  1.00 10.00      B   
ATOM   3846  CD  ARG B  48      10.250  -2.325   9.298  1.00 10.00      B   
ATOM   3847  NE  ARG B  48      10.441  -2.904  10.627  1.00 10.00      B   
ATOM   3848  HE  ARG B  48       9.684  -3.411  11.008  1.00 10.00      B   
ATOM   3849  CZ  ARG B  48      11.557  -2.772  11.354  1.00 10.00      B   
ATOM   3850  NH1 ARG B  48      12.593  -2.082  10.883  1.00 10.00      B   
ATOM   3851 HH11 ARG B  48      12.543  -1.638   9.942  1.00 10.00      B   
ATOM   3852 HH12 ARG B  48      13.459  -1.977  11.455  1.00 10.00      B   
ATOM   3853  NH2 ARG B  48      11.641  -3.354  12.543  1.00 10.00      B   
ATOM   3854 HH21 ARG B  48      12.504  -3.255  13.120  1.00 10.00      B   
ATOM   3855 HH22 ARG B  48      10.840  -3.916  12.908  1.00 10.00      B   
ATOM   3856  C   ARG B  48       7.615  -4.946   7.947  1.00 10.00      B   
ATOM   3857  O   ARG B  48       8.560  -5.681   8.225  1.00 10.00      B   
ATOM   3858  N   ASP B  49       6.365  -5.378   7.858  1.00 10.00      B   
ATOM   3859  HN  ASP B  49       5.652  -4.743   7.637  1.00 10.00      B   
ATOM   3860  CA  ASP B  49       6.027  -6.775   8.091  1.00 10.00      B   
ATOM   3861  CB  ASP B  49       4.692  -6.898   8.828  1.00 10.00      B   
ATOM   3862  CG  ASP B  49       4.844  -6.743  10.326  1.00 10.00      B   
ATOM   3863  OD1 ASP B  49       5.042  -7.766  11.018  1.00 10.00      B   
ATOM   3864  OD2 ASP B  49       4.769  -5.601  10.825  1.00 10.00      B   
ATOM   3865  C   ASP B  49       5.998  -7.561   6.788  1.00 10.00      B   
ATOM   3866  O   ASP B  49       6.304  -8.754   6.759  1.00 10.00      B   
ATOM   3867  N   ASP B  50       5.634  -6.884   5.710  1.00 10.00      B   
ATOM   3868  HN  ASP B  50       5.410  -5.937   5.798  1.00 10.00      B   
ATOM   3869  CA  ASP B  50       5.567  -7.512   4.396  1.00 10.00      B   
ATOM   3870  CB  ASP B  50       4.474  -6.874   3.534  1.00 10.00      B   
ATOM   3871  CG  ASP B  50       3.079  -7.196   4.036  1.00 10.00      B   
ATOM   3872  OD1 ASP B  50       2.455  -8.142   3.513  1.00 10.00      B   
ATOM   3873  OD2 ASP B  50       2.600  -6.515   4.975  1.00 10.00      B   
ATOM   3874  C   ASP B  50       6.925  -7.447   3.709  1.00 10.00      B   
ATOM   3875  O   ASP B  50       7.649  -6.458   3.835  1.00 10.00      B   
ATOM   3876  N   THR B  51       7.277  -8.508   2.997  1.00 10.00      B   
ATOM   3877  HN  THR B  51       6.660  -9.265   2.929  1.00 10.00      B   
ATOM   3878  CA  THR B  51       8.569  -8.580   2.326  1.00 10.00      B   
ATOM   3879  CB  THR B  51       9.309  -9.868   2.729  1.00 10.00      B   
ATOM   3880  OG1 THR B  51       8.472 -10.637   3.607  1.00 10.00      B   
ATOM   3881  HG1 THR B  51       8.453 -10.214   4.478  1.00 10.00      B   
ATOM   3882  CG2 THR B  51      10.607  -9.535   3.445  1.00 10.00      B   
ATOM   3883  C   THR B  51       8.460  -8.518   0.801  1.00 10.00      B   
ATOM   3884  O   THR B  51       9.464  -8.665   0.097  1.00 10.00      B   
ATOM   3885  N   SER B  52       7.261  -8.280   0.289  1.00 10.00      B   
ATOM   3886  HN  SER B  52       6.500  -8.126   0.889  1.00 10.00      B   
ATOM   3887  CA  SER B  52       7.054  -8.216  -1.152  1.00 10.00      B   
ATOM   3888  CB  SER B  52       5.563  -8.156  -1.475  1.00 10.00      B   
ATOM   3889  OG  SER B  52       4.883  -9.250  -0.885  1.00 10.00      B   
ATOM   3890  HG  SER B  52       5.146 -10.068  -1.329  1.00 10.00      B   
ATOM   3891  C   SER B  52       7.790  -7.028  -1.769  1.00 10.00      B   
ATOM   3892  O   SER B  52       8.575  -7.192  -2.707  1.00 10.00      B   
ATOM   3893  N   SER B  53       7.548  -5.844  -1.225  1.00 10.00      B   
ATOM   3894  HN  SER B  53       6.906  -5.783  -0.472  1.00 10.00      B   
ATOM   3895  CA  SER B  53       8.178  -4.624  -1.712  1.00 10.00      B   
ATOM   3896  CB  SER B  53       7.581  -3.411  -0.993  1.00 10.00      B   
ATOM   3897  OG  SER B  53       7.421  -3.679   0.391  1.00 10.00      B   
ATOM   3898  HG  SER B  53       6.602  -4.189   0.530  1.00 10.00      B   
ATOM   3899  C   SER B  53       9.693  -4.657  -1.519  1.00 10.00      B   
ATOM   3900  O   SER B  53      10.450  -4.238  -2.398  1.00 10.00      B   
ATOM   3901  N   LEU B  54      10.125  -5.170  -0.370  1.00 10.00      B   
ATOM   3902  HN  LEU B  54       9.464  -5.490   0.281  1.00 10.00      B   
ATOM   3903  CA  LEU B  54      11.542  -5.263  -0.041  1.00 10.00      B   
ATOM   3904  CB  LEU B  54      11.731  -5.943   1.319  1.00 10.00      B   
ATOM   3905  CG  LEU B  54      11.389  -5.099   2.548  1.00 10.00      B   
ATOM   3906  CD1 LEU B  54      11.514  -5.930   3.816  1.00 10.00      B   
ATOM   3907  CD2 LEU B  54      12.293  -3.878   2.622  1.00 10.00      B   
ATOM   3908  C   LEU B  54      12.326  -6.013  -1.115  1.00 10.00      B   
ATOM   3909  O   LEU B  54      13.346  -5.524  -1.607  1.00 10.00      B   
ATOM   3910  N   GLN B  55      11.843  -7.192  -1.487  1.00 10.00      B   
ATOM   3911  HN  GLN B  55      11.020  -7.531  -1.071  1.00 10.00      B   
ATOM   3912  CA  GLN B  55      12.512  -7.993  -2.501  1.00 10.00      B   
ATOM   3913  CB  GLN B  55      11.921  -9.401  -2.554  1.00 10.00      B   
ATOM   3914  CG  GLN B  55      12.626 -10.337  -3.525  1.00 10.00      B   
ATOM   3915  CD  GLN B  55      14.086 -10.565  -3.175  1.00 10.00      B   
ATOM   3916  OE1 GLN B  55      14.415 -11.452  -2.391  1.00 10.00      B   
ATOM   3917  NE2 GLN B  55      14.970  -9.772  -3.753  1.00 10.00      B   
ATOM   3918 HE21 GLN B  55      14.643  -9.082  -4.372  1.00 10.00      B   
ATOM   3919 HE22 GLN B  55      15.919  -9.908  -3.545  1.00 10.00      B   
ATOM   3920  C   GLN B  55      12.431  -7.327  -3.872  1.00 10.00      B   
ATOM   3921  O   GLN B  55      13.405  -7.325  -4.629  1.00 10.00      B   
ATOM   3922  N   ALA B  56      11.273  -6.748  -4.174  1.00 10.00      B   
ATOM   3923  HN  ALA B  56      10.544  -6.768  -3.513  1.00 10.00      B   
ATOM   3924  CA  ALA B  56      11.052  -6.082  -5.450  1.00 10.00      B   
ATOM   3925  CB  ALA B  56       9.608  -5.614  -5.562  1.00 10.00      B   
ATOM   3926  C   ALA B  56      12.012  -4.912  -5.644  1.00 10.00      B   
ATOM   3927  O   ALA B  56      12.670  -4.806  -6.677  1.00 10.00      B   
ATOM   3928  N   LEU B  57      12.099  -4.049  -4.639  1.00 10.00      B   
ATOM   3929  HN  LEU B  57      11.557  -4.201  -3.831  1.00 10.00      B   
ATOM   3930  CA  LEU B  57      12.970  -2.881  -4.697  1.00 10.00      B   
ATOM   3931  CB  LEU B  57      12.778  -2.009  -3.452  1.00 10.00      B   
ATOM   3932  CG  LEU B  57      13.666  -0.765  -3.351  1.00 10.00      B   
ATOM   3933  CD1 LEU B  57      13.204   0.310  -4.322  1.00 10.00      B   
ATOM   3934  CD2 LEU B  57      13.692  -0.238  -1.927  1.00 10.00      B   
ATOM   3935  C   LEU B  57      14.439  -3.280  -4.835  1.00 10.00      B   
ATOM   3936  O   LEU B  57      15.170  -2.728  -5.660  1.00 10.00      B   
ATOM   3937  N   SER B  58      14.856  -4.264  -4.052  1.00 10.00      B   
ATOM   3938  HN  SER B  58      14.218  -4.691  -3.442  1.00 10.00      B   
ATOM   3939  CA  SER B  58      16.239  -4.727  -4.067  1.00 10.00      B   
ATOM   3940  CB  SER B  58      16.492  -5.653  -2.873  1.00 10.00      B   
ATOM   3941  OG  SER B  58      16.041  -5.055  -1.667  1.00 10.00      B   
ATOM   3942  HG  SER B  58      15.101  -5.241  -1.544  1.00 10.00      B   
ATOM   3943  C   SER B  58      16.616  -5.424  -5.377  1.00 10.00      B   
ATOM   3944  O   SER B  58      17.795  -5.638  -5.657  1.00 10.00      B   
ATOM   3945  N   GLU B  59      15.625  -5.763  -6.188  1.00 10.00      B   
ATOM   3946  HN  GLU B  59      14.699  -5.564  -5.933  1.00 10.00      B   
ATOM   3947  CA  GLU B  59      15.886  -6.446  -7.443  1.00 10.00      B   
ATOM   3948  CB  GLU B  59      15.057  -7.728  -7.509  1.00 10.00      B   
ATOM   3949  CG  GLU B  59      15.785  -8.902  -8.136  1.00 10.00      B   
ATOM   3950  CD  GLU B  59      17.042  -9.263  -7.379  1.00 10.00      B   
ATOM   3951  OE1 GLU B  59      16.944  -9.590  -6.179  1.00 10.00      B   
ATOM   3952  OE2 GLU B  59      18.136  -9.230  -7.980  1.00 10.00      B   
ATOM   3953  C   GLU B  59      15.583  -5.569  -8.656  1.00 10.00      B   
ATOM   3954  O   GLU B  59      15.779  -5.992  -9.800  1.00 10.00      B   
ATOM   3955  N   SER B  60      15.130  -4.343  -8.422  1.00 10.00      B   
ATOM   3956  HN  SER B  60      15.029  -4.032  -7.499  1.00 10.00      B   
ATOM   3957  CA  SER B  60      14.782  -3.454  -9.522  1.00 10.00      B   
ATOM   3958  CB  SER B  60      13.382  -2.868  -9.327  1.00 10.00      B   
ATOM   3959  OG  SER B  60      13.142  -2.568  -7.964  1.00 10.00      B   
ATOM   3960  HG  SER B  60      12.950  -3.388  -7.486  1.00 10.00      B   
ATOM   3961  C   SER B  60      15.793  -2.338  -9.757  1.00 10.00      B   
ATOM   3962  O   SER B  60      15.971  -1.895 -10.891  1.00 10.00      B   
ATOM   3963  N   VAL B  61      16.457  -1.882  -8.706  1.00 10.00      B   
ATOM   3964  HN  VAL B  61      16.305  -2.277  -7.823  1.00 10.00      B   
ATOM   3965  CA  VAL B  61      17.411  -0.790  -8.851  1.00 10.00      B   
ATOM   3966  CB  VAL B  61      16.901   0.501  -8.170  1.00 10.00      B   
ATOM   3967  CG1 VAL B  61      15.662   1.030  -8.876  1.00 10.00      B   
ATOM   3968  CG2 VAL B  61      16.613   0.260  -6.694  1.00 10.00      B   
ATOM   3969  C   VAL B  61      18.796  -1.121  -8.305  1.00 10.00      B   
ATOM   3970  O   VAL B  61      18.940  -1.904  -7.364  1.00 10.00      B   
ATOM   3971  N   GLN B  62      19.810  -0.520  -8.919  1.00 10.00      B   
ATOM   3972  HN  GLN B  62      19.619   0.072  -9.680  1.00 10.00      B   
ATOM   3973  CA  GLN B  62      21.197  -0.697  -8.498  1.00 10.00      B   
ATOM   3974  CB  GLN B  62      22.044  -1.306  -9.615  1.00 10.00      B   
ATOM   3975  CG  GLN B  62      21.738  -2.765  -9.907  1.00 10.00      B   
ATOM   3976  CD  GLN B  62      22.825  -3.431 -10.728  1.00 10.00      B   
ATOM   3977  OE1 GLN B  62      22.808  -3.386 -11.958  1.00 10.00      B   
ATOM   3978  NE2 GLN B  62      23.780  -4.051 -10.056  1.00 10.00      B   
ATOM   3979 HE21 GLN B  62      23.733  -4.044  -9.068  1.00 10.00      B   
ATOM   3980 HE22 GLN B  62      24.493  -4.492 -10.562  1.00 10.00      B   
ATOM   3981  C   GLN B  62      21.756   0.657  -8.079  1.00 10.00      B   
ATOM   3982  O   GLN B  62      21.176   1.693  -8.417  1.00 10.00      B   
ATOM   3983  N   PHE B  63      22.876   0.667  -7.361  1.00 10.00      B   
ATOM   3984  HN  PHE B  63      23.320  -0.184  -7.138  1.00 10.00      B   
ATOM   3985  CA  PHE B  63      23.443   1.928  -6.885  1.00 10.00      B   
ATOM   3986  CB  PHE B  63      23.418   1.977  -5.358  1.00 10.00      B   
ATOM   3987  CG  PHE B  63      22.061   1.736  -4.765  1.00 10.00      B   
ATOM   3988  CD1 PHE B  63      21.728   0.495  -4.247  1.00 10.00      B   
ATOM   3989  CD2 PHE B  63      21.117   2.748  -4.728  1.00 10.00      B   
ATOM   3990  CE1 PHE B  63      20.481   0.268  -3.701  1.00 10.00      B   
ATOM   3991  CE2 PHE B  63      19.869   2.527  -4.183  1.00 10.00      B   
ATOM   3992  CZ  PHE B  63      19.550   1.286  -3.670  1.00 10.00      B   
ATOM   3993  C   PHE B  63      24.857   2.227  -7.387  1.00 10.00      B   
ATOM   3994  O   PHE B  63      25.565   1.359  -7.909  1.00 10.00      B   
ATOM   3995  N   ALA B  64      25.236   3.490  -7.210  1.00 10.00      B   
ATOM   3996  HN  ALA B  64      24.591   4.114  -6.819  1.00 10.00      B   
ATOM   3997  CA  ALA B  64      26.544   4.009  -7.580  1.00 10.00      B   
ATOM   3998  CB  ALA B  64      26.573   4.356  -9.061  1.00 10.00      B   
ATOM   3999  C   ALA B  64      26.804   5.258  -6.743  1.00 10.00      B   
ATOM   4000  O   ALA B  64      26.363   6.349  -7.094  1.00 10.00      B   
ATOM   4001  N   VAL B  65      27.499   5.092  -5.625  1.00 10.00      B   
ATOM   4002  HN  VAL B  65      27.852   4.200  -5.408  1.00 10.00      B   
ATOM   4003  CA  VAL B  65      27.771   6.206  -4.719  1.00 10.00      B   
ATOM   4004  CB  VAL B  65      27.700   5.757  -3.243  1.00 10.00      B   
ATOM   4005  CG1 VAL B  65      27.673   6.960  -2.311  1.00 10.00      B   
ATOM   4006  CG2 VAL B  65      26.497   4.859  -3.001  1.00 10.00      B   
ATOM   4007  C   VAL B  65      29.137   6.833  -4.969  1.00 10.00      B   
ATOM   4008  O   VAL B  65      30.128   6.132  -5.149  1.00 10.00      B   
ATOM   4009  N   ARG B  66      29.176   8.156  -4.982  1.00 10.00      B   
ATOM   4010  HN  ARG B  66      28.340   8.661  -4.860  1.00 10.00      B   
ATOM   4011  CA  ARG B  66      30.414   8.890  -5.181  1.00 10.00      B   
ATOM   4012  CB  ARG B  66      30.328   9.755  -6.440  1.00 10.00      B   
ATOM   4013  CG  ARG B  66      31.540  10.643  -6.667  1.00 10.00      B   
ATOM   4014  CD  ARG B  66      31.159  12.112  -6.650  1.00 10.00      B   
ATOM   4015  NE  ARG B  66      30.819  12.601  -7.987  1.00 10.00      B   
ATOM   4016  HE  ARG B  66      31.103  12.051  -8.750  1.00 10.00      B   
ATOM   4017  CZ  ARG B  66      30.159  13.732  -8.228  1.00 10.00      B   
ATOM   4018  NH1 ARG B  66      29.754  14.497  -7.225  1.00 10.00      B   
ATOM   4019 HH11 ARG B  66      29.948  14.214  -6.230  1.00 10.00      B   
ATOM   4020 HH12 ARG B  66      29.242  15.383  -7.414  1.00 10.00      B   
ATOM   4021  NH2 ARG B  66      29.911  14.097  -9.481  1.00 10.00      B   
ATOM   4022 HH21 ARG B  66      30.229  13.500 -10.273  1.00 10.00      B   
ATOM   4023 HH22 ARG B  66      29.395  14.986  -9.684  1.00 10.00      B   
ATOM   4024  C   ARG B  66      30.699   9.770  -3.971  1.00 10.00      B   
ATOM   4025  O   ARG B  66      29.795  10.418  -3.443  1.00 10.00      B   
ATOM   4026  N   CYS B  67      31.949   9.773  -3.530  1.00 10.00      B   
ATOM   4027  HN  CYS B  67      32.620   9.214  -3.987  1.00 10.00      B   
ATOM   4028  CA  CYS B  67      32.355  10.582  -2.389  1.00 10.00      B   
ATOM   4029  CB  CYS B  67      33.667  10.059  -1.793  1.00 10.00      B   
ATOM   4030  SG  CYS B  67      34.133  10.815  -0.214  1.00 10.00      B   
ATOM   4031  HG  CYS B  67      34.848  11.911  -0.473  1.00 10.00      B   
ATOM   4032  C   CYS B  67      32.516  12.038  -2.811  1.00 10.00      B   
ATOM   4033  O   CYS B  67      33.290  12.345  -3.719  1.00 10.00      B   
ATOM   4034  N   ASP B  68      31.782  12.924  -2.155  1.00 10.00      B   
ATOM   4035  HN  ASP B  68      31.184  12.617  -1.438  1.00 10.00      B   
ATOM   4036  CA  ASP B  68      31.840  14.343  -2.461  1.00 10.00      B   
ATOM   4037  CB  ASP B  68      30.430  14.923  -2.588  1.00 10.00      B   
ATOM   4038  CG  ASP B  68      29.934  14.964  -4.013  1.00 10.00      B   
ATOM   4039  OD1 ASP B  68      29.792  16.075  -4.560  1.00 10.00      B   
ATOM   4040  OD2 ASP B  68      29.667  13.892  -4.592  1.00 10.00      B   
ATOM   4041  C   ASP B  68      32.605  15.093  -1.384  1.00 10.00      B   
ATOM   4042  O   ASP B  68      32.114  15.264  -0.267  1.00 10.00      B   
ATOM   4043  N   GLU B  69      33.812  15.522  -1.717  1.00 10.00      B   
ATOM   4044  HN  GLU B  69      34.153  15.334  -2.618  1.00 10.00      B   
ATOM   4045  CA  GLU B  69      34.647  16.261  -0.782  1.00 10.00      B   
ATOM   4046  CB  GLU B  69      36.097  16.279  -1.276  1.00 10.00      B   
ATOM   4047  CG  GLU B  69      36.640  14.917  -1.685  1.00 10.00      B   
ATOM   4048  CD  GLU B  69      36.919  14.016  -0.502  1.00 10.00      B   
ATOM   4049  OE1 GLU B  69      37.827  14.341   0.299  1.00 10.00      B   
ATOM   4050  OE2 GLU B  69      36.246  12.971  -0.371  1.00 10.00      B   
ATOM   4051  C   GLU B  69      34.135  17.691  -0.654  1.00 10.00      B   
ATOM   4052  O   GLU B  69      34.095  18.434  -1.640  1.00 10.00      B   
ATOM   4053  N   LEU B  70      33.725  18.070   0.546  1.00 10.00      B   
ATOM   4054  HN  LEU B  70      33.760  17.431   1.293  1.00 10.00      B   
ATOM   4055  CA  LEU B  70      33.216  19.413   0.778  1.00 10.00      B   
ATOM   4056  CB  LEU B  70      32.433  19.486   2.091  1.00 10.00      B   
ATOM   4057  CG  LEU B  70      31.116  18.705   2.139  1.00 10.00      B   
ATOM   4058  CD1 LEU B  70      30.533  18.744   3.542  1.00 10.00      B   
ATOM   4059  CD2 LEU B  70      30.121  19.267   1.134  1.00 10.00      B   
ATOM   4060  C   LEU B  70      34.339  20.440   0.763  1.00 10.00      B   
ATOM   4061  O   LEU B  70      35.391  20.236   1.369  1.00 10.00      B   
ATOM   4062  N   ILE B  71      34.112  21.538   0.057  1.00 10.00      B   
ATOM   4063  HN  ILE B  71      33.251  21.639  -0.403  1.00 10.00      B   
ATOM   4064  CA  ILE B  71      35.093  22.606  -0.040  1.00 10.00      B   
ATOM   4065  CB  ILE B  71      35.562  22.835  -1.498  1.00 10.00      B   
ATOM   4066  CG1 ILE B  71      36.355  21.620  -1.997  1.00 10.00      B   
ATOM   4067  CG2 ILE B  71      36.400  24.103  -1.607  1.00 10.00      B   
ATOM   4068  CD1 ILE B  71      36.803  21.725  -3.439  1.00 10.00      B   
ATOM   4069  C   ILE B  71      34.522  23.895   0.541  1.00 10.00      B   
ATOM   4070  O   ILE B  71      33.425  24.322   0.179  1.00 10.00      B   
ATOM   4071  N   LEU B  72      35.267  24.491   1.455  1.00 10.00      B   
ATOM   4072  HN  LEU B  72      36.132  24.088   1.699  1.00 10.00      B   
ATOM   4073  CA  LEU B  72      34.862  25.724   2.107  1.00 10.00      B   
ATOM   4074  CB  LEU B  72      34.391  25.418   3.532  1.00 10.00      B   
ATOM   4075  CG  LEU B  72      33.964  26.612   4.386  1.00 10.00      B   
ATOM   4076  CD1 LEU B  72      32.675  27.215   3.854  1.00 10.00      B   
ATOM   4077  CD2 LEU B  72      33.803  26.196   5.839  1.00 10.00      B   
ATOM   4078  C   LEU B  72      36.043  26.684   2.143  1.00 10.00      B   
ATOM   4079  O   LEU B  72      37.146  26.296   2.530  1.00 10.00      B   
ATOM   4080  N   ASP B  73      35.817  27.922   1.712  1.00 10.00      B   
ATOM   4081  HN  ASP B  73      34.921  28.154   1.387  1.00 10.00      B   
ATOM   4082  CA  ASP B  73      36.870  28.944   1.684  1.00 10.00      B   
ATOM   4083  CB  ASP B  73      37.404  29.227   3.102  1.00 10.00      B   
ATOM   4084  CG  ASP B  73      38.357  30.411   3.166  1.00 10.00      B   
ATOM   4085  OD1 ASP B  73      37.972  31.519   2.730  1.00 10.00      B   
ATOM   4086  OD2 ASP B  73      39.499  30.239   3.651  1.00 10.00      B   
ATOM   4087  C   ASP B  73      37.993  28.510   0.739  1.00 10.00      B   
ATOM   4088  O   ASP B  73      39.166  28.825   0.942  1.00 10.00      B   
ATOM   4089  N   ASP B  74      37.598  27.773  -0.300  1.00 10.00      B   
ATOM   4090  HN  ASP B  74      36.640  27.576  -0.392  1.00 10.00      B   
ATOM   4091  CA  ASP B  74      38.521  27.248  -1.316  1.00 10.00      B   
ATOM   4092  CB  ASP B  74      39.356  28.350  -1.980  1.00 10.00      B   
ATOM   4093  CG  ASP B  74      39.621  28.068  -3.446  1.00 10.00      B   
ATOM   4094  OD1 ASP B  74      38.733  28.353  -4.278  1.00 10.00      B   
ATOM   4095  OD2 ASP B  74      40.715  27.563  -3.779  1.00 10.00      B   
ATOM   4096  C   ASP B  74      39.412  26.139  -0.762  1.00 10.00      B   
ATOM   4097  O   ASP B  74      40.360  25.706  -1.413  1.00 10.00      B   
ATOM   4098  N   ARG B  75      39.092  25.676   0.438  1.00 10.00      B   
ATOM   4099  HN  ARG B  75      38.317  26.057   0.906  1.00 10.00      B   
ATOM   4100  CA  ARG B  75      39.854  24.615   1.084  1.00 10.00      B   
ATOM   4101  CB  ARG B  75      40.423  25.104   2.418  1.00 10.00      B   
ATOM   4102  CG  ARG B  75      41.345  26.304   2.293  1.00 10.00      B   
ATOM   4103  CD  ARG B  75      41.015  27.367   3.327  1.00 10.00      B   
ATOM   4104  NE  ARG B  75      41.575  27.053   4.639  1.00 10.00      B   
ATOM   4105  HE  ARG B  75      42.064  26.201   4.726  1.00 10.00      B   
ATOM   4106  CZ  ARG B  75      41.459  27.839   5.710  1.00 10.00      B   
ATOM   4107  NH1 ARG B  75      40.794  28.992   5.638  1.00 10.00      B   
ATOM   4108 HH11 ARG B  75      40.347  29.296   4.732  1.00 10.00      B   
ATOM   4109 HH12 ARG B  75      40.711  29.601   6.481  1.00 10.00      B   
ATOM   4110  NH2 ARG B  75      42.015  27.474   6.857  1.00 10.00      B   
ATOM   4111 HH21 ARG B  75      41.931  28.085   7.700  1.00 10.00      B   
ATOM   4112 HH22 ARG B  75      42.541  26.577   6.923  1.00 10.00      B   
ATOM   4113  C   ARG B  75      38.967  23.396   1.305  1.00 10.00      B   
ATOM   4114  O   ARG B  75      37.776  23.529   1.587  1.00 10.00      B   
ATOM   4115  N   ARG B  76      39.543  22.211   1.182  1.00 10.00      B   
ATOM   4116  HN  ARG B  76      40.503  22.160   0.988  1.00 10.00      B   
ATOM   4117  CA  ARG B  76      38.787  20.983   1.352  1.00 10.00      B   
ATOM   4118  CB  ARG B  76      39.469  19.828   0.619  1.00 10.00      B   
ATOM   4119  CG  ARG B  76      38.592  18.600   0.436  1.00 10.00      B   
ATOM   4120  CD  ARG B  76      39.426  17.335   0.297  1.00 10.00      B   
ATOM   4121  NE  ARG B  76      40.282  17.354  -0.890  1.00 10.00      B   
ATOM   4122  HE  ARG B  76      40.673  18.221  -1.152  1.00 10.00      B   
ATOM   4123  CZ  ARG B  76      40.558  16.272  -1.626  1.00 10.00      B   
ATOM   4124  NH1 ARG B  76      40.043  15.087  -1.303  1.00 10.00      B   
ATOM   4125 HH11 ARG B  76      39.411  14.992  -0.470  1.00 10.00      B   
ATOM   4126 HH12 ARG B  76      40.262  14.243  -1.883  1.00 10.00      B   
ATOM   4127  NH2 ARG B  76      41.344  16.379  -2.688  1.00 10.00      B   
ATOM   4128 HH21 ARG B  76      41.562  15.538  -3.265  1.00 10.00      B   
ATOM   4129 HH22 ARG B  76      41.749  17.304  -2.954  1.00 10.00      B   
ATOM   4130  C   ARG B  76      38.622  20.633   2.826  1.00 10.00      B   
ATOM   4131  O   ARG B  76      39.529  20.848   3.634  1.00 10.00      B   
ATOM   4132  N   VAL B  77      37.450  20.118   3.170  1.00 10.00      B   
ATOM   4133  HN  VAL B  77      36.751  20.016   2.481  1.00 10.00      B   
ATOM   4134  CA  VAL B  77      37.156  19.709   4.534  1.00 10.00      B   
ATOM   4135  CB  VAL B  77      35.741  20.155   4.971  1.00 10.00      B   
ATOM   4136  CG1 VAL B  77      35.484  19.796   6.428  1.00 10.00      B   
ATOM   4137  CG2 VAL B  77      35.555  21.649   4.751  1.00 10.00      B   
ATOM   4138  C   VAL B  77      37.264  18.190   4.628  1.00 10.00      B   
ATOM   4139  O   VAL B  77      36.507  17.463   3.978  1.00 10.00      B   
ATOM   4140  N   SER B  78      38.225  17.723   5.407  1.00 10.00      B   
ATOM   4141  HN  SER B  78      38.799  18.357   5.891  1.00 10.00      B   
ATOM   4142  CA  SER B  78      38.456  16.299   5.577  1.00 10.00      B   
ATOM   4143  CB  SER B  78      39.793  16.095   6.283  1.00 10.00      B   
ATOM   4144  OG  SER B  78      40.054  17.172   7.171  1.00 10.00      B   
ATOM   4145  HG  SER B  78      39.284  17.312   7.739  1.00 10.00      B   
ATOM   4146  C   SER B  78      37.339  15.644   6.383  1.00 10.00      B   
ATOM   4147  O   SER B  78      37.042  16.077   7.499  1.00 10.00      B   
ATOM   4148  N   VAL B  79      36.715  14.616   5.808  1.00 10.00      B   
ATOM   4149  HN  VAL B  79      36.982  14.342   4.904  1.00 10.00      B   
ATOM   4150  CA  VAL B  79      35.642  13.893   6.482  1.00 10.00      B   
ATOM   4151  CB  VAL B  79      35.103  12.733   5.616  1.00 10.00      B   
ATOM   4152  CG1 VAL B  79      33.937  12.040   6.305  1.00 10.00      B   
ATOM   4153  CG2 VAL B  79      34.688  13.237   4.241  1.00 10.00      B   
ATOM   4154  C   VAL B  79      36.157  13.333   7.803  1.00 10.00      B   
ATOM   4155  O   VAL B  79      36.968  12.401   7.824  1.00 10.00      B   
ATOM   4156  N   THR B  80      35.696  13.912   8.898  1.00 10.00      B   
ATOM   4157  HN  THR B  80      35.043  14.642   8.815  1.00 10.00      B   
ATOM   4158  CA  THR B  80      36.120  13.492  10.220  1.00 10.00      B   
ATOM   4159  CB  THR B  80      36.395  14.724  11.105  1.00 10.00      B   
ATOM   4160  OG1 THR B  80      36.483  15.895  10.275  1.00 10.00      B   
ATOM   4161  HG1 THR B  80      36.670  15.628   9.363  1.00 10.00      B   
ATOM   4162  CG2 THR B  80      37.704  14.554  11.859  1.00 10.00      B   
ATOM   4163  C   THR B  80      35.060  12.616  10.880  1.00 10.00      B   
ATOM   4164  O   THR B  80      33.864  12.841  10.707  1.00 10.00      B   
ATOM   4165  N   GLY B  81      35.501  11.614  11.624  1.00 10.00      B   
ATOM   4166  HN  GLY B  81      36.464  11.470  11.715  1.00 10.00      B   
ATOM   4167  CA  GLY B  81      34.574  10.731  12.300  1.00 10.00      B   
ATOM   4168  C   GLY B  81      34.317  11.172  13.727  1.00 10.00      B   
ATOM   4169  O   GLY B  81      35.099  11.935  14.295  1.00 10.00      B   
ATOM   4170  N   LEU B  82      33.221  10.707  14.303  1.00 10.00      B   
ATOM   4171  HN  LEU B  82      32.624  10.117  13.793  1.00 10.00      B   
ATOM   4172  CA  LEU B  82      32.870  11.056  15.669  1.00 10.00      B   
ATOM   4173  CB  LEU B  82      32.027  12.334  15.690  1.00 10.00      B   
ATOM   4174  CG  LEU B  82      31.775  12.960  17.063  1.00 10.00      B   
ATOM   4175  CD1 LEU B  82      33.074  13.468  17.670  1.00 10.00      B   
ATOM   4176  CD2 LEU B  82      30.753  14.081  16.959  1.00 10.00      B   
ATOM   4177  C   LEU B  82      32.108   9.920  16.334  1.00 10.00      B   
ATOM   4178  O   LEU B  82      31.149   9.390  15.770  1.00 10.00      B   
ATOM   4179  N   ARG B  83      32.548   9.543  17.523  1.00 10.00      B   
ATOM   4180  HN  ARG B  83      33.329   9.998  17.908  1.00 10.00      B   
ATOM   4181  CA  ARG B  83      31.910   8.476  18.274  1.00 10.00      B   
ATOM   4182  CB  ARG B  83      32.960   7.541  18.876  1.00 10.00      B   
ATOM   4183  CG  ARG B  83      32.467   6.121  19.096  1.00 10.00      B   
ATOM   4184  CD  ARG B  83      33.381   5.108  18.426  1.00 10.00      B   
ATOM   4185  NE  ARG B  83      34.694   5.037  19.065  1.00 10.00      B   
ATOM   4186  HE  ARG B  83      34.761   5.373  19.991  1.00 10.00      B   
ATOM   4187  CZ  ARG B  83      35.787   4.554  18.475  1.00 10.00      B   
ATOM   4188  NH1 ARG B  83      35.735   4.099  17.227  1.00 10.00      B   
ATOM   4189 HH11 ARG B  83      34.832   4.116  16.692  1.00 10.00      B   
ATOM   4190 HH12 ARG B  83      36.596   3.721  16.768  1.00 10.00      B   
ATOM   4191  NH2 ARG B  83      36.934   4.517  19.136  1.00 10.00      B   
ATOM   4192 HH21 ARG B  83      36.986   4.866  20.118  1.00 10.00      B   
ATOM   4193 HH22 ARG B  83      37.790   4.140  18.674  1.00 10.00      B   
ATOM   4194  C   ARG B  83      31.017   9.058  19.366  1.00 10.00      B   
ATOM   4195  O   ARG B  83      31.498   9.705  20.299  1.00 10.00      B   
ATOM   4196  N   ASP B  84      29.717   8.838  19.230  1.00 10.00      B   
ATOM   4197  HN  ASP B  84      29.403   8.311  18.460  1.00 10.00      B   
ATOM   4198  CA  ASP B  84      28.738   9.341  20.188  1.00 10.00      B   
ATOM   4199  CB  ASP B  84      27.397   9.629  19.501  1.00 10.00      B   
ATOM   4200  CG  ASP B  84      26.345  10.169  20.459  1.00 10.00      B   
ATOM   4201  OD1 ASP B  84      26.541  11.283  20.996  1.00 10.00      B   
ATOM   4202  OD2 ASP B  84      25.309   9.493  20.667  1.00 10.00      B   
ATOM   4203  C   ASP B  84      28.530   8.368  21.337  1.00 10.00      B   
ATOM   4204  O   ASP B  84      28.106   7.227  21.135  1.00 10.00      B   
ATOM   4205  N   TYR B  85      28.848   8.822  22.537  1.00 10.00      B   
ATOM   4206  HN  TYR B  85      29.191   9.736  22.623  1.00 10.00      B   
ATOM   4207  CA  TYR B  85      28.685   8.021  23.735  1.00 10.00      B   
ATOM   4208  CB  TYR B  85      29.716   8.451  24.789  1.00 10.00      B   
ATOM   4209  CG  TYR B  85      29.508   7.867  26.170  1.00 10.00      B   
ATOM   4210  CD1 TYR B  85      29.367   6.499  26.361  1.00 10.00      B   
ATOM   4211  CD2 TYR B  85      29.463   8.691  27.287  1.00 10.00      B   
ATOM   4212  CE1 TYR B  85      29.186   5.971  27.626  1.00 10.00      B   
ATOM   4213  CE2 TYR B  85      29.282   8.173  28.554  1.00 10.00      B   
ATOM   4214  CZ  TYR B  85      29.145   6.813  28.718  1.00 10.00      B   
ATOM   4215  OH  TYR B  85      28.967   6.293  29.979  1.00 10.00      B   
ATOM   4216  HH  TYR B  85      28.312   6.823  30.452  1.00 10.00      B   
ATOM   4217  C   TYR B  85      27.267   8.209  24.254  1.00 10.00      B   
ATOM   4218  O   TYR B  85      26.974   9.176  24.956  1.00 10.00      B   
ATOM   4219  N   HIS B  86      26.383   7.297  23.887  1.00 10.00      B   
ATOM   4220  HN  HIS B  86      26.670   6.541  23.327  1.00 10.00      B   
ATOM   4221  CA  HIS B  86      24.993   7.394  24.296  1.00 10.00      B   
ATOM   4222  CB  HIS B  86      24.077   7.285  23.079  1.00 10.00      B   
ATOM   4223  CG  HIS B  86      22.939   8.256  23.099  1.00 10.00      B   
ATOM   4224  ND1 HIS B  86      22.936   9.425  22.366  1.00 10.00      B   
ATOM   4225  HD1 HIS B  86      23.664   9.737  21.773  1.00 10.00      B   
ATOM   4226  CD2 HIS B  86      21.760   8.227  23.764  1.00 10.00      B   
ATOM   4227  CE1 HIS B  86      21.804  10.071  22.582  1.00 10.00      B   
ATOM   4228  NE2 HIS B  86      21.075   9.365  23.424  1.00 10.00      B   
ATOM   4229  HE2 HIS B  86      20.186   9.617  23.761  1.00 10.00      B   
ATOM   4230  C   HIS B  86      24.621   6.346  25.336  1.00 10.00      B   
ATOM   4231  O   HIS B  86      24.868   5.150  25.154  1.00 10.00      B   
ATOM   4232  N   THR B  87      24.028   6.809  26.426  1.00 10.00      B   
ATOM   4233  HN  THR B  87      23.881   7.775  26.518  1.00 10.00      B   
ATOM   4234  CA  THR B  87      23.592   5.935  27.499  1.00 10.00      B   
ATOM   4235  CB  THR B  87      23.951   6.536  28.869  1.00 10.00      B   
ATOM   4236  OG1 THR B  87      24.243   7.933  28.710  1.00 10.00      B   
ATOM   4237  HG1 THR B  87      24.701   8.253  29.499  1.00 10.00      B   
ATOM   4238  CG2 THR B  87      25.164   5.833  29.454  1.00 10.00      B   
ATOM   4239  C   THR B  87      22.083   5.739  27.415  1.00 10.00      B   
ATOM   4240  O   THR B  87      21.320   6.706  27.471  1.00 10.00      B   
ATOM   4241  N   VAL B  88      21.661   4.497  27.264  1.00 10.00      B   
ATOM   4242  HN  VAL B  88      22.321   3.767  27.239  1.00 10.00      B   
ATOM   4243  CA  VAL B  88      20.245   4.184  27.160  1.00 10.00      B   
ATOM   4244  CB  VAL B  88      19.960   3.155  26.043  1.00 10.00      B   
ATOM   4245  CG1 VAL B  88      18.461   2.960  25.857  1.00 10.00      B   
ATOM   4246  CG2 VAL B  88      20.611   3.584  24.736  1.00 10.00      B   
ATOM   4247  C   VAL B  88      19.712   3.659  28.487  1.00 10.00      B   
ATOM   4248  O   VAL B  88      19.975   2.515  28.869  1.00 10.00      B   
ATOM   4249  N   LEU B  89      18.988   4.512  29.193  1.00 10.00      B   
ATOM   4250  HN  LEU B  89      18.838   5.417  28.840  1.00 10.00      B   
ATOM   4251  CA  LEU B  89      18.404   4.147  30.473  1.00 10.00      B   
ATOM   4252  CB  LEU B  89      18.234   5.381  31.360  1.00 10.00      B   
ATOM   4253  CG  LEU B  89      19.510   5.953  31.982  1.00 10.00      B   
ATOM   4254  CD1 LEU B  89      20.123   7.020  31.087  1.00 10.00      B   
ATOM   4255  CD2 LEU B  89      19.225   6.503  33.371  1.00 10.00      B   
ATOM   4256  C   LEU B  89      17.058   3.472  30.261  1.00 10.00      B   
ATOM   4257  O   LEU B  89      16.298   3.858  29.372  1.00 10.00      B   
ATOM   4258  N   GLY B  90      16.770   2.463  31.067  1.00 10.00      B   
ATOM   4259  HN  GLY B  90      17.414   2.200  31.759  1.00 10.00      B   
ATOM   4260  CA  GLY B  90      15.511   1.753  30.942  1.00 10.00      B   
ATOM   4261  C   GLY B  90      15.480   0.863  29.715  1.00 10.00      B   
ATOM   4262  O   GLY B  90      14.426   0.654  29.110  1.00 10.00      B   
ATOM   4263  N   ALA B  91      16.642   0.349  29.336  1.00 10.00      B   
ATOM   4264  HN  ALA B  91      17.448   0.569  29.848  1.00 10.00      B   
ATOM   4265  CA  ALA B  91      16.749  -0.530  28.177  1.00 10.00      B   
ATOM   4266  CB  ALA B  91      18.205  -0.699  27.778  1.00 10.00      B   
ATOM   4267  C   ALA B  91      16.121  -1.886  28.480  1.00 10.00      B   
ATOM   4268  O   ALA B  91      16.349  -2.451  29.552  1.00 10.00      B   
ATOM   4269  N   ARG B  92      15.333  -2.397  27.539  1.00 10.00      B   
ATOM   4270  HN  ARG B  92      15.201  -1.896  26.707  1.00 10.00      B   
ATOM   4271  CA  ARG B  92      14.660  -3.684  27.703  1.00 10.00      B   
ATOM   4272  CB  ARG B  92      13.835  -4.027  26.459  1.00 10.00      B   
ATOM   4273  CG  ARG B  92      12.835  -2.954  26.063  1.00 10.00      B   
ATOM   4274  CD  ARG B  92      11.498  -3.555  25.658  1.00 10.00      B   
ATOM   4275  NE  ARG B  92      11.623  -4.501  24.547  1.00 10.00      B   
ATOM   4276  HE  ARG B  92      12.480  -4.514  24.057  1.00 10.00      B   
ATOM   4277  CZ  ARG B  92      10.651  -5.334  24.166  1.00 10.00      B   
ATOM   4278  NH1 ARG B  92       9.485  -5.336  24.806  1.00 10.00      B   
ATOM   4279 HH11 ARG B  92       9.327  -4.688  25.607  1.00 10.00      B   
ATOM   4280 HH12 ARG B  92       8.722  -5.986  24.514  1.00 10.00      B   
ATOM   4281  NH2 ARG B  92      10.851  -6.158  23.143  1.00 10.00      B   
ATOM   4282 HH21 ARG B  92      11.768  -6.152  22.641  1.00 10.00      B   
ATOM   4283 HH22 ARG B  92      10.098  -6.814  22.835  1.00 10.00      B   
ATOM   4284  C   ARG B  92      15.657  -4.800  27.979  1.00 10.00      B   
ATOM   4285  O   ARG B  92      16.692  -4.897  27.313  1.00 10.00      B   
ATOM   4286  N   GLU B  93      15.348  -5.629  28.968  1.00 10.00      B   
ATOM   4287  HN  GLU B  93      14.511  -5.489  29.466  1.00 10.00      B   
ATOM   4288  CA  GLU B  93      16.213  -6.743  29.328  1.00 10.00      B   
ATOM   4289  CB  GLU B  93      16.071  -7.086  30.817  1.00 10.00      B   
ATOM   4290  CG  GLU B  93      17.137  -8.036  31.345  1.00 10.00      B   
ATOM   4291  CD  GLU B  93      17.039  -8.274  32.841  1.00 10.00      B   
ATOM   4292  OE1 GLU B  93      16.586  -9.368  33.244  1.00 10.00      B   
ATOM   4293  OE2 GLU B  93      17.422  -7.373  33.621  1.00 10.00      B   
ATOM   4294  C   GLU B  93      15.889  -7.956  28.465  1.00 10.00      B   
ATOM   4295  O   GLU B  93      16.781  -8.701  28.057  1.00 10.00      B   
ATOM   4296  N   ASP B  94      14.608  -8.132  28.169  1.00 10.00      B   
ATOM   4297  HN  ASP B  94      13.947  -7.486  28.499  1.00 10.00      B   
ATOM   4298  CA  ASP B  94      14.157  -9.253  27.355  1.00 10.00      B   
ATOM   4299  CB  ASP B  94      13.470 -10.303  28.234  1.00 10.00      B   
ATOM   4300  CG  ASP B  94      13.300 -11.633  27.531  1.00 10.00      B   
ATOM   4301  OD1 ASP B  94      14.237 -12.454  27.573  1.00 10.00      B   
ATOM   4302  OD2 ASP B  94      12.235 -11.861  26.922  1.00 10.00      B   
ATOM   4303  C   ASP B  94      13.199  -8.768  26.272  1.00 10.00      B   
ATOM   4304  O   ASP B  94      12.632  -7.680  26.379  1.00 10.00      B   
ATOM   4305  N   TYR B  95      13.016  -9.573  25.233  1.00 10.00      B   
ATOM   4306  HN  TYR B  95      13.494 -10.429  25.198  1.00 10.00      B   
ATOM   4307  CA  TYR B  95      12.116  -9.217  24.143  1.00 10.00      B   
ATOM   4308  CB  TYR B  95      12.429 -10.041  22.895  1.00 10.00      B   
ATOM   4309  CG  TYR B  95      13.814  -9.801  22.346  1.00 10.00      B   
ATOM   4310  CD1 TYR B  95      14.853 -10.684  22.617  1.00 10.00      B   
ATOM   4311  CD2 TYR B  95      14.087  -8.688  21.564  1.00 10.00      B   
ATOM   4312  CE1 TYR B  95      16.123 -10.463  22.124  1.00 10.00      B   
ATOM   4313  CE2 TYR B  95      15.353  -8.461  21.065  1.00 10.00      B   
ATOM   4314  CZ  TYR B  95      16.367  -9.351  21.348  1.00 10.00      B   
ATOM   4315  OH  TYR B  95      17.631  -9.123  20.859  1.00 10.00      B   
ATOM   4316  HH  TYR B  95      17.968  -8.302  21.235  1.00 10.00      B   
ATOM   4317  C   TYR B  95      10.666  -9.421  24.560  1.00 10.00      B   
ATOM   4318  O   TYR B  95       9.748  -8.841  23.974  1.00 10.00      B   
ATOM   4319  N   ARG B  96      10.468 -10.248  25.575  1.00 10.00      B   
ATOM   4320  HN  ARG B  96      11.245 -10.688  25.996  1.00 10.00      B   
ATOM   4321  CA  ARG B  96       9.142 -10.525  26.089  1.00 10.00      B   
ATOM   4322  CB  ARG B  96       8.688 -11.932  25.689  1.00 10.00      B   
ATOM   4323  CG  ARG B  96       7.185 -12.149  25.764  1.00 10.00      B   
ATOM   4324  CD  ARG B  96       6.787 -12.862  27.044  1.00 10.00      B   
ATOM   4325  NE  ARG B  96       7.127 -14.282  27.010  1.00 10.00      B   
ATOM   4326  HE  ARG B  96       7.195 -14.708  26.126  1.00 10.00      B   
ATOM   4327  CZ  ARG B  96       7.348 -15.020  28.094  1.00 10.00      B   
ATOM   4328  NH1 ARG B  96       7.265 -14.469  29.296  1.00 10.00      B   
ATOM   4329 HH11 ARG B  96       7.432 -15.043  30.153  1.00 10.00      B   
ATOM   4330 HH12 ARG B  96       7.035 -13.458  29.390  1.00 10.00      B   
ATOM   4331  NH2 ARG B  96       7.655 -16.304  27.971  1.00 10.00      B   
ATOM   4332 HH21 ARG B  96       7.731 -16.735  27.025  1.00 10.00      B   
ATOM   4333 HH22 ARG B  96       7.830 -16.889  28.822  1.00 10.00      B   
ATOM   4334  C   ARG B  96       9.136 -10.356  27.604  1.00 10.00      B   
ATOM   4335  O   ARG B  96       9.414 -11.296  28.352  1.00 10.00      B   
ATOM   4336  N   GLY B  97       8.836  -9.146  28.048  1.00 10.00      B   
ATOM   4337  HN  GLY B  97       8.623  -8.437  27.405  1.00 10.00      B   
ATOM   4338  CA  GLY B  97       8.808  -8.861  29.463  1.00 10.00      B   
ATOM   4339  C   GLY B  97       8.826  -7.373  29.739  1.00 10.00      B   
ATOM   4340  O   GLY B  97       9.008  -6.569  28.821  1.00 10.00      B   
ATOM   4341  N   LEU B  98       8.650  -7.005  30.999  1.00 10.00      B   
ATOM   4342  HN  LEU B  98       8.522  -7.697  31.685  1.00 10.00      B   
ATOM   4343  CA  LEU B  98       8.637  -5.604  31.393  1.00 10.00      B   
ATOM   4344  CB  LEU B  98       7.420  -5.316  32.277  1.00 10.00      B   
ATOM   4345  CG  LEU B  98       6.054  -5.681  31.687  1.00 10.00      B   
ATOM   4346  CD1 LEU B  98       4.966  -5.538  32.738  1.00 10.00      B   
ATOM   4347  CD2 LEU B  98       5.741  -4.822  30.471  1.00 10.00      B   
ATOM   4348  C   LEU B  98       9.924  -5.227  32.124  1.00 10.00      B   
ATOM   4349  O   LEU B  98      10.173  -4.049  32.396  1.00 10.00      B   
ATOM   4350  N   LYS B  99      10.735  -6.232  32.441  1.00 10.00      B   
ATOM   4351  HN  LYS B  99      10.477  -7.148  32.198  1.00 10.00      B   
ATOM   4352  CA  LYS B  99      12.000  -6.013  33.133  1.00 10.00      B   
ATOM   4353  CB  LYS B  99      12.637  -7.347  33.527  1.00 10.00      B   
ATOM   4354  CG  LYS B  99      11.951  -8.052  34.685  1.00 10.00      B   
ATOM   4355  CD  LYS B  99      12.651  -9.358  35.018  1.00 10.00      B   
ATOM   4356  CE  LYS B  99      12.155  -9.939  36.331  1.00 10.00      B   
ATOM   4357  NZ  LYS B  99      13.016 -11.055  36.802  1.00 10.00      B   
ATOM   4358  HZ1 LYS B  99      12.755 -11.941  36.324  1.00 10.00      B   
ATOM   4359  HZ2 LYS B  99      12.908 -11.185  37.826  1.00 10.00      B   
ATOM   4360  HZ3 LYS B  99      14.013 -10.849  36.597  1.00 10.00      B   
ATOM   4361  C   LYS B  99      12.961  -5.213  32.262  1.00 10.00      B   
ATOM   4362  O   LYS B  99      13.182  -5.543  31.096  1.00 10.00      B   
ATOM   4363  N   SER B 100      13.527  -4.159  32.826  1.00 10.00      B   
ATOM   4364  HN  SER B 100      13.328  -3.951  33.763  1.00 10.00      B   
ATOM   4365  CA  SER B 100      14.452  -3.314  32.091  1.00 10.00      B   
ATOM   4366  CB  SER B 100      13.767  -2.002  31.703  1.00 10.00      B   
ATOM   4367  OG  SER B 100      12.499  -2.262  31.123  1.00 10.00      B   
ATOM   4368  HG  SER B 100      12.076  -2.983  31.606  1.00 10.00      B   
ATOM   4369  C   SER B 100      15.725  -3.050  32.894  1.00 10.00      B   
ATOM   4370  O   SER B 100      15.731  -3.154  34.122  1.00 10.00      B   
ATOM   4371  N   HIS B 101      16.802  -2.732  32.189  1.00 10.00      B   
ATOM   4372  HN  HIS B 101      16.728  -2.671  31.211  1.00 10.00      B   
ATOM   4373  CA  HIS B 101      18.086  -2.450  32.818  1.00 10.00      B   
ATOM   4374  CB  HIS B 101      19.234  -2.698  31.832  1.00 10.00      B   
ATOM   4375  CG  HIS B 101      19.629  -4.131  31.657  1.00 10.00      B   
ATOM   4376  ND1 HIS B 101      20.381  -4.827  32.580  1.00 10.00      B   
ATOM   4377  HD1 HIS B 101      20.703  -4.477  33.443  1.00 10.00      B   
ATOM   4378  CD2 HIS B 101      19.398  -4.991  30.638  1.00 10.00      B   
ATOM   4379  CE1 HIS B 101      20.598  -6.051  32.133  1.00 10.00      B   
ATOM   4380  NE2 HIS B 101      20.011  -6.173  30.957  1.00 10.00      B   
ATOM   4381  HE2 HIS B 101      20.013  -6.986  30.403  1.00 10.00      B   
ATOM   4382  C   HIS B 101      18.141  -0.998  33.271  1.00 10.00      B   
ATOM   4383  O   HIS B 101      17.337  -0.172  32.830  1.00 10.00      B   
ATOM   4384  N   GLU B 102      19.094  -0.687  34.141  1.00 10.00      B   
ATOM   4385  HN  GLU B 102      19.705  -1.389  34.455  1.00 10.00      B   
ATOM   4386  CA  GLU B 102      19.258   0.670  34.639  1.00 10.00      B   
ATOM   4387  CB  GLU B 102      20.313   0.707  35.748  1.00 10.00      B   
ATOM   4388  CG  GLU B 102      20.494   2.071  36.392  1.00 10.00      B   
ATOM   4389  CD  GLU B 102      21.782   2.176  37.182  1.00 10.00      B   
ATOM   4390  OE1 GLU B 102      22.868   2.067  36.571  1.00 10.00      B   
ATOM   4391  OE2 GLU B 102      21.714   2.371  38.413  1.00 10.00      B   
ATOM   4392  C   GLU B 102      19.672   1.594  33.500  1.00 10.00      B   
ATOM   4393  O   GLU B 102      18.933   2.505  33.124  1.00 10.00      B   
ATOM   4394  N   THR B 103      20.845   1.330  32.943  1.00 10.00      B   
ATOM   4395  HN  THR B 103      21.371   0.572  33.280  1.00 10.00      B   
ATOM   4396  CA  THR B 103      21.374   2.122  31.846  1.00 10.00      B   
ATOM   4397  CB  THR B 103      21.878   3.507  32.322  1.00 10.00      B   
ATOM   4398  OG1 THR B 103      22.331   4.280  31.204  1.00 10.00      B   
ATOM   4399  HG1 THR B 103      22.157   5.210  31.372  1.00 10.00      B   
ATOM   4400  CG2 THR B 103      23.000   3.377  33.342  1.00 10.00      B   
ATOM   4401  C   THR B 103      22.491   1.363  31.128  1.00 10.00      B   
ATOM   4402  O   THR B 103      23.350   0.749  31.768  1.00 10.00      B   
ATOM   4403  N   ILE B 104      22.456   1.380  29.804  1.00 10.00      B   
ATOM   4404  HN  ILE B 104      21.738   1.875  29.352  1.00 10.00      B   
ATOM   4405  CA  ILE B 104      23.465   0.699  29.003  1.00 10.00      B   
ATOM   4406  CB  ILE B 104      22.857  -0.392  28.087  1.00 10.00      B   
ATOM   4407  CG1 ILE B 104      21.880   0.216  27.076  1.00 10.00      B   
ATOM   4408  CG2 ILE B 104      22.169  -1.464  28.920  1.00 10.00      B   
ATOM   4409  CD1 ILE B 104      21.509  -0.714  25.937  1.00 10.00      B   
ATOM   4410  C   ILE B 104      24.255   1.700  28.162  1.00 10.00      B   
ATOM   4411  O   ILE B 104      23.722   2.731  27.742  1.00 10.00      B   
ATOM   4412  N   GLN B 105      25.520   1.396  27.920  1.00 10.00      B   
ATOM   4413  HN  GLN B 105      25.884   0.555  28.269  1.00 10.00      B   
ATOM   4414  CA  GLN B 105      26.377   2.275  27.138  1.00 10.00      B   
ATOM   4415  CB  GLN B 105      27.740   2.444  27.813  1.00 10.00      B   
ATOM   4416  CG  GLN B 105      27.681   3.118  29.176  1.00 10.00      B   
ATOM   4417  CD  GLN B 105      27.375   2.151  30.301  1.00 10.00      B   
ATOM   4418  OE1 GLN B 105      27.807   0.997  30.285  1.00 10.00      B   
ATOM   4419  NE2 GLN B 105      26.611   2.608  31.280  1.00 10.00      B   
ATOM   4420 HE21 GLN B 105      26.288   3.534  31.224  1.00 10.00      B   
ATOM   4421 HE22 GLN B 105      26.399   2.004  32.022  1.00 10.00      B   
ATOM   4422  C   GLN B 105      26.548   1.744  25.723  1.00 10.00      B   
ATOM   4423  O   GLN B 105      27.067   0.645  25.524  1.00 10.00      B   
ATOM   4424  N   THR B 106      26.102   2.518  24.744  1.00 10.00      B   
ATOM   4425  HN  THR B 106      25.701   3.390  24.964  1.00 10.00      B   
ATOM   4426  CA  THR B 106      26.206   2.118  23.350  1.00 10.00      B   
ATOM   4427  CB  THR B 106      24.825   1.749  22.777  1.00 10.00      B   
ATOM   4428  OG1 THR B 106      23.828   2.613  23.347  1.00 10.00      B   
ATOM   4429  HG1 THR B 106      23.823   2.504  24.305  1.00 10.00      B   
ATOM   4430  CG2 THR B 106      24.480   0.308  23.111  1.00 10.00      B   
ATOM   4431  C   THR B 106      26.845   3.225  22.510  1.00 10.00      B   
ATOM   4432  O   THR B 106      26.306   4.330  22.395  1.00 10.00      B   
ATOM   4433  N   TRP B 107      27.996   2.922  21.930  1.00 10.00      B   
ATOM   4434  HN  TRP B 107      28.366   2.024  22.046  1.00 10.00      B   
ATOM   4435  CA  TRP B 107      28.720   3.885  21.116  1.00 10.00      B   
ATOM   4436  CB  TRP B 107      30.224   3.617  21.179  1.00 10.00      B   
ATOM   4437  CG  TRP B 107      30.882   4.138  22.419  1.00 10.00      B   
ATOM   4438  CD1 TRP B 107      31.597   5.294  22.538  1.00 10.00      B   
ATOM   4439  CD2 TRP B 107      30.892   3.526  23.714  1.00 10.00      B   
ATOM   4440  NE1 TRP B 107      32.049   5.440  23.825  1.00 10.00      B   
ATOM   4441  HE1 TRP B 107      32.588   6.192  24.158  1.00 10.00      B   
ATOM   4442  CE2 TRP B 107      31.633   4.368  24.566  1.00 10.00      B   
ATOM   4443  CE3 TRP B 107      30.347   2.349  24.236  1.00 10.00      B   
ATOM   4444  CZ2 TRP B 107      31.842   4.071  25.911  1.00 10.00      B   
ATOM   4445  CZ3 TRP B 107      30.556   2.057  25.570  1.00 10.00      B   
ATOM   4446  CH2 TRP B 107      31.297   2.914  26.392  1.00 10.00      B   
ATOM   4447  C   TRP B 107      28.252   3.868  19.668  1.00 10.00      B   
ATOM   4448  O   TRP B 107      28.182   2.812  19.035  1.00 10.00      B   
ATOM   4449  N   ARG B 108      27.935   5.047  19.155  1.00 10.00      B   
ATOM   4450  HN  ARG B 108      28.012   5.847  19.723  1.00 10.00      B   
ATOM   4451  CA  ARG B 108      27.484   5.202  17.780  1.00 10.00      B   
ATOM   4452  CB  ARG B 108      26.163   5.976  17.754  1.00 10.00      B   
ATOM   4453  CG  ARG B 108      25.008   5.273  18.448  1.00 10.00      B   
ATOM   4454  CD  ARG B 108      24.145   6.256  19.225  1.00 10.00      B   
ATOM   4455  NE  ARG B 108      22.839   5.691  19.576  1.00 10.00      B   
ATOM   4456  HE  ARG B 108      22.067   5.985  19.038  1.00 10.00      B   
ATOM   4457  CZ  ARG B 108      22.639   4.817  20.563  1.00 10.00      B   
ATOM   4458  NH1 ARG B 108      23.657   4.404  21.309  1.00 10.00      B   
ATOM   4459 HH11 ARG B 108      23.502   3.715  22.088  1.00 10.00      B   
ATOM   4460 HH12 ARG B 108      24.620   4.760  21.130  1.00 10.00      B   
ATOM   4461  NH2 ARG B 108      21.417   4.364  20.816  1.00 10.00      B   
ATOM   4462 HH21 ARG B 108      21.261   3.679  21.586  1.00 10.00      B   
ATOM   4463 HH22 ARG B 108      20.603   4.692  20.245  1.00 10.00      B   
ATOM   4464  C   ARG B 108      28.534   5.972  16.989  1.00 10.00      B   
ATOM   4465  O   ARG B 108      29.140   6.901  17.512  1.00 10.00      B   
ATOM   4466  N   GLU B 109      28.758   5.589  15.744  1.00 10.00      B   
ATOM   4467  HN  GLU B 109      28.255   4.834  15.372  1.00 10.00      B   
ATOM   4468  CA  GLU B 109      29.743   6.275  14.914  1.00 10.00      B   
ATOM   4469  CB  GLU B 109      30.706   5.281  14.267  1.00 10.00      B   
ATOM   4470  CG  GLU B 109      31.592   4.535  15.254  1.00 10.00      B   
ATOM   4471  CD  GLU B 109      32.875   4.042  14.620  1.00 10.00      B   
ATOM   4472  OE1 GLU B 109      32.875   3.774  13.403  1.00 10.00      B   
ATOM   4473  OE2 GLU B 109      33.894   3.934  15.334  1.00 10.00      B   
ATOM   4474  C   GLU B 109      29.068   7.135  13.851  1.00 10.00      B   
ATOM   4475  O   GLU B 109      28.161   6.676  13.157  1.00 10.00      B   
ATOM   4476  N   TYR B 110      29.504   8.382  13.738  1.00 10.00      B   
ATOM   4477  HN  TYR B 110      30.224   8.693  14.331  1.00 10.00      B   
ATOM   4478  CA  TYR B 110      28.942   9.308  12.765  1.00 10.00      B   
ATOM   4479  CB  TYR B 110      28.133  10.401  13.478  1.00 10.00      B   
ATOM   4480  CG  TYR B 110      26.855   9.931  14.140  1.00 10.00      B   
ATOM   4481  CD1 TYR B 110      26.848   9.493  15.458  1.00 10.00      B   
ATOM   4482  CD2 TYR B 110      25.651   9.943  13.450  1.00 10.00      B   
ATOM   4483  CE1 TYR B 110      25.678   9.080  16.068  1.00 10.00      B   
ATOM   4484  CE2 TYR B 110      24.477   9.530  14.050  1.00 10.00      B   
ATOM   4485  CZ  TYR B 110      24.494   9.099  15.358  1.00 10.00      B   
ATOM   4486  OH  TYR B 110      23.322   8.692  15.964  1.00 10.00      B   
ATOM   4487  HH  TYR B 110      23.326   8.983  16.888  1.00 10.00      B   
ATOM   4488  C   TYR B 110      30.047   9.974  11.952  1.00 10.00      B   
ATOM   4489  O   TYR B 110      31.179  10.107  12.419  1.00 10.00      B   
ATOM   4490  N   LEU B 111      29.714  10.377  10.734  1.00 10.00      B   
ATOM   4491  HN  LEU B 111      28.805  10.194  10.404  1.00 10.00      B   
ATOM   4492  CA  LEU B 111      30.657  11.066   9.860  1.00 10.00      B   
ATOM   4493  CB  LEU B 111      30.617  10.479   8.449  1.00 10.00      B   
ATOM   4494  CG  LEU B 111      31.290   9.120   8.260  1.00 10.00      B   
ATOM   4495  CD1 LEU B 111      31.227   8.698   6.800  1.00 10.00      B   
ATOM   4496  CD2 LEU B 111      32.731   9.157   8.748  1.00 10.00      B   
ATOM   4497  C   LEU B 111      30.314  12.549   9.815  1.00 10.00      B   
ATOM   4498  O   LEU B 111      29.209  12.921   9.424  1.00 10.00      B   
ATOM   4499  N   CYS B 112      31.252  13.388  10.223  1.00 10.00      B   
ATOM   4500  HN  CYS B 112      32.127  13.034  10.507  1.00 10.00      B   
ATOM   4501  CA  CYS B 112      31.033  14.826  10.249  1.00 10.00      B   
ATOM   4502  CB  CYS B 112      31.777  15.453  11.429  1.00 10.00      B   
ATOM   4503  SG  CYS B 112      31.547  14.581  12.996  1.00 10.00      B   
ATOM   4504  HG  CYS B 112      30.271  14.230  13.086  1.00 10.00      B   
ATOM   4505  C   CYS B 112      31.454  15.498   8.946  1.00 10.00      B   
ATOM   4506  O   CYS B 112      32.570  15.285   8.457  1.00 10.00      B   
ATOM   4507  N   ASP B 113      30.541  16.301   8.400  1.00 10.00      B   
ATOM   4508  HN  ASP B 113      29.671  16.390   8.847  1.00 10.00      B   
ATOM   4509  CA  ASP B 113      30.769  17.051   7.161  1.00 10.00      B   
ATOM   4510  CB  ASP B 113      31.783  18.184   7.350  1.00 10.00      B   
ATOM   4511  CG  ASP B 113      31.124  19.495   7.732  1.00 10.00      B   
ATOM   4512  OD1 ASP B 113      30.908  20.345   6.838  1.00 10.00      B   
ATOM   4513  OD2 ASP B 113      30.811  19.687   8.927  1.00 10.00      B   
ATOM   4514  C   ASP B 113      31.150  16.158   5.989  1.00 10.00      B   
ATOM   4515  O   ASP B 113      32.317  16.081   5.595  1.00 10.00      B   
ATOM   4516  N   ALA B 114      30.156  15.485   5.432  1.00 10.00      B   
ATOM   4517  HN  ALA B 114      29.248  15.584   5.795  1.00 10.00      B   
ATOM   4518  CA  ALA B 114      30.367  14.602   4.300  1.00 10.00      B   
ATOM   4519  CB  ALA B 114      30.616  13.176   4.773  1.00 10.00      B   
ATOM   4520  C   ALA B 114      29.171  14.644   3.358  1.00 10.00      B   
ATOM   4521  O   ALA B 114      28.026  14.786   3.794  1.00 10.00      B   
ATOM   4522  N   SER B 115      29.443  14.526   2.070  1.00 10.00      B   
ATOM   4523  HN  SER B 115      30.376  14.416   1.786  1.00 10.00      B   
ATOM   4524  CA  SER B 115      28.403  14.536   1.059  1.00 10.00      B   
ATOM   4525  CB  SER B 115      28.416  15.863   0.295  1.00 10.00      B   
ATOM   4526  OG  SER B 115      27.276  15.990  -0.542  1.00 10.00      B   
ATOM   4527  HG  SER B 115      27.549  16.312  -1.406  1.00 10.00      B   
ATOM   4528  C   SER B 115      28.623  13.366   0.111  1.00 10.00      B   
ATOM   4529  O   SER B 115      29.764  12.969  -0.131  1.00 10.00      B   
ATOM   4530  N   PHE B 116      27.541  12.792  -0.397  1.00 10.00      B   
ATOM   4531  HN  PHE B 116      26.652  13.138  -0.154  1.00 10.00      B   
ATOM   4532  CA  PHE B 116      27.641  11.660  -1.309  1.00 10.00      B   
ATOM   4533  CB  PHE B 116      27.462  10.334  -0.555  1.00 10.00      B   
ATOM   4534  CG  PHE B 116      28.546  10.036   0.440  1.00 10.00      B   
ATOM   4535  CD1 PHE B 116      28.347  10.273   1.791  1.00 10.00      B   
ATOM   4536  CD2 PHE B 116      29.765   9.524   0.026  1.00 10.00      B   
ATOM   4537  CE1 PHE B 116      29.341  10.005   2.710  1.00 10.00      B   
ATOM   4538  CE2 PHE B 116      30.764   9.253   0.940  1.00 10.00      B   
ATOM   4539  CZ  PHE B 116      30.551   9.495   2.284  1.00 10.00      B   
ATOM   4540  C   PHE B 116      26.613  11.746  -2.427  1.00 10.00      B   
ATOM   4541  O   PHE B 116      25.411  11.831  -2.171  1.00 10.00      B   
ATOM   4542  N   THR B 117      27.088  11.741  -3.662  1.00 10.00      B   
ATOM   4543  HN  THR B 117      28.062  11.713  -3.801  1.00 10.00      B   
ATOM   4544  CA  THR B 117      26.204  11.776  -4.818  1.00 10.00      B   
ATOM   4545  CB  THR B 117      26.812  12.612  -5.963  1.00 10.00      B   
ATOM   4546  OG1 THR B 117      27.188  13.901  -5.461  1.00 10.00      B   
ATOM   4547  HG1 THR B 117      28.098  13.859  -5.120  1.00 10.00      B   
ATOM   4548  CG2 THR B 117      25.806  12.796  -7.087  1.00 10.00      B   
ATOM   4549  C   THR B 117      25.969  10.340  -5.287  1.00 10.00      B   
ATOM   4550  O   THR B 117      26.916   9.634  -5.630  1.00 10.00      B   
ATOM   4551  N   VAL B 118      24.718   9.904  -5.285  1.00 10.00      B   
ATOM   4552  HN  VAL B 118      23.992  10.519  -5.033  1.00 10.00      B   
ATOM   4553  CA  VAL B 118      24.393   8.536  -5.667  1.00 10.00      B   
ATOM   4554  CB  VAL B 118      23.578   7.829  -4.562  1.00 10.00      B   
ATOM   4555  CG1 VAL B 118      23.504   6.331  -4.819  1.00 10.00      B   
ATOM   4556  CG2 VAL B 118      24.163   8.116  -3.187  1.00 10.00      B   
ATOM   4557  C   VAL B 118      23.611   8.465  -6.973  1.00 10.00      B   
ATOM   4558  O   VAL B 118      22.623   9.178  -7.160  1.00 10.00      B   
ATOM   4559  N   ALA B 119      24.064   7.598  -7.866  1.00 10.00      B   
ATOM   4560  HN  ALA B 119      24.873   7.078  -7.653  1.00 10.00      B   
ATOM   4561  CA  ALA B 119      23.412   7.382  -9.146  1.00 10.00      B   
ATOM   4562  CB  ALA B 119      24.447   7.323 -10.259  1.00 10.00      B   
ATOM   4563  C   ALA B 119      22.626   6.075  -9.083  1.00 10.00      B   
ATOM   4564  O   ALA B 119      23.132   5.066  -8.591  1.00 10.00      B   
ATOM   4565  N   LEU B 120      21.393   6.098  -9.563  1.00 10.00      B   
ATOM   4566  HN  LEU B 120      21.040   6.931  -9.942  1.00 10.00      B   
ATOM   4567  CA  LEU B 120      20.543   4.916  -9.536  1.00 10.00      B   
ATOM   4568  CB  LEU B 120      19.389   5.140  -8.551  1.00 10.00      B   
ATOM   4569  CG  LEU B 120      18.344   4.031  -8.438  1.00 10.00      B   
ATOM   4570  CD1 LEU B 120      17.912   3.864  -6.990  1.00 10.00      B   
ATOM   4571  CD2 LEU B 120      17.140   4.347  -9.313  1.00 10.00      B   
ATOM   4572  C   LEU B 120      20.005   4.590 -10.927  1.00 10.00      B   
ATOM   4573  O   LEU B 120      19.649   5.493 -11.688  1.00 10.00      B   
ATOM   4574  N   TRP B 121      19.946   3.302 -11.246  1.00 10.00      B   
ATOM   4575  HN  TRP B 121      20.246   2.636 -10.592  1.00 10.00      B   
ATOM   4576  CA  TRP B 121      19.438   2.846 -12.533  1.00 10.00      B   
ATOM   4577  CB  TRP B 121      20.577   2.606 -13.534  1.00 10.00      B   
ATOM   4578  CG  TRP B 121      21.508   1.479 -13.183  1.00 10.00      B   
ATOM   4579  CD1 TRP B 121      21.344   0.157 -13.481  1.00 10.00      B   
ATOM   4580  CD2 TRP B 121      22.757   1.578 -12.486  1.00 10.00      B   
ATOM   4581  NE1 TRP B 121      22.403  -0.571 -13.003  1.00 10.00      B   
ATOM   4582  HE1 TRP B 121      22.509  -1.543 -13.085  1.00 10.00      B   
ATOM   4583  CE2 TRP B 121      23.285   0.276 -12.391  1.00 10.00      B   
ATOM   4584  CE3 TRP B 121      23.475   2.636 -11.927  1.00 10.00      B   
ATOM   4585  CZ2 TRP B 121      24.501   0.006 -11.767  1.00 10.00      B   
ATOM   4586  CZ3 TRP B 121      24.680   2.366 -11.308  1.00 10.00      B   
ATOM   4587  CH2 TRP B 121      25.181   1.062 -11.232  1.00 10.00      B   
ATOM   4588  C   TRP B 121      18.579   1.595 -12.367  1.00 10.00      B   
ATOM   4589  O   TRP B 121      18.624   0.941 -11.322  1.00 10.00      B   
ATOM   4590  N   LEU B 122      17.807   1.271 -13.399  1.00 10.00      B   
ATOM   4591  HN  LEU B 122      17.830   1.827 -14.206  1.00 10.00      B   
ATOM   4592  CA  LEU B 122      16.930   0.108 -13.373  1.00 10.00      B   
ATOM   4593  CB  LEU B 122      15.658   0.379 -14.183  1.00 10.00      B   
ATOM   4594  CG  LEU B 122      14.648   1.353 -13.575  1.00 10.00      B   
ATOM   4595  CD1 LEU B 122      13.478   1.566 -14.525  1.00 10.00      B   
ATOM   4596  CD2 LEU B 122      14.157   0.841 -12.231  1.00 10.00      B   
ATOM   4597  C   LEU B 122      17.621  -1.132 -13.928  1.00 10.00      B   
ATOM   4598  O   LEU B 122      18.435  -1.047 -14.852  1.00 10.00      B   
ATOM   4599  N   THR B 123      17.281  -2.279 -13.363  1.00 10.00      B   
ATOM   4600  HN  THR B 123      16.631  -2.272 -12.624  1.00 10.00      B   
ATOM   4601  CA  THR B 123      17.840  -3.548 -13.792  1.00 10.00      B   
ATOM   4602  CB  THR B 123      17.797  -4.569 -12.636  1.00 10.00      B   
ATOM   4603  OG1 THR B 123      16.465  -4.623 -12.106  1.00 10.00      B   
ATOM   4604  HG1 THR B 123      16.448  -5.196 -11.327  1.00 10.00      B   
ATOM   4605  CG2 THR B 123      18.761  -4.170 -11.531  1.00 10.00      B   
ATOM   4606  C   THR B 123      17.025  -4.104 -14.959  1.00 10.00      B   
ATOM   4607  O   THR B 123      15.910  -3.643 -15.218  1.00 10.00      B   
ATOM   4608  N   PRO B 124      17.562  -5.099 -15.689  1.00 10.00      B   
ATOM   4609  CA  PRO B 124      16.852  -5.716 -16.818  1.00 10.00      B   
ATOM   4610  CB  PRO B 124      17.880  -6.691 -17.404  1.00 10.00      B   
ATOM   4611  CG  PRO B 124      18.842  -6.949 -16.294  1.00 10.00      B   
ATOM   4612  CD  PRO B 124      18.902  -5.680 -15.496  1.00 10.00      B   
ATOM   4613  C   PRO B 124      15.605  -6.469 -16.356  1.00 10.00      B   
ATOM   4614  O   PRO B 124      14.737  -6.808 -17.158  1.00 10.00      B   
ATOM   4615  N   HIS B 125      15.518  -6.711 -15.054  1.00 10.00      B   
ATOM   4616  HN  HIS B 125      16.230  -6.389 -14.463  1.00 10.00      B   
ATOM   4617  CA  HIS B 125      14.388  -7.423 -14.472  1.00 10.00      B   
ATOM   4618  CB  HIS B 125      14.877  -8.692 -13.770  1.00 10.00      B   
ATOM   4619  CG  HIS B 125      14.201  -9.948 -14.221  1.00 10.00      B   
ATOM   4620  ND1 HIS B 125      13.480 -10.764 -13.374  1.00 10.00      B   
ATOM   4621  HD1 HIS B 125      13.320 -10.600 -12.407  1.00 10.00      B   
ATOM   4622  CD2 HIS B 125      14.163 -10.544 -15.433  1.00 10.00      B   
ATOM   4623  CE1 HIS B 125      13.031 -11.806 -14.045  1.00 10.00      B   
ATOM   4624  NE2 HIS B 125      13.431 -11.696 -15.297  1.00 10.00      B   
ATOM   4625  HE2 HIS B 125      13.232 -12.339 -16.018  1.00 10.00      B   
ATOM   4626  C   HIS B 125      13.668  -6.529 -13.469  1.00 10.00      B   
ATOM   4627  O   HIS B 125      13.037  -7.013 -12.530  1.00 10.00      B   
ATOM   4628  N   ALA B 126      13.781  -5.221 -13.677  1.00 10.00      B   
ATOM   4629  HN  ALA B 126      14.304  -4.906 -14.445  1.00 10.00      B   
ATOM   4630  CA  ALA B 126      13.153  -4.239 -12.797  1.00 10.00      B   
ATOM   4631  CB  ALA B 126      13.495  -2.825 -13.238  1.00 10.00      B   
ATOM   4632  C   ALA B 126      11.641  -4.426 -12.739  1.00 10.00      B   
ATOM   4633  O   ALA B 126      10.947  -4.288 -13.745  1.00 10.00      B   
ATOM   4634  N   THR B 127      11.144  -4.755 -11.556  1.00 10.00      B   
ATOM   4635  HN  THR B 127      11.755  -4.893 -10.804  1.00 10.00      B   
ATOM   4636  CA  THR B 127       9.719  -4.956 -11.345  1.00 10.00      B   
ATOM   4637  CB  THR B 127       9.497  -5.957 -10.201  1.00 10.00      B   
ATOM   4638  OG1 THR B 127      10.764  -6.534  -9.839  1.00 10.00      B   
ATOM   4639  HG1 THR B 127      11.048  -7.157 -10.527  1.00 10.00      B   
ATOM   4640  CG2 THR B 127       8.547  -7.063 -10.638  1.00 10.00      B   
ATOM   4641  C   THR B 127       9.030  -3.632 -11.011  1.00 10.00      B   
ATOM   4642  O   THR B 127       7.833  -3.590 -10.728  1.00 10.00      B   
ATOM   4643  N   MET B 128       9.805  -2.556 -11.050  1.00 10.00      B   
ATOM   4644  HN  MET B 128      10.745  -2.662 -11.295  1.00 10.00      B   
ATOM   4645  CA  MET B 128       9.304  -1.218 -10.768  1.00 10.00      B   
ATOM   4646  CB  MET B 128       9.772  -0.749  -9.384  1.00 10.00      B   
ATOM   4647  CG  MET B 128       9.164  -1.509  -8.216  1.00 10.00      B   
ATOM   4648  SD  MET B 128       9.693  -0.871  -6.614  1.00 10.00      B   
ATOM   4649  CE  MET B 128       8.977   0.772  -6.657  1.00 10.00      B   
ATOM   4650  C   MET B 128       9.820  -0.261 -11.835  1.00 10.00      B   
ATOM   4651  O   MET B 128      10.638  -0.650 -12.674  1.00 10.00      B   
ATOM   4652  N   VAL B 129       9.339   0.975 -11.820  1.00 10.00      B   
ATOM   4653  HN  VAL B 129       8.670   1.227 -11.137  1.00 10.00      B   
ATOM   4654  CA  VAL B 129       9.777   1.970 -12.793  1.00 10.00      B   
ATOM   4655  CB  VAL B 129       8.676   2.336 -13.812  1.00 10.00      B   
ATOM   4656  CG1 VAL B 129       8.367   1.155 -14.720  1.00 10.00      B   
ATOM   4657  CG2 VAL B 129       7.415   2.824 -13.116  1.00 10.00      B   
ATOM   4658  C   VAL B 129      10.300   3.231 -12.110  1.00 10.00      B   
ATOM   4659  O   VAL B 129       9.952   3.522 -10.961  1.00 10.00      B   
ATOM   4660  N   ILE B 130      11.126   3.987 -12.827  1.00 10.00      B   
ATOM   4661  HN  ILE B 130      11.349   3.713 -13.743  1.00 10.00      B   
ATOM   4662  CA  ILE B 130      11.703   5.218 -12.292  1.00 10.00      B   
ATOM   4663  CB  ILE B 130      12.828   5.780 -13.188  1.00 10.00      B   
ATOM   4664  CG1 ILE B 130      12.366   5.899 -14.645  1.00 10.00      B   
ATOM   4665  CG2 ILE B 130      14.078   4.918 -13.081  1.00 10.00      B   
ATOM   4666  CD1 ILE B 130      13.356   6.599 -15.550  1.00 10.00      B   
ATOM   4667  C   ILE B 130      10.633   6.281 -12.083  1.00 10.00      B   
ATOM   4668  O   ILE B 130      10.795   7.189 -11.265  1.00 10.00      B   
ATOM   4669  N   SER B 131       9.536   6.151 -12.819  1.00 10.00      B   
ATOM   4670  HN  SER B 131       9.476   5.407 -13.456  1.00 10.00      B   
ATOM   4671  CA  SER B 131       8.424   7.087 -12.721  1.00 10.00      B   
ATOM   4672  CB  SER B 131       7.371   6.732 -13.770  1.00 10.00      B   
ATOM   4673  OG  SER B 131       7.991   6.202 -14.933  1.00 10.00      B   
ATOM   4674  HG  SER B 131       8.402   6.923 -15.434  1.00 10.00      B   
ATOM   4675  C   SER B 131       7.810   7.059 -11.320  1.00 10.00      B   
ATOM   4676  O   SER B 131       7.232   8.045 -10.857  1.00 10.00      B   
ATOM   4677  N   GLU B 132       7.950   5.927 -10.646  1.00 10.00      B   
ATOM   4678  HN  GLU B 132       8.424   5.175 -11.062  1.00 10.00      B   
ATOM   4679  CA  GLU B 132       7.424   5.771  -9.301  1.00 10.00      B   
ATOM   4680  CB  GLU B 132       7.224   4.288  -8.984  1.00 10.00      B   
ATOM   4681  CG  GLU B 132       6.258   3.585  -9.921  1.00 10.00      B   
ATOM   4682  CD  GLU B 132       6.231   2.084  -9.716  1.00 10.00      B   
ATOM   4683  OE1 GLU B 132       7.232   1.414 -10.049  1.00 10.00      B   
ATOM   4684  OE2 GLU B 132       5.204   1.568  -9.223  1.00 10.00      B   
ATOM   4685  C   GLU B 132       8.376   6.401  -8.295  1.00 10.00      B   
ATOM   4686  O   GLU B 132       7.954   7.078  -7.357  1.00 10.00      B   
ATOM   4687  N   LEU B 133       9.669   6.200  -8.522  1.00 10.00      B   
ATOM   4688  HN  LEU B 133       9.936   5.674  -9.304  1.00 10.00      B   
ATOM   4689  CA  LEU B 133      10.699   6.736  -7.642  1.00 10.00      B   
ATOM   4690  CB  LEU B 133      12.071   6.179  -8.021  1.00 10.00      B   
ATOM   4691  CG  LEU B 133      12.231   4.659  -7.936  1.00 10.00      B   
ATOM   4692  CD1 LEU B 133      13.617   4.245  -8.400  1.00 10.00      B   
ATOM   4693  CD2 LEU B 133      11.977   4.165  -6.520  1.00 10.00      B   
ATOM   4694  C   LEU B 133      10.727   8.261  -7.670  1.00 10.00      B   
ATOM   4695  O   LEU B 133      10.897   8.901  -6.632  1.00 10.00      B   
ATOM   4696  N   GLU B 134      10.548   8.829  -8.862  1.00 10.00      B   
ATOM   4697  HN  GLU B 134      10.419   8.253  -9.647  1.00 10.00      B   
ATOM   4698  CA  GLU B 134      10.554  10.278  -9.046  1.00 10.00      B   
ATOM   4699  CB  GLU B 134      10.225  10.622 -10.503  1.00 10.00      B   
ATOM   4700  CG  GLU B 134      10.390  12.096 -10.850  1.00 10.00      B   
ATOM   4701  CD  GLU B 134       9.540  12.525 -12.028  1.00 10.00      B   
ATOM   4702  OE1 GLU B 134       8.900  13.596 -11.943  1.00 10.00      B   
ATOM   4703  OE2 GLU B 134       9.506  11.799 -13.044  1.00 10.00      B   
ATOM   4704  C   GLU B 134       9.557  10.967  -8.115  1.00 10.00      B   
ATOM   4705  O   GLU B 134       9.930  11.810  -7.297  1.00 10.00      B   
ATOM   4706  N   LYS B 135       8.293  10.581  -8.227  1.00 10.00      B   
ATOM   4707  HN  LYS B 135       8.064   9.886  -8.880  1.00 10.00      B   
ATOM   4708  CA  LYS B 135       7.234  11.167  -7.412  1.00 10.00      B   
ATOM   4709  CB  LYS B 135       5.860  10.792  -7.967  1.00 10.00      B   
ATOM   4710  CG  LYS B 135       5.438  11.633  -9.162  1.00 10.00      B   
ATOM   4711  CD  LYS B 135       4.834  10.779 -10.263  1.00 10.00      B   
ATOM   4712  CE  LYS B 135       4.279  11.644 -11.385  1.00 10.00      B   
ATOM   4713  NZ  LYS B 135       3.884  10.839 -12.571  1.00 10.00      B   
ATOM   4714  HZ1 LYS B 135       3.195  11.367 -13.153  1.00 10.00      B   
ATOM   4715  HZ2 LYS B 135       3.448   9.949 -12.269  1.00 10.00      B   
ATOM   4716  HZ3 LYS B 135       4.719  10.624 -13.157  1.00 10.00      B   
ATOM   4717  C   LYS B 135       7.348  10.784  -5.937  1.00 10.00      B   
ATOM   4718  O   LYS B 135       6.773  11.444  -5.066  1.00 10.00      B   
ATOM   4719  N   ALA B 136       8.087   9.719  -5.657  1.00 10.00      B   
ATOM   4720  HN  ALA B 136       8.513   9.224  -6.388  1.00 10.00      B   
ATOM   4721  CA  ALA B 136       8.272   9.265  -4.288  1.00 10.00      B   
ATOM   4722  CB  ALA B 136       8.730   7.817  -4.258  1.00 10.00      B   
ATOM   4723  C   ALA B 136       9.265  10.153  -3.551  1.00 10.00      B   
ATOM   4724  O   ALA B 136       9.110  10.420  -2.362  1.00 10.00      B   
ATOM   4725  N   VAL B 137      10.284  10.614  -4.265  1.00 10.00      B   
ATOM   4726  HN  VAL B 137      10.358  10.368  -5.213  1.00 10.00      B   
ATOM   4727  CA  VAL B 137      11.302  11.474  -3.667  1.00 10.00      B   
ATOM   4728  CB  VAL B 137      12.539  11.631  -4.577  1.00 10.00      B   
ATOM   4729  CG1 VAL B 137      13.600  12.488  -3.901  1.00 10.00      B   
ATOM   4730  CG2 VAL B 137      13.115  10.272  -4.937  1.00 10.00      B   
ATOM   4731  C   VAL B 137      10.727  12.850  -3.341  1.00 10.00      B   
ATOM   4732  O   VAL B 137      11.051  13.434  -2.308  1.00 10.00      B   
ATOM   4733  N   LEU B 138       9.870  13.352  -4.227  1.00 10.00      B   
ATOM   4734  HN  LEU B 138       9.663  12.834  -5.035  1.00 10.00      B   
ATOM   4735  CA  LEU B 138       9.240  14.658  -4.039  1.00 10.00      B   
ATOM   4736  CB  LEU B 138       8.264  14.948  -5.183  1.00 10.00      B   
ATOM   4737  CG  LEU B 138       8.830  14.818  -6.599  1.00 10.00      B   
ATOM   4738  CD1 LEU B 138       7.730  15.014  -7.628  1.00 10.00      B   
ATOM   4739  CD2 LEU B 138       9.964  15.806  -6.824  1.00 10.00      B   
ATOM   4740  C   LEU B 138       8.509  14.715  -2.703  1.00 10.00      B   
ATOM   4741  O   LEU B 138       8.741  15.609  -1.891  1.00 10.00      B   
ATOM   4742  N   LYS B 139       7.629  13.750  -2.486  1.00 10.00      B   
ATOM   4743  HN  LYS B 139       7.494  13.066  -3.173  1.00 10.00      B   
ATOM   4744  CA  LYS B 139       6.873  13.666  -1.246  1.00 10.00      B   
ATOM   4745  CB  LYS B 139       5.398  14.031  -1.464  1.00 10.00      B   
ATOM   4746  CG  LYS B 139       5.146  15.515  -1.674  1.00 10.00      B   
ATOM   4747  CD  LYS B 139       3.657  15.836  -1.668  1.00 10.00      B   
ATOM   4748  CE  LYS B 139       3.028  15.575  -0.304  1.00 10.00      B   
ATOM   4749  NZ  LYS B 139       1.604  16.002  -0.254  1.00 10.00      B   
ATOM   4750  HZ1 LYS B 139       1.539  17.040  -0.304  1.00 10.00      B   
ATOM   4751  HZ2 LYS B 139       1.165  15.683   0.632  1.00 10.00      B   
ATOM   4752  HZ3 LYS B 139       1.078  15.595  -1.052  1.00 10.00      B   
ATOM   4753  C   LYS B 139       6.997  12.266  -0.660  1.00 10.00      B   
ATOM   4754  O   LYS B 139       6.222  11.372  -1.007  1.00 10.00      B   
ATOM   4755  N   PRO B 140       7.990  12.060   0.219  1.00 10.00      B   
ATOM   4756  CA  PRO B 140       8.242  10.761   0.858  1.00 10.00      B   
ATOM   4757  CB  PRO B 140       9.591  10.962   1.551  1.00 10.00      B   
ATOM   4758  CG  PRO B 140       9.668  12.427   1.805  1.00 10.00      B   
ATOM   4759  CD  PRO B 140       8.951  13.087   0.662  1.00 10.00      B   
ATOM   4760  C   PRO B 140       7.174  10.395   1.883  1.00 10.00      B   
ATOM   4761  O   PRO B 140       6.497  11.268   2.430  1.00 10.00      B   
ATOM   4762  N   ARG B 141       7.025   9.098   2.132  1.00 10.00      B   
ATOM   4763  HN  ARG B 141       7.587   8.453   1.650  1.00 10.00      B   
ATOM   4764  CA  ARG B 141       6.044   8.604   3.086  1.00 10.00      B   
ATOM   4765  CB  ARG B 141       5.647   7.168   2.740  1.00 10.00      B   
ATOM   4766  CG  ARG B 141       4.725   7.052   1.534  1.00 10.00      B   
ATOM   4767  CD  ARG B 141       3.417   7.789   1.769  1.00 10.00      B   
ATOM   4768  NE  ARG B 141       2.760   7.363   3.008  1.00 10.00      B   
ATOM   4769  HE  ARG B 141       2.570   6.401   3.110  1.00 10.00      B   
ATOM   4770  CZ  ARG B 141       2.425   8.196   3.995  1.00 10.00      B   
ATOM   4771  NH1 ARG B 141       2.683   9.494   3.884  1.00 10.00      B   
ATOM   4772 HH11 ARG B 141       2.417  10.154   4.652  1.00 10.00      B   
ATOM   4773 HH12 ARG B 141       3.151   9.867   3.031  1.00 10.00      B   
ATOM   4774  NH2 ARG B 141       1.836   7.731   5.090  1.00 10.00      B   
ATOM   4775 HH21 ARG B 141       1.638   6.713   5.190  1.00 10.00      B   
ATOM   4776 HH22 ARG B 141       1.569   8.385   5.863  1.00 10.00      B   
ATOM   4777  C   ARG B 141       6.568   8.678   4.516  1.00 10.00      B   
ATOM   4778  O   ARG B 141       5.899   9.202   5.404  1.00 10.00      B   
ATOM   4779  N   TYR B 142       7.764   8.153   4.735  1.00 10.00      B   
ATOM   4780  HN  TYR B 142       8.258   7.753   3.984  1.00 10.00      B   
ATOM   4781  CA  TYR B 142       8.371   8.162   6.059  1.00 10.00      B   
ATOM   4782  CB  TYR B 142       9.101   6.843   6.335  1.00 10.00      B   
ATOM   4783  CG  TYR B 142       8.225   5.614   6.249  1.00 10.00      B   
ATOM   4784  CD1 TYR B 142       7.216   5.384   7.177  1.00 10.00      B   
ATOM   4785  CD2 TYR B 142       8.412   4.680   5.241  1.00 10.00      B   
ATOM   4786  CE1 TYR B 142       6.420   4.256   7.099  1.00 10.00      B   
ATOM   4787  CE2 TYR B 142       7.623   3.554   5.155  1.00 10.00      B   
ATOM   4788  CZ  TYR B 142       6.628   3.346   6.085  1.00 10.00      B   
ATOM   4789  OH  TYR B 142       5.840   2.218   6.000  1.00 10.00      B   
ATOM   4790  HH  TYR B 142       6.352   1.505   5.589  1.00 10.00      B   
ATOM   4791  C   TYR B 142       9.338   9.336   6.198  1.00 10.00      B   
ATOM   4792  O   TYR B 142       9.316  10.270   5.392  1.00 10.00      B   
ATOM   4793  N   THR B 143      10.180   9.289   7.220  1.00 10.00      B   
ATOM   4794  HN  THR B 143      10.152   8.523   7.830  1.00 10.00      B   
ATOM   4795  CA  THR B 143      11.151  10.342   7.461  1.00 10.00      B   
ATOM   4796  CB  THR B 143      11.411  10.494   8.973  1.00 10.00      B   
ATOM   4797  OG1 THR B 143      10.271   9.999   9.698  1.00 10.00      B   
ATOM   4798  HG1 THR B 143       9.513  10.584   9.541  1.00 10.00      B   
ATOM   4799  CG2 THR B 143      11.636  11.955   9.334  1.00 10.00      B   
ATOM   4800  C   THR B 143      12.469  10.028   6.750  1.00 10.00      B   
ATOM   4801  O   THR B 143      13.062   8.971   6.966  1.00 10.00      B   
ATOM   4802  N   PRO B 144      12.928  10.927   5.868  1.00 10.00      B   
ATOM   4803  CA  PRO B 144      14.179  10.750   5.133  1.00 10.00      B   
ATOM   4804  CB  PRO B 144      14.072  11.761   3.977  1.00 10.00      B   
ATOM   4805  CG  PRO B 144      12.709  12.372   4.087  1.00 10.00      B   
ATOM   4806  CD  PRO B 144      12.269  12.184   5.508  1.00 10.00      B   
ATOM   4807  C   PRO B 144      15.388  11.082   6.005  1.00 10.00      B   
ATOM   4808  O   PRO B 144      15.652  12.250   6.303  1.00 10.00      B   
ATOM   4809  N   TYR B 145      16.112  10.054   6.425  1.00 10.00      B   
ATOM   4810  HN  TYR B 145      15.854   9.148   6.161  1.00 10.00      B   
ATOM   4811  CA  TYR B 145      17.287  10.241   7.263  1.00 10.00      B   
ATOM   4812  CB  TYR B 145      17.017   9.830   8.716  1.00 10.00      B   
ATOM   4813  CG  TYR B 145      16.074   8.655   8.891  1.00 10.00      B   
ATOM   4814  CD1 TYR B 145      16.378   7.400   8.377  1.00 10.00      B   
ATOM   4815  CD2 TYR B 145      14.879   8.805   9.582  1.00 10.00      B   
ATOM   4816  CE1 TYR B 145      15.518   6.331   8.544  1.00 10.00      B   
ATOM   4817  CE2 TYR B 145      14.014   7.743   9.755  1.00 10.00      B   
ATOM   4818  CZ  TYR B 145      14.337   6.510   9.234  1.00 10.00      B   
ATOM   4819  OH  TYR B 145      13.478   5.447   9.409  1.00 10.00      B   
ATOM   4820  HH  TYR B 145      13.990   4.646   9.554  1.00 10.00      B   
ATOM   4821  C   TYR B 145      18.505   9.510   6.705  1.00 10.00      B   
ATOM   4822  O   TYR B 145      18.373   8.522   5.977  1.00 10.00      B   
ATOM   4823  N   LEU B 146      19.687  10.001   7.059  1.00 10.00      B   
ATOM   4824  HN  LEU B 146      19.715  10.783   7.654  1.00 10.00      B   
ATOM   4825  CA  LEU B 146      20.944   9.417   6.599  1.00 10.00      B   
ATOM   4826  CB  LEU B 146      22.057  10.472   6.615  1.00 10.00      B   
ATOM   4827  CG  LEU B 146      21.830  11.707   5.741  1.00 10.00      B   
ATOM   4828  CD1 LEU B 146      22.618  12.893   6.272  1.00 10.00      B   
ATOM   4829  CD2 LEU B 146      22.213  11.416   4.301  1.00 10.00      B   
ATOM   4830  C   LEU B 146      21.346   8.219   7.457  1.00 10.00      B   
ATOM   4831  O   LEU B 146      22.298   8.289   8.238  1.00 10.00      B   
ATOM   4832  N   GLY B 147      20.606   7.128   7.317  1.00 10.00      B   
ATOM   4833  HN  GLY B 147      19.843   7.144   6.697  1.00 10.00      B   
ATOM   4834  CA  GLY B 147      20.894   5.927   8.077  1.00 10.00      B   
ATOM   4835  C   GLY B 147      20.202   5.939   9.423  1.00 10.00      B   
ATOM   4836  O   GLY B 147      19.263   5.177   9.657  1.00 10.00      B   
ATOM   4837  N   ARG B 148      20.661   6.810  10.307  1.00 10.00      B   
ATOM   4838  HN  ARG B 148      21.404   7.404  10.053  1.00 10.00      B   
ATOM   4839  CA  ARG B 148      20.074   6.923  11.632  1.00 10.00      B   
ATOM   4840  CB  ARG B 148      21.138   7.157  12.706  1.00 10.00      B   
ATOM   4841  CG  ARG B 148      22.091   5.991  12.910  1.00 10.00      B   
ATOM   4842  CD  ARG B 148      21.348   4.667  13.000  1.00 10.00      B   
ATOM   4843  NE  ARG B 148      20.431   4.616  14.139  1.00 10.00      B   
ATOM   4844  HE  ARG B 148      20.183   5.470  14.560  1.00 10.00      B   
ATOM   4845  CZ  ARG B 148      19.934   3.487  14.639  1.00 10.00      B   
ATOM   4846  NH1 ARG B 148      20.270   2.316  14.107  1.00 10.00      B   
ATOM   4847 HH11 ARG B 148      20.923   2.276  13.294  1.00 10.00      B   
ATOM   4848 HH12 ARG B 148      19.884   1.432  14.502  1.00 10.00      B   
ATOM   4849  NH2 ARG B 148      19.089   3.533  15.663  1.00 10.00      B   
ATOM   4850 HH21 ARG B 148      18.814   4.451  16.075  1.00 10.00      B   
ATOM   4851 HH22 ARG B 148      18.696   2.653  16.062  1.00 10.00      B   
ATOM   4852  C   ARG B 148      19.040   8.036  11.655  1.00 10.00      B   
ATOM   4853  O   ARG B 148      19.090   8.956  10.840  1.00 10.00      B   
ATOM   4854  N   ARG B 149      18.122   7.961  12.607  1.00 10.00      B   
ATOM   4855  HN  ARG B 149      18.164   7.223  13.254  1.00 10.00      B   
ATOM   4856  CA  ARG B 149      17.057   8.949  12.728  1.00 10.00      B   
ATOM   4857  CB  ARG B 149      15.919   8.406  13.593  1.00 10.00      B   
ATOM   4858  CG  ARG B 149      15.402   7.052  13.128  1.00 10.00      B   
ATOM   4859  CD  ARG B 149      14.384   6.473  14.097  1.00 10.00      B   
ATOM   4860  NE  ARG B 149      13.102   7.174  14.033  1.00 10.00      B   
ATOM   4861  HE  ARG B 149      12.719   7.341  13.137  1.00 10.00      B   
ATOM   4862  CZ  ARG B 149      12.431   7.593  15.102  1.00 10.00      B   
ATOM   4863  NH1 ARG B 149      12.917   7.376  16.320  1.00 10.00      B   
ATOM   4864 HH11 ARG B 149      13.825   6.876  16.443  1.00 10.00      B   
ATOM   4865 HH12 ARG B 149      12.395   7.708  17.159  1.00 10.00      B   
ATOM   4866  NH2 ARG B 149      11.271   8.226  14.952  1.00 10.00      B   
ATOM   4867 HH21 ARG B 149      10.742   8.556  15.786  1.00 10.00      B   
ATOM   4868 HH22 ARG B 149      10.885   8.393  13.994  1.00 10.00      B   
ATOM   4869  C   ARG B 149      17.576  10.279  13.264  1.00 10.00      B   
ATOM   4870  O   ARG B 149      16.857  11.277  13.284  1.00 10.00      B   
ATOM   4871  N   SER B 150      18.834  10.285  13.686  1.00 10.00      B   
ATOM   4872  HN  SER B 150      19.352   9.453  13.657  1.00 10.00      B   
ATOM   4873  CA  SER B 150      19.468  11.485  14.206  1.00 10.00      B   
ATOM   4874  CB  SER B 150      20.375  11.111  15.381  1.00 10.00      B   
ATOM   4875  OG  SER B 150      20.646   9.712  15.389  1.00 10.00      B   
ATOM   4876  HG  SER B 150      21.604   9.569  15.382  1.00 10.00      B   
ATOM   4877  C   SER B 150      20.280  12.184  13.112  1.00 10.00      B   
ATOM   4878  O   SER B 150      21.022  13.134  13.379  1.00 10.00      B   
ATOM   4879  N   CYS B 151      20.122  11.712  11.879  1.00 10.00      B   
ATOM   4880  HN  CYS B 151      19.498  10.973  11.729  1.00 10.00      B   
ATOM   4881  CA  CYS B 151      20.840  12.268  10.743  1.00 10.00      B   
ATOM   4882  CB  CYS B 151      21.663  11.174  10.064  1.00 10.00      B   
ATOM   4883  SG  CYS B 151      22.678  10.194  11.191  1.00 10.00      B   
ATOM   4884  HG  CYS B 151      23.863  10.784  11.278  1.00 10.00      B   
ATOM   4885  C   CYS B 151      19.873  12.884   9.732  1.00 10.00      B   
ATOM   4886  O   CYS B 151      19.321  12.181   8.883  1.00 10.00      B   
ATOM   4887  N   PRO B 152      19.640  14.200   9.828  1.00 10.00      B   
ATOM   4888  CA  PRO B 152      18.745  14.913   8.920  1.00 10.00      B   
ATOM   4889  CB  PRO B 152      18.325  16.118   9.758  1.00 10.00      B   
ATOM   4890  CG  PRO B 152      19.506  16.403  10.626  1.00 10.00      B   
ATOM   4891  CD  PRO B 152      20.220  15.095  10.845  1.00 10.00      B   
ATOM   4892  C   PRO B 152      19.458  15.381   7.653  1.00 10.00      B   
ATOM   4893  O   PRO B 152      20.674  15.586   7.646  1.00 10.00      B   
ATOM   4894  N   LEU B 153      18.693  15.550   6.586  1.00 10.00      B   
ATOM   4895  HN  LEU B 153      17.729  15.373   6.653  1.00 10.00      B   
ATOM   4896  CA  LEU B 153      19.241  16.002   5.319  1.00 10.00      B   
ATOM   4897  CB  LEU B 153      18.432  15.423   4.156  1.00 10.00      B   
ATOM   4898  CG  LEU B 153      18.764  13.983   3.757  1.00 10.00      B   
ATOM   4899  CD1 LEU B 153      17.587  13.343   3.036  1.00 10.00      B   
ATOM   4900  CD2 LEU B 153      20.005  13.954   2.879  1.00 10.00      B   
ATOM   4901  C   LEU B 153      19.218  17.521   5.254  1.00 10.00      B   
ATOM   4902  O   LEU B 153      18.158  18.135   5.364  1.00 10.00      B   
ATOM   4903  N   THR B 154      20.383  18.126   5.091  1.00 10.00      B   
ATOM   4904  HN  THR B 154      21.205  17.584   5.030  1.00 10.00      B   
ATOM   4905  CA  THR B 154      20.482  19.576   5.010  1.00 10.00      B   
ATOM   4906  CB  THR B 154      21.789  20.075   5.651  1.00 10.00      B   
ATOM   4907  OG1 THR B 154      22.770  19.031   5.592  1.00 10.00      B   
ATOM   4908  HG1 THR B 154      23.561  19.362   5.150  1.00 10.00      B   
ATOM   4909  CG2 THR B 154      21.559  20.470   7.102  1.00 10.00      B   
ATOM   4910  C   THR B 154      20.421  20.036   3.556  1.00 10.00      B   
ATOM   4911  O   THR B 154      20.622  21.213   3.250  1.00 10.00      B   
ATOM   4912  N   HIS B 155      20.135  19.098   2.667  1.00 10.00      B   
ATOM   4913  HN  HIS B 155      19.972  18.182   2.978  1.00 10.00      B   
ATOM   4914  CA  HIS B 155      20.044  19.385   1.247  1.00 10.00      B   
ATOM   4915  CB  HIS B 155      21.398  19.115   0.575  1.00 10.00      B   
ATOM   4916  CG  HIS B 155      21.512  19.625  -0.832  1.00 10.00      B   
ATOM   4917  ND1 HIS B 155      20.991  18.963  -1.928  1.00 10.00      B   
ATOM   4918  HD1 HIS B 155      20.492  18.113  -1.907  1.00 10.00      B   
ATOM   4919  CD2 HIS B 155      22.092  20.747  -1.317  1.00 10.00      B   
ATOM   4920  CE1 HIS B 155      21.251  19.658  -3.022  1.00 10.00      B   
ATOM   4921  NE2 HIS B 155      21.916  20.742  -2.676  1.00 10.00      B   
ATOM   4922  HE2 HIS B 155      22.229  21.439  -3.295  1.00 10.00      B   
ATOM   4923  C   HIS B 155      18.974  18.502   0.620  1.00 10.00      B   
ATOM   4924  O   HIS B 155      18.843  17.334   0.993  1.00 10.00      B   
ATOM   4925  N   PRO B 156      18.177  19.059  -0.308  1.00 10.00      B   
ATOM   4926  CA  PRO B 156      17.130  18.308  -1.010  1.00 10.00      B   
ATOM   4927  CB  PRO B 156      16.747  19.243  -2.159  1.00 10.00      B   
ATOM   4928  CG  PRO B 156      17.021  20.608  -1.629  1.00 10.00      B   
ATOM   4929  CD  PRO B 156      18.210  20.476  -0.719  1.00 10.00      B   
ATOM   4930  C   PRO B 156      17.667  16.993  -1.569  1.00 10.00      B   
ATOM   4931  O   PRO B 156      18.776  16.948  -2.118  1.00 10.00      B   
ATOM   4932  N   LEU B 157      16.884  15.933  -1.415  1.00 10.00      B   
ATOM   4933  HN  LEU B 157      16.016  16.046  -0.976  1.00 10.00      B   
ATOM   4934  CA  LEU B 157      17.273  14.611  -1.887  1.00 10.00      B   
ATOM   4935  CB  LEU B 157      16.362  13.536  -1.285  1.00 10.00      B   
ATOM   4936  CG  LEU B 157      16.765  12.081  -1.539  1.00 10.00      B   
ATOM   4937  CD1 LEU B 157      18.141  11.797  -0.955  1.00 10.00      B   
ATOM   4938  CD2 LEU B 157      15.731  11.128  -0.957  1.00 10.00      B   
ATOM   4939  C   LEU B 157      17.244  14.538  -3.407  1.00 10.00      B   
ATOM   4940  O   LEU B 157      18.199  14.069  -4.031  1.00 10.00      B   
ATOM   4941  N   PHE B 158      16.150  15.011  -3.996  1.00 10.00      B   
ATOM   4942  HN  PHE B 158      15.432  15.382  -3.441  1.00 10.00      B   
ATOM   4943  CA  PHE B 158      15.994  14.998  -5.445  1.00 10.00      B   
ATOM   4944  CB  PHE B 158      14.556  15.370  -5.830  1.00 10.00      B   
ATOM   4945  CG  PHE B 158      14.172  15.001  -7.236  1.00 10.00      B   
ATOM   4946  CD1 PHE B 158      13.554  13.791  -7.502  1.00 10.00      B   
ATOM   4947  CD2 PHE B 158      14.421  15.865  -8.290  1.00 10.00      B   
ATOM   4948  CE1 PHE B 158      13.195  13.446  -8.789  1.00 10.00      B   
ATOM   4949  CE2 PHE B 158      14.066  15.525  -9.581  1.00 10.00      B   
ATOM   4950  CZ  PHE B 158      13.452  14.315  -9.832  1.00 10.00      B   
ATOM   4951  C   PHE B 158      16.973  15.969  -6.089  1.00 10.00      B   
ATOM   4952  O   PHE B 158      16.835  17.187  -5.952  1.00 10.00      B   
ATOM   4953  N   LEU B 159      17.969  15.431  -6.775  1.00 10.00      B   
ATOM   4954  HN  LEU B 159      18.036  14.454  -6.837  1.00 10.00      B   
ATOM   4955  CA  LEU B 159      18.964  16.256  -7.435  1.00 10.00      B   
ATOM   4956  CB  LEU B 159      20.360  15.646  -7.277  1.00 10.00      B   
ATOM   4957  CG  LEU B 159      21.544  16.578  -7.550  1.00 10.00      B   
ATOM   4958  CD1 LEU B 159      21.508  17.778  -6.618  1.00 10.00      B   
ATOM   4959  CD2 LEU B 159      22.857  15.828  -7.404  1.00 10.00      B   
ATOM   4960  C   LEU B 159      18.613  16.434  -8.906  1.00 10.00      B   
ATOM   4961  O   LEU B 159      18.753  17.522  -9.462  1.00 10.00      B   
ATOM   4962  N   GLY B 160      18.131  15.367  -9.526  1.00 10.00      B   
ATOM   4963  HN  GLY B 160      18.028  14.525  -9.034  1.00 10.00      B   
ATOM   4964  CA  GLY B 160      17.764  15.430 -10.922  1.00 10.00      B   
ATOM   4965  C   GLY B 160      17.872  14.083 -11.602  1.00 10.00      B   
ATOM   4966  O   GLY B 160      18.185  13.076 -10.962  1.00 10.00      B   
ATOM   4967  N   THR B 161      17.628  14.065 -12.901  1.00 10.00      B   
ATOM   4968  HN  THR B 161      17.418  14.905 -13.358  1.00 10.00      B   
ATOM   4969  CA  THR B 161      17.693  12.841 -13.679  1.00 10.00      B   
ATOM   4970  CB  THR B 161      16.282  12.245 -13.924  1.00 10.00      B   
ATOM   4971  OG1 THR B 161      16.374  11.015 -14.664  1.00 10.00      B   
ATOM   4972  HG1 THR B 161      17.117  10.495 -14.332  1.00 10.00      B   
ATOM   4973  CG2 THR B 161      15.391  13.224 -14.673  1.00 10.00      B   
ATOM   4974  C   THR B 161      18.395  13.097 -15.007  1.00 10.00      B   
ATOM   4975  O   THR B 161      18.315  14.192 -15.561  1.00 10.00      B   
ATOM   4976  N   CYS B 162      19.096  12.093 -15.503  1.00 10.00      B   
ATOM   4977  HN  CYS B 162      19.132  11.243 -15.011  1.00 10.00      B   
ATOM   4978  CA  CYS B 162      19.810  12.208 -16.761  1.00 10.00      B   
ATOM   4979  CB  CYS B 162      21.248  12.664 -16.515  1.00 10.00      B   
ATOM   4980  SG  CYS B 162      22.018  11.930 -15.054  1.00 10.00      B   
ATOM   4981  HG  CYS B 162      21.767  12.722 -14.020  1.00 10.00      B   
ATOM   4982  C   CYS B 162      19.787  10.880 -17.509  1.00 10.00      B   
ATOM   4983  O   CYS B 162      19.248   9.890 -17.014  1.00 10.00      B   
ATOM   4984  N   GLN B 163      20.354  10.868 -18.704  1.00 10.00      B   
ATOM   4985  HN  GLN B 163      20.749  11.695 -19.055  1.00 10.00      B   
ATOM   4986  CA  GLN B 163      20.407   9.665 -19.517  1.00 10.00      B   
ATOM   4987  CB  GLN B 163      19.348   9.733 -20.617  1.00 10.00      B   
ATOM   4988  CG  GLN B 163      18.875   8.379 -21.122  1.00 10.00      B   
ATOM   4989  CD  GLN B 163      18.155   8.482 -22.451  1.00 10.00      B   
ATOM   4990  OE1 GLN B 163      18.483   9.326 -23.282  1.00 10.00      B   
ATOM   4991  NE2 GLN B 163      17.174   7.619 -22.667  1.00 10.00      B   
ATOM   4992 HE21 GLN B 163      16.969   6.964 -21.965  1.00 10.00      B   
ATOM   4993 HE22 GLN B 163      16.686   7.672 -23.517  1.00 10.00      B   
ATOM   4994  C   GLN B 163      21.793   9.524 -20.137  1.00 10.00      B   
ATOM   4995  O   GLN B 163      22.246  10.408 -20.869  1.00 10.00      B   
ATOM   4996  N   ALA B 164      22.461   8.419 -19.841  1.00 10.00      B   
ATOM   4997  HN  ALA B 164      22.038   7.739 -19.269  1.00 10.00      B   
ATOM   4998  CA  ALA B 164      23.798   8.169 -20.359  1.00 10.00      B   
ATOM   4999  CB  ALA B 164      24.840   8.823 -19.463  1.00 10.00      B   
ATOM   5000  C   ALA B 164      24.048   6.671 -20.458  1.00 10.00      B   
ATOM   5001  O   ALA B 164      23.156   5.868 -20.190  1.00 10.00      B   
ATOM   5002  N   SER B 165      25.248   6.296 -20.861  1.00 10.00      B   
ATOM   5003  HN  SER B 165      25.912   6.979 -21.091  1.00 10.00      B   
ATOM   5004  CA  SER B 165      25.601   4.893 -20.982  1.00 10.00      B   
ATOM   5005  CB  SER B 165      26.649   4.714 -22.077  1.00 10.00      B   
ATOM   5006  OG  SER B 165      27.408   5.902 -22.244  1.00 10.00      B   
ATOM   5007  HG  SER B 165      27.006   6.441 -22.939  1.00 10.00      B   
ATOM   5008  C   SER B 165      26.118   4.354 -19.653  1.00 10.00      B   
ATOM   5009  O   SER B 165      25.456   3.550 -18.995  1.00 10.00      B   
ATOM   5010  N   ASP B 166      27.291   4.825 -19.254  1.00 10.00      B   
ATOM   5011  HN  ASP B 166      27.754   5.481 -19.813  1.00 10.00      B   
ATOM   5012  CA  ASP B 166      27.911   4.398 -18.007  1.00 10.00      B   
ATOM   5013  CB  ASP B 166      29.438   4.420 -18.133  1.00 10.00      B   
ATOM   5014  CG  ASP B 166      29.951   3.546 -19.257  1.00 10.00      B   
ATOM   5015  OD1 ASP B 166      30.025   2.313 -19.074  1.00 10.00      B   
ATOM   5016  OD2 ASP B 166      30.282   4.091 -20.333  1.00 10.00      B   
ATOM   5017  C   ASP B 166      27.489   5.312 -16.867  1.00 10.00      B   
ATOM   5018  O   ASP B 166      27.293   6.512 -17.072  1.00 10.00      B   
ATOM   5019  N   PRO B 167      27.353   4.760 -15.649  1.00 10.00      B   
ATOM   5020  CA  PRO B 167      26.958   5.530 -14.463  1.00 10.00      B   
ATOM   5021  CB  PRO B 167      26.982   4.499 -13.324  1.00 10.00      B   
ATOM   5022  CG  PRO B 167      27.781   3.352 -13.848  1.00 10.00      B   
ATOM   5023  CD  PRO B 167      27.565   3.338 -15.334  1.00 10.00      B   
ATOM   5024  C   PRO B 167      27.937   6.667 -14.177  1.00 10.00      B   
ATOM   5025  O   PRO B 167      27.547   7.735 -13.708  1.00 10.00      B   
ATOM   5026  N   GLN B 168      29.208   6.429 -14.489  1.00 10.00      B   
ATOM   5027  HN  GLN B 168      29.447   5.555 -14.863  1.00 10.00      B   
ATOM   5028  CA  GLN B 168      30.257   7.421 -14.280  1.00 10.00      B   
ATOM   5029  CB  GLN B 168      31.619   6.832 -14.663  1.00 10.00      B   
ATOM   5030  CG  GLN B 168      32.809   7.704 -14.294  1.00 10.00      B   
ATOM   5031  CD  GLN B 168      34.102   7.237 -14.936  1.00 10.00      B   
ATOM   5032  OE1 GLN B 168      34.282   6.055 -15.223  1.00 10.00      B   
ATOM   5033  NE2 GLN B 168      35.013   8.167 -15.166  1.00 10.00      B   
ATOM   5034 HE21 GLN B 168      34.805   9.090 -14.913  1.00 10.00      B   
ATOM   5035 HE22 GLN B 168      35.858   7.894 -15.581  1.00 10.00      B   
ATOM   5036  C   GLN B 168      29.979   8.670 -15.109  1.00 10.00      B   
ATOM   5037  O   GLN B 168      30.216   9.790 -14.664  1.00 10.00      B   
ATOM   5038  N   LYS B 169      29.446   8.461 -16.308  1.00 10.00      B   
ATOM   5039  HN  LYS B 169      29.252   7.541 -16.586  1.00 10.00      B   
ATOM   5040  CA  LYS B 169      29.128   9.557 -17.216  1.00 10.00      B   
ATOM   5041  CB  LYS B 169      28.745   9.016 -18.596  1.00 10.00      B   
ATOM   5042  CG  LYS B 169      29.910   8.438 -19.382  1.00 10.00      B   
ATOM   5043  CD  LYS B 169      29.421   7.619 -20.567  1.00 10.00      B   
ATOM   5044  CE  LYS B 169      30.574   7.144 -21.439  1.00 10.00      B   
ATOM   5045  NZ  LYS B 169      30.206   5.940 -22.231  1.00 10.00      B   
ATOM   5046  HZ1 LYS B 169      29.275   6.077 -22.674  1.00 10.00      B   
ATOM   5047  HZ2 LYS B 169      30.161   5.101 -21.607  1.00 10.00      B   
ATOM   5048  HZ3 LYS B 169      30.913   5.765 -22.976  1.00 10.00      B   
ATOM   5049  C   LYS B 169      27.998  10.415 -16.661  1.00 10.00      B   
ATOM   5050  O   LYS B 169      28.024  11.639 -16.771  1.00 10.00      B   
ATOM   5051  N   ALA B 170      27.015   9.767 -16.055  1.00 10.00      B   
ATOM   5052  HN  ALA B 170      27.058   8.790 -15.989  1.00 10.00      B   
ATOM   5053  CA  ALA B 170      25.875  10.471 -15.481  1.00 10.00      B   
ATOM   5054  CB  ALA B 170      24.833   9.477 -14.994  1.00 10.00      B   
ATOM   5055  C   ALA B 170      26.318  11.382 -14.343  1.00 10.00      B   
ATOM   5056  O   ALA B 170      25.800  12.486 -14.176  1.00 10.00      B   
ATOM   5057  N   LEU B 171      27.304  10.923 -13.582  1.00 10.00      B   
ATOM   5058  HN  LEU B 171      27.687  10.041 -13.780  1.00 10.00      B   
ATOM   5059  CA  LEU B 171      27.825  11.687 -12.457  1.00 10.00      B   
ATOM   5060  CB  LEU B 171      28.609  10.784 -11.503  1.00 10.00      B   
ATOM   5061  CG  LEU B 171      27.787   9.733 -10.753  1.00 10.00      B   
ATOM   5062  CD1 LEU B 171      28.696   8.816  -9.958  1.00 10.00      B   
ATOM   5063  CD2 LEU B 171      26.762  10.397  -9.844  1.00 10.00      B   
ATOM   5064  C   LEU B 171      28.686  12.862 -12.914  1.00 10.00      B   
ATOM   5065  O   LEU B 171      28.976  13.769 -12.136  1.00 10.00      B   
ATOM   5066  N   LEU B 172      29.083  12.853 -14.181  1.00 10.00      B   
ATOM   5067  HN  LEU B 172      28.814  12.110 -14.762  1.00 10.00      B   
ATOM   5068  CA  LEU B 172      29.904  13.930 -14.731  1.00 10.00      B   
ATOM   5069  CB  LEU B 172      30.605  13.482 -16.021  1.00 10.00      B   
ATOM   5070  CG  LEU B 172      31.538  12.275 -15.915  1.00 10.00      B   
ATOM   5071  CD1 LEU B 172      32.033  11.863 -17.293  1.00 10.00      B   
ATOM   5072  CD2 LEU B 172      32.711  12.579 -14.998  1.00 10.00      B   
ATOM   5073  C   LEU B 172      29.050  15.163 -15.015  1.00 10.00      B   
ATOM   5074  O   LEU B 172      29.568  16.242 -15.305  1.00 10.00      B   
ATOM   5075  N   ASN B 173      27.739  15.000 -14.920  1.00 10.00      B   
ATOM   5076  HN  ASN B 173      27.383  14.120 -14.666  1.00 10.00      B   
ATOM   5077  CA  ASN B 173      26.812  16.095 -15.185  1.00 10.00      B   
ATOM   5078  CB  ASN B 173      25.541  15.576 -15.865  1.00 10.00      B   
ATOM   5079  CG  ASN B 173      25.791  15.017 -17.253  1.00 10.00      B   
ATOM   5080  OD1 ASN B 173      26.727  15.416 -17.943  1.00 10.00      B   
ATOM   5081  ND2 ASN B 173      24.949  14.089 -17.673  1.00 10.00      B   
ATOM   5082 HD21 ASN B 173      24.224  13.818 -17.073  1.00 10.00      B   
ATOM   5083 HD22 ASN B 173      25.077  13.720 -18.573  1.00 10.00      B   
ATOM   5084  C   ASN B 173      26.441  16.845 -13.909  1.00 10.00      B   
ATOM   5085  O   ASN B 173      25.706  17.834 -13.954  1.00 10.00      B   
ATOM   5086  N   TYR B 174      26.952  16.378 -12.778  1.00 10.00      B   
ATOM   5087  HN  TYR B 174      27.555  15.605 -12.808  1.00 10.00      B   
ATOM   5088  CA  TYR B 174      26.659  17.003 -11.492  1.00 10.00      B   
ATOM   5089  CB  TYR B 174      25.713  16.126 -10.659  1.00 10.00      B   
ATOM   5090  CG  TYR B 174      24.350  15.923 -11.290  1.00 10.00      B   
ATOM   5091  CD1 TYR B 174      24.127  14.891 -12.193  1.00 10.00      B   
ATOM   5092  CD2 TYR B 174      23.287  16.767 -10.989  1.00 10.00      B   
ATOM   5093  CE1 TYR B 174      22.890  14.703 -12.775  1.00 10.00      B   
ATOM   5094  CE2 TYR B 174      22.044  16.586 -11.567  1.00 10.00      B   
ATOM   5095  CZ  TYR B 174      21.852  15.552 -12.460  1.00 10.00      B   
ATOM   5096  OH  TYR B 174      20.615  15.360 -13.038  1.00 10.00      B   
ATOM   5097  HH  TYR B 174      20.257  16.205 -13.328  1.00 10.00      B   
ATOM   5098  C   TYR B 174      27.938  17.310 -10.719  1.00 10.00      B   
ATOM   5099  O   TYR B 174      28.666  16.403 -10.307  1.00 10.00      B   
ATOM   5100  N   GLU B 175      28.208  18.597 -10.537  1.00 10.00      B   
ATOM   5101  HN  GLU B 175      27.586  19.269 -10.893  1.00 10.00      B   
ATOM   5102  CA  GLU B 175      29.399  19.043  -9.821  1.00 10.00      B   
ATOM   5103  CB  GLU B 175      29.688  20.508 -10.151  1.00 10.00      B   
ATOM   5104  CG  GLU B 175      30.014  20.780 -11.608  1.00 10.00      B   
ATOM   5105  CD  GLU B 175      30.070  22.262 -11.909  1.00 10.00      B   
ATOM   5106  OE1 GLU B 175      30.859  22.979 -11.254  1.00 10.00      B   
ATOM   5107  OE2 GLU B 175      29.327  22.718 -12.801  1.00 10.00      B   
ATOM   5108  C   GLU B 175      29.222  18.890  -8.308  1.00 10.00      B   
ATOM   5109  O   GLU B 175      28.093  18.877  -7.806  1.00 10.00      B   
ATOM   5110  N   PRO B 176      30.332  18.791  -7.553  1.00 10.00      B   
ATOM   5111  CA  PRO B 176      31.691  18.814  -8.102  1.00 10.00      B   
ATOM   5112  CB  PRO B 176      32.521  19.300  -6.917  1.00 10.00      B   
ATOM   5113  CG  PRO B 176      31.798  18.800  -5.712  1.00 10.00      B   
ATOM   5114  CD  PRO B 176      30.341  18.678  -6.083  1.00 10.00      B   
ATOM   5115  C   PRO B 176      32.164  17.432  -8.549  1.00 10.00      B   
ATOM   5116  O   PRO B 176      31.989  16.443  -7.839  1.00 10.00      B   
ATOM   5117  N   VAL B 177      32.772  17.371  -9.723  1.00 10.00      B   
ATOM   5118  HN  VAL B 177      32.910  18.195 -10.238  1.00 10.00      B   
ATOM   5119  CA  VAL B 177      33.262  16.113 -10.263  1.00 10.00      B   
ATOM   5120  CB  VAL B 177      33.107  16.058 -11.796  1.00 10.00      B   
ATOM   5121  CG1 VAL B 177      33.539  14.702 -12.331  1.00 10.00      B   
ATOM   5122  CG2 VAL B 177      31.674  16.362 -12.205  1.00 10.00      B   
ATOM   5123  C   VAL B 177      34.730  15.901  -9.891  1.00 10.00      B   
ATOM   5124  O   VAL B 177      35.559  16.794 -10.071  1.00 10.00      B   
ATOM   5125  N   GLY B 178      35.038  14.724  -9.359  1.00 10.00      B   
ATOM   5126  HN  GLY B 178      34.330  14.065  -9.210  1.00 10.00      B   
ATOM   5127  CA  GLY B 178      36.403  14.415  -8.977  1.00 10.00      B   
ATOM   5128  C   GLY B 178      36.472  13.659  -7.665  1.00 10.00      B   
ATOM   5129  O   GLY B 178      37.351  13.908  -6.843  1.00 10.00      B   
ATOM   5130  N   GLY B 179      35.540  12.737  -7.469  1.00 10.00      B   
ATOM   5131  HN  GLY B 179      34.868  12.581  -8.160  1.00 10.00      B   
ATOM   5132  CA  GLY B 179      35.510  11.956  -6.250  1.00 10.00      B   
ATOM   5133  C   GLY B 179      35.461  10.469  -6.525  1.00 10.00      B   
ATOM   5134  O   GLY B 179      35.043  10.045  -7.607  1.00 10.00      B   
ATOM   5135  N   ASP B 180      35.900   9.683  -5.550  1.00 10.00      B   
ATOM   5136  HN  ASP B 180      36.235  10.096  -4.726  1.00 10.00      B   
ATOM   5137  CA  ASP B 180      35.909   8.228  -5.663  1.00 10.00      B   
ATOM   5138  CB  ASP B 180      36.639   7.604  -4.466  1.00 10.00      B   
ATOM   5139  CG  ASP B 180      38.146   7.552  -4.634  1.00 10.00      B   
ATOM   5140  OD1 ASP B 180      38.745   8.571  -5.056  1.00 10.00      B   
ATOM   5141  OD2 ASP B 180      38.742   6.496  -4.327  1.00 10.00      B   
ATOM   5142  C   ASP B 180      34.485   7.695  -5.736  1.00 10.00      B   
ATOM   5143  O   ASP B 180      33.644   8.020  -4.894  1.00 10.00      B   
ATOM   5144  N   ILE B 181      34.215   6.891  -6.752  1.00 10.00      B   
ATOM   5145  HN  ILE B 181      34.928   6.673  -7.394  1.00 10.00      B   
ATOM   5146  CA  ILE B 181      32.889   6.326  -6.947  1.00 10.00      B   
ATOM   5147  CB  ILE B 181      32.381   6.571  -8.391  1.00 10.00      B   
ATOM   5148  CG1 ILE B 181      32.731   7.986  -8.863  1.00 10.00      B   
ATOM   5149  CG2 ILE B 181      30.879   6.339  -8.480  1.00 10.00      B   
ATOM   5150  CD1 ILE B 181      32.521   8.213 -10.346  1.00 10.00      B   
ATOM   5151  C   ILE B 181      32.882   4.822  -6.685  1.00 10.00      B   
ATOM   5152  O   ILE B 181      33.874   4.136  -6.914  1.00 10.00      B   
ATOM   5153  N   TYR B 182      31.765   4.336  -6.168  1.00 10.00      B   
ATOM   5154  HN  TYR B 182      31.039   4.963  -5.938  1.00 10.00      B   
ATOM   5155  CA  TYR B 182      31.568   2.919  -5.903  1.00 10.00      B   
ATOM   5156  CB  TYR B 182      31.495   2.651  -4.397  1.00 10.00      B   
ATOM   5157  CG  TYR B 182      32.816   2.801  -3.676  1.00 10.00      B   
ATOM   5158  CD1 TYR B 182      33.251   4.045  -3.238  1.00 10.00      B   
ATOM   5159  CD2 TYR B 182      33.627   1.700  -3.430  1.00 10.00      B   
ATOM   5160  CE1 TYR B 182      34.456   4.188  -2.578  1.00 10.00      B   
ATOM   5161  CE2 TYR B 182      34.835   1.835  -2.769  1.00 10.00      B   
ATOM   5162  CZ  TYR B 182      35.243   3.083  -2.345  1.00 10.00      B   
ATOM   5163  OH  TYR B 182      36.444   3.226  -1.687  1.00 10.00      B   
ATOM   5164  HH  TYR B 182      36.344   3.882  -0.984  1.00 10.00      B   
ATOM   5165  C   TYR B 182      30.264   2.503  -6.565  1.00 10.00      B   
ATOM   5166  O   TYR B 182      29.181   2.820  -6.072  1.00 10.00      B   
ATOM   5167  N   SER B 183      30.365   1.818  -7.690  1.00 10.00      B
[truncated: 28,187 more chars]
