# Supplementary material for: Large-scale discovery of protein interactions at residue resolution using co-evolution calculated from genomic sequences
Source: Nat Commun. 2021 Mar 2;12:1396. doi: 10.1038/s41467-021-21636-z (PMC7925567; doi:10.1038/s41467-021-21636-z)
Supplement: Supplementary file 12 — Supplementary Data 10 [file 41467_2021_21636_MOESM12_ESM.zip › supplementary/allpdb0172_CASC_CAS5/models/haddock_top8_haddock_47w.pdb]

REMARK FILENAME="haddock_47w.pdb0"
REMARK ===============================================================
REMARK HADDOCK run for haddock
REMARK initial structure: haddock_47.pdb
REMARK final NOE weights: unambig 50 amb: 50
REMARK ===============================================================
REMARK            total,bonds,angles,improper,dihe,vdw,elec,air,cdih,coup,rdcs,vean,dani,xpcs,rg
REMARK energies: -12.6081, 0, 0, 0, 0, -70.0083, -393.539, 450.939, 0, 0, 0, 0, 0, 0, 0
REMARK ===============================================================
REMARK            bonds,angles,impropers,dihe,air,cdih,coup,rdcs,vean,dani,xpcs
REMARK rms-dev.: 0,0,0,0,13.2808,0,0, 0, 0, 0, 0
REMARK ===============================================================
REMARK               air,cdih,coup,rdcs,vean,dani,xpcs
REMARK               >0.3,>5,>1,>0,>5,>0.2,>0.2
REMARK violations.: 5, 0, 0, 0, 0, 0, 0
REMARK ===============================================================
REMARK                        CVpartition#,violations,rms
REMARK AIRs cross-validation: 2, 0, NaN
REMARK ===============================================================
REMARK NCS energy: 0
REMARK ===============================================================
REMARK Symmetry energy: 0
REMARK ===============================================================
REMARK Desolvation energy: 31.5399
REMARK Internal energy free molecules: 144287
REMARK Internal energy complex: -20924.4
REMARK Binding energy: -165644
REMARK ===============================================================
REMARK buried surface area: 2007.96
REMARK ===============================================================
REMARK water - chain1: 0 0 0
REMARK water - chain2: 0 0 0
REMARK water - chain3: 0 0 0
REMARK water - chain4: 0 0 0
REMARK water - chain5: 0 0 0
REMARK water - chain6: 0 0 0
REMARK ===============================================================
REMARK water - water: 0 0 0
REMARK ===============================================================
REMARK DATE:27-Jul-2020  07:09:56       created by user: he47
REMARK VERSION:1.3
ATOM      1  CB  MET A   1       4.286  -9.552  -0.860  1.00 10.00      A   
ATOM      2  CG  MET A   1       5.048  -9.413   0.443  1.00 10.00      A   
ATOM      3  SD  MET A   1       5.184  -7.698   0.975  1.00 10.00      A   
ATOM      4  CE  MET A   1       5.943  -7.914   2.581  1.00 10.00      A   
ATOM      5  C   MET A   1       2.254  -8.819  -2.125  1.00 10.00      A   
ATOM      6  O   MET A   1       2.718  -9.314  -3.146  1.00 10.00      A   
ATOM      7  N   MET A   1       2.031 -10.332  -0.179  1.00 10.00      A   
ATOM      8  HT1 MET A   1       1.249  -9.973   0.406  1.00 10.00      A   
ATOM      9  HT2 MET A   1       2.651 -10.928   0.419  1.00 10.00      A   
ATOM     10  HT3 MET A   1       1.638 -10.920  -0.940  1.00 10.00      A   
ATOM     11  CA  MET A   1       2.800  -9.202  -0.755  1.00 10.00      A   
ATOM     12  N   SER A   2       1.259  -7.947  -2.147  1.00 10.00      A   
ATOM     13  HN  SER A   2       0.920  -7.576  -1.303  1.00 10.00      A   
ATOM     14  CA  SER A   2       0.661  -7.517  -3.403  1.00 10.00      A   
ATOM     15  CB  SER A   2      -0.563  -8.378  -3.732  1.00 10.00      A   
ATOM     16  OG  SER A   2      -0.218  -9.755  -3.748  1.00 10.00      A   
ATOM     17  HG  SER A   2       0.513  -9.893  -4.361  1.00 10.00      A   
ATOM     18  C   SER A   2       0.288  -6.040  -3.349  1.00 10.00      A   
ATOM     19  O   SER A   2       0.165  -5.468  -2.266  1.00 10.00      A   
ATOM     20  N   ASN A   3       0.133  -5.430  -4.518  1.00 10.00      A   
ATOM     21  HN  ASN A   3       0.273  -5.948  -5.352  1.00 10.00      A   
ATOM     22  CA  ASN A   3      -0.222  -4.016  -4.615  1.00 10.00      A   
ATOM     23  CB  ASN A   3       0.498  -3.363  -5.802  1.00 10.00      A   
ATOM     24  CG  ASN A   3       2.009  -3.360  -5.653  1.00 10.00      A   
ATOM     25  OD1 ASN A   3       2.540  -3.256  -4.548  1.00 10.00      A   
ATOM     26  ND2 ASN A   3       2.714  -3.477  -6.766  1.00 10.00      A   
ATOM     27 HD21 ASN A   3       2.231  -3.558  -7.615  1.00 10.00      A   
ATOM     28 HD22 ASN A   3       3.690  -3.479  -6.695  1.00 10.00      A   
ATOM     29  C   ASN A   3      -1.726  -3.844  -4.774  1.00 10.00      A   
ATOM     30  O   ASN A   3      -2.268  -2.762  -4.541  1.00 10.00      A   
ATOM     31  N   PHE A   4      -2.396  -4.916  -5.171  1.00 10.00      A   
ATOM     32  HN  PHE A   4      -1.912  -5.752  -5.329  1.00 10.00      A   
ATOM     33  CA  PHE A   4      -3.836  -4.884  -5.364  1.00 10.00      A   
ATOM     34  CB  PHE A   4      -4.206  -5.192  -6.816  1.00 10.00      A   
ATOM     35  CG  PHE A   4      -4.049  -4.029  -7.751  1.00 10.00      A   
ATOM     36  CD1 PHE A   4      -2.936  -3.923  -8.567  1.00 10.00      A   
ATOM     37  CD2 PHE A   4      -5.019  -3.042  -7.815  1.00 10.00      A   
ATOM     38  CE1 PHE A   4      -2.792  -2.856  -9.430  1.00 10.00      A   
ATOM     39  CE2 PHE A   4      -4.881  -1.971  -8.676  1.00 10.00      A   
ATOM     40  CZ  PHE A   4      -3.765  -1.878  -9.484  1.00 10.00      A   
ATOM     41  C   PHE A   4      -4.538  -5.857  -4.427  1.00 10.00      A   
ATOM     42  O   PHE A   4      -4.102  -6.998  -4.251  1.00 10.00      A   
ATOM     43  N   ILE A   5      -5.621  -5.399  -3.825  1.00 10.00      A   
ATOM     44  HN  ILE A   5      -5.912  -4.475  -4.001  1.00 10.00      A   
ATOM     45  CA  ILE A   5      -6.395  -6.221  -2.908  1.00 10.00      A   
ATOM     46  CB  ILE A   5      -6.500  -5.562  -1.516  1.00 10.00      A   
ATOM     47  CG1 ILE A   5      -5.102  -5.312  -0.944  1.00 10.00      A   
ATOM     48  CG2 ILE A   5      -7.322  -6.424  -0.568  1.00 10.00      A   
ATOM     49  CD1 ILE A   5      -5.093  -4.535   0.352  1.00 10.00      A   
ATOM     50  C   ILE A   5      -7.793  -6.453  -3.471  1.00 10.00      A   
ATOM     51  O   ILE A   5      -8.500  -5.501  -3.807  1.00 10.00      A   
ATOM     52  N   ASN A   6      -8.180  -7.717  -3.585  1.00 10.00      A   
ATOM     53  HN  ASN A   6      -7.573  -8.433  -3.295  1.00 10.00      A   
ATOM     54  CA  ASN A   6      -9.492  -8.070  -4.115  1.00 10.00      A   
ATOM     55  CB  ASN A   6      -9.359  -9.126  -5.217  1.00 10.00      A   
ATOM     56  CG  ASN A   6      -8.759  -8.588  -6.502  1.00 10.00      A   
ATOM     57  OD1 ASN A   6      -9.476  -8.132  -7.393  1.00 10.00      A   
ATOM     58  ND2 ASN A   6      -7.440  -8.647  -6.613  1.00 10.00      A   
ATOM     59 HD21 ASN A   6      -6.930  -9.027  -5.869  1.00 10.00      A   
ATOM     60 HD22 ASN A   6      -7.029  -8.313  -7.441  1.00 10.00      A   
ATOM     61  C   ASN A   6     -10.388  -8.601  -3.004  1.00 10.00      A   
ATOM     62  O   ASN A   6     -10.144  -9.681  -2.464  1.00 10.00      A   
ATOM     63  N   ILE A   7     -11.422  -7.843  -2.665  1.00 10.00      A   
ATOM     64  HN  ILE A   7     -11.569  -6.990  -3.137  1.00 10.00      A   
ATOM     65  CA  ILE A   7     -12.346  -8.235  -1.607  1.00 10.00      A   
ATOM     66  CB  ILE A   7     -12.689  -7.037  -0.696  1.00 10.00      A   
ATOM     67  CG1 ILE A   7     -11.407  -6.323  -0.251  1.00 10.00      A   
ATOM     68  CG2 ILE A   7     -13.491  -7.494   0.514  1.00 10.00      A   
ATOM     69  CD1 ILE A   7     -11.651  -4.991   0.425  1.00 10.00      A   
ATOM     70  C   ILE A   7     -13.638  -8.815  -2.183  1.00 10.00      A   
ATOM     71  O   ILE A   7     -14.248  -8.228  -3.080  1.00 10.00      A   
ATOM     72  N   HIS A   8     -14.042  -9.975  -1.670  1.00 10.00      A   
ATOM     73  HN  HIS A   8     -13.509 -10.397  -0.957  1.00 10.00      A   
ATOM     74  CA  HIS A   8     -15.258 -10.644  -2.123  1.00 10.00      A   
ATOM     75  CB  HIS A   8     -14.910 -11.901  -2.931  1.00 10.00      A   
ATOM     76  CG  HIS A   8     -13.982 -11.661  -4.085  1.00 10.00      A   
ATOM     77  ND1 HIS A   8     -14.424 -11.392  -5.361  1.00 10.00      A   
ATOM     78  HD1 HIS A   8     -15.370 -11.344  -5.644  1.00 10.00      A   
ATOM     79  CD2 HIS A   8     -12.628 -11.652  -4.150  1.00 10.00      A   
ATOM     80  CE1 HIS A   8     -13.388 -11.225  -6.161  1.00 10.00      A   
ATOM     81  NE2 HIS A   8     -12.288 -11.378  -5.451  1.00 10.00      A   
ATOM     82  HE2 HIS A   8     -11.371 -11.312  -5.805  1.00 10.00      A   
ATOM     83  C   HIS A   8     -16.113 -11.030  -0.919  1.00 10.00      A   
ATOM     84  O   HIS A   8     -15.695 -11.841  -0.090  1.00 10.00      A   
ATOM     85  N   VAL A   9     -17.300 -10.451  -0.813  1.00 10.00      A   
ATOM     86  HN  VAL A   9     -17.592  -9.808  -1.502  1.00 10.00      A   
ATOM     87  CA  VAL A   9     -18.180 -10.741   0.312  1.00 10.00      A   
ATOM     88  CB  VAL A   9     -18.333  -9.506   1.233  1.00 10.00      A   
ATOM     89  CG1 VAL A   9     -19.117  -9.857   2.488  1.00 10.00      A   
ATOM     90  CG2 VAL A   9     -16.976  -8.923   1.597  1.00 10.00      A   
ATOM     91  C   VAL A   9     -19.568 -11.190  -0.144  1.00 10.00      A   
ATOM     92  O   VAL A   9     -20.170 -10.585  -1.032  1.00 10.00      A   
ATOM     93  N   LEU A  10     -20.059 -12.263   0.460  1.00 10.00      A   
ATOM     94  HN  LEU A  10     -19.508 -12.726   1.134  1.00 10.00      A   
ATOM     95  CA  LEU A  10     -21.384 -12.782   0.161  1.00 10.00      A   
ATOM     96  CB  LEU A  10     -21.318 -14.250  -0.270  1.00 10.00      A   
ATOM     97  CG  LEU A  10     -21.392 -14.521  -1.774  1.00 10.00      A   
ATOM     98  CD1 LEU A  10     -21.568 -16.009  -2.040  1.00 10.00      A   
ATOM     99  CD2 LEU A  10     -22.522 -13.727  -2.409  1.00 10.00      A   
ATOM    100  C   LEU A  10     -22.256 -12.638   1.398  1.00 10.00      A   
ATOM    101  O   LEU A  10     -21.880 -13.087   2.485  1.00 10.00      A   
ATOM    102  N   ILE A  11     -23.404 -12.002   1.246  1.00 10.00      A   
ATOM    103  HN  ILE A  11     -23.658 -11.664   0.358  1.00 10.00      A   
ATOM    104  CA  ILE A  11     -24.296 -11.792   2.374  1.00 10.00      A   
ATOM    105  CB  ILE A  11     -24.029 -10.427   3.055  1.00 10.00      A   
ATOM    106  CG1 ILE A  11     -25.152 -10.065   4.031  1.00 10.00      A   
ATOM    107  CG2 ILE A  11     -23.812  -9.325   2.023  1.00 10.00      A   
ATOM    108  CD1 ILE A  11     -24.991  -8.708   4.679  1.00 10.00      A   
ATOM    109  C   ILE A  11     -25.768 -11.915   1.979  1.00 10.00      A   
ATOM    110  O   ILE A  11     -26.239 -11.249   1.049  1.00 10.00      A   
ATOM    111  N   SER A  12     -26.482 -12.783   2.683  1.00 10.00      A   
ATOM    112  HN  SER A  12     -26.038 -13.305   3.397  1.00 10.00      A   
ATOM    113  CA  SER A  12     -27.898 -12.993   2.436  1.00 10.00      A   
ATOM    114  CB  SER A  12     -28.354 -14.293   3.105  1.00 10.00      A   
ATOM    115  OG  SER A  12     -27.364 -15.307   2.984  1.00 10.00      A   
ATOM    116  HG  SER A  12     -26.563 -15.040   3.470  1.00 10.00      A   
ATOM    117  C   SER A  12     -28.694 -11.814   2.993  1.00 10.00      A   
ATOM    118  O   SER A  12     -28.305 -11.216   3.995  1.00 10.00      A   
ATOM    119  N   HIS A  13     -29.785 -11.456   2.331  1.00 10.00      A   
ATOM    120  HN  HIS A  13     -30.050 -11.951   1.526  1.00 10.00      A   
ATOM    121  CA  HIS A  13     -30.605 -10.343   2.786  1.00 10.00      A   
ATOM    122  CB  HIS A  13     -30.479  -9.139   1.846  1.00 10.00      A   
ATOM    123  CG  HIS A  13     -29.201  -8.372   2.002  1.00 10.00      A   
ATOM    124  ND1 HIS A  13     -28.009  -8.768   1.429  1.00 10.00      A   
ATOM    125  HD1 HIS A  13     -27.875  -9.572   0.887  1.00 10.00      A   
ATOM    126  CD2 HIS A  13     -28.932  -7.222   2.668  1.00 10.00      A   
ATOM    127  CE1 HIS A  13     -27.067  -7.899   1.737  1.00 10.00      A   
ATOM    128  NE2 HIS A  13     -27.597  -6.953   2.485  1.00 10.00      A   
ATOM    129  HE2 HIS A  13     -27.109  -6.186   2.862  1.00 10.00      A   
ATOM    130  C   HIS A  13     -32.060 -10.752   2.927  1.00 10.00      A   
ATOM    131  O   HIS A  13     -32.609 -11.443   2.064  1.00 10.00      A   
ATOM    132  N   SER A  14     -32.668 -10.335   4.026  1.00 10.00      A   
ATOM    133  HN  SER A  14     -32.163  -9.811   4.682  1.00 10.00      A   
ATOM    134  CA  SER A  14     -34.062 -10.627   4.301  1.00 10.00      A   
ATOM    135  CB  SER A  14     -34.313 -10.445   5.802  1.00 10.00      A   
ATOM    136  OG  SER A  14     -33.404  -9.505   6.352  1.00 10.00      A   
ATOM    137  HG  SER A  14     -33.896  -8.723   6.638  1.00 10.00      A   
ATOM    138  C   SER A  14     -34.958  -9.689   3.482  1.00 10.00      A   
ATOM    139  O   SER A  14     -34.458  -8.738   2.871  1.00 10.00      A   
ATOM    140  N   PRO A  15     -36.280  -9.953   3.430  1.00 10.00      A   
ATOM    141  CA  PRO A  15     -37.224  -9.112   2.682  1.00 10.00      A   
ATOM    142  CB  PRO A  15     -38.593  -9.639   3.120  1.00 10.00      A   
ATOM    143  CG  PRO A  15     -38.343 -11.056   3.501  1.00 10.00      A   
ATOM    144  CD  PRO A  15     -36.957 -11.095   4.077  1.00 10.00      A   
ATOM    145  C   PRO A  15     -37.090  -7.639   3.053  1.00 10.00      A   
ATOM    146  O   PRO A  15     -37.424  -7.238   4.170  1.00 10.00      A   
ATOM    147  N   SER A  16     -36.589  -6.842   2.113  1.00 10.00      A   
ATOM    148  HN  SER A  16     -36.338  -7.226   1.243  1.00 10.00      A   
ATOM    149  CA  SER A  16     -36.400  -5.419   2.336  1.00 10.00      A   
ATOM    150  CB  SER A  16     -35.250  -5.188   3.329  1.00 10.00      A   
ATOM    151  OG  SER A  16     -35.248  -3.855   3.826  1.00 10.00      A   
ATOM    152  HG  SER A  16     -34.520  -3.744   4.446  1.00 10.00      A   
ATOM    153  C   SER A  16     -36.120  -4.691   1.020  1.00 10.00      A   
ATOM    154  O   SER A  16     -36.277  -5.255  -0.068  1.00 10.00      A   
ATOM    155  N   CYS A  17     -35.713  -3.438   1.141  1.00 10.00      A   
ATOM    156  HN  CYS A  17     -35.607  -3.065   2.045  1.00 10.00      A   
ATOM    157  CA  CYS A  17     -35.396  -2.595   0.000  1.00 10.00      A   
ATOM    158  CB  CYS A  17     -36.659  -1.878  -0.492  1.00 10.00      A   
ATOM    159  SG  CYS A  17     -36.418  -0.840  -1.952  1.00 10.00      A   
ATOM    160  HG  CYS A  17     -35.580  -1.479  -2.765  1.00 10.00      A   
ATOM    161  C   CYS A  17     -34.328  -1.585   0.420  1.00 10.00      A   
ATOM    162  O   CYS A  17     -34.639  -0.529   0.975  1.00 10.00      A   
ATOM    163  N   LEU A  18     -33.071  -1.924   0.175  1.00 10.00      A   
ATOM    164  HN  LEU A  18     -32.883  -2.782  -0.263  1.00 10.00      A   
ATOM    165  CA  LEU A  18     -31.960  -1.062   0.557  1.00 10.00      A   
ATOM    166  CB  LEU A  18     -30.714  -1.893   0.874  1.00 10.00      A   
ATOM    167  CG  LEU A  18     -30.828  -2.864   2.050  1.00 10.00      A   
ATOM    168  CD1 LEU A  18     -29.525  -3.619   2.240  1.00 10.00      A   
ATOM    169  CD2 LEU A  18     -31.209  -2.124   3.322  1.00 10.00      A   
ATOM    170  C   LEU A  18     -31.632  -0.010  -0.497  1.00 10.00      A   
ATOM    171  O   LEU A  18     -30.872   0.921  -0.229  1.00 10.00      A   
ATOM    172  N   ASN A  19     -32.195  -0.143  -1.688  1.00 10.00      A   
ATOM    173  HN  ASN A  19     -32.810  -0.889  -1.856  1.00 10.00      A   
ATOM    174  CA  ASN A  19     -31.917   0.818  -2.749  1.00 10.00      A   
ATOM    175  CB  ASN A  19     -30.783   0.321  -3.647  1.00 10.00      A   
ATOM    176  CG  ASN A  19     -30.211   1.403  -4.546  1.00 10.00      A   
ATOM    177  OD1 ASN A  19     -29.709   1.116  -5.630  1.00 10.00      A   
ATOM    178  ND2 ASN A  19     -30.266   2.651  -4.104  1.00 10.00      A   
ATOM    179 HD21 ASN A  19     -30.670   2.817  -3.225  1.00 10.00      A   
ATOM    180 HD22 ASN A  19     -29.901   3.361  -4.676  1.00 10.00      A   
ATOM    181  C   ASN A  19     -33.154   1.127  -3.572  1.00 10.00      A   
ATOM    182  O   ASN A  19     -33.673   0.263  -4.277  1.00 10.00      A   
ATOM    183  N   ARG A  20     -33.618   2.367  -3.480  1.00 10.00      A   
ATOM    184  HN  ARG A  20     -33.148   3.013  -2.910  1.00 10.00      A   
ATOM    185  CA  ARG A  20     -34.798   2.797  -4.214  1.00 10.00      A   
ATOM    186  CB  ARG A  20     -35.790   3.505  -3.285  1.00 10.00      A   
ATOM    187  CG  ARG A  20     -35.368   4.903  -2.855  1.00 10.00      A   
ATOM    188  CD  ARG A  20     -36.142   5.360  -1.632  1.00 10.00      A   
ATOM    189  NE  ARG A  20     -35.931   4.459  -0.502  1.00 10.00      A   
ATOM    190  HE  ARG A  20     -35.784   3.509  -0.711  1.00 10.00      A   
ATOM    191  CZ  ARG A  20     -35.934   4.836   0.775  1.00 10.00      A   
ATOM    192  NH1 ARG A  20     -36.147   6.105   1.105  1.00 10.00      A   
ATOM    193 HH11 ARG A  20     -36.319   6.820   0.363  1.00 10.00      A   
ATOM    194 HH12 ARG A  20     -36.147   6.395   2.109  1.00 10.00      A   
ATOM    195  NH2 ARG A  20     -35.721   3.931   1.721  1.00 10.00      A   
ATOM    196 HH21 ARG A  20     -35.556   2.932   1.461  1.00 10.00      A   
ATOM    197 HH22 ARG A  20     -35.717   4.211   2.727  1.00 10.00      A   
ATOM    198  C   ARG A  20     -34.417   3.706  -5.376  1.00 10.00      A   
ATOM    199  O   ARG A  20     -33.438   4.458  -5.301  1.00 10.00      A   
ATOM    200  N   ASP A  21     -35.181   3.619  -6.454  1.00 10.00      A   
ATOM    201  HN  ASP A  21     -35.923   2.969  -6.462  1.00 10.00      A   
ATOM    202  CA  ASP A  21     -34.946   4.441  -7.631  1.00 10.00      A   
ATOM    203  CB  ASP A  21     -35.339   3.687  -8.912  1.00 10.00      A   
ATOM    204  CG  ASP A  21     -36.805   3.813  -9.277  1.00 10.00      A   
ATOM    205  OD1 ASP A  21     -37.661   3.602  -8.400  1.00 10.00      A   
ATOM    206  OD2 ASP A  21     -37.102   4.134 -10.446  1.00 10.00      A   
ATOM    207  C   ASP A  21     -35.699   5.763  -7.511  1.00 10.00      A   
ATOM    208  O   ASP A  21     -36.234   6.085  -6.445  1.00 10.00      A   
ATOM    209  N   ASP A  22     -35.744   6.528  -8.591  1.00 10.00      A   
ATOM    210  HN  ASP A  22     -35.308   6.219  -9.416  1.00 10.00      A   
ATOM    211  CA  ASP A  22     -36.432   7.816  -8.587  1.00 10.00      A   
ATOM    212  CB  ASP A  22     -36.104   8.613  -9.852  1.00 10.00      A   
ATOM    213  CG  ASP A  22     -35.055   9.682  -9.612  1.00 10.00      A   
ATOM    214  OD1 ASP A  22     -33.933   9.342  -9.172  1.00 10.00      A   
ATOM    215  OD2 ASP A  22     -35.344  10.872  -9.865  1.00 10.00      A   
ATOM    216  C   ASP A  22     -37.941   7.648  -8.423  1.00 10.00      A   
ATOM    217  O   ASP A  22     -38.639   8.576  -8.011  1.00 10.00      A   
ATOM    218  N   MET A  23     -38.434   6.451  -8.720  1.00 10.00      A   
ATOM    219  HN  MET A  23     -37.823   5.744  -9.020  1.00 10.00      A   
ATOM    220  CA  MET A  23     -39.854   6.152  -8.606  1.00 10.00      A   
ATOM    221  CB  MET A  23     -40.336   5.325  -9.804  1.00 10.00      A   
ATOM    222  CG  MET A  23     -39.949   5.894 -11.162  1.00 10.00      A   
ATOM    223  SD  MET A  23     -40.330   7.650 -11.334  1.00 10.00      A   
ATOM    224  CE  MET A  23     -42.109   7.633 -11.140  1.00 10.00      A   
ATOM    225  C   MET A  23     -40.146   5.413  -7.301  1.00 10.00      A   
ATOM    226  O   MET A  23     -41.233   4.864  -7.114  1.00 10.00      A   
ATOM    227  N   ASN A  24     -39.150   5.394  -6.413  1.00 10.00      A   
ATOM    228  HN  ASN A  24     -38.299   5.820  -6.656  1.00 10.00      A   
ATOM    229  CA  ASN A  24     -39.259   4.750  -5.101  1.00 10.00      A   
ATOM    230  CB  ASN A  24     -40.369   5.372  -4.240  1.00 10.00      A   
ATOM    231  CG  ASN A  24     -39.897   6.587  -3.463  1.00 10.00      A   
ATOM    232  OD1 ASN A  24     -38.731   6.682  -3.078  1.00 10.00      A   
ATOM    233  ND2 ASN A  24     -40.797   7.527  -3.227  1.00 10.00      A   
ATOM    234 HD21 ASN A  24     -41.709   7.391  -3.564  1.00 10.00      A   
ATOM    235 HD22 ASN A  24     -40.518   8.323  -2.720  1.00 10.00      A   
ATOM    236  C   ASN A  24     -39.402   3.232  -5.187  1.00 10.00      A   
ATOM    237  O   ASN A  24     -39.906   2.587  -4.264  1.00 10.00      A   
ATOM    238  N   MET A  25     -38.946   2.658  -6.287  1.00 10.00      A   
ATOM    239  HN  MET A  25     -38.549   3.220  -6.999  1.00 10.00      A   
ATOM    240  CA  MET A  25     -39.006   1.215  -6.481  1.00 10.00      A   
ATOM    241  CB  MET A  25     -39.480   0.882  -7.897  1.00 10.00      A   
ATOM    242  CG  MET A  25     -40.937   1.223  -8.160  1.00 10.00      A   
ATOM    243  SD  MET A  25     -41.454   0.809  -9.839  1.00 10.00      A   
ATOM    244  CE  MET A  25     -41.214  -0.968  -9.836  1.00 10.00      A   
ATOM    245  C   MET A  25     -37.632   0.610  -6.237  1.00 10.00      A   
ATOM    246  O   MET A  25     -36.649   1.338  -6.110  1.00 10.00      A   
ATOM    247  N   GLN A  26     -37.559  -0.709  -6.166  1.00 10.00      A   
ATOM    248  HN  GLN A  26     -38.382  -1.249  -6.281  1.00 10.00      A   
ATOM    249  CA  GLN A  26     -36.287  -1.380  -5.938  1.00 10.00      A   
ATOM    250  CB  GLN A  26     -36.488  -2.821  -5.455  1.00 10.00      A   
ATOM    251  CG  GLN A  26     -35.195  -3.624  -5.350  1.00 10.00      A   
ATOM    252  CD  GLN A  26     -34.178  -3.006  -4.401  1.00 10.00      A   
ATOM    253  OE1 GLN A  26     -34.511  -2.568  -3.302  1.00 10.00      A   
ATOM    254  NE2 GLN A  26     -32.932  -2.934  -4.838  1.00 10.00      A   
ATOM    255 HE21 GLN A  26     -32.735  -3.275  -5.740  1.00 10.00      A   
ATOM    256 HE22 GLN A  26     -32.257  -2.550  -4.245  1.00 10.00      A   
ATOM    257  C   GLN A  26     -35.424  -1.345  -7.194  1.00 10.00      A   
ATOM    258  O   GLN A  26     -35.850  -1.772  -8.269  1.00 10.00      A   
ATOM    259  N   LYS A  27     -34.216  -0.821  -7.044  1.00 10.00      A   
ATOM    260  HN  LYS A  27     -33.951  -0.488  -6.158  1.00 10.00      A   
ATOM    261  CA  LYS A  27     -33.273  -0.716  -8.147  1.00 10.00      A   
ATOM    262  CB  LYS A  27     -32.063   0.116  -7.720  1.00 10.00      A   
ATOM    263  CG  LYS A  27     -32.267   1.619  -7.789  1.00 10.00      A   
ATOM    264  CD  LYS A  27     -32.076   2.139  -9.205  1.00 10.00      A   
ATOM    265  CE  LYS A  27     -31.837   3.640  -9.212  1.00 10.00      A   
ATOM    266  NZ  LYS A  27     -31.694   4.179 -10.590  1.00 10.00      A   
ATOM    267  HZ1 LYS A  27     -31.396   5.173 -10.556  1.00 10.00      A   
ATOM    268  HZ2 LYS A  27     -32.599   4.120 -11.095  1.00 10.00      A   
ATOM    269  HZ3 LYS A  27     -30.984   3.634 -11.116  1.00 10.00      A   
ATOM    270  C   LYS A  27     -32.802  -2.091  -8.616  1.00 10.00      A   
ATOM    271  O   LYS A  27     -32.475  -2.962  -7.805  1.00 10.00      A   
ATOM    272  N   ASP A  28     -32.770  -2.279  -9.927  1.00 10.00      A   
ATOM    273  HN  ASP A  28     -33.050  -1.551 -10.523  1.00 10.00      A   
ATOM    274  CA  ASP A  28     -32.328  -3.534 -10.513  1.00 10.00      A   
ATOM    275  CB  ASP A  28     -33.510  -4.469 -10.812  1.00 10.00      A   
ATOM    276  CG  ASP A  28     -34.588  -3.847 -11.682  1.00 10.00      A   
ATOM    277  OD1 ASP A  28     -34.267  -3.224 -12.715  1.00 10.00      A   
ATOM    278  OD2 ASP A  28     -35.778  -3.999 -11.345  1.00 10.00      A   
ATOM    279  C   ASP A  28     -31.511  -3.281 -11.770  1.00 10.00      A   
ATOM    280  O   ASP A  28     -31.486  -2.163 -12.284  1.00 10.00      A   
ATOM    281  N   ALA A  29     -30.831  -4.314 -12.239  1.00 10.00      A   
ATOM    282  HN  ALA A  29     -30.891  -5.177 -11.769  1.00 10.00      A   
ATOM    283  CA  ALA A  29     -30.010  -4.226 -13.436  1.00 10.00      A   
ATOM    284  CB  ALA A  29     -28.576  -3.859 -13.079  1.00 10.00      A   
ATOM    285  C   ALA A  29     -30.044  -5.554 -14.173  1.00 10.00      A   
ATOM    286  O   ALA A  29     -30.636  -6.518 -13.694  1.00 10.00      A   
ATOM    287  N   ILE A  30     -29.414  -5.609 -15.328  1.00 10.00      A   
ATOM    288  HN  ILE A  30     -28.951  -4.810 -15.663  1.00 10.00      A   
ATOM    289  CA  ILE A  30     -29.384  -6.828 -16.114  1.00 10.00      A   
ATOM    290  CB  ILE A  30     -29.698  -6.556 -17.603  1.00 10.00      A   
ATOM    291  CG1 ILE A  30     -31.031  -5.815 -17.737  1.00 10.00      A   
ATOM    292  CG2 ILE A  30     -29.727  -7.857 -18.397  1.00 10.00      A   
ATOM    293  CD1 ILE A  30     -31.328  -5.334 -19.140  1.00 10.00      A   
ATOM    294  C   ILE A  30     -28.027  -7.512 -15.994  1.00 10.00      A   
ATOM    295  O   ILE A  30     -26.984  -6.890 -16.200  1.00 10.00      A   
ATOM    296  N   PHE A  31     -28.047  -8.785 -15.637  1.00 10.00      A   
ATOM    297  HN  PHE A  31     -28.914  -9.216 -15.459  1.00 10.00      A   
ATOM    298  CA  PHE A  31     -26.830  -9.570 -15.504  1.00 10.00      A   
ATOM    299  CB  PHE A  31     -26.298  -9.528 -14.066  1.00 10.00      A   
ATOM    300  CG  PHE A  31     -24.922 -10.117 -13.921  1.00 10.00      A   
ATOM    301  CD1 PHE A  31     -23.802  -9.386 -14.283  1.00 10.00      A   
ATOM    302  CD2 PHE A  31     -24.750 -11.401 -13.431  1.00 10.00      A   
ATOM    303  CE1 PHE A  31     -22.536  -9.925 -14.160  1.00 10.00      A   
ATOM    304  CE2 PHE A  31     -23.486 -11.946 -13.304  1.00 10.00      A   
ATOM    305  CZ  PHE A  31     -22.378 -11.206 -13.670  1.00 10.00      A   
ATOM    306  C   PHE A  31     -27.103 -11.007 -15.925  1.00 10.00      A   
ATOM    307  O   PHE A  31     -28.017 -11.651 -15.409  1.00 10.00      A   
ATOM    308  N   GLY A  32     -26.330 -11.493 -16.885  1.00 10.00      A   
ATOM    309  HN  GLY A  32     -25.631 -10.924 -17.273  1.00 10.00      A   
ATOM    310  CA  GLY A  32     -26.505 -12.850 -17.365  1.00 10.00      A   
ATOM    311  C   GLY A  32     -27.750 -12.994 -18.217  1.00 10.00      A   
ATOM    312  O   GLY A  32     -28.211 -14.109 -18.474  1.00 10.00      A   
ATOM    313  N   GLY A  33     -28.297 -11.865 -18.652  1.00 10.00      A   
ATOM    314  HN  GLY A  33     -27.879 -11.009 -18.419  1.00 10.00      A   
ATOM    315  CA  GLY A  33     -29.488 -11.882 -19.478  1.00 10.00      A   
ATOM    316  C   GLY A  33     -30.770 -11.827 -18.666  1.00 10.00      A   
ATOM    317  O   GLY A  33     -31.866 -11.886 -19.224  1.00 10.00      A   
ATOM    318  N   LYS A  34     -30.642 -11.716 -17.350  1.00 10.00      A   
ATOM    319  HN  LYS A  34     -29.745 -11.670 -16.957  1.00 10.00      A   
ATOM    320  CA  LYS A  34     -31.807 -11.661 -16.473  1.00 10.00      A   
ATOM    321  CB  LYS A  34     -31.870 -12.907 -15.582  1.00 10.00      A   
ATOM    322  CG  LYS A  34     -32.387 -14.163 -16.264  1.00 10.00      A   
ATOM    323  CD  LYS A  34     -31.252 -14.983 -16.849  1.00 10.00      A   
ATOM    324  CE  LYS A  34     -31.751 -16.331 -17.335  1.00 10.00      A   
ATOM    325  NZ  LYS A  34     -30.683 -17.110 -18.014  1.00 10.00      A   
ATOM    326  HZ1 LYS A  34     -29.905 -17.312 -17.349  1.00 10.00      A   
ATOM    327  HZ2 LYS A  34     -30.308 -16.573 -18.820  1.00 10.00      A   
ATOM    328  HZ3 LYS A  34     -31.069 -18.008 -18.367  1.00 10.00      A   
ATOM    329  C   LYS A  34     -31.779 -10.411 -15.597  1.00 10.00      A   
ATOM    330  O   LYS A  34     -30.726  -9.794 -15.418  1.00 10.00      A   
ATOM    331  N   ARG A  35     -32.938 -10.038 -15.061  1.00 10.00      A   
ATOM    332  HN  ARG A  35     -33.747 -10.557 -15.259  1.00 10.00      A   
ATOM    333  CA  ARG A  35     -33.040  -8.877 -14.189  1.00 10.00      A   
ATOM    334  CB  ARG A  35     -34.472  -8.337 -14.162  1.00 10.00      A   
ATOM    335  CG  ARG A  35     -34.656  -7.097 -13.300  1.00 10.00      A   
ATOM    336  CD  ARG A  35     -36.120  -6.683 -13.213  1.00 10.00      A   
ATOM    337  NE  ARG A  35     -36.920  -7.614 -12.412  1.00 10.00      A   
ATOM    338  HE  ARG A  35     -37.121  -8.491 -12.812  1.00 10.00      A   
ATOM    339  CZ  ARG A  35     -37.388  -7.345 -11.193  1.00 10.00      A   
ATOM    340  NH1 ARG A  35     -37.140  -6.169 -10.619  1.00 10.00      A   
ATOM    341 HH11 ARG A  35     -37.504  -5.962  -9.665  1.00 10.00      A   
ATOM    342 HH12 ARG A  35     -36.577  -5.434 -11.123  1.00 10.00      A   
ATOM    343  NH2 ARG A  35     -38.122  -8.249 -10.553  1.00 10.00      A   
ATOM    344 HH21 ARG A  35     -38.493  -8.045  -9.593  1.00 10.00      A   
ATOM    345 HH22 ARG A  35     -38.337  -9.168 -11.006  1.00 10.00      A   
ATOM    346  C   ARG A  35     -32.598  -9.250 -12.781  1.00 10.00      A   
ATOM    347  O   ARG A  35     -33.234 -10.067 -12.108  1.00 10.00      A   
ATOM    348  N   ARG A  36     -31.507  -8.653 -12.349  1.00 10.00      A   
ATOM    349  HN  ARG A  36     -31.062  -7.996 -12.934  1.00 10.00      A   
ATOM    350  CA  ARG A  36     -30.954  -8.909 -11.033  1.00 10.00      A   
ATOM    351  CB  ARG A  36     -29.484  -9.331 -11.158  1.00 10.00      A   
ATOM    352  CG  ARG A  36     -29.252 -10.519 -12.077  1.00 10.00      A   
ATOM    353  CD  ARG A  36     -29.234 -11.823 -11.302  1.00 10.00      A   
ATOM    354  NE  ARG A  36     -27.928 -12.076 -10.700  1.00 10.00      A   
ATOM    355  HE  ARG A  36     -27.685 -11.543  -9.909  1.00 10.00      A   
ATOM    356  CZ  ARG A  36     -27.067 -12.989 -11.148  1.00 10.00      A   
ATOM    357  NH1 ARG A  36     -27.365 -13.736 -12.202  1.00 10.00      A   
ATOM    358 HH11 ARG A  36     -26.684 -14.446 -12.549  1.00 10.00      A   
ATOM    359 HH12 ARG A  36     -28.284 -13.625 -12.682  1.00 10.00      A   
ATOM    360  NH2 ARG A  36     -25.899 -13.149 -10.546  1.00 10.00      A   
ATOM    361 HH21 ARG A  36     -25.221 -13.864 -10.901  1.00 10.00      A   
ATOM    362 HH22 ARG A  36     -25.651 -12.569  -9.714  1.00 10.00      A   
ATOM    363  C   ARG A  36     -31.047  -7.652 -10.185  1.00 10.00      A   
ATOM    364  O   ARG A  36     -30.780  -6.553 -10.670  1.00 10.00      A   
ATOM    365  N   VAL A  37     -31.451  -7.812  -8.937  1.00 10.00      A   
ATOM    366  HN  VAL A  37     -31.678  -8.710  -8.621  1.00 10.00      A   
ATOM    367  CA  VAL A  37     -31.552  -6.686  -8.019  1.00 10.00      A   
ATOM    368  CB  VAL A  37     -32.106  -7.132  -6.649  1.00 10.00      A   
ATOM    369  CG1 VAL A  37     -32.302  -5.937  -5.732  1.00 10.00      A   
ATOM    370  CG2 VAL A  37     -33.416  -7.887  -6.824  1.00 10.00      A   
ATOM    371  C   VAL A  37     -30.161  -6.087  -7.837  1.00 10.00      A   
ATOM    372  O   VAL A  37     -29.206  -6.813  -7.561  1.00 10.00      A   
ATOM    373  N   ARG A  38     -30.043  -4.777  -8.006  1.00 10.00      A   
ATOM    374  HN  ARG A  38     -30.844  -4.238  -8.191  1.00 10.00      A   
ATOM    375  CA  ARG A  38     -28.749  -4.122  -7.902  1.00 10.00      A   
ATOM    376  CB  ARG A  38     -28.175  -3.848  -9.306  1.00 10.00      A   
ATOM    377  CG  ARG A  38     -27.646  -2.440  -9.550  1.00 10.00      A   
ATOM    378  CD  ARG A  38     -28.717  -1.551 -10.168  1.00 10.00      A   
ATOM    379  NE  ARG A  38     -28.247  -0.186 -10.399  1.00 10.00      A   
ATOM    380  HE  ARG A  38     -27.883   0.018 -11.295  1.00 10.00      A   
ATOM    381  CZ  ARG A  38     -28.297   0.789  -9.488  1.00 10.00      A   
ATOM    382  NH1 ARG A  38     -28.794   0.554  -8.278  1.00 10.00      A   
ATOM    383 HH11 ARG A  38     -28.826   1.325  -7.566  1.00 10.00      A   
ATOM    384 HH12 ARG A  38     -29.159  -0.395  -8.025  1.00 10.00      A   
ATOM    385  NH2 ARG A  38     -27.856   2.007  -9.786  1.00 10.00      A   
ATOM    386 HH21 ARG A  38     -27.900   2.770  -9.071  1.00 10.00      A   
ATOM    387 HH22 ARG A  38     -27.467   2.215 -10.737  1.00 10.00      A   
ATOM    388  C   ARG A  38     -28.780  -2.864  -7.040  1.00 10.00      A   
ATOM    389  O   ARG A  38     -29.615  -1.976  -7.226  1.00 10.00      A   
ATOM    390  N   ILE A  39     -27.857  -2.801  -6.098  1.00 10.00      A   
ATOM    391  HN  ILE A  39     -27.232  -3.557  -5.993  1.00 10.00      A   
ATOM    392  CA  ILE A  39     -27.736  -1.657  -5.212  1.00 10.00      A   
ATOM    393  CB  ILE A  39     -27.399  -2.090  -3.768  1.00 10.00      A   
ATOM    394  CG1 ILE A  39     -28.446  -3.083  -3.249  1.00 10.00      A   
ATOM    395  CG2 ILE A  39     -27.315  -0.877  -2.849  1.00 10.00      A   
ATOM    396  CD1 ILE A  39     -28.114  -3.669  -1.892  1.00 10.00      A   
ATOM    397  C   ILE A  39     -26.636  -0.739  -5.736  1.00 10.00      A   
ATOM    398  O   ILE A  39     -25.578  -1.211  -6.166  1.00 10.00      A   
ATOM    399  N   SER A  40     -26.904   0.559  -5.742  1.00 10.00      A   
ATOM    400  HN  SER A  40     -27.784   0.868  -5.432  1.00 10.00      A   
ATOM    401  CA  SER A  40     -25.941   1.543  -6.210  1.00 10.00      A   
ATOM    402  CB  SER A  40     -26.597   2.923  -6.275  1.00 10.00      A   
ATOM    403  OG  SER A  40     -27.853   2.852  -6.933  1.00 10.00      A   
ATOM    404  HG  SER A  40     -28.244   3.738  -6.980  1.00 10.00      A   
ATOM    405  C   SER A  40     -24.711   1.579  -5.307  1.00 10.00      A   
ATOM    406  O   SER A  40     -24.830   1.663  -4.082  1.00 10.00      A   
ATOM    407  N   SER A  41     -23.538   1.524  -5.924  1.00 10.00      A   
ATOM    408  HN  SER A  41     -23.515   1.479  -6.901  1.00 10.00      A   
ATOM    409  CA  SER A  41     -22.276   1.541  -5.203  1.00 10.00      A   
ATOM    410  CB  SER A  41     -21.131   1.427  -6.208  1.00 10.00      A   
ATOM    411  OG  SER A  41     -21.641   1.085  -7.492  1.00 10.00      A   
ATOM    412  HG  SER A  41     -20.998   1.332  -8.169  1.00 10.00      A   
ATOM    413  C   SER A  41     -22.143   2.822  -4.384  1.00 10.00      A   
ATOM    414  O   SER A  41     -21.623   2.808  -3.268  1.00 10.00      A   
ATOM    415  N   GLN A  42     -22.648   3.920  -4.938  1.00 10.00      A   
ATOM    416  HN  GLN A  42     -23.054   3.859  -5.832  1.00 10.00      A   
ATOM    417  CA  GLN A  42     -22.603   5.213  -4.269  1.00 10.00      A   
ATOM    418  CB  GLN A  42     -23.109   6.311  -5.203  1.00 10.00      A   
ATOM    419  CG  GLN A  42     -22.173   6.610  -6.362  1.00 10.00      A   
ATOM    420  CD  GLN A  42     -22.907   7.142  -7.575  1.00 10.00      A   
ATOM    421  OE1 GLN A  42     -24.062   6.790  -7.820  1.00 10.00      A   
ATOM    422  NE2 GLN A  42     -22.247   7.995  -8.339  1.00 10.00      A   
ATOM    423 HE21 GLN A  42     -21.330   8.238  -8.081  1.00 10.00      A   
ATOM    424 HE22 GLN A  42     -22.697   8.346  -9.138  1.00 10.00      A   
ATOM    425  C   GLN A  42     -23.419   5.192  -2.981  1.00 10.00      A   
ATOM    426  O   GLN A  42     -23.061   5.846  -2.002  1.00 10.00      A   
ATOM    427  N   SER A  43     -24.506   4.429  -2.980  1.00 10.00      A   
ATOM    428  HN  SER A  43     -24.737   3.922  -3.786  1.00 10.00      A   
ATOM    429  CA  SER A  43     -25.359   4.319  -1.805  1.00 10.00      A   
ATOM    430  CB  SER A  43     -26.726   3.742  -2.182  1.00 10.00      A   
ATOM    431  OG  SER A  43     -27.454   4.654  -2.989  1.00 10.00      A   
ATOM    432  HG  SER A  43     -27.667   4.240  -3.832  1.00 10.00      A   
ATOM    433  C   SER A  43     -24.682   3.469  -0.733  1.00 10.00      A   
ATOM    434  O   SER A  43     -24.871   3.693   0.464  1.00 10.00      A   
ATOM    435  N   LEU A  44     -23.886   2.500  -1.175  1.00 10.00      A   
ATOM    436  HN  LEU A  44     -23.790   2.366  -2.144  1.00 10.00      A   
ATOM    437  CA  LEU A  44     -23.155   1.626  -0.262  1.00 10.00      A   
ATOM    438  CB  LEU A  44     -22.597   0.420  -1.020  1.00 10.00      A   
ATOM    439  CG  LEU A  44     -23.620  -0.564  -1.591  1.00 10.00      A   
ATOM    440  CD1 LEU A  44     -23.007  -1.365  -2.730  1.00 10.00      A   
ATOM    441  CD2 LEU A  44     -24.125  -1.497  -0.500  1.00 10.00      A   
ATOM    442  C   LEU A  44     -22.009   2.401   0.376  1.00 10.00      A   
ATOM    443  O   LEU A  44     -21.816   2.371   1.594  1.00 10.00      A   
ATOM    444  N   LYS A  45     -21.273   3.115  -0.467  1.00 10.00      A   
ATOM    445  HN  LYS A  45     -21.497   3.089  -1.425  1.00 10.00      A   
ATOM    446  CA  LYS A  45     -20.136   3.919  -0.034  1.00 10.00      A   
ATOM    447  CB  LYS A  45     -19.438   4.524  -1.252  1.00 10.00      A   
ATOM    448  CG  LYS A  45     -18.199   5.342  -0.932  1.00 10.00      A   
ATOM    449  CD  LYS A  45     -17.627   5.971  -2.190  1.00 10.00      A   
ATOM    450  CE  LYS A  45     -16.387   6.790  -1.889  1.00 10.00      A   
ATOM    451  NZ  LYS A  45     -15.822   7.406  -3.116  1.00 10.00      A   
ATOM    452  HZ1 LYS A  45     -15.751   6.695  -3.871  1.00 10.00      A   
ATOM    453  HZ2 LYS A  45     -14.870   7.780  -2.924  1.00 10.00      A   
ATOM    454  HZ3 LYS A  45     -16.428   8.184  -3.442  1.00 10.00      A   
ATOM    455  C   LYS A  45     -20.570   5.030   0.919  1.00 10.00      A   
ATOM    456  O   LYS A  45     -19.858   5.359   1.869  1.00 10.00      A   
ATOM    457  N   ARG A  46     -21.740   5.606   0.660  1.00 10.00      A   
ATOM    458  HN  ARG A  46     -22.262   5.304  -0.114  1.00 10.00      A   
ATOM    459  CA  ARG A  46     -22.264   6.682   1.491  1.00 10.00      A   
ATOM    460  CB  ARG A  46     -23.567   7.230   0.904  1.00 10.00      A   
ATOM    461  CG  ARG A  46     -24.034   8.527   1.543  1.00 10.00      A   
ATOM    462  CD  ARG A  46     -25.470   8.846   1.161  1.00 10.00      A   
ATOM    463  NE  ARG A  46     -25.628   9.033  -0.279  1.00 10.00      A   
ATOM    464  HE  ARG A  46     -24.809   9.175  -0.808  1.00 10.00      A   
ATOM    465  CZ  ARG A  46     -26.805   9.026  -0.907  1.00 10.00      A   
ATOM    466  NH1 ARG A  46     -27.929   8.839  -0.224  1.00 10.00      A   
ATOM    467 HH11 ARG A  46     -28.849   8.838  -0.715  1.00 10.00      A   
ATOM    468 HH12 ARG A  46     -27.899   8.690   0.810  1.00 10.00      A   
ATOM    469  NH2 ARG A  46     -26.855   9.191  -2.224  1.00 10.00      A   
ATOM    470 HH21 ARG A  46     -27.775   9.189  -2.720  1.00 10.00      A   
ATOM    471 HH22 ARG A  46     -25.974   9.326  -2.769  1.00 10.00      A   
ATOM    472  C   ARG A  46     -22.492   6.202   2.919  1.00 10.00      A   
ATOM    473  O   ARG A  46     -22.132   6.879   3.880  1.00 10.00      A   
ATOM    474  N   ALA A  47     -23.075   5.018   3.050  1.00 10.00      A   
ATOM    475  HN  ALA A  47     -23.331   4.519   2.245  1.00 10.00      A   
ATOM    476  CA  ALA A  47     -23.345   4.444   4.361  1.00 10.00      A   
ATOM    477  CB  ALA A  47     -24.293   3.262   4.239  1.00 10.00      A   
ATOM    478  C   ALA A  47     -22.049   4.019   5.037  1.00 10.00      A   
ATOM    479  O   ALA A  47     -21.938   4.040   6.260  1.00 10.00      A   
ATOM    480  N   MET A  48     -21.068   3.647   4.226  1.00 10.00      A   
ATOM    481  HN  MET A  48     -21.219   3.664   3.257  1.00 10.00      A   
ATOM    482  CA  MET A  48     -19.773   3.214   4.732  1.00 10.00      A   
ATOM    483  CB  MET A  48     -18.956   2.554   3.623  1.00 10.00      A   
ATOM    484  CG  MET A  48     -19.269   1.083   3.406  1.00 10.00      A   
ATOM    485  SD  MET A  48     -18.471   0.417   1.931  1.00 10.00      A   
ATOM    486  CE  MET A  48     -16.750   0.792   2.270  1.00 10.00      A   
ATOM    487  C   MET A  48     -18.991   4.378   5.325  1.00 10.00      A   
ATOM    488  O   MET A  48     -18.504   4.297   6.450  1.00 10.00      A   
ATOM    489  N   ARG A  49     -18.888   5.466   4.570  1.00 10.00      A   
ATOM    490  HN  ARG A  49     -19.310   5.475   3.682  1.00 10.00      A   
ATOM    491  CA  ARG A  49     -18.151   6.644   5.018  1.00 10.00      A   
ATOM    492  CB  ARG A  49     -17.996   7.662   3.883  1.00 10.00      A   
ATOM    493  CG  ARG A  49     -16.687   8.439   3.930  1.00 10.00      A   
ATOM    494  CD  ARG A  49     -16.857   9.876   3.451  1.00 10.00      A   
ATOM    495  NE  ARG A  49     -17.105   9.971   2.010  1.00 10.00      A   
ATOM    496  HE  ARG A  49     -17.972   9.634   1.682  1.00 10.00      A   
ATOM    497  CZ  ARG A  49     -16.238  10.487   1.131  1.00 10.00      A   
ATOM    498  NH1 ARG A  49     -15.058  10.953   1.538  1.00 10.00      A   
ATOM    499 HH11 ARG A  49     -14.384  11.356   0.850  1.00 10.00      A   
ATOM    500 HH12 ARG A  49     -14.792  10.917   2.558  1.00 10.00      A   
ATOM    501  NH2 ARG A  49     -16.553  10.535  -0.163  1.00 10.00      A   
ATOM    502 HH21 ARG A  49     -17.478  10.174  -0.493  1.00 10.00      A   
ATOM    503 HH22 ARG A  49     -15.881  10.933  -0.854  1.00 10.00      A   
ATOM    504  C   ARG A  49     -18.811   7.305   6.228  1.00 10.00      A   
ATOM    505  O   ARG A  49     -18.177   8.079   6.943  1.00 10.00      A   
ATOM    506  N   LYS A  50     -20.081   6.988   6.458  1.00 10.00      A   
ATOM    507  HN  LYS A  50     -20.529   6.352   5.864  1.00 10.00      A   
ATOM    508  CA  LYS A  50     -20.822   7.561   7.576  1.00 10.00      A   
ATOM    509  CB  LYS A  50     -22.144   8.163   7.097  1.00 10.00      A   
ATOM    510  CG  LYS A  50     -22.023   9.556   6.506  1.00 10.00      A   
ATOM    511  CD  LYS A  50     -23.395  10.170   6.292  1.00 10.00      A   
ATOM    512  CE  LYS A  50     -23.300  11.643   5.938  1.00 10.00      A   
ATOM    513  NZ  LYS A  50     -24.641  12.278   5.900  1.00 10.00      A   
ATOM    514  HZ1 LYS A  50     -25.278  11.726   5.292  1.00 10.00      A   
ATOM    515  HZ2 LYS A  50     -24.572  13.242   5.521  1.00 10.00      A   
ATOM    516  HZ3 LYS A  50     -25.044  12.322   6.859  1.00 10.00      A   
ATOM    517  C   LYS A  50     -21.098   6.534   8.668  1.00 10.00      A   
ATOM    518  O   LYS A  50     -21.929   6.767   9.543  1.00 10.00      A   
ATOM    519  N   SER A  51     -20.410   5.402   8.625  1.00 10.00      A   
ATOM    520  HN  SER A  51     -19.754   5.259   7.910  1.00 10.00      A   
ATOM    521  CA  SER A  51     -20.616   4.367   9.629  1.00 10.00      A   
ATOM    522  CB  SER A  51     -20.243   2.986   9.077  1.00 10.00      A   
ATOM    523  OG  SER A  51     -18.873   2.927   8.726  1.00 10.00      A   
ATOM    524  HG  SER A  51     -18.758   3.253   7.823  1.00 10.00      A   
ATOM    525  C   SER A  51     -19.826   4.673  10.900  1.00 10.00      A   
ATOM    526  O   SER A  51     -18.769   5.312  10.846  1.00 10.00      A   
ATOM    527  N   GLY A  52     -20.342   4.221  12.042  1.00 10.00      A   
ATOM    528  HN  GLY A  52     -21.190   3.722  12.023  1.00 10.00      A   
ATOM    529  CA  GLY A  52     -19.669   4.451  13.307  1.00 10.00      A   
ATOM    530  C   GLY A  52     -18.335   3.738  13.365  1.00 10.00      A   
ATOM    531  O   GLY A  52     -17.377   4.235  13.958  1.00 10.00      A   
ATOM    532  N   TYR A  53     -18.276   2.578  12.720  1.00 10.00      A   
ATOM    533  HN  TYR A  53     -19.081   2.247  12.267  1.00 10.00      A   
ATOM    534  CA  TYR A  53     -17.064   1.773  12.673  1.00 10.00      A   
ATOM    535  CB  TYR A  53     -17.389   0.385  12.111  1.00 10.00      A   
ATOM    536  CG  TYR A  53     -16.260  -0.619  12.198  1.00 10.00      A   
ATOM    537  CD1 TYR A  53     -15.835  -1.115  13.423  1.00 10.00      A   
ATOM    538  CD2 TYR A  53     -15.630  -1.080  11.051  1.00 10.00      A   
ATOM    539  CE1 TYR A  53     -14.811  -2.042  13.503  1.00 10.00      A   
ATOM    540  CE2 TYR A  53     -14.605  -2.003  11.120  1.00 10.00      A   
ATOM    541  CZ  TYR A  53     -14.199  -2.483  12.347  1.00 10.00      A   
ATOM    542  OH  TYR A  53     -13.178  -3.408  12.415  1.00 10.00      A   
ATOM    543  HH  TYR A  53     -13.425  -4.119  13.019  1.00 10.00      A   
ATOM    544  C   TYR A  53     -15.995   2.455  11.818  1.00 10.00      A   
ATOM    545  O   TYR A  53     -14.806   2.155  11.931  1.00 10.00      A   
ATOM    546  N   TYR A  54     -16.431   3.367  10.953  1.00 10.00      A   
ATOM    547  HN  TYR A  54     -17.395   3.545  10.894  1.00 10.00      A   
ATOM    548  CA  TYR A  54     -15.524   4.100  10.081  1.00 10.00      A   
ATOM    549  CB  TYR A  54     -16.244   4.494   8.792  1.00 10.00      A   
ATOM    550  CG  TYR A  54     -15.329   4.982   7.698  1.00 10.00      A   
ATOM    551  CD1 TYR A  54     -14.542   4.094   6.979  1.00 10.00      A   
ATOM    552  CD2 TYR A  54     -15.257   6.330   7.379  1.00 10.00      A   
ATOM    553  CE1 TYR A  54     -13.706   4.535   5.974  1.00 10.00      A   
ATOM    554  CE2 TYR A  54     -14.426   6.780   6.376  1.00 10.00      A   
ATOM    555  CZ  TYR A  54     -13.652   5.879   5.677  1.00 10.00      A   
ATOM    556  OH  TYR A  54     -12.823   6.326   4.676  1.00 10.00      A   
ATOM    557  HH  TYR A  54     -12.921   7.291   4.586  1.00 10.00      A   
ATOM    558  C   TYR A  54     -14.996   5.347  10.783  1.00 10.00      A   
ATOM    559  O   TYR A  54     -13.796   5.631  10.757  1.00 10.00      A   
ATOM    560  N   ALA A  55     -15.902   6.083  11.415  1.00 10.00      A   
ATOM    561  HN  ALA A  55     -16.843   5.802  11.395  1.00 10.00      A   
ATOM    562  CA  ALA A  55     -15.542   7.301  12.129  1.00 10.00      A   
ATOM    563  CB  ALA A  55     -16.791   7.996  12.653  1.00 10.00      A   
ATOM    564  C   ALA A  55     -14.571   7.002  13.266  1.00 10.00      A   
ATOM    565  O   ALA A  55     -13.562   7.687  13.431  1.00 10.00      A   
ATOM    566  N   GLN A  56     -14.851   5.942  14.014  1.00 10.00      A   
ATOM    567  HN  GLN A  56     -15.648   5.404  13.807  1.00 10.00      A   
ATOM    568  CA  GLN A  56     -14.008   5.556  15.139  1.00 10.00      A   
ATOM    569  CB  GLN A  56     -14.843   4.844  16.203  1.00 10.00      A   
ATOM    570  CG  GLN A  56     -15.967   5.701  16.752  1.00 10.00      A   
ATOM    571  CD  GLN A  56     -16.860   4.965  17.727  1.00 10.00      A   
ATOM    572  OE1 GLN A  56     -17.069   3.754  17.617  1.00 10.00      A   
ATOM    573  NE2 GLN A  56     -17.403   5.694  18.684  1.00 10.00      A   
ATOM    574 HE21 GLN A  56     -17.201   6.656  18.702  1.00 10.00      A   
ATOM    575 HE22 GLN A  56     -17.980   5.248  19.338  1.00 10.00      A   
ATOM    576  C   GLN A  56     -12.836   4.681  14.699  1.00 10.00      A   
ATOM    577  O   GLN A  56     -12.393   3.803  15.438  1.00 10.00      A   
ATOM    578  N   ASN A  57     -12.339   4.928  13.493  1.00 10.00      A   
ATOM    579  HN  ASN A  57     -12.738   5.645  12.955  1.00 10.00      A   
ATOM    580  CA  ASN A  57     -11.216   4.173  12.949  1.00 10.00      A   
ATOM    581  CB  ASN A  57     -11.702   2.880  12.291  1.00 10.00      A   
ATOM    582  CG  ASN A  57     -11.403   1.653  13.128  1.00 10.00      A   
ATOM    583  OD1 ASN A  57     -10.319   1.525  13.696  1.00 10.00      A   
ATOM    584  ND2 ASN A  57     -12.368   0.747  13.222  1.00 10.00      A   
ATOM    585 HD21 ASN A  57     -13.214   0.918  12.748  1.00 10.00      A   
ATOM    586 HD22 ASN A  57     -12.205  -0.048  13.775  1.00 10.00      A   
ATOM    587  C   ASN A  57     -10.440   5.020  11.948  1.00 10.00      A   
ATOM    588  O   ASN A  57      -9.322   5.452  12.222  1.00 10.00      A   
ATOM    589  N   ILE A  58     -11.041   5.263  10.792  1.00 10.00      A   
ATOM    590  HN  ILE A  58     -11.935   4.889  10.627  1.00 10.00      A   
ATOM    591  CA  ILE A  58     -10.408   6.076   9.759  1.00 10.00      A   
ATOM    592  CB  ILE A  58     -11.017   5.806   8.365  1.00 10.00      A   
ATOM    593  CG1 ILE A  58     -10.629   4.409   7.874  1.00 10.00      A   
ATOM    594  CG2 ILE A  58     -10.592   6.866   7.355  1.00 10.00      A   
ATOM    595  CD1 ILE A  58      -9.137   4.191   7.732  1.00 10.00      A   
ATOM    596  C   ILE A  58     -10.552   7.554  10.106  1.00 10.00      A   
ATOM    597  O   ILE A  58      -9.652   8.357   9.854  1.00 10.00      A   
ATOM    598  N   GLY A  59     -11.691   7.898  10.693  1.00 10.00      A   
ATOM    599  HN  GLY A  59     -12.367   7.212  10.860  1.00 10.00      A   
ATOM    600  CA  GLY A  59     -11.943   9.269  11.082  1.00 10.00      A   
ATOM    601  C   GLY A  59     -10.995   9.727  12.168  1.00 10.00      A   
ATOM    602  O   GLY A  59     -10.119  10.555  11.926  1.00 10.00      A   
ATOM    603  N   GLU A  60     -11.156   9.170  13.362  1.00 10.00      A   
ATOM    604  HN  GLU A  60     -11.882   8.519  13.490  1.00 10.00      A   
ATOM    605  CA  GLU A  60     -10.304   9.510  14.494  1.00 10.00      A   
ATOM    606  CB  GLU A  60     -11.057   9.306  15.811  1.00 10.00      A   
ATOM    607  CG  GLU A  60     -12.461   9.890  15.821  1.00 10.00      A   
ATOM    608  CD  GLU A  60     -13.090   9.873  17.197  1.00 10.00      A   
ATOM    609  OE1 GLU A  60     -13.558   8.799  17.632  1.00 10.00      A   
ATOM    610  OE2 GLU A  60     -13.122  10.939  17.848  1.00 10.00      A   
ATOM    611  C   GLU A  60      -9.030   8.666  14.477  1.00 10.00      A   
ATOM    612  O   GLU A  60      -8.737   7.938  15.429  1.00 10.00      A   
ATOM    613  N   SER A  61      -8.285   8.761  13.385  1.00 10.00      A   
ATOM    614  HN  SER A  61      -8.575   9.358  12.661  1.00 10.00      A   
ATOM    615  CA  SER A  61      -7.048   8.011  13.226  1.00 10.00      A   
ATOM    616  CB  SER A  61      -6.771   7.791  11.739  1.00 10.00      A   
ATOM    617  OG  SER A  61      -7.256   8.884  10.977  1.00 10.00      A   
ATOM    618  HG  SER A  61      -8.060   8.618  10.511  1.00 10.00      A   
ATOM    619  C   SER A  61      -5.874   8.732  13.884  1.00 10.00      A   
ATOM    620  O   SER A  61      -5.990   9.895  14.283  1.00 10.00      A   
ATOM    621  N   SER A  62      -4.747   8.037  13.992  1.00 10.00      A   
ATOM    622  HN  SER A  62      -4.718   7.115  13.658  1.00 10.00      A   
ATOM    623  CA  SER A  62      -3.553   8.597  14.602  1.00 10.00      A   
ATOM    624  CB  SER A  62      -2.540   7.486  14.873  1.00 10.00      A   
ATOM    625  OG  SER A  62      -2.963   6.262  14.284  1.00 10.00      A   
ATOM    626  HG  SER A  62      -2.188   5.700  14.134  1.00 10.00      A   
ATOM    627  C   SER A  62      -2.935   9.679  13.722  1.00 10.00      A   
ATOM    628  O   SER A  62      -2.451  10.696  14.218  1.00 10.00      A   
ATOM    629  N   LEU A  63      -2.982   9.473  12.412  1.00 10.00      A   
ATOM    630  HN  LEU A  63      -3.413   8.662  12.068  1.00 10.00      A   
ATOM    631  CA  LEU A  63      -2.415  10.433  11.474  1.00 10.00      A   
ATOM    632  CB  LEU A  63      -1.352   9.770  10.591  1.00 10.00      A   
ATOM    633  CG  LEU A  63      -0.049   9.365  11.284  1.00 10.00      A   
ATOM    634  CD1 LEU A  63       0.867   8.639  10.311  1.00 10.00      A   
ATOM    635  CD2 LEU A  63       0.649  10.581  11.879  1.00 10.00      A   
ATOM    636  C   LEU A  63      -3.501  11.072  10.615  1.00 10.00      A   
ATOM    637  O   LEU A  63      -3.386  11.139   9.392  1.00 10.00      A   
ATOM    638  N   ARG A  64      -4.552  11.546  11.269  1.00 10.00      A   
ATOM    639  HN  ARG A  64      -4.580  11.466  12.245  1.00 10.00      A   
ATOM    640  CA  ARG A  64      -5.668  12.183  10.575  1.00 10.00      A   
ATOM    641  CB  ARG A  64      -6.916  12.180  11.466  1.00 10.00      A   
ATOM    642  CG  ARG A  64      -6.814  13.092  12.679  1.00 10.00      A   
ATOM    643  CD  ARG A  64      -7.757  12.664  13.789  1.00 10.00      A   
ATOM    644  NE  ARG A  64      -9.154  12.725  13.377  1.00 10.00      A   
ATOM    645  HE  ARG A  64      -9.363  12.456  12.451  1.00 10.00      A   
ATOM    646  CZ  ARG A  64     -10.152  13.112  14.171  1.00 10.00      A   
ATOM    647  NH1 ARG A  64      -9.909  13.478  15.425  1.00 10.00      A   
ATOM    648 HH11 ARG A  64     -10.695  13.778  16.047  1.00 10.00      A   
ATOM    649 HH12 ARG A  64      -8.936  13.468  15.793  1.00 10.00      A   
ATOM    650  NH2 ARG A  64     -11.394  13.125  13.712  1.00 10.00      A   
ATOM    651 HH21 ARG A  64     -11.594  12.835  12.729  1.00 10.00      A   
ATOM    652 HH22 ARG A  64     -12.177  13.428  14.330  1.00 10.00      A   
ATOM    653  C   ARG A  64      -5.316  13.612  10.163  1.00 10.00      A   
ATOM    654  O   ARG A  64      -5.821  14.128   9.165  1.00 10.00      A   
ATOM    655  N   THR A  65      -4.441  14.239  10.937  1.00 10.00      A   
ATOM    656  HN  THR A  65      -4.062  13.765  11.705  1.00 10.00      A   
ATOM    657  CA  THR A  65      -4.026  15.605  10.674  1.00 10.00      A   
ATOM    658  CB  THR A  65      -4.032  16.434  11.975  1.00 10.00      A   
ATOM    659  OG1 THR A  65      -5.088  15.977  12.829  1.00 10.00      A   
ATOM    660  HG1 THR A  65      -4.726  15.374  13.489  1.00 10.00      A   
ATOM    661  CG2 THR A  65      -4.239  17.908  11.669  1.00 10.00      A   
ATOM    662  C   THR A  65      -2.625  15.638  10.078  1.00 10.00      A   
ATOM    663  O   THR A  65      -1.694  15.041  10.624  1.00 10.00      A   
ATOM    664  N   ILE A  66      -2.485  16.327   8.955  1.00 10.00      A   
ATOM    665  HN  ILE A  66      -3.272  16.767   8.559  1.00 10.00      A   
ATOM    666  CA  ILE A  66      -1.195  16.445   8.292  1.00 10.00      A   
ATOM    667  CB  ILE A  66      -1.368  16.704   6.782  1.00 10.00      A   
ATOM    668  CG1 ILE A  66      -2.345  15.692   6.180  1.00 10.00      A   
ATOM    669  CG2 ILE A  66      -0.023  16.626   6.077  1.00 10.00      A   
ATOM    670  CD1 ILE A  66      -2.892  16.098   4.830  1.00 10.00      A   
ATOM    671  C   ILE A  66      -0.394  17.585   8.917  1.00 10.00      A   
ATOM    672  O   ILE A  66      -0.877  18.715   9.006  1.00 10.00      A   
ATOM    673  N   HIS A  67       0.825  17.282   9.350  1.00 10.00      A   
ATOM    674  HN  HIS A  67       1.156  16.363   9.234  1.00 10.00      A   
ATOM    675  CA  HIS A  67       1.689  18.276   9.981  1.00 10.00      A   
ATOM    676  CB  HIS A  67       2.662  17.610  10.965  1.00 10.00      A   
ATOM    677  CG  HIS A  67       2.006  16.833  12.070  1.00 10.00      A   
ATOM    678  ND1 HIS A  67       1.129  17.391  12.976  1.00 10.00      A   
ATOM    679  HD1 HIS A  67       0.838  18.333  12.993  1.00 10.00      A   
ATOM    680  CD2 HIS A  67       2.116  15.528  12.418  1.00 10.00      A   
ATOM    681  CE1 HIS A  67       0.726  16.463  13.828  1.00 10.00      A   
ATOM    682  NE2 HIS A  67       1.312  15.326  13.509  1.00 10.00      A   
ATOM    683  HE2 HIS A  67       1.181  14.469  13.977  1.00 10.00      A   
ATOM    684  C   HIS A  67       2.470  19.071   8.937  1.00 10.00      A   
ATOM    685  O   HIS A  67       3.492  18.610   8.429  1.00 10.00      A   
ATOM    686  N   LEU A  68       1.993  20.275   8.632  1.00 10.00      A   
ATOM    687  HN  LEU A  68       1.180  20.593   9.077  1.00 10.00      A   
ATOM    688  CA  LEU A  68       2.643  21.133   7.643  1.00 10.00      A   
ATOM    689  CB  LEU A  68       1.739  22.313   7.277  1.00 10.00      A   
ATOM    690  CG  LEU A  68       0.421  21.967   6.577  1.00 10.00      A   
ATOM    691  CD1 LEU A  68      -0.375  23.228   6.281  1.00 10.00      A   
ATOM    692  CD2 LEU A  68       0.680  21.181   5.299  1.00 10.00      A   
ATOM    693  C   LEU A  68       3.995  21.642   8.135  1.00 10.00      A   
ATOM    694  O   LEU A  68       4.920  21.841   7.347  1.00 10.00      A   
ATOM    695  N   ALA A  69       4.110  21.834   9.443  1.00 10.00      A   
ATOM    696  HN  ALA A  69       3.339  21.654  10.020  1.00 10.00      A   
ATOM    697  CA  ALA A  69       5.348  22.328  10.047  1.00 10.00      A   
ATOM    698  CB  ALA A  69       5.110  22.712  11.499  1.00 10.00      A   
ATOM    699  C   ALA A  69       6.486  21.312   9.937  1.00 10.00      A   
ATOM    700  O   ALA A  69       7.638  21.619  10.255  1.00 10.00      A   
ATOM    701  N   GLN A  70       6.159  20.107   9.488  1.00 10.00      A   
ATOM    702  HN  GLN A  70       5.224  19.923   9.248  1.00 10.00      A   
ATOM    703  CA  GLN A  70       7.150  19.052   9.332  1.00 10.00      A   
ATOM    704  CB  GLN A  70       6.811  17.853  10.220  1.00 10.00      A   
ATOM    705  CG  GLN A  70       7.499  17.893  11.575  1.00 10.00      A   
ATOM    706  CD  GLN A  70       6.758  17.114  12.643  1.00 10.00      A   
ATOM    707  OE1 GLN A  70       5.527  17.063  12.658  1.00 10.00      A   
ATOM    708  NE2 GLN A  70       7.503  16.504  13.548  1.00 10.00      A   
ATOM    709 HE21 GLN A  70       8.478  16.589  13.480  1.00 10.00      A   
ATOM    710 HE22 GLN A  70       7.052  15.984  14.245  1.00 10.00      A   
ATOM    711  C   GLN A  70       7.274  18.633   7.870  1.00 10.00      A   
ATOM    712  O   GLN A  70       7.950  17.656   7.548  1.00 10.00      A   
ATOM    713  N   LEU A  71       6.616  19.385   6.993  1.00 10.00      A   
ATOM    714  HN  LEU A  71       6.088  20.147   7.321  1.00 10.00      A   
ATOM    715  CA  LEU A  71       6.647  19.113   5.558  1.00 10.00      A   
ATOM    716  CB  LEU A  71       5.287  18.594   5.076  1.00 10.00      A   
ATOM    717  CG  LEU A  71       4.911  17.172   5.499  1.00 10.00      A   
ATOM    718  CD1 LEU A  71       3.474  16.864   5.111  1.00 10.00      A   
ATOM    719  CD2 LEU A  71       5.861  16.158   4.880  1.00 10.00      A   
ATOM    720  C   LEU A  71       7.027  20.377   4.794  1.00 10.00      A   
ATOM    721  O   LEU A  71       6.913  20.449   3.571  1.00 10.00      A   
ATOM    722  N   ARG A  72       7.510  21.361   5.531  1.00 10.00      A   
ATOM    723  HN  ARG A  72       7.619  21.219   6.493  1.00 10.00      A   
ATOM    724  CA  ARG A  72       7.901  22.640   4.957  1.00 10.00      A   
ATOM    725  CB  ARG A  72       8.244  23.625   6.082  1.00 10.00      A   
ATOM    726  CG  ARG A  72       9.041  24.848   5.647  1.00 10.00      A   
ATOM    727  CD  ARG A  72      10.324  24.975   6.454  1.00 10.00      A   
ATOM    728  NE  ARG A  72      10.063  25.032   7.892  1.00 10.00      A   
ATOM    729  HE  ARG A  72       9.510  25.780   8.220  1.00 10.00      A   
ATOM    730  CZ  ARG A  72      10.525  24.145   8.768  1.00 10.00      A   
ATOM    731  NH1 ARG A  72      11.283  23.131   8.363  1.00 10.00      A   
ATOM    732 HH11 ARG A  72      11.526  23.021   7.350  1.00 10.00      A   
ATOM    733 HH12 ARG A  72      11.641  22.431   9.055  1.00 10.00      A   
ATOM    734  NH2 ARG A  72      10.237  24.278  10.056  1.00 10.00      A   
ATOM    735 HH21 ARG A  72       9.648  25.076  10.384  1.00 10.00      A   
ATOM    736 HH22 ARG A  72      10.595  23.584  10.744  1.00 10.00      A   
ATOM    737  C   ARG A  72       9.080  22.484   4.001  1.00 10.00      A   
ATOM    738  O   ARG A  72       9.172  23.182   2.993  1.00 10.00      A   
ATOM    739  N   ASP A  73       9.964  21.548   4.310  1.00 10.00      A   
ATOM    740  HN  ASP A  73       9.816  20.991   5.106  1.00 10.00      A   
ATOM    741  CA  ASP A  73      11.149  21.320   3.492  1.00 10.00      A   
ATOM    742  CB  ASP A  73      12.237  20.582   4.266  1.00 10.00      A   
ATOM    743  CG  ASP A  73      12.897  21.482   5.287  1.00 10.00      A   
ATOM    744  OD1 ASP A  73      13.836  22.219   4.918  1.00 10.00      A   
ATOM    745  OD2 ASP A  73      12.455  21.486   6.456  1.00 10.00      A   
ATOM    746  C   ASP A  73      10.835  20.636   2.171  1.00 10.00      A   
ATOM    747  O   ASP A  73      11.313  21.073   1.127  1.00 10.00      A   
ATOM    748  N   VAL A  74      10.017  19.586   2.204  1.00 10.00      A   
ATOM    749  HN  VAL A  74       9.648  19.285   3.060  1.00 10.00      A   
ATOM    750  CA  VAL A  74       9.660  18.874   0.978  1.00 10.00      A   
ATOM    751  CB  VAL A  74       8.820  17.600   1.238  1.00 10.00      A   
ATOM    752  CG1 VAL A  74       7.504  17.928   1.925  1.00 10.00      A   
ATOM    753  CG2 VAL A  74       8.577  16.839  -0.056  1.00 10.00      A   
ATOM    754  C   VAL A  74       8.949  19.804  -0.007  1.00 10.00      A   
ATOM    755  O   VAL A  74       9.122  19.694  -1.223  1.00 10.00      A   
ATOM    756  N   LEU A  75       8.171  20.741   0.528  1.00 10.00      A   
ATOM    757  HN  LEU A  75       8.068  20.780   1.506  1.00 10.00      A   
ATOM    758  CA  LEU A  75       7.460  21.699  -0.302  1.00 10.00      A   
ATOM    759  CB  LEU A  75       6.494  22.537   0.540  1.00 10.00      A   
ATOM    760  CG  LEU A  75       5.291  21.791   1.120  1.00 10.00      A   
ATOM    761  CD1 LEU A  75       4.566  22.653   2.139  1.00 10.00      A   
ATOM    762  CD2 LEU A  75       4.344  21.357   0.011  1.00 10.00      A   
ATOM    763  C   LEU A  75       8.449  22.594  -1.043  1.00 10.00      A   
ATOM    764  O   LEU A  75       8.209  23.002  -2.175  1.00 10.00      A   
ATOM    765  N   ARG A  76       9.579  22.871  -0.404  1.00 10.00      A   
ATOM    766  HN  ARG A  76       9.724  22.496   0.493  1.00 10.00      A   
ATOM    767  CA  ARG A  76      10.614  23.707  -1.000  1.00 10.00      A   
ATOM    768  CB  ARG A  76      11.527  24.291   0.083  1.00 10.00      A   
ATOM    769  CG  ARG A  76      10.820  25.207   1.070  1.00 10.00      A   
ATOM    770  CD  ARG A  76      11.811  26.008   1.901  1.00 10.00      A   
ATOM    771  NE  ARG A  76      12.533  25.182   2.874  1.00 10.00      A   
ATOM    772  HE  ARG A  76      12.644  24.227   2.662  1.00 10.00      A   
ATOM    773  CZ  ARG A  76      13.064  25.660   4.005  1.00 10.00      A   
ATOM    774  NH1 ARG A  76      12.952  26.950   4.301  1.00 10.00      A   
ATOM    775 HH11 ARG A  76      13.367  27.327   5.186  1.00 10.00      A   
ATOM    776 HH12 ARG A  76      12.452  27.595   3.652  1.00 10.00      A   
ATOM    777  NH2 ARG A  76      13.690  24.849   4.847  1.00 10.00      A   
ATOM    778 HH21 ARG A  76      14.104  25.226   5.725  1.00 10.00      A   
ATOM    779 HH22 ARG A  76      13.777  23.822   4.637  1.00 10.00      A   
ATOM    780  C   ARG A  76      11.437  22.908  -2.008  1.00 10.00      A   
ATOM    781  O   ARG A  76      12.035  23.467  -2.926  1.00 10.00      A   
ATOM    782  N   GLN A  77      11.462  21.593  -1.828  1.00 10.00      A   
ATOM    783  HN  GLN A  77      10.970  21.207  -1.072  1.00 10.00      A   
ATOM    784  CA  GLN A  77      12.212  20.710  -2.713  1.00 10.00      A   
ATOM    785  CB  GLN A  77      12.424  19.339  -2.063  1.00 10.00      A   
ATOM    786  CG  GLN A  77      13.148  19.353  -0.729  1.00 10.00      A   
ATOM    787  CD  GLN A  77      13.067  18.005  -0.036  1.00 10.00      A   
ATOM    788  OE1 GLN A  77      12.116  17.252  -0.236  1.00 10.00      A   
ATOM    789  NE2 GLN A  77      14.056  17.694   0.785  1.00 10.00      A   
ATOM    790 HE21 GLN A  77      14.781  18.339   0.907  1.00 10.00      A   
ATOM    791 HE22 GLN A  77      14.020  16.817   1.241  1.00 10.00      A   
ATOM    792  C   GLN A  77      11.492  20.508  -4.043  1.00 10.00      A   
ATOM    793  O   GLN A  77      12.127  20.435  -5.096  1.00 10.00      A   
ATOM    794  N   LYS A  78      10.169  20.409  -3.992  1.00 10.00      A   
ATOM    795  HN  LYS A  78       9.716  20.482  -3.122  1.00 10.00      A   
ATOM    796  CA  LYS A  78       9.374  20.179  -5.193  1.00 10.00      A   
ATOM    797  CB  LYS A  78       8.216  19.220  -4.898  1.00 10.00      A   
ATOM    798  CG  LYS A  78       8.644  17.873  -4.324  1.00 10.00      A   
ATOM    799  CD  LYS A  78       9.266  16.973  -5.385  1.00 10.00      A   
ATOM    800  CE  LYS A  78       9.610  15.600  -4.819  1.00 10.00      A   
ATOM    801  NZ  LYS A  78      10.005  14.638  -5.885  1.00 10.00      A   
ATOM    802  HZ1 LYS A  78      10.851  14.980  -6.381  1.00 10.00      A   
ATOM    803  HZ2 LYS A  78       9.233  14.529  -6.575  1.00 10.00      A   
ATOM    804  HZ3 LYS A  78      10.213  13.706  -5.472  1.00 10.00      A   
ATOM    805  C   LYS A  78       8.859  21.472  -5.834  1.00 10.00      A   
ATOM    806  O   LYS A  78       8.698  21.540  -7.052  1.00 10.00      A   
ATOM    807  N   LEU A  79       8.606  22.498  -5.030  1.00 10.00      A   
ATOM    808  HN  LEU A  79       8.740  22.400  -4.061  1.00 10.00      A   
ATOM    809  CA  LEU A  79       8.103  23.766  -5.564  1.00 10.00      A   
ATOM    810  CB  LEU A  79       7.021  24.356  -4.656  1.00 10.00      A   
ATOM    811  CG  LEU A  79       5.709  23.575  -4.563  1.00 10.00      A   
ATOM    812  CD1 LEU A  79       4.842  24.134  -3.446  1.00 10.00      A   
ATOM    813  CD2 LEU A  79       4.963  23.617  -5.889  1.00 10.00      A   
ATOM    814  C   LEU A  79       9.219  24.782  -5.778  1.00 10.00      A   
ATOM    815  O   LEU A  79       8.966  25.908  -6.206  1.00 10.00      A   
ATOM    816  N   GLY A  80      10.449  24.372  -5.503  1.00 10.00      A   
ATOM    817  HN  GLY A  80      10.586  23.451  -5.199  1.00 10.00      A   
ATOM    818  CA  GLY A  80      11.591  25.261  -5.648  1.00 10.00      A   
ATOM    819  C   GLY A  80      11.853  25.683  -7.083  1.00 10.00      A   
ATOM    820  O   GLY A  80      12.208  26.833  -7.342  1.00 10.00      A   
ATOM    821  N   GLU A  81      11.645  24.770  -8.019  1.00 10.00      A   
ATOM    822  HN  GLU A  81      11.325  23.879  -7.756  1.00 10.00      A   
ATOM    823  CA  GLU A  81      11.882  25.052  -9.430  1.00 10.00      A   
ATOM    824  CB  GLU A  81      12.174  23.762 -10.193  1.00 10.00      A   
ATOM    825  CG  GLU A  81      13.522  23.134  -9.882  1.00 10.00      A   
ATOM    826  CD  GLU A  81      13.812  21.938 -10.768  1.00 10.00      A   
ATOM    827  OE1 GLU A  81      12.853  21.234 -11.156  1.00 10.00      A   
ATOM    828  OE2 GLU A  81      14.994  21.702 -11.094  1.00 10.00      A   
ATOM    829  C   GLU A  81      10.716  25.787 -10.094  1.00 10.00      A   
ATOM    830  O   GLU A  81      10.601  25.793 -11.319  1.00 10.00      A   
ATOM    831  N   ARG A  82       9.854  26.403  -9.300  1.00 10.00      A   
ATOM    832  HN  ARG A  82       9.991  26.376  -8.329  1.00 10.00      A   
ATOM    833  CA  ARG A  82       8.718  27.136  -9.847  1.00 10.00      A   
ATOM    834  CB  ARG A  82       7.498  26.231 -10.071  1.00 10.00      A   
ATOM    835  CG  ARG A  82       7.186  25.273  -8.932  1.00 10.00      A   
ATOM    836  CD  ARG A  82       6.220  24.188  -9.381  1.00 10.00      A   
ATOM    837  NE  ARG A  82       6.724  23.467 -10.551  1.00 10.00      A   
ATOM    838  HE  ARG A  82       7.702  23.434 -10.670  1.00 10.00      A   
ATOM    839  CZ  ARG A  82       5.945  22.857 -11.443  1.00 10.00      A   
ATOM    840  NH1 ARG A  82       4.627  22.877 -11.299  1.00 10.00      A   
ATOM    841 HH11 ARG A  82       4.011  22.400 -11.996  1.00 10.00      A   
ATOM    842 HH12 ARG A  82       4.196  23.365 -10.487  1.00 10.00      A   
ATOM    843  NH2 ARG A  82       6.485  22.237 -12.489  1.00 10.00      A   
ATOM    844 HH21 ARG A  82       7.521  22.222 -12.617  1.00 10.00      A   
ATOM    845 HH22 ARG A  82       5.872  21.761 -13.190  1.00 10.00      A   
ATOM    846  C   ARG A  82       8.368  28.354  -9.004  1.00 10.00      A   
ATOM    847  O   ARG A  82       8.081  29.427  -9.540  1.00 10.00      A   
ATOM    848  N   PHE A  83       8.403  28.187  -7.691  1.00 10.00      A   
ATOM    849  HN  PHE A  83       8.645  27.309  -7.322  1.00 10.00      A   
ATOM    850  CA  PHE A  83       8.099  29.272  -6.774  1.00 10.00      A   
ATOM    851  CB  PHE A  83       6.922  28.906  -5.864  1.00 10.00      A   
ATOM    852  CG  PHE A  83       5.613  28.788  -6.593  1.00 10.00      A   
ATOM    853  CD1 PHE A  83       4.990  27.558  -6.734  1.00 10.00      A   
ATOM    854  CD2 PHE A  83       5.006  29.907  -7.142  1.00 10.00      A   
ATOM    855  CE1 PHE A  83       3.786  27.445  -7.408  1.00 10.00      A   
ATOM    856  CE2 PHE A  83       3.803  29.803  -7.817  1.00 10.00      A   
ATOM    857  CZ  PHE A  83       3.192  28.570  -7.951  1.00 10.00      A   
ATOM    858  C   PHE A  83       9.327  29.636  -5.949  1.00 10.00      A   
ATOM    859  O   PHE A  83      10.218  28.808  -5.742  1.00 10.00      A   
ATOM    860  N   ASP A  84       9.375  30.878  -5.493  1.00 10.00      A   
ATOM    861  HN  ASP A  84       8.637  31.491  -5.694  1.00 10.00      A   
ATOM    862  CA  ASP A  84      10.495  31.355  -4.694  1.00 10.00      A   
ATOM    863  CB  ASP A  84      10.662  32.868  -4.855  1.00 10.00      A   
ATOM    864  CG  ASP A  84      11.712  33.453  -3.928  1.00 10.00      A   
ATOM    865  OD1 ASP A  84      11.357  34.320  -3.103  1.00 10.00      A   
ATOM    866  OD2 ASP A  84      12.888  33.040  -4.012  1.00 10.00      A   
ATOM    867  C   ASP A  84      10.306  30.977  -3.230  1.00 10.00      A   
ATOM    868  O   ASP A  84       9.174  30.828  -2.758  1.00 10.00      A   
ATOM    869  N   GLN A  85      11.419  30.823  -2.522  1.00 10.00      A   
ATOM    870  HN  GLN A  85      12.282  30.974  -2.966  1.00 10.00      A   
ATOM    871  CA  GLN A  85      11.406  30.444  -1.109  1.00 10.00      A   
ATOM    872  CB  GLN A  85      12.833  30.330  -0.571  1.00 10.00      A   
ATOM    873  CG  GLN A  85      13.704  31.543  -0.854  1.00 10.00      A   
ATOM    874  CD  GLN A  85      15.186  31.237  -0.744  1.00 10.00      A   
ATOM    875  OE1 GLN A  85      15.628  30.121  -1.018  1.00 10.00      A   
ATOM    876  NE2 GLN A  85      15.964  32.222  -0.342  1.00 10.00      A   
ATOM    877 HE21 GLN A  85      15.550  33.087  -0.135  1.00 10.00      A   
ATOM    878 HE22 GLN A  85      16.929  32.049  -0.264  1.00 10.00      A   
ATOM    879  C   GLN A  85      10.579  31.403  -0.254  1.00 10.00      A   
ATOM    880  O   GLN A  85       9.939  30.986   0.714  1.00 10.00      A   
ATOM    881  N   LYS A  86      10.592  32.684  -0.615  1.00 10.00      A   
ATOM    882  HN  LYS A  86      11.130  32.958  -1.389  1.00 10.00      A   
ATOM    883  CA  LYS A  86       9.833  33.694   0.113  1.00 10.00      A   
ATOM    884  CB  LYS A  86      10.186  35.099  -0.386  1.00 10.00      A   
ATOM    885  CG  LYS A  86       9.198  36.178   0.036  1.00 10.00      A   
ATOM    886  CD  LYS A  86       9.220  37.354  -0.926  1.00 10.00      A   
ATOM    887  CE  LYS A  86       7.873  38.059  -0.960  1.00 10.00      A   
ATOM    888  NZ  LYS A  86       7.868  39.207  -1.903  1.00 10.00      A   
ATOM    889  HZ1 LYS A  86       8.628  39.100  -2.601  1.00 10.00      A   
ATOM    890  HZ2 LYS A  86       8.012  40.099  -1.387  1.00 10.00      A   
ATOM    891  HZ3 LYS A  86       6.953  39.253  -2.408  1.00 10.00      A   
ATOM    892  C   LYS A  86       8.339  33.442  -0.049  1.00 10.00      A   
ATOM    893  O   LYS A  86       7.579  33.509   0.915  1.00 10.00      A   
ATOM    894  N   ILE A  87       7.931  33.130  -1.274  1.00 10.00      A   
ATOM    895  HN  ILE A  87       8.595  33.067  -1.993  1.00 10.00      A   
ATOM    896  CA  ILE A  87       6.528  32.866  -1.572  1.00 10.00      A   
ATOM    897  CB  ILE A  87       6.297  32.622  -3.081  1.00 10.00      A   
ATOM    898  CG1 ILE A  87       6.792  33.822  -3.896  1.00 10.00      A   
ATOM    899  CG2 ILE A  87       4.824  32.352  -3.365  1.00 10.00      A   
ATOM    900  CD1 ILE A  87       6.736  33.614  -5.394  1.00 10.00      A   
ATOM    901  C   ILE A  87       6.031  31.661  -0.780  1.00 10.00      A   
ATOM    902  O   ILE A  87       4.961  31.705  -0.175  1.00 10.00      A   
ATOM    903  N   ILE A  88       6.827  30.603  -0.771  1.00 10.00      A   
ATOM    904  HN  ILE A  88       7.675  30.640  -1.268  1.00 10.00      A   
ATOM    905  CA  ILE A  88       6.479  29.382  -0.050  1.00 10.00      A   
ATOM    906  CB  ILE A  88       7.550  28.287  -0.258  1.00 10.00      A   
ATOM    907  CG1 ILE A  88       7.735  28.006  -1.753  1.00 10.00      A   
ATOM    908  CG2 ILE A  88       7.170  27.010   0.485  1.00 10.00      A   
ATOM    909  CD1 ILE A  88       8.943  27.150  -2.078  1.00 10.00      A   
ATOM    910  C   ILE A  88       6.317  29.662   1.446  1.00 10.00      A   
ATOM    911  O   ILE A  88       5.315  29.285   2.056  1.00 10.00      A   
ATOM    912  N   ASP A  89       7.292  30.360   2.020  1.00 10.00      A   
ATOM    913  HN  ASP A  89       8.046  30.667   1.472  1.00 10.00      A   
ATOM    914  CA  ASP A  89       7.266  30.688   3.443  1.00 10.00      A   
ATOM    915  CB  ASP A  89       8.574  31.362   3.864  1.00 10.00      A   
ATOM    916  CG  ASP A  89       8.693  31.532   5.368  1.00 10.00      A   
ATOM    917  OD1 ASP A  89       9.162  30.589   6.043  1.00 10.00      A   
ATOM    918  OD2 ASP A  89       8.326  32.612   5.883  1.00 10.00      A   
ATOM    919  C   ASP A  89       6.079  31.587   3.783  1.00 10.00      A   
ATOM    920  O   ASP A  89       5.427  31.405   4.813  1.00 10.00      A   
ATOM    921  N   LYS A  90       5.799  32.546   2.906  1.00 10.00      A   
ATOM    922  HN  LYS A  90       6.358  32.634   2.101  1.00 10.00      A   
ATOM    923  CA  LYS A  90       4.696  33.481   3.105  1.00 10.00      A   
ATOM    924  CB  LYS A  90       4.777  34.626   2.090  1.00 10.00      A   
ATOM    925  CG  LYS A  90       3.835  35.786   2.374  1.00 10.00      A   
ATOM    926  CD  LYS A  90       4.110  36.960   1.448  1.00 10.00      A   
ATOM    927  CE  LYS A  90       3.312  38.188   1.857  1.00 10.00      A   
ATOM    928  NZ  LYS A  90       1.869  38.057   1.528  1.00 10.00      A   
ATOM    929  HZ1 LYS A  90       1.535  37.098   1.743  1.00 10.00      A   
ATOM    930  HZ2 LYS A  90       1.714  38.251   0.519  1.00 10.00      A   
ATOM    931  HZ3 LYS A  90       1.312  38.740   2.092  1.00 10.00      A   
ATOM    932  C   LYS A  90       3.338  32.784   3.010  1.00 10.00      A   
ATOM    933  O   LYS A  90       2.447  33.031   3.826  1.00 10.00      A   
ATOM    934  N   THR A  91       3.189  31.911   2.020  1.00 10.00      A   
ATOM    935  HN  THR A  91       3.942  31.741   1.413  1.00 10.00      A   
ATOM    936  CA  THR A  91       1.935  31.192   1.819  1.00 10.00      A   
ATOM    937  CB  THR A  91       1.921  30.396   0.492  1.00 10.00      A   
ATOM    938  OG1 THR A  91       2.389  31.231  -0.577  1.00 10.00      A   
ATOM    939  HG1 THR A  91       3.323  31.434  -0.440  1.00 10.00      A   
ATOM    940  CG2 THR A  91       0.510  29.936   0.158  1.00 10.00      A   
ATOM    941  C   THR A  91       1.643  30.260   2.995  1.00 10.00      A   
ATOM    942  O   THR A  91       0.548  30.289   3.560  1.00 10.00      A   
ATOM    943  N   LEU A  92       2.641  29.463   3.380  1.00 10.00      A   
ATOM    944  HN  LEU A  92       3.499  29.500   2.897  1.00 10.00      A   
ATOM    945  CA  LEU A  92       2.497  28.522   4.490  1.00 10.00      A   
ATOM    946  CB  LEU A  92       3.792  27.732   4.701  1.00 10.00      A   
ATOM    947  CG  LEU A  92       4.020  26.537   3.776  1.00 10.00      A   
ATOM    948  CD1 LEU A  92       5.406  25.951   3.994  1.00 10.00      A   
ATOM    949  CD2 LEU A  92       2.953  25.480   4.006  1.00 10.00      A   
ATOM    950  C   LEU A  92       2.113  29.232   5.783  1.00 10.00      A   
ATOM    951  O   LEU A  92       1.293  28.732   6.554  1.00 10.00      A   
ATOM    952  N   ALA A  93       2.693  30.406   5.996  1.00 10.00      A   
ATOM    953  HN  ALA A  93       3.321  30.753   5.328  1.00 10.00      A   
ATOM    954  CA  ALA A  93       2.432  31.194   7.195  1.00 10.00      A   
ATOM    955  CB  ALA A  93       3.308  32.436   7.218  1.00 10.00      A   
ATOM    956  C   ALA A  93       0.960  31.575   7.323  1.00 10.00      A   
ATOM    957  O   ALA A  93       0.407  31.577   8.422  1.00 10.00      A   
ATOM    958  N   LEU A  94       0.322  31.886   6.206  1.00 10.00      A   
ATOM    959  HN  LEU A  94       0.804  31.860   5.351  1.00 10.00      A   
ATOM    960  CA  LEU A  94      -1.080  32.272   6.226  1.00 10.00      A   
ATOM    961  CB  LEU A  94      -1.386  33.286   5.129  1.00 10.00      A   
ATOM    962  CG  LEU A  94      -2.695  34.059   5.283  1.00 10.00      A   
ATOM    963  CD1 LEU A  94      -2.732  34.792   6.615  1.00 10.00      A   
ATOM    964  CD2 LEU A  94      -2.869  35.031   4.133  1.00 10.00      A   
ATOM    965  C   LEU A  94      -2.004  31.061   6.127  1.00 10.00      A   
ATOM    966  O   LEU A  94      -3.115  31.075   6.662  1.00 10.00      A   
ATOM    967  N   LEU A  95      -1.545  30.020   5.439  1.00 10.00      A   
ATOM    968  HN  LEU A  95      -0.660  30.080   5.011  1.00 10.00      A   
ATOM    969  CA  LEU A  95      -2.330  28.797   5.288  1.00 10.00      A   
ATOM    970  CB  LEU A  95      -1.635  27.812   4.344  1.00 10.00      A   
ATOM    971  CG  LEU A  95      -1.743  28.104   2.847  1.00 10.00      A   
ATOM    972  CD1 LEU A  95      -0.906  27.113   2.055  1.00 10.00      A   
ATOM    973  CD2 LEU A  95      -3.195  28.061   2.391  1.00 10.00      A   
ATOM    974  C   LEU A  95      -2.548  28.134   6.643  1.00 10.00      A   
ATOM    975  O   LEU A  95      -3.637  27.653   6.950  1.00 10.00      A   
ATOM    976  N   SER A  96      -1.503  28.106   7.451  1.00 10.00      A   
ATOM    977  HN  SER A  96      -0.652  28.490   7.149  1.00 10.00      A   
ATOM    978  CA  SER A  96      -1.585  27.510   8.772  1.00 10.00      A   
ATOM    979  CB  SER A  96      -0.227  26.928   9.162  1.00 10.00      A   
ATOM    980  OG  SER A  96       0.787  27.913   9.047  1.00 10.00      A   
ATOM    981  HG  SER A  96       1.167  27.889   8.155  1.00 10.00      A   
ATOM    982  C   SER A  96      -2.022  28.552   9.797  1.00 10.00      A   
ATOM    983  O   SER A  96      -2.762  28.252  10.734  1.00 10.00      A   
ATOM    984  N   GLY A  97      -1.570  29.783   9.598  1.00 10.00      A   
ATOM    985  HN  GLY A  97      -1.000  29.965   8.823  1.00 10.00      A   
ATOM    986  CA  GLY A  97      -1.901  30.854  10.509  1.00 10.00      A   
ATOM    987  C   GLY A  97      -0.831  31.016  11.563  1.00 10.00      A   
ATOM    988  O   GLY A  97      -0.955  31.837  12.474  1.00 10.00      A   
ATOM    989  N   LYS A  98       0.226  30.226  11.433  1.00 10.00      A   
ATOM    990  HN  LYS A  98       0.264  29.604  10.672  1.00 10.00      A   
ATOM    991  CA  LYS A  98       1.338  30.257  12.372  1.00 10.00      A   
ATOM    992  CB  LYS A  98       1.262  29.051  13.316  1.00 10.00      A   
ATOM    993  CG  LYS A  98      -0.049  28.944  14.079  1.00 10.00      A   
ATOM    994  CD  LYS A  98      -0.178  27.610  14.792  1.00 10.00      A   
ATOM    995  CE  LYS A  98      -1.575  27.427  15.360  1.00 10.00      A   
ATOM    996  NZ  LYS A  98      -1.699  26.166  16.137  1.00 10.00      A   
ATOM    997  HZ1 LYS A  98      -0.979  26.132  16.888  1.00 10.00      A   
ATOM    998  HZ2 LYS A  98      -1.565  25.347  15.513  1.00 10.00      A   
ATOM    999  HZ3 LYS A  98      -2.642  26.105  16.574  1.00 10.00      A   
ATOM   1000  C   LYS A  98       2.659  30.235  11.616  1.00 10.00      A   
ATOM   1001  O   LYS A  98       2.711  29.802  10.460  1.00 10.00      A   
ATOM   1002  N   ILE A 106      11.632  15.359  12.236  1.00 10.00      A   
ATOM   1003  HN  ILE A 106      11.959  16.271  12.065  1.00 10.00      A   
ATOM   1004  CA  ILE A 106      10.970  14.631  11.161  1.00 10.00      A   
ATOM   1005  CB  ILE A 106       9.558  14.168  11.585  1.00 10.00      A   
ATOM   1006  CG1 ILE A 106       9.620  13.448  12.938  1.00 10.00      A   
ATOM   1007  CG2 ILE A 106       8.946  13.260  10.525  1.00 10.00      A   
ATOM   1008  CD1 ILE A 106       8.264  13.133  13.532  1.00 10.00      A   
ATOM   1009  C   ILE A 106      10.866  15.502   9.913  1.00 10.00      A   
ATOM   1010  O   ILE A 106      10.465  16.664   9.992  1.00 10.00      A   
ATOM   1011  N   SER A 107      11.239  14.938   8.772  1.00 10.00      A   
ATOM   1012  HN  SER A 107      11.554  14.008   8.778  1.00 10.00      A   
ATOM   1013  CA  SER A 107      11.190  15.657   7.508  1.00 10.00      A   
ATOM   1014  CB  SER A 107      12.249  16.768   7.479  1.00 10.00      A   
ATOM   1015  OG  SER A 107      11.872  17.819   6.603  1.00 10.00      A   
ATOM   1016  HG  SER A 107      12.088  17.570   5.694  1.00 10.00      A   
ATOM   1017  C   SER A 107      11.391  14.702   6.334  1.00 10.00      A   
ATOM   1018  O   SER A 107      12.521  14.428   5.923  1.00 10.00      A   
ATOM   1019  N   ALA A 108      10.291  14.181   5.812  1.00 10.00      A   
ATOM   1020  HN  ALA A 108       9.418  14.423   6.193  1.00 10.00      A   
ATOM   1021  CA  ALA A 108      10.342  13.263   4.682  1.00 10.00      A   
ATOM   1022  CB  ALA A 108       9.156  12.312   4.717  1.00 10.00      A   
ATOM   1023  C   ALA A 108      10.361  14.050   3.377  1.00 10.00      A   
ATOM   1024  O   ALA A 108       9.897  15.189   3.329  1.00 10.00      A   
ATOM   1025  N   ASP A 109      10.898  13.447   2.326  1.00 10.00      A   
ATOM   1026  HN  ASP A 109      11.252  12.539   2.425  1.00 10.00      A   
ATOM   1027  CA  ASP A 109      10.981  14.106   1.024  1.00 10.00      A   
ATOM   1028  CB  ASP A 109      12.317  13.801   0.331  1.00 10.00      A   
ATOM   1029  CG  ASP A 109      13.536  14.121   1.176  1.00 10.00      A   
ATOM   1030  OD1 ASP A 109      13.570  15.198   1.815  1.00 10.00      A   
ATOM   1031  OD2 ASP A 109      14.474  13.293   1.203  1.00 10.00      A   
ATOM   1032  C   ASP A 109       9.826  13.683   0.122  1.00 10.00      A   
ATOM   1033  O   ASP A 109       9.920  13.756  -1.104  1.00 10.00      A   
ATOM   1034  N   ALA A 110       8.731  13.246   0.735  1.00 10.00      A   
ATOM   1035  HN  ALA A 110       8.711  13.223   1.714  1.00 10.00      A   
ATOM   1036  CA  ALA A 110       7.554  12.817  -0.011  1.00 10.00      A   
ATOM   1037  CB  ALA A 110       7.146  11.411   0.397  1.00 10.00      A   
ATOM   1038  C   ALA A 110       6.402  13.791   0.200  1.00 10.00      A   
ATOM   1039  O   ALA A 110       6.136  14.218   1.326  1.00 10.00      A   
ATOM   1040  N   VAL A 111       5.714  14.134  -0.880  1.00 10.00      A   
ATOM   1041  HN  VAL A 111       5.950  13.742  -1.746  1.00 10.00      A   
ATOM   1042  CA  VAL A 111       4.601  15.070  -0.806  1.00 10.00      A   
ATOM   1043  CB  VAL A 111       5.027  16.492  -1.241  1.00 10.00      A   
ATOM   1044  CG1 VAL A 111       5.427  16.533  -2.709  1.00 10.00      A   
ATOM   1045  CG2 VAL A 111       3.941  17.512  -0.938  1.00 10.00      A   
ATOM   1046  C   VAL A 111       3.413  14.581  -1.637  1.00 10.00      A   
ATOM   1047  O   VAL A 111       3.589  13.992  -2.709  1.00 10.00      A   
ATOM   1048  N   THR A 112       2.212  14.808  -1.121  1.00 10.00      A   
ATOM   1049  HN  THR A 112       2.144  15.255  -0.246  1.00 10.00      A   
ATOM   1050  CA  THR A 112       0.989  14.398  -1.795  1.00 10.00      A   
ATOM   1051  CB  THR A 112      -0.183  14.339  -0.801  1.00 10.00      A   
ATOM   1052  OG1 THR A 112       0.321  14.071   0.517  1.00 10.00      A   
ATOM   1053  HG1 THR A 112      -0.166  13.331   0.901  1.00 10.00      A   
ATOM   1054  CG2 THR A 112      -1.141  13.233  -1.195  1.00 10.00      A   
ATOM   1055  C   THR A 112       0.635  15.350  -2.943  1.00 10.00      A   
ATOM   1056  O   THR A 112       0.604  16.567  -2.765  1.00 10.00      A   
ATOM   1057  N   PRO A 113       0.360  14.793  -4.136  1.00 10.00      A   
ATOM   1058  CA  PRO A 113       0.017  15.573  -5.336  1.00 10.00      A   
ATOM   1059  CB  PRO A 113      -0.372  14.505  -6.361  1.00 10.00      A   
ATOM   1060  CG  PRO A 113       0.352  13.283  -5.917  1.00 10.00      A   
ATOM   1061  CD  PRO A 113       0.385  13.344  -4.417  1.00 10.00      A   
ATOM   1062  C   PRO A 113      -1.134  16.564  -5.136  1.00 10.00      A   
ATOM   1063  O   PRO A 113      -1.018  17.733  -5.511  1.00 10.00      A   
ATOM   1064  N   TRP A 114      -2.236  16.109  -4.540  1.00 10.00      A   
ATOM   1065  HN  TRP A 114      -2.274  15.174  -4.244  1.00 10.00      A   
ATOM   1066  CA  TRP A 114      -3.394  16.981  -4.330  1.00 10.00      A   
ATOM   1067  CB  TRP A 114      -4.629  16.220  -3.826  1.00 10.00      A   
ATOM   1068  CG  TRP A 114      -4.586  15.782  -2.392  1.00 10.00      A   
ATOM   1069  CD1 TRP A 114      -4.094  14.607  -1.911  1.00 10.00      A   
ATOM   1070  CD2 TRP A 114      -5.085  16.501  -1.255  1.00 10.00      A   
ATOM   1071  NE1 TRP A 114      -4.241  14.553  -0.548  1.00 10.00      A   
ATOM   1072  HE1 TRP A 114      -3.960  13.809   0.028  1.00 10.00      A   
ATOM   1073  CE2 TRP A 114      -4.847  15.703  -0.120  1.00 10.00      A   
ATOM   1074  CE3 TRP A 114      -5.702  17.744  -1.087  1.00 10.00      A   
ATOM   1075  CZ2 TRP A 114      -5.206  16.106   1.165  1.00 10.00      A   
ATOM   1076  CZ3 TRP A 114      -6.058  18.143   0.188  1.00 10.00      A   
ATOM   1077  CH2 TRP A 114      -5.809  17.327   1.297  1.00 10.00      A   
ATOM   1078  C   TRP A 114      -3.074  18.193  -3.459  1.00 10.00      A   
ATOM   1079  O   TRP A 114      -3.713  19.238  -3.579  1.00 10.00      A   
ATOM   1080  N   VAL A 115      -2.082  18.055  -2.593  1.00 10.00      A   
ATOM   1081  HN  VAL A 115      -1.607  17.197  -2.539  1.00 10.00      A   
ATOM   1082  CA  VAL A 115      -1.680  19.149  -1.723  1.00 10.00      A   
ATOM   1083  CB  VAL A 115      -0.836  18.645  -0.534  1.00 10.00      A   
ATOM   1084  CG1 VAL A 115      -0.525  19.782   0.427  1.00 10.00      A   
ATOM   1085  CG2 VAL A 115      -1.558  17.518   0.188  1.00 10.00      A   
ATOM   1086  C   VAL A 115      -0.874  20.169  -2.522  1.00 10.00      A   
ATOM   1087  O   VAL A 115      -1.101  21.377  -2.421  1.00 10.00      A   
ATOM   1088  N   VAL A 116       0.052  19.666  -3.334  1.00 10.00      A   
ATOM   1089  HN  VAL A 116       0.168  18.693  -3.374  1.00 10.00      A   
ATOM   1090  CA  VAL A 116       0.902  20.512  -4.164  1.00 10.00      A   
ATOM   1091  CB  VAL A 116       1.904  19.669  -4.983  1.00 10.00      A   
ATOM   1092  CG1 VAL A 116       2.847  20.563  -5.777  1.00 10.00      A   
ATOM   1093  CG2 VAL A 116       2.690  18.740  -4.076  1.00 10.00      A   
ATOM   1094  C   VAL A 116       0.060  21.351  -5.119  1.00 10.00      A   
ATOM   1095  O   VAL A 116       0.293  22.550  -5.276  1.00 10.00      A   
ATOM   1096  N   GLY A 117      -0.928  20.712  -5.736  1.00 10.00      A   
ATOM   1097  HN  GLY A 117      -1.066  19.757  -5.554  1.00 10.00      A   
ATOM   1098  CA  GLY A 117      -1.797  21.400  -6.673  1.00 10.00      A   
ATOM   1099  C   GLY A 117      -2.483  22.605  -6.063  1.00 10.00      A   
ATOM   1100  O   GLY A 117      -2.353  23.719  -6.573  1.00 10.00      A   
ATOM   1101  N   GLU A 118      -3.189  22.386  -4.958  1.00 10.00      A   
ATOM   1102  HN  GLU A 118      -3.232  21.477  -4.594  1.00 10.00      A   
ATOM   1103  CA  GLU A 118      -3.909  23.459  -4.280  1.00 10.00      A   
ATOM   1104  CB  GLU A 118      -4.729  22.914  -3.108  1.00 10.00      A   
ATOM   1105  CG  GLU A 118      -5.774  21.878  -3.499  1.00 10.00      A   
ATOM   1106  CD  GLU A 118      -6.748  22.375  -4.549  1.00 10.00      A   
ATOM   1107  OE1 GLU A 118      -7.630  23.189  -4.215  1.00 10.00      A   
ATOM   1108  OE2 GLU A 118      -6.638  21.945  -5.716  1.00 10.00      A   
ATOM   1109  C   GLU A 118      -2.961  24.553  -3.799  1.00 10.00      A   
ATOM   1110  O   GLU A 118      -3.251  25.743  -3.937  1.00 10.00      A   
ATOM   1111  N   ILE A 119      -1.825  24.149  -3.236  1.00 10.00      A   
ATOM   1112  HN  ILE A 119      -1.643  23.187  -3.154  1.00 10.00      A   
ATOM   1113  CA  ILE A 119      -0.842  25.106  -2.744  1.00 10.00      A   
ATOM   1114  CB  ILE A 119       0.319  24.415  -1.995  1.00 10.00      A   
ATOM   1115  CG1 ILE A 119      -0.180  23.836  -0.669  1.00 10.00      A   
ATOM   1116  CG2 ILE A 119       1.465  25.384  -1.749  1.00 10.00      A   
ATOM   1117  CD1 ILE A 119       0.876  23.086   0.113  1.00 10.00      A   
ATOM   1118  C   ILE A 119      -0.307  25.960  -3.891  1.00 10.00      A   
ATOM   1119  O   ILE A 119      -0.190  27.181  -3.766  1.00 10.00      A   
ATOM   1120  N   ALA A 120      -0.016  25.316  -5.019  1.00 10.00      A   
ATOM   1121  HN  ALA A 120      -0.146  24.341  -5.063  1.00 10.00      A   
ATOM   1122  CA  ALA A 120       0.490  26.018  -6.193  1.00 10.00      A   
ATOM   1123  CB  ALA A 120       0.842  25.034  -7.297  1.00 10.00      A   
ATOM   1124  C   ALA A 120      -0.536  27.030  -6.688  1.00 10.00      A   
ATOM   1125  O   ALA A 120      -0.180  28.107  -7.170  1.00 10.00      A   
ATOM   1126  N   TRP A 121      -1.811  26.672  -6.566  1.00 10.00      A   
ATOM   1127  HN  TRP A 121      -2.027  25.787  -6.195  1.00 10.00      A   
ATOM   1128  CA  TRP A 121      -2.894  27.552  -6.975  1.00 10.00      A   
ATOM   1129  CB  TRP A 121      -4.240  26.822  -6.887  1.00 10.00      A   
ATOM   1130  CG  TRP A 121      -5.407  27.659  -7.315  1.00 10.00      A   
ATOM   1131  CD1 TRP A 121      -5.841  27.865  -8.590  1.00 10.00      A   
ATOM   1132  CD2 TRP A 121      -6.287  28.406  -6.467  1.00 10.00      A   
ATOM   1133  NE1 TRP A 121      -6.932  28.698  -8.589  1.00 10.00      A   
ATOM   1134  HE1 TRP A 121      -7.422  28.998  -9.387  1.00 10.00      A   
ATOM   1135  CE2 TRP A 121      -7.228  29.042  -7.297  1.00 10.00      A   
ATOM   1136  CE3 TRP A 121      -6.369  28.598  -5.086  1.00 10.00      A   
ATOM   1137  CZ2 TRP A 121      -8.239  29.857  -6.793  1.00 10.00      A   
ATOM   1138  CZ3 TRP A 121      -7.373  29.405  -4.587  1.00 10.00      A   
ATOM   1139  CH2 TRP A 121      -8.295  30.025  -5.436  1.00 10.00      A   
ATOM   1140  C   TRP A 121      -2.908  28.789  -6.088  1.00 10.00      A   
ATOM   1141  O   TRP A 121      -2.968  29.919  -6.577  1.00 10.00      A   
ATOM   1142  N   PHE A 122      -2.836  28.565  -4.779  1.00 10.00      A   
ATOM   1143  HN  PHE A 122      -2.789  27.638  -4.455  1.00 10.00      A   
ATOM   1144  CA  PHE A 122      -2.830  29.654  -3.813  1.00 10.00      A   
ATOM   1145  CB  PHE A 122      -2.846  29.115  -2.379  1.00 10.00      A   
ATOM   1146  CG  PHE A 122      -4.216  28.741  -1.887  1.00 10.00      A   
ATOM   1147  CD1 PHE A 122      -4.568  27.413  -1.705  1.00 10.00      A   
ATOM   1148  CD2 PHE A 122      -5.155  29.722  -1.609  1.00 10.00      A   
ATOM   1149  CE1 PHE A 122      -5.830  27.070  -1.255  1.00 10.00      A   
ATOM   1150  CE2 PHE A 122      -6.417  29.387  -1.160  1.00 10.00      A   
ATOM   1151  CZ  PHE A 122      -6.755  28.059  -0.983  1.00 10.00      A   
ATOM   1152  C   PHE A 122      -1.628  30.570  -4.025  1.00 10.00      A   
ATOM   1153  O   PHE A 122      -1.768  31.792  -4.061  1.00 10.00      A   
ATOM   1154  N   CYS A 123      -0.452  29.972  -4.194  1.00 10.00      A   
ATOM   1155  HN  CYS A 123      -0.405  28.990  -4.167  1.00 10.00      A   
ATOM   1156  CA  CYS A 123       0.773  30.734  -4.408  1.00 10.00      A   
ATOM   1157  CB  CYS A 123       1.977  29.802  -4.516  1.00 10.00      A   
ATOM   1158  SG  CYS A 123       2.505  29.098  -2.938  1.00 10.00      A   
ATOM   1159  HG  CYS A 123       2.255  29.997  -1.989  1.00 10.00      A   
ATOM   1160  C   CYS A 123       0.676  31.637  -5.635  1.00 10.00      A   
ATOM   1161  O   CYS A 123       1.202  32.751  -5.636  1.00 10.00      A   
ATOM   1162  N   GLU A 124      -0.003  31.161  -6.676  1.00 10.00      A   
ATOM   1163  HN  GLU A 124      -0.397  30.263  -6.624  1.00 10.00      A   
ATOM   1164  CA  GLU A 124      -0.166  31.946  -7.890  1.00 10.00      A   
ATOM   1165  CB  GLU A 124      -0.770  31.107  -9.019  1.00 10.00      A   
ATOM   1166  CG  GLU A 124      -0.754  31.806 -10.370  1.00 10.00      A   
ATOM   1167  CD  GLU A 124      -1.581  31.089 -11.413  1.00 10.00      A   
ATOM   1168  OE1 GLU A 124      -1.096  30.086 -11.974  1.00 10.00      A   
ATOM   1169  OE2 GLU A 124      -2.719  31.532 -11.683  1.00 10.00      A   
ATOM   1170  C   GLU A 124      -1.035  33.168  -7.615  1.00 10.00      A   
ATOM   1171  O   GLU A 124      -0.761  34.262  -8.109  1.00 10.00      A   
ATOM   1172  N   GLN A 125      -2.074  32.975  -6.807  1.00 10.00      A   
ATOM   1173  HN  GLN A 125      -2.233  32.081  -6.435  1.00 10.00      A   
ATOM   1174  CA  GLN A 125      -2.978  34.064  -6.456  1.00 10.00      A   
ATOM   1175  CB  GLN A 125      -4.206  33.547  -5.697  1.00 10.00      A   
ATOM   1176  CG  GLN A 125      -4.884  32.348  -6.347  1.00 10.00      A   
ATOM   1177  CD  GLN A 125      -5.268  32.591  -7.796  1.00 10.00      A   
ATOM   1178  OE1 GLN A 125      -5.649  33.697  -8.178  1.00 10.00      A   
ATOM   1179  NE2 GLN A 125      -5.168  31.555  -8.615  1.00 10.00      A   
ATOM   1180 HE21 GLN A 125      -4.858  30.700  -8.243  1.00 10.00      A   
ATOM   1181 HE22 GLN A 125      -5.400  31.680  -9.560  1.00 10.00      A   
ATOM   1182  C   GLN A 125      -2.236  35.109  -5.630  1.00 10.00      A   
ATOM   1183  O   GLN A 125      -2.460  36.312  -5.785  1.00 10.00      A   
ATOM   1184  N   VAL A 126      -1.341  34.635  -4.763  1.00 10.00      A   
ATOM   1185  HN  VAL A 126      -1.225  33.661  -4.683  1.00 10.00      A   
ATOM   1186  CA  VAL A 126      -0.538  35.514  -3.922  1.00 10.00      A   
ATOM   1187  CB  VAL A 126       0.292  34.715  -2.889  1.00 10.00      A   
ATOM   1188  CG1 VAL A 126       1.134  35.650  -2.031  1.00 10.00      A   
ATOM   1189  CG2 VAL A 126      -0.610  33.863  -2.015  1.00 10.00      A   
ATOM   1190  C   VAL A 126       0.408  36.334  -4.788  1.00 10.00      A   
ATOM   1191  O   VAL A 126       0.511  37.550  -4.630  1.00 10.00      A   
ATOM   1192  N   ALA A 127       1.081  35.658  -5.716  1.00 10.00      A   
ATOM   1193  HN  ALA A 127       0.950  34.686  -5.789  1.00 10.00      A   
ATOM   1194  CA  ALA A 127       2.019  36.312  -6.620  1.00 10.00      A   
ATOM   1195  CB  ALA A 127       2.667  35.292  -7.543  1.00 10.00      A   
ATOM   1196  C   ALA A 127       1.326  37.405  -7.426  1.00 10.00      A   
ATOM   1197  O   ALA A 127       1.861  38.503  -7.589  1.00 10.00      A   
ATOM   1198  N   LYS A 128       0.127  37.101  -7.915  1.00 10.00      A   
ATOM   1199  HN  LYS A 128      -0.239  36.201  -7.760  1.00 10.00      A   
ATOM   1200  CA  LYS A 128      -0.650  38.060  -8.688  1.00 10.00      A   
ATOM   1201  CB  LYS A 128      -1.887  37.387  -9.285  1.00 10.00      A   
ATOM   1202  CG  LYS A 128      -1.578  36.495 -10.476  1.00 10.00      A   
ATOM   1203  CD  LYS A 128      -2.766  35.624 -10.848  1.00 10.00      A   
ATOM   1204  CE  LYS A 128      -2.535  34.938 -12.183  1.00 10.00      A   
ATOM   1205  NZ  LYS A 128      -3.570  33.917 -12.485  1.00 10.00      A   
ATOM   1206  HZ1 LYS A 128      -4.490  34.210 -12.099  1.00 10.00      A   
ATOM   1207  HZ2 LYS A 128      -3.302  32.996 -12.064  1.00 10.00      A   
ATOM   1208  HZ3 LYS A 128      -3.660  33.796 -13.513  1.00 10.00      A   
ATOM   1209  C   LYS A 128      -1.039  39.260  -7.830  1.00 10.00      A   
ATOM   1210  O   LYS A 128      -0.985  40.404  -8.281  1.00 10.00      A   
ATOM   1211  N   ALA A 129      -1.394  38.994  -6.577  1.00 10.00      A   
ATOM   1212  HN  ALA A 129      -1.394  38.062  -6.267  1.00 10.00      A   
ATOM   1213  CA  ALA A 129      -1.776  40.051  -5.648  1.00 10.00      A   
ATOM   1214  CB  ALA A 129      -2.410  39.462  -4.401  1.00 10.00      A   
ATOM   1215  C   ALA A 129      -0.565  40.901  -5.280  1.00 10.00      A   
ATOM   1216  O   ALA A 129      -0.688  42.085  -4.972  1.00 10.00      A   
ATOM   1217  N   GLU A 130       0.611  40.287  -5.303  1.00 10.00      A   
ATOM   1218  HN  GLU A 130       0.650  39.330  -5.526  1.00 10.00      A   
ATOM   1219  CA  GLU A 130       1.839  40.995  -4.992  1.00 10.00      A   
ATOM   1220  CB  GLU A 130       2.960  40.014  -4.642  1.00 10.00      A   
ATOM   1221  CG  GLU A 130       4.183  40.672  -4.024  1.00 10.00      A   
ATOM   1222  CD  GLU A 130       5.157  39.667  -3.452  1.00 10.00      A   
ATOM   1223  OE1 GLU A 130       6.102  39.271  -4.166  1.00 10.00      A   
ATOM   1224  OE2 GLU A 130       4.993  39.275  -2.278  1.00 10.00      A   
ATOM   1225  C   GLU A 130       2.235  41.871  -6.174  1.00 10.00      A   
ATOM   1226  O   GLU A 130       2.763  42.971  -5.998  1.00 10.00      A   
ATOM   1227  N   ALA A 131       1.956  41.381  -7.378  1.00 10.00      A   
ATOM   1228  HN  ALA A 131       1.539  40.494  -7.447  1.00 10.00      A   
ATOM   1229  CA  ALA A 131       2.262  42.114  -8.596  1.00 10.00      A   
ATOM   1230  CB  ALA A 131       2.070  41.222  -9.814  1.00 10.00      A   
ATOM   1231  C   ALA A 131       1.399  43.367  -8.697  1.00 10.00      A   
ATOM   1232  O   ALA A 131       1.890  44.444  -9.032  1.00 10.00      A   
ATOM   1233  N   ASP A 132       0.113  43.227  -8.388  1.00 10.00      A   
ATOM   1234  HN  ASP A 132      -0.228  42.339  -8.135  1.00 10.00      A   
ATOM   1235  CA  ASP A 132      -0.809  44.362  -8.434  1.00 10.00      A   
ATOM   1236  CB  ASP A 132      -2.260  43.915  -8.681  1.00 10.00      A   
ATOM   1237  CG  ASP A 132      -3.116  43.830  -7.428  1.00 10.00      A   
ATOM   1238  OD1 ASP A 132      -3.114  42.766  -6.776  1.00 10.00      A   
ATOM   1239  OD2 ASP A 132      -3.829  44.814  -7.113  1.00 10.00      A   
ATOM   1240  C   ASP A 132      -0.686  45.211  -7.172  1.00 10.00      A   
ATOM   1241  O   ASP A 132      -1.285  46.283  -7.068  1.00 10.00      A   
ATOM   1242  N   ASN A 133       0.109  44.716  -6.226  1.00 10.00      A   
ATOM   1243  HN  ASN A 133       0.538  43.851  -6.384  1.00 10.00      A   
ATOM   1244  CA  ASN A 133       0.358  45.398  -4.958  1.00 10.00      A   
ATOM   1245  CB  ASN A 133       1.060  46.747  -5.176  1.00 10.00      A   
ATOM   1246  CG  ASN A 133       1.870  47.201  -3.973  1.00 10.00      A   
ATOM   1247  OD1 ASN A 133       1.526  46.912  -2.827  1.00 10.00      A   
ATOM   1248  ND2 ASN A 133       2.961  47.911  -4.228  1.00 10.00      A   
ATOM   1249 HD21 ASN A 133       3.184  48.100  -5.164  1.00 10.00      A   
ATOM   1250 HD22 ASN A 133       3.499  48.227  -3.466  1.00 10.00      A   
ATOM   1251  C   ASN A 133      -0.923  45.554  -4.140  1.00 10.00      A   
ATOM   1252  O   ASN A 133      -1.362  46.667  -3.836  1.00 10.00      A   
ATOM   1253  N   LEU A 134      -1.531  44.423  -3.812  1.00 10.00      A   
ATOM   1254  HN  LEU A 134      -1.147  43.572  -4.116  1.00 10.00      A   
ATOM   1255  CA  LEU A 134      -2.755  44.400  -3.024  1.00 10.00      A   
ATOM   1256  CB  LEU A 134      -3.669  43.269  -3.513  1.00 10.00      A   
ATOM   1257  CG  LEU A 134      -5.013  43.113  -2.795  1.00 10.00      A   
ATOM   1258  CD1 LEU A 134      -5.925  44.292  -3.092  1.00 10.00      A   
ATOM   1259  CD2 LEU A 134      -5.682  41.803  -3.178  1.00 10.00      A   
ATOM   1260  C   LEU A 134      -2.430  44.203  -1.549  1.00 10.00      A   
ATOM   1261  O   LEU A 134      -1.376  43.657  -1.205  1.00 10.00      A   
ATOM   1262  N   ASP A 135      -3.330  44.658  -0.681  1.00 10.00      A   
ATOM   1263  HN  ASP A 135      -4.142  45.091  -1.020  1.00 10.00      A   
ATOM   1264  CA  ASP A 135      -3.143  44.524   0.759  1.00 10.00      A   
ATOM   1265  CB  ASP A 135      -4.160  45.372   1.527  1.00 10.00      A   
ATOM   1266  CG  ASP A 135      -3.713  46.804   1.722  1.00 10.00      A   
ATOM   1267  OD1 ASP A 135      -2.493  47.041   1.860  1.00 10.00      A   
ATOM   1268  OD2 ASP A 135      -4.579  47.703   1.737  1.00 10.00      A   
ATOM   1269  C   ASP A 135      -3.269  43.069   1.184  1.00 10.00      A   
ATOM   1270  O   ASP A 135      -4.139  42.343   0.699  1.00 10.00      A   
ATOM   1271  N   ASP A 136      -2.401  42.655   2.096  1.00 10.00      A   
ATOM   1272  HN  ASP A 136      -1.736  43.290   2.443  1.00 10.00      A   
ATOM   1273  CA  ASP A 136      -2.397  41.284   2.597  1.00 10.00      A   
ATOM   1274  CB  ASP A 136      -1.231  41.087   3.566  1.00 10.00      A   
ATOM   1275  CG  ASP A 136      -0.653  39.689   3.515  1.00 10.00      A   
ATOM   1276  OD1 ASP A 136      -1.391  38.718   3.784  1.00 10.00      A   
ATOM   1277  OD2 ASP A 136       0.547  39.553   3.207  1.00 10.00      A   
ATOM   1278  C   ASP A 136      -3.712  40.956   3.298  1.00 10.00      A   
ATOM   1279  O   ASP A 136      -4.313  39.904   3.060  1.00 10.00      A   
ATOM   1280  N   LYS A 137      -4.158  41.880   4.145  1.00 10.00      A   
ATOM   1281  HN  LYS A 137      -3.629  42.698   4.273  1.00 10.00      A   
ATOM   1282  CA  LYS A 137      -5.399  41.718   4.897  1.00 10.00      A   
ATOM   1283  CB  LYS A 137      -5.615  42.938   5.800  1.00 10.00      A   
ATOM   1284  CG  LYS A 137      -6.744  42.801   6.810  1.00 10.00      A   
ATOM   1285  CD  LYS A 137      -6.833  44.036   7.696  1.00 10.00      A   
ATOM   1286  CE  LYS A 137      -7.909  43.887   8.759  1.00 10.00      A   
ATOM   1287  NZ  LYS A 137      -7.921  45.036   9.705  1.00 10.00      A   
ATOM   1288  HZ1 LYS A 137      -8.068  45.926   9.190  1.00 10.00      A   
ATOM   1289  HZ2 LYS A 137      -7.019  45.091  10.217  1.00 10.00      A   
ATOM   1290  HZ3 LYS A 137      -8.689  44.922  10.397  1.00 10.00      A   
ATOM   1291  C   LYS A 137      -6.588  41.542   3.954  1.00 10.00      A   
ATOM   1292  O   LYS A 137      -7.473  40.718   4.200  1.00 10.00      A   
ATOM   1293  N   LYS A 138      -6.591  42.308   2.867  1.00 10.00      A   
ATOM   1294  HN  LYS A 138      -5.845  42.929   2.721  1.00 10.00      A   
ATOM   1295  CA  LYS A 138      -7.667  42.244   1.883  1.00 10.00      A   
ATOM   1296  CB  LYS A 138      -7.578  43.413   0.896  1.00 10.00      A   
ATOM   1297  CG  LYS A 138      -7.841  44.779   1.513  1.00 10.00      A   
ATOM   1298  CD  LYS A 138      -7.770  45.879   0.465  1.00 10.00      A   
ATOM   1299  CE  LYS A 138      -8.000  47.250   1.079  1.00 10.00      A   
ATOM   1300  NZ  LYS A 138      -7.986  48.323   0.050  1.00 10.00      A   
ATOM   1301  HZ1 LYS A 138      -7.051  48.369  -0.406  1.00 10.00      A   
ATOM   1302  HZ2 LYS A 138      -8.194  49.242   0.487  1.00 10.00      A   
ATOM   1303  HZ3 LYS A 138      -8.703  48.133  -0.677  1.00 10.00      A   
ATOM   1304  C   LYS A 138      -7.636  40.920   1.128  1.00 10.00      A   
ATOM   1305  O   LYS A 138      -8.676  40.314   0.877  1.00 10.00      A   
ATOM   1306  N   LEU A 139      -6.433  40.474   0.784  1.00 10.00      A   
ATOM   1307  HN  LEU A 139      -5.643  41.006   1.025  1.00 10.00      A   
ATOM   1308  CA  LEU A 139      -6.250  39.225   0.055  1.00 10.00      A   
ATOM   1309  CB  LEU A 139      -4.772  39.020  -0.299  1.00 10.00      A   
ATOM   1310  CG  LEU A 139      -4.432  37.767  -1.115  1.00 10.00      A   
ATOM   1311  CD1 LEU A 139      -5.137  37.788  -2.461  1.00 10.00      A   
ATOM   1312  CD2 LEU A 139      -2.928  37.637  -1.299  1.00 10.00      A   
ATOM   1313  C   LEU A 139      -6.784  38.033   0.849  1.00 10.00      A   
ATOM   1314  O   LEU A 139      -7.407  37.131   0.286  1.00 10.00      A   
ATOM   1315  N   LEU A 140      -6.551  38.036   2.158  1.00 10.00      A   
ATOM   1316  HN  LEU A 140      -6.053  38.785   2.559  1.00 10.00      A   
ATOM   1317  CA  LEU A 140      -7.024  36.952   3.011  1.00 10.00      A   
ATOM   1318  CB  LEU A 140      -6.449  37.057   4.428  1.00 10.00      A   
ATOM   1319  CG  LEU A 140      -6.928  35.994   5.427  1.00 10.00      A   
ATOM   1320  CD1 LEU A 140      -6.523  34.601   4.976  1.00 10.00      A   
ATOM   1321  CD2 LEU A 140      -6.398  36.276   6.821  1.00 10.00      A   
ATOM   1322  C   LEU A 140      -8.547  36.936   3.059  1.00 10.00      A   
ATOM   1323  O   LEU A 140      -9.162  35.878   3.104  1.00 10.00      A   
ATOM   1324  N   LYS A 141      -9.142  38.121   3.034  1.00 10.00      A   
ATOM   1325  HN  LYS A 141      -8.590  38.929   2.993  1.00 10.00      A   
ATOM   1326  CA  LYS A 141     -10.593  38.257   3.068  1.00 10.00      A   
ATOM   1327  CB  LYS A 141     -10.972  39.734   3.226  1.00 10.00      A   
ATOM   1328  CG  LYS A 141     -12.428  40.054   2.930  1.00 10.00      A   
ATOM   1329  CD  LYS A 141     -12.594  41.506   2.523  1.00 10.00      A   
ATOM   1330  CE  LYS A 141     -13.899  41.723   1.780  1.00 10.00      A   
ATOM   1331  NZ  LYS A 141     -13.965  43.073   1.166  1.00 10.00      A   
ATOM   1332  HZ1 LYS A 141     -14.026  43.803   1.908  1.00 10.00      A   
ATOM   1333  HZ2 LYS A 141     -14.800  43.148   0.553  1.00 10.00      A   
ATOM   1334  HZ3 LYS A 141     -13.116  43.246   0.595  1.00 10.00      A   
ATOM   1335  C   LYS A 141     -11.232  37.677   1.802  1.00 10.00      A   
ATOM   1336  O   LYS A 141     -12.288  37.042   1.860  1.00 10.00      A   
ATOM   1337  N   VAL A 142     -10.579  37.895   0.664  1.00 10.00      A   
ATOM   1338  HN  VAL A 142      -9.738  38.400   0.689  1.00 10.00      A   
ATOM   1339  CA  VAL A 142     -11.078  37.409  -0.620  1.00 10.00      A   
ATOM   1340  CB  VAL A 142     -10.235  37.937  -1.800  1.00 10.00      A   
ATOM   1341  CG1 VAL A 142     -10.761  37.404  -3.126  1.00 10.00      A   
ATOM   1342  CG2 VAL A 142     -10.233  39.457  -1.806  1.00 10.00      A   
ATOM   1343  C   VAL A 142     -11.139  35.882  -0.673  1.00 10.00      A   
ATOM   1344  O   VAL A 142     -12.160  35.309  -1.051  1.00 10.00      A   
ATOM   1345  N   LEU A 143     -10.058  35.232  -0.267  1.00 10.00      A   
ATOM   1346  HN  LEU A 143      -9.288  35.742   0.068  1.00 10.00      A   
ATOM   1347  CA  LEU A 143      -9.995  33.772  -0.294  1.00 10.00      A   
ATOM   1348  CB  LEU A 143      -8.714  33.309  -0.994  1.00 10.00      A   
ATOM   1349  CG  LEU A 143      -8.539  33.761  -2.445  1.00 10.00      A   
ATOM   1350  CD1 LEU A 143      -7.183  33.330  -2.982  1.00 10.00      A   
ATOM   1351  CD2 LEU A 143      -9.659  33.220  -3.320  1.00 10.00      A   
ATOM   1352  C   LEU A 143     -10.069  33.185   1.111  1.00 10.00      A   
ATOM   1353  O   LEU A 143      -9.490  32.135   1.385  1.00 10.00      A   
ATOM   1354  N   LYS A 144     -10.799  33.859   1.990  1.00 10.00      A   
ATOM   1355  HN  LYS A 144     -11.251  34.680   1.701  1.00 10.00      A   
ATOM   1356  CA  LYS A 144     -10.945  33.417   3.372  1.00 10.00      A   
ATOM   1357  CB  LYS A 144     -11.787  34.416   4.168  1.00 10.00      A   
ATOM   1358  CG  LYS A 144     -11.867  34.119   5.657  1.00 10.00      A   
ATOM   1359  CD  LYS A 144     -12.833  35.060   6.354  1.00 10.00      A   
ATOM   1360  CE  LYS A 144     -12.840  34.835   7.857  1.00 10.00      A   
ATOM   1361  NZ  LYS A 144     -13.842  35.691   8.544  1.00 10.00      A   
ATOM   1362  HZ1 LYS A 144     -13.799  36.662   8.177  1.00 10.00      A   
ATOM   1363  HZ2 LYS A 144     -13.652  35.714   9.566  1.00 10.00      A   
ATOM   1364  HZ3 LYS A 144     -14.801  35.316   8.390  1.00 10.00      A   
ATOM   1365  C   LYS A 144     -11.567  32.028   3.458  1.00 10.00      A   
ATOM   1366  O   LYS A 144     -11.066  31.156   4.168  1.00 10.00      A   
ATOM   1367  N   GLU A 145     -12.649  31.827   2.718  1.00 10.00      A   
ATOM   1368  HN  GLU A 145     -12.972  32.552   2.142  1.00 10.00      A   
ATOM   1369  CA  GLU A 145     -13.356  30.554   2.716  1.00 10.00      A   
ATOM   1370  CB  GLU A 145     -14.697  30.698   1.997  1.00 10.00      A   
ATOM   1371  CG  GLU A 145     -15.377  29.381   1.663  1.00 10.00      A   
ATOM   1372  CD  GLU A 145     -16.564  29.561   0.746  1.00 10.00      A   
ATOM   1373  OE1 GLU A 145     -16.365  29.934  -0.430  1.00 10.00      A   
ATOM   1374  OE2 GLU A 145     -17.704  29.329   1.195  1.00 10.00      A   
ATOM   1375  C   GLU A 145     -12.521  29.459   2.067  1.00 10.00      A   
ATOM   1376  O   GLU A 145     -12.489  28.326   2.549  1.00 10.00      A   
ATOM   1377  N   ASP A 146     -11.839  29.808   0.984  1.00 10.00      A   
ATOM   1378  HN  ASP A 146     -11.898  30.732   0.660  1.00 10.00      A   
ATOM   1379  CA  ASP A 146     -11.005  28.856   0.261  1.00 10.00      A   
ATOM   1380  CB  ASP A 146     -10.458  29.474  -1.029  1.00 10.00      A   
ATOM   1381  CG  ASP A 146     -11.508  29.563  -2.122  1.00 10.00      A   
ATOM   1382  OD1 ASP A 146     -11.600  28.627  -2.943  1.00 10.00      A   
ATOM   1383  OD2 ASP A 146     -12.257  30.568  -2.159  1.00 10.00      A   
ATOM   1384  C   ASP A 146      -9.874  28.338   1.141  1.00 10.00      A   
ATOM   1385  O   ASP A 146      -9.667  27.129   1.246  1.00 10.00      A   
ATOM   1386  N   ILE A 147      -9.157  29.255   1.786  1.00 10.00      A   
ATOM   1387  HN  ILE A 147      -9.370  30.208   1.661  1.00 10.00      A   
ATOM   1388  CA  ILE A 147      -8.055  28.881   2.670  1.00 10.00      A   
ATOM   1389  CB  ILE A 147      -7.282  30.124   3.171  1.00 10.00      A   
ATOM   1390  CG1 ILE A 147      -6.612  30.838   1.991  1.00 10.00      A   
ATOM   1391  CG2 ILE A 147      -6.245  29.737   4.221  1.00 10.00      A   
ATOM   1392  CD1 ILE A 147      -5.922  32.133   2.360  1.00 10.00      A   
ATOM   1393  C   ILE A 147      -8.582  28.082   3.863  1.00 10.00      A   
ATOM   1394  O   ILE A 147      -7.952  27.123   4.316  1.00 10.00      A   
ATOM   1395  N   ALA A 148      -9.752  28.473   4.354  1.00 10.00      A   
ATOM   1396  HN  ALA A 148     -10.209  29.242   3.947  1.00 10.00      A   
ATOM   1397  CA  ALA A 148     -10.373  27.798   5.485  1.00 10.00      A   
ATOM   1398  CB  ALA A 148     -11.570  28.590   5.989  1.00 10.00      A   
ATOM   1399  C   ALA A 148     -10.794  26.380   5.117  1.00 10.00      A   
ATOM   1400  O   ALA A 148     -10.709  25.464   5.939  1.00 10.00      A   
ATOM   1401  N   ALA A 149     -11.235  26.204   3.876  1.00 10.00      A   
ATOM   1402  HN  ALA A 149     -11.265  26.975   3.267  1.00 10.00      A   
ATOM   1403  CA  ALA A 149     -11.678  24.903   3.392  1.00 10.00      A   
ATOM   1404  CB  ALA A 149     -12.351  25.040   2.034  1.00 10.00      A   
ATOM   1405  C   ALA A 149     -10.521  23.910   3.327  1.00 10.00      A   
ATOM   1406  O   ALA A 149     -10.593  22.823   3.904  1.00 10.00      A   
ATOM   1407  N   ILE A 150      -9.446  24.298   2.646  1.00 10.00      A   
ATOM   1408  HN  ILE A 150      -9.440  25.183   2.221  1.00 10.00      A   
ATOM   1409  CA  ILE A 150      -8.279  23.430   2.509  1.00 10.00      A   
ATOM   1410  CB  ILE A 150      -7.207  24.009   1.551  1.00 10.00      A   
ATOM   1411  CG1 ILE A 150      -6.104  22.979   1.272  1.00 10.00      A   
ATOM   1412  CG2 ILE A 150      -6.617  25.303   2.088  1.00 10.00      A   
ATOM   1413  CD1 ILE A 150      -6.577  21.770   0.496  1.00 10.00      A   
ATOM   1414  C   ILE A 150      -7.669  23.087   3.872  1.00 10.00      A   
ATOM   1415  O   ILE A 150      -7.146  21.989   4.068  1.00 10.00      A   
ATOM   1416  N   ARG A 151      -7.765  24.021   4.817  1.00 10.00      A   
ATOM   1417  HN  ARG A 151      -8.199  24.874   4.601  1.00 10.00      A   
ATOM   1418  CA  ARG A 151      -7.234  23.812   6.159  1.00 10.00      A   
ATOM   1419  CB  ARG A 151      -7.333  25.098   6.984  1.00 10.00      A   
ATOM   1420  CG  ARG A 151      -6.702  25.001   8.364  1.00 10.00      A   
ATOM   1421  CD  ARG A 151      -6.052  26.311   8.773  1.00 10.00      A   
ATOM   1422  NE  ARG A 151      -7.032  27.371   8.999  1.00 10.00      A   
ATOM   1423  HE  ARG A 151      -7.945  27.098   9.243  1.00 10.00      A   
ATOM   1424  CZ  ARG A 151      -6.757  28.671   8.897  1.00 10.00      A   
ATOM   1425  NH1 ARG A 151      -5.533  29.072   8.565  1.00 10.00      A   
ATOM   1426 HH11 ARG A 151      -4.781  28.372   8.381  1.00 10.00      A   
ATOM   1427 HH12 ARG A 151      -5.318  30.090   8.486  1.00 10.00      A   
ATOM   1428  NH2 ARG A 151      -7.706  29.570   9.127  1.00 10.00      A   
ATOM   1429 HH21 ARG A 151      -7.493  30.590   9.050  1.00 10.00      A   
ATOM   1430 HH22 ARG A 151      -8.670  29.264   9.384  1.00 10.00      A   
ATOM   1431  C   ARG A 151      -7.969  22.670   6.856  1.00 10.00      A   
ATOM   1432  O   ARG A 151      -7.373  21.894   7.602  1.00 10.00      A   
ATOM   1433  N   VAL A 152      -9.265  22.568   6.595  1.00 10.00      A   
ATOM   1434  HN  VAL A 152      -9.682  23.217   5.987  1.00 10.00      A   
ATOM   1435  CA  VAL A 152     -10.088  21.515   7.182  1.00 10.00      A   
ATOM   1436  CB  VAL A 152     -11.588  21.887   7.141  1.00 10.00      A   
ATOM   1437  CG1 VAL A 152     -12.446  20.775   7.729  1.00 10.00      A   
ATOM   1438  CG2 VAL A 152     -11.828  23.189   7.890  1.00 10.00      A   
ATOM   1439  C   VAL A 152      -9.861  20.196   6.446  1.00 10.00      A   
ATOM   1440  O   VAL A 152      -9.925  19.116   7.038  1.00 10.00      A   
ATOM   1441  N   ASN A 153      -9.580  20.297   5.152  1.00 10.00      A   
ATOM   1442  HN  ASN A 153      -9.543  21.187   4.742  1.00 10.00      A   
ATOM   1443  CA  ASN A 153      -9.333  19.126   4.321  1.00 10.00      A   
ATOM   1444  CB  ASN A 153      -9.240  19.522   2.842  1.00 10.00      A   
ATOM   1445  CG  ASN A 153     -10.580  19.928   2.251  1.00 10.00      A   
ATOM   1446  OD1 ASN A 153     -11.631  19.437   2.663  1.00 10.00      A   
ATOM   1447  ND2 ASN A 153     -10.551  20.829   1.279  1.00 10.00      A   
ATOM   1448 HD21 ASN A 153      -9.681  21.180   0.996  1.00 10.00      A   
ATOM   1449 HD22 ASN A 153     -11.407  21.111   0.881  1.00 10.00      A   
ATOM   1450  C   ASN A 153      -8.058  18.407   4.761  1.00 10.00      A   
ATOM   1451  O   ASN A 153      -7.964  17.182   4.688  1.00 10.00      A   
ATOM   1452  N   LEU A 154      -7.093  19.174   5.260  1.00 10.00      A   
ATOM   1453  HN  LEU A 154      -7.236  20.143   5.314  1.00 10.00      A   
ATOM   1454  CA  LEU A 154      -5.825  18.617   5.722  1.00 10.00      A   
ATOM   1455  CB  LEU A 154      -4.755  19.712   5.803  1.00 10.00      A   
ATOM   1456  CG  LEU A 154      -4.410  20.421   4.490  1.00 10.00      A   
ATOM   1457  CD1 LEU A 154      -3.477  21.593   4.745  1.00 10.00      A   
ATOM   1458  CD2 LEU A 154      -3.792  19.451   3.496  1.00 10.00      A   
ATOM   1459  C   LEU A 154      -5.982  17.932   7.080  1.00 10.00      A   
ATOM   1460  O   LEU A 154      -5.022  17.390   7.628  1.00 10.00      A   
ATOM   1461  N   GLN A 155      -7.196  17.966   7.618  1.00 10.00      A   
ATOM   1462  HN  GLN A 155      -7.922  18.422   7.137  1.00 10.00      A   
ATOM   1463  CA  GLN A 155      -7.485  17.346   8.904  1.00 10.00      A   
ATOM   1464  CB  GLN A 155      -8.199  18.338   9.825  1.00 10.00      A   
ATOM   1465  CG  GLN A 155      -7.336  19.518  10.245  1.00 10.00      A   
ATOM   1466  CD  GLN A 155      -8.122  20.601  10.954  1.00 10.00      A   
ATOM   1467  OE1 GLN A 155      -9.294  20.836  10.654  1.00 10.00      A   
ATOM   1468  NE2 GLN A 155      -7.487  21.268  11.903  1.00 10.00      A   
ATOM   1469 HE21 GLN A 155      -6.557  21.029  12.094  1.00 10.00      A   
ATOM   1470 HE22 GLN A 155      -7.976  21.973  12.379  1.00 10.00      A   
ATOM   1471  C   GLN A 155      -8.322  16.083   8.714  1.00 10.00      A   
ATOM   1472  O   GLN A 155      -8.845  15.516   9.673  1.00 10.00      A   
ATOM   1473  N   GLN A 156      -8.448  15.655   7.464  1.00 10.00      A   
ATOM   1474  HN  GLN A 156      -8.024  16.164   6.742  1.00 10.00      A   
ATOM   1475  CA  GLN A 156      -9.209  14.457   7.130  1.00 10.00      A   
ATOM   1476  CB  GLN A 156     -10.672  14.817   6.849  1.00 10.00      A   
ATOM   1477  CG  GLN A 156     -10.869  15.750   5.664  1.00 10.00      A   
ATOM   1478  CD  GLN A 156     -12.281  16.289   5.570  1.00 10.00      A   
ATOM   1479  OE1 GLN A 156     -13.157  15.673   4.963  1.00 10.00      A   
ATOM   1480  NE2 GLN A 156     -12.509  17.452   6.161  1.00 10.00      A   
ATOM   1481 HE21 GLN A 156     -11.761  17.894   6.618  1.00 10.00      A   
ATOM   1482 HE22 GLN A 156     -13.415  17.822   6.116  1.00 10.00      A   
ATOM   1483  C   GLN A 156      -8.584  13.767   5.919  1.00 10.00      A   
ATOM   1484  O   GLN A 156      -9.268  13.100   5.139  1.00 10.00      A   
ATOM   1485  N   GLY A 157      -7.268  13.911   5.796  1.00 10.00      A   
ATOM   1486  HN  GLY A 157      -6.778  14.407   6.485  1.00 10.00      A   
ATOM   1487  CA  GLY A 157      -6.542  13.336   4.676  1.00 10.00      A   
ATOM   1488  C   GLY A 157      -6.694  11.833   4.553  1.00 10.00      A   
ATOM   1489  O   GLY A 157      -6.628  11.288   3.451  1.00 10.00      A   
ATOM   1490  N   VAL A 158      -6.904  11.161   5.677  1.00 10.00      A   
ATOM   1491  HN  VAL A 158      -6.950  11.650   6.526  1.00 10.00      A   
ATOM   1492  CA  VAL A 158      -7.061   9.710   5.681  1.00 10.00      A   
ATOM   1493  CB  VAL A 158      -7.130   9.153   7.116  1.00 10.00      A   
ATOM   1494  CG1 VAL A 158      -6.883   7.653   7.124  1.00 10.00      A   
ATOM   1495  CG2 VAL A 158      -6.127   9.863   8.010  1.00 10.00      A   
ATOM   1496  C   VAL A 158      -8.307   9.284   4.903  1.00 10.00      A   
ATOM   1497  O   VAL A 158      -8.294   8.278   4.192  1.00 10.00      A   
ATOM   1498  N   ASP A 159      -9.376  10.060   5.021  1.00 10.00      A   
ATOM   1499  HN  ASP A 159      -9.329  10.864   5.582  1.00 10.00      A   
ATOM   1500  CA  ASP A 159     -10.618   9.746   4.327  1.00 10.00      A   
ATOM   1501  CB  ASP A 159     -11.803  10.456   4.978  1.00 10.00      A   
ATOM   1502  CG  ASP A 159     -13.120  10.091   4.327  1.00 10.00      A   
ATOM   1503  OD1 ASP A 159     -13.408   8.882   4.205  1.00 10.00      A   
ATOM   1504  OD2 ASP A 159     -13.879  11.008   3.948  1.00 10.00      A   
ATOM   1505  C   ASP A 159     -10.529  10.114   2.853  1.00 10.00      A   
ATOM   1506  O   ASP A 159     -11.082   9.427   1.994  1.00 10.00      A   
ATOM   1507  N   ILE A 160      -9.814  11.193   2.569  1.00 10.00      A   
ATOM   1508  HN  ILE A 160      -9.397  11.697   3.301  1.00 10.00      A   
ATOM   1509  CA  ILE A 160      -9.642  11.656   1.198  1.00 10.00      A   
ATOM   1510  CB  ILE A 160      -8.992  13.056   1.154  1.00 10.00      A   
ATOM   1511  CG1 ILE A 160      -9.780  14.027   2.037  1.00 10.00      A   
ATOM   1512  CG2 ILE A 160      -8.929  13.579  -0.274  1.00 10.00      A   
ATOM   1513  CD1 ILE A 160      -9.191  15.420   2.106  1.00 10.00      A   
ATOM   1514  C   ILE A 160      -8.807  10.662   0.386  1.00 10.00      A   
ATOM   1515  O   ILE A 160      -8.945  10.565  -0.832  1.00 10.00      A   
ATOM   1516  N   ALA A 161      -7.954   9.916   1.072  1.00 10.00      A   
ATOM   1517  HN  ALA A 161      -7.890  10.035   2.042  1.00 10.00      A   
ATOM   1518  CA  ALA A 161      -7.104   8.932   0.420  1.00 10.00      A   
ATOM   1519  CB  ALA A 161      -5.877   8.656   1.276  1.00 10.00      A   
ATOM   1520  C   ALA A 161      -7.864   7.635   0.141  1.00 10.00      A   
ATOM   1521  O   ALA A 161      -7.677   7.008  -0.902  1.00 10.00      A   
ATOM   1522  N   LEU A 162      -8.724   7.244   1.075  1.00 10.00      A   
ATOM   1523  HN  LEU A 162      -8.832   7.791   1.880  1.00 10.00      A   
ATOM   1524  CA  LEU A 162      -9.501   6.015   0.937  1.00 10.00      A   
ATOM   1525  CB  LEU A 162      -9.857   5.456   2.320  1.00 10.00      A   
ATOM   1526  CG  LEU A 162     -10.528   4.080   2.355  1.00 10.00      A   
ATOM   1527  CD1 LEU A 162      -9.662   3.041   1.665  1.00 10.00      A   
ATOM   1528  CD2 LEU A 162     -10.810   3.662   3.788  1.00 10.00      A   
ATOM   1529  C   LEU A 162     -10.766   6.229   0.107  1.00 10.00      A   
ATOM   1530  O   LEU A 162     -10.882   5.719  -1.009  1.00 10.00      A   
ATOM   1531  N   SER A 163     -11.707   6.987   0.656  1.00 10.00      A   
ATOM   1532  HN  SER A 163     -11.549   7.381   1.541  1.00 10.00      A   
ATOM   1533  CA  SER A 163     -12.965   7.259  -0.022  1.00 10.00      A   
ATOM   1534  CB  SER A 163     -13.973   7.833   0.972  1.00 10.00      A   
ATOM   1535  OG  SER A 163     -13.891   7.171   2.222  1.00 10.00      A   
ATOM   1536  HG  SER A 163     -13.714   7.825   2.925  1.00 10.00      A   
ATOM   1537  C   SER A 163     -12.766   8.237  -1.174  1.00 10.00      A   
ATOM   1538  O   SER A 163     -13.272   8.029  -2.279  1.00 10.00      A   
ATOM   1539  N   GLY A 164     -12.029   9.302  -0.911  1.00 10.00      A   
ATOM   1540  HN  GLY A 164     -11.642   9.413  -0.013  1.00 10.00      A   
ATOM   1541  CA  GLY A 164     -11.786  10.295  -1.930  1.00 10.00      A   
ATOM   1542  C   GLY A 164     -12.423  11.626  -1.589  1.00 10.00      A   
ATOM   1543  O   GLY A 164     -12.910  11.823  -0.470  1.00 10.00      A   
ATOM   1544  N   ARG A 165     -12.443  12.524  -2.563  1.00 10.00      A   
ATOM   1545  HN  ARG A 165     -12.073  12.284  -3.434  1.00 10.00      A   
ATOM   1546  CA  ARG A 165     -13.007  13.856  -2.381  1.00 10.00      A   
ATOM   1547  CB  ARG A 165     -12.776  14.699  -3.643  1.00 10.00      A   
ATOM   1548  CG  ARG A 165     -13.772  14.439  -4.768  1.00 10.00      A   
ATOM   1549  CD  ARG A 165     -13.184  14.760  -6.133  1.00 10.00      A   
ATOM   1550  NE  ARG A 165     -12.476  13.615  -6.709  1.00 10.00      A   
ATOM   1551  HE  ARG A 165     -11.832  13.145  -6.131  1.00 10.00      A   
ATOM   1552  CZ  ARG A 165     -12.648  13.176  -7.955  1.00 10.00      A   
ATOM   1553  NH1 ARG A 165     -13.510  13.777  -8.764  1.00 10.00      A   
ATOM   1554 HH11 ARG A 165     -14.060  14.598  -8.428  1.00 10.00      A   
ATOM   1555 HH12 ARG A 165     -13.639  13.437  -9.741  1.00 10.00      A   
ATOM   1556  NH2 ARG A 165     -11.957  12.131  -8.388  1.00 10.00      A   
ATOM   1557 HH21 ARG A 165     -12.085  11.779  -9.364  1.00 10.00      A   
ATOM   1558 HH22 ARG A 165     -11.277  11.655  -7.755  1.00 10.00      A   
ATOM   1559  C   ARG A 165     -14.497  13.799  -2.052  1.00 10.00      A   
ATOM   1560  O   ARG A 165     -15.225  12.935  -2.551  1.00 10.00      A   
ATOM   1561  N   MET A 166     -14.942  14.710  -1.197  1.00 10.00      A   
ATOM   1562  HN  MET A 166     -14.305  15.348  -0.802  1.00 10.00      A   
ATOM   1563  CA  MET A 166     -16.345  14.782  -0.821  1.00 10.00      A   
ATOM   1564  CB  MET A 166     -16.500  15.400   0.571  1.00 10.00      A   
ATOM   1565  CG  MET A 166     -15.921  14.559   1.698  1.00 10.00      A   
ATOM   1566  SD  MET A 166     -16.128  15.330   3.316  1.00 10.00      A   
ATOM   1567  CE  MET A 166     -17.912  15.284   3.489  1.00 10.00      A   
ATOM   1568  C   MET A 166     -17.106  15.608  -1.852  1.00 10.00      A   
ATOM   1569  O   MET A 166     -16.517  16.076  -2.827  1.00 10.00      A   
ATOM   1570  N   ALA A 167     -18.406  15.785  -1.639  1.00 10.00      A   
ATOM   1571  HN  ALA A 167     -18.820  15.384  -0.843  1.00 10.00      A   
ATOM   1572  CA  ALA A 167     -19.238  16.555  -2.561  1.00 10.00      A   
ATOM   1573  CB  ALA A 167     -20.679  16.576  -2.078  1.00 10.00      A   
ATOM   1574  C   ALA A 167     -18.703  17.977  -2.730  1.00 10.00      A   
ATOM   1575  O   ALA A 167     -18.448  18.432  -3.846  1.00 10.00      A   
ATOM   1576  N   THR A 168     -18.535  18.670  -1.620  1.00 10.00      A   
ATOM   1577  HN  THR A 168     -18.771  18.259  -0.761  1.00 10.00      A   
ATOM   1578  CA  THR A 168     -18.018  20.027  -1.632  1.00 10.00      A   
ATOM   1579  CB  THR A 168     -19.100  21.040  -1.212  1.00 10.00      A   
ATOM   1580  OG1 THR A 168     -20.302  20.769  -1.945  1.00 10.00      A   
ATOM   1581  HG1 THR A 168     -20.073  20.525  -2.849  1.00 10.00      A   
ATOM   1582  CG2 THR A 168     -18.645  22.463  -1.509  1.00 10.00      A   
ATOM   1583  C   THR A 168     -16.824  20.123  -0.691  1.00 10.00      A   
ATOM   1584  O   THR A 168     -16.983  20.306   0.517  1.00 10.00      A   
ATOM   1585  N   SER A 169     -15.635  19.953  -1.249  1.00 10.00      A   
ATOM   1586  HN  SER A 169     -15.578  19.781  -2.214  1.00 10.00      A   
ATOM   1587  CA  SER A 169     -14.409  20.006  -0.468  1.00 10.00      A   
ATOM   1588  CB  SER A 169     -13.483  18.875  -0.909  1.00 10.00      A   
ATOM   1589  OG  SER A 169     -13.990  18.241  -2.075  1.00 10.00      A   
ATOM   1590  HG  SER A 169     -14.694  17.635  -1.827  1.00 10.00      A   
ATOM   1591  C   SER A 169     -13.712  21.354  -0.619  1.00 10.00      A   
ATOM   1592  O   SER A 169     -13.006  21.803   0.282  1.00 10.00      A   
ATOM   1593  N   GLY A 170     -13.920  21.997  -1.760  1.00 10.00      A   
ATOM   1594  HN  GLY A 170     -14.496  21.593  -2.442  1.00 10.00      A   
ATOM   1595  CA  GLY A 170     -13.305  23.282  -2.010  1.00 10.00      A   
ATOM   1596  C   GLY A 170     -12.033  23.150  -2.818  1.00 10.00      A   
ATOM   1597  O   GLY A 170     -11.115  23.960  -2.682  1.00 10.00      A   
ATOM   1598  N   MET A 171     -11.979  22.126  -3.662  1.00 10.00      A   
ATOM   1599  HN  MET A 171     -12.751  21.527  -3.737  1.00 10.00      A   
ATOM   1600  CA  MET A 171     -10.807  21.888  -4.497  1.00 10.00      A   
ATOM   1601  CB  MET A 171     -10.771  20.436  -4.988  1.00 10.00      A   
ATOM   1602  CG  MET A 171     -11.140  19.398  -3.935  1.00 10.00      A   
ATOM   1603  SD  MET A 171     -10.212  19.566  -2.393  1.00 10.00      A   
ATOM   1604  CE  MET A 171      -8.533  19.311  -2.962  1.00 10.00      A   
ATOM   1605  C   MET A 171     -10.836  22.846  -5.681  1.00 10.00      A   
ATOM   1606  O   MET A 171     -11.843  22.930  -6.391  1.00 10.00      A   
ATOM   1607  N   MET A 172      -9.745  23.570  -5.890  1.00 10.00      A   
ATOM   1608  HN  MET A 172      -8.965  23.452  -5.291  1.00 10.00      A   
ATOM   1609  CA  MET A 172      -9.677  24.546  -6.971  1.00 10.00      A   
ATOM   1610  CB  MET A 172      -9.137  25.879  -6.455  1.00 10.00      A   
ATOM   1611  CG  MET A 172     -10.054  26.556  -5.450  1.00 10.00      A   
ATOM   1612  SD  MET A 172     -11.705  26.847  -6.117  1.00 10.00      A   
ATOM   1613  CE  MET A 172     -11.403  28.273  -7.152  1.00 10.00      A   
ATOM   1614  C   MET A 172      -8.877  24.069  -8.179  1.00 10.00      A   
ATOM   1615  O   MET A 172      -9.197  24.426  -9.316  1.00 10.00      A   
ATOM   1616  N   THR A 173      -7.851  23.267  -7.948  1.00 10.00      A   
ATOM   1617  HN  THR A 173      -7.641  22.995  -7.025  1.00 10.00      A   
ATOM   1618  CA  THR A 173      -7.024  22.773  -9.042  1.00 10.00      A   
ATOM   1619  CB  THR A 173      -5.542  22.703  -8.635  1.00 10.00      A   
ATOM   1620  OG1 THR A 173      -5.360  23.437  -7.420  1.00 10.00      A   
ATOM   1621  HG1 THR A 173      -5.764  22.944  -6.686  1.00 10.00      A   
ATOM   1622  CG2 THR A 173      -4.669  23.320  -9.716  1.00 10.00      A   
ATOM   1623  C   THR A 173      -7.496  21.403  -9.528  1.00 10.00      A   
ATOM   1624  O   THR A 173      -8.343  20.766  -8.897  1.00 10.00      A   
ATOM   1625  N   GLU A 174      -6.944  20.952 -10.651  1.00 10.00      A   
ATOM   1626  HN  GLU A 174      -6.259  21.494 -11.098  1.00 10.00      A   
ATOM   1627  CA  GLU A 174      -7.316  19.664 -11.227  1.00 10.00      A   
ATOM   1628  CB  GLU A 174      -6.758  19.519 -12.643  1.00 10.00      A   
ATOM   1629  CG  GLU A 174      -7.362  20.486 -13.648  1.00 10.00      A   
ATOM   1630  CD  GLU A 174      -8.835  20.230 -13.895  1.00 10.00      A   
ATOM   1631  OE1 GLU A 174      -9.184  19.733 -14.985  1.00 10.00      A   
ATOM   1632  OE2 GLU A 174      -9.654  20.523 -13.000  1.00 10.00      A   
ATOM   1633  C   GLU A 174      -6.850  18.514 -10.349  1.00 10.00      A   
ATOM   1634  O   GLU A 174      -7.532  17.496 -10.230  1.00 10.00      A   
ATOM   1635  N   LEU A 175      -5.692  18.687  -9.720  1.00 10.00      A   
ATOM   1636  HN  LEU A 175      -5.187  19.518  -9.862  1.00 10.00      A   
ATOM   1637  CA  LEU A 175      -5.146  17.665  -8.834  1.00 10.00      A   
ATOM   1638  CB  LEU A 175      -3.703  17.987  -8.438  1.00 10.00      A   
ATOM   1639  CG  LEU A 175      -2.626  17.699  -9.486  1.00 10.00      A   
ATOM   1640  CD1 LEU A 175      -1.254  18.068  -8.950  1.00 10.00      A   
ATOM   1641  CD2 LEU A 175      -2.661  16.239  -9.912  1.00 10.00      A   
ATOM   1642  C   LEU A 175      -6.015  17.518  -7.592  1.00 10.00      A   
ATOM   1643  O   LEU A 175      -5.879  16.558  -6.834  1.00 10.00      A   
ATOM   1644  N   GLY A 176      -6.914  18.477  -7.398  1.00 10.00      A   
ATOM   1645  HN  GLY A 176      -6.961  19.224  -8.030  1.00 10.00      A   
ATOM   1646  CA  GLY A 176      -7.816  18.441  -6.266  1.00 10.00      A   
ATOM   1647  C   GLY A 176      -8.848  17.345  -6.422  1.00 10.00      A   
ATOM   1648  O   GLY A 176      -9.514  16.958  -5.459  1.00 10.00      A   
ATOM   1649  N   LYS A 177      -8.981  16.840  -7.642  1.00 10.00      A   
ATOM   1650  HN  LYS A 177      -8.426  17.199  -8.370  1.00 10.00      A   
ATOM   1651  CA  LYS A 177      -9.917  15.766  -7.933  1.00 10.00      A   
ATOM   1652  CB  LYS A 177     -10.306  15.778  -9.416  1.00 10.00      A   
ATOM   1653  CG  LYS A 177     -11.201  16.946  -9.806  1.00 10.00      A   
ATOM   1654  CD  LYS A 177     -11.128  17.245 -11.297  1.00 10.00      A   
ATOM   1655  CE  LYS A 177     -12.103  18.350 -11.681  1.00 10.00      A   
ATOM   1656  NZ  LYS A 177     -11.816  18.919 -13.026  1.00 10.00      A   
ATOM   1657  HZ1 LYS A 177     -10.925  19.467 -13.007  1.00 10.00      A   
ATOM   1658  HZ2 LYS A 177     -12.588  19.550 -13.321  1.00 10.00      A   
ATOM   1659  HZ3 LYS A 177     -11.725  18.159 -13.726  1.00 10.00      A   
ATOM   1660  C   LYS A 177      -9.305  14.425  -7.530  1.00 10.00      A   
ATOM   1661  O   LYS A 177      -9.010  13.575  -8.372  1.00 10.00      A   
ATOM   1662  N   VAL A 178      -9.109  14.266  -6.223  1.00 10.00      A   
ATOM   1663  HN  VAL A 178      -9.363  14.998  -5.620  1.00 10.00      A   
ATOM   1664  CA  VAL A 178      -8.521  13.059  -5.649  1.00 10.00      A   
ATOM   1665  CB  VAL A 178      -8.400  13.172  -4.113  1.00 10.00      A   
ATOM   1666  CG1 VAL A 178      -7.527  12.057  -3.558  1.00 10.00      A   
ATOM   1667  CG2 VAL A 178      -7.855  14.536  -3.712  1.00 10.00      A   
ATOM   1668  C   VAL A 178      -9.339  11.820  -5.988  1.00 10.00      A   
ATOM   1669  O   VAL A 178     -10.565  11.808  -5.829  1.00 10.00      A   
ATOM   1670  N   ASP A 179      -8.656  10.787  -6.449  1.00 10.00      A   
ATOM   1671  HN  ASP A 179      -7.681  10.859  -6.536  1.00 10.00      A   
ATOM   1672  CA  ASP A 179      -9.305   9.537  -6.811  1.00 10.00      A   
ATOM   1673  CB  ASP A 179      -8.609   8.901  -8.017  1.00 10.00      A   
ATOM   1674  CG  ASP A 179      -9.564   8.615  -9.157  1.00 10.00      A   
ATOM   1675  OD1 ASP A 179     -10.691   9.161  -9.149  1.00 10.00      A   
ATOM   1676  OD2 ASP A 179      -9.190   7.859 -10.079  1.00 10.00      A   
ATOM   1677  C   ASP A 179      -9.286   8.573  -5.635  1.00 10.00      A   
ATOM   1678  O   ASP A 179      -8.285   8.478  -4.920  1.00 10.00      A   
ATOM   1679  N   GLY A 180     -10.394   7.875  -5.427  1.00 10.00      A   
ATOM   1680  HN  GLY A 180     -11.161   8.000  -6.026  1.00 10.00      A   
ATOM   1681  CA  GLY A 180     -10.478   6.926  -4.334  1.00 10.00      A   
ATOM   1682  C   GLY A 180      -9.677   5.673  -4.620  1.00 10.00      A   
ATOM   1683  O   GLY A 180      -9.868   5.036  -5.659  1.00 10.00      A   
ATOM   1684  N   ALA A 181      -8.780   5.318  -3.703  1.00 10.00      A   
ATOM   1685  HN  ALA A 181      -8.680   5.868  -2.895  1.00 10.00      A   
ATOM   1686  CA  ALA A 181      -7.939   4.134  -3.866  1.00 10.00      A   
ATOM   1687  CB  ALA A 181      -6.863   4.094  -2.792  1.00 10.00      A   
ATOM   1688  C   ALA A 181      -8.768   2.853  -3.842  1.00 10.00      A   
ATOM   1689  O   ALA A 181      -8.380   1.836  -4.419  1.00 10.00      A   
ATOM   1690  N   MET A 182      -9.909   2.910  -3.174  1.00 10.00      A   
ATOM   1691  HN  MET A 182     -10.161   3.746  -2.730  1.00 10.00      A   
ATOM   1692  CA  MET A 182     -10.799   1.765  -3.085  1.00 10.00      A   
ATOM   1693  CB  MET A 182     -11.223   1.530  -1.634  1.00 10.00      A   
ATOM   1694  CG  MET A 182     -12.230   0.404  -1.455  1.00 10.00      A   
ATOM   1695  SD  MET A 182     -13.159   0.537   0.086  1.00 10.00      A   
ATOM   1696  CE  MET A 182     -13.944   2.133  -0.136  1.00 10.00      A   
ATOM   1697  C   MET A 182     -12.030   1.992  -3.951  1.00 10.00      A   
ATOM   1698  O   MET A 182     -12.724   2.999  -3.803  1.00 10.00      A   
ATOM   1699  N   SER A 183     -12.291   1.066  -4.861  1.00 10.00      A   
ATOM   1700  HN  SER A 183     -11.698   0.283  -4.938  1.00 10.00      A   
ATOM   1701  CA  SER A 183     -13.446   1.172  -5.742  1.00 10.00      A   
ATOM   1702  CB  SER A 183     -13.017   1.082  -7.206  1.00 10.00      A   
ATOM   1703  OG  SER A 183     -11.915   1.936  -7.469  1.00 10.00      A   
ATOM   1704  HG  SER A 183     -11.505   2.192  -6.636  1.00 10.00      A   
ATOM   1705  C   SER A 183     -14.475   0.091  -5.419  1.00 10.00      A   
ATOM   1706  O   SER A 183     -14.139  -1.095  -5.325  1.00 10.00      A   
ATOM   1707  N   ILE A 184     -15.719   0.507  -5.237  1.00 10.00      A   
ATOM   1708  HN  ILE A 184     -15.917   1.465  -5.315  1.00 10.00      A   
ATOM   1709  CA  ILE A 184     -16.807  -0.412  -4.925  1.00 10.00      A   
ATOM   1710  CB  ILE A 184     -17.686   0.146  -3.784  1.00 10.00      A   
ATOM   1711  CG1 ILE A 184     -16.828   0.469  -2.559  1.00 10.00      A   
ATOM   1712  CG2 ILE A 184     -18.800  -0.827  -3.417  1.00 10.00      A   
ATOM   1713  CD1 ILE A 184     -17.557   1.247  -1.488  1.00 10.00      A   
ATOM   1714  C   ILE A 184     -17.677  -0.634  -6.159  1.00 10.00      A   
ATOM   1715  O   ILE A 184     -17.976   0.309  -6.894  1.00 10.00      A   
ATOM   1716  N   ALA A 185     -18.077  -1.876  -6.380  1.00 10.00      A   
ATOM   1717  HN  ALA A 185     -17.814  -2.582  -5.751  1.00 10.00      A   
ATOM   1718  CA  ALA A 185     -18.911  -2.219  -7.522  1.00 10.00      A   
ATOM   1719  CB  ALA A 185     -18.445  -3.528  -8.141  1.00 10.00      A   
ATOM   1720  C   ALA A 185     -20.375  -2.318  -7.105  1.00 10.00      A   
ATOM   1721  O   ALA A 185     -20.690  -2.297  -5.915  1.00 10.00      A   
ATOM   1722  N   HIS A 186     -21.266  -2.428  -8.086  1.00 10.00      A   
ATOM   1723  HN  HIS A 186     -20.952  -2.446  -9.016  1.00 10.00      A   
ATOM   1724  CA  HIS A 186     -22.695  -2.531  -7.813  1.00 10.00      A   
ATOM   1725  CB  HIS A 186     -23.516  -2.341  -9.092  1.00 10.00      A   
ATOM   1726  CG  HIS A 186     -23.599  -0.928  -9.576  1.00 10.00      A   
ATOM   1727  ND1 HIS A 186     -24.628  -0.072  -9.234  1.00 10.00      A   
ATOM   1728  HD1 HIS A 186     -25.385  -0.290  -8.652  1.00 10.00      A   
ATOM   1729  CD2 HIS A 186     -22.779  -0.223 -10.390  1.00 10.00      A   
ATOM   1730  CE1 HIS A 186     -24.435   1.097  -9.819  1.00 10.00      A   
ATOM   1731  NE2 HIS A 186     -23.323   1.029 -10.524  1.00 10.00      A   
ATOM   1732  HE2 HIS A 186     -22.943   1.764 -11.058  1.00 10.00      A   
ATOM   1733  C   HIS A 186     -23.030  -3.879  -7.189  1.00 10.00      A   
ATOM   1734  O   HIS A 186     -22.637  -4.924  -7.706  1.00 10.00      A   
ATOM   1735  N   ALA A 187     -23.739  -3.853  -6.072  1.00 10.00      A   
ATOM   1736  HN  ALA A 187     -24.015  -2.988  -5.699  1.00 10.00      A   
ATOM   1737  CA  ALA A 187     -24.125  -5.080  -5.388  1.00 10.00      A   
ATOM   1738  CB  ALA A 187     -24.415  -4.805  -3.918  1.00 10.00      A   
ATOM   1739  C   ALA A 187     -25.340  -5.698  -6.069  1.00 10.00      A   
ATOM   1740  O   ALA A 187     -26.441  -5.152  -6.003  1.00 10.00      A   
ATOM   1741  N   ILE A 188     -25.128  -6.819  -6.738  1.00 10.00      A   
ATOM   1742  HN  ILE A 188     -24.224  -7.196  -6.762  1.00 10.00      A   
ATOM   1743  CA  ILE A 188     -26.204  -7.510  -7.436  1.00 10.00      A   
ATOM   1744  CB  ILE A 188     -25.845  -7.769  -8.917  1.00 10.00      A   
ATOM   1745  CG1 ILE A 188     -24.509  -8.515  -9.026  1.00 10.00      A   
ATOM   1746  CG2 ILE A 188     -25.790  -6.457  -9.687  1.00 10.00      A   
ATOM   1747  CD1 ILE A 188     -24.168  -8.977 -10.427  1.00 10.00      A   
ATOM   1748  C   ILE A 188     -26.520  -8.839  -6.765  1.00 10.00      A   
ATOM   1749  O   ILE A 188     -25.673  -9.408  -6.073  1.00 10.00      A   
ATOM   1750  N   THR A 189     -27.736  -9.327  -6.967  1.00 10.00      A   
ATOM   1751  HN  THR A 189     -28.375  -8.817  -7.509  1.00 10.00      A   
ATOM   1752  CA  THR A 189     -28.150 -10.596  -6.392  1.00 10.00      A   
ATOM   1753  CB  THR A 189     -29.673 -10.799  -6.500  1.00 10.00      A   
ATOM   1754  OG1 THR A 189     -30.142 -10.314  -7.767  1.00 10.00      A   
ATOM   1755  HG1 THR A 189     -30.778 -10.940  -8.133  1.00 10.00      A   
ATOM   1756  CG2 THR A 189     -30.384 -10.056  -5.381  1.00 10.00      A   
ATOM   1757  C   THR A 189     -27.428 -11.754  -7.072  1.00 10.00      A   
ATOM   1758  O   THR A 189     -26.889 -11.598  -8.169  1.00 10.00      A   
ATOM   1759  N   THR A 190     -27.411 -12.906  -6.418  1.00 10.00      A   
ATOM   1760  HN  THR A 190     -27.834 -12.962  -5.532  1.00 10.00      A   
ATOM   1761  CA  THR A 190     -26.746 -14.088  -6.952  1.00 10.00      A   
ATOM   1762  CB  THR A 190     -26.242 -14.978  -5.804  1.00 10.00      A   
ATOM   1763  OG1 THR A 190     -27.281 -15.116  -4.821  1.00 10.00      A   
ATOM   1764  HG1 THR A 190     -27.120 -15.913  -4.301  1.00 10.00      A   
ATOM   1765  CG2 THR A 190     -25.017 -14.360  -5.150  1.00 10.00      A   
ATOM   1766  C   THR A 190     -27.670 -14.917  -7.846  1.00 10.00      A   
ATOM   1767  O   THR A 190     -27.231 -15.867  -8.491  1.00 10.00      A   
ATOM   1768  N   HIS A 191     -28.945 -14.554  -7.890  1.00 10.00      A   
ATOM   1769  HN  HIS A 191     -29.238 -13.768  -7.387  1.00 10.00      A   
ATOM   1770  CA  HIS A 191     -29.912 -15.292  -8.693  1.00 10.00      A   
ATOM   1771  CB  HIS A 191     -30.359 -16.572  -7.964  1.00 10.00      A   
ATOM   1772  CG  HIS A 191     -30.989 -16.339  -6.619  1.00 10.00      A   
ATOM   1773  ND1 HIS A 191     -30.268 -16.319  -5.445  1.00 10.00      A   
ATOM   1774  HD1 HIS A 191     -29.299 -16.471  -5.364  1.00 10.00      A   
ATOM   1775  CD2 HIS A 191     -32.278 -16.109  -6.266  1.00 10.00      A   
ATOM   1776  CE1 HIS A 191     -31.081 -16.087  -4.433  1.00 10.00      A   
ATOM   1777  NE2 HIS A 191     -32.303 -15.955  -4.903  1.00 10.00      A   
ATOM   1778  HE2 HIS A 191     -33.106 -15.777  -4.362  1.00 10.00      A   
ATOM   1779  C   HIS A 191     -31.122 -14.435  -9.041  1.00 10.00      A   
ATOM   1780  O   HIS A 191     -31.178 -13.253  -8.696  1.00 10.00      A   
ATOM   1781  N   GLN A 192     -32.089 -15.050  -9.709  1.00 10.00      A   
ATOM   1782  HN  GLN A 192     -31.981 -16.002  -9.934  1.00 10.00      A   
ATOM   1783  CA  GLN A 192     -33.311 -14.373 -10.112  1.00 10.00      A   
ATOM   1784  CB  GLN A 192     -34.012 -15.176 -11.214  1.00 10.00      A   
ATOM   1785  CG  GLN A 192     -35.339 -14.599 -11.693  1.00 10.00      A   
ATOM   1786  CD  GLN A 192     -35.195 -13.225 -12.318  1.00 10.00      A   
ATOM   1787  OE1 GLN A 192     -34.825 -13.100 -13.485  1.00 10.00      A   
ATOM   1788  NE2 GLN A 192     -35.499 -12.186 -11.555  1.00 10.00      A   
ATOM   1789 HE21 GLN A 192     -35.794 -12.355 -10.635  1.00 10.00      A   
ATOM   1790 HE22 GLN A 192     -35.431 -11.289 -11.946  1.00 10.00      A   
ATOM   1791  C   GLN A 192     -34.239 -14.198  -8.918  1.00 10.00      A   
ATOM   1792  O   GLN A 192     -34.864 -15.151  -8.454  1.00 10.00      A   
ATOM   1793  N   VAL A 193     -34.299 -12.982  -8.406  1.00 10.00      A   
ATOM   1794  HN  VAL A 193     -33.755 -12.267  -8.802  1.00 10.00      A   
ATOM   1795  CA  VAL A 193     -35.148 -12.673  -7.271  1.00 10.00      A   
ATOM   1796  CB  VAL A 193     -34.428 -11.722  -6.287  1.00 10.00      A   
ATOM   1797  CG1 VAL A 193     -35.337 -11.341  -5.128  1.00 10.00      A   
ATOM   1798  CG2 VAL A 193     -33.147 -12.360  -5.774  1.00 10.00      A   
ATOM   1799  C   VAL A 193     -36.437 -12.025  -7.757  1.00 10.00      A   
ATOM   1800  O   VAL A 193     -36.406 -11.151  -8.625  1.00 10.00      A   
ATOM   1801  N   ASP A 194     -37.563 -12.472  -7.219  1.00 10.00      A   
ATOM   1802  HN  ASP A 194     -37.520 -13.179  -6.540  1.00 10.00      A   
ATOM   1803  CA  ASP A 194     -38.860 -11.928  -7.598  1.00 10.00      A   
ATOM   1804  CB  ASP A 194     -39.939 -13.013  -7.528  1.00 10.00      A   
ATOM   1805  CG  ASP A 194     -41.187 -12.658  -8.313  1.00 10.00      A   
ATOM   1806  OD1 ASP A 194     -41.077 -11.901  -9.306  1.00 10.00      A   
ATOM   1807  OD2 ASP A 194     -42.282 -13.146  -7.953  1.00 10.00      A   
ATOM   1808  C   ASP A 194     -39.214 -10.763  -6.684  1.00 10.00      A   
ATOM   1809  O   ASP A 194     -38.765 -10.711  -5.535  1.00 10.00      A   
ATOM   1810  N   SER A 195     -40.004  -9.829  -7.192  1.00 10.00      A   
ATOM   1811  HN  SER A 195     -40.340  -9.932  -8.106  1.00 10.00      A   
ATOM   1812  CA  SER A 195     -40.398  -8.665  -6.419  1.00 10.00      A   
ATOM   1813  CB  SER A 195     -40.589  -7.455  -7.340  1.00 10.00      A   
ATOM   1814  OG  SER A 195     -39.433  -7.230  -8.139  1.00 10.00      A   
ATOM   1815  HG  SER A 195     -39.157  -6.307  -8.040  1.00 10.00      A   
ATOM   1816  C   SER A 195     -41.670  -8.937  -5.620  1.00 10.00      A   
ATOM   1817  O   SER A 195     -42.647  -9.469  -6.150  1.00 10.00      A   
ATOM   1818  N   ASP A 196     -41.641  -8.587  -4.341  1.00 10.00      A   
ATOM   1819  HN  ASP A 196     -40.824  -8.176  -3.975  1.00 10.00      A   
ATOM   1820  CA  ASP A 196     -42.788  -8.771  -3.460  1.00 10.00      A   
ATOM   1821  CB  ASP A 196     -42.373  -9.456  -2.153  1.00 10.00      A   
ATOM   1822  CG  ASP A 196     -42.318 -10.970  -2.256  1.00 10.00      A   
ATOM   1823  OD1 ASP A 196     -43.389 -11.602  -2.416  1.00 10.00      A   
ATOM   1824  OD2 ASP A 196     -41.206 -11.541  -2.155  1.00 10.00      A   
ATOM   1825  C   ASP A 196     -43.413  -7.415  -3.163  1.00 10.00      A   
ATOM   1826  O   ASP A 196     -42.712  -6.404  -3.115  1.00 10.00      A   
ATOM   1827  N   ILE A 197     -44.725  -7.385  -2.978  1.00 10.00      A   
ATOM   1828  HN  ILE A 197     -45.235  -8.221  -3.012  1.00 10.00      A   
ATOM   1829  CA  ILE A 197     -45.421  -6.131  -2.708  1.00 10.00      A   
ATOM   1830  CB  ILE A 197     -46.378  -5.750  -3.864  1.00 10.00      A   
ATOM   1831  CG1 ILE A 197     -45.608  -5.654  -5.187  1.00 10.00      A   
ATOM   1832  CG2 ILE A 197     -47.086  -4.435  -3.566  1.00 10.00      A   
ATOM   1833  CD1 ILE A 197     -46.490  -5.462  -6.405  1.00 10.00      A   
ATOM   1834  C   ILE A 197     -46.193  -6.177  -1.389  1.00 10.00      A   
ATOM   1835  O   ILE A 197     -46.973  -7.101  -1.140  1.00 10.00      A   
ATOM   1836  N   ASP A 198     -45.948  -5.184  -0.542  1.00 10.00      A   
ATOM   1837  HN  ASP A 198     -45.288  -4.499  -0.795  1.00 10.00      A   
ATOM   1838  CA  ASP A 198     -46.619  -5.071   0.751  1.00 10.00      A   
ATOM   1839  CB  ASP A 198     -45.623  -4.621   1.830  1.00 10.00      A   
ATOM   1840  CG  ASP A 198     -46.247  -4.460   3.209  1.00 10.00      A   
ATOM   1841  OD1 ASP A 198     -45.980  -3.434   3.876  1.00 10.00      A   
ATOM   1842  OD2 ASP A 198     -46.987  -5.369   3.646  1.00 10.00      A   
ATOM   1843  C   ASP A 198     -47.762  -4.070   0.652  1.00 10.00      A   
ATOM   1844  O   ASP A 198     -47.557  -2.923   0.249  1.00 10.00      A   
ATOM   1845  N   TRP A 199     -48.964  -4.511   0.992  1.00 10.00      A   
ATOM   1846  HN  TRP A 199     -49.065  -5.439   1.293  1.00 10.00      A   
ATOM   1847  CA  TRP A 199     -50.136  -3.653   0.941  1.00 10.00      A   
ATOM   1848  CB  TRP A 199     -51.355  -4.435   0.447  1.00 10.00      A   
ATOM   1849  CG  TRP A 199     -51.381  -4.645  -1.036  1.00 10.00      A   
ATOM   1850  CD1 TRP A 199     -50.608  -5.508  -1.756  1.00 10.00      A   
ATOM   1851  CD2 TRP A 199     -52.225  -3.977  -1.983  1.00 10.00      A   
ATOM   1852  NE1 TRP A 199     -50.921  -5.422  -3.088  1.00 10.00      A   
ATOM   1853  HE1 TRP A 199     -50.503  -5.945  -3.807  1.00 10.00      A   
ATOM   1854  CE2 TRP A 199     -51.911  -4.490  -3.255  1.00 10.00      A   
ATOM   1855  CE3 TRP A 199     -53.219  -2.998  -1.879  1.00 10.00      A   
ATOM   1856  CZ2 TRP A 199     -52.551  -4.057  -4.415  1.00 10.00      A   
ATOM   1857  CZ3 TRP A 199     -53.855  -2.569  -3.030  1.00 10.00      A   
ATOM   1858  CH2 TRP A 199     -53.519  -3.099  -4.281  1.00 10.00      A   
ATOM   1859  C   TRP A 199     -50.420  -3.056   2.310  1.00 10.00      A   
ATOM   1860  O   TRP A 199     -51.156  -3.635   3.113  1.00 10.00      A   
ATOM   1861  N   PHE A 200     -49.834  -1.900   2.578  1.00 10.00      A   
ATOM   1862  HN  PHE A 200     -49.270  -1.479   1.894  1.00 10.00      A   
ATOM   1863  CA  PHE A 200     -50.027  -1.235   3.859  1.00 10.00      A   
ATOM   1864  CB  PHE A 200     -48.769  -0.476   4.306  1.00 10.00      A   
ATOM   1865  CG  PHE A 200     -48.231   0.524   3.317  1.00 10.00      A   
ATOM   1866  CD1 PHE A 200     -48.497   1.876   3.468  1.00 10.00      A   
ATOM   1867  CD2 PHE A 200     -47.454   0.117   2.246  1.00 10.00      A   
ATOM   1868  CE1 PHE A 200     -48.001   2.801   2.570  1.00 10.00      A   
ATOM   1869  CE2 PHE A 200     -46.955   1.037   1.343  1.00 10.00      A   
ATOM   1870  CZ  PHE A 200     -47.229   2.381   1.504  1.00 10.00      A   
ATOM   1871  C   PHE A 200     -51.249  -0.326   3.826  1.00 10.00      A   
ATOM   1872  O   PHE A 200     -51.367   0.543   2.965  1.00 10.00      A   
ATOM   1873  N   THR A 201     -52.163  -0.543   4.757  1.00 10.00      A   
ATOM   1874  HN  THR A 201     -52.018  -1.259   5.411  1.00 10.00      A   
ATOM   1875  CA  THR A 201     -53.378   0.252   4.834  1.00 10.00      A   
ATOM   1876  CB  THR A 201     -54.626  -0.649   4.973  1.00 10.00      A   
ATOM   1877  OG1 THR A 201     -55.812   0.148   5.050  1.00 10.00      A   
ATOM   1878  HG1 THR A 201     -56.582  -0.431   5.094  1.00 10.00      A   
ATOM   1879  CG2 THR A 201     -54.528  -1.542   6.202  1.00 10.00      A   
ATOM   1880  C   THR A 201     -53.309   1.245   5.993  1.00 10.00      A   
ATOM   1881  O   THR A 201     -52.842   0.911   7.088  1.00 10.00      A   
ATOM   1882  N   ALA A 202     -53.756   2.466   5.745  1.00 10.00      A   
ATOM   1883  HN  ALA A 202     -54.116   2.675   4.855  1.00 10.00      A   
ATOM   1884  CA  ALA A 202     -53.745   3.498   6.767  1.00 10.00      A   
ATOM   1885  CB  ALA A 202     -53.469   4.861   6.153  1.00 10.00      A   
ATOM   1886  C   ALA A 202     -55.064   3.503   7.530  1.00 10.00      A   
ATOM   1887  O   ALA A 202     -56.082   3.988   7.034  1.00 10.00      A   
ATOM   1888  N   VAL A 203     -55.042   2.953   8.733  1.00 10.00      A   
ATOM   1889  HN  VAL A 203     -54.199   2.589   9.077  1.00 10.00      A   
ATOM   1890  CA  VAL A 203     -56.233   2.886   9.561  1.00 10.00      A   
ATOM   1891  CB  VAL A 203     -56.300   1.563  10.357  1.00 10.00      A   
ATOM   1892  CG1 VAL A 203     -57.594   1.475  11.157  1.00 10.00      A   
ATOM   1893  CG2 VAL A 203     -56.166   0.369   9.422  1.00 10.00      A   
ATOM   1894  C   VAL A 203     -56.273   4.064  10.526  1.00 10.00      A   
ATOM   1895  O   VAL A 203     -55.308   4.323  11.249  1.00 10.00      A   
ATOM   1896  N   ASP A 204     -57.382   4.784  10.520  1.00 10.00      A   
ATOM   1897  HN  ASP A 204     -58.106   4.541   9.905  1.00 10.00      A   
ATOM   1898  CA  ASP A 204     -57.553   5.931  11.399  1.00 10.00      A   
ATOM   1899  CB  ASP A 204     -58.667   6.842  10.886  1.00 10.00      A   
ATOM   1900  CG  ASP A 204     -58.634   8.215  11.524  1.00 10.00      A   
ATOM   1901  OD1 ASP A 204     -59.411   8.456  12.468  1.00 10.00      A   
ATOM   1902  OD2 ASP A 204     -57.820   9.056  11.087  1.00 10.00      A   
ATOM   1903  C   ASP A 204     -57.854   5.470  12.821  1.00 10.00      A   
ATOM   1904  O   ASP A 204     -58.376   4.374  13.031  1.00 10.00      A   
ATOM   1905  N   ASP A 205     -57.514   6.300  13.794  1.00 10.00      A   
ATOM   1906  HN  ASP A 205     -57.099   7.160  13.570  1.00 10.00      A   
ATOM   1907  CA  ASP A 205     -57.740   5.958  15.193  1.00 10.00      A   
ATOM   1908  CB  ASP A 205     -56.556   6.393  16.055  1.00 10.00      A   
ATOM   1909  CG  ASP A 205     -56.392   5.525  17.284  1.00 10.00      A   
ATOM   1910  OD1 ASP A 205     -56.444   4.282  17.147  1.00 10.00      A   
ATOM   1911  OD2 ASP A 205     -56.191   6.076  18.390  1.00 10.00      A   
ATOM   1912  C   ASP A 205     -59.036   6.561  15.725  1.00 10.00      A   
ATOM   1913  O   ASP A 205     -59.630   6.041  16.671  1.00 10.00      A   
ATOM   1914  N   LEU A 206     -59.483   7.642  15.101  1.00 10.00      A   
ATOM   1915  HN  LEU A 206     -58.992   7.985  14.321  1.00 10.00      A   
ATOM   1916  CA  LEU A 206     -60.704   8.318  15.519  1.00 10.00      A   
ATOM   1917  CB  LEU A 206     -60.592   9.824  15.264  1.00 10.00      A   
ATOM   1918  CG  LEU A 206     -59.330  10.507  15.798  1.00 10.00      A   
ATOM   1919  CD1 LEU A 206     -59.347  11.995  15.481  1.00 10.00      A   
ATOM   1920  CD2 LEU A 206     -59.180  10.277  17.294  1.00 10.00      A   
ATOM   1921  C   LEU A 206     -61.901   7.743  14.774  1.00 10.00      A   
ATOM   1922  O   LEU A 206     -62.967   7.530  15.352  1.00 10.00      A   
ATOM   1923  N   GLN A 207     -61.713   7.506  13.487  1.00 10.00      A   
ATOM   1924  HN  GLN A 207     -60.838   7.730  13.084  1.00 10.00      A   
ATOM   1925  CA  GLN A 207     -62.748   6.935  12.644  1.00 10.00      A   
ATOM   1926  CB  GLN A 207     -63.425   8.011  11.793  1.00 10.00      A   
ATOM   1927  CG  GLN A 207     -64.896   8.221  12.118  1.00 10.00      A   
ATOM   1928  CD  GLN A 207     -65.699   6.933  12.083  1.00 10.00      A   
ATOM   1929  OE1 GLN A 207     -65.375   5.999  11.348  1.00 10.00      A   
ATOM   1930  NE2 GLN A 207     -66.755   6.876  12.879  1.00 10.00      A   
ATOM   1931 HE21 GLN A 207     -66.957   7.657  13.437  1.00 10.00      A   
ATOM   1932 HE22 GLN A 207     -67.290   6.058  12.878  1.00 10.00      A   
ATOM   1933  C   GLN A 207     -62.148   5.854  11.756  1.00 10.00      A   
ATOM   1934  O   GLN A 207     -61.732   6.116  10.629  1.00 10.00      A   
ATOM   1935  N   GLU A 208     -62.098   4.640  12.279  1.00 10.00      A   
ATOM   1936  HN  GLU A 208     -62.449   4.495  13.189  1.00 10.00      A   
ATOM   1937  CA  GLU A 208     -61.526   3.508  11.561  1.00 10.00      A   
ATOM   1938  CB  GLU A 208     -61.055   2.434  12.554  1.00 10.00      A   
ATOM   1939  CG  GLU A 208     -62.166   1.631  13.230  1.00 10.00      A   
ATOM   1940  CD  GLU A 208     -63.027   2.438  14.190  1.00 10.00      A   
ATOM   1941  OE1 GLU A 208     -62.588   3.519  14.639  1.00 10.00      A   
ATOM   1942  OE2 GLU A 208     -64.150   1.988  14.508  1.00 10.00      A   
ATOM   1943  C   GLU A 208     -62.494   2.906  10.543  1.00 10.00      A   
ATOM   1944  O   GLU A 208     -62.145   1.966   9.827  1.00 10.00      A   
ATOM   1945  N   GLN A 209     -63.697   3.457  10.468  1.00 10.00      A   
ATOM   1946  HN  GLN A 209     -63.905   4.232  11.031  1.00 10.00      A   
ATOM   1947  CA  GLN A 209     -64.706   2.956   9.546  1.00 10.00      A   
ATOM   1948  CB  GLN A 209     -66.094   3.000  10.191  1.00 10.00      A   
ATOM   1949  CG  GLN A 209     -66.166   2.358  11.566  1.00 10.00      A   
ATOM   1950  CD  GLN A 209     -65.861   0.872  11.538  1.00 10.00      A   
ATOM   1951  OE1 GLN A 209     -66.181   0.174  10.576  1.00 10.00      A   
ATOM   1952  NE2 GLN A 209     -65.233   0.386  12.590  1.00 10.00      A   
ATOM   1953 HE21 GLN A 209     -65.001   1.008  13.324  1.00 10.00      A   
ATOM   1954 HE22 GLN A 209     -65.013  -0.567  12.599  1.00 10.00      A   
ATOM   1955  C   GLN A 209     -64.709   3.756   8.248  1.00 10.00      A   
ATOM   1956  O   GLN A 209     -64.257   4.902   8.211  1.00 10.00      A   
ATOM   1957  N   GLY A 210     -65.220   3.148   7.190  1.00 10.00      A   
ATOM   1958  HN  GLY A 210     -65.558   2.231   7.279  1.00 10.00      A   
ATOM   1959  CA  GLY A 210     -65.275   3.813   5.907  1.00 10.00      A   
ATOM   1960  C   GLY A 210     -64.531   3.039   4.841  1.00 10.00      A   
ATOM   1961  O   GLY A 210     -64.856   1.885   4.562  1.00 10.00      A   
ATOM   1962  N   SER A 211     -63.543   3.676   4.233  1.00 10.00      A   
ATOM   1963  HN  SER A 211     -63.341   4.601   4.492  1.00 10.00      A   
ATOM   1964  CA  SER A 211     -62.741   3.044   3.198  1.00 10.00      A   
ATOM   1965  CB  SER A 211     -63.321   3.330   1.809  1.00 10.00      A   
ATOM   1966  OG  SER A 211     -64.711   3.034   1.761  1.00 10.00      A   
ATOM   1967  HG  SER A 211     -65.037   2.900   2.659  1.00 10.00      A   
ATOM   1968  C   SER A 211     -61.297   3.528   3.287  1.00 10.00      A   
ATOM   1969  O   SER A 211     -60.955   4.601   2.783  1.00 10.00      A   
ATOM   1970  N   ALA A 212     -60.465   2.741   3.955  1.00 10.00      A   
ATOM   1971  HN  ALA A 212     -60.805   1.904   4.338  1.00 10.00      A   
ATOM   1972  CA  ALA A 212     -59.058   3.078   4.128  1.00 10.00      A   
ATOM   1973  CB  ALA A 212     -58.431   2.202   5.202  1.00 10.00      A   
ATOM   1974  C   ALA A 212     -58.290   2.942   2.819  1.00 10.00      A   
ATOM   1975  O   ALA A 212     -58.685   2.188   1.928  1.00 10.00      A   
ATOM   1976  N   HIS A 213     -57.203   3.689   2.700  1.00 10.00      A   
ATOM   1977  HN  HIS A 213     -56.951   4.285   3.436  1.00 10.00      A   
ATOM   1978  CA  HIS A 213     -56.374   3.645   1.507  1.00 10.00      A   
ATOM   1979  CB  HIS A 213     -55.907   5.047   1.116  1.00 10.00      A   
ATOM   1980  CG  HIS A 213     -56.695   5.659   0.001  1.00 10.00      A   
ATOM   1981  ND1 HIS A 213     -56.176   5.873  -1.258  1.00 10.00      A   
ATOM   1982  HD1 HIS A 213     -55.266   5.644  -1.552  1.00 10.00      A   
ATOM   1983  CD2 HIS A 213     -57.969   6.112  -0.040  1.00 10.00      A   
ATOM   1984  CE1 HIS A 213     -57.094   6.434  -2.023  1.00 10.00      A   
ATOM   1985  NE2 HIS A 213     -58.190   6.587  -1.305  1.00 10.00      A   
ATOM   1986  HE2 HIS A 213     -59.036   6.968  -1.637  1.00 10.00      A   
ATOM   1987  C   HIS A 213     -55.174   2.740   1.724  1.00 10.00      A   
ATOM   1988  O   HIS A 213     -54.473   2.852   2.732  1.00 10.00      A   
ATOM   1989  N   LEU A 214     -54.938   1.849   0.778  1.00 10.00      A   
ATOM   1990  HN  LEU A 214     -55.529   1.816  -0.010  1.00 10.00      A   
ATOM   1991  CA  LEU A 214     -53.822   0.923   0.867  1.00 10.00      A   
ATOM   1992  CB  LEU A 214     -54.281  -0.510   0.588  1.00 10.00      A   
ATOM   1993  CG  LEU A 214     -55.203  -1.146   1.629  1.00 10.00      A   
ATOM   1994  CD1 LEU A 214     -56.663  -0.973   1.239  1.00 10.00      A   
ATOM   1995  CD2 LEU A 214     -54.861  -2.615   1.817  1.00 10.00      A   
ATOM   1996  C   LEU A 214     -52.731   1.319  -0.114  1.00 10.00      A   
ATOM   1997  O   LEU A 214     -53.017   1.686  -1.252  1.00 10.00      A   
ATOM   1998  N   GLY A 215     -51.492   1.261   0.339  1.00 10.00      A   
ATOM   1999  HN  GLY A 215     -51.332   0.962   1.263  1.00 10.00      A   
ATOM   2000  CA  GLY A 215     -50.373   1.609  -0.507  1.00 10.00      A   
ATOM   2001  C   GLY A 215     -49.594   0.380  -0.918  1.00 10.00      A   
ATOM   2002  O   GLY A 215     -49.654  -0.651  -0.244  1.00 10.00      A   
ATOM   2003  N   THR A 216     -48.864   0.481  -2.016  1.00 10.00      A   
ATOM   2004  HN  THR A 216     -48.853   1.329  -2.509  1.00 10.00      A   
ATOM   2005  CA  THR A 216     -48.079  -0.637  -2.515  1.00 10.00      A   
ATOM   2006  CB  THR A 216     -48.370  -0.895  -4.006  1.00 10.00      A   
ATOM   2007  OG1 THR A 216     -48.633   0.351  -4.671  1.00 10.00      A   
ATOM   2008  HG1 THR A 216     -47.874   0.583  -5.224  1.00 10.00      A   
ATOM   2009  CG2 THR A 216     -49.574  -1.810  -4.161  1.00 10.00      A   
ATOM   2010  C   THR A 216     -46.582  -0.407  -2.323  1.00 10.00      A   
ATOM   2011  O   THR A 216     -45.998   0.486  -2.935  1.00 10.00      A   
ATOM   2012  N   GLN A 217     -45.970  -1.210  -1.465  1.00 10.00      A   
ATOM   2013  HN  GLN A 217     -46.496  -1.892  -0.988  1.00 10.00      A   
ATOM   2014  CA  GLN A 217     -44.541  -1.105  -1.199  1.00 10.00      A   
ATOM   2015  CB  GLN A 217     -44.299  -1.020   0.313  1.00 10.00      A   
ATOM   2016  CG  GLN A 217     -42.842  -0.872   0.733  1.00 10.00      A   
ATOM   2017  CD  GLN A 217     -42.119   0.235  -0.008  1.00 10.00      A   
ATOM   2018  OE1 GLN A 217     -42.265   1.415   0.311  1.00 10.00      A   
ATOM   2019  NE2 GLN A 217     -41.307  -0.139  -0.981  1.00 10.00      A   
ATOM   2020 HE21 GLN A 217     -41.215  -1.101  -1.170  1.00 10.00      A   
ATOM   2021 HE22 GLN A 217     -40.821   0.558  -1.475  1.00 10.00      A   
ATOM   2022  C   GLN A 217     -43.809  -2.307  -1.786  1.00 10.00      A   
ATOM   2023  O   GLN A 217     -44.076  -3.447  -1.412  1.00 10.00      A   
ATOM   2024  N   GLU A 218     -42.905  -2.051  -2.719  1.00 10.00      A   
ATOM   2025  HN  GLU A 218     -42.743  -1.122  -2.992  1.00 10.00      A   
ATOM   2026  CA  GLU A 218     -42.143  -3.118  -3.350  1.00 10.00      A   
ATOM   2027  CB  GLU A 218     -41.789  -2.746  -4.793  1.00 10.00      A   
ATOM   2028  CG  GLU A 218     -41.022  -3.824  -5.541  1.00 10.00      A   
ATOM   2029  CD  GLU A 218     -40.246  -3.280  -6.719  1.00 10.00      A   
ATOM   2030  OE1 GLU A 218     -39.806  -2.112  -6.654  1.00 10.00      A   
ATOM   2031  OE2 GLU A 218     -40.056  -4.027  -7.707  1.00 10.00      A   
ATOM   2032  C   GLU A 218     -40.875  -3.419  -2.559  1.00 10.00      A   
ATOM   2033  O   GLU A 218     -40.156  -2.506  -2.146  1.00 10.00      A   
ATOM   2034  N   PHE A 219     -40.626  -4.699  -2.335  1.00 10.00      A   
ATOM   2035  HN  PHE A 219     -41.259  -5.374  -2.674  1.00 10.00      A   
ATOM   2036  CA  PHE A 219     -39.446  -5.148  -1.612  1.00 10.00      A   
ATOM   2037  CB  PHE A 219     -39.703  -5.198  -0.099  1.00 10.00      A   
ATOM   2038  CG  PHE A 219     -40.770  -6.168   0.329  1.00 10.00      A   
ATOM   2039  CD1 PHE A 219     -40.433  -7.437   0.769  1.00 10.00      A   
ATOM   2040  CD2 PHE A 219     -42.108  -5.811   0.298  1.00 10.00      A   
ATOM   2041  CE1 PHE A 219     -41.407  -8.331   1.168  1.00 10.00      A   
ATOM   2042  CE2 PHE A 219     -43.087  -6.701   0.694  1.00 10.00      A   
ATOM   2043  CZ  PHE A 219     -42.736  -7.963   1.130  1.00 10.00      A   
ATOM   2044  C   PHE A 219     -39.014  -6.512  -2.139  1.00 10.00      A   
ATOM   2045  O   PHE A 219     -39.738  -7.134  -2.920  1.00 10.00      A   
ATOM   2046  N   SER A 220     -37.840  -6.969  -1.738  1.00 10.00      A   
ATOM   2047  HN  SER A 220     -37.291  -6.425  -1.130  1.00 10.00      A   
ATOM   2048  CA  SER A 220     -37.339  -8.259  -2.190  1.00 10.00      A   
ATOM   2049  CB  SER A 220     -36.717  -8.129  -3.584  1.00 10.00      A   
ATOM   2050  OG  SER A 220     -36.413  -6.775  -3.884  1.00 10.00      A   
ATOM   2051  HG  SER A 220     -37.116  -6.400  -4.425  1.00 10.00      A   
ATOM   2052  C   SER A 220     -36.337  -8.856  -1.207  1.00 10.00      A   
ATOM   2053  O   SER A 220     -35.779  -8.151  -0.362  1.00 10.00      A   
ATOM   2054  N   SER A 221     -36.133 -10.159  -1.314  1.00 10.00      A   
ATOM   2055  HN  SER A 221     -36.640 -10.668  -1.982  1.00 10.00      A   
ATOM   2056  CA  SER A 221     -35.198 -10.870  -0.456  1.00 10.00      A   
ATOM   2057  CB  SER A 221     -35.972 -11.791   0.488  1.00 10.00      A   
ATOM   2058  OG  SER A 221     -37.367 -11.533   0.416  1.00 10.00      A   
ATOM   2059  HG  SER A 221     -37.854 -12.345   0.597  1.00 10.00      A   
ATOM   2060  C   SER A 221     -34.244 -11.702  -1.305  1.00 10.00      A   
ATOM   2061  O   SER A 221     -34.681 -12.458  -2.172  1.00 10.00      A   
ATOM   2062  N   GLY A 222     -32.946 -11.569  -1.063  1.00 10.00      A   
ATOM   2063  HN  GLY A 222     -32.642 -10.959  -0.359  1.00 10.00      A   
ATOM   2064  CA  GLY A 222     -31.982 -12.325  -1.831  1.00 10.00      A   
ATOM   2065  C   GLY A 222     -30.557 -12.105  -1.373  1.00 10.00      A   
ATOM   2066  O   GLY A 222     -30.269 -11.167  -0.628  1.00 10.00      A   
ATOM   2067  N   VAL A 223     -29.670 -12.993  -1.799  1.00 10.00      A   
ATOM   2068  HN  VAL A 223     -29.975 -13.738  -2.356  1.00 10.00      A   
ATOM   2069  CA  VAL A 223     -28.257 -12.897  -1.460  1.00 10.00      A   
ATOM   2070  CB  VAL A 223     -27.546 -14.258  -1.628  1.00 10.00      A   
ATOM   2071  CG1 VAL A 223     -26.129 -14.206  -1.080  1.00 10.00      A   
ATOM   2072  CG2 VAL A 223     -28.339 -15.372  -0.961  1.00 10.00      A   
ATOM   2073  C   VAL A 223     -27.599 -11.873  -2.379  1.00 10.00      A   
ATOM   2074  O   VAL A 223     -27.828 -11.886  -3.590  1.00 10.00      A   
ATOM   2075  N   PHE A 224     -26.792 -10.991  -1.808  1.00 10.00      A   
ATOM   2076  HN  PHE A 224     -26.620 -11.048  -0.842  1.00 10.00      A   
ATOM   2077  CA  PHE A 224     -26.127  -9.958  -2.585  1.00 10.00      A   
ATOM   2078  CB  PHE A 224     -26.437  -8.571  -2.019  1.00 10.00      A   
ATOM   2079  CG  PHE A 224     -27.776  -8.024  -2.421  1.00 10.00      A   
ATOM   2080  CD1 PHE A 224     -28.895  -8.242  -1.636  1.00 10.00      A   
ATOM   2081  CD2 PHE A 224     -27.914  -7.285  -3.583  1.00 10.00      A   
ATOM   2082  CE1 PHE A 224     -30.128  -7.734  -2.000  1.00 10.00      A   
ATOM   2083  CE2 PHE A 224     -29.143  -6.774  -3.954  1.00 10.00      A   
ATOM   2084  CZ  PHE A 224     -30.251  -6.999  -3.161  1.00 10.00      A   
ATOM   2085  C   PHE A 224     -24.623 -10.174  -2.620  1.00 10.00      A   
ATOM   2086  O   PHE A 224     -24.017 -10.570  -1.620  1.00 10.00      A   
ATOM   2087  N   TYR A 225     -24.034  -9.914  -3.774  1.00 10.00      A   
ATOM   2088  HN  TYR A 225     -24.583  -9.613  -4.532  1.00 10.00      A   
ATOM   2089  CA  TYR A 225     -22.601 -10.065  -3.953  1.00 10.00      A   
ATOM   2090  CB  TYR A 225     -22.301 -10.629  -5.343  1.00 10.00      A   
ATOM   2091  CG  TYR A 225     -20.850 -11.007  -5.561  1.00 10.00      A   
ATOM   2092  CD1 TYR A 225     -20.241 -11.973  -4.771  1.00 10.00      A   
ATOM   2093  CD2 TYR A 225     -20.096 -10.406  -6.561  1.00 10.00      A   
ATOM   2094  CE1 TYR A 225     -18.921 -12.329  -4.971  1.00 10.00      A   
ATOM   2095  CE2 TYR A 225     -18.774 -10.754  -6.766  1.00 10.00      A   
ATOM   2096  CZ  TYR A 225     -18.192 -11.718  -5.967  1.00 10.00      A   
ATOM   2097  OH  TYR A 225     -16.880 -12.077  -6.169  1.00 10.00      A   
ATOM   2098  HH  TYR A 225     -16.816 -13.042  -6.170  1.00 10.00      A   
ATOM   2099  C   TYR A 225     -21.906  -8.723  -3.773  1.00 10.00      A   
ATOM   2100  O   TYR A 225     -22.184  -7.768  -4.498  1.00 10.00      A   
ATOM   2101  N   ARG A 226     -21.009  -8.654  -2.804  1.00 10.00      A   
ATOM   2102  HN  ARG A 226     -20.821  -9.457  -2.263  1.00 10.00      A   
ATOM   2103  CA  ARG A 226     -20.281  -7.429  -2.520  1.00 10.00      A   
ATOM   2104  CB  ARG A 226     -20.329  -7.126  -1.017  1.00 10.00      A   
ATOM   2105  CG  ARG A 226     -20.263  -5.647  -0.669  1.00 10.00      A   
ATOM   2106  CD  ARG A 226     -20.374  -5.420   0.833  1.00 10.00      A   
ATOM   2107  NE  ARG A 226     -20.625  -4.014   1.160  1.00 10.00      A   
ATOM   2108  HE  ARG A 226     -20.402  -3.346   0.471  1.00 10.00      A   
ATOM   2109  CZ  ARG A 226     -21.122  -3.591   2.322  1.00 10.00      A   
ATOM   2110  NH1 ARG A 226     -21.420  -4.461   3.276  1.00 10.00      A   
ATOM   2111 HH11 ARG A 226     -21.816  -4.127   4.187  1.00 10.00      A   
ATOM   2112 HH12 ARG A 226     -21.257  -5.482   3.131  1.00 10.00      A   
ATOM   2113  NH2 ARG A 226     -21.319  -2.293   2.528  1.00 10.00      A   
ATOM   2114 HH21 ARG A 226     -21.710  -1.956   3.437  1.00 10.00      A   
ATOM   2115 HH22 ARG A 226     -21.084  -1.602   1.781  1.00 10.00      A   
ATOM   2116  C   ARG A 226     -18.834  -7.550  -2.987  1.00 10.00      A   
ATOM   2117  O   ARG A 226     -18.097  -8.428  -2.536  1.00 10.00      A   
ATOM   2118  N   TYR A 227     -18.440  -6.680  -3.906  1.00 10.00      A   
ATOM   2119  HN  TYR A 227     -19.075  -6.015  -4.241  1.00 10.00      A   
ATOM   2120  CA  TYR A 227     -17.079  -6.685  -4.425  1.00 10.00      A   
ATOM   2121  CB  TYR A 227     -17.042  -7.162  -5.886  1.00 10.00      A   
ATOM   2122  CG  TYR A 227     -15.707  -6.937  -6.574  1.00 10.00      A   
ATOM   2123  CD1 TYR A 227     -14.590  -7.692  -6.239  1.00 10.00      A   
ATOM   2124  CD2 TYR A 227     -15.562  -5.957  -7.549  1.00 10.00      A   
ATOM   2125  CE1 TYR A 227     -13.369  -7.477  -6.853  1.00 10.00      A   
ATOM   2126  CE2 TYR A 227     -14.347  -5.737  -8.170  1.00 10.00      A   
ATOM   2127  CZ  TYR A 227     -13.253  -6.498  -7.819  1.00 10.00      A   
ATOM   2128  OH  TYR A 227     -12.039  -6.276  -8.433  1.00 10.00      A   
ATOM   2129  HH  TYR A 227     -11.561  -7.113  -8.500  1.00 10.00      A   
ATOM   2130  C   TYR A 227     -16.445  -5.304  -4.302  1.00 10.00      A   
ATOM   2131  O   TYR A 227     -17.117  -4.279  -4.472  1.00 10.00      A   
ATOM   2132  N   ALA A 228     -15.159  -5.287  -3.990  1.00 10.00      A   
ATOM   2133  HN  ALA A 228     -14.690  -6.140  -3.847  1.00 10.00      A   
ATOM   2134  CA  ALA A 228     -14.413  -4.050  -3.853  1.00 10.00      A   
ATOM   2135  CB  ALA A 228     -14.626  -3.449  -2.472  1.00 10.00      A   
ATOM   2136  C   ALA A 228     -12.934  -4.315  -4.087  1.00 10.00      A   
ATOM   2137  O   ALA A 228     -12.423  -5.380  -3.731  1.00 10.00      A   
ATOM   2138  N   ASN A 229     -12.257  -3.364  -4.705  1.00 10.00      A   
ATOM   2139  HN  ASN A 229     -12.721  -2.542  -4.981  1.00 10.00      A   
ATOM   2140  CA  ASN A 229     -10.832  -3.502  -4.972  1.00 10.00      A   
ATOM   2141  CB  ASN A 229     -10.529  -3.665  -6.470  1.00 10.00      A   
ATOM   2142  CG  ASN A 229     -11.172  -2.615  -7.357  1.00 10.00      A   
ATOM   2143  OD1 ASN A 229     -11.225  -1.436  -7.017  1.00 10.00      A   
ATOM   2144  ND2 ASN A 229     -11.678  -3.046  -8.506  1.00 10.00      A   
ATOM   2145 HD21 ASN A 229     -11.610  -4.008  -8.710  1.00 10.00      A   
ATOM   2146 HD22 ASN A 229     -12.088  -2.388  -9.110  1.00 10.00      A   
ATOM   2147  C   ASN A 229     -10.052  -2.353  -4.348  1.00 10.00      A   
ATOM   2148  O   ASN A 229     -10.517  -1.211  -4.324  1.00 10.00      A   
ATOM   2149  N   ILE A 230      -8.884  -2.664  -3.816  1.00 10.00      A   
ATOM   2150  HN  ILE A 230      -8.573  -3.596  -3.855  1.00 10.00      A   
ATOM   2151  CA  ILE A 230      -8.050  -1.663  -3.169  1.00 10.00      A   
ATOM   2152  CB  ILE A 230      -7.825  -2.011  -1.678  1.00 10.00      A   
ATOM   2153  CG1 ILE A 230      -9.124  -1.839  -0.890  1.00 10.00      A   
ATOM   2154  CG2 ILE A 230      -6.706  -1.168  -1.074  1.00 10.00      A   
ATOM   2155  CD1 ILE A 230      -9.027  -2.259   0.563  1.00 10.00      A   
ATOM   2156  C   ILE A 230      -6.702  -1.518  -3.868  1.00 10.00      A   
ATOM   2157  O   ILE A 230      -5.986  -2.501  -4.076  1.00 10.00      A   
ATOM   2158  N   ASN A 231      -6.379  -0.288  -4.241  1.00 10.00      A   
ATOM   2159  HN  ASN A 231      -7.017   0.443  -4.077  1.00 10.00      A   
ATOM   2160  CA  ASN A 231      -5.112   0.020  -4.892  1.00 10.00      A   
ATOM   2161  CB  ASN A 231      -5.328   1.031  -6.027  1.00 10.00      A   
ATOM   2162  CG  ASN A 231      -4.095   1.242  -6.892  1.00 10.00      A   
ATOM   2163  OD1 ASN A 231      -2.962   1.183  -6.415  1.00 10.00      A   
ATOM   2164  ND2 ASN A 231      -4.307   1.498  -8.173  1.00 10.00      A   
ATOM   2165 HD21 ASN A 231      -5.236   1.541  -8.491  1.00 10.00      A   
ATOM   2166 HD22 ASN A 231      -3.526   1.629  -8.755  1.00 10.00      A   
ATOM   2167  C   ASN A 231      -4.146   0.584  -3.851  1.00 10.00      A   
ATOM   2168  O   ASN A 231      -4.240   1.751  -3.471  1.00 10.00      A   
ATOM   2169  N   LEU A 232      -3.227  -0.253  -3.388  1.00 10.00      A   
ATOM   2170  HN  LEU A 232      -3.193  -1.171  -3.743  1.00 10.00      A   
ATOM   2171  CA  LEU A 232      -2.261   0.149  -2.369  1.00 10.00      A   
ATOM   2172  CB  LEU A 232      -1.481  -1.060  -1.847  1.00 10.00      A   
ATOM   2173  CG  LEU A 232      -2.274  -2.061  -1.002  1.00 10.00      A   
ATOM   2174  CD1 LEU A 232      -1.376  -3.197  -0.537  1.00 10.00      A   
ATOM   2175  CD2 LEU A 232      -2.917  -1.367   0.188  1.00 10.00      A   
ATOM   2176  C   LEU A 232      -1.307   1.231  -2.865  1.00 10.00      A   
ATOM   2177  O   LEU A 232      -0.892   2.102  -2.096  1.00 10.00      A   
ATOM   2178  N   ALA A 233      -0.981   1.185  -4.151  1.00 10.00      A   
ATOM   2179  HN  ALA A 233      -1.362   0.480  -4.715  1.00 10.00      A   
ATOM   2180  CA  ALA A 233      -0.082   2.167  -4.745  1.00 10.00      A   
ATOM   2181  CB  ALA A 233       0.198   1.826  -6.199  1.00 10.00      A   
ATOM   2182  C   ALA A 233      -0.670   3.568  -4.619  1.00 10.00      A   
ATOM   2183  O   ALA A 233      -0.003   4.496  -4.157  1.00 10.00      A   
ATOM   2184  N   GLN A 234      -1.935   3.709  -5.005  1.00 10.00      A   
ATOM   2185  HN  GLN A 234      -2.418   2.927  -5.355  1.00 10.00      A   
ATOM   2186  CA  GLN A 234      -2.621   4.992  -4.925  1.00 10.00      A   
ATOM   2187  CB  GLN A 234      -3.944   4.950  -5.685  1.00 10.00      A   
ATOM   2188  CG  GLN A 234      -3.785   4.895  -7.193  1.00 10.00      A   
ATOM   2189  CD  GLN A 234      -5.098   5.072  -7.923  1.00 10.00      A   
ATOM   2190  OE1 GLN A 234      -6.159   4.692  -7.430  1.00 10.00      A   
ATOM   2191  NE2 GLN A 234      -5.032   5.644  -9.108  1.00 10.00      A   
ATOM   2192 HE21 GLN A 234      -4.152   5.913  -9.442  1.00 10.00      A   
ATOM   2193 HE22 GLN A 234      -5.867   5.786  -9.601  1.00 10.00      A   
ATOM   2194  C   GLN A 234      -2.861   5.388  -3.474  1.00 10.00      A   
ATOM   2195  O   GLN A 234      -2.851   6.569  -3.134  1.00 10.00      A   
ATOM   2196  N   LEU A 235      -3.071   4.391  -2.624  1.00 10.00      A   
ATOM   2197  HN  LEU A 235      -3.082   3.469  -2.962  1.00 10.00      A   
ATOM   2198  CA  LEU A 235      -3.301   4.630  -1.207  1.00 10.00      A   
ATOM   2199  CB  LEU A 235      -3.586   3.313  -0.479  1.00 10.00      A   
ATOM   2200  CG  LEU A 235      -4.082   3.433   0.965  1.00 10.00      A   
ATOM   2201  CD1 LEU A 235      -5.482   4.029   1.005  1.00 10.00      A   
ATOM   2202  CD2 LEU A 235      -4.055   2.079   1.658  1.00 10.00      A   
ATOM   2203  C   LEU A 235      -2.093   5.325  -0.585  1.00 10.00      A   
ATOM   2204  O   LEU A 235      -2.230   6.356   0.071  1.00 10.00      A   
ATOM   2205  N   GLN A 236      -0.911   4.764  -0.819  1.00 10.00      A   
ATOM   2206  HN  GLN A 236      -0.869   3.941  -1.356  1.00 10.00      A   
ATOM   2207  CA  GLN A 236       0.324   5.334  -0.291  1.00 10.00      A   
ATOM   2208  CB  GLN A 236       1.507   4.404  -0.557  1.00 10.00      A   
ATOM   2209  CG  GLN A 236       1.597   3.222   0.393  1.00 10.00      A   
ATOM   2210  CD  GLN A 236       2.739   2.288   0.044  1.00 10.00      A   
ATOM   2211  OE1 GLN A 236       2.566   1.330  -0.703  1.00 10.00      A   
ATOM   2212  NE2 GLN A 236       3.913   2.557   0.585  1.00 10.00      A   
ATOM   2213 HE21 GLN A 236       3.983   3.335   1.182  1.00 10.00      A   
ATOM   2214 HE22 GLN A 236       4.671   1.978   0.358  1.00 10.00      A   
ATOM   2215  C   GLN A 236       0.594   6.710  -0.891  1.00 10.00      A   
ATOM   2216  O   GLN A 236       1.007   7.634  -0.189  1.00 10.00      A   
ATOM   2217  N   GLU A 237       0.342   6.846  -2.190  1.00 10.00      A   
ATOM   2218  HN  GLU A 237       0.005   6.075  -2.695  1.00 10.00      A   
ATOM   2219  CA  GLU A 237       0.560   8.112  -2.887  1.00 10.00      A   
ATOM   2220  CB  GLU A 237       0.401   7.944  -4.399  1.00 10.00      A   
ATOM   2221  CG  GLU A 237       1.643   7.424  -5.097  1.00 10.00      A   
ATOM   2222  CD  GLU A 237       1.800   7.991  -6.490  1.00 10.00      A   
ATOM   2223  OE1 GLU A 237       1.254   7.399  -7.442  1.00 10.00      A   
ATOM   2224  OE2 GLU A 237       2.475   9.031  -6.639  1.00 10.00      A   
ATOM   2225  C   GLU A 237      -0.374   9.206  -2.376  1.00 10.00      A   
ATOM   2226  O   GLU A 237       0.010  10.370  -2.289  1.00 10.00      A   
ATOM   2227  N   ASN A 238      -1.600   8.823  -2.035  1.00 10.00      A   
ATOM   2228  HN  ASN A 238      -1.851   7.877  -2.132  1.00 10.00      A   
ATOM   2229  CA  ASN A 238      -2.586   9.773  -1.529  1.00 10.00      A   
ATOM   2230  CB  ASN A 238      -4.009   9.223  -1.661  1.00 10.00      A   
ATOM   2231  CG  ASN A 238      -4.682   9.590  -2.971  1.00 10.00      A   
ATOM   2232  OD1 ASN A 238      -4.299  10.553  -3.642  1.00 10.00      A   
ATOM   2233  ND2 ASN A 238      -5.701   8.829  -3.337  1.00 10.00      A   
ATOM   2234 HD21 ASN A 238      -5.954   8.085  -2.750  1.00 10.00      A   
ATOM   2235 HD22 ASN A 238      -6.169   9.042  -4.173  1.00 10.00      A   
ATOM   2236  C   ASN A 238      -2.303  10.146  -0.076  1.00 10.00      A   
ATOM   2237  O   ASN A 238      -2.852  11.116   0.442  1.00 10.00      A   
ATOM   2238  N   LEU A 239      -1.464   9.361   0.584  1.00 10.00      A   
ATOM   2239  HN  LEU A 239      -1.087   8.577   0.133  1.00 10.00      A   
ATOM   2240  CA  LEU A 239      -1.100   9.631   1.968  1.00 10.00      A   
ATOM   2241  CB  LEU A 239      -0.910   8.328   2.748  1.00 10.00      A   
ATOM   2242  CG  LEU A 239      -2.193   7.619   3.190  1.00 10.00      A   
ATOM   2243  CD1 LEU A 239      -1.871   6.272   3.817  1.00 10.00      A   
ATOM   2244  CD2 LEU A 239      -2.975   8.490   4.162  1.00 10.00      A   
ATOM   2245  C   LEU A 239       0.164  10.479   2.033  1.00 10.00      A   
ATOM   2246  O   LEU A 239       0.253  11.422   2.822  1.00 10.00      A   
ATOM   2247  N   GLY A 240       1.132  10.145   1.191  1.00 10.00      A   
ATOM   2248  HN  GLY A 240       0.997   9.385   0.581  1.00 10.00      A   
ATOM   2249  CA  GLY A 240       2.381  10.879   1.160  1.00 10.00      A   
ATOM   2250  C   GLY A 240       3.336  10.440   2.252  1.00 10.00      A   
ATOM   2251  O   GLY A 240       3.267  10.932   3.379  1.00 10.00      A   
ATOM   2252  N   GLY A 241       4.220   9.509   1.926  1.00 10.00      A   
ATOM   2253  HN  GLY A 241       4.213   9.131   1.017  1.00 10.00      A   
ATOM   2254  CA  GLY A 241       5.184   9.033   2.898  1.00 10.00      A   
ATOM   2255  C   GLY A 241       4.604   7.978   3.813  1.00 10.00      A   
ATOM   2256  O   GLY A 241       4.709   8.075   5.036  1.00 10.00      A   
ATOM   2257  N   ALA A 242       3.984   6.970   3.220  1.00 10.00      A   
ATOM   2258  HN  ALA A 242       3.932   6.950   2.242  1.00 10.00      A   
ATOM   2259  CA  ALA A 242       3.387   5.885   3.985  1.00 10.00      A   
ATOM   2260  CB  ALA A 242       1.884   5.837   3.754  1.00 10.00      A   
ATOM   2261  C   ALA A 242       4.034   4.560   3.604  1.00 10.00      A   
ATOM   2262  O   ALA A 242       4.558   4.417   2.498  1.00 10.00      A   
ATOM   2263  N   SER A 243       4.001   3.598   4.516  1.00 10.00      A   
ATOM   2264  HN  SER A 243       3.564   3.770   5.380  1.00 10.00      A   
ATOM   2265  CA  SER A 243       4.586   2.291   4.264  1.00 10.00      A   
ATOM   2266  CB  SER A 243       5.542   1.901   5.397  1.00 10.00      A   
ATOM   2267  OG  SER A 243       4.913   2.011   6.664  1.00 10.00      A   
ATOM   2268  HG  SER A 243       4.492   2.879   6.744  1.00 10.00      A   
ATOM   2269  C   SER A 243       3.499   1.235   4.087  1.00 10.00      A   
ATOM   2270  O   SER A 243       2.353   1.438   4.497  1.00 10.00      A   
ATOM   2271  N   ARG A 244       3.863   0.108   3.485  1.00 10.00      A   
ATOM   2272  HN  ARG A 244       4.791   0.009   3.182  1.00 10.00      A   
ATOM   2273  CA  ARG A 244       2.923  -0.981   3.251  1.00 10.00      A   
ATOM   2274  CB  ARG A 244       3.571  -2.071   2.400  1.00 10.00      A   
ATOM   2275  CG  ARG A 244       2.583  -3.048   1.785  1.00 10.00      A   
ATOM   2276  CD  ARG A 244       3.289  -4.047   0.882  1.00 10.00      A   
ATOM   2277  NE  ARG A 244       4.100  -3.383  -0.138  1.00 10.00      A   
ATOM   2278  HE  ARG A 244       4.960  -3.004   0.151  1.00 10.00      A   
ATOM   2279  CZ  ARG A 244       3.744  -3.263  -1.417  1.00 10.00      A   
ATOM   2280  NH1 ARG A 244       2.589  -3.753  -1.845  1.00 10.00      A   
ATOM   2281 HH11 ARG A 244       2.321  -3.650  -2.852  1.00 10.00      A   
ATOM   2282 HH12 ARG A 244       1.945  -4.239  -1.188  1.00 10.00      A   
ATOM   2283  NH2 ARG A 244       4.540  -2.638  -2.270  1.00 10.00      A   
ATOM   2284 HH21 ARG A 244       4.258  -2.542  -3.272  1.00 10.00      A   
ATOM   2285 HH22 ARG A 244       5.448  -2.240  -1.948  1.00 10.00      A   
ATOM   2286  C   ARG A 244       2.408  -1.561   4.567  1.00 10.00      A   
ATOM   2287  O   ARG A 244       1.236  -1.928   4.673  1.00 10.00      A   
ATOM   2288  N   GLU A 245       3.284  -1.616   5.573  1.00 10.00      A   
ATOM   2289  HN  GLU A 245       4.201  -1.307   5.420  1.00 10.00      A   
ATOM   2290  CA  GLU A 245       2.922  -2.138   6.890  1.00 10.00      A   
ATOM   2291  CB  GLU A 245       4.119  -2.043   7.847  1.00 10.00      A   
ATOM   2292  CG  GLU A 245       3.884  -2.654   9.222  1.00 10.00      A   
ATOM   2293  CD  GLU A 245       4.255  -4.123   9.296  1.00 10.00      A   
ATOM   2294  OE1 GLU A 245       5.416  -4.425   9.646  1.00 10.00      A   
ATOM   2295  OE2 GLU A 245       3.386  -4.981   9.025  1.00 10.00      A   
ATOM   2296  C   GLU A 245       1.725  -1.368   7.452  1.00 10.00      A   
ATOM   2297  O   GLU A 245       0.837  -1.944   8.086  1.00 10.00      A   
ATOM   2298  N   GLN A 246       1.702  -0.063   7.192  1.00 10.00      A   
ATOM   2299  HN  GLN A 246       2.435   0.329   6.671  1.00 10.00      A   
ATOM   2300  CA  GLN A 246       0.617   0.799   7.650  1.00 10.00      A   
ATOM   2301  CB  GLN A 246       1.060   2.263   7.631  1.00 10.00      A   
ATOM   2302  CG  GLN A 246       2.063   2.642   8.708  1.00 10.00      A   
ATOM   2303  CD  GLN A 246       2.857   3.878   8.336  1.00 10.00      A   
ATOM   2304  OE1 GLN A 246       3.205   4.080   7.170  1.00 10.00      A   
ATOM   2305  NE2 GLN A 246       3.141   4.718   9.319  1.00 10.00      A   
ATOM   2306 HE21 GLN A 246       2.830   4.496  10.224  1.00 10.00      A   
ATOM   2307 HE22 GLN A 246       3.637   5.534   9.102  1.00 10.00      A   
ATOM   2308  C   GLN A 246      -0.606   0.639   6.752  1.00 10.00      A   
ATOM   2309  O   GLN A 246      -1.743   0.627   7.226  1.00 10.00      A   
ATOM   2310  N   ALA A 247      -0.358   0.520   5.451  1.00 10.00      A   
ATOM   2311  HN  ALA A 247       0.575   0.539   5.143  1.00 10.00      A   
ATOM   2312  CA  ALA A 247      -1.422   0.366   4.465  1.00 10.00      A   
ATOM   2313  CB  ALA A 247      -0.846   0.372   3.059  1.00 10.00      A   
ATOM   2314  C   ALA A 247      -2.230  -0.905   4.704  1.00 10.00      A   
ATOM   2315  O   ALA A 247      -3.456  -0.909   4.557  1.00 10.00      A   
ATOM   2316  N   LEU A 248      -1.536  -1.978   5.073  1.00 10.00      A   
ATOM   2317  HN  LEU A 248      -0.556  -1.909   5.149  1.00 10.00      A   
ATOM   2318  CA  LEU A 248      -2.178  -3.259   5.345  1.00 10.00      A   
ATOM   2319  CB  LEU A 248      -1.140  -4.306   5.753  1.00 10.00      A   
ATOM   2320  CG  LEU A 248      -0.165  -4.745   4.664  1.00 10.00      A   
ATOM   2321  CD1 LEU A 248       0.904  -5.650   5.249  1.00 10.00      A   
ATOM   2322  CD2 LEU A 248      -0.904  -5.447   3.534  1.00 10.00      A   
ATOM   2323  C   LEU A 248      -3.220  -3.121   6.443  1.00 10.00      A   
ATOM   2324  O   LEU A 248      -4.305  -3.697   6.358  1.00 10.00      A   
ATOM   2325  N   GLU A 249      -2.887  -2.342   7.466  1.00 10.00      A   
ATOM   2326  HN  GLU A 249      -2.009  -1.902   7.463  1.00 10.00      A   
ATOM   2327  CA  GLU A 249      -3.788  -2.122   8.586  1.00 10.00      A   
ATOM   2328  CB  GLU A 249      -3.113  -1.262   9.657  1.00 10.00      A   
ATOM   2329  CG  GLU A 249      -3.034  -1.922  11.025  1.00 10.00      A   
ATOM   2330  CD  GLU A 249      -4.391  -2.066  11.686  1.00 10.00      A   
ATOM   2331  OE1 GLU A 249      -4.916  -3.199  11.739  1.00 10.00      A   
ATOM   2332  OE2 GLU A 249      -4.937  -1.047  12.165  1.00 10.00      A   
ATOM   2333  C   GLU A 249      -5.082  -1.472   8.109  1.00 10.00      A   
ATOM   2334  O   GLU A 249      -6.173  -1.909   8.468  1.00 10.00      A   
ATOM   2335  N   ILE A 250      -4.950  -0.447   7.274  1.00 10.00      A   
ATOM   2336  HN  ILE A 250      -4.049  -0.160   7.011  1.00 10.00      A   
ATOM   2337  CA  ILE A 250      -6.106   0.262   6.734  1.00 10.00      A   
ATOM   2338  CB  ILE A 250      -5.669   1.383   5.768  1.00 10.00      A   
ATOM   2339  CG1 ILE A 250      -4.685   2.332   6.459  1.00 10.00      A   
ATOM   2340  CG2 ILE A 250      -6.879   2.147   5.249  1.00 10.00      A   
ATOM   2341  CD1 ILE A 250      -4.021   3.313   5.520  1.00 10.00      A   
ATOM   2342  C   ILE A 250      -7.031  -0.709   5.998  1.00 10.00      A   
ATOM   2343  O   ILE A 250      -8.246  -0.713   6.210  1.00 10.00      A   
ATOM   2344  N   ALA A 251      -6.436  -1.549   5.156  1.00 10.00      A   
ATOM   2345  HN  ALA A 251      -5.459  -1.504   5.049  1.00 10.00      A   
ATOM   2346  CA  ALA A 251      -7.187  -2.535   4.387  1.00 10.00      A   
ATOM   2347  CB  ALA A 251      -6.281  -3.206   3.368  1.00 10.00      A   
ATOM   2348  C   ALA A 251      -7.823  -3.578   5.303  1.00 10.00      A   
ATOM   2349  O   ALA A 251      -8.912  -4.084   5.023  1.00 10.00      A   
ATOM   2350  N   THR A 252      -7.136  -3.880   6.399  1.00 10.00      A   
ATOM   2351  HN  THR A 252      -6.275  -3.433   6.554  1.00 10.00      A   
ATOM   2352  CA  THR A 252      -7.609  -4.855   7.379  1.00 10.00      A   
ATOM   2353  CB  THR A 252      -6.590  -4.996   8.534  1.00 10.00      A   
ATOM   2354  OG1 THR A 252      -5.351  -5.504   8.025  1.00 10.00      A   
ATOM   2355  HG1 THR A 252      -5.022  -4.915   7.335  1.00 10.00      A   
ATOM   2356  CG2 THR A 252      -7.106  -5.921   9.623  1.00 10.00      A   
ATOM   2357  C   THR A 252      -8.976  -4.460   7.945  1.00 10.00      A   
ATOM   2358  O   THR A 252      -9.879  -5.293   8.068  1.00 10.00      A   
ATOM   2359  N   HIS A 253      -9.135  -3.180   8.259  1.00 10.00      A   
ATOM   2360  HN  HIS A 253      -8.391  -2.554   8.105  1.00 10.00      A   
ATOM   2361  CA  HIS A 253     -10.390  -2.682   8.819  1.00 10.00      A   
ATOM   2362  CB  HIS A 253     -10.234  -1.258   9.363  1.00 10.00      A   
ATOM   2363  CG  HIS A 253      -9.296  -1.144  10.526  1.00 10.00      A   
ATOM   2364  ND1 HIS A 253      -9.718  -1.089  11.839  1.00 10.00      A   
ATOM   2365  HD1 HIS A 253     -10.647  -1.120  12.142  1.00 10.00      A   
ATOM   2366  CD2 HIS A 253      -7.949  -1.073  10.568  1.00 10.00      A   
ATOM   2367  CE1 HIS A 253      -8.666  -0.988  12.633  1.00 10.00      A   
ATOM   2368  NE2 HIS A 253      -7.583  -0.979  11.882  1.00 10.00      A   
ATOM   2369  HE2 HIS A 253      -6.651  -0.912  12.214  1.00 10.00      A   
ATOM   2370  C   HIS A 253     -11.515  -2.740   7.787  1.00 10.00      A   
ATOM   2371  O   HIS A 253     -12.673  -3.001   8.125  1.00 10.00      A   
ATOM   2372  N   VAL A 254     -11.159  -2.526   6.524  1.00 10.00      A   
ATOM   2373  HN  VAL A 254     -10.215  -2.363   6.317  1.00 10.00      A   
ATOM   2374  CA  VAL A 254     -12.130  -2.548   5.435  1.00 10.00      A   
ATOM   2375  CB  VAL A 254     -11.492  -2.111   4.095  1.00 10.00      A   
ATOM   2376  CG1 VAL A 254     -12.536  -2.051   2.992  1.00 10.00      A   
ATOM   2377  CG2 VAL A 254     -10.805  -0.761   4.243  1.00 10.00      A   
ATOM   2378  C   VAL A 254     -12.733  -3.945   5.285  1.00 10.00      A   
ATOM   2379  O   VAL A 254     -13.912  -4.088   4.952  1.00 10.00      A   
ATOM   2380  N   VAL A 255     -11.922  -4.967   5.558  1.00 10.00      A   
ATOM   2381  HN  VAL A 255     -10.998  -4.782   5.829  1.00 10.00      A   
ATOM   2382  CA  VAL A 255     -12.366  -6.356   5.463  1.00 10.00      A   
ATOM   2383  CB  VAL A 255     -11.237  -7.342   5.837  1.00 10.00      A   
ATOM   2384  CG1 VAL A 255     -11.726  -8.782   5.784  1.00 10.00      A   
ATOM   2385  CG2 VAL A 255     -10.040  -7.159   4.919  1.00 10.00      A   
ATOM   2386  C   VAL A 255     -13.574  -6.602   6.366  1.00 10.00      A   
ATOM   2387  O   VAL A 255     -14.601  -7.121   5.921  1.00 10.00      A   
ATOM   2388  N   HIS A 256     -13.451  -6.214   7.630  1.00 10.00      A   
ATOM   2389  HN  HIS A 256     -12.610  -5.800   7.924  1.00 10.00      A   
ATOM   2390  CA  HIS A 256     -14.535  -6.393   8.587  1.00 10.00      A   
ATOM   2391  CB  HIS A 256     -14.046  -6.153  10.024  1.00 10.00      A   
ATOM   2392  CG  HIS A 256     -15.066  -6.461  11.084  1.00 10.00      A   
ATOM   2393  ND1 HIS A 256     -15.017  -7.585  11.886  1.00 10.00      A   
ATOM   2394  HD1 HIS A 256     -14.314  -8.277  11.874  1.00 10.00      A   
ATOM   2395  CD2 HIS A 256     -16.171  -5.779  11.476  1.00 10.00      A   
ATOM   2396  CE1 HIS A 256     -16.045  -7.579  12.713  1.00 10.00      A   
ATOM   2397  NE2 HIS A 256     -16.755  -6.496  12.485  1.00 10.00      A   
ATOM   2398  HE2 HIS A 256     -17.573  -6.246  12.967  1.00 10.00      A   
ATOM   2399  C   HIS A 256     -15.707  -5.475   8.254  1.00 10.00      A   
ATOM   2400  O   HIS A 256     -16.864  -5.869   8.376  1.00 10.00      A   
ATOM   2401  N   MET A 257     -15.399  -4.261   7.817  1.00 10.00      A   
ATOM   2402  HN  MET A 257     -14.452  -4.015   7.720  1.00 10.00      A   
ATOM   2403  CA  MET A 257     -16.426  -3.281   7.476  1.00 10.00      A   
ATOM   2404  CB  MET A 257     -15.779  -1.956   7.061  1.00 10.00      A   
ATOM   2405  CG  MET A 257     -16.768  -0.838   6.767  1.00 10.00      A   
ATOM   2406  SD  MET A 257     -15.981   0.785   6.711  1.00 10.00      A   
ATOM   2407  CE  MET A 257     -14.766   0.534   5.418  1.00 10.00      A   
ATOM   2408  C   MET A 257     -17.364  -3.789   6.380  1.00 10.00      A   
ATOM   2409  O   MET A 257     -18.584  -3.729   6.519  1.00 10.00      A   
ATOM   2410  N   LEU A 258     -16.793  -4.319   5.304  1.00 10.00      A   
ATOM   2411  HN  LEU A 258     -15.811  -4.370   5.254  1.00 10.00      A   
ATOM   2412  CA  LEU A 258     -17.588  -4.826   4.188  1.00 10.00      A   
ATOM   2413  CB  LEU A 258     -16.709  -5.046   2.957  1.00 10.00      A   
ATOM   2414  CG  LEU A 258     -16.170  -3.789   2.272  1.00 10.00      A   
ATOM   2415  CD1 LEU A 258     -15.230  -4.166   1.141  1.00 10.00      A   
ATOM   2416  CD2 LEU A 258     -17.312  -2.932   1.752  1.00 10.00      A   
ATOM   2417  C   LEU A 258     -18.312  -6.121   4.541  1.00 10.00      A   
ATOM   2418  O   LEU A 258     -19.160  -6.594   3.784  1.00 10.00      A   
ATOM   2419  N   ALA A 259     -17.985  -6.687   5.690  1.00 10.00      A   
ATOM   2420  HN  ALA A 259     -17.311  -6.259   6.262  1.00 10.00      A   
ATOM   2421  CA  ALA A 259     -18.600  -7.929   6.123  1.00 10.00      A   
ATOM   2422  CB  ALA A 259     -17.525  -8.948   6.470  1.00 10.00      A   
ATOM   2423  C   ALA A 259     -19.530  -7.712   7.311  1.00 10.00      A   
ATOM   2424  O   ALA A 259     -19.981  -8.672   7.939  1.00 10.00      A   
ATOM   2425  N   THR A 260     -19.822  -6.457   7.626  1.00 10.00      A   
ATOM   2426  HN  THR A 260     -19.451  -5.724   7.089  1.00 10.00      A   
ATOM   2427  CA  THR A 260     -20.691  -6.154   8.754  1.00 10.00      A   
ATOM   2428  CB  THR A 260     -19.877  -5.943  10.050  1.00 10.00      A   
ATOM   2429  OG1 THR A 260     -18.983  -7.052  10.240  1.00 10.00      A   
ATOM   2430  HG1 THR A 260     -19.160  -7.722   9.569  1.00 10.00      A   
ATOM   2431  CG2 THR A 260     -20.801  -5.841  11.253  1.00 10.00      A   
ATOM   2432  C   THR A 260     -21.593  -4.944   8.491  1.00 10.00      A   
ATOM   2433  O   THR A 260     -22.781  -4.970   8.821  1.00 10.00      A   
ATOM   2434  N   GLU A 261     -21.039  -3.899   7.886  1.00 10.00      A   
ATOM   2435  HN  GLU A 261     -20.092  -3.935   7.628  1.00 10.00      A   
ATOM   2436  CA  GLU A 261     -21.804  -2.689   7.601  1.00 10.00      A   
ATOM   2437  CB  GLU A 261     -20.889  -1.541   7.174  1.00 10.00      A   
ATOM   2438  CG  GLU A 261     -20.109  -0.921   8.322  1.00 10.00      A   
ATOM   2439  CD  GLU A 261     -20.987  -0.601   9.516  1.00 10.00      A   
ATOM   2440  OE1 GLU A 261     -21.967   0.163   9.356  1.00 10.00      A   
ATOM   2441  OE2 GLU A 261     -20.705  -1.114  10.621  1.00 10.00      A   
ATOM   2442  C   GLU A 261     -22.905  -2.916   6.570  1.00 10.00      A   
ATOM   2443  O   GLU A 261     -22.651  -3.387   5.457  1.00 10.00      A   
ATOM   2444  N   VAL A 262     -24.130  -2.577   6.958  1.00 10.00      A   
ATOM   2445  HN  VAL A 262     -24.255  -2.208   7.859  1.00 10.00      A   
ATOM   2446  CA  VAL A 262     -25.292  -2.722   6.089  1.00 10.00      A   
ATOM   2447  CB  VAL A 262     -26.344  -3.675   6.712  1.00 10.00      A   
ATOM   2448  CG1 VAL A 262     -27.459  -3.976   5.722  1.00 10.00      A   
ATOM   2449  CG2 VAL A 262     -25.699  -4.964   7.197  1.00 10.00      A   
ATOM   2450  C   VAL A 262     -25.939  -1.353   5.882  1.00 10.00      A   
ATOM   2451  O   VAL A 262     -26.110  -0.602   6.843  1.00 10.00      A   
ATOM   2452  N   PRO A 263     -26.279  -1.000   4.626  1.00 10.00      A   
ATOM   2453  CA  PRO A 263     -26.916   0.289   4.302  1.00 10.00      A   
ATOM   2454  CB  PRO A 263     -27.288   0.138   2.826  1.00 10.00      A   
ATOM   2455  CG  PRO A 263     -26.315  -0.856   2.298  1.00 10.00      A   
ATOM   2456  CD  PRO A 263     -26.053  -1.818   3.421  1.00 10.00      A   
ATOM   2457  C   PRO A 263     -28.175   0.545   5.132  1.00 10.00      A   
ATOM   2458  O   PRO A 263     -28.947  -0.376   5.415  1.00 10.00      A   
ATOM   2459  N   GLY A 264     -28.377   1.796   5.517  1.00 10.00      A   
ATOM   2460  HN  GLY A 264     -27.735   2.491   5.255  1.00 10.00      A   
ATOM   2461  CA  GLY A 264     -29.533   2.150   6.314  1.00 10.00      A   
ATOM   2462  C   GLY A 264     -30.703   2.612   5.474  1.00 10.00      A   
ATOM   2463  O   GLY A 264     -30.854   3.806   5.214  1.00 10.00      A   
ATOM   2464  N   ALA A 265     -31.519   1.664   5.036  1.00 10.00      A   
ATOM   2465  HN  ALA A 265     -31.322   0.727   5.252  1.00 10.00      A   
ATOM   2466  CA  ALA A 265     -32.699   1.967   4.235  1.00 10.00      A   
ATOM   2467  CB  ALA A 265     -32.393   1.823   2.751  1.00 10.00      A   
ATOM   2468  C   ALA A 265     -33.844   1.046   4.640  1.00 10.00      A   
ATOM   2469  O   ALA A 265     -33.750  -0.174   4.485  1.00 10.00      A   
ATOM   2470  N   LYS A 266     -34.908   1.637   5.188  1.00 10.00      A   
ATOM   2471  HN  LYS A 266     -34.905   2.613   5.296  1.00 10.00      A   
ATOM   2472  CA  LYS A 266     -36.080   0.882   5.638  1.00 10.00      A   
ATOM   2473  CB  LYS A 266     -36.758   0.142   4.475  1.00 10.00      A   
ATOM   2474  CG  LYS A 266     -37.430   1.055   3.461  1.00 10.00      A   
ATOM   2475  CD  LYS A 266     -38.115   0.258   2.362  1.00 10.00      A   
ATOM   2476  CE  LYS A 266     -38.830   1.166   1.372  1.00 10.00      A   
ATOM   2477  NZ  LYS A 266     -39.999   1.854   1.984  1.00 10.00      A   
ATOM   2478  HZ1 LYS A 266     -39.689   2.701   2.498  1.00 10.00      A   
ATOM   2479  HZ2 LYS A 266     -40.482   1.219   2.648  1.00 10.00      A   
ATOM   2480  HZ3 LYS A 266     -40.677   2.141   1.245  1.00 10.00      A   
ATOM   2481  C   LYS A 266     -35.709  -0.088   6.760  1.00 10.00      A   
ATOM   2482  O   LYS A 266     -36.429  -1.051   7.040  1.00 10.00      A   
ATOM   2483  N   GLN A 267     -34.594   0.198   7.423  1.00 10.00      A   
ATOM   2484  HN  GLN A 267     -34.089   1.003   7.174  1.00 10.00      A   
ATOM   2485  CA  GLN A 267     -34.100  -0.636   8.508  1.00 10.00      A   
ATOM   2486  CB  GLN A 267     -32.650  -0.276   8.833  1.00 10.00      A   
ATOM   2487  CG  GLN A 267     -31.671  -0.574   7.705  1.00 10.00      A   
ATOM   2488  CD  GLN A 267     -31.445  -2.061   7.497  1.00 10.00      A   
ATOM   2489  OE1 GLN A 267     -32.302  -2.882   7.812  1.00 10.00      A   
ATOM   2490  NE2 GLN A 267     -30.293  -2.417   6.954  1.00 10.00      A   
ATOM   2491 HE21 GLN A 267     -29.651  -1.707   6.714  1.00 10.00      A   
ATOM   2492 HE22 GLN A 267     -30.125  -3.373   6.810  1.00 10.00      A   
ATOM   2493  C   GLN A 267     -34.981  -0.501   9.741  1.00 10.00      A   
ATOM   2494  O   GLN A 267     -35.073  -1.414  10.561  1.00 10.00      A   
ATOM   2495  N   ARG A 268     -35.659   0.630   9.843  1.00 10.00      A   
ATOM   2496  HN  ARG A 268     -35.557   1.312   9.142  1.00 10.00      A   
ATOM   2497  CA  ARG A 268     -36.549   0.892  10.964  1.00 10.00      A   
ATOM   2498  CB  ARG A 268     -36.715   2.400  11.164  1.00 10.00      A   
ATOM   2499  CG  ARG A 268     -35.478   3.101  11.704  1.00 10.00      A   
ATOM   2500  CD  ARG A 268     -35.436   4.559  11.270  1.00 10.00      A   
ATOM   2501  NE  ARG A 268     -36.678   5.265  11.586  1.00 10.00      A   
ATOM   2502  HE  ARG A 268     -36.954   5.290  12.530  1.00 10.00      A   
ATOM   2503  CZ  ARG A 268     -37.450   5.865  10.677  1.00 10.00      A   
ATOM   2504  NH1 ARG A 268     -37.116   5.848   9.390  1.00 10.00      A   
ATOM   2505 HH11 ARG A 268     -36.247   5.368   9.076  1.00 10.00      A   
ATOM   2506 HH12 ARG A 268     -37.729   6.315   8.685  1.00 10.00      A   
ATOM   2507  NH2 ARG A 268     -38.564   6.476  11.057  1.00 10.00      A   
ATOM   2508 HH21 ARG A 268     -38.840   6.489  12.064  1.00 10.00      A   
ATOM   2509 HH22 ARG A 268     -39.174   6.944  10.349  1.00 10.00      A   
ATOM   2510  C   ARG A 268     -37.913   0.242  10.732  1.00 10.00      A   
ATOM   2511  O   ARG A 268     -38.852   0.457  11.497  1.00 10.00      A   
ATOM   2512  N   THR A 269     -38.014  -0.550   9.673  1.00 10.00      A   
ATOM   2513  HN  THR A 269     -37.233  -0.677   9.099  1.00 10.00      A   
ATOM   2514  CA  THR A 269     -39.258  -1.224   9.339  1.00 10.00      A   
ATOM   2515  CB  THR A 269     -39.940  -0.545   8.138  1.00 10.00      A   
ATOM   2516  OG1 THR A 269     -39.943   0.873   8.346  1.00 10.00      A   
ATOM   2517  HG1 THR A 269     -40.027   1.058   9.290  1.00 10.00      A   
ATOM   2518  CG2 THR A 269     -41.373  -1.032   7.986  1.00 10.00      A   
ATOM   2519  C   THR A 269     -39.040  -2.707   9.037  1.00 10.00      A   
ATOM   2520  O   THR A 269     -39.785  -3.560   9.515  1.00 10.00      A   
ATOM   2521  N   TYR A 270     -38.022  -3.018   8.246  1.00 10.00      A   
ATOM   2522  HN  TYR A 270     -37.457  -2.303   7.877  1.00 10.00      A   
ATOM   2523  CA  TYR A 270     -37.740  -4.406   7.897  1.00 10.00      A   
ATOM   2524  CB  TYR A 270     -37.366  -4.532   6.423  1.00 10.00      A   
ATOM   2525  CG  TYR A 270     -38.512  -4.246   5.482  1.00 10.00      A   
ATOM   2526  CD1 TYR A 270     -38.540  -3.085   4.719  1.00 10.00      A   
ATOM   2527  CD2 TYR A 270     -39.570  -5.136   5.358  1.00 10.00      A   
ATOM   2528  CE1 TYR A 270     -39.587  -2.819   3.858  1.00 10.00      A   
ATOM   2529  CE2 TYR A 270     -40.622  -4.878   4.501  1.00 10.00      A   
ATOM   2530  CZ  TYR A 270     -40.624  -3.718   3.753  1.00 10.00      A   
ATOM   2531  OH  TYR A 270     -41.669  -3.459   2.896  1.00 10.00      A   
ATOM   2532  HH  TYR A 270     -42.502  -3.621   3.351  1.00 10.00      A   
ATOM   2533  C   TYR A 270     -36.664  -5.015   8.791  1.00 10.00      A   
ATOM   2534  O   TYR A 270     -36.732  -6.198   9.129  1.00 10.00      A   
ATOM   2535  N   ALA A 271     -35.685  -4.196   9.169  1.00 10.00      A   
ATOM   2536  HN  ALA A 271     -35.701  -3.271   8.858  1.00 10.00      A   
ATOM   2537  CA  ALA A 271     -34.583  -4.625  10.033  1.00 10.00      A   
ATOM   2538  CB  ALA A 271     -35.064  -4.953  11.440  1.00 10.00      A   
ATOM   2539  C   ALA A 271     -33.780  -5.776   9.428  1.00 10.00      A   
ATOM   2540  O   ALA A 271     -33.973  -6.942   9.777  1.00 10.00      A   
ATOM   2541  N   ALA A 272     -32.883  -5.435   8.514  1.00 10.00      A   
ATOM   2542  HN  ALA A 272     -32.779  -4.484   8.275  1.00 10.00      A   
ATOM   2543  CA  ALA A 272     -32.042  -6.419   7.853  1.00 10.00      A   
ATOM   2544  CB  ALA A 272     -32.258  -6.372   6.347  1.00 10.00      A   
ATOM   2545  C   ALA A 272     -30.579  -6.165   8.196  1.00 10.00      A   
ATOM   2546  O   ALA A 272     -29.749  -5.941   7.315  1.00 10.00      A   
ATOM   2547  N   PHE A 273     -30.270  -6.202   9.484  1.00 10.00      A   
ATOM   2548  HN  PHE A 273     -30.976  -6.402  10.140  1.00 10.00      A   
ATOM   2549  CA  PHE A 273     -28.910  -5.974   9.955  1.00 10.00      A   
ATOM   2550  CB  PHE A 273     -28.920  -5.283  11.322  1.00 10.00      A   
ATOM   2551  CG  PHE A 273     -29.467  -3.886  11.311  1.00 10.00      A   
ATOM   2552  CD1 PHE A 273     -30.739  -3.622  11.796  1.00 10.00      A   
ATOM   2553  CD2 PHE A 273     -28.706  -2.834  10.823  1.00 10.00      A   
ATOM   2554  CE1 PHE A 273     -31.241  -2.337  11.796  1.00 10.00      A   
ATOM   2555  CE2 PHE A 273     -29.203  -1.546  10.819  1.00 10.00      A   
ATOM   2556  CZ  PHE A 273     -30.472  -1.299  11.306  1.00 10.00      A   
ATOM   2557  C   PHE A 273     -28.146  -7.290  10.053  1.00 10.00      A   
ATOM   2558  O   PHE A 273     -27.366  -7.501  10.979  1.00 10.00      A   
ATOM   2559  N   ASN A 274     -28.372  -8.169   9.096  1.00 10.00      A   
ATOM   2560  HN  ASN A 274     -28.995  -7.941   8.375  1.00 10.00      A   
ATOM   2561  CA  ASN A 274     -27.704  -9.465   9.084  1.00 10.00      A   
ATOM   2562  CB  ASN A 274     -28.434 -10.450   8.162  1.00 10.00      A   
ATOM   2563  CG  ASN A 274     -29.911 -10.596   8.480  1.00 10.00      A   
ATOM   2564  OD1 ASN A 274     -30.343 -10.389   9.612  1.00 10.00      A   
ATOM   2565  ND2 ASN A 274     -30.697 -10.962   7.480  1.00 10.00      A   
ATOM   2566 HD21 ASN A 274     -30.288 -11.124   6.602  1.00 10.00      A   
ATOM   2567 HD22 ASN A 274     -31.655 -11.060   7.655  1.00 10.00      A   
ATOM   2568  C   ASN A 274     -26.257  -9.311   8.632  1.00 10.00      A   
ATOM   2569  O   ASN A 274     -25.974  -8.578   7.683  1.00 10.00      A   
ATOM   2570  N   PRO A 275     -25.319  -9.976   9.319  1.00 10.00      A   
ATOM   2571  CA  PRO A 275     -23.894  -9.920   8.983  1.00 10.00      A   
ATOM   2572  CB  PRO A 275     -23.201 -10.530  10.216  1.00 10.00      A   
ATOM   2573  CG  PRO A 275     -24.274 -10.696  11.244  1.00 10.00      A   
ATOM   2574  CD  PRO A 275     -25.562 -10.827  10.486  1.00 10.00      A   
ATOM   2575  C   PRO A 275     -23.580 -10.756   7.745  1.00 10.00      A   
ATOM   2576  O   PRO A 275     -24.459 -11.430   7.201  1.00 10.00      A   
ATOM   2577  N   ALA A 276     -22.329 -10.710   7.299  1.00 10.00      A   
ATOM   2578  HN  ALA A 276     -21.675 -10.148   7.766  1.00 10.00      A   
ATOM   2579  CA  ALA A 276     -21.907 -11.473   6.131  1.00 10.00      A   
ATOM   2580  CB  ALA A 276     -20.514 -11.057   5.693  1.00 10.00      A   
ATOM   2581  C   ALA A 276     -21.947 -12.968   6.417  1.00 10.00      A   
ATOM   2582  O   ALA A 276     -21.862 -13.392   7.572  1.00 10.00      A   
ATOM   2583  N   ASP A 277     -22.076 -13.761   5.366  1.00 10.00      A   
ATOM   2584  HN  ASP A 277     -22.130 -13.363   4.469  1.00 10.00      A   
ATOM   2585  CA  ASP A 277     -22.141 -15.210   5.508  1.00 10.00      A   
ATOM   2586  CB  ASP A 277     -23.346 -15.765   4.743  1.00 10.00      A   
ATOM   2587  CG  ASP A 277     -24.670 -15.207   5.225  1.00 10.00      A   
ATOM   2588  OD1 ASP A 277     -25.063 -15.503   6.371  1.00 10.00      A   
ATOM   2589  OD2 ASP A 277     -25.327 -14.465   4.460  1.00 10.00      A   
ATOM   2590  C   ASP A 277     -20.863 -15.855   4.991  1.00 10.00      A   
ATOM   2591  O   ASP A 277     -20.349 -16.811   5.578  1.00 10.00      A   
ATOM   2592  N   MET A 278     -20.358 -15.325   3.884  1.00 10.00      A   
ATOM   2593  HN  MET A 278     -20.818 -14.566   3.464  1.00 10.00      A   
ATOM   2594  CA  MET A 278     -19.142 -15.835   3.270  1.00 10.00      A   
ATOM   2595  CB  MET A 278     -19.485 -16.605   1.993  1.00 10.00      A   
ATOM   2596  CG  MET A 278     -18.293 -17.253   1.309  1.00 10.00      A   
ATOM   2597  SD  MET A 278     -18.706 -17.903  -0.322  1.00 10.00      A   
ATOM   2598  CE  MET A 278     -17.169 -18.710  -0.759  1.00 10.00      A   
ATOM   2599  C   MET A 278     -18.203 -14.681   2.947  1.00 10.00      A   
ATOM   2600  O   MET A 278     -18.583 -13.741   2.250  1.00 10.00      A   
ATOM   2601  N   VAL A 279     -16.988 -14.743   3.468  1.00 10.00      A   
ATOM   2602  HN  VAL A 279     -16.736 -15.522   4.015  1.00 10.00      A   
ATOM   2603  CA  VAL A 279     -16.004 -13.691   3.238  1.00 10.00      A   
ATOM   2604  CB  VAL A 279     -15.679 -12.930   4.545  1.00 10.00      A   
ATOM   2605  CG1 VAL A 279     -14.760 -11.750   4.270  1.00 10.00      A   
ATOM   2606  CG2 VAL A 279     -16.954 -12.465   5.232  1.00 10.00      A   
ATOM   2607  C   VAL A 279     -14.718 -14.289   2.681  1.00 10.00      A   
ATOM   2608  O   VAL A 279     -14.209 -15.272   3.216  1.00 10.00      A   
ATOM   2609  N   MET A 280     -14.208 -13.713   1.600  1.00 10.00      A   
ATOM   2610  HN  MET A 280     -14.672 -12.947   1.194  1.00 10.00      A   
ATOM   2611  CA  MET A 280     -12.979 -14.200   0.994  1.00 10.00      A   
ATOM   2612  CB  MET A 280     -13.273 -15.239  -0.094  1.00 10.00      A   
ATOM   2613  CG  MET A 280     -12.027 -15.867  -0.703  1.00 10.00      A   
ATOM   2614  SD  MET A 280     -12.387 -17.315  -1.717  1.00 10.00      A   
ATOM   2615  CE  MET A 280     -10.728 -17.865  -2.102  1.00 10.00      A   
ATOM   2616  C   MET A 280     -12.150 -13.056   0.428  1.00 10.00      A   
ATOM   2617  O   MET A 280     -12.646 -12.223  -0.336  1.00 10.00      A   
ATOM   2618  N   VAL A 281     -10.886 -13.023   0.809  1.00 10.00      A   
ATOM   2619  HN  VAL A 281     -10.554 -13.725   1.412  1.00 10.00      A   
ATOM   2620  CA  VAL A 281      -9.964 -12.000   0.343  1.00 10.00      A   
ATOM   2621  CB  VAL A 281      -9.405 -11.149   1.507  1.00 10.00      A   
ATOM   2622  CG1 VAL A 281     -10.412 -10.086   1.922  1.00 10.00      A   
ATOM   2623  CG2 VAL A 281      -9.036 -12.027   2.697  1.00 10.00      A   
ATOM   2624  C   VAL A 281      -8.820 -12.656  -0.420  1.00 10.00      A   
ATOM   2625  O   VAL A 281      -8.432 -13.788  -0.114  1.00 10.00      A   
ATOM   2626  N   ASN A 282      -8.289 -11.962  -1.416  1.00 10.00      A   
ATOM   2627  HN  ASN A 282      -8.625 -11.059  -1.609  1.00 10.00      A   
ATOM   2628  CA  ASN A 282      -7.205 -12.507  -2.218  1.00 10.00      A   
ATOM   2629  CB  ASN A 282      -7.759 -13.263  -3.430  1.00 10.00      A   
ATOM   2630  CG  ASN A 282      -6.686 -13.672  -4.422  1.00 10.00      A   
ATOM   2631  OD1 ASN A 282      -5.999 -14.675  -4.237  1.00 10.00      A   
ATOM   2632  ND2 ASN A 282      -6.550 -12.907  -5.490  1.00 10.00      A   
ATOM   2633 HD21 ASN A 282      -7.143 -12.136  -5.587  1.00 10.00      A   
ATOM   2634 HD22 ASN A 282      -5.847 -13.137  -6.140  1.00 10.00      A   
ATOM   2635  C   ASN A 282      -6.226 -11.430  -2.664  1.00 10.00      A   
ATOM   2636  O   ASN A 282      -6.613 -10.433  -3.282  1.00 10.00      A   
ATOM   2637  N   PHE A 283      -4.963 -11.638  -2.330  1.00 10.00      A   
ATOM   2638  HN  PHE A 283      -4.735 -12.451  -1.820  1.00 10.00      A   
ATOM   2639  CA  PHE A 283      -3.901 -10.716  -2.695  1.00 10.00      A   
ATOM   2640  CB  PHE A 283      -2.783 -10.739  -1.645  1.00 10.00      A   
ATOM   2641  CG  PHE A 283      -3.089  -9.979  -0.385  1.00 10.00      A   
ATOM   2642  CD1 PHE A 283      -3.537 -10.640   0.747  1.00 10.00      A   
ATOM   2643  CD2 PHE A 283      -2.924  -8.603  -0.330  1.00 10.00      A   
ATOM   2644  CE1 PHE A 283      -3.816  -9.943   1.908  1.00 10.00      A   
ATOM   2645  CE2 PHE A 283      -3.202  -7.901   0.827  1.00 10.00      A   
ATOM   2646  CZ  PHE A 283      -3.649  -8.572   1.948  1.00 10.00      A   
ATOM   2647  C   PHE A 283      -3.327 -11.096  -4.055  1.00 10.00      A   
ATOM   2648  O   PHE A 283      -2.727 -12.164  -4.212  1.00 10.00      A   
ATOM   2649  N   SER A 284      -3.537 -10.235  -5.033  1.00 10.00      A   
ATOM   2650  HN  SER A 284      -4.035  -9.410  -4.840  1.00 10.00      A   
ATOM   2651  CA  SER A 284      -3.042 -10.451  -6.383  1.00 10.00      A   
ATOM   2652  CB  SER A 284      -3.996 -11.343  -7.186  1.00 10.00      A   
ATOM   2653  OG  SER A 284      -4.051 -12.652  -6.642  1.00 10.00      A   
ATOM   2654  HG  SER A 284      -3.488 -12.694  -5.853  1.00 10.00      A   
ATOM   2655  C   SER A 284      -2.883  -9.106  -7.071  1.00 10.00      A   
ATOM   2656  O   SER A 284      -3.747  -8.237  -6.943  1.00 10.00      A   
ATOM   2657  N   ASP A 285      -1.785  -8.937  -7.794  1.00 10.00      A   
ATOM   2658  HN  ASP A 285      -1.142  -9.675  -7.861  1.00 10.00      A   
ATOM   2659  CA  ASP A 285      -1.499  -7.686  -8.492  1.00 10.00      A   
ATOM   2660  CB  ASP A 285      -0.010  -7.587  -8.838  1.00 10.00      A   
ATOM   2661  CG  ASP A 285       0.887  -7.603  -7.619  1.00 10.00      A   
ATOM   2662  OD1 ASP A 285       1.873  -8.376  -7.614  1.00 10.00      A   
ATOM   2663  OD2 ASP A 285       0.615  -6.848  -6.664  1.00 10.00      A   
ATOM   2664  C   ASP A 285      -2.347  -7.540  -9.753  1.00 10.00      A   
ATOM   2665  O   ASP A 285      -1.819  -7.366 -10.856  1.00 10.00      A   
ATOM   2666  N   MET A 286      -3.663  -7.619  -9.578  1.00 10.00      A   
ATOM   2667  HN  MET A 286      -4.010  -7.767  -8.668  1.00 10.00      A   
ATOM   2668  CA  MET A 286      -4.609  -7.500 -10.677  1.00 10.00      A   
ATOM   2669  CB  MET A 286      -4.488  -8.705 -11.616  1.00 10.00      A   
ATOM   2670  CG  MET A 286      -5.076  -8.478 -12.999  1.00 10.00      A   
ATOM   2671  SD  MET A 286      -4.086  -9.237 -14.303  1.00 10.00      A   
ATOM   2672  CE  MET A 286      -4.308 -10.975 -13.931  1.00 10.00      A   
ATOM   2673  C   MET A 286      -6.030  -7.403 -10.127  1.00 10.00      A   
ATOM   2674  O   MET A 286      -6.490  -8.305  -9.424  1.00 10.00      A   
ATOM   2675  N   PRO A 287      -6.728  -6.289 -10.404  1.00 10.00      A   
ATOM   2676  CA  PRO A 287      -8.098  -6.083  -9.939  1.00 10.00      A   
ATOM   2677  CB  PRO A 287      -8.258  -4.563  -9.997  1.00 10.00      A   
ATOM   2678  CG  PRO A 287      -7.336  -4.117 -11.084  1.00 10.00      A   
ATOM   2679  CD  PRO A 287      -6.231  -5.140 -11.183  1.00 10.00      A   
ATOM   2680  C   PRO A 287      -9.120  -6.781 -10.839  1.00 10.00      A   
ATOM   2681  O   PRO A 287      -9.494  -6.267 -11.898  1.00 10.00      A   
ATOM   2682  N   LEU A 288      -9.556  -7.959 -10.412  1.00 10.00      A   
ATOM   2683  HN  LEU A 288      -9.223  -8.311  -9.557  1.00 10.00      A   
ATOM   2684  CA  LEU A 288     -10.527  -8.740 -11.170  1.00 10.00      A   
ATOM   2685  CB  LEU A 288      -9.882 -10.026 -11.702  1.00 10.00      A   
ATOM   2686  CG  LEU A 288      -8.608  -9.865 -12.539  1.00 10.00      A   
ATOM   2687  CD1 LEU A 288      -8.045 -11.227 -12.913  1.00 10.00      A   
ATOM   2688  CD2 LEU A 288      -8.885  -9.044 -13.788  1.00 10.00      A   
ATOM   2689  C   LEU A 288     -11.730  -9.087 -10.299  1.00 10.00      A   
ATOM   2690  O   LEU A 288     -11.619  -9.162  -9.072  1.00 10.00      A   
ATOM   2691  N   SER A 289     -12.878  -9.286 -10.927  1.00 10.00      A   
ATOM   2692  HN  SER A 289     -12.918  -9.196 -11.904  1.00 10.00      A   
ATOM   2693  CA  SER A 289     -14.086  -9.634 -10.205  1.00 10.00      A   
ATOM   2694  CB  SER A 289     -15.288  -8.874 -10.777  1.00 10.00      A   
ATOM   2695  OG  SER A 289     -16.419  -8.980  -9.929  1.00 10.00      A   
ATOM   2696  HG  SER A 289     -16.904  -8.144  -9.944  1.00 10.00      A   
ATOM   2697  C   SER A 289     -14.320 -11.142 -10.268  1.00 10.00      A   
ATOM   2698  O   SER A 289     -13.561 -11.870 -10.907  1.00 10.00      A   
ATOM   2699  N   MET A 290     -15.359 -11.606  -9.591  1.00 10.00      A   
ATOM   2700  HN  MET A 290     -15.928 -10.972  -9.101  1.00 10.00      A   
ATOM   2701  CA  MET A 290     -15.689 -13.025  -9.568  1.00 10.00      A   
ATOM   2702  CB  MET A 290     -15.143 -13.688  -8.302  1.00 10.00      A   
ATOM   2703  CG  MET A 290     -13.818 -14.403  -8.495  1.00 10.00      A   
ATOM   2704  SD  MET A 290     -13.979 -15.910  -9.468  1.00 10.00      A   
ATOM   2705  CE  MET A 290     -14.883 -16.951  -8.324  1.00 10.00      A   
ATOM   2706  C   MET A 290     -17.195 -13.223  -9.664  1.00 10.00      A   
ATOM   2707  O   MET A 290     -17.734 -14.243  -9.231  1.00 10.00      A   
ATOM   2708  N   ALA A 291     -17.871 -12.240 -10.244  1.00 10.00      A   
ATOM   2709  HN  ALA A 291     -17.384 -11.450 -10.570  1.00 10.00      A   
ATOM   2710  CA  ALA A 291     -19.318 -12.300 -10.411  1.00 10.00      A   
ATOM   2711  CB  ALA A 291     -19.869 -10.924 -10.743  1.00 10.00      A   
ATOM   2712  C   ALA A 291     -19.688 -13.303 -11.500  1.00 10.00      A   
ATOM   2713  O   ALA A 291     -20.852 -13.676 -11.648  1.00 10.00      A   
ATOM   2714  N   ASN A 292     -18.675 -13.748 -12.242  1.00 10.00      A   
ATOM   2715  HN  ASN A 292     -17.771 -13.414 -12.055  1.00 10.00      A   
ATOM   2716  CA  ASN A 292     -18.856 -14.712 -13.326  1.00 10.00      A   
ATOM   2717  CB  ASN A 292     -17.538 -14.918 -14.085  1.00 10.00      A   
ATOM   2718  CG  ASN A 292     -16.664 -13.678 -14.109  1.00 10.00      A   
ATOM   2719  OD1 ASN A 292     -15.903 -13.425 -13.176  1.00 10.00      A   
ATOM   2720  ND2 ASN A 292     -16.761 -12.899 -15.172  1.00 10.00      A   
ATOM   2721 HD21 ASN A 292     -17.383 -13.160 -15.882  1.00 10.00      A   
ATOM   2722 HD22 ASN A 292     -16.207 -12.088 -15.206  1.00 10.00      A   
ATOM   2723  C   ASN A 292     -19.350 -16.047 -12.779  1.00 10.00      A   
ATOM   2724  O   ASN A 292     -19.944 -16.852 -13.499  1.00 10.00      A   
ATOM   2725  N   ALA A 293     -19.110 -16.271 -11.492  1.00 10.00      A   
ATOM   2726  HN  ALA A 293     -18.634 -15.589 -10.971  1.00 10.00      A   
ATOM   2727  CA  ALA A 293     -19.538 -17.498 -10.833  1.00 10.00      A   
ATOM   2728  CB  ALA A 293     -18.905 -17.604  -9.453  1.00 10.00      A   
ATOM   2729  C   ALA A 293     -21.056 -17.532 -10.711  1.00 10.00      A   
ATOM   2730  O   ALA A 293     -21.656 -18.589 -10.519  1.00 10.00      A   
ATOM   2731  N   PHE A 294     -21.671 -16.365 -10.838  1.00 10.00      A   
ATOM   2732  HN  PHE A 294     -21.138 -15.557 -11.010  1.00 10.00      A   
ATOM   2733  CA  PHE A 294     -23.115 -16.247 -10.735  1.00 10.00      A   
ATOM   2734  CB  PHE A 294     -23.483 -15.294  -9.594  1.00 10.00      A   
ATOM   2735  CG  PHE A 294     -22.770 -15.583  -8.302  1.00 10.00      A   
ATOM   2736  CD1 PHE A 294     -21.770 -14.740  -7.843  1.00 10.00      A   
ATOM   2737  CD2 PHE A 294     -23.097 -16.699  -7.549  1.00 10.00      A   
ATOM   2738  CE1 PHE A 294     -21.111 -15.004  -6.658  1.00 10.00      A   
ATOM   2739  CE2 PHE A 294     -22.442 -16.969  -6.363  1.00 10.00      A   
ATOM   2740  CZ  PHE A 294     -21.447 -16.120  -5.916  1.00 10.00      A   
ATOM   2741  C   PHE A 294     -23.712 -15.759 -12.052  1.00 10.00      A   
ATOM   2742  O   PHE A 294     -24.769 -15.127 -12.068  1.00 10.00      A   
ATOM   2743  N   GLU A 295     -23.018 -16.041 -13.153  1.00 10.00      A   
ATOM   2744  HN  GLU A 295     -22.167 -16.519 -13.069  1.00 10.00      A   
ATOM   2745  CA  GLU A 295     -23.484 -15.646 -14.480  1.00 10.00      A   
ATOM   2746  CB  GLU A 295     -22.443 -16.020 -15.537  1.00 10.00      A   
ATOM   2747  CG  GLU A 295     -22.723 -15.454 -16.920  1.00 10.00      A   
ATOM   2748  CD  GLU A 295     -21.896 -16.118 -17.999  1.00 10.00      A   
ATOM   2749  OE1 GLU A 295     -22.433 -17.001 -18.704  1.00 10.00      A   
ATOM   2750  OE2 GLU A 295     -20.707 -15.761 -18.151  1.00 10.00      A   
ATOM   2751  C   GLU A 295     -24.805 -16.341 -14.793  1.00 10.00      A   
ATOM   2752  O   GLU A 295     -25.742 -15.735 -15.318  1.00 10.00      A   
ATOM   2753  N   LYS A 296     -24.867 -17.620 -14.455  1.00 10.00      A   
ATOM   2754  HN  LYS A 296     -24.088 -18.038 -14.032  1.00 10.00      A   
ATOM   2755  CA  LYS A 296     -26.060 -18.415 -14.674  1.00 10.00      A   
ATOM   2756  CB  LYS A 296     -25.666 -19.878 -14.888  1.00 10.00      A   
ATOM   2757  CG  LYS A 296     -26.762 -20.754 -15.472  1.00 10.00      A   
ATOM   2758  CD  LYS A 296     -26.258 -22.168 -15.718  1.00 10.00      A   
ATOM   2759  CE  LYS A 296     -27.285 -23.004 -16.462  1.00 10.00      A   
ATOM   2760  NZ  LYS A 296     -26.728 -24.313 -16.893  1.00 10.00      A   
ATOM   2761  HZ1 LYS A 296     -25.765 -24.187 -17.269  1.00 10.00      A   
ATOM   2762  HZ2 LYS A 296     -27.324 -24.730 -17.635  1.00 10.00      A   
ATOM   2763  HZ3 LYS A 296     -26.690 -24.971 -16.087  1.00 10.00      A   
ATOM   2764  C   LYS A 296     -26.963 -18.289 -13.453  1.00 10.00      A   
ATOM   2765  O   LYS A 296     -26.477 -18.053 -12.347  1.00 10.00      A   
ATOM   2766  N   ALA A 297     -28.268 -18.424 -13.653  1.00 10.00      A   
ATOM   2767  HN  ALA A 297     -28.599 -18.592 -14.561  1.00 10.00      A   
ATOM   2768  CA  ALA A 297     -29.220 -18.324 -12.555  1.00 10.00      A   
ATOM   2769  CB  ALA A 297     -30.648 -18.307 -13.079  1.00 10.00      A   
ATOM   2770  C   ALA A 297     -29.022 -19.460 -11.556  1.00 10.00      A   
ATOM   2771  O   ALA A 297     -29.376 -20.610 -11.825  1.00 10.00      A   
ATOM   2772  N   VAL A 298     -28.424 -19.129 -10.421  1.00 10.00      A   
ATOM   2773  HN  VAL A 298     -28.133 -18.203 -10.292  1.00 10.00      A   
ATOM   2774  CA  VAL A 298     -28.166 -20.102  -9.372  1.00 10.00      A   
ATOM   2775  CB  VAL A 298     -27.165 -19.552  -8.330  1.00 10.00      A   
ATOM   2776  CG1 VAL A 298     -26.776 -20.631  -7.332  1.00 10.00      A   
ATOM   2777  CG2 VAL A 298     -25.928 -18.990  -9.015  1.00 10.00      A   
ATOM   2778  C   VAL A 298     -29.463 -20.502  -8.674  1.00 10.00      A   
ATOM   2779  O   VAL A 298     -29.976 -19.773  -7.821  1.00 10.00      A   
ATOM   2780  N   LYS A 299     -29.994 -21.660  -9.050  1.00 10.00      A   
ATOM   2781  HN  LYS A 299     -29.542 -22.186  -9.744  1.00 10.00      A   
ATOM   2782  CA  LYS A 299     -31.232 -22.167  -8.467  1.00 10.00      A   
ATOM   2783  CB  LYS A 299     -31.733 -23.391  -9.233  1.00 10.00      A   
ATOM   2784  CG  LYS A 299     -32.210 -23.073 -10.639  1.00 10.00      A   
ATOM   2785  CD  LYS A 299     -32.504 -24.336 -11.430  1.00 10.00      A   
ATOM   2786  CE  LYS A 299     -32.949 -24.002 -12.844  1.00 10.00      A   
ATOM   2787  NZ  LYS A 299     -32.987 -25.202 -13.718  1.00 10.00      A   
ATOM   2788  HZ1 LYS A 299     -33.348 -24.948 -14.658  1.00 10.00      A   
ATOM   2789  HZ2 LYS A 299     -33.609 -25.927 -13.308  1.00 10.00      A   
ATOM   2790  HZ3 LYS A 299     -32.032 -25.600 -13.822  1.00 10.00      A   
ATOM   2791  C   LYS A 299     -31.058 -22.488  -6.987  1.00 10.00      A   
ATOM   2792  O   LYS A 299     -29.941 -22.727  -6.520  1.00 10.00      A   
ATOM   2793  N   ALA A 300     -32.163 -22.484  -6.256  1.00 10.00      A   
ATOM   2794  HN  ALA A 300     -33.024 -22.306  -6.690  1.00 10.00      A   
ATOM   2795  CA  ALA A 300     -32.137 -22.758  -4.826  1.00 10.00      A   
ATOM   2796  CB  ALA A 300     -33.343 -22.128  -4.148  1.00 10.00      A   
ATOM   2797  C   ALA A 300     -32.095 -24.255  -4.547  1.00 10.00      A   
ATOM   2798  O   ALA A 300     -32.709 -25.051  -5.260  1.00 10.00      A   
ATOM   2799  N   LYS A 301     -31.367 -24.627  -3.509  1.00 10.00      A   
ATOM   2800  HN  LYS A 301     -30.901 -23.939  -2.984  1.00 10.00      A   
ATOM   2801  CA  LYS A 301     -31.236 -26.019  -3.111  1.00 10.00      A   
ATOM   2802  CB  LYS A 301     -30.238 -26.753  -4.011  1.00 10.00      A   
ATOM   2803  CG  LYS A 301     -30.086 -28.229  -3.683  1.00 10.00      A   
ATOM   2804  CD  LYS A 301     -29.136 -28.915  -4.648  1.00 10.00      A   
ATOM   2805  CE  LYS A 301     -28.912 -30.365  -4.261  1.00 10.00      A   
ATOM   2806  NZ  LYS A 301     -28.038 -31.067  -5.235  1.00 10.00      A   
ATOM   2807  HZ1 LYS A 301     -27.135 -30.559  -5.346  1.00 10.00      A   
ATOM   2808  HZ2 LYS A 301     -28.507 -31.120  -6.161  1.00 10.00      A   
ATOM   2809  HZ3 LYS A 301     -27.840 -32.035  -4.906  1.00 10.00      A   
ATOM   2810  C   LYS A 301     -30.780 -26.074  -1.662  1.00 10.00      A   
ATOM   2811  O   LYS A 301     -29.630 -25.751  -1.359  1.00 10.00      A   
ATOM   2812  N   ASP A 302     -31.696 -26.444  -0.771  1.00 10.00      A   
ATOM   2813  HN  ASP A 302     -32.599 -26.663  -1.083  1.00 10.00      A   
ATOM   2814  CA  ASP A 302     -31.406 -26.520   0.662  1.00 10.00      A   
ATOM   2815  CB  ASP A 302     -30.279 -27.519   0.954  1.00 10.00      A   
ATOM   2816  CG  ASP A 302     -30.258 -27.979   2.396  1.00 10.00      A   
ATOM   2817  OD1 ASP A 302     -31.313 -27.923   3.064  1.00 10.00      A   
ATOM   2818  OD2 ASP A 302     -29.188 -28.415   2.868  1.00 10.00      A   
ATOM   2819  C   ASP A 302     -31.060 -25.131   1.187  1.00 10.00      A   
ATOM   2820  O   ASP A 302     -30.323 -24.968   2.161  1.00 10.00      A   
ATOM   2821  N   GLY A 303     -31.618 -24.130   0.523  1.00 10.00      A   
ATOM   2822  HN  GLY A 303     -32.205 -24.329  -0.235  1.00 10.00      A   
ATOM   2823  CA  GLY A 303     -31.373 -22.757   0.886  1.00 10.00      A   
ATOM   2824  C   GLY A 303     -30.851 -21.971  -0.295  1.00 10.00      A   
ATOM   2825  O   GLY A 303     -30.750 -22.506  -1.403  1.00 10.00      A   
ATOM   2826  N   PHE A 304     -30.529 -20.706  -0.070  1.00 10.00      A   
ATOM   2827  HN  PHE A 304     -30.651 -20.333   0.831  1.00 10.00      A   
ATOM   2828  CA  PHE A 304     -30.008 -19.851  -1.130  1.00 10.00      A   
ATOM   2829  CB  PHE A 304     -30.771 -18.524  -1.185  1.00 10.00      A   
ATOM   2830  CG  PHE A 304     -32.230 -18.653  -1.525  1.00 10.00      A   
ATOM   2831  CD1 PHE A 304     -33.187 -18.697  -0.523  1.00 10.00      A   
ATOM   2832  CD2 PHE A 304     -32.647 -18.717  -2.845  1.00 10.00      A   
ATOM   2833  CE1 PHE A 304     -34.529 -18.805  -0.830  1.00 10.00      A   
ATOM   2834  CE2 PHE A 304     -33.988 -18.826  -3.158  1.00 10.00      A   
ATOM   2835  CZ  PHE A 304     -34.930 -18.869  -2.149  1.00 10.00      A   
ATOM   2836  C   PHE A 304     -28.525 -19.576  -0.918  1.00 10.00      A   
ATOM   2837  O   PHE A 304     -27.784 -19.323  -1.867  1.00 10.00      A   
ATOM   2838  N   LEU A 305     -28.095 -19.645   0.335  1.00 10.00      A   
ATOM   2839  HN  LEU A 305     -28.730 -19.873   1.047  1.00 10.00      A   
ATOM   2840  CA  LEU A 305     -26.703 -19.392   0.682  1.00 10.00      A   
ATOM   2841  CB  LEU A 305     -26.565 -19.130   2.182  1.00 10.00      A   
ATOM   2842  CG  LEU A 305     -25.146 -18.883   2.694  1.00 10.00      A   
ATOM   2843  CD1 LEU A 305     -24.560 -17.620   2.077  1.00 10.00      A   
ATOM   2844  CD2 LEU A 305     -25.132 -18.812   4.212  1.00 10.00      A   
ATOM   2845  C   LEU A 305     -25.799 -20.545   0.259  1.00 10.00      A   
ATOM   2846  O   LEU A 305     -24.752 -20.327  -0.353  1.00 10.00      A   
ATOM   2847  N   GLN A 306     -26.221 -21.768   0.571  1.00 10.00      A   
ATOM   2848  HN  GLN A 306     -27.075 -21.872   1.043  1.00 10.00      A   
ATOM   2849  CA  GLN A 306     -25.448 -22.963   0.234  1.00 10.00      A   
ATOM   2850  CB  GLN A 306     -26.166 -24.245   0.667  1.00 10.00      A   
ATOM   2851  CG  GLN A 306     -26.263 -24.423   2.174  1.00 10.00      A   
ATOM   2852  CD  GLN A 306     -25.841 -25.807   2.617  1.00 10.00      A   
ATOM   2853  OE1 GLN A 306     -25.966 -26.774   1.870  1.00 10.00      A   
ATOM   2854  NE2 GLN A 306     -25.334 -25.910   3.833  1.00 10.00      A   
ATOM   2855 HE21 GLN A 306     -25.260 -25.098   4.376  1.00 10.00      A   
ATOM   2856 HE22 GLN A 306     -25.055 -26.798   4.143  1.00 10.00      A   
ATOM   2857  C   GLN A 306     -25.035 -23.016  -1.246  1.00 10.00      A   
ATOM   2858  O   GLN A 306     -23.840 -23.116  -1.544  1.00 10.00      A   
ATOM   2859  N   PRO A 307     -25.998 -22.945  -2.196  1.00 10.00      A   
ATOM   2860  CA  PRO A 307     -25.688 -22.979  -3.633  1.00 10.00      A   
ATOM   2861  CB  PRO A 307     -27.055 -22.810  -4.307  1.00 10.00      A   
ATOM   2862  CG  PRO A 307     -28.036 -23.258  -3.284  1.00 10.00      A   
ATOM   2863  CD  PRO A 307     -27.454 -22.857  -1.961  1.00 10.00      A   
ATOM   2864  C   PRO A 307     -24.747 -21.848  -4.055  1.00 10.00      A   
ATOM   2865  O   PRO A 307     -23.945 -22.012  -4.973  1.00 10.00      A   
ATOM   2866  N   SER A 308     -24.841 -20.709  -3.375  1.00 10.00      A   
ATOM   2867  HN  SER A 308     -25.490 -20.640  -2.645  1.00 10.00      A   
ATOM   2868  CA  SER A 308     -23.996 -19.560  -3.684  1.00 10.00      A   
ATOM   2869  CB  SER A 308     -24.517 -18.307  -2.970  1.00 10.00      A   
ATOM   2870  OG  SER A 308     -25.887 -18.084  -3.269  1.00 10.00      A   
ATOM   2871  HG  SER A 308     -26.442 -18.525  -2.606  1.00 10.00      A   
ATOM   2872  C   SER A 308     -22.541 -19.838  -3.299  1.00 10.00      A   
ATOM   2873  O   SER A 308     -21.617 -19.562  -4.066  1.00 10.00      A   
ATOM   2874  N   ILE A 309     -22.347 -20.401  -2.112  1.00 10.00      A   
ATOM   2875  HN  ILE A 309     -23.125 -20.597  -1.544  1.00 10.00      A   
ATOM   2876  CA  ILE A 309     -21.009 -20.731  -1.628  1.00 10.00      A   
ATOM   2877  CB  ILE A 309     -21.041 -21.276  -0.182  1.00 10.00      A   
ATOM   2878  CG1 ILE A 309     -21.658 -20.236   0.760  1.00 10.00      A   
ATOM   2879  CG2 ILE A 309     -19.639 -21.656   0.288  1.00 10.00      A   
ATOM   2880  CD1 ILE A 309     -21.902 -20.744   2.164  1.00 10.00      A   
ATOM   2881  C   ILE A 309     -20.358 -21.758  -2.547  1.00 10.00      A   
ATOM   2882  O   ILE A 309     -19.203 -21.608  -2.940  1.00 10.00      A   
ATOM   2883  N   GLN A 310     -21.126 -22.781  -2.914  1.00 10.00      A   
ATOM   2884  HN  GLN A 310     -22.052 -22.826  -2.587  1.00 10.00      A   
ATOM   2885  CA  GLN A 310     -20.634 -23.835  -3.793  1.00 10.00      A   
ATOM   2886  CB  GLN A 310     -21.689 -24.925  -3.973  1.00 10.00      A   
ATOM   2887  CG  GLN A 310     -21.634 -26.035  -2.935  1.00 10.00      A   
ATOM   2888  CD  GLN A 310     -22.818 -26.974  -3.042  1.00 10.00      A   
ATOM   2889  OE1 GLN A 310     -23.910 -26.564  -3.441  1.00 10.00      A   
ATOM   2890  NE2 GLN A 310     -22.613 -28.239  -2.709  1.00 10.00      A   
ATOM   2891 HE21 GLN A 310     -21.713 -28.502  -2.420  1.00 10.00      A   
ATOM   2892 HE22 GLN A 310     -23.373 -28.860  -2.755  1.00 10.00      A   
ATOM   2893  C   GLN A 310     -20.237 -23.273  -5.152  1.00 10.00      A   
ATOM   2894  O   GLN A 310     -19.216 -23.660  -5.715  1.00 10.00      A   
ATOM   2895  N   ALA A 311     -21.045 -22.351  -5.664  1.00 10.00      A   
ATOM   2896  HN  ALA A 311     -21.836 -22.074  -5.155  1.00 10.00      A   
ATOM   2897  CA  ALA A 311     -20.783 -21.735  -6.958  1.00 10.00      A   
ATOM   2898  CB  ALA A 311     -21.905 -20.777  -7.330  1.00 10.00      A   
ATOM   2899  C   ALA A 311     -19.443 -21.012  -6.956  1.00 10.00      A   
ATOM   2900  O   ALA A 311     -18.602 -21.240  -7.827  1.00 10.00      A   
ATOM   2901  N   PHE A 312     -19.243 -20.164  -5.956  1.00 10.00      A   
ATOM   2902  HN  PHE A 312     -19.946 -20.052  -5.282  1.00 10.00      A   
ATOM   2903  CA  PHE A 312     -18.011 -19.397  -5.826  1.00 10.00      A   
ATOM   2904  CB  PHE A 312     -18.140 -18.398  -4.673  1.00 10.00      A   
ATOM   2905  CG  PHE A 312     -17.070 -17.342  -4.646  1.00 10.00      A   
ATOM   2906  CD1 PHE A 312     -17.250 -16.141  -5.314  1.00 10.00      A   
ATOM   2907  CD2 PHE A 312     -15.890 -17.547  -3.948  1.00 10.00      A   
ATOM   2908  CE1 PHE A 312     -16.274 -15.165  -5.285  1.00 10.00      A   
ATOM   2909  CE2 PHE A 312     -14.910 -16.575  -3.917  1.00 10.00      A   
ATOM   2910  CZ  PHE A 312     -15.102 -15.382  -4.586  1.00 10.00      A   
ATOM   2911  C   PHE A 312     -16.818 -20.319  -5.585  1.00 10.00      A   
ATOM   2912  O   PHE A 312     -15.767 -20.170  -6.212  1.00 10.00      A   
ATOM   2913  N   ASN A 313     -17.004 -21.277  -4.685  1.00 10.00      A   
ATOM   2914  HN  ASN A 313     -17.877 -21.342  -4.237  1.00 10.00      A   
ATOM   2915  CA  ASN A 313     -15.958 -22.234  -4.331  1.00 10.00      A   
ATOM   2916  CB  ASN A 313     -16.496 -23.225  -3.297  1.00 10.00      A   
ATOM   2917  CG  ASN A 313     -15.592 -23.383  -2.092  1.00 10.00      A   
ATOM   2918  OD1 ASN A 313     -15.002 -22.419  -1.607  1.00 10.00      A   
ATOM   2919  ND2 ASN A 313     -15.471 -24.606  -1.602  1.00 10.00      A   
ATOM   2920 HD21 ASN A 313     -15.966 -25.334  -2.040  1.00 10.00      A   
ATOM   2921 HD22 ASN A 313     -14.900 -24.737  -0.817  1.00 10.00      A   
ATOM   2922  C   ASN A 313     -15.459 -23.007  -5.548  1.00 10.00      A   
ATOM   2923  O   ASN A 313     -14.253 -23.087  -5.797  1.00 10.00      A   
ATOM   2924  N   GLN A 314     -16.395 -23.566  -6.304  1.00 10.00      A   
ATOM   2925  HN  GLN A 314     -17.341 -23.451  -6.058  1.00 10.00      A   
ATOM   2926  CA  GLN A 314     -16.061 -24.350  -7.487  1.00 10.00      A   
ATOM   2927  CB  GLN A 314     -17.278 -25.132  -7.982  1.00 10.00      A   
ATOM   2928  CG  GLN A 314     -17.675 -26.287  -7.076  1.00 10.00      A   
ATOM   2929  CD  GLN A 314     -19.070 -26.808  -7.364  1.00 10.00      A   
ATOM   2930  OE1 GLN A 314     -19.556 -26.740  -8.496  1.00 10.00      A   
ATOM   2931  NE2 GLN A 314     -19.726 -27.335  -6.343  1.00 10.00      A   
ATOM   2932 HE21 GLN A 314     -19.282 -27.361  -5.467  1.00 10.00      A   
ATOM   2933 HE22 GLN A 314     -20.630 -27.684  -6.503  1.00 10.00      A   
ATOM   2934  C   GLN A 314     -15.482 -23.496  -8.611  1.00 10.00      A   
ATOM   2935  O   GLN A 314     -14.510 -23.891  -9.253  1.00 10.00      A   
ATOM   2936  N   TYR A 315     -16.069 -22.326  -8.842  1.00 10.00      A   
ATOM   2937  HN  TYR A 315     -16.829 -22.051  -8.288  1.00 10.00      A   
ATOM   2938  CA  TYR A 315     -15.603 -21.441  -9.903  1.00 10.00      A   
ATOM   2939  CB  TYR A 315     -16.591 -20.297 -10.160  1.00 10.00      A   
ATOM   2940  CG  TYR A 315     -16.332 -19.547 -11.451  1.00 10.00      A   
ATOM   2941  CD1 TYR A 315     -16.610 -20.127 -12.683  1.00 10.00      A   
ATOM   2942  CD2 TYR A 315     -15.802 -18.264 -11.441  1.00 10.00      A   
ATOM   2943  CE1 TYR A 315     -16.366 -19.450 -13.863  1.00 10.00      A   
ATOM   2944  CE2 TYR A 315     -15.558 -17.579 -12.617  1.00 10.00      A   
ATOM   2945  CZ  TYR A 315     -15.841 -18.177 -13.824  1.00 10.00      A   
ATOM   2946  OH  TYR A 315     -15.593 -17.501 -15.000  1.00 10.00      A   
ATOM   2947  HH  TYR A 315     -14.750 -17.032 -14.933  1.00 10.00      A   
ATOM   2948  C   TYR A 315     -14.208 -20.897  -9.616  1.00 10.00      A   
ATOM   2949  O   TYR A 315     -13.371 -20.833 -10.513  1.00 10.00      A   
ATOM   2950  N   TRP A 316     -13.951 -20.526  -8.363  1.00 10.00      A   
ATOM   2951  HN  TRP A 316     -14.654 -20.615  -7.681  1.00 10.00      A   
ATOM   2952  CA  TRP A 316     -12.647 -19.989  -7.979  1.00 10.00      A   
ATOM   2953  CB  TRP A 316     -12.614 -19.638  -6.486  1.00 10.00      A   
ATOM   2954  CG  TRP A 316     -11.318 -19.025  -6.042  1.00 10.00      A   
ATOM   2955  CD1 TRP A 316     -10.215 -19.682  -5.574  1.00 10.00      A   
ATOM   2956  CD2 TRP A 316     -10.989 -17.633  -6.025  1.00 10.00      A   
ATOM   2957  NE1 TRP A 316      -9.223 -18.785  -5.270  1.00 10.00      A   
ATOM   2958  HE1 TRP A 316      -8.336 -19.011  -4.919  1.00 10.00      A   
ATOM   2959  CE2 TRP A 316      -9.673 -17.520  -5.537  1.00 10.00      A   
ATOM   2960  CE3 TRP A 316     -11.680 -16.470  -6.375  1.00 10.00      A   
ATOM   2961  CZ2 TRP A 316      -9.036 -16.292  -5.391  1.00 10.00      A   
ATOM   2962  CZ3 TRP A 316     -11.045 -15.253  -6.228  1.00 10.00      A   
ATOM   2963  CH2 TRP A 316      -9.737 -15.173  -5.742  1.00 10.00      A   
ATOM   2964  C   TRP A 316     -11.530 -20.973  -8.309  1.00 10.00      A   
ATOM   2965  O   TRP A 316     -10.580 -20.638  -9.012  1.00 10.00      A   
ATOM   2966  N   ASP A 317     -11.680 -22.200  -7.836  1.00 10.00      A   
ATOM   2967  HN  ASP A 317     -12.488 -22.417  -7.322  1.00 10.00      A   
ATOM   2968  CA  ASP A 317     -10.681 -23.243  -8.062  1.00 10.00      A   
ATOM   2969  CB  ASP A 317     -10.983 -24.445  -7.166  1.00 10.00      A   
ATOM   2970  CG  ASP A 317      -9.793 -25.362  -6.961  1.00 10.00      A   
ATOM   2971  OD1 ASP A 317      -9.990 -26.481  -6.445  1.00 10.00      A   
ATOM   2972  OD2 ASP A 317      -8.656 -24.976  -7.301  1.00 10.00      A   
ATOM   2973  C   ASP A 317     -10.637 -23.670  -9.533  1.00 10.00      A   
ATOM   2974  O   ASP A 317      -9.779 -24.449  -9.945  1.00 10.00      A   
ATOM   2975  N   ARG A 318     -11.554 -23.139 -10.326  1.00 10.00      A   
ATOM   2976  HN  ARG A 318     -12.202 -22.505  -9.949  1.00 10.00      A   
ATOM   2977  CA  ARG A 318     -11.629 -23.474 -11.738  1.00 10.00      A   
ATOM   2978  CB  ARG A 318     -13.076 -23.805 -12.120  1.00 10.00      A   
ATOM   2979  CG  ARG A 318     -13.231 -24.569 -13.424  1.00 10.00      A   
ATOM   2980  CD  ARG A 318     -14.689 -24.904 -13.695  1.00 10.00      A   
ATOM   2981  NE  ARG A 318     -15.263 -25.745 -12.644  1.00 10.00      A   
ATOM   2982  HE  ARG A 318     -14.669 -26.418 -12.229  1.00 10.00      A   
ATOM   2983  CZ  ARG A 318     -16.526 -25.654 -12.220  1.00 10.00      A   
ATOM   2984  NH1 ARG A 318     -17.355 -24.757 -12.748  1.00 10.00      A   
ATOM   2985 HH11 ARG A 318     -18.343 -24.695 -12.410  1.00 10.00      A   
ATOM   2986 HH12 ARG A 318     -17.028 -24.112 -13.499  1.00 10.00      A   
ATOM   2987  NH2 ARG A 318     -16.961 -26.466 -11.261  1.00 10.00      A   
ATOM   2988 HH21 ARG A 318     -16.317 -27.178 -10.840  1.00 10.00      A   
ATOM   2989 HH22 ARG A 318     -17.944 -26.398 -10.924  1.00 10.00      A   
ATOM   2990  C   ARG A 318     -11.100 -22.346 -12.625  1.00 10.00      A   
ATOM   2991  O   ARG A 318     -10.873 -22.552 -13.816  1.00 10.00      A   
ATOM   2992  N   VAL A 319     -10.906 -21.152 -12.061  1.00 10.00      A   
ATOM   2993  HN  VAL A 319     -11.105 -21.029 -11.107  1.00 10.00      A   
ATOM   2994  CA  VAL A 319     -10.423 -20.017 -12.857  1.00 10.00      A   
ATOM   2995  CB  VAL A 319     -11.552 -19.032 -13.233  1.00 10.00      A   
ATOM   2996  CG1 VAL A 319     -12.630 -19.713 -14.061  1.00 10.00      A   
ATOM   2997  CG2 VAL A 319     -12.141 -18.376 -11.993  1.00 10.00      A   
ATOM   2998  C   VAL A 319      -9.285 -19.229 -12.201  1.00 10.00      A   
ATOM   2999  O   VAL A 319      -8.626 -18.440 -12.874  1.00 10.00      A   
ATOM   3000  N   ALA A 320      -9.055 -19.435 -10.906  1.00 10.00      A   
ATOM   3001  HN  ALA A 320      -9.611 -20.079 -10.416  1.00 10.00      A   
ATOM   3002  CA  ALA A 320      -8.003 -18.710 -10.183  1.00 10.00      A   
ATOM   3003  CB  ALA A 320      -7.868 -19.225  -8.757  1.00 10.00      A   
ATOM   3004  C   ALA A 320      -6.657 -18.769 -10.899  1.00 10.00      A   
ATOM   3005  O   ALA A 320      -6.097 -17.737 -11.274  1.00 10.00      A   
ATOM   3006  N   ASN A 321      -6.159 -19.977 -11.114  1.00 10.00      A   
ATOM   3007  HN  ASN A 321      -6.666 -20.761 -10.819  1.00 10.00      A   
ATOM   3008  CA  ASN A 321      -4.873 -20.166 -11.778  1.00 10.00      A   
ATOM   3009  CB  ASN A 321      -4.436 -21.630 -11.723  1.00 10.00      A   
ATOM   3010  CG  ASN A 321      -3.671 -21.979 -10.459  1.00 10.00      A   
ATOM   3011  OD1 ASN A 321      -3.928 -21.431  -9.386  1.00 10.00      A   
ATOM   3012  ND2 ASN A 321      -2.723 -22.897 -10.578  1.00 10.00      A   
ATOM   3013 HD21 ASN A 321      -2.569 -23.294 -11.462  1.00 10.00      A   
ATOM   3014 HD22 ASN A 321      -2.214 -23.145  -9.775  1.00 10.00      A   
ATOM   3015  C   ASN A 321      -4.908 -19.681 -13.224  1.00 10.00      A   
ATOM   3016  O   ASN A 321      -3.940 -19.103 -13.713  1.00 10.00      A   
ATOM   3017  N   GLY A 322      -6.034 -19.903 -13.897  1.00 10.00      A   
ATOM   3018  HN  GLY A 322      -6.778 -20.356 -13.452  1.00 10.00      A   
ATOM   3019  CA  GLY A 322      -6.170 -19.487 -15.283  1.00 10.00      A   
ATOM   3020  C   GLY A 322      -6.113 -17.980 -15.456  1.00 10.00      A   
ATOM   3021  O   GLY A 322      -5.430 -17.475 -16.351  1.00 10.00      A   
ATOM   3022  N   TYR A 323      -6.823 -17.260 -14.595  1.00 10.00      A   
ATOM   3023  HN  TYR A 323      -7.351 -17.722 -13.904  1.00 10.00      A   
ATOM   3024  CA  TYR A 323      -6.851 -15.803 -14.656  1.00 10.00      A   
ATOM   3025  CB  TYR A 323      -8.042 -15.247 -13.871  1.00 10.00      A   
ATOM   3026  CG  TYR A 323      -9.396 -15.511 -14.505  1.00 10.00      A   
ATOM   3027  CD1 TYR A 323      -9.506 -15.910 -15.832  1.00 10.00      A   
ATOM   3028  CD2 TYR A 323     -10.566 -15.352 -13.773  1.00 10.00      A   
ATOM   3029  CE1 TYR A 323     -10.740 -16.144 -16.410  1.00 10.00      A   
ATOM   3030  CE2 TYR A 323     -11.804 -15.585 -14.342  1.00 10.00      A   
ATOM   3031  CZ  TYR A 323     -11.886 -15.981 -15.661  1.00 10.00      A   
ATOM   3032  OH  TYR A 323     -13.120 -16.212 -16.234  1.00 10.00      A   
ATOM   3033  HH  TYR A 323     -13.033 -16.878 -16.931  1.00 10.00      A   
ATOM   3034  C   TYR A 323      -5.551 -15.202 -14.133  1.00 10.00      A   
ATOM   3035  O   TYR A 323      -5.153 -14.109 -14.537  1.00 10.00      A   
ATOM   3036  N   GLY A 324      -4.892 -15.917 -13.232  1.00 10.00      A   
ATOM   3037  HN  GLY A 324      -5.258 -16.781 -12.943  1.00 10.00      A   
ATOM   3038  CA  GLY A 324      -3.642 -15.435 -12.679  1.00 10.00      A   
ATOM   3039  C   GLY A 324      -3.795 -14.890 -11.274  1.00 10.00      A   
ATOM   3040  O   GLY A 324      -3.063 -13.986 -10.866  1.00 10.00      A   
ATOM   3041  N   LEU A 325      -4.753 -15.437 -10.540  1.00 10.00      A   
ATOM   3042  HN  LEU A 325      -5.302 -16.153 -10.928  1.00 10.00      A   
ATOM   3043  CA  LEU A 325      -5.009 -15.022  -9.170  1.00 10.00      A   
ATOM   3044  CB  LEU A 325      -6.505 -15.122  -8.859  1.00 10.00      A   
ATOM   3045  CG  LEU A 325      -7.436 -14.289  -9.740  1.00 10.00      A   
ATOM   3046  CD1 LEU A 325      -8.861 -14.804  -9.635  1.00 10.00      A   
ATOM   3047  CD2 LEU A 325      -7.366 -12.819  -9.354  1.00 10.00      A   
ATOM   3048  C   LEU A 325      -4.220 -15.915  -8.223  1.00 10.00      A   
ATOM   3049  O   LEU A 325      -4.784 -16.769  -7.539  1.00 10.00      A   
ATOM   3050  N   ASN A 326      -2.911 -15.734  -8.220  1.00 10.00      A   
ATOM   3051  HN  ASN A 326      -2.525 -15.043  -8.799  1.00 10.00      A   
ATOM   3052  CA  ASN A 326      -2.027 -16.525  -7.381  1.00 10.00      A   
ATOM   3053  CB  ASN A 326      -1.095 -17.369  -8.256  1.00 10.00      A   
ATOM   3054  CG  ASN A 326      -0.153 -18.247  -7.450  1.00 10.00      A   
ATOM   3055  OD1 ASN A 326      -0.494 -18.726  -6.366  1.00 10.00      A   
ATOM   3056  ND2 ASN A 326       1.045 -18.458  -7.971  1.00 10.00      A   
ATOM   3057 HD21 ASN A 326       1.255 -18.040  -8.835  1.00 10.00      A   
ATOM   3058 HD22 ASN A 326       1.674 -19.024  -7.476  1.00 10.00      A   
ATOM   3059  C   ASN A 326      -1.204 -15.629  -6.464  1.00 10.00      A   
ATOM   3060  O   ASN A 326      -0.633 -14.631  -6.904  1.00 10.00      A   
ATOM   3061  N   GLY A 327      -1.148 -15.989  -5.194  1.00 10.00      A   
ATOM   3062  HN  GLY A 327      -1.625 -16.795  -4.899  1.00 10.00      A   
ATOM   3063  CA  GLY A 327      -0.392 -15.214  -4.239  1.00 10.00      A   
ATOM   3064  C   GLY A 327      -0.779 -15.547  -2.819  1.00 10.00      A   
ATOM   3065  O   GLY A 327      -0.129 -16.362  -2.162  1.00 10.00      A   
ATOM   3066  N   ALA A 328      -1.844 -14.925  -2.348  1.00 10.00      A   
ATOM   3067  HN  ALA A 328      -2.324 -14.290  -2.924  1.00 10.00      A   
ATOM   3068  CA  ALA A 328      -2.321 -15.154  -0.997  1.00 10.00      A   
ATOM   3069  CB  ALA A 328      -1.658 -14.174  -0.041  1.00 10.00      A   
ATOM   3070  C   ALA A 328      -3.833 -15.015  -0.936  1.00 10.00      A   
ATOM   3071  O   ALA A 328      -4.369 -13.918  -1.077  1.00 10.00      A   
ATOM   3072  N   ALA A 329      -4.517 -16.128  -0.735  1.00 10.00      A   
ATOM   3073  HN  ALA A 329      -4.033 -16.975  -0.638  1.00 10.00      A   
ATOM   3074  CA  ALA A 329      -5.968 -16.129  -0.651  1.00 10.00      A   
ATOM   3075  CB  ALA A 329      -6.565 -16.904  -1.817  1.00 10.00      A   
ATOM   3076  C   ALA A 329      -6.425 -16.733   0.672  1.00 10.00      A   
ATOM   3077  O   ALA A 329      -5.826 -17.691   1.167  1.00 10.00      A   
ATOM   3078  N   ALA A 330      -7.478 -16.165   1.242  1.00 10.00      A   
ATOM   3079  HN  ALA A 330      -7.909 -15.398   0.797  1.00 10.00      A   
ATOM   3080  CA  ALA A 330      -8.026 -16.642   2.506  1.00 10.00      A   
ATOM   3081  CB  ALA A 330      -7.480 -15.829   3.666  1.00 10.00      A   
ATOM   3082  C   ALA A 330      -9.546 -16.566   2.469  1.00 10.00      A   
ATOM   3083  O   ALA A 330     -10.111 -15.612   1.930  1.00 10.00      A   
ATOM   3084  N   GLN A 331     -10.204 -17.567   3.031  1.00 10.00      A   
ATOM   3085  HN  GLN A 331      -9.704 -18.296   3.455  1.00 10.00      A   
ATOM   3086  CA  GLN A 331     -11.657 -17.607   3.033  1.00 10.00      A   
ATOM   3087  CB  GLN A 331     -12.148 -18.657   2.033  1.00 10.00      A   
ATOM   3088  CG  GLN A 331     -13.598 -18.500   1.607  1.00 10.00      A   
ATOM   3089  CD  GLN A 331     -14.133 -19.740   0.923  1.00 10.00      A   
ATOM   3090  OE1 GLN A 331     -14.714 -20.612   1.566  1.00 10.00      A   
ATOM   3091  NE2 GLN A 331     -13.944 -19.827  -0.382  1.00 10.00      A   
ATOM   3092 HE21 GLN A 331     -13.475 -19.090  -0.832  1.00 10.00      A   
ATOM   3093 HE22 GLN A 331     -14.275 -20.627  -0.847  1.00 10.00      A   
ATOM   3094  C   GLN A 331     -12.212 -17.917   4.418  1.00 10.00      A   
ATOM   3095  O   GLN A 331     -11.559 -18.570   5.237  1.00 10.00      A   
ATOM   3096  N   PHE A 332     -13.414 -17.425   4.665  1.00 10.00      A   
ATOM   3097  HN  PHE A 332     -13.852 -16.880   3.970  1.00 10.00      A   
ATOM   3098  CA  PHE A 332     -14.117 -17.643   5.917  1.00 10.00      A   
ATOM   3099  CB  PHE A 332     -13.977 -16.414   6.827  1.00 10.00      A   
ATOM   3100  CG  PHE A 332     -15.028 -16.311   7.900  1.00 10.00      A   
ATOM   3101  CD1 PHE A 332     -15.050 -17.200   8.964  1.00 10.00      A   
ATOM   3102  CD2 PHE A 332     -15.996 -15.319   7.844  1.00 10.00      A   
ATOM   3103  CE1 PHE A 332     -16.016 -17.101   9.948  1.00 10.00      A   
ATOM   3104  CE2 PHE A 332     -16.964 -15.216   8.825  1.00 10.00      A   
ATOM   3105  CZ  PHE A 332     -16.974 -16.108   9.879  1.00 10.00      A   
ATOM   3106  C   PHE A 332     -15.585 -17.903   5.602  1.00 10.00      A   
ATOM   3107  O   PHE A 332     -16.238 -17.087   4.945  1.00 10.00      A   
ATOM   3108  N   SER A 333     -16.094 -19.040   6.047  1.00 10.00      A   
ATOM   3109  HN  SER A 333     -15.526 -19.653   6.565  1.00 10.00      A   
ATOM   3110  CA  SER A 333     -17.481 -19.397   5.788  1.00 10.00      A   
ATOM   3111  CB  SER A 333     -17.558 -20.402   4.632  1.00 10.00      A   
ATOM   3112  OG  SER A 333     -18.886 -20.863   4.431  1.00 10.00      A   
ATOM   3113  HG  SER A 333     -18.884 -21.826   4.371  1.00 10.00      A   
ATOM   3114  C   SER A 333     -18.156 -19.966   7.031  1.00 10.00      A   
ATOM   3115  O   SER A 333     -17.516 -20.628   7.853  1.00 10.00      A   
ATOM   3116  N   LEU A 334     -19.451 -19.696   7.166  1.00 10.00      A   
ATOM   3117  HN  LEU A 334     -19.897 -19.141   6.489  1.00 10.00      A   
ATOM   3118  CA  LEU A 334     -20.224 -20.199   8.293  1.00 10.00      A   
ATOM   3119  CB  LEU A 334     -21.444 -19.313   8.557  1.00 10.00      A   
ATOM   3120  CG  LEU A 334     -21.154 -17.876   8.992  1.00 10.00      A   
ATOM   3121  CD1 LEU A 334     -22.443 -17.075   9.079  1.00 10.00      A   
ATOM   3122  CD2 LEU A 334     -20.418 -17.857  10.323  1.00 10.00      A   
ATOM   3123  C   LEU A 334     -20.671 -21.628   8.017  1.00 10.00      A   
ATOM   3124  O   LEU A 334     -20.796 -22.440   8.932  1.00 10.00      A   
ATOM   3125  N   SER A 335     -20.914 -21.930   6.751  1.00 10.00      A   
ATOM   3126  HN  SER A 335     -20.805 -21.239   6.062  1.00 10.00      A   
ATOM   3127  CA  SER A 335     -21.339 -23.262   6.354  1.00 10.00      A   
ATOM   3128  CB  SER A 335     -22.247 -23.162   5.130  1.00 10.00      A   
ATOM   3129  OG  SER A 335     -23.075 -22.016   5.225  1.00 10.00      A   
ATOM   3130  HG  SER A 335     -23.354 -21.898   6.143  1.00 10.00      A   
ATOM   3131  C   SER A 335     -20.123 -24.132   6.049  1.00 10.00      A   
ATOM   3132  O   SER A 335     -19.359 -23.840   5.126  1.00 10.00      A   
ATOM   3133  N   ASP A 336     -19.946 -25.196   6.824  1.00 10.00      A   
ATOM   3134  HN  ASP A 336     -20.602 -25.394   7.527  1.00 10.00      A   
ATOM   3135  CA  ASP A 336     -18.811 -26.090   6.641  1.00 10.00      A   
ATOM   3136  CB  ASP A 336     -18.367 -26.692   7.975  1.00 10.00      A   
ATOM   3137  CG  ASP A 336     -17.080 -27.488   7.864  1.00 10.00      A   
ATOM   3138  OD1 ASP A 336     -16.099 -26.967   7.289  1.00 10.00      A   
ATOM   3139  OD2 ASP A 336     -17.036 -28.632   8.368  1.00 10.00      A   
ATOM   3140  C   ASP A 336     -19.120 -27.186   5.630  1.00 10.00      A   
ATOM   3141  O   ASP A 336     -19.519 -28.295   5.989  1.00 10.00      A   
ATOM   3142  N   VAL A 337     -18.957 -26.852   4.360  1.00 10.00      A   
ATOM   3143  HN  VAL A 337     -18.654 -25.945   4.143  1.00 10.00      A   
ATOM   3144  CA  VAL A 337     -19.202 -27.793   3.278  1.00 10.00      A   
ATOM   3145  CB  VAL A 337     -20.098 -27.172   2.181  1.00 10.00      A   
ATOM   3146  CG1 VAL A 337     -21.512 -26.962   2.703  1.00 10.00      A   
ATOM   3147  CG2 VAL A 337     -19.512 -25.856   1.682  1.00 10.00      A   
ATOM   3148  C   VAL A 337     -17.873 -28.229   2.668  1.00 10.00      A   
ATOM   3149  O   VAL A 337     -16.823 -28.033   3.281  1.00 10.00      A   
ATOM   3150  N   ASP A 338     -17.928 -28.825   1.476  1.00 10.00      A   
ATOM   3151  HN  ASP A 338     -18.802 -28.981   1.066  1.00 10.00      A   
ATOM   3152  CA  ASP A 338     -16.724 -29.272   0.772  1.00 10.00      A   
ATOM   3153  CB  ASP A 338     -17.082 -29.819  -0.616  1.00 10.00      A   
ATOM   3154  CG  ASP A 338     -15.870 -30.279  -1.409  1.00 10.00      A   
ATOM   3155  OD1 ASP A 338     -15.804 -29.992  -2.628  1.00 10.00      A   
ATOM   3156  OD2 ASP A 338     -14.983 -30.940  -0.830  1.00 10.00      A   
ATOM   3157  C   ASP A 338     -15.727 -28.123   0.651  1.00 10.00      A   
ATOM   3158  O   ASP A 338     -16.012 -27.111   0.005  1.00 10.00      A   
ATOM   3159  N   PRO A 339     -14.555 -28.268   1.288  1.00 10.00      A   
ATOM   3160  CA  PRO A 339     -13.511 -27.240   1.299  1.00 10.00      A   
ATOM   3161  CB  PRO A 339     -12.383 -27.867   2.129  1.00 10.00      A   
ATOM   3162  CG  PRO A 339     -13.043 -28.942   2.917  1.00 10.00      A   
ATOM   3163  CD  PRO A 339     -14.153 -29.460   2.052  1.00 10.00      A   
ATOM   3164  C   PRO A 339     -12.997 -26.882  -0.089  1.00 10.00      A   
ATOM   3165  O   PRO A 339     -13.079 -27.676  -1.030  1.00 10.00      A   
ATOM   3166  N   ILE A 340     -12.470 -25.676  -0.203  1.00 10.00      A   
ATOM   3167  HN  ILE A 340     -12.449 -25.090   0.584  1.00 10.00      A   
ATOM   3168  CA  ILE A 340     -11.914 -25.193  -1.456  1.00 10.00      A   
ATOM   3169  CB  ILE A 340     -11.979 -23.644  -1.513  1.00 10.00      A   
ATOM   3170  CG1 ILE A 340     -11.833 -23.119  -2.946  1.00 10.00      A   
ATOM   3171  CG2 ILE A 340     -10.963 -23.003  -0.576  1.00 10.00      A   
ATOM   3172  CD1 ILE A 340     -12.036 -21.623  -3.075  1.00 10.00      A   
ATOM   3173  C   ILE A 340     -10.467 -25.685  -1.581  1.00 10.00      A   
ATOM   3174  O   ILE A 340     -10.010 -26.471  -0.745  1.00 10.00      A   
ATOM   3175  N   THR A 341      -9.759 -25.241  -2.618  1.00 10.00      A   
ATOM   3176  HN  THR A 341     -10.183 -24.634  -3.256  1.00 10.00      A   
ATOM   3177  CA  THR A 341      -8.371 -25.638  -2.832  1.00 10.00      A   
ATOM   3178  CB  THR A 341      -7.739 -24.911  -4.042  1.00 10.00      A   
ATOM   3179  OG1 THR A 341      -6.310 -25.060  -4.016  1.00 10.00      A   
ATOM   3180  HG1 THR A 341      -6.000 -25.341  -4.886  1.00 10.00      A   
ATOM   3181  CG2 THR A 341      -8.093 -23.431  -4.043  1.00 10.00      A   
ATOM   3182  C   THR A 341      -7.525 -25.400  -1.582  1.00 10.00      A   
ATOM   3183  O   THR A 341      -7.725 -24.421  -0.854  1.00 10.00      A   
ATOM   3184  N   ALA A 342      -6.577 -26.299  -1.345  1.00 10.00      A   
ATOM   3185  HN  ALA A 342      -6.462 -27.044  -1.975  1.00 10.00      A   
ATOM   3186  CA  ALA A 342      -5.702 -26.215  -0.184  1.00 10.00      A   
ATOM   3187  CB  ALA A 342      -4.899 -27.496  -0.030  1.00 10.00      A   
ATOM   3188  C   ALA A 342      -4.774 -25.003  -0.246  1.00 10.00      A   
ATOM   3189  O   ALA A 342      -4.151 -24.643   0.751  1.00 10.00      A   
ATOM   3190  N   GLN A 343      -4.688 -24.364  -1.410  1.00 10.00      A   
ATOM   3191  HN  GLN A 343      -5.211 -24.685  -2.178  1.00 10.00      A   
ATOM   3192  CA  GLN A 343      -3.830 -23.194  -1.560  1.00 10.00      A   
ATOM   3193  CB  GLN A 343      -3.432 -22.949  -3.024  1.00 10.00      A   
ATOM   3194  CG  GLN A 343      -4.416 -22.130  -3.846  1.00 10.00      A   
ATOM   3195  CD  GLN A 343      -3.809 -21.647  -5.152  1.00 10.00      A   
ATOM   3196  OE1 GLN A 343      -3.148 -20.608  -5.197  1.00 10.00      A   
ATOM   3197  NE2 GLN A 343      -4.025 -22.393  -6.225  1.00 10.00      A   
ATOM   3198 HE21 GLN A 343      -4.558 -23.211  -6.125  1.00 10.00      A   
ATOM   3199 HE22 GLN A 343      -3.648 -22.093  -7.082  1.00 10.00      A   
ATOM   3200  C   GLN A 343      -4.457 -21.956  -0.913  1.00 10.00      A   
ATOM   3201  O   GLN A 343      -3.835 -20.899  -0.836  1.00 10.00      A   
ATOM   3202  N   VAL A 344      -5.694 -22.099  -0.450  1.00 10.00      A   
ATOM   3203  HN  VAL A 344      -6.143 -22.965  -0.551  1.00 10.00      A   
ATOM   3204  CA  VAL A 344      -6.397 -21.007   0.210  1.00 10.00      A   
ATOM   3205  CB  VAL A 344      -7.859 -20.898  -0.272  1.00 10.00      A   
ATOM   3206  CG1 VAL A 344      -8.576 -19.746   0.419  1.00 10.00      A   
ATOM   3207  CG2 VAL A 344      -7.904 -20.717  -1.781  1.00 10.00      A   
ATOM   3208  C   VAL A 344      -6.360 -21.215   1.725  1.00 10.00      A   
ATOM   3209  O   VAL A 344      -6.543 -22.336   2.206  1.00 10.00      A   
ATOM   3210  N   LYS A 345      -6.106 -20.139   2.463  1.00 10.00      A   
ATOM   3211  HN  LYS A 345      -5.973 -19.273   2.011  1.00 10.00      A   
ATOM   3212  CA  LYS A 345      -6.025 -20.194   3.919  1.00 10.00      A   
ATOM   3213  CB  LYS A 345      -5.431 -18.886   4.449  1.00 10.00      A   
ATOM   3214  CG  LYS A 345      -4.752 -19.001   5.804  1.00 10.00      A   
ATOM   3215  CD  LYS A 345      -3.318 -19.485   5.664  1.00 10.00      A   
ATOM   3216  CE  LYS A 345      -2.525 -19.241   6.939  1.00 10.00      A   
ATOM   3217  NZ  LYS A 345      -1.084 -19.569   6.770  1.00 10.00      A   
ATOM   3218  HZ1 LYS A 345      -0.720 -19.144   5.891  1.00 10.00      A   
ATOM   3219  HZ2 LYS A 345      -0.951 -20.600   6.726  1.00 10.00      A   
ATOM   3220  HZ3 LYS A 345      -0.537 -19.196   7.574  1.00 10.00      A   
ATOM   3221  C   LYS A 345      -7.398 -20.430   4.550  1.00 10.00      A   
ATOM   3222  O   LYS A 345      -8.403 -19.860   4.113  1.00 10.00      A   
ATOM   3223  N   GLN A 346      -7.430 -21.260   5.584  1.00 10.00      A   
ATOM   3224  HN  GLN A 346      -6.593 -21.674   5.888  1.00 10.00      A   
ATOM   3225  CA  GLN A 346      -8.670 -21.576   6.289  1.00 10.00      A   
ATOM   3226  CB  GLN A 346      -8.749 -23.080   6.572  1.00 10.00      A   
ATOM   3227  CG  GLN A 346      -9.079 -23.941   5.366  1.00 10.00      A   
ATOM   3228  CD  GLN A 346     -10.498 -23.743   4.871  1.00 10.00      A   
ATOM   3229  OE1 GLN A 346     -11.398 -23.392   5.637  1.00 10.00      A   
ATOM   3230  NE2 GLN A 346     -10.707 -23.965   3.583  1.00 10.00      A   
ATOM   3231 HE21 GLN A 346      -9.942 -24.242   3.029  1.00 10.00      A   
ATOM   3232 HE22 GLN A 346     -11.619 -23.855   3.234  1.00 10.00      A   
ATOM   3233  C   GLN A 346      -8.741 -20.820   7.611  1.00 10.00      A   
ATOM   3234  O   GLN A 346      -7.769 -20.799   8.369  1.00 10.00      A   
ATOM   3235  N   MET A 347      -9.881 -20.195   7.877  1.00 10.00      A   
ATOM   3236  HN  MET A 347     -10.613 -20.233   7.224  1.00 10.00      A   
ATOM   3237  CA  MET A 347     -10.082 -19.453   9.117  1.00 10.00      A   
ATOM   3238  CB  MET A 347      -9.604 -18.004   8.999  1.00 10.00      A   
ATOM   3239  CG  MET A 347      -8.230 -17.768   9.599  1.00 10.00      A   
ATOM   3240  SD  MET A 347      -8.125 -18.314  11.314  1.00 10.00      A   
ATOM   3241  CE  MET A 347      -6.394 -18.757  11.418  1.00 10.00      A   
ATOM   3242  C   MET A 347     -11.542 -19.493   9.544  1.00 10.00      A   
ATOM   3243  O   MET A 347     -12.423 -19.050   8.809  1.00 10.00      A   
ATOM   3244  N   PRO A 348     -11.813 -20.032  10.741  1.00 10.00      A   
ATOM   3245  CA  PRO A 348     -13.172 -20.139  11.271  1.00 10.00      A   
ATOM   3246  CB  PRO A 348     -13.033 -21.265  12.293  1.00 10.00      A   
ATOM   3247  CG  PRO A 348     -11.642 -21.123  12.810  1.00 10.00      A   
ATOM   3248  CD  PRO A 348     -10.814 -20.602  11.665  1.00 10.00      A   
ATOM   3249  C   PRO A 348     -13.637 -18.858  11.963  1.00 10.00      A   
ATOM   3250  O   PRO A 348     -14.740 -18.800  12.508  1.00 10.00      A   
ATOM   3251  N   THR A 349     -12.796 -17.835  11.950  1.00 10.00      A   
ATOM   3252  HN  THR A 349     -11.927 -17.931  11.509  1.00 10.00      A   
ATOM   3253  CA  THR A 349     -13.140 -16.573  12.580  1.00 10.00      A   
ATOM   3254  CB  THR A 349     -12.478 -16.424  13.963  1.00 10.00      A   
ATOM   3255  OG1 THR A 349     -11.405 -17.368  14.093  1.00 10.00      A   
ATOM   3256  HG1 THR A 349     -11.733 -18.167  14.526  1.00 10.00      A   
ATOM   3257  CG2 THR A 349     -13.497 -16.667  15.064  1.00 10.00      A   
ATOM   3258  C   THR A 349     -12.771 -15.388  11.695  1.00 10.00      A   
ATOM   3259  O   THR A 349     -11.647 -15.293  11.197  1.00 10.00      A   
ATOM   3260  N   LEU A 350     -13.728 -14.489  11.507  1.00 10.00      A   
ATOM   3261  HN  LEU A 350     -14.602 -14.629  11.933  1.00 10.00      A   
ATOM   3262  CA  LEU A 350     -13.528 -13.302  10.686  1.00 10.00      A   
ATOM   3263  CB  LEU A 350     -14.846 -12.537  10.536  1.00 10.00      A   
ATOM   3264  CG  LEU A 350     -14.795 -11.235   9.730  1.00 10.00      A   
ATOM   3265  CD1 LEU A 350     -14.482 -11.517   8.267  1.00 10.00      A   
ATOM   3266  CD2 LEU A 350     -16.105 -10.475   9.864  1.00 10.00      A   
ATOM   3267  C   LEU A 350     -12.452 -12.393  11.278  1.00 10.00      A   
ATOM   3268  O   LEU A 350     -11.667 -11.788  10.546  1.00 10.00      A   
ATOM   3269  N   GLU A 351     -12.417 -12.303  12.602  1.00 10.00      A   
ATOM   3270  HN  GLU A 351     -13.075 -12.800  13.135  1.00 10.00      A   
ATOM   3271  CA  GLU A 351     -11.436 -11.465  13.281  1.00 10.00      A   
ATOM   3272  CB  GLU A 351     -11.729 -11.377  14.780  1.00 10.00      A   
ATOM   3273  CG  GLU A 351     -13.102 -10.801  15.100  1.00 10.00      A   
ATOM   3274  CD  GLU A 351     -13.278  -9.374  14.614  1.00 10.00      A   
ATOM   3275  OE1 GLU A 351     -13.396  -8.463  15.462  1.00 10.00      A   
ATOM   3276  OE2 GLU A 351     -13.303  -9.148  13.389  1.00 10.00      A   
ATOM   3277  C   GLU A 351     -10.009 -11.940  13.018  1.00 10.00      A   
ATOM   3278  O   GLU A 351      -9.113 -11.131  12.782  1.00 10.00      A   
ATOM   3279  N   GLN A 352      -9.810 -13.255  13.021  1.00 10.00      A   
ATOM   3280  HN  GLN A 352     -10.569 -13.855  13.187  1.00 10.00      A   
ATOM   3281  CA  GLN A 352      -8.488 -13.824  12.774  1.00 10.00      A   
ATOM   3282  CB  GLN A 352      -8.446 -15.302  13.155  1.00 10.00      A   
ATOM   3283  CG  GLN A 352      -8.354 -15.560  14.649  1.00 10.00      A   
ATOM   3284  CD  GLN A 352      -7.854 -16.956  14.961  1.00 10.00      A   
ATOM   3285  OE1 GLN A 352      -6.651 -17.178  15.114  1.00 10.00      A   
ATOM   3286  NE2 GLN A 352      -8.771 -17.907  15.044  1.00 10.00      A   
ATOM   3287 HE21 GLN A 352      -9.715 -17.659  14.899  1.00 10.00      A   
ATOM   3288 HE22 GLN A 352      -8.474 -18.819  15.240  1.00 10.00      A   
ATOM   3289  C   GLN A 352      -8.095 -13.645  11.313  1.00 10.00      A   
ATOM   3290  O   GLN A 352      -6.909 -13.585  10.980  1.00 10.00      A   
ATOM   3291  N   LEU A 353      -9.103 -13.553  10.452  1.00 10.00      A   
ATOM   3292  HN  LEU A 353     -10.021 -13.621  10.788  1.00 10.00      A   
ATOM   3293  CA  LEU A 353      -8.892 -13.357   9.024  1.00 10.00      A   
ATOM   3294  CB  LEU A 353     -10.228 -13.481   8.281  1.00 10.00      A   
ATOM   3295  CG  LEU A 353     -10.179 -13.370   6.755  1.00 10.00      A   
ATOM   3296  CD1 LEU A 353      -9.627 -14.648   6.149  1.00 10.00      A   
ATOM   3297  CD2 LEU A 353     -11.559 -13.064   6.193  1.00 10.00      A   
ATOM   3298  C   LEU A 353      -8.287 -11.978   8.783  1.00 10.00      A   
ATOM   3299  O   LEU A 353      -7.504 -11.779   7.854  1.00 10.00      A   
ATOM   3300  N   LYS A 354      -8.646 -11.035   9.645  1.00 10.00      A   
ATOM   3301  HN  LYS A 354      -9.267 -11.265  10.370  1.00 10.00      A   
ATOM   3302  CA  LYS A 354      -8.148  -9.673   9.549  1.00 10.00      A   
ATOM   3303  CB  LYS A 354      -8.903  -8.767  10.517  1.00 10.00      A   
ATOM   3304  CG  LYS A 354     -10.354  -8.532  10.140  1.00 10.00      A   
ATOM   3305  CD  LYS A 354     -11.203  -8.282  11.374  1.00 10.00      A   
ATOM   3306  CE  LYS A 354     -10.674  -7.114  12.192  1.00 10.00      A   
ATOM   3307  NZ  LYS A 354     -11.111  -7.186  13.611  1.00 10.00      A   
ATOM   3308  HZ1 LYS A 354     -10.453  -7.780  14.158  1.00 10.00      A   
ATOM   3309  HZ2 LYS A 354     -12.065  -7.599  13.675  1.00 10.00      A   
ATOM   3310  HZ3 LYS A 354     -11.130  -6.233  14.029  1.00 10.00      A   
ATOM   3311  C   LYS A 354      -6.656  -9.631   9.844  1.00 10.00      A   
ATOM   3312  O   LYS A 354      -5.904  -8.919   9.180  1.00 10.00      A   
ATOM   3313  N   SER A 355      -6.229 -10.411  10.831  1.00 10.00      A   
ATOM   3314  HN  SER A 355      -6.877 -10.955  11.329  1.00 10.00      A   
ATOM   3315  CA  SER A 355      -4.823 -10.473  11.199  1.00 10.00      A   
ATOM   3316  CB  SER A 355      -4.644 -11.390  12.406  1.00 10.00      A   
ATOM   3317  OG  SER A 355      -5.691 -11.188  13.340  1.00 10.00      A   
ATOM   3318  HG  SER A 355      -5.889 -10.244  13.396  1.00 10.00      A   
ATOM   3319  C   SER A 355      -4.003 -10.988  10.020  1.00 10.00      A   
ATOM   3320  O   SER A 355      -2.861 -10.586   9.819  1.00 10.00      A   
ATOM   3321  N   TRP A 356      -4.617 -11.863   9.230  1.00 10.00      A   
ATOM   3322  HN  TRP A 356      -5.537 -12.131   9.444  1.00 10.00      A   
ATOM   3323  CA  TRP A 356      -3.972 -12.432   8.056  1.00 10.00      A   
ATOM   3324  CB  TRP A 356      -4.855 -13.537   7.471  1.00 10.00      A   
ATOM   3325  CG  TRP A 356      -4.292 -14.201   6.253  1.00 10.00      A   
ATOM   3326  CD1 TRP A 356      -3.390 -15.224   6.215  1.00 10.00      A   
ATOM   3327  CD2 TRP A 356      -4.603 -13.888   4.893  1.00 10.00      A   
ATOM   3328  NE1 TRP A 356      -3.123 -15.571   4.914  1.00 10.00      A   
ATOM   3329  HE1 TRP A 356      -2.504 -16.281   4.627  1.00 10.00      A   
ATOM   3330  CE2 TRP A 356      -3.856 -14.763   4.082  1.00 10.00      A   
ATOM   3331  CE3 TRP A 356      -5.444 -12.952   4.284  1.00 10.00      A   
ATOM   3332  CZ2 TRP A 356      -3.924 -14.730   2.694  1.00 10.00      A   
ATOM   3333  CZ3 TRP A 356      -5.509 -12.920   2.907  1.00 10.00      A   
ATOM   3334  CH2 TRP A 356      -4.755 -13.803   2.127  1.00 10.00      A   
ATOM   3335  C   TRP A 356      -3.722 -11.343   7.017  1.00 10.00      A   
ATOM   3336  O   TRP A 356      -2.689 -11.332   6.345  1.00 10.00      A   
ATOM   3337  N   VAL A 357      -4.670 -10.420   6.902  1.00 10.00      A   
ATOM   3338  HN  VAL A 357      -5.473 -10.489   7.462  1.00 10.00      A   
ATOM   3339  CA  VAL A 357      -4.550  -9.309   5.963  1.00 10.00      A   
ATOM   3340  CB  VAL A 357      -5.837  -8.456   5.918  1.00 10.00      A   
ATOM   3341  CG1 VAL A 357      -5.710  -7.337   4.894  1.00 10.00      A   
ATOM   3342  CG2 VAL A 357      -7.045  -9.327   5.610  1.00 10.00      A   
ATOM   3343  C   VAL A 357      -3.368  -8.432   6.361  1.00 10.00      A   
ATOM   3344  O   VAL A 357      -2.579  -8.010   5.516  1.00 10.00      A   
ATOM   3345  N   ARG A 358      -3.238  -8.191   7.663  1.00 10.00      A   
ATOM   3346  HN  ARG A 358      -3.908  -8.554   8.282  1.00 10.00      A   
ATOM   3347  CA  ARG A 358      -2.139  -7.389   8.194  1.00 10.00      A   
ATOM   3348  CB  ARG A 358      -2.351  -7.109   9.686  1.00 10.00      A   
ATOM   3349  CG  ARG A 358      -1.281  -6.228  10.317  1.00 10.00      A   
ATOM   3350  CD  ARG A 358      -1.417  -6.176  11.829  1.00 10.00      A   
ATOM   3351  NE  ARG A 358      -2.589  -5.413  12.256  1.00 10.00      A   
ATOM   3352  HE  ARG A 358      -3.030  -4.849  11.582  1.00 10.00      A   
ATOM   3353  CZ  ARG A 358      -3.087  -5.441  13.487  1.00 10.00      A   
ATOM   3354  NH1 ARG A 358      -2.521  -6.195  14.417  1.00 10.00      A   
ATOM   3355 HH11 ARG A 358      -2.912  -6.218  15.385  1.00 10.00      A   
ATOM   3356 HH12 ARG A 358      -1.682  -6.771  14.186  1.00 10.00      A   
ATOM   3357  NH2 ARG A 358      -4.149  -4.709  13.783  1.00 10.00      A   
ATOM   3358 HH21 ARG A 358      -4.592  -4.102  13.044  1.00 10.00      A   
ATOM   3359 HH22 ARG A 358      -4.549  -4.727  14.746  1.00 10.00      A   
ATOM   3360  C   ARG A 358      -0.808  -8.113   7.971  1.00 10.00      A   
ATOM   3361  O   ARG A 358       0.255  -7.494   7.906  1.00 10.00      A   
ATOM   3362  N   ASN A 359      -0.882  -9.432   7.834  1.00 10.00      A   
ATOM   3363  HN  ASN A 359      -1.758  -9.867   7.895  1.00 10.00      A   
ATOM   3364  CA  ASN A 359       0.302 -10.252   7.602  1.00 10.00      A   
ATOM   3365  CB  ASN A 359       0.100 -11.681   8.115  1.00 10.00      A   
ATOM   3366  CG  ASN A 359       0.075 -11.764   9.630  1.00 10.00      A   
ATOM   3367  OD1 ASN A 359       0.594 -10.890  10.323  1.00 10.00      A   
ATOM   3368  ND2 ASN A 359      -0.520 -12.823  10.157  1.00 10.00      A   
ATOM   3369 HD21 ASN A 359      -0.906 -13.489   9.550  1.00 10.00      A   
ATOM   3370 HD22 ASN A 359      -0.539 -12.905  11.134  1.00 10.00      A   
ATOM   3371  C   ASN A 359       0.662 -10.271   6.122  1.00 10.00      A   
ATOM   3372  O   ASN A 359       1.547 -11.015   5.698  1.00 10.00      A   
ATOM   3373  N   ASN A 360      -0.049  -9.456   5.341  1.00 10.00      A   
ATOM   3374  HN  ASN A 360      -0.761  -8.915   5.750  1.00 10.00      A   
ATOM   3375  CA  ASN A 360       0.185  -9.333   3.900  1.00 10.00      A   
ATOM   3376  CB  ASN A 360       1.618  -8.857   3.630  1.00 10.00      A   
ATOM   3377  CG  ASN A 360       1.729  -7.905   2.455  1.00 10.00      A   
ATOM   3378  OD1 ASN A 360       1.074  -8.077   1.424  1.00 10.00      A   
ATOM   3379  ND2 ASN A 360       2.558  -6.886   2.606  1.00 10.00      A   
ATOM   3380 HD21 ASN A 360       3.049  -6.802   3.462  1.00 10.00      A   
ATOM   3381 HD22 ASN A 360       2.654  -6.253   1.868  1.00 10.00      A   
ATOM   3382  C   ASN A 360      -0.098 -10.641   3.168  1.00 10.00      A   
ATOM   3383  O   ASN A 360       0.294 -10.820   2.012  1.00 10.00      A   
ATOM   3384  N   GLY A 361      -0.797 -11.545   3.842  1.00 10.00      A   
ATOM   3385  HN  GLY A 361      -1.100 -11.341   4.753  1.00 10.00      A   
ATOM   3386  CA  GLY A 361      -1.117 -12.825   3.252  1.00 10.00      A   
ATOM   3387  C   GLY A 361      -0.045 -13.863   3.510  1.00 10.00      A   
ATOM   3388  O   GLY A 361      -0.142 -14.996   3.036  1.00 10.00      A   
ATOM   3389  N   GLU A 362       0.977 -13.480   4.262  1.00 10.00      A   
ATOM   3390  HN  GLU A 362       0.997 -12.567   4.620  1.00 10.00      A   
ATOM   3391  CB  GLU A 362       3.423 -13.667   4.457  1.00 10.00      A   
ATOM   3392  CG  GLU A 362       3.489 -12.582   3.384  1.00 10.00      A   
ATOM   3393  CD  GLU A 362       3.351 -13.102   1.964  1.00 10.00      A   
ATOM   3394  OE1 GLU A 362       3.339 -14.333   1.765  1.00 10.00      A   
ATOM   3395  OE2 GLU A 362       3.255 -12.271   1.035  1.00 10.00      A   
ATOM   3396  CA  GLU A 362       2.070 -14.384   4.575  1.00 10.00      A   
ATOM   3397  C   GLU A 362       1.903 -14.961   5.978  1.00 10.00      A   
ATOM   3398  O   GLU A 362       2.374 -14.328   6.947  1.00 10.00      A   
ATOM   3399  OXT GLU A 362       1.306 -16.051   6.108  1.00 10.00      A   
ATOM   3400  CB  MET B   1      17.431  -2.838  24.557  1.00 10.00      B   
ATOM   3401  CG  MET B   1      17.541  -2.346  25.990  1.00 10.00      B   
ATOM   3402  SD  MET B   1      16.109  -1.379  26.518  1.00 10.00      B   
ATOM   3403  CE  MET B   1      16.138  -0.034  25.333  1.00 10.00      B   
ATOM   3404  C   MET B   1      15.714  -3.287  22.793  1.00 10.00      B   
ATOM   3405  O   MET B   1      14.697  -2.646  22.528  1.00 10.00      B   
ATOM   3406  N   MET B   1      16.217  -5.001  24.535  1.00 10.00      B   
ATOM   3407  HT1 MET B   1      15.395  -5.498  24.140  1.00 10.00      B   
ATOM   3408  HT2 MET B   1      16.237  -5.155  25.563  1.00 10.00      B   
ATOM   3409  HT3 MET B   1      17.084  -5.396  24.123  1.00 10.00      B   
ATOM   3410  CA  MET B   1      16.117  -3.551  24.241  1.00 10.00      B   
ATOM   3411  N   ARG B   2      16.512  -3.773  21.855  1.00 10.00      B   
ATOM   3412  HN  ARG B   2      17.319  -4.273  22.114  1.00 10.00      B   
ATOM   3413  CA  ARG B   2      16.232  -3.574  20.444  1.00 10.00      B   
ATOM   3414  CB  ARG B   2      17.284  -2.640  19.838  1.00 10.00      B   
ATOM   3415  CG  ARG B   2      16.986  -2.198  18.417  1.00 10.00      B   
ATOM   3416  CD  ARG B   2      18.141  -1.407  17.828  1.00 10.00      B   
ATOM   3417  NE  ARG B   2      18.199  -0.041  18.339  1.00 10.00      B   
ATOM   3418  HE  ARG B   2      17.345   0.390  18.570  1.00 10.00      B   
ATOM   3419  CZ  ARG B   2      19.334   0.646  18.502  1.00 10.00      B   
ATOM   3420  NH1 ARG B   2      20.503   0.098  18.199  1.00 10.00      B   
ATOM   3421 HH11 ARG B   2      20.551  -0.879  17.832  1.00 10.00      B   
ATOM   3422 HH12 ARG B   2      21.393   0.647  18.332  1.00 10.00      B   
ATOM   3423  NH2 ARG B   2      19.301   1.886  18.963  1.00 10.00      B   
ATOM   3424 HH21 ARG B   2      18.392   2.334  19.203  1.00 10.00      B   
ATOM   3425 HH22 ARG B   2      20.190   2.420  19.088  1.00 10.00      B   
ATOM   3426  C   ARG B   2      16.211  -4.907  19.701  1.00 10.00      B   
ATOM   3427  O   ARG B   2      17.073  -5.761  19.916  1.00 10.00      B   
ATOM   3428  N   SER B   3      15.216  -5.085  18.841  1.00 10.00      B   
ATOM   3429  HN  SER B   3      14.551  -4.373  18.729  1.00 10.00      B   
ATOM   3430  CA  SER B   3      15.086  -6.307  18.059  1.00 10.00      B   
ATOM   3431  CB  SER B   3      13.623  -6.522  17.667  1.00 10.00      B   
ATOM   3432  OG  SER B   3      12.774  -6.360  18.794  1.00 10.00      B   
ATOM   3433  HG  SER B   3      12.092  -5.710  18.590  1.00 10.00      B   
ATOM   3434  C   SER B   3      15.971  -6.225  16.818  1.00 10.00      B   
ATOM   3435  O   SER B   3      15.937  -5.231  16.090  1.00 10.00      B   
ATOM   3436  N   TYR B   4      16.770  -7.260  16.583  1.00 10.00      B   
ATOM   3437  HN  TYR B   4      16.752  -8.036  17.191  1.00 10.00      B   
ATOM   3438  CA  TYR B   4      17.673  -7.279  15.443  1.00 10.00      B   
ATOM   3439  CB  TYR B   4      19.124  -7.373  15.921  1.00 10.00      B   
ATOM   3440  CG  TYR B   4      19.696  -6.078  16.437  1.00 10.00      B   
ATOM   3441  CD1 TYR B   4      19.540  -5.705  17.765  1.00 10.00      B   
ATOM   3442  CD2 TYR B   4      20.400  -5.230  15.596  1.00 10.00      B   
ATOM   3443  CE1 TYR B   4      20.070  -4.523  18.240  1.00 10.00      B   
ATOM   3444  CE2 TYR B   4      20.932  -4.047  16.061  1.00 10.00      B   
ATOM   3445  CZ  TYR B   4      20.765  -3.698  17.382  1.00 10.00      B   
ATOM   3446  OH  TYR B   4      21.293  -2.517  17.844  1.00 10.00      B   
ATOM   3447  HH  TYR B   4      21.410  -2.570  18.806  1.00 10.00      B   
ATOM   3448  C   TYR B   4      17.387  -8.442  14.506  1.00 10.00      B   
ATOM   3449  O   TYR B   4      17.233  -9.582  14.942  1.00 10.00      B   
ATOM   3450  N   LEU B   5      17.314  -8.142  13.219  1.00 10.00      B   
ATOM   3451  HN  LEU B   5      17.418  -7.202  12.940  1.00 10.00      B   
ATOM   3452  CA  LEU B   5      17.095  -9.158  12.203  1.00 10.00      B   
ATOM   3453  CB  LEU B   5      16.127  -8.648  11.133  1.00 10.00      B   
ATOM   3454  CG  LEU B   5      14.717  -8.298  11.615  1.00 10.00      B   
ATOM   3455  CD1 LEU B   5      13.902  -7.692  10.484  1.00 10.00      B   
ATOM   3456  CD2 LEU B   5      14.020  -9.524  12.185  1.00 10.00      B   
ATOM   3457  C   LEU B   5      18.438  -9.496  11.577  1.00 10.00      B   
ATOM   3458  O   LEU B   5      19.151  -8.608  11.115  1.00 10.00      B   
ATOM   3459  N   ILE B   6      18.792 -10.767  11.571  1.00 10.00      B   
ATOM   3460  HN  ILE B   6      18.171 -11.447  11.922  1.00 10.00      B   
ATOM   3461  CA  ILE B   6      20.076 -11.185  11.033  1.00 10.00      B   
ATOM   3462  CB  ILE B   6      20.783 -12.182  11.976  1.00 10.00      B   
ATOM   3463  CG1 ILE B   6      20.798 -11.654  13.417  1.00 10.00      B   
ATOM   3464  CG2 ILE B   6      22.200 -12.463  11.495  1.00 10.00      B   
ATOM   3465  CD1 ILE B   6      21.561 -10.358  13.597  1.00 10.00      B   
ATOM   3466  C   ILE B   6      19.942 -11.800   9.643  1.00 10.00      B   
ATOM   3467  O   ILE B   6      19.287 -12.830   9.460  1.00 10.00      B   
ATOM   3468  N   LEU B   7      20.560 -11.157   8.667  1.00 10.00      B   
ATOM   3469  HN  LEU B   7      21.057 -10.332   8.877  1.00 10.00      B   
ATOM   3470  CA  LEU B   7      20.535 -11.635   7.294  1.00 10.00      B   
ATOM   3471  CB  LEU B   7      19.930 -10.577   6.363  1.00 10.00      B   
ATOM   3472  CG  LEU B   7      18.517 -10.087   6.712  1.00 10.00      B   
ATOM   3473  CD1 LEU B   7      18.074  -8.994   5.753  1.00 10.00      B   
ATOM   3474  CD2 LEU B   7      17.521 -11.240   6.713  1.00 10.00      B   
ATOM   3475  C   LEU B   7      21.952 -11.989   6.849  1.00 10.00      B   
ATOM   3476  O   LEU B   7      22.916 -11.355   7.274  1.00 10.00      B   
ATOM   3477  N   ARG B   8      22.082 -13.000   6.006  1.00 10.00      B   
ATOM   3478  HN  ARG B   8      21.277 -13.468   5.684  1.00 10.00      B   
ATOM   3479  CA  ARG B   8      23.395 -13.420   5.534  1.00 10.00      B   
ATOM   3480  CB  ARG B   8      23.728 -14.837   6.015  1.00 10.00      B   
ATOM   3481  CG  ARG B   8      25.038 -15.388   5.469  1.00 10.00      B   
ATOM   3482  CD  ARG B   8      26.154 -15.314   6.498  1.00 10.00      B   
ATOM   3483  NE  ARG B   8      26.573 -16.646   6.929  1.00 10.00      B   
ATOM   3484  HE  ARG B   8      26.493 -17.377   6.270  1.00 10.00      B   
ATOM   3485  CZ  ARG B   8      27.081 -16.917   8.130  1.00 10.00      B   
ATOM   3486  NH1 ARG B   8      27.241 -15.953   9.028  1.00 10.00      B   
ATOM   3487 HH11 ARG B   8      27.638 -16.179   9.971  1.00 10.00      B   
ATOM   3488 HH12 ARG B   8      26.986 -14.962   8.798  1.00 10.00      B   
ATOM   3489  NH2 ARG B   8      27.416 -18.158   8.440  1.00 10.00      B   
ATOM   3490 HH21 ARG B   8      27.811 -18.375   9.383  1.00 10.00      B   
ATOM   3491 HH22 ARG B   8      27.289 -18.924   7.744  1.00 10.00      B   
ATOM   3492  C   ARG B   8      23.506 -13.342   4.015  1.00 10.00      B   
ATOM   3493  O   ARG B   8      22.694 -13.921   3.289  1.00 10.00      B   
ATOM   3494  N   LEU B   9      24.512 -12.621   3.545  1.00 10.00      B   
ATOM   3495  HN  LEU B   9      25.114 -12.168   4.181  1.00 10.00      B   
ATOM   3496  CA  LEU B   9      24.757 -12.473   2.120  1.00 10.00      B   
ATOM   3497  CB  LEU B   9      25.092 -11.017   1.785  1.00 10.00      B   
ATOM   3498  CG  LEU B   9      24.091  -9.966   2.267  1.00 10.00      B   
ATOM   3499  CD1 LEU B   9      24.580  -8.568   1.927  1.00 10.00      B   
ATOM   3500  CD2 LEU B   9      22.714 -10.213   1.672  1.00 10.00      B   
ATOM   3501  C   LEU B   9      25.915 -13.374   1.713  1.00 10.00      B   
ATOM   3502  O   LEU B   9      27.078 -13.058   1.973  1.00 10.00      B   
ATOM   3503  N   ALA B  10      25.597 -14.501   1.098  1.00 10.00      B   
ATOM   3504  HN  ALA B  10      24.654 -14.697   0.909  1.00 10.00      B   
ATOM   3505  CA  ALA B  10      26.617 -15.450   0.676  1.00 10.00      B   
ATOM   3506  CB  ALA B  10      26.619 -16.674   1.578  1.00 10.00      B   
ATOM   3507  C   ALA B  10      26.421 -15.857  -0.779  1.00 10.00      B   
ATOM   3508  O   ALA B  10      25.386 -16.415  -1.149  1.00 10.00      B   
ATOM   3509  N   GLY B  11      27.430 -15.585  -1.590  1.00 10.00      B   
ATOM   3510  HN  GLY B  11      28.239 -15.167  -1.226  1.00 10.00      B   
ATOM   3511  CA  GLY B  11      27.374 -15.916  -2.996  1.00 10.00      B   
ATOM   3512  C   GLY B  11      28.765 -16.064  -3.572  1.00 10.00      B   
ATOM   3513  O   GLY B  11      29.735 -15.641  -2.940  1.00 10.00      B   
ATOM   3514  N   PRO B  12      28.900 -16.670  -4.765  1.00 10.00      B   
ATOM   3515  CA  PRO B  12      30.206 -16.867  -5.413  1.00 10.00      B   
ATOM   3516  CB  PRO B  12      29.871 -17.664  -6.679  1.00 10.00      B   
ATOM   3517  CG  PRO B  12      28.423 -17.410  -6.922  1.00 10.00      B   
ATOM   3518  CD  PRO B  12      27.798 -17.224  -5.570  1.00 10.00      B   
ATOM   3519  C   PRO B  12      30.879 -15.545  -5.781  1.00 10.00      B   
ATOM   3520  O   PRO B  12      32.056 -15.338  -5.484  1.00 10.00      B   
ATOM   3521  N   MET B  13      30.127 -14.656  -6.422  1.00 10.00      B   
ATOM   3522  HN  MET B  13      29.193 -14.872  -6.614  1.00 10.00      B   
ATOM   3523  CA  MET B  13      30.651 -13.360  -6.832  1.00 10.00      B   
ATOM   3524  CB  MET B  13      31.013 -13.365  -8.322  1.00 10.00      B   
ATOM   3525  CG  MET B  13      32.203 -14.247  -8.672  1.00 10.00      B   
ATOM   3526  SD  MET B  13      32.623 -14.203 -10.428  1.00 10.00      B   
ATOM   3527  CE  MET B  13      31.084 -14.750 -11.164  1.00 10.00      B   
ATOM   3528  C   MET B  13      29.643 -12.254  -6.549  1.00 10.00      B   
ATOM   3529  O   MET B  13      28.578 -12.202  -7.165  1.00 10.00      B   
ATOM   3530  N   GLN B  14      29.979 -11.379  -5.613  1.00 10.00      B   
ATOM   3531  HN  GLN B  14      30.844 -11.478  -5.153  1.00 10.00      B   
ATOM   3532  CA  GLN B  14      29.103 -10.266  -5.255  1.00 10.00      B   
ATOM   3533  CB  GLN B  14      29.131 -10.029  -3.742  1.00 10.00      B   
ATOM   3534  CG  GLN B  14      28.752 -11.250  -2.918  1.00 10.00      B   
ATOM   3535  CD  GLN B  14      28.552 -10.931  -1.450  1.00 10.00      B   
ATOM   3536  OE1 GLN B  14      28.183  -9.818  -1.086  1.00 10.00      B   
ATOM   3537  NE2 GLN B  14      28.796 -11.908  -0.592  1.00 10.00      B   
ATOM   3538 HE21 GLN B  14      29.093 -12.772  -0.945  1.00 10.00      B   
ATOM   3539 HE22 GLN B  14      28.661 -11.731   0.364  1.00 10.00      B   
ATOM   3540  C   GLN B  14      29.538  -9.004  -5.993  1.00 10.00      B   
ATOM   3541  O   GLN B  14      30.700  -8.879  -6.370  1.00 10.00      B   
ATOM   3542  N   ALA B  15      28.615  -8.079  -6.209  1.00 10.00      B   
ATOM   3543  HN  ALA B  15      27.693  -8.230  -5.895  1.00 10.00      B   
ATOM   3544  CA  ALA B  15      28.940  -6.840  -6.907  1.00 10.00      B   
ATOM   3545  CB  ALA B  15      28.497  -6.905  -8.361  1.00 10.00      B   
ATOM   3546  C   ALA B  15      28.338  -5.623  -6.214  1.00 10.00      B   
ATOM   3547  O   ALA B  15      27.165  -5.302  -6.396  1.00 10.00      B   
ATOM   3548  N   TRP B  16      29.147  -4.945  -5.421  1.00 10.00      B   
ATOM   3549  HN  TRP B  16      30.082  -5.233  -5.327  1.00 10.00      B   
ATOM   3550  CA  TRP B  16      28.699  -3.762  -4.707  1.00 10.00      B   
ATOM   3551  CB  TRP B  16      28.938  -3.909  -3.204  1.00 10.00      B   
ATOM   3552  CG  TRP B  16      28.305  -5.141  -2.631  1.00 10.00      B   
ATOM   3553  CD1 TRP B  16      28.947  -6.254  -2.171  1.00 10.00      B   
ATOM   3554  CD2 TRP B  16      26.903  -5.394  -2.474  1.00 10.00      B   
ATOM   3555  NE1 TRP B  16      28.032  -7.179  -1.731  1.00 10.00      B   
ATOM   3556  HE1 TRP B  16      28.248  -8.065  -1.352  1.00 10.00      B   
ATOM   3557  CE2 TRP B  16      26.770  -6.676  -1.906  1.00 10.00      B   
ATOM   3558  CE3 TRP B  16      25.747  -4.661  -2.755  1.00 10.00      B   
ATOM   3559  CZ2 TRP B  16      25.529  -7.240  -1.614  1.00 10.00      B   
ATOM   3560  CZ3 TRP B  16      24.518  -5.222  -2.465  1.00 10.00      B   
ATOM   3561  CH2 TRP B  16      24.417  -6.498  -1.900  1.00 10.00      B   
ATOM   3562  C   TRP B  16      29.411  -2.539  -5.262  1.00 10.00      B   
ATOM   3563  O   TRP B  16      30.400  -2.066  -4.699  1.00 10.00      B   
ATOM   3564  N   GLY B  17      28.906  -2.056  -6.388  1.00 10.00      B   
ATOM   3565  HN  GLY B  17      28.110  -2.484  -6.773  1.00 10.00      B   
ATOM   3566  CA  GLY B  17      29.495  -0.914  -7.060  1.00 10.00      B   
ATOM   3567  C   GLY B  17      29.479   0.371  -6.256  1.00 10.00      B   
ATOM   3568  O   GLY B  17      28.522   0.664  -5.532  1.00 10.00      B   
ATOM   3569  N   GLN B  18      30.556   1.130  -6.394  1.00 10.00      B   
ATOM   3570  HN  GLN B  18      31.282   0.813  -6.979  1.00 10.00      B   
ATOM   3571  CA  GLN B  18      30.704   2.409  -5.719  1.00 10.00      B   
ATOM   3572  CB  GLN B  18      32.164   2.595  -5.288  1.00 10.00      B   
ATOM   3573  CG  GLN B  18      32.711   1.466  -4.428  1.00 10.00      B   
ATOM   3574  CD  GLN B  18      34.076   1.785  -3.850  1.00 10.00      B   
ATOM   3575  OE1 GLN B  18      35.106   1.547  -4.483  1.00 10.00      B   
ATOM   3576  NE2 GLN B  18      34.096   2.320  -2.641  1.00 10.00      B   
ATOM   3577 HE21 GLN B  18      33.236   2.479  -2.186  1.00 10.00      B   
ATOM   3578 HE22 GLN B  18      34.964   2.539  -2.244  1.00 10.00      B   
ATOM   3579  C   GLN B  18      30.292   3.529  -6.680  1.00 10.00      B   
ATOM   3580  O   GLN B  18      30.098   3.272  -7.870  1.00 10.00      B   
ATOM   3581  N   PRO B  19      30.133   4.776  -6.190  1.00 10.00      B   
ATOM   3582  CA  PRO B  19      29.747   5.917  -7.038  1.00 10.00      B   
ATOM   3583  CB  PRO B  19      29.940   7.124  -6.115  1.00 10.00      B   
ATOM   3584  CG  PRO B  19      29.754   6.576  -4.742  1.00 10.00      B   
ATOM   3585  CD  PRO B  19      30.290   5.172  -4.775  1.00 10.00      B   
ATOM   3586  C   PRO B  19      30.643   6.053  -8.272  1.00 10.00      B   
ATOM   3587  O   PRO B  19      31.863   6.194  -8.154  1.00 10.00      B   
ATOM   3588  N   THR B  20      30.035   5.992  -9.448  1.00 10.00      B   
ATOM   3589  HN  THR B  20      29.060   5.860  -9.477  1.00 10.00      B   
ATOM   3590  CA  THR B  20      30.765   6.112 -10.701  1.00 10.00      B   
ATOM   3591  CB  THR B  20      31.497   4.796 -11.082  1.00 10.00      B   
ATOM   3592  OG1 THR B  20      32.226   4.962 -12.309  1.00 10.00      B   
ATOM   3593  HG1 THR B  20      32.485   4.095 -12.647  1.00 10.00      B   
ATOM   3594  CG2 THR B  20      30.516   3.643 -11.233  1.00 10.00      B   
ATOM   3595  C   THR B  20      29.816   6.528 -11.820  1.00 10.00      B   
ATOM   3596  O   THR B  20      28.642   6.148 -11.825  1.00 10.00      B   
ATOM   3597  N   PHE B  21      30.315   7.330 -12.747  1.00 10.00      B   
ATOM   3598  HN  PHE B  21      31.250   7.624 -12.673  1.00 10.00      B   
ATOM   3599  CA  PHE B  21      29.514   7.792 -13.871  1.00 10.00      B   
ATOM   3600  CB  PHE B  21      29.361   9.314 -13.845  1.00 10.00      B   
ATOM   3601  CG  PHE B  21      28.305   9.796 -12.892  1.00 10.00      B   
ATOM   3602  CD1 PHE B  21      28.623  10.107 -11.580  1.00 10.00      B   
ATOM   3603  CD2 PHE B  21      26.993   9.935 -13.309  1.00 10.00      B   
ATOM   3604  CE1 PHE B  21      27.650  10.546 -10.702  1.00 10.00      B   
ATOM   3605  CE2 PHE B  21      26.015  10.374 -12.437  1.00 10.00      B   
ATOM   3606  CZ  PHE B  21      26.344  10.680 -11.131  1.00 10.00      B   
ATOM   3607  C   PHE B  21      30.115   7.334 -15.193  1.00 10.00      B   
ATOM   3608  O   PHE B  21      29.642   7.703 -16.270  1.00 10.00      B   
ATOM   3609  N   GLU B  22      31.153   6.516 -15.100  1.00 10.00      B   
ATOM   3610  HN  GLU B  22      31.469   6.244 -14.210  1.00 10.00      B   
ATOM   3611  CA  GLU B  22      31.828   5.998 -16.282  1.00 10.00      B   
ATOM   3612  CB  GLU B  22      33.346   5.999 -16.081  1.00 10.00      B   
ATOM   3613  CG  GLU B  22      33.959   7.380 -15.925  1.00 10.00      B   
ATOM   3614  CD  GLU B  22      35.453   7.370 -16.166  1.00 10.00      B   
ATOM   3615  OE1 GLU B  22      36.219   7.149 -15.201  1.00 10.00      B   
ATOM   3616  OE2 GLU B  22      35.871   7.567 -17.327  1.00 10.00      B   
ATOM   3617  C   GLU B  22      31.347   4.586 -16.599  1.00 10.00      B   
ATOM   3618  O   GLU B  22      30.416   4.079 -15.966  1.00 10.00      B   
ATOM   3619  N   GLY B  23      31.982   3.954 -17.576  1.00 10.00      B   
ATOM   3620  HN  GLY B  23      32.709   4.409 -18.053  1.00 10.00      B   
ATOM   3621  CA  GLY B  23      31.614   2.603 -17.943  1.00 10.00      B   
ATOM   3622  C   GLY B  23      32.108   1.606 -16.920  1.00 10.00      B   
ATOM   3623  O   GLY B  23      31.425   0.630 -16.606  1.00 10.00      B   
ATOM   3624  N   THR B  24      33.291   1.871 -16.388  1.00 10.00      B   
ATOM   3625  HN  THR B  24      33.774   2.672 -16.681  1.00 10.00      B   
ATOM   3626  CA  THR B  24      33.905   1.016 -15.390  1.00 10.00      B   
ATOM   3627  CB  THR B  24      35.362   1.441 -15.165  1.00 10.00      B   
ATOM   3628  OG1 THR B  24      35.751   2.353 -16.205  1.00 10.00      B   
ATOM   3629  HG1 THR B  24      36.630   2.118 -16.525  1.00 10.00      B   
ATOM   3630  CG2 THR B  24      36.278   0.230 -15.190  1.00 10.00      B   
ATOM   3631  C   THR B  24      33.152   1.104 -14.065  1.00 10.00      B   
ATOM   3632  O   THR B  24      32.980   2.193 -13.506  1.00 10.00      B   
ATOM   3633  N   ARG B  25      32.697  -0.041 -13.575  1.00 10.00      B   
ATOM   3634  HN  ARG B  25      32.860  -0.876 -14.073  1.00 10.00      B   
ATOM   3635  CA  ARG B  25      31.963  -0.095 -12.318  1.00 10.00      B   
ATOM   3636  CB  ARG B  25      30.605  -0.769 -12.521  1.00 10.00      B   
ATOM   3637  CG  ARG B  25      29.425   0.067 -12.059  1.00 10.00      B   
ATOM   3638  CD  ARG B  25      28.304   0.038 -13.081  1.00 10.00      B   
ATOM   3639  NE  ARG B  25      28.751   0.540 -14.381  1.00 10.00      B   
ATOM   3640  HE  ARG B  25      29.714   0.698 -14.493  1.00 10.00      B   
ATOM   3641  CZ  ARG B  25      27.938   0.802 -15.402  1.00 10.00      B   
ATOM   3642  NH1 ARG B  25      26.629   0.612 -15.276  1.00 10.00      B   
ATOM   3643 HH11 ARG B  25      26.232   0.264 -14.376  1.00 10.00      B   
ATOM   3644 HH12 ARG B  25      25.988   0.811 -16.079  1.00 10.00      B   
ATOM   3645  NH2 ARG B  25      28.437   1.257 -16.547  1.00 10.00      B   
ATOM   3646 HH21 ARG B  25      27.801   1.465 -17.352  1.00 10.00      B   
ATOM   3647 HH22 ARG B  25      29.467   1.407 -16.650  1.00 10.00      B   
ATOM   3648  C   ARG B  25      32.766  -0.832 -11.248  1.00 10.00      B   
ATOM   3649  O   ARG B  25      32.763  -2.064 -11.192  1.00 10.00      B   
ATOM   3650  N   PRO B  26      33.470  -0.080 -10.390  1.00 10.00      B   
ATOM   3651  CA  PRO B  26      34.288  -0.642  -9.315  1.00 10.00      B   
ATOM   3652  CB  PRO B  26      35.187   0.532  -8.886  1.00 10.00      B   
ATOM   3653  CG  PRO B  26      34.898   1.640  -9.847  1.00 10.00      B   
ATOM   3654  CD  PRO B  26      33.525   1.384 -10.387  1.00 10.00      B   
ATOM   3655  C   PRO B  26      33.436  -1.092  -8.136  1.00 10.00      B   
ATOM   3656  O   PRO B  26      32.452  -0.438  -7.786  1.00 10.00      B   
ATOM   3657  N   THR B  27      33.821  -2.201  -7.527  1.00 10.00      B   
ATOM   3658  HN  THR B  27      34.626  -2.669  -7.848  1.00 10.00      B   
ATOM   3659  CA  THR B  27      33.092  -2.736  -6.387  1.00 10.00      B   
ATOM   3660  CB  THR B  27      32.836  -4.258  -6.532  1.00 10.00      B   
ATOM   3661  OG1 THR B  27      31.992  -4.731  -5.469  1.00 10.00      B   
ATOM   3662  HG1 THR B  27      32.472  -4.682  -4.635  1.00 10.00      B   
ATOM   3663  CG2 THR B  27      34.143  -5.038  -6.526  1.00 10.00      B   
ATOM   3664  C   THR B  27      33.840  -2.451  -5.088  1.00 10.00      B   
ATOM   3665  O   THR B  27      35.072  -2.375  -5.070  1.00 10.00      B   
ATOM   3666  N   GLY B  28      33.090  -2.264  -4.011  1.00 10.00      B   
ATOM   3667  HN  GLY B  28      32.109  -2.298  -4.096  1.00 10.00      B   
ATOM   3668  CA  GLY B  28      33.693  -2.007  -2.721  1.00 10.00      B   
ATOM   3669  C   GLY B  28      34.040  -3.298  -2.011  1.00 10.00      B   
ATOM   3670  O   GLY B  28      33.971  -4.374  -2.609  1.00 10.00      B   
ATOM   3671  N   ARG B  29      34.413  -3.201  -0.742  1.00 10.00      B   
ATOM   3672  HN  ARG B  29      34.448  -2.315  -0.316  1.00 10.00      B   
ATOM   3673  CA  ARG B  29      34.770  -4.380   0.037  1.00 10.00      B   
ATOM   3674  CB  ARG B  29      35.995  -4.113   0.908  1.00 10.00      B   
ATOM   3675  CG  ARG B  29      37.306  -4.063   0.146  1.00 10.00      B   
ATOM   3676  CD  ARG B  29      38.493  -4.223   1.085  1.00 10.00      B   
ATOM   3677  NE  ARG B  29      38.477  -3.236   2.165  1.00 10.00      B   
ATOM   3678  HE  ARG B  29      38.522  -2.286   1.904  1.00 10.00      B   
ATOM   3679  CZ  ARG B  29      38.414  -3.548   3.461  1.00 10.00      B   
ATOM   3680  NH1 ARG B  29      38.362  -4.822   3.844  1.00 10.00      B   
ATOM   3681 HH11 ARG B  29      38.371  -5.587   3.131  1.00 10.00      B   
ATOM   3682 HH12 ARG B  29      38.312  -5.064   4.861  1.00 10.00      B   
ATOM   3683  NH2 ARG B  29      38.400  -2.584   4.371  1.00 10.00      B   
ATOM   3684 HH21 ARG B  29      38.438  -1.582   4.078  1.00 10.00      B   
ATOM   3685 HH22 ARG B  29      38.352  -2.823   5.384  1.00 10.00      B   
ATOM   3686  C   ARG B  29      33.609  -4.833   0.908  1.00 10.00      B   
ATOM   3687  O   ARG B  29      33.697  -5.850   1.596  1.00 10.00      B   
ATOM   3688  N   PHE B  30      32.525  -4.072   0.878  1.00 10.00      B   
ATOM   3689  HN  PHE B  30      32.514  -3.279   0.303  1.00 10.00      B   
ATOM   3690  CA  PHE B  30      31.344  -4.390   1.669  1.00 10.00      B   
ATOM   3691  CB  PHE B  30      31.462  -3.805   3.087  1.00 10.00      B   
ATOM   3692  CG  PHE B  30      31.484  -2.300   3.151  1.00 10.00      B   
ATOM   3693  CD1 PHE B  30      30.330  -1.589   3.445  1.00 10.00      B   
ATOM   3694  CD2 PHE B  30      32.656  -1.597   2.922  1.00 10.00      B   
ATOM   3695  CE1 PHE B  30      30.344  -0.209   3.507  1.00 10.00      B   
ATOM   3696  CE2 PHE B  30      32.679  -0.216   2.983  1.00 10.00      B   
ATOM   3697  CZ  PHE B  30      31.520   0.479   3.275  1.00 10.00      B   
ATOM   3698  C   PHE B  30      30.078  -3.885   0.980  1.00 10.00      B   
ATOM   3699  O   PHE B  30      30.139  -2.962   0.163  1.00 10.00      B   
ATOM   3700  N   PRO B  31      28.923  -4.508   1.277  1.00 10.00      B   
ATOM   3701  CA  PRO B  31      27.629  -4.114   0.700  1.00 10.00      B   
ATOM   3702  CB  PRO B  31      26.625  -5.030   1.408  1.00 10.00      B   
ATOM   3703  CG  PRO B  31      27.431  -6.203   1.839  1.00 10.00      B   
ATOM   3704  CD  PRO B  31      28.787  -5.660   2.183  1.00 10.00      B   
ATOM   3705  C   PRO B  31      27.298  -2.656   0.984  1.00 10.00      B   
ATOM   3706  O   PRO B  31      27.437  -2.183   2.113  1.00 10.00      B   
ATOM   3707  N   THR B  32      26.867  -1.951  -0.045  1.00 10.00      B   
ATOM   3708  HN  THR B  32      26.772  -2.386  -0.915  1.00 10.00      B   
ATOM   3709  CA  THR B  32      26.521  -0.546   0.080  1.00 10.00      B   
ATOM   3710  CB  THR B  32      26.593   0.139  -1.298  1.00 10.00      B   
ATOM   3711  OG1 THR B  32      25.860  -0.643  -2.254  1.00 10.00      B   
ATOM   3712  HG1 THR B  32      26.392  -0.766  -3.048  1.00 10.00      B   
ATOM   3713  CG2 THR B  32      28.035   0.272  -1.757  1.00 10.00      B   
ATOM   3714  C   THR B  32      25.104  -0.386   0.628  1.00 10.00      B   
ATOM   3715  O   THR B  32      24.278  -1.298   0.509  1.00 10.00      B   
ATOM   3716  N   ARG B  33      24.829   0.771   1.226  1.00 10.00      B   
ATOM   3717  HN  ARG B  33      25.550   1.446   1.320  1.00 10.00      B   
ATOM   3718  CA  ARG B  33      23.505   1.072   1.762  1.00 10.00      B   
ATOM   3719  CB  ARG B  33      23.487   2.476   2.388  1.00 10.00      B   
ATOM   3720  CG  ARG B  33      22.093   3.041   2.632  1.00 10.00      B   
ATOM   3721  CD  ARG B  33      21.869   3.369   4.097  1.00 10.00      B   
ATOM   3722  NE  ARG B  33      22.049   4.792   4.389  1.00 10.00      B   
ATOM   3723  HE  ARG B  33      21.601   5.444   3.784  1.00 10.00      B   
ATOM   3724  CZ  ARG B  33      22.772   5.255   5.405  1.00 10.00      B   
ATOM   3725  NH1 ARG B  33      23.396   4.416   6.219  1.00 10.00      B   
ATOM   3726 HH11 ARG B  33      23.960   4.779   7.016  1.00 10.00      B   
ATOM   3727 HH12 ARG B  33      23.321   3.387   6.065  1.00 10.00      B   
ATOM   3728  NH2 ARG B  33      22.850   6.559   5.621  1.00 10.00      B   
ATOM   3729 HH21 ARG B  33      22.338   7.230   4.991  1.00 10.00      B   
ATOM   3730 HH22 ARG B  33      23.415   6.926   6.415  1.00 10.00      B   
ATOM   3731  C   ARG B  33      22.479   0.983   0.638  1.00 10.00      B   
ATOM   3732  O   ARG B  33      21.354   0.518   0.833  1.00 10.00      B   
ATOM   3733  N   SER B  34      22.901   1.407  -0.549  1.00 10.00      B   
ATOM   3734  HN  SER B  34      23.819   1.746  -0.632  1.00 10.00      B   
ATOM   3735  CA  SER B  34      22.055   1.381  -1.727  1.00 10.00      B   
ATOM   3736  CB  SER B  34      22.777   2.070  -2.884  1.00 10.00      B   
ATOM   3737  OG  SER B  34      24.052   2.534  -2.467  1.00 10.00      B   
ATOM   3738  HG  SER B  34      23.941   3.296  -1.877  1.00 10.00      B   
ATOM   3739  C   SER B  34      21.709  -0.056  -2.101  1.00 10.00      B   
ATOM   3740  O   SER B  34      20.550  -0.376  -2.364  1.00 10.00      B   
ATOM   3741  N   GLY B  35      22.720  -0.921  -2.099  1.00 10.00      B   
ATOM   3742  HN  GLY B  35      23.624  -0.609  -1.867  1.00 10.00      B   
ATOM   3743  CA  GLY B  35      22.506  -2.316  -2.430  1.00 10.00      B   
ATOM   3744  C   GLY B  35      21.660  -3.019  -1.386  1.00 10.00      B   
ATOM   3745  O   GLY B  35      20.800  -3.837  -1.719  1.00 10.00      B   
ATOM   3746  N   LEU B  36      21.901  -2.689  -0.122  1.00 10.00      B   
ATOM   3747  HN  LEU B  36      22.609  -2.035   0.072  1.00 10.00      B   
ATOM   3748  CA  LEU B  36      21.158  -3.276   0.986  1.00 10.00      B   
ATOM   3749  CB  LEU B  36      21.762  -2.844   2.323  1.00 10.00      B   
ATOM   3750  CG  LEU B  36      23.155  -3.393   2.634  1.00 10.00      B   
ATOM   3751  CD1 LEU B  36      23.815  -2.583   3.739  1.00 10.00      B   
ATOM   3752  CD2 LEU B  36      23.078  -4.862   3.021  1.00 10.00      B   
ATOM   3753  C   LEU B  36      19.685  -2.883   0.919  1.00 10.00      B   
ATOM   3754  O   LEU B  36      18.801  -3.732   1.053  1.00 10.00      B   
ATOM   3755  N   LEU B  37      19.428  -1.595   0.701  1.00 10.00      B   
ATOM   3756  HN  LEU B  37      20.178  -0.965   0.609  1.00 10.00      B   
ATOM   3757  CA  LEU B  37      18.063  -1.092   0.601  1.00 10.00      B   
ATOM   3758  CB  LEU B  37      18.046   0.437   0.546  1.00 10.00      B   
ATOM   3759  CG  LEU B  37      18.245   1.166   1.878  1.00 10.00      B   
ATOM   3760  CD1 LEU B  37      18.333   2.668   1.658  1.00 10.00      B   
ATOM   3761  CD2 LEU B  37      17.116   0.838   2.842  1.00 10.00      B   
ATOM   3762  C   LEU B  37      17.371  -1.669  -0.627  1.00 10.00      B   
ATOM   3763  O   LEU B  37      16.208  -2.074  -0.564  1.00 10.00      B   
ATOM   3764  N   GLY B  38      18.098  -1.712  -1.740  1.00 10.00      B   
ATOM   3765  HN  GLY B  38      19.014  -1.358  -1.729  1.00 10.00      B   
ATOM   3766  CA  GLY B  38      17.554  -2.258  -2.971  1.00 10.00      B   
ATOM   3767  C   GLY B  38      17.177  -3.718  -2.815  1.00 10.00      B   
ATOM   3768  O   GLY B  38      16.189  -4.180  -3.388  1.00 10.00      B   
ATOM   3769  N   LEU B  39      17.964  -4.441  -2.024  1.00 10.00      B   
ATOM   3770  HN  LEU B  39      18.742  -4.013  -1.605  1.00 10.00      B   
ATOM   3771  CA  LEU B  39      17.711  -5.850  -1.767  1.00 10.00      B   
ATOM   3772  CB  LEU B  39      18.825  -6.437  -0.896  1.00 10.00      B   
ATOM   3773  CG  LEU B  39      18.756  -7.941  -0.626  1.00 10.00      B   
ATOM   3774  CD1 LEU B  39      18.986  -8.728  -1.906  1.00 10.00      B   
ATOM   3775  CD2 LEU B  39      19.761  -8.335   0.442  1.00 10.00      B   
ATOM   3776  C   LEU B  39      16.363  -6.022  -1.081  1.00 10.00      B   
ATOM   3777  O   LEU B  39      15.568  -6.884  -1.458  1.00 10.00      B   
ATOM   3778  N   LEU B  40      16.105  -5.186  -0.081  1.00 10.00      B   
ATOM   3779  HN  LEU B  40      16.782  -4.523   0.173  1.00 10.00      B   
ATOM   3780  CA  LEU B  40      14.844  -5.233   0.649  1.00 10.00      B   
ATOM   3781  CB  LEU B  40      14.894  -4.324   1.881  1.00 10.00      B   
ATOM   3782  CG  LEU B  40      15.969  -4.646   2.923  1.00 10.00      B   
ATOM   3783  CD1 LEU B  40      15.871  -3.690   4.103  1.00 10.00      B   
ATOM   3784  CD2 LEU B  40      15.853  -6.089   3.392  1.00 10.00      B   
ATOM   3785  C   LEU B  40      13.694  -4.823  -0.266  1.00 10.00      B   
ATOM   3786  O   LEU B  40      12.592  -5.374  -0.188  1.00 10.00      B   
ATOM   3787  N   GLY B  41      13.962  -3.861  -1.141  1.00 10.00      B   
ATOM   3788  HN  GLY B  41      14.856  -3.454  -1.146  1.00 10.00      B   
ATOM   3789  CA  GLY B  41      12.956  -3.398  -2.073  1.00 10.00      B   
ATOM   3790  C   GLY B  41      12.542  -4.489  -3.036  1.00 10.00      B   
ATOM   3791  O   GLY B  41      11.380  -4.568  -3.435  1.00 10.00      B   
ATOM   3792  N   ALA B  42      13.496  -5.334  -3.404  1.00 10.00      B   
ATOM   3793  HN  ALA B  42      14.407  -5.208  -3.059  1.00 10.00      B   
ATOM   3794  CA  ALA B  42      13.233  -6.436  -4.316  1.00 10.00      B   
ATOM   3795  CB  ALA B  42      14.537  -7.020  -4.838  1.00 10.00      B   
ATOM   3796  C   ALA B  42      12.396  -7.511  -3.630  1.00 10.00      B   
ATOM   3797  O   ALA B  42      11.515  -8.114  -4.241  1.00 10.00      B   
ATOM   3798  N   CYS B  43      12.671  -7.739  -2.355  1.00 10.00      B   
ATOM   3799  HN  CYS B  43      13.384  -7.227  -1.922  1.00 10.00      B   
ATOM   3800  CA  CYS B  43      11.944  -8.733  -1.583  1.00 10.00      B   
ATOM   3801  CB  CYS B  43      12.655  -8.987  -0.251  1.00 10.00      B   
ATOM   3802  SG  CYS B  43      14.405  -9.415  -0.419  1.00 10.00      B   
ATOM   3803  HG  CYS B  43      15.040  -8.350  -0.896  1.00 10.00      B   
ATOM   3804  C   CYS B  43      10.506  -8.280  -1.347  1.00 10.00      B   
ATOM   3805  O   CYS B  43       9.561  -9.027  -1.603  1.00 10.00      B   
ATOM   3806  N   LEU B  44      10.356  -7.041  -0.890  1.00 10.00      B   
ATOM   3807  HN  LEU B  44      11.157  -6.494  -0.732  1.00 10.00      B   
ATOM   3808  CA  LEU B  44       9.045  -6.468  -0.608  1.00 10.00      B   
ATOM   3809  CB  LEU B  44       9.211  -5.114   0.084  1.00 10.00      B   
ATOM   3810  CG  LEU B  44       8.002  -4.600   0.867  1.00 10.00      B   
ATOM   3811  CD1 LEU B  44       8.087  -5.031   2.318  1.00 10.00      B   
ATOM   3812  CD2 LEU B  44       7.894  -3.088   0.762  1.00 10.00      B   
ATOM   3813  C   LEU B  44       8.227  -6.289  -1.884  1.00 10.00      B   
ATOM   3814  O   LEU B  44       7.045  -6.626  -1.930  1.00 10.00      B   
ATOM   3815  N   GLY B  45       8.865  -5.760  -2.919  1.00 10.00      B   
ATOM   3816  HN  GLY B  45       9.815  -5.524  -2.831  1.00 10.00      B   
ATOM   3817  CA  GLY B  45       8.178  -5.531  -4.176  1.00 10.00      B   
ATOM   3818  C   GLY B  45       7.844  -4.065  -4.364  1.00 10.00      B   
ATOM   3819  O   GLY B  45       6.696  -3.702  -4.618  1.00 10.00      B   
ATOM   3820  N   ILE B  46       8.857  -3.219  -4.227  1.00 10.00      B   
ATOM   3821  HN  ILE B  46       9.752  -3.574  -4.033  1.00 10.00      B   
ATOM   3822  CA  ILE B  46       8.683  -1.781  -4.368  1.00 10.00      B   
ATOM   3823  CB  ILE B  46       9.693  -1.001  -3.497  1.00 10.00      B   
ATOM   3824  CG1 ILE B  46       9.561  -1.419  -2.029  1.00 10.00      B   
ATOM   3825  CG2 ILE B  46       9.494   0.502  -3.647  1.00 10.00      B   
ATOM   3826  CD1 ILE B  46      10.553  -0.745  -1.105  1.00 10.00      B   
ATOM   3827  C   ILE B  46       8.835  -1.351  -5.824  1.00 10.00      B   
ATOM   3828  O   ILE B  46       9.765  -1.774  -6.517  1.00 10.00      B   
ATOM   3829  N   GLN B  47       7.916  -0.510  -6.274  1.00 10.00      B   
ATOM   3830  HN  GLN B  47       7.207  -0.214  -5.667  1.00 10.00      B   
ATOM   3831  CA  GLN B  47       7.937   0.001  -7.636  1.00 10.00      B   
ATOM   3832  CB  GLN B  47       6.516   0.335  -8.093  1.00 10.00      B   
ATOM   3833  CG  GLN B  47       5.642  -0.880  -8.353  1.00 10.00      B   
ATOM   3834  CD  GLN B  47       4.219  -0.504  -8.714  1.00 10.00      B   
ATOM   3835  OE1 GLN B  47       3.692   0.504  -8.242  1.00 10.00      B   
ATOM   3836  NE2 GLN B  47       3.590  -1.306  -9.560  1.00 10.00      B   
ATOM   3837 HE21 GLN B  47       4.072  -2.090  -9.903  1.00 10.00      B   
ATOM   3838 HE22 GLN B  47       2.669  -1.082  -9.811  1.00 10.00      B   
ATOM   3839  C   GLN B  47       8.810   1.248  -7.710  1.00 10.00      B   
ATOM   3840  O   GLN B  47       8.946   1.977  -6.728  1.00 10.00      B   
ATOM   3841  N   ARG B  48       9.395   1.501  -8.874  1.00 10.00      B   
ATOM   3842  HN  ARG B  48       9.237   0.895  -9.634  1.00 10.00      B   
ATOM   3843  CA  ARG B  48      10.256   2.668  -9.054  1.00 10.00      B   
ATOM   3844  CB  ARG B  48      11.128   2.525 -10.302  1.00 10.00      B   
ATOM   3845  CG  ARG B  48      12.227   1.479 -10.181  1.00 10.00      B   
ATOM   3846  CD  ARG B  48      13.456   1.866 -10.990  1.00 10.00      B   
ATOM   3847  NE  ARG B  48      13.136   2.108 -12.396  1.00 10.00      B   
ATOM   3848  HE  ARG B  48      12.205   1.958 -12.678  1.00 10.00      B   
ATOM   3849  CZ  ARG B  48      14.021   2.512 -13.307  1.00 10.00      B   
ATOM   3850  NH1 ARG B  48      15.290   2.720 -12.972  1.00 10.00      B   
ATOM   3851 HH11 ARG B  48      15.610   2.571 -11.989  1.00 10.00      B   
ATOM   3852 HH12 ARG B  48      15.972   3.038 -13.692  1.00 10.00      B   
ATOM   3853  NH2 ARG B  48      13.635   2.709 -14.563  1.00 10.00      B   
ATOM   3854 HH21 ARG B  48      14.326   3.024 -15.282  1.00 10.00      B   
ATOM   3855 HH22 ARG B  48      12.637   2.555 -14.835  1.00 10.00      B   
ATOM   3856  C   ARG B  48       9.434   3.950  -9.132  1.00 10.00      B   
ATOM   3857  O   ARG B  48       9.970   5.055  -9.041  1.00 10.00      B   
ATOM   3858  N   ASP B  49       8.130   3.796  -9.315  1.00 10.00      B   
ATOM   3859  HN  ASP B  49       7.765   2.889  -9.406  1.00 10.00      B   
ATOM   3860  CA  ASP B  49       7.229   4.940  -9.399  1.00 10.00      B   
ATOM   3861  CB  ASP B  49       6.114   4.694 -10.423  1.00 10.00      B   
ATOM   3862  CG  ASP B  49       6.626   4.543 -11.841  1.00 10.00      B   
ATOM   3863  OD1 ASP B  49       7.355   5.440 -12.323  1.00 10.00      B   
ATOM   3864  OD2 ASP B  49       6.299   3.522 -12.487  1.00 10.00      B   
ATOM   3865  C   ASP B  49       6.625   5.249  -8.033  1.00 10.00      B   
ATOM   3866  O   ASP B  49       5.815   6.164  -7.891  1.00 10.00      B   
ATOM   3867  N   ASP B  50       7.028   4.483  -7.026  1.00 10.00      B   
ATOM   3868  HN  ASP B  50       7.690   3.777  -7.193  1.00 10.00      B   
ATOM   3869  CA  ASP B  50       6.523   4.680  -5.673  1.00 10.00      B   
ATOM   3870  CB  ASP B  50       6.194   3.342  -5.006  1.00 10.00      B   
ATOM   3871  CG  ASP B  50       5.226   3.498  -3.851  1.00 10.00      B   
ATOM   3872  OD1 ASP B  50       4.038   3.148  -4.017  1.00 10.00      B   
ATOM   3873  OD2 ASP B  50       5.640   3.980  -2.772  1.00 10.00      B   
ATOM   3874  C   ASP B  50       7.535   5.451  -4.836  1.00 10.00      B   
ATOM   3875  O   ASP B  50       8.560   4.905  -4.424  1.00 10.00      B   
ATOM   3876  N   THR B  51       7.243   6.719  -4.591  1.00 10.00      B   
ATOM   3877  HN  THR B  51       6.405   7.090  -4.935  1.00 10.00      B   
ATOM   3878  CA  THR B  51       8.133   7.574  -3.822  1.00 10.00      B   
ATOM   3879  CB  THR B  51       7.838   9.065  -4.094  1.00 10.00      B   
ATOM   3880  OG1 THR B  51       7.582   9.260  -5.495  1.00 10.00      B   
ATOM   3881  HG1 THR B  51       6.718   8.897  -5.717  1.00 10.00      B   
ATOM   3882  CG2 THR B  51       9.017   9.931  -3.677  1.00 10.00      B   
ATOM   3883  C   THR B  51       8.017   7.299  -2.322  1.00 10.00      B   
ATOM   3884  O   THR B  51       9.017   7.290  -1.605  1.00 10.00      B   
ATOM   3885  N   SER B  52       6.797   7.049  -1.862  1.00 10.00      B   
ATOM   3886  HN  SER B  52       6.044   7.034  -2.490  1.00 10.00      B   
ATOM   3887  CA  SER B  52       6.541   6.795  -0.452  1.00 10.00      B   
ATOM   3888  CB  SER B  52       5.044   6.641  -0.193  1.00 10.00      B   
ATOM   3889  OG  SER B  52       4.363   7.862  -0.430  1.00 10.00      B   
ATOM   3890  HG  SER B  52       4.193   7.952  -1.376  1.00 10.00      B   
ATOM   3891  C   SER B  52       7.309   5.591   0.089  1.00 10.00      B   
ATOM   3892  O   SER B  52       7.994   5.703   1.104  1.00 10.00      B   
ATOM   3893  N   SER B  53       7.204   4.451  -0.586  1.00 10.00      B   
ATOM   3894  HN  SER B  53       6.652   4.421  -1.408  1.00 10.00      B   
ATOM   3895  CA  SER B  53       7.883   3.238  -0.142  1.00 10.00      B   
ATOM   3896  CB  SER B  53       7.518   2.057  -1.043  1.00 10.00      B   
ATOM   3897  OG  SER B  53       6.110   1.906  -1.135  1.00 10.00      B   
ATOM   3898  HG  SER B  53       5.755   2.590  -1.731  1.00 10.00      B   
ATOM   3899  C   SER B  53       9.398   3.419  -0.077  1.00 10.00      B   
ATOM   3900  O   SER B  53      10.033   3.035   0.906  1.00 10.00      B   
ATOM   3901  N   LEU B  54       9.967   4.021  -1.114  1.00 10.00      B   
ATOM   3902  HN  LEU B  54       9.407   4.322  -1.859  1.00 10.00      B   
ATOM   3903  CA  LEU B  54      11.406   4.244  -1.167  1.00 10.00      B   
ATOM   3904  CB  LEU B  54      11.822   4.775  -2.539  1.00 10.00      B   
ATOM   3905  CG  LEU B  54      11.755   3.776  -3.698  1.00 10.00      B   
ATOM   3906  CD1 LEU B  54      12.077   4.461  -5.017  1.00 10.00      B   
ATOM   3907  CD2 LEU B  54      12.697   2.604  -3.456  1.00 10.00      B   
ATOM   3908  C   LEU B  54      11.867   5.194  -0.065  1.00 10.00      B   
ATOM   3909  O   LEU B  54      12.904   4.975   0.562  1.00 10.00      B   
ATOM   3910  N   GLN B  55      11.090   6.245   0.171  1.00 10.00      B   
ATOM   3911  HN  GLN B  55      10.273   6.368  -0.362  1.00 10.00      B   
ATOM   3912  CA  GLN B  55      11.423   7.225   1.197  1.00 10.00      B   
ATOM   3913  CB  GLN B  55      10.528   8.459   1.071  1.00 10.00      B   
ATOM   3914  CG  GLN B  55      10.930   9.619   1.969  1.00 10.00      B   
ATOM   3915  CD  GLN B  55      12.145  10.371   1.455  1.00 10.00      B   
ATOM   3916  OE1 GLN B  55      12.405  10.416   0.256  1.00 10.00      B   
ATOM   3917  NE2 GLN B  55      12.906  10.960   2.363  1.00 10.00      B   
ATOM   3918 HE21 GLN B  55      12.653  10.868   3.318  1.00 10.00      B   
ATOM   3919 HE22 GLN B  55      13.682  11.479   2.056  1.00 10.00      B   
ATOM   3920  C   GLN B  55      11.282   6.620   2.589  1.00 10.00      B   
ATOM   3921  O   GLN B  55      12.181   6.743   3.420  1.00 10.00      B   
ATOM   3922  N   ALA B  56      10.159   5.951   2.825  1.00 10.00      B   
ATOM   3923  HN  ALA B  56       9.490   5.876   2.107  1.00 10.00      B   
ATOM   3924  CA  ALA B  56       9.885   5.327   4.115  1.00 10.00      B   
ATOM   3925  CB  ALA B  56       8.495   4.705   4.122  1.00 10.00      B   
ATOM   3926  C   ALA B  56      10.939   4.284   4.475  1.00 10.00      B   
ATOM   3927  O   ALA B  56      11.459   4.277   5.589  1.00 10.00      B   
ATOM   3928  N   LEU B  57      11.257   3.415   3.522  1.00 10.00      B   
ATOM   3929  HN  LEU B  57      10.812   3.482   2.647  1.00 10.00      B   
ATOM   3930  CA  LEU B  57      12.244   2.358   3.738  1.00 10.00      B   
ATOM   3931  CB  LEU B  57      12.406   1.511   2.472  1.00 10.00      B   
ATOM   3932  CG  LEU B  57      13.428   0.373   2.536  1.00 10.00      B   
ATOM   3933  CD1 LEU B  57      12.978  -0.708   3.509  1.00 10.00      B   
ATOM   3934  CD2 LEU B  57      13.670  -0.210   1.154  1.00 10.00      B   
ATOM   3935  C   LEU B  57      13.596   2.926   4.167  1.00 10.00      B   
ATOM   3936  O   LEU B  57      14.253   2.393   5.063  1.00 10.00      B   
ATOM   3937  N   SER B  58      13.983   4.032   3.550  1.00 10.00      B   
ATOM   3938  HN  SER B  58      13.393   4.432   2.877  1.00 10.00      B   
ATOM   3939  CA  SER B  58      15.259   4.672   3.843  1.00 10.00      B   
ATOM   3940  CB  SER B  58      15.612   5.665   2.731  1.00 10.00      B   
ATOM   3941  OG  SER B  58      15.459   5.068   1.449  1.00 10.00      B   
ATOM   3942  HG  SER B  58      14.537   5.144   1.165  1.00 10.00      B   
ATOM   3943  C   SER B  58      15.255   5.375   5.204  1.00 10.00      B   
ATOM   3944  O   SER B  58      16.299   5.808   5.688  1.00 10.00      B   
ATOM   3945  N   GLU B  59      14.085   5.483   5.822  1.00 10.00      B   
ATOM   3946  HN  GLU B  59      13.279   5.116   5.397  1.00 10.00      B   
ATOM   3947  CA  GLU B  59      13.970   6.147   7.116  1.00 10.00      B   
ATOM   3948  CB  GLU B  59      13.063   7.376   7.007  1.00 10.00      B   
ATOM   3949  CG  GLU B  59      13.645   8.518   6.193  1.00 10.00      B   
ATOM   3950  CD  GLU B  59      12.647   9.631   5.940  1.00 10.00      B   
ATOM   3951  OE1 GLU B  59      12.809  10.356   4.935  1.00 10.00      B   
ATOM   3952  OE2 GLU B  59      11.708   9.797   6.749  1.00 10.00      B   
ATOM   3953  C   GLU B  59      13.433   5.214   8.198  1.00 10.00      B   
ATOM   3954  O   GLU B  59      13.095   5.662   9.295  1.00 10.00      B   
ATOM   3955  N   SER B  60      13.362   3.923   7.913  1.00 10.00      B   
ATOM   3956  HN  SER B  60      13.659   3.599   7.037  1.00 10.00      B   
ATOM   3957  CA  SER B  60      12.838   2.985   8.895  1.00 10.00      B   
ATOM   3958  CB  SER B  60      11.533   2.354   8.406  1.00 10.00      B   
ATOM   3959  OG  SER B  60      11.588   2.081   7.019  1.00 10.00      B   
ATOM   3960  HG  SER B  60      11.494   2.910   6.528  1.00 10.00      B   
ATOM   3961  C   SER B  60      13.834   1.910   9.321  1.00 10.00      B   
ATOM   3962  O   SER B  60      13.749   1.397  10.436  1.00 10.00      B   
ATOM   3963  N   VAL B  61      14.786   1.573   8.462  1.00 10.00      B   
ATOM   3964  HN  VAL B  61      14.848   2.026   7.597  1.00 10.00      B   
ATOM   3965  CA  VAL B  61      15.740   0.524   8.797  1.00 10.00      B   
ATOM   3966  CB  VAL B  61      15.537  -0.729   7.918  1.00 10.00      B   
ATOM   3967  CG1 VAL B  61      14.203  -1.394   8.219  1.00 10.00      B   
ATOM   3968  CG2 VAL B  61      15.643  -0.384   6.439  1.00 10.00      B   
ATOM   3969  C   VAL B  61      17.197   0.966   8.708  1.00 10.00      B   
ATOM   3970  O   VAL B  61      17.569   1.778   7.859  1.00 10.00      B   
ATOM   3971  N   GLN B  62      18.011   0.423   9.607  1.00 10.00      B   
ATOM   3972  HN  GLN B  62      17.633  -0.189  10.278  1.00 10.00      B   
ATOM   3973  CA  GLN B  62      19.443   0.693   9.635  1.00 10.00      B   
ATOM   3974  CB  GLN B  62      19.852   1.427  10.909  1.00 10.00      B   
ATOM   3975  CG  GLN B  62      19.381   2.868  10.979  1.00 10.00      B   
ATOM   3976  CD  GLN B  62      20.152   3.684  11.995  1.00 10.00      B   
ATOM   3977  OE1 GLN B  62      19.800   3.731  13.175  1.00 10.00      B   
ATOM   3978  NE2 GLN B  62      21.216   4.330  11.548  1.00 10.00      B   
ATOM   3979 HE21 GLN B  62      21.446   4.240  10.586  1.00 10.00      B   
ATOM   3980 HE22 GLN B  62      21.729   4.872  12.180  1.00 10.00      B   
ATOM   3981  C   GLN B  62      20.187  -0.632   9.517  1.00 10.00      B   
ATOM   3982  O   GLN B  62      19.691  -1.665   9.975  1.00 10.00      B   
ATOM   3983  N   PHE B  63      21.368  -0.607   8.921  1.00 10.00      B   
ATOM   3984  HN  PHE B  63      21.741   0.258   8.622  1.00 10.00      B   
ATOM   3985  CA  PHE B  63      22.131  -1.829   8.708  1.00 10.00      B   
ATOM   3986  CB  PHE B  63      22.432  -2.007   7.215  1.00 10.00      B   
ATOM   3987  CG  PHE B  63      21.232  -1.896   6.317  1.00 10.00      B   
ATOM   3988  CD1 PHE B  63      20.848  -0.671   5.798  1.00 10.00      B   
ATOM   3989  CD2 PHE B  63      20.496  -3.018   5.987  1.00 10.00      B   
ATOM   3990  CE1 PHE B  63      19.751  -0.566   4.967  1.00 10.00      B   
ATOM   3991  CE2 PHE B  63      19.396  -2.921   5.156  1.00 10.00      B   
ATOM   3992  CZ  PHE B  63      19.024  -1.693   4.645  1.00 10.00      B   
ATOM   3993  C   PHE B  63      23.442  -1.887   9.486  1.00 10.00      B   
ATOM   3994  O   PHE B  63      23.963  -0.875   9.962  1.00 10.00      B   
ATOM   3995  N   ALA B  64      23.954  -3.106   9.601  1.00 10.00      B   
ATOM   3996  HN  ALA B  64      23.443  -3.857   9.233  1.00 10.00      B   
ATOM   3997  CA  ALA B  64      25.215  -3.396  10.265  1.00 10.00      B   
ATOM   3998  CB  ALA B  64      24.981  -3.700  11.736  1.00 10.00      B   
ATOM   3999  C   ALA B  64      25.829  -4.603   9.566  1.00 10.00      B   
ATOM   4000  O   ALA B  64      25.478  -5.744   9.860  1.00 10.00      B   
ATOM   4001  N   VAL B  65      26.724  -4.351   8.626  1.00 10.00      B   
ATOM   4002  HN  VAL B  65      26.999  -3.422   8.461  1.00 10.00      B   
ATOM   4003  CA  VAL B  65      27.335  -5.422   7.850  1.00 10.00      B   
ATOM   4004  CB  VAL B  65      27.618  -4.974   6.402  1.00 10.00      B   
ATOM   4005  CG1 VAL B  65      28.025  -6.162   5.546  1.00 10.00      B   
ATOM   4006  CG2 VAL B  65      26.410  -4.270   5.805  1.00 10.00      B   
ATOM   4007  C   VAL B  65      28.629  -5.935   8.466  1.00 10.00      B   
ATOM   4008  O   VAL B  65      29.552  -5.169   8.738  1.00 10.00      B   
ATOM   4009  N   ARG B  66      28.688  -7.237   8.675  1.00 10.00      B   
ATOM   4010  HN  ARG B  66      27.904  -7.793   8.456  1.00 10.00      B   
ATOM   4011  CA  ARG B  66      29.868  -7.876   9.225  1.00 10.00      B   
ATOM   4012  CB  ARG B  66      29.511  -8.687  10.475  1.00 10.00      B   
ATOM   4013  CG  ARG B  66      30.643  -9.566  10.980  1.00 10.00      B   
ATOM   4014  CD  ARG B  66      30.258 -11.033  10.950  1.00 10.00      B   
ATOM   4015  NE  ARG B  66      29.729 -11.486  12.236  1.00 10.00      B   
ATOM   4016  HE  ARG B  66      29.701 -10.831  12.965  1.00 10.00      B   
ATOM   4017  CZ  ARG B  66      29.288 -12.721  12.467  1.00 10.00      B   
ATOM   4018  NH1 ARG B  66      29.298 -13.634  11.503  1.00 10.00      B   
ATOM   4019 HH11 ARG B  66      29.656 -13.390  10.538  1.00 10.00      B   
ATOM   4020 HH12 ARG B  66      28.954 -14.597  11.691  1.00 10.00      B   
ATOM   4021  NH2 ARG B  66      28.836 -13.044  13.671  1.00 10.00      B   
ATOM   4022 HH21 ARG B  66      28.821 -12.332  14.439  1.00 10.00      B   
ATOM   4023 HH22 ARG B  66      28.493 -14.017  13.863  1.00 10.00      B   
ATOM   4024  C   ARG B  66      30.497  -8.784   8.173  1.00 10.00      B   
ATOM   4025  O   ARG B  66      29.821  -9.632   7.594  1.00 10.00      B   
ATOM   4026  N   CYS B  67      31.781  -8.589   7.922  1.00 10.00      B   
ATOM   4027  HN  CYS B  67      32.264  -7.884   8.408  1.00 10.00      B   
ATOM   4028  CA  CYS B  67      32.499  -9.392   6.949  1.00 10.00      B   
ATOM   4029  CB  CYS B  67      33.768  -8.664   6.495  1.00 10.00      B   
ATOM   4030  SG  CYS B  67      34.670  -9.472   5.149  1.00 10.00      B   
ATOM   4031  HG  CYS B  67      34.710 -10.773   5.408  1.00 10.00      B   
ATOM   4032  C   CYS B  67      32.850 -10.744   7.553  1.00 10.00      B   
ATOM   4033  O   CYS B  67      33.603 -10.823   8.526  1.00 10.00      B   
ATOM   4034  N   ASP B  68      32.285 -11.799   6.986  1.00 10.00      B   
ATOM   4035  HN  ASP B  68      31.685 -11.669   6.218  1.00 10.00      B   
ATOM   4036  CA  ASP B  68      32.534 -13.147   7.470  1.00 10.00      B   
ATOM   4037  CB  ASP B  68      31.365 -14.082   7.144  1.00 10.00      B   
ATOM   4038  CG  ASP B  68      30.049 -13.652   7.758  1.00 10.00      B   
ATOM   4039  OD1 ASP B  68      30.006 -13.404   8.981  1.00 10.00      B   
ATOM   4040  OD2 ASP B  68      29.046 -13.575   7.017  1.00 10.00      B   
ATOM   4041  C   ASP B  68      33.808 -13.707   6.862  1.00 10.00      B   
ATOM   4042  O   ASP B  68      34.171 -13.368   5.733  1.00 10.00      B   
ATOM   4043  N   GLU B  69      34.481 -14.559   7.615  1.00 10.00      B   
ATOM   4044  HN  GLU B  69      34.140 -14.783   8.503  1.00 10.00      B   
ATOM   4045  CA  GLU B  69      35.710 -15.178   7.157  1.00 10.00      B   
ATOM   4046  CB  GLU B  69      36.710 -15.282   8.309  1.00 10.00      B   
ATOM   4047  CG  GLU B  69      37.093 -13.946   8.924  1.00 10.00      B   
ATOM   4048  CD  GLU B  69      37.929 -13.083   7.999  1.00 10.00      B   
ATOM   4049  OE1 GLU B  69      38.665 -13.642   7.153  1.00 10.00      B   
ATOM   4050  OE2 GLU B  69      37.877 -11.845   8.131  1.00 10.00      B   
ATOM   4051  C   GLU B  69      35.417 -16.562   6.594  1.00 10.00      B   
ATOM   4052  O   GLU B  69      34.750 -17.378   7.236  1.00 10.00      B   
ATOM   4053  N   LEU B  70      35.893 -16.816   5.387  1.00 10.00      B   
ATOM   4054  HN  LEU B  70      36.401 -16.120   4.915  1.00 10.00      B   
ATOM   4055  CA  LEU B  70      35.684 -18.103   4.748  1.00 10.00      B   
ATOM   4056  CB  LEU B  70      35.421 -17.936   3.250  1.00 10.00      B   
ATOM   4057  CG  LEU B  70      34.077 -17.308   2.869  1.00 10.00      B   
ATOM   4058  CD1 LEU B  70      33.914 -17.267   1.360  1.00 10.00      B   
ATOM   4059  CD2 LEU B  70      32.926 -18.068   3.511  1.00 10.00      B   
ATOM   4060  C   LEU B  70      36.869 -19.024   4.987  1.00 10.00      B   
ATOM   4061  O   LEU B  70      37.933 -18.859   4.390  1.00 10.00      B   
ATOM   4062  N   ILE B  71      36.688 -19.979   5.881  1.00 10.00      B   
ATOM   4063  HN  ILE B  71      35.818 -20.055   6.333  1.00 10.00      B   
ATOM   4064  CA  ILE B  71      37.735 -20.929   6.206  1.00 10.00      B   
ATOM   4065  CB  ILE B  71      37.804 -21.199   7.724  1.00 10.00      B   
ATOM   4066  CG1 ILE B  71      37.888 -19.873   8.489  1.00 10.00      B   
ATOM   4067  CG2 ILE B  71      38.999 -22.084   8.057  1.00 10.00      B   
ATOM   4068  CD1 ILE B  71      37.820 -20.019   9.993  1.00 10.00      B   
ATOM   4069  C   ILE B  71      37.504 -22.233   5.452  1.00 10.00      B   
ATOM   4070  O   ILE B  71      36.707 -23.078   5.864  1.00 10.00      B   
ATOM   4071  N   LEU B  72      38.201 -22.380   4.338  1.00 10.00      B   
ATOM   4072  HN  LEU B  72      38.838 -21.679   4.077  1.00 10.00      B   
ATOM   4073  CA  LEU B  72      38.077 -23.565   3.507  1.00 10.00      B   
ATOM   4074  CB  LEU B  72      38.277 -23.209   2.030  1.00 10.00      B   
ATOM   4075  CG  LEU B  72      38.087 -24.347   1.024  1.00 10.00      B   
ATOM   4076  CD1 LEU B  72      36.695 -24.945   1.146  1.00 10.00      B   
ATOM   4077  CD2 LEU B  72      38.336 -23.858  -0.394  1.00 10.00      B   
ATOM   4078  C   LEU B  72      39.068 -24.637   3.934  1.00 10.00      B   
ATOM   4079  O   LEU B  72      40.249 -24.580   3.582  1.00 10.00      B   
ATOM   4080  N   ASP B  73      38.570 -25.599   4.702  1.00 10.00      B   
ATOM   4081  HN  ASP B  73      37.620 -25.560   4.945  1.00 10.00      B   
ATOM   4082  CA  ASP B  73      39.370 -26.715   5.201  1.00 10.00      B   
ATOM   4083  CB  ASP B  73      39.773 -27.680   4.079  1.00 10.00      B   
ATOM   4084  CG  ASP B  73      40.286 -29.004   4.613  1.00 10.00      B   
ATOM   4085  OD1 ASP B  73      39.499 -29.734   5.253  1.00 10.00      B   
ATOM   4086  OD2 ASP B  73      41.474 -29.325   4.394  1.00 10.00      B   
ATOM   4087  C   ASP B  73      40.588 -26.256   5.996  1.00 10.00      B   
ATOM   4088  O   ASP B  73      41.724 -26.373   5.532  1.00 10.00      B   
ATOM   4089  N   ASP B  74      40.329 -25.688   7.175  1.00 10.00      B   
ATOM   4090  HN  ASP B  74      39.388 -25.575   7.445  1.00 10.00      B   
ATOM   4091  CA  ASP B  74      41.381 -25.220   8.091  1.00 10.00      B   
ATOM   4092  CB  ASP B  74      42.403 -26.323   8.393  1.00 10.00      B   
ATOM   4093  CG  ASP B  74      42.788 -26.382   9.856  1.00 10.00      B   
ATOM   4094  OD1 ASP B  74      42.077 -27.058  10.627  1.00 10.00      B   
ATOM   4095  OD2 ASP B  74      43.810 -25.773  10.240  1.00 10.00      B   
ATOM   4096  C   ASP B  74      42.087 -23.941   7.633  1.00 10.00      B   
ATOM   4097  O   ASP B  74      42.518 -23.138   8.461  1.00 10.00      B   
ATOM   4098  N   ARG B  75      42.212 -23.752   6.327  1.00 10.00      B   
ATOM   4099  HN  ARG B  75      41.843 -24.419   5.710  1.00 10.00      B   
ATOM   4100  CA  ARG B  75      42.877 -22.570   5.787  1.00 10.00      B   
ATOM   4101  CB  ARG B  75      43.682 -22.912   4.533  1.00 10.00      B   
ATOM   4102  CG  ARG B  75      44.858 -23.841   4.785  1.00 10.00      B   
ATOM   4103  CD  ARG B  75      45.724 -23.986   3.545  1.00 10.00      B   
ATOM   4104  NE  ARG B  75      44.947 -24.419   2.386  1.00 10.00      B   
ATOM   4105  HE  ARG B  75      44.076 -23.982   2.239  1.00 10.00      B   
ATOM   4106  CZ  ARG B  75      45.344 -25.356   1.531  1.00 10.00      B   
ATOM   4107  NH1 ARG B  75      46.509 -25.965   1.698  1.00 10.00      B   
ATOM   4108 HH11 ARG B  75      47.124 -25.714   2.502  1.00 10.00      B   
ATOM   4109 HH12 ARG B  75      46.819 -26.699   1.025  1.00 10.00      B   
ATOM   4110  NH2 ARG B  75      44.570 -25.688   0.509  1.00 10.00      B   
ATOM   4111 HH21 ARG B  75      44.877 -26.426  -0.165  1.00 10.00      B   
ATOM   4112 HH22 ARG B  75      43.650 -25.214   0.374  1.00 10.00      B   
ATOM   4113  C   ARG B  75      41.879 -21.458   5.492  1.00 10.00      B   
ATOM   4114  O   ARG B  75      40.811 -21.702   4.935  1.00 10.00      B   
ATOM   4115  N   ARG B  76      42.230 -20.240   5.875  1.00 10.00      B   
ATOM   4116  HN  ARG B  76      43.098 -20.110   6.310  1.00 10.00      B   
ATOM   4117  CA  ARG B  76      41.362 -19.088   5.657  1.00 10.00      B   
ATOM   4118  CB  ARG B  76      41.589 -18.025   6.739  1.00 10.00      B   
ATOM   4119  CG  ARG B  76      40.673 -16.813   6.626  1.00 10.00      B   
ATOM   4120  CD  ARG B  76      40.591 -16.046   7.937  1.00 10.00      B   
ATOM   4121  NE  ARG B  76      41.874 -15.463   8.327  1.00 10.00      B   
ATOM   4122  HE  ARG B  76      42.617 -16.082   8.503  1.00 10.00      B   
ATOM   4123  CZ  ARG B  76      42.083 -14.154   8.462  1.00 10.00      B   
ATOM   4124  NH1 ARG B  76      41.101 -13.292   8.229  1.00 10.00      B   
ATOM   4125 HH11 ARG B  76      40.150 -13.637   7.933  1.00 10.00      B   
ATOM   4126 HH12 ARG B  76      41.264 -12.266   8.336  1.00 10.00      B   
ATOM   4127  NH2 ARG B  76      43.278 -13.708   8.826  1.00 10.00      B   
ATOM   4128 HH21 ARG B  76      43.446 -12.684   8.932  1.00 10.00      B   
ATOM   4129 HH22 ARG B  76      44.056 -14.381   9.004  1.00 10.00      B   
ATOM   4130  C   ARG B  76      41.565 -18.496   4.262  1.00 10.00      B   
ATOM   4131  O   ARG B  76      42.696 -18.315   3.810  1.00 10.00      B   
ATOM   4132  N   VAL B  77      40.463 -18.207   3.585  1.00 10.00      B   
ATOM   4133  HN  VAL B  77      39.587 -18.375   4.003  1.00 10.00      B   
ATOM   4134  CA  VAL B  77      40.501 -17.641   2.243  1.00 10.00      B   
ATOM   4135  CB  VAL B  77      39.480 -18.350   1.322  1.00 10.00      B   
ATOM   4136  CG1 VAL B  77      39.621 -17.891  -0.122  1.00 10.00      B   
ATOM   4137  CG2 VAL B  77      39.635 -19.861   1.420  1.00 10.00      B   
ATOM   4138  C   VAL B  77      40.189 -16.145   2.301  1.00 10.00      B   
ATOM   4139  O   VAL B  77      39.517 -15.685   3.225  1.00 10.00      B   
ATOM   4140  N   SER B  78      40.692 -15.394   1.331  1.00 10.00      B   
ATOM   4141  HN  SER B  78      41.232 -15.818   0.629  1.00 10.00      B   
ATOM   4142  CA  SER B  78      40.466 -13.956   1.274  1.00 10.00      B   
ATOM   4143  CB  SER B  78      41.807 -13.233   1.149  1.00 10.00      B   
ATOM   4144  OG  SER B  78      42.817 -13.928   1.863  1.00 10.00      B   
ATOM   4145  HG  SER B  78      43.064 -14.722   1.373  1.00 10.00      B   
ATOM   4146  C   SER B  78      39.563 -13.596   0.094  1.00 10.00      B   
ATOM   4147  O   SER B  78      39.496 -14.332  -0.895  1.00 10.00      B   
ATOM   4148  N   VAL B  79      38.878 -12.460   0.196  1.00 10.00      B   
ATOM   4149  HN  VAL B  79      38.994 -11.900   0.993  1.00 10.00      B   
ATOM   4150  CA  VAL B  79      37.980 -12.009  -0.859  1.00 10.00      B   
ATOM   4151  CB  VAL B  79      37.098 -10.831  -0.392  1.00 10.00      B   
ATOM   4152  CG1 VAL B  79      36.078 -10.471  -1.460  1.00 10.00      B   
ATOM   4153  CG2 VAL B  79      36.404 -11.160   0.923  1.00 10.00      B   
ATOM   4154  C   VAL B  79      38.777 -11.590  -2.095  1.00 10.00      B   
ATOM   4155  O   VAL B  79      39.490 -10.585  -2.077  1.00 10.00      B   
ATOM   4156  N   THR B  80      38.648 -12.365  -3.161  1.00 10.00      B   
ATOM   4157  HN  THR B  80      38.035 -13.134  -3.122  1.00 10.00      B   
ATOM   4158  CA  THR B  80      39.365 -12.093  -4.399  1.00 10.00      B   
ATOM   4159  CB  THR B  80      39.666 -13.411  -5.140  1.00 10.00      B   
ATOM   4160  OG1 THR B  80      40.131 -14.386  -4.192  1.00 10.00      B   
ATOM   4161  HG1 THR B  80      39.953 -14.070  -3.296  1.00 10.00      B   
ATOM   4162  CG2 THR B  80      40.733 -13.203  -6.203  1.00 10.00      B   
ATOM   4163  C   THR B  80      38.560 -11.169  -5.314  1.00 10.00      B   
ATOM   4164  O   THR B  80      37.359 -11.354  -5.495  1.00 10.00      B   
ATOM   4165  N   GLY B  81      39.222 -10.166  -5.875  1.00 10.00      B   
ATOM   4166  HN  GLY B  81      40.178 -10.055  -5.688  1.00 10.00      B   
ATOM   4167  CA  GLY B  81      38.552  -9.244  -6.767  1.00 10.00      B   
ATOM   4168  C   GLY B  81      38.731  -9.653  -8.215  1.00 10.00      B   
ATOM   4169  O   GLY B  81      39.845  -9.952  -8.644  1.00 10.00      B   
ATOM   4170  N   LEU B  82      37.638  -9.690  -8.962  1.00 10.00      B   
ATOM   4171  HN  LEU B  82      36.770  -9.465  -8.555  1.00 10.00      B   
ATOM   4172  CA  LEU B  82      37.683 -10.066 -10.370  1.00 10.00      B   
ATOM   4173  CB  LEU B  82      36.924 -11.381 -10.589  1.00 10.00      B   
ATOM   4174  CG  LEU B  82      36.765 -11.848 -12.039  1.00 10.00      B   
ATOM   4175  CD1 LEU B  82      38.106 -12.274 -12.615  1.00 10.00      B   
ATOM   4176  CD2 LEU B  82      35.756 -12.982 -12.132  1.00 10.00      B   
ATOM   4177  C   LEU B  82      37.077  -8.973 -11.242  1.00 10.00      B   
ATOM   4178  O   LEU B  82      36.046  -8.398 -10.899  1.00 10.00      B   
ATOM   4179  N   ARG B  83      37.727  -8.680 -12.357  1.00 10.00      B   
ATOM   4180  HN  ARG B  83      38.557  -9.160 -12.567  1.00 10.00      B   
ATOM   4181  CA  ARG B  83      37.242  -7.668 -13.280  1.00 10.00      B   
ATOM   4182  CB  ARG B  83      38.351  -6.666 -13.607  1.00 10.00      B   
ATOM   4183  CG  ARG B  83      37.851  -5.336 -14.154  1.00 10.00      B   
ATOM   4184  CD  ARG B  83      38.469  -4.165 -13.403  1.00 10.00      B   
ATOM   4185  NE  ARG B  83      39.925  -4.267 -13.340  1.00 10.00      B   
ATOM   4186  HE  ARG B  83      40.375  -4.722 -14.087  1.00 10.00      B   
ATOM   4187  CZ  ARG B  83      40.671  -3.790 -12.347  1.00 10.00      B   
ATOM   4188  NH1 ARG B  83      40.110  -3.165 -11.314  1.00 10.00      B   
ATOM   4189 HH11 ARG B  83      39.069  -3.043 -11.267  1.00 10.00      B   
ATOM   4190 HH12 ARG B  83      40.703  -2.795 -10.538  1.00 10.00      B   
ATOM   4191  NH2 ARG B  83      41.985  -3.956 -12.381  1.00 10.00      B   
ATOM   4192 HH21 ARG B  83      42.430  -4.462 -13.183  1.00 10.00      B   
ATOM   4193 HH22 ARG B  83      42.580  -3.585 -11.610  1.00 10.00      B   
ATOM   4194  C   ARG B  83      36.735  -8.342 -14.550  1.00 10.00      B   
ATOM   4195  O   ARG B  83      37.519  -8.858 -15.350  1.00 10.00      B   
ATOM   4196  N   ASP B  84      35.424  -8.356 -14.722  1.00 10.00      B   
ATOM   4197  HN  ASP B  84      34.847  -7.914 -14.056  1.00 10.00      B   
ATOM   4198  CA  ASP B  84      34.813  -8.988 -15.882  1.00 10.00      B   
ATOM   4199  CB  ASP B  84      33.518  -9.711 -15.501  1.00 10.00      B   
ATOM   4200  CG  ASP B  84      32.785 -10.266 -16.708  1.00 10.00      B   
ATOM   4201  OD1 ASP B  84      33.403 -11.007 -17.503  1.00 10.00      B   
ATOM   4202  OD2 ASP B  84      31.580  -9.971 -16.864  1.00 10.00      B   
ATOM   4203  C   ASP B  84      34.555  -7.996 -17.007  1.00 10.00      B   
ATOM   4204  O   ASP B  84      33.894  -6.970 -16.817  1.00 10.00      B   
ATOM   4205  N   TYR B  85      35.091  -8.312 -18.173  1.00 10.00      B   
ATOM   4206  HN  TYR B  85      35.606  -9.144 -18.246  1.00 10.00      B   
ATOM   4207  CA  TYR B  85      34.923  -7.482 -19.351  1.00 10.00      B   
ATOM   4208  CB  TYR B  85      36.199  -7.520 -20.198  1.00 10.00      B   
ATOM   4209  CG  TYR B  85      36.073  -6.882 -21.563  1.00 10.00      B   
ATOM   4210  CD1 TYR B  85      35.713  -5.548 -21.704  1.00 10.00      B   
ATOM   4211  CD2 TYR B  85      36.331  -7.616 -22.714  1.00 10.00      B   
ATOM   4212  CE1 TYR B  85      35.616  -4.965 -22.954  1.00 10.00      B   
ATOM   4213  CE2 TYR B  85      36.234  -7.043 -23.966  1.00 10.00      B   
ATOM   4214  CZ  TYR B  85      35.877  -5.718 -24.080  1.00 10.00      B   
ATOM   4215  OH  TYR B  85      35.787  -5.139 -25.325  1.00 10.00      B   
ATOM   4216  HH  TYR B  85      35.452  -5.785 -25.958  1.00 10.00      B   
ATOM   4217  C   TYR B  85      33.732  -7.994 -20.152  1.00 10.00      B   
ATOM   4218  O   TYR B  85      33.733  -9.135 -20.619  1.00 10.00      B   
ATOM   4219  N   HIS B  86      32.716  -7.161 -20.300  1.00 10.00      B   
ATOM   4220  HN  HIS B  86      32.772  -6.256 -19.913  1.00 10.00      B   
ATOM   4221  CA  HIS B  86      31.519  -7.554 -21.025  1.00 10.00      B   
ATOM   4222  CB  HIS B  86      30.308  -7.535 -20.087  1.00 10.00      B   
ATOM   4223  CG  HIS B  86      29.079  -8.195 -20.635  1.00 10.00      B   
ATOM   4224  ND1 HIS B  86      28.981  -9.553 -20.841  1.00 10.00      B   
ATOM   4225  HD1 HIS B  86      29.691 -10.215 -20.666  1.00 10.00      B   
ATOM   4226  CD2 HIS B  86      27.886  -7.674 -21.007  1.00 10.00      B   
ATOM   4227  CE1 HIS B  86      27.780  -9.841 -21.311  1.00 10.00      B   
ATOM   4228  NE2 HIS B  86      27.098  -8.716 -21.420  1.00 10.00      B   
ATOM   4229  HE2 HIS B  86      26.170  -8.644 -21.740  1.00 10.00      B   
ATOM   4230  C   HIS B  86      31.263  -6.646 -22.218  1.00 10.00      B   
ATOM   4231  O   HIS B  86      31.270  -5.420 -22.092  1.00 10.00      B   
ATOM   4232  N   THR B  87      31.049  -7.252 -23.373  1.00 10.00      B   
ATOM   4233  HN  THR B  87      31.094  -8.233 -23.417  1.00 10.00      B   
ATOM   4234  CA  THR B  87      30.762  -6.512 -24.587  1.00 10.00      B   
ATOM   4235  CB  THR B  87      31.414  -7.190 -25.804  1.00 10.00      B   
ATOM   4236  OG1 THR B  87      31.543  -8.600 -25.554  1.00 10.00      B   
ATOM   4237  HG1 THR B  87      30.889  -9.077 -26.079  1.00 10.00      B   
ATOM   4238  CG2 THR B  87      32.790  -6.602 -26.065  1.00 10.00      B   
ATOM   4239  C   THR B  87      29.254  -6.447 -24.799  1.00 10.00      B   
ATOM   4240  O   THR B  87      28.584  -7.480 -24.873  1.00 10.00      B   
ATOM   4241  N   VAL B  88      28.720  -5.242 -24.864  1.00 10.00      B   
ATOM   4242  HN  VAL B  88      29.302  -4.455 -24.790  1.00 10.00      B   
ATOM   4243  CA  VAL B  88      27.292  -5.059 -25.062  1.00 10.00      B   
ATOM   4244  CB  VAL B  88      26.712  -3.983 -24.119  1.00 10.00      B   
ATOM   4245  CG1 VAL B  88      25.205  -3.859 -24.300  1.00 10.00      B   
ATOM   4246  CG2 VAL B  88      27.056  -4.292 -22.669  1.00 10.00      B   
ATOM   4247  C   VAL B  88      27.008  -4.686 -26.510  1.00 10.00      B   
ATOM   4248  O   VAL B  88      27.498  -3.670 -27.007  1.00 10.00      B   
ATOM   4249  N   LEU B  89      26.235  -5.518 -27.185  1.00 10.00      B   
ATOM   4250  HN  LEU B  89      25.882  -6.312 -26.732  1.00 10.00      B   
ATOM   4251  CA  LEU B  89      25.887  -5.283 -28.577  1.00 10.00      B   
ATOM   4252  CB  LEU B  89      26.144  -6.533 -29.426  1.00 10.00      B   
ATOM   4253  CG  LEU B  89      27.612  -6.928 -29.618  1.00 10.00      B   
ATOM   4254  CD1 LEU B  89      28.107  -7.769 -28.450  1.00 10.00      B   
ATOM   4255  CD2 LEU B  89      27.810  -7.661 -30.935  1.00 10.00      B   
ATOM   4256  C   LEU B  89      24.435  -4.846 -28.701  1.00 10.00      B   
ATOM   4257  O   LEU B  89      23.552  -5.413 -28.057  1.00 10.00      B   
ATOM   4258  N   GLY B  90      24.194  -3.833 -29.522  1.00 10.00      B   
ATOM   4259  HN  GLY B  90      24.939  -3.421 -30.010  1.00 10.00      B   
ATOM   4260  CA  GLY B  90      22.847  -3.336 -29.712  1.00 10.00      B   
ATOM   4261  C   GLY B  90      22.459  -2.317 -28.661  1.00 10.00      B   
ATOM   4262  O   GLY B  90      21.278  -2.155 -28.352  1.00 10.00      B   
ATOM   4263  N   ALA B  91      23.453  -1.629 -28.107  1.00 10.00      B   
ATOM   4264  HN  ALA B  91      24.373  -1.800 -28.398  1.00 10.00      B   
ATOM   4265  CA  ALA B  91      23.206  -0.615 -27.091  1.00 10.00      B   
ATOM   4266  CB  ALA B  91      24.498  -0.252 -26.376  1.00 10.00      B   
ATOM   4267  C   ALA B  91      22.593   0.623 -27.728  1.00 10.00      B   
ATOM   4268  O   ALA B  91      23.048   1.072 -28.779  1.00 10.00      B   
ATOM   4269  N   ARG B  92      21.567   1.170 -27.086  1.00 10.00      B   
ATOM   4270  HN  ARG B  92      21.271   0.772 -26.241  1.00 10.00      B   
ATOM   4271  CA  ARG B  92      20.875   2.351 -27.597  1.00 10.00      B   
ATOM   4272  CB  ARG B  92      19.738   2.775 -26.667  1.00 10.00      B   
ATOM   4273  CG  ARG B  92      18.459   1.971 -26.828  1.00 10.00      B   
ATOM   4274  CD  ARG B  92      17.242   2.793 -26.440  1.00 10.00      B   
ATOM   4275  NE  ARG B  92      17.345   3.326 -25.081  1.00 10.00      B   
ATOM   4276  HE  ARG B  92      18.101   3.930 -24.889  1.00 10.00      B   
ATOM   4277  CZ  ARG B  92      16.484   3.052 -24.103  1.00 10.00      B   
ATOM   4278  NH1 ARG B  92      15.453   2.249 -24.330  1.00 10.00      B   
ATOM   4279 HH11 ARG B  92      15.312   1.829 -25.275  1.00 10.00      B   
ATOM   4280 HH12 ARG B  92      14.778   2.032 -23.567  1.00 10.00      B   
ATOM   4281  NH2 ARG B  92      16.661   3.575 -22.897  1.00 10.00      B   
ATOM   4282 HH21 ARG B  92      17.480   4.199 -22.711  1.00 10.00      B   
ATOM   4283 HH22 ARG B  92      15.988   3.366 -22.127  1.00 10.00      B   
ATOM   4284  C   ARG B  92      21.820   3.528 -27.832  1.00 10.00      B   
ATOM   4285  O   ARG B  92      22.720   3.797 -27.030  1.00 10.00      B   
ATOM   4286  N   GLU B  93      21.605   4.214 -28.945  1.00 10.00      B   
ATOM   4287  HN  GLU B  93      20.884   3.926 -29.549  1.00 10.00      B   
ATOM   4288  CA  GLU B  93      22.403   5.376 -29.313  1.00 10.00      B   
ATOM   4289  CB  GLU B  93      22.119   5.745 -30.774  1.00 10.00      B   
ATOM   4290  CG  GLU B  93      23.029   6.812 -31.356  1.00 10.00      B   
ATOM   4291  CD  GLU B  93      24.439   6.311 -31.577  1.00 10.00      B   
ATOM   4292  OE1 GLU B  93      24.600   5.202 -32.127  1.00 10.00      B   
ATOM   4293  OE2 GLU B  93      25.393   7.028 -31.202  1.00 10.00      B   
ATOM   4294  C   GLU B  93      22.040   6.551 -28.413  1.00 10.00      B   
ATOM   4295  O   GLU B  93      22.895   7.349 -28.028  1.00 10.00      B   
ATOM   4296  N   ASP B  94      20.763   6.636 -28.076  1.00 10.00      B   
ATOM   4297  HN  ASP B  94      20.139   5.953 -28.402  1.00 10.00      B   
ATOM   4298  CA  ASP B  94      20.256   7.703 -27.227  1.00 10.00      B   
ATOM   4299  CB  ASP B  94      19.480   8.716 -28.085  1.00 10.00      B   
ATOM   4300  CG  ASP B  94      19.513  10.131 -27.536  1.00 10.00      B   
ATOM   4301  OD1 ASP B  94      18.946  10.372 -26.445  1.00 10.00      B   
ATOM   4302  OD2 ASP B  94      20.095  11.014 -28.203  1.00 10.00      B   
ATOM   4303  C   ASP B  94      19.335   7.100 -26.176  1.00 10.00      B   
ATOM   4304  O   ASP B  94      19.303   5.879 -25.998  1.00 10.00      B   
ATOM   4305  N   TYR B  95      18.599   7.946 -25.480  1.00 10.00      B   
ATOM   4306  HN  TYR B  95      18.691   8.916 -25.651  1.00 10.00      B   
ATOM   4307  CA  TYR B  95      17.663   7.487 -24.466  1.00 10.00      B   
ATOM   4308  CB  TYR B  95      17.505   8.536 -23.366  1.00 10.00      B   
ATOM   4309  CG  TYR B  95      18.776   8.782 -22.582  1.00 10.00      B   
ATOM   4310  CD1 TYR B  95      19.636   9.820 -22.921  1.00 10.00      B   
ATOM   4311  CD2 TYR B  95      19.123   7.972 -21.507  1.00 10.00      B   
ATOM   4312  CE1 TYR B  95      20.803  10.043 -22.214  1.00 10.00      B   
ATOM   4313  CE2 TYR B  95      20.286   8.189 -20.793  1.00 10.00      B   
ATOM   4314  CZ  TYR B  95      21.124   9.225 -21.152  1.00 10.00      B   
ATOM   4315  OH  TYR B  95      22.286   9.444 -20.446  1.00 10.00      B   
ATOM   4316  HH  TYR B  95      22.738   8.604 -20.303  1.00 10.00      B   
ATOM   4317  C   TYR B  95      16.324   7.156 -25.116  1.00 10.00      B   
ATOM   4318  O   TYR B  95      15.488   6.456 -24.542  1.00 10.00      B   
ATOM   4319  N   ARG B  96      16.142   7.660 -26.329  1.00 10.00      B   
ATOM   4320  HN  ARG B  96      16.852   8.206 -26.728  1.00 10.00      B   
ATOM   4321  CA  ARG B  96      14.931   7.421 -27.096  1.00 10.00      B   
ATOM   4322  CB  ARG B  96      13.949   8.588 -26.947  1.00 10.00      B   
ATOM   4323  CG  ARG B  96      12.528   8.256 -27.376  1.00 10.00      B   
ATOM   4324  CD  ARG B  96      12.163   8.939 -28.685  1.00 10.00      B   
ATOM   4325  NE  ARG B  96      11.818  10.344 -28.484  1.00 10.00      B   
ATOM   4326  HE  ARG B  96      11.835  10.683 -27.560  1.00 10.00      B   
ATOM   4327  CZ  ARG B  96      11.491  11.184 -29.464  1.00 10.00      B   
ATOM   4328  NH1 ARG B  96      11.468  10.774 -30.729  1.00 10.00      B   
ATOM   4329 HH11 ARG B  96      11.212  11.438 -31.493  1.00 10.00      B   
ATOM   4330 HH12 ARG B  96      11.707   9.786 -30.965  1.00 10.00      B   
ATOM   4331  NH2 ARG B  96      11.187  12.439 -29.172  1.00 10.00      B   
ATOM   4332 HH21 ARG B  96      11.207  12.764 -28.180  1.00 10.00      B   
ATOM   4333 HH22 ARG B  96      10.929  13.111 -29.929  1.00 10.00      B   
ATOM   4334  C   ARG B  96      15.304   7.212 -28.561  1.00 10.00      B   
ATOM   4335  O   ARG B  96      16.263   7.810 -29.049  1.00 10.00      B   
ATOM   4336  N   GLY B  97      14.561   6.358 -29.249  1.00 10.00      B   
ATOM   4337  HN  GLY B  97      13.813   5.904 -28.807  1.00 10.00      B   
ATOM   4338  CA  GLY B  97      14.846   6.083 -30.644  1.00 10.00      B   
ATOM   4339  C   GLY B  97      15.262   4.641 -30.842  1.00 10.00      B   
ATOM   4340  O   GLY B  97      15.482   3.920 -29.863  1.00 10.00      B   
ATOM   4341  N   LEU B  98      15.387   4.211 -32.090  1.00 10.00      B   
ATOM   4342  HN  LEU B  98      15.232   4.833 -32.837  1.00 10.00      B   
ATOM   4343  CA  LEU B  98      15.763   2.833 -32.375  1.00 10.00      B   
ATOM   4344  CB  LEU B  98      14.842   2.215 -33.428  1.00 10.00      B   
ATOM   4345  CG  LEU B  98      13.425   1.866 -32.962  1.00 10.00      B   
ATOM   4346  CD1 LEU B  98      12.654   1.177 -34.076  1.00 10.00      B   
ATOM   4347  CD2 LEU B  98      13.467   0.988 -31.721  1.00 10.00      B   
ATOM   4348  C   LEU B  98      17.222   2.711 -32.790  1.00 10.00      B   
ATOM   4349  O   LEU B  98      17.711   1.610 -33.053  1.00 10.00      B   
ATOM   4350  N   LYS B  99      17.915   3.842 -32.848  1.00 10.00      B   
ATOM   4351  HN  LYS B  99      17.469   4.688 -32.636  1.00 10.00      B   
ATOM   4352  CA  LYS B  99      19.325   3.849 -33.216  1.00 10.00      B   
ATOM   4353  CB  LYS B  99      19.824   5.279 -33.427  1.00 10.00      B   
ATOM   4354  CG  LYS B  99      19.147   5.990 -34.586  1.00 10.00      B   
ATOM   4355  CD  LYS B  99      19.662   7.405 -34.769  1.00 10.00      B   
ATOM   4356  CE  LYS B  99      19.015   8.059 -35.982  1.00 10.00      B   
ATOM   4357  NZ  LYS B  99      19.451   9.468 -36.164  1.00 10.00      B   
ATOM   4358  HZ1 LYS B  99      19.182  10.035 -35.335  1.00 10.00      B   
ATOM   4359  HZ2 LYS B  99      19.003   9.876 -37.007  1.00 10.00      B   
ATOM   4360  HZ3 LYS B  99      20.483   9.512 -36.280  1.00 10.00      B   
ATOM   4361  C   LYS B  99      20.145   3.149 -32.139  1.00 10.00      B   
ATOM   4362  O   LYS B  99      19.870   3.304 -30.944  1.00 10.00      B   
ATOM   4363  N   SER B 100      21.139   2.378 -32.552  1.00 10.00      B   
ATOM   4364  HN  SER B 100      21.328   2.301 -33.512  1.00 10.00      B   
ATOM   4365  CA  SER B 100      21.964   1.652 -31.606  1.00 10.00      B   
ATOM   4366  CB  SER B 100      21.369   0.262 -31.353  1.00 10.00      B   
ATOM   4367  OG  SER B 100      21.025  -0.380 -32.571  1.00 10.00      B   
ATOM   4368  HG  SER B 100      21.703  -1.033 -32.790  1.00 10.00      B   
ATOM   4369  C   SER B 100      23.407   1.528 -32.081  1.00 10.00      B   
ATOM   4370  O   SER B 100      23.712   1.756 -33.253  1.00 10.00      B   
ATOM   4371  N   HIS B 101      24.283   1.169 -31.153  1.00 10.00      B   
ATOM   4372  HN  HIS B 101      23.963   1.012 -30.236  1.00 10.00      B   
ATOM   4373  CA  HIS B 101      25.697   0.982 -31.446  1.00 10.00      B   
ATOM   4374  CB  HIS B 101      26.556   1.379 -30.239  1.00 10.00      B   
ATOM   4375  CG  HIS B 101      26.582   2.840 -29.923  1.00 10.00      B   
ATOM   4376  ND1 HIS B 101      27.510   3.710 -30.458  1.00 10.00      B   
ATOM   4377  HD1 HIS B 101      28.209   3.477 -31.109  1.00 10.00      B   
ATOM   4378  CD2 HIS B 101      25.810   3.580 -29.093  1.00 10.00      B   
ATOM   4379  CE1 HIS B 101      27.310   4.918 -29.968  1.00 10.00      B   
ATOM   4380  NE2 HIS B 101      26.285   4.865 -29.140  1.00 10.00      B   
ATOM   4381  HE2 HIS B 101      25.920   5.628 -28.639  1.00 10.00      B   
ATOM   4382  C   HIS B 101      25.952  -0.487 -31.744  1.00 10.00      B   
ATOM   4383  O   HIS B 101      25.168  -1.350 -31.342  1.00 10.00      B   
ATOM   4384  N   GLU B 102      27.043  -0.773 -32.435  1.00 10.00      B   
ATOM   4385  HN  GLU B 102      27.624  -0.043 -32.743  1.00 10.00      B   
ATOM   4386  CA  GLU B 102      27.390  -2.147 -32.757  1.00 10.00      B   
ATOM   4387  CB  GLU B 102      28.502  -2.192 -33.805  1.00 10.00      B   
ATOM   4388  CG  GLU B 102      28.954  -3.592 -34.183  1.00 10.00      B   
ATOM   4389  CD  GLU B 102      30.248  -3.582 -34.965  1.00 10.00      B   
ATOM   4390  OE1 GLU B 102      31.180  -2.850 -34.568  1.00 10.00      B   
ATOM   4391  OE2 GLU B 102      30.343  -4.312 -35.974  1.00 10.00      B   
ATOM   4392  C   GLU B 102      27.803  -2.895 -31.491  1.00 10.00      B   
ATOM   4393  O   GLU B 102      27.095  -3.790 -31.032  1.00 10.00      B   
ATOM   4394  N   THR B 103      28.925  -2.501 -30.902  1.00 10.00      B   
ATOM   4395  HN  THR B 103      29.441  -1.763 -31.292  1.00 10.00      B   
ATOM   4396  CA  THR B 103      29.413  -3.147 -29.693  1.00 10.00      B   
ATOM   4397  CB  THR B 103      30.332  -4.351 -30.020  1.00 10.00      B   
ATOM   4398  OG1 THR B 103      30.898  -4.896 -28.821  1.00 10.00      B   
ATOM   4399  HG1 THR B 103      30.914  -5.859 -28.886  1.00 10.00      B   
ATOM   4400  CG2 THR B 103      31.444  -3.960 -30.983  1.00 10.00      B   
ATOM   4401  C   THR B 103      30.124  -2.150 -28.774  1.00 10.00      B   
ATOM   4402  O   THR B 103      30.957  -1.362 -29.218  1.00 10.00      B   
ATOM   4403  N   ILE B 104      29.763  -2.170 -27.497  1.00 10.00      B   
ATOM   4404  HN  ILE B 104      29.082  -2.814 -27.205  1.00 10.00      B   
ATOM   4405  CA  ILE B 104      30.363  -1.278 -26.512  1.00 10.00      B   
ATOM   4406  CB  ILE B 104      29.323  -0.346 -25.846  1.00 10.00      B   
ATOM   4407  CG1 ILE B 104      28.367  -1.142 -24.956  1.00 10.00      B   
ATOM   4408  CG2 ILE B 104      28.550   0.435 -26.900  1.00 10.00      B   
ATOM   4409  CD1 ILE B 104      27.570  -0.288 -23.995  1.00 10.00      B   
ATOM   4410  C   ILE B 104      31.095  -2.087 -25.444  1.00 10.00      B   
ATOM   4411  O   ILE B 104      30.906  -3.302 -25.339  1.00 10.00      B   
ATOM   4412  N   GLN B 105      31.910  -1.414 -24.643  1.00 10.00      B   
ATOM   4413  HN  GLN B 105      31.981  -0.441 -24.739  1.00 10.00      B   
ATOM   4414  CA  GLN B 105      32.685  -2.086 -23.609  1.00 10.00      B   
ATOM   4415  CB  GLN B 105      34.176  -1.761 -23.754  1.00 10.00      B   
ATOM   4416  CG  GLN B 105      34.759  -2.038 -25.130  1.00 10.00      B   
ATOM   4417  CD  GLN B 105      34.496  -0.916 -26.114  1.00 10.00      B   
ATOM   4418  OE1 GLN B 105      34.398   0.251 -25.733  1.00 10.00      B   
ATOM   4419  NE2 GLN B 105      34.378  -1.263 -27.382  1.00 10.00      B   
ATOM   4420 HE21 GLN B 105      34.466  -2.214 -27.613  1.00 10.00      B   
ATOM   4421 HE22 GLN B 105      34.211  -0.559 -28.043  1.00 10.00      B   
ATOM   4422  C   GLN B 105      32.218  -1.695 -22.213  1.00 10.00      B   
ATOM   4423  O   GLN B 105      31.927  -0.529 -21.948  1.00 10.00      B   
ATOM   4424  N   THR B 106      32.117  -2.679 -21.331  1.00 10.00      B   
ATOM   4425  HN  THR B 106      32.300  -3.602 -21.618  1.00 10.00      B   
ATOM   4426  CA  THR B 106      31.714  -2.439 -19.956  1.00 10.00      B   
ATOM   4427  CB  THR B 106      30.208  -2.696 -19.752  1.00 10.00      B   
ATOM   4428  OG1 THR B 106      29.476  -2.217 -20.890  1.00 10.00      B   
ATOM   4429  HG1 THR B 106      30.046  -1.640 -21.412  1.00 10.00      B   
ATOM   4430  CG2 THR B 106      29.709  -1.981 -18.504  1.00 10.00      B   
ATOM   4431  C   THR B 106      32.512  -3.337 -19.011  1.00 10.00      B   
ATOM   4432  O   THR B 106      32.527  -4.561 -19.169  1.00 10.00      B   
ATOM   4433  N   TRP B 107      33.190  -2.727 -18.049  1.00 10.00      B   
ATOM   4434  HN  TRP B 107      33.153  -1.750 -17.983  1.00 10.00      B   
ATOM   4435  CA  TRP B 107      33.985  -3.473 -17.084  1.00 10.00      B   
ATOM   4436  CB  TRP B 107      35.380  -2.861 -16.937  1.00 10.00      B   
ATOM   4437  CG  TRP B 107      36.188  -2.875 -18.200  1.00 10.00      B   
ATOM   4438  CD1 TRP B 107      37.047  -3.853 -18.614  1.00 10.00      B   
ATOM   4439  CD2 TRP B 107      36.219  -1.859 -19.212  1.00 10.00      B   
ATOM   4440  NE1 TRP B 107      37.604  -3.512 -19.822  1.00 10.00      B   
ATOM   4441  HE1 TRP B 107      38.249  -4.053 -20.324  1.00 10.00      B   
ATOM   4442  CE2 TRP B 107      37.114  -2.292 -20.210  1.00 10.00      B   
ATOM   4443  CE3 TRP B 107      35.575  -0.628 -19.372  1.00 10.00      B   
ATOM   4444  CZ2 TRP B 107      37.380  -1.538 -21.351  1.00 10.00      B   
ATOM   4445  CZ3 TRP B 107      35.842   0.119 -20.504  1.00 10.00      B   
ATOM   4446  CH2 TRP B 107      36.735  -0.339 -21.479  1.00 10.00      B   
ATOM   4447  C   TRP B 107      33.286  -3.505 -15.730  1.00 10.00      B   
ATOM   4448  O   TRP B 107      33.030  -2.461 -15.123  1.00 10.00      B   
ATOM   4449  N   ARG B 108      32.967  -4.703 -15.268  1.00 10.00      B   
ATOM   4450  HN  ARG B 108      33.204  -5.500 -15.796  1.00 10.00      B   
ATOM   4451  CA  ARG B 108      32.292  -4.873 -13.988  1.00 10.00      B   
ATOM   4452  CB  ARG B 108      30.950  -5.595 -14.167  1.00 10.00      B   
ATOM   4453  CG  ARG B 108      29.965  -4.898 -15.094  1.00 10.00      B   
ATOM   4454  CD  ARG B 108      30.121  -5.374 -16.531  1.00 10.00      B   
ATOM   4455  NE  ARG B 108      30.136  -6.833 -16.628  1.00 10.00      B   
ATOM   4456  HE  ARG B 108      31.000  -7.285 -16.492  1.00 10.00      B   
ATOM   4457  CZ  ARG B 108      29.058  -7.572 -16.888  1.00 10.00      B   
ATOM   4458  NH1 ARG B 108      27.878  -6.993 -17.079  1.00 10.00      B   
ATOM   4459 HH11 ARG B 108      27.033  -7.574 -17.278  1.00 10.00      B   
ATOM   4460 HH12 ARG B 108      27.788  -5.956 -17.034  1.00 10.00      B   
ATOM   4461  NH2 ARG B 108      29.169  -8.888 -16.984  1.00 10.00      B   
ATOM   4462 HH21 ARG B 108      28.329  -9.475 -17.186  1.00 10.00      B   
ATOM   4463 HH22 ARG B 108      30.109  -9.351 -16.865  1.00 10.00      B   
ATOM   4464  C   ARG B 108      33.174  -5.657 -13.027  1.00 10.00      B   
ATOM   4465  O   ARG B 108      33.793  -6.648 -13.414  1.00 10.00      B   
ATOM   4466  N   GLU B 109      33.239  -5.213 -11.784  1.00 10.00      B   
ATOM   4467  HN  GLU B 109      32.729  -4.413 -11.527  1.00 10.00      B   
ATOM   4468  CA  GLU B 109      34.049  -5.891 -10.785  1.00 10.00      B   
ATOM   4469  CB  GLU B 109      34.831  -4.888  -9.945  1.00 10.00      B   
ATOM   4470  CG  GLU B 109      35.877  -4.120 -10.730  1.00 10.00      B   
ATOM   4471  CD  GLU B 109      36.662  -3.156  -9.870  1.00 10.00      B   
ATOM   4472  OE1 GLU B 109      36.298  -2.966  -8.690  1.00 10.00      B   
ATOM   4473  OE2 GLU B 109      37.644  -2.572 -10.377  1.00 10.00      B   
ATOM   4474  C   GLU B 109      33.195  -6.779  -9.893  1.00 10.00      B   
ATOM   4475  O   GLU B 109      32.112  -6.383  -9.457  1.00 10.00      B   
ATOM   4476  N   TYR B 110      33.686  -7.983  -9.639  1.00 10.00      B   
ATOM   4477  HN  TYR B 110      34.558  -8.235 -10.028  1.00 10.00      B   
ATOM   4478  CA  TYR B 110      32.985  -8.944  -8.802  1.00 10.00      B   
ATOM   4479  CB  TYR B 110      32.583 -10.173  -9.625  1.00 10.00      B   
ATOM   4480  CG  TYR B 110      31.396  -9.973 -10.542  1.00 10.00      B   
ATOM   4481  CD1 TYR B 110      31.574  -9.672 -11.886  1.00 10.00      B   
ATOM   4482  CD2 TYR B 110      30.097 -10.107 -10.068  1.00 10.00      B   
ATOM   4483  CE1 TYR B 110      30.491  -9.506 -12.731  1.00 10.00      B   
ATOM   4484  CE2 TYR B 110      29.009  -9.941 -10.905  1.00 10.00      B   
ATOM   4485  CZ  TYR B 110      29.212  -9.641 -12.235  1.00 10.00      B   
ATOM   4486  OH  TYR B 110      28.132  -9.484 -13.076  1.00 10.00      B   
ATOM   4487  HH  TYR B 110      28.343  -9.869 -13.934  1.00 10.00      B   
ATOM   4488  C   TYR B 110      33.864  -9.391  -7.637  1.00 10.00      B   
ATOM   4489  O   TYR B 110      35.092  -9.429  -7.752  1.00 10.00      B   
ATOM   4490  N   LEU B 111      33.228  -9.715  -6.518  1.00 10.00      B   
ATOM   4491  HN  LEU B 111      32.247  -9.624  -6.483  1.00 10.00      B   
ATOM   4492  CA  LEU B 111      33.931 -10.182  -5.332  1.00 10.00      B   
ATOM   4493  CB  LEU B 111      33.357  -9.525  -4.076  1.00 10.00      B   
ATOM   4494  CG  LEU B 111      33.506  -8.006  -3.976  1.00 10.00      B   
ATOM   4495  CD1 LEU B 111      32.782  -7.478  -2.747  1.00 10.00      B   
ATOM   4496  CD2 LEU B 111      34.976  -7.619  -3.943  1.00 10.00      B   
ATOM   4497  C   LEU B 111      33.802 -11.694  -5.222  1.00 10.00      B   
ATOM   4498  O   LEU B 111      32.725 -12.208  -4.918  1.00 10.00      B   
ATOM   4499  N   CYS B 112      34.890 -12.394  -5.485  1.00 10.00      B   
ATOM   4500  HN  CYS B 112      35.720 -11.918  -5.721  1.00 10.00      B   
ATOM   4501  CA  CYS B 112      34.906 -13.847  -5.423  1.00 10.00      B   
ATOM   4502  CB  CYS B 112      35.989 -14.401  -6.351  1.00 10.00      B   
ATOM   4503  SG  CYS B 112      35.970 -13.701  -8.018  1.00 10.00      B   
ATOM   4504  HG  CYS B 112      35.029 -14.328  -8.711  1.00 10.00      B   
ATOM   4505  C   CYS B 112      35.147 -14.329  -3.999  1.00 10.00      B   
ATOM   4506  O   CYS B 112      36.117 -13.914  -3.355  1.00 10.00      B   
ATOM   4507  N   ASP B 113      34.255 -15.198  -3.522  1.00 10.00      B   
ATOM   4508  HN  ASP B 113      33.504 -15.461  -4.097  1.00 10.00      B   
ATOM   4509  CA  ASP B 113      34.339 -15.766  -2.174  1.00 10.00      B   
ATOM   4510  CB  ASP B 113      35.644 -16.544  -1.954  1.00 10.00      B   
ATOM   4511  CG  ASP B 113      35.606 -17.941  -2.534  1.00 10.00      B   
ATOM   4512  OD1 ASP B 113      35.033 -18.846  -1.888  1.00 10.00      B   
ATOM   4513  OD2 ASP B 113      36.161 -18.149  -3.636  1.00 10.00      B   
ATOM   4514  C   ASP B 113      34.154 -14.701  -1.100  1.00 10.00      B   
ATOM   4515  O   ASP B 113      35.122 -14.181  -0.545  1.00 10.00      B   
ATOM   4516  N   ALA B 114      32.903 -14.378  -0.807  1.00 10.00      B   
ATOM   4517  HN  ALA B 114      32.167 -14.827  -1.272  1.00 10.00      B   
ATOM   4518  CA  ALA B 114      32.601 -13.374   0.200  1.00 10.00      B   
ATOM   4519  CB  ALA B 114      32.539 -11.991  -0.432  1.00 10.00      B   
ATOM   4520  C   ALA B 114      31.299 -13.687   0.925  1.00 10.00      B   
ATOM   4521  O   ALA B 114      30.327 -14.141   0.318  1.00 10.00      B   
ATOM   4522  N   SER B 115      31.297 -13.450   2.227  1.00 10.00      B   
ATOM   4523  HN  SER B 115      32.114 -13.109   2.650  1.00 10.00      B   
ATOM   4524  CA  SER B 115      30.124 -13.670   3.057  1.00 10.00      B   
ATOM   4525  CB  SER B 115      30.287 -14.939   3.904  1.00 10.00      B   
ATOM   4526  OG  SER B 115      29.135 -15.186   4.699  1.00 10.00      B   
ATOM   4527  HG  SER B 115      29.150 -14.605   5.480  1.00 10.00      B   
ATOM   4528  C   SER B 115      29.940 -12.454   3.953  1.00 10.00      B   
ATOM   4529  O   SER B 115      30.911 -11.941   4.515  1.00 10.00      B   
ATOM   4530  N   PHE B 116      28.711 -11.977   4.067  1.00 10.00      B   
ATOM   4531  HN  PHE B 116      27.974 -12.424   3.597  1.00 10.00      B   
ATOM   4532  CA  PHE B 116      28.435 -10.809   4.887  1.00 10.00      B   
ATOM   4533  CB  PHE B 116      28.292  -9.555   4.015  1.00 10.00      B   
ATOM   4534  CG  PHE B 116      29.543  -9.172   3.276  1.00 10.00      B   
ATOM   4535  CD1 PHE B 116      29.678  -9.453   1.925  1.00 10.00      B   
ATOM   4536  CD2 PHE B 116      30.583  -8.529   3.931  1.00 10.00      B   
ATOM   4537  CE1 PHE B 116      30.824  -9.100   1.240  1.00 10.00      B   
ATOM   4538  CE2 PHE B 116      31.734  -8.174   3.252  1.00 10.00      B   
ATOM   4539  CZ  PHE B 116      31.853  -8.461   1.904  1.00 10.00      B   
ATOM   4540  C   PHE B 116      27.182 -10.988   5.731  1.00 10.00      B   
ATOM   4541  O   PHE B 116      26.084 -11.156   5.200  1.00 10.00      B   
ATOM   4542  N   THR B 117      27.359 -10.968   7.043  1.00 10.00      B   
ATOM   4543  HN  THR B 117      28.270 -10.875   7.399  1.00 10.00      B   
ATOM   4544  CA  THR B 117      26.245 -11.084   7.969  1.00 10.00      B   
ATOM   4545  CB  THR B 117      26.648 -11.877   9.231  1.00 10.00      B   
ATOM   4546  OG1 THR B 117      27.078 -13.193   8.846  1.00 10.00      B   
ATOM   4547  HG1 THR B 117      27.888 -13.125   8.301  1.00 10.00      B   
ATOM   4548  CG2 THR B 117      25.472 -12.003  10.187  1.00 10.00      B   
ATOM   4549  C   THR B 117      25.789  -9.674   8.350  1.00 10.00      B   
ATOM   4550  O   THR B 117      26.549  -8.906   8.940  1.00 10.00      B   
ATOM   4551  N   VAL B 118      24.560  -9.333   7.991  1.00 10.00      B   
ATOM   4552  HN  VAL B 118      23.987  -9.998   7.547  1.00 10.00      B   
ATOM   4553  CA  VAL B 118      24.031  -8.004   8.252  1.00 10.00      B   
ATOM   4554  CB  VAL B 118      23.455  -7.374   6.964  1.00 10.00      B   
ATOM   4555  CG1 VAL B 118      23.148  -5.898   7.169  1.00 10.00      B   
ATOM   4556  CG2 VAL B 118      24.405  -7.569   5.791  1.00 10.00      B   
ATOM   4557  C   VAL B 118      22.950  -8.003   9.328  1.00 10.00      B   
ATOM   4558  O   VAL B 118      22.034  -8.827   9.312  1.00 10.00      B   
ATOM   4559  N   ALA B 119      23.083  -7.076  10.267  1.00 10.00      B   
ATOM   4560  HN  ALA B 119      23.867  -6.484  10.238  1.00 10.00      B   
ATOM   4561  CA  ALA B 119      22.116  -6.909  11.337  1.00 10.00      B   
ATOM   4562  CB  ALA B 119      22.818  -6.665  12.664  1.00 10.00      B   
ATOM   4563  C   ALA B 119      21.204  -5.737  10.995  1.00 10.00      B   
ATOM   4564  O   ALA B 119      21.672  -4.622  10.764  1.00 10.00      B   
ATOM   4565  N   LEU B 120      19.911  -5.997  10.937  1.00 10.00      B   
ATOM   4566  HN  LEU B 120      19.599  -6.913  11.120  1.00 10.00      B   
ATOM   4567  CA  LEU B 120      18.941  -4.969  10.597  1.00 10.00      B   
ATOM   4568  CB  LEU B 120      18.030  -5.480   9.477  1.00 10.00      B   
ATOM   4569  CG  LEU B 120      16.997  -4.495   8.933  1.00 10.00      B   
ATOM   4570  CD1 LEU B 120      17.682  -3.357   8.195  1.00 10.00      B   
ATOM   4571  CD2 LEU B 120      16.015  -5.211   8.020  1.00 10.00      B   
ATOM   4572  C   LEU B 120      18.102  -4.568  11.806  1.00 10.00      B   
ATOM   4573  O   LEU B 120      17.571  -5.426  12.518  1.00 10.00      B   
ATOM   4574  N   TRP B 121      17.986  -3.266  12.037  1.00 10.00      B   
ATOM   4575  HN  TRP B 121      18.446  -2.631  11.442  1.00 10.00      B   
ATOM   4576  CA  TRP B 121      17.193  -2.757  13.147  1.00 10.00      B   
ATOM   4577  CB  TRP B 121      18.059  -2.423  14.371  1.00 10.00      B   
ATOM   4578  CG  TRP B 121      18.904  -1.184  14.262  1.00 10.00      B   
ATOM   4579  CD1 TRP B 121      18.526   0.094  14.559  1.00 10.00      B   
ATOM   4580  CD2 TRP B 121      20.278  -1.109  13.857  1.00 10.00      B   
ATOM   4581  NE1 TRP B 121      19.570   0.959  14.357  1.00 10.00      B   
ATOM   4582  HE1 TRP B 121      19.541   1.931  14.498  1.00 10.00      B   
ATOM   4583  CE2 TRP B 121      20.658   0.247  13.926  1.00 10.00      B   
ATOM   4584  CE3 TRP B 121      21.222  -2.052  13.439  1.00 10.00      B   
ATOM   4585  CZ2 TRP B 121      21.940   0.680  13.596  1.00 10.00      B   
ATOM   4586  CZ3 TRP B 121      22.492  -1.620  13.112  1.00 10.00      B   
ATOM   4587  CH2 TRP B 121      22.841  -0.267  13.192  1.00 10.00      B   
ATOM   4588  C   TRP B 121      16.329  -1.575  12.711  1.00 10.00      B   
ATOM   4589  O   TRP B 121      16.593  -0.957  11.678  1.00 10.00      B   
ATOM   4590  N   LEU B 122      15.297  -1.277  13.493  1.00 10.00      B   
ATOM   4591  HN  LEU B 122      15.147  -1.801  14.307  1.00 10.00      B   
ATOM   4592  CA  LEU B 122      14.385  -0.183  13.178  1.00 10.00      B   
ATOM   4593  CB  LEU B 122      12.962  -0.535  13.612  1.00 10.00      B   
ATOM   4594  CG  LEU B 122      12.302  -1.719  12.907  1.00 10.00      B   
ATOM   4595  CD1 LEU B 122      10.930  -1.986  13.503  1.00 10.00      B   
ATOM   4596  CD2 LEU B 122      12.195  -1.467  11.412  1.00 10.00      B   
ATOM   4597  C   LEU B 122      14.804   1.119  13.848  1.00 10.00      B   
ATOM   4598  O   LEU B 122      15.339   1.117  14.960  1.00 10.00      B   
ATOM   4599  N   THR B 123      14.546   2.224  13.165  1.00 10.00      B   
ATOM   4600  HN  THR B 123      14.120   2.150  12.281  1.00 10.00      B   
ATOM   4601  CA  THR B 123      14.873   3.546  13.673  1.00 10.00      B   
ATOM   4602  CB  THR B 123      15.019   4.531  12.497  1.00 10.00      B   
ATOM   4603  OG1 THR B 123      14.011   4.249  11.520  1.00 10.00      B   
ATOM   4604  HG1 THR B 123      13.983   4.962  10.869  1.00 10.00      B   
ATOM   4605  CG2 THR B 123      16.389   4.404  11.857  1.00 10.00      B   
ATOM   4606  C   THR B 123      13.758   4.050  14.589  1.00 10.00      B   
ATOM   4607  O   THR B 123      12.671   3.466  14.632  1.00 10.00      B   
ATOM   4608  N   PRO B 124      14.005   5.133  15.353  1.00 10.00      B   
ATOM   4609  CA  PRO B 124      12.993   5.710  16.245  1.00 10.00      B   
ATOM   4610  CB  PRO B 124      13.734   6.856  16.947  1.00 10.00      B   
ATOM   4611  CG  PRO B 124      14.899   7.158  16.069  1.00 10.00      B   
ATOM   4612  CD  PRO B 124      15.290   5.853  15.440  1.00 10.00      B   
ATOM   4613  C   PRO B 124      11.791   6.248  15.465  1.00 10.00      B   
ATOM   4614  O   PRO B 124      10.683   6.344  15.995  1.00 10.00      B   
ATOM   4615  N   HIS B 125      12.012   6.588  14.201  1.00 10.00      B   
ATOM   4616  HN  HIS B 125      12.913   6.480  13.827  1.00 10.00      B   
ATOM   4617  CA  HIS B 125      10.949   7.111  13.349  1.00 10.00      B   
ATOM   4618  CB  HIS B 125      11.354   8.454  12.724  1.00 10.00      B   
ATOM   4619  CG  HIS B 125      11.610   9.546  13.721  1.00 10.00      B   
ATOM   4620  ND1 HIS B 125      10.636  10.053  14.553  1.00 10.00      B   
ATOM   4621  HD1 HIS B 125       9.696   9.759  14.583  1.00 10.00      B   
ATOM   4622  CD2 HIS B 125      12.742  10.224  14.019  1.00 10.00      B   
ATOM   4623  CE1 HIS B 125      11.154  10.995  15.318  1.00 10.00      B   
ATOM   4624  NE2 HIS B 125      12.432  11.115  15.013  1.00 10.00      B   
ATOM   4625  HE2 HIS B 125      13.059  11.749  15.432  1.00 10.00      B   
ATOM   4626  C   HIS B 125      10.597   6.104  12.259  1.00 10.00      B   
ATOM   4627  O   HIS B 125      10.134   6.475  11.181  1.00 10.00      B   
ATOM   4628  N   ALA B 126      10.814   4.827  12.556  1.00 10.00      B   
ATOM   4629  HN  ALA B 126      11.179   4.598  13.438  1.00 10.00      B   
ATOM   4630  CA  ALA B 126      10.532   3.752  11.611  1.00 10.00      B   
ATOM   4631  CB  ALA B 126      11.047   2.425  12.143  1.00 10.00      B   
ATOM   4632  C   ALA B 126       9.045   3.644  11.297  1.00 10.00      B   
ATOM   4633  O   ALA B 126       8.228   3.381  12.184  1.00 10.00      B   
ATOM   4634  N   THR B 127       8.699   3.869  10.038  1.00 10.00      B   
ATOM   4635  HN  THR B 127       9.388   4.121   9.387  1.00 10.00      B   
ATOM   4636  CA  THR B 127       7.321   3.772   9.589  1.00 10.00      B   
ATOM   4637  CB  THR B 127       7.183   4.408   8.193  1.00 10.00      B   
ATOM   4638  OG1 THR B 127       8.497   4.710   7.695  1.00 10.00      B   
ATOM   4639  HG1 THR B 127       8.502   5.601   7.321  1.00 10.00      B   
ATOM   4640  CG2 THR B 127       6.358   5.685   8.258  1.00 10.00      B   
ATOM   4641  C   THR B 127       6.920   2.301   9.504  1.00 10.00      B   
ATOM   4642  O   THR B 127       5.856   1.898   9.976  1.00 10.00      B   
ATOM   4643  N   MET B 128       7.800   1.504   8.912  1.00 10.00      B   
ATOM   4644  HN  MET B 128       8.634   1.888   8.575  1.00 10.00      B   
ATOM   4645  CA  MET B 128       7.572   0.077   8.752  1.00 10.00      B   
ATOM   4646  CB  MET B 128       8.254  -0.405   7.468  1.00 10.00      B   
ATOM   4647  CG  MET B 128       7.764  -1.748   6.956  1.00 10.00      B   
ATOM   4648  SD  MET B 128       8.082  -1.972   5.194  1.00 10.00      B   
ATOM   4649  CE  MET B 128       9.873  -1.982   5.167  1.00 10.00      B   
ATOM   4650  C   MET B 128       8.120  -0.678   9.961  1.00 10.00      B   
ATOM   4651  O   MET B 128       9.063  -0.221  10.606  1.00 10.00      B   
ATOM   4652  N   VAL B 129       7.523  -1.822  10.272  1.00 10.00      B   
ATOM   4653  HN  VAL B 129       6.780  -2.143   9.719  1.00 10.00      B   
ATOM   4654  CA  VAL B 129       7.955  -2.624  11.410  1.00 10.00      B   
ATOM   4655  CB  VAL B 129       6.757  -3.046  12.300  1.00 10.00      B   
ATOM   4656  CG1 VAL B 129       7.206  -3.321  13.726  1.00 10.00      B   
ATOM   4657  CG2 VAL B 129       5.660  -1.993  12.285  1.00 10.00      B   
ATOM   4658  C   VAL B 129       8.700  -3.869  10.923  1.00 10.00      B   
ATOM   4659  O   VAL B 129       8.763  -4.133   9.720  1.00 10.00      B   
ATOM   4660  N   ILE B 130       9.265  -4.632  11.858  1.00 10.00      B   
ATOM   4661  HN  ILE B 130       9.186  -4.370  12.799  1.00 10.00      B   
ATOM   4662  CA  ILE B 130      10.004  -5.848  11.516  1.00 10.00      B   
ATOM   4663  CB  ILE B 130      10.779  -6.425  12.719  1.00 10.00      B   
ATOM   4664  CG1 ILE B 130       9.843  -6.668  13.908  1.00 10.00      B   
ATOM   4665  CG2 ILE B 130      11.931  -5.508  13.105  1.00 10.00      B   
ATOM   4666  CD1 ILE B 130      10.479  -7.444  15.042  1.00 10.00      B   
ATOM   4667  C   ILE B 130       9.078  -6.920  10.954  1.00 10.00      B   
ATOM   4668  O   ILE B 130       9.532  -7.877  10.329  1.00 10.00      B   
ATOM   4669  N   SER B 131       7.781  -6.748  11.178  1.00 10.00      B   
ATOM   4670  HN  SER B 131       7.482  -5.961  11.680  1.00 10.00      B   
ATOM   4671  CA  SER B 131       6.787  -7.686  10.694  1.00 10.00      B   
ATOM   4672  CB  SER B 131       5.404  -7.258  11.182  1.00 10.00      B   
ATOM   4673  OG  SER B 131       5.476  -5.978  11.786  1.00 10.00      B   
ATOM   4674  HG  SER B 131       5.316  -5.298  11.107  1.00 10.00      B   
ATOM   4675  C   SER B 131       6.829  -7.759   9.170  1.00 10.00      B   
ATOM   4676  O   SER B 131       7.048  -8.829   8.601  1.00 10.00      B   
ATOM   4677  N   GLU B 132       6.645  -6.612   8.520  1.00 10.00      B   
ATOM   4678  HN  GLU B 132       6.465  -5.789   9.040  1.00 10.00      B   
ATOM   4679  CA  GLU B 132       6.672  -6.534   7.061  1.00 10.00      B   
ATOM   4680  CB  GLU B 132       6.376  -5.105   6.596  1.00 10.00      B   
ATOM   4681  CG  GLU B 132       6.038  -4.980   5.119  1.00 10.00      B   
ATOM   4682  CD  GLU B 132       4.616  -5.391   4.791  1.00 10.00      B   
ATOM   4683  OE1 GLU B 132       3.879  -4.571   4.221  1.00 10.00      B   
ATOM   4684  OE2 GLU B 132       4.232  -6.541   5.098  1.00 10.00      B   
ATOM   4685  C   GLU B 132       8.024  -6.998   6.526  1.00 10.00      B   
ATOM   4686  O   GLU B 132       8.105  -7.657   5.488  1.00 10.00      B   
ATOM   4687  N   LEU B 133       9.084  -6.666   7.257  1.00 10.00      B   
ATOM   4688  HN  LEU B 133       8.951  -6.139   8.074  1.00 10.00      B   
ATOM   4689  CA  LEU B 133      10.434  -7.055   6.874  1.00 10.00      B   
ATOM   4690  CB  LEU B 133      11.455  -6.472   7.851  1.00 10.00      B   
ATOM   4691  CG  LEU B 133      11.591  -4.950   7.855  1.00 10.00      B   
ATOM   4692  CD1 LEU B 133      12.374  -4.496   9.076  1.00 10.00      B   
ATOM   4693  CD2 LEU B 133      12.265  -4.471   6.579  1.00 10.00      B   
ATOM   4694  C   LEU B 133      10.562  -8.575   6.817  1.00 10.00      B   
ATOM   4695  O   LEU B 133      11.181  -9.123   5.905  1.00 10.00      B   
ATOM   4696  N   GLU B 134       9.965  -9.247   7.794  1.00 10.00      B   
ATOM   4697  HN  GLU B 134       9.493  -8.749   8.498  1.00 10.00      B   
ATOM   4698  CA  GLU B 134       9.994 -10.700   7.856  1.00 10.00      B   
ATOM   4699  CB  GLU B 134       9.421 -11.188   9.192  1.00 10.00      B   
ATOM   4700  CG  GLU B 134       9.383 -12.702   9.343  1.00 10.00      B   
ATOM   4701  CD  GLU B 134       8.730 -13.140  10.639  1.00 10.00      B   
ATOM   4702  OE1 GLU B 134       9.276 -14.039  11.316  1.00 10.00      B   
ATOM   4703  OE2 GLU B 134       7.665 -12.586  10.989  1.00 10.00      B   
ATOM   4704  C   GLU B 134       9.202 -11.290   6.694  1.00 10.00      B   
ATOM   4705  O   GLU B 134       9.663 -12.211   6.018  1.00 10.00      B   
ATOM   4706  N   LYS B 135       8.021 -10.721   6.444  1.00 10.00      B   
ATOM   4707  HN  LYS B 135       7.730  -9.967   7.002  1.00 10.00      B   
ATOM   4708  CA  LYS B 135       7.153 -11.181   5.363  1.00 10.00      B   
ATOM   4709  CB  LYS B 135       5.858 -10.361   5.321  1.00 10.00      B   
ATOM   4710  CG  LYS B 135       5.153 -10.177   6.656  1.00 10.00      B   
ATOM   4711  CD  LYS B 135       3.969  -9.232   6.507  1.00 10.00      B   
ATOM   4712  CE  LYS B 135       3.731  -8.407   7.764  1.00 10.00      B   
ATOM   4713  NZ  LYS B 135       3.072  -7.111   7.447  1.00 10.00      B   
ATOM   4714  HZ1 LYS B 135       2.039  -7.236   7.393  1.00 10.00      B   
ATOM   4715  HZ2 LYS B 135       3.418  -6.750   6.526  1.00 10.00      B   
ATOM   4716  HZ3 LYS B 135       3.289  -6.399   8.184  1.00 10.00      B   
ATOM   4717  C   LYS B 135       7.856 -11.074   4.010  1.00 10.00      B   
ATOM   4718  O   LYS B 135       7.759 -11.974   3.172  1.00 10.00      B   
ATOM   4719  N   ALA B 136       8.568  -9.967   3.812  1.00 10.00      B   
ATOM   4720  HN  ALA B 136       8.600  -9.291   4.524  1.00 10.00      B   
ATOM   4721  CA  ALA B 136       9.288  -9.719   2.567  1.00 10.00      B   
ATOM   4722  CB  ALA B 136       9.908  -8.331   2.579  1.00 10.00      B   
ATOM   4723  C   ALA B 136      10.354 -10.774   2.303  1.00 10.00      B   
ATOM   4724  O   ALA B 136      10.571 -11.172   1.163  1.00 10.00      B   
ATOM   4725  N   VAL B 137      11.018 -11.225   3.360  1.00 10.00      B   
ATOM   4726  HN  VAL B 137      10.801 -10.874   4.249  1.00 10.00      B   
ATOM   4727  CA  VAL B 137      12.059 -12.237   3.221  1.00 10.00      B   
ATOM   4728  CB  VAL B 137      13.009 -12.261   4.441  1.00 10.00      B   
ATOM   4729  CG1 VAL B 137      14.089 -13.319   4.270  1.00 10.00      B   
ATOM   4730  CG2 VAL B 137      13.646 -10.895   4.640  1.00 10.00      B   
ATOM   4731  C   VAL B 137      11.439 -13.617   3.008  1.00 10.00      B   
ATOM   4732  O   VAL B 137      12.015 -14.475   2.339  1.00 10.00      B   
ATOM   4733  N   LEU B 138      10.251 -13.815   3.568  1.00 10.00      B   
ATOM   4734  HN  LEU B 138       9.840 -13.089   4.085  1.00 10.00      B   
ATOM   4735  CA  LEU B 138       9.547 -15.081   3.439  1.00 10.00      B   
ATOM   4736  CB  LEU B 138       8.316 -15.116   4.346  1.00 10.00      B   
ATOM   4737  CG  LEU B 138       8.588 -15.160   5.853  1.00 10.00      B   
ATOM   4738  CD1 LEU B 138       7.287 -15.039   6.626  1.00 10.00      B   
ATOM   4739  CD2 LEU B 138       9.328 -16.434   6.236  1.00 10.00      B   
ATOM   4740  C   LEU B 138       9.151 -15.347   1.991  1.00 10.00      B   
ATOM   4741  O   LEU B 138       9.283 -16.468   1.504  1.00 10.00      B   
ATOM   4742  N   LYS B 139       8.669 -14.318   1.302  1.00 10.00      B   
ATOM   4743  HN  LYS B 139       8.590 -13.441   1.738  1.00 10.00      B   
ATOM   4744  CA  LYS B 139       8.266 -14.458  -0.096  1.00 10.00      B   
ATOM   4745  CB  LYS B 139       6.758 -14.709  -0.225  1.00 10.00      B   
ATOM   4746  CG  LYS B 139       6.272 -15.967   0.476  1.00 10.00      B   
ATOM   4747  CD  LYS B 139       4.904 -16.387  -0.022  1.00 10.00      B   
ATOM   4748  CE  LYS B 139       4.263 -17.405   0.907  1.00 10.00      B   
ATOM   4749  NZ  LYS B 139       3.977 -16.825   2.245  1.00 10.00      B   
ATOM   4750  HZ1 LYS B 139       4.815 -16.899   2.855  1.00 10.00      B   
ATOM   4751  HZ2 LYS B 139       3.188 -17.332   2.696  1.00 10.00      B   
ATOM   4752  HZ3 LYS B 139       3.717 -15.815   2.148  1.00 10.00      B   
ATOM   4753  C   LYS B 139       8.669 -13.238  -0.923  1.00 10.00      B   
ATOM   4754  O   LYS B 139       7.855 -12.339  -1.153  1.00 10.00      B   
ATOM   4755  N   PRO B 140       9.938 -13.191  -1.371  1.00 10.00      B   
ATOM   4756  CA  PRO B 140      10.454 -12.084  -2.183  1.00 10.00      B   
ATOM   4757  CB  PRO B 140      11.937 -12.432  -2.384  1.00 10.00      B   
ATOM   4758  CG  PRO B 140      12.243 -13.447  -1.335  1.00 10.00      B   
ATOM   4759  CD  PRO B 140      10.969 -14.208  -1.116  1.00 10.00      B   
ATOM   4760  C   PRO B 140       9.746 -12.008  -3.533  1.00 10.00      B   
ATOM   4761  O   PRO B 140       9.720 -12.985  -4.288  1.00 10.00      B   
ATOM   4762  N   ARG B 141       9.171 -10.850  -3.827  1.00 10.00      B   
ATOM   4763  HN  ARG B 141       9.224 -10.113  -3.176  1.00 10.00      B   
ATOM   4764  CA  ARG B 141       8.446 -10.647  -5.077  1.00 10.00      B   
ATOM   4765  CB  ARG B 141       7.549  -9.414  -4.992  1.00 10.00      B   
ATOM   4766  CG  ARG B 141       6.073  -9.750  -4.882  1.00 10.00      B   
ATOM   4767  CD  ARG B 141       5.830 -10.862  -3.870  1.00 10.00      B   
ATOM   4768  NE  ARG B 141       4.483 -11.418  -3.984  1.00 10.00      B   
ATOM   4769  HE  ARG B 141       3.946 -11.127  -4.755  1.00 10.00      B   
ATOM   4770  CZ  ARG B 141       3.942 -12.272  -3.115  1.00 10.00      B   
ATOM   4771  NH1 ARG B 141       4.630 -12.677  -2.057  1.00 10.00      B   
ATOM   4772 HH11 ARG B 141       4.202 -13.344  -1.376  1.00 10.00      B   
ATOM   4773 HH12 ARG B 141       5.604 -12.334  -1.903  1.00 10.00      B   
ATOM   4774  NH2 ARG B 141       2.711 -12.727  -3.314  1.00 10.00      B   
ATOM   4775 HH21 ARG B 141       2.169 -12.419  -4.151  1.00 10.00      B   
ATOM   4776 HH22 ARG B 141       2.285 -13.399  -2.639  1.00 10.00      B   
ATOM   4777  C   ARG B 141       9.371 -10.574  -6.288  1.00 10.00      B   
ATOM   4778  O   ARG B 141       9.093 -11.174  -7.326  1.00 10.00      B   
ATOM   4779  N   TYR B 142      10.460  -9.833  -6.162  1.00 10.00      B   
ATOM   4780  HN  TYR B 142      10.630  -9.364  -5.315  1.00 10.00      B   
ATOM   4781  CA  TYR B 142      11.419  -9.708  -7.249  1.00 10.00      B   
ATOM   4782  CB  TYR B 142      11.976  -8.281  -7.331  1.00 10.00      B   
ATOM   4783  CG  TYR B 142      10.986  -7.236  -7.789  1.00 10.00      B   
ATOM   4784  CD1 TYR B 142      10.339  -7.346  -9.013  1.00 10.00      B   
ATOM   4785  CD2 TYR B 142      10.707  -6.128  -7.000  1.00 10.00      B   
ATOM   4786  CE1 TYR B 142       9.443  -6.382  -9.437  1.00 10.00      B   
ATOM   4787  CE2 TYR B 142       9.812  -5.161  -7.413  1.00 10.00      B   
ATOM   4788  CZ  TYR B 142       9.184  -5.292  -8.631  1.00 10.00      B   
ATOM   4789  OH  TYR B 142       8.296  -4.325  -9.047  1.00 10.00      B   
ATOM   4790  HH  TYR B 142       7.425  -4.722  -9.167  1.00 10.00      B   
ATOM   4791  C   TYR B 142      12.558 -10.699  -7.050  1.00 10.00      B   
ATOM   4792  O   TYR B 142      12.491 -11.565  -6.176  1.00 10.00      B   
ATOM   4793  N   THR B 143      13.597 -10.572  -7.855  1.00 10.00      B   
ATOM   4794  HN  THR B 143      13.595  -9.865  -8.533  1.00 10.00      B   
ATOM   4795  CA  THR B 143      14.744 -11.458  -7.756  1.00 10.00      B   
ATOM   4796  CB  THR B 143      15.378 -11.698  -9.138  1.00 10.00      B   
ATOM   4797  OG1 THR B 143      14.404 -11.436 -10.159  1.00 10.00      B   
ATOM   4798  HG1 THR B 143      13.816 -12.201 -10.245  1.00 10.00      B   
ATOM   4799  CG2 THR B 143      15.858 -13.136  -9.259  1.00 10.00      B   
ATOM   4800  C   THR B 143      15.797 -10.857  -6.834  1.00 10.00      B   
ATOM   4801  O   THR B 143      16.347  -9.794  -7.120  1.00 10.00      B   
ATOM   4802  N   PRO B 144      16.068 -11.507  -5.697  1.00 10.00      B   
ATOM   4803  CA  PRO B 144      17.074 -11.034  -4.756  1.00 10.00      B   
ATOM   4804  CB  PRO B 144      16.769 -11.828  -3.484  1.00 10.00      B   
ATOM   4805  CG  PRO B 144      16.133 -13.087  -3.965  1.00 10.00      B   
ATOM   4806  CD  PRO B 144      15.411 -12.746  -5.241  1.00 10.00      B   
ATOM   4807  C   PRO B 144      18.475 -11.352  -5.267  1.00 10.00      B   
ATOM   4808  O   PRO B 144      18.814 -12.514  -5.507  1.00 10.00      B   
ATOM   4809  N   TYR B 145      19.277 -10.319  -5.467  1.00 10.00      B   
ATOM   4810  HN  TYR B 145      18.951  -9.414  -5.279  1.00 10.00      B   
ATOM   4811  CA  TYR B 145      20.633 -10.499  -5.956  1.00 10.00      B   
ATOM   4812  CB  TYR B 145      20.740 -10.207  -7.456  1.00 10.00      B   
ATOM   4813  CG  TYR B 145      20.022  -8.958  -7.928  1.00 10.00      B   
ATOM   4814  CD1 TYR B 145      20.485  -7.689  -7.602  1.00 10.00      B   
ATOM   4815  CD2 TYR B 145      18.887  -9.054  -8.721  1.00 10.00      B   
ATOM   4816  CE1 TYR B 145      19.835  -6.554  -8.050  1.00 10.00      B   
ATOM   4817  CE2 TYR B 145      18.230  -7.926  -9.171  1.00 10.00      B   
ATOM   4818  CZ  TYR B 145      18.708  -6.679  -8.835  1.00 10.00      B   
ATOM   4819  OH  TYR B 145      18.055  -5.553  -9.284  1.00 10.00      B   
ATOM   4820  HH  TYR B 145      17.170  -5.524  -8.897  1.00 10.00      B   
ATOM   4821  C   TYR B 145      21.640  -9.683  -5.159  1.00 10.00      B   
ATOM   4822  O   TYR B 145      21.312  -8.627  -4.610  1.00 10.00      B   
ATOM   4823  N   LEU B 146      22.869 -10.175  -5.114  1.00 10.00      B   
ATOM   4824  HN  LEU B 146      23.065 -11.006  -5.595  1.00 10.00      B   
ATOM   4825  CA  LEU B 146      23.940  -9.516  -4.381  1.00 10.00      B   
ATOM   4826  CB  LEU B 146      24.942 -10.550  -3.860  1.00 10.00      B   
ATOM   4827  CG  LEU B 146      24.361 -11.659  -2.980  1.00 10.00      B   
ATOM   4828  CD1 LEU B 146      25.429 -12.681  -2.626  1.00 10.00      B   
ATOM   4829  CD2 LEU B 146      23.737 -11.077  -1.723  1.00 10.00      B   
ATOM   4830  C   LEU B 146      24.644  -8.471  -5.242  1.00 10.00      B   
ATOM   4831  O   LEU B 146      25.830  -8.595  -5.551  1.00 10.00      B   
ATOM   4832  N   GLY B 147      23.901  -7.445  -5.630  1.00 10.00      B   
ATOM   4833  HN  GLY B 147      22.957  -7.407  -5.365  1.00 10.00      B   
ATOM   4834  CA  GLY B 147      24.462  -6.393  -6.445  1.00 10.00      B   
ATOM   4835  C   GLY B 147      23.892  -6.387  -7.845  1.00 10.00      B   
ATOM   4836  O   GLY B 147      23.036  -5.562  -8.169  1.00 10.00      B   
ATOM   4837  N   ARG B 148      24.362  -7.304  -8.678  1.00 10.00      B   
ATOM   4838  HN  ARG B 148      25.037  -7.943  -8.360  1.00 10.00      B   
ATOM   4839  CA  ARG B 148      23.881  -7.399 -10.048  1.00 10.00      B   
ATOM   4840  CB  ARG B 148      25.043  -7.474 -11.043  1.00 10.00      B   
ATOM   4841  CG  ARG B 148      25.973  -6.271 -11.022  1.00 10.00      B   
ATOM   4842  CD  ARG B 148      25.211  -4.964 -11.185  1.00 10.00      B   
ATOM   4843  NE  ARG B 148      24.860  -4.679 -12.581  1.00 10.00      B   
ATOM   4844  HE  ARG B 148      25.058  -5.375 -13.252  1.00 10.00      B   
ATOM   4845  CZ  ARG B 148      24.295  -3.543 -12.989  1.00 10.00      B   
ATOM   4846  NH1 ARG B 148      24.016  -2.581 -12.112  1.00 10.00      B   
ATOM   4847 HH11 ARG B 148      24.240  -2.714 -11.101  1.00 10.00      B   
ATOM   4848 HH12 ARG B 148      23.570  -1.690 -12.429  1.00 10.00      B   
ATOM   4849  NH2 ARG B 148      24.018  -3.369 -14.277  1.00 10.00      B   
ATOM   4850 HH21 ARG B 148      24.238  -4.123 -14.970  1.00 10.00      B   
ATOM   4851 HH22 ARG B 148      23.579  -2.480 -14.604  1.00 10.00      B   
ATOM   4852  C   ARG B 148      22.980  -8.614 -10.200  1.00 10.00      B   
ATOM   4853  O   ARG B 148      23.013  -9.520  -9.371  1.00 10.00      B   
ATOM   4854  N   ARG B 149      22.189  -8.638 -11.266  1.00 10.00      B   
ATOM   4855  HN  ARG B 149      22.215  -7.883 -11.894  1.00 10.00      B   
ATOM   4856  CA  ARG B 149      21.266  -9.746 -11.529  1.00 10.00      B   
ATOM   4857  CB  ARG B 149      20.339  -9.387 -12.685  1.00 10.00      B   
ATOM   4858  CG  ARG B 149      18.871  -9.654 -12.410  1.00 10.00      B   
ATOM   4859  CD  ARG B 149      17.985  -8.867 -13.360  1.00 10.00      B   
ATOM   4860  NE  ARG B 149      18.291  -9.158 -14.757  1.00 10.00      B   
ATOM   4861  HE  ARG B 149      18.152 -10.083 -15.063  1.00 10.00      B   
ATOM   4862  CZ  ARG B 149      18.744  -8.259 -15.628  1.00 10.00      B   
ATOM   4863  NH1 ARG B 149      18.943  -7.001 -15.253  1.00 10.00      B   
ATOM   4864 HH11 ARG B 149      18.747  -6.705 -14.272  1.00 10.00      B   
ATOM   4865 HH12 ARG B 149      19.303  -6.300 -15.943  1.00 10.00      B   
ATOM   4866  NH2 ARG B 149      19.009  -8.625 -16.874  1.00 10.00      B   
ATOM   4867 HH21 ARG B 149      19.362  -7.927 -17.564  1.00 10.00      B   
ATOM   4868 HH22 ARG B 149      18.867  -9.617 -17.170  1.00 10.00      B   
ATOM   4869  C   ARG B 149      22.012 -11.040 -11.850  1.00 10.00      B   
ATOM   4870  O   ARG B 149      21.408 -12.105 -11.967  1.00 10.00      B   
ATOM   4871  N   SER B 150      23.322 -10.932 -11.992  1.00 10.00      B   
ATOM   4872  HN  SER B 150      23.739 -10.054 -11.895  1.00 10.00      B   
ATOM   4873  CA  SER B 150      24.166 -12.072 -12.299  1.00 10.00      B   
ATOM   4874  CB  SER B 150      25.293 -11.616 -13.227  1.00 10.00      B   
ATOM   4875  OG  SER B 150      25.411 -10.196 -13.206  1.00 10.00      B   
ATOM   4876  HG  SER B 150      26.329  -9.955 -13.010  1.00 10.00      B   
ATOM   4877  C   SER B 150      24.743 -12.685 -11.021  1.00 10.00      B   
ATOM   4878  O   SER B 150      25.518 -13.643 -11.074  1.00 10.00      B   
ATOM   4879  N   CYS B 151      24.362 -12.125  -9.877  1.00 10.00      B   
ATOM   4880  HN  CYS B 151      23.746 -11.360  -9.899  1.00 10.00      B   
ATOM   4881  CA  CYS B 151      24.839 -12.609  -8.588  1.00 10.00      B   
ATOM   4882  CB  CYS B 151      25.253 -11.430  -7.706  1.00 10.00      B   
ATOM   4883  SG  CYS B 151      26.470 -10.332  -8.467  1.00 10.00      B   
ATOM   4884  HG  CYS B 151      27.674 -10.840  -8.222  1.00 10.00      B   
ATOM   4885  C   CYS B 151      23.780 -13.450  -7.876  1.00 10.00      B   
ATOM   4886  O   CYS B 151      22.780 -12.920  -7.384  1.00 10.00      B   
ATOM   4887  N   PRO B 152      23.984 -14.775  -7.821  1.00 10.00      B   
ATOM   4888  CA  PRO B 152      23.059 -15.693  -7.167  1.00 10.00      B   
ATOM   4889  CB  PRO B 152      23.352 -17.016  -7.872  1.00 10.00      B   
ATOM   4890  CG  PRO B 152      24.801 -16.943  -8.221  1.00 10.00      B   
ATOM   4891  CD  PRO B 152      25.136 -15.483  -8.403  1.00 10.00      B   
ATOM   4892  C   PRO B 152      23.342 -15.825  -5.671  1.00 10.00      B   
ATOM   4893  O   PRO B 152      24.457 -15.569  -5.208  1.00 10.00      B   
ATOM   4894  N   LEU B 153      22.325 -16.226  -4.924  1.00 10.00      B   
ATOM   4895  HN  LEU B 153      21.464 -16.417  -5.355  1.00 10.00      B   
ATOM   4896  CA  LEU B 153      22.449 -16.404  -3.484  1.00 10.00      B   
ATOM   4897  CB  LEU B 153      21.249 -15.786  -2.757  1.00 10.00      B   
ATOM   4898  CG  LEU B 153      21.336 -14.293  -2.424  1.00 10.00      B   
ATOM   4899  CD1 LEU B 153      21.310 -13.449  -3.687  1.00 10.00      B   
ATOM   4900  CD2 LEU B 153      20.209 -13.889  -1.487  1.00 10.00      B   
ATOM   4901  C   LEU B 153      22.548 -17.888  -3.149  1.00 10.00      B   
ATOM   4902  O   LEU B 153      21.573 -18.632  -3.292  1.00 10.00      B   
ATOM   4903  N   THR B 154      23.724 -18.318  -2.712  1.00 10.00      B   
ATOM   4904  HN  THR B 154      24.467 -17.681  -2.620  1.00 10.00      B   
ATOM   4905  CA  THR B 154      23.944 -19.716  -2.369  1.00 10.00      B   
ATOM   4906  CB  THR B 154      25.434 -20.092  -2.483  1.00 10.00      B   
ATOM   4907  OG1 THR B 154      26.124 -19.104  -3.266  1.00 10.00      B   
ATOM   4908  HG1 THR B 154      26.928 -18.839  -2.803  1.00 10.00      B   
ATOM   4909  CG2 THR B 154      25.591 -21.451  -3.147  1.00 10.00      B   
ATOM   4910  C   THR B 154      23.444 -20.023  -0.957  1.00 10.00      B   
ATOM   4911  O   THR B 154      23.360 -21.182  -0.547  1.00 10.00      B   
ATOM   4912  N   HIS B 155      23.106 -18.978  -0.219  1.00 10.00      B   
ATOM   4913  HN  HIS B 155      23.188 -18.081  -0.601  1.00 10.00      B   
ATOM   4914  CA  HIS B 155      22.609 -19.126   1.138  1.00 10.00      B   
ATOM   4915  CB  HIS B 155      23.689 -18.707   2.145  1.00 10.00      B   
ATOM   4916  CG  HIS B 155      23.333 -18.982   3.575  1.00 10.00      B   
ATOM   4917  ND1 HIS B 155      22.502 -18.169   4.321  1.00 10.00      B   
ATOM   4918  HD1 HIS B 155      22.047 -17.354   3.999  1.00 10.00      B   
ATOM   4919  CD2 HIS B 155      23.694 -19.994   4.394  1.00 10.00      B   
ATOM   4920  CE1 HIS B 155      22.372 -18.670   5.535  1.00 10.00      B   
ATOM   4921  NE2 HIS B 155      23.085 -19.776   5.602  1.00 10.00      B   
ATOM   4922  HE2 HIS B 155      23.153 -20.362   6.394  1.00 10.00      B   
ATOM   4923  C   HIS B 155      21.368 -18.266   1.330  1.00 10.00      B   
ATOM   4924  O   HIS B 155      21.332 -17.126   0.868  1.00 10.00      B   
ATOM   4925  N   PRO B 156      20.328 -18.807   1.992  1.00 10.00      B   
ATOM   4926  CA  PRO B 156      19.091 -18.068   2.263  1.00 10.00      B   
ATOM   4927  CB  PRO B 156      18.311 -18.983   3.221  1.00 10.00      B   
ATOM   4928  CG  PRO B 156      19.265 -20.063   3.618  1.00 10.00      B   
ATOM   4929  CD  PRO B 156      20.255 -20.183   2.499  1.00 10.00      B   
ATOM   4930  C   PRO B 156      19.384 -16.727   2.932  1.00 10.00      B   
ATOM   4931  O   PRO B 156      20.308 -16.617   3.745  1.00 10.00      B   
ATOM   4932  N   LEU B 157      18.603 -15.717   2.581  1.00 10.00      B   
ATOM   4933  HN  LEU B 157      17.880 -15.878   1.935  1.00 10.00      B   
ATOM   4934  CA  LEU B 157      18.781 -14.380   3.124  1.00 10.00      B   
ATOM   4935  CB  LEU B 157      17.818 -13.397   2.449  1.00 10.00      B   
ATOM   4936  CG  LEU B 157      17.952 -11.927   2.855  1.00 10.00      B   
ATOM   4937  CD1 LEU B 157      19.334 -11.398   2.507  1.00 10.00      B   
ATOM   4938  CD2 LEU B 157      16.873 -11.087   2.189  1.00 10.00      B   
ATOM   4939  C   LEU B 157      18.594 -14.353   4.637  1.00 10.00      B   
ATOM   4940  O   LEU B 157      19.443 -13.840   5.366  1.00 10.00      B   
ATOM   4941  N   PHE B 158      17.493 -14.920   5.103  1.00 10.00      B   
ATOM   4942  HN  PHE B 158      16.870 -15.346   4.475  1.00 10.00      B   
ATOM   4943  CA  PHE B 158      17.193 -14.942   6.528  1.00 10.00      B   
ATOM   4944  CB  PHE B 158      15.721 -15.296   6.759  1.00 10.00      B   
ATOM   4945  CG  PHE B 158      15.292 -15.247   8.198  1.00 10.00      B   
ATOM   4946  CD1 PHE B 158      15.309 -14.054   8.902  1.00 10.00      B   
ATOM   4947  CD2 PHE B 158      14.864 -16.395   8.844  1.00 10.00      B   
ATOM   4948  CE1 PHE B 158      14.910 -14.008  10.225  1.00 10.00      B   
ATOM   4949  CE2 PHE B 158      14.465 -16.356  10.165  1.00 10.00      B   
ATOM   4950  CZ  PHE B 158      14.487 -15.160  10.857  1.00 10.00      B   
ATOM   4951  C   PHE B 158      18.104 -15.911   7.276  1.00 10.00      B   
ATOM   4952  O   PHE B 158      18.021 -17.128   7.093  1.00 10.00      B   
ATOM   4953  N   LEU B 159      18.978 -15.363   8.109  1.00 10.00      B   
ATOM   4954  HN  LEU B 159      19.005 -14.384   8.204  1.00 10.00      B   
ATOM   4955  CA  LEU B 159      19.890 -16.177   8.894  1.00 10.00      B   
ATOM   4956  CB  LEU B 159      21.259 -15.499   9.013  1.00 10.00      B   
ATOM   4957  CG  LEU B 159      22.347 -16.287   9.751  1.00 10.00      B   
ATOM   4958  CD1 LEU B 159      22.634 -17.603   9.046  1.00 10.00      B   
ATOM   4959  CD2 LEU B 159      23.617 -15.460   9.875  1.00 10.00      B   
ATOM   4960  C   LEU B 159      19.294 -16.426  10.272  1.00 10.00      B   
ATOM   4961  O   LEU B 159      19.428 -17.514  10.831  1.00 10.00      B   
ATOM   4962  N   GLY B 160      18.623 -15.413  10.806  1.00 10.00      B   
ATOM   4963  HN  GLY B 160      18.550 -14.567  10.309  1.00 10.00      B   
ATOM   4964  CA  GLY B 160      18.005 -15.534  12.110  1.00 10.00      B   
ATOM   4965  C   GLY B 160      17.641 -14.185  12.693  1.00 10.00      B   
ATOM   4966  O   GLY B 160      17.513 -13.200  11.966  1.00 10.00      B   
ATOM   4967  N   THR B 161      17.481 -14.133  14.002  1.00 10.00      B   
ATOM   4968  HN  THR B 161      17.613 -14.949  14.536  1.00 10.00      B   
ATOM   4969  CA  THR B 161      17.133 -12.897  14.683  1.00 10.00      B   
ATOM   4970  CB  THR B 161      15.607 -12.624  14.647  1.00 10.00      B   
ATOM   4971  OG1 THR B 161      15.290 -11.441  15.396  1.00 10.00      B   
ATOM   4972  HG1 THR B 161      15.831 -10.705  15.075  1.00 10.00      B   
ATOM   4973  CG2 THR B 161      14.817 -13.804  15.196  1.00 10.00      B   
ATOM   4974  C   THR B 161      17.641 -12.930  16.120  1.00 10.00      B   
ATOM   4975  O   THR B 161      17.759 -13.999  16.720  1.00 10.00      B   
ATOM   4976  N   CYS B 162      17.962 -11.766  16.662  1.00 10.00      B   
ATOM   4977  HN  CYS B 162      17.849 -10.943  16.138  1.00 10.00      B   
ATOM   4978  CA  CYS B 162      18.465 -11.672  18.023  1.00 10.00      B   
ATOM   4979  CB  CYS B 162      19.995 -11.615  18.017  1.00 10.00      B   
ATOM   4980  SG  CYS B 162      20.794 -13.066  17.293  1.00 10.00      B   
ATOM   4981  HG  CYS B 162      19.857 -13.988  17.097  1.00 10.00      B   
ATOM   4982  C   CYS B 162      17.906 -10.440  18.724  1.00 10.00      B   
ATOM   4983  O   CYS B 162      17.491  -9.478  18.078  1.00 10.00      B   
ATOM   4984  N   GLN B 163      17.891 -10.478  20.045  1.00 10.00      B   
ATOM   4985  HN  GLN B 163      18.224 -11.279  20.505  1.00 10.00      B   
ATOM   4986  CA  GLN B 163      17.401  -9.362  20.838  1.00 10.00      B   
ATOM   4987  CB  GLN B 163      16.231  -9.812  21.718  1.00 10.00      B   
ATOM   4988  CG  GLN B 163      15.345  -8.681  22.212  1.00 10.00      B   
ATOM   4989  CD  GLN B 163      14.383  -9.130  23.294  1.00 10.00      B   
ATOM   4990  OE1 GLN B 163      14.692 -10.021  24.087  1.00 10.00      B   
ATOM   4991  NE2 GLN B 163      13.215  -8.517  23.341  1.00 10.00      B   
ATOM   4992 HE21 GLN B 163      13.032  -7.812  22.679  1.00 10.00      B   
ATOM   4993 HE22 GLN B 163      12.577  -8.787  24.037  1.00 10.00      B   
ATOM   4994  C   GLN B 163      18.539  -8.837  21.703  1.00 10.00      B   
ATOM   4995  O   GLN B 163      18.986  -9.515  22.629  1.00 10.00      B   
ATOM   4996  N   ALA B 164      19.020  -7.644  21.394  1.00 10.00      B   
ATOM   4997  HN  ALA B 164      18.616  -7.136  20.656  1.00 10.00      B   
ATOM   4998  CA  ALA B 164      20.122  -7.059  22.140  1.00 10.00      B   
ATOM   4999  CB  ALA B 164      21.451  -7.467  21.515  1.00 10.00      B   
ATOM   5000  C   ALA B 164      20.000  -5.545  22.186  1.00 10.00      B   
ATOM   5001  O   ALA B 164      18.912  -4.998  22.028  1.00 10.00      B   
ATOM   5002  N   SER B 165      21.118  -4.881  22.414  1.00 10.00      B   
ATOM   5003  HN  SER B 165      21.950  -5.379  22.555  1.00 10.00      B   
ATOM   5004  CA  SER B 165      21.149  -3.433  22.474  1.00 10.00      B   
ATOM   5005  CB  SER B 165      21.739  -2.999  23.813  1.00 10.00      B   
ATOM   5006  OG  SER B 165      22.719  -3.932  24.246  1.00 10.00      B   
ATOM   5007  HG  SER B 165      22.348  -4.476  24.954  1.00 10.00      B   
ATOM   5008  C   SER B 165      21.982  -2.880  21.326  1.00 10.00      B   
ATOM   5009  O   SER B 165      21.478  -2.171  20.461  1.00 10.00      B   
ATOM   5010  N   ASP B 166      23.256  -3.239  21.314  1.00 10.00      B   
ATOM   5011  HN  ASP B 166      23.591  -3.825  22.025  1.00 10.00      B   
ATOM   5012  CA  ASP B 166      24.175  -2.780  20.281  1.00 10.00      B   
ATOM   5013  CB  ASP B 166      25.574  -2.583  20.867  1.00 10.00      B   
ATOM   5014  CG  ASP B 166      25.627  -1.437  21.851  1.00 10.00      B   
ATOM   5015  OD1 ASP B 166      25.735  -0.277  21.410  1.00 10.00      B   
ATOM   5016  OD2 ASP B 166      25.549  -1.692  23.075  1.00 10.00      B   
ATOM   5017  C   ASP B 166      24.233  -3.770  19.128  1.00 10.00      B   
ATOM   5018  O   ASP B 166      24.074  -4.976  19.331  1.00 10.00      B   
ATOM   5019  N   PRO B 167      24.462  -3.274  17.902  1.00 10.00      B   
ATOM   5020  CA  PRO B 167      24.545  -4.116  16.700  1.00 10.00      B   
ATOM   5021  CB  PRO B 167      24.888  -3.127  15.577  1.00 10.00      B   
ATOM   5022  CG  PRO B 167      25.358  -1.891  16.268  1.00 10.00      B   
ATOM   5023  CD  PRO B 167      24.633  -1.848  17.579  1.00 10.00      B   
ATOM   5024  C   PRO B 167      25.630  -5.183  16.808  1.00 10.00      B   
ATOM   5025  O   PRO B 167      25.441  -6.315  16.367  1.00 10.00      B   
ATOM   5026  N   GLN B 168      26.759  -4.817  17.409  1.00 10.00      B   
ATOM   5027  HN  GLN B 168      26.844  -3.901  17.747  1.00 10.00      B   
ATOM   5028  CA  GLN B 168      27.871  -5.746  17.574  1.00 10.00      B   
ATOM   5029  CB  GLN B 168      29.082  -5.048  18.197  1.00 10.00      B   
ATOM   5030  CG  GLN B 168      30.349  -5.891  18.188  1.00 10.00      B   
ATOM   5031  CD  GLN B 168      31.507  -5.234  18.915  1.00 10.00      B   
ATOM   5032  OE1 GLN B 168      31.618  -4.009  18.965  1.00 10.00      B   
ATOM   5033  NE2 GLN B 168      32.381  -6.044  19.487  1.00 10.00      B   
ATOM   5034 HE21 GLN B 168      32.235  -7.011  19.416  1.00 10.00      B   
ATOM   5035 HE22 GLN B 168      33.143  -5.645  19.954  1.00 10.00      B   
ATOM   5036  C   GLN B 168      27.455  -6.943  18.421  1.00 10.00      B   
ATOM   5037  O   GLN B 168      27.822  -8.078  18.129  1.00 10.00      B   
ATOM   5038  N   LYS B 169      26.657  -6.680  19.449  1.00 10.00      B   
ATOM   5039  HN  LYS B 169      26.372  -5.757  19.602  1.00 10.00      B   
ATOM   5040  CA  LYS B 169      26.180  -7.727  20.346  1.00 10.00      B   
ATOM   5041  CB  LYS B 169      25.406  -7.109  21.512  1.00 10.00      B   
ATOM   5042  CG  LYS B 169      26.256  -6.276  22.456  1.00 10.00      B   
ATOM   5043  CD  LYS B 169      25.384  -5.426  23.363  1.00 10.00      B   
ATOM   5044  CE  LYS B 169      26.223  -4.651  24.363  1.00 10.00      B   
ATOM   5045  NZ  LYS B 169      25.451  -3.558  25.011  1.00 10.00      B   
ATOM   5046  HZ1 LYS B 169      25.910  -3.271  25.899  1.00 10.00      B   
ATOM   5047  HZ2 LYS B 169      24.482  -3.875  25.224  1.00 10.00      B   
ATOM   5048  HZ3 LYS B 169      25.401  -2.730  24.375  1.00 10.00      B   
ATOM   5049  C   LYS B 169      25.282  -8.705  19.598  1.00 10.00      B   
ATOM   5050  O   LYS B 169      25.341  -9.915  19.815  1.00 10.00      B   
ATOM   5051  N   ALA B 170      24.460  -8.169  18.704  1.00 10.00      B   
ATOM   5052  HN  ALA B 170      24.466  -7.196  18.571  1.00 10.00      B   
ATOM   5053  CA  ALA B 170      23.550  -8.987  17.916  1.00 10.00      B   
ATOM   5054  CB  ALA B 170      22.509  -8.114  17.236  1.00 10.00      B   
ATOM   5055  C   ALA B 170      24.315  -9.801  16.882  1.00 10.00      B   
ATOM   5056  O   ALA B 170      23.821 -10.810  16.383  1.00 10.00      B   
ATOM   5057  N   LEU B 171      25.528  -9.361  16.571  1.00 10.00      B   
ATOM   5058  HN  LEU B 171      25.868  -8.550  17.007  1.00 10.00      B   
ATOM   5059  CA  LEU B 171      26.367 -10.045  15.599  1.00 10.00      B   
ATOM   5060  CB  LEU B 171      27.090  -9.037  14.701  1.00 10.00      B   
ATOM   5061  CG  LEU B 171      26.211  -8.287  13.696  1.00 10.00      B   
ATOM   5062  CD1 LEU B 171      27.006  -7.202  12.987  1.00 10.00      B   
ATOM   5063  CD2 LEU B 171      25.611  -9.250  12.685  1.00 10.00      B   
ATOM   5064  C   LEU B 171      27.369 -10.964  16.285  1.00 10.00      B   
ATOM   5065  O   LEU B 171      28.369 -11.363  15.687  1.00 10.00      B   
ATOM   5066  N   LEU B 172      27.101 -11.293  17.543  1.00 10.00      B   
ATOM   5067  HN  LEU B 172      26.300 -10.926  17.973  1.00 10.00      B   
ATOM   5068  CA  LEU B 172      27.976 -12.175  18.307  1.00 10.00      B   
ATOM   5069  CB  LEU B 172      28.412 -11.505  19.616  1.00 10.00      B   
ATOM   5070  CG  LEU B 172      29.352 -10.301  19.496  1.00 10.00      B   
ATOM   5071  CD1 LEU B 172      29.634  -9.704  20.867  1.00 10.00      B   
ATOM   5072  CD2 LEU B 172      30.648 -10.691  18.801  1.00 10.00      B   
ATOM   5073  C   LEU B 172      27.276 -13.494  18.615  1.00 10.00      B   
ATOM   5074  O   LEU B 172      27.745 -14.281  19.436  1.00 10.00      B   
ATOM   5075  N   ASN B 173      26.156 -13.741  17.950  1.00 10.00      B   
ATOM   5076  HN  ASN B 173      25.840 -13.096  17.281  1.00 10.00      B   
ATOM   5077  CA  ASN B 173      25.398 -14.963  18.181  1.00 10.00      B   
ATOM   5078  CB  ASN B 173      23.900 -14.675  18.277  1.00 10.00      B   
ATOM   5079  CG  ASN B 173      23.384 -14.799  19.695  1.00 10.00      B   
ATOM   5080  OD1 ASN B 173      23.954 -15.525  20.512  1.00 10.00      B   
ATOM   5081  ND2 ASN B 173      22.301 -14.101  19.996  1.00 10.00      B   
ATOM   5082 HD21 ASN B 173      21.894 -13.553  19.291  1.00 10.00      B   
ATOM   5083 HD22 ASN B 173      21.948 -14.158  20.911  1.00 10.00      B   
ATOM   5084  C   ASN B 173      25.672 -16.012  17.117  1.00 10.00      B   
ATOM   5085  O   ASN B 173      25.928 -17.175  17.433  1.00 10.00      B   
ATOM   5086  N   TYR B 174      25.625 -15.598  15.861  1.00 10.00      B   
ATOM   5087  HN  TYR B 174      25.436 -14.656  15.673  1.00 10.00      B   
ATOM   5088  CA  TYR B 174      25.862 -16.508  14.750  1.00 10.00      B   
ATOM   5089  CB  TYR B 174      24.956 -16.161  13.564  1.00 10.00      B   
ATOM   5090  CG  TYR B 174      23.480 -16.198  13.894  1.00 10.00      B   
ATOM   5091  CD1 TYR B 174      22.766 -15.026  14.106  1.00 10.00      B   
ATOM   5092  CD2 TYR B 174      22.802 -17.405  13.999  1.00 10.00      B   
ATOM   5093  CE1 TYR B 174      21.419 -15.056  14.415  1.00 10.00      B   
ATOM   5094  CE2 TYR B 174      21.456 -17.444  14.306  1.00 10.00      B   
ATOM   5095  CZ  TYR B 174      20.770 -16.266  14.513  1.00 10.00      B   
ATOM   5096  OH  TYR B 174      19.430 -16.299  14.823  1.00 10.00      B   
ATOM   5097  HH  TYR B 174      19.277 -16.951  15.520  1.00 10.00      B   
ATOM   5098  C   TYR B 174      27.324 -16.473  14.330  1.00 10.00      B   
ATOM   5099  O   TYR B 174      27.992 -15.446  14.458  1.00 10.00      B   
ATOM   5100  N   GLU B 175      27.812 -17.596  13.835  1.00 10.00      B   
ATOM   5101  HN  GLU B 175      27.221 -18.383  13.758  1.00 10.00      B   
ATOM   5102  CA  GLU B 175      29.193 -17.712  13.396  1.00 10.00      B   
ATOM   5103  CB  GLU B 175      29.626 -19.187  13.416  1.00 10.00      B   
ATOM   5104  CG  GLU B 175      28.876 -20.057  14.419  1.00 10.00      B   
ATOM   5105  CD  GLU B 175      27.649 -20.718  13.818  1.00 10.00      B   
ATOM   5106  OE1 GLU B 175      26.678 -20.001  13.493  1.00 10.00      B   
ATOM   5107  OE2 GLU B 175      27.648 -21.957  13.661  1.00 10.00      B   
ATOM   5108  C   GLU B 175      29.351 -17.136  11.986  1.00 10.00      B   
ATOM   5109  O   GLU B 175      28.363 -16.961  11.272  1.00 10.00      B   
ATOM   5110  N   PRO B 176      30.582 -16.791  11.573  1.00 10.00      B   
ATOM   5111  CA  PRO B 176      31.775 -16.908  12.402  1.00 10.00      B   
ATOM   5112  CB  PRO B 176      32.872 -17.188  11.373  1.00 10.00      B   
ATOM   5113  CG  PRO B 176      32.400 -16.553  10.101  1.00 10.00      B   
ATOM   5114  CD  PRO B 176      30.916 -16.293  10.231  1.00 10.00      B   
ATOM   5115  C   PRO B 176      32.077 -15.615  13.162  1.00 10.00      B   
ATOM   5116  O   PRO B 176      32.180 -14.535  12.574  1.00 10.00      B   
ATOM   5117  N   VAL B 177      32.219 -15.733  14.470  1.00 10.00      B   
ATOM   5118  HN  VAL B 177      32.136 -16.621  14.880  1.00 10.00      B   
ATOM   5119  CA  VAL B 177      32.507 -14.584  15.316  1.00 10.00      B   
ATOM   5120  CB  VAL B 177      32.245 -14.902  16.805  1.00 10.00      B   
ATOM   5121  CG1 VAL B 177      32.512 -13.685  17.678  1.00 10.00      B   
ATOM   5122  CG2 VAL B 177      30.820 -15.398  17.004  1.00 10.00      B   
ATOM   5123  C   VAL B 177      33.956 -14.142  15.133  1.00 10.00      B   
ATOM   5124  O   VAL B 177      34.884 -14.919  15.363  1.00 10.00      B   
ATOM   5125  N   GLY B 178      34.140 -12.907  14.689  1.00 10.00      B   
ATOM   5126  HN  GLY B 178      33.363 -12.352  14.485  1.00 10.00      B   
ATOM   5127  CA  GLY B 178      35.475 -12.379  14.488  1.00 10.00      B   
ATOM   5128  C   GLY B 178      35.694 -11.885  13.073  1.00 10.00      B   
ATOM   5129  O   GLY B 178      36.271 -12.591  12.246  1.00 10.00      B   
ATOM   5130  N   GLY B 179      35.238 -10.670  12.797  1.00 10.00      B   
ATOM   5131  HN  GLY B 179      34.804 -10.146  13.505  1.00 10.00      B   
ATOM   5132  CA  GLY B 179      35.388 -10.096  11.474  1.00 10.00      B   
ATOM   5133  C   GLY B 179      35.151  -8.601  11.486  1.00 10.00      B   
ATOM   5134  O   GLY B 179      34.797  -8.040  12.522  1.00 10.00      B   
ATOM   5135  N   ASP B 180      35.346  -7.959  10.341  1.00 10.00      B   
ATOM   5136  HN  ASP B 180      35.628  -8.471   9.551  1.00 10.00      B   
ATOM   5137  CA  ASP B 180      35.154  -6.513  10.221  1.00 10.00      B   
ATOM   5138  CB  ASP B 180      35.799  -5.991   8.932  1.00 10.00      B   
ATOM   5139  CG  ASP B 180      37.116  -5.278   9.163  1.00 10.00      B   
ATOM   5140  OD1 ASP B 180      37.223  -4.086   8.802  1.00 10.00      B   
ATOM   5141  OD2 ASP B 180      38.061  -5.910   9.688  1.00 10.00      B   
ATOM   5142  C   ASP B 180      33.671  -6.169  10.221  1.00 10.00      B   
ATOM   5143  O   ASP B 180      32.928  -6.600   9.340  1.00 10.00      B   
ATOM   5144  N   ILE B 181      33.242  -5.400  11.208  1.00 10.00      B   
ATOM   5145  HN  ILE B 181      33.885  -5.082  11.886  1.00 10.00      B   
ATOM   5146  CA  ILE B 181      31.846  -5.010  11.323  1.00 10.00      B   
ATOM   5147  CB  ILE B 181      31.310  -5.292  12.744  1.00 10.00      B   
ATOM   5148  CG1 ILE B 181      31.547  -6.757  13.125  1.00 10.00      B   
ATOM   5149  CG2 ILE B 181      29.832  -4.940  12.845  1.00 10.00      B   
ATOM   5150  CD1 ILE B 181      31.245  -7.074  14.574  1.00 10.00      B   
ATOM   5151  C   ILE B 181      31.668  -3.526  11.013  1.00 10.00      B   
ATOM   5152  O   ILE B 181      32.403  -2.687  11.522  1.00 10.00      B   
ATOM   5153  N   TYR B 182      30.705  -3.211  10.160  1.00 10.00      B   
ATOM   5154  HN  TYR B 182      30.168  -3.932   9.755  1.00 10.00      B   
ATOM   5155  CA  TYR B 182      30.416  -1.829   9.800  1.00 10.00      B   
ATOM   5156  CB  TYR B 182      30.725  -1.569   8.322  1.00 10.00      B   
ATOM   5157  CG  TYR B 182      32.171  -1.801   7.953  1.00 10.00      B   
ATOM   5158  CD1 TYR B 182      32.513  -2.506   6.806  1.00 10.00      B   
ATOM   5159  CD2 TYR B 182      33.197  -1.319   8.754  1.00 10.00      B   
ATOM   5160  CE1 TYR B 182      33.836  -2.723   6.470  1.00 10.00      B   
ATOM   5161  CE2 TYR B 182      34.520  -1.530   8.426  1.00 10.00      B   
ATOM   5162  CZ  TYR B 182      34.834  -2.231   7.284  1.00 10.00      B   
ATOM   5163  OH  TYR B 182      36.154  -2.439   6.954  1.00 10.00      B   
ATOM   5164  HH  TYR B 182      36.569  -2.987   7.640  1.00 10.00      B   
ATOM   5165  C   TYR B 182      28.960  -1.512  10.104  1.00 10.00      B   
ATOM   5166  O   TYR B 182      28.056  -1.962   9.398  1.00 10.00      B   
ATOM   5167  N   SER B 183      28.734  -0.757  11.169  1.00 10.00      B
[truncated: 28,187 more chars]
