# Supplementary material for: Large-scale discovery of protein interactions at residue resolution using co-evolution calculated from genomic sequences
Source: Nat Commun. 2021 Mar 2;12:1396. doi: 10.1038/s41467-021-21636-z (PMC7925567; doi:10.1038/s41467-021-21636-z)
Supplement: Supplementary file 12 — Supplementary Data 10 [file 41467_2021_21636_MOESM12_ESM.zip › supplementary/allpdb0172_CASC_CAS5/models/haddock_top9_haddock_60w.pdb]

REMARK FILENAME="haddock_60w.pdb0"
REMARK ===============================================================
REMARK HADDOCK run for haddock
REMARK initial structure: haddock_60.pdb
REMARK final NOE weights: unambig 50 amb: 50
REMARK ===============================================================
REMARK            total,bonds,angles,improper,dihe,vdw,elec,air,cdih,coup,rdcs,vean,dani,xpcs,rg
REMARK energies: -59.5121, 0, 0, 0, 0, -58.9369, -352.447, 351.872, 0, 0, 0, 0, 0, 0, 0
REMARK ===============================================================
REMARK            bonds,angles,impropers,dihe,air,cdih,coup,rdcs,vean,dani,xpcs
REMARK rms-dev.: 0,0,0,0,13.9368,0,0, 0, 0, 0, 0
REMARK ===============================================================
REMARK               air,cdih,coup,rdcs,vean,dani,xpcs
REMARK               >0.3,>5,>1,>0,>5,>0.2,>0.2
REMARK violations.: 3, 0, 0, 0, 0, 0, 0
REMARK ===============================================================
REMARK                        CVpartition#,violations,rms
REMARK AIRs cross-validation: 2, 0, NaN
REMARK ===============================================================
REMARK NCS energy: 0
REMARK ===============================================================
REMARK Symmetry energy: 0
REMARK ===============================================================
REMARK Desolvation energy: 22.2035
REMARK Internal energy free molecules: 139230
REMARK Internal energy complex: -20826
REMARK Binding energy: -160446
REMARK ===============================================================
REMARK buried surface area: 2052.93
REMARK ===============================================================
REMARK water - chain1: 0 0 0
REMARK water - chain2: 0 0 0
REMARK water - chain3: 0 0 0
REMARK water - chain4: 0 0 0
REMARK water - chain5: 0 0 0
REMARK water - chain6: 0 0 0
REMARK ===============================================================
REMARK water - water: 0 0 0
REMARK ===============================================================
REMARK DATE:27-Jul-2020  07:02:24       created by user: he47
REMARK VERSION:1.3
ATOM      1  CB  MET A   1       4.773   9.395  -3.015  1.00 10.00      A   
ATOM      2  CG  MET A   1       4.636   8.014  -3.631  1.00 10.00      A   
ATOM      3  SD  MET A   1       4.619   8.053  -5.435  1.00 10.00      A   
ATOM      4  CE  MET A   1       4.977   6.338  -5.807  1.00 10.00      A   
ATOM      5  C   MET A   1       2.361   9.918  -2.561  1.00 10.00      A   
ATOM      6  O   MET A   1       2.443   9.411  -1.443  1.00 10.00      A   
ATOM      7  N   MET A   1       3.973  11.741  -2.992  1.00 10.00      A   
ATOM      8  HT1 MET A   1       4.793  12.036  -3.556  1.00 10.00      A   
ATOM      9  HT2 MET A   1       4.211  11.821  -1.979  1.00 10.00      A   
ATOM     10  HT3 MET A   1       3.175  12.378  -3.197  1.00 10.00      A   
ATOM     11  CA  MET A   1       3.610  10.343  -3.323  1.00 10.00      A   
ATOM     12  N   SER A   2       1.201  10.142  -3.162  1.00 10.00      A   
ATOM     13  HN  SER A   2       1.190  10.562  -4.053  1.00 10.00      A   
ATOM     14  CA  SER A   2      -0.059   9.775  -2.532  1.00 10.00      A   
ATOM     15  CB  SER A   2      -1.216  10.486  -3.231  1.00 10.00      A   
ATOM     16  OG  SER A   2      -0.876  11.830  -3.522  1.00 10.00      A   
ATOM     17  HG  SER A   2      -0.162  12.116  -2.937  1.00 10.00      A   
ATOM     18  C   SER A   2      -0.266   8.262  -2.582  1.00 10.00      A   
ATOM     19  O   SER A   2      -0.454   7.690  -3.655  1.00 10.00      A   
ATOM     20  N   ASN A   3      -0.210   7.618  -1.425  1.00 10.00      A   
ATOM     21  HN  ASN A   3      -0.030   8.123  -0.604  1.00 10.00      A   
ATOM     22  CA  ASN A   3      -0.393   6.170  -1.346  1.00 10.00      A   
ATOM     23  CB  ASN A   3       0.632   5.540  -0.403  1.00 10.00      A   
ATOM     24  CG  ASN A   3       1.976   5.301  -1.056  1.00 10.00      A   
ATOM     25  OD1 ASN A   3       2.101   5.330  -2.280  1.00 10.00      A   
ATOM     26  ND2 ASN A   3       2.985   5.049  -0.243  1.00 10.00      A   
ATOM     27 HD21 ASN A   3       2.810   5.028   0.723  1.00 10.00      A   
ATOM     28 HD22 ASN A   3       3.873   4.882  -0.637  1.00 10.00      A   
ATOM     29  C   ASN A   3      -1.791   5.808  -0.873  1.00 10.00      A   
ATOM     30  O   ASN A   3      -2.182   4.639  -0.903  1.00 10.00      A   
ATOM     31  N   PHE A   4      -2.541   6.806  -0.431  1.00 10.00      A   
ATOM     32  HN  PHE A   4      -2.189   7.720  -0.448  1.00 10.00      A   
ATOM     33  CA  PHE A   4      -3.886   6.574   0.063  1.00 10.00      A   
ATOM     34  CB  PHE A   4      -3.988   6.932   1.546  1.00 10.00      A   
ATOM     35  CG  PHE A   4      -3.161   6.048   2.437  1.00 10.00      A   
ATOM     36  CD1 PHE A   4      -1.899   6.444   2.847  1.00 10.00      A   
ATOM     37  CD2 PHE A   4      -3.646   4.822   2.863  1.00 10.00      A   
ATOM     38  CE1 PHE A   4      -1.133   5.635   3.663  1.00 10.00      A   
ATOM     39  CE2 PHE A   4      -2.886   4.008   3.680  1.00 10.00      A   
ATOM     40  CZ  PHE A   4      -1.628   4.415   4.081  1.00 10.00      A   
ATOM     41  C   PHE A   4      -4.914   7.347  -0.746  1.00 10.00      A   
ATOM     42  O   PHE A   4      -4.832   8.571  -0.879  1.00 10.00      A   
ATOM     43  N   ILE A   5      -5.873   6.621  -1.292  1.00 10.00      A   
ATOM     44  HN  ILE A   5      -5.871   5.648  -1.154  1.00 10.00      A   
ATOM     45  CA  ILE A   5      -6.930   7.225  -2.090  1.00 10.00      A   
ATOM     46  CB  ILE A   5      -7.321   6.327  -3.280  1.00 10.00      A   
ATOM     47  CG1 ILE A   5      -6.067   5.788  -3.971  1.00 10.00      A   
ATOM     48  CG2 ILE A   5      -8.179   7.105  -4.270  1.00 10.00      A   
ATOM     49  CD1 ILE A   5      -6.327   4.585  -4.845  1.00 10.00      A   
ATOM     50  C   ILE A   5      -8.163   7.457  -1.228  1.00 10.00      A   
ATOM     51  O   ILE A   5      -8.682   6.524  -0.614  1.00 10.00      A   
ATOM     52  N   ASN A   6      -8.621   8.699  -1.178  1.00 10.00      A   
ATOM     53  HN  ASN A   6      -8.159   9.402  -1.691  1.00 10.00      A   
ATOM     54  CA  ASN A   6      -9.797   9.051  -0.393  1.00 10.00      A   
ATOM     55  CB  ASN A   6      -9.552  10.331   0.416  1.00 10.00      A   
ATOM     56  CG  ASN A   6      -8.618  10.128   1.594  1.00 10.00      A   
ATOM     57  OD1 ASN A   6      -9.053   9.807   2.697  1.00 10.00      A   
ATOM     58  ND2 ASN A   6      -7.328  10.327   1.370  1.00 10.00      A   
ATOM     59 HD21 ASN A   6      -7.053  10.593   0.466  1.00 10.00      A   
ATOM     60 HD22 ASN A   6      -6.701  10.199   2.113  1.00 10.00      A   
ATOM     61  C   ASN A   6     -11.000   9.246  -1.302  1.00 10.00      A   
ATOM     62  O   ASN A   6     -11.109  10.262  -1.992  1.00 10.00      A   
ATOM     63  N   ILE A   7     -11.894   8.271  -1.310  1.00 10.00      A   
ATOM     64  HN  ILE A   7     -11.747   7.479  -0.746  1.00 10.00      A   
ATOM     65  CA  ILE A   7     -13.090   8.341  -2.137  1.00 10.00      A   
ATOM     66  CB  ILE A   7     -13.458   6.964  -2.728  1.00 10.00      A   
ATOM     67  CG1 ILE A   7     -12.226   6.312  -3.360  1.00 10.00      A   
ATOM     68  CG2 ILE A   7     -14.570   7.108  -3.757  1.00 10.00      A   
ATOM     69  CD1 ILE A   7     -12.444   4.880  -3.804  1.00 10.00      A   
ATOM     70  C   ILE A   7     -14.268   8.882  -1.331  1.00 10.00      A   
ATOM     71  O   ILE A   7     -14.650   8.309  -0.308  1.00 10.00      A   
ATOM     72  N   HIS A   8     -14.823   9.998  -1.788  1.00 10.00      A   
ATOM     73  HN  HIS A   8     -14.468  10.407  -2.608  1.00 10.00      A   
ATOM     74  CA  HIS A   8     -15.960  10.624  -1.121  1.00 10.00      A   
ATOM     75  CB  HIS A   8     -15.628  12.066  -0.727  1.00 10.00      A   
ATOM     76  CG  HIS A   8     -14.475  12.193   0.222  1.00 10.00      A   
ATOM     77  ND1 HIS A   8     -14.628  12.249   1.591  1.00 10.00      A   
ATOM     78  HD1 HIS A   8     -15.488  12.221   2.077  1.00 10.00      A   
ATOM     79  CD2 HIS A   8     -13.144  12.283  -0.008  1.00 10.00      A   
ATOM     80  CE1 HIS A   8     -13.446  12.369   2.162  1.00 10.00      A   
ATOM     81  NE2 HIS A   8     -12.529  12.392   1.215  1.00 10.00      A   
ATOM     82  HE2 HIS A   8     -11.563  12.497   1.362  1.00 10.00      A   
ATOM     83  C   HIS A   8     -17.170  10.602  -2.043  1.00 10.00      A   
ATOM     84  O   HIS A   8     -17.161  11.233  -3.103  1.00 10.00      A   
ATOM     85  N   VAL A   9     -18.202   9.874  -1.647  1.00 10.00      A   
ATOM     86  HN  VAL A   9     -18.155   9.398  -0.786  1.00 10.00      A   
ATOM     87  CA  VAL A   9     -19.405   9.755  -2.457  1.00 10.00      A   
ATOM     88  CB  VAL A   9     -19.674   8.282  -2.840  1.00 10.00      A   
ATOM     89  CG1 VAL A   9     -20.711   8.191  -3.948  1.00 10.00      A   
ATOM     90  CG2 VAL A   9     -18.389   7.574  -3.242  1.00 10.00      A   
ATOM     91  C   VAL A   9     -20.637  10.301  -1.738  1.00 10.00      A   
ATOM     92  O   VAL A   9     -20.926   9.918  -0.603  1.00 10.00      A   
ATOM     93  N   LEU A  10     -21.350  11.202  -2.407  1.00 10.00      A   
ATOM     94  HN  LEU A  10     -21.046  11.486  -3.299  1.00 10.00      A   
ATOM     95  CA  LEU A  10     -22.573  11.780  -1.868  1.00 10.00      A   
ATOM     96  CB  LEU A  10     -22.457  13.300  -1.737  1.00 10.00      A   
ATOM     97  CG  LEU A  10     -22.092  13.830  -0.347  1.00 10.00      A   
ATOM     98  CD1 LEU A  10     -22.085  15.351  -0.337  1.00 10.00      A   
ATOM     99  CD2 LEU A  10     -23.052  13.293   0.702  1.00 10.00      A   
ATOM    100  C   LEU A  10     -23.737  11.415  -2.778  1.00 10.00      A   
ATOM    101  O   LEU A  10     -23.736  11.742  -3.968  1.00 10.00      A   
ATOM    102  N   ILE A  11     -24.719  10.719  -2.228  1.00 10.00      A   
ATOM    103  HN  ILE A  11     -24.667  10.480  -1.276  1.00 10.00      A   
ATOM    104  CA  ILE A  11     -25.868  10.289  -3.009  1.00 10.00      A   
ATOM    105  CB  ILE A  11     -25.608   8.900  -3.638  1.00 10.00      A   
ATOM    106  CG1 ILE A  11     -26.900   8.300  -4.205  1.00 10.00      A   
ATOM    107  CG2 ILE A  11     -24.970   7.963  -2.622  1.00 10.00      A   
ATOM    108  CD1 ILE A  11     -26.779   6.851  -4.618  1.00 10.00      A   
ATOM    109  C   ILE A  11     -27.144  10.234  -2.170  1.00 10.00      A   
ATOM    110  O   ILE A  11     -27.143   9.731  -1.046  1.00 10.00      A   
ATOM    111  N   SER A  12     -28.228  10.752  -2.727  1.00 10.00      A   
ATOM    112  HN  SER A  12     -28.165  11.138  -3.629  1.00 10.00      A   
ATOM    113  CA  SER A  12     -29.512  10.741  -2.046  1.00 10.00      A   
ATOM    114  CB  SER A  12     -30.380  11.911  -2.517  1.00 10.00      A   
ATOM    115  OG  SER A  12     -31.420  12.184  -1.591  1.00 10.00      A   
ATOM    116  HG  SER A  12     -32.270  12.162  -2.048  1.00 10.00      A   
ATOM    117  C   SER A  12     -30.217   9.416  -2.322  1.00 10.00      A   
ATOM    118  O   SER A  12     -30.278   8.964  -3.466  1.00 10.00      A   
ATOM    119  N   HIS A  13     -30.721   8.785  -1.274  1.00 10.00      A   
ATOM    120  HN  HIS A  13     -30.639   9.191  -0.380  1.00 10.00      A   
ATOM    121  CA  HIS A  13     -31.412   7.511  -1.412  1.00 10.00      A   
ATOM    122  CB  HIS A  13     -30.976   6.529  -0.321  1.00 10.00      A   
ATOM    123  CG  HIS A  13     -29.641   5.890  -0.559  1.00 10.00      A   
ATOM    124  ND1 HIS A  13     -29.234   4.735   0.078  1.00 10.00      A   
ATOM    125  HD1 HIS A  13     -29.762   4.222   0.732  1.00 10.00      A   
ATOM    126  CD2 HIS A  13     -28.607   6.256  -1.356  1.00 10.00      A   
ATOM    127  CE1 HIS A  13     -28.012   4.425  -0.313  1.00 10.00      A   
ATOM    128  NE2 HIS A  13     -27.610   5.329  -1.181  1.00 10.00      A   
ATOM    129  HE2 HIS A  13     -26.731   5.340  -1.626  1.00 10.00      A   
ATOM    130  C   HIS A  13     -32.920   7.698  -1.377  1.00 10.00      A   
ATOM    131  O   HIS A  13     -33.451   8.410  -0.521  1.00 10.00      A   
ATOM    132  N   SER A  14     -33.597   7.060  -2.316  1.00 10.00      A   
ATOM    133  HN  SER A  14     -33.104   6.520  -2.969  1.00 10.00      A   
ATOM    134  CA  SER A  14     -35.045   7.127  -2.419  1.00 10.00      A   
ATOM    135  CB  SER A  14     -35.460   6.504  -3.750  1.00 10.00      A   
ATOM    136  OG  SER A  14     -34.353   6.471  -4.640  1.00 10.00      A   
ATOM    137  HG  SER A  14     -34.390   7.244  -5.216  1.00 10.00      A   
ATOM    138  C   SER A  14     -35.690   6.366  -1.262  1.00 10.00      A   
ATOM    139  O   SER A  14     -35.038   5.533  -0.631  1.00 10.00      A   
ATOM    140  N   PRO A  15     -36.971   6.652  -0.958  1.00 10.00      A   
ATOM    141  CA  PRO A  15     -37.703   5.985   0.129  1.00 10.00      A   
ATOM    142  CB  PRO A  15     -39.141   6.470  -0.062  1.00 10.00      A   
ATOM    143  CG  PRO A  15     -39.000   7.786  -0.739  1.00 10.00      A   
ATOM    144  CD  PRO A  15     -37.807   7.657  -1.644  1.00 10.00      A   
ATOM    145  C   PRO A  15     -37.644   4.466   0.004  1.00 10.00      A   
ATOM    146  O   PRO A  15     -38.331   3.875  -0.825  1.00 10.00      A   
ATOM    147  N   SER A  16     -36.804   3.846   0.820  1.00 10.00      A   
ATOM    148  HN  SER A  16     -36.271   4.379   1.454  1.00 10.00      A   
ATOM    149  CA  SER A  16     -36.641   2.403   0.794  1.00 10.00      A   
ATOM    150  CB  SER A  16     -35.907   1.997  -0.488  1.00 10.00      A   
ATOM    151  OG  SER A  16     -34.797   2.850  -0.728  1.00 10.00      A   
ATOM    152  HG  SER A  16     -35.104   3.766  -0.803  1.00 10.00      A   
ATOM    153  C   SER A  16     -35.867   1.924   2.020  1.00 10.00      A   
ATOM    154  O   SER A  16     -35.641   2.691   2.963  1.00 10.00      A   
ATOM    155  N   CYS A  17     -35.463   0.658   2.001  1.00 10.00      A   
ATOM    156  HN  CYS A  17     -35.667   0.106   1.218  1.00 10.00      A   
ATOM    157  CA  CYS A  17     -34.710   0.060   3.095  1.00 10.00      A   
ATOM    158  CB  CYS A  17     -35.652  -0.711   4.028  1.00 10.00      A   
ATOM    159  SG  CYS A  17     -34.895  -1.264   5.573  1.00 10.00      A   
ATOM    160  HG  CYS A  17     -34.036  -0.329   5.961  1.00 10.00      A   
ATOM    161  C   CYS A  17     -33.643  -0.872   2.526  1.00 10.00      A   
ATOM    162  O   CYS A  17     -33.918  -2.035   2.224  1.00 10.00      A   
ATOM    163  N   LEU A  18     -32.433  -0.353   2.362  1.00 10.00      A   
ATOM    164  HN  LEU A  18     -32.272   0.580   2.612  1.00 10.00      A   
ATOM    165  CA  LEU A  18     -31.339  -1.137   1.804  1.00 10.00      A   
ATOM    166  CB  LEU A  18     -30.379  -0.244   1.014  1.00 10.00      A   
ATOM    167  CG  LEU A  18     -30.983   0.488  -0.187  1.00 10.00      A   
ATOM    168  CD1 LEU A  18     -29.931   1.332  -0.889  1.00 10.00      A   
ATOM    169  CD2 LEU A  18     -31.620  -0.496  -1.157  1.00 10.00      A   
ATOM    170  C   LEU A  18     -30.583  -1.916   2.875  1.00 10.00      A   
ATOM    171  O   LEU A  18     -29.820  -2.829   2.566  1.00 10.00      A   
ATOM    172  N   ASN A  19     -30.795  -1.560   4.132  1.00 10.00      A   
ATOM    173  HN  ASN A  19     -31.426  -0.835   4.327  1.00 10.00      A   
ATOM    174  CA  ASN A  19     -30.121  -2.242   5.231  1.00 10.00      A   
ATOM    175  CB  ASN A  19     -28.979  -1.393   5.800  1.00 10.00      A   
ATOM    176  CG  ASN A  19     -28.102  -2.160   6.774  1.00 10.00      A   
ATOM    177  OD1 ASN A  19     -27.595  -1.597   7.738  1.00 10.00      A   
ATOM    178  ND2 ASN A  19     -27.897  -3.446   6.517  1.00 10.00      A   
ATOM    179 HD21 ASN A  19     -28.314  -3.830   5.721  1.00 10.00      A   
ATOM    180 HD22 ASN A  19     -27.340  -3.964   7.142  1.00 10.00      A   
ATOM    181  C   ASN A  19     -31.106  -2.624   6.329  1.00 10.00      A   
ATOM    182  O   ASN A  19     -31.429  -1.816   7.200  1.00 10.00      A   
ATOM    183  N   ARG A  20     -31.580  -3.860   6.274  1.00 10.00      A   
ATOM    184  HN  ARG A  20     -31.275  -4.456   5.558  1.00 10.00      A   
ATOM    185  CA  ARG A  20     -32.535  -4.363   7.250  1.00 10.00      A   
ATOM    186  CB  ARG A  20     -33.496  -5.344   6.578  1.00 10.00      A   
ATOM    187  CG  ARG A  20     -34.780  -5.613   7.349  1.00 10.00      A   
ATOM    188  CD  ARG A  20     -35.628  -6.662   6.649  1.00 10.00      A   
ATOM    189  NE  ARG A  20     -35.696  -6.429   5.204  1.00 10.00      A   
ATOM    190  HE  ARG A  20     -35.281  -5.603   4.863  1.00 10.00      A   
ATOM    191  CZ  ARG A  20     -36.279  -7.255   4.335  1.00 10.00      A   
ATOM    192  NH1 ARG A  20     -36.865  -8.373   4.751  1.00 10.00      A   
ATOM    193 HH11 ARG A  20     -36.871  -8.616   5.764  1.00 10.00      A   
ATOM    194 HH12 ARG A  20     -37.318  -9.015   4.063  1.00 10.00      A   
ATOM    195  NH2 ARG A  20     -36.263  -6.969   3.042  1.00 10.00      A   
ATOM    196 HH21 ARG A  20     -35.790  -6.102   2.704  1.00 10.00      A   
ATOM    197 HH22 ARG A  20     -36.714  -7.613   2.358  1.00 10.00      A   
ATOM    198  C   ARG A  20     -31.820  -5.053   8.404  1.00 10.00      A   
ATOM    199  O   ARG A  20     -30.899  -5.847   8.196  1.00 10.00      A   
ATOM    200  N   ASP A  21     -32.241  -4.742   9.616  1.00 10.00      A   
ATOM    201  HN  ASP A  21     -32.964  -4.080   9.718  1.00 10.00      A   
ATOM    202  CA  ASP A  21     -31.657  -5.342  10.806  1.00 10.00      A   
ATOM    203  CB  ASP A  21     -31.630  -4.331  11.964  1.00 10.00      A   
ATOM    204  CG  ASP A  21     -32.650  -4.607  13.050  1.00 10.00      A   
ATOM    205  OD1 ASP A  21     -33.837  -4.284  12.856  1.00 10.00      A   
ATOM    206  OD2 ASP A  21     -32.268  -5.159  14.103  1.00 10.00      A   
ATOM    207  C   ASP A  21     -32.396  -6.628  11.182  1.00 10.00      A   
ATOM    208  O   ASP A  21     -33.426  -6.959  10.587  1.00 10.00      A   
ATOM    209  N   ASP A  22     -31.875  -7.348  12.168  1.00 10.00      A   
ATOM    210  HN  ASP A  22     -31.067  -7.020  12.619  1.00 10.00      A   
ATOM    211  CA  ASP A  22     -32.473  -8.609  12.609  1.00 10.00      A   
ATOM    212  CB  ASP A  22     -31.578  -9.317  13.629  1.00 10.00      A   
ATOM    213  CG  ASP A  22     -30.299  -9.848  13.010  1.00 10.00      A   
ATOM    214  OD1 ASP A  22     -30.333 -10.943  12.404  1.00 10.00      A   
ATOM    215  OD2 ASP A  22     -29.254  -9.171  13.120  1.00 10.00      A   
ATOM    216  C   ASP A  22     -33.886  -8.433  13.164  1.00 10.00      A   
ATOM    217  O   ASP A  22     -34.702  -9.353  13.097  1.00 10.00      A   
ATOM    218  N   MET A  23     -34.177  -7.248  13.692  1.00 10.00      A   
ATOM    219  HN  MET A  23     -33.484  -6.546  13.711  1.00 10.00      A   
ATOM    220  CA  MET A  23     -35.496  -6.955  14.250  1.00 10.00      A   
ATOM    221  CB  MET A  23     -35.395  -5.915  15.371  1.00 10.00      A   
ATOM    222  CG  MET A  23     -34.421  -6.279  16.481  1.00 10.00      A   
ATOM    223  SD  MET A  23     -34.971  -7.676  17.481  1.00 10.00      A   
ATOM    224  CE  MET A  23     -36.328  -6.929  18.381  1.00 10.00      A   
ATOM    225  C   MET A  23     -36.462  -6.473  13.166  1.00 10.00      A   
ATOM    226  O   MET A  23     -37.539  -5.954  13.469  1.00 10.00      A   
ATOM    227  N   ASN A  24     -36.052  -6.638  11.905  1.00 10.00      A   
ATOM    228  HN  ASN A  24     -35.166  -7.030  11.749  1.00 10.00      A   
ATOM    229  CA  ASN A  24     -36.864  -6.249  10.744  1.00 10.00      A   
ATOM    230  CB  ASN A  24     -38.226  -6.959  10.754  1.00 10.00      A   
ATOM    231  CG  ASN A  24     -38.776  -7.231   9.364  1.00 10.00      A   
ATOM    232  OD1 ASN A  24     -38.453  -6.536   8.398  1.00 10.00      A   
ATOM    233  ND2 ASN A  24     -39.618  -8.248   9.253  1.00 10.00      A   
ATOM    234 HD21 ASN A  24     -39.836  -8.761  10.064  1.00 10.00      A   
ATOM    235 HD22 ASN A  24     -39.993  -8.447   8.371  1.00 10.00      A   
ATOM    236  C   ASN A  24     -37.042  -4.733  10.655  1.00 10.00      A   
ATOM    237  O   ASN A  24     -38.078  -4.242  10.206  1.00 10.00      A   
ATOM    238  N   MET A  25     -36.027  -3.994  11.079  1.00 10.00      A   
ATOM    239  HN  MET A  25     -35.226  -4.436  11.440  1.00 10.00      A   
ATOM    240  CA  MET A  25     -36.071  -2.540  11.037  1.00 10.00      A   
ATOM    241  CB  MET A  25     -36.027  -1.958  12.450  1.00 10.00      A   
ATOM    242  CG  MET A  25     -37.256  -2.243  13.293  1.00 10.00      A   
ATOM    243  SD  MET A  25     -37.160  -1.468  14.918  1.00 10.00      A   
ATOM    244  CE  MET A  25     -36.938   0.250  14.452  1.00 10.00      A   
ATOM    245  C   MET A  25     -34.907  -1.989  10.226  1.00 10.00      A   
ATOM    246  O   MET A  25     -34.044  -2.741   9.769  1.00 10.00      A   
ATOM    247  N   GLN A  26     -34.897  -0.678  10.033  1.00 10.00      A   
ATOM    248  HN  GLN A  26     -35.633  -0.132  10.404  1.00 10.00      A   
ATOM    249  CA  GLN A  26     -33.832  -0.018   9.293  1.00 10.00      A   
ATOM    250  CB  GLN A  26     -34.376   1.241   8.608  1.00 10.00      A   
ATOM    251  CG  GLN A  26     -33.336   2.136   7.942  1.00 10.00      A   
ATOM    252  CD  GLN A  26     -32.417   1.396   6.988  1.00 10.00      A   
ATOM    253  OE1 GLN A  26     -32.819   1.019   5.886  1.00 10.00      A   
ATOM    254  NE2 GLN A  26     -31.166   1.219   7.389  1.00 10.00      A   
ATOM    255 HE21 GLN A  26     -30.901   1.576   8.270  1.00 10.00      A   
ATOM    256 HE22 GLN A  26     -30.554   0.736   6.799  1.00 10.00      A   
ATOM    257  C   GLN A  26     -32.696   0.327  10.248  1.00 10.00      A   
ATOM    258  O   GLN A  26     -32.879   1.107  11.184  1.00 10.00      A   
ATOM    259  N   LYS A  27     -31.533  -0.275  10.013  1.00 10.00      A   
ATOM    260  HN  LYS A  27     -31.462  -0.887   9.248  1.00 10.00      A   
ATOM    261  CA  LYS A  27     -30.358  -0.055  10.850  1.00 10.00      A   
ATOM    262  CB  LYS A  27     -29.179  -0.907  10.384  1.00 10.00      A   
ATOM    263  CG  LYS A  27     -28.961  -2.167  11.205  1.00 10.00      A   
ATOM    264  CD  LYS A  27     -28.887  -1.852  12.692  1.00 10.00      A   
ATOM    265  CE  LYS A  27     -28.573  -3.094  13.509  1.00 10.00      A   
ATOM    266  NZ  LYS A  27     -28.908  -2.921  14.949  1.00 10.00      A   
ATOM    267  HZ1 LYS A  27     -28.487  -3.691  15.510  1.00 10.00      A   
ATOM    268  HZ2 LYS A  27     -29.938  -2.940  15.080  1.00 10.00      A   
ATOM    269  HZ3 LYS A  27     -28.544  -2.011  15.302  1.00 10.00      A   
ATOM    270  C   LYS A  27     -29.952   1.413  10.916  1.00 10.00      A   
ATOM    271  O   LYS A  27     -29.935   2.119   9.903  1.00 10.00      A   
ATOM    272  N   ASP A  28     -29.622   1.853  12.117  1.00 10.00      A   
ATOM    273  HN  ASP A  28     -29.650   1.231  12.875  1.00 10.00      A   
ATOM    274  CA  ASP A  28     -29.217   3.227  12.356  1.00 10.00      A   
ATOM    275  CB  ASP A  28     -30.382   4.037  12.936  1.00 10.00      A   
ATOM    276  CG  ASP A  28     -30.743   3.627  14.352  1.00 10.00      A   
ATOM    277  OD1 ASP A  28     -30.232   4.245  15.309  1.00 10.00      A   
ATOM    278  OD2 ASP A  28     -31.545   2.684  14.517  1.00 10.00      A   
ATOM    279  C   ASP A  28     -28.033   3.270  13.313  1.00 10.00      A   
ATOM    280  O   ASP A  28     -27.727   2.280  13.986  1.00 10.00      A   
ATOM    281  N   ALA A  29     -27.372   4.412  13.362  1.00 10.00      A   
ATOM    282  HN  ALA A  29     -27.671   5.160  12.791  1.00 10.00      A   
ATOM    283  CA  ALA A  29     -26.227   4.612  14.234  1.00 10.00      A   
ATOM    284  CB  ALA A  29     -24.930   4.426  13.465  1.00 10.00      A   
ATOM    285  C   ALA A  29     -26.273   6.006  14.837  1.00 10.00      A   
ATOM    286  O   ALA A  29     -26.969   6.886  14.331  1.00 10.00      A   
ATOM    287  N   ILE A  30     -25.544   6.208  15.916  1.00 10.00      A   
ATOM    288  HN  ILE A  30     -25.017   5.466  16.288  1.00 10.00      A   
ATOM    289  CA  ILE A  30     -25.509   7.507  16.564  1.00 10.00      A   
ATOM    290  CB  ILE A  30     -25.444   7.382  18.098  1.00 10.00      A   
ATOM    291  CG1 ILE A  30     -26.643   6.578  18.610  1.00 10.00      A   
ATOM    292  CG2 ILE A  30     -25.407   8.761  18.742  1.00 10.00      A   
ATOM    293  CD1 ILE A  30     -26.566   6.221  20.077  1.00 10.00      A   
ATOM    294  C   ILE A  30     -24.323   8.320  16.062  1.00 10.00      A   
ATOM    295  O   ILE A  30     -23.170   7.907  16.209  1.00 10.00      A   
ATOM    296  N   PHE A  31     -24.610   9.456  15.449  1.00 10.00      A   
ATOM    297  HN  PHE A  31     -25.551   9.722  15.346  1.00 10.00      A   
ATOM    298  CA  PHE A  31     -23.566  10.329  14.934  1.00 10.00      A   
ATOM    299  CB  PHE A  31     -23.330  10.098  13.438  1.00 10.00      A   
ATOM    300  CG  PHE A  31     -22.123  10.817  12.896  1.00 10.00      A   
ATOM    301  CD1 PHE A  31     -20.851  10.290  13.066  1.00 10.00      A   
ATOM    302  CD2 PHE A  31     -22.262  12.019  12.217  1.00 10.00      A   
ATOM    303  CE1 PHE A  31     -19.742  10.948  12.569  1.00 10.00      A   
ATOM    304  CE2 PHE A  31     -21.156  12.682  11.718  1.00 10.00      A   
ATOM    305  CZ  PHE A  31     -19.894  12.145  11.895  1.00 10.00      A   
ATOM    306  C   PHE A  31     -23.923  11.781  15.204  1.00 10.00      A   
ATOM    307  O   PHE A  31     -24.976  12.261  14.783  1.00 10.00      A   
ATOM    308  N   GLY A  32     -23.056  12.471  15.926  1.00 10.00      A   
ATOM    309  HN  GLY A  32     -22.239  12.032  16.252  1.00 10.00      A   
ATOM    310  CA  GLY A  32     -23.308  13.857  16.252  1.00 10.00      A   
ATOM    311  C   GLY A  32     -24.244  13.968  17.437  1.00 10.00      A   
ATOM    312  O   GLY A  32     -24.755  15.047  17.742  1.00 10.00      A   
ATOM    313  N   GLY A  33     -24.473  12.836  18.098  1.00 10.00      A   
ATOM    314  HN  GLY A  33     -24.030  12.014  17.799  1.00 10.00      A   
ATOM    315  CA  GLY A  33     -25.348  12.799  19.253  1.00 10.00      A   
ATOM    316  C   GLY A  33     -26.791  12.480  18.903  1.00 10.00      A   
ATOM    317  O   GLY A  33     -27.638  12.380  19.789  1.00 10.00      A   
ATOM    318  N   LYS A  34     -27.079  12.318  17.619  1.00 10.00      A   
ATOM    319  HN  LYS A  34     -26.365  12.392  16.953  1.00 10.00      A   
ATOM    320  CA  LYS A  34     -28.440  12.020  17.180  1.00 10.00      A   
ATOM    321  CB  LYS A  34     -29.033  13.203  16.409  1.00 10.00      A   
ATOM    322  CG  LYS A  34     -29.391  14.390  17.287  1.00 10.00      A   
ATOM    323  CD  LYS A  34     -30.021  15.510  16.480  1.00 10.00      A   
ATOM    324  CE  LYS A  34     -30.663  16.549  17.388  1.00 10.00      A   
ATOM    325  NZ  LYS A  34     -31.412  17.571  16.614  1.00 10.00      A   
ATOM    326  HZ1 LYS A  34     -32.120  17.111  16.007  1.00 10.00      A   
ATOM    327  HZ2 LYS A  34     -30.761  18.117  16.015  1.00 10.00      A   
ATOM    328  HZ3 LYS A  34     -31.900  18.225  17.259  1.00 10.00      A   
ATOM    329  C   LYS A  34     -28.498  10.754  16.336  1.00 10.00      A   
ATOM    330  O   LYS A  34     -27.467  10.257  15.871  1.00 10.00      A   
ATOM    331  N   ARG A  35     -29.711  10.240  16.151  1.00 10.00      A   
ATOM    332  HN  ARG A  35     -30.483  10.685  16.562  1.00 10.00      A   
ATOM    333  CA  ARG A  35     -29.932   9.033  15.365  1.00 10.00      A   
ATOM    334  CB  ARG A  35     -31.333   8.470  15.624  1.00 10.00      A   
ATOM    335  CG  ARG A  35     -31.570   7.096  15.014  1.00 10.00      A   
ATOM    336  CD  ARG A  35     -33.043   6.718  15.031  1.00 10.00      A   
ATOM    337  NE  ARG A  35     -33.777   7.290  13.899  1.00 10.00      A   
ATOM    338  HE  ARG A  35     -33.771   8.272  13.803  1.00 10.00      A   
ATOM    339  CZ  ARG A  35     -34.470   6.569  13.017  1.00 10.00      A   
ATOM    340  NH1 ARG A  35     -34.534   5.245  13.127  1.00 10.00      A   
ATOM    341 HH11 ARG A  35     -35.079   4.684  12.432  1.00 10.00      A   
ATOM    342 HH12 ARG A  35     -34.043   4.757  13.909  1.00 10.00      A   
ATOM    343  NH2 ARG A  35     -35.091   7.171  12.015  1.00 10.00      A   
ATOM    344 HH21 ARG A  35     -35.641   6.605  11.324  1.00 10.00      A   
ATOM    345 HH22 ARG A  35     -35.037   8.210  11.907  1.00 10.00      A   
ATOM    346  C   ARG A  35     -29.754   9.303  13.875  1.00 10.00      A   
ATOM    347  O   ARG A  35     -30.452  10.134  13.293  1.00 10.00      A   
ATOM    348  N   ARG A  36     -28.818   8.595  13.266  1.00 10.00      A   
ATOM    349  HN  ARG A  36     -28.292   7.946  13.791  1.00 10.00      A   
ATOM    350  CA  ARG A  36     -28.536   8.739  11.846  1.00 10.00      A   
ATOM    351  CB  ARG A  36     -27.125   9.310  11.646  1.00 10.00      A   
ATOM    352  CG  ARG A  36     -26.792  10.485  12.552  1.00 10.00      A   
ATOM    353  CD  ARG A  36     -27.243  11.803  11.951  1.00 10.00      A   
ATOM    354  NE  ARG A  36     -26.392  12.200  10.834  1.00 10.00      A   
ATOM    355  HE  ARG A  36     -26.449  11.664  10.010  1.00 10.00      A   
ATOM    356  CZ  ARG A  36     -25.544  13.227  10.867  1.00 10.00      A   
ATOM    357  NH1 ARG A  36     -25.421  13.976  11.960  1.00 10.00      A   
ATOM    358 HH11 ARG A  36     -24.749  14.776  11.974  1.00 10.00      A   
ATOM    359 HH12 ARG A  36     -25.994  13.772  12.808  1.00 10.00      A   
ATOM    360  NH2 ARG A  36     -24.803  13.502   9.804  1.00 10.00      A   
ATOM    361 HH21 ARG A  36     -24.137  14.308   9.826  1.00 10.00      A   
ATOM    362 HH22 ARG A  36     -24.880  12.916   8.943  1.00 10.00      A   
ATOM    363  C   ARG A  36     -28.633   7.377  11.173  1.00 10.00      A   
ATOM    364  O   ARG A  36     -28.094   6.397  11.682  1.00 10.00      A   
ATOM    365  N   VAL A  37     -29.320   7.310  10.042  1.00 10.00      A   
ATOM    366  HN  VAL A  37     -29.711   8.125   9.665  1.00 10.00      A   
ATOM    367  CA  VAL A  37     -29.464   6.051   9.325  1.00 10.00      A   
ATOM    368  CB  VAL A  37     -30.502   6.156   8.190  1.00 10.00      A   
ATOM    369  CG1 VAL A  37     -30.810   4.783   7.616  1.00 10.00      A   
ATOM    370  CG2 VAL A  37     -31.774   6.828   8.682  1.00 10.00      A   
ATOM    371  C   VAL A  37     -28.110   5.654   8.746  1.00 10.00      A   
ATOM    372  O   VAL A  37     -27.413   6.487   8.168  1.00 10.00      A   
ATOM    373  N   ARG A  38     -27.726   4.396   8.915  1.00 10.00      A   
ATOM    374  HN  ARG A  38     -28.328   3.760   9.364  1.00 10.00      A   
ATOM    375  CA  ARG A  38     -26.441   3.934   8.421  1.00 10.00      A   
ATOM    376  CB  ARG A  38     -25.359   4.046   9.517  1.00 10.00      A   
ATOM    377  CG  ARG A  38     -24.675   2.742   9.919  1.00 10.00      A   
ATOM    378  CD  ARG A  38     -25.487   1.983  10.959  1.00 10.00      A   
ATOM    379  NE  ARG A  38     -24.832   0.743  11.373  1.00 10.00      A   
ATOM    380  HE  ARG A  38     -24.224   0.794  12.148  1.00 10.00      A   
ATOM    381  CZ  ARG A  38     -25.019  -0.436  10.775  1.00 10.00      A   
ATOM    382  NH1 ARG A  38     -25.834  -0.538   9.729  1.00 10.00      A   
ATOM    383 HH11 ARG A  38     -25.974  -1.466   9.256  1.00 10.00      A   
ATOM    384 HH12 ARG A  38     -26.347   0.302   9.372  1.00 10.00      A   
ATOM    385  NH2 ARG A  38     -24.403  -1.517  11.237  1.00 10.00      A   
ATOM    386 HH21 ARG A  38     -24.548  -2.444  10.773  1.00 10.00      A   
ATOM    387 HH22 ARG A  38     -23.778  -1.451  12.071  1.00 10.00      A   
ATOM    388  C   ARG A  38     -26.520   2.525   7.842  1.00 10.00      A   
ATOM    389  O   ARG A  38     -27.184   1.647   8.397  1.00 10.00      A   
ATOM    390  N   ILE A  39     -25.843   2.322   6.724  1.00 10.00      A   
ATOM    391  HN  ILE A  39     -25.351   3.073   6.321  1.00 10.00      A   
ATOM    392  CA  ILE A  39     -25.814   1.023   6.068  1.00 10.00      A   
ATOM    393  CB  ILE A  39     -25.810   1.171   4.530  1.00 10.00      A   
ATOM    394  CG1 ILE A  39     -26.939   2.105   4.084  1.00 10.00      A   
ATOM    395  CG2 ILE A  39     -25.952  -0.186   3.852  1.00 10.00      A   
ATOM    396  CD1 ILE A  39     -26.940   2.402   2.600  1.00 10.00      A   
ATOM    397  C   ILE A  39     -24.578   0.243   6.511  1.00 10.00      A   
ATOM    398  O   ILE A  39     -23.526   0.830   6.789  1.00 10.00      A   
ATOM    399  N   SER A  40     -24.716  -1.068   6.613  1.00 10.00      A   
ATOM    400  HN  SER A  40     -25.587  -1.475   6.416  1.00 10.00      A   
ATOM    401  CA  SER A  40     -23.613  -1.923   7.017  1.00 10.00      A   
ATOM    402  CB  SER A  40     -24.145  -3.278   7.477  1.00 10.00      A   
ATOM    403  OG  SER A  40     -25.086  -3.103   8.525  1.00 10.00      A   
ATOM    404  HG  SER A  40     -25.549  -3.934   8.683  1.00 10.00      A   
ATOM    405  C   SER A  40     -22.598  -2.086   5.889  1.00 10.00      A   
ATOM    406  O   SER A  40     -22.960  -2.389   4.749  1.00 10.00      A   
ATOM    407  N   SER A  41     -21.326  -1.888   6.223  1.00 10.00      A   
ATOM    408  HN  SER A  41     -21.104  -1.675   7.154  1.00 10.00      A   
ATOM    409  CA  SER A  41     -20.239  -1.992   5.262  1.00 10.00      A   
ATOM    410  CB  SER A  41     -18.932  -1.597   5.949  1.00 10.00      A   
ATOM    411  OG  SER A  41     -19.195  -0.778   7.079  1.00 10.00      A   
ATOM    412  HG  SER A  41     -18.361  -0.428   7.416  1.00 10.00      A   
ATOM    413  C   SER A  41     -20.136  -3.408   4.696  1.00 10.00      A   
ATOM    414  O   SER A  41     -19.708  -3.600   3.557  1.00 10.00      A   
ATOM    415  N   GLN A  42     -20.532  -4.393   5.499  1.00 10.00      A   
ATOM    416  HN  GLN A  42     -20.848  -4.172   6.401  1.00 10.00      A   
ATOM    417  CA  GLN A  42     -20.502  -5.790   5.078  1.00 10.00      A   
ATOM    418  CB  GLN A  42     -20.977  -6.702   6.213  1.00 10.00      A   
ATOM    419  CG  GLN A  42     -20.125  -6.650   7.473  1.00 10.00      A   
ATOM    420  CD  GLN A  42     -18.692  -7.094   7.241  1.00 10.00      A   
ATOM    421  OE1 GLN A  42     -18.408  -7.888   6.345  1.00 10.00      A   
ATOM    422  NE2 GLN A  42     -17.777  -6.590   8.057  1.00 10.00      A   
ATOM    423 HE21 GLN A  42     -18.072  -5.965   8.755  1.00 10.00      A   
ATOM    424 HE22 GLN A  42     -16.843  -6.867   7.937  1.00 10.00      A   
ATOM    425  C   GLN A  42     -21.397  -5.988   3.860  1.00 10.00      A   
ATOM    426  O   GLN A  42     -20.986  -6.577   2.858  1.00 10.00      A   
ATOM    427  N   SER A  43     -22.620  -5.474   3.953  1.00 10.00      A   
ATOM    428  HN  SER A  43     -22.886  -5.018   4.777  1.00 10.00      A   
ATOM    429  CA  SER A  43     -23.580  -5.577   2.873  1.00 10.00      A   
ATOM    430  CB  SER A  43     -24.952  -5.110   3.362  1.00 10.00      A   
ATOM    431  OG  SER A  43     -25.130  -5.431   4.735  1.00 10.00      A   
ATOM    432  HG  SER A  43     -25.692  -6.210   4.809  1.00 10.00      A   
ATOM    433  C   SER A  43     -23.130  -4.741   1.677  1.00 10.00      A   
ATOM    434  O   SER A  43     -23.335  -5.131   0.528  1.00 10.00      A   
ATOM    435  N   LEU A  44     -22.499  -3.601   1.957  1.00 10.00      A   
ATOM    436  HN  LEU A  44     -22.361  -3.348   2.898  1.00 10.00      A   
ATOM    437  CA  LEU A  44     -22.015  -2.716   0.901  1.00 10.00      A   
ATOM    438  CB  LEU A  44     -21.448  -1.422   1.492  1.00 10.00      A   
ATOM    439  CG  LEU A  44     -22.468  -0.435   2.061  1.00 10.00      A   
ATOM    440  CD1 LEU A  44     -21.766   0.712   2.772  1.00 10.00      A   
ATOM    441  CD2 LEU A  44     -23.369   0.094   0.956  1.00 10.00      A   
ATOM    442  C   LEU A  44     -20.959  -3.408   0.045  1.00 10.00      A   
ATOM    443  O   LEU A  44     -21.072  -3.453  -1.182  1.00 10.00      A   
ATOM    444  N   LYS A  45     -19.946  -3.964   0.703  1.00 10.00      A   
ATOM    445  HN  LYS A  45     -19.926  -3.907   1.685  1.00 10.00      A   
ATOM    446  CA  LYS A  45     -18.866  -4.655   0.007  1.00 10.00      A   
ATOM    447  CB  LYS A  45     -17.712  -4.972   0.964  1.00 10.00      A   
ATOM    448  CG  LYS A  45     -16.437  -5.424   0.267  1.00 10.00      A   
ATOM    449  CD  LYS A  45     -15.286  -5.593   1.250  1.00 10.00      A   
ATOM    450  CE  LYS A  45     -15.472  -6.821   2.128  1.00 10.00      A   
ATOM    451  NZ  LYS A  45     -14.308  -7.042   3.029  1.00 10.00      A   
ATOM    452  HZ1 LYS A  45     -13.462  -7.297   2.474  1.00 10.00      A   
ATOM    453  HZ2 LYS A  45     -14.516  -7.810   3.700  1.00 10.00      A   
ATOM    454  HZ3 LYS A  45     -14.107  -6.176   3.569  1.00 10.00      A   
ATOM    455  C   LYS A  45     -19.371  -5.930  -0.659  1.00 10.00      A   
ATOM    456  O   LYS A  45     -18.954  -6.266  -1.767  1.00 10.00      A   
ATOM    457  N   ARG A  46     -20.283  -6.627   0.015  1.00 10.00      A   
ATOM    458  HN  ARG A  46     -20.579  -6.303   0.892  1.00 10.00      A   
ATOM    459  CA  ARG A  46     -20.849  -7.863  -0.515  1.00 10.00      A   
ATOM    460  CB  ARG A  46     -21.797  -8.503   0.501  1.00 10.00      A   
ATOM    461  CG  ARG A  46     -22.309  -9.877   0.097  1.00 10.00      A   
ATOM    462  CD  ARG A  46     -23.235 -10.448   1.157  1.00 10.00      A   
ATOM    463  NE  ARG A  46     -22.551 -10.634   2.434  1.00 10.00      A   
ATOM    464  HE  ARG A  46     -21.638 -10.999   2.406  1.00 10.00      A   
ATOM    465  CZ  ARG A  46     -23.091 -10.348   3.618  1.00 10.00      A   
ATOM    466  NH1 ARG A  46     -24.320  -9.862   3.693  1.00 10.00      A   
ATOM    467 HH11 ARG A  46     -24.741  -9.641   4.624  1.00 10.00      A   
ATOM    468 HH12 ARG A  46     -24.875  -9.702   2.825  1.00 10.00      A   
ATOM    469  NH2 ARG A  46     -22.398 -10.544   4.726  1.00 10.00      A   
ATOM    470 HH21 ARG A  46     -22.819 -10.322   5.654  1.00 10.00      A   
ATOM    471 HH22 ARG A  46     -21.429 -10.921   4.679  1.00 10.00      A   
ATOM    472  C   ARG A  46     -21.581  -7.600  -1.824  1.00 10.00      A   
ATOM    473  O   ARG A  46     -21.395  -8.321  -2.805  1.00 10.00      A   
ATOM    474  N   ALA A  47     -22.402  -6.556  -1.830  1.00 10.00      A   
ATOM    475  HN  ALA A  47     -22.506  -6.025  -1.010  1.00 10.00      A   
ATOM    476  CA  ALA A  47     -23.157  -6.182  -3.014  1.00 10.00      A   
ATOM    477  CB  ALA A  47     -24.089  -5.022  -2.702  1.00 10.00      A   
ATOM    478  C   ALA A  47     -22.208  -5.825  -4.150  1.00 10.00      A   
ATOM    479  O   ALA A  47     -22.440  -6.185  -5.302  1.00 10.00      A   
ATOM    480  N   MET A  48     -21.122  -5.140  -3.805  1.00 10.00      A   
ATOM    481  HN  MET A  48     -20.992  -4.901  -2.862  1.00 10.00      A   
ATOM    482  CA  MET A  48     -20.118  -4.731  -4.781  1.00 10.00      A   
ATOM    483  CB  MET A  48     -19.056  -3.846  -4.119  1.00 10.00      A   
ATOM    484  CG  MET A  48     -19.502  -2.414  -3.872  1.00 10.00      A   
ATOM    485  SD  MET A  48     -18.511  -1.578  -2.614  1.00 10.00      A   
ATOM    486  CE  MET A  48     -16.877  -1.650  -3.352  1.00 10.00      A   
ATOM    487  C   MET A  48     -19.459  -5.948  -5.423  1.00 10.00      A   
ATOM    488  O   MET A  48     -19.257  -5.988  -6.634  1.00 10.00      A   
ATOM    489  N   ARG A  49     -19.139  -6.949  -4.609  1.00 10.00      A   
ATOM    490  HN  ARG A  49     -19.328  -6.864  -3.646  1.00 10.00      A   
ATOM    491  CA  ARG A  49     -18.507  -8.168  -5.105  1.00 10.00      A   
ATOM    492  CB  ARG A  49     -18.045  -9.056  -3.946  1.00 10.00      A   
ATOM    493  CG  ARG A  49     -16.603  -8.832  -3.520  1.00 10.00      A   
ATOM    494  CD  ARG A  49     -15.812 -10.129  -3.552  1.00 10.00      A   
ATOM    495  NE  ARG A  49     -15.384 -10.554  -2.215  1.00 10.00      A   
ATOM    496  HE  ARG A  49     -16.085 -10.651  -1.526  1.00 10.00      A   
ATOM    497  CZ  ARG A  49     -14.116 -10.811  -1.888  1.00 10.00      A   
ATOM    498  NH1 ARG A  49     -13.150 -10.690  -2.793  1.00 10.00      A   
ATOM    499 HH11 ARG A  49     -12.159 -10.884  -2.537  1.00 10.00      A   
ATOM    500 HH12 ARG A  49     -13.377 -10.392  -3.778  1.00 10.00      A   
ATOM    501  NH2 ARG A  49     -13.808 -11.184  -0.657  1.00 10.00      A   
ATOM    502 HH21 ARG A  49     -14.557 -11.279   0.065  1.00 10.00      A   
ATOM    503 HH22 ARG A  49     -12.813 -11.384  -0.400  1.00 10.00      A   
ATOM    504  C   ARG A  49     -19.451  -8.950  -6.013  1.00 10.00      A   
ATOM    505  O   ARG A  49     -19.021  -9.590  -6.972  1.00 10.00      A   
ATOM    506  N   LYS A  50     -20.741  -8.878  -5.718  1.00 10.00      A   
ATOM    507  HN  LYS A  50     -21.027  -8.335  -4.951  1.00 10.00      A   
ATOM    508  CA  LYS A  50     -21.742  -9.588  -6.500  1.00 10.00      A   
ATOM    509  CB  LYS A  50     -22.863 -10.116  -5.603  1.00 10.00      A   
ATOM    510  CG  LYS A  50     -22.479 -11.349  -4.801  1.00 10.00      A   
ATOM    511  CD  LYS A  50     -23.707 -12.040  -4.231  1.00 10.00      A   
ATOM    512  CE  LYS A  50     -23.344 -13.377  -3.610  1.00 10.00      A   
ATOM    513  NZ  LYS A  50     -24.543 -14.096  -3.109  1.00 10.00      A   
ATOM    514  HZ1 LYS A  50     -24.270 -15.039  -2.758  1.00 10.00      A   
ATOM    515  HZ2 LYS A  50     -25.241 -14.212  -3.873  1.00 10.00      A   
ATOM    516  HZ3 LYS A  50     -24.982 -13.564  -2.333  1.00 10.00      A   
ATOM    517  C   LYS A  50     -22.311  -8.731  -7.630  1.00 10.00      A   
ATOM    518  O   LYS A  50     -23.385  -9.020  -8.161  1.00 10.00      A   
ATOM    519  N   SER A  51     -21.594  -7.680  -7.995  1.00 10.00      A   
ATOM    520  HN  SER A  51     -20.751  -7.489  -7.532  1.00 10.00      A   
ATOM    521  CA  SER A  51     -22.026  -6.808  -9.074  1.00 10.00      A   
ATOM    522  CB  SER A  51     -21.667  -5.353  -8.765  1.00 10.00      A   
ATOM    523  OG  SER A  51     -22.314  -4.917  -7.582  1.00 10.00      A   
ATOM    524  HG  SER A  51     -22.206  -5.585  -6.887  1.00 10.00      A   
ATOM    525  C   SER A  51     -21.392  -7.244 -10.391  1.00 10.00      A   
ATOM    526  O   SER A  51     -20.205  -7.575 -10.432  1.00 10.00      A   
ATOM    527  N   GLY A  52     -22.189  -7.253 -11.457  1.00 10.00      A   
ATOM    528  HN  GLY A  52     -23.130  -6.992 -11.355  1.00 10.00      A   
ATOM    529  CA  GLY A  52     -21.690  -7.650 -12.765  1.00 10.00      A   
ATOM    530  C   GLY A  52     -20.513  -6.805 -13.212  1.00 10.00      A   
ATOM    531  O   GLY A  52     -19.543  -7.318 -13.771  1.00 10.00      A   
ATOM    532  N   TYR A  53     -20.600  -5.505 -12.949  1.00 10.00      A   
ATOM    533  HN  TYR A  53     -21.415  -5.165 -12.521  1.00 10.00      A   
ATOM    534  CA  TYR A  53     -19.542  -4.562 -13.299  1.00 10.00      A   
ATOM    535  CB  TYR A  53     -19.949  -3.150 -12.851  1.00 10.00      A   
ATOM    536  CG  TYR A  53     -18.837  -2.127 -12.862  1.00 10.00      A   
ATOM    537  CD1 TYR A  53     -18.285  -1.677 -14.056  1.00 10.00      A   
ATOM    538  CD2 TYR A  53     -18.343  -1.609 -11.675  1.00 10.00      A   
ATOM    539  CE1 TYR A  53     -17.271  -0.740 -14.061  1.00 10.00      A   
ATOM    540  CE2 TYR A  53     -17.332  -0.673 -11.672  1.00 10.00      A   
ATOM    541  CZ  TYR A  53     -16.799  -0.243 -12.865  1.00 10.00      A   
ATOM    542  OH  TYR A  53     -15.792   0.694 -12.859  1.00 10.00      A   
ATOM    543  HH  TYR A  53     -15.449   0.780 -11.956  1.00 10.00      A   
ATOM    544  C   TYR A  53     -18.215  -4.974 -12.659  1.00 10.00      A   
ATOM    545  O   TYR A  53     -17.146  -4.797 -13.242  1.00 10.00      A   
ATOM    546  N   TYR A  54     -18.300  -5.545 -11.468  1.00 10.00      A   
ATOM    547  HN  TYR A  54     -19.185  -5.682 -11.071  1.00 10.00      A   
ATOM    548  CA  TYR A  54     -17.123  -5.992 -10.740  1.00 10.00      A   
ATOM    549  CB  TYR A  54     -17.495  -6.257  -9.278  1.00 10.00      A   
ATOM    550  CG  TYR A  54     -16.340  -6.686  -8.401  1.00 10.00      A   
ATOM    551  CD1 TYR A  54     -15.431  -5.757  -7.922  1.00 10.00      A   
ATOM    552  CD2 TYR A  54     -16.161  -8.020  -8.047  1.00 10.00      A   
ATOM    553  CE1 TYR A  54     -14.379  -6.137  -7.119  1.00 10.00      A   
ATOM    554  CE2 TYR A  54     -15.106  -8.411  -7.243  1.00 10.00      A   
ATOM    555  CZ  TYR A  54     -14.217  -7.461  -6.782  1.00 10.00      A   
ATOM    556  OH  TYR A  54     -13.167  -7.831  -5.978  1.00 10.00      A   
ATOM    557  HH  TYR A  54     -13.147  -8.800  -5.883  1.00 10.00      A   
ATOM    558  C   TYR A  54     -16.560  -7.259 -11.374  1.00 10.00      A   
ATOM    559  O   TYR A  54     -15.354  -7.377 -11.597  1.00 10.00      A   
ATOM    560  N   ALA A  55     -17.449  -8.189 -11.683  1.00 10.00      A   
ATOM    561  HN  ALA A  55     -18.400  -8.016 -11.506  1.00 10.00      A   
ATOM    562  CA  ALA A  55     -17.067  -9.461 -12.275  1.00 10.00      A   
ATOM    563  CB  ALA A  55     -18.270 -10.385 -12.342  1.00 10.00      A   
ATOM    564  C   ALA A  55     -16.449  -9.301 -13.661  1.00 10.00      A   
ATOM    565  O   ALA A  55     -15.411  -9.892 -13.952  1.00 10.00      A   
ATOM    566  N   GLN A  56     -17.074  -8.481 -14.500  1.00 10.00      A   
ATOM    567  HN  GLN A  56     -17.885  -8.015 -14.199  1.00 10.00      A   
ATOM    568  CA  GLN A  56     -16.602  -8.268 -15.866  1.00 10.00      A   
ATOM    569  CB  GLN A  56     -17.708  -7.666 -16.734  1.00 10.00      A   
ATOM    570  CG  GLN A  56     -19.011  -8.445 -16.709  1.00 10.00      A   
ATOM    571  CD  GLN A  56     -20.057  -7.842 -17.621  1.00 10.00      A   
ATOM    572  OE1 GLN A  56     -20.765  -6.911 -17.244  1.00 10.00      A   
ATOM    573  NE2 GLN A  56     -20.163  -8.370 -18.827  1.00 10.00      A   
ATOM    574 HE21 GLN A  56     -19.567  -9.113 -19.061  1.00 10.00      A   
ATOM    575 HE22 GLN A  56     -20.834  -7.998 -19.438  1.00 10.00      A   
ATOM    576  C   GLN A  56     -15.346  -7.398 -15.945  1.00 10.00      A   
ATOM    577  O   GLN A  56     -14.757  -7.252 -17.016  1.00 10.00      A   
ATOM    578  N   ASN A  57     -14.931  -6.825 -14.825  1.00 10.00      A   
ATOM    579  HN  ASN A  57     -15.420  -6.981 -13.991  1.00 10.00      A   
ATOM    580  CA  ASN A  57     -13.747  -5.972 -14.825  1.00 10.00      A   
ATOM    581  CB  ASN A  57     -14.082  -4.532 -14.430  1.00 10.00      A   
ATOM    582  CG  ASN A  57     -14.743  -3.764 -15.556  1.00 10.00      A   
ATOM    583  OD1 ASN A  57     -14.074  -3.261 -16.456  1.00 10.00      A   
ATOM    584  ND2 ASN A  57     -16.063  -3.664 -15.512  1.00 10.00      A   
ATOM    585 HD21 ASN A  57     -16.535  -4.088 -14.759  1.00 10.00      A   
ATOM    586 HD22 ASN A  57     -16.516  -3.172 -16.230  1.00 10.00      A   
ATOM    587  C   ASN A  57     -12.630  -6.522 -13.952  1.00 10.00      A   
ATOM    588  O   ASN A  57     -11.564  -6.881 -14.451  1.00 10.00      A   
ATOM    589  N   ILE A  58     -12.878  -6.596 -12.649  1.00 10.00      A   
ATOM    590  HN  ILE A  58     -13.757  -6.324 -12.312  1.00 10.00      A   
ATOM    591  CA  ILE A  58     -11.879  -7.095 -11.709  1.00 10.00      A   
ATOM    592  CB  ILE A  58     -12.264  -6.773 -10.246  1.00 10.00      A   
ATOM    593  CG1 ILE A  58     -12.384  -5.259 -10.044  1.00 10.00      A   
ATOM    594  CG2 ILE A  58     -11.263  -7.370  -9.262  1.00 10.00      A   
ATOM    595  CD1 ILE A  58     -11.141  -4.485 -10.429  1.00 10.00      A   
ATOM    596  C   ILE A  58     -11.696  -8.598 -11.878  1.00 10.00      A   
ATOM    597  O   ILE A  58     -10.578  -9.111 -11.843  1.00 10.00      A   
ATOM    598  N   GLY A  59     -12.802  -9.296 -12.083  1.00 10.00      A   
ATOM    599  HN  GLY A  59     -13.666  -8.833 -12.106  1.00 10.00      A   
ATOM    600  CA  GLY A  59     -12.743 -10.731 -12.261  1.00 10.00      A   
ATOM    601  C   GLY A  59     -12.246 -11.116 -13.639  1.00 10.00      A   
ATOM    602  O   GLY A  59     -11.642 -12.169 -13.812  1.00 10.00      A   
ATOM    603  N   GLU A  60     -12.490 -10.256 -14.617  1.00 10.00      A   
ATOM    604  HN  GLU A  60     -12.966  -9.424 -14.413  1.00 10.00      A   
ATOM    605  CA  GLU A  60     -12.065 -10.512 -15.987  1.00 10.00      A   
ATOM    606  CB  GLU A  60     -13.186 -10.181 -16.978  1.00 10.00      A   
ATOM    607  CG  GLU A  60     -14.395 -11.101 -16.888  1.00 10.00      A   
ATOM    608  CD  GLU A  60     -15.263 -11.045 -18.131  1.00 10.00      A   
ATOM    609  OE1 GLU A  60     -14.746 -11.339 -19.234  1.00 10.00      A   
ATOM    610  OE2 GLU A  60     -16.466 -10.728 -18.015  1.00 10.00      A   
ATOM    611  C   GLU A  60     -10.804  -9.723 -16.324  1.00 10.00      A   
ATOM    612  O   GLU A  60     -10.689  -9.136 -17.402  1.00 10.00      A   
ATOM    613  N   SER A  61      -9.857  -9.717 -15.400  1.00 10.00      A   
ATOM    614  HN  SER A  61      -9.997 -10.212 -14.566  1.00 10.00      A   
ATOM    615  CA  SER A  61      -8.607  -9.004 -15.595  1.00 10.00      A   
ATOM    616  CB  SER A  61      -8.115  -8.455 -14.256  1.00 10.00      A   
ATOM    617  OG  SER A  61      -8.296  -9.411 -13.222  1.00 10.00      A   
ATOM    618  HG  SER A  61      -9.077  -9.178 -12.701  1.00 10.00      A   
ATOM    619  C   SER A  61      -7.557  -9.930 -16.205  1.00 10.00      A   
ATOM    620  O   SER A  61      -7.650 -11.150 -16.082  1.00 10.00      A   
ATOM    621  N   SER A  62      -6.563  -9.354 -16.862  1.00 10.00      A   
ATOM    622  HN  SER A  62      -6.543  -8.377 -16.943  1.00 10.00      A   
ATOM    623  CA  SER A  62      -5.502 -10.140 -17.478  1.00 10.00      A   
ATOM    624  CB  SER A  62      -4.655  -9.242 -18.382  1.00 10.00      A   
ATOM    625  OG  SER A  62      -5.485  -8.378 -19.146  1.00 10.00      A   
ATOM    626  HG  SER A  62      -5.897  -8.879 -19.859  1.00 10.00      A   
ATOM    627  C   SER A  62      -4.629 -10.809 -16.413  1.00 10.00      A   
ATOM    628  O   SER A  62      -4.049 -11.874 -16.638  1.00 10.00      A   
ATOM    629  N   LEU A  63      -4.564 -10.186 -15.242  1.00 10.00      A   
ATOM    630  HN  LEU A  63      -5.062  -9.349 -15.122  1.00 10.00      A   
ATOM    631  CA  LEU A  63      -3.770 -10.699 -14.131  1.00 10.00      A   
ATOM    632  CB  LEU A  63      -3.017  -9.546 -13.455  1.00 10.00      A   
ATOM    633  CG  LEU A  63      -2.172  -8.657 -14.374  1.00 10.00      A   
ATOM    634  CD1 LEU A  63      -1.638  -7.452 -13.614  1.00 10.00      A   
ATOM    635  CD2 LEU A  63      -1.030  -9.453 -14.988  1.00 10.00      A   
ATOM    636  C   LEU A  63      -4.652 -11.417 -13.108  1.00 10.00      A   
ATOM    637  O   LEU A  63      -4.305 -11.507 -11.930  1.00 10.00      A   
ATOM    638  N   ARG A  64      -5.791 -11.930 -13.568  1.00 10.00      A   
ATOM    639  HN  ARG A  64      -6.011 -11.827 -14.517  1.00 10.00      A   
ATOM    640  CA  ARG A  64      -6.725 -12.633 -12.691  1.00 10.00      A   
ATOM    641  CB  ARG A  64      -8.075 -12.876 -13.394  1.00 10.00      A   
ATOM    642  CG  ARG A  64      -8.164 -14.165 -14.201  1.00 10.00      A   
ATOM    643  CD  ARG A  64      -8.792 -13.949 -15.568  1.00 10.00      A   
ATOM    644  NE  ARG A  64     -10.246 -13.821 -15.500  1.00 10.00      A   
ATOM    645  HE  ARG A  64     -10.642 -13.628 -14.613  1.00 10.00      A   
ATOM    646  CZ  ARG A  64     -11.055 -13.941 -16.549  1.00 10.00      A   
ATOM    647  NH1 ARG A  64     -10.563 -14.190 -17.756  1.00 10.00      A   
ATOM    648 HH11 ARG A  64     -11.204 -14.280 -18.574  1.00 10.00      A   
ATOM    649 HH12 ARG A  64      -9.533 -14.297 -17.891  1.00 10.00      A   
ATOM    650  NH2 ARG A  64     -12.363 -13.816 -16.386  1.00 10.00      A   
ATOM    651 HH21 ARG A  64     -12.756 -13.626 -15.437  1.00 10.00      A   
ATOM    652 HH22 ARG A  64     -13.006 -13.904 -17.205  1.00 10.00      A   
ATOM    653  C   ARG A  64      -6.125 -13.940 -12.164  1.00 10.00      A   
ATOM    654  O   ARG A  64      -6.284 -14.279 -10.992  1.00 10.00      A   
ATOM    655  N   THR A  65      -5.413 -14.657 -13.027  1.00 10.00      A   
ATOM    656  HN  THR A  65      -5.281 -14.320 -13.941  1.00 10.00      A   
ATOM    657  CA  THR A  65      -4.805 -15.920 -12.644  1.00 10.00      A   
ATOM    658  CB  THR A  65      -5.063 -17.008 -13.709  1.00 10.00      A   
ATOM    659  OG1 THR A  65      -6.401 -16.883 -14.212  1.00 10.00      A   
ATOM    660  HG1 THR A  65      -6.494 -16.028 -14.646  1.00 10.00      A   
ATOM    661  CG2 THR A  65      -4.880 -18.399 -13.118  1.00 10.00      A   
ATOM    662  C   THR A  65      -3.304 -15.763 -12.440  1.00 10.00      A   
ATOM    663  O   THR A  65      -2.613 -15.151 -13.260  1.00 10.00      A   
ATOM    664  N   ILE A  66      -2.811 -16.293 -11.333  1.00 10.00      A   
ATOM    665  HN  ILE A  66      -3.423 -16.733 -10.697  1.00 10.00      A   
ATOM    666  CA  ILE A  66      -1.393 -16.237 -11.022  1.00 10.00      A   
ATOM    667  CB  ILE A  66      -1.147 -16.320  -9.501  1.00 10.00      A   
ATOM    668  CG1 ILE A  66      -1.988 -15.266  -8.770  1.00 10.00      A   
ATOM    669  CG2 ILE A  66       0.332 -16.134  -9.187  1.00 10.00      A   
ATOM    670  CD1 ILE A  66      -2.024 -15.444  -7.268  1.00 10.00      A   
ATOM    671  C   ILE A  66      -0.671 -17.384 -11.727  1.00 10.00      A   
ATOM    672  O   ILE A  66      -1.129 -18.528 -11.699  1.00 10.00      A   
ATOM    673  N   HIS A  67       0.440 -17.072 -12.378  1.00 10.00      A   
ATOM    674  HN  HIS A  67       0.762 -16.144 -12.363  1.00 10.00      A   
ATOM    675  CA  HIS A  67       1.206 -18.078 -13.100  1.00 10.00      A   
ATOM    676  CB  HIS A  67       1.814 -17.494 -14.381  1.00 10.00      A   
ATOM    677  CG  HIS A  67       0.824 -16.816 -15.281  1.00 10.00      A   
ATOM    678  ND1 HIS A  67      -0.119 -17.498 -16.025  1.00 10.00      A   
ATOM    679  HD1 HIS A  67      -0.237 -18.475 -16.051  1.00 10.00      A   
ATOM    680  CD2 HIS A  67       0.633 -15.503 -15.553  1.00 10.00      A   
ATOM    681  CE1 HIS A  67      -0.843 -16.635 -16.710  1.00 10.00      A   
ATOM    682  NE2 HIS A  67      -0.408 -15.420 -16.441  1.00 10.00      A   
ATOM    683  HE2 HIS A  67      -0.775 -14.585 -16.817  1.00 10.00      A   
ATOM    684  C   HIS A  67       2.296 -18.666 -12.213  1.00 10.00      A   
ATOM    685  O   HIS A  67       3.319 -18.030 -11.960  1.00 10.00      A   
ATOM    686  N   LEU A  68       2.073 -19.889 -11.753  1.00 10.00      A   
ATOM    687  HN  LEU A  68       1.244 -20.350 -12.007  1.00 10.00      A   
ATOM    688  CA  LEU A  68       3.026 -20.571 -10.882  1.00 10.00      A   
ATOM    689  CB  LEU A  68       2.429 -21.885 -10.377  1.00 10.00      A   
ATOM    690  CG  LEU A  68       1.029 -21.792  -9.767  1.00 10.00      A   
ATOM    691  CD1 LEU A  68       0.537 -23.165  -9.338  1.00 10.00      A   
ATOM    692  CD2 LEU A  68       1.020 -20.822  -8.595  1.00 10.00      A   
ATOM    693  C   LEU A  68       4.341 -20.844 -11.599  1.00 10.00      A   
ATOM    694  O   LEU A  68       5.405 -20.879 -10.976  1.00 10.00      A   
ATOM    695  N   ALA A  69       4.265 -21.019 -12.913  1.00 10.00      A   
ATOM    696  HN  ALA A  69       3.387 -20.961 -13.353  1.00 10.00      A   
ATOM    697  CA  ALA A  69       5.447 -21.297 -13.721  1.00 10.00      A   
ATOM    698  CB  ALA A  69       5.042 -21.731 -15.122  1.00 10.00      A   
ATOM    699  C   ALA A  69       6.390 -20.096 -13.783  1.00 10.00      A   
ATOM    700  O   ALA A  69       7.558 -20.232 -14.142  1.00 10.00      A   
ATOM    701  N   GLN A  70       5.884 -18.922 -13.427  1.00 10.00      A   
ATOM    702  HN  GLN A  70       4.945 -18.869 -13.139  1.00 10.00      A   
ATOM    703  CA  GLN A  70       6.689 -17.706 -13.454  1.00 10.00      A   
ATOM    704  CB  GLN A  70       5.887 -16.548 -14.048  1.00 10.00      A   
ATOM    705  CG  GLN A  70       5.219 -16.889 -15.372  1.00 10.00      A   
ATOM    706  CD  GLN A  70       4.552 -15.699 -16.030  1.00 10.00      A   
ATOM    707  OE1 GLN A  70       4.143 -14.748 -15.365  1.00 10.00      A   
ATOM    708  NE2 GLN A  70       4.423 -15.757 -17.344  1.00 10.00      A   
ATOM    709 HE21 GLN A  70       4.761 -16.554 -17.807  1.00 10.00      A   
ATOM    710 HE22 GLN A  70       3.992 -15.003 -17.802  1.00 10.00      A   
ATOM    711  C   GLN A  70       7.199 -17.351 -12.060  1.00 10.00      A   
ATOM    712  O   GLN A  70       7.943 -16.381 -11.887  1.00 10.00      A   
ATOM    713  N   LEU A  71       6.806 -18.149 -11.073  1.00 10.00      A   
ATOM    714  HN  LEU A  71       6.214 -18.907 -11.277  1.00 10.00      A   
ATOM    715  CA  LEU A  71       7.221 -17.930  -9.690  1.00 10.00      A   
ATOM    716  CB  LEU A  71       5.997 -17.895  -8.767  1.00 10.00      A   
ATOM    717  CG  LEU A  71       4.927 -16.849  -9.082  1.00 10.00      A   
ATOM    718  CD1 LEU A  71       3.726 -17.036  -8.173  1.00 10.00      A   
ATOM    719  CD2 LEU A  71       5.491 -15.444  -8.943  1.00 10.00      A   
ATOM    720  C   LEU A  71       8.164 -19.040  -9.241  1.00 10.00      A   
ATOM    721  O   LEU A  71       8.640 -19.047  -8.107  1.00 10.00      A   
ATOM    722  N   ARG A  72       8.433 -19.966 -10.155  1.00 10.00      A   
ATOM    723  HN  ARG A  72       8.031 -19.875 -11.043  1.00 10.00      A   
ATOM    724  CA  ARG A  72       9.296 -21.113  -9.892  1.00 10.00      A   
ATOM    725  CB  ARG A  72       9.507 -21.912 -11.184  1.00 10.00      A   
ATOM    726  CG  ARG A  72      10.446 -23.105 -11.057  1.00 10.00      A   
ATOM    727  CD  ARG A  72      11.823 -22.790 -11.625  1.00 10.00      A   
ATOM    728  NE  ARG A  72      12.424 -23.942 -12.295  1.00 10.00      A   
ATOM    729  HE  ARG A  72      12.031 -24.826 -12.106  1.00 10.00      A   
ATOM    730  CZ  ARG A  72      13.466 -23.869 -13.119  1.00 10.00      A   
ATOM    731  NH1 ARG A  72      14.037 -22.700 -13.375  1.00 10.00      A   
ATOM    732 HH11 ARG A  72      13.677 -21.817 -12.926  1.00 10.00      A   
ATOM    733 HH12 ARG A  72      14.854 -22.648 -14.023  1.00 10.00      A   
ATOM    734  NH2 ARG A  72      13.933 -24.974 -13.691  1.00 10.00      A   
ATOM    735 HH21 ARG A  72      13.486 -25.898 -13.491  1.00 10.00      A   
ATOM    736 HH22 ARG A  72      14.745 -24.928 -14.344  1.00 10.00      A   
ATOM    737  C   ARG A  72      10.640 -20.721  -9.282  1.00 10.00      A   
ATOM    738  O   ARG A  72      11.063 -21.293  -8.278  1.00 10.00      A   
ATOM    739  N   ASP A  73      11.298 -19.737  -9.875  1.00 10.00      A   
ATOM    740  HN  ASP A  73      10.895 -19.282 -10.645  1.00 10.00      A   
ATOM    741  CA  ASP A  73      12.607 -19.309  -9.399  1.00 10.00      A   
ATOM    742  CB  ASP A  73      13.426 -18.639 -10.505  1.00 10.00      A   
ATOM    743  CG  ASP A  73      14.222 -19.646 -11.311  1.00 10.00      A   
ATOM    744  OD1 ASP A  73      15.420 -19.848 -11.009  1.00 10.00      A   
ATOM    745  OD2 ASP A  73      13.648 -20.258 -12.236  1.00 10.00      A   
ATOM    746  C   ASP A  73      12.540 -18.438  -8.152  1.00 10.00      A   
ATOM    747  O   ASP A  73      13.328 -18.622  -7.226  1.00 10.00      A   
ATOM    748  N   VAL A  74      11.588 -17.510  -8.116  1.00 10.00      A   
ATOM    749  HN  VAL A  74      10.973 -17.423  -8.879  1.00 10.00      A   
ATOM    750  CA  VAL A  74      11.445 -16.610  -6.968  1.00 10.00      A   
ATOM    751  CB  VAL A  74      10.447 -15.455  -7.227  1.00 10.00      A   
ATOM    752  CG1 VAL A  74       9.005 -15.936  -7.210  1.00 10.00      A   
ATOM    753  CG2 VAL A  74      10.657 -14.319  -6.236  1.00 10.00      A   
ATOM    754  C   VAL A  74      11.093 -17.362  -5.680  1.00 10.00      A   
ATOM    755  O   VAL A  74      11.497 -16.959  -4.587  1.00 10.00      A   
ATOM    756  N   LEU A  75      10.351 -18.458  -5.809  1.00 10.00      A   
ATOM    757  HN  LEU A  75      10.043 -18.725  -6.704  1.00 10.00      A   
ATOM    758  CA  LEU A  75       9.974 -19.261  -4.651  1.00 10.00      A   
ATOM    759  CB  LEU A  75       8.945 -20.328  -5.033  1.00 10.00      A   
ATOM    760  CG  LEU A  75       7.525 -19.825  -5.311  1.00 10.00      A   
ATOM    761  CD1 LEU A  75       6.639 -20.964  -5.789  1.00 10.00      A   
ATOM    762  CD2 LEU A  75       6.934 -19.170  -4.070  1.00 10.00      A   
ATOM    763  C   LEU A  75      11.206 -19.911  -4.033  1.00 10.00      A   
ATOM    764  O   LEU A  75      11.305 -20.060  -2.812  1.00 10.00      A   
ATOM    765  N   ARG A  76      12.159 -20.273  -4.885  1.00 10.00      A   
ATOM    766  HN  ARG A  76      12.027 -20.111  -5.845  1.00 10.00      A   
ATOM    767  CA  ARG A  76      13.397 -20.895  -4.433  1.00 10.00      A   
ATOM    768  CB  ARG A  76      14.126 -21.579  -5.594  1.00 10.00      A   
ATOM    769  CG  ARG A  76      13.346 -22.720  -6.232  1.00 10.00      A   
ATOM    770  CD  ARG A  76      14.218 -23.540  -7.167  1.00 10.00      A   
ATOM    771  NE  ARG A  76      14.699 -22.758  -8.307  1.00 10.00      A   
ATOM    772  HE  ARG A  76      14.762 -21.785  -8.189  1.00 10.00      A   
ATOM    773  CZ  ARG A  76      15.060 -23.287  -9.474  1.00 10.00      A   
ATOM    774  NH1 ARG A  76      14.997 -24.600  -9.659  1.00 10.00      A   
ATOM    775 HH11 ARG A  76      15.278 -25.014 -10.570  1.00 10.00      A   
ATOM    776 HH12 ARG A  76      14.663 -25.225  -8.892  1.00 10.00      A   
ATOM    777  NH2 ARG A  76      15.471 -22.500 -10.463  1.00 10.00      A   
ATOM    778 HH21 ARG A  76      15.755 -22.913 -11.376  1.00 10.00      A   
ATOM    779 HH22 ARG A  76      15.512 -21.456 -10.334  1.00 10.00      A   
ATOM    780  C   ARG A  76      14.301 -19.859  -3.773  1.00 10.00      A   
ATOM    781  O   ARG A  76      15.268 -20.202  -3.096  1.00 10.00      A   
ATOM    782  N   GLN A  77      13.963 -18.590  -3.967  1.00 10.00      A   
ATOM    783  HN  GLN A  77      13.176 -18.385  -4.515  1.00 10.00      A   
ATOM    784  CA  GLN A  77      14.723 -17.489  -3.397  1.00 10.00      A   
ATOM    785  CB  GLN A  77      14.768 -16.320  -4.385  1.00 10.00      A   
ATOM    786  CG  GLN A  77      15.610 -16.571  -5.624  1.00 10.00      A   
ATOM    787  CD  GLN A  77      15.472 -15.462  -6.648  1.00 10.00      A   
ATOM    788  OE1 GLN A  77      14.401 -14.874  -6.807  1.00 10.00      A   
ATOM    789  NE2 GLN A  77      16.560 -15.157  -7.338  1.00 10.00      A   
ATOM    790 HE21 GLN A  77      17.382 -15.661  -7.151  1.00 10.00      A   
ATOM    791 HE22 GLN A  77      16.504 -14.436  -8.001  1.00 10.00      A   
ATOM    792  C   GLN A  77      14.092 -17.023  -2.092  1.00 10.00      A   
ATOM    793  O   GLN A  77      14.473 -15.988  -1.543  1.00 10.00      A   
ATOM    794  N   LYS A  78      13.099 -17.767  -1.616  1.00 10.00      A   
ATOM    795  HN  LYS A  78      12.808 -18.554  -2.120  1.00 10.00      A   
ATOM    796  CA  LYS A  78      12.416 -17.419  -0.374  1.00 10.00      A   
ATOM    797  CB  LYS A  78      11.029 -16.837  -0.659  1.00 10.00      A   
ATOM    798  CG  LYS A  78      11.052 -15.383  -1.102  1.00 10.00      A   
ATOM    799  CD  LYS A  78      11.482 -14.472   0.037  1.00 10.00      A   
ATOM    800  CE  LYS A  78      12.140 -13.205  -0.480  1.00 10.00      A   
ATOM    801  NZ  LYS A  78      13.548 -13.440  -0.909  1.00 10.00      A   
ATOM    802  HZ1 LYS A  78      13.615 -14.312  -1.474  1.00 10.00      A   
ATOM    803  HZ2 LYS A  78      14.169 -13.536  -0.077  1.00 10.00      A   
ATOM    804  HZ3 LYS A  78      13.886 -12.637  -1.486  1.00 10.00      A   
ATOM    805  C   LYS A  78      12.320 -18.604   0.581  1.00 10.00      A   
ATOM    806  O   LYS A  78      12.102 -18.429   1.779  1.00 10.00      A   
ATOM    807  N   LEU A  79      12.471 -19.806   0.044  1.00 10.00      A   
ATOM    808  HN  LEU A  79      12.613 -19.883  -0.921  1.00 10.00      A   
ATOM    809  CA  LEU A  79      12.407 -21.019   0.848  1.00 10.00      A   
ATOM    810  CB  LEU A  79      11.113 -21.776   0.537  1.00 10.00      A   
ATOM    811  CG  LEU A  79       9.813 -20.986   0.689  1.00 10.00      A   
ATOM    812  CD1 LEU A  79       8.729 -21.582  -0.190  1.00 10.00      A   
ATOM    813  CD2 LEU A  79       9.369 -20.961   2.143  1.00 10.00      A   
ATOM    814  C   LEU A  79      13.602 -21.912   0.540  1.00 10.00      A   
ATOM    815  O   LEU A  79      13.603 -23.102   0.855  1.00 10.00      A   
ATOM    816  N   GLY A  80      14.625 -21.319  -0.060  1.00 10.00      A   
ATOM    817  HN  GLY A  80      14.580 -20.357  -0.243  1.00 10.00      A   
ATOM    818  CA  GLY A  80      15.810 -22.070  -0.436  1.00 10.00      A   
ATOM    819  C   GLY A  80      16.717 -22.418   0.729  1.00 10.00      A   
ATOM    820  O   GLY A  80      17.643 -23.212   0.574  1.00 10.00      A   
ATOM    821  N   GLU A  81      16.466 -21.832   1.890  1.00 10.00      A   
ATOM    822  HN  GLU A  81      15.718 -21.197   1.962  1.00 10.00      A   
ATOM    823  CA  GLU A  81      17.283 -22.106   3.064  1.00 10.00      A   
ATOM    824  CB  GLU A  81      17.921 -20.826   3.620  1.00 10.00      A   
ATOM    825  CG  GLU A  81      17.265 -19.533   3.156  1.00 10.00      A   
ATOM    826  CD  GLU A  81      15.904 -19.312   3.782  1.00 10.00      A   
ATOM    827  OE1 GLU A  81      14.925 -19.938   3.319  1.00 10.00      A   
ATOM    828  OE2 GLU A  81      15.809 -18.526   4.750  1.00 10.00      A   
ATOM    829  C   GLU A  81      16.499 -22.847   4.142  1.00 10.00      A   
ATOM    830  O   GLU A  81      16.982 -23.833   4.700  1.00 10.00      A   
ATOM    831  N   ARG A  82      15.289 -22.374   4.427  1.00 10.00      A   
ATOM    832  HN  ARG A  82      14.969 -21.567   3.957  1.00 10.00      A   
ATOM    833  CA  ARG A  82      14.437 -22.997   5.441  1.00 10.00      A   
ATOM    834  CB  ARG A  82      13.269 -22.083   5.826  1.00 10.00      A   
ATOM    835  CG  ARG A  82      12.349 -21.697   4.678  1.00 10.00      A   
ATOM    836  CD  ARG A  82      11.744 -20.319   4.902  1.00 10.00      A   
ATOM    837  NE  ARG A  82      12.775 -19.284   4.944  1.00 10.00      A   
ATOM    838  HE  ARG A  82      13.653 -19.510   4.540  1.00 10.00      A   
ATOM    839  CZ  ARG A  82      12.604 -18.060   5.443  1.00 10.00      A   
ATOM    840  NH1 ARG A  82      11.432 -17.689   5.945  1.00 10.00      A   
ATOM    841 HH11 ARG A  82      11.307 -16.728   6.334  1.00 10.00      A   
ATOM    842 HH12 ARG A  82      10.627 -18.353   5.950  1.00 10.00      A   
ATOM    843  NH2 ARG A  82      13.631 -17.222   5.472  1.00 10.00      A   
ATOM    844 HH21 ARG A  82      14.569 -17.530   5.105  1.00 10.00      A   
ATOM    845 HH22 ARG A  82      13.519 -16.255   5.851  1.00 10.00      A   
ATOM    846  C   ARG A  82      13.940 -24.371   5.000  1.00 10.00      A   
ATOM    847  O   ARG A  82      13.545 -25.200   5.823  1.00 10.00      A   
ATOM    848  N   PHE A  83      13.963 -24.603   3.699  1.00 10.00      A   
ATOM    849  HN  PHE A  83      14.288 -23.903   3.094  1.00 10.00      A   
ATOM    850  CA  PHE A  83      13.537 -25.873   3.141  1.00 10.00      A   
ATOM    851  CB  PHE A  83      12.170 -25.740   2.460  1.00 10.00      A   
ATOM    852  CG  PHE A  83      11.013 -25.680   3.421  1.00 10.00      A   
ATOM    853  CD1 PHE A  83      10.318 -24.499   3.623  1.00 10.00      A   
ATOM    854  CD2 PHE A  83      10.622 -26.809   4.125  1.00 10.00      A   
ATOM    855  CE1 PHE A  83       9.256 -24.443   4.505  1.00 10.00      A   
ATOM    856  CE2 PHE A  83       9.560 -26.760   5.009  1.00 10.00      A   
ATOM    857  CZ  PHE A  83       8.876 -25.575   5.199  1.00 10.00      A   
ATOM    858  C   PHE A  83      14.583 -26.372   2.153  1.00 10.00      A   
ATOM    859  O   PHE A  83      15.693 -25.838   2.094  1.00 10.00      A   
ATOM    860  N   ASP A  84      14.228 -27.384   1.379  1.00 10.00      A   
ATOM    861  HN  ASP A  84      13.326 -27.752   1.459  1.00 10.00      A   
ATOM    862  CA  ASP A  84      15.143 -27.948   0.396  1.00 10.00      A   
ATOM    863  CB  ASP A  84      15.451 -29.413   0.726  1.00 10.00      A   
ATOM    864  CG  ASP A  84      16.559 -29.996  -0.131  1.00 10.00      A   
ATOM    865  OD1 ASP A  84      17.697 -30.136   0.369  1.00 10.00      A   
ATOM    866  OD2 ASP A  84      16.294 -30.326  -1.304  1.00 10.00      A   
ATOM    867  C   ASP A  84      14.541 -27.837  -0.997  1.00 10.00      A   
ATOM    868  O   ASP A  84      13.320 -27.917  -1.156  1.00 10.00      A   
ATOM    869  N   GLN A  85      15.396 -27.651  -1.997  1.00 10.00      A   
ATOM    870  HN  GLN A  85      16.354 -27.600  -1.795  1.00 10.00      A   
ATOM    871  CA  GLN A  85      14.954 -27.525  -3.383  1.00 10.00      A   
ATOM    872  CB  GLN A  85      16.150 -27.344  -4.322  1.00 10.00      A   
ATOM    873  CG  GLN A  85      17.291 -28.320  -4.075  1.00 10.00      A   
ATOM    874  CD  GLN A  85      18.269 -28.381  -5.227  1.00 10.00      A   
ATOM    875  OE1 GLN A  85      18.476 -27.399  -5.938  1.00 10.00      A   
ATOM    876  NE2 GLN A  85      18.872 -29.538  -5.426  1.00 10.00      A   
ATOM    877 HE21 GLN A  85      18.655 -30.285  -4.823  1.00 10.00      A   
ATOM    878 HE22 GLN A  85      19.515 -29.608  -6.166  1.00 10.00      A   
ATOM    879  C   GLN A  85      14.114 -28.720  -3.823  1.00 10.00      A   
ATOM    880  O   GLN A  85      13.201 -28.581  -4.637  1.00 10.00      A   
ATOM    881  N   LYS A  86      14.423 -29.888  -3.266  1.00 10.00      A   
ATOM    882  HN  LYS A  86      15.165 -29.926  -2.615  1.00 10.00      A   
ATOM    883  CA  LYS A  86      13.698 -31.112  -3.585  1.00 10.00      A   
ATOM    884  CB  LYS A  86      14.341 -32.298  -2.857  1.00 10.00      A   
ATOM    885  CG  LYS A  86      13.560 -33.602  -2.939  1.00 10.00      A   
ATOM    886  CD  LYS A  86      14.090 -34.617  -1.939  1.00 10.00      A   
ATOM    887  CE  LYS A  86      13.346 -35.939  -2.032  1.00 10.00      A   
ATOM    888  NZ  LYS A  86      11.938 -35.828  -1.562  1.00 10.00      A   
ATOM    889  HZ1 LYS A  86      11.391 -36.657  -1.873  1.00 10.00      A   
ATOM    890  HZ2 LYS A  86      11.494 -34.972  -1.949  1.00 10.00      A   
ATOM    891  HZ3 LYS A  86      11.905 -35.780  -0.517  1.00 10.00      A   
ATOM    892  C   LYS A  86      12.238 -30.980  -3.170  1.00 10.00      A   
ATOM    893  O   LYS A  86      11.333 -31.357  -3.910  1.00 10.00      A   
ATOM    894  N   ILE A  87      12.025 -30.418  -1.987  1.00 10.00      A   
ATOM    895  HN  ILE A  87      12.793 -30.112  -1.463  1.00 10.00      A   
ATOM    896  CA  ILE A  87      10.680 -30.228  -1.453  1.00 10.00      A   
ATOM    897  CB  ILE A  87      10.714 -29.854   0.046  1.00 10.00      A   
ATOM    898  CG1 ILE A  87      11.613 -30.821   0.824  1.00 10.00      A   
ATOM    899  CG2 ILE A  87       9.307 -29.846   0.626  1.00 10.00      A   
ATOM    900  CD1 ILE A  87      11.851 -30.415   2.262  1.00 10.00      A   
ATOM    901  C   ILE A  87       9.946 -29.137  -2.228  1.00 10.00      A   
ATOM    902  O   ILE A  87       8.756 -29.261  -2.522  1.00 10.00      A   
ATOM    903  N   ILE A  88      10.671 -28.079  -2.569  1.00 10.00      A   
ATOM    904  HN  ILE A  88      11.617 -28.049  -2.310  1.00 10.00      A   
ATOM    905  CA  ILE A  88      10.099 -26.960  -3.309  1.00 10.00      A   
ATOM    906  CB  ILE A  88      11.113 -25.806  -3.482  1.00 10.00      A   
ATOM    907  CG1 ILE A  88      11.640 -25.346  -2.120  1.00 10.00      A   
ATOM    908  CG2 ILE A  88      10.480 -24.639  -4.231  1.00 10.00      A   
ATOM    909  CD1 ILE A  88      12.815 -24.394  -2.203  1.00 10.00      A   
ATOM    910  C   ILE A  88       9.599 -27.403  -4.682  1.00 10.00      A   
ATOM    911  O   ILE A  88       8.441 -27.179  -5.032  1.00 10.00      A   
ATOM    912  N   ASP A  89      10.467 -28.057  -5.444  1.00 10.00      A   
ATOM    913  HN  ASP A  89      11.372 -28.232  -5.099  1.00 10.00      A   
ATOM    914  CA  ASP A  89      10.114 -28.515  -6.786  1.00 10.00      A   
ATOM    915  CB  ASP A  89      11.350 -29.050  -7.513  1.00 10.00      A   
ATOM    916  CG  ASP A  89      11.331 -28.766  -9.003  1.00 10.00      A   
ATOM    917  OD1 ASP A  89      10.392 -29.212  -9.695  1.00 10.00      A   
ATOM    918  OD2 ASP A  89      12.271 -28.098  -9.497  1.00 10.00      A   
ATOM    919  C   ASP A  89       9.026 -29.586  -6.743  1.00 10.00      A   
ATOM    920  O   ASP A  89       8.109 -29.589  -7.567  1.00 10.00      A   
ATOM    921  N   LYS A  90       9.128 -30.486  -5.769  1.00 10.00      A   
ATOM    922  HN  LYS A  90       9.880 -30.422  -5.140  1.00 10.00      A   
ATOM    923  CA  LYS A  90       8.162 -31.570  -5.612  1.00 10.00      A   
ATOM    924  CB  LYS A  90       8.588 -32.505  -4.478  1.00 10.00      A   
ATOM    925  CG  LYS A  90       7.811 -33.809  -4.407  1.00 10.00      A   
ATOM    926  CD  LYS A  90       8.479 -34.790  -3.460  1.00 10.00      A   
ATOM    927  CE  LYS A  90       7.826 -36.158  -3.534  1.00 10.00      A   
ATOM    928  NZ  LYS A  90       6.711 -36.296  -2.565  1.00 10.00      A   
ATOM    929  HZ1 LYS A  90       6.159 -35.418  -2.529  1.00 10.00      A   
ATOM    930  HZ2 LYS A  90       7.084 -36.502  -1.616  1.00 10.00      A   
ATOM    931  HZ3 LYS A  90       6.079 -37.078  -2.857  1.00 10.00      A   
ATOM    932  C   LYS A  90       6.761 -31.026  -5.351  1.00 10.00      A   
ATOM    933  O   LYS A  90       5.793 -31.434  -5.997  1.00 10.00      A   
ATOM    934  N   THR A  91       6.659 -30.095  -4.415  1.00 10.00      A   
ATOM    935  HN  THR A  91       7.466 -29.802  -3.936  1.00 10.00      A   
ATOM    936  CA  THR A  91       5.377 -29.501  -4.079  1.00 10.00      A   
ATOM    937  CB  THR A  91       5.433 -28.740  -2.742  1.00 10.00      A   
ATOM    938  OG1 THR A  91       6.153 -29.533  -1.786  1.00 10.00      A   
ATOM    939  HG1 THR A  91       7.100 -29.362  -1.877  1.00 10.00      A   
ATOM    940  CG2 THR A  91       4.027 -28.499  -2.216  1.00 10.00      A   
ATOM    941  C   THR A  91       4.887 -28.587  -5.204  1.00 10.00      A   
ATOM    942  O   THR A  91       3.694 -28.550  -5.505  1.00 10.00      A   
ATOM    943  N   LEU A  92       5.818 -27.863  -5.831  1.00 10.00      A   
ATOM    944  HN  LEU A  92       6.754 -27.922  -5.532  1.00 10.00      A   
ATOM    945  CA  LEU A  92       5.482 -26.969  -6.935  1.00 10.00      A   
ATOM    946  CB  LEU A  92       6.736 -26.260  -7.457  1.00 10.00      A   
ATOM    947  CG  LEU A  92       6.719 -24.729  -7.415  1.00 10.00      A   
ATOM    948  CD1 LEU A  92       8.081 -24.169  -7.793  1.00 10.00      A   
ATOM    949  CD2 LEU A  92       5.639 -24.174  -8.329  1.00 10.00      A   
ATOM    950  C   LEU A  92       4.825 -27.751  -8.064  1.00 10.00      A   
ATOM    951  O   LEU A  92       3.827 -27.314  -8.637  1.00 10.00      A   
ATOM    952  N   ALA A  93       5.389 -28.915  -8.367  1.00 10.00      A   
ATOM    953  HN  ALA A  93       6.187 -29.202  -7.869  1.00 10.00      A   
ATOM    954  CA  ALA A  93       4.866 -29.774  -9.420  1.00 10.00      A   
ATOM    955  CB  ALA A  93       5.819 -30.932  -9.677  1.00 10.00      A   
ATOM    956  C   ALA A  93       3.479 -30.292  -9.057  1.00 10.00      A   
ATOM    957  O   ALA A  93       2.559 -30.245  -9.870  1.00 10.00      A   
ATOM    958  N   LEU A  94       3.331 -30.752  -7.823  1.00 10.00      A   
ATOM    959  HN  LEU A  94       4.099 -30.737  -7.212  1.00 10.00      A   
ATOM    960  CA  LEU A  94       2.061 -31.287  -7.346  1.00 10.00      A   
ATOM    961  CB  LEU A  94       2.226 -31.880  -5.944  1.00 10.00      A   
ATOM    962  CG  LEU A  94       1.031 -32.669  -5.404  1.00 10.00      A   
ATOM    963  CD1 LEU A  94       0.867 -33.978  -6.159  1.00 10.00      A   
ATOM    964  CD2 LEU A  94       1.182 -32.920  -3.912  1.00 10.00      A   
ATOM    965  C   LEU A  94       0.965 -30.223  -7.340  1.00 10.00      A   
ATOM    966  O   LEU A  94      -0.158 -30.472  -7.782  1.00 10.00      A   
ATOM    967  N   LEU A  95       1.301 -29.034  -6.852  1.00 10.00      A   
ATOM    968  HN  LEU A  95       2.221 -28.890  -6.526  1.00 10.00      A   
ATOM    969  CA  LEU A  95       0.342 -27.937  -6.774  1.00 10.00      A   
ATOM    970  CB  LEU A  95       0.880 -26.799  -5.903  1.00 10.00      A   
ATOM    971  CG  LEU A  95       0.964 -27.075  -4.399  1.00 10.00      A   
ATOM    972  CD1 LEU A  95       1.545 -25.874  -3.668  1.00 10.00      A   
ATOM    973  CD2 LEU A  95      -0.405 -27.436  -3.838  1.00 10.00      A   
ATOM    974  C   LEU A  95      -0.062 -27.412  -8.151  1.00 10.00      A   
ATOM    975  O   LEU A  95      -1.200 -26.977  -8.347  1.00 10.00      A   
ATOM    976  N   SER A  96       0.859 -27.450  -9.100  1.00 10.00      A   
ATOM    977  HN  SER A  96       1.747 -27.811  -8.898  1.00 10.00      A   
ATOM    978  CA  SER A  96       0.573 -26.966 -10.443  1.00 10.00      A   
ATOM    979  CB  SER A  96       1.856 -26.491 -11.127  1.00 10.00      A   
ATOM    980  OG  SER A  96       2.855 -27.494 -11.082  1.00 10.00      A   
ATOM    981  HG  SER A  96       3.368 -27.396 -10.265  1.00 10.00      A   
ATOM    982  C   SER A  96      -0.110 -28.039 -11.282  1.00 10.00      A   
ATOM    983  O   SER A  96      -0.995 -27.743 -12.086  1.00 10.00      A   
ATOM    984  N   GLY A  97       0.301 -29.283 -11.083  1.00 10.00      A   
ATOM    985  HN  GLY A  97       1.008 -29.459 -10.421  1.00 10.00      A   
ATOM    986  CA  GLY A  97      -0.263 -30.383 -11.835  1.00 10.00      A   
ATOM    987  C   GLY A  97       0.481 -30.595 -13.135  1.00 10.00      A   
ATOM    988  O   GLY A  97       0.065 -31.386 -13.980  1.00 10.00      A   
ATOM    989  N   LYS A  98       1.593 -29.888 -13.284  1.00 10.00      A   
ATOM    990  HN  LYS A  98       1.884 -29.302 -12.553  1.00 10.00      A   
ATOM    991  CA  LYS A  98       2.408 -29.978 -14.488  1.00 10.00      A   
ATOM    992  CB  LYS A  98       2.362 -28.656 -15.260  1.00 10.00      A   
ATOM    993  CG  LYS A  98       0.958 -28.225 -15.667  1.00 10.00      A   
ATOM    994  CD  LYS A  98       0.974 -26.912 -16.429  1.00 10.00      A   
ATOM    995  CE  LYS A  98      -0.433 -26.474 -16.803  1.00 10.00      A   
ATOM    996  NZ  LYS A  98      -0.427 -25.276 -17.683  1.00 10.00      A   
ATOM    997  HZ1 LYS A  98       0.162 -25.454 -18.519  1.00 10.00      A   
ATOM    998  HZ2 LYS A  98      -0.048 -24.453 -17.172  1.00 10.00      A   
ATOM    999  HZ3 LYS A  98      -1.396 -25.059 -17.997  1.00 10.00      A   
ATOM   1000  C   LYS A  98       3.847 -30.333 -14.137  1.00 10.00      A   
ATOM   1001  O   LYS A  98       4.162 -30.585 -12.971  1.00 10.00      A   
ATOM   1002  N   ILE A 106       9.779 -15.887 -18.491  1.00 10.00      A   
ATOM   1003  HN  ILE A 106      10.614 -16.377 -18.313  1.00 10.00      A   
ATOM   1004  CA  ILE A 106       9.383 -14.833 -17.570  1.00 10.00      A   
ATOM   1005  CB  ILE A 106       7.924 -14.378 -17.800  1.00 10.00      A   
ATOM   1006  CG1 ILE A 106       7.733 -13.911 -19.247  1.00 10.00      A   
ATOM   1007  CG2 ILE A 106       7.549 -13.268 -16.824  1.00 10.00      A   
ATOM   1008  CD1 ILE A 106       6.308 -13.530 -19.585  1.00 10.00      A   
ATOM   1009  C   ILE A 106       9.551 -15.293 -16.128  1.00 10.00      A   
ATOM   1010  O   ILE A 106       8.911 -16.248 -15.688  1.00 10.00      A   
ATOM   1011  N   SER A 107      10.432 -14.628 -15.406  1.00 10.00      A   
ATOM   1012  HN  SER A 107      10.934 -13.895 -15.820  1.00 10.00      A   
ATOM   1013  CA  SER A 107      10.680 -14.951 -14.013  1.00 10.00      A   
ATOM   1014  CB  SER A 107      12.126 -15.420 -13.816  1.00 10.00      A   
ATOM   1015  OG  SER A 107      12.427 -16.529 -14.656  1.00 10.00      A   
ATOM   1016  HG  SER A 107      13.199 -16.994 -14.309  1.00 10.00      A   
ATOM   1017  C   SER A 107      10.384 -13.736 -13.143  1.00 10.00      A   
ATOM   1018  O   SER A 107      11.071 -12.718 -13.232  1.00 10.00      A   
ATOM   1019  N   ALA A 108       9.336 -13.835 -12.331  1.00 10.00      A   
ATOM   1020  HN  ALA A 108       8.813 -14.665 -12.323  1.00 10.00      A   
ATOM   1021  CA  ALA A 108       8.947 -12.748 -11.447  1.00 10.00      A   
ATOM   1022  CB  ALA A 108       7.532 -12.961 -10.931  1.00 10.00      A   
ATOM   1023  C   ALA A 108       9.925 -12.635 -10.289  1.00 10.00      A   
ATOM   1024  O   ALA A 108      10.407 -13.646  -9.781  1.00 10.00      A   
ATOM   1025  N   ASP A 109      10.217 -11.409  -9.885  1.00 10.00      A   
ATOM   1026  HN  ASP A 109       9.808 -10.648 -10.342  1.00 10.00      A   
ATOM   1027  CA  ASP A 109      11.147 -11.160  -8.792  1.00 10.00      A   
ATOM   1028  CB  ASP A 109      12.184 -10.109  -9.205  1.00 10.00      A   
ATOM   1029  CG  ASP A 109      13.056 -10.552 -10.362  1.00 10.00      A   
ATOM   1030  OD1 ASP A 109      14.080 -11.228 -10.120  1.00 10.00      A   
ATOM   1031  OD2 ASP A 109      12.727 -10.215 -11.522  1.00 10.00      A   
ATOM   1032  C   ASP A 109      10.399 -10.695  -7.549  1.00 10.00      A   
ATOM   1033  O   ASP A 109      10.953 -10.002  -6.699  1.00 10.00      A   
ATOM   1034  N   ALA A 110       9.133 -11.085  -7.451  1.00 10.00      A   
ATOM   1035  HN  ALA A 110       8.752 -11.648  -8.155  1.00 10.00      A   
ATOM   1036  CA  ALA A 110       8.296 -10.710  -6.317  1.00 10.00      A   
ATOM   1037  CB  ALA A 110       7.636  -9.360  -6.562  1.00 10.00      A   
ATOM   1038  C   ALA A 110       7.241 -11.781  -6.054  1.00 10.00      A   
ATOM   1039  O   ALA A 110       6.575 -12.246  -6.979  1.00 10.00      A   
ATOM   1040  N   VAL A 111       7.095 -12.174  -4.794  1.00 10.00      A   
ATOM   1041  HN  VAL A 111       7.644 -11.760  -4.097  1.00 10.00      A   
ATOM   1042  CA  VAL A 111       6.124 -13.193  -4.417  1.00 10.00      A   
ATOM   1043  CB  VAL A 111       6.805 -14.543  -4.086  1.00 10.00      A   
ATOM   1044  CG1 VAL A 111       7.779 -14.406  -2.924  1.00 10.00      A   
ATOM   1045  CG2 VAL A 111       5.774 -15.629  -3.815  1.00 10.00      A   
ATOM   1046  C   VAL A 111       5.262 -12.719  -3.247  1.00 10.00      A   
ATOM   1047  O   VAL A 111       5.769 -12.137  -2.283  1.00 10.00      A   
ATOM   1048  N   THR A 112       3.959 -12.954  -3.352  1.00 10.00      A   
ATOM   1049  HN  THR A 112       3.620 -13.409  -4.152  1.00 10.00      A   
ATOM   1050  CA  THR A 112       3.008 -12.551  -2.324  1.00 10.00      A   
ATOM   1051  CB  THR A 112       1.568 -12.704  -2.844  1.00 10.00      A   
ATOM   1052  OG1 THR A 112       1.591 -12.688  -4.279  1.00 10.00      A   
ATOM   1053  HG1 THR A 112       1.989 -11.861  -4.580  1.00 10.00      A   
ATOM   1054  CG2 THR A 112       0.704 -11.552  -2.359  1.00 10.00      A   
ATOM   1055  C   THR A 112       3.183 -13.365  -1.038  1.00 10.00      A   
ATOM   1056  O   THR A 112       3.326 -14.590  -1.081  1.00 10.00      A   
ATOM   1057  N   PRO A 113       3.179 -12.678   0.120  1.00 10.00      A   
ATOM   1058  CA  PRO A 113       3.343 -13.305   1.442  1.00 10.00      A   
ATOM   1059  CB  PRO A 113       3.066 -12.160   2.415  1.00 10.00      A   
ATOM   1060  CG  PRO A 113       3.448 -10.945   1.651  1.00 10.00      A   
ATOM   1061  CD  PRO A 113       3.038 -11.214   0.233  1.00 10.00      A   
ATOM   1062  C   PRO A 113       2.381 -14.466   1.698  1.00 10.00      A   
ATOM   1063  O   PRO A 113       2.802 -15.520   2.175  1.00 10.00      A   
ATOM   1064  N   TRP A 114       1.096 -14.281   1.384  1.00 10.00      A   
ATOM   1065  HN  TRP A 114       0.807 -13.417   1.013  1.00 10.00      A   
ATOM   1066  CA  TRP A 114       0.106 -15.340   1.601  1.00 10.00      A   
ATOM   1067  CB  TRP A 114      -1.328 -14.872   1.298  1.00 10.00      A   
ATOM   1068  CG  TRP A 114      -1.696 -14.831  -0.159  1.00 10.00      A   
ATOM   1069  CD1 TRP A 114      -1.529 -13.783  -1.013  1.00 10.00      A   
ATOM   1070  CD2 TRP A 114      -2.308 -15.878  -0.929  1.00 10.00      A   
ATOM   1071  NE1 TRP A 114      -1.987 -14.110  -2.264  1.00 10.00      A   
ATOM   1072  HE1 TRP A 114      -1.972 -13.518  -3.050  1.00 10.00      A   
ATOM   1073  CE2 TRP A 114      -2.472 -15.389  -2.240  1.00 10.00      A   
ATOM   1074  CE3 TRP A 114      -2.729 -17.179  -0.640  1.00 10.00      A   
ATOM   1075  CZ2 TRP A 114      -3.038 -16.152  -3.257  1.00 10.00      A   
ATOM   1076  CZ3 TRP A 114      -3.291 -17.937  -1.651  1.00 10.00      A   
ATOM   1077  CH2 TRP A 114      -3.441 -17.422  -2.943  1.00 10.00      A   
ATOM   1078  C   TRP A 114       0.459 -16.599   0.816  1.00 10.00      A   
ATOM   1079  O   TRP A 114       0.219 -17.716   1.274  1.00 10.00      A   
ATOM   1080  N   VAL A 115       1.048 -16.408  -0.358  1.00 10.00      A   
ATOM   1081  HN  VAL A 115       1.218 -15.492  -0.664  1.00 10.00      A   
ATOM   1082  CA  VAL A 115       1.451 -17.523  -1.196  1.00 10.00      A   
ATOM   1083  CB  VAL A 115       1.998 -17.033  -2.556  1.00 10.00      A   
ATOM   1084  CG1 VAL A 115       2.476 -18.199  -3.411  1.00 10.00      A   
ATOM   1085  CG2 VAL A 115       0.938 -16.227  -3.295  1.00 10.00      A   
ATOM   1086  C   VAL A 115       2.520 -18.334  -0.475  1.00 10.00      A   
ATOM   1087  O   VAL A 115       2.407 -19.552  -0.348  1.00 10.00      A   
ATOM   1088  N   VAL A 116       3.535 -17.636   0.024  1.00 10.00      A   
ATOM   1089  HN  VAL A 116       3.545 -16.661  -0.096  1.00 10.00      A   
ATOM   1090  CA  VAL A 116       4.632 -18.273   0.743  1.00 10.00      A   
ATOM   1091  CB  VAL A 116       5.756 -17.263   1.065  1.00 10.00      A   
ATOM   1092  CG1 VAL A 116       6.943 -17.960   1.715  1.00 10.00      A   
ATOM   1093  CG2 VAL A 116       6.192 -16.524  -0.192  1.00 10.00      A   
ATOM   1094  C   VAL A 116       4.136 -18.906   2.042  1.00 10.00      A   
ATOM   1095  O   VAL A 116       4.528 -20.019   2.387  1.00 10.00      A   
ATOM   1096  N   GLY A 117       3.267 -18.189   2.748  1.00 10.00      A   
ATOM   1097  HN  GLY A 117       2.996 -17.303   2.416  1.00 10.00      A   
ATOM   1098  CA  GLY A 117       2.724 -18.681   4.003  1.00 10.00      A   
ATOM   1099  C   GLY A 117       2.035 -20.022   3.858  1.00 10.00      A   
ATOM   1100  O   GLY A 117       2.379 -20.982   4.554  1.00 10.00      A   
ATOM   1101  N   GLU A 118       1.073 -20.092   2.943  1.00 10.00      A   
ATOM   1102  HN  GLU A 118       0.850 -19.288   2.423  1.00 10.00      A   
ATOM   1103  CA  GLU A 118       0.335 -21.325   2.698  1.00 10.00      A   
ATOM   1104  CB  GLU A 118      -0.840 -21.073   1.751  1.00 10.00      A   
ATOM   1105  CG  GLU A 118      -1.927 -20.178   2.330  1.00 10.00      A   
ATOM   1106  CD  GLU A 118      -2.618 -20.795   3.531  1.00 10.00      A   
ATOM   1107  OE1 GLU A 118      -3.488 -21.668   3.340  1.00 10.00      A   
ATOM   1108  OE2 GLU A 118      -2.300 -20.404   4.671  1.00 10.00      A   
ATOM   1109  C   GLU A 118       1.260 -22.399   2.129  1.00 10.00      A   
ATOM   1110  O   GLU A 118       1.145 -23.576   2.470  1.00 10.00      A   
ATOM   1111  N   ILE A 119       2.192 -21.979   1.271  1.00 10.00      A   
ATOM   1112  HN  ILE A 119       2.233 -21.027   1.045  1.00 10.00      A   
ATOM   1113  CA  ILE A 119       3.151 -22.897   0.661  1.00 10.00      A   
ATOM   1114  CB  ILE A 119       4.042 -22.187  -0.390  1.00 10.00      A   
ATOM   1115  CG1 ILE A 119       3.343 -22.180  -1.753  1.00 10.00      A   
ATOM   1116  CG2 ILE A 119       5.425 -22.825  -0.494  1.00 10.00      A   
ATOM   1117  CD1 ILE A 119       4.111 -21.454  -2.837  1.00 10.00      A   
ATOM   1118  C   ILE A 119       4.007 -23.564   1.735  1.00 10.00      A   
ATOM   1119  O   ILE A 119       4.272 -24.766   1.681  1.00 10.00      A   
ATOM   1120  N   ALA A 120       4.409 -22.782   2.728  1.00 10.00      A   
ATOM   1121  HN  ALA A 120       4.160 -21.829   2.722  1.00 10.00      A   
ATOM   1122  CA  ALA A 120       5.218 -23.296   3.822  1.00 10.00      A   
ATOM   1123  CB  ALA A 120       5.634 -22.168   4.749  1.00 10.00      A   
ATOM   1124  C   ALA A 120       4.451 -24.370   4.584  1.00 10.00      A   
ATOM   1125  O   ALA A 120       5.027 -25.370   5.015  1.00 10.00      A   
ATOM   1126  N   TRP A 121       3.145 -24.164   4.725  1.00 10.00      A   
ATOM   1127  HN  TRP A 121       2.747 -23.349   4.349  1.00 10.00      A   
ATOM   1128  CA  TRP A 121       2.290 -25.118   5.416  1.00 10.00      A   
ATOM   1129  CB  TRP A 121       0.871 -24.561   5.561  1.00 10.00      A   
ATOM   1130  CG  TRP A 121       0.010 -25.348   6.498  1.00 10.00      A   
ATOM   1131  CD1 TRP A 121      -0.085 -25.189   7.850  1.00 10.00      A   
ATOM   1132  CD2 TRP A 121      -0.874 -26.424   6.160  1.00 10.00      A   
ATOM   1133  NE1 TRP A 121      -0.967 -26.098   8.375  1.00 10.00      A   
ATOM   1134  HE1 TRP A 121      -1.202 -26.178   9.329  1.00 10.00      A   
ATOM   1135  CE2 TRP A 121      -1.471 -26.866   7.357  1.00 10.00      A   
ATOM   1136  CE3 TRP A 121      -1.223 -27.051   4.960  1.00 10.00      A   
ATOM   1137  CZ2 TRP A 121      -2.391 -27.911   7.388  1.00 10.00      A   
ATOM   1138  CZ3 TRP A 121      -2.135 -28.086   4.994  1.00 10.00      A   
ATOM   1139  CH2 TRP A 121      -2.712 -28.504   6.198  1.00 10.00      A   
ATOM   1140  C   TRP A 121       2.260 -26.436   4.648  1.00 10.00      A   
ATOM   1141  O   TRP A 121       2.399 -27.514   5.231  1.00 10.00      A   
ATOM   1142  N   PHE A 122       2.089 -26.337   3.334  1.00 10.00      A   
ATOM   1143  HN  PHE A 122       1.976 -25.446   2.933  1.00 10.00      A   
ATOM   1144  CA  PHE A 122       2.055 -27.512   2.477  1.00 10.00      A   
ATOM   1145  CB  PHE A 122       1.743 -27.121   1.029  1.00 10.00      A   
ATOM   1146  CG  PHE A 122       0.315 -26.724   0.792  1.00 10.00      A   
ATOM   1147  CD1 PHE A 122       0.007 -25.500   0.222  1.00 10.00      A   
ATOM   1148  CD2 PHE A 122      -0.722 -27.580   1.130  1.00 10.00      A   
ATOM   1149  CE1 PHE A 122      -1.305 -25.133  -0.003  1.00 10.00      A   
ATOM   1150  CE2 PHE A 122      -2.038 -27.220   0.908  1.00 10.00      A   
ATOM   1151  CZ  PHE A 122      -2.330 -25.995   0.338  1.00 10.00      A   
ATOM   1152  C   PHE A 122       3.384 -28.255   2.541  1.00 10.00      A   
ATOM   1153  O   PHE A 122       3.415 -29.477   2.691  1.00 10.00      A   
ATOM   1154  N   CYS A 123       4.477 -27.502   2.454  1.00 10.00      A   
ATOM   1155  HN  CYS A 123       4.378 -26.528   2.347  1.00 10.00      A   
ATOM   1156  CA  CYS A 123       5.816 -28.081   2.502  1.00 10.00      A   
ATOM   1157  CB  CYS A 123       6.883 -27.009   2.277  1.00 10.00      A   
ATOM   1158  SG  CYS A 123       6.719 -26.121   0.714  1.00 10.00      A   
ATOM   1159  HG  CYS A 123       5.671 -25.314   0.821  1.00 10.00      A   
ATOM   1160  C   CYS A 123       6.059 -28.799   3.827  1.00 10.00      A   
ATOM   1161  O   CYS A 123       6.733 -29.830   3.868  1.00 10.00      A   
ATOM   1162  N   GLU A 124       5.508 -28.249   4.906  1.00 10.00      A   
ATOM   1163  HN  GLU A 124       5.006 -27.408   4.811  1.00 10.00      A   
ATOM   1164  CA  GLU A 124       5.650 -28.847   6.228  1.00 10.00      A   
ATOM   1165  CB  GLU A 124       4.959 -27.975   7.277  1.00 10.00      A   
ATOM   1166  CG  GLU A 124       5.069 -28.503   8.696  1.00 10.00      A   
ATOM   1167  CD  GLU A 124       4.101 -27.831   9.645  1.00 10.00      A   
ATOM   1168  OE1 GLU A 124       4.293 -26.637   9.946  1.00 10.00      A   
ATOM   1169  OE2 GLU A 124       3.154 -28.504  10.108  1.00 10.00      A   
ATOM   1170  C   GLU A 124       5.042 -30.246   6.237  1.00 10.00      A   
ATOM   1171  O   GLU A 124       5.614 -31.185   6.792  1.00 10.00      A   
ATOM   1172  N   GLN A 125       3.887 -30.379   5.600  1.00 10.00      A   
ATOM   1173  HN  GLN A 125       3.484 -29.592   5.171  1.00 10.00      A   
ATOM   1174  CA  GLN A 125       3.202 -31.660   5.526  1.00 10.00      A   
ATOM   1175  CB  GLN A 125       1.807 -31.504   4.917  1.00 10.00      A   
ATOM   1176  CG  GLN A 125       0.992 -30.361   5.500  1.00 10.00      A   
ATOM   1177  CD  GLN A 125       0.833 -30.450   7.005  1.00 10.00      A   
ATOM   1178  OE1 GLN A 125       0.712 -31.537   7.573  1.00 10.00      A   
ATOM   1179  NE2 GLN A 125       0.841 -29.305   7.661  1.00 10.00      A   
ATOM   1180 HE21 GLN A 125       0.947 -28.477   7.145  1.00 10.00      A   
ATOM   1181 HE22 GLN A 125       0.743 -29.328   8.636  1.00 10.00      A   
ATOM   1182  C   GLN A 125       4.021 -32.652   4.710  1.00 10.00      A   
ATOM   1183  O   GLN A 125       4.050 -33.843   5.015  1.00 10.00      A   
ATOM   1184  N   VAL A 126       4.693 -32.147   3.678  1.00 10.00      A   
ATOM   1185  HN  VAL A 126       4.626 -31.186   3.490  1.00 10.00      A   
ATOM   1186  CA  VAL A 126       5.525 -32.985   2.817  1.00 10.00      A   
ATOM   1187  CB  VAL A 126       6.042 -32.213   1.584  1.00 10.00      A   
ATOM   1188  CG1 VAL A 126       6.786 -33.146   0.637  1.00 10.00      A   
ATOM   1189  CG2 VAL A 126       4.897 -31.527   0.865  1.00 10.00      A   
ATOM   1190  C   VAL A 126       6.719 -33.521   3.597  1.00 10.00      A   
ATOM   1191  O   VAL A 126       7.028 -34.708   3.530  1.00 10.00      A   
ATOM   1192  N   ALA A 127       7.379 -32.638   4.343  1.00 10.00      A   
ATOM   1193  HN  ALA A 127       7.079 -31.700   4.351  1.00 10.00      A   
ATOM   1194  CA  ALA A 127       8.538 -33.020   5.144  1.00 10.00      A   
ATOM   1195  CB  ALA A 127       9.120 -31.800   5.846  1.00 10.00      A   
ATOM   1196  C   ALA A 127       8.150 -34.089   6.159  1.00 10.00      A   
ATOM   1197  O   ALA A 127       8.867 -35.070   6.353  1.00 10.00      A   
ATOM   1198  N   LYS A 128       6.999 -33.895   6.792  1.00 10.00      A   
ATOM   1199  HN  LYS A 128       6.478 -33.086   6.598  1.00 10.00      A   
ATOM   1200  CA  LYS A 128       6.497 -34.842   7.779  1.00 10.00      A   
ATOM   1201  CB  LYS A 128       5.312 -34.248   8.541  1.00 10.00      A   
ATOM   1202  CG  LYS A 128       5.699 -33.107   9.467  1.00 10.00      A   
ATOM   1203  CD  LYS A 128       4.481 -32.385  10.019  1.00 10.00      A   
ATOM   1204  CE  LYS A 128       4.897 -31.344  11.046  1.00 10.00      A   
ATOM   1205  NZ  LYS A 128       3.736 -30.599  11.590  1.00 10.00      A   
ATOM   1206  HZ1 LYS A 128       3.395 -29.903  10.887  1.00 10.00      A   
ATOM   1207  HZ2 LYS A 128       4.010 -30.090  12.453  1.00 10.00      A   
ATOM   1208  HZ3 LYS A 128       2.963 -31.251  11.818  1.00 10.00      A   
ATOM   1209  C   LYS A 128       6.112 -36.160   7.113  1.00 10.00      A   
ATOM   1210  O   LYS A 128       6.376 -37.235   7.645  1.00 10.00      A   
ATOM   1211  N   ALA A 129       5.497 -36.067   5.939  1.00 10.00      A   
ATOM   1212  HN  ALA A 129       5.307 -35.178   5.567  1.00 10.00      A   
ATOM   1213  CA  ALA A 129       5.090 -37.250   5.191  1.00 10.00      A   
ATOM   1214  CB  ALA A 129       4.287 -36.844   3.966  1.00 10.00      A   
ATOM   1215  C   ALA A 129       6.312 -38.054   4.773  1.00 10.00      A   
ATOM   1216  O   ALA A 129       6.326 -39.278   4.872  1.00 10.00      A   
ATOM   1217  N   GLU A 130       7.341 -37.347   4.321  1.00 10.00      A   
ATOM   1218  HN  GLU A 130       7.259 -36.367   4.266  1.00 10.00      A   
ATOM   1219  CA  GLU A 130       8.585 -37.974   3.893  1.00 10.00      A   
ATOM   1220  CB  GLU A 130       9.510 -36.921   3.271  1.00 10.00      A   
ATOM   1221  CG  GLU A 130      10.699 -37.492   2.517  1.00 10.00      A   
ATOM   1222  CD  GLU A 130      11.553 -36.417   1.878  1.00 10.00      A   
ATOM   1223  OE1 GLU A 130      12.714 -36.240   2.308  1.00 10.00      A   
ATOM   1224  OE2 GLU A 130      11.071 -35.748   0.936  1.00 10.00      A   
ATOM   1225  C   GLU A 130       9.273 -38.646   5.078  1.00 10.00      A   
ATOM   1226  O   GLU A 130      10.042 -39.595   4.911  1.00 10.00      A   
ATOM   1227  N   ALA A 131       8.981 -38.154   6.275  1.00 10.00      A   
ATOM   1228  HN  ALA A 131       8.355 -37.401   6.341  1.00 10.00      A   
ATOM   1229  CA  ALA A 131       9.563 -38.696   7.489  1.00 10.00      A   
ATOM   1230  CB  ALA A 131       9.396 -37.724   8.647  1.00 10.00      A   
ATOM   1231  C   ALA A 131       8.957 -40.054   7.833  1.00 10.00      A   
ATOM   1232  O   ALA A 131       9.682 -41.012   8.104  1.00 10.00      A   
ATOM   1233  N   ASP A 132       7.629 -40.145   7.799  1.00 10.00      A   
ATOM   1234  HN  ASP A 132       7.096 -39.359   7.548  1.00 10.00      A   
ATOM   1235  CA  ASP A 132       6.947 -41.397   8.122  1.00 10.00      A   
ATOM   1236  CB  ASP A 132       5.633 -41.170   8.889  1.00 10.00      A   
ATOM   1237  CG  ASP A 132       4.489 -40.651   8.039  1.00 10.00      A   
ATOM   1238  OD1 ASP A 132       4.357 -39.417   7.905  1.00 10.00      A   
ATOM   1239  OD2 ASP A 132       3.691 -41.473   7.538  1.00 10.00      A   
ATOM   1240  C   ASP A 132       6.746 -42.280   6.893  1.00 10.00      A   
ATOM   1241  O   ASP A 132       6.059 -43.303   6.956  1.00 10.00      A   
ATOM   1242  N   ASN A 133       7.361 -41.883   5.781  1.00 10.00      A   
ATOM   1243  HN  ASN A 133       7.880 -41.050   5.803  1.00 10.00      A   
ATOM   1244  CA  ASN A 133       7.286 -42.635   4.526  1.00 10.00      A   
ATOM   1245  CB  ASN A 133       7.851 -44.050   4.683  1.00 10.00      A   
ATOM   1246  CG  ASN A 133       9.365 -44.094   4.644  1.00 10.00      A   
ATOM   1247  OD1 ASN A 133      10.008 -43.295   3.960  1.00 10.00      A   
ATOM   1248  ND2 ASN A 133       9.943 -45.031   5.380  1.00 10.00      A   
ATOM   1249 HD21 ASN A 133       9.366 -45.631   5.900  1.00 10.00      A   
ATOM   1250 HD22 ASN A 133      10.922 -45.089   5.378  1.00 10.00      A   
ATOM   1251  C   ASN A 133       5.874 -42.691   3.954  1.00 10.00      A   
ATOM   1252  O   ASN A 133       5.447 -43.723   3.429  1.00 10.00      A   
ATOM   1253  N   LEU A 134       5.150 -41.587   4.051  1.00 10.00      A   
ATOM   1254  HN  LEU A 134       5.541 -40.792   4.481  1.00 10.00      A   
ATOM   1255  CA  LEU A 134       3.797 -41.522   3.526  1.00 10.00      A   
ATOM   1256  CB  LEU A 134       3.055 -40.299   4.073  1.00 10.00      A   
ATOM   1257  CG  LEU A 134       1.540 -40.292   3.876  1.00 10.00      A   
ATOM   1258  CD1 LEU A 134       0.874 -41.272   4.827  1.00 10.00      A   
ATOM   1259  CD2 LEU A 134       0.974 -38.893   4.059  1.00 10.00      A   
ATOM   1260  C   LEU A 134       3.847 -41.472   2.006  1.00 10.00      A   
ATOM   1261  O   LEU A 134       4.485 -40.592   1.429  1.00 10.00      A   
ATOM   1262  N   ASP A 135       3.185 -42.429   1.367  1.00 10.00      A   
ATOM   1263  HN  ASP A 135       2.698 -43.101   1.889  1.00 10.00      A   
ATOM   1264  CA  ASP A 135       3.159 -42.506  -0.090  1.00 10.00      A   
ATOM   1265  CB  ASP A 135       2.389 -43.739  -0.565  1.00 10.00      A   
ATOM   1266  CG  ASP A 135       3.304 -44.895  -0.908  1.00 10.00      A   
ATOM   1267  OD1 ASP A 135       4.076 -44.780  -1.885  1.00 10.00      A   
ATOM   1268  OD2 ASP A 135       3.261 -45.922  -0.200  1.00 10.00      A   
ATOM   1269  C   ASP A 135       2.576 -41.245  -0.720  1.00 10.00      A   
ATOM   1270  O   ASP A 135       1.704 -40.587  -0.139  1.00 10.00      A   
ATOM   1271  N   ASP A 136       3.055 -40.925  -1.916  1.00 10.00      A   
ATOM   1272  HN  ASP A 136       3.732 -41.506  -2.327  1.00 10.00      A   
ATOM   1273  CA  ASP A 136       2.607 -39.742  -2.644  1.00 10.00      A   
ATOM   1274  CB  ASP A 136       3.361 -39.609  -3.967  1.00 10.00      A   
ATOM   1275  CG  ASP A 136       4.775 -39.121  -3.771  1.00 10.00      A   
ATOM   1276  OD1 ASP A 136       4.978 -37.891  -3.715  1.00 10.00      A   
ATOM   1277  OD2 ASP A 136       5.689 -39.965  -3.664  1.00 10.00      A   
ATOM   1278  C   ASP A 136       1.113 -39.789  -2.907  1.00 10.00      A   
ATOM   1279  O   ASP A 136       0.406 -38.802  -2.703  1.00 10.00      A   
ATOM   1280  N   LYS A 137       0.637 -40.947  -3.345  1.00 10.00      A   
ATOM   1281  HN  LYS A 137       1.257 -41.696  -3.482  1.00 10.00      A   
ATOM   1282  CA  LYS A 137      -0.778 -41.130  -3.638  1.00 10.00      A   
ATOM   1283  CB  LYS A 137      -1.030 -42.522  -4.217  1.00 10.00      A   
ATOM   1284  CG  LYS A 137      -2.435 -42.717  -4.762  1.00 10.00      A   
ATOM   1285  CD  LYS A 137      -2.727 -44.183  -5.023  1.00 10.00      A   
ATOM   1286  CE  LYS A 137      -4.182 -44.389  -5.399  1.00 10.00      A   
ATOM   1287  NZ  LYS A 137      -4.543 -45.828  -5.444  1.00 10.00      A   
ATOM   1288  HZ1 LYS A 137      -4.015 -46.307  -6.200  1.00 10.00      A   
ATOM   1289  HZ2 LYS A 137      -5.561 -45.937  -5.626  1.00 10.00      A   
ATOM   1290  HZ3 LYS A 137      -4.316 -46.282  -4.537  1.00 10.00      A   
ATOM   1291  C   LYS A 137      -1.625 -40.914  -2.388  1.00 10.00      A   
ATOM   1292  O   LYS A 137      -2.741 -40.397  -2.458  1.00 10.00      A   
ATOM   1293  N   LYS A 138      -1.088 -41.308  -1.243  1.00 10.00      A   
ATOM   1294  HN  LYS A 138      -0.195 -41.714  -1.249  1.00 10.00      A   
ATOM   1295  CA  LYS A 138      -1.794 -41.147   0.020  1.00 10.00      A   
ATOM   1296  CB  LYS A 138      -1.126 -41.963   1.130  1.00 10.00      A   
ATOM   1297  CG  LYS A 138      -1.312 -43.466   0.985  1.00 10.00      A   
ATOM   1298  CD  LYS A 138      -0.584 -44.234   2.079  1.00 10.00      A   
ATOM   1299  CE  LYS A 138      -1.165 -43.934   3.452  1.00 10.00      A   
ATOM   1300  NZ  LYS A 138      -0.540 -44.759   4.519  1.00 10.00      A   
ATOM   1301  HZ1 LYS A 138       0.495 -44.762   4.416  1.00 10.00      A   
ATOM   1302  HZ2 LYS A 138      -0.886 -45.738   4.458  1.00 10.00      A   
ATOM   1303  HZ3 LYS A 138      -0.788 -44.376   5.456  1.00 10.00      A   
ATOM   1304  C   LYS A 138      -1.871 -39.675   0.405  1.00 10.00      A   
ATOM   1305  O   LYS A 138      -2.936 -39.171   0.760  1.00 10.00      A   
ATOM   1306  N   LEU A 139      -0.739 -38.984   0.302  1.00 10.00      A   
ATOM   1307  HN  LEU A 139       0.074 -39.445  -0.006  1.00 10.00      A   
ATOM   1308  CA  LEU A 139      -0.664 -37.566   0.636  1.00 10.00      A   
ATOM   1309  CB  LEU A 139       0.786 -37.078   0.568  1.00 10.00      A   
ATOM   1310  CG  LEU A 139       1.034 -35.624   0.981  1.00 10.00      A   
ATOM   1311  CD1 LEU A 139       0.736 -35.419   2.460  1.00 10.00      A   
ATOM   1312  CD2 LEU A 139       2.460 -35.207   0.650  1.00 10.00      A   
ATOM   1313  C   LEU A 139      -1.546 -36.735  -0.295  1.00 10.00      A   
ATOM   1314  O   LEU A 139      -2.108 -35.714   0.108  1.00 10.00      A   
ATOM   1315  N   LEU A 140      -1.668 -37.190  -1.536  1.00 10.00      A   
ATOM   1316  HN  LEU A 140      -1.186 -38.007  -1.791  1.00 10.00      A   
ATOM   1317  CA  LEU A 140      -2.482 -36.508  -2.536  1.00 10.00      A   
ATOM   1318  CB  LEU A 140      -2.232 -37.112  -3.925  1.00 10.00      A   
ATOM   1319  CG  LEU A 140      -2.982 -36.466  -5.097  1.00 10.00      A   
ATOM   1320  CD1 LEU A 140      -2.560 -35.019  -5.275  1.00 10.00      A   
ATOM   1321  CD2 LEU A 140      -2.757 -37.255  -6.378  1.00 10.00      A   
ATOM   1322  C   LEU A 140      -3.969 -36.584  -2.183  1.00 10.00      A   
ATOM   1323  O   LEU A 140      -4.757 -35.728  -2.578  1.00 10.00      A   
ATOM   1324  N   LYS A 141      -4.349 -37.615  -1.443  1.00 10.00      A   
ATOM   1325  HN  LYS A 141      -3.683 -38.278  -1.164  1.00 10.00      A   
ATOM   1326  CA  LYS A 141      -5.737 -37.784  -1.039  1.00 10.00      A   
ATOM   1327  CB  LYS A 141      -6.085 -39.266  -0.884  1.00 10.00      A   
ATOM   1328  CG  LYS A 141      -7.547 -39.524  -0.553  1.00 10.00      A   
ATOM   1329  CD  LYS A 141      -7.867 -41.009  -0.546  1.00 10.00      A   
ATOM   1330  CE  LYS A 141      -9.287 -41.253  -0.059  1.00 10.00      A   
ATOM   1331  NZ  LYS A 141      -9.669 -42.685  -0.141  1.00 10.00      A   
ATOM   1332  HZ1 LYS A 141      -9.735 -42.980  -1.138  1.00 10.00      A   
ATOM   1333  HZ2 LYS A 141     -10.591 -42.838   0.314  1.00 10.00      A   
ATOM   1334  HZ3 LYS A 141      -8.957 -43.274   0.337  1.00 10.00      A   
ATOM   1335  C   LYS A 141      -6.012 -37.029   0.256  1.00 10.00      A   
ATOM   1336  O   LYS A 141      -7.090 -36.461   0.441  1.00 10.00      A   
ATOM   1337  N   VAL A 142      -5.024 -37.019   1.144  1.00 10.00      A   
ATOM   1338  HN  VAL A 142      -4.188 -37.487   0.931  1.00 10.00      A   
ATOM   1339  CA  VAL A 142      -5.148 -36.339   2.430  1.00 10.00      A   
ATOM   1340  CB  VAL A 142      -3.886 -36.537   3.303  1.00 10.00      A   
ATOM   1341  CG1 VAL A 142      -3.987 -35.742   4.598  1.00 10.00      A   
ATOM   1342  CG2 VAL A 142      -3.666 -38.012   3.601  1.00 10.00      A   
ATOM   1343  C   VAL A 142      -5.407 -34.845   2.246  1.00 10.00      A   
ATOM   1344  O   VAL A 142      -6.378 -34.301   2.774  1.00 10.00      A   
ATOM   1345  N   LEU A 143      -4.550 -34.190   1.478  1.00 10.00      A   
ATOM   1346  HN  LEU A 143      -3.810 -34.682   1.053  1.00 10.00      A   
ATOM   1347  CA  LEU A 143      -4.677 -32.754   1.243  1.00 10.00      A   
ATOM   1348  CB  LEU A 143      -3.297 -32.087   1.301  1.00 10.00      A   
ATOM   1349  CG  LEU A 143      -2.444 -32.388   2.536  1.00 10.00      A   
ATOM   1350  CD1 LEU A 143      -1.052 -31.794   2.381  1.00 10.00      A   
ATOM   1351  CD2 LEU A 143      -3.115 -31.859   3.793  1.00 10.00      A   
ATOM   1352  C   LEU A 143      -5.342 -32.464  -0.100  1.00 10.00      A   
ATOM   1353  O   LEU A 143      -5.132 -31.401  -0.685  1.00 10.00      A   
ATOM   1354  N   LYS A 144      -6.163 -33.399  -0.569  1.00 10.00      A   
ATOM   1355  HN  LYS A 144      -6.312 -34.209  -0.039  1.00 10.00      A   
ATOM   1356  CA  LYS A 144      -6.853 -33.255  -1.851  1.00 10.00      A   
ATOM   1357  CB  LYS A 144      -7.755 -34.470  -2.109  1.00 10.00      A   
ATOM   1358  CG  LYS A 144      -8.508 -34.432  -3.430  1.00 10.00      A   
ATOM   1359  CD  LYS A 144      -9.572 -35.519  -3.485  1.00 10.00      A   
ATOM   1360  CE  LYS A 144     -10.555 -35.271  -4.617  1.00 10.00      A   
ATOM   1361  NZ  LYS A 144     -11.725 -36.186  -4.552  1.00 10.00      A   
ATOM   1362  HZ1 LYS A 144     -11.435 -37.161  -4.774  1.00 10.00      A   
ATOM   1363  HZ2 LYS A 144     -12.451 -35.891  -5.236  1.00 10.00      A   
ATOM   1364  HZ3 LYS A 144     -12.139 -36.168  -3.598  1.00 10.00      A   
ATOM   1365  C   LYS A 144      -7.670 -31.961  -1.920  1.00 10.00      A   
ATOM   1366  O   LYS A 144      -7.499 -31.155  -2.840  1.00 10.00      A   
ATOM   1367  N   GLU A 145      -8.544 -31.765  -0.941  1.00 10.00      A   
ATOM   1368  HN  GLU A 145      -8.623 -32.439  -0.234  1.00 10.00      A   
ATOM   1369  CA  GLU A 145      -9.395 -30.580  -0.890  1.00 10.00      A   
ATOM   1370  CB  GLU A 145     -10.419 -30.716   0.240  1.00 10.00      A   
ATOM   1371  CG  GLU A 145     -11.593 -29.755   0.151  1.00 10.00      A   
ATOM   1372  CD  GLU A 145     -12.587 -29.957   1.276  1.00 10.00      A   
ATOM   1373  OE1 GLU A 145     -13.408 -30.898   1.190  1.00 10.00      A   
ATOM   1374  OE2 GLU A 145     -12.552 -29.181   2.257  1.00 10.00      A   
ATOM   1375  C   GLU A 145      -8.564 -29.315  -0.700  1.00 10.00      A   
ATOM   1376  O   GLU A 145      -8.877 -28.263  -1.256  1.00 10.00      A   
ATOM   1377  N   ASP A 146      -7.491 -29.433   0.074  1.00 10.00      A   
ATOM   1378  HN  ASP A 146      -7.279 -30.306   0.463  1.00 10.00      A   
ATOM   1379  CA  ASP A 146      -6.612 -28.302   0.348  1.00 10.00      A   
ATOM   1380  CB  ASP A 146      -5.554 -28.677   1.390  1.00 10.00      A   
ATOM   1381  CG  ASP A 146      -6.160 -29.078   2.720  1.00 10.00      A   
ATOM   1382  OD1 ASP A 146      -6.826 -28.233   3.355  1.00 10.00      A   
ATOM   1383  OD2 ASP A 146      -5.983 -30.244   3.133  1.00 10.00      A   
ATOM   1384  C   ASP A 146      -5.953 -27.799  -0.933  1.00 10.00      A   
ATOM   1385  O   ASP A 146      -5.867 -26.589  -1.163  1.00 10.00      A   
ATOM   1386  N   ILE A 147      -5.501 -28.734  -1.766  1.00 10.00      A   
ATOM   1387  HN  ILE A 147      -5.602 -29.682  -1.519  1.00 10.00      A   
ATOM   1388  CA  ILE A 147      -4.862 -28.393  -3.034  1.00 10.00      A   
ATOM   1389  CB  ILE A 147      -4.287 -29.640  -3.748  1.00 10.00      A   
ATOM   1390  CG1 ILE A 147      -3.214 -30.307  -2.885  1.00 10.00      A   
ATOM   1391  CG2 ILE A 147      -3.711 -29.265  -5.109  1.00 10.00      A   
ATOM   1392  CD1 ILE A 147      -2.766 -31.661  -3.396  1.00 10.00      A   
ATOM   1393  C   ILE A 147      -5.865 -27.709  -3.955  1.00 10.00      A   
ATOM   1394  O   ILE A 147      -5.561 -26.694  -4.580  1.00 10.00      A   
ATOM   1395  N   ALA A 148      -7.067 -28.265  -4.022  1.00 10.00      A   
ATOM   1396  HN  ALA A 148      -7.250 -29.071  -3.488  1.00 10.00      A   
ATOM   1397  CA  ALA A 148      -8.116 -27.709  -4.864  1.00 10.00      A   
ATOM   1398  CB  ALA A 148      -9.355 -28.589  -4.828  1.00 10.00      A   
ATOM   1399  C   ALA A 148      -8.463 -26.281  -4.446  1.00 10.00      A   
ATOM   1400  O   ALA A 148      -8.551 -25.386  -5.285  1.00 10.00      A   
ATOM   1401  N   ALA A 149      -8.639 -26.079  -3.144  1.00 10.00      A   
ATOM   1402  HN  ALA A 149      -8.536 -26.836  -2.527  1.00 10.00      A   
ATOM   1403  CA  ALA A 149      -8.982 -24.768  -2.602  1.00 10.00      A   
ATOM   1404  CB  ALA A 149      -9.232 -24.865  -1.103  1.00 10.00      A   
ATOM   1405  C   ALA A 149      -7.903 -23.729  -2.901  1.00 10.00      A   
ATOM   1406  O   ALA A 149      -8.197 -22.641  -3.406  1.00 10.00      A   
ATOM   1407  N   ILE A 150      -6.654 -24.070  -2.609  1.00 10.00      A   
ATOM   1408  HN  ILE A 150      -6.476 -24.955  -2.222  1.00 10.00      A   
ATOM   1409  CA  ILE A 150      -5.541 -23.153  -2.839  1.00 10.00      A   
ATOM   1410  CB  ILE A 150      -4.211 -23.654  -2.220  1.00 10.00      A   
ATOM   1411  CG1 ILE A 150      -3.244 -22.487  -1.998  1.00 10.00      A   
ATOM   1412  CG2 ILE A 150      -3.560 -24.736  -3.072  1.00 10.00      A   
ATOM   1413  CD1 ILE A 150      -3.713 -21.492  -0.957  1.00 10.00      A   
ATOM   1414  C   ILE A 150      -5.369 -22.819  -4.323  1.00 10.00      A   
ATOM   1415  O   ILE A 150      -4.989 -21.700  -4.673  1.00 10.00      A   
ATOM   1416  N   ARG A 151      -5.683 -23.778  -5.187  1.00 10.00      A   
ATOM   1417  HN  ARG A 151      -5.993 -24.645  -4.847  1.00 10.00      A   
ATOM   1418  CA  ARG A 151      -5.567 -23.577  -6.623  1.00 10.00      A   
ATOM   1419  CB  ARG A 151      -5.742 -24.898  -7.372  1.00 10.00      A   
ATOM   1420  CG  ARG A 151      -5.310 -24.842  -8.828  1.00 10.00      A   
ATOM   1421  CD  ARG A 151      -4.401 -26.007  -9.178  1.00 10.00      A   
ATOM   1422  NE  ARG A 151      -5.146 -27.248  -9.396  1.00 10.00      A   
ATOM   1423  HE  ARG A 151      -6.091 -27.164  -9.655  1.00 10.00      A   
ATOM   1424  CZ  ARG A 151      -4.620 -28.469  -9.262  1.00 10.00      A   
ATOM   1425  NH1 ARG A 151      -3.347 -28.613  -8.914  1.00 10.00      A   
ATOM   1426 HH11 ARG A 151      -2.750 -27.772  -8.741  1.00 10.00      A   
ATOM   1427 HH12 ARG A 151      -2.935 -29.567  -8.808  1.00 10.00      A   
ATOM   1428  NH2 ARG A 151      -5.370 -29.543  -9.487  1.00 10.00      A   
ATOM   1429 HH21 ARG A 151      -4.968 -30.500  -9.385  1.00 10.00      A   
ATOM   1430 HH22 ARG A 151      -6.369 -29.434  -9.767  1.00 10.00      A   
ATOM   1431  C   ARG A 151      -6.591 -22.553  -7.102  1.00 10.00      A   
ATOM   1432  O   ARG A 151      -6.288 -21.698  -7.936  1.00 10.00      A   
ATOM   1433  N   VAL A 152      -7.799 -22.638  -6.557  1.00 10.00      A   
ATOM   1434  HN  VAL A 152      -7.975 -23.341  -5.892  1.00 10.00      A   
ATOM   1435  CA  VAL A 152      -8.870 -21.717  -6.918  1.00 10.00      A   
ATOM   1436  CB  VAL A 152     -10.222 -22.155  -6.307  1.00 10.00      A   
ATOM   1437  CG1 VAL A 152     -11.322 -21.166  -6.649  1.00 10.00      A   
ATOM   1438  CG2 VAL A 152     -10.602 -23.548  -6.786  1.00 10.00      A   
ATOM   1439  C   VAL A 152      -8.526 -20.301  -6.457  1.00 10.00      A   
ATOM   1440  O   VAL A 152      -8.847 -19.316  -7.129  1.00 10.00      A   
ATOM   1441  N   ASN A 153      -7.846 -20.215  -5.318  1.00 10.00      A   
ATOM   1442  HN  ASN A 153      -7.619 -21.039  -4.838  1.00 10.00      A   
ATOM   1443  CA  ASN A 153      -7.436 -18.928  -4.758  1.00 10.00      A   
ATOM   1444  CB  ASN A 153      -6.832 -19.115  -3.360  1.00 10.00      A   
ATOM   1445  CG  ASN A 153      -7.878 -19.363  -2.288  1.00 10.00      A   
ATOM   1446  OD1 ASN A 153      -8.987 -18.831  -2.345  1.00 10.00      A   
ATOM   1447  ND2 ASN A 153      -7.530 -20.170  -1.300  1.00 10.00      A   
ATOM   1448 HD21 ASN A 153      -6.632 -20.557  -1.311  1.00 10.00      A   
ATOM   1449 HD22 ASN A 153      -8.191 -20.352  -0.593  1.00 10.00      A   
ATOM   1450  C   ASN A 153      -6.429 -18.235  -5.674  1.00 10.00      A   
ATOM   1451  O   ASN A 153      -6.413 -17.011  -5.788  1.00 10.00      A   
ATOM   1452  N   LEU A 154      -5.613 -19.032  -6.354  1.00 10.00      A   
ATOM   1453  HN  LEU A 154      -5.695 -20.005  -6.244  1.00 10.00      A   
ATOM   1454  CA  LEU A 154      -4.599 -18.508  -7.262  1.00 10.00      A   
ATOM   1455  CB  LEU A 154      -3.557 -19.585  -7.557  1.00 10.00      A   
ATOM   1456  CG  LEU A 154      -2.759 -20.097  -6.357  1.00 10.00      A   
ATOM   1457  CD1 LEU A 154      -2.079 -21.412  -6.697  1.00 10.00      A   
ATOM   1458  CD2 LEU A 154      -1.734 -19.063  -5.920  1.00 10.00      A   
ATOM   1459  C   LEU A 154      -5.228 -18.018  -8.567  1.00 10.00      A   
ATOM   1460  O   LEU A 154      -4.551 -17.444  -9.423  1.00 10.00      A   
ATOM   1461  N   GLN A 155      -6.524 -18.254  -8.716  1.00 10.00      A   
ATOM   1462  HN  GLN A 155      -7.010 -18.728  -8.008  1.00 10.00      A   
ATOM   1463  CA  GLN A 155      -7.244 -17.835  -9.911  1.00 10.00      A   
ATOM   1464  CB  GLN A 155      -8.236 -18.912 -10.344  1.00 10.00      A   
ATOM   1465  CG  GLN A 155      -7.593 -20.180 -10.882  1.00 10.00      A   
ATOM   1466  CD  GLN A 155      -8.621 -21.207 -11.315  1.00 10.00      A   
ATOM   1467  OE1 GLN A 155      -9.702 -21.309 -10.727  1.00 10.00      A   
ATOM   1468  NE2 GLN A 155      -8.303 -21.967 -12.354  1.00 10.00      A   
ATOM   1469 HE21 GLN A 155      -7.430 -21.831 -12.783  1.00 10.00      A   
ATOM   1470 HE22 GLN A 155      -8.956 -22.635 -12.652  1.00 10.00      A   
ATOM   1471  C   GLN A 155      -7.979 -16.519  -9.677  1.00 10.00      A   
ATOM   1472  O   GLN A 155      -8.708 -16.042 -10.547  1.00 10.00      A   
ATOM   1473  N   GLN A 156      -7.794 -15.940  -8.498  1.00 10.00      A   
ATOM   1474  HN  GLN A 156      -7.204 -16.365  -7.839  1.00 10.00      A   
ATOM   1475  CA  GLN A 156      -8.446 -14.684  -8.164  1.00 10.00      A   
ATOM   1476  CB  GLN A 156      -9.829 -14.936  -7.559  1.00 10.00      A   
ATOM   1477  CG  GLN A 156      -9.844 -15.906  -6.388  1.00 10.00      A   
ATOM   1478  CD  GLN A 156     -11.186 -16.587  -6.222  1.00 10.00      A   
ATOM   1479  OE1 GLN A 156     -12.082 -16.071  -5.554  1.00 10.00      A   
ATOM   1480  NE2 GLN A 156     -11.335 -17.754  -6.827  1.00 10.00      A   
ATOM   1481 HE21 GLN A 156     -10.576 -18.110  -7.340  1.00 10.00      A   
ATOM   1482 HE22 GLN A 156     -12.195 -18.214  -6.739  1.00 10.00      A   
ATOM   1483  C   GLN A 156      -7.584 -13.835  -7.238  1.00 10.00      A   
ATOM   1484  O   GLN A 156      -8.054 -13.325  -6.218  1.00 10.00      A   
ATOM   1485  N   GLY A 157      -6.325 -13.664  -7.623  1.00 10.00      A   
ATOM   1486  HN  GLY A 157      -6.025 -14.065  -8.470  1.00 10.00      A   
ATOM   1487  CA  GLY A 157      -5.394 -12.885  -6.825  1.00 10.00      A   
ATOM   1488  C   GLY A 157      -5.853 -11.453  -6.613  1.00 10.00      A   
ATOM   1489  O   GLY A 157      -5.704 -10.902  -5.521  1.00 10.00      A   
ATOM   1490  N   VAL A 158      -6.435 -10.857  -7.651  1.00 10.00      A   
ATOM   1491  HN  VAL A 158      -6.551 -11.358  -8.487  1.00 10.00      A   
ATOM   1492  CA  VAL A 158      -6.916  -9.479  -7.577  1.00 10.00      A   
ATOM   1493  CB  VAL A 158      -7.289  -8.933  -8.975  1.00 10.00      A   
ATOM   1494  CG1 VAL A 158      -7.503  -7.426  -8.925  1.00 10.00      A   
ATOM   1495  CG2 VAL A 158      -6.222  -9.289  -9.997  1.00 10.00      A   
ATOM   1496  C   VAL A 158      -8.136  -9.377  -6.664  1.00 10.00      A   
ATOM   1497  O   VAL A 158      -8.226  -8.476  -5.829  1.00 10.00      A   
ATOM   1498  N   ASP A 159      -9.058 -10.319  -6.820  1.00 10.00      A   
ATOM   1499  HN  ASP A 159      -8.906 -11.022  -7.488  1.00 10.00      A   
ATOM   1500  CA  ASP A 159     -10.288 -10.348  -6.027  1.00 10.00      A   
ATOM   1501  CB  ASP A 159     -11.179 -11.509  -6.484  1.00 10.00      A   
ATOM   1502  CG  ASP A 159     -12.580 -11.473  -5.901  1.00 10.00      A   
ATOM   1503  OD1 ASP A 159     -13.034 -10.393  -5.473  1.00 10.00      A   
ATOM   1504  OD2 ASP A 159     -13.241 -12.532  -5.881  1.00 10.00      A   
ATOM   1505  C   ASP A 159      -9.990 -10.458  -4.530  1.00 10.00      A   
ATOM   1506  O   ASP A 159     -10.570  -9.740  -3.713  1.00 10.00      A   
ATOM   1507  N   ILE A 160      -9.071 -11.349  -4.176  1.00 10.00      A   
ATOM   1508  HN  ILE A 160      -8.639 -11.893  -4.872  1.00 10.00      A   
ATOM   1509  CA  ILE A 160      -8.697 -11.548  -2.776  1.00 10.00      A   
ATOM   1510  CB  ILE A 160      -7.842 -12.821  -2.591  1.00 10.00      A   
ATOM   1511  CG1 ILE A 160      -8.560 -14.034  -3.181  1.00 10.00      A   
ATOM   1512  CG2 ILE A 160      -7.534 -13.061  -1.117  1.00 10.00      A   
ATOM   1513  CD1 ILE A 160      -7.693 -15.271  -3.268  1.00 10.00      A   
ATOM   1514  C   ILE A 160      -7.931 -10.342  -2.227  1.00 10.00      A   
ATOM   1515  O   ILE A 160      -7.984 -10.048  -1.035  1.00 10.00      A   
ATOM   1516  N   ALA A 161      -7.240  -9.633  -3.105  1.00 10.00      A   
ATOM   1517  HN  ALA A 161      -7.258  -9.891  -4.049  1.00 10.00      A   
ATOM   1518  CA  ALA A 161      -6.452  -8.478  -2.700  1.00 10.00      A   
ATOM   1519  CB  ALA A 161      -5.350  -8.217  -3.713  1.00 10.00      A   
ATOM   1520  C   ALA A 161      -7.306  -7.225  -2.518  1.00 10.00      A   
ATOM   1521  O   ALA A 161      -6.994  -6.368  -1.691  1.00 10.00      A   
ATOM   1522  N   LEU A 162      -8.372  -7.114  -3.294  1.00 10.00      A   
ATOM   1523  HN  LEU A 162      -8.572  -7.827  -3.940  1.00 10.00      A   
ATOM   1524  CA  LEU A 162      -9.246  -5.949  -3.225  1.00 10.00      A   
ATOM   1525  CB  LEU A 162     -10.015  -5.771  -4.537  1.00 10.00      A   
ATOM   1526  CG  LEU A 162     -10.730  -4.430  -4.729  1.00 10.00      A   
ATOM   1527  CD1 LEU A 162      -9.732  -3.282  -4.763  1.00 10.00      A   
ATOM   1528  CD2 LEU A 162     -11.573  -4.442  -5.993  1.00 10.00      A   
ATOM   1529  C   LEU A 162     -10.206  -5.997  -2.035  1.00 10.00      A   
ATOM   1530  O   LEU A 162     -10.052  -5.245  -1.070  1.00 10.00      A   
ATOM   1531  N   SER A 163     -11.194  -6.882  -2.099  1.00 10.00      A   
ATOM   1532  HN  SER A 163     -11.271  -7.468  -2.885  1.00 10.00      A   
ATOM   1533  CA  SER A 163     -12.183  -6.992  -1.035  1.00 10.00      A   
ATOM   1534  CB  SER A 163     -13.467  -7.606  -1.573  1.00 10.00      A   
ATOM   1535  OG  SER A 163     -13.572  -7.389  -2.966  1.00 10.00      A   
ATOM   1536  HG  SER A 163     -13.998  -6.541  -3.126  1.00 10.00      A   
ATOM   1537  C   SER A 163     -11.670  -7.778   0.166  1.00 10.00      A   
ATOM   1538  O   SER A 163     -12.276  -7.747   1.240  1.00 10.00      A   
ATOM   1539  N   GLY A 164     -10.564  -8.484  -0.012  1.00 10.00      A   
ATOM   1540  HN  GLY A 164     -10.133  -8.495  -0.893  1.00 10.00      A   
ATOM   1541  CA  GLY A 164      -9.996  -9.242   1.080  1.00 10.00      A   
ATOM   1542  C   GLY A 164     -10.347 -10.715   1.037  1.00 10.00      A   
ATOM   1543  O   GLY A 164     -10.973 -11.191   0.084  1.00 10.00      A   
ATOM   1544  N   ARG A 165      -9.938 -11.422   2.085  1.00 10.00      A   
ATOM   1545  HN  ARG A 165      -9.446 -10.959   2.797  1.00 10.00      A   
ATOM   1546  CA  ARG A 165     -10.171 -12.855   2.225  1.00 10.00      A   
ATOM   1547  CB  ARG A 165      -9.687 -13.324   3.601  1.00 10.00      A   
ATOM   1548  CG  ARG A 165     -10.500 -12.768   4.765  1.00 10.00      A   
ATOM   1549  CD  ARG A 165      -9.734 -12.842   6.073  1.00 10.00      A   
ATOM   1550  NE  ARG A 165      -9.378 -11.514   6.574  1.00 10.00      A   
ATOM   1551  HE  ARG A 165      -9.148 -10.830   5.907  1.00 10.00      A   
ATOM   1552  CZ  ARG A 165      -9.343 -11.191   7.866  1.00 10.00      A   
ATOM   1553  NH1 ARG A 165      -9.637 -12.098   8.789  1.00 10.00      A   
ATOM   1554 HH11 ARG A 165      -9.901 -13.068   8.511  1.00 10.00      A   
ATOM   1555 HH12 ARG A 165      -9.606 -11.842   9.800  1.00 10.00      A   
ATOM   1556  NH2 ARG A 165      -9.031  -9.959   8.238  1.00 10.00      A   
ATOM   1557 HH21 ARG A 165      -9.003  -9.710   9.253  1.00 10.00      A   
ATOM   1558 HH22 ARG A 165      -8.813  -9.226   7.523  1.00 10.00      A   
ATOM   1559  C   ARG A 165     -11.641 -13.236   2.036  1.00 10.00      A   
ATOM   1560  O   ARG A 165     -12.549 -12.479   2.387  1.00 10.00      A   
ATOM   1561  N   MET A 166     -11.860 -14.410   1.462  1.00 10.00      A   
ATOM   1562  HN  MET A 166     -11.092 -14.956   1.185  1.00 10.00      A   
ATOM   1563  CA  MET A 166     -13.203 -14.922   1.234  1.00 10.00      A   
ATOM   1564  CB  MET A 166     -13.198 -15.825  -0.013  1.00 10.00      A   
ATOM   1565  CG  MET A 166     -14.535 -16.456  -0.364  1.00 10.00      A   
ATOM   1566  SD  MET A 166     -14.533 -17.266  -1.979  1.00 10.00      A   
ATOM   1567  CE  MET A 166     -13.174 -18.419  -1.792  1.00 10.00      A   
ATOM   1568  C   MET A 166     -13.635 -15.708   2.468  1.00 10.00      A   
ATOM   1569  O   MET A 166     -12.780 -16.190   3.214  1.00 10.00      A   
ATOM   1570  N   ALA A 167     -14.945 -15.818   2.695  1.00 10.00      A   
ATOM   1571  HN  ALA A 167     -15.575 -15.389   2.077  1.00 10.00      A   
ATOM   1572  CA  ALA A 167     -15.472 -16.552   3.848  1.00 10.00      A   
ATOM   1573  CB  ALA A 167     -16.987 -16.657   3.762  1.00 10.00      A   
ATOM   1574  C   ALA A 167     -14.838 -17.939   3.949  1.00 10.00      A   
ATOM   1575  O   ALA A 167     -14.129 -18.241   4.909  1.00 10.00      A   
ATOM   1576  N   THR A 168     -15.095 -18.771   2.955  1.00 10.00      A   
ATOM   1577  HN  THR A 168     -15.691 -18.486   2.230  1.00 10.00      A   
ATOM   1578  CA  THR A 168     -14.524 -20.105   2.912  1.00 10.00      A   
ATOM   1579  CB  THR A 168     -15.600 -21.164   2.595  1.00 10.00      A   
ATOM   1580  OG1 THR A 168     -16.744 -20.939   3.436  1.00 10.00      A   
ATOM   1581  HG1 THR A 168     -16.446 -20.787   4.345  1.00 10.00      A   
ATOM   1582  CG2 THR A 168     -15.065 -22.568   2.848  1.00 10.00      A   
ATOM   1583  C   THR A 168     -13.421 -20.137   1.858  1.00 10.00      A   
ATOM   1584  O   THR A 168     -13.634 -20.572   0.728  1.00 10.00      A   
ATOM   1585  N   SER A 169     -12.258 -19.621   2.230  1.00 10.00      A   
ATOM   1586  HN  SER A 169     -12.164 -19.266   3.139  1.00 10.00      A   
ATOM   1587  CA  SER A 169     -11.117 -19.562   1.329  1.00 10.00      A   
ATOM   1588  CB  SER A 169     -10.312 -18.296   1.615  1.00 10.00      A   
ATOM   1589  OG  SER A 169     -10.612 -17.793   2.912  1.00 10.00      A   
ATOM   1590  HG  SER A 169     -11.375 -17.203   2.857  1.00 10.00      A   
ATOM   1591  C   SER A 169     -10.232 -20.796   1.458  1.00 10.00      A   
ATOM   1592  O   SER A 169      -9.583 -21.209   0.495  1.00 10.00      A   
ATOM   1593  N   GLY A 170     -10.215 -21.383   2.649  1.00 10.00      A   
ATOM   1594  HN  GLY A 170     -10.759 -21.011   3.374  1.00 10.00      A   
ATOM   1595  CA  GLY A 170      -9.408 -22.562   2.885  1.00 10.00      A   
ATOM   1596  C   GLY A 170      -7.993 -22.219   3.312  1.00 10.00      A   
ATOM   1597  O   GLY A 170      -7.076 -23.023   3.142  1.00 10.00      A   
ATOM   1598  N   MET A 171      -7.819 -21.026   3.871  1.00 10.00      A   
ATOM   1599  HN  MET A 171      -8.594 -20.440   3.989  1.00 10.00      A   
ATOM   1600  CA  MET A 171      -6.503 -20.573   4.324  1.00 10.00      A   
ATOM   1601  CB  MET A 171      -6.486 -19.051   4.510  1.00 10.00      A   
ATOM   1602  CG  MET A 171      -7.245 -18.269   3.446  1.00 10.00      A   
ATOM   1603  SD  MET A 171      -6.751 -18.679   1.759  1.00 10.00      A   
ATOM   1604  CE  MET A 171      -5.063 -18.087   1.743  1.00 10.00      A   
ATOM   1605  C   MET A 171      -6.137 -21.258   5.637  1.00 10.00      A   
ATOM   1606  O   MET A 171      -6.875 -21.159   6.622  1.00 10.00      A   
ATOM   1607  N   MET A 172      -4.992 -21.923   5.660  1.00 10.00      A   
ATOM   1608  HN  MET A 172      -4.414 -21.920   4.853  1.00 10.00      A   
ATOM   1609  CA  MET A 172      -4.560 -22.650   6.849  1.00 10.00      A   
ATOM   1610  CB  MET A 172      -3.846 -23.950   6.472  1.00 10.00      A   
ATOM   1611  CG  MET A 172      -4.774 -25.053   5.990  1.00 10.00      A   
ATOM   1612  SD  MET A 172      -6.078 -25.436   7.178  1.00 10.00      A   
ATOM   1613  CE  MET A 172      -5.116 -25.958   8.594  1.00 10.00      A   
ATOM   1614  C   MET A 172      -3.696 -21.820   7.793  1.00 10.00      A   
ATOM   1615  O   MET A 172      -3.830 -21.928   9.010  1.00 10.00      A   
ATOM   1616  N   THR A 173      -2.815 -20.995   7.248  1.00 10.00      A   
ATOM   1617  HN  THR A 173      -2.758 -20.923   6.262  1.00 10.00      A   
ATOM   1618  CA  THR A 173      -1.931 -20.184   8.078  1.00 10.00      A   
ATOM   1619  CB  THR A 173      -0.556 -19.975   7.420  1.00 10.00      A   
ATOM   1620  OG1 THR A 173      -0.695 -19.170   6.245  1.00 10.00      A   
ATOM   1621  HG1 THR A 173      -1.257 -19.640   5.600  1.00 10.00      A   
ATOM   1622  CG2 THR A 173       0.064 -21.312   7.048  1.00 10.00      A   
ATOM   1623  C   THR A 173      -2.541 -18.822   8.393  1.00 10.00      A   
ATOM   1624  O   THR A 173      -3.498 -18.389   7.740  1.00 10.00      A   
ATOM   1625  N   GLU A 174      -1.982 -18.144   9.395  1.00 10.00      A   
ATOM   1626  HN  GLU A 174      -1.234 -18.548   9.888  1.00 10.00      A   
ATOM   1627  CA  GLU A 174      -2.459 -16.822   9.790  1.00 10.00      A   
ATOM   1628  CB  GLU A 174      -1.849 -16.396  11.129  1.00 10.00      A   
ATOM   1629  CG  GLU A 174      -2.198 -17.306  12.297  1.00 10.00      A   
ATOM   1630  CD  GLU A 174      -3.690 -17.398  12.549  1.00 10.00      A   
ATOM   1631  OE1 GLU A 174      -4.302 -16.385  12.950  1.00 10.00      A   
ATOM   1632  OE2 GLU A 174      -4.264 -18.489  12.356  1.00 10.00      A   
ATOM   1633  C   GLU A 174      -2.130 -15.793   8.712  1.00 10.00      A   
ATOM   1634  O   GLU A 174      -2.756 -14.735   8.635  1.00 10.00      A   
ATOM   1635  N   LEU A 175      -1.150 -16.122   7.874  1.00 10.00      A   
ATOM   1636  HN  LEU A 175      -0.697 -16.983   7.990  1.00 10.00      A   
ATOM   1637  CA  LEU A 175      -0.734 -15.244   6.789  1.00 10.00      A   
ATOM   1638  CB  LEU A 175       0.642 -15.657   6.258  1.00 10.00      A   
ATOM   1639  CG  LEU A 175       1.827 -15.433   7.201  1.00 10.00      A   
ATOM   1640  CD1 LEU A 175       3.088 -16.061   6.628  1.00 10.00      A   
ATOM   1641  CD2 LEU A 175       2.037 -13.948   7.450  1.00 10.00      A   
ATOM   1642  C   LEU A 175      -1.761 -15.266   5.661  1.00 10.00      A   
ATOM   1643  O   LEU A 175      -1.829 -14.346   4.850  1.00 10.00      A   
ATOM   1644  N   GLY A 176      -2.572 -16.320   5.630  1.00 10.00      A   
ATOM   1645  HN  GLY A 176      -2.472 -17.023   6.307  1.00 10.00      A   
ATOM   1646  CA  GLY A 176      -3.595 -16.449   4.611  1.00 10.00      A   
ATOM   1647  C   GLY A 176      -4.789 -15.553   4.886  1.00 10.00      A   
ATOM   1648  O   GLY A 176      -5.670 -15.395   4.042  1.00 10.00      A   
ATOM   1649  N   LYS A 177      -4.816 -14.959   6.073  1.00 10.00      A   
ATOM   1650  HN  LYS A 177      -4.080 -15.115   6.699  1.00 10.00      A   
ATOM   1651  CA  LYS A 177      -5.901 -14.066   6.458  1.00 10.00      A   
ATOM   1652  CB  LYS A 177      -6.057 -14.030   7.980  1.00 10.00      A   
ATOM   1653  CG  LYS A 177      -6.438 -15.369   8.589  1.00 10.00      A   
ATOM   1654  CD  LYS A 177      -6.447 -15.308  10.105  1.00 10.00      A   
ATOM   1655  CE  LYS A 177      -6.878 -16.638  10.702  1.00 10.00      A   
ATOM   1656  NZ  LYS A 177      -6.846 -16.611  12.187  1.00 10.00      A   
ATOM   1657  HZ1 LYS A 177      -7.261 -17.485  12.570  1.00 10.00      A   
ATOM   1658  HZ2 LYS A 177      -7.388 -15.798  12.542  1.00 10.00      A   
ATOM   1659  HZ3 LYS A 177      -5.857 -16.531  12.524  1.00 10.00      A   
ATOM   1660  C   LYS A 177      -5.657 -12.666   5.906  1.00 10.00      A   
ATOM   1661  O   LYS A 177      -5.477 -11.703   6.655  1.00 10.00      A   
ATOM   1662  N   VAL A 178      -5.639 -12.578   4.582  1.00 10.00      A   
ATOM   1663  HN  VAL A 178      -5.778 -13.395   4.054  1.00 10.00      A   
ATOM   1664  CA  VAL A 178      -5.413 -11.319   3.885  1.00 10.00      A   
ATOM   1665  CB  VAL A 178      -5.268 -11.539   2.360  1.00 10.00      A   
ATOM   1666  CG1 VAL A 178      -4.896 -10.245   1.650  1.00 10.00      A   
ATOM   1667  CG2 VAL A 178      -4.245 -12.624   2.062  1.00 10.00      A   
ATOM   1668  C   VAL A 178      -6.548 -10.332   4.142  1.00 10.00      A   
ATOM   1669  O   VAL A 178      -7.730 -10.684   4.060  1.00 10.00      A   
ATOM   1670  N   ASP A 179      -6.185  -9.105   4.478  1.00 10.00      A   
ATOM   1671  HN  ASP A 179      -5.230  -8.892   4.558  1.00 10.00      A   
ATOM   1672  CA  ASP A 179      -7.165  -8.061   4.723  1.00 10.00      A   
ATOM   1673  CB  ASP A 179      -6.798  -7.242   5.961  1.00 10.00      A   
ATOM   1674  CG  ASP A 179      -8.010  -6.594   6.596  1.00 10.00      A   
ATOM   1675  OD1 ASP A 179      -8.929  -7.333   7.013  1.00 10.00      A   
ATOM   1676  OD2 ASP A 179      -8.051  -5.348   6.689  1.00 10.00      A   
ATOM   1677  C   ASP A 179      -7.250  -7.159   3.504  1.00 10.00      A   
ATOM   1678  O   ASP A 179      -6.222  -6.780   2.935  1.00 10.00      A   
ATOM   1679  N   GLY A 180      -8.469  -6.834   3.097  1.00 10.00      A   
ATOM   1680  HN  GLY A 180      -9.245  -7.159   3.600  1.00 10.00      A   
ATOM   1681  CA  GLY A 180      -8.667  -5.987   1.936  1.00 10.00      A   
ATOM   1682  C   GLY A 180      -8.033  -4.623   2.102  1.00 10.00      A   
ATOM   1683  O   GLY A 180      -8.300  -3.927   3.081  1.00 10.00      A   
ATOM   1684  N   ALA A 181      -7.196  -4.241   1.144  1.00 10.00      A   
ATOM   1685  HN  ALA A 181      -7.033  -4.842   0.386  1.00 10.00      A   
ATOM   1686  CA  ALA A 181      -6.511  -2.951   1.189  1.00 10.00      A   
ATOM   1687  CB  ALA A 181      -5.450  -2.864   0.101  1.00 10.00      A   
ATOM   1688  C   ALA A 181      -7.502  -1.795   1.082  1.00 10.00      A   
ATOM   1689  O   ALA A 181      -7.217  -0.673   1.505  1.00 10.00      A   
ATOM   1690  N   MET A 182      -8.661  -2.078   0.506  1.00 10.00      A   
ATOM   1691  HN  MET A 182      -8.812  -2.984   0.166  1.00 10.00      A   
ATOM   1692  CA  MET A 182      -9.710  -1.084   0.354  1.00 10.00      A   
ATOM   1693  CB  MET A 182     -10.465  -1.314  -0.959  1.00 10.00      A   
ATOM   1694  CG  MET A 182     -11.681  -0.421  -1.151  1.00 10.00      A   
ATOM   1695  SD  MET A 182     -12.701  -0.934  -2.549  1.00 10.00      A   
ATOM   1696  CE  MET A 182     -13.209  -2.568  -2.017  1.00 10.00      A   
ATOM   1697  C   MET A 182     -10.675  -1.160   1.532  1.00 10.00      A   
ATOM   1698  O   MET A 182     -11.515  -2.060   1.602  1.00 10.00      A   
ATOM   1699  N   SER A 183     -10.541  -0.230   2.462  1.00 10.00      A   
ATOM   1700  HN  SER A 183      -9.851   0.461   2.354  1.00 10.00      A   
ATOM   1701  CA  SER A 183     -11.402  -0.190   3.632  1.00 10.00      A   
ATOM   1702  CB  SER A 183     -10.637   0.369   4.831  1.00 10.00      A   
ATOM   1703  OG  SER A 183      -9.392  -0.292   4.987  1.00 10.00      A   
ATOM   1704  HG  SER A 183      -9.510  -1.236   4.823  1.00 10.00      A   
ATOM   1705  C   SER A 183     -12.643   0.652   3.350  1.00 10.00      A   
ATOM   1706  O   SER A 183     -12.552   1.738   2.772  1.00 10.00      A   
ATOM   1707  N   ILE A 184     -13.799   0.139   3.746  1.00 10.00      A   
ATOM   1708  HN  ILE A 184     -13.804  -0.729   4.202  1.00 10.00      A   
ATOM   1709  CA  ILE A 184     -15.059   0.838   3.533  1.00 10.00      A   
ATOM   1710  CB  ILE A 184     -16.060  -0.032   2.738  1.00 10.00      A   
ATOM   1711  CG1 ILE A 184     -15.423  -0.516   1.429  1.00 10.00      A   
ATOM   1712  CG2 ILE A 184     -17.342   0.742   2.452  1.00 10.00      A   
ATOM   1713  CD1 ILE A 184     -16.284  -1.480   0.641  1.00 10.00      A   
ATOM   1714  C   ILE A 184     -15.684   1.240   4.867  1.00 10.00      A   
ATOM   1715  O   ILE A 184     -15.751   0.435   5.803  1.00 10.00      A   
ATOM   1716  N   ALA A 185     -16.123   2.488   4.954  1.00 10.00      A   
ATOM   1717  HN  ALA A 185     -16.035   3.083   4.177  1.00 10.00      A   
ATOM   1718  CA  ALA A 185     -16.744   2.997   6.164  1.00 10.00      A   
ATOM   1719  CB  ALA A 185     -16.332   4.440   6.403  1.00 10.00      A   
ATOM   1720  C   ALA A 185     -18.261   2.878   6.076  1.00 10.00      A   
ATOM   1721  O   ALA A 185     -18.811   2.625   5.003  1.00 10.00      A   
ATOM   1722  N   HIS A 186     -18.930   3.055   7.207  1.00 10.00      A   
ATOM   1723  HN  HIS A 186     -18.433   3.261   8.027  1.00 10.00      A   
ATOM   1724  CA  HIS A 186     -20.383   2.965   7.261  1.00 10.00      A   
ATOM   1725  CB  HIS A 186     -20.870   2.807   8.703  1.00 10.00      A   
ATOM   1726  CG  HIS A 186     -20.719   1.422   9.249  1.00 10.00      A   
ATOM   1727  ND1 HIS A 186     -21.643   0.421   9.027  1.00 10.00      A   
ATOM   1728  HD1 HIS A 186     -22.463   0.504   8.488  1.00 10.00      A   
ATOM   1729  CD2 HIS A 186     -19.746   0.874  10.014  1.00 10.00      A   
ATOM   1730  CE1 HIS A 186     -21.245  -0.679   9.641  1.00 10.00      A   
ATOM   1731  NE2 HIS A 186     -20.101  -0.433  10.242  1.00 10.00      A   
ATOM   1732  HE2 HIS A 186     -19.583  -1.079  10.769  1.00 10.00      A   
ATOM   1733  C   HIS A 186     -21.028   4.191   6.635  1.00 10.00      A   
ATOM   1734  O   HIS A 186     -20.730   5.324   7.017  1.00 10.00      A   
ATOM   1735  N   ALA A 187     -21.902   3.960   5.667  1.00 10.00      A   
ATOM   1736  HN  ALA A 187     -22.082   3.038   5.397  1.00 10.00      A   
ATOM   1737  CA  ALA A 187     -22.600   5.045   4.997  1.00 10.00      A   
ATOM   1738  CB  ALA A 187     -23.185   4.564   3.675  1.00 10.00      A   
ATOM   1739  C   ALA A 187     -23.695   5.587   5.906  1.00 10.00      A   
ATOM   1740  O   ALA A 187     -24.673   4.893   6.189  1.00 10.00      A   
ATOM   1741  N   ILE A 188     -23.511   6.810   6.379  1.00 10.00      A   
ATOM   1742  HN  ILE A 188     -22.708   7.305   6.116  1.00 10.00      A   
ATOM   1743  CA  ILE A 188     -24.472   7.445   7.273  1.00 10.00      A   
ATOM   1744  CB  ILE A 188     -23.779   7.998   8.537  1.00 10.00      A   
ATOM   1745  CG1 ILE A 188     -22.633   8.944   8.150  1.00 10.00      A   
ATOM   1746  CG2 ILE A 188     -23.267   6.861   9.409  1.00 10.00      A   
ATOM   1747  CD1 ILE A 188     -21.984   9.642   9.326  1.00 10.00      A   
ATOM   1748  C   ILE A 188     -25.192   8.588   6.569  1.00 10.00      A   
ATOM   1749  O   ILE A 188     -24.696   9.120   5.575  1.00 10.00      A   
ATOM   1750  N   THR A 189     -26.359   8.958   7.081  1.00 10.00      A   
ATOM   1751  HN  THR A 189     -26.720   8.476   7.857  1.00 10.00      A   
ATOM   1752  CA  THR A 189     -27.127  10.047   6.504  1.00 10.00      A   
ATOM   1753  CB  THR A 189     -28.596  10.014   6.967  1.00 10.00      A   
ATOM   1754  OG1 THR A 189     -28.664   9.764   8.380  1.00 10.00      A   
ATOM   1755  HG1 THR A 189     -29.015  10.545   8.826  1.00 10.00      A   
ATOM   1756  CG2 THR A 189     -29.366   8.941   6.218  1.00 10.00      A   
ATOM   1757  C   THR A 189     -26.513  11.394   6.869  1.00 10.00      A   
ATOM   1758  O   THR A 189     -25.908  11.545   7.937  1.00 10.00      A   
ATOM   1759  N   THR A 190     -26.683  12.374   5.993  1.00 10.00      A   
ATOM   1760  HN  THR A 190     -27.177  12.191   5.160  1.00 10.00      A   
ATOM   1761  CA  THR A 190     -26.139  13.712   6.214  1.00 10.00      A   
ATOM   1762  CB  THR A 190     -26.205  14.555   4.928  1.00 10.00      A   
ATOM   1763  OG1 THR A 190     -27.563  14.633   4.464  1.00 10.00      A   
ATOM   1764  HG1 THR A 190     -27.599  15.232   3.703  1.00 10.00      A   
ATOM   1765  CG2 THR A 190     -25.344  13.929   3.842  1.00 10.00      A   
ATOM   1766  C   THR A 190     -26.873  14.445   7.338  1.00 10.00      A   
ATOM   1767  O   THR A 190     -26.421  15.482   7.819  1.00 10.00      A   
ATOM   1768  N   HIS A 191     -27.995  13.889   7.768  1.00 10.00      A   
ATOM   1769  HN  HIS A 191     -28.288  13.038   7.378  1.00 10.00      A   
ATOM   1770  CA  HIS A 191     -28.794  14.498   8.820  1.00 10.00      A   
ATOM   1771  CB  HIS A 191     -29.646  15.639   8.241  1.00 10.00      A   
ATOM   1772  CG  HIS A 191     -30.641  15.201   7.205  1.00 10.00      A   
ATOM   1773  ND1 HIS A 191     -30.289  14.857   5.915  1.00 10.00      A   
ATOM   1774  HD1 HIS A 191     -29.377  14.876   5.540  1.00 10.00      A   
ATOM   1775  CD2 HIS A 191     -31.983  15.034   7.282  1.00 10.00      A   
ATOM   1776  CE1 HIS A 191     -31.370  14.498   5.248  1.00 10.00      A   
ATOM   1777  NE2 HIS A 191     -32.409  14.595   6.056  1.00 10.00      A   
ATOM   1778  HE2 HIS A 191     -33.341  14.383   5.817  1.00 10.00      A   
ATOM   1779  C   HIS A 191     -29.688  13.456   9.479  1.00 10.00      A   
ATOM   1780  O   HIS A 191     -29.655  12.280   9.106  1.00 10.00      A   
ATOM   1781  N   GLN A 192     -30.473  13.890  10.456  1.00 10.00      A   
ATOM   1782  HN  GLN A 192     -30.436  14.836  10.714  1.00 10.00      A   
ATOM   1783  CA  GLN A 192     -31.394  13.004  11.156  1.00 10.00      A   
ATOM   1784  CB  GLN A 192     -31.757  13.589  12.523  1.00 10.00      A   
ATOM   1785  CG  GLN A 192     -32.600  12.673  13.397  1.00 10.00      A   
ATOM   1786  CD  GLN A 192     -32.754  13.202  14.810  1.00 10.00      A   
ATOM   1787  OE1 GLN A 192     -32.754  14.412  15.037  1.00 10.00      A   
ATOM   1788  NE2 GLN A 192     -32.878  12.296  15.770  1.00 10.00      A   
ATOM   1789 HE21 GLN A 192     -32.865  11.351  15.517  1.00 10.00      A   
ATOM   1790 HE22 GLN A 192     -32.980  12.609  16.694  1.00 10.00      A   
ATOM   1791  C   GLN A 192     -32.646  12.806  10.309  1.00 10.00      A   
ATOM   1792  O   GLN A 192     -33.336  13.769   9.979  1.00 10.00      A   
ATOM   1793  N   VAL A 193     -32.927  11.564   9.950  1.00 10.00      A   
ATOM   1794  HN  VAL A 193     -32.357  10.834  10.265  1.00 10.00      A   
ATOM   1795  CA  VAL A 193     -34.081  11.252   9.113  1.00 10.00      A   
ATOM   1796  CB  VAL A 193     -33.665  10.412   7.883  1.00 10.00      A   
ATOM   1797  CG1 VAL A 193     -34.855  10.149   6.971  1.00 10.00      A   
ATOM   1798  CG2 VAL A 193     -32.547  11.098   7.114  1.00 10.00      A   
ATOM   1799  C   VAL A 193     -35.154  10.504   9.900  1.00 10.00      A   
ATOM   1800  O   VAL A 193     -34.846   9.642  10.729  1.00 10.00      A   
ATOM   1801  N   ASP A 194     -36.408  10.848   9.638  1.00 10.00      A   
ATOM   1802  HN  ASP A 194     -36.581  11.550   8.972  1.00 10.00      A   
ATOM   1803  CA  ASP A 194     -37.540  10.210  10.296  1.00 10.00      A   
ATOM   1804  CB  ASP A 194     -38.710  11.193  10.412  1.00 10.00      A   
ATOM   1805  CG  ASP A 194     -39.809  10.697  11.331  1.00 10.00      A   
ATOM   1806  OD1 ASP A 194     -39.697  10.895  12.559  1.00 10.00      A   
ATOM   1807  OD2 ASP A 194     -40.797  10.119  10.834  1.00 10.00      A   
ATOM   1808  C   ASP A 194     -37.966   8.983   9.498  1.00 10.00      A   
ATOM   1809  O   ASP A 194     -38.223   9.078   8.293  1.00 10.00      A   
ATOM   1810  N   SER A 195     -38.017   7.834  10.160  1.00 10.00      A   
ATOM   1811  HN  SER A 195     -37.802   7.822  11.117  1.00 10.00      A   
ATOM   1812  CA  SER A 195     -38.395   6.589   9.504  1.00 10.00      A   
ATOM   1813  CB  SER A 195     -37.940   5.390  10.338  1.00 10.00      A   
ATOM   1814  OG  SER A 195     -36.537   5.426  10.549  1.00 10.00      A   
ATOM   1815  HG  SER A 195     -36.164   4.555  10.356  1.00 10.00      A   
ATOM   1816  C   SER A 195     -39.896   6.521   9.235  1.00 10.00      A   
ATOM   1817  O   SER A 195     -40.713   6.727  10.133  1.00 10.00      A   
ATOM   1818  N   ASP A 196     -40.247   6.211   8.000  1.00 10.00      A   
ATOM   1819  HN  ASP A 196     -39.550   6.012   7.338  1.00 10.00      A   
ATOM   1820  CA  ASP A 196     -41.641   6.122   7.604  1.00 10.00      A   
ATOM   1821  CB  ASP A 196     -41.837   6.689   6.199  1.00 10.00      A   
ATOM   1822  CG  ASP A 196     -42.331   8.118   6.223  1.00 10.00      A   
ATOM   1823  OD1 ASP A 196     -43.529   8.342   5.937  1.00 10.00      A   
ATOM   1824  OD2 ASP A 196     -41.530   9.026   6.532  1.00 10.00      A   
ATOM   1825  C   ASP A 196     -42.123   4.683   7.670  1.00 10.00      A   
ATOM   1826  O   ASP A 196     -41.335   3.748   7.505  1.00 10.00      A   
ATOM   1827  N   ILE A 197     -43.413   4.508   7.913  1.00 10.00      A   
ATOM   1828  HN  ILE A 197     -43.992   5.295   8.018  1.00 10.00      A   
ATOM   1829  CA  ILE A 197     -43.994   3.178   8.016  1.00 10.00      A   
ATOM   1830  CB  ILE A 197     -44.435   2.861   9.464  1.00 10.00      A   
ATOM   1831  CG1 ILE A 197     -43.301   3.157  10.453  1.00 10.00      A   
ATOM   1832  CG2 ILE A 197     -44.877   1.410   9.584  1.00 10.00      A   
ATOM   1833  CD1 ILE A 197     -43.754   3.247  11.895  1.00 10.00      A   
ATOM   1834  C   ILE A 197     -45.196   3.032   7.086  1.00 10.00      A   
ATOM   1835  O   ILE A 197     -46.177   3.768   7.204  1.00 10.00      A   
ATOM   1836  N   ASP A 198     -45.107   2.087   6.162  1.00 10.00      A   
ATOM   1837  HN  ASP A 198     -44.290   1.537   6.117  1.00 10.00      A   
ATOM   1838  CA  ASP A 198     -46.189   1.826   5.221  1.00 10.00      A   
ATOM   1839  CB  ASP A 198     -45.634   1.489   3.833  1.00 10.00      A   
ATOM   1840  CG  ASP A 198     -46.727   1.346   2.788  1.00 10.00      A   
ATOM   1841  OD1 ASP A 198     -47.035   0.204   2.383  1.00 10.00      A   
ATOM   1842  OD2 ASP A 198     -47.285   2.379   2.364  1.00 10.00      A   
ATOM   1843  C   ASP A 198     -47.044   0.673   5.720  1.00 10.00      A   
ATOM   1844  O   ASP A 198     -46.525  -0.277   6.312  1.00 10.00      A   
ATOM   1845  N   TRP A 199     -48.346   0.762   5.498  1.00 10.00      A   
ATOM   1846  HN  TRP A 199     -48.700   1.550   5.031  1.00 10.00      A   
ATOM   1847  CA  TRP A 199     -49.265  -0.282   5.925  1.00 10.00      A   
ATOM   1848  CB  TRP A 199     -50.453   0.314   6.684  1.00 10.00      A   
ATOM   1849  CG  TRP A 199     -50.107   0.780   8.065  1.00 10.00      A   
ATOM   1850  CD1 TRP A 199     -49.329   1.848   8.397  1.00 10.00      A   
ATOM   1851  CD2 TRP A 199     -50.531   0.192   9.298  1.00 10.00      A   
ATOM   1852  NE1 TRP A 199     -49.235   1.957   9.762  1.00 10.00      A   
ATOM   1853  HE1 TRP A 199     -48.728   2.643  10.246  1.00 10.00      A   
ATOM   1854  CE2 TRP A 199     -49.961   0.949  10.338  1.00 10.00      A   
ATOM   1855  CE3 TRP A 199     -51.324  -0.911   9.624  1.00 10.00      A   
ATOM   1856  CZ2 TRP A 199     -50.175   0.652  11.682  1.00 10.00      A   
ATOM   1857  CZ3 TRP A 199     -51.536  -1.206  10.957  1.00 10.00      A   
ATOM   1858  CH2 TRP A 199     -50.958  -0.433  11.969  1.00 10.00      A   
ATOM   1859  C   TRP A 199     -49.748  -1.088   4.728  1.00 10.00      A   
ATOM   1860  O   TRP A 199     -50.640  -0.658   3.990  1.00 10.00      A   
ATOM   1861  N   PHE A 200     -49.139  -2.244   4.520  1.00 10.00      A   
ATOM   1862  HN  PHE A 200     -48.431  -2.534   5.138  1.00 10.00      A   
ATOM   1863  CA  PHE A 200     -49.511  -3.104   3.409  1.00 10.00      A   
ATOM   1864  CB  PHE A 200     -48.286  -3.804   2.807  1.00 10.00      A   
ATOM   1865  CG  PHE A 200     -47.501  -4.652   3.772  1.00 10.00      A   
ATOM   1866  CD1 PHE A 200     -47.830  -5.983   3.971  1.00 10.00      A   
ATOM   1867  CD2 PHE A 200     -46.435  -4.118   4.475  1.00 10.00      A   
ATOM   1868  CE1 PHE A 200     -47.113  -6.765   4.855  1.00 10.00      A   
ATOM   1869  CE2 PHE A 200     -45.713  -4.895   5.362  1.00 10.00      A   
ATOM   1870  CZ  PHE A 200     -46.053  -6.221   5.552  1.00 10.00      A   
ATOM   1871  C   PHE A 200     -50.561  -4.113   3.842  1.00 10.00      A   
ATOM   1872  O   PHE A 200     -50.543  -4.589   4.978  1.00 10.00      A   
ATOM   1873  N   THR A 201     -51.478  -4.425   2.946  1.00 10.00      A   
ATOM   1874  HN  THR A 201     -51.445  -4.006   2.058  1.00 10.00      A   
ATOM   1875  CA  THR A 201     -52.538  -5.371   3.243  1.00 10.00      A   
ATOM   1876  CB  THR A 201     -53.930  -4.699   3.206  1.00 10.00      A   
ATOM   1877  OG1 THR A 201     -54.929  -5.606   3.686  1.00 10.00      A   
ATOM   1878  HG1 THR A 201     -55.706  -5.102   3.954  1.00 10.00      A   
ATOM   1879  CG2 THR A 201     -54.292  -4.242   1.799  1.00 10.00      A   
ATOM   1880  C   THR A 201     -52.493  -6.557   2.283  1.00 10.00      A   
ATOM   1881  O   THR A 201     -52.083  -6.423   1.127  1.00 10.00      A   
ATOM   1882  N   ALA A 202     -52.895  -7.720   2.775  1.00 10.00      A   
ATOM   1883  HN  ALA A 202     -53.199  -7.763   3.704  1.00 10.00      A   
ATOM   1884  CA  ALA A 202     -52.909  -8.928   1.967  1.00 10.00      A   
ATOM   1885  CB  ALA A 202     -52.438 -10.120   2.786  1.00 10.00      A   
ATOM   1886  C   ALA A 202     -54.308  -9.171   1.419  1.00 10.00      A   
ATOM   1887  O   ALA A 202     -55.231  -9.491   2.168  1.00 10.00      A   
ATOM   1888  N   VAL A 203     -54.467  -8.998   0.116  1.00 10.00      A   
ATOM   1889  HN  VAL A 203     -53.695  -8.738  -0.430  1.00 10.00      A   
ATOM   1890  CA  VAL A 203     -55.758  -9.195  -0.524  1.00 10.00      A   
ATOM   1891  CB  VAL A 203     -56.060  -8.083  -1.553  1.00 10.00      A   
ATOM   1892  CG1 VAL A 203     -57.420  -8.302  -2.196  1.00 10.00      A   
ATOM   1893  CG2 VAL A 203     -55.998  -6.711  -0.896  1.00 10.00      A   
ATOM   1894  C   VAL A 203     -55.824 -10.559  -1.208  1.00 10.00      A   
ATOM   1895  O   VAL A 203     -55.016 -10.865  -2.089  1.00 10.00      A   
ATOM   1896  N   ASP A 204     -56.781 -11.375  -0.786  1.00 10.00      A   
ATOM   1897  HN  ASP A 204     -57.388 -11.073  -0.076  1.00 10.00      A   
ATOM   1898  CA  ASP A 204     -56.966 -12.704  -1.352  1.00 10.00      A   
ATOM   1899  CB  ASP A 204     -57.509 -13.664  -0.291  1.00 10.00      A   
ATOM   1900  CG  ASP A 204     -57.784 -15.049  -0.836  1.00 10.00      A   
ATOM   1901  OD1 ASP A 204     -58.963 -15.451  -0.865  1.00 10.00      A   
ATOM   1902  OD2 ASP A 204     -56.824 -15.737  -1.244  1.00 10.00      A   
ATOM   1903  C   ASP A 204     -57.911 -12.634  -2.544  1.00 10.00      A   
ATOM   1904  O   ASP A 204     -58.887 -11.886  -2.523  1.00 10.00      A   
ATOM   1905  N   ASP A 205     -57.615 -13.408  -3.578  1.00 10.00      A   
ATOM   1906  HN  ASP A 205     -56.829 -13.993  -3.527  1.00 10.00      A   
ATOM   1907  CA  ASP A 205     -58.426 -13.421  -4.793  1.00 10.00      A   
ATOM   1908  CB  ASP A 205     -57.673 -14.100  -5.939  1.00 10.00      A   
ATOM   1909  CG  ASP A 205     -56.896 -13.134  -6.803  1.00 10.00      A   
ATOM   1910  OD1 ASP A 205     -55.656 -13.248  -6.860  1.00 10.00      A   
ATOM   1911  OD2 ASP A 205     -57.517 -12.264  -7.444  1.00 10.00      A   
ATOM   1912  C   ASP A 205     -59.763 -14.123  -4.593  1.00 10.00      A   
ATOM   1913  O   ASP A 205     -60.741 -13.806  -5.270  1.00 10.00      A   
ATOM   1914  N   LEU A 206     -59.802 -15.086  -3.682  1.00 10.00      A   
ATOM   1915  HN  LEU A 206     -58.994 -15.290  -3.164  1.00 10.00      A   
ATOM   1916  CA  LEU A 206     -61.023 -15.840  -3.424  1.00 10.00      A   
ATOM   1917  CB  LEU A 206     -60.698 -17.196  -2.792  1.00 10.00      A   
ATOM   1918  CG  LEU A 206     -59.681 -18.070  -3.531  1.00 10.00      A   
ATOM   1919  CD1 LEU A 206     -59.410 -19.346  -2.749  1.00 10.00      A   
ATOM   1920  CD2 LEU A 206     -60.156 -18.388  -4.943  1.00 10.00      A   
ATOM   1921  C   LEU A 206     -61.984 -15.062  -2.536  1.00 10.00      A   
ATOM   1922  O   LEU A 206     -63.147 -14.859  -2.892  1.00 10.00      A   
ATOM   1923  N   GLN A 207     -61.497 -14.627  -1.385  1.00 10.00      A   
ATOM   1924  HN  GLN A 207     -60.552 -14.815  -1.160  1.00 10.00      A   
ATOM   1925  CA  GLN A 207     -62.315 -13.879  -0.444  1.00 10.00      A   
ATOM   1926  CB  GLN A 207     -62.742 -14.766   0.729  1.00 10.00      A   
ATOM   1927  CG  GLN A 207     -64.107 -15.415   0.567  1.00 10.00      A   
ATOM   1928  CD  GLN A 207     -65.221 -14.404   0.381  1.00 10.00      A   
ATOM   1929  OE1 GLN A 207     -65.128 -13.267   0.839  1.00 10.00      A   
ATOM   1930  NE2 GLN A 207     -66.288 -14.815  -0.281  1.00 10.00      A   
ATOM   1931 HE21 GLN A 207     -66.303 -15.740  -0.614  1.00 10.00      A   
ATOM   1932 HE22 GLN A 207     -67.023 -14.180  -0.416  1.00 10.00      A   
ATOM   1933  C   GLN A 207     -61.585 -12.653   0.082  1.00 10.00      A   
ATOM   1934  O   GLN A 207     -60.802 -12.743   1.026  1.00 10.00      A   
ATOM   1935  N   GLU A 208     -61.834 -11.510  -0.539  1.00 10.00      A   
ATOM   1936  HN  GLU A 208     -62.433 -11.502  -1.321  1.00 10.00      A   
ATOM   1937  CA  GLU A 208     -61.216 -10.265  -0.109  1.00 10.00      A   
ATOM   1938  CB  GLU A 208     -61.007  -9.318  -1.299  1.00 10.00      A   
ATOM   1939  CG  GLU A 208     -62.267  -8.614  -1.789  1.00 10.00      A   
ATOM   1940  CD  GLU A 208     -63.112  -9.457  -2.726  1.00 10.00      A   
ATOM   1941  OE1 GLU A 208     -62.753 -10.629  -2.981  1.00 10.00      A   
ATOM   1942  OE2 GLU A 208     -64.142  -8.947  -3.221  1.00 10.00      A   
ATOM   1943  C   GLU A 208     -62.072  -9.594   0.963  1.00 10.00      A   
ATOM   1944  O   GLU A 208     -61.624  -8.676   1.656  1.00 10.00      A   
ATOM   1945  N   GLN A 209     -63.303 -10.080   1.100  1.00 10.00      A   
ATOM   1946  HN  GLN A 209     -63.578 -10.835   0.541  1.00 10.00      A   
ATOM   1947  CA  GLN A 209     -64.251  -9.543   2.069  1.00 10.00      A   
ATOM   1948  CB  GLN A 209     -65.676  -9.965   1.699  1.00 10.00      A   
ATOM   1949  CG  GLN A 209     -66.082  -9.587   0.284  1.00 10.00      A   
ATOM   1950  CD  GLN A 209     -66.114  -8.088   0.063  1.00 10.00      A   
ATOM   1951  OE1 GLN A 209     -66.412  -7.319   0.977  1.00 10.00      A   
ATOM   1952  NE2 GLN A 209     -65.793  -7.659  -1.145  1.00 10.00      A   
ATOM   1953 HE21 GLN A 209     -65.551  -8.325  -1.828  1.00 10.00      A   
ATOM   1954 HE22 GLN A 209     -65.811  -6.691  -1.313  1.00 10.00      A   
ATOM   1955  C   GLN A 209     -63.915 -10.012   3.479  1.00 10.00      A   
ATOM   1956  O   GLN A 209     -63.177 -10.983   3.662  1.00 10.00      A   
ATOM   1957  N   GLY A 210     -64.460  -9.320   4.470  1.00 10.00      A   
ATOM   1958  HN  GLY A 210     -65.038  -8.556   4.261  1.00 10.00      A   
ATOM   1959  CA  GLY A 210     -64.210  -9.671   5.851  1.00 10.00      A   
ATOM   1960  C   GLY A 210     -63.269  -8.692   6.517  1.00 10.00      A   
ATOM   1961  O   GLY A 210     -63.473  -7.478   6.441  1.00 10.00      A   
ATOM   1962  N   SER A 211     -62.236  -9.217   7.153  1.00 10.00      A   
ATOM   1963  HN  SER A 211     -62.124 -10.194   7.158  1.00 10.00      A   
ATOM   1964  CA  SER A 211     -61.253  -8.395   7.834  1.00 10.00      A   
ATOM   1965  CB  SER A 211     -61.192  -8.774   9.315  1.00 10.00      A   
ATOM   1966  OG  SER A 211     -60.490  -7.805  10.074  1.00 10.00      A   
ATOM   1967  HG  SER A 211     -61.117  -7.296  10.602  1.00 10.00      A   
ATOM   1968  C   SER A 211     -59.886  -8.575   7.181  1.00 10.00      A   
ATOM   1969  O   SER A 211     -59.486  -9.694   6.853  1.00 10.00      A   
ATOM   1970  N   ALA A 212     -59.178  -7.474   6.984  1.00 10.00      A   
ATOM   1971  HN  ALA A 212     -59.542  -6.613   7.273  1.00 10.00      A   
ATOM   1972  CA  ALA A 212     -57.866  -7.516   6.358  1.00 10.00      A   
ATOM   1973  CB  ALA A 212     -57.734  -6.393   5.341  1.00 10.00      A   
ATOM   1974  C   ALA A 212     -56.747  -7.442   7.392  1.00 10.00      A   
ATOM   1975  O   ALA A 212     -56.894  -6.815   8.443  1.00 10.00      A   
ATOM   1976  N   HIS A 213     -55.632  -8.095   7.090  1.00 10.00      A   
ATOM   1977  HN  HIS A 213     -55.582  -8.579   6.238  1.00 10.00      A   
ATOM   1978  CA  HIS A 213     -54.477  -8.101   7.981  1.00 10.00      A   
ATOM   1979  CB  HIS A 213     -53.969  -9.528   8.223  1.00 10.00      A   
ATOM   1980  CG  HIS A 213     -54.923 -10.394   8.987  1.00 10.00      A   
ATOM   1981  ND1 HIS A 213     -54.777 -10.684  10.327  1.00 10.00      A   
ATOM   1982  HD1 HIS A 213     -54.050 -10.368  10.907  1.00 10.00      A   
ATOM   1983  CD2 HIS A 213     -56.049 -11.031   8.589  1.00 10.00      A   
ATOM   1984  CE1 HIS A 213     -55.769 -11.463  10.719  1.00 10.00      A   
ATOM   1985  NE2 HIS A 213     -56.553 -11.685   9.682  1.00 10.00      A   
ATOM   1986  HE2 HIS A 213     -57.380 -12.222   9.696  1.00 10.00      A   
ATOM   1987  C   HIS A 213     -53.366  -7.246   7.395  1.00 10.00      A   
ATOM   1988  O   HIS A 213     -52.723  -7.631   6.418  1.00 10.00      A   
ATOM   1989  N   LEU A 214     -53.151  -6.085   7.991  1.00 10.00      A   
ATOM   1990  HN  LEU A 214     -53.687  -5.846   8.776  1.00 10.00      A   
ATOM   1991  CA  LEU A 214     -52.131  -5.160   7.522  1.00 10.00      A   
ATOM   1992  CB  LEU A 214     -52.629  -3.713   7.593  1.00 10.00      A   
ATOM   1993  CG  LEU A 214     -53.783  -3.344   6.654  1.00 10.00      A   
ATOM   1994  CD1 LEU A 214     -55.126  -3.677   7.285  1.00 10.00      A   
ATOM   1995  CD2 LEU A 214     -53.717  -1.876   6.268  1.00 10.00      A   
ATOM   1996  C   LEU A 214     -50.838  -5.313   8.313  1.00 10.00      A   
ATOM   1997  O   LEU A 214     -50.864  -5.564   9.522  1.00 10.00      A   
ATOM   1998  N   GLY A 215     -49.714  -5.166   7.627  1.00 10.00      A   
ATOM   1999  HN  GLY A 215     -49.762  -4.964   6.664  1.00 10.00      A   
ATOM   2000  CA  GLY A 215     -48.422  -5.284   8.273  1.00 10.00      A   
ATOM   2001  C   GLY A 215     -47.659  -3.976   8.238  1.00 10.00      A   
ATOM   2002  O   GLY A 215     -47.911  -3.133   7.376  1.00 10.00      A   
ATOM   2003  N   THR A 216     -46.733  -3.804   9.171  1.00 10.00      A   
ATOM   2004  HN  THR A 216     -46.580  -4.510   9.833  1.00 10.00      A   
ATOM   2005  CA  THR A 216     -45.939  -2.592   9.248  1.00 10.00      A   
ATOM   2006  CB  THR A 216     -45.602  -2.272  10.717  1.00 10.00      A   
ATOM   2007  OG1 THR A 216     -45.606  -3.489  11.481  1.00 10.00      A   
ATOM   2008  HG1 THR A 216     -45.163  -3.335  12.325  1.00 10.00      A   
ATOM   2009  CG2 THR A 216     -46.630  -1.316  11.302  1.00 10.00      A   
ATOM   2010  C   THR A 216     -44.644  -2.721   8.443  1.00 10.00      A   
ATOM   2011  O   THR A 216     -43.839  -3.626   8.677  1.00 10.00      A   
ATOM   2012  N   GLN A 217     -44.460  -1.826   7.481  1.00 10.00      A   
ATOM   2013  HN  GLN A 217     -45.155  -1.148   7.317  1.00 10.00      A   
ATOM   2014  CA  GLN A 217     -43.266  -1.827   6.651  1.00 10.00      A   
ATOM   2015  CB  GLN A 217     -43.645  -1.952   5.174  1.00 10.00      A   
ATOM   2016  CG  GLN A 217     -42.472  -2.207   4.243  1.00 10.00      A   
ATOM   2017  CD  GLN A 217     -41.663  -3.426   4.640  1.00 10.00      A   
ATOM   2018  OE1 GLN A 217     -41.953  -4.545   4.218  1.00 10.00      A   
ATOM   2019  NE2 GLN A 217     -40.625  -3.214   5.432  1.00 10.00      A   
ATOM   2020 HE21 GLN A 217     -40.433  -2.292   5.711  1.00 10.00      A   
ATOM   2021 HE22 GLN A 217     -40.090  -3.985   5.716  1.00 10.00      A   
ATOM   2022  C   GLN A 217     -42.461  -0.551   6.884  1.00 10.00      A   
ATOM   2023  O   GLN A 217     -42.906   0.542   6.545  1.00 10.00      A   
ATOM   2024  N   GLU A 218     -41.283  -0.695   7.471  1.00 10.00      A   
ATOM   2025  HN  GLU A 218     -40.982  -1.592   7.727  1.00 10.00      A   
ATOM   2026  CA  GLU A 218     -40.429   0.449   7.758  1.00 10.00      A   
ATOM   2027  CB  GLU A 218     -39.627   0.202   9.039  1.00 10.00      A   
ATOM   2028  CG  GLU A 218     -38.746   1.367   9.463  1.00 10.00      A   
ATOM   2029  CD  GLU A 218     -38.141   1.159  10.832  1.00 10.00      A   
ATOM   2030  OE1 GLU A 218     -36.919   0.912  10.919  1.00 10.00      A   
ATOM   2031  OE2 GLU A 218     -38.889   1.247  11.828  1.00 10.00      A   
ATOM   2032  C   GLU A 218     -39.482   0.760   6.599  1.00 10.00      A   
ATOM   2033  O   GLU A 218     -38.913  -0.147   5.986  1.00 10.00      A   
ATOM   2034  N   PHE A 219     -39.333   2.046   6.301  1.00 10.00      A   
ATOM   2035  HN  PHE A 219     -39.844   2.715   6.812  1.00 10.00      A   
ATOM   2036  CA  PHE A 219     -38.442   2.505   5.241  1.00 10.00      A   
ATOM   2037  CB  PHE A 219     -39.098   2.384   3.859  1.00 10.00      A   
ATOM   2038  CG  PHE A 219     -40.337   3.213   3.664  1.00 10.00      A   
ATOM   2039  CD1 PHE A 219     -40.274   4.428   3.000  1.00 10.00      A   
ATOM   2040  CD2 PHE A 219     -41.565   2.772   4.131  1.00 10.00      A   
ATOM   2041  CE1 PHE A 219     -41.409   5.186   2.804  1.00 10.00      A   
ATOM   2042  CE2 PHE A 219     -42.706   3.527   3.941  1.00 10.00      A   
ATOM   2043  CZ  PHE A 219     -42.626   4.736   3.276  1.00 10.00      A   
ATOM   2044  C   PHE A 219     -37.998   3.941   5.519  1.00 10.00      A   
ATOM   2045  O   PHE A 219     -38.560   4.611   6.387  1.00 10.00      A   
ATOM   2046  N   SER A 220     -36.981   4.412   4.811  1.00 10.00      A   
ATOM   2047  HN  SER A 220     -36.549   3.837   4.140  1.00 10.00      A   
ATOM   2048  CA  SER A 220     -36.483   5.769   5.013  1.00 10.00      A   
ATOM   2049  CB  SER A 220     -35.354   5.765   6.045  1.00 10.00      A   
ATOM   2050  OG  SER A 220     -35.734   5.047   7.206  1.00 10.00      A   
ATOM   2051  HG  SER A 220     -36.686   4.893   7.187  1.00 10.00      A   
ATOM   2052  C   SER A 220     -35.991   6.382   3.707  1.00 10.00      A   
ATOM   2053  O   SER A 220     -35.762   5.672   2.726  1.00 10.00      A   
ATOM   2054  N   SER A 221     -35.831   7.700   3.697  1.00 10.00      A   
ATOM   2055  HN  SER A 221     -36.035   8.214   4.509  1.00 10.00      A   
ATOM   2056  CA  SER A 221     -35.360   8.409   2.514  1.00 10.00      A   
ATOM   2057  CB  SER A 221     -36.551   8.981   1.745  1.00 10.00      A   
ATOM   2058  OG  SER A 221     -37.774   8.696   2.413  1.00 10.00      A   
ATOM   2059  HG  SER A 221     -37.616   8.665   3.364  1.00 10.00      A   
ATOM   2060  C   SER A 221     -34.408   9.533   2.917  1.00 10.00      A   
ATOM   2061  O   SER A 221     -34.763  10.388   3.728  1.00 10.00      A   
ATOM   2062  N   GLY A 222     -33.206   9.537   2.354  1.00 10.00      A   
ATOM   2063  HN  GLY A 222     -32.974   8.848   1.693  1.00 10.00      A   
ATOM   2064  CA  GLY A 222     -32.245  10.566   2.697  1.00 10.00      A   
ATOM   2065  C   GLY A 222     -30.904  10.401   2.004  1.00 10.00      A   
ATOM   2066  O   GLY A 222     -30.624   9.358   1.417  1.00 10.00      A   
ATOM   2067  N   VAL A 223     -30.084  11.442   2.065  1.00 10.00      A   
ATOM   2068  HN  VAL A 223     -30.381  12.250   2.533  1.00 10.00      A   
ATOM   2069  CA  VAL A 223     -28.761  11.426   1.451  1.00 10.00      A   
ATOM   2070  CB  VAL A 223     -28.210  12.858   1.264  1.00 10.00      A   
ATOM   2071  CG1 VAL A 223     -26.900  12.846   0.488  1.00 10.00      A   
ATOM   2072  CG2 VAL A 223     -29.232  13.754   0.582  1.00 10.00      A   
ATOM   2073  C   VAL A 223     -27.784  10.634   2.316  1.00 10.00      A   
ATOM   2074  O   VAL A 223     -27.694  10.860   3.525  1.00 10.00      A   
ATOM   2075  N   PHE A 224     -27.052   9.722   1.692  1.00 10.00      A   
ATOM   2076  HN  PHE A 224     -27.145   9.617   0.716  1.00 10.00      A   
ATOM   2077  CA  PHE A 224     -26.089   8.896   2.402  1.00 10.00      A   
ATOM   2078  CB  PHE A 224     -26.339   7.413   2.125  1.00 10.00      A   
ATOM   2079  CG  PHE A 224     -27.436   6.816   2.954  1.00 10.00      A   
ATOM   2080  CD1 PHE A 224     -28.762   6.987   2.597  1.00 10.00      A   
ATOM   2081  CD2 PHE A 224     -27.142   6.083   4.090  1.00 10.00      A   
ATOM   2082  CE1 PHE A 224     -29.777   6.438   3.356  1.00 10.00      A   
ATOM   2083  CE2 PHE A 224     -28.150   5.531   4.855  1.00 10.00      A   
ATOM   2084  CZ  PHE A 224     -29.469   5.708   4.487  1.00 10.00      A   
ATOM   2085  C   PHE A 224     -24.667   9.265   2.009  1.00 10.00      A   
ATOM   2086  O   PHE A 224     -24.388   9.548   0.841  1.00 10.00      A   
ATOM   2087  N   TYR A 225     -23.782   9.260   2.992  1.00 10.00      A   
ATOM   2088  HN  TYR A 225     -24.080   9.025   3.901  1.00 10.00      A   
ATOM   2089  CA  TYR A 225     -22.383   9.594   2.777  1.00 10.00      A   
ATOM   2090  CB  TYR A 225     -21.894  10.504   3.909  1.00 10.00      A   
ATOM   2091  CG  TYR A 225     -20.512  11.083   3.699  1.00 10.00      A   
ATOM   2092  CD1 TYR A 225     -20.275  12.024   2.706  1.00 10.00      A   
ATOM   2093  CD2 TYR A 225     -19.446  10.697   4.503  1.00 10.00      A   
ATOM   2094  CE1 TYR A 225     -19.019  12.565   2.519  1.00 10.00      A   
ATOM   2095  CE2 TYR A 225     -18.184  11.231   4.322  1.00 10.00      A   
ATOM   2096  CZ  TYR A 225     -17.977  12.166   3.329  1.00 10.00      A   
ATOM   2097  OH  TYR A 225     -16.726  12.710   3.150  1.00 10.00      A   
ATOM   2098  HH  TYR A 225     -16.771  13.659   3.335  1.00 10.00      A   
ATOM   2099  C   TYR A 225     -21.536   8.328   2.720  1.00 10.00      A   
ATOM   2100  O   TYR A 225     -21.390   7.626   3.720  1.00 10.00      A   
ATOM   2101  N   ARG A 226     -20.979   8.039   1.553  1.00 10.00      A   
ATOM   2102  HN  ARG A 226     -21.116   8.650   0.790  1.00 10.00      A   
ATOM   2103  CA  ARG A 226     -20.149   6.854   1.374  1.00 10.00      A   
ATOM   2104  CB  ARG A 226     -20.566   6.090   0.107  1.00 10.00      A   
ATOM   2105  CG  ARG A 226     -19.656   4.925  -0.262  1.00 10.00      A   
ATOM   2106  CD  ARG A 226     -20.446   3.670  -0.618  1.00 10.00      A   
ATOM   2107  NE  ARG A 226     -21.151   3.776  -1.899  1.00 10.00      A   
ATOM   2108  HE  ARG A 226     -21.189   4.662  -2.322  1.00 10.00      A   
ATOM   2109  CZ  ARG A 226     -21.723   2.740  -2.523  1.00 10.00      A   
ATOM   2110  NH1 ARG A 226     -21.679   1.528  -1.985  1.00 10.00      A   
ATOM   2111 HH11 ARG A 226     -22.130   0.718  -2.469  1.00 10.00      A   
ATOM   2112 HH12 ARG A 226     -21.185   1.373  -1.080  1.00 10.00      A   
ATOM   2113  NH2 ARG A 226     -22.346   2.922  -3.681  1.00 10.00      A   
ATOM   2114 HH21 ARG A 226     -22.795   2.116  -4.169  1.00 10.00      A   
ATOM   2115 HH22 ARG A 226     -22.386   3.875  -4.113  1.00 10.00      A   
ATOM   2116  C   ARG A 226     -18.672   7.236   1.314  1.00 10.00      A   
ATOM   2117  O   ARG A 226     -18.266   8.041   0.477  1.00 10.00      A   
ATOM   2118  N   TYR A 227     -17.880   6.666   2.211  1.00 10.00      A   
ATOM   2119  HN  TYR A 227     -18.265   6.042   2.861  1.00 10.00      A   
ATOM   2120  CA  TYR A 227     -16.450   6.940   2.256  1.00 10.00      A   
ATOM   2121  CB  TYR A 227     -16.087   7.748   3.510  1.00 10.00      A   
ATOM   2122  CG  TYR A 227     -14.595   7.888   3.739  1.00 10.00      A   
ATOM   2123  CD1 TYR A 227     -13.817   8.706   2.927  1.00 10.00      A   
ATOM   2124  CD2 TYR A 227     -13.963   7.194   4.764  1.00 10.00      A   
ATOM   2125  CE1 TYR A 227     -12.454   8.828   3.131  1.00 10.00      A   
ATOM   2126  CE2 TYR A 227     -12.602   7.311   4.975  1.00 10.00      A   
ATOM   2127  CZ  TYR A 227     -11.851   8.127   4.157  1.00 10.00      A   
ATOM   2128  OH  TYR A 227     -10.494   8.243   4.369  1.00 10.00      A   
ATOM   2129  HH  TYR A 227     -10.124   8.892   3.752  1.00 10.00      A   
ATOM   2130  C   TYR A 227     -15.648   5.644   2.212  1.00 10.00      A   
ATOM   2131  O   TYR A 227     -15.981   4.672   2.895  1.00 10.00      A   
ATOM   2132  N   ALA A 228     -14.599   5.639   1.401  1.00 10.00      A   
ATOM   2133  HN  ALA A 228     -14.394   6.448   0.880  1.00 10.00      A   
ATOM   2134  CA  ALA A 228     -13.735   4.478   1.262  1.00 10.00      A   
ATOM   2135  CB  ALA A 228     -14.190   3.612   0.097  1.00 10.00      A   
ATOM   2136  C   ALA A 228     -12.292   4.924   1.064  1.00 10.00      A   
ATOM   2137  O   ALA A 228     -12.041   6.013   0.542  1.00 10.00      A   
ATOM   2138  N   ASN A 229     -11.354   4.096   1.498  1.00 10.00      A   
ATOM   2139  HN  ASN A 229     -11.620   3.246   1.917  1.00 10.00      A   
ATOM   2140  CA  ASN A 229      -9.939   4.405   1.360  1.00 10.00      A   
ATOM   2141  CB  ASN A 229      -9.342   4.918   2.680  1.00 10.00      A   
ATOM   2142  CG  ASN A 229      -9.343   3.886   3.794  1.00 10.00      A   
ATOM   2143  OD1 ASN A 229      -8.380   3.136   3.967  1.00 10.00      A   
ATOM   2144  ND2 ASN A 229     -10.420   3.849   4.566  1.00 10.00      A   
ATOM   2145 HD21 ASN A 229     -11.146   4.479   4.379  1.00 10.00      A   
ATOM   2146 HD22 ASN A 229     -10.447   3.192   5.294  1.00 10.00      A   
ATOM   2147  C   ASN A 229      -9.180   3.188   0.854  1.00 10.00      A   
ATOM   2148  O   ASN A 229      -9.433   2.064   1.291  1.00 10.00      A   
ATOM   2149  N   ILE A 230      -8.273   3.412  -0.086  1.00 10.00      A   
ATOM   2150  HN  ILE A 230      -8.126   4.329  -0.402  1.00 10.00      A   
ATOM   2151  CA  ILE A 230      -7.489   2.328  -0.661  1.00 10.00      A   
ATOM   2152  CB  ILE A 230      -7.774   2.155  -2.170  1.00 10.00      A   
ATOM   2153  CG1 ILE A 230      -9.283   2.122  -2.431  1.00 10.00      A   
ATOM   2154  CG2 ILE A 230      -7.111   0.887  -2.696  1.00 10.00      A   
ATOM   2155  CD1 ILE A 230      -9.655   2.118  -3.898  1.00 10.00      A   
ATOM   2156  C   ILE A 230      -5.997   2.570  -0.469  1.00 10.00      A   
ATOM   2157  O   ILE A 230      -5.495   3.664  -0.743  1.00 10.00      A   
ATOM   2158  N   ASN A 231      -5.304   1.547   0.013  1.00 10.00      A   
ATOM   2159  HN  ASN A 231      -5.779   0.716   0.235  1.00 10.00      A   
ATOM   2160  CA  ASN A 231      -3.864   1.618   0.230  1.00 10.00      A   
ATOM   2161  CB  ASN A 231      -3.474   0.786   1.457  1.00 10.00      A   
ATOM   2162  CG  ASN A 231      -2.026   0.972   1.891  1.00 10.00      A   
ATOM   2163  OD1 ASN A 231      -1.133   1.196   1.075  1.00 10.00      A   
ATOM   2164  ND2 ASN A 231      -1.781   0.867   3.188  1.00 10.00      A   
ATOM   2165 HD21 ASN A 231      -2.537   0.676   3.789  1.00 10.00      A   
ATOM   2166 HD22 ASN A 231      -0.862   0.987   3.497  1.00 10.00      A   
ATOM   2167  C   ASN A 231      -3.133   1.113  -1.010  1.00 10.00      A   
ATOM   2168  O   ASN A 231      -3.066  -0.093  -1.254  1.00 10.00      A   
ATOM   2169  N   LEU A 232      -2.588   2.043  -1.785  1.00 10.00      A   
ATOM   2170  HN  LEU A 232      -2.665   2.989  -1.520  1.00 10.00      A   
ATOM   2171  CA  LEU A 232      -1.875   1.711  -3.015  1.00 10.00      A   
ATOM   2172  CB  LEU A 232      -1.497   2.979  -3.786  1.00 10.00      A   
ATOM   2173  CG  LEU A 232      -2.639   3.680  -4.524  1.00 10.00      A   
ATOM   2174  CD1 LEU A 232      -2.202   5.053  -5.006  1.00 10.00      A   
ATOM   2175  CD2 LEU A 232      -3.124   2.832  -5.691  1.00 10.00      A   
ATOM   2176  C   LEU A 232      -0.637   0.857  -2.761  1.00 10.00      A   
ATOM   2177  O   LEU A 232      -0.361  -0.081  -3.509  1.00 10.00      A   
ATOM   2178  N   ALA A 233       0.096   1.181  -1.704  1.00 10.00      A   
ATOM   2179  HN  ALA A 233      -0.183   1.929  -1.139  1.00 10.00      A   
ATOM   2180  CA  ALA A 233       1.307   0.445  -1.364  1.00 10.00      A   
ATOM   2181  CB  ALA A 233       1.955   1.026  -0.117  1.00 10.00      A   
ATOM   2182  C   ALA A 233       1.014  -1.041  -1.179  1.00 10.00      A   
ATOM   2183  O   ALA A 233       1.634  -1.892  -1.826  1.00 10.00      A   
ATOM   2184  N   GLN A 234       0.044  -1.344  -0.323  1.00 10.00      A   
ATOM   2185  HN  GLN A 234      -0.438  -0.618   0.129  1.00 10.00      A   
ATOM   2186  CA  GLN A 234      -0.330  -2.727  -0.050  1.00 10.00      A   
ATOM   2187  CB  GLN A 234      -1.228  -2.823   1.184  1.00 10.00      A   
ATOM   2188  CG  GLN A 234      -0.514  -2.502   2.488  1.00 10.00      A   
ATOM   2189  CD  GLN A 234      -1.272  -2.990   3.703  1.00 10.00      A   
ATOM   2190  OE1 GLN A 234      -2.082  -2.263   4.282  1.00 10.00      A   
ATOM   2191  NE2 GLN A 234      -1.018  -4.227   4.095  1.00 10.00      A   
ATOM   2192 HE21 GLN A 234      -0.361  -4.751   3.582  1.00 10.00      A   
ATOM   2193 HE22 GLN A 234      -1.499  -4.574   4.875  1.00 10.00      A   
ATOM   2194  C   GLN A 234      -1.002  -3.361  -1.262  1.00 10.00      A   
ATOM   2195  O   GLN A 234      -0.876  -4.562  -1.494  1.00 10.00      A   
ATOM   2196  N   LEU A 235      -1.712  -2.540  -2.034  1.00 10.00      A   
ATOM   2197  HN  LEU A 235      -1.782  -1.597  -1.777  1.00 10.00      A   
ATOM   2198  CA  LEU A 235      -2.400  -3.001  -3.242  1.00 10.00      A   
ATOM   2199  CB  LEU A 235      -3.148  -1.831  -3.903  1.00 10.00      A   
ATOM   2200  CG  LEU A 235      -4.037  -2.167  -5.108  1.00 10.00      A   
ATOM   2201  CD1 LEU A 235      -5.277  -2.932  -4.677  1.00 10.00      A   
ATOM   2202  CD2 LEU A 235      -4.428  -0.905  -5.858  1.00 10.00      A   
ATOM   2203  C   LEU A 235      -1.390  -3.593  -4.222  1.00 10.00      A   
ATOM   2204  O   LEU A 235      -1.673  -4.562  -4.925  1.00 10.00      A   
ATOM   2205  N   GLN A 236      -0.208  -2.999  -4.258  1.00 10.00      A   
ATOM   2206  HN  GLN A 236      -0.049  -2.217  -3.682  1.00 10.00      A   
ATOM   2207  CA  GLN A 236       0.857  -3.456  -5.138  1.00 10.00      A   
ATOM   2208  CB  GLN A 236       1.901  -2.355  -5.315  1.00 10.00      A   
ATOM   2209  CG  GLN A 236       1.383  -1.133  -6.058  1.00 10.00      A   
ATOM   2210  CD  GLN A 236       2.347   0.032  -5.993  1.00 10.00      A   
ATOM   2211  OE1 GLN A 236       2.236   0.902  -5.128  1.00 10.00      A   
ATOM   2212  NE2 GLN A 236       3.315   0.045  -6.894  1.00 10.00      A   
ATOM   2213 HE21 GLN A 236       3.357  -0.694  -7.549  1.00 10.00      A   
ATOM   2214 HE22 GLN A 236       3.956   0.784  -6.874  1.00 10.00      A   
ATOM   2215  C   GLN A 236       1.508  -4.726  -4.602  1.00 10.00      A   
ATOM   2216  O   GLN A 236       1.847  -5.634  -5.368  1.00 10.00      A   
ATOM   2217  N   GLU A 237       1.665  -4.787  -3.283  1.00 10.00      A   
ATOM   2218  HN  GLU A 237       1.358  -4.032  -2.730  1.00 10.00      A   
ATOM   2219  CA  GLU A 237       2.278  -5.939  -2.627  1.00 10.00      A   
ATOM   2220  CB  GLU A 237       2.560  -5.614  -1.157  1.00 10.00      A   
ATOM   2221  CG  GLU A 237       3.468  -4.409  -0.959  1.00 10.00      A   
ATOM   2222  CD  GLU A 237       3.404  -3.838   0.445  1.00 10.00      A   
ATOM   2223  OE1 GLU A 237       2.342  -3.953   1.093  1.00 10.00      A   
ATOM   2224  OE2 GLU A 237       4.418  -3.256   0.897  1.00 10.00      A   
ATOM   2225  C   GLU A 237       1.383  -7.168  -2.730  1.00 10.00      A   
ATOM   2226  O   GLU A 237       1.856  -8.276  -2.999  1.00 10.00      A   
ATOM   2227  N   ASN A 238       0.089  -6.955  -2.533  1.00 10.00      A   
ATOM   2228  HN  ASN A 238      -0.216  -6.045  -2.318  1.00 10.00      A   
ATOM   2229  CA  ASN A 238      -0.895  -8.030  -2.600  1.00 10.00      A   
ATOM   2230  CB  ASN A 238      -2.258  -7.538  -2.109  1.00 10.00      A   
ATOM   2231  CG  ASN A 238      -2.332  -7.395  -0.601  1.00 10.00      A   
ATOM   2232  OD1 ASN A 238      -1.742  -8.180   0.143  1.00 10.00      A   
ATOM   2233  ND2 ASN A 238      -3.057  -6.387  -0.139  1.00 10.00      A   
ATOM   2234 HD21 ASN A 238      -3.497  -5.798  -0.793  1.00 10.00      A   
ATOM   2235 HD22 ASN A 238      -3.124  -6.269   0.832  1.00 10.00      A   
ATOM   2236  C   ASN A 238      -1.024  -8.592  -4.011  1.00 10.00      A   
ATOM   2237  O   ASN A 238      -1.304  -9.774  -4.193  1.00 10.00      A   
ATOM   2238  N   LEU A 239      -0.831  -7.741  -5.010  1.00 10.00      A   
ATOM   2239  HN  LEU A 239      -0.627  -6.805  -4.809  1.00 10.00      A   
ATOM   2240  CA  LEU A 239      -0.924  -8.174  -6.398  1.00 10.00      A   
ATOM   2241  CB  LEU A 239      -1.074  -6.969  -7.333  1.00 10.00      A   
ATOM   2242  CG  LEU A 239      -1.829  -7.202  -8.649  1.00 10.00      A   
ATOM   2243  CD1 LEU A 239      -0.971  -7.950  -9.660  1.00 10.00      A   
ATOM   2244  CD2 LEU A 239      -3.133  -7.937  -8.400  1.00 10.00      A   
ATOM   2245  C   LEU A 239       0.297  -9.005  -6.784  1.00 10.00      A   
ATOM   2246  O   LEU A 239       0.175 -10.175  -7.152  1.00 10.00      A   
ATOM   2247  N   GLY A 240       1.473  -8.401  -6.685  1.00 10.00      A   
ATOM   2248  HN  GLY A 240       1.514  -7.473  -6.372  1.00 10.00      A   
ATOM   2249  CA  GLY A 240       2.690  -9.104  -7.031  1.00 10.00      A   
ATOM   2250  C   GLY A 240       3.646  -8.251  -7.830  1.00 10.00      A   
ATOM   2251  O   GLY A 240       3.896  -8.524  -9.005  1.00 10.00      A   
ATOM   2252  N   GLY A 241       4.183  -7.218  -7.195  1.00 10.00      A   
ATOM   2253  HN  GLY A 241       3.951  -7.053  -6.258  1.00 10.00      A   
ATOM   2254  CA  GLY A 241       5.111  -6.336  -7.871  1.00 10.00      A   
ATOM   2255  C   GLY A 241       4.421  -5.472  -8.904  1.00 10.00      A   
ATOM   2256  O   GLY A 241       5.013  -5.109  -9.918  1.00 10.00      A   
ATOM   2257  N   ALA A 242       3.163  -5.148  -8.645  1.00 10.00      A   
ATOM   2258  HN  ALA A 242       2.750  -5.461  -7.814  1.00 10.00      A   
ATOM   2259  CA  ALA A 242       2.389  -4.324  -9.559  1.00 10.00      A   
ATOM   2260  CB  ALA A 242       0.909  -4.426  -9.235  1.00 10.00      A   
ATOM   2261  C   ALA A 242       2.849  -2.877  -9.481  1.00 10.00      A   
ATOM   2262  O   ALA A 242       3.171  -2.377  -8.400  1.00 10.00      A   
ATOM   2263  N   SER A 243       2.887  -2.212 -10.622  1.00 10.00      A   
ATOM   2264  HN  SER A 243       2.621  -2.662 -11.453  1.00 10.00      A   
ATOM   2265  CA  SER A 243       3.304  -0.824 -10.673  1.00 10.00      A   
ATOM   2266  CB  SER A 243       3.891  -0.510 -12.048  1.00 10.00      A   
ATOM   2267  OG  SER A 243       3.064  -1.033 -13.074  1.00 10.00      A   
ATOM   2268  HG  SER A 243       3.615  -1.374 -13.787  1.00 10.00      A   
ATOM   2269  C   SER A 243       2.122   0.094 -10.386  1.00 10.00      A   
ATOM   2270  O   SER A 243       0.963  -0.329 -10.455  1.00 10.00      A   
ATOM   2271  N   ARG A 244       2.419   1.345 -10.053  1.00 10.00      A   
ATOM   2272  HN  ARG A 244       3.370   1.608  -9.971  1.00 10.00      A   
ATOM   2273  CA  ARG A 244       1.385   2.332  -9.773  1.00 10.00      A   
ATOM   2274  CB  ARG A 244       2.020   3.689  -9.450  1.00 10.00      A   
ATOM   2275  CG  ARG A 244       1.034   4.842  -9.379  1.00 10.00      A   
ATOM   2276  CD  ARG A 244       1.604   6.009  -8.597  1.00 10.00      A   
ATOM   2277  NE  ARG A 244       1.773   5.680  -7.185  1.00 10.00      A   
ATOM   2278  HE  ARG A 244       2.403   4.954  -6.964  1.00 10.00      A   
ATOM   2279  CZ  ARG A 244       1.131   6.292  -6.193  1.00 10.00      A   
ATOM   2280  NH1 ARG A 244       0.273   7.275  -6.452  1.00 10.00      A   
ATOM   2281 HH11 ARG A 244      -0.229   7.750  -5.670  1.00 10.00      A   
ATOM   2282 HH12 ARG A 244       0.096   7.577  -7.439  1.00 10.00      A   
ATOM   2283  NH2 ARG A 244       1.352   5.924  -4.940  1.00 10.00      A   
ATOM   2284 HH21 ARG A 244       0.853   6.400  -4.156  1.00 10.00      A   
ATOM   2285 HH22 ARG A 244       2.026   5.153  -4.727  1.00 10.00      A   
ATOM   2286  C   ARG A 244       0.429   2.463 -10.955  1.00 10.00      A   
ATOM   2287  O   ARG A 244      -0.778   2.605 -10.774  1.00 10.00      A   
ATOM   2288  N   GLU A 245       0.981   2.385 -12.162  1.00 10.00      A   
ATOM   2289  HN  GLU A 245       1.948   2.249 -12.232  1.00 10.00      A   
ATOM   2290  CA  GLU A 245       0.190   2.492 -13.382  1.00 10.00      A   
ATOM   2291  CB  GLU A 245       1.087   2.378 -14.613  1.00 10.00      A   
ATOM   2292  CG  GLU A 245       2.220   3.390 -14.654  1.00 10.00      A   
ATOM   2293  CD  GLU A 245       2.990   3.341 -15.956  1.00 10.00      A   
ATOM   2294  OE1 GLU A 245       2.735   2.424 -16.768  1.00 10.00      A   
ATOM   2295  OE2 GLU A 245       3.847   4.224 -16.177  1.00 10.00      A   
ATOM   2296  C   GLU A 245      -0.900   1.424 -13.428  1.00 10.00      A   
ATOM   2297  O   GLU A 245      -2.044   1.705 -13.781  1.00 10.00      A   
ATOM   2298  N   GLN A 246      -0.536   0.200 -13.059  1.00 10.00      A   
ATOM   2299  HN  GLN A 246       0.393   0.039 -12.785  1.00 10.00      A   
ATOM   2300  CA  GLN A 246      -1.483  -0.910 -13.052  1.00 10.00      A   
ATOM   2301  CB  GLN A 246      -0.741  -2.241 -12.905  1.00 10.00      A   
ATOM   2302  CG  GLN A 246       0.095  -2.626 -14.114  1.00 10.00      A   
ATOM   2303  CD  GLN A 246       0.876  -3.907 -13.897  1.00 10.00      A   
ATOM   2304  OE1 GLN A 246       1.321  -4.198 -12.784  1.00 10.00      A   
ATOM   2305  NE2 GLN A 246       1.036  -4.687 -14.957  1.00 10.00      A   
ATOM   2306 HE21 GLN A 246       0.646  -4.397 -15.808  1.00 10.00      A   
ATOM   2307 HE22 GLN A 246       1.537  -5.525 -14.847  1.00 10.00      A   
ATOM   2308  C   GLN A 246      -2.494  -0.751 -11.920  1.00 10.00      A   
ATOM   2309  O   GLN A 246      -3.685  -1.015 -12.088  1.00 10.00      A   
ATOM   2310  N   ALA A 247      -2.004  -0.310 -10.769  1.00 10.00      A   
ATOM   2311  HN  ALA A 247      -1.040  -0.125 -10.701  1.00 10.00      A   
ATOM   2312  CA  ALA A 247      -2.846  -0.110  -9.596  1.00 10.00      A   
ATOM   2313  CB  ALA A 247      -1.990   0.238  -8.387  1.00 10.00      A   
ATOM   2314  C   ALA A 247      -3.902   0.966  -9.834  1.00 10.00      A   
ATOM   2315  O   ALA A 247      -5.043   0.834  -9.389  1.00 10.00      A   
ATOM   2316  N   LEU A 248      -3.515   2.023 -10.542  1.00 10.00      A   
ATOM   2317  HN  LEU A 248      -2.586   2.066 -10.861  1.00 10.00      A   
ATOM   2318  CA  LEU A 248      -4.420   3.127 -10.845  1.00 10.00      A   
ATOM   2319  CB  LEU A 248      -3.698   4.224 -11.637  1.00 10.00      A   
ATOM   2320  CG  LEU A 248      -2.602   4.992 -10.892  1.00 10.00      A   
ATOM   2321  CD1 LEU A 248      -1.830   5.887 -11.849  1.00 10.00      A   
ATOM   2322  CD2 LEU A 248      -3.187   5.808  -9.751  1.00 10.00      A   
ATOM   2323  C   LEU A 248      -5.650   2.649 -11.612  1.00 10.00      A   
ATOM   2324  O   LEU A 248      -6.768   3.077 -11.332  1.00 10.00      A   
ATOM   2325  N   GLU A 249      -5.436   1.751 -12.565  1.00 10.00      A   
ATOM   2326  HN  GLU A 249      -4.517   1.444 -12.728  1.00 10.00      A   
ATOM   2327  CA  GLU A 249      -6.523   1.211 -13.379  1.00 10.00      A   
ATOM   2328  CB  GLU A 249      -5.967   0.237 -14.422  1.00 10.00      A   
ATOM   2329  CG  GLU A 249      -4.981   0.868 -15.393  1.00 10.00      A   
ATOM   2330  CD  GLU A 249      -5.560   1.058 -16.780  1.00 10.00      A   
ATOM   2331  OE1 GLU A 249      -5.188   0.292 -17.697  1.00 10.00      A   
ATOM   2332  OE2 GLU A 249      -6.378   1.985 -16.969  1.00 10.00      A   
ATOM   2333  C   GLU A 249      -7.560   0.505 -12.505  1.00 10.00      A   
ATOM   2334  O   GLU A 249      -8.768   0.680 -12.682  1.00 10.00      A   
ATOM   2335  N   ILE A 250      -7.072  -0.275 -11.550  1.00 10.00      A   
ATOM   2336  HN  ILE A 250      -6.099  -0.352 -11.453  1.00 10.00      A   
ATOM   2337  CA  ILE A 250      -7.936  -1.018 -10.642  1.00 10.00      A   
ATOM   2338  CB  ILE A 250      -7.121  -2.021  -9.798  1.00 10.00      A   
ATOM   2339  CG1 ILE A 250      -6.308  -2.941 -10.714  1.00 10.00      A   
ATOM   2340  CG2 ILE A 250      -8.036  -2.839  -8.892  1.00 10.00      A   
ATOM   2341  CD1 ILE A 250      -5.303  -3.801  -9.982  1.00 10.00      A   
ATOM   2342  C   ILE A 250      -8.691  -0.071  -9.713  1.00 10.00      A   
ATOM   2343  O   ILE A 250      -9.903  -0.201  -9.527  1.00 10.00      A   
ATOM   2344  N   ALA A 251      -7.970   0.893  -9.154  1.00 10.00      A   
ATOM   2345  HN  ALA A 251      -7.010   0.954  -9.362  1.00 10.00      A   
ATOM   2346  CA  ALA A 251      -8.555   1.859  -8.233  1.00 10.00      A   
ATOM   2347  CB  ALA A 251      -7.462   2.680  -7.574  1.00 10.00      A   
ATOM   2348  C   ALA A 251      -9.575   2.767  -8.920  1.00 10.00      A   
ATOM   2349  O   ALA A 251     -10.592   3.131  -8.326  1.00 10.00      A   
ATOM   2350  N   THR A 252      -9.309   3.126 -10.170  1.00 10.00      A   
ATOM   2351  HN  THR A 252      -8.477   2.815 -10.592  1.00 10.00      A   
ATOM   2352  CA  THR A 252     -10.211   3.986 -10.927  1.00 10.00      A   
ATOM   2353  CB  THR A 252      -9.601   4.370 -12.289  1.00 10.00      A   
ATOM   2354  OG1 THR A 252      -8.343   5.017 -12.079  1.00 10.00      A   
ATOM   2355  HG1 THR A 252      -7.709   4.377 -11.728  1.00 10.00      A   
ATOM   2356  CG2 THR A 252     -10.523   5.306 -13.055  1.00 10.00      A   
ATOM   2357  C   THR A 252     -11.564   3.309 -11.142  1.00 10.00      A   
ATOM   2358  O   THR A 252     -12.608   3.962 -11.167  1.00 10.00      A   
ATOM   2359  N   HIS A 253     -11.543   1.988 -11.267  1.00 10.00      A   
ATOM   2360  HN  HIS A 253     -10.684   1.516 -11.213  1.00 10.00      A   
ATOM   2361  CA  HIS A 253     -12.767   1.230 -11.473  1.00 10.00      A   
ATOM   2362  CB  HIS A 253     -12.467  -0.222 -11.850  1.00 10.00      A   
ATOM   2363  CG  HIS A 253     -12.408  -0.471 -13.328  1.00 10.00      A   
ATOM   2364  ND1 HIS A 253     -13.437  -0.160 -14.190  1.00 10.00      A   
ATOM   2365  HD1 HIS A 253     -14.306   0.235 -13.933  1.00 10.00      A   
ATOM   2366  CD2 HIS A 253     -11.426  -1.001 -14.097  1.00 10.00      A   
ATOM   2367  CE1 HIS A 253     -13.093  -0.489 -15.424  1.00 10.00      A   
ATOM   2368  NE2 HIS A 253     -11.878  -1.001 -15.392  1.00 10.00      A   
ATOM   2369  HE2 HIS A 253     -11.388  -1.346 -16.170  1.00 10.00      A   
ATOM   2370  C   HIS A 253     -13.675   1.303 -10.247  1.00 10.00      A   
ATOM   2371  O   HIS A 253     -14.893   1.178 -10.361  1.00 10.00      A   
ATOM   2372  N   VAL A 254     -13.079   1.536  -9.082  1.00 10.00      A   
ATOM   2373  HN  VAL A 254     -12.108   1.654  -9.059  1.00 10.00      A   
ATOM   2374  CA  VAL A 254     -13.834   1.629  -7.838  1.00 10.00      A   
ATOM   2375  CB  VAL A 254     -12.913   1.554  -6.598  1.00 10.00      A   
ATOM   2376  CG1 VAL A 254     -13.735   1.443  -5.322  1.00 10.00      A   
ATOM   2377  CG2 VAL A 254     -11.944   0.385  -6.713  1.00 10.00      A   
ATOM   2378  C   VAL A 254     -14.641   2.927  -7.799  1.00 10.00      A   
ATOM   2379  O   VAL A 254     -15.742   2.974  -7.250  1.00 10.00      A   
ATOM   2380  N   VAL A 255     -14.092   3.972  -8.413  1.00 10.00      A   
ATOM   2381  HN  VAL A 255     -13.216   3.865  -8.841  1.00 10.00      A   
ATOM   2382  CA  VAL A 255     -14.749   5.276  -8.457  1.00 10.00      A   
ATOM   2383  CB  VAL A 255     -13.880   6.326  -9.182  1.00 10.00      A   
ATOM   2384  CG1 VAL A 255     -14.543   7.695  -9.142  1.00 10.00      A   
ATOM   2385  CG2 VAL A 255     -12.488   6.391  -8.569  1.00 10.00      A   
ATOM   2386  C   VAL A 255     -16.108   5.176  -9.149  1.00 10.00      A   
ATOM   2387  O   VAL A 255     -17.110   5.688  -8.652  1.00 10.00      A   
ATOM   2388  N   HIS A 256     -16.140   4.491 -10.285  1.00 10.00      A   
ATOM   2389  HN  HIS A 256     -15.309   4.097 -10.629  1.00 10.00      A   
ATOM   2390  CA  HIS A 256     -17.380   4.316 -11.036  1.00 10.00      A   
ATOM   2391  CB  HIS A 256     -17.082   3.912 -12.488  1.00 10.00      A   
ATOM   2392  CG  HIS A 256     -18.299   3.690 -13.340  1.00 10.00      A   
ATOM   2393  ND1 HIS A 256     -19.174   4.700 -13.693  1.00 10.00      A   
ATOM   2394  HD1 HIS A 256     -19.100   5.641 -13.435  1.00 10.00      A   
ATOM   2395  CD2 HIS A 256     -18.785   2.563 -13.910  1.00 10.00      A   
ATOM   2396  CE1 HIS A 256     -20.142   4.197 -14.439  1.00 10.00      A   
ATOM   2397  NE2 HIS A 256     -19.928   2.907 -14.584  1.00 10.00      A   
ATOM   2398  HE2 HIS A 256     -20.504   2.287 -15.088  1.00 10.00      A   
ATOM   2399  C   HIS A 256     -18.287   3.291 -10.357  1.00 10.00      A   
ATOM   2400  O   HIS A 256     -19.479   3.208 -10.646  1.00 10.00      A   
ATOM   2401  N   MET A 257     -17.721   2.525  -9.440  1.00 10.00      A   
ATOM   2402  HN  MET A 257     -16.771   2.651  -9.231  1.00 10.00      A   
ATOM   2403  CA  MET A 257     -18.477   1.510  -8.724  1.00 10.00      A   
ATOM   2404  CB  MET A 257     -17.538   0.429  -8.180  1.00 10.00      A   
ATOM   2405  CG  MET A 257     -18.243  -0.715  -7.469  1.00 10.00      A   
ATOM   2406  SD  MET A 257     -17.101  -1.986  -6.890  1.00 10.00      A   
ATOM   2407  CE  MET A 257     -16.267  -2.416  -8.414  1.00 10.00      A   
ATOM   2408  C   MET A 257     -19.272   2.130  -7.583  1.00 10.00      A   
ATOM   2409  O   MET A 257     -20.495   2.003  -7.526  1.00 10.00      A   
ATOM   2410  N   LEU A 258     -18.574   2.836  -6.701  1.00 10.00      A   
ATOM   2411  HN  LEU A 258     -17.601   2.937  -6.831  1.00 10.00      A   
ATOM   2412  CA  LEU A 258     -19.202   3.467  -5.543  1.00 10.00      A   
ATOM   2413  CB  LEU A 258     -18.142   4.006  -4.579  1.00 10.00      A   
ATOM   2414  CG  LEU A 258     -17.192   2.977  -3.965  1.00 10.00      A   
ATOM   2415  CD1 LEU A 258     -16.135   3.667  -3.123  1.00 10.00      A   
ATOM   2416  CD2 LEU A 258     -17.964   1.974  -3.126  1.00 10.00      A   
ATOM   2417  C   LEU A 258     -20.168   4.584  -5.937  1.00 10.00      A   
ATOM   2418  O   LEU A 258     -21.025   4.979  -5.145  1.00 10.00      A   
ATOM   2419  N   ALA A 259     -20.040   5.082  -7.158  1.00 10.00      A   
ATOM   2420  HN  ALA A 259     -19.345   4.729  -7.751  1.00 10.00      A   
ATOM   2421  CA  ALA A 259     -20.898   6.160  -7.630  1.00 10.00      A   
ATOM   2422  CB  ALA A 259     -20.082   7.174  -8.416  1.00 10.00      A   
ATOM   2423  C   ALA A 259     -22.065   5.651  -8.475  1.00 10.00      A   
ATOM   2424  O   ALA A 259     -22.829   6.448  -9.025  1.00 10.00      A   
ATOM   2425  N   THR A 260     -22.219   4.337  -8.583  1.00 10.00      A   
ATOM   2426  HN  THR A 260     -21.600   3.734  -8.118  1.00 10.00      A   
ATOM   2427  CA  THR A 260     -23.305   3.784  -9.387  1.00 10.00      A   
ATOM   2428  CB  THR A 260     -22.838   3.469 -10.824  1.00 10.00      A   
ATOM   2429  OG1 THR A 260     -22.160   4.616 -11.359  1.00 10.00      A   
ATOM   2430  HG1 THR A 260     -22.386   5.392 -10.834  1.00 10.00      A   
ATOM   2431  CG2 THR A 260     -24.023   3.133 -11.719  1.00 10.00      A   
ATOM   2432  C   THR A 260     -23.959   2.549  -8.756  1.00 10.00      A   
ATOM   2433  O   THR A 260     -25.186   2.430  -8.756  1.00 10.00      A   
ATOM   2434  N   GLU A 261     -23.153   1.652  -8.200  1.00 10.00      A   
ATOM   2435  HN  GLU A 261     -22.184   1.815  -8.185  1.00 10.00      A   
ATOM   2436  CA  GLU A 261     -23.675   0.426  -7.600  1.00 10.00      A   
ATOM   2437  CB  GLU A 261     -22.549  -0.544  -7.240  1.00 10.00      A   
ATOM   2438  CG  GLU A 261     -21.760  -1.059  -8.436  1.00 10.00      A   
ATOM   2439  CD  GLU A 261     -22.638  -1.354  -9.635  1.00 10.00      A   
ATOM   2440  OE1 GLU A 261     -23.556  -2.194  -9.517  1.00 10.00      A   
ATOM   2441  OE2 GLU A 261     -22.409  -0.746 -10.702  1.00 10.00      A   
ATOM   2442  C   GLU A 261     -24.562   0.699  -6.388  1.00 10.00      A   
ATOM   2443  O   GLU A 261     -24.143   1.349  -5.423  1.00 10.00      A   
ATOM   2444  N   VAL A 262     -25.795   0.207  -6.459  1.00 10.00      A   
ATOM   2445  HN  VAL A 262     -26.059  -0.292  -7.260  1.00 10.00      A   
ATOM   2446  CA  VAL A 262     -26.765   0.367  -5.384  1.00 10.00      A   
ATOM   2447  CB  VAL A 262     -28.059   1.060  -5.885  1.00 10.00      A   
ATOM   2448  CG1 VAL A 262     -28.928   1.493  -4.715  1.00 10.00      A   
ATOM   2449  CG2 VAL A 262     -27.746   2.244  -6.785  1.00 10.00      A   
ATOM   2450  C   VAL A 262     -27.141  -1.010  -4.841  1.00 10.00      A   
ATOM   2451  O   VAL A 262     -27.446  -1.914  -5.619  1.00 10.00      A   
ATOM   2452  N   PRO A 263     -27.098  -1.195  -3.509  1.00 10.00      A   
ATOM   2453  CA  PRO A 263     -27.446  -2.473  -2.867  1.00 10.00      A   
ATOM   2454  CB  PRO A 263     -27.529  -2.109  -1.385  1.00 10.00      A   
ATOM   2455  CG  PRO A 263     -26.597  -0.957  -1.236  1.00 10.00      A   
ATOM   2456  CD  PRO A 263     -26.692  -0.178  -2.518  1.00 10.00      A   
ATOM   2457  C   PRO A 263     -28.791  -3.013  -3.353  1.00 10.00      A   
ATOM   2458  O   PRO A 263     -29.772  -2.271  -3.450  1.00 10.00      A   
ATOM   2459  N   GLY A 264     -28.831  -4.301  -3.663  1.00 10.00      A   
ATOM   2460  HN  GLY A 264     -28.022  -4.849  -3.556  1.00 10.00      A   
ATOM   2461  CA  GLY A 264     -30.053  -4.910  -4.148  1.00 10.00      A   
ATOM   2462  C   GLY A 264     -30.943  -5.407  -3.030  1.00 10.00      A   
ATOM   2463  O   GLY A 264     -31.010  -6.608  -2.769  1.00 10.00      A   
ATOM   2464  N   ALA A 265     -31.616  -4.484  -2.360  1.00 10.00      A   
ATOM   2465  HN  ALA A 265     -31.503  -3.539  -2.602  1.00 10.00      A   
ATOM   2466  CA  ALA A 265     -32.516  -4.831  -1.270  1.00 10.00      A   
ATOM   2467  CB  ALA A 265     -31.893  -4.474   0.071  1.00 10.00      A   
ATOM   2468  C   ALA A 265     -33.849  -4.116  -1.451  1.00 10.00      A   
ATOM   2469  O   ALA A 265     -33.906  -2.886  -1.434  1.00 10.00      A   
ATOM   2470  N   LYS A 266     -34.910  -4.896  -1.658  1.00 10.00      A   
ATOM   2471  HN  LYS A 266     -34.782  -5.869  -1.681  1.00 10.00      A   
ATOM   2472  CA  LYS A 266     -36.258  -4.356  -1.851  1.00 10.00      A   
ATOM   2473  CB  LYS A 266     -36.707  -3.539  -0.639  1.00 10.00      A   
ATOM   2474  CG  LYS A 266     -37.221  -4.378   0.517  1.00 10.00      A   
ATOM   2475  CD  LYS A 266     -37.388  -3.537   1.769  1.00 10.00      A   
ATOM   2476  CE  LYS A 266     -38.327  -4.204   2.759  1.00 10.00      A   
ATOM   2477  NZ  LYS A 266     -39.737  -4.146   2.296  1.00 10.00      A   
ATOM   2478  HZ1 LYS A 266     -40.053  -3.156   2.238  1.00 10.00      A   
ATOM   2479  HZ2 LYS A 266     -40.354  -4.658   2.960  1.00 10.00      A   
ATOM   2480  HZ3 LYS A 266     -39.827  -4.583   1.355  1.00 10.00      A   
ATOM   2481  C   LYS A 266     -36.357  -3.535  -3.135  1.00 10.00      A   
ATOM   2482  O   LYS A 266     -37.286  -2.744  -3.320  1.00 10.00      A   
ATOM   2483  N   GLN A 267     -35.410  -3.756  -4.037  1.00 10.00      A   
ATOM   2484  HN  GLN A 267     -34.722  -4.428  -3.846  1.00 10.00      A   
ATOM   2485  CA  GLN A 267     -35.367  -3.038  -5.303  1.00 10.00      A   
ATOM   2486  CB  GLN A 267     -33.982  -3.154  -5.944  1.00 10.00      A   
ATOM   2487  CG  GLN A 267     -32.847  -2.636  -5.073  1.00 10.00      A   
ATOM   2488  CD  GLN A 267     -32.859  -1.125  -4.919  1.00 10.00      A   
ATOM   2489  OE1 GLN A 267     -33.908  -0.485  -4.992  1.00 10.00      A   
ATOM   2490  NE2 GLN A 267     -31.695  -0.547  -4.688  1.00 10.00      A   
ATOM   2491 HE21 GLN A 267     -30.896  -1.120  -4.625  1.00 10.00      A   
ATOM   2492 HE22 GLN A 267     -31.672   0.426  -4.591  1.00 10.00      A   
ATOM   2493  C   GLN A 267     -36.442  -3.542  -6.256  1.00 10.00      A   
ATOM   2494  O   GLN A 267     -36.745  -2.904  -7.264  1.00 10.00      A   
ATOM   2495  N   ARG A 268     -37.023  -4.686  -5.927  1.00 10.00      A   
ATOM   2496  HN  ARG A 268     -36.734  -5.153  -5.113  1.00 10.00      A   
ATOM   2497  CA  ARG A 268     -38.074  -5.271  -6.748  1.00 10.00      A   
ATOM   2498  CB  ARG A 268     -38.094  -6.789  -6.593  1.00 10.00      A   
ATOM   2499  CG  ARG A 268     -37.009  -7.506  -7.383  1.00 10.00      A   
ATOM   2500  CD  ARG A 268     -36.439  -8.682  -6.603  1.00 10.00      A   
ATOM   2501  NE  ARG A 268     -37.467  -9.655  -6.233  1.00 10.00      A   
ATOM   2502  HE  ARG A 268     -38.299  -9.651  -6.761  1.00 10.00      A   
ATOM   2503  CZ  ARG A 268     -37.331 -10.541  -5.244  1.00 10.00      A   
ATOM   2504  NH1 ARG A 268     -36.211 -10.580  -4.529  1.00 10.00      A   
ATOM   2505 HH11 ARG A 268     -35.430  -9.920  -4.739  1.00 10.00      A   
ATOM   2506 HH12 ARG A 268     -36.107 -11.274  -3.754  1.00 10.00      A   
ATOM   2507  NH2 ARG A 268     -38.315 -11.387  -4.969  1.00 10.00      A   
ATOM   2508 HH21 ARG A 268     -39.200 -11.364  -5.524  1.00 10.00      A   
ATOM   2509 HH22 ARG A 268     -38.209 -12.083  -4.198  1.00 10.00      A   
ATOM   2510  C   ARG A 268     -39.436  -4.673  -6.405  1.00 10.00      A   
ATOM   2511  O   ARG A 268     -40.426  -4.917  -7.093  1.00 10.00      A   
ATOM   2512  N   THR A 269     -39.479  -3.880  -5.343  1.00 10.00      A   
ATOM   2513  HN  THR A 269     -38.662  -3.728  -4.826  1.00 10.00      A   
ATOM   2514  CA  THR A 269     -40.717  -3.245  -4.917  1.00 10.00      A   
ATOM   2515  CB  THR A 269     -41.145  -3.748  -3.528  1.00 10.00      A   
ATOM   2516  OG1 THR A 269     -39.978  -4.124  -2.783  1.00 10.00      A   
ATOM   2517  HG1 THR A 269     -40.178  -4.087  -1.839  1.00 10.00      A   
ATOM   2518  CG2 THR A 269     -42.066  -4.952  -3.652  1.00 10.00      A   
ATOM   2519  C   THR A 269     -40.580  -1.724  -4.889  1.00 10.00      A   
ATOM   2520  O   THR A 269     -41.403  -1.006  -5.465  1.00 10.00      A   
ATOM   2521  N   TYR A 270     -39.535  -1.240  -4.227  1.00 10.00      A   
ATOM   2522  HN  TYR A 270     -38.910  -1.864  -3.793  1.00 10.00      A   
ATOM   2523  CA  TYR A 270     -39.295   0.194  -4.124  1.00 10.00      A   
ATOM   2524  CB  TYR A 270     -38.482   0.525  -2.872  1.00 10.00      A   
ATOM   2525  CG  TYR A 270     -39.231   0.320  -1.577  1.00 10.00      A   
ATOM   2526  CD1 TYR A 270     -39.108  -0.862  -0.865  1.00 10.00      A   
ATOM   2527  CD2 TYR A 270     -40.056   1.314  -1.063  1.00 10.00      A   
ATOM   2528  CE1 TYR A 270     -39.783  -1.053   0.322  1.00 10.00      A   
ATOM   2529  CE2 TYR A 270     -40.738   1.131   0.125  1.00 10.00      A   
ATOM   2530  CZ  TYR A 270     -40.596  -0.054   0.812  1.00 10.00      A   
ATOM   2531  OH  TYR A 270     -41.268  -0.242   1.999  1.00 10.00      A   
ATOM   2532  HH  TYR A 270     -42.202  -0.025   1.876  1.00 10.00      A   
ATOM   2533  C   TYR A 270     -38.582   0.729  -5.358  1.00 10.00      A   
ATOM   2534  O   TYR A 270     -38.993   1.739  -5.924  1.00 10.00      A   
ATOM   2535  N   ALA A 271     -37.515   0.039  -5.762  1.00 10.00      A   
ATOM   2536  HN  ALA A 271     -37.251  -0.755  -5.257  1.00 10.00      A   
ATOM   2537  CA  ALA A 271     -36.718   0.429  -6.928  1.00 10.00      A   
ATOM   2538  CB  ALA A 271     -37.534   0.377  -8.216  1.00 10.00      A   
ATOM   2539  C   ALA A 271     -36.068   1.795  -6.720  1.00 10.00      A   
ATOM   2540  O   ALA A 271     -36.502   2.804  -7.281  1.00 10.00      A   
ATOM   2541  N   ALA A 272     -35.032   1.817  -5.896  1.00 10.00      A   
ATOM   2542  HN  ALA A 272     -34.733   0.975  -5.483  1.00 10.00      A   
ATOM   2543  CA  ALA A 272     -34.315   3.044  -5.587  1.00 10.00      A   
ATOM   2544  CB  ALA A 272     -34.079   3.149  -4.087  1.00 10.00      A   
ATOM   2545  C   ALA A 272     -32.991   3.100  -6.343  1.00 10.00      A   
ATOM   2546  O   ALA A 272     -31.915   3.010  -5.747  1.00 10.00      A   
ATOM   2547  N   PHE A 273     -33.077   3.251  -7.657  1.00 10.00      A   
ATOM   2548  HN  PHE A 273     -33.963   3.346  -8.070  1.00 10.00      A   
ATOM   2549  CA  PHE A 273     -31.891   3.310  -8.501  1.00 10.00      A   
ATOM   2550  CB  PHE A 273     -32.097   2.506  -9.787  1.00 10.00      A   
ATOM   2551  CG  PHE A 273     -32.223   1.024  -9.557  1.00 10.00      A   
ATOM   2552  CD1 PHE A 273     -33.457   0.396  -9.650  1.00 10.00      A   
ATOM   2553  CD2 PHE A 273     -31.108   0.262  -9.243  1.00 10.00      A   
ATOM   2554  CE1 PHE A 273     -33.574  -0.964  -9.433  1.00 10.00      A   
ATOM   2555  CE2 PHE A 273     -31.219  -1.097  -9.026  1.00 10.00      A   
ATOM   2556  CZ  PHE A 273     -32.453  -1.710  -9.121  1.00 10.00      A   
ATOM   2557  C   PHE A 273     -31.516   4.755  -8.813  1.00 10.00      A   
ATOM   2558  O   PHE A 273     -32.033   5.359  -9.755  1.00 10.00      A   
ATOM   2559  N   ASN A 274     -30.620   5.304  -8.008  1.00 10.00      A   
ATOM   2560  HN  ASN A 274     -30.237   4.766  -7.282  1.00 10.00      A   
ATOM   2561  CA  ASN A 274     -30.179   6.682  -8.170  1.00 10.00      A   
ATOM   2562  CB  ASN A 274     -30.725   7.529  -7.012  1.00 10.00      A   
ATOM   2563  CG  ASN A 274     -30.554   9.023  -7.218  1.00 10.00      A   
ATOM   2564  OD1 ASN A 274     -30.678   9.532  -8.330  1.00 10.00      A   
ATOM   2565  ND2 ASN A 274     -30.273   9.740  -6.142  1.00 10.00      A   
ATOM   2566 HD21 ASN A 274     -30.193   9.274  -5.278  1.00 10.00      A   
ATOM   2567 HD22 ASN A 274     -30.152  10.706  -6.249  1.00 10.00      A   
ATOM   2568  C   ASN A 274     -28.655   6.737  -8.175  1.00 10.00      A   
ATOM   2569  O   ASN A 274     -28.008   6.083  -7.360  1.00 10.00      A   
ATOM   2570  N   PRO A 275     -28.055   7.462  -9.130  1.00 10.00      A   
ATOM   2571  CA  PRO A 275     -26.601   7.604  -9.204  1.00 10.00      A   
ATOM   2572  CB  PRO A 275     -26.378   8.066 -10.646  1.00 10.00      A   
ATOM   2573  CG  PRO A 275     -27.611   8.833 -10.983  1.00 10.00      A   
ATOM   2574  CD  PRO A 275     -28.738   8.184 -10.224  1.00 10.00      A   
ATOM   2575  C   PRO A 275     -26.103   8.671  -8.231  1.00 10.00      A   
ATOM   2576  O   PRO A 275     -26.895   9.433  -7.675  1.00 10.00      A   
ATOM   2577  N   ALA A 276     -24.796   8.723  -8.023  1.00 10.00      A   
ATOM   2578  HN  ALA A 276     -24.206   8.092  -8.493  1.00 10.00      A   
ATOM   2579  CA  ALA A 276     -24.216   9.708  -7.119  1.00 10.00      A   
ATOM   2580  CB  ALA A 276     -22.787   9.332  -6.761  1.00 10.00      A   
ATOM   2581  C   ALA A 276     -24.265  11.096  -7.742  1.00 10.00      A   
ATOM   2582  O   ALA A 276     -23.826  11.290  -8.879  1.00 10.00      A   
ATOM   2583  N   ASP A 277     -24.810  12.053  -7.002  1.00 10.00      A   
ATOM   2584  HN  ASP A 277     -25.149  11.831  -6.107  1.00 10.00      A   
ATOM   2585  CA  ASP A 277     -24.919  13.426  -7.489  1.00 10.00      A   
ATOM   2586  CB  ASP A 277     -25.975  14.214  -6.712  1.00 10.00      A   
ATOM   2587  CG  ASP A 277     -27.328  14.212  -7.393  1.00 10.00      A   
ATOM   2588  OD1 ASP A 277     -27.602  15.127  -8.199  1.00 10.00      A   
ATOM   2589  OD2 ASP A 277     -28.131  13.294  -7.119  1.00 10.00      A   
ATOM   2590  C   ASP A 277     -23.581  14.144  -7.431  1.00 10.00      A   
ATOM   2591  O   ASP A 277     -23.261  14.945  -8.307  1.00 10.00      A   
ATOM   2592  N   MET A 278     -22.800  13.853  -6.399  1.00 10.00      A   
ATOM   2593  HN  MET A 278     -23.105  13.199  -5.732  1.00 10.00      A   
ATOM   2594  CA  MET A 278     -21.495  14.480  -6.237  1.00 10.00      A   
ATOM   2595  CB  MET A 278     -21.549  15.598  -5.193  1.00 10.00      A   
ATOM   2596  CG  MET A 278     -20.365  16.550  -5.248  1.00 10.00      A   
ATOM   2597  SD  MET A 278     -20.096  17.423  -3.695  1.00 10.00      A   
ATOM   2598  CE  MET A 278     -19.355  16.124  -2.709  1.00 10.00      A   
ATOM   2599  C   MET A 278     -20.441  13.453  -5.848  1.00 10.00      A   
ATOM   2600  O   MET A 278     -20.603  12.718  -4.871  1.00 10.00      A   
ATOM   2601  N   VAL A 279     -19.368  13.405  -6.622  1.00 10.00      A   
ATOM   2602  HN  VAL A 279     -19.304  14.021  -7.389  1.00 10.00      A   
ATOM   2603  CA  VAL A 279     -18.271  12.478  -6.372  1.00 10.00      A   
ATOM   2604  CB  VAL A 279     -18.148  11.425  -7.499  1.00 10.00      A   
ATOM   2605  CG1 VAL A 279     -17.142  10.345  -7.122  1.00 10.00      A   
ATOM   2606  CG2 VAL A 279     -19.500  10.809  -7.826  1.00 10.00      A   
ATOM   2607  C   VAL A 279     -16.959  13.250  -6.279  1.00 10.00      A   
ATOM   2608  O   VAL A 279     -16.661  14.083  -7.137  1.00 10.00      A   
ATOM   2609  N   MET A 280     -16.184  12.990  -5.234  1.00 10.00      A   
ATOM   2610  HN  MET A 280     -16.469  12.317  -4.573  1.00 10.00      A   
ATOM   2611  CA  MET A 280     -14.910  13.673  -5.050  1.00 10.00      A   
ATOM   2612  CB  MET A 280     -15.001  14.735  -3.952  1.00 10.00      A   
ATOM   2613  CG  MET A 280     -13.786  15.649  -3.891  1.00 10.00      A   
ATOM   2614  SD  MET A 280     -13.648  16.541  -2.331  1.00 10.00      A   
ATOM   2615  CE  MET A 280     -12.299  17.656  -2.708  1.00 10.00      A   
ATOM   2616  C   MET A 280     -13.800  12.681  -4.722  1.00 10.00      A   
ATOM   2617  O   MET A 280     -13.941  11.849  -3.823  1.00 10.00      A   
ATOM   2618  N   VAL A 281     -12.705  12.775  -5.460  1.00 10.00      A   
ATOM   2619  HN  VAL A 281     -12.658  13.466  -6.158  1.00 10.00      A   
ATOM   2620  CA  VAL A 281     -11.556  11.903  -5.255  1.00 10.00      A   
ATOM   2621  CB  VAL A 281     -11.172  11.158  -6.555  1.00 10.00      A   
ATOM   2622  CG1 VAL A 281     -10.016  10.200  -6.312  1.00 10.00      A   
ATOM   2623  CG2 VAL A 281     -12.372  10.413  -7.126  1.00 10.00      A   
ATOM   2624  C   VAL A 281     -10.370  12.734  -4.778  1.00 10.00      A   
ATOM   2625  O   VAL A 281      -9.998  13.717  -5.422  1.00 10.00      A   
ATOM   2626  N   ASN A 282      -9.798  12.351  -3.646  1.00 10.00      A   
ATOM   2627  HN  ASN A 282     -10.148  11.564  -3.174  1.00 10.00      A   
ATOM   2628  CA  ASN A 282      -8.661  13.071  -3.089  1.00 10.00      A   
ATOM   2629  CB  ASN A 282      -9.031  13.720  -1.751  1.00 10.00      A   
ATOM   2630  CG  ASN A 282      -7.851  14.424  -1.106  1.00 10.00      A   
ATOM   2631  OD1 ASN A 282      -7.027  15.034  -1.786  1.00 10.00      A   
ATOM   2632  ND2 ASN A 282      -7.755  14.336   0.213  1.00 10.00      A   
ATOM   2633 HD21 ASN A 282      -8.443  13.835   0.696  1.00 10.00      A   
ATOM   2634 HD22 ASN A 282      -6.986  14.762   0.650  1.00 10.00      A   
ATOM   2635  C   ASN A 282      -7.452  12.160  -2.907  1.00 10.00      A   
ATOM   2636  O   ASN A 282      -7.542  11.102  -2.276  1.00 10.00      A   
ATOM   2637  N   PHE A 283      -6.331  12.574  -3.471  1.00 10.00      A   
ATOM   2638  HN  PHE A 283      -6.338  13.421  -3.977  1.00 10.00      A   
ATOM   2639  CA  PHE A 283      -5.087  11.834  -3.364  1.00 10.00      A   
ATOM   2640  CB  PHE A 283      -4.351  11.829  -4.708  1.00 10.00      A   
ATOM   2641  CG  PHE A 283      -4.750  10.709  -5.625  1.00 10.00      A   
ATOM   2642  CD1 PHE A 283      -5.640  10.926  -6.666  1.00 10.00      A   
ATOM   2643  CD2 PHE A 283      -4.227   9.439  -5.447  1.00 10.00      A   
ATOM   2644  CE1 PHE A 283      -6.003   9.893  -7.511  1.00 10.00      A   
ATOM   2645  CE2 PHE A 283      -4.586   8.402  -6.286  1.00 10.00      A   
ATOM   2646  CZ  PHE A 283      -5.474   8.630  -7.321  1.00 10.00      A   
ATOM   2647  C   PHE A 283      -4.207  12.486  -2.308  1.00 10.00      A   
ATOM   2648  O   PHE A 283      -3.785  13.634  -2.465  1.00 10.00      A   
ATOM   2649  N   SER A 284      -3.946  11.768  -1.227  1.00 10.00      A   
ATOM   2650  HN  SER A 284      -4.309  10.858  -1.152  1.00 10.00      A   
ATOM   2651  CA  SER A 284      -3.120  12.295  -0.152  1.00 10.00      A   
ATOM   2652  CB  SER A 284      -3.998  12.910   0.943  1.00 10.00      A   
ATOM   2653  OG  SER A 284      -4.821  13.939   0.426  1.00 10.00      A   
ATOM   2654  HG  SER A 284      -4.668  14.023  -0.524  1.00 10.00      A   
ATOM   2655  C   SER A 284      -2.226  11.212   0.444  1.00 10.00      A   
ATOM   2656  O   SER A 284      -2.270  10.050   0.032  1.00 10.00      A   
ATOM   2657  N   ASP A 285      -1.410  11.608   1.403  1.00 10.00      A   
ATOM   2658  HN  ASP A 285      -1.406  12.557   1.670  1.00 10.00      A   
ATOM   2659  CA  ASP A 285      -0.505  10.694   2.079  1.00 10.00      A   
ATOM   2660  CB  ASP A 285       0.821  11.393   2.396  1.00 10.00      A   
ATOM   2661  CG  ASP A 285       0.658  12.637   3.252  1.00 10.00      A   
ATOM   2662  OD1 ASP A 285      -0.339  13.371   3.072  1.00 10.00      A   
ATOM   2663  OD2 ASP A 285       1.544  12.904   4.092  1.00 10.00      A   
ATOM   2664  C   ASP A 285      -1.146  10.162   3.358  1.00 10.00      A   
ATOM   2665  O   ASP A 285      -0.699   9.171   3.929  1.00 10.00      A   
ATOM   2666  N   MET A 286      -2.198  10.838   3.803  1.00 10.00      A   
ATOM   2667  HN  MET A 286      -2.489  11.638   3.318  1.00 10.00      A   
ATOM   2668  CA  MET A 286      -2.925  10.439   5.000  1.00 10.00      A   
ATOM   2669  CB  MET A 286      -2.562  11.347   6.178  1.00 10.00      A   
ATOM   2670  CG  MET A 286      -3.278  11.009   7.477  1.00 10.00      A   
ATOM   2671  SD  MET A 286      -2.616  11.913   8.891  1.00 10.00      A   
ATOM   2672  CE  MET A 286      -2.711  13.599   8.286  1.00 10.00      A   
ATOM   2673  C   MET A 286      -4.427  10.479   4.731  1.00 10.00      A   
ATOM   2674  O   MET A 286      -4.958  11.496   4.281  1.00 10.00      A   
ATOM   2675  N   PRO A 287      -5.128   9.364   4.977  1.00 10.00      A   
ATOM   2676  CA  PRO A 287      -6.567   9.268   4.752  1.00 10.00      A   
ATOM   2677  CB  PRO A 287      -6.831   7.755   4.690  1.00 10.00      A   
ATOM   2678  CG  PRO A 287      -5.501   7.091   4.871  1.00 10.00      A   
ATOM   2679  CD  PRO A 287      -4.585   8.106   5.492  1.00 10.00      A   
ATOM   2680  C   PRO A 287      -7.374   9.894   5.884  1.00 10.00      A   
ATOM   2681  O   PRO A 287      -7.606   9.265   6.919  1.00 10.00      A   
ATOM   2682  N   LEU A 288      -7.787  11.136   5.688  1.00 10.00      A   
ATOM   2683  HN  LEU A 288      -7.552  11.590   4.853  1.00 10.00      A   
ATOM   2684  CA  LEU A 288      -8.578  11.842   6.685  1.00 10.00      A   
ATOM   2685  CB  LEU A 288      -7.954  13.197   7.025  1.00 10.00      A   
ATOM   2686  CG  LEU A 288      -6.682  13.166   7.875  1.00 10.00      A   
ATOM   2687  CD1 LEU A 288      -6.193  14.579   8.149  1.00 10.00      A   
ATOM   2688  CD2 LEU A 288      -6.924  12.420   9.180  1.00 10.00      A   
ATOM   2689  C   LEU A 288     -10.012  12.031   6.206  1.00 10.00      A   
ATOM   2690  O   LEU A 288     -10.254  12.600   5.136  1.00 10.00      A   
ATOM   2691  N   SER A 289     -10.957  11.550   6.999  1.00 10.00      A   
ATOM   2692  HN  SER A 289     -10.702  11.109   7.833  1.00 10.00      A   
ATOM   2693  CA  SER A 289     -12.363  11.664   6.665  1.00 10.00      A   
ATOM   2694  CB  SER A 289     -13.143  10.465   7.207  1.00 10.00      A   
ATOM   2695  OG  SER A 289     -14.424  10.380   6.611  1.00 10.00      A   
ATOM   2696  HG  SER A 289     -14.869   9.579   6.924  1.00 10.00      A   
ATOM   2697  C   SER A 289     -12.936  12.967   7.217  1.00 10.00      A   
ATOM   2698  O   SER A 289     -13.023  13.157   8.430  1.00 10.00      A   
ATOM   2699  N   MET A 290     -13.331  13.856   6.316  1.00 10.00      A   
ATOM   2700  HN  MET A 290     -13.245  13.637   5.368  1.00 10.00      A   
ATOM   2701  CA  MET A 290     -13.893  15.150   6.694  1.00 10.00      A   
ATOM   2702  CB  MET A 290     -13.661  16.180   5.581  1.00 10.00      A   
ATOM   2703  CG  MET A 290     -14.164  15.747   4.213  1.00 10.00      A   
ATOM   2704  SD  MET A 290     -13.794  16.949   2.927  1.00 10.00      A   
ATOM   2705  CE  MET A 290     -14.909  18.278   3.371  1.00 10.00      A   
ATOM   2706  C   MET A 290     -15.383  15.038   7.020  1.00 10.00      A   
ATOM   2707  O   MET A 290     -16.176  15.910   6.670  1.00 10.00      A   
ATOM   2708  N   ALA A 291     -15.752  13.977   7.728  1.00 10.00      A   
ATOM   2709  HN  ALA A 291     -15.067  13.335   8.016  1.00 10.00      A   
ATOM   2710  CA  ALA A 291     -17.143  13.740   8.100  1.00 10.00      A   
ATOM   2711  CB  ALA A 291     -17.334  12.293   8.527  1.00 10.00      A   
ATOM   2712  C   ALA A 291     -17.594  14.690   9.207  1.00 10.00      A   
ATOM   2713  O   ALA A 291     -18.776  14.750   9.542  1.00 10.00      A   
ATOM   2714  N   ASN A 292     -16.645  15.445   9.753  1.00 10.00      A   
ATOM   2715  HN  ASN A 292     -15.726  15.352   9.429  1.00 10.00      A   
ATOM   2716  CA  ASN A 292     -16.926  16.397  10.828  1.00 10.00      A   
ATOM   2717  CB  ASN A 292     -15.640  17.066  11.323  1.00 10.00      A   
ATOM   2718  CG  ASN A 292     -14.581  16.093  11.806  1.00 10.00      A   
ATOM   2719  OD1 ASN A 292     -14.886  14.993  12.271  1.00 10.00      A   
ATOM   2720  ND2 ASN A 292     -13.327  16.503  11.705  1.00 10.00      A   
ATOM   2721 HD21 ASN A 292     -13.162  17.400  11.335  1.00 10.00      A   
ATOM   2722 HD22 ASN A 292     -12.611  15.902  12.008  1.00 10.00      A   
ATOM   2723  C   ASN A 292     -17.906  17.477  10.383  1.00 10.00      A   
ATOM   2724  O   ASN A 292     -18.540  18.131  11.208  1.00 10.00      A   
ATOM   2725  N   ALA A 293     -18.019  17.672   9.076  1.00 10.00      A   
ATOM   2726  HN  ALA A 293     -17.476  17.130   8.464  1.00 10.00      A   
ATOM   2727  CA  ALA A 293     -18.928  18.673   8.528  1.00 10.00      A   
ATOM   2728  CB  ALA A 293     -18.665  18.863   7.045  1.00 10.00      A   
ATOM   2729  C   ALA A 293     -20.381  18.271   8.758  1.00 10.00      A   
ATOM   2730  O   ALA A 293     -21.260  19.122   8.886  1.00 10.00      A   
ATOM   2731  N   PHE A 294     -20.622  16.970   8.841  1.00 10.00      A   
ATOM   2732  HN  PHE A 294     -19.874  16.336   8.773  1.00 10.00      A   
ATOM   2733  CA  PHE A 294     -21.967  16.457   9.049  1.00 10.00      A   
ATOM   2734  CB  PHE A 294     -22.199  15.194   8.220  1.00 10.00      A   
ATOM   2735  CG  PHE A 294     -22.221  15.439   6.736  1.00 10.00      A   
ATOM   2736  CD1 PHE A 294     -21.521  14.612   5.876  1.00 10.00      A   
ATOM   2737  CD2 PHE A 294     -22.944  16.495   6.203  1.00 10.00      A   
ATOM   2738  CE1 PHE A 294     -21.541  14.832   4.512  1.00 10.00      A   
ATOM   2739  CE2 PHE A 294     -22.967  16.720   4.840  1.00 10.00      A   
ATOM   2740  CZ  PHE A 294     -22.263  15.887   3.993  1.00 10.00      A   
ATOM   2741  C   PHE A 294     -22.236  16.187  10.524  1.00 10.00      A   
ATOM   2742  O   PHE A 294     -23.224  15.539  10.877  1.00 10.00      A   
ATOM   2743  N   GLU A 295     -21.346  16.677  11.380  1.00 10.00      A   
ATOM   2744  HN  GLU A 295     -20.570  17.167  11.034  1.00 10.00      A   
ATOM   2745  CA  GLU A 295     -21.497  16.507  12.818  1.00 10.00      A   
ATOM   2746  CB  GLU A 295     -20.241  17.000  13.540  1.00 10.00      A   
ATOM   2747  CG  GLU A 295     -20.245  16.785  15.044  1.00 10.00      A   
ATOM   2748  CD  GLU A 295     -20.497  18.064  15.813  1.00 10.00      A   
ATOM   2749  OE1 GLU A 295     -20.153  19.151  15.305  1.00 10.00      A   
ATOM   2750  OE2 GLU A 295     -21.024  17.991  16.941  1.00 10.00      A   
ATOM   2751  C   GLU A 295     -22.724  17.279  13.286  1.00 10.00      A   
ATOM   2752  O   GLU A 295     -23.502  16.803  14.117  1.00 10.00      A   
ATOM   2753  N   LYS A 296     -22.894  18.467  12.730  1.00 10.00      A   
ATOM   2754  HN  LYS A 296     -22.240  18.782  12.073  1.00 10.00      A   
ATOM   2755  CA  LYS A 296     -24.030  19.310  13.052  1.00 10.00      A   
ATOM   2756  CB  LYS A 296     -23.675  20.777  12.803  1.00 10.00      A   
ATOM   2757  CG  LYS A 296     -24.762  21.764  13.195  1.00 10.00      A   
ATOM   2758  CD  LYS A 296     -24.319  23.198  12.944  1.00 10.00      A   
ATOM   2759  CE  LYS A 296     -25.444  24.184  13.208  1.00 10.00      A   
ATOM   2760  NZ  LYS A 296     -25.055  25.571  12.841  1.00 10.00      A   
ATOM   2761  HZ1 LYS A 296     -24.170  25.833  13.321  1.00 10.00      A   
ATOM   2762  HZ2 LYS A 296     -25.797  26.241  13.127  1.00 10.00      A   
ATOM   2763  HZ3 LYS A 296     -24.913  25.647  11.813  1.00 10.00      A   
ATOM   2764  C   LYS A 296     -25.205  18.899  12.176  1.00 10.00      A   
ATOM   2765  O   LYS A 296     -25.043  18.696  10.972  1.00 10.00      A   
ATOM   2766  N   ALA A 297     -26.374  18.758  12.783  1.00 10.00      A   
ATOM   2767  HN  ALA A 297     -26.433  18.928  13.747  1.00 10.00      A   
ATOM   2768  CA  ALA A 297     -27.570  18.352  12.056  1.00 10.00      A   
ATOM   2769  CB  ALA A 297     -28.752  18.202  13.001  1.00 10.00      A   
ATOM   2770  C   ALA A 297     -27.901  19.320  10.926  1.00 10.00      A   
ATOM   2771  O   ALA A 297     -28.289  20.465  11.168  1.00 10.00      A   
ATOM   2772  N   VAL A 298     -27.715  18.859   9.696  1.00 10.00      A   
ATOM   2773  HN  VAL A 298     -27.356  17.954   9.579  1.00 10.00      A   
ATOM   2774  CA  VAL A 298     -28.007  19.661   8.516  1.00 10.00      A   
ATOM   2775  CB  VAL A 298     -27.501  18.962   7.235  1.00 10.00      A   
ATOM   2776  CG1 VAL A 298     -27.857  19.769   5.999  1.00 10.00      A   
ATOM   2777  CG2 VAL A 298     -25.999  18.734   7.309  1.00 10.00      A   
ATOM   2778  C   VAL A 298     -29.511  19.903   8.411  1.00 10.00      A   
ATOM   2779  O   VAL A 298     -30.304  18.958   8.383  1.00 10.00      A   
ATOM   2780  N   LYS A 299     -29.898  21.170   8.372  1.00 10.00      A   
ATOM   2781  HN  LYS A 299     -29.218  21.878   8.392  1.00 10.00      A   
ATOM   2782  CA  LYS A 299     -31.304  21.539   8.288  1.00 10.00      A   
ATOM   2783  CB  LYS A 299     -31.554  22.873   8.995  1.00 10.00      A   
ATOM   2784  CG  LYS A 299     -31.251  22.844  10.484  1.00 10.00      A   
ATOM   2785  CD  LYS A 299     -31.362  24.227  11.098  1.00 10.00      A   
ATOM   2786  CE  LYS A 299     -31.046  24.196  12.582  1.00 10.00      A   
ATOM   2787  NZ  LYS A 299     -31.045  25.557  13.184  1.00 10.00      A   
ATOM   2788  HZ1 LYS A 299     -30.776  25.502  14.189  1.00 10.00      A   
ATOM   2789  HZ2 LYS A 299     -31.989  25.984  13.113  1.00 10.00      A   
ATOM   2790  HZ3 LYS A 299     -30.365  26.169  12.690  1.00 10.00      A   
ATOM   2791  C   LYS A 299     -31.774  21.608   6.839  1.00 10.00      A   
ATOM   2792  O   LYS A 299     -30.969  21.778   5.918  1.00 10.00      A   
ATOM   2793  N   ALA A 300     -33.077  21.474   6.647  1.00 10.00      A   
ATOM   2794  HN  ALA A 300     -33.665  21.354   7.425  1.00 10.00      A   
ATOM   2795  CA  ALA A 300     -33.664  21.513   5.319  1.00 10.00      A   
ATOM   2796  CB  ALA A 300     -35.092  20.989   5.360  1.00 10.00      A   
ATOM   2797  C   ALA A 300     -33.629  22.926   4.751  1.00 10.00      A   
ATOM   2798  O   ALA A 300     -34.119  23.869   5.377  1.00 10.00      A   
ATOM   2799  N   LYS A 301     -33.027  23.067   3.581  1.00 10.00      A   
ATOM   2800  HN  LYS A 301     -32.637  22.274   3.147  1.00 10.00      A   
ATOM   2801  CA  LYS A 301     -32.930  24.354   2.910  1.00 10.00      A   
ATOM   2802  CB  LYS A 301     -31.606  25.047   3.252  1.00 10.00      A   
ATOM   2803  CG  LYS A 301     -31.579  26.524   2.902  1.00 10.00      A   
ATOM   2804  CD  LYS A 301     -30.262  27.170   3.294  1.00 10.00      A   
ATOM   2805  CE  LYS A 301     -30.323  28.677   3.105  1.00 10.00      A   
ATOM   2806  NZ  LYS A 301     -29.012  29.330   3.356  1.00 10.00      A   
ATOM   2807  HZ1 LYS A 301     -28.664  29.086   4.304  1.00 10.00      A   
ATOM   2808  HZ2 LYS A 301     -29.111  30.362   3.295  1.00 10.00      A   
ATOM   2809  HZ3 LYS A 301     -28.315  29.017   2.651  1.00 10.00      A   
ATOM   2810  C   LYS A 301     -33.051  24.140   1.409  1.00 10.00      A   
ATOM   2811  O   LYS A 301     -32.052  23.908   0.725  1.00 10.00      A   
ATOM   2812  N   ASP A 302     -34.289  24.179   0.920  1.00 10.00      A   
ATOM   2813  HN  ASP A 302     -35.033  24.349   1.539  1.00 10.00      A   
ATOM   2814  CA  ASP A 302     -34.589  23.968  -0.499  1.00 10.00      A   
ATOM   2815  CB  ASP A 302     -33.886  25.004  -1.390  1.00 10.00      A   
ATOM   2816  CG  ASP A 302     -34.528  25.125  -2.755  1.00 10.00      A   
ATOM   2817  OD1 ASP A 302     -35.764  25.298  -2.818  1.00 10.00      A   
ATOM   2818  OD2 ASP A 302     -33.803  25.067  -3.774  1.00 10.00      A   
ATOM   2819  C   ASP A 302     -34.212  22.546  -0.902  1.00 10.00      A   
ATOM   2820  O   ASP A 302     -33.895  22.264  -2.056  1.00 10.00      A   
ATOM   2821  N   GLY A 303     -34.273  21.653   0.073  1.00 10.00      A   
ATOM   2822  HN  GLY A 303     -34.558  21.943   0.966  1.00 10.00      A   
ATOM   2823  CA  GLY A 303     -33.926  20.269  -0.144  1.00 10.00      A   
ATOM   2824  C   GLY A 303     -32.949  19.803   0.912  1.00 10.00      A   
ATOM   2825  O   GLY A 303     -32.639  20.548   1.847  1.00 10.00      A   
ATOM   2826  N   PHE A 304     -32.464  18.583   0.780  1.00 10.00      A   
ATOM   2827  HN  PHE A 304     -32.761  18.024   0.026  1.00 10.00      A   
ATOM   2828  CA  PHE A 304     -31.513  18.045   1.740  1.00 10.00      A   
ATOM   2829  CB  PHE A 304     -32.016  16.720   2.313  1.00 10.00      A   
ATOM   2830  CG  PHE A 304     -33.270  16.843   3.139  1.00 10.00      A   
ATOM   2831  CD1 PHE A 304     -34.484  16.379   2.657  1.00 10.00      A   
ATOM   2832  CD2 PHE A 304     -33.230  17.423   4.397  1.00 10.00      A   
ATOM   2833  CE1 PHE A 304     -35.636  16.492   3.414  1.00 10.00      A   
ATOM   2834  CE2 PHE A 304     -34.377  17.538   5.159  1.00 10.00      A   
ATOM   2835  CZ  PHE A 304     -35.582  17.073   4.666  1.00 10.00      A   
ATOM   2836  C   PHE A 304     -30.137  17.866   1.107  1.00 10.00      A   
ATOM   2837  O   PHE A 304     -29.112  17.938   1.786  1.00 10.00      A   
ATOM   2838  N   LEU A 305     -30.120  17.645  -0.198  1.00 10.00      A   
ATOM   2839  HN  LEU A 305     -30.972  17.606  -0.689  1.00 10.00      A   
ATOM   2840  CA  LEU A 305     -28.872  17.454  -0.925  1.00 10.00      A   
ATOM   2841  CB  LEU A 305     -29.163  16.918  -2.326  1.00 10.00      A   
ATOM   2842  CG  LEU A 305     -27.968  16.386  -3.115  1.00 10.00      A   
ATOM   2843  CD1 LEU A 305     -27.643  14.959  -2.698  1.00 10.00      A   
ATOM   2844  CD2 LEU A 305     -28.243  16.463  -4.607  1.00 10.00      A   
ATOM   2845  C   LEU A 305     -28.103  18.765  -1.028  1.00 10.00      A   
ATOM   2846  O   LEU A 305     -26.880  18.791  -0.891  1.00 10.00      A   
ATOM   2847  N   GLN A 306     -28.840  19.851  -1.249  1.00 10.00      A   
ATOM   2848  HN  GLN A 306     -29.813  19.752  -1.327  1.00 10.00      A   
ATOM   2849  CA  GLN A 306     -28.253  21.182  -1.382  1.00 10.00      A   
ATOM   2850  CB  GLN A 306     -29.338  22.242  -1.590  1.00 10.00      A   
ATOM   2851  CG  GLN A 306     -29.272  22.959  -2.926  1.00 10.00      A   
ATOM   2852  CD  GLN A 306     -30.359  24.003  -3.061  1.00 10.00      A   
ATOM   2853  OE1 GLN A 306     -30.162  25.171  -2.725  1.00 10.00      A   
ATOM   2854  NE2 GLN A 306     -31.514  23.589  -3.546  1.00 10.00      A   
ATOM   2855 HE21 GLN A 306     -31.601  22.644  -3.792  1.00 10.00      A   
ATOM   2856 HE22 GLN A 306     -32.249  24.244  -3.628  1.00 10.00      A   
ATOM   2857  C   GLN A 306     -27.336  21.551  -0.206  1.00 10.00      A   
ATOM   2858  O   GLN A 306     -26.143  21.788  -0.404  1.00 10.00      A   
ATOM   2859  N   PRO A 307     -27.860  21.591   1.039  1.00 10.00      A   
ATOM   2860  CA  PRO A 307     -27.050  21.944   2.212  1.00 10.00      A   
ATOM   2861  CB  PRO A 307     -28.048  21.911   3.375  1.00 10.00      A   
ATOM   2862  CG  PRO A 307     -29.389  22.009   2.734  1.00 10.00      A   
ATOM   2863  CD  PRO A 307     -29.259  21.313   1.414  1.00 10.00      A   
ATOM   2864  C   PRO A 307     -25.913  20.954   2.453  1.00 10.00      A   
ATOM   2865  O   PRO A 307     -24.864  21.318   2.985  1.00 10.00      A   
ATOM   2866  N   SER A 308     -26.121  19.704   2.047  1.00 10.00      A   
ATOM   2867  HN  SER A 308     -26.972  19.476   1.616  1.00 10.00      A   
ATOM   2868  CA  SER A 308     -25.109  18.670   2.216  1.00 10.00      A   
ATOM   2869  CB  SER A 308     -25.684  17.291   1.873  1.00 10.00      A   
ATOM   2870  OG  SER A 308     -26.806  16.985   2.692  1.00 10.00      A   
ATOM   2871  HG  SER A 308     -27.588  17.444   2.350  1.00 10.00      A   
ATOM   2872  C   SER A 308     -23.873  18.972   1.364  1.00 10.00      A   
ATOM   2873  O   SER A 308     -22.739  18.862   1.838  1.00 10.00      A   
ATOM   2874  N   ILE A 309     -24.104  19.368   0.113  1.00 10.00      A   
ATOM   2875  HN  ILE A 309     -25.034  19.437  -0.203  1.00 10.00      A   
ATOM   2876  CA  ILE A 309     -23.014  19.699  -0.803  1.00 10.00      A   
ATOM   2877  CB  ILE A 309     -23.520  19.861  -2.256  1.00 10.00      A   
ATOM   2878  CG1 ILE A 309     -24.191  18.570  -2.735  1.00 10.00      A   
ATOM   2879  CG2 ILE A 309     -22.377  20.245  -3.187  1.00 10.00      A   
ATOM   2880  CD1 ILE A 309     -24.864  18.694  -4.086  1.00 10.00      A   
ATOM   2881  C   ILE A 309     -22.319  20.982  -0.356  1.00 10.00      A   
ATOM   2882  O   ILE A 309     -21.089  21.067  -0.348  1.00 10.00      A   
ATOM   2883  N   GLN A 310     -23.120  21.967   0.040  1.00 10.00      A   
ATOM   2884  HN  GLN A 310     -24.093  21.827   0.022  1.00 10.00      A   
ATOM   2885  CA  GLN A 310     -22.596  23.250   0.495  1.00 10.00      A   
ATOM   2886  CB  GLN A 310     -23.741  24.210   0.824  1.00 10.00      A   
ATOM   2887  CG  GLN A 310     -24.596  24.587  -0.377  1.00 10.00      A   
ATOM   2888  CD  GLN A 310     -25.838  25.369   0.009  1.00 10.00      A   
ATOM   2889  OE1 GLN A 310     -26.367  25.216   1.111  1.00 10.00      A   
ATOM   2890  NE2 GLN A 310     -26.311  26.213  -0.896  1.00 10.00      A   
ATOM   2891 HE21 GLN A 310     -25.832  26.289  -1.753  1.00 10.00      A   
ATOM   2892 HE22 GLN A 310     -27.121  26.721  -0.681  1.00 10.00      A   
ATOM   2893  C   GLN A 310     -21.684  23.070   1.704  1.00 10.00      A   
ATOM   2894  O   GLN A 310     -20.606  23.659   1.770  1.00 10.00      A   
ATOM   2895  N   ALA A 311     -22.114  22.241   2.648  1.00 10.00      A   
ATOM   2896  HN  ALA A 311     -22.985  21.801   2.538  1.00 10.00      A   
ATOM   2897  CA  ALA A 311     -21.327  21.977   3.849  1.00 10.00      A   
ATOM   2898  CB  ALA A 311     -22.085  21.062   4.795  1.00 10.00      A   
ATOM   2899  C   ALA A 311     -19.979  21.362   3.486  1.00 10.00      A   
ATOM   2900  O   ALA A 311     -18.953  21.696   4.077  1.00 10.00      A   
ATOM   2901  N   PHE A 312     -19.993  20.468   2.503  1.00 10.00      A   
ATOM   2902  HN  PHE A 312     -20.846  20.249   2.070  1.00 10.00      A   
ATOM   2903  CA  PHE A 312     -18.780  19.804   2.044  1.00 10.00      A   
ATOM   2904  CB  PHE A 312     -19.140  18.749   0.989  1.00 10.00      A   
ATOM   2905  CG  PHE A 312     -18.117  17.662   0.817  1.00 10.00      A   
ATOM   2906  CD1 PHE A 312     -18.365  16.381   1.286  1.00 10.00      A   
ATOM   2907  CD2 PHE A 312     -16.913  17.914   0.180  1.00 10.00      A   
ATOM   2908  CE1 PHE A 312     -17.432  15.375   1.124  1.00 10.00      A   
ATOM   2909  CE2 PHE A 312     -15.976  16.914   0.016  1.00 10.00      A   
ATOM   2910  CZ  PHE A 312     -16.236  15.642   0.487  1.00 10.00      A   
ATOM   2911  C   PHE A 312     -17.811  20.827   1.455  1.00 10.00      A   
ATOM   2912  O   PHE A 312     -16.636  20.879   1.830  1.00 10.00      A   
ATOM   2913  N   ASN A 313     -18.329  21.655   0.554  1.00 10.00      A   
ATOM   2914  HN  ASN A 313     -19.281  21.569   0.326  1.00 10.00      A   
ATOM   2915  CA  ASN A 313     -17.536  22.688  -0.111  1.00 10.00      A   
ATOM   2916  CB  ASN A 313     -18.402  23.475  -1.103  1.00 10.00      A   
ATOM   2917  CG  ASN A 313     -18.633  22.759  -2.420  1.00 10.00      A   
ATOM   2918  OD1 ASN A 313     -17.807  21.968  -2.871  1.00 10.00      A   
ATOM   2919  ND2 ASN A 313     -19.761  23.041  -3.052  1.00 10.00      A   
ATOM   2920 HD21 ASN A 313     -20.374  23.687  -2.640  1.00 10.00      A   
ATOM   2921 HD22 ASN A 313     -19.936  22.598  -3.907  1.00 10.00      A   
ATOM   2922  C   ASN A 313     -16.934  23.663   0.892  1.00 10.00      A   
ATOM   2923  O   ASN A 313     -15.745  23.982   0.827  1.00 10.00      A   
ATOM   2924  N   GLN A 314     -17.764  24.134   1.814  1.00 10.00      A   
ATOM   2925  HN  GLN A 314     -18.700  23.831   1.813  1.00 10.00      A   
ATOM   2926  CA  GLN A 314     -17.332  25.094   2.824  1.00 10.00      A   
ATOM   2927  CB  GLN A 314     -18.535  25.675   3.567  1.00 10.00      A   
ATOM   2928  CG  GLN A 314     -19.423  26.555   2.701  1.00 10.00      A   
ATOM   2929  CD  GLN A 314     -20.795  26.777   3.301  1.00 10.00      A   
ATOM   2930  OE1 GLN A 314     -20.963  26.776   4.521  1.00 10.00      A   
ATOM   2931  NE2 GLN A 314     -21.790  26.961   2.448  1.00 10.00      A   
ATOM   2932 HE21 GLN A 314     -21.587  26.937   1.483  1.00 10.00      A   
ATOM   2933 HE22 GLN A 314     -22.688  27.117   2.810  1.00 10.00      A   
ATOM   2934  C   GLN A 314     -16.325  24.500   3.805  1.00 10.00      A   
ATOM   2935  O   GLN A 314     -15.373  25.169   4.201  1.00 10.00      A   
ATOM   2936  N   TYR A 315     -16.532  23.250   4.192  1.00 10.00      A   
ATOM   2937  HN  TYR A 315     -17.311  22.760   3.845  1.00 10.00      A   
ATOM   2938  CA  TYR A 315     -15.632  22.589   5.130  1.00 10.00      A   
ATOM   2939  CB  TYR A 315     -16.250  21.287   5.648  1.00 10.00      A   
ATOM   2940  CG  TYR A 315     -15.549  20.706   6.856  1.00 10.00      A   
ATOM   2941  CD1 TYR A 315     -15.605  21.341   8.089  1.00 10.00      A   
ATOM   2942  CD2 TYR A 315     -14.832  19.520   6.762  1.00 10.00      A   
ATOM   2943  CE1 TYR A 315     -14.968  20.810   9.195  1.00 10.00      A   
ATOM   2944  CE2 TYR A 315     -14.192  18.982   7.861  1.00 10.00      A   
ATOM   2945  CZ  TYR A 315     -14.262  19.632   9.075  1.00 10.00      A   
ATOM   2946  OH  TYR A 315     -13.628  19.102  10.176  1.00 10.00      A   
ATOM   2947  HH  TYR A 315     -12.684  18.993   9.991  1.00 10.00      A   
ATOM   2948  C   TYR A 315     -14.270  22.318   4.496  1.00 10.00      A   
ATOM   2949  O   TYR A 315     -13.229  22.524   5.124  1.00 10.00      A   
ATOM   2950  N   TRP A 316     -14.278  21.864   3.247  1.00 10.00      A   
ATOM   2951  HN  TRP A 316     -15.137  21.724   2.790  1.00 10.00      A   
ATOM   2952  CA  TRP A 316     -13.037  21.568   2.541  1.00 10.00      A   
ATOM   2953  CB  TRP A 316     -13.316  20.933   1.175  1.00 10.00      A   
ATOM   2954  CG  TRP A 316     -12.075  20.664   0.373  1.00 10.00      A   
ATOM   2955  CD1 TRP A 316     -11.575  21.428  -0.640  1.00 10.00      A   
ATOM   2956  CD2 TRP A 316     -11.175  19.558   0.522  1.00 10.00      A   
ATOM   2957  NE1 TRP A 316     -10.421  20.869  -1.131  1.00 10.00      A   
ATOM   2958  HE1 TRP A 316      -9.877  21.233  -1.861  1.00 10.00      A   
ATOM   2959  CE2 TRP A 316     -10.155  19.720  -0.436  1.00 10.00      A   
ATOM   2960  CE3 TRP A 316     -11.131  18.448   1.371  1.00 10.00      A   
ATOM   2961  CZ2 TRP A 316      -9.105  18.813  -0.570  1.00 10.00      A   
ATOM   2962  CZ3 TRP A 316     -10.090  17.549   1.238  1.00 10.00      A   
ATOM   2963  CH2 TRP A 316      -9.090  17.737   0.276  1.00 10.00      A   
ATOM   2964  C   TRP A 316     -12.184  22.819   2.376  1.00 10.00      A   
ATOM   2965  O   TRP A 316     -10.974  22.783   2.589  1.00 10.00      A   
ATOM   2966  N   ASP A 317     -12.826  23.932   2.043  1.00 10.00      A   
ATOM   2967  HN  ASP A 317     -13.803  23.907   1.940  1.00 10.00      A   
ATOM   2968  CA  ASP A 317     -12.123  25.199   1.833  1.00 10.00      A   
ATOM   2969  CB  ASP A 317     -13.016  26.193   1.090  1.00 10.00      A   
ATOM   2970  CG  ASP A 317     -12.348  26.781  -0.140  1.00 10.00      A   
ATOM   2971  OD1 ASP A 317     -11.153  27.151  -0.065  1.00 10.00      A   
ATOM   2972  OD2 ASP A 317     -13.018  26.881  -1.190  1.00 10.00      A   
ATOM   2973  C   ASP A 317     -11.643  25.821   3.145  1.00 10.00      A   
ATOM   2974  O   ASP A 317     -11.252  26.990   3.186  1.00 10.00      A   
ATOM   2975  N   ARG A 318     -11.664  25.041   4.214  1.00 10.00      A   
ATOM   2976  HN  ARG A 318     -11.977  24.116   4.126  1.00 10.00      A   
ATOM   2977  CA  ARG A 318     -11.238  25.526   5.513  1.00 10.00      A   
ATOM   2978  CB  ARG A 318     -12.448  25.684   6.437  1.00 10.00      A   
ATOM   2979  CG  ARG A 318     -12.160  26.456   7.716  1.00 10.00      A   
ATOM   2980  CD  ARG A 318     -13.082  26.023   8.845  1.00 10.00      A   
ATOM   2981  NE  ARG A 318     -14.493  26.082   8.467  1.00 10.00      A   
ATOM   2982  HE  ARG A 318     -14.752  26.751   7.791  1.00 10.00      A   
ATOM   2983  CZ  ARG A 318     -15.434  25.295   8.986  1.00 10.00      A   
ATOM   2984  NH1 ARG A 318     -15.112  24.385   9.899  1.00 10.00      A   
ATOM   2985 HH11 ARG A 318     -15.848  23.768  10.306  1.00 10.00      A   
ATOM   2986 HH12 ARG A 318     -14.123  24.284  10.218  1.00 10.00      A   
ATOM   2987  NH2 ARG A 318     -16.698  25.419   8.595  1.00 10.00      A   
ATOM   2988 HH21 ARG A 318     -16.962  26.139   7.883  1.00 10.00      A   
ATOM   2989 HH22 ARG A 318     -17.436  24.802   9.000  1.00 10.00      A   
ATOM   2990  C   ARG A 318     -10.221  24.588   6.155  1.00 10.00      A   
ATOM   2991  O   ARG A 318      -9.189  25.030   6.657  1.00 10.00      A   
ATOM   2992  N   VAL A 319     -10.503  23.290   6.125  1.00 10.00      A   
ATOM   2993  HN  VAL A 319     -11.325  22.983   5.675  1.00 10.00      A   
ATOM   2994  CA  VAL A 319      -9.621  22.310   6.754  1.00 10.00      A   
ATOM   2995  CB  VAL A 319     -10.414  21.209   7.487  1.00 10.00      A   
ATOM   2996  CG1 VAL A 319     -11.305  21.818   8.558  1.00 10.00      A   
ATOM   2997  CG2 VAL A 319     -11.230  20.381   6.501  1.00 10.00      A   
ATOM   2998  C   VAL A 319      -8.630  21.662   5.794  1.00 10.00      A   
ATOM   2999  O   VAL A 319      -7.783  20.884   6.228  1.00 10.00      A   
ATOM   3000  N   ALA A 320      -8.720  21.977   4.506  1.00 10.00      A   
ATOM   3001  HN  ALA A 320      -9.408  22.612   4.209  1.00 10.00      A   
ATOM   3002  CA  ALA A 320      -7.812  21.391   3.516  1.00 10.00      A   
ATOM   3003  CB  ALA A 320      -8.126  21.894   2.116  1.00 10.00      A   
ATOM   3004  C   ALA A 320      -6.351  21.662   3.864  1.00 10.00      A   
ATOM   3005  O   ALA A 320      -5.565  20.732   4.069  1.00 10.00      A   
ATOM   3006  N   ASN A 321      -6.005  22.937   3.961  1.00 10.00      A   
ATOM   3007  HN  ASN A 321      -6.689  23.629   3.819  1.00 10.00      A   
ATOM   3008  CA  ASN A 321      -4.641  23.346   4.268  1.00 10.00      A   
ATOM   3009  CB  ASN A 321      -4.443  24.843   4.000  1.00 10.00      A   
ATOM   3010  CG  ASN A 321      -4.189  25.147   2.535  1.00 10.00      A   
ATOM   3011  OD1 ASN A 321      -3.622  24.331   1.805  1.00 10.00      A   
ATOM   3012  ND2 ASN A 321      -4.603  26.324   2.093  1.00 10.00      A   
ATOM   3013 HD21 ASN A 321      -5.045  26.929   2.730  1.00 10.00      A   
ATOM   3014 HD22 ASN A 321      -4.458  26.544   1.150  1.00 10.00      A   
ATOM   3015  C   ASN A 321      -4.253  23.006   5.701  1.00 10.00      A   
ATOM   3016  O   ASN A 321      -3.082  22.755   5.986  1.00 10.00      A   
ATOM   3017  N   GLY A 322      -5.237  22.983   6.593  1.00 10.00      A   
ATOM   3018  HN  GLY A 322      -6.153  23.169   6.300  1.00 10.00      A   
ATOM   3019  CA  GLY A 322      -4.972  22.683   7.990  1.00 10.00      A   
ATOM   3020  C   GLY A 322      -4.677  21.215   8.245  1.00 10.00      A   
ATOM   3021  O   GLY A 322      -3.754  20.881   8.989  1.00 10.00      A   
ATOM   3022  N   TYR A 323      -5.461  20.336   7.632  1.00 10.00      A   
ATOM   3023  HN  TYR A 323      -6.181  20.660   7.046  1.00 10.00      A   
ATOM   3024  CA  TYR A 323      -5.279  18.898   7.810  1.00 10.00      A   
ATOM   3025  CB  TYR A 323      -6.508  18.126   7.320  1.00 10.00      A   
ATOM   3026  CG  TYR A 323      -7.721  18.214   8.224  1.00 10.00      A   
ATOM   3027  CD1 TYR A 323      -7.689  18.934   9.413  1.00 10.00      A   
ATOM   3028  CD2 TYR A 323      -8.903  17.572   7.884  1.00 10.00      A   
ATOM   3029  CE1 TYR A 323      -8.796  19.008  10.236  1.00 10.00      A   
ATOM   3030  CE2 TYR A 323     -10.017  17.641   8.700  1.00 10.00      A   
ATOM   3031  CZ  TYR A 323      -9.959  18.361   9.873  1.00 10.00      A   
ATOM   3032  OH  TYR A 323     -11.070  18.436  10.683  1.00 10.00      A   
ATOM   3033  HH  TYR A 323     -10.920  19.085  11.384  1.00 10.00      A   
ATOM   3034  C   TYR A 323      -4.039  18.403   7.079  1.00 10.00      A   
ATOM   3035  O   TYR A 323      -3.433  17.403   7.470  1.00 10.00      A   
ATOM   3036  N   GLY A 324      -3.657  19.116   6.027  1.00 10.00      A   
ATOM   3037  HN  GLY A 324      -4.165  19.919   5.781  1.00 10.00      A   
ATOM   3038  CA  GLY A 324      -2.499  18.723   5.251  1.00 10.00      A   
ATOM   3039  C   GLY A 324      -2.890  17.814   4.107  1.00 10.00      A   
ATOM   3040  O   GLY A 324      -2.150  16.899   3.738  1.00 10.00      A   
ATOM   3041  N   LEU A 325      -4.057  18.077   3.538  1.00 10.00      A   
ATOM   3042  HN  LEU A 325      -4.584  18.840   3.860  1.00 10.00      A   
ATOM   3043  CA  LEU A 325      -4.571  17.278   2.438  1.00 10.00      A   
ATOM   3044  CB  LEU A 325      -6.082  17.069   2.595  1.00 10.00      A   
ATOM   3045  CG  LEU A 325      -6.532  16.335   3.865  1.00 10.00      A   
ATOM   3046  CD1 LEU A 325      -8.047  16.338   3.981  1.00 10.00      A   
ATOM   3047  CD2 LEU A 325      -6.000  14.910   3.880  1.00 10.00      A   
ATOM   3048  C   LEU A 325      -4.255  17.933   1.099  1.00 10.00      A   
ATOM   3049  O   LEU A 325      -4.952  17.719   0.106  1.00 10.00      A   
ATOM   3050  N   ASN A 326      -3.202  18.739   1.080  1.00 10.00      A   
ATOM   3051  HN  ASN A 326      -2.695  18.881   1.904  1.00 10.00      A   
ATOM   3052  CA  ASN A 326      -2.784  19.422  -0.134  1.00 10.00      A   
ATOM   3053  CB  ASN A 326      -1.842  20.585   0.199  1.00 10.00      A   
ATOM   3054  CG  ASN A 326      -1.624  21.541  -0.963  1.00 10.00      A   
ATOM   3055  OD1 ASN A 326      -1.500  21.132  -2.118  1.00 10.00      A   
ATOM   3056  ND2 ASN A 326      -1.588  22.829  -0.661  1.00 10.00      A   
ATOM   3057 HD21 ASN A 326      -1.707  23.088   0.278  1.00 10.00      A   
ATOM   3058 HD22 ASN A 326      -1.439  23.472  -1.388  1.00 10.00      A   
ATOM   3059  C   ASN A 326      -2.115  18.442  -1.093  1.00 10.00      A   
ATOM   3060  O   ASN A 326      -0.936  18.110  -0.947  1.00 10.00      A   
ATOM   3061  N   GLY A 327      -2.889  17.964  -2.051  1.00 10.00      A   
ATOM   3062  HN  GLY A 327      -3.829  18.244  -2.090  1.00 10.00      A   
ATOM   3063  CA  GLY A 327      -2.382  17.033  -3.033  1.00 10.00      A   
ATOM   3064  C   GLY A 327      -3.141  17.149  -4.334  1.00 10.00      A   
ATOM   3065  O   GLY A 327      -3.189  18.223  -4.933  1.00 10.00      A   
ATOM   3066  N   ALA A 328      -3.749  16.057  -4.761  1.00 10.00      A   
ATOM   3067  HN  ALA A 328      -3.690  15.234  -4.227  1.00 10.00      A   
ATOM   3068  CA  ALA A 328      -4.521  16.048  -5.996  1.00 10.00      A   
ATOM   3069  CB  ALA A 328      -3.950  15.023  -6.967  1.00 10.00      A   
ATOM   3070  C   ALA A 328      -5.977  15.739  -5.682  1.00 10.00      A   
ATOM   3071  O   ALA A 328      -6.289  14.670  -5.161  1.00 10.00      A   
ATOM   3072  N   ALA A 329      -6.868  16.669  -5.995  1.00 10.00      A   
ATOM   3073  HN  ALA A 329      -6.572  17.497  -6.435  1.00 10.00      A   
ATOM   3074  CA  ALA A 329      -8.282  16.476  -5.715  1.00 10.00      A   
ATOM   3075  CB  ALA A 329      -8.674  17.214  -4.443  1.00 10.00      A   
ATOM   3076  C   ALA A 329      -9.152  16.927  -6.877  1.00 10.00      A   
ATOM   3077  O   ALA A 329      -8.958  18.006  -7.432  1.00 10.00      A   
ATOM   3078  N   ALA A 330     -10.111  16.089  -7.238  1.00 10.00      A   
ATOM   3079  HN  ALA A 330     -10.208  15.238  -6.756  1.00 10.00      A   
ATOM   3080  CA  ALA A 330     -11.028  16.391  -8.323  1.00 10.00      A   
ATOM   3081  CB  ALA A 330     -10.777  15.472  -9.505  1.00 10.00      A   
ATOM   3082  C   ALA A 330     -12.463  16.261  -7.839  1.00 10.00      A   
ATOM   3083  O   ALA A 330     -12.778  15.379  -7.036  1.00 10.00      A   
ATOM   3084  N   GLN A 331     -13.327  17.132  -8.332  1.00 10.00      A   
ATOM   3085  HN  GLN A 331     -13.018  17.793  -8.991  1.00 10.00      A   
ATOM   3086  CA  GLN A 331     -14.724  17.130  -7.931  1.00 10.00      A   
ATOM   3087  CB  GLN A 331     -15.023  18.356  -7.063  1.00 10.00      A   
ATOM   3088  CG  GLN A 331     -16.504  18.673  -6.917  1.00 10.00      A   
ATOM   3089  CD  GLN A 331     -16.751  20.083  -6.432  1.00 10.00      A   
ATOM   3090  OE1 GLN A 331     -16.783  21.027  -7.222  1.00 10.00      A   
ATOM   3091  NE2 GLN A 331     -16.932  20.233  -5.132  1.00 10.00      A   
ATOM   3092 HE21 GLN A 331     -16.896  19.431  -4.565  1.00 10.00      A   
ATOM   3093 HE22 GLN A 331     -17.098  21.134  -4.785  1.00 10.00      A   
ATOM   3094  C   GLN A 331     -15.663  17.097  -9.134  1.00 10.00      A   
ATOM   3095  O   GLN A 331     -15.544  17.907 -10.059  1.00 10.00      A   
ATOM   3096  N   PHE A 332     -16.583  16.146  -9.109  1.00 10.00      A   
ATOM   3097  HN  PHE A 332     -16.596  15.516  -8.352  1.00 10.00      A   
ATOM   3098  CA  PHE A 332     -17.578  15.995 -10.155  1.00 10.00      A   
ATOM   3099  CB  PHE A 332     -17.396  14.651 -10.874  1.00 10.00      A   
ATOM   3100  CG  PHE A 332     -18.633  14.155 -11.575  1.00 10.00      A   
ATOM   3101  CD1 PHE A 332     -19.123  14.807 -12.696  1.00 10.00      A   
ATOM   3102  CD2 PHE A 332     -19.307  13.037 -11.108  1.00 10.00      A   
ATOM   3103  CE1 PHE A 332     -20.260  14.353 -13.336  1.00 10.00      A   
ATOM   3104  CE2 PHE A 332     -20.443  12.579 -11.745  1.00 10.00      A   
ATOM   3105  CZ  PHE A 332     -20.920  13.238 -12.861  1.00 10.00      A   
ATOM   3106  C   PHE A 332     -18.962  16.075  -9.524  1.00 10.00      A   
ATOM   3107  O   PHE A 332     -19.240  15.379  -8.547  1.00 10.00      A   
ATOM   3108  N   SER A 333     -19.821  16.924 -10.065  1.00 10.00      A   
ATOM   3109  HN  SER A 333     -19.553  17.455 -10.845  1.00 10.00      A   
ATOM   3110  CA  SER A 333     -21.160  17.083  -9.529  1.00 10.00      A   
ATOM   3111  CB  SER A 333     -21.203  18.271  -8.564  1.00 10.00      A   
ATOM   3112  OG  SER A 333     -22.410  18.286  -7.819  1.00 10.00      A   
ATOM   3113  HG  SER A 333     -22.427  19.071  -7.258  1.00 10.00      A   
ATOM   3114  C   SER A 333     -22.186  17.268 -10.639  1.00 10.00      A   
ATOM   3115  O   SER A 333     -21.873  17.782 -11.716  1.00 10.00      A   
ATOM   3116  N   LEU A 334     -23.404  16.827 -10.374  1.00 10.00      A   
ATOM   3117  HN  LEU A 334     -23.575  16.395  -9.504  1.00 10.00      A   
ATOM   3118  CA  LEU A 334     -24.488  16.951 -11.333  1.00 10.00      A   
ATOM   3119  CB  LEU A 334     -25.447  15.768 -11.196  1.00 10.00      A   
ATOM   3120  CG  LEU A 334     -24.875  14.392 -11.542  1.00 10.00      A   
ATOM   3121  CD1 LEU A 334     -25.854  13.295 -11.155  1.00 10.00      A   
ATOM   3122  CD2 LEU A 334     -24.537  14.313 -13.021  1.00 10.00      A   
ATOM   3123  C   LEU A 334     -25.241  18.253 -11.104  1.00 10.00      A   
ATOM   3124  O   LEU A 334     -25.751  18.868 -12.043  1.00 10.00      A   
ATOM   3125  N   SER A 335     -25.294  18.678  -9.853  1.00 10.00      A   
ATOM   3126  HN  SER A 335     -24.858  18.153  -9.148  1.00 10.00      A   
ATOM   3127  CA  SER A 335     -25.981  19.904  -9.490  1.00 10.00      A   
ATOM   3128  CB  SER A 335     -26.484  19.794  -8.053  1.00 10.00      A   
ATOM   3129  OG  SER A 335     -26.442  18.445  -7.616  1.00 10.00      A   
ATOM   3130  HG  SER A 335     -27.133  17.940  -8.060  1.00 10.00      A   
ATOM   3131  C   SER A 335     -25.051  21.105  -9.632  1.00 10.00      A   
ATOM   3132  O   SER A 335     -23.835  20.983  -9.473  1.00 10.00      A   
ATOM   3133  N   ASP A 336     -25.622  22.259  -9.951  1.00 10.00      A   
ATOM   3134  HN  ASP A 336     -26.594  22.292 -10.086  1.00 10.00      A   
ATOM   3135  CA  ASP A 336     -24.840  23.480 -10.107  1.00 10.00      A   
ATOM   3136  CB  ASP A 336     -25.135  24.169 -11.441  1.00 10.00      A   
ATOM   3137  CG  ASP A 336     -24.409  25.496 -11.584  1.00 10.00      A   
ATOM   3138  OD1 ASP A 336     -23.161  25.500 -11.584  1.00 10.00      A   
ATOM   3139  OD2 ASP A 336     -25.084  26.541 -11.705  1.00 10.00      A   
ATOM   3140  C   ASP A 336     -25.099  24.436  -8.955  1.00 10.00      A   
ATOM   3141  O   ASP A 336     -26.096  25.164  -8.941  1.00 10.00      A   
ATOM   3142  N   VAL A 337     -24.208  24.414  -7.982  1.00 10.00      A   
ATOM   3143  HN  VAL A 337     -23.442  23.807  -8.049  1.00 10.00      A   
ATOM   3144  CA  VAL A 337     -24.326  25.272  -6.816  1.00 10.00      A   
ATOM   3145  CB  VAL A 337     -24.591  24.455  -5.530  1.00 10.00      A   
ATOM   3146  CG1 VAL A 337     -26.030  23.958  -5.494  1.00 10.00      A   
ATOM   3147  CG2 VAL A 337     -23.618  23.289  -5.412  1.00 10.00      A   
ATOM   3148  C   VAL A 337     -23.070  26.119  -6.642  1.00 10.00      A   
ATOM   3149  O   VAL A 337     -22.390  26.440  -7.620  1.00 10.00      A   
ATOM   3150  N   ASP A 338     -22.780  26.488  -5.400  1.00 10.00      A   
ATOM   3151  HN  ASP A 338     -23.375  26.210  -4.672  1.00 10.00      A   
ATOM   3152  CA  ASP A 338     -21.608  27.295  -5.079  1.00 10.00      A   
ATOM   3153  CB  ASP A 338     -21.581  27.595  -3.581  1.00 10.00      A   
ATOM   3154  CG  ASP A 338     -20.859  28.881  -3.249  1.00 10.00      A   
ATOM   3155  OD1 ASP A 338     -19.622  28.855  -3.063  1.00 10.00      A   
ATOM   3156  OD2 ASP A 338     -21.531  29.929  -3.166  1.00 10.00      A   
ATOM   3157  C   ASP A 338     -20.331  26.557  -5.462  1.00 10.00      A   
ATOM   3158  O   ASP A 338     -20.113  25.426  -5.032  1.00 10.00      A   
ATOM   3159  N   PRO A 339     -19.480  27.181  -6.287  1.00 10.00      A   
ATOM   3160  CA  PRO A 339     -18.221  26.574  -6.732  1.00 10.00      A   
ATOM   3161  CB  PRO A 339     -17.670  27.582  -7.753  1.00 10.00      A   
ATOM   3162  CG  PRO A 339     -18.821  28.471  -8.088  1.00 10.00      A   
ATOM   3163  CD  PRO A 339     -19.670  28.522  -6.856  1.00 10.00      A   
ATOM   3164  C   PRO A 339     -17.233  26.399  -5.581  1.00 10.00      A   
ATOM   3165  O   PRO A 339     -17.183  27.217  -4.657  1.00 10.00      A   
ATOM   3166  N   ILE A 340     -16.457  25.326  -5.637  1.00 10.00      A   
ATOM   3167  HN  ILE A 340     -16.553  24.709  -6.392  1.00 10.00      A   
ATOM   3168  CA  ILE A 340     -15.462  25.043  -4.613  1.00 10.00      A   
ATOM   3169  CB  ILE A 340     -15.244  23.515  -4.460  1.00 10.00      A   
ATOM   3170  CG1 ILE A 340     -14.598  23.173  -3.111  1.00 10.00      A   
ATOM   3171  CG2 ILE A 340     -14.427  22.954  -5.619  1.00 10.00      A   
ATOM   3172  CD1 ILE A 340     -14.454  21.688  -2.855  1.00 10.00      A   
ATOM   3173  C   ILE A 340     -14.148  25.738  -4.982  1.00 10.00      A   
ATOM   3174  O   ILE A 340     -14.072  26.396  -6.021  1.00 10.00      A   
ATOM   3175  N   THR A 341     -13.138  25.612  -4.129  1.00 10.00      A   
ATOM   3176  HN  THR A 341     -13.277  25.110  -3.301  1.00 10.00      A   
ATOM   3177  CA  THR A 341     -11.835  26.216  -4.379  1.00 10.00      A   
ATOM   3178  CB  THR A 341     -10.825  25.881  -3.261  1.00 10.00      A   
ATOM   3179  OG1 THR A 341      -9.509  26.312  -3.634  1.00 10.00      A   
ATOM   3180  HG1 THR A 341      -9.443  27.270  -3.512  1.00 10.00      A   
ATOM   3181  CG2 THR A 341     -10.814  24.392  -2.954  1.00 10.00      A   
ATOM   3182  C   THR A 341     -11.278  25.800  -5.744  1.00 10.00      A   
ATOM   3183  O   THR A 341     -11.421  24.650  -6.167  1.00 10.00      A   
ATOM   3184  N   ALA A 342     -10.631  26.745  -6.415  1.00 10.00      A   
ATOM   3185  HN  ALA A 342     -10.521  27.627  -5.998  1.00 10.00      A   
ATOM   3186  CA  ALA A 342     -10.068  26.517  -7.744  1.00 10.00      A   
ATOM   3187  CB  ALA A 342      -9.636  27.831  -8.374  1.00 10.00      A   
ATOM   3188  C   ALA A 342      -8.914  25.516  -7.745  1.00 10.00      A   
ATOM   3189  O   ALA A 342      -8.475  25.073  -8.805  1.00 10.00      A   
ATOM   3190  N   GLN A 343      -8.409  25.172  -6.565  1.00 10.00      A   
ATOM   3191  HN  GLN A 343      -8.774  25.575  -5.748  1.00 10.00      A   
ATOM   3192  CA  GLN A 343      -7.312  24.217  -6.466  1.00 10.00      A   
ATOM   3193  CB  GLN A 343      -6.597  24.322  -5.114  1.00 10.00      A   
ATOM   3194  CG  GLN A 343      -7.374  23.765  -3.934  1.00 10.00      A   
ATOM   3195  CD  GLN A 343      -6.821  24.244  -2.609  1.00 10.00      A   
ATOM   3196  OE1 GLN A 343      -5.931  23.623  -2.030  1.00 10.00      A   
ATOM   3197  NE2 GLN A 343      -7.344  25.355  -2.119  1.00 10.00      A   
ATOM   3198 HE21 GLN A 343      -8.056  25.802  -2.635  1.00 10.00      A   
ATOM   3199 HE22 GLN A 343      -6.997  25.692  -1.266  1.00 10.00      A   
ATOM   3200  C   GLN A 343      -7.803  22.793  -6.722  1.00 10.00      A   
ATOM   3201  O   GLN A 343      -7.008  21.874  -6.922  1.00 10.00      A   
ATOM   3202  N   VAL A 344      -9.121  22.625  -6.714  1.00 10.00      A   
ATOM   3203  HN  VAL A 344      -9.699  23.403  -6.554  1.00 10.00      A   
ATOM   3204  CA  VAL A 344      -9.736  21.329  -6.958  1.00 10.00      A   
ATOM   3205  CB  VAL A 344     -10.986  21.116  -6.070  1.00 10.00      A   
ATOM   3206  CG1 VAL A 344     -11.667  19.795  -6.390  1.00 10.00      A   
ATOM   3207  CG2 VAL A 344     -10.612  21.174  -4.598  1.00 10.00      A   
ATOM   3208  C   VAL A 344     -10.122  21.222  -8.430  1.00 10.00      A   
ATOM   3209  O   VAL A 344     -10.776  22.114  -8.974  1.00 10.00      A   
ATOM   3210  N   LYS A 345      -9.700  20.140  -9.069  1.00 10.00      A   
ATOM   3211  HN  LYS A 345      -9.184  19.464  -8.572  1.00 10.00      A   
ATOM   3212  CA  LYS A 345      -9.985  19.914 -10.478  1.00 10.00      A   
ATOM   3213  CB  LYS A 345      -9.230  18.676 -10.975  1.00 10.00      A   
ATOM   3214  CG  LYS A 345      -9.205  18.517 -12.487  1.00 10.00      A   
ATOM   3215  CD  LYS A 345      -8.029  19.255 -13.106  1.00 10.00      A   
ATOM   3216  CE  LYS A 345      -7.970  19.034 -14.610  1.00 10.00      A   
ATOM   3217  NZ  LYS A 345      -6.686  19.503 -15.198  1.00 10.00      A   
ATOM   3218  HZ1 LYS A 345      -5.897  18.930 -14.837  1.00 10.00      A   
ATOM   3219  HZ2 LYS A 345      -6.518  20.498 -14.950  1.00 10.00      A   
ATOM   3220  HZ3 LYS A 345      -6.714  19.415 -16.236  1.00 10.00      A   
ATOM   3221  C   LYS A 345     -11.484  19.750 -10.720  1.00 10.00      A   
ATOM   3222  O   LYS A 345     -12.125  18.869 -10.144  1.00 10.00      A   
ATOM   3223  N   GLN A 346     -12.040  20.612 -11.562  1.00 10.00      A   
ATOM   3224  HN  GLN A 346     -11.482  21.307 -11.974  1.00 10.00      A   
ATOM   3225  CA  GLN A 346     -13.461  20.555 -11.887  1.00 10.00      A   
ATOM   3226  CB  GLN A 346     -13.986  21.945 -12.256  1.00 10.00      A   
ATOM   3227  CG  GLN A 346     -14.073  22.916 -11.087  1.00 10.00      A   
ATOM   3228  CD  GLN A 346     -15.108  22.504 -10.057  1.00 10.00      A   
ATOM   3229  OE1 GLN A 346     -16.289  22.836 -10.175  1.00 10.00      A   
ATOM   3230  NE2 GLN A 346     -14.677  21.783  -9.035  1.00 10.00      A   
ATOM   3231 HE21 GLN A 346     -13.723  21.556  -8.998  1.00 10.00      A   
ATOM   3232 HE22 GLN A 346     -15.331  21.509  -8.351  1.00 10.00      A   
ATOM   3233  C   GLN A 346     -13.716  19.576 -13.029  1.00 10.00      A   
ATOM   3234  O   GLN A 346     -13.211  19.756 -14.140  1.00 10.00      A   
ATOM   3235  N   MET A 347     -14.490  18.536 -12.750  1.00 10.00      A   
ATOM   3236  HN  MET A 347     -14.862  18.444 -11.845  1.00 10.00      A   
ATOM   3237  CA  MET A 347     -14.810  17.530 -13.753  1.00 10.00      A   
ATOM   3238  CB  MET A 347     -14.449  16.128 -13.256  1.00 10.00      A   
ATOM   3239  CG  MET A 347     -12.961  15.834 -13.289  1.00 10.00      A   
ATOM   3240  SD  MET A 347     -12.246  16.128 -14.915  1.00 10.00      A   
ATOM   3241  CE  MET A 347     -10.531  15.725 -14.613  1.00 10.00      A   
ATOM   3242  C   MET A 347     -16.279  17.598 -14.134  1.00 10.00      A   
ATOM   3243  O   MET A 347     -17.154  17.410 -13.289  1.00 10.00      A   
ATOM   3244  N   PRO A 348     -16.571  17.883 -15.412  1.00 10.00      A   
ATOM   3245  CA  PRO A 348     -17.944  17.990 -15.914  1.00 10.00      A   
ATOM   3246  CB  PRO A 348     -17.782  18.612 -17.310  1.00 10.00      A   
ATOM   3247  CG  PRO A 348     -16.351  19.023 -17.413  1.00 10.00      A   
ATOM   3248  CD  PRO A 348     -15.587  18.142 -16.470  1.00 10.00      A   
ATOM   3249  C   PRO A 348     -18.633  16.633 -16.031  1.00 10.00      A   
ATOM   3250  O   PRO A 348     -19.852  16.528 -15.864  1.00 10.00      A   
ATOM   3251  N   THR A 349     -17.852  15.600 -16.321  1.00 10.00      A   
ATOM   3252  HN  THR A 349     -16.891  15.745 -16.440  1.00 10.00      A   
ATOM   3253  CA  THR A 349     -18.386  14.256 -16.468  1.00 10.00      A   
ATOM   3254  CB  THR A 349     -18.310  13.788 -17.934  1.00 10.00      A   
ATOM   3255  OG1 THR A 349     -17.050  14.168 -18.505  1.00 10.00      A   
ATOM   3256  HG1 THR A 349     -16.977  13.798 -19.394  1.00 10.00      A   
ATOM   3257  CG2 THR A 349     -19.439  14.389 -18.755  1.00 10.00      A   
ATOM   3258  C   THR A 349     -17.624  13.266 -15.591  1.00 10.00      A   
ATOM   3259  O   THR A 349     -16.486  13.523 -15.186  1.00 10.00      A   
ATOM   3260  N   LEU A 350     -18.254  12.132 -15.306  1.00 10.00      A   
ATOM   3261  HN  LEU A 350     -19.156  11.982 -15.665  1.00 10.00      A   
ATOM   3262  CA  LEU A 350     -17.638  11.099 -14.484  1.00 10.00      A   
ATOM   3263  CB  LEU A 350     -18.696  10.107 -13.993  1.00 10.00      A   
ATOM   3264  CG  LEU A 350     -18.221   9.033 -13.008  1.00 10.00      A   
ATOM   3265  CD1 LEU A 350     -17.729   9.665 -11.715  1.00 10.00      A   
ATOM   3266  CD2 LEU A 350     -19.335   8.039 -12.722  1.00 10.00      A   
ATOM   3267  C   LEU A 350     -16.564  10.373 -15.284  1.00 10.00      A   
ATOM   3268  O   LEU A 350     -15.570   9.902 -14.735  1.00 10.00      A   
ATOM   3269  N   GLU A 351     -16.769  10.299 -16.592  1.00 10.00      A   
ATOM   3270  HN  GLU A 351     -17.584  10.692 -16.972  1.00 10.00      A   
ATOM   3271  CA  GLU A 351     -15.818   9.641 -17.475  1.00 10.00      A   
ATOM   3272  CB  GLU A 351     -16.406   9.458 -18.873  1.00 10.00      A   
ATOM   3273  CG  GLU A 351     -17.388   8.302 -18.984  1.00 10.00      A   
ATOM   3274  CD  GLU A 351     -16.799   6.991 -18.505  1.00 10.00      A   
ATOM   3275  OE1 GLU A 351     -15.709   6.608 -18.985  1.00 10.00      A   
ATOM   3276  OE2 GLU A 351     -17.421   6.335 -17.646  1.00 10.00      A   
ATOM   3277  C   GLU A 351     -14.503  10.409 -17.531  1.00 10.00      A   
ATOM   3278  O   GLU A 351     -13.429   9.811 -17.613  1.00 10.00      A   
ATOM   3279  N   GLN A 352     -14.586  11.734 -17.472  1.00 10.00      A   
ATOM   3280  HN  GLN A 352     -15.469  12.160 -17.413  1.00 10.00      A   
ATOM   3281  CA  GLN A 352     -13.389  12.566 -17.497  1.00 10.00      A   
ATOM   3282  CB  GLN A 352     -13.743  14.036 -17.725  1.00 10.00      A   
ATOM   3283  CG  GLN A 352     -12.643  14.837 -18.407  1.00 10.00      A   
ATOM   3284  CD  GLN A 352     -13.041  16.276 -18.668  1.00 10.00      A   
ATOM   3285  OE1 GLN A 352     -12.756  17.171 -17.874  1.00 10.00      A   
ATOM   3286  NE2 GLN A 352     -13.715  16.509 -19.782  1.00 10.00      A   
ATOM   3287 HE21 GLN A 352     -13.917  15.750 -20.367  1.00 10.00      A   
ATOM   3288 HE22 GLN A 352     -13.986  17.432 -19.978  1.00 10.00      A   
ATOM   3289  C   GLN A 352     -12.634  12.400 -16.185  1.00 10.00      A   
ATOM   3290  O   GLN A 352     -11.402  12.415 -16.151  1.00 10.00      A   
ATOM   3291  N   LEU A 353     -13.394  12.223 -15.109  1.00 10.00      A   
ATOM   3292  HN  LEU A 353     -14.369  12.231 -15.211  1.00 10.00      A   
ATOM   3293  CA  LEU A 353     -12.824  12.026 -13.786  1.00 10.00      A   
ATOM   3294  CB  LEU A 353     -13.940  11.954 -12.736  1.00 10.00      A   
ATOM   3295  CG  LEU A 353     -13.511  11.671 -11.293  1.00 10.00      A   
ATOM   3296  CD1 LEU A 353     -12.564  12.749 -10.791  1.00 10.00      A   
ATOM   3297  CD2 LEU A 353     -14.727  11.560 -10.386  1.00 10.00      A   
ATOM   3298  C   LEU A 353     -11.992  10.745 -13.767  1.00 10.00      A   
ATOM   3299  O   LEU A 353     -10.925  10.694 -13.159  1.00 10.00      A   
ATOM   3300  N   LYS A 354     -12.483   9.722 -14.458  1.00 10.00      A   
ATOM   3301  HN  LYS A 354     -13.341   9.834 -14.922  1.00 10.00      A   
ATOM   3302  CA  LYS A 354     -11.791   8.439 -14.542  1.00 10.00      A   
ATOM   3303  CB  LYS A 354     -12.599   7.448 -15.382  1.00 10.00      A   
ATOM   3304  CG  LYS A 354     -13.810   6.862 -14.671  1.00 10.00      A   
ATOM   3305  CD  LYS A 354     -14.706   6.107 -15.639  1.00 10.00      A   
ATOM   3306  CE  LYS A 354     -13.941   5.028 -16.385  1.00 10.00      A   
ATOM   3307  NZ  LYS A 354     -14.694   4.526 -17.563  1.00 10.00      A   
ATOM   3308  HZ1 LYS A 354     -15.110   5.327 -18.093  1.00 10.00      A   
ATOM   3309  HZ2 LYS A 354     -15.460   3.893 -17.260  1.00 10.00      A   
ATOM   3310  HZ3 LYS A 354     -14.057   4.003 -18.195  1.00 10.00      A   
ATOM   3311  C   LYS A 354     -10.397   8.615 -15.136  1.00 10.00      A   
ATOM   3312  O   LYS A 354      -9.418   8.054 -14.639  1.00 10.00      A   
ATOM   3313  N   SER A 355     -10.310   9.407 -16.198  1.00 10.00      A   
ATOM   3314  HN  SER A 355     -11.124   9.826 -16.551  1.00 10.00      A   
ATOM   3315  CA  SER A 355      -9.039   9.670 -16.855  1.00 10.00      A   
ATOM   3316  CB  SER A 355      -9.260  10.506 -18.115  1.00 10.00      A   
ATOM   3317  OG  SER A 355     -10.258   9.919 -18.936  1.00 10.00      A   
ATOM   3318  HG  SER A 355      -9.889   9.147 -19.386  1.00 10.00      A   
ATOM   3319  C   SER A 355      -8.079  10.374 -15.900  1.00 10.00      A   
ATOM   3320  O   SER A 355      -6.872  10.147 -15.935  1.00 10.00      A   
ATOM   3321  N   TRP A 356      -8.634  11.214 -15.037  1.00 10.00      A   
ATOM   3322  HN  TRP A 356      -9.607  11.351 -15.063  1.00 10.00      A   
ATOM   3323  CA  TRP A 356      -7.845  11.945 -14.056  1.00 10.00      A   
ATOM   3324  CB  TRP A 356      -8.720  13.009 -13.387  1.00 10.00      A   
ATOM   3325  CG  TRP A 356      -8.030  13.814 -12.330  1.00 10.00      A   
ATOM   3326  CD1 TRP A 356      -7.294  14.948 -12.511  1.00 10.00      A   
ATOM   3327  CD2 TRP A 356      -8.025  13.553 -10.925  1.00 10.00      A   
ATOM   3328  NE1 TRP A 356      -6.832  15.408 -11.303  1.00 10.00      A   
ATOM   3329  HE1 TRP A 356      -6.278  16.209 -11.170  1.00 10.00      A   
ATOM   3330  CE2 TRP A 356      -7.268  14.569 -10.314  1.00 10.00      A   
ATOM   3331  CE3 TRP A 356      -8.591  12.559 -10.124  1.00 10.00      A   
ATOM   3332  CZ2 TRP A 356      -7.058  14.618  -8.940  1.00 10.00      A   
ATOM   3333  CZ3 TRP A 356      -8.383  12.609  -8.761  1.00 10.00      A   
ATOM   3334  CH2 TRP A 356      -7.625  13.633  -8.181  1.00 10.00      A   
ATOM   3335  C   TRP A 356      -7.290  10.985 -13.007  1.00 10.00      A   
ATOM   3336  O   TRP A 356      -6.122  11.075 -12.625  1.00 10.00      A   
ATOM   3337  N   VAL A 357      -8.133  10.061 -12.553  1.00 10.00      A   
ATOM   3338  HN  VAL A 357      -9.054  10.041 -12.900  1.00 10.00      A   
ATOM   3339  CA  VAL A 357      -7.731   9.083 -11.547  1.00 10.00      A   
ATOM   3340  CB  VAL A 357      -8.927   8.243 -11.041  1.00 10.00      A   
ATOM   3341  CG1 VAL A 357      -8.511   7.358  -9.874  1.00 10.00      A   
ATOM   3342  CG2 VAL A 357     -10.079   9.145 -10.629  1.00 10.00      A   
ATOM   3343  C   VAL A 357      -6.641   8.164 -12.094  1.00 10.00      A   
ATOM   3344  O   VAL A 357      -5.668   7.857 -11.403  1.00 10.00      A   
ATOM   3345  N   ARG A 358      -6.794   7.750 -13.348  1.00 10.00      A   
ATOM   3346  HN  ARG A 358      -7.592   8.029 -13.849  1.00 10.00      A   
ATOM   3347  CA  ARG A 358      -5.812   6.882 -13.992  1.00 10.00      A   
ATOM   3348  CB  ARG A 358      -6.381   6.266 -15.269  1.00 10.00      A   
ATOM   3349  CG  ARG A 358      -7.580   5.365 -15.042  1.00 10.00      A   
ATOM   3350  CD  ARG A 358      -7.872   4.512 -16.263  1.00 10.00      A   
ATOM   3351  NE  ARG A 358      -8.025   5.313 -17.475  1.00 10.00      A   
ATOM   3352  HE  ARG A 358      -8.410   6.212 -17.374  1.00 10.00      A   
ATOM   3353  CZ  ARG A 358      -7.696   4.894 -18.697  1.00 10.00      A   
ATOM   3354  NH1 ARG A 358      -7.189   3.680 -18.883  1.00 10.00      A   
ATOM   3355 HH11 ARG A 358      -6.936   3.359 -19.841  1.00 10.00      A   
ATOM   3356 HH12 ARG A 358      -7.044   3.031 -18.062  1.00 10.00      A   
ATOM   3357  NH2 ARG A 358      -7.858   5.699 -19.732  1.00 10.00      A   
ATOM   3358 HH21 ARG A 358      -8.249   6.659 -19.596  1.00 10.00      A   
ATOM   3359 HH22 ARG A 358      -7.599   5.381 -20.689  1.00 10.00      A   
ATOM   3360  C   ARG A 358      -4.545   7.659 -14.319  1.00 10.00      A   
ATOM   3361  O   ARG A 358      -3.494   7.078 -14.586  1.00 10.00      A   
ATOM   3362  N   ASN A 359      -4.656   8.980 -14.298  1.00 10.00      A   
ATOM   3363  HN  ASN A 359      -5.524   9.379 -14.084  1.00 10.00      A   
ATOM   3364  CA  ASN A 359      -3.531   9.860 -14.585  1.00 10.00      A   
ATOM   3365  CB  ASN A 359      -4.030  11.183 -15.169  1.00 10.00      A   
ATOM   3366  CG  ASN A 359      -3.651  11.377 -16.622  1.00 10.00      A   
ATOM   3367  OD1 ASN A 359      -3.632  10.431 -17.411  1.00 10.00      A   
ATOM   3368  ND2 ASN A 359      -3.340  12.607 -16.983  1.00 10.00      A   
ATOM   3369 HD21 ASN A 359      -3.372  13.315 -16.294  1.00 10.00      A   
ATOM   3370 HD22 ASN A 359      -3.092  12.768 -17.915  1.00 10.00      A   
ATOM   3371  C   ASN A 359      -2.743  10.149 -13.317  1.00 10.00      A   
ATOM   3372  O   ASN A 359      -1.828  10.968 -13.329  1.00 10.00      A   
ATOM   3373  N   ASN A 360      -3.120   9.483 -12.219  1.00 10.00      A   
ATOM   3374  HN  ASN A 360      -3.863   8.845 -12.284  1.00 10.00      A   
ATOM   3375  CA  ASN A 360      -2.457   9.665 -10.923  1.00 10.00      A   
ATOM   3376  CB  ASN A 360      -0.945   9.386 -11.039  1.00 10.00      A   
ATOM   3377  CG  ASN A 360      -0.191   9.457  -9.722  1.00 10.00      A   
ATOM   3378  OD1 ASN A 360      -0.389   8.632  -8.829  1.00 10.00      A   
ATOM   3379  ND2 ASN A 360       0.699  10.431  -9.605  1.00 10.00      A   
ATOM   3380 HD21 ASN A 360       0.820  11.043 -10.375  1.00 10.00      A   
ATOM   3381 HD22 ASN A 360       1.189  10.516  -8.763  1.00 10.00      A   
ATOM   3382  C   ASN A 360      -2.743  11.064 -10.367  1.00 10.00      A   
ATOM   3383  O   ASN A 360      -2.031  11.578  -9.506  1.00 10.00      A   
ATOM   3384  N   GLY A 361      -3.816  11.669 -10.859  1.00 10.00      A   
ATOM   3385  HN  GLY A 361      -4.365  11.209 -11.530  1.00 10.00      A   
ATOM   3386  CA  GLY A 361      -4.181  12.997 -10.416  1.00 10.00      A   
ATOM   3387  C   GLY A 361      -3.326  14.060 -11.075  1.00 10.00      A   
ATOM   3388  O   GLY A 361      -3.046  15.103 -10.481  1.00 10.00      A   
ATOM   3389  N   GLU A 362      -2.910  13.795 -12.303  1.00 10.00      A   
ATOM   3390  HN  GLU A 362      -3.173  12.952 -12.728  1.00 10.00      A   
ATOM   3391  CB  GLU A 362      -0.777  14.051 -13.482  1.00 10.00      A   
ATOM   3392  CG  GLU A 362       0.157  13.723 -12.327  1.00 10.00      A   
ATOM   3393  CD  GLU A 362       1.191  12.674 -12.679  1.00 10.00      A   
ATOM   3394  OE1 GLU A 362       1.928  12.861 -13.669  1.00 10.00      A   
ATOM   3395  OE2 GLU A 362       1.276  11.655 -11.959  1.00 10.00      A   
ATOM   3396  CA  GLU A 362      -2.079  14.724 -13.045  1.00 10.00      A   
ATOM   3397  C   GLU A 362      -2.830  15.278 -14.248  1.00 10.00      A   
ATOM   3398  O   GLU A 362      -3.510  14.495 -14.949  1.00 10.00      A   
ATOM   3399  OXT GLU A 362      -2.743  16.501 -14.484  1.00 10.00      A   
ATOM   3400  CB  MET B   1      22.128   5.356 -23.377  1.00 10.00      B   
ATOM   3401  CG  MET B   1      22.840   5.746 -24.664  1.00 10.00      B   
ATOM   3402  SD  MET B   1      22.131   4.955 -26.122  1.00 10.00      B   
ATOM   3403  CE  MET B   1      22.561   3.242 -25.822  1.00 10.00      B   
ATOM   3404  C   MET B   1      19.975   5.162 -22.097  1.00 10.00      B   
ATOM   3405  O   MET B   1      18.906   4.551 -22.132  1.00 10.00      B   
ATOM   3406  N   MET B   1      20.385   7.114 -23.551  1.00 10.00      B   
ATOM   3407  HT1 MET B   1      19.368   7.313 -23.463  1.00 10.00      B   
ATOM   3408  HT2 MET B   1      20.707   7.426 -24.489  1.00 10.00      B   
ATOM   3409  HT3 MET B   1      20.897   7.653 -22.823  1.00 10.00      B   
ATOM   3410  CA  MET B   1      20.628   5.664 -23.378  1.00 10.00      B   
ATOM   3411  N   ARG B   2      20.618   5.419 -20.966  1.00 10.00      B   
ATOM   3412  HN  ARG B   2      21.470   5.902 -20.994  1.00 10.00      B   
ATOM   3413  CA  ARG B   2      20.089   5.004 -19.679  1.00 10.00      B   
ATOM   3414  CB  ARG B   2      21.068   4.059 -18.971  1.00 10.00      B   
ATOM   3415  CG  ARG B   2      20.514   3.414 -17.712  1.00 10.00      B   
ATOM   3416  CD  ARG B   2      21.631   2.947 -16.792  1.00 10.00      B   
ATOM   3417  NE  ARG B   2      21.967   1.535 -16.978  1.00 10.00      B   
ATOM   3418  HE  ARG B   2      21.241   0.931 -17.253  1.00 10.00      B   
ATOM   3419  CZ  ARG B   2      23.185   1.027 -16.789  1.00 10.00      B   
ATOM   3420  NH1 ARG B   2      24.189   1.811 -16.414  1.00 10.00      B   
ATOM   3421 HH11 ARG B   2      24.036   2.837 -16.261  1.00 10.00      B   
ATOM   3422 HH12 ARG B   2      25.151   1.402 -16.270  1.00 10.00      B   
ATOM   3423  NH2 ARG B   2      23.397  -0.273 -16.965  1.00 10.00      B   
ATOM   3424 HH21 ARG B   2      22.613  -0.901 -17.251  1.00 10.00      B   
ATOM   3425 HH22 ARG B   2      24.352  -0.674 -16.813  1.00 10.00      B   
ATOM   3426  C   ARG B   2      19.817   6.234 -18.821  1.00 10.00      B   
ATOM   3427  O   ARG B   2      20.653   7.135 -18.740  1.00 10.00      B   
ATOM   3428  N   SER B   3      18.643   6.282 -18.214  1.00 10.00      B   
ATOM   3429  HN  SER B   3      18.014   5.538 -18.327  1.00 10.00      B   
ATOM   3430  CA  SER B   3      18.270   7.402 -17.365  1.00 10.00      B   
ATOM   3431  CB  SER B   3      16.747   7.474 -17.219  1.00 10.00      B   
ATOM   3432  OG  SER B   3      16.335   8.738 -16.725  1.00 10.00      B   
ATOM   3433  HG  SER B   3      15.846   9.207 -17.412  1.00 10.00      B   
ATOM   3434  C   SER B   3      18.929   7.252 -16.000  1.00 10.00      B   
ATOM   3435  O   SER B   3      19.202   6.135 -15.551  1.00 10.00      B   
ATOM   3436  N   TYR B   4      19.203   8.370 -15.348  1.00 10.00      B   
ATOM   3437  HN  TYR B   4      18.974   9.236 -15.756  1.00 10.00      B   
ATOM   3438  CA  TYR B   4      19.837   8.348 -14.043  1.00 10.00      B   
ATOM   3439  CB  TYR B   4      21.327   8.672 -14.161  1.00 10.00      B   
ATOM   3440  CG  TYR B   4      22.164   7.557 -14.737  1.00 10.00      B   
ATOM   3441  CD1 TYR B   4      22.567   7.583 -16.065  1.00 10.00      B   
ATOM   3442  CD2 TYR B   4      22.556   6.481 -13.952  1.00 10.00      B   
ATOM   3443  CE1 TYR B   4      23.337   6.569 -16.593  1.00 10.00      B   
ATOM   3444  CE2 TYR B   4      23.326   5.463 -14.474  1.00 10.00      B   
ATOM   3445  CZ  TYR B   4      23.712   5.512 -15.795  1.00 10.00      B   
ATOM   3446  OH  TYR B   4      24.478   4.501 -16.322  1.00 10.00      B   
ATOM   3447  HH  TYR B   4      25.155   4.879 -16.895  1.00 10.00      B   
ATOM   3448  C   TYR B   4      19.186   9.330 -13.085  1.00 10.00      B   
ATOM   3449  O   TYR B   4      18.930  10.485 -13.433  1.00 10.00      B   
ATOM   3450  N   LEU B   5      18.903   8.851 -11.887  1.00 10.00      B   
ATOM   3451  HN  LEU B   5      19.087   7.906 -11.697  1.00 10.00      B   
ATOM   3452  CA  LEU B   5      18.327   9.681 -10.845  1.00 10.00      B   
ATOM   3453  CB  LEU B   5      17.215   8.931 -10.108  1.00 10.00      B   
ATOM   3454  CG  LEU B   5      16.003   8.512 -10.950  1.00 10.00      B   
ATOM   3455  CD1 LEU B   5      15.021   7.709 -10.113  1.00 10.00      B   
ATOM   3456  CD2 LEU B   5      15.323   9.731 -11.556  1.00 10.00      B   
ATOM   3457  C   LEU B   5      19.442  10.059  -9.881  1.00 10.00      B   
ATOM   3458  O   LEU B   5      20.069   9.186  -9.282  1.00 10.00      B   
ATOM   3459  N   ILE B   6      19.702  11.349  -9.755  1.00 10.00      B   
ATOM   3460  HN  ILE B   6      19.151  12.003 -10.241  1.00 10.00      B   
ATOM   3461  CA  ILE B   6      20.778  11.827  -8.897  1.00 10.00      B   
ATOM   3462  CB  ILE B   6      21.609  12.918  -9.605  1.00 10.00      B   
ATOM   3463  CG1 ILE B   6      22.014  12.460 -11.012  1.00 10.00      B   
ATOM   3464  CG2 ILE B   6      22.836  13.283  -8.786  1.00 10.00      B   
ATOM   3465  CD1 ILE B   6      22.923  11.249 -11.035  1.00 10.00      B   
ATOM   3466  C   ILE B   6      20.255  12.365  -7.569  1.00 10.00      B   
ATOM   3467  O   ILE B   6      19.413  13.266  -7.535  1.00 10.00      B   
ATOM   3468  N   LEU B   7      20.764  11.805  -6.482  1.00 10.00      B   
ATOM   3469  HN  LEU B   7      21.435  11.091  -6.584  1.00 10.00      B   
ATOM   3470  CA  LEU B   7      20.373  12.220  -5.143  1.00 10.00      B   
ATOM   3471  CB  LEU B   7      19.793  11.043  -4.357  1.00 10.00      B   
ATOM   3472  CG  LEU B   7      18.520  10.404  -4.921  1.00 10.00      B   
ATOM   3473  CD1 LEU B   7      17.994   9.347  -3.965  1.00 10.00      B   
ATOM   3474  CD2 LEU B   7      17.457  11.457  -5.199  1.00 10.00      B   
ATOM   3475  C   LEU B   7      21.570  12.809  -4.403  1.00 10.00      B   
ATOM   3476  O   LEU B   7      22.716  12.451  -4.683  1.00 10.00      B   
ATOM   3477  N   ARG B   8      21.304  13.707  -3.464  1.00 10.00      B   
ATOM   3478  HN  ARG B   8      20.367  13.943  -3.277  1.00 10.00      B   
ATOM   3479  CA  ARG B   8      22.359  14.353  -2.697  1.00 10.00      B   
ATOM   3480  CB  ARG B   8      22.322  15.868  -2.929  1.00 10.00      B   
ATOM   3481  CG  ARG B   8      23.472  16.642  -2.296  1.00 10.00      B   
ATOM   3482  CD  ARG B   8      24.707  16.654  -3.187  1.00 10.00      B   
ATOM   3483  NE  ARG B   8      25.660  17.686  -2.775  1.00 10.00      B   
ATOM   3484  HE  ARG B   8      25.303  18.447  -2.260  1.00 10.00      B   
ATOM   3485  CZ  ARG B   8      26.962  17.667  -3.062  1.00 10.00      B   
ATOM   3486  NH1 ARG B   8      27.480  16.673  -3.772  1.00 10.00      B   
ATOM   3487 HH11 ARG B   8      28.507  16.661  -3.992  1.00 10.00      B   
ATOM   3488 HH12 ARG B   8      26.873  15.895  -4.115  1.00 10.00      B   
ATOM   3489  NH2 ARG B   8      27.747  18.655  -2.642  1.00 10.00      B   
ATOM   3490 HH21 ARG B   8      28.769  18.648  -2.862  1.00 10.00      B   
ATOM   3491 HH22 ARG B   8      27.347  19.446  -2.089  1.00 10.00      B   
ATOM   3492  C   ARG B   8      22.222  14.051  -1.205  1.00 10.00      B   
ATOM   3493  O   ARG B   8      21.346  14.588  -0.530  1.00 10.00      B   
ATOM   3494  N   LEU B   9      23.092  13.192  -0.699  1.00 10.00      B   
ATOM   3495  HN  LEU B   9      23.771  12.795  -1.288  1.00 10.00      B   
ATOM   3496  CA  LEU B   9      23.084  12.830   0.710  1.00 10.00      B   
ATOM   3497  CB  LEU B   9      23.483  11.361   0.899  1.00 10.00      B   
ATOM   3498  CG  LEU B   9      22.520  10.309   0.346  1.00 10.00      B   
ATOM   3499  CD1 LEU B   9      23.035   8.908   0.645  1.00 10.00      B   
ATOM   3500  CD2 LEU B   9      21.125  10.501   0.921  1.00 10.00      B   
ATOM   3501  C   LEU B   9      24.049  13.726   1.476  1.00 10.00      B   
ATOM   3502  O   LEU B   9      25.224  13.394   1.636  1.00 10.00      B   
ATOM   3503  N   ALA B  10      23.555  14.870   1.921  1.00 10.00      B   
ATOM   3504  HN  ALA B  10      22.615  15.085   1.746  1.00 10.00      B   
ATOM   3505  CA  ALA B  10      24.373  15.817   2.664  1.00 10.00      B   
ATOM   3506  CB  ALA B  10      24.511  17.121   1.892  1.00 10.00      B   
ATOM   3507  C   ALA B  10      23.781  16.069   4.043  1.00 10.00      B   
ATOM   3508  O   ALA B  10      22.639  16.514   4.163  1.00 10.00      B   
ATOM   3509  N   GLY B  11      24.560  15.777   5.071  1.00 10.00      B   
ATOM   3510  HN  GLY B  11      25.466  15.434   4.904  1.00 10.00      B   
ATOM   3511  CA  GLY B  11      24.112  15.972   6.434  1.00 10.00      B   
ATOM   3512  C   GLY B  11      25.284  16.085   7.384  1.00 10.00      B   
ATOM   3513  O   GLY B  11      26.342  15.505   7.125  1.00 10.00      B   
ATOM   3514  N   PRO B  12      25.132  16.818   8.498  1.00 10.00      B   
ATOM   3515  CA  PRO B  12      26.208  17.008   9.479  1.00 10.00      B   
ATOM   3516  CB  PRO B  12      25.580  17.922  10.540  1.00 10.00      B   
ATOM   3517  CG  PRO B  12      24.404  18.547   9.867  1.00 10.00      B   
ATOM   3518  CD  PRO B  12      23.902  17.523   8.891  1.00 10.00      B   
ATOM   3519  C   PRO B  12      26.635  15.692  10.116  1.00 10.00      B   
ATOM   3520  O   PRO B  12      27.796  15.514  10.481  1.00 10.00      B   
ATOM   3521  N   MET B  13      25.696  14.763  10.214  1.00 10.00      B   
ATOM   3522  HN  MET B  13      24.803  14.949   9.853  1.00 10.00      B   
ATOM   3523  CA  MET B  13      25.957  13.466  10.813  1.00 10.00      B   
ATOM   3524  CB  MET B  13      25.346  13.407  12.215  1.00 10.00      B   
ATOM   3525  CG  MET B  13      25.486  12.058  12.900  1.00 10.00      B   
ATOM   3526  SD  MET B  13      24.643  11.989  14.494  1.00 10.00      B   
ATOM   3527  CE  MET B  13      25.637  13.134  15.447  1.00 10.00      B   
ATOM   3528  C   MET B  13      25.377  12.353   9.949  1.00 10.00      B   
ATOM   3529  O   MET B  13      24.197  12.383   9.606  1.00 10.00      B   
ATOM   3530  N   GLN B  14      26.215  11.392   9.585  1.00 10.00      B   
ATOM   3531  HN  GLN B  14      27.153  11.442   9.872  1.00 10.00      B   
ATOM   3532  CA  GLN B  14      25.781  10.259   8.774  1.00 10.00      B   
ATOM   3533  CB  GLN B  14      26.454  10.277   7.399  1.00 10.00      B   
ATOM   3534  CG  GLN B  14      26.159  11.519   6.574  1.00 10.00      B   
ATOM   3535  CD  GLN B  14      26.191  11.250   5.083  1.00 10.00      B   
ATOM   3536  OE1 GLN B  14      25.889  10.144   4.630  1.00 10.00      B   
ATOM   3537  NE2 GLN B  14      26.567  12.256   4.309  1.00 10.00      B   
ATOM   3538 HE21 GLN B  14      26.811  13.107   4.736  1.00 10.00      B   
ATOM   3539 HE22 GLN B  14      26.574  12.118   3.338  1.00 10.00      B   
ATOM   3540  C   GLN B  14      26.116   8.961   9.495  1.00 10.00      B   
ATOM   3541  O   GLN B  14      27.193   8.835  10.077  1.00 10.00      B   
ATOM   3542  N   ALA B  15      25.204   8.004   9.470  1.00 10.00      B   
ATOM   3543  HN  ALA B  15      24.355   8.155   8.996  1.00 10.00      B   
ATOM   3544  CA  ALA B  15      25.431   6.733  10.144  1.00 10.00      B   
ATOM   3545  CB  ALA B  15      24.526   6.611  11.357  1.00 10.00      B   
ATOM   3546  C   ALA B  15      25.235   5.541   9.216  1.00 10.00      B   
ATOM   3547  O   ALA B  15      24.106   5.154   8.905  1.00 10.00      B   
ATOM   3548  N   TRP B  16      26.338   4.959   8.777  1.00 10.00      B   
ATOM   3549  HN  TRP B  16      27.211   5.313   9.057  1.00 10.00      B   
ATOM   3550  CA  TRP B  16      26.297   3.796   7.904  1.00 10.00      B   
ATOM   3551  CB  TRP B  16      26.926   4.108   6.541  1.00 10.00      B   
ATOM   3552  CG  TRP B  16      26.342   5.325   5.887  1.00 10.00      B   
ATOM   3553  CD1 TRP B  16      26.974   6.510   5.644  1.00 10.00      B   
ATOM   3554  CD2 TRP B  16      25.000   5.480   5.408  1.00 10.00      B   
ATOM   3555  NE1 TRP B  16      26.111   7.390   5.037  1.00 10.00      B   
ATOM   3556  HE1 TRP B  16      26.330   8.314   4.759  1.00 10.00      B   
ATOM   3557  CE2 TRP B  16      24.897   6.780   4.876  1.00 10.00      B   
ATOM   3558  CE3 TRP B  16      23.884   4.641   5.358  1.00 10.00      B   
ATOM   3559  CZ2 TRP B  16      23.715   7.269   4.325  1.00 10.00      B   
ATOM   3560  CZ3 TRP B  16      22.713   5.127   4.809  1.00 10.00      B   
ATOM   3561  CH2 TRP B  16      22.640   6.425   4.290  1.00 10.00      B   
ATOM   3562  C   TRP B  16      27.023   2.651   8.594  1.00 10.00      B   
ATOM   3563  O   TRP B  16      28.188   2.374   8.310  1.00 10.00      B   
ATOM   3564  N   GLY B  17      26.318   2.010   9.519  1.00 10.00      B   
ATOM   3565  HN  GLY B  17      25.387   2.275   9.670  1.00 10.00      B   
ATOM   3566  CA  GLY B  17      26.885   0.926  10.300  1.00 10.00      B   
ATOM   3567  C   GLY B  17      27.381  -0.262   9.498  1.00 10.00      B   
ATOM   3568  O   GLY B  17      26.848  -0.588   8.433  1.00 10.00      B   
ATOM   3569  N   GLN B  18      28.420  -0.896  10.024  1.00 10.00      B   
ATOM   3570  HN  GLN B  18      28.804  -0.549  10.858  1.00 10.00      B   
ATOM   3571  CA  GLN B  18      29.019  -2.074   9.414  1.00 10.00      B   
ATOM   3572  CB  GLN B  18      30.541  -2.033   9.597  1.00 10.00      B   
ATOM   3573  CG  GLN B  18      31.212  -0.769   9.086  1.00 10.00      B   
ATOM   3574  CD  GLN B  18      32.724  -0.899   9.060  1.00 10.00      B   
ATOM   3575  OE1 GLN B  18      33.264  -1.978   8.814  1.00 10.00      B   
ATOM   3576  NE2 GLN B  18      33.424   0.194   9.326  1.00 10.00      B   
ATOM   3577 HE21 GLN B  18      32.937   1.027   9.523  1.00 10.00      B   
ATOM   3578 HE22 GLN B  18      34.402   0.128   9.325  1.00 10.00      B   
ATOM   3579  C   GLN B  18      28.458  -3.325  10.093  1.00 10.00      B   
ATOM   3580  O   GLN B  18      27.831  -3.218  11.149  1.00 10.00      B   
ATOM   3581  N   PRO B  19      28.663  -4.522   9.509  1.00 10.00      B   
ATOM   3582  CA  PRO B  19      28.165  -5.775  10.090  1.00 10.00      B   
ATOM   3583  CB  PRO B  19      28.687  -6.857   9.139  1.00 10.00      B   
ATOM   3584  CG  PRO B  19      28.970  -6.144   7.865  1.00 10.00      B   
ATOM   3585  CD  PRO B  19      29.385  -4.752   8.245  1.00 10.00      B   
ATOM   3586  C   PRO B  19      28.705  -6.015  11.501  1.00 10.00      B   
ATOM   3587  O   PRO B  19      29.907  -6.199  11.697  1.00 10.00      B   
ATOM   3588  N   THR B  20      27.809  -5.997  12.476  1.00 10.00      B   
ATOM   3589  HN  THR B  20      26.869  -5.830  12.258  1.00 10.00      B   
ATOM   3590  CA  THR B  20      28.176  -6.221  13.863  1.00 10.00      B   
ATOM   3591  CB  THR B  20      28.791  -4.959  14.519  1.00 10.00      B   
ATOM   3592  OG1 THR B  20      29.267  -5.273  15.836  1.00 10.00      B   
ATOM   3593  HG1 THR B  20      30.127  -4.855  15.973  1.00 10.00      B   
ATOM   3594  CG2 THR B  20      27.770  -3.832  14.609  1.00 10.00      B   
ATOM   3595  C   THR B  20      26.956  -6.685  14.652  1.00 10.00      B   
ATOM   3596  O   THR B  20      25.813  -6.444  14.253  1.00 10.00      B   
ATOM   3597  N   PHE B  21      27.197  -7.365  15.756  1.00 10.00      B   
ATOM   3598  HN  PHE B  21      28.129  -7.540  16.021  1.00 10.00      B   
ATOM   3599  CA  PHE B  21      26.114  -7.864  16.586  1.00 10.00      B   
ATOM   3600  CB  PHE B  21      26.134  -9.395  16.638  1.00 10.00      B   
ATOM   3601  CG  PHE B  21      25.905 -10.055  15.307  1.00 10.00      B   
ATOM   3602  CD1 PHE B  21      26.974 -10.367  14.482  1.00 10.00      B   
ATOM   3603  CD2 PHE B  21      24.623 -10.365  14.883  1.00 10.00      B   
ATOM   3604  CE1 PHE B  21      26.770 -10.973  13.260  1.00 10.00      B   
ATOM   3605  CE2 PHE B  21      24.411 -10.972  13.661  1.00 10.00      B   
ATOM   3606  CZ  PHE B  21      25.486 -11.277  12.848  1.00 10.00      B   
ATOM   3607  C   PHE B  21      26.191  -7.282  17.989  1.00 10.00      B   
ATOM   3608  O   PHE B  21      25.366  -7.600  18.848  1.00 10.00      B   
ATOM   3609  N   GLU B  22      27.172  -6.413  18.209  1.00 10.00      B   
ATOM   3610  HN  GLU B  22      27.774  -6.172  17.472  1.00 10.00      B   
ATOM   3611  CA  GLU B  22      27.365  -5.793  19.514  1.00 10.00      B   
ATOM   3612  CB  GLU B  22      28.854  -5.564  19.783  1.00 10.00      B   
ATOM   3613  CG  GLU B  22      29.783  -6.614  19.202  1.00 10.00      B   
ATOM   3614  CD  GLU B  22      31.239  -6.327  19.508  1.00 10.00      B   
ATOM   3615  OE1 GLU B  22      31.636  -5.140  19.494  1.00 10.00      B   
ATOM   3616  OE2 GLU B  22      31.996  -7.289  19.768  1.00 10.00      B   
ATOM   3617  C   GLU B  22      26.649  -4.451  19.584  1.00 10.00      B   
ATOM   3618  O   GLU B  22      26.028  -4.012  18.609  1.00 10.00      B   
ATOM   3619  N   GLY B  23      26.752  -3.799  20.741  1.00 10.00      B   
ATOM   3620  HN  GLY B  23      27.246  -4.212  21.483  1.00 10.00      B   
ATOM   3621  CA  GLY B  23      26.140  -2.500  20.924  1.00 10.00      B   
ATOM   3622  C   GLY B  23      26.944  -1.427  20.223  1.00 10.00      B   
ATOM   3623  O   GLY B  23      26.420  -0.373  19.866  1.00 10.00      B   
ATOM   3624  N   THR B  24      28.227  -1.702  20.034  1.00 10.00      B   
ATOM   3625  HN  THR B  24      28.585  -2.553  20.365  1.00 10.00      B   
ATOM   3626  CA  THR B  24      29.115  -0.782  19.351  1.00 10.00      B   
ATOM   3627  CB  THR B  24      30.579  -1.052  19.744  1.00 10.00      B   
ATOM   3628  OG1 THR B  24      30.648  -1.308  21.156  1.00 10.00      B   
ATOM   3629  HG1 THR B  24      29.796  -1.095  21.564  1.00 10.00      B   
ATOM   3630  CG2 THR B  24      31.453   0.146  19.411  1.00 10.00      B   
ATOM   3631  C   THR B  24      28.950  -0.953  17.842  1.00 10.00      B   
ATOM   3632  O   THR B  24      29.276  -2.003  17.291  1.00 10.00      B   
ATOM   3633  N   ARG B  25      28.421   0.064  17.182  1.00 10.00      B   
ATOM   3634  HN  ARG B  25      28.191   0.886  17.670  1.00 10.00      B   
ATOM   3635  CA  ARG B  25      28.198  -0.006  15.744  1.00 10.00      B   
ATOM   3636  CB  ARG B  25      26.738   0.304  15.402  1.00 10.00      B   
ATOM   3637  CG  ARG B  25      25.725  -0.559  16.135  1.00 10.00      B   
ATOM   3638  CD  ARG B  25      24.306  -0.189  15.744  1.00 10.00      B   
ATOM   3639  NE  ARG B  25      23.334  -0.604  16.752  1.00 10.00      B   
ATOM   3640  HE  ARG B  25      23.394  -1.528  17.082  1.00 10.00      B   
ATOM   3641  CZ  ARG B  25      22.386   0.189  17.240  1.00 10.00      B   
ATOM   3642  NH1 ARG B  25      22.272   1.443  16.799  1.00 10.00      B   
ATOM   3643 HH11 ARG B  25      22.933   1.811  16.072  1.00 10.00      B   
ATOM   3644 HH12 ARG B  25      21.524   2.067  17.178  1.00 10.00      B   
ATOM   3645  NH2 ARG B  25      21.556  -0.271  18.175  1.00 10.00      B   
ATOM   3646 HH21 ARG B  25      20.806   0.343  18.565  1.00 10.00      B   
ATOM   3647 HH22 ARG B  25      21.651  -1.251  18.532  1.00 10.00      B   
ATOM   3648  C   ARG B  25      29.122   0.942  14.990  1.00 10.00      B   
ATOM   3649  O   ARG B  25      28.908   2.158  14.986  1.00 10.00      B   
ATOM   3650  N   PRO B  26      30.172   0.399  14.355  1.00 10.00      B   
ATOM   3651  CA  PRO B  26      31.122   1.197  13.577  1.00 10.00      B   
ATOM   3652  CB  PRO B  26      32.271   0.221  13.315  1.00 10.00      B   
ATOM   3653  CG  PRO B  26      31.638  -1.126  13.354  1.00 10.00      B   
ATOM   3654  CD  PRO B  26      30.516  -1.035  14.350  1.00 10.00      B   
ATOM   3655  C   PRO B  26      30.500   1.644  12.257  1.00 10.00      B   
ATOM   3656  O   PRO B  26      29.621   0.969  11.718  1.00 10.00      B   
ATOM   3657  N   THR B  27      30.947   2.776  11.739  1.00 10.00      B   
ATOM   3658  HN  THR B  27      31.654   3.273  12.204  1.00 10.00      B   
ATOM   3659  CA  THR B  27      30.411   3.293  10.489  1.00 10.00      B   
ATOM   3660  CB  THR B  27      30.022   4.787  10.603  1.00 10.00      B   
ATOM   3661  OG1 THR B  27      29.334   5.217   9.415  1.00 10.00      B   
ATOM   3662  HG1 THR B  27      29.980   5.469   8.745  1.00 10.00      B   
ATOM   3663  CG2 THR B  27      31.248   5.660  10.829  1.00 10.00      B   
ATOM   3664  C   THR B  27      31.392   3.082   9.336  1.00 10.00      B   
ATOM   3665  O   THR B  27      32.603   2.968   9.547  1.00 10.00      B   
ATOM   3666  N   GLY B  28      30.859   2.995   8.127  1.00 10.00      B   
ATOM   3667  HN  GLY B  28      29.881   3.053   8.028  1.00 10.00      B   
ATOM   3668  CA  GLY B  28      31.689   2.807   6.956  1.00 10.00      B   
ATOM   3669  C   GLY B  28      32.085   4.128   6.330  1.00 10.00      B   
ATOM   3670  O   GLY B  28      31.690   5.190   6.812  1.00 10.00      B   
ATOM   3671  N   ARG B  29      32.857   4.063   5.253  1.00 10.00      B   
ATOM   3672  HN  ARG B  29      33.132   3.182   4.915  1.00 10.00      B   
ATOM   3673  CA  ARG B  29      33.321   5.259   4.559  1.00 10.00      B   
ATOM   3674  CB  ARG B  29      34.720   5.022   3.979  1.00 10.00      B   
ATOM   3675  CG  ARG B  29      35.851   5.235   4.973  1.00 10.00      B   
ATOM   3676  CD  ARG B  29      36.314   6.685   4.992  1.00 10.00      B   
ATOM   3677  NE  ARG B  29      37.058   7.047   3.782  1.00 10.00      B   
ATOM   3678  HE  ARG B  29      37.677   6.373   3.416  1.00 10.00      B   
ATOM   3679  CZ  ARG B  29      36.955   8.225   3.162  1.00 10.00      B   
ATOM   3680  NH1 ARG B  29      36.140   9.166   3.631  1.00 10.00      B   
ATOM   3681 HH11 ARG B  29      35.574   8.987   4.490  1.00 10.00      B   
ATOM   3682 HH12 ARG B  29      36.062  10.088   3.146  1.00 10.00      B   
ATOM   3683  NH2 ARG B  29      37.672   8.461   2.070  1.00 10.00      B   
ATOM   3684 HH21 ARG B  29      38.320   7.728   1.699  1.00 10.00      B   
ATOM   3685 HH22 ARG B  29      37.596   9.378   1.577  1.00 10.00      B   
ATOM   3686  C   ARG B  29      32.364   5.680   3.448  1.00 10.00      B   
ATOM   3687  O   ARG B  29      32.606   6.668   2.752  1.00 10.00      B   
ATOM   3688  N   PHE B  30      31.280   4.933   3.283  1.00 10.00      B   
ATOM   3689  HN  PHE B  30      31.133   4.165   3.872  1.00 10.00      B   
ATOM   3690  CA  PHE B  30      30.300   5.234   2.248  1.00 10.00      B   
ATOM   3691  CB  PHE B  30      30.788   4.733   0.877  1.00 10.00      B   
ATOM   3692  CG  PHE B  30      30.772   3.237   0.709  1.00 10.00      B   
ATOM   3693  CD1 PHE B  30      29.806   2.626  -0.075  1.00 10.00      B   
ATOM   3694  CD2 PHE B  30      31.724   2.443   1.327  1.00 10.00      B   
ATOM   3695  CE1 PHE B  30      29.788   1.254  -0.235  1.00 10.00      B   
ATOM   3696  CE2 PHE B  30      31.710   1.071   1.171  1.00 10.00      B   
ATOM   3697  CZ  PHE B  30      30.742   0.475   0.388  1.00 10.00      B   
ATOM   3698  C   PHE B  30      28.933   4.641   2.591  1.00 10.00      B   
ATOM   3699  O   PHE B  30      28.847   3.692   3.372  1.00 10.00      B   
ATOM   3700  N   PRO B  31      27.849   5.222   2.040  1.00 10.00      B   
ATOM   3701  CA  PRO B  31      26.481   4.740   2.270  1.00 10.00      B   
ATOM   3702  CB  PRO B  31      25.629   5.619   1.348  1.00 10.00      B   
ATOM   3703  CG  PRO B  31      26.433   6.855   1.166  1.00 10.00      B   
ATOM   3704  CD  PRO B  31      27.869   6.414   1.176  1.00 10.00      B   
ATOM   3705  C   PRO B  31      26.325   3.273   1.879  1.00 10.00      B   
ATOM   3706  O   PRO B  31      26.547   2.897   0.728  1.00 10.00      B   
ATOM   3707  N   THR B  32      25.942   2.457   2.846  1.00 10.00      B   
ATOM   3708  HN  THR B  32      25.771   2.822   3.737  1.00 10.00      B   
ATOM   3709  CA  THR B  32      25.762   1.033   2.627  1.00 10.00      B   
ATOM   3710  CB  THR B  32      25.793   0.278   3.970  1.00 10.00      B   
ATOM   3711  OG1 THR B  32      25.204   1.098   4.993  1.00 10.00      B   
ATOM   3712  HG1 THR B  32      25.871   1.300   5.658  1.00 10.00      B   
ATOM   3713  CG2 THR B  32      27.227  -0.042   4.363  1.00 10.00      B   
ATOM   3714  C   THR B  32      24.446   0.748   1.901  1.00 10.00      B   
ATOM   3715  O   THR B  32      23.495   1.535   1.986  1.00 10.00      B   
ATOM   3716  N   ARG B  33      24.393  -0.382   1.202  1.00 10.00      B   
ATOM   3717  HN  ARG B  33      25.186  -0.975   1.189  1.00 10.00      B   
ATOM   3718  CA  ARG B  33      23.205  -0.785   0.456  1.00 10.00      B   
ATOM   3719  CB  ARG B  33      23.438  -2.131  -0.244  1.00 10.00      B   
ATOM   3720  CG  ARG B  33      22.178  -2.957  -0.450  1.00 10.00      B   
ATOM   3721  CD  ARG B  33      21.672  -2.883  -1.878  1.00 10.00      B   
ATOM   3722  NE  ARG B  33      22.258  -3.926  -2.705  1.00 10.00      B   
ATOM   3723  HE  ARG B  33      22.218  -4.853  -2.360  1.00 10.00      B   
ATOM   3724  CZ  ARG B  33      22.810  -3.710  -3.888  1.00 10.00      B   
ATOM   3725  NH1 ARG B  33      22.837  -2.484  -4.394  1.00 10.00      B   
ATOM   3726 HH11 ARG B  33      23.277  -2.309  -5.336  1.00 10.00      B   
ATOM   3727 HH12 ARG B  33      22.423  -1.692  -3.867  1.00 10.00      B   
ATOM   3728  NH2 ARG B  33      23.345  -4.720  -4.561  1.00 10.00      B   
ATOM   3729 HH21 ARG B  33      23.328  -5.692  -4.154  1.00 10.00      B   
ATOM   3730 HH22 ARG B  33      23.791  -4.552  -5.499  1.00 10.00      B   
ATOM   3731  C   ARG B  33      21.980  -0.862   1.361  1.00 10.00      B   
ATOM   3732  O   ARG B  33      20.882  -0.474   0.964  1.00 10.00      B   
ATOM   3733  N   SER B  34      22.179  -1.349   2.580  1.00 10.00      B   
ATOM   3734  HN  SER B  34      23.081  -1.633   2.841  1.00 10.00      B   
ATOM   3735  CA  SER B  34      21.095  -1.475   3.544  1.00 10.00      B   
ATOM   3736  CB  SER B  34      21.610  -2.147   4.815  1.00 10.00      B   
ATOM   3737  OG  SER B  34      23.002  -2.409   4.709  1.00 10.00      B   
ATOM   3738  HG  SER B  34      23.138  -3.221   4.198  1.00 10.00      B   
ATOM   3739  C   SER B  34      20.489  -0.112   3.865  1.00 10.00      B   
ATOM   3740  O   SER B  34      19.278   0.012   4.054  1.00 10.00      B   
ATOM   3741  N   GLY B  35      21.338   0.909   3.911  1.00 10.00      B   
ATOM   3742  HN  GLY B  35      22.291   0.751   3.743  1.00 10.00      B   
ATOM   3743  CA  GLY B  35      20.868   2.247   4.192  1.00 10.00      B   
ATOM   3744  C   GLY B  35      20.193   2.850   2.982  1.00 10.00      B   
ATOM   3745  O   GLY B  35      19.165   3.514   3.099  1.00 10.00      B   
ATOM   3746  N   LEU B  36      20.772   2.603   1.813  1.00 10.00      B   
ATOM   3747  HN  LEU B  36      21.598   2.072   1.795  1.00 10.00      B   
ATOM   3748  CA  LEU B  36      20.230   3.110   0.559  1.00 10.00      B   
ATOM   3749  CB  LEU B  36      21.187   2.801  -0.595  1.00 10.00      B   
ATOM   3750  CG  LEU B  36      22.563   3.464  -0.515  1.00 10.00      B   
ATOM   3751  CD1 LEU B  36      23.539   2.796  -1.471  1.00 10.00      B   
ATOM   3752  CD2 LEU B  36      22.459   4.954  -0.805  1.00 10.00      B   
ATOM   3753  C   LEU B  36      18.847   2.521   0.288  1.00 10.00      B   
ATOM   3754  O   LEU B  36      17.926   3.231  -0.117  1.00 10.00      B   
ATOM   3755  N   LEU B  37      18.701   1.220   0.528  1.00 10.00      B   
ATOM   3756  HN  LEU B  37      19.473   0.700   0.844  1.00 10.00      B   
ATOM   3757  CA  LEU B  37      17.422   0.551   0.328  1.00 10.00      B   
ATOM   3758  CB  LEU B  37      17.574  -0.971   0.384  1.00 10.00      B   
ATOM   3759  CG  LEU B  37      18.149  -1.641  -0.868  1.00 10.00      B   
ATOM   3760  CD1 LEU B  37      18.198  -3.149  -0.692  1.00 10.00      B   
ATOM   3761  CD2 LEU B  37      17.332  -1.276  -2.099  1.00 10.00      B   
ATOM   3762  C   LEU B  37      16.420   1.020   1.374  1.00 10.00      B   
ATOM   3763  O   LEU B  37      15.219   1.106   1.107  1.00 10.00      B   
ATOM   3764  N   GLY B  38      16.927   1.325   2.567  1.00 10.00      B   
ATOM   3765  HN  GLY B  38      17.888   1.216   2.718  1.00 10.00      B   
ATOM   3766  CA  GLY B  38      16.078   1.807   3.640  1.00 10.00      B   
ATOM   3767  C   GLY B  38      15.493   3.160   3.297  1.00 10.00      B   
ATOM   3768  O   GLY B  38      14.339   3.446   3.611  1.00 10.00      B   
ATOM   3769  N   LEU B  39      16.298   3.982   2.634  1.00 10.00      B   
ATOM   3770  HN  LEU B  39      17.210   3.684   2.429  1.00 10.00      B   
ATOM   3771  CA  LEU B  39      15.877   5.311   2.210  1.00 10.00      B   
ATOM   3772  CB  LEU B  39      17.058   6.060   1.581  1.00 10.00      B   
ATOM   3773  CG  LEU B  39      16.740   7.407   0.928  1.00 10.00      B   
ATOM   3774  CD1 LEU B  39      16.294   8.420   1.968  1.00 10.00      B   
ATOM   3775  CD2 LEU B  39      17.939   7.926   0.151  1.00 10.00      B   
ATOM   3776  C   LEU B  39      14.740   5.193   1.201  1.00 10.00      B   
ATOM   3777  O   LEU B  39      13.724   5.883   1.308  1.00 10.00      B   
ATOM   3778  N   LEU B  40      14.914   4.299   0.231  1.00 10.00      B   
ATOM   3779  HN  LEU B  40      15.751   3.782   0.203  1.00 10.00      B   
ATOM   3780  CA  LEU B  40      13.902   4.071  -0.794  1.00 10.00      B   
ATOM   3781  CB  LEU B  40      14.407   3.071  -1.838  1.00 10.00      B   
ATOM   3782  CG  LEU B  40      15.438   3.599  -2.837  1.00 10.00      B   
ATOM   3783  CD1 LEU B  40      15.939   2.475  -3.731  1.00 10.00      B   
ATOM   3784  CD2 LEU B  40      14.838   4.719  -3.671  1.00 10.00      B   
ATOM   3785  C   LEU B  40      12.613   3.560  -0.164  1.00 10.00      B   
ATOM   3786  O   LEU B  40      11.517   3.997  -0.520  1.00 10.00      B   
ATOM   3787  N   GLY B  41      12.758   2.642   0.784  1.00 10.00      B   
ATOM   3788  HN  GLY B  41      13.663   2.335   1.021  1.00 10.00      B   
ATOM   3789  CA  GLY B  41      11.609   2.084   1.467  1.00 10.00      B   
ATOM   3790  C   GLY B  41      10.839   3.140   2.231  1.00 10.00      B   
ATOM   3791  O   GLY B  41       9.608   3.131   2.248  1.00 10.00      B   
ATOM   3792  N   ALA B  42      11.565   4.060   2.847  1.00 10.00      B   
ATOM   3793  HN  ALA B  42      12.547   4.013   2.790  1.00 10.00      B   
ATOM   3794  CA  ALA B  42      10.951   5.131   3.617  1.00 10.00      B   
ATOM   3795  CB  ALA B  42      11.986   5.810   4.497  1.00 10.00      B   
ATOM   3796  C   ALA B  42      10.261   6.144   2.706  1.00 10.00      B   
ATOM   3797  O   ALA B  42       9.197   6.671   3.038  1.00 10.00      B   
ATOM   3798  N   CYS B  43      10.868   6.410   1.556  1.00 10.00      B   
ATOM   3799  HN  CYS B  43      11.717   5.962   1.349  1.00 10.00      B   
ATOM   3800  CA  CYS B  43      10.308   7.355   0.598  1.00 10.00      B   
ATOM   3801  CB  CYS B  43      11.332   7.714  -0.483  1.00 10.00      B   
ATOM   3802  SG  CYS B  43      12.722   8.715   0.101  1.00 10.00      B   
ATOM   3803  HG  CYS B  43      12.422   9.992  -0.105  1.00 10.00      B   
ATOM   3804  C   CYS B  43       9.034   6.803  -0.037  1.00 10.00      B   
ATOM   3805  O   CYS B  43       8.005   7.476  -0.065  1.00 10.00      B   
ATOM   3806  N   LEU B  44       9.108   5.567  -0.522  1.00 10.00      B   
ATOM   3807  HN  LEU B  44       9.953   5.075  -0.444  1.00 10.00      B   
ATOM   3808  CA  LEU B  44       7.967   4.919  -1.165  1.00 10.00      B   
ATOM   3809  CB  LEU B  44       8.409   3.653  -1.908  1.00 10.00      B   
ATOM   3810  CG  LEU B  44       9.196   3.863  -3.205  1.00 10.00      B   
ATOM   3811  CD1 LEU B  44       9.896   2.578  -3.615  1.00 10.00      B   
ATOM   3812  CD2 LEU B  44       8.277   4.346  -4.316  1.00 10.00      B   
ATOM   3813  C   LEU B  44       6.874   4.571  -0.159  1.00 10.00      B   
ATOM   3814  O   LEU B  44       5.688   4.650  -0.465  1.00 10.00      B   
ATOM   3815  N   GLY B  45       7.280   4.195   1.045  1.00 10.00      B   
ATOM   3816  HN  GLY B  45       8.241   4.160   1.238  1.00 10.00      B   
ATOM   3817  CA  GLY B  45       6.322   3.830   2.069  1.00 10.00      B   
ATOM   3818  C   GLY B  45       6.162   2.328   2.156  1.00 10.00      B   
ATOM   3819  O   GLY B  45       5.075   1.823   2.447  1.00 10.00      B   
ATOM   3820  N   ILE B  46       7.261   1.623   1.916  1.00 10.00      B   
ATOM   3821  HN  ILE B  46       8.097   2.104   1.730  1.00 10.00      B   
ATOM   3822  CA  ILE B  46       7.282   0.167   1.945  1.00 10.00      B   
ATOM   3823  CB  ILE B  46       8.611  -0.375   1.365  1.00 10.00      B   
ATOM   3824  CG1 ILE B  46       8.712  -0.039  -0.126  1.00 10.00      B   
ATOM   3825  CG2 ILE B  46       8.749  -1.875   1.586  1.00 10.00      B   
ATOM   3826  CD1 ILE B  46      10.026  -0.439  -0.759  1.00 10.00      B   
ATOM   3827  C   ILE B  46       7.077  -0.353   3.366  1.00 10.00      B   
ATOM   3828  O   ILE B  46       7.659   0.169   4.324  1.00 10.00      B   
ATOM   3829  N   GLN B  47       6.240  -1.375   3.493  1.00 10.00      B   
ATOM   3830  HN  GLN B  47       5.818  -1.751   2.687  1.00 10.00      B   
ATOM   3831  CA  GLN B  47       5.948  -1.973   4.789  1.00 10.00      B   
ATOM   3832  CB  GLN B  47       4.644  -2.779   4.730  1.00 10.00      B   
ATOM   3833  CG  GLN B  47       3.486  -2.066   4.047  1.00 10.00      B   
ATOM   3834  CD  GLN B  47       3.154  -0.731   4.678  1.00 10.00      B   
ATOM   3835  OE1 GLN B  47       3.355  -0.524   5.875  1.00 10.00      B   
ATOM   3836  NE2 GLN B  47       2.644   0.185   3.872  1.00 10.00      B   
ATOM   3837 HE21 GLN B  47       2.515  -0.050   2.930  1.00 10.00      B   
ATOM   3838 HE22 GLN B  47       2.419   1.062   4.251  1.00 10.00      B   
ATOM   3839  C   GLN B  47       7.091  -2.882   5.224  1.00 10.00      B   
ATOM   3840  O   GLN B  47       7.746  -3.513   4.393  1.00 10.00      B   
ATOM   3841  N   ARG B  48       7.330  -2.942   6.525  1.00 10.00      B   
ATOM   3842  HN  ARG B  48       6.778  -2.408   7.138  1.00 10.00      B   
ATOM   3843  CA  ARG B  48       8.387  -3.784   7.070  1.00 10.00      B   
ATOM   3844  CB  ARG B  48       8.873  -3.235   8.411  1.00 10.00      B   
ATOM   3845  CG  ARG B  48       9.820  -2.053   8.294  1.00 10.00      B   
ATOM   3846  CD  ARG B  48      10.719  -1.939   9.515  1.00 10.00      B   
ATOM   3847  NE  ARG B  48       9.993  -1.489  10.703  1.00 10.00      B   
ATOM   3848  HE  ARG B  48       9.325  -0.770  10.580  1.00 10.00      B   
ATOM   3849  CZ  ARG B  48      10.180  -1.994  11.923  1.00 10.00      B   
ATOM   3850  NH1 ARG B  48      11.054  -2.982  12.115  1.00 10.00      B   
ATOM   3851 HH11 ARG B  48      11.601  -3.370  11.310  1.00 10.00      B   
ATOM   3852 HH12 ARG B  48      11.203  -3.373  13.068  1.00 10.00      B   
ATOM   3853  NH2 ARG B  48       9.497  -1.504  12.952  1.00 10.00      B   
ATOM   3854 HH21 ARG B  48       9.638  -1.891  13.911  1.00 10.00      B   
ATOM   3855 HH22 ARG B  48       8.820  -0.722  12.805  1.00 10.00      B   
ATOM   3856  C   ARG B  48       7.884  -5.206   7.261  1.00 10.00      B   
ATOM   3857  O   ARG B  48       8.658  -6.164   7.261  1.00 10.00      B   
ATOM   3858  N   ASP B  49       6.577  -5.328   7.412  1.00 10.00      B   
ATOM   3859  HN  ASP B  49       6.018  -4.522   7.385  1.00 10.00      B   
ATOM   3860  CA  ASP B  49       5.946  -6.619   7.628  1.00 10.00      B   
ATOM   3861  CB  ASP B  49       4.559  -6.452   8.251  1.00 10.00      B   
ATOM   3862  CG  ASP B  49       4.613  -6.174   9.737  1.00 10.00      B   
ATOM   3863  OD1 ASP B  49       4.564  -7.139  10.532  1.00 10.00      B   
ATOM   3864  OD2 ASP B  49       4.693  -4.986  10.121  1.00 10.00      B   
ATOM   3865  C   ASP B  49       5.849  -7.434   6.350  1.00 10.00      B   
ATOM   3866  O   ASP B  49       5.755  -8.658   6.399  1.00 10.00      B   
ATOM   3867  N   ASP B  50       5.880  -6.766   5.205  1.00 10.00      B   
ATOM   3868  HN  ASP B  50       5.991  -5.794   5.215  1.00 10.00      B   
ATOM   3869  CA  ASP B  50       5.782  -7.463   3.928  1.00 10.00      B   
ATOM   3870  CB  ASP B  50       5.056  -6.622   2.878  1.00 10.00      B   
ATOM   3871  CG  ASP B  50       4.323  -7.480   1.868  1.00 10.00      B   
ATOM   3872  OD1 ASP B  50       4.979  -7.999   0.934  1.00 10.00      B   
ATOM   3873  OD2 ASP B  50       3.094  -7.664   2.024  1.00 10.00      B   
ATOM   3874  C   ASP B  50       7.158  -7.877   3.425  1.00 10.00      B   
ATOM   3875  O   ASP B  50       8.171  -7.581   4.055  1.00 10.00      B   
ATOM   3876  N   THR B  51       7.193  -8.561   2.293  1.00 10.00      B   
ATOM   3877  HN  THR B  51       6.348  -8.741   1.817  1.00 10.00      B   
ATOM   3878  CA  THR B  51       8.445  -9.022   1.719  1.00 10.00      B   
ATOM   3879  CB  THR B  51       8.694 -10.505   2.051  1.00 10.00      B   
ATOM   3880  OG1 THR B  51       7.448 -11.132   2.392  1.00 10.00      B   
ATOM   3881  HG1 THR B  51       6.921 -10.527   2.927  1.00 10.00      B   
ATOM   3882  CG2 THR B  51       9.668 -10.645   3.210  1.00 10.00      B   
ATOM   3883  C   THR B  51       8.467  -8.835   0.204  1.00 10.00      B   
ATOM   3884  O   THR B  51       9.534  -8.850  -0.415  1.00 10.00      B   
ATOM   3885  N   SER B  52       7.292  -8.638  -0.386  1.00 10.00      B   
ATOM   3886  HN  SER B  52       6.473  -8.600   0.166  1.00 10.00      B   
ATOM   3887  CA  SER B  52       7.181  -8.460  -1.826  1.00 10.00      B   
ATOM   3888  CB  SER B  52       5.718  -8.563  -2.268  1.00 10.00      B   
ATOM   3889  OG  SER B  52       5.607  -8.528  -3.682  1.00 10.00      B   
ATOM   3890  HG  SER B  52       5.684  -7.614  -3.986  1.00 10.00      B   
ATOM   3891  C   SER B  52       7.765  -7.121  -2.256  1.00 10.00      B   
ATOM   3892  O   SER B  52       8.550  -7.050  -3.204  1.00 10.00      B   
ATOM   3893  N   SER B  53       7.388  -6.069  -1.544  1.00 10.00      B   
ATOM   3894  HN  SER B  53       6.773  -6.196  -0.788  1.00 10.00      B   
ATOM   3895  CA  SER B  53       7.857  -4.724  -1.842  1.00 10.00      B   
ATOM   3896  CB  SER B  53       7.147  -3.745  -0.913  1.00 10.00      B   
ATOM   3897  OG  SER B  53       6.698  -4.424   0.254  1.00 10.00      B   
ATOM   3898  HG  SER B  53       5.863  -4.025   0.563  1.00 10.00      B   
ATOM   3899  C   SER B  53       9.369  -4.619  -1.674  1.00 10.00      B   
ATOM   3900  O   SER B  53      10.050  -3.986  -2.480  1.00 10.00      B   
ATOM   3901  N   LEU B  54       9.882  -5.258  -0.630  1.00 10.00      B   
ATOM   3902  HN  LEU B  54       9.278  -5.747  -0.033  1.00 10.00      B   
ATOM   3903  CA  LEU B  54      11.312  -5.245  -0.340  1.00 10.00      B   
ATOM   3904  CB  LEU B  54      11.581  -5.872   1.030  1.00 10.00      B   
ATOM   3905  CG  LEU B  54      11.187  -5.032   2.247  1.00 10.00      B   
ATOM   3906  CD1 LEU B  54      11.308  -5.851   3.522  1.00 10.00      B   
ATOM   3907  CD2 LEU B  54      12.044  -3.776   2.329  1.00 10.00      B   
ATOM   3908  C   LEU B  54      12.113  -5.975  -1.416  1.00 10.00      B   
ATOM   3909  O   LEU B  54      13.121  -5.463  -1.905  1.00 10.00      B   
ATOM   3910  N   GLN B  55      11.653  -7.165  -1.784  1.00 10.00      B   
ATOM   3911  HN  GLN B  55      10.834  -7.508  -1.368  1.00 10.00      B   
ATOM   3912  CA  GLN B  55      12.327  -7.974  -2.795  1.00 10.00      B   
ATOM   3913  CB  GLN B  55      11.670  -9.355  -2.904  1.00 10.00      B   
ATOM   3914  CG  GLN B  55      12.297 -10.273  -3.942  1.00 10.00      B   
ATOM   3915  CD  GLN B  55      13.629 -10.850  -3.505  1.00 10.00      B   
ATOM   3916  OE1 GLN B  55      13.840 -11.145  -2.327  1.00 10.00      B   
ATOM   3917  NE2 GLN B  55      14.539 -11.019  -4.451  1.00 10.00      B   
ATOM   3918 HE21 GLN B  55      14.306 -10.765  -5.370  1.00 10.00      B   
ATOM   3919 HE22 GLN B  55      15.413 -11.386  -4.195  1.00 10.00      B   
ATOM   3920  C   GLN B  55      12.325  -7.274  -4.153  1.00 10.00      B   
ATOM   3921  O   GLN B  55      13.365  -7.165  -4.804  1.00 10.00      B   
ATOM   3922  N   ALA B  56      11.164  -6.770  -4.555  1.00 10.00      B   
ATOM   3923  HN  ALA B  56      10.377  -6.858  -3.976  1.00 10.00      B   
ATOM   3924  CA  ALA B  56      11.026  -6.092  -5.839  1.00 10.00      B   
ATOM   3925  CB  ALA B  56       9.570  -5.753  -6.111  1.00 10.00      B   
ATOM   3926  C   ALA B  56      11.893  -4.840  -5.924  1.00 10.00      B   
ATOM   3927  O   ALA B  56      12.330  -4.454  -7.005  1.00 10.00      B   
ATOM   3928  N   LEU B  57      12.144  -4.213  -4.783  1.00 10.00      B   
ATOM   3929  HN  LEU B  57      11.774  -4.574  -3.951  1.00 10.00      B   
ATOM   3930  CA  LEU B  57      12.955  -3.002  -4.731  1.00 10.00      B   
ATOM   3931  CB  LEU B  57      12.842  -2.349  -3.349  1.00 10.00      B   
ATOM   3932  CG  LEU B  57      13.581  -1.023  -3.154  1.00 10.00      B   
ATOM   3933  CD1 LEU B  57      12.937   0.082  -3.977  1.00 10.00      B   
ATOM   3934  CD2 LEU B  57      13.623  -0.646  -1.681  1.00 10.00      B   
ATOM   3935  C   LEU B  57      14.420  -3.295  -5.054  1.00 10.00      B   
ATOM   3936  O   LEU B  57      14.988  -2.728  -5.988  1.00 10.00      B   
ATOM   3937  N   SER B  58      15.017  -4.198  -4.290  1.00 10.00      B   
ATOM   3938  HN  SER B  58      14.505  -4.630  -3.572  1.00 10.00      B   
ATOM   3939  CA  SER B  58      16.418  -4.564  -4.470  1.00 10.00      B   
ATOM   3940  CB  SER B  58      16.837  -5.549  -3.379  1.00 10.00      B   
ATOM   3941  OG  SER B  58      16.009  -5.412  -2.235  1.00 10.00      B   
ATOM   3942  HG  SER B  58      15.449  -6.191  -2.151  1.00 10.00      B   
ATOM   3943  C   SER B  58      16.698  -5.162  -5.850  1.00 10.00      B   
ATOM   3944  O   SER B  58      17.808  -5.050  -6.370  1.00 10.00      B   
ATOM   3945  N   GLU B  59      15.693  -5.782  -6.449  1.00 10.00      B   
ATOM   3946  HN  GLU B  59      14.822  -5.834  -5.999  1.00 10.00      B   
ATOM   3947  CA  GLU B  59      15.861  -6.405  -7.753  1.00 10.00      B   
ATOM   3948  CB  GLU B  59      14.982  -7.652  -7.876  1.00 10.00      B   
ATOM   3949  CG  GLU B  59      15.350  -8.775  -6.920  1.00 10.00      B   
ATOM   3950  CD  GLU B  59      16.831  -9.089  -6.929  1.00 10.00      B   
ATOM   3951  OE1 GLU B  59      17.417  -9.203  -8.030  1.00 10.00      B   
ATOM   3952  OE2 GLU B  59      17.420  -9.231  -5.838  1.00 10.00      B   
ATOM   3953  C   GLU B  59      15.585  -5.455  -8.917  1.00 10.00      B   
ATOM   3954  O   GLU B  59      15.844  -5.800 -10.071  1.00 10.00      B   
ATOM   3955  N   SER B  60      15.095  -4.256  -8.631  1.00 10.00      B   
ATOM   3956  HN  SER B  60      14.952  -3.998  -7.696  1.00 10.00      B   
ATOM   3957  CA  SER B  60      14.778  -3.315  -9.695  1.00 10.00      B   
ATOM   3958  CB  SER B  60      13.365  -2.746  -9.525  1.00 10.00      B   
ATOM   3959  OG  SER B  60      13.149  -2.268  -8.208  1.00 10.00      B   
ATOM   3960  HG  SER B  60      12.876  -3.005  -7.641  1.00 10.00      B   
ATOM   3961  C   SER B  60      15.798  -2.191  -9.857  1.00 10.00      B   
ATOM   3962  O   SER B  60      15.987  -1.683 -10.964  1.00 10.00      B   
ATOM   3963  N   VAL B  61      16.468  -1.809  -8.776  1.00 10.00      B   
ATOM   3964  HN  VAL B  61      16.315  -2.265  -7.921  1.00 10.00      B   
ATOM   3965  CA  VAL B  61      17.426  -0.712  -8.850  1.00 10.00      B   
ATOM   3966  CB  VAL B  61      16.923   0.535  -8.088  1.00 10.00      B   
ATOM   3967  CG1 VAL B  61      15.723   1.148  -8.791  1.00 10.00      B   
ATOM   3968  CG2 VAL B  61      16.585   0.193  -6.643  1.00 10.00      B   
ATOM   3969  C   VAL B  61      18.826  -1.067  -8.352  1.00 10.00      B   
ATOM   3970  O   VAL B  61      19.008  -1.950  -7.510  1.00 10.00      B   
ATOM   3971  N   GLN B  62      19.810  -0.367  -8.904  1.00 10.00      B   
ATOM   3972  HN  GLN B  62      19.588   0.290  -9.602  1.00 10.00      B   
ATOM   3973  CA  GLN B  62      21.205  -0.530  -8.516  1.00 10.00      B   
ATOM   3974  CB  GLN B  62      22.047  -1.080  -9.666  1.00 10.00      B   
ATOM   3975  CG  GLN B  62      21.767  -2.537  -9.997  1.00 10.00      B   
ATOM   3976  CD  GLN B  62      22.866  -3.173 -10.825  1.00 10.00      B   
ATOM   3977  OE1 GLN B  62      22.832  -3.153 -12.057  1.00 10.00      B   
ATOM   3978  NE2 GLN B  62      23.855  -3.739 -10.154  1.00 10.00      B   
ATOM   3979 HE21 GLN B  62      23.822  -3.714  -9.171  1.00 10.00      B   
ATOM   3980 HE22 GLN B  62      24.575  -4.165 -10.661  1.00 10.00      B   
ATOM   3981  C   GLN B  62      21.723   0.830  -8.060  1.00 10.00      B   
ATOM   3982  O   GLN B  62      21.158   1.861  -8.435  1.00 10.00      B   
ATOM   3983  N   PHE B  63      22.787   0.851  -7.274  1.00 10.00      B   
ATOM   3984  HN  PHE B  63      23.248   0.006  -7.049  1.00 10.00      B   
ATOM   3985  CA  PHE B  63      23.296   2.115  -6.756  1.00 10.00      B   
ATOM   3986  CB  PHE B  63      23.240   2.130  -5.226  1.00 10.00      B   
ATOM   3987  CG  PHE B  63      21.868   1.910  -4.657  1.00 10.00      B   
ATOM   3988  CD1 PHE B  63      21.445   0.640  -4.309  1.00 10.00      B   
ATOM   3989  CD2 PHE B  63      21.002   2.973  -4.471  1.00 10.00      B   
ATOM   3990  CE1 PHE B  63      20.185   0.433  -3.784  1.00 10.00      B   
ATOM   3991  CE2 PHE B  63      19.741   2.774  -3.945  1.00 10.00      B   
ATOM   3992  CZ  PHE B  63      19.332   1.502  -3.603  1.00 10.00      B   
ATOM   3993  C   PHE B  63      24.709   2.455  -7.217  1.00 10.00      B   
ATOM   3994  O   PHE B  63      25.480   1.591  -7.637  1.00 10.00      B   
ATOM   3995  N   ALA B  64      25.015   3.745  -7.133  1.00 10.00      B   
ATOM   3996  HN  ALA B  64      24.320   4.370  -6.837  1.00 10.00      B   
ATOM   3997  CA  ALA B  64      26.323   4.282  -7.474  1.00 10.00      B   
ATOM   3998  CB  ALA B  64      26.327   4.861  -8.882  1.00 10.00      B   
ATOM   3999  C   ALA B  64      26.677   5.358  -6.454  1.00 10.00      B   
ATOM   4000  O   ALA B  64      26.139   6.467  -6.492  1.00 10.00      B   
ATOM   4001  N   VAL B  65      27.550   5.006  -5.526  1.00 10.00      B   
ATOM   4002  HN  VAL B  65      27.937   4.101  -5.560  1.00 10.00      B   
ATOM   4003  CA  VAL B  65      27.975   5.914  -4.470  1.00 10.00      B   
ATOM   4004  CB  VAL B  65      28.488   5.113  -3.249  1.00 10.00      B   
ATOM   4005  CG1 VAL B  65      28.919   6.035  -2.119  1.00 10.00      B   
ATOM   4006  CG2 VAL B  65      27.427   4.133  -2.768  1.00 10.00      B   
ATOM   4007  C   VAL B  65      29.080   6.841  -4.974  1.00 10.00      B   
ATOM   4008  O   VAL B  65      29.864   6.463  -5.837  1.00 10.00      B   
ATOM   4009  N   ARG B  66      29.134   8.050  -4.441  1.00 10.00      B   
ATOM   4010  HN  ARG B  66      28.476   8.303  -3.758  1.00 10.00      B   
ATOM   4011  CA  ARG B  66      30.148   9.016  -4.831  1.00 10.00      B   
ATOM   4012  CB  ARG B  66      29.679   9.840  -6.033  1.00 10.00      B   
ATOM   4013  CG  ARG B  66      30.734  10.770  -6.613  1.00 10.00      B   
ATOM   4014  CD  ARG B  66      30.287  12.219  -6.536  1.00 10.00      B   
ATOM   4015  NE  ARG B  66      30.516  12.934  -7.791  1.00 10.00      B   
ATOM   4016  HE  ARG B  66      30.739  12.394  -8.583  1.00 10.00      B   
ATOM   4017  CZ  ARG B  66      30.462  14.260  -7.915  1.00 10.00      B   
ATOM   4018  NH1 ARG B  66      30.187  15.022  -6.864  1.00 10.00      B   
ATOM   4019 HH11 ARG B  66      30.013  14.584  -5.922  1.00 10.00      B   
ATOM   4020 HH12 ARG B  66      30.149  16.060  -6.962  1.00 10.00      B   
ATOM   4021  NH2 ARG B  66      30.665  14.824  -9.099  1.00 10.00      B   
ATOM   4022 HH21 ARG B  66      30.866  14.231  -9.933  1.00 10.00      B   
ATOM   4023 HH22 ARG B  66      30.623  15.863  -9.203  1.00 10.00      B   
ATOM   4024  C   ARG B  66      30.483   9.928  -3.661  1.00 10.00      B   
ATOM   4025  O   ARG B  66      29.687  10.793  -3.287  1.00 10.00      B   
ATOM   4026  N   CYS B  67      31.646   9.706  -3.071  1.00 10.00      B   
ATOM   4027  HN  CYS B  67      32.221   8.979  -3.409  1.00 10.00      B   
ATOM   4028  CA  CYS B  67      32.103  10.502  -1.943  1.00 10.00      B   
ATOM   4029  CB  CYS B  67      33.410   9.937  -1.386  1.00 10.00      B   
ATOM   4030  SG  CYS B  67      33.863  10.562   0.251  1.00 10.00      B   
ATOM   4031  HG  CYS B  67      33.956  11.887   0.177  1.00 10.00      B   
ATOM   4032  C   CYS B  67      32.308  11.946  -2.368  1.00 10.00      B   
ATOM   4033  O   CYS B  67      33.045  12.226  -3.316  1.00 10.00      B   
ATOM   4034  N   ASP B  68      31.660  12.854  -1.662  1.00 10.00      B   
ATOM   4035  HN  ASP B  68      31.100  12.570  -0.906  1.00 10.00      B   
ATOM   4036  CA  ASP B  68      31.755  14.265  -1.972  1.00 10.00      B   
ATOM   4037  CB  ASP B  68      30.362  14.853  -2.163  1.00 10.00      B   
ATOM   4038  CG  ASP B  68      30.079  15.221  -3.597  1.00 10.00      B   
ATOM   4039  OD1 ASP B  68      30.239  16.408  -3.950  1.00 10.00      B   
ATOM   4040  OD2 ASP B  68      29.673  14.337  -4.377  1.00 10.00      B   
ATOM   4041  C   ASP B  68      32.492  15.029  -0.884  1.00 10.00      B   
ATOM   4042  O   ASP B  68      32.131  14.967   0.293  1.00 10.00      B   
ATOM   4043  N   GLU B  69      33.526  15.747  -1.287  1.00 10.00      B   
ATOM   4044  HN  GLU B  69      33.766  15.743  -2.237  1.00 10.00      B   
ATOM   4045  CA  GLU B  69      34.315  16.542  -0.359  1.00 10.00      B   
ATOM   4046  CB  GLU B  69      35.779  16.583  -0.803  1.00 10.00      B   
ATOM   4047  CG  GLU B  69      36.419  15.217  -0.995  1.00 10.00      B   
ATOM   4048  CD  GLU B  69      36.653  14.485   0.310  1.00 10.00      B   
ATOM   4049  OE1 GLU B  69      37.581  14.874   1.055  1.00 10.00      B   
ATOM   4050  OE2 GLU B  69      35.929  13.505   0.587  1.00 10.00      B   
ATOM   4051  C   GLU B  69      33.753  17.960  -0.297  1.00 10.00      B   
ATOM   4052  O   GLU B  69      33.516  18.585  -1.333  1.00 10.00      B   
ATOM   4053  N   LEU B  70      33.531  18.456   0.910  1.00 10.00      B   
ATOM   4054  HN  LEU B  70      33.729  17.903   1.697  1.00 10.00      B   
ATOM   4055  CA  LEU B  70      32.994  19.795   1.104  1.00 10.00      B   
ATOM   4056  CB  LEU B  70      32.169  19.859   2.391  1.00 10.00      B   
ATOM   4057  CG  LEU B  70      30.901  19.004   2.417  1.00 10.00      B   
ATOM   4058  CD1 LEU B  70      30.317  18.958   3.820  1.00 10.00      B   
ATOM   4059  CD2 LEU B  70      29.876  19.534   1.421  1.00 10.00      B   
ATOM   4060  C   LEU B  70      34.104  20.838   1.139  1.00 10.00      B   
ATOM   4061  O   LEU B  70      35.156  20.624   1.747  1.00 10.00      B   
ATOM   4062  N   ILE B  71      33.869  21.964   0.481  1.00 10.00      B   
ATOM   4063  HN  ILE B  71      33.012  22.077   0.013  1.00 10.00      B   
ATOM   4064  CA  ILE B  71      34.845  23.042   0.440  1.00 10.00      B   
ATOM   4065  CB  ILE B  71      35.094  23.537  -1.002  1.00 10.00      B   
ATOM   4066  CG1 ILE B  71      35.479  22.364  -1.910  1.00 10.00      B   
ATOM   4067  CG2 ILE B  71      36.179  24.610  -1.021  1.00 10.00      B   
ATOM   4068  CD1 ILE B  71      35.597  22.730  -3.376  1.00 10.00      B   
ATOM   4069  C   ILE B  71      34.390  24.208   1.312  1.00 10.00      B   
ATOM   4070  O   ILE B  71      33.360  24.834   1.051  1.00 10.00      B   
ATOM   4071  N   LEU B  72      35.161  24.489   2.348  1.00 10.00      B   
ATOM   4072  HN  LEU B  72      35.980  23.963   2.488  1.00 10.00      B   
ATOM   4073  CA  LEU B  72      34.853  25.571   3.267  1.00 10.00      B   
ATOM   4074  CB  LEU B  72      34.805  25.052   4.705  1.00 10.00      B   
ATOM   4075  CG  LEU B  72      34.380  26.056   5.777  1.00 10.00      B   
ATOM   4076  CD1 LEU B  72      32.904  26.392   5.638  1.00 10.00      B   
ATOM   4077  CD2 LEU B  72      34.686  25.518   7.165  1.00 10.00      B   
ATOM   4078  C   LEU B  72      35.893  26.675   3.144  1.00 10.00      B   
ATOM   4079  O   LEU B  72      37.013  26.546   3.641  1.00 10.00      B   
ATOM   4080  N   ASP B  73      35.511  27.746   2.460  1.00 10.00      B   
ATOM   4081  HN  ASP B  73      34.604  27.763   2.083  1.00 10.00      B   
ATOM   4082  CA  ASP B  73      36.377  28.905   2.243  1.00 10.00      B   
ATOM   4083  CB  ASP B  73      36.510  29.769   3.499  1.00 10.00      B   
ATOM   4084  CG  ASP B  73      37.164  31.105   3.205  1.00 10.00      B   
ATOM   4085  OD1 ASP B  73      36.554  31.918   2.474  1.00 10.00      B   
ATOM   4086  OD2 ASP B  73      38.284  31.351   3.703  1.00 10.00      B   
ATOM   4087  C   ASP B  73      37.749  28.526   1.696  1.00 10.00      B   
ATOM   4088  O   ASP B  73      38.753  28.602   2.404  1.00 10.00      B   
ATOM   4089  N   ASP B  74      37.773  28.086   0.440  1.00 10.00      B   
ATOM   4090  HN  ASP B  74      36.925  28.026  -0.052  1.00 10.00      B   
ATOM   4091  CA  ASP B  74      39.017  27.703  -0.246  1.00 10.00      B   
ATOM   4092  CB  ASP B  74      39.983  28.893  -0.342  1.00 10.00      B   
ATOM   4093  CG  ASP B  74      39.651  29.856  -1.461  1.00 10.00      B   
ATOM   4094  OD1 ASP B  74      38.772  30.725  -1.270  1.00 10.00      B   
ATOM   4095  OD2 ASP B  74      40.289  29.771  -2.531  1.00 10.00      B   
ATOM   4096  C   ASP B  74      39.739  26.515   0.400  1.00 10.00      B   
ATOM   4097  O   ASP B  74      40.837  26.153  -0.027  1.00 10.00      B   
ATOM   4098  N   ARG B  75      39.143  25.917   1.420  1.00 10.00      B   
ATOM   4099  HN  ARG B  75      38.271  26.243   1.727  1.00 10.00      B   
ATOM   4100  CA  ARG B  75      39.761  24.792   2.105  1.00 10.00      B   
ATOM   4101  CB  ARG B  75      40.042  25.158   3.563  1.00 10.00      B   
ATOM   4102  CG  ARG B  75      41.042  26.290   3.723  1.00 10.00      B   
ATOM   4103  CD  ARG B  75      40.635  27.240   4.833  1.00 10.00      B   
ATOM   4104  NE  ARG B  75      41.562  27.196   5.959  1.00 10.00      B   
ATOM   4105  HE  ARG B  75      41.613  26.354   6.467  1.00 10.00      B   
ATOM   4106  CZ  ARG B  75      42.334  28.218   6.329  1.00 10.00      B   
ATOM   4107  NH1 ARG B  75      42.295  29.363   5.659  1.00 10.00      B   
ATOM   4108 HH11 ARG B  75      41.661  29.471   4.835  1.00 10.00      B   
ATOM   4109 HH12 ARG B  75      42.897  30.163   5.953  1.00 10.00      B   
ATOM   4110  NH2 ARG B  75      43.139  28.099   7.378  1.00 10.00      B   
ATOM   4111 HH21 ARG B  75      43.744  28.896   7.670  1.00 10.00      B   
ATOM   4112 HH22 ARG B  75      43.169  27.207   7.919  1.00 10.00      B   
ATOM   4113  C   ARG B  75      38.876  23.561   2.038  1.00 10.00      B   
ATOM   4114  O   ARG B  75      37.657  23.660   2.134  1.00 10.00      B   
ATOM   4115  N   ARG B  76      39.488  22.403   1.866  1.00 10.00      B   
ATOM   4116  HN  ARG B  76      40.469  22.381   1.799  1.00 10.00      B   
ATOM   4117  CA  ARG B  76      38.738  21.158   1.789  1.00 10.00      B   
ATOM   4118  CB  ARG B  76      39.427  20.161   0.851  1.00 10.00      B   
ATOM   4119  CG  ARG B  76      38.636  18.885   0.602  1.00 10.00      B   
ATOM   4120  CD  ARG B  76      39.253  17.692   1.319  1.00 10.00      B   
ATOM   4121  NE  ARG B  76      40.594  17.384   0.823  1.00 10.00      B   
ATOM   4122  HE  ARG B  76      41.285  18.078   0.934  1.00 10.00      B   
ATOM   4123  CZ  ARG B  76      40.929  16.231   0.239  1.00 10.00      B   
ATOM   4124  NH1 ARG B  76      40.033  15.265   0.083  1.00 10.00      B   
ATOM   4125 HH11 ARG B  76      39.045  15.394   0.422  1.00 10.00      B   
ATOM   4126 HH12 ARG B  76      40.303  14.371  -0.383  1.00 10.00      B   
ATOM   4127  NH2 ARG B  76      42.170  16.044  -0.186  1.00 10.00      B   
ATOM   4128 HH21 ARG B  76      42.437  15.144  -0.643  1.00 10.00      B   
ATOM   4129 HH22 ARG B  76      42.883  16.795  -0.068  1.00 10.00      B   
ATOM   4130  C   ARG B  76      38.565  20.553   3.175  1.00 10.00      B   
ATOM   4131  O   ARG B  76      39.535  20.386   3.914  1.00 10.00      B   
ATOM   4132  N   VAL B  77      37.328  20.235   3.529  1.00 10.00      B   
ATOM   4133  HN  VAL B  77      36.587  20.390   2.895  1.00 10.00      B   
ATOM   4134  CA  VAL B  77      37.040  19.645   4.828  1.00 10.00      B   
ATOM   4135  CB  VAL B  77      35.691  20.134   5.404  1.00 10.00      B   
ATOM   4136  CG1 VAL B  77      35.488  19.600   6.816  1.00 10.00      B   
ATOM   4137  CG2 VAL B  77      35.625  21.652   5.396  1.00 10.00      B   
ATOM   4138  C   VAL B  77      37.019  18.127   4.719  1.00 10.00      B   
ATOM   4139  O   VAL B  77      36.055  17.545   4.220  1.00 10.00      B   
ATOM   4140  N   SER B  78      38.096  17.496   5.161  1.00 10.00      B   
ATOM   4141  HN  SER B  78      38.841  18.019   5.530  1.00 10.00      B   
ATOM   4142  CA  SER B  78      38.202  16.047   5.120  1.00 10.00      B   
ATOM   4143  CB  SER B  78      39.623  15.624   5.499  1.00 10.00      B   
ATOM   4144  OG  SER B  78      40.553  16.656   5.193  1.00 10.00      B   
ATOM   4145  HG  SER B  78      40.956  16.480   4.332  1.00 10.00      B   
ATOM   4146  C   SER B  78      37.188  15.418   6.073  1.00 10.00      B   
ATOM   4147  O   SER B  78      37.070  15.843   7.227  1.00 10.00      B   
ATOM   4148  N   VAL B  79      36.451  14.428   5.577  1.00 10.00      B   
ATOM   4149  HN  VAL B  79      36.589  14.158   4.643  1.00 10.00      B   
ATOM   4150  CA  VAL B  79      35.433  13.736   6.368  1.00 10.00      B   
ATOM   4151  CB  VAL B  79      34.841  12.541   5.593  1.00 10.00      B   
ATOM   4152  CG1 VAL B  79      33.730  11.874   6.390  1.00 10.00      B   
ATOM   4153  CG2 VAL B  79      34.336  12.988   4.229  1.00 10.00      B   
ATOM   4154  C   VAL B  79      35.992  13.246   7.703  1.00 10.00      B   
ATOM   4155  O   VAL B  79      37.025  12.573   7.748  1.00 10.00      B   
ATOM   4156  N   THR B  80      35.303  13.589   8.783  1.00 10.00      B   
ATOM   4157  HN  THR B  80      34.474  14.111   8.677  1.00 10.00      B   
ATOM   4158  CA  THR B  80      35.721  13.196  10.121  1.00 10.00      B   
ATOM   4159  CB  THR B  80      35.835  14.430  11.038  1.00 10.00      B   
ATOM   4160  OG1 THR B  80      34.992  15.480  10.535  1.00 10.00      B   
ATOM   4161  HG1 THR B  80      35.189  15.627   9.603  1.00 10.00      B   
ATOM   4162  CG2 THR B  80      37.270  14.928  11.083  1.00 10.00      B   
ATOM   4163  C   THR B  80      34.735  12.191  10.717  1.00 10.00      B   
ATOM   4164  O   THR B  80      33.689  11.918  10.125  1.00 10.00      B   
ATOM   4165  N   GLY B  81      35.064  11.643  11.882  1.00 10.00      B   
ATOM   4166  HN  GLY B  81      35.903  11.908  12.322  1.00 10.00      B   
ATOM   4167  CA  GLY B  81      34.193  10.674  12.519  1.00 10.00      B   
ATOM   4168  C   GLY B  81      34.094  10.894  14.016  1.00 10.00      B   
ATOM   4169  O   GLY B  81      35.032  11.402  14.633  1.00 10.00      B   
ATOM   4170  N   LEU B  82      32.955  10.533  14.595  1.00 10.00      B   
ATOM   4171  HN  LEU B  82      32.231  10.160  14.041  1.00 10.00      B   
ATOM   4172  CA  LEU B  82      32.741  10.687  16.026  1.00 10.00      B   
ATOM   4173  CB  LEU B  82      32.013  12.006  16.306  1.00 10.00      B   
ATOM   4174  CG  LEU B  82      31.721  12.327  17.774  1.00 10.00      B   
ATOM   4175  CD1 LEU B  82      32.965  12.853  18.470  1.00 10.00      B   
ATOM   4176  CD2 LEU B  82      30.575  13.319  17.891  1.00 10.00      B   
ATOM   4177  C   LEU B  82      31.926   9.524  16.580  1.00 10.00      B   
ATOM   4178  O   LEU B  82      30.844   9.223  16.077  1.00 10.00      B   
ATOM   4179  N   ARG B  83      32.449   8.868  17.605  1.00 10.00      B   
ATOM   4180  HN  ARG B  83      33.318   9.148  17.961  1.00 10.00      B   
ATOM   4181  CA  ARG B  83      31.756   7.749  18.228  1.00 10.00      B   
ATOM   4182  CB  ARG B  83      32.741   6.628  18.571  1.00 10.00      B   
ATOM   4183  CG  ARG B  83      32.088   5.381  19.146  1.00 10.00      B   
ATOM   4184  CD  ARG B  83      33.000   4.172  19.017  1.00 10.00      B   
ATOM   4185  NE  ARG B  83      34.221   4.314  19.806  1.00 10.00      B   
ATOM   4186  HE  ARG B  83      34.126   4.667  20.720  1.00 10.00      B   
ATOM   4187  CZ  ARG B  83      35.441   4.006  19.360  1.00 10.00      B   
ATOM   4188  NH1 ARG B  83      35.615   3.546  18.124  1.00 10.00      B   
ATOM   4189 HH11 ARG B  83      34.793   3.418  17.478  1.00 10.00      B   
ATOM   4190 HH12 ARG B  83      36.574   3.311  17.783  1.00 10.00      B   
ATOM   4191  NH2 ARG B  83      36.493   4.150  20.157  1.00 10.00      B   
ATOM   4192 HH21 ARG B  83      36.368   4.501  21.132  1.00 10.00      B   
ATOM   4193 HH22 ARG B  83      37.448   3.903  19.814  1.00 10.00      B   
ATOM   4194  C   ARG B  83      31.021   8.229  19.475  1.00 10.00      B   
ATOM   4195  O   ARG B  83      31.636   8.505  20.505  1.00 10.00      B   
ATOM   4196  N   ASP B  84      29.705   8.335  19.372  1.00 10.00      B   
ATOM   4197  HN  ASP B  84      29.270   8.068  18.533  1.00 10.00      B   
ATOM   4198  CA  ASP B  84      28.883   8.812  20.478  1.00 10.00      B   
ATOM   4199  CB  ASP B  84      27.589   9.451  19.960  1.00 10.00      B   
ATOM   4200  CG  ASP B  84      26.658   9.893  21.075  1.00 10.00      B   
ATOM   4201  OD1 ASP B  84      27.032  10.808  21.842  1.00 10.00      B   
ATOM   4202  OD2 ASP B  84      25.543   9.333  21.187  1.00 10.00      B   
ATOM   4203  C   ASP B  84      28.564   7.713  21.484  1.00 10.00      B   
ATOM   4204  O   ASP B  84      28.251   6.578  21.112  1.00 10.00      B   
ATOM   4205  N   TYR B  85      28.659   8.065  22.758  1.00 10.00      B   
ATOM   4206  HN  TYR B  85      28.926   8.983  22.979  1.00 10.00      B   
ATOM   4207  CA  TYR B  85      28.366   7.146  23.842  1.00 10.00      B   
ATOM   4208  CB  TYR B  85      29.325   7.396  25.018  1.00 10.00      B   
ATOM   4209  CG  TYR B  85      28.817   6.948  26.371  1.00 10.00      B   
ATOM   4210  CD1 TYR B  85      28.560   5.608  26.644  1.00 10.00      B   
ATOM   4211  CD2 TYR B  85      28.596   7.875  27.380  1.00 10.00      B   
ATOM   4212  CE1 TYR B  85      28.096   5.211  27.886  1.00 10.00      B   
ATOM   4213  CE2 TYR B  85      28.135   7.487  28.621  1.00 10.00      B   
ATOM   4214  CZ  TYR B  85      27.886   6.156  28.870  1.00 10.00      B   
ATOM   4215  OH  TYR B  85      27.422   5.770  30.108  1.00 10.00      B   
ATOM   4216  HH  TYR B  85      26.724   6.378  30.387  1.00 10.00      B   
ATOM   4217  C   TYR B  85      26.912   7.325  24.270  1.00 10.00      B   
ATOM   4218  O   TYR B  85      26.559   8.306  24.931  1.00 10.00      B   
ATOM   4219  N   HIS B  86      26.064   6.391  23.867  1.00 10.00      B   
ATOM   4220  HN  HIS B  86      26.394   5.636  23.328  1.00 10.00      B   
ATOM   4221  CA  HIS B  86      24.655   6.461  24.208  1.00 10.00      B   
ATOM   4222  CB  HIS B  86      23.780   6.287  22.966  1.00 10.00      B   
ATOM   4223  CG  HIS B  86      22.820   7.415  22.751  1.00 10.00      B   
ATOM   4224  ND1 HIS B  86      23.200   8.639  22.243  1.00 10.00      B   
ATOM   4225  HD1 HIS B  86      24.120   8.892  21.964  1.00 10.00      B   
ATOM   4226  CD2 HIS B  86      21.487   7.506  22.983  1.00 10.00      B   
ATOM   4227  CE1 HIS B  86      22.149   9.433  22.172  1.00 10.00      B   
ATOM   4228  NE2 HIS B  86      21.097   8.770  22.612  1.00 10.00      B   
ATOM   4229  HE2 HIS B  86      20.180   9.125  22.655  1.00 10.00      B   
ATOM   4230  C   HIS B  86      24.292   5.436  25.270  1.00 10.00      B   
ATOM   4231  O   HIS B  86      24.587   4.248  25.128  1.00 10.00      B   
ATOM   4232  N   THR B  87      23.672   5.908  26.342  1.00 10.00      B   
ATOM   4233  HN  THR B  87      23.477   6.872  26.399  1.00 10.00      B   
ATOM   4234  CA  THR B  87      23.258   5.043  27.432  1.00 10.00      B   
ATOM   4235  CB  THR B  87      23.614   5.668  28.793  1.00 10.00      B   
ATOM   4236  OG1 THR B  87      24.549   6.737  28.583  1.00 10.00      B   
ATOM   4237  HG1 THR B  87      24.915   6.669  27.695  1.00 10.00      B   
ATOM   4238  CG2 THR B  87      24.250   4.628  29.701  1.00 10.00      B   
ATOM   4239  C   THR B  87      21.752   4.807  27.353  1.00 10.00      B   
ATOM   4240  O   THR B  87      20.963   5.753  27.380  1.00 10.00      B   
ATOM   4241  N   VAL B  88      21.356   3.552  27.231  1.00 10.00      B   
ATOM   4242  HN  VAL B  88      22.027   2.834  27.218  1.00 10.00      B   
ATOM   4243  CA  VAL B  88      19.945   3.214  27.130  1.00 10.00      B   
ATOM   4244  CB  VAL B  88      19.695   2.038  26.163  1.00 10.00      B   
ATOM   4245  CG1 VAL B  88      18.207   1.877  25.893  1.00 10.00      B   
ATOM   4246  CG2 VAL B  88      20.458   2.238  24.861  1.00 10.00      B   
ATOM   4247  C   VAL B  88      19.366   2.885  28.499  1.00 10.00      B   
ATOM   4248  O   VAL B  88      19.728   1.879  29.113  1.00 10.00      B   
ATOM   4249  N   LEU B  89      18.485   3.751  28.981  1.00 10.00      B   
ATOM   4250  HN  LEU B  89      18.257   4.543  28.447  1.00 10.00      B   
ATOM   4251  CA  LEU B  89      17.839   3.560  30.272  1.00 10.00      B   
ATOM   4252  CB  LEU B  89      17.522   4.913  30.915  1.00 10.00      B   
ATOM   4253  CG  LEU B  89      18.722   5.756  31.351  1.00 10.00      B   
ATOM   4254  CD1 LEU B  89      18.304   7.204  31.551  1.00 10.00      B   
ATOM   4255  CD2 LEU B  89      19.328   5.200  32.629  1.00 10.00      B   
ATOM   4256  C   LEU B  89      16.551   2.767  30.099  1.00 10.00      B   
ATOM   4257  O   LEU B  89      15.758   3.052  29.199  1.00 10.00      B   
ATOM   4258  N   GLY B  90      16.357   1.769  30.948  1.00 10.00      B   
ATOM   4259  HN  GLY B  90      17.033   1.581  31.634  1.00 10.00      B   
ATOM   4260  CA  GLY B  90      15.161   0.956  30.872  1.00 10.00      B   
ATOM   4261  C   GLY B  90      15.136   0.078  29.637  1.00 10.00      B   
ATOM   4262  O   GLY B  90      14.157   0.071  28.892  1.00 10.00      B   
ATOM   4263  N   ALA B  91      16.224  -0.638  29.401  1.00 10.00      B   
ATOM   4264  HN  ALA B  91      16.983  -0.572  30.017  1.00 10.00      B   
ATOM   4265  CA  ALA B  91      16.313  -1.532  28.256  1.00 10.00      B   
ATOM   4266  CB  ALA B  91      17.746  -1.597  27.753  1.00 10.00      B   
ATOM   4267  C   ALA B  91      15.836  -2.916  28.667  1.00 10.00      B   
ATOM   4268  O   ALA B  91      16.360  -3.484  29.622  1.00 10.00      B   
ATOM   4269  N   ARG B  92      14.843  -3.444  27.956  1.00 10.00      B   
ATOM   4270  HN  ARG B  92      14.479  -2.936  27.200  1.00 10.00      B   
ATOM   4271  CA  ARG B  92      14.281  -4.761  28.263  1.00 10.00      B   
ATOM   4272  CB  ARG B  92      13.258  -5.193  27.210  1.00 10.00      B   
ATOM   4273  CG  ARG B  92      11.898  -4.542  27.385  1.00 10.00      B   
ATOM   4274  CD  ARG B  92      10.836  -5.231  26.547  1.00 10.00      B   
ATOM   4275  NE  ARG B  92      11.047  -5.038  25.112  1.00 10.00      B   
ATOM   4276  HE  ARG B  92      11.969  -5.123  24.776  1.00 10.00      B   
ATOM   4277  CZ  ARG B  92      10.071  -4.753  24.248  1.00 10.00      B   
ATOM   4278  NH1 ARG B  92       8.816  -4.632  24.666  1.00 10.00      B   
ATOM   4279 HH11 ARG B  92       8.584  -4.755  25.676  1.00 10.00      B   
ATOM   4280 HH12 ARG B  92       8.057  -4.411  23.986  1.00 10.00      B   
ATOM   4281  NH2 ARG B  92      10.350  -4.600  22.961  1.00 10.00      B   
ATOM   4282 HH21 ARG B  92      11.332  -4.697  22.624  1.00 10.00      B   
ATOM   4283 HH22 ARG B  92       9.588  -4.382  22.279  1.00 10.00      B   
ATOM   4284  C   ARG B  92      15.351  -5.829  28.444  1.00 10.00      B   
ATOM   4285  O   ARG B  92      16.267  -5.952  27.633  1.00 10.00      B   
ATOM   4286  N   GLU B  93      15.232  -6.582  29.527  1.00 10.00      B   
ATOM   4287  HN  GLU B  93      14.475  -6.420  30.135  1.00 10.00      B   
ATOM   4288  CA  GLU B  93      16.176  -7.645  29.840  1.00 10.00      B   
ATOM   4289  CB  GLU B  93      15.925  -8.173  31.254  1.00 10.00      B   
ATOM   4290  CG  GLU B  93      16.983  -9.143  31.758  1.00 10.00      B   
ATOM   4291  CD  GLU B  93      16.792  -9.504  33.217  1.00 10.00      B   
ATOM   4292  OE1 GLU B  93      16.226 -10.582  33.496  1.00 10.00      B   
ATOM   4293  OE2 GLU B  93      17.212  -8.715  34.090  1.00 10.00      B   
ATOM   4294  C   GLU B  93      16.065  -8.771  28.824  1.00 10.00      B   
ATOM   4295  O   GLU B  93      17.068  -9.348  28.400  1.00 10.00      B   
ATOM   4296  N   ASP B  94      14.837  -9.064  28.430  1.00 10.00      B   
ATOM   4297  HN  ASP B  94      14.086  -8.558  28.799  1.00 10.00      B   
ATOM   4298  CA  ASP B  94      14.566 -10.105  27.458  1.00 10.00      B   
ATOM   4299  CB  ASP B  94      13.971 -11.333  28.149  1.00 10.00      B   
ATOM   4300  CG  ASP B  94      13.927 -12.556  27.254  1.00 10.00      B   
ATOM   4301  OD1 ASP B  94      14.911 -13.323  27.235  1.00 10.00      B   
ATOM   4302  OD2 ASP B  94      12.906 -12.759  26.563  1.00 10.00      B   
ATOM   4303  C   ASP B  94      13.600  -9.570  26.412  1.00 10.00      B   
ATOM   4304  O   ASP B  94      12.937  -8.555  26.636  1.00 10.00      B   
ATOM   4305  N   TYR B  95      13.521 -10.246  25.278  1.00 10.00      B   
ATOM   4306  HN  TYR B  95      14.057 -11.058  25.168  1.00 10.00      B   
ATOM   4307  CA  TYR B  95      12.640  -9.827  24.200  1.00 10.00      B   
ATOM   4308  CB  TYR B  95      13.075 -10.459  22.874  1.00 10.00      B   
ATOM   4309  CG  TYR B  95      14.549 -10.261  22.577  1.00 10.00      B   
ATOM   4310  CD1 TYR B  95      15.382 -11.344  22.329  1.00 10.00      B   
ATOM   4311  CD2 TYR B  95      15.108  -8.989  22.570  1.00 10.00      B   
ATOM   4312  CE1 TYR B  95      16.731 -11.165  22.077  1.00 10.00      B   
ATOM   4313  CE2 TYR B  95      16.453  -8.801  22.317  1.00 10.00      B   
ATOM   4314  CZ  TYR B  95      17.261  -9.891  22.073  1.00 10.00      B   
ATOM   4315  OH  TYR B  95      18.603  -9.707  21.834  1.00 10.00      B   
ATOM   4316  HH  TYR B  95      18.982  -9.176  22.548  1.00 10.00      B   
ATOM   4317  C   TYR B  95      11.185 -10.158  24.530  1.00 10.00      B   
ATOM   4318  O   TYR B  95      10.258  -9.536  24.006  1.00 10.00      B   
ATOM   4319  N   ARG B  96      10.996 -11.128  25.413  1.00 10.00      B   
ATOM   4320  HN  ARG B  96      11.779 -11.584  25.805  1.00 10.00      B   
ATOM   4321  CA  ARG B  96       9.667 -11.537  25.832  1.00 10.00      B   
ATOM   4322  CB  ARG B  96       9.403 -12.987  25.423  1.00 10.00      B   
ATOM   4323  CG  ARG B  96       7.977 -13.452  25.667  1.00 10.00      B   
ATOM   4324  CD  ARG B  96       7.884 -14.970  25.675  1.00 10.00      B   
ATOM   4325  NE  ARG B  96       6.517 -15.440  25.445  1.00 10.00      B   
ATOM   4326  HE  ARG B  96       6.115 -15.240  24.568  1.00 10.00      B   
ATOM   4327  CZ  ARG B  96       5.797 -16.123  26.338  1.00 10.00      B   
ATOM   4328  NH1 ARG B  96       6.303 -16.416  27.529  1.00 10.00      B   
ATOM   4329 HH11 ARG B  96       5.734 -16.952  28.220  1.00 10.00      B   
ATOM   4330 HH12 ARG B  96       7.270 -16.112  27.782  1.00 10.00      B   
ATOM   4331  NH2 ARG B  96       4.562 -16.510  26.044  1.00 10.00      B   
ATOM   4332 HH21 ARG B  96       4.146 -16.289  25.112  1.00 10.00      B   
ATOM   4333 HH22 ARG B  96       4.000 -17.041  26.746  1.00 10.00      B   
ATOM   4334  C   ARG B  96       9.540 -11.396  27.344  1.00 10.00      B   
ATOM   4335  O   ARG B  96       9.871 -12.314  28.091  1.00 10.00      B   
ATOM   4336  N   GLY B  97       9.085 -10.238  27.796  1.00 10.00      B   
ATOM   4337  HN  GLY B  97       8.857  -9.525  27.163  1.00 10.00      B   
ATOM   4338  CA  GLY B  97       8.932 -10.018  29.219  1.00 10.00      B   
ATOM   4339  C   GLY B  97       8.774  -8.554  29.565  1.00 10.00      B   
ATOM   4340  O   GLY B  97       8.670  -7.709  28.674  1.00 10.00      B   
ATOM   4341  N   LEU B  98       8.752  -8.254  30.858  1.00 10.00      B   
ATOM   4342  HN  LEU B  98       8.832  -8.976  31.518  1.00 10.00      B   
ATOM   4343  CA  LEU B  98       8.600  -6.881  31.327  1.00 10.00      B   
ATOM   4344  CB  LEU B  98       7.331  -6.743  32.174  1.00 10.00      B   
ATOM   4345  CG  LEU B  98       6.013  -7.081  31.466  1.00 10.00      B   
ATOM   4346  CD1 LEU B  98       4.836  -6.956  32.420  1.00 10.00      B   
ATOM   4347  CD2 LEU B  98       5.817  -6.191  30.248  1.00 10.00      B   
ATOM   4348  C   LEU B  98       9.821  -6.427  32.120  1.00 10.00      B   
ATOM   4349  O   LEU B  98       9.881  -5.290  32.590  1.00 10.00      B   
ATOM   4350  N   LYS B  99      10.790  -7.322  32.273  1.00 10.00      B   
ATOM   4351  HN  LYS B  99      10.688  -8.212  31.878  1.00 10.00      B   
ATOM   4352  CA  LYS B  99      12.009  -7.000  33.003  1.00 10.00      B   
ATOM   4353  CB  LYS B  99      12.777  -8.264  33.379  1.00 10.00      B   
ATOM   4354  CG  LYS B  99      12.194  -9.016  34.561  1.00 10.00      B   
ATOM   4355  CD  LYS B  99      13.131 -10.117  35.009  1.00 10.00      B   
ATOM   4356  CE  LYS B  99      12.540 -10.933  36.142  1.00 10.00      B   
ATOM   4357  NZ  LYS B  99      13.418 -12.072  36.503  1.00 10.00      B   
ATOM   4358  HZ1 LYS B  99      13.436 -12.771  35.732  1.00 10.00      B   
ATOM   4359  HZ2 LYS B  99      13.072 -12.534  37.368  1.00 10.00      B   
ATOM   4360  HZ3 LYS B  99      14.389 -11.736  36.672  1.00 10.00      B   
ATOM   4361  C   LYS B  99      12.889  -6.078  32.175  1.00 10.00      B   
ATOM   4362  O   LYS B  99      12.950  -6.199  30.950  1.00 10.00      B   
ATOM   4363  N   SER B 100      13.574  -5.162  32.840  1.00 10.00      B   
ATOM   4364  HN  SER B 100      13.514  -5.130  33.821  1.00 10.00      B   
ATOM   4365  CA  SER B 100      14.431  -4.213  32.153  1.00 10.00      B   
ATOM   4366  CB  SER B 100      13.684  -2.888  31.968  1.00 10.00      B   
ATOM   4367  OG  SER B 100      12.284  -3.109  31.920  1.00 10.00      B   
ATOM   4368  HG  SER B 100      12.060  -3.839  32.513  1.00 10.00      B   
ATOM   4369  C   SER B 100      15.727  -3.975  32.920  1.00 10.00      B   
ATOM   4370  O   SER B 100      15.761  -4.058  34.149  1.00 10.00      B   
ATOM   4371  N   HIS B 101      16.791  -3.699  32.179  1.00 10.00      B   
ATOM   4372  HN  HIS B 101      16.691  -3.665  31.200  1.00 10.00      B   
ATOM   4373  CA  HIS B 101      18.093  -3.420  32.764  1.00 10.00      B   
ATOM   4374  CB  HIS B 101      19.207  -3.619  31.723  1.00 10.00      B   
ATOM   4375  CG  HIS B 101      19.309  -4.983  31.113  1.00 10.00      B   
ATOM   4376  ND1 HIS B 101      19.610  -6.117  31.833  1.00 10.00      B   
ATOM   4377  HD1 HIS B 101      19.746  -6.160  32.810  1.00 10.00      B   
ATOM   4378  CD2 HIS B 101      19.194  -5.379  29.823  1.00 10.00      B   
ATOM   4379  CE1 HIS B 101      19.683  -7.150  31.014  1.00 10.00      B   
ATOM   4380  NE2 HIS B 101      19.436  -6.727  29.790  1.00 10.00      B   
ATOM   4381  HE2 HIS B 101      19.457  -7.286  28.978  1.00 10.00      B   
ATOM   4382  C   HIS B 101      18.115  -1.962  33.193  1.00 10.00      B   
ATOM   4383  O   HIS B 101      17.391  -1.143  32.618  1.00 10.00      B   
ATOM   4384  N   GLU B 102      18.933  -1.631  34.184  1.00 10.00      B   
ATOM   4385  HN  GLU B 102      19.473  -2.325  34.622  1.00 10.00      B   
ATOM   4386  CA  GLU B 102      19.029  -0.254  34.644  1.00 10.00      B   
ATOM   4387  CB  GLU B 102      19.981  -0.138  35.833  1.00 10.00      B   
ATOM   4388  CG  GLU B 102      19.666   1.021  36.759  1.00 10.00      B   
ATOM   4389  CD  GLU B 102      20.467   0.973  38.039  1.00 10.00      B   
ATOM   4390  OE1 GLU B 102      20.117   0.176  38.935  1.00 10.00      B   
ATOM   4391  OE2 GLU B 102      21.448   1.735  38.158  1.00 10.00      B   
ATOM   4392  C   GLU B 102      19.482   0.644  33.493  1.00 10.00      B   
ATOM   4393  O   GLU B 102      18.814   1.628  33.155  1.00 10.00      B   
ATOM   4394  N   THR B 103      20.595   0.271  32.870  1.00 10.00      B   
ATOM   4395  HN  THR B 103      21.076  -0.527  33.183  1.00 10.00      B   
ATOM   4396  CA  THR B 103      21.128   1.015  31.743  1.00 10.00      B   
ATOM   4397  CB  THR B 103      21.655   2.412  32.151  1.00 10.00      B   
ATOM   4398  OG1 THR B 103      21.582   3.296  31.029  1.00 10.00      B   
ATOM   4399  HG1 THR B 103      20.707   3.238  30.637  1.00 10.00      B   
ATOM   4400  CG2 THR B 103      23.090   2.355  32.655  1.00 10.00      B   
ATOM   4401  C   THR B 103      22.211   0.215  31.015  1.00 10.00      B   
ATOM   4402  O   THR B 103      22.946  -0.563  31.630  1.00 10.00      B   
ATOM   4403  N   ILE B 104      22.274   0.381  29.701  1.00 10.00      B   
ATOM   4404  HN  ILE B 104      21.635   0.988  29.266  1.00 10.00      B   
ATOM   4405  CA  ILE B 104      23.269  -0.301  28.883  1.00 10.00      B   
ATOM   4406  CB  ILE B 104      22.652  -1.380  27.965  1.00 10.00      B   
ATOM   4407  CG1 ILE B 104      21.594  -0.774  27.040  1.00 10.00      B   
ATOM   4408  CG2 ILE B 104      22.060  -2.513  28.793  1.00 10.00      B   
ATOM   4409  CD1 ILE B 104      21.167  -1.687  25.912  1.00 10.00      B   
ATOM   4410  C   ILE B 104      24.034   0.718  28.045  1.00 10.00      B   
ATOM   4411  O   ILE B 104      23.473   1.733  27.626  1.00 10.00      B   
ATOM   4412  N   GLN B 105      25.307   0.452  27.810  1.00 10.00      B   
ATOM   4413  HN  GLN B 105      25.691  -0.381  28.154  1.00 10.00      B   
ATOM   4414  CA  GLN B 105      26.152   1.356  27.048  1.00 10.00      B   
ATOM   4415  CB  GLN B 105      27.560   1.407  27.654  1.00 10.00      B   
ATOM   4416  CG  GLN B 105      27.621   1.926  29.085  1.00 10.00      B   
ATOM   4417  CD  GLN B 105      27.129   0.918  30.109  1.00 10.00      B   
ATOM   4418  OE1 GLN B 105      27.250  -0.295  29.918  1.00 10.00      B   
ATOM   4419  NE2 GLN B 105      26.572   1.416  31.200  1.00 10.00      B   
ATOM   4420 HE21 GLN B 105      26.511   2.391  31.285  1.00 10.00      B   
ATOM   4421 HE22 GLN B 105      26.243   0.789  31.881  1.00 10.00      B   
ATOM   4422  C   GLN B 105      26.232   0.937  25.585  1.00 10.00      B   
ATOM   4423  O   GLN B 105      26.597  -0.197  25.271  1.00 10.00      B   
ATOM   4424  N   THR B 106      25.885   1.853  24.695  1.00 10.00      B   
ATOM   4425  HN  THR B 106      25.592   2.736  25.006  1.00 10.00      B   
ATOM   4426  CA  THR B 106      25.928   1.585  23.268  1.00 10.00      B   
ATOM   4427  CB  THR B 106      24.513   1.457  22.661  1.00 10.00      B   
ATOM   4428  OG1 THR B 106      23.625   2.414  23.260  1.00 10.00      B   
ATOM   4429  HG1 THR B 106      24.092   2.905  23.947  1.00 10.00      B   
ATOM   4430  CG2 THR B 106      23.959   0.055  22.872  1.00 10.00      B   
ATOM   4431  C   THR B 106      26.712   2.673  22.537  1.00 10.00      B   
ATOM   4432  O   THR B 106      26.279   3.822  22.463  1.00 10.00      B   
ATOM   4433  N   TRP B 107      27.877   2.311  22.023  1.00 10.00      B   
ATOM   4434  HN  TRP B 107      28.182   1.386  22.133  1.00 10.00      B   
ATOM   4435  CA  TRP B 107      28.716   3.251  21.296  1.00 10.00      B   
ATOM   4436  CB  TRP B 107      30.192   2.944  21.541  1.00 10.00      B   
ATOM   4437  CG  TRP B 107      30.711   3.469  22.843  1.00 10.00      B   
ATOM   4438  CD1 TRP B 107      31.165   4.731  23.089  1.00 10.00      B   
ATOM   4439  CD2 TRP B 107      30.838   2.749  24.075  1.00 10.00      B   
ATOM   4440  NE1 TRP B 107      31.569   4.843  24.395  1.00 10.00      B   
ATOM   4441  HE1 TRP B 107      31.935   5.656  24.811  1.00 10.00      B   
ATOM   4442  CE2 TRP B 107      31.378   3.640  25.024  1.00 10.00      B   
ATOM   4443  CE3 TRP B 107      30.548   1.440  24.469  1.00 10.00      B   
ATOM   4444  CZ2 TRP B 107      31.634   3.264  26.341  1.00 10.00      B   
ATOM   4445  CZ3 TRP B 107      30.803   1.070  25.776  1.00 10.00      B   
ATOM   4446  CH2 TRP B 107      31.340   1.977  26.696  1.00 10.00      B   
ATOM   4447  C   TRP B 107      28.418   3.183  19.806  1.00 10.00      B   
ATOM   4448  O   TRP B 107      28.542   2.128  19.189  1.00 10.00      B   
ATOM   4449  N   ARG B 108      28.016   4.301  19.228  1.00 10.00      B   
ATOM   4450  HN  ARG B 108      27.936   5.125  19.765  1.00 10.00      B   
ATOM   4451  CA  ARG B 108      27.709   4.344  17.806  1.00 10.00      B   
ATOM   4452  CB  ARG B 108      26.221   4.585  17.557  1.00 10.00      B   
ATOM   4453  CG  ARG B 108      25.326   3.434  17.986  1.00 10.00      B   
ATOM   4454  CD  ARG B 108      24.639   3.730  19.306  1.00 10.00      B   
ATOM   4455  NE  ARG B 108      23.585   4.734  19.158  1.00 10.00      B   
ATOM   4456  HE  ARG B 108      23.805   5.548  18.636  1.00 10.00      B   
ATOM   4457  CZ  ARG B 108      22.359   4.607  19.674  1.00 10.00      B   
ATOM   4458  NH1 ARG B 108      22.035   3.526  20.378  1.00 10.00      B   
ATOM   4459 HH11 ARG B 108      21.076   3.430  20.781  1.00 10.00      B   
ATOM   4460 HH12 ARG B 108      22.733   2.769  20.532  1.00 10.00      B   
ATOM   4461  NH2 ARG B 108      21.461   5.566  19.489  1.00 10.00      B   
ATOM   4462 HH21 ARG B 108      20.498   5.473  19.889  1.00 10.00      B   
ATOM   4463 HH22 ARG B 108      21.708   6.419  18.939  1.00 10.00      B   
ATOM   4464  C   ARG B 108      28.551   5.396  17.108  1.00 10.00      B   
ATOM   4465  O   ARG B 108      28.600   6.550  17.531  1.00 10.00      B   
ATOM   4466  N   GLU B 109      29.223   4.989  16.049  1.00 10.00      B   
ATOM   4467  HN  GLU B 109      29.136   4.056  15.754  1.00 10.00      B   
ATOM   4468  CA  GLU B 109      30.082   5.892  15.301  1.00 10.00      B   
ATOM   4469  CB  GLU B 109      31.276   5.132  14.727  1.00 10.00      B   
ATOM   4470  CG  GLU B 109      31.854   4.095  15.676  1.00 10.00      B   
ATOM   4471  CD  GLU B 109      33.174   3.541  15.199  1.00 10.00      B   
ATOM   4472  OE1 GLU B 109      33.430   3.572  13.976  1.00 10.00      B   
ATOM   4473  OE2 GLU B 109      33.962   3.074  16.045  1.00 10.00      B   
ATOM   4474  C   GLU B 109      29.310   6.580  14.185  1.00 10.00      B   
ATOM   4475  O   GLU B 109      28.575   5.935  13.431  1.00 10.00      B   
ATOM   4476  N   TYR B 110      29.468   7.891  14.096  1.00 10.00      B   
ATOM   4477  HN  TYR B 110      30.059   8.348  14.738  1.00 10.00      B   
ATOM   4478  CA  TYR B 110      28.794   8.676  13.075  1.00 10.00      B   
ATOM   4479  CB  TYR B 110      27.750   9.606  13.707  1.00 10.00      B   
ATOM   4480  CG  TYR B 110      26.824   8.956  14.717  1.00 10.00      B   
ATOM   4481  CD1 TYR B 110      26.953   9.224  16.074  1.00 10.00      B   
ATOM   4482  CD2 TYR B 110      25.813   8.089  14.319  1.00 10.00      B   
ATOM   4483  CE1 TYR B 110      26.107   8.650  17.004  1.00 10.00      B   
ATOM   4484  CE2 TYR B 110      24.961   7.507  15.244  1.00 10.00      B   
ATOM   4485  CZ  TYR B 110      25.114   7.792  16.586  1.00 10.00      B   
ATOM   4486  OH  TYR B 110      24.267   7.221  17.515  1.00 10.00      B   
ATOM   4487  HH  TYR B 110      23.980   7.900  18.138  1.00 10.00      B   
ATOM   4488  C   TYR B 110      29.808   9.513  12.300  1.00 10.00      B   
ATOM   4489  O   TYR B 110      30.818   9.950  12.854  1.00 10.00      B   
ATOM   4490  N   LEU B 111      29.540   9.718  11.020  1.00 10.00      B   
ATOM   4491  HN  LEU B 111      28.726   9.319  10.633  1.00 10.00      B   
ATOM   4492  CA  LEU B 111      30.414  10.513  10.167  1.00 10.00      B   
ATOM   4493  CB  LEU B 111      30.261  10.099   8.701  1.00 10.00      B   
ATOM   4494  CG  LEU B 111      30.689   8.671   8.351  1.00 10.00      B   
ATOM   4495  CD1 LEU B 111      30.345   8.348   6.905  1.00 10.00      B   
ATOM   4496  CD2 LEU B 111      32.178   8.483   8.601  1.00 10.00      B   
ATOM   4497  C   LEU B 111      30.089  11.991  10.322  1.00 10.00      B   
ATOM   4498  O   LEU B 111      28.921  12.368  10.450  1.00 10.00      B   
ATOM   4499  N   CYS B 112      31.119  12.821  10.320  1.00 10.00      B   
ATOM   4500  HN  CYS B 112      32.029  12.459  10.201  1.00 10.00      B   
ATOM   4501  CA  CYS B 112      30.944  14.255  10.475  1.00 10.00      B   
ATOM   4502  CB  CYS B 112      31.648  14.733  11.746  1.00 10.00      B   
ATOM   4503  SG  CYS B 112      31.302  13.718  13.203  1.00 10.00      B   
ATOM   4504  HG  CYS B 112      30.904  12.527  12.778  1.00 10.00      B   
ATOM   4505  C   CYS B 112      31.479  15.009   9.263  1.00 10.00      B   
ATOM   4506  O   CYS B 112      32.579  14.721   8.779  1.00 10.00      B   
ATOM   4507  N   ASP B 113      30.682  15.964   8.780  1.00 10.00      B   
ATOM   4508  HN  ASP B 113      29.814  16.112   9.210  1.00 10.00      B   
ATOM   4509  CA  ASP B 113      31.043  16.787   7.623  1.00 10.00      B   
ATOM   4510  CB  ASP B 113      32.244  17.698   7.916  1.00 10.00      B   
ATOM   4511  CG  ASP B 113      31.860  18.976   8.634  1.00 10.00      B   
ATOM   4512  OD1 ASP B 113      31.049  19.759   8.088  1.00 10.00      B   
ATOM   4513  OD2 ASP B 113      32.377  19.211   9.747  1.00 10.00      B   
ATOM   4514  C   ASP B 113      31.298  15.936   6.384  1.00 10.00      B   
ATOM   4515  O   ASP B 113      32.361  16.015   5.764  1.00 10.00      B   
ATOM   4516  N   ALA B 114      30.317  15.121   6.026  1.00 10.00      B   
ATOM   4517  HN  ALA B 114      29.496  15.097   6.559  1.00 10.00      B   
ATOM   4518  CA  ALA B 114      30.428  14.257   4.864  1.00 10.00      B   
ATOM   4519  CB  ALA B 114      30.525  12.803   5.299  1.00 10.00      B   
ATOM   4520  C   ALA B 114      29.245  14.445   3.927  1.00 10.00      B   
ATOM   4521  O   ALA B 114      28.109  14.631   4.371  1.00 10.00      B   
ATOM   4522  N   SER B 115      29.522  14.407   2.637  1.00 10.00      B   
ATOM   4523  HN  SER B 115      30.452  14.278   2.352  1.00 10.00      B   
ATOM   4524  CA  SER B 115      28.495  14.545   1.621  1.00 10.00      B   
ATOM   4525  CB  SER B 115      28.621  15.900   0.919  1.00 10.00      B   
ATOM   4526  OG  SER B 115      27.463  16.201   0.157  1.00 10.00      B   
ATOM   4527  HG  SER B 115      27.593  17.036  -0.304  1.00 10.00      B   
ATOM   4528  C   SER B 115      28.655  13.407   0.621  1.00 10.00      B   
ATOM   4529  O   SER B 115      29.770  12.933   0.390  1.00 10.00      B   
ATOM   4530  N   PHE B 116      27.552  12.946   0.048  1.00 10.00      B   
ATOM   4531  HN  PHE B 116      26.686  13.350   0.277  1.00 10.00      B   
ATOM   4532  CA  PHE B 116      27.597  11.853  -0.912  1.00 10.00      B   
ATOM   4533  CB  PHE B 116      27.346  10.513  -0.209  1.00 10.00      B   
ATOM   4534  CG  PHE B 116      28.424  10.098   0.751  1.00 10.00      B   
ATOM   4535  CD1 PHE B 116      28.263  10.278   2.114  1.00 10.00      B   
ATOM   4536  CD2 PHE B 116      29.596   9.524   0.289  1.00 10.00      B   
ATOM   4537  CE1 PHE B 116      29.250   9.895   2.999  1.00 10.00      B   
ATOM   4538  CE2 PHE B 116      30.588   9.138   1.169  1.00 10.00      B   
ATOM   4539  CZ  PHE B 116      30.414   9.324   2.527  1.00 10.00      B   
ATOM   4540  C   PHE B 116      26.571  12.036  -2.021  1.00 10.00      B   
ATOM   4541  O   PHE B 116      25.391  12.269  -1.757  1.00 10.00      B   
ATOM   4542  N   THR B 117      27.025  11.947  -3.258  1.00 10.00      B   
ATOM   4543  HN  THR B 117      27.986  11.796  -3.405  1.00 10.00      B   
ATOM   4544  CA  THR B 117      26.138  12.055  -4.404  1.00 10.00      B   
ATOM   4545  CB  THR B 117      26.778  12.884  -5.533  1.00 10.00      B   
ATOM   4546  OG1 THR B 117      27.158  14.167  -5.012  1.00 10.00      B   
ATOM   4547  HG1 THR B 117      28.094  14.140  -4.741  1.00 10.00      B   
ATOM   4548  CG2 THR B 117      25.797  13.084  -6.676  1.00 10.00      B   
ATOM   4549  C   THR B 117      25.819  10.644  -4.889  1.00 10.00      B   
ATOM   4550  O   THR B 117      26.724   9.848  -5.134  1.00 10.00      B   
ATOM   4551  N   VAL B 118      24.542  10.318  -4.997  1.00 10.00      B   
ATOM   4552  HN  VAL B 118      23.849  10.995  -4.814  1.00 10.00      B   
ATOM   4553  CA  VAL B 118      24.147   8.976  -5.406  1.00 10.00      B   
ATOM   4554  CB  VAL B 118      23.220   8.309  -4.365  1.00 10.00      B   
ATOM   4555  CG1 VAL B 118      23.370   6.795  -4.404  1.00 10.00      B   
ATOM   4556  CG2 VAL B 118      23.480   8.844  -2.966  1.00 10.00      B   
ATOM   4557  C   VAL B 118      23.447   8.964  -6.757  1.00 10.00      B   
ATOM   4558  O   VAL B 118      22.677   9.867  -7.080  1.00 10.00      B   
ATOM   4559  N   ALA B 119      23.732   7.933  -7.536  1.00 10.00      B   
ATOM   4560  HN  ALA B 119      24.377   7.263  -7.219  1.00 10.00      B   
ATOM   4561  CA  ALA B 119      23.119   7.753  -8.842  1.00 10.00      B   
ATOM   4562  CB  ALA B 119      24.179   7.700  -9.932  1.00 10.00      B   
ATOM   4563  C   ALA B 119      22.308   6.466  -8.818  1.00 10.00      B   
ATOM   4564  O   ALA B 119      22.750   5.466  -8.252  1.00 10.00      B   
ATOM   4565  N   LEU B 120      21.121   6.495  -9.396  1.00 10.00      B   
ATOM   4566  HN  LEU B 120      20.810   7.328  -9.812  1.00 10.00      B   
ATOM   4567  CA  LEU B 120      20.261   5.321  -9.409  1.00 10.00      B   
ATOM   4568  CB  LEU B 120      19.015   5.589  -8.560  1.00 10.00      B   
ATOM   4569  CG  LEU B 120      18.082   4.398  -8.331  1.00 10.00      B   
ATOM   4570  CD1 LEU B 120      18.627   3.493  -7.240  1.00 10.00      B   
ATOM   4571  CD2 LEU B 120      16.678   4.868  -7.994  1.00 10.00      B   
ATOM   4572  C   LEU B 120      19.839   4.942 -10.826  1.00 10.00      B   
ATOM   4573  O   LEU B 120      19.445   5.806 -11.616  1.00 10.00      B   
ATOM   4574  N   TRP B 121      19.918   3.652 -11.139  1.00 10.00      B   
ATOM   4575  HN  TRP B 121      20.247   3.016 -10.468  1.00 10.00      B   
ATOM   4576  CA  TRP B 121      19.518   3.153 -12.448  1.00 10.00      B   
ATOM   4577  CB  TRP B 121      20.710   2.986 -13.401  1.00 10.00      B   
ATOM   4578  CG  TRP B 121      21.646   1.857 -13.084  1.00 10.00      B   
ATOM   4579  CD1 TRP B 121      21.500   0.547 -13.440  1.00 10.00      B   
ATOM   4580  CD2 TRP B 121      22.889   1.943 -12.378  1.00 10.00      B   
ATOM   4581  NE1 TRP B 121      22.569  -0.188 -12.990  1.00 10.00      B   
ATOM   4582  HE1 TRP B 121      22.690  -1.156 -13.117  1.00 10.00      B   
ATOM   4583  CE2 TRP B 121      23.438   0.647 -12.340  1.00 10.00      B   
ATOM   4584  CE3 TRP B 121      23.595   2.990 -11.781  1.00 10.00      B   
ATOM   4585  CZ2 TRP B 121      24.651   0.367 -11.716  1.00 10.00      B   
ATOM   4586  CZ3 TRP B 121      24.798   2.711 -11.164  1.00 10.00      B   
ATOM   4587  CH2 TRP B 121      25.318   1.412 -11.142  1.00 10.00      B   
ATOM   4588  C   TRP B 121      18.701   1.870 -12.312  1.00 10.00      B   
ATOM   4589  O   TRP B 121      18.790   1.177 -11.294  1.00 10.00      B   
ATOM   4590  N   LEU B 122      17.907   1.564 -13.331  1.00 10.00      B   
ATOM   4591  HN  LEU B 122      17.899   2.147 -14.120  1.00 10.00      B   
ATOM   4592  CA  LEU B 122      17.053   0.381 -13.317  1.00 10.00      B   
ATOM   4593  CB  LEU B 122      15.755   0.646 -14.087  1.00 10.00      B   
ATOM   4594  CG  LEU B 122      14.827   1.717 -13.512  1.00 10.00      B   
ATOM   4595  CD1 LEU B 122      13.656   1.966 -14.450  1.00 10.00      B   
ATOM   4596  CD2 LEU B 122      14.331   1.316 -12.131  1.00 10.00      B   
ATOM   4597  C   LEU B 122      17.756  -0.838 -13.900  1.00 10.00      B   
ATOM   4598  O   LEU B 122      18.533  -0.727 -14.851  1.00 10.00      B   
ATOM   4599  N   THR B 123      17.468  -1.998 -13.330  1.00 10.00      B   
ATOM   4600  HN  THR B 123      16.839  -2.012 -12.571  1.00 10.00      B   
ATOM   4601  CA  THR B 123      18.050  -3.254 -13.781  1.00 10.00      B   
ATOM   4602  CB  THR B 123      17.968  -4.303 -12.651  1.00 10.00      B   
ATOM   4603  OG1 THR B 123      16.599  -4.470 -12.260  1.00 10.00      B   
ATOM   4604  HG1 THR B 123      16.556  -4.958 -11.424  1.00 10.00      B   
ATOM   4605  CG2 THR B 123      18.787  -3.864 -11.446  1.00 10.00      B   
ATOM   4606  C   THR B 123      17.275  -3.790 -14.990  1.00 10.00      B   
ATOM   4607  O   THR B 123      16.219  -3.259 -15.338  1.00 10.00      B   
ATOM   4608  N   PRO B 124      17.776  -4.853 -15.651  1.00 10.00      B   
ATOM   4609  CA  PRO B 124      17.094  -5.451 -16.807  1.00 10.00      B   
ATOM   4610  CB  PRO B 124      18.129  -6.436 -17.358  1.00 10.00      B   
ATOM   4611  CG  PRO B 124      18.976  -6.781 -16.184  1.00 10.00      B   
ATOM   4612  CD  PRO B 124      19.049  -5.537 -15.350  1.00 10.00      B   
ATOM   4613  C   PRO B 124      15.823  -6.201 -16.392  1.00 10.00      B   
ATOM   4614  O   PRO B 124      15.105  -6.744 -17.230  1.00 10.00      B   
ATOM   4615  N   HIS B 125      15.555  -6.228 -15.095  1.00 10.00      B   
ATOM   4616  HN  HIS B 125      16.167  -5.776 -14.474  1.00 10.00      B   
ATOM   4617  CA  HIS B 125      14.377  -6.900 -14.562  1.00 10.00      B   
ATOM   4618  CB  HIS B 125      14.782  -8.160 -13.794  1.00 10.00      B   
ATOM   4619  CG  HIS B 125      14.448  -9.438 -14.498  1.00 10.00      B   
ATOM   4620  ND1 HIS B 125      13.739 -10.462 -13.906  1.00 10.00      B   
ATOM   4621  HD1 HIS B 125      13.384 -10.460 -12.976  1.00 10.00      B   
ATOM   4622  CD2 HIS B 125      14.733  -9.859 -15.753  1.00 10.00      B   
ATOM   4623  CE1 HIS B 125      13.608 -11.456 -14.761  1.00 10.00      B   
ATOM   4624  NE2 HIS B 125      14.200 -11.115 -15.889  1.00 10.00      B   
ATOM   4625  HE2 HIS B 125      14.248 -11.677 -16.696  1.00 10.00      B   
ATOM   4626  C   HIS B 125      13.612  -5.958 -13.645  1.00 10.00      B   
ATOM   4627  O   HIS B 125      12.898  -6.396 -12.741  1.00 10.00      B   
ATOM   4628  N   ALA B 126      13.773  -4.662 -13.895  1.00 10.00      B   
ATOM   4629  HN  ALA B 126      14.351  -4.394 -14.642  1.00 10.00      B   
ATOM   4630  CA  ALA B 126      13.126  -3.623 -13.104  1.00 10.00      B   
ATOM   4631  CB  ALA B 126      13.514  -2.244 -13.614  1.00 10.00      B   
ATOM   4632  C   ALA B 126      11.608  -3.776 -13.079  1.00 10.00      B   
ATOM   4633  O   ALA B 126      10.932  -3.597 -14.096  1.00 10.00      B   
ATOM   4634  N   THR B 127      11.087  -4.136 -11.915  1.00 10.00      B   
ATOM   4635  HN  THR B 127      11.686  -4.318 -11.158  1.00 10.00      B   
ATOM   4636  CA  THR B 127       9.654  -4.307 -11.732  1.00 10.00      B   
ATOM   4637  CB  THR B 127       9.383  -5.246 -10.546  1.00 10.00      B   
ATOM   4638  OG1 THR B 127      10.596  -5.946 -10.230  1.00 10.00      B   
ATOM   4639  HG1 THR B 127      10.722  -6.670 -10.853  1.00 10.00      B   
ATOM   4640  CG2 THR B 127       8.299  -6.253 -10.898  1.00 10.00      B   
ATOM   4641  C   THR B 127       8.989  -2.955 -11.477  1.00 10.00      B   
ATOM   4642  O   THR B 127       7.800  -2.771 -11.733  1.00 10.00      B   
ATOM   4643  N   MET B 128       9.774  -2.007 -10.988  1.00 10.00      B   
ATOM   4644  HN  MET B 128      10.719  -2.207 -10.833  1.00 10.00      B   
ATOM   4645  CA  MET B 128       9.280  -0.664 -10.706  1.00 10.00      B   
ATOM   4646  CB  MET B 128       9.715  -0.212  -9.308  1.00 10.00      B   
ATOM   4647  CG  MET B 128       9.165  -1.059  -8.173  1.00 10.00      B   
ATOM   4648  SD  MET B 128       9.814  -0.568  -6.563  1.00 10.00      B   
ATOM   4649  CE  MET B 128       8.918  -1.685  -5.487  1.00 10.00      B   
ATOM   4650  C   MET B 128       9.827   0.298 -11.751  1.00 10.00      B   
ATOM   4651  O   MET B 128      10.810  -0.015 -12.428  1.00 10.00      B   
ATOM   4652  N   VAL B 129       9.198   1.456 -11.893  1.00 10.00      B   
ATOM   4653  HN  VAL B 129       8.414   1.658 -11.324  1.00 10.00      B   
ATOM   4654  CA  VAL B 129       9.646   2.441 -12.868  1.00 10.00      B   
ATOM   4655  CB  VAL B 129       8.570   2.762 -13.931  1.00 10.00      B   
ATOM   4656  CG1 VAL B 129       8.205   1.515 -14.721  1.00 10.00      B   
ATOM   4657  CG2 VAL B 129       7.333   3.387 -13.305  1.00 10.00      B   
ATOM   4658  C   VAL B 129      10.133   3.724 -12.194  1.00 10.00      B   
ATOM   4659  O   VAL B 129       9.767   4.022 -11.053  1.00 10.00      B   
ATOM   4660  N   ILE B 130      10.949   4.491 -12.914  1.00 10.00      B   
ATOM   4661  HN  ILE B 130      11.181   4.215 -13.827  1.00 10.00      B   
ATOM   4662  CA  ILE B 130      11.502   5.738 -12.386  1.00 10.00      B   
ATOM   4663  CB  ILE B 130      12.602   6.334 -13.292  1.00 10.00      B   
ATOM   4664  CG1 ILE B 130      12.131   6.419 -14.748  1.00 10.00      B   
ATOM   4665  CG2 ILE B 130      13.882   5.518 -13.181  1.00 10.00      B   
ATOM   4666  CD1 ILE B 130      13.048   7.217 -15.651  1.00 10.00      B   
ATOM   4667  C   ILE B 130      10.416   6.779 -12.137  1.00 10.00      B   
ATOM   4668  O   ILE B 130      10.575   7.664 -11.293  1.00 10.00      B   
ATOM   4669  N   SER B 131       9.312   6.666 -12.867  1.00 10.00      B   
ATOM   4670  HN  SER B 131       9.250   5.949 -13.536  1.00 10.00      B   
ATOM   4671  CA  SER B 131       8.194   7.588 -12.723  1.00 10.00      B   
ATOM   4672  CB  SER B 131       7.097   7.225 -13.728  1.00 10.00      B   
ATOM   4673  OG  SER B 131       7.663   6.788 -14.957  1.00 10.00      B   
ATOM   4674  HG  SER B 131       6.966   6.737 -15.627  1.00 10.00      B   
ATOM   4675  C   SER B 131       7.639   7.558 -11.297  1.00 10.00      B   
ATOM   4676  O   SER B 131       7.221   8.584 -10.757  1.00 10.00      B   
ATOM   4677  N   GLU B 132       7.668   6.378 -10.687  1.00 10.00      B   
ATOM   4678  HN  GLU B 132       8.037   5.603 -11.164  1.00 10.00      B   
ATOM   4679  CA  GLU B 132       7.176   6.201  -9.328  1.00 10.00      B   
ATOM   4680  CB  GLU B 132       6.898   4.720  -9.057  1.00 10.00      B   
ATOM   4681  CG  GLU B 132       6.030   4.057 -10.113  1.00 10.00      B   
ATOM   4682  CD  GLU B 132       5.959   2.553  -9.955  1.00 10.00      B   
ATOM   4683  OE1 GLU B 132       6.918   1.859 -10.351  1.00 10.00      B   
ATOM   4684  OE2 GLU B 132       4.937   2.057  -9.433  1.00 10.00      B   
ATOM   4685  C   GLU B 132       8.190   6.734  -8.324  1.00 10.00      B   
ATOM   4686  O   GLU B 132       7.831   7.374  -7.336  1.00 10.00      B   
ATOM   4687  N   LEU B 133       9.463   6.481  -8.601  1.00 10.00      B   
ATOM   4688  HN  LEU B 133       9.680   5.980  -9.418  1.00 10.00      B   
ATOM   4689  CA  LEU B 133      10.545   6.918  -7.729  1.00 10.00      B   
ATOM   4690  CB  LEU B 133      11.870   6.300  -8.179  1.00 10.00      B   
ATOM   4691  CG  LEU B 133      11.925   4.771  -8.198  1.00 10.00      B   
ATOM   4692  CD1 LEU B 133      13.158   4.290  -8.944  1.00 10.00      B   
ATOM   4693  CD2 LEU B 133      11.899   4.212  -6.785  1.00 10.00      B   
ATOM   4694  C   LEU B 133      10.656   8.440  -7.695  1.00 10.00      B   
ATOM   4695  O   LEU B 133      11.049   9.020  -6.682  1.00 10.00      B   
ATOM   4696  N   GLU B 134      10.309   9.077  -8.807  1.00 10.00      B   
ATOM   4697  HN  GLU B 134      10.022   8.552  -9.587  1.00 10.00      B   
ATOM   4698  CA  GLU B 134      10.365  10.531  -8.915  1.00 10.00      B   
ATOM   4699  CB  GLU B 134      10.081  10.960 -10.357  1.00 10.00      B   
ATOM   4700  CG  GLU B 134      10.030  12.465 -10.559  1.00 10.00      B   
ATOM   4701  CD  GLU B 134       9.733  12.852 -11.988  1.00 10.00      B   
ATOM   4702  OE1 GLU B 134       8.668  13.456 -12.239  1.00 10.00      B   
ATOM   4703  OE2 GLU B 134      10.566  12.557 -12.870  1.00 10.00      B   
ATOM   4704  C   GLU B 134       9.376  11.205  -7.964  1.00 10.00      B   
ATOM   4705  O   GLU B 134       9.739  12.101  -7.201  1.00 10.00      B   
ATOM   4706  N   LYS B 135       8.131  10.757  -8.002  1.00 10.00      B   
ATOM   4707  HN  LYS B 135       7.907  10.023  -8.613  1.00 10.00      B   
ATOM   4708  CA  LYS B 135       7.084  11.323  -7.161  1.00 10.00      B   
ATOM   4709  CB  LYS B 135       5.711  10.889  -7.671  1.00 10.00      B   
ATOM   4710  CG  LYS B 135       5.414  11.406  -9.069  1.00 10.00      B   
ATOM   4711  CD  LYS B 135       4.382  10.557  -9.791  1.00 10.00      B   
ATOM   4712  CE  LYS B 135       4.448  10.794 -11.292  1.00 10.00      B   
ATOM   4713  NZ  LYS B 135       3.370  10.081 -12.027  1.00 10.00      B   
ATOM   4714  HZ1 LYS B 135       3.651   9.932 -13.015  1.00 10.00      B   
ATOM   4715  HZ2 LYS B 135       2.489  10.650 -12.016  1.00 10.00      B   
ATOM   4716  HZ3 LYS B 135       3.180   9.160 -11.586  1.00 10.00      B   
ATOM   4717  C   LYS B 135       7.278  10.955  -5.693  1.00 10.00      B   
ATOM   4718  O   LYS B 135       6.774  11.634  -4.795  1.00 10.00      B   
ATOM   4719  N   ALA B 136       8.024   9.887  -5.456  1.00 10.00      B   
ATOM   4720  HN  ALA B 136       8.392   9.383  -6.214  1.00 10.00      B   
ATOM   4721  CA  ALA B 136       8.298   9.431  -4.104  1.00 10.00      B   
ATOM   4722  CB  ALA B 136       8.635   7.951  -4.103  1.00 10.00      B   
ATOM   4723  C   ALA B 136       9.423  10.238  -3.464  1.00 10.00      B   
ATOM   4724  O   ALA B 136       9.466  10.400  -2.247  1.00 10.00      B   
ATOM   4725  N   VAL B 137      10.333  10.750  -4.288  1.00 10.00      B   
ATOM   4726  HN  VAL B 137      10.255  10.590  -5.254  1.00 10.00      B   
ATOM   4727  CA  VAL B 137      11.452  11.538  -3.782  1.00 10.00      B   
ATOM   4728  CB  VAL B 137      12.679  11.509  -4.729  1.00 10.00      B   
ATOM   4729  CG1 VAL B 137      12.516  12.466  -5.899  1.00 10.00      B   
ATOM   4730  CG2 VAL B 137      13.958  11.805  -3.962  1.00 10.00      B   
ATOM   4731  C   VAL B 137      11.025  12.976  -3.488  1.00 10.00      B   
ATOM   4732  O   VAL B 137      11.618  13.654  -2.646  1.00 10.00      B   
ATOM   4733  N   LEU B 138       9.987  13.431  -4.182  1.00 10.00      B   
ATOM   4734  HN  LEU B 138       9.566  12.848  -4.849  1.00 10.00      B   
ATOM   4735  CA  LEU B 138       9.472  14.780  -3.988  1.00 10.00      B   
ATOM   4736  CB  LEU B 138       8.576  15.189  -5.160  1.00 10.00      B   
ATOM   4737  CG  LEU B 138       9.274  15.355  -6.512  1.00 10.00      B   
ATOM   4738  CD1 LEU B 138       8.270  15.735  -7.589  1.00 10.00      B   
ATOM   4739  CD2 LEU B 138      10.384  16.392  -6.418  1.00 10.00      B   
ATOM   4740  C   LEU B 138       8.707  14.874  -2.675  1.00 10.00      B   
ATOM   4741  O   LEU B 138       8.914  15.797  -1.885  1.00 10.00      B   
ATOM   4742  N   LYS B 139       7.829  13.909  -2.444  1.00 10.00      B   
ATOM   4743  HN  LYS B 139       7.719  13.196  -3.107  1.00 10.00      B   
ATOM   4744  CA  LYS B 139       7.032  13.868  -1.226  1.00 10.00      B   
ATOM   4745  CB  LYS B 139       5.617  14.406  -1.478  1.00 10.00      B   
ATOM   4746  CG  LYS B 139       5.551  15.899  -1.769  1.00 10.00      B   
ATOM   4747  CD  LYS B 139       4.129  16.347  -2.068  1.00 10.00      B   
ATOM   4748  CE  LYS B 139       4.072  17.842  -2.351  1.00 10.00      B   
ATOM   4749  NZ  LYS B 139       2.698  18.296  -2.686  1.00 10.00      B   
ATOM   4750  HZ1 LYS B 139       2.315  17.733  -3.477  1.00 10.00      B   
ATOM   4751  HZ2 LYS B 139       2.711  19.299  -2.968  1.00 10.00      B   
ATOM   4752  HZ3 LYS B 139       2.073  18.188  -1.860  1.00 10.00      B   
ATOM   4753  C   LYS B 139       6.970  12.439  -0.700  1.00 10.00      B   
ATOM   4754  O   LYS B 139       6.105  11.659  -1.105  1.00 10.00      B   
ATOM   4755  N   PRO B 140       7.903  12.078   0.194  1.00 10.00      B   
ATOM   4756  CA  PRO B 140       7.975  10.733   0.770  1.00 10.00      B   
ATOM   4757  CB  PRO B 140       9.400  10.677   1.320  1.00 10.00      B   
ATOM   4758  CG  PRO B 140       9.705  12.085   1.697  1.00 10.00      B   
ATOM   4759  CD  PRO B 140       8.962  12.959   0.720  1.00 10.00      B   
ATOM   4760  C   PRO B 140       6.974  10.521   1.900  1.00 10.00      B   
ATOM   4761  O   PRO B 140       6.341  11.467   2.379  1.00 10.00      B   
ATOM   4762  N   ARG B 141       6.833   9.271   2.318  1.00 10.00      B   
ATOM   4763  HN  ARG B 141       7.358   8.564   1.888  1.00 10.00      B   
ATOM   4764  CA  ARG B 141       5.917   8.922   3.392  1.00 10.00      B   
ATOM   4765  CB  ARG B 141       5.326   7.530   3.165  1.00 10.00      B   
ATOM   4766  CG  ARG B 141       4.139   7.509   2.215  1.00 10.00      B   
ATOM   4767  CD  ARG B 141       3.023   8.423   2.703  1.00 10.00      B   
ATOM   4768  NE  ARG B 141       2.590   8.087   4.062  1.00 10.00      B   
ATOM   4769  HE  ARG B 141       2.337   7.150   4.235  1.00 10.00      B   
ATOM   4770  CZ  ARG B 141       2.528   8.962   5.068  1.00 10.00      B   
ATOM   4771  NH1 ARG B 141       2.871  10.231   4.872  1.00 10.00      B   
ATOM   4772 HH11 ARG B 141       2.824  10.915   5.657  1.00 10.00      B   
ATOM   4773 HH12 ARG B 141       3.186  10.553   3.932  1.00 10.00      B   
ATOM   4774  NH2 ARG B 141       2.116   8.568   6.266  1.00 10.00      B   
ATOM   4775 HH21 ARG B 141       1.841   7.573   6.426  1.00 10.00      B   
ATOM   4776 HH22 ARG B 141       2.068   9.248   7.055  1.00 10.00      B   
ATOM   4777  C   ARG B 141       6.606   8.982   4.748  1.00 10.00      B   
ATOM   4778  O   ARG B 141       6.153   9.678   5.657  1.00 10.00      B   
ATOM   4779  N   TYR B 142       7.709   8.259   4.879  1.00 10.00      B   
ATOM   4780  HN  TYR B 142       8.041   7.740   4.113  1.00 10.00      B   
ATOM   4781  CA  TYR B 142       8.450   8.229   6.130  1.00 10.00      B   
ATOM   4782  CB  TYR B 142       9.067   6.850   6.364  1.00 10.00      B   
ATOM   4783  CG  TYR B 142       8.055   5.728   6.461  1.00 10.00      B   
ATOM   4784  CD1 TYR B 142       7.225   5.610   7.567  1.00 10.00      B   
ATOM   4785  CD2 TYR B 142       7.936   4.784   5.450  1.00 10.00      B   
ATOM   4786  CE1 TYR B 142       6.304   4.583   7.663  1.00 10.00      B   
ATOM   4787  CE2 TYR B 142       7.019   3.757   5.537  1.00 10.00      B   
ATOM   4788  CZ  TYR B 142       6.205   3.660   6.646  1.00 10.00      B   
ATOM   4789  OH  TYR B 142       5.292   2.633   6.738  1.00 10.00      B   
ATOM   4790  HH  TYR B 142       4.583   2.886   7.348  1.00 10.00      B   
ATOM   4791  C   TYR B 142       9.528   9.305   6.147  1.00 10.00      B   
ATOM   4792  O   TYR B 142       9.876   9.865   5.107  1.00 10.00      B   
ATOM   4793  N   THR B 143      10.050   9.585   7.330  1.00 10.00      B   
ATOM   4794  HN  THR B 143       9.737   9.091   8.119  1.00 10.00      B   
ATOM   4795  CA  THR B 143      11.082  10.596   7.498  1.00 10.00      B   
ATOM   4796  CB  THR B 143      11.254  10.942   8.989  1.00 10.00      B   
ATOM   4797  OG1 THR B 143       9.959  11.143   9.574  1.00 10.00      B   
ATOM   4798  HG1 THR B 143       9.300  11.225   8.869  1.00 10.00      B   
ATOM   4799  CG2 THR B 143      12.087  12.203   9.164  1.00 10.00      B   
ATOM   4800  C   THR B 143      12.426  10.133   6.929  1.00 10.00      B   
ATOM   4801  O   THR B 143      12.952   9.091   7.325  1.00 10.00      B   
ATOM   4802  N   PRO B 144      12.981  10.898   5.975  1.00 10.00      B   
ATOM   4803  CA  PRO B 144      14.270  10.596   5.355  1.00 10.00      B   
ATOM   4804  CB  PRO B 144      14.284  11.470   4.090  1.00 10.00      B   
ATOM   4805  CG  PRO B 144      12.925  12.086   4.003  1.00 10.00      B   
ATOM   4806  CD  PRO B 144      12.386  12.108   5.401  1.00 10.00      B   
ATOM   4807  C   PRO B 144      15.434  10.973   6.270  1.00 10.00      B   
ATOM   4808  O   PRO B 144      15.607  12.142   6.632  1.00 10.00      B   
ATOM   4809  N   TYR B 145      16.221   9.977   6.652  1.00 10.00      B   
ATOM   4810  HN  TYR B 145      16.031   9.068   6.332  1.00 10.00      B   
ATOM   4811  CA  TYR B 145      17.364  10.196   7.527  1.00 10.00      B   
ATOM   4812  CB  TYR B 145      17.074   9.700   8.949  1.00 10.00      B   
ATOM   4813  CG  TYR B 145      16.330   8.379   9.029  1.00 10.00      B   
ATOM   4814  CD1 TYR B 145      16.895   7.206   8.545  1.00 10.00      B   
ATOM   4815  CD2 TYR B 145      15.062   8.308   9.593  1.00 10.00      B   
ATOM   4816  CE1 TYR B 145      16.220   6.002   8.622  1.00 10.00      B   
ATOM   4817  CE2 TYR B 145      14.378   7.108   9.673  1.00 10.00      B   
ATOM   4818  CZ  TYR B 145      14.962   5.958   9.184  1.00 10.00      B   
ATOM   4819  OH  TYR B 145      14.286   4.758   9.264  1.00 10.00      B   
ATOM   4820  HH  TYR B 145      14.893   4.035   9.063  1.00 10.00      B   
ATOM   4821  C   TYR B 145      18.621   9.537   6.970  1.00 10.00      B   
ATOM   4822  O   TYR B 145      18.549   8.689   6.074  1.00 10.00      B   
ATOM   4823  N   LEU B 146      19.769   9.924   7.500  1.00 10.00      B   
ATOM   4824  HN  LEU B 146      19.761  10.607   8.213  1.00 10.00      B   
ATOM   4825  CA  LEU B 146      21.042   9.372   7.057  1.00 10.00      B   
ATOM   4826  CB  LEU B 146      22.114  10.462   7.023  1.00 10.00      B   
ATOM   4827  CG  LEU B 146      21.912  11.565   5.984  1.00 10.00      B   
ATOM   4828  CD1 LEU B 146      22.755  12.781   6.325  1.00 10.00      B   
ATOM   4829  CD2 LEU B 146      22.245  11.055   4.590  1.00 10.00      B   
ATOM   4830  C   LEU B 146      21.477   8.206   7.942  1.00 10.00      B   
ATOM   4831  O   LEU B 146      22.406   8.323   8.744  1.00 10.00      B   
ATOM   4832  N   GLY B 147      20.795   7.080   7.796  1.00 10.00      B   
ATOM   4833  HN  GLY B 147      20.060   7.045   7.148  1.00 10.00      B   
ATOM   4834  CA  GLY B 147      21.119   5.910   8.587  1.00 10.00      B   
ATOM   4835  C   GLY B 147      20.288   5.836   9.849  1.00 10.00      B   
ATOM   4836  O   GLY B 147      19.357   5.035   9.941  1.00 10.00      B   
ATOM   4837  N   ARG B 148      20.618   6.671  10.825  1.00 10.00      B   
ATOM   4838  HN  ARG B 148      21.365   7.294  10.692  1.00 10.00      B   
ATOM   4839  CA  ARG B 148      19.882   6.695  12.081  1.00 10.00      B   
ATOM   4840  CB  ARG B 148      20.817   6.831  13.290  1.00 10.00      B   
ATOM   4841  CG  ARG B 148      21.825   5.700  13.456  1.00 10.00      B   
ATOM   4842  CD  ARG B 148      21.240   4.340  13.092  1.00 10.00      B   
ATOM   4843  NE  ARG B 148      20.111   3.956  13.943  1.00 10.00      B   
ATOM   4844  HE  ARG B 148      19.577   4.681  14.341  1.00 10.00      B   
ATOM   4845  CZ  ARG B 148      19.768   2.693  14.196  1.00 10.00      B   
ATOM   4846  NH1 ARG B 148      20.472   1.692  13.676  1.00 10.00      B   
ATOM   4847 HH11 ARG B 148      21.292   1.891  13.065  1.00 10.00      B   
ATOM   4848 HH12 ARG B 148      20.203   0.702  13.875  1.00 10.00      B   
ATOM   4849  NH2 ARG B 148      18.716   2.430  14.961  1.00 10.00      B   
ATOM   4850 HH21 ARG B 148      18.150   3.210  15.363  1.00 10.00      B   
ATOM   4851 HH22 ARG B 148      18.445   1.440  15.160  1.00 10.00      B   
ATOM   4852  C   ARG B 148      18.867   7.828  12.072  1.00 10.00      B   
ATOM   4853  O   ARG B 148      18.977   8.763  11.280  1.00 10.00      B   
ATOM   4854  N   ARG B 149      17.895   7.753  12.971  1.00 10.00      B   
ATOM   4855  HN  ARG B 149      17.884   6.998  13.600  1.00 10.00      B   
ATOM   4856  CA  ARG B 149      16.848   8.765  13.058  1.00 10.00      B   
ATOM   4857  CB  ARG B 149      15.687   8.270  13.927  1.00 10.00      B   
ATOM   4858  CG  ARG B 149      15.021   7.007  13.403  1.00 10.00      B   
ATOM   4859  CD  ARG B 149      13.963   6.492  14.363  1.00 10.00      B   
ATOM   4860  NE  ARG B 149      12.844   7.423  14.508  1.00 10.00      B   
ATOM   4861  HE  ARG B 149      13.007   8.368  14.274  1.00 10.00      B   
ATOM   4862  CZ  ARG B 149      11.630   7.071  14.924  1.00 10.00      B   
ATOM   4863  NH1 ARG B 149      11.367   5.808  15.246  1.00 10.00      B   
ATOM   4864 HH11 ARG B 149      12.108   5.077  15.172  1.00 10.00      B   
ATOM   4865 HH12 ARG B 149      10.412   5.539  15.571  1.00 10.00      B   
ATOM   4866  NH2 ARG B 149      10.679   7.987  15.029  1.00 10.00      B   
ATOM   4867 HH21 ARG B 149       9.727   7.717  15.357  1.00 10.00      B   
ATOM   4868 HH22 ARG B 149      10.877   8.984  14.785  1.00 10.00      B   
ATOM   4869  C   ARG B 149      17.383  10.097  13.583  1.00 10.00      B   
ATOM   4870  O   ARG B 149      16.751  11.136  13.414  1.00 10.00      B   
ATOM   4871  N   SER B 150      18.551  10.066  14.211  1.00 10.00      B   
ATOM   4872  HN  SER B 150      19.019   9.213  14.316  1.00 10.00      B   
ATOM   4873  CA  SER B 150      19.156  11.275  14.755  1.00 10.00      B   
ATOM   4874  CB  SER B 150      19.893  10.942  16.051  1.00 10.00      B   
ATOM   4875  OG  SER B 150      20.544   9.684  15.949  1.00 10.00      B   
ATOM   4876  HG  SER B 150      21.451   9.770  16.272  1.00 10.00      B   
ATOM   4877  C   SER B 150      20.110  11.925  13.753  1.00 10.00      B   
ATOM   4878  O   SER B 150      20.863  12.839  14.097  1.00 10.00      B   
ATOM   4879  N   CYS B 151      20.073  11.450  12.514  1.00 10.00      B   
ATOM   4880  HN  CYS B 151      19.450  10.723  12.297  1.00 10.00      B   
ATOM   4881  CA  CYS B 151      20.931  11.980  11.466  1.00 10.00      B   
ATOM   4882  CB  CYS B 151      21.819  10.869  10.907  1.00 10.00      B   
ATOM   4883  SG  CYS B 151      22.659   9.889  12.176  1.00 10.00      B   
ATOM   4884  HG  CYS B 151      23.018  10.712  13.153  1.00 10.00      B   
ATOM   4885  C   CYS B 151      20.098  12.611  10.354  1.00 10.00      B   
ATOM   4886  O   CYS B 151      19.661  11.927   9.428  1.00 10.00      B   
ATOM   4887  N   PRO B 152      19.851  13.927  10.443  1.00 10.00      B   
ATOM   4888  CA  PRO B 152      19.065  14.655   9.453  1.00 10.00      B   
ATOM   4889  CB  PRO B 152      18.506  15.812  10.281  1.00 10.00      B   
ATOM   4890  CG  PRO B 152      19.576  16.105  11.281  1.00 10.00      B   
ATOM   4891  CD  PRO B 152      20.320  14.813  11.523  1.00 10.00      B   
ATOM   4892  C   PRO B 152      19.924  15.196   8.310  1.00 10.00      B   
ATOM   4893  O   PRO B 152      21.154  15.229   8.402  1.00 10.00      B   
ATOM   4894  N   LEU B 153      19.267  15.623   7.237  1.00 10.00      B   
ATOM   4895  HN  LEU B 153      18.288  15.568   7.225  1.00 10.00      B   
ATOM   4896  CA  LEU B 153      19.963  16.167   6.077  1.00 10.00      B   
ATOM   4897  CB  LEU B 153      19.343  15.655   4.773  1.00 10.00      B   
ATOM   4898  CG  LEU B 153      19.712  14.229   4.357  1.00 10.00      B   
ATOM   4899  CD1 LEU B 153      18.790  13.218   5.021  1.00 10.00      B   
ATOM   4900  CD2 LEU B 153      19.676  14.085   2.844  1.00 10.00      B   
ATOM   4901  C   LEU B 153      19.960  17.692   6.086  1.00 10.00      B   
ATOM   4902  O   LEU B 153      19.069  18.322   6.665  1.00 10.00      B   
ATOM   4903  N   THR B 154      20.966  18.273   5.450  1.00 10.00      B   
ATOM   4904  HN  THR B 154      21.657  17.706   5.038  1.00 10.00      B   
ATOM   4905  CA  THR B 154      21.099  19.721   5.359  1.00 10.00      B   
ATOM   4906  CB  THR B 154      22.547  20.155   5.664  1.00 10.00      B   
ATOM   4907  OG1 THR B 154      23.261  19.059   6.256  1.00 10.00      B   
ATOM   4908  HG1 THR B 154      24.133  18.982   5.846  1.00 10.00      B   
ATOM   4909  CG2 THR B 154      22.562  21.339   6.620  1.00 10.00      B   
ATOM   4910  C   THR B 154      20.733  20.197   3.956  1.00 10.00      B   
ATOM   4911  O   THR B 154      20.450  21.376   3.739  1.00 10.00      B   
ATOM   4912  N   HIS B 155      20.734  19.262   3.013  1.00 10.00      B   
ATOM   4913  HN  HIS B 155      20.938  18.336   3.264  1.00 10.00      B   
ATOM   4914  CA  HIS B 155      20.420  19.556   1.621  1.00 10.00      B   
ATOM   4915  CB  HIS B 155      21.683  19.358   0.766  1.00 10.00      B   
ATOM   4916  CG  HIS B 155      21.788  20.252  -0.435  1.00 10.00      B   
ATOM   4917  ND1 HIS B 155      21.306  19.906  -1.682  1.00 10.00      B   
ATOM   4918  HD1 HIS B 155      20.847  19.067  -1.911  1.00 10.00      B   
ATOM   4919  CD2 HIS B 155      22.340  21.481  -0.581  1.00 10.00      B   
ATOM   4920  CE1 HIS B 155      21.556  20.883  -2.537  1.00 10.00      B   
ATOM   4921  NE2 HIS B 155      22.181  21.847  -1.895  1.00 10.00      B   
ATOM   4922  HE2 HIS B 155      22.486  22.690  -2.298  1.00 10.00      B   
ATOM   4923  C   HIS B 155      19.328  18.605   1.141  1.00 10.00      B   
ATOM   4924  O   HIS B 155      19.303  17.445   1.550  1.00 10.00      B   
ATOM   4925  N   PRO B 156      18.405  19.086   0.291  1.00 10.00      B   
ATOM   4926  CA  PRO B 156      17.320  18.259  -0.253  1.00 10.00      B   
ATOM   4927  CB  PRO B 156      16.703  19.156  -1.328  1.00 10.00      B   
ATOM   4928  CG  PRO B 156      16.995  20.540  -0.870  1.00 10.00      B   
ATOM   4929  CD  PRO B 156      18.329  20.479  -0.185  1.00 10.00      B   
ATOM   4930  C   PRO B 156      17.847  16.977  -0.894  1.00 10.00      B   
ATOM   4931  O   PRO B 156      18.934  16.963  -1.479  1.00 10.00      B   
ATOM   4932  N   LEU B 157      17.067  15.912  -0.792  1.00 10.00      B   
ATOM   4933  HN  LEU B 157      16.208  15.995  -0.325  1.00 10.00      B   
ATOM   4934  CA  LEU B 157      17.450  14.621  -1.344  1.00 10.00      B   
ATOM   4935  CB  LEU B 157      16.446  13.544  -0.929  1.00 10.00      B   
ATOM   4936  CG  LEU B 157      16.779  12.110  -1.345  1.00 10.00      B   
ATOM   4937  CD1 LEU B 157      18.165  11.715  -0.855  1.00 10.00      B   
ATOM   4938  CD2 LEU B 157      15.728  11.147  -0.817  1.00 10.00      B   
ATOM   4939  C   LEU B 157      17.586  14.665  -2.864  1.00 10.00      B   
ATOM   4940  O   LEU B 157      18.615  14.270  -3.411  1.00 10.00      B   
ATOM   4941  N   PHE B 158      16.554  15.149  -3.544  1.00 10.00      B   
ATOM   4942  HN  PHE B 158      15.765  15.464  -3.058  1.00 10.00      B   
ATOM   4943  CA  PHE B 158      16.573  15.223  -4.998  1.00 10.00      B   
ATOM   4944  CB  PHE B 158      15.172  15.510  -5.543  1.00 10.00      B   
ATOM   4945  CG  PHE B 158      15.118  15.620  -7.041  1.00 10.00      B   
ATOM   4946  CD1 PHE B 158      15.413  14.529  -7.841  1.00 10.00      B   
ATOM   4947  CD2 PHE B 158      14.774  16.817  -7.646  1.00 10.00      B   
ATOM   4948  CE1 PHE B 158      15.367  14.629  -9.218  1.00 10.00      B   
ATOM   4949  CE2 PHE B 158      14.726  16.924  -9.021  1.00 10.00      B   
ATOM   4950  CZ  PHE B 158      15.021  15.829  -9.807  1.00 10.00      B   
ATOM   4951  C   PHE B 158      17.566  16.273  -5.494  1.00 10.00      B   
ATOM   4952  O   PHE B 158      17.450  17.458  -5.168  1.00 10.00      B   
ATOM   4953  N   LEU B 159      18.544  15.833  -6.276  1.00 10.00      B   
ATOM   4954  HN  LEU B 159      18.596  14.875  -6.490  1.00 10.00      B   
ATOM   4955  CA  LEU B 159      19.547  16.737  -6.820  1.00 10.00      B   
ATOM   4956  CB  LEU B 159      20.955  16.156  -6.653  1.00 10.00      B   
ATOM   4957  CG  LEU B 159      22.117  17.096  -6.990  1.00 10.00      B   
ATOM   4958  CD1 LEU B 159      22.081  18.336  -6.111  1.00 10.00      B   
ATOM   4959  CD2 LEU B 159      23.448  16.377  -6.843  1.00 10.00      B   
ATOM   4960  C   LEU B 159      19.260  17.039  -8.289  1.00 10.00      B   
ATOM   4961  O   LEU B 159      19.334  18.189  -8.723  1.00 10.00      B   
ATOM   4962  N   GLY B 160      18.923  16.004  -9.048  1.00 10.00      B   
ATOM   4963  HN  GLY B 160      18.889  15.105  -8.656  1.00 10.00      B   
ATOM   4964  CA  GLY B 160      18.624  16.186 -10.452  1.00 10.00      B   
ATOM   4965  C   GLY B 160      18.532  14.869 -11.191  1.00 10.00      B   
ATOM   4966  O   GLY B 160      18.461  13.806 -10.570  1.00 10.00      B   
ATOM   4967  N   THR B 161      18.534  14.936 -12.513  1.00 10.00      B   
ATOM   4968  HN  THR B 161      18.599  15.811 -12.948  1.00 10.00      B   
ATOM   4969  CA  THR B 161      18.453  13.746 -13.343  1.00 10.00      B   
ATOM   4970  CB  THR B 161      16.984  13.361 -13.644  1.00 10.00      B   
ATOM   4971  OG1 THR B 161      16.937  12.174 -14.450  1.00 10.00      B   
ATOM   4972  HG1 THR B 161      17.492  11.490 -14.049  1.00 10.00      B   
ATOM   4973  CG2 THR B 161      16.252  14.493 -14.354  1.00 10.00      B   
ATOM   4974  C   THR B 161      19.216  13.958 -14.650  1.00 10.00      B   
ATOM   4975  O   THR B 161      19.326  15.084 -15.139  1.00 10.00      B   
ATOM   4976  N   CYS B 162      19.750  12.881 -15.204  1.00 10.00      B   
ATOM   4977  HN  CYS B 162      19.633  12.007 -14.767  1.00 10.00      B   
ATOM   4978  CA  CYS B 162      20.503  12.950 -16.447  1.00 10.00      B   
ATOM   4979  CB  CYS B 162      21.970  13.291 -16.162  1.00 10.00      B   
ATOM   4980  SG  CYS B 162      22.656  12.477 -14.699  1.00 10.00      B   
ATOM   4981  HG  CYS B 162      23.773  13.108 -14.357  1.00 10.00      B   
ATOM   4982  C   CYS B 162      20.390  11.635 -17.209  1.00 10.00      B   
ATOM   4983  O   CYS B 162      19.824  10.668 -16.701  1.00 10.00      B   
ATOM   4984  N   GLN B 163      20.909  11.608 -18.427  1.00 10.00      B   
ATOM   4985  HN  GLN B 163      21.340  12.416 -18.783  1.00 10.00      B   
ATOM   4986  CA  GLN B 163      20.871  10.411 -19.251  1.00 10.00      B   
ATOM   4987  CB  GLN B 163      19.854  10.567 -20.383  1.00 10.00      B   
ATOM   4988  CG  GLN B 163      18.462  10.048 -20.055  1.00 10.00      B   
ATOM   4989  CD  GLN B 163      18.010   8.971 -21.022  1.00 10.00      B   
ATOM   4990  OE1 GLN B 163      18.823   8.209 -21.542  1.00 10.00      B   
ATOM   4991  NE2 GLN B 163      16.713   8.899 -21.271  1.00 10.00      B   
ATOM   4992 HE21 GLN B 163      16.118   9.536 -20.819  1.00 10.00      B   
ATOM   4993 HE22 GLN B 163      16.396   8.221 -21.909  1.00 10.00      B   
ATOM   4994  C   GLN B 163      22.250  10.138 -19.829  1.00 10.00      B   
ATOM   4995  O   GLN B 163      22.865  11.026 -20.422  1.00 10.00      B   
ATOM   4996  N   ALA B 164      22.736   8.920 -19.650  1.00 10.00      B   
ATOM   4997  HN  ALA B 164      22.193   8.250 -19.172  1.00 10.00      B   
ATOM   4998  CA  ALA B 164      24.048   8.539 -20.154  1.00 10.00      B   
ATOM   4999  CB  ALA B 164      25.145   9.117 -19.267  1.00 10.00      B   
ATOM   5000  C   ALA B 164      24.175   7.026 -20.222  1.00 10.00      B   
ATOM   5001  O   ALA B 164      23.284   6.301 -19.782  1.00 10.00      B   
ATOM   5002  N   SER B 165      25.268   6.552 -20.798  1.00 10.00      B   
ATOM   5003  HN  SER B 165      25.917   7.178 -21.182  1.00 10.00      B   
ATOM   5004  CA  SER B 165      25.512   5.123 -20.900  1.00 10.00      B   
ATOM   5005  CB  SER B 165      26.266   4.811 -22.192  1.00 10.00      B   
ATOM   5006  OG  SER B 165      25.748   5.571 -23.272  1.00 10.00      B   
ATOM   5007  HG  SER B 165      26.317   6.333 -23.429  1.00 10.00      B   
ATOM   5008  C   SER B 165      26.307   4.638 -19.693  1.00 10.00      B   
ATOM   5009  O   SER B 165      26.001   3.601 -19.108  1.00 10.00      B   
ATOM   5010  N   ASP B 166      27.313   5.415 -19.310  1.00 10.00      B   
ATOM   5011  HN  ASP B 166      27.493   6.238 -19.808  1.00 10.00      B   
ATOM   5012  CA  ASP B 166      28.163   5.075 -18.176  1.00 10.00      B   
ATOM   5013  CB  ASP B 166      29.621   5.440 -18.472  1.00 10.00      B   
ATOM   5014  CG  ASP B 166      30.165   4.770 -19.718  1.00 10.00      B   
ATOM   5015  OD1 ASP B 166      30.781   3.690 -19.600  1.00 10.00      B   
ATOM   5016  OD2 ASP B 166      29.981   5.320 -20.825  1.00 10.00      B   
ATOM   5017  C   ASP B 166      27.701   5.815 -16.931  1.00 10.00      B   
ATOM   5018  O   ASP B 166      27.455   7.020 -16.980  1.00 10.00      B   
ATOM   5019  N   PRO B 167      27.560   5.105 -15.799  1.00 10.00      B   
ATOM   5020  CA  PRO B 167      27.128   5.707 -14.531  1.00 10.00      B   
ATOM   5021  CB  PRO B 167      27.153   4.538 -13.537  1.00 10.00      B   
ATOM   5022  CG  PRO B 167      27.985   3.485 -14.188  1.00 10.00      B   
ATOM   5023  CD  PRO B 167      27.794   3.658 -15.666  1.00 10.00      B   
ATOM   5024  C   PRO B 167      28.075   6.815 -14.075  1.00 10.00      B   
ATOM   5025  O   PRO B 167      27.646   7.814 -13.497  1.00 10.00      B   
ATOM   5026  N   GLN B 168      29.362   6.637 -14.359  1.00 10.00      B   
ATOM   5027  HN  GLN B 168      29.639   5.818 -14.828  1.00 10.00      B   
ATOM   5028  CA  GLN B 168      30.374   7.618 -13.990  1.00 10.00      B   
ATOM   5029  CB  GLN B 168      31.768   7.096 -14.349  1.00 10.00      B   
ATOM   5030  CG  GLN B 168      32.910   8.000 -13.910  1.00 10.00      B   
ATOM   5031  CD  GLN B 168      34.261   7.514 -14.400  1.00 10.00      B   
ATOM   5032  OE1 GLN B 168      34.477   6.316 -14.581  1.00 10.00      B   
ATOM   5033  NE2 GLN B 168      35.182   8.439 -14.612  1.00 10.00      B   
ATOM   5034 HE21 GLN B 168      34.948   9.375 -14.443  1.00 10.00      B   
ATOM   5035 HE22 GLN B 168      36.064   8.150 -14.931  1.00 10.00      B   
ATOM   5036  C   GLN B 168      30.118   8.947 -14.696  1.00 10.00      B   
ATOM   5037  O   GLN B 168      30.289  10.013 -14.109  1.00 10.00      B   
ATOM   5038  N   LYS B 169      29.674   8.868 -15.948  1.00 10.00      B   
ATOM   5039  HN  LYS B 169      29.517   7.984 -16.339  1.00 10.00      B   
ATOM   5040  CA  LYS B 169      29.400  10.057 -16.753  1.00 10.00      B   
ATOM   5041  CB  LYS B 169      29.105   9.665 -18.197  1.00 10.00      B   
ATOM   5042  CG  LYS B 169      30.325   9.165 -18.947  1.00 10.00      B   
ATOM   5043  CD  LYS B 169      29.951   8.629 -20.315  1.00 10.00      B   
ATOM   5044  CE  LYS B 169      31.190   8.287 -21.125  1.00 10.00      B   
ATOM   5045  NZ  LYS B 169      30.870   7.390 -22.264  1.00 10.00      B   
ATOM   5046  HZ1 LYS B 169      30.111   7.803 -22.844  1.00 10.00      B   
ATOM   5047  HZ2 LYS B 169      30.556   6.459 -21.908  1.00 10.00      B   
ATOM   5048  HZ3 LYS B 169      31.712   7.254 -22.858  1.00 10.00      B   
ATOM   5049  C   LYS B 169      28.247  10.872 -16.181  1.00 10.00      B   
ATOM   5050  O   LYS B 169      28.221  12.095 -16.299  1.00 10.00      B   
ATOM   5051  N   ALA B 170      27.298  10.191 -15.554  1.00 10.00      B   
ATOM   5052  HN  ALA B 170      27.370   9.216 -15.491  1.00 10.00      B   
ATOM   5053  CA  ALA B 170      26.148  10.862 -14.962  1.00 10.00      B   
ATOM   5054  CB  ALA B 170      25.097   9.843 -14.554  1.00 10.00      B   
ATOM   5055  C   ALA B 170      26.578  11.698 -13.762  1.00 10.00      B   
ATOM   5056  O   ALA B 170      26.071  12.798 -13.541  1.00 10.00      B   
ATOM   5057  N   LEU B 171      27.546  11.178 -13.015  1.00 10.00      B   
ATOM   5058  HN  LEU B 171      27.932  10.312 -13.269  1.00 10.00      B   
ATOM   5059  CA  LEU B 171      28.054  11.857 -11.831  1.00 10.00      B   
ATOM   5060  CB  LEU B 171      28.678  10.845 -10.865  1.00 10.00      B   
ATOM   5061  CG  LEU B 171      27.721   9.796 -10.290  1.00 10.00      B   
ATOM   5062  CD1 LEU B 171      28.493   8.707  -9.566  1.00 10.00      B   
ATOM   5063  CD2 LEU B 171      26.709  10.443  -9.357  1.00 10.00      B   
ATOM   5064  C   LEU B 171      29.068  12.937 -12.196  1.00 10.00      B   
ATOM   5065  O   LEU B 171      29.438  13.761 -11.363  1.00 10.00      B   
ATOM   5066  N   LEU B 172      29.506  12.939 -13.447  1.00 10.00      B   
ATOM   5067  HN  LEU B 172      29.171  12.260 -14.071  1.00 10.00      B   
ATOM   5068  CA  LEU B 172      30.477  13.923 -13.915  1.00 10.00      B   
ATOM   5069  CB  LEU B 172      31.283  13.369 -15.092  1.00 10.00      B   
ATOM   5070  CG  LEU B 172      32.280  12.253 -14.773  1.00 10.00      B   
ATOM   5071  CD1 LEU B 172      32.870  11.685 -16.054  1.00 10.00      B   
ATOM   5072  CD2 LEU B 172      33.383  12.761 -13.858  1.00 10.00      B   
ATOM   5073  C   LEU B 172      29.794  15.224 -14.319  1.00 10.00      B   
ATOM   5074  O   LEU B 172      30.455  16.219 -14.623  1.00 10.00      B   
ATOM   5075  N   ASN B 173      28.469  15.215 -14.304  1.00 10.00      B   
ATOM   5076  HN  ASN B 173      28.000  14.398 -14.037  1.00 10.00      B   
ATOM   5077  CA  ASN B 173      27.694  16.387 -14.679  1.00 10.00      B   
ATOM   5078  CB  ASN B 173      26.469  15.971 -15.500  1.00 10.00      B   
ATOM   5079  CG  ASN B 173      26.782  15.700 -16.961  1.00 10.00      B   
ATOM   5080  OD1 ASN B 173      27.867  15.229 -17.306  1.00 10.00      B   
ATOM   5081  ND2 ASN B 173      25.831  15.998 -17.829  1.00 10.00      B   
ATOM   5082 HD21 ASN B 173      24.990  16.374 -17.486  1.00 10.00      B   
ATOM   5083 HD22 ASN B 173      25.997  15.825 -18.781  1.00 10.00      B   
ATOM   5084  C   ASN B 173      27.246  17.176 -13.454  1.00 10.00      B   
ATOM   5085  O   ASN B 173      26.406  18.072 -13.558  1.00 10.00      B   
ATOM   5086  N   TYR B 174      27.800  16.845 -12.292  1.00 10.00      B   
ATOM   5087  HN  TYR B 174      28.470  16.129 -12.265  1.00 10.00      B   
ATOM   5088  CA  TYR B 174      27.434  17.530 -11.055  1.00 10.00      B   
ATOM   5089  CB  TYR B 174      26.523  16.653 -10.190  1.00 10.00      B   
ATOM   5090  CG  TYR B 174      25.147  16.471 -10.785  1.00 10.00      B   
ATOM   5091  CD1 TYR B 174      24.881  15.437 -11.675  1.00 10.00      B   
ATOM   5092  CD2 TYR B 174      24.118  17.348 -10.475  1.00 10.00      B   
ATOM   5093  CE1 TYR B 174      23.630  15.285 -12.242  1.00 10.00      B   
ATOM   5094  CE2 TYR B 174      22.863  17.199 -11.030  1.00 10.00      B   
ATOM   5095  CZ  TYR B 174      22.625  16.168 -11.915  1.00 10.00      B   
ATOM   5096  OH  TYR B 174      21.381  16.027 -12.482  1.00 10.00      B   
ATOM   5097  HH  TYR B 174      21.001  16.899 -12.645  1.00 10.00      B   
ATOM   5098  C   TYR B 174      28.659  17.992 -10.272  1.00 10.00      B   
ATOM   5099  O   TYR B 174      29.667  17.284 -10.193  1.00 10.00      B   
ATOM   5100  N   GLU B 175      28.562  19.184  -9.693  1.00 10.00      B   
ATOM   5101  HN  GLU B 175      27.723  19.686  -9.767  1.00 10.00      B   
ATOM   5102  CA  GLU B 175      29.658  19.760  -8.930  1.00 10.00      B   
ATOM   5103  CB  GLU B 175      29.727  21.269  -9.155  1.00 10.00      B   
ATOM   5104  CG  GLU B 175      30.707  21.695 -10.229  1.00 10.00      B   
ATOM   5105  CD  GLU B 175      30.734  23.197 -10.415  1.00 10.00      B   
ATOM   5106  OE1 GLU B 175      30.977  23.920  -9.427  1.00 10.00      B   
ATOM   5107  OE2 GLU B 175      30.515  23.660 -11.554  1.00 10.00      B   
ATOM   5108  C   GLU B 175      29.512  19.477  -7.442  1.00 10.00      B   
ATOM   5109  O   GLU B 175      28.398  19.361  -6.927  1.00 10.00      B   
ATOM   5110  N   PRO B 176      30.642  19.348  -6.729  1.00 10.00      B   
ATOM   5111  CA  PRO B 176      31.983  19.443  -7.318  1.00 10.00      B   
ATOM   5112  CB  PRO B 176      32.906  19.610  -6.100  1.00 10.00      B   
ATOM   5113  CG  PRO B 176      31.999  19.801  -4.928  1.00 10.00      B   
ATOM   5114  CD  PRO B 176      30.707  19.133  -5.284  1.00 10.00      B   
ATOM   5115  C   PRO B 176      32.340  18.165  -8.067  1.00 10.00      B   
ATOM   5116  O   PRO B 176      31.828  17.093  -7.753  1.00 10.00      B   
ATOM   5117  N   VAL B 177      33.204  18.278  -9.058  1.00 10.00      B   
ATOM   5118  HN  VAL B 177      33.588  19.159  -9.263  1.00 10.00      B   
ATOM   5119  CA  VAL B 177      33.612  17.121  -9.844  1.00 10.00      B   
ATOM   5120  CB  VAL B 177      33.919  17.497 -11.308  1.00 10.00      B   
ATOM   5121  CG1 VAL B 177      34.277  16.259 -12.116  1.00 10.00      B   
ATOM   5122  CG2 VAL B 177      32.733  18.214 -11.935  1.00 10.00      B   
ATOM   5123  C   VAL B 177      34.830  16.450  -9.216  1.00 10.00      B   
ATOM   5124  O   VAL B 177      35.833  17.109  -8.933  1.00 10.00      B   
ATOM   5125  N   GLY B 178      34.727  15.148  -8.989  1.00 10.00      B   
ATOM   5126  HN  GLY B 178      33.896  14.682  -9.224  1.00 10.00      B   
ATOM   5127  CA  GLY B 178      35.817  14.404  -8.395  1.00 10.00      B   
ATOM   5128  C   GLY B 178      35.333  13.517  -7.267  1.00 10.00      B   
ATOM   5129  O   GLY B 178      34.134  13.255  -7.151  1.00 10.00      B   
ATOM   5130  N   GLY B 179      36.258  13.044  -6.449  1.00 10.00      B   
ATOM   5131  HN  GLY B 179      37.199  13.258  -6.616  1.00 10.00      B   
ATOM   5132  CA  GLY B 179      35.900  12.201  -5.327  1.00 10.00      B   
ATOM   5133  C   GLY B 179      36.114  10.729  -5.611  1.00 10.00      B   
ATOM   5134  O   GLY B 179      36.859  10.365  -6.521  1.00 10.00      B   
ATOM   5135  N   ASP B 180      35.456   9.885  -4.830  1.00 10.00      B   
ATOM   5136  HN  ASP B 180      34.862  10.244  -4.136  1.00 10.00      B   
ATOM   5137  CA  ASP B 180      35.566   8.440  -4.987  1.00 10.00      B   
ATOM   5138  CB  ASP B 180      36.171   7.800  -3.734  1.00 10.00      B   
ATOM   5139  CG  ASP B 180      37.688   7.806  -3.730  1.00 10.00      B   
ATOM   5140  OD1 ASP B 180      38.291   8.867  -3.991  1.00 10.00      B   
ATOM   5141  OD2 ASP B 180      38.291   6.750  -3.443  1.00 10.00      B   
ATOM   5142  C   ASP B 180      34.194   7.849  -5.267  1.00 10.00      B   
ATOM   5143  O   ASP B 180      33.252   8.070  -4.508  1.00 10.00      B   
ATOM   5144  N   ILE B 181      34.085   7.108  -6.355  1.00 10.00      B   
ATOM   5145  HN  ILE B 181      34.882   6.952  -6.909  1.00 10.00      B   
ATOM   5146  CA  ILE B 181      32.819   6.516  -6.754  1.00 10.00      B   
ATOM   5147  CB  ILE B 181      32.529   6.808  -8.247  1.00 10.00      B   
ATOM   5148  CG1 ILE B 181      32.626   8.315  -8.518  1.00 10.00      B   
ATOM   5149  CG2 ILE B 181      31.162   6.277  -8.659  1.00 10.00      B   
ATOM   5150  CD1 ILE B 181      32.552   8.690  -9.982  1.00 10.00      B   
ATOM   5151  C   ILE B 181      32.786   5.007  -6.507  1.00 10.00      B   
ATOM   5152  O   ILE B 181      33.783   4.312  -6.681  1.00 10.00      B   
ATOM   5153  N   TYR B 182      31.631   4.525  -6.076  1.00 10.00      B   
ATOM   5154  HN  TYR B 182      30.889   5.155  -5.921  1.00 10.00      B   
ATOM   5155  CA  TYR B 182      31.406   3.109  -5.830  1.00 10.00      B   
ATOM   5156  CB  TYR B 182      31.111   2.849  -4.352  1.00 10.00      B   
ATOM   5157  CG  TYR B 182      32.337   2.819  -3.472  1.00 10.00      B   
ATOM   5158  CD1 TYR B 182      32.747   3.952  -2.787  1.00 10.00      B   
ATOM   5159  CD2 TYR B 182      33.082   1.657  -3.326  1.00 10.00      B   
ATOM   5160  CE1 TYR B 182      33.864   3.933  -1.977  1.00 10.00      B   
ATOM   5161  CE2 TYR B 182      34.202   1.628  -2.518  1.00 10.00      B   
ATOM   5162  CZ  TYR B 182      34.589   2.769  -1.847  1.00 10.00      B   
ATOM   5163  OH  TYR B 182      35.701   2.746  -1.038  1.00 10.00      B   
ATOM   5164  HH  TYR B 182      36.473   2.500  -1.563  1.00 10.00      B   
ATOM   5165  C   TYR B 182      30.223   2.664  -6.678  1.00 10.00      B   
ATOM   5166  O   TYR B 182      29.069   2.824  -6.282  1.00 10.00      B   
ATOM   5167  N   SER B 183      30.514   2.137  -7.853  1.00 10.00      B
[truncated: 28,187 more chars]
