# Supplementary material for: Large-scale discovery of protein interactions at residue resolution using co-evolution calculated from genomic sequences
Source: Nat Commun. 2021 Mar 2;12:1396. doi: 10.1038/s41467-021-21636-z (PMC7925567; doi:10.1038/s41467-021-21636-z)
Supplement: Supplementary file 12 — Supplementary Data 10 [file 41467_2021_21636_MOESM12_ESM.zip › supplementary/allpdb0172_CASC_CAS5/models/haddock_top10_haddock_29w.pdb]

REMARK FILENAME="haddock_29w.pdb0"
REMARK ===============================================================
REMARK HADDOCK run for haddock
REMARK initial structure: haddock_29.pdb
REMARK final NOE weights: unambig 50 amb: 50
REMARK ===============================================================
REMARK            total,bonds,angles,improper,dihe,vdw,elec,air,cdih,coup,rdcs,vean,dani,xpcs,rg
REMARK energies: -39.3453, 0, 0, 0, 0, -51.7755, -455.861, 468.291, 0, 0, 0, 0, 0, 0, 0
REMARK ===============================================================
REMARK            bonds,angles,impropers,dihe,air,cdih,coup,rdcs,vean,dani,xpcs
REMARK rms-dev.: 0,0,0,0,13.9953,0,0, 0, 0, 0, 0
REMARK ===============================================================
REMARK               air,cdih,coup,rdcs,vean,dani,xpcs
REMARK               >0.3,>5,>1,>0,>5,>0.2,>0.2
REMARK violations.: 5, 0, 0, 0, 0, 0, 0
REMARK ===============================================================
REMARK                        CVpartition#,violations,rms
REMARK AIRs cross-validation: 2, 0, NaN
REMARK ===============================================================
REMARK NCS energy: 0
REMARK ===============================================================
REMARK Symmetry energy: 0
REMARK ===============================================================
REMARK Desolvation energy: 25.3884
REMARK Internal energy free molecules: 144305
REMARK Internal energy complex: -20802.9
REMARK Binding energy: -165591
REMARK ===============================================================
REMARK buried surface area: 1888.37
REMARK ===============================================================
REMARK water - chain1: 0 0 0
REMARK water - chain2: 0 0 0
REMARK water - chain3: 0 0 0
REMARK water - chain4: 0 0 0
REMARK water - chain5: 0 0 0
REMARK water - chain6: 0 0 0
REMARK ===============================================================
REMARK water - water: 0 0 0
REMARK ===============================================================
REMARK DATE:27-Jul-2020  07:16:57       created by user: he47
REMARK VERSION:1.3
ATOM      1  CB  MET A   1       4.194  10.462   1.820  1.00 10.00      A   
ATOM      2  CG  MET A   1       5.101  10.543   0.605  1.00 10.00      A   
ATOM      3  SD  MET A   1       5.590   8.918  -0.004  1.00 10.00      A   
ATOM      4  CE  MET A   1       6.446   9.372  -1.510  1.00 10.00      A   
ATOM      5  C   MET A   1       2.226   9.313   2.883  1.00 10.00      A   
ATOM      6  O   MET A   1       2.582   9.817   3.949  1.00 10.00      A   
ATOM      7  N   MET A   1       1.959  10.569   0.754  1.00 10.00      A   
ATOM      8  HT1 MET A   1       2.471  10.972  -0.054  1.00 10.00      A   
ATOM      9  HT2 MET A   1       1.578  11.345   1.329  1.00 10.00      A   
ATOM     10  HT3 MET A   1       1.170   9.996   0.396  1.00 10.00      A   
ATOM     11  CA  MET A   1       2.873   9.731   1.565  1.00 10.00      A   
ATOM     12  N   SER A   2       1.265   8.403   2.800  1.00 10.00      A   
ATOM     13  HN  SER A   2       1.020   8.042   1.923  1.00 10.00      A   
ATOM     14  CA  SER A   2       0.565   7.904   3.979  1.00 10.00      A   
ATOM     15  CB  SER A   2      -0.685   8.749   4.256  1.00 10.00      A   
ATOM     16  OG  SER A   2      -0.368  10.130   4.367  1.00 10.00      A   
ATOM     17  HG  SER A   2      -0.127  10.332   5.282  1.00 10.00      A   
ATOM     18  C   SER A   2       0.168   6.449   3.749  1.00 10.00      A   
ATOM     19  O   SER A   2       0.219   5.967   2.612  1.00 10.00      A   
ATOM     20  N   ASN A   3      -0.226   5.755   4.810  1.00 10.00      A   
ATOM     21  HN  ASN A   3      -0.231   6.185   5.693  1.00 10.00      A   
ATOM     22  CA  ASN A   3      -0.618   4.355   4.697  1.00 10.00      A   
ATOM     23  CB  ASN A   3       0.293   3.471   5.546  1.00 10.00      A   
ATOM     24  CG  ASN A   3       1.144   2.541   4.702  1.00 10.00      A   
ATOM     25  OD1 ASN A   3       1.429   2.817   3.534  1.00 10.00      A   
ATOM     26  ND2 ASN A   3       1.563   1.436   5.294  1.00 10.00      A   
ATOM     27 HD21 ASN A   3       1.307   1.288   6.228  1.00 10.00      A   
ATOM     28 HD22 ASN A   3       2.106   0.805   4.774  1.00 10.00      A   
ATOM     29  C   ASN A   3      -2.082   4.131   5.062  1.00 10.00      A   
ATOM     30  O   ASN A   3      -2.568   2.998   5.047  1.00 10.00      A   
ATOM     31  N   PHE A   4      -2.787   5.209   5.377  1.00 10.00      A   
ATOM     32  HN  PHE A   4      -2.352   6.087   5.360  1.00 10.00      A   
ATOM     33  CA  PHE A   4      -4.199   5.123   5.734  1.00 10.00      A   
ATOM     34  CB  PHE A   4      -4.419   5.443   7.218  1.00 10.00      A   
ATOM     35  CG  PHE A   4      -3.935   4.365   8.146  1.00 10.00      A   
ATOM     36  CD1 PHE A   4      -2.723   4.490   8.803  1.00 10.00      A   
ATOM     37  CD2 PHE A   4      -4.691   3.223   8.353  1.00 10.00      A   
ATOM     38  CE1 PHE A   4      -2.271   3.495   9.649  1.00 10.00      A   
ATOM     39  CE2 PHE A   4      -4.246   2.224   9.199  1.00 10.00      A   
ATOM     40  CZ  PHE A   4      -3.034   2.361   9.847  1.00 10.00      A   
ATOM     41  C   PHE A   4      -5.034   6.045   4.853  1.00 10.00      A   
ATOM     42  O   PHE A   4      -4.978   7.271   4.985  1.00 10.00      A   
ATOM     43  N   ILE A   5      -5.805   5.447   3.955  1.00 10.00      A   
ATOM     44  HN  ILE A   5      -5.815   4.465   3.913  1.00 10.00      A   
ATOM     45  CA  ILE A   5      -6.642   6.204   3.031  1.00 10.00      A   
ATOM     46  CB  ILE A   5      -6.731   5.504   1.659  1.00 10.00      A   
ATOM     47  CG1 ILE A   5      -5.325   5.238   1.113  1.00 10.00      A   
ATOM     48  CG2 ILE A   5      -7.533   6.351   0.680  1.00 10.00      A   
ATOM     49  CD1 ILE A   5      -5.307   4.479  -0.195  1.00 10.00      A   
ATOM     50  C   ILE A   5      -8.050   6.407   3.583  1.00 10.00      A   
ATOM     51  O   ILE A   5      -8.721   5.447   3.970  1.00 10.00      A   
ATOM     52  N   ASN A   6      -8.491   7.658   3.616  1.00 10.00      A   
ATOM     53  HN  ASN A   6      -7.906   8.382   3.294  1.00 10.00      A   
ATOM     54  CA  ASN A   6      -9.822   7.989   4.110  1.00 10.00      A   
ATOM     55  CB  ASN A   6      -9.743   8.984   5.275  1.00 10.00      A   
ATOM     56  CG  ASN A   6      -8.993   8.453   6.481  1.00 10.00      A   
ATOM     57  OD1 ASN A   6      -9.583   7.858   7.383  1.00 10.00      A   
ATOM     58  ND2 ASN A   6      -7.689   8.676   6.512  1.00 10.00      A   
ATOM     59 HD21 ASN A   6      -7.285   9.164   5.762  1.00 10.00      A   
ATOM     60 HD22 ASN A   6      -7.180   8.340   7.278  1.00 10.00      A   
ATOM     61  C   ASN A   6     -10.659   8.595   2.990  1.00 10.00      A   
ATOM     62  O   ASN A   6     -10.386   9.709   2.535  1.00 10.00      A   
ATOM     63  N   ILE A   7     -11.662   7.857   2.534  1.00 10.00      A   
ATOM     64  HN  ILE A   7     -11.819   6.966   2.916  1.00 10.00      A   
ATOM     65  CA  ILE A   7     -12.538   8.340   1.475  1.00 10.00      A   
ATOM     66  CB  ILE A   7     -12.686   7.317   0.327  1.00 10.00      A   
ATOM     67  CG1 ILE A   7     -11.311   6.933  -0.226  1.00 10.00      A   
ATOM     68  CG2 ILE A   7     -13.561   7.890  -0.783  1.00 10.00      A   
ATOM     69  CD1 ILE A   7     -11.347   5.822  -1.256  1.00 10.00      A   
ATOM     70  C   ILE A   7     -13.916   8.671   2.042  1.00 10.00      A   
ATOM     71  O   ILE A   7     -14.562   7.828   2.670  1.00 10.00      A   
ATOM     72  N   HIS A   8     -14.349   9.908   1.837  1.00 10.00      A   
ATOM     73  HN  HIS A   8     -13.785  10.535   1.329  1.00 10.00      A   
ATOM     74  CA  HIS A   8     -15.646  10.362   2.321  1.00 10.00      A   
ATOM     75  CB  HIS A   8     -15.483  11.508   3.330  1.00 10.00      A   
ATOM     76  CG  HIS A   8     -14.565  11.230   4.485  1.00 10.00      A   
ATOM     77  ND1 HIS A   8     -14.970  11.298   5.798  1.00 10.00      A   
ATOM     78  HD1 HIS A   8     -15.886  11.508   6.107  1.00 10.00      A   
ATOM     79  CD2 HIS A   8     -13.244  10.928   4.522  1.00 10.00      A   
ATOM     80  CE1 HIS A   8     -13.944  11.055   6.591  1.00 10.00      A   
ATOM     81  NE2 HIS A   8     -12.885  10.827   5.842  1.00 10.00      A   
ATOM     82  HE2 HIS A   8     -11.980  10.643   6.178  1.00 10.00      A   
ATOM     83  C   HIS A   8     -16.480  10.841   1.139  1.00 10.00      A   
ATOM     84  O   HIS A   8     -16.065  11.744   0.408  1.00 10.00      A   
ATOM     85  N   VAL A   9     -17.643  10.233   0.944  1.00 10.00      A   
ATOM     86  HN  VAL A   9     -17.926   9.524   1.565  1.00 10.00      A   
ATOM     87  CA  VAL A   9     -18.512  10.590  -0.171  1.00 10.00      A   
ATOM     88  CB  VAL A   9     -18.629   9.421  -1.177  1.00 10.00      A   
ATOM     89  CG1 VAL A   9     -19.451   9.825  -2.390  1.00 10.00      A   
ATOM     90  CG2 VAL A   9     -17.254   8.930  -1.604  1.00 10.00      A   
ATOM     91  C   VAL A   9     -19.913  10.989   0.300  1.00 10.00      A   
ATOM     92  O   VAL A   9     -20.497  10.343   1.175  1.00 10.00      A   
ATOM     93  N   LEU A  10     -20.435  12.062  -0.288  1.00 10.00      A   
ATOM     94  HN  LEU A  10     -19.900  12.540  -0.963  1.00 10.00      A   
ATOM     95  CA  LEU A  10     -21.773  12.552   0.023  1.00 10.00      A   
ATOM     96  CB  LEU A  10     -21.727  14.015   0.471  1.00 10.00      A   
ATOM     97  CG  LEU A  10     -21.655  14.266   1.976  1.00 10.00      A   
ATOM     98  CD1 LEU A  10     -21.705  15.758   2.260  1.00 10.00      A   
ATOM     99  CD2 LEU A  10     -22.790  13.550   2.692  1.00 10.00      A   
ATOM    100  C   LEU A  10     -22.657  12.420  -1.211  1.00 10.00      A   
ATOM    101  O   LEU A  10     -22.371  13.012  -2.256  1.00 10.00      A   
ATOM    102  N   ILE A  11     -23.730  11.652  -1.091  1.00 10.00      A   
ATOM    103  HN  ILE A  11     -23.926  11.229  -0.225  1.00 10.00      A   
ATOM    104  CA  ILE A  11     -24.629  11.426  -2.214  1.00 10.00      A   
ATOM    105  CB  ILE A  11     -24.364  10.040  -2.847  1.00 10.00      A   
ATOM    106  CG1 ILE A  11     -25.318   9.763  -4.011  1.00 10.00      A   
ATOM    107  CG2 ILE A  11     -24.440   8.936  -1.799  1.00 10.00      A   
ATOM    108  CD1 ILE A  11     -25.069   8.436  -4.696  1.00 10.00      A   
ATOM    109  C   ILE A  11     -26.102  11.543  -1.809  1.00 10.00      A   
ATOM    110  O   ILE A  11     -26.527  10.984  -0.796  1.00 10.00      A   
ATOM    111  N   SER A  12     -26.871  12.275  -2.608  1.00 10.00      A   
ATOM    112  HN  SER A  12     -26.472  12.700  -3.398  1.00 10.00      A   
ATOM    113  CA  SER A  12     -28.292  12.462  -2.353  1.00 10.00      A   
ATOM    114  CB  SER A  12     -28.748  13.801  -2.934  1.00 10.00      A   
ATOM    115  OG  SER A  12     -27.791  14.819  -2.683  1.00 10.00      A   
ATOM    116  HG  SER A  12     -27.281  14.592  -1.898  1.00 10.00      A   
ATOM    117  C   SER A  12     -29.095  11.321  -2.979  1.00 10.00      A   
ATOM    118  O   SER A  12     -28.872  10.950  -4.132  1.00 10.00      A   
ATOM    119  N   HIS A  13     -30.019  10.754  -2.219  1.00 10.00      A   
ATOM    120  HN  HIS A  13     -30.165  11.086  -1.304  1.00 10.00      A   
ATOM    121  CA  HIS A  13     -30.835   9.655  -2.714  1.00 10.00      A   
ATOM    122  CB  HIS A  13     -30.748   8.443  -1.781  1.00 10.00      A   
ATOM    123  CG  HIS A  13     -29.483   7.649  -1.909  1.00 10.00      A   
ATOM    124  ND1 HIS A  13     -29.280   6.456  -1.252  1.00 10.00      A   
ATOM    125  HD1 HIS A  13     -29.932   6.007  -0.664  1.00 10.00      A   
ATOM    126  CD2 HIS A  13     -28.345   7.886  -2.609  1.00 10.00      A   
ATOM    127  CE1 HIS A  13     -28.077   5.996  -1.538  1.00 10.00      A   
ATOM    128  NE2 HIS A  13     -27.490   6.844  -2.358  1.00 10.00      A   
ATOM    129  HE2 HIS A  13     -26.587   6.742  -2.727  1.00 10.00      A   
ATOM    130  C   HIS A  13     -32.287  10.071  -2.883  1.00 10.00      A   
ATOM    131  O   HIS A  13     -32.859  10.730  -2.013  1.00 10.00      A   
ATOM    132  N   SER A  14     -32.868   9.684  -4.009  1.00 10.00      A   
ATOM    133  HN  SER A  14     -32.345   9.185  -4.666  1.00 10.00      A   
ATOM    134  CA  SER A  14     -34.258   9.985  -4.312  1.00 10.00      A   
ATOM    135  CB  SER A  14     -34.506   9.702  -5.794  1.00 10.00      A   
ATOM    136  OG  SER A  14     -33.402  10.122  -6.581  1.00 10.00      A   
ATOM    137  HG  SER A  14     -33.689  10.236  -7.496  1.00 10.00      A   
ATOM    138  C   SER A  14     -35.187   9.126  -3.446  1.00 10.00      A   
ATOM    139  O   SER A  14     -34.735   8.161  -2.829  1.00 10.00      A   
ATOM    140  N   PRO A  15     -36.489   9.471  -3.372  1.00 10.00      A   
ATOM    141  CA  PRO A  15     -37.467   8.714  -2.573  1.00 10.00      A   
ATOM    142  CB  PRO A  15     -38.802   9.387  -2.906  1.00 10.00      A   
ATOM    143  CG  PRO A  15     -38.434  10.759  -3.354  1.00 10.00      A   
ATOM    144  CD  PRO A  15     -37.108  10.628  -4.045  1.00 10.00      A   
ATOM    145  C   PRO A  15     -37.509   7.231  -2.949  1.00 10.00      A   
ATOM    146  O   PRO A  15     -38.122   6.846  -3.948  1.00 10.00      A   
ATOM    147  N   SER A  16     -36.853   6.408  -2.138  1.00 10.00      A   
ATOM    148  HN  SER A  16     -36.390   6.783  -1.353  1.00 10.00      A   
ATOM    149  CA  SER A  16     -36.795   4.975  -2.368  1.00 10.00      A   
ATOM    150  CB  SER A  16     -35.809   4.666  -3.506  1.00 10.00      A   
ATOM    151  OG  SER A  16     -35.888   3.307  -3.908  1.00 10.00      A   
ATOM    152  HG  SER A  16     -35.628   3.229  -4.832  1.00 10.00      A   
ATOM    153  C   SER A  16     -36.376   4.256  -1.083  1.00 10.00      A   
ATOM    154  O   SER A  16     -36.344   4.857  -0.005  1.00 10.00      A   
ATOM    155  N   CYS A  17     -36.060   2.977  -1.203  1.00 10.00      A   
ATOM    156  HN  CYS A  17     -36.102   2.560  -2.092  1.00 10.00      A   
ATOM    157  CA  CYS A  17     -35.639   2.170  -0.069  1.00 10.00      A   
ATOM    158  CB  CYS A  17     -36.839   1.443   0.546  1.00 10.00      A   
ATOM    159  SG  CYS A  17     -36.479   0.588   2.098  1.00 10.00      A   
ATOM    160  HG  CYS A  17     -35.872   1.450   2.905  1.00 10.00      A   
ATOM    161  C   CYS A  17     -34.581   1.165  -0.516  1.00 10.00      A   
ATOM    162  O   CYS A  17     -34.900   0.142  -1.122  1.00 10.00      A   
ATOM    163  N   LEU A  18     -33.323   1.465  -0.217  1.00 10.00      A   
ATOM    164  HN  LEU A  18     -33.133   2.288   0.282  1.00 10.00      A   
ATOM    165  CA  LEU A  18     -32.213   0.600  -0.604  1.00 10.00      A   
ATOM    166  CB  LEU A  18     -31.001   1.443  -1.017  1.00 10.00      A   
ATOM    167  CG  LEU A  18     -31.173   2.325  -2.255  1.00 10.00      A   
ATOM    168  CD1 LEU A  18     -29.968   3.231  -2.433  1.00 10.00      A   
ATOM    169  CD2 LEU A  18     -31.373   1.470  -3.493  1.00 10.00      A   
ATOM    170  C   LEU A  18     -31.812  -0.348   0.521  1.00 10.00      A   
ATOM    171  O   LEU A  18     -30.909  -1.172   0.354  1.00 10.00      A   
ATOM    172  N   ASN A  19     -32.471  -0.239   1.665  1.00 10.00      A   
ATOM    173  HN  ASN A  19     -33.193   0.418   1.750  1.00 10.00      A   
ATOM    174  CA  ASN A  19     -32.136  -1.093   2.795  1.00 10.00      A   
ATOM    175  CB  ASN A  19     -31.019  -0.469   3.633  1.00 10.00      A   
ATOM    176  CG  ASN A  19     -30.070  -1.508   4.191  1.00 10.00      A   
ATOM    177  OD1 ASN A  19     -30.203  -1.951   5.330  1.00 10.00      A   
ATOM    178  ND2 ASN A  19     -29.101  -1.907   3.385  1.00 10.00      A   
ATOM    179 HD21 ASN A  19     -29.054  -1.514   2.487  1.00 10.00      A   
ATOM    180 HD22 ASN A  19     -28.470  -2.589   3.718  1.00 10.00      A   
ATOM    181  C   ASN A  19     -33.342  -1.399   3.666  1.00 10.00      A   
ATOM    182  O   ASN A  19     -33.649  -0.659   4.602  1.00 10.00      A   
ATOM    183  N   ARG A  20     -34.027  -2.485   3.349  1.00 10.00      A   
ATOM    184  HN  ARG A  20     -33.740  -3.027   2.581  1.00 10.00      A   
ATOM    185  CA  ARG A  20     -35.190  -2.902   4.116  1.00 10.00      A   
ATOM    186  CB  ARG A  20     -36.376  -3.217   3.200  1.00 10.00      A   
ATOM    187  CG  ARG A  20     -36.100  -4.287   2.159  1.00 10.00      A   
ATOM    188  CD  ARG A  20     -37.315  -4.526   1.275  1.00 10.00      A   
ATOM    189  NE  ARG A  20     -36.955  -5.133  -0.010  1.00 10.00      A   
ATOM    190  HE  ARG A  20     -36.161  -4.769  -0.469  1.00 10.00      A   
ATOM    191  CZ  ARG A  20     -37.621  -6.139  -0.582  1.00 10.00      A   
ATOM    192  NH1 ARG A  20     -38.687  -6.666   0.010  1.00 10.00      A   
ATOM    193 HH11 ARG A  20     -39.015  -6.302   0.936  1.00 10.00      A   
ATOM    194 HH12 ARG A  20     -39.204  -7.452  -0.445  1.00 10.00      A   
ATOM    195  NH2 ARG A  20     -37.220  -6.619  -1.753  1.00 10.00      A   
ATOM    196 HH21 ARG A  20     -36.384  -6.215  -2.227  1.00 10.00      A   
ATOM    197 HH22 ARG A  20     -37.739  -7.406  -2.207  1.00 10.00      A   
ATOM    198  C   ARG A  20     -34.839  -4.109   4.978  1.00 10.00      A   
ATOM    199  O   ARG A  20     -33.994  -4.923   4.602  1.00 10.00      A   
ATOM    200  N   ASP A  21     -35.468  -4.214   6.138  1.00 10.00      A   
ATOM    201  HN  ASP A  21     -36.122  -3.525   6.395  1.00 10.00      A   
ATOM    202  CA  ASP A  21     -35.212  -5.327   7.041  1.00 10.00      A   
ATOM    203  CB  ASP A  21     -35.349  -4.912   8.516  1.00 10.00      A   
ATOM    204  CG  ASP A  21     -36.742  -4.471   8.932  1.00 10.00      A   
ATOM    205  OD1 ASP A  21     -37.678  -4.577   8.118  1.00 10.00      A   
ATOM    206  OD2 ASP A  21     -36.897  -4.021  10.091  1.00 10.00      A   
ATOM    207  C   ASP A  21     -36.093  -6.528   6.720  1.00 10.00      A   
ATOM    208  O   ASP A  21     -36.746  -6.570   5.674  1.00 10.00      A   
ATOM    209  N   ASP A  22     -36.116  -7.494   7.630  1.00 10.00      A   
ATOM    210  HN  ASP A  22     -35.582  -7.391   8.445  1.00 10.00      A   
ATOM    211  CA  ASP A  22     -36.910  -8.708   7.452  1.00 10.00      A   
ATOM    212  CB  ASP A  22     -36.541  -9.758   8.504  1.00 10.00      A   
ATOM    213  CG  ASP A  22     -35.123 -10.262   8.349  1.00 10.00      A   
ATOM    214  OD1 ASP A  22     -34.192  -9.604   8.869  1.00 10.00      A   
ATOM    215  OD2 ASP A  22     -34.926 -11.315   7.706  1.00 10.00      A   
ATOM    216  C   ASP A  22     -38.405  -8.412   7.505  1.00 10.00      A   
ATOM    217  O   ASP A  22     -39.228  -9.236   7.101  1.00 10.00      A   
ATOM    218  N   MET A  23     -38.749  -7.227   7.984  1.00 10.00      A   
ATOM    219  HN  MET A  23     -38.044  -6.595   8.252  1.00 10.00      A   
ATOM    220  CA  MET A  23     -40.141  -6.817   8.094  1.00 10.00      A   
ATOM    221  CB  MET A  23     -40.419  -6.205   9.470  1.00 10.00      A   
ATOM    222  CG  MET A  23     -40.411  -7.210  10.610  1.00 10.00      A   
ATOM    223  SD  MET A  23     -41.744  -8.424  10.494  1.00 10.00      A   
ATOM    224  CE  MET A  23     -43.185  -7.358  10.549  1.00 10.00      A   
ATOM    225  C   MET A  23     -40.491  -5.830   6.986  1.00 10.00      A   
ATOM    226  O   MET A  23     -41.562  -5.223   6.994  1.00 10.00      A   
ATOM    227  N   ASN A  24     -39.562  -5.676   6.042  1.00 10.00      A   
ATOM    228  HN  ASN A  24     -38.719  -6.174   6.128  1.00 10.00      A   
ATOM    229  CA  ASN A  24     -39.737  -4.781   4.897  1.00 10.00      A   
ATOM    230  CB  ASN A  24     -40.969  -5.163   4.068  1.00 10.00      A   
ATOM    231  CG  ASN A  24     -40.706  -6.343   3.154  1.00 10.00      A   
ATOM    232  OD1 ASN A  24     -39.619  -6.474   2.591  1.00 10.00      A   
ATOM    233  ND2 ASN A  24     -41.689  -7.217   3.010  1.00 10.00      A   
ATOM    234 HD21 ASN A  24     -42.528  -7.059   3.499  1.00 10.00      A   
ATOM    235 HD22 ASN A  24     -41.541  -7.989   2.424  1.00 10.00      A   
ATOM    236  C   ASN A  24     -39.786  -3.318   5.313  1.00 10.00      A   
ATOM    237  O   ASN A  24     -40.416  -2.493   4.650  1.00 10.00      A   
ATOM    238  N   MET A  25     -39.118  -3.003   6.411  1.00 10.00      A   
ATOM    239  HN  MET A  25     -38.645  -3.713   6.909  1.00 10.00      A   
ATOM    240  CA  MET A  25     -39.068  -1.640   6.911  1.00 10.00      A   
ATOM    241  CB  MET A  25     -39.345  -1.614   8.413  1.00 10.00      A   
ATOM    242  CG  MET A  25     -40.789  -1.901   8.786  1.00 10.00      A   
ATOM    243  SD  MET A  25     -41.038  -1.982  10.570  1.00 10.00      A   
ATOM    244  CE  MET A  25     -40.196  -0.489  11.086  1.00 10.00      A   
ATOM    245  C   MET A  25     -37.704  -1.031   6.626  1.00 10.00      A   
ATOM    246  O   MET A  25     -36.702  -1.746   6.558  1.00 10.00      A   
ATOM    247  N   GLN A  26     -37.670   0.279   6.458  1.00 10.00      A   
ATOM    248  HN  GLN A  26     -38.511   0.795   6.528  1.00 10.00      A   
ATOM    249  CA  GLN A  26     -36.427   0.984   6.181  1.00 10.00      A   
ATOM    250  CB  GLN A  26     -36.732   2.424   5.748  1.00 10.00      A   
ATOM    251  CG  GLN A  26     -35.516   3.318   5.549  1.00 10.00      A   
ATOM    252  CD  GLN A  26     -34.539   2.777   4.524  1.00 10.00      A   
ATOM    253  OE1 GLN A  26     -34.740   2.924   3.317  1.00 10.00      A   
ATOM    254  NE2 GLN A  26     -33.454   2.180   4.996  1.00 10.00      A   
ATOM    255 HE21 GLN A  26     -33.342   2.122   5.972  1.00 10.00      A   
ATOM    256 HE22 GLN A  26     -32.805   1.819   4.355  1.00 10.00      A   
ATOM    257  C   GLN A  26     -35.517   0.971   7.408  1.00 10.00      A   
ATOM    258  O   GLN A  26     -35.898   1.453   8.475  1.00 10.00      A   
ATOM    259  N   LYS A  27     -34.326   0.396   7.249  1.00 10.00      A   
ATOM    260  HN  LYS A  27     -34.099   0.007   6.375  1.00 10.00      A   
ATOM    261  CA  LYS A  27     -33.350   0.320   8.333  1.00 10.00      A   
ATOM    262  CB  LYS A  27     -32.104  -0.447   7.880  1.00 10.00      A   
ATOM    263  CG  LYS A  27     -32.223  -1.960   7.970  1.00 10.00      A   
ATOM    264  CD  LYS A  27     -32.263  -2.430   9.417  1.00 10.00      A   
ATOM    265  CE  LYS A  27     -32.257  -3.948   9.506  1.00 10.00      A   
ATOM    266  NZ  LYS A  27     -32.807  -4.438  10.800  1.00 10.00      A   
ATOM    267  HZ1 LYS A  27     -32.994  -5.461  10.748  1.00 10.00      A   
ATOM    268  HZ2 LYS A  27     -33.696  -3.946  11.023  1.00 10.00      A   
ATOM    269  HZ3 LYS A  27     -32.130  -4.263  11.567  1.00 10.00      A   
ATOM    270  C   LYS A  27     -32.954   1.715   8.798  1.00 10.00      A   
ATOM    271  O   LYS A  27     -32.644   2.587   7.982  1.00 10.00      A   
ATOM    272  N   ASP A  28     -32.967   1.921  10.105  1.00 10.00      A   
ATOM    273  HN  ASP A  28     -33.222   1.187  10.704  1.00 10.00      A   
ATOM    274  CA  ASP A  28     -32.614   3.210  10.680  1.00 10.00      A   
ATOM    275  CB  ASP A  28     -33.869   4.026  11.021  1.00 10.00      A   
ATOM    276  CG  ASP A  28     -34.822   3.317  11.968  1.00 10.00      A   
ATOM    277  OD1 ASP A  28     -34.431   3.009  13.110  1.00 10.00      A   
ATOM    278  OD2 ASP A  28     -35.984   3.085  11.580  1.00 10.00      A   
ATOM    279  C   ASP A  28     -31.743   3.040  11.915  1.00 10.00      A   
ATOM    280  O   ASP A  28     -31.526   1.921  12.384  1.00 10.00      A   
ATOM    281  N   ALA A  29     -31.235   4.149  12.427  1.00 10.00      A   
ATOM    282  HN  ALA A  29     -31.437   5.008  11.996  1.00 10.00      A   
ATOM    283  CA  ALA A  29     -30.392   4.137  13.614  1.00 10.00      A   
ATOM    284  CB  ALA A  29     -28.942   3.859  13.245  1.00 10.00      A   
ATOM    285  C   ALA A  29     -30.504   5.466  14.345  1.00 10.00      A   
ATOM    286  O   ALA A  29     -30.965   6.459  13.775  1.00 10.00      A   
ATOM    287  N   ILE A  30     -30.084   5.480  15.598  1.00 10.00      A   
ATOM    288  HN  ILE A  30     -29.726   4.656  15.991  1.00 10.00      A   
ATOM    289  CA  ILE A  30     -30.135   6.686  16.410  1.00 10.00      A   
ATOM    290  CB  ILE A  30     -30.726   6.405  17.812  1.00 10.00      A   
ATOM    291  CG1 ILE A  30     -32.078   5.692  17.693  1.00 10.00      A   
ATOM    292  CG2 ILE A  30     -30.876   7.700  18.602  1.00 10.00      A   
ATOM    293  CD1 ILE A  30     -32.586   5.123  19.000  1.00 10.00      A   
ATOM    294  C   ILE A  30     -28.741   7.286  16.563  1.00 10.00      A   
ATOM    295  O   ILE A  30     -27.901   6.756  17.291  1.00 10.00      A   
ATOM    296  N   PHE A  31     -28.500   8.385  15.864  1.00 10.00      A   
ATOM    297  HN  PHE A  31     -29.212   8.752  15.295  1.00 10.00      A   
ATOM    298  CA  PHE A  31     -27.218   9.072  15.926  1.00 10.00      A   
ATOM    299  CB  PHE A  31     -26.461   8.949  14.599  1.00 10.00      A   
ATOM    300  CG  PHE A  31     -25.082   9.546  14.626  1.00 10.00      A   
ATOM    301  CD1 PHE A  31     -24.027   8.862  15.205  1.00 10.00      A   
ATOM    302  CD2 PHE A  31     -24.842  10.793  14.071  1.00 10.00      A   
ATOM    303  CE1 PHE A  31     -22.758   9.409  15.230  1.00 10.00      A   
ATOM    304  CE2 PHE A  31     -23.576  11.347  14.092  1.00 10.00      A   
ATOM    305  CZ  PHE A  31     -22.532  10.654  14.673  1.00 10.00      A   
ATOM    306  C   PHE A  31     -27.443  10.534  16.284  1.00 10.00      A   
ATOM    307  O   PHE A  31     -28.105  11.268  15.544  1.00 10.00      A   
ATOM    308  N   GLY A  32     -26.907  10.945  17.423  1.00 10.00      A   
ATOM    309  HN  GLY A  32     -26.381  10.317  17.965  1.00 10.00      A   
ATOM    310  CA  GLY A  32     -27.078  12.311  17.872  1.00 10.00      A   
ATOM    311  C   GLY A  32     -28.413  12.491  18.559  1.00 10.00      A   
ATOM    312  O   GLY A  32     -28.888  13.610  18.738  1.00 10.00      A   
ATOM    313  N   GLY A  33     -29.019  11.371  18.939  1.00 10.00      A   
ATOM    314  HN  GLY A  33     -28.573  10.511  18.780  1.00 10.00      A   
ATOM    315  CA  GLY A  33     -30.309  11.404  19.604  1.00 10.00      A   
ATOM    316  C   GLY A  33     -31.456  11.544  18.625  1.00 10.00      A   
ATOM    317  O   GLY A  33     -32.599  11.781  19.017  1.00 10.00      A   
ATOM    318  N   LYS A  34     -31.148  11.402  17.346  1.00 10.00      A   
ATOM    319  HN  LYS A  34     -30.218  11.217  17.097  1.00 10.00      A   
ATOM    320  CA  LYS A  34     -32.151  11.514  16.301  1.00 10.00      A   
ATOM    321  CB  LYS A  34     -31.921  12.781  15.470  1.00 10.00      A   
ATOM    322  CG  LYS A  34     -32.146  14.079  16.231  1.00 10.00      A   
ATOM    323  CD  LYS A  34     -31.869  15.289  15.353  1.00 10.00      A   
ATOM    324  CE  LYS A  34     -32.127  16.587  16.102  1.00 10.00      A   
ATOM    325  NZ  LYS A  34     -33.576  16.813  16.336  1.00 10.00      A   
ATOM    326  HZ1 LYS A  34     -33.980  16.021  16.878  1.00 10.00      A   
ATOM    327  HZ2 LYS A  34     -34.077  16.885  15.430  1.00 10.00      A   
ATOM    328  HZ3 LYS A  34     -33.721  17.693  16.869  1.00 10.00      A   
ATOM    329  C   LYS A  34     -32.129  10.287  15.400  1.00 10.00      A   
ATOM    330  O   LYS A  34     -31.068   9.701  15.159  1.00 10.00      A   
ATOM    331  N   ARG A  35     -33.301   9.896  14.912  1.00 10.00      A   
ATOM    332  HN  ARG A  35     -34.111  10.395  15.150  1.00 10.00      A   
ATOM    333  CA  ARG A  35     -33.411   8.745  14.032  1.00 10.00      A   
ATOM    334  CB  ARG A  35     -34.822   8.148  14.063  1.00 10.00      A   
ATOM    335  CG  ARG A  35     -34.928   6.797  13.367  1.00 10.00      A   
ATOM    336  CD  ARG A  35     -36.367   6.434  13.031  1.00 10.00      A   
ATOM    337  NE  ARG A  35     -36.886   7.194  11.893  1.00 10.00      A   
ATOM    338  HE  ARG A  35     -36.949   8.171  11.997  1.00 10.00      A   
ATOM    339  CZ  ARG A  35     -37.286   6.644  10.741  1.00 10.00      A   
ATOM    340  NH1 ARG A  35     -37.228   5.327  10.564  1.00 10.00      A   
ATOM    341 HH11 ARG A  35     -37.547   4.903   9.663  1.00 10.00      A   
ATOM    342 HH12 ARG A  35     -36.861   4.703  11.321  1.00 10.00      A   
ATOM    343  NH2 ARG A  35     -37.739   7.420   9.758  1.00 10.00      A   
ATOM    344 HH21 ARG A  35     -38.057   6.994   8.851  1.00 10.00      A   
ATOM    345 HH22 ARG A  35     -37.779   8.456   9.880  1.00 10.00      A   
ATOM    346  C   ARG A  35     -33.056   9.138  12.607  1.00 10.00      A   
ATOM    347  O   ARG A  35     -33.566  10.127  12.075  1.00 10.00      A   
ATOM    348  N   ARG A  36     -32.175   8.371  12.004  1.00 10.00      A   
ATOM    349  HN  ARG A  36     -31.794   7.605  12.491  1.00 10.00      A   
ATOM    350  CA  ARG A  36     -31.755   8.620  10.643  1.00 10.00      A   
ATOM    351  CB  ARG A  36     -30.397   9.327  10.609  1.00 10.00      A   
ATOM    352  CG  ARG A  36     -29.453   8.933  11.732  1.00 10.00      A   
ATOM    353  CD  ARG A  36     -28.813  10.159  12.361  1.00 10.00      A   
ATOM    354  NE  ARG A  36     -28.067  10.946  11.383  1.00 10.00      A   
ATOM    355  HE  ARG A  36     -28.008  10.588  10.469  1.00 10.00      A   
ATOM    356  CZ  ARG A  36     -27.466  12.102  11.653  1.00 10.00      A   
ATOM    357  NH1 ARG A  36     -27.517  12.623  12.878  1.00 10.00      A   
ATOM    358 HH11 ARG A  36     -27.043  13.531  13.083  1.00 10.00      A   
ATOM    359 HH12 ARG A  36     -28.028  12.126  13.641  1.00 10.00      A   
ATOM    360  NH2 ARG A  36     -26.814  12.738  10.693  1.00 10.00      A   
ATOM    361 HH21 ARG A  36     -26.338  13.654  10.895  1.00 10.00      A   
ATOM    362 HH22 ARG A  36     -26.774  12.333   9.729  1.00 10.00      A   
ATOM    363  C   ARG A  36     -31.706   7.313   9.879  1.00 10.00      A   
ATOM    364  O   ARG A  36     -31.514   6.253  10.476  1.00 10.00      A   
ATOM    365  N   VAL A  37     -31.888   7.393   8.571  1.00 10.00      A   
ATOM    366  HN  VAL A  37     -32.021   8.275   8.161  1.00 10.00      A   
ATOM    367  CA  VAL A  37     -31.870   6.213   7.718  1.00 10.00      A   
ATOM    368  CB  VAL A  37     -32.341   6.563   6.289  1.00 10.00      A   
ATOM    369  CG1 VAL A  37     -32.453   5.313   5.437  1.00 10.00      A   
ATOM    370  CG2 VAL A  37     -33.673   7.301   6.325  1.00 10.00      A   
ATOM    371  C   VAL A  37     -30.457   5.637   7.671  1.00 10.00      A   
ATOM    372  O   VAL A  37     -29.479   6.386   7.721  1.00 10.00      A   
ATOM    373  N   ARG A  38     -30.347   4.316   7.617  1.00 10.00      A   
ATOM    374  HN  ARG A  38     -31.161   3.760   7.600  1.00 10.00      A   
ATOM    375  CA  ARG A  38     -29.042   3.673   7.575  1.00 10.00      A   
ATOM    376  CB  ARG A  38     -28.631   3.167   8.965  1.00 10.00      A   
ATOM    377  CG  ARG A  38     -29.192   1.799   9.335  1.00 10.00      A   
ATOM    378  CD  ARG A  38     -28.690   1.338  10.691  1.00 10.00      A   
ATOM    379  NE  ARG A  38     -28.527  -0.113  10.752  1.00 10.00      A   
ATOM    380  HE  ARG A  38     -27.905  -0.523  10.106  1.00 10.00      A   
ATOM    381  CZ  ARG A  38     -29.172  -0.905  11.609  1.00 10.00      A   
ATOM    382  NH1 ARG A  38     -30.037  -0.394  12.481  1.00 10.00      A   
ATOM    383 HH11 ARG A  38     -30.536  -1.020  13.153  1.00 10.00      A   
ATOM    384 HH12 ARG A  38     -30.225   0.634  12.499  1.00 10.00      A   
ATOM    385  NH2 ARG A  38     -28.945  -2.209  11.593  1.00 10.00      A   
ATOM    386 HH21 ARG A  38     -29.442  -2.838  12.261  1.00 10.00      A   
ATOM    387 HH22 ARG A  38     -28.263  -2.612  10.915  1.00 10.00      A   
ATOM    388  C   ARG A  38     -28.992   2.531   6.566  1.00 10.00      A   
ATOM    389  O   ARG A  38     -29.961   1.790   6.391  1.00 10.00      A   
ATOM    390  N   ILE A  39     -27.860   2.412   5.897  1.00 10.00      A   
ATOM    391  HN  ILE A  39     -27.146   3.070   6.052  1.00 10.00      A   
ATOM    392  CA  ILE A  39     -27.641   1.350   4.933  1.00 10.00      A   
ATOM    393  CB  ILE A  39     -27.198   1.904   3.555  1.00 10.00      A   
ATOM    394  CG1 ILE A  39     -28.249   2.877   3.006  1.00 10.00      A   
ATOM    395  CG2 ILE A  39     -26.963   0.768   2.569  1.00 10.00      A   
ATOM    396  CD1 ILE A  39     -27.866   3.526   1.691  1.00 10.00      A   
ATOM    397  C   ILE A  39     -26.572   0.410   5.483  1.00 10.00      A   
ATOM    398  O   ILE A  39     -25.575   0.862   6.054  1.00 10.00      A   
ATOM    399  N   SER A  40     -26.792  -0.888   5.351  1.00 10.00      A   
ATOM    400  HN  SER A  40     -27.613  -1.195   4.914  1.00 10.00      A   
ATOM    401  CA  SER A  40     -25.843  -1.869   5.841  1.00 10.00      A   
ATOM    402  CB  SER A  40     -26.474  -3.264   5.868  1.00 10.00      A   
ATOM    403  OG  SER A  40     -27.325  -3.466   4.754  1.00 10.00      A   
ATOM    404  HG  SER A  40     -27.996  -4.127   4.983  1.00 10.00      A   
ATOM    405  C   SER A  40     -24.565  -1.866   5.010  1.00 10.00      A   
ATOM    406  O   SER A  40     -24.613  -1.856   3.777  1.00 10.00      A   
ATOM    407  N   SER A  41     -23.428  -1.862   5.693  1.00 10.00      A   
ATOM    408  HN  SER A  41     -23.455  -1.853   6.672  1.00 10.00      A   
ATOM    409  CA  SER A  41     -22.133  -1.872   5.038  1.00 10.00      A   
ATOM    410  CB  SER A  41     -21.044  -1.818   6.105  1.00 10.00      A   
ATOM    411  OG  SER A  41     -21.567  -1.269   7.309  1.00 10.00      A   
ATOM    412  HG  SER A  41     -20.841  -0.927   7.847  1.00 10.00      A   
ATOM    413  C   SER A  41     -21.995  -3.134   4.193  1.00 10.00      A   
ATOM    414  O   SER A  41     -21.366  -3.127   3.135  1.00 10.00      A   
ATOM    415  N   GLN A  42     -22.619  -4.208   4.663  1.00 10.00      A   
ATOM    416  HN  GLN A  42     -23.102  -4.140   5.515  1.00 10.00      A   
ATOM    417  CA  GLN A  42     -22.598  -5.481   3.963  1.00 10.00      A   
ATOM    418  CB  GLN A  42     -23.264  -6.560   4.813  1.00 10.00      A   
ATOM    419  CG  GLN A  42     -22.520  -6.879   6.099  1.00 10.00      A   
ATOM    420  CD  GLN A  42     -23.421  -7.503   7.142  1.00 10.00      A   
ATOM    421  OE1 GLN A  42     -24.016  -6.804   7.961  1.00 10.00      A   
ATOM    422  NE2 GLN A  42     -23.535  -8.818   7.112  1.00 10.00      A   
ATOM    423 HE21 GLN A  42     -23.034  -9.311   6.426  1.00 10.00      A   
ATOM    424 HE22 GLN A  42     -24.123  -9.246   7.769  1.00 10.00      A   
ATOM    425  C   GLN A  42     -23.310  -5.363   2.621  1.00 10.00      A   
ATOM    426  O   GLN A  42     -22.883  -5.953   1.630  1.00 10.00      A   
ATOM    427  N   SER A  43     -24.393  -4.591   2.593  1.00 10.00      A   
ATOM    428  HN  SER A  43     -24.687  -4.144   3.416  1.00 10.00      A   
ATOM    429  CA  SER A  43     -25.150  -4.389   1.367  1.00 10.00      A   
ATOM    430  CB  SER A  43     -26.501  -3.731   1.660  1.00 10.00      A   
ATOM    431  OG  SER A  43     -27.303  -3.647   0.490  1.00 10.00      A   
ATOM    432  HG  SER A  43     -26.785  -3.919  -0.276  1.00 10.00      A   
ATOM    433  C   SER A  43     -24.343  -3.541   0.392  1.00 10.00      A   
ATOM    434  O   SER A  43     -24.341  -3.799  -0.813  1.00 10.00      A   
ATOM    435  N   LEU A  44     -23.654  -2.533   0.920  1.00 10.00      A   
ATOM    436  HN  LEU A  44     -23.708  -2.370   1.888  1.00 10.00      A   
ATOM    437  CA  LEU A  44     -22.827  -1.659   0.101  1.00 10.00      A   
ATOM    438  CB  LEU A  44     -22.284  -0.498   0.938  1.00 10.00      A   
ATOM    439  CG  LEU A  44     -23.315   0.520   1.434  1.00 10.00      A   
ATOM    440  CD1 LEU A  44     -22.701   1.430   2.486  1.00 10.00      A   
ATOM    441  CD2 LEU A  44     -23.864   1.337   0.273  1.00 10.00      A   
ATOM    442  C   LEU A  44     -21.675  -2.454  -0.499  1.00 10.00      A   
ATOM    443  O   LEU A  44     -21.396  -2.363  -1.692  1.00 10.00      A   
ATOM    444  N   LYS A  45     -21.033  -3.258   0.340  1.00 10.00      A   
ATOM    445  HN  LYS A  45     -21.317  -3.289   1.281  1.00 10.00      A   
ATOM    446  CA  LYS A  45     -19.915  -4.090  -0.084  1.00 10.00      A   
ATOM    447  CB  LYS A  45     -19.305  -4.793   1.129  1.00 10.00      A   
ATOM    448  CG  LYS A  45     -17.800  -4.988   1.061  1.00 10.00      A   
ATOM    449  CD  LYS A  45     -17.237  -5.302   2.438  1.00 10.00      A   
ATOM    450  CE  LYS A  45     -15.718  -5.320   2.432  1.00 10.00      A   
ATOM    451  NZ  LYS A  45     -15.162  -5.477   3.800  1.00 10.00      A   
ATOM    452  HZ1 LYS A  45     -15.616  -6.278   4.283  1.00 10.00      A   
ATOM    453  HZ2 LYS A  45     -15.329  -4.617   4.356  1.00 10.00      A   
ATOM    454  HZ3 LYS A  45     -14.136  -5.654   3.755  1.00 10.00      A   
ATOM    455  C   LYS A  45     -20.377  -5.120  -1.109  1.00 10.00      A   
ATOM    456  O   LYS A  45     -19.667  -5.423  -2.064  1.00 10.00      A   
ATOM    457  N   ARG A  46     -21.577  -5.647  -0.904  1.00 10.00      A   
ATOM    458  HN  ARG A  46     -22.092  -5.365  -0.119  1.00 10.00      A   
ATOM    459  CA  ARG A  46     -22.149  -6.636  -1.808  1.00 10.00      A   
ATOM    460  CB  ARG A  46     -23.431  -7.222  -1.213  1.00 10.00      A   
ATOM    461  CG  ARG A  46     -24.132  -8.233  -2.103  1.00 10.00      A   
ATOM    462  CD  ARG A  46     -25.258  -8.924  -1.357  1.00 10.00      A   
ATOM    463  NE  ARG A  46     -24.754  -9.782  -0.286  1.00 10.00      A   
ATOM    464  HE  ARG A  46     -23.945 -10.312  -0.476  1.00 10.00      A   
ATOM    465  CZ  ARG A  46     -25.329  -9.904   0.909  1.00 10.00      A   
ATOM    466  NH1 ARG A  46     -26.435  -9.225   1.194  1.00 10.00      A   
ATOM    467 HH11 ARG A  46     -26.881  -9.325   2.134  1.00 10.00      A   
ATOM    468 HH12 ARG A  46     -26.866  -8.592   0.485  1.00 10.00      A   
ATOM    469  NH2 ARG A  46     -24.798 -10.709   1.821  1.00 10.00      A   
ATOM    470 HH21 ARG A  46     -25.246 -10.809   2.762  1.00 10.00      A   
ATOM    471 HH22 ARG A  46     -23.930 -11.251   1.605  1.00 10.00      A   
ATOM    472  C   ARG A  46     -22.436  -6.015  -3.166  1.00 10.00      A   
ATOM    473  O   ARG A  46     -22.115  -6.595  -4.205  1.00 10.00      A   
ATOM    474  N   ALA A  47     -23.031  -4.826  -3.144  1.00 10.00      A   
ATOM    475  HN  ALA A  47     -23.254  -4.418  -2.276  1.00 10.00      A   
ATOM    476  CA  ALA A  47     -23.360  -4.111  -4.369  1.00 10.00      A   
ATOM    477  CB  ALA A  47     -24.216  -2.893  -4.064  1.00 10.00      A   
ATOM    478  C   ALA A  47     -22.089  -3.698  -5.096  1.00 10.00      A   
ATOM    479  O   ALA A  47     -22.052  -3.643  -6.327  1.00 10.00      A   
ATOM    480  N   MET A  48     -21.054  -3.399  -4.324  1.00 10.00      A   
ATOM    481  HN  MET A  48     -21.157  -3.440  -3.348  1.00 10.00      A   
ATOM    482  CA  MET A  48     -19.773  -3.004  -4.888  1.00 10.00      A   
ATOM    483  CB  MET A  48     -18.870  -2.390  -3.816  1.00 10.00      A   
ATOM    484  CG  MET A  48     -19.165  -0.928  -3.526  1.00 10.00      A   
ATOM    485  SD  MET A  48     -18.369  -0.333  -2.019  1.00 10.00      A   
ATOM    486  CE  MET A  48     -16.640  -0.600  -2.419  1.00 10.00      A   
ATOM    487  C   MET A  48     -19.089  -4.201  -5.527  1.00 10.00      A   
ATOM    488  O   MET A  48     -18.553  -4.102  -6.626  1.00 10.00      A   
ATOM    489  N   ARG A  49     -19.126  -5.335  -4.835  1.00 10.00      A   
ATOM    490  HN  ARG A  49     -19.581  -5.349  -3.962  1.00 10.00      A   
ATOM    491  CA  ARG A  49     -18.508  -6.557  -5.336  1.00 10.00      A   
ATOM    492  CB  ARG A  49     -18.497  -7.652  -4.267  1.00 10.00      A   
ATOM    493  CG  ARG A  49     -17.409  -7.487  -3.219  1.00 10.00      A   
ATOM    494  CD  ARG A  49     -17.193  -8.775  -2.440  1.00 10.00      A   
ATOM    495  NE  ARG A  49     -17.898  -8.786  -1.156  1.00 10.00      A   
ATOM    496  HE  ARG A  49     -18.766  -8.324  -1.116  1.00 10.00      A   
ATOM    497  CZ  ARG A  49     -17.435  -9.393  -0.058  1.00 10.00      A   
ATOM    498  NH1 ARG A  49     -16.273 -10.038  -0.089  1.00 10.00      A   
ATOM    499 HH11 ARG A  49     -15.916 -10.513   0.769  1.00 10.00      A   
ATOM    500 HH12 ARG A  49     -15.709 -10.074  -0.972  1.00 10.00      A   
ATOM    501  NH2 ARG A  49     -18.127  -9.351   1.074  1.00 10.00      A   
ATOM    502 HH21 ARG A  49     -19.040  -8.845   1.119  1.00 10.00      A   
ATOM    503 HH22 ARG A  49     -17.759  -9.824   1.930  1.00 10.00      A   
ATOM    504  C   ARG A  49     -19.207  -7.054  -6.596  1.00 10.00      A   
ATOM    505  O   ARG A  49     -18.556  -7.442  -7.567  1.00 10.00      A   
ATOM    506  N   LYS A  50     -20.533  -7.037  -6.584  1.00 10.00      A   
ATOM    507  HN  LYS A  50     -21.007  -6.713  -5.785  1.00 10.00      A   
ATOM    508  CA  LYS A  50     -21.302  -7.483  -7.735  1.00 10.00      A   
ATOM    509  CB  LYS A  50     -22.561  -8.240  -7.301  1.00 10.00      A   
ATOM    510  CG  LYS A  50     -22.269  -9.565  -6.610  1.00 10.00      A   
ATOM    511  CD  LYS A  50     -23.513 -10.435  -6.502  1.00 10.00      A   
ATOM    512  CE  LYS A  50     -24.372 -10.046  -5.309  1.00 10.00      A   
ATOM    513  NZ  LYS A  50     -25.438 -11.047  -5.040  1.00 10.00      A   
ATOM    514  HZ1 LYS A  50     -25.902 -10.842  -4.132  1.00 10.00      A   
ATOM    515  HZ2 LYS A  50     -25.032 -12.003  -4.996  1.00 10.00      A   
ATOM    516  HZ3 LYS A  50     -26.152 -11.025  -5.794  1.00 10.00      A   
ATOM    517  C   LYS A  50     -21.646  -6.313  -8.652  1.00 10.00      A   
ATOM    518  O   LYS A  50     -22.796  -5.874  -8.723  1.00 10.00      A   
ATOM    519  N   SER A  51     -20.634  -5.802  -9.338  1.00 10.00      A   
ATOM    520  HN  SER A  51     -19.740  -6.188  -9.229  1.00 10.00      A   
ATOM    521  CA  SER A  51     -20.812  -4.692 -10.254  1.00 10.00      A   
ATOM    522  CB  SER A  51     -20.485  -3.375  -9.547  1.00 10.00      A   
ATOM    523  OG  SER A  51     -19.125  -3.338  -9.150  1.00 10.00      A   
ATOM    524  HG  SER A  51     -19.049  -3.634  -8.230  1.00 10.00      A   
ATOM    525  C   SER A  51     -19.904  -4.872 -11.461  1.00 10.00      A   
ATOM    526  O   SER A  51     -18.952  -5.661 -11.418  1.00 10.00      A   
ATOM    527  N   GLY A  52     -20.201  -4.158 -12.538  1.00 10.00      A   
ATOM    528  HN  GLY A  52     -20.988  -3.569 -12.525  1.00 10.00      A   
ATOM    529  CA  GLY A  52     -19.387  -4.250 -13.733  1.00 10.00      A   
ATOM    530  C   GLY A  52     -18.020  -3.632 -13.528  1.00 10.00      A   
ATOM    531  O   GLY A  52     -17.017  -4.138 -14.030  1.00 10.00      A   
ATOM    532  N   TYR A  53     -17.985  -2.536 -12.776  1.00 10.00      A   
ATOM    533  HN  TYR A  53     -18.825  -2.184 -12.408  1.00 10.00      A   
ATOM    534  CA  TYR A  53     -16.743  -1.831 -12.495  1.00 10.00      A   
ATOM    535  CB  TYR A  53     -17.033  -0.529 -11.736  1.00 10.00      A   
ATOM    536  CG  TYR A  53     -15.938   0.514 -11.833  1.00 10.00      A   
ATOM    537  CD1 TYR A  53     -15.899   1.408 -12.893  1.00 10.00      A   
ATOM    538  CD2 TYR A  53     -14.944   0.605 -10.865  1.00 10.00      A   
ATOM    539  CE1 TYR A  53     -14.904   2.362 -12.988  1.00 10.00      A   
ATOM    540  CE2 TYR A  53     -13.944   1.558 -10.951  1.00 10.00      A   
ATOM    541  CZ  TYR A  53     -13.928   2.434 -12.016  1.00 10.00      A   
ATOM    542  OH  TYR A  53     -12.933   3.387 -12.113  1.00 10.00      A   
ATOM    543  HH  TYR A  53     -12.102   2.956 -12.345  1.00 10.00      A   
ATOM    544  C   TYR A  53     -15.784  -2.706 -11.692  1.00 10.00      A   
ATOM    545  O   TYR A  53     -14.590  -2.743 -11.971  1.00 10.00      A   
ATOM    546  N   TYR A  54     -16.317  -3.422 -10.710  1.00 10.00      A   
ATOM    547  HN  TYR A  54     -17.283  -3.363 -10.546  1.00 10.00      A   
ATOM    548  CA  TYR A  54     -15.506  -4.292  -9.863  1.00 10.00      A   
ATOM    549  CB  TYR A  54     -16.363  -4.878  -8.741  1.00 10.00      A   
ATOM    550  CG  TYR A  54     -15.586  -5.335  -7.527  1.00 10.00      A   
ATOM    551  CD1 TYR A  54     -15.091  -4.418  -6.610  1.00 10.00      A   
ATOM    552  CD2 TYR A  54     -15.363  -6.684  -7.289  1.00 10.00      A   
ATOM    553  CE1 TYR A  54     -14.395  -4.829  -5.491  1.00 10.00      A   
ATOM    554  CE2 TYR A  54     -14.667  -7.105  -6.175  1.00 10.00      A   
ATOM    555  CZ  TYR A  54     -14.186  -6.175  -5.279  1.00 10.00      A   
ATOM    556  OH  TYR A  54     -13.499  -6.594  -4.164  1.00 10.00      A   
ATOM    557  HH  TYR A  54     -13.260  -7.532  -4.269  1.00 10.00      A   
ATOM    558  C   TYR A  54     -14.877  -5.421 -10.671  1.00 10.00      A   
ATOM    559  O   TYR A  54     -13.684  -5.695 -10.546  1.00 10.00      A   
ATOM    560  N   ALA A  55     -15.681  -6.051 -11.515  1.00 10.00      A   
ATOM    561  HN  ALA A  55     -16.617  -5.763 -11.588  1.00 10.00      A   
ATOM    562  CA  ALA A  55     -15.216  -7.163 -12.334  1.00 10.00      A   
ATOM    563  CB  ALA A  55     -16.389  -7.825 -13.038  1.00 10.00      A   
ATOM    564  C   ALA A  55     -14.162  -6.737 -13.352  1.00 10.00      A   
ATOM    565  O   ALA A  55     -13.139  -7.400 -13.512  1.00 10.00      A   
ATOM    566  N   GLN A  56     -14.400  -5.615 -14.017  1.00 10.00      A   
ATOM    567  HN  GLN A  56     -15.215  -5.103 -13.818  1.00 10.00      A   
ATOM    568  CA  GLN A  56     -13.485  -5.127 -15.045  1.00 10.00      A   
ATOM    569  CB  GLN A  56     -14.241  -4.312 -16.094  1.00 10.00      A   
ATOM    570  CG  GLN A  56     -15.142  -5.151 -16.983  1.00 10.00      A   
ATOM    571  CD  GLN A  56     -15.957  -4.324 -17.955  1.00 10.00      A   
ATOM    572  OE1 GLN A  56     -16.379  -3.206 -17.650  1.00 10.00      A   
ATOM    573  NE2 GLN A  56     -16.179  -4.869 -19.140  1.00 10.00      A   
ATOM    574 HE21 GLN A  56     -15.808  -5.761 -19.317  1.00 10.00      A   
ATOM    575 HE22 GLN A  56     -16.705  -4.361 -19.792  1.00 10.00      A   
ATOM    576  C   GLN A  56     -12.303  -4.333 -14.491  1.00 10.00      A   
ATOM    577  O   GLN A  56     -11.484  -3.829 -15.256  1.00 10.00      A   
ATOM    578  N   ASN A  57     -12.197  -4.226 -13.175  1.00 10.00      A   
ATOM    579  HN  ASN A  57     -12.866  -4.655 -12.599  1.00 10.00      A   
ATOM    580  CA  ASN A  57     -11.092  -3.481 -12.576  1.00 10.00      A   
ATOM    581  CB  ASN A  57     -11.574  -2.173 -11.943  1.00 10.00      A   
ATOM    582  CG  ASN A  57     -11.846  -1.081 -12.961  1.00 10.00      A   
ATOM    583  OD1 ASN A  57     -10.975  -0.269 -13.275  1.00 10.00      A   
ATOM    584  ND2 ASN A  57     -13.061  -1.045 -13.471  1.00 10.00      A   
ATOM    585 HD21 ASN A  57     -13.710  -1.718 -13.163  1.00 10.00      A   
ATOM    586 HD22 ASN A  57     -13.273  -0.352 -14.135  1.00 10.00      A   
ATOM    587  C   ASN A  57     -10.339  -4.311 -11.551  1.00 10.00      A   
ATOM    588  O   ASN A  57      -9.136  -4.533 -11.681  1.00 10.00      A   
ATOM    589  N   ILE A  58     -11.053  -4.769 -10.532  1.00 10.00      A   
ATOM    590  HN  ILE A  58     -12.014  -4.576 -10.495  1.00 10.00      A   
ATOM    591  CA  ILE A  58     -10.451  -5.565  -9.470  1.00 10.00      A   
ATOM    592  CB  ILE A  58     -11.257  -5.444  -8.155  1.00 10.00      A   
ATOM    593  CG1 ILE A  58     -11.357  -3.979  -7.710  1.00 10.00      A   
ATOM    594  CG2 ILE A  58     -10.649  -6.301  -7.052  1.00 10.00      A   
ATOM    595  CD1 ILE A  58     -10.021  -3.289  -7.518  1.00 10.00      A   
ATOM    596  C   ILE A  58     -10.357  -7.028  -9.878  1.00 10.00      A   
ATOM    597  O   ILE A  58      -9.308  -7.656  -9.732  1.00 10.00      A   
ATOM    598  N   GLY A  59     -11.457  -7.557 -10.398  1.00 10.00      A   
ATOM    599  HN  GLY A  59     -12.259  -7.000 -10.493  1.00 10.00      A   
ATOM    600  CA  GLY A  59     -11.489  -8.943 -10.818  1.00 10.00      A   
ATOM    601  C   GLY A  59     -10.496  -9.237 -11.922  1.00 10.00      A   
ATOM    602  O   GLY A  59      -9.576 -10.034 -11.744  1.00 10.00      A   
ATOM    603  N   GLU A  60     -10.671  -8.578 -13.057  1.00 10.00      A   
ATOM    604  HN  GLU A  60     -11.420  -7.947 -13.133  1.00 10.00      A   
ATOM    605  CA  GLU A  60      -9.788  -8.772 -14.196  1.00 10.00      A   
ATOM    606  CB  GLU A  60     -10.534  -8.530 -15.510  1.00 10.00      A   
ATOM    607  CG  GLU A  60     -11.568  -9.596 -15.834  1.00 10.00      A   
ATOM    608  CD  GLU A  60     -12.222  -9.392 -17.185  1.00 10.00      A   
ATOM    609  OE1 GLU A  60     -11.729  -8.560 -17.977  1.00 10.00      A   
ATOM    610  OE2 GLU A  60     -13.231 -10.070 -17.468  1.00 10.00      A   
ATOM    611  C   GLU A  60      -8.552  -7.880 -14.105  1.00 10.00      A   
ATOM    612  O   GLU A  60      -8.289  -7.068 -14.995  1.00 10.00      A   
ATOM    613  N   SER A  61      -7.799  -8.039 -13.029  1.00 10.00      A   
ATOM    614  HN  SER A  61      -8.060  -8.704 -12.355  1.00 10.00      A   
ATOM    615  CA  SER A  61      -6.591  -7.260 -12.817  1.00 10.00      A   
ATOM    616  CB  SER A  61      -6.395  -7.005 -11.324  1.00 10.00      A   
ATOM    617  OG  SER A  61      -6.762  -8.145 -10.571  1.00 10.00      A   
ATOM    618  HG  SER A  61      -7.643  -8.007 -10.195  1.00 10.00      A   
ATOM    619  C   SER A  61      -5.381  -7.987 -13.403  1.00 10.00      A   
ATOM    620  O   SER A  61      -5.512  -9.091 -13.939  1.00 10.00      A   
ATOM    621  N   SER A  62      -4.207  -7.374 -13.300  1.00 10.00      A   
ATOM    622  HN  SER A  62      -4.159  -6.501 -12.855  1.00 10.00      A   
ATOM    623  CA  SER A  62      -2.983  -7.964 -13.832  1.00 10.00      A   
ATOM    624  CB  SER A  62      -1.856  -6.930 -13.824  1.00 10.00      A   
ATOM    625  OG  SER A  62      -2.286  -5.721 -13.219  1.00 10.00      A   
ATOM    626  HG  SER A  62      -2.606  -5.122 -13.905  1.00 10.00      A   
ATOM    627  C   SER A  62      -2.562  -9.205 -13.049  1.00 10.00      A   
ATOM    628  O   SER A  62      -2.438 -10.291 -13.614  1.00 10.00      A   
ATOM    629  N   LEU A  63      -2.362  -9.046 -11.748  1.00 10.00      A   
ATOM    630  HN  LEU A  63      -2.505  -8.161 -11.345  1.00 10.00      A   
ATOM    631  CA  LEU A  63      -1.941 -10.153 -10.896  1.00 10.00      A   
ATOM    632  CB  LEU A  63      -0.877  -9.691  -9.896  1.00 10.00      A   
ATOM    633  CG  LEU A  63       0.454  -9.234 -10.500  1.00 10.00      A   
ATOM    634  CD1 LEU A  63       1.382  -8.705  -9.420  1.00 10.00      A   
ATOM    635  CD2 LEU A  63       1.117 -10.370 -11.263  1.00 10.00      A   
ATOM    636  C   LEU A  63      -3.125 -10.786 -10.173  1.00 10.00      A   
ATOM    637  O   LEU A  63      -3.073 -11.038  -8.969  1.00 10.00      A   
ATOM    638  N   ARG A  64      -4.192 -11.045 -10.920  1.00 10.00      A   
ATOM    639  HN  ARG A  64      -4.175 -10.813 -11.871  1.00 10.00      A   
ATOM    640  CA  ARG A  64      -5.393 -11.654 -10.360  1.00 10.00      A   
ATOM    641  CB  ARG A  64      -6.572 -11.544 -11.338  1.00 10.00      A   
ATOM    642  CG  ARG A  64      -6.358 -12.241 -12.675  1.00 10.00      A   
ATOM    643  CD  ARG A  64      -7.521 -11.999 -13.628  1.00 10.00      A   
ATOM    644  NE  ARG A  64      -8.784 -12.530 -13.117  1.00 10.00      A   
ATOM    645  HE  ARG A  64      -9.058 -12.253 -12.211  1.00 10.00      A   
ATOM    646  CZ  ARG A  64      -9.584 -13.346 -13.805  1.00 10.00      A   
ATOM    647  NH1 ARG A  64      -9.259 -13.728 -15.037  1.00 10.00      A   
ATOM    648 HH11 ARG A  64      -9.890 -14.368 -15.569  1.00 10.00      A   
ATOM    649 HH12 ARG A  64      -8.374 -13.397 -15.476  1.00 10.00      A   
ATOM    650  NH2 ARG A  64     -10.708 -13.790 -13.257  1.00 10.00      A   
ATOM    651 HH21 ARG A  64     -10.968 -13.506 -12.287  1.00 10.00      A   
ATOM    652 HH22 ARG A  64     -11.338 -14.426 -13.794  1.00 10.00      A   
ATOM    653  C   ARG A  64      -5.140 -13.112  -9.979  1.00 10.00      A   
ATOM    654  O   ARG A  64      -5.689 -13.614  -8.998  1.00 10.00      A   
ATOM    655  N   THR A  65      -4.280 -13.770 -10.740  1.00 10.00      A   
ATOM    656  HN  THR A  65      -3.843 -13.303 -11.483  1.00 10.00      A   
ATOM    657  CA  THR A  65      -3.957 -15.164 -10.498  1.00 10.00      A   
ATOM    658  CB  THR A  65      -3.997 -15.963 -11.813  1.00 10.00      A   
ATOM    659  OG1 THR A  65      -5.103 -15.514 -12.614  1.00 10.00      A   
ATOM    660  HG1 THR A  65      -4.765 -15.073 -13.400  1.00 10.00      A   
ATOM    661  CG2 THR A  65      -4.148 -17.449 -11.533  1.00 10.00      A   
ATOM    662  C   THR A  65      -2.570 -15.299  -9.880  1.00 10.00      A   
ATOM    663  O   THR A  65      -1.590 -14.779 -10.414  1.00 10.00      A   
ATOM    664  N   ILE A  66      -2.496 -15.986  -8.749  1.00 10.00      A   
ATOM    665  HN  ILE A  66      -3.321 -16.359  -8.359  1.00 10.00      A   
ATOM    666  CA  ILE A  66      -1.228 -16.201  -8.067  1.00 10.00      A   
ATOM    667  CB  ILE A  66      -1.439 -16.540  -6.576  1.00 10.00      A   
ATOM    668  CG1 ILE A  66      -2.387 -15.526  -5.924  1.00 10.00      A   
ATOM    669  CG2 ILE A  66      -0.105 -16.570  -5.842  1.00 10.00      A   
ATOM    670  CD1 ILE A  66      -2.797 -15.888  -4.513  1.00 10.00      A   
ATOM    671  C   ILE A  66      -0.475 -17.347  -8.742  1.00 10.00      A   
ATOM    672  O   ILE A  66      -1.067 -18.378  -9.067  1.00 10.00      A   
ATOM    673  N   HIS A  67       0.820 -17.165  -8.960  1.00 10.00      A   
ATOM    674  HN  HIS A  67       1.243 -16.327  -8.670  1.00 10.00      A   
ATOM    675  CA  HIS A  67       1.633 -18.186  -9.611  1.00 10.00      A   
ATOM    676  CB  HIS A  67       2.487 -17.572 -10.727  1.00 10.00      A   
ATOM    677  CG  HIS A  67       1.686 -16.989 -11.856  1.00 10.00      A   
ATOM    678  ND1 HIS A  67       1.499 -17.638 -13.058  1.00 10.00      A   
ATOM    679  HD1 HIS A  67       1.858 -18.522 -13.298  1.00 10.00      A   
ATOM    680  CD2 HIS A  67       1.020 -15.812 -11.960  1.00 10.00      A   
ATOM    681  CE1 HIS A  67       0.758 -16.887 -13.850  1.00 10.00      A   
ATOM    682  NE2 HIS A  67       0.453 -15.778 -13.209  1.00 10.00      A   
ATOM    683  HE2 HIS A  67      -0.095 -15.047 -13.570  1.00 10.00      A   
ATOM    684  C   HIS A  67       2.512 -18.924  -8.606  1.00 10.00      A   
ATOM    685  O   HIS A  67       3.373 -18.326  -7.962  1.00 10.00      A   
ATOM    686  N   LEU A  68       2.293 -20.231  -8.489  1.00 10.00      A   
ATOM    687  HN  LEU A  68       1.599 -20.648  -9.047  1.00 10.00      A   
ATOM    688  CA  LEU A  68       3.049 -21.069  -7.559  1.00 10.00      A   
ATOM    689  CB  LEU A  68       2.401 -22.451  -7.428  1.00 10.00      A   
ATOM    690  CG  LEU A  68       1.387 -22.619  -6.295  1.00 10.00      A   
ATOM    691  CD1 LEU A  68       0.763 -24.004  -6.330  1.00 10.00      A   
ATOM    692  CD2 LEU A  68       2.047 -22.362  -4.950  1.00 10.00      A   
ATOM    693  C   LEU A  68       4.503 -21.219  -7.985  1.00 10.00      A   
ATOM    694  O   LEU A  68       5.383 -21.448  -7.155  1.00 10.00      A   
ATOM    695  N   ALA A  69       4.747 -21.084  -9.278  1.00 10.00      A   
ATOM    696  HN  ALA A  69       3.997 -20.906  -9.886  1.00 10.00      A   
ATOM    697  CA  ALA A  69       6.094 -21.205  -9.825  1.00 10.00      A   
ATOM    698  CB  ALA A  69       6.054 -21.115 -11.342  1.00 10.00      A   
ATOM    699  C   ALA A  69       7.032 -20.144  -9.253  1.00 10.00      A   
ATOM    700  O   ALA A  69       8.244 -20.346  -9.179  1.00 10.00      A   
ATOM    701  N   GLN A  70       6.464 -19.021  -8.827  1.00 10.00      A   
ATOM    702  HN  GLN A  70       5.490 -18.926  -8.882  1.00 10.00      A   
ATOM    703  CA  GLN A  70       7.252 -17.928  -8.275  1.00 10.00      A   
ATOM    704  CB  GLN A  70       6.693 -16.586  -8.749  1.00 10.00      A   
ATOM    705  CG  GLN A  70       6.749 -16.391 -10.256  1.00 10.00      A   
ATOM    706  CD  GLN A  70       6.192 -15.053 -10.696  1.00 10.00      A   
ATOM    707  OE1 GLN A  70       5.658 -14.922 -11.798  1.00 10.00      A   
ATOM    708  NE2 GLN A  70       6.318 -14.045  -9.842  1.00 10.00      A   
ATOM    709 HE21 GLN A  70       6.763 -14.219  -8.987  1.00 10.00      A   
ATOM    710 HE22 GLN A  70       5.948 -13.170 -10.093  1.00 10.00      A   
ATOM    711  C   GLN A  70       7.278 -17.969  -6.752  1.00 10.00      A   
ATOM    712  O   GLN A  70       7.864 -17.098  -6.108  1.00 10.00      A   
ATOM    713  N   LEU A  71       6.642 -18.981  -6.178  1.00 10.00      A   
ATOM    714  HN  LEU A  71       6.198 -19.653  -6.743  1.00 10.00      A   
ATOM    715  CA  LEU A  71       6.589 -19.120  -4.727  1.00 10.00      A   
ATOM    716  CB  LEU A  71       5.139 -19.045  -4.235  1.00 10.00      A   
ATOM    717  CG  LEU A  71       4.376 -17.749  -4.528  1.00 10.00      A   
ATOM    718  CD1 LEU A  71       2.926 -17.881  -4.088  1.00 10.00      A   
ATOM    719  CD2 LEU A  71       5.035 -16.563  -3.841  1.00 10.00      A   
ATOM    720  C   LEU A  71       7.215 -20.436  -4.275  1.00 10.00      A   
ATOM    721  O   LEU A  71       7.304 -20.710  -3.081  1.00 10.00      A   
ATOM    722  N   ARG A  72       7.660 -21.232  -5.238  1.00 10.00      A   
ATOM    723  HN  ARG A  72       7.590 -20.932  -6.167  1.00 10.00      A   
ATOM    724  CA  ARG A  72       8.262 -22.535  -4.963  1.00 10.00      A   
ATOM    725  CB  ARG A  72       8.728 -23.190  -6.274  1.00 10.00      A   
ATOM    726  CG  ARG A  72       9.787 -24.273  -6.114  1.00 10.00      A   
ATOM    727  CD  ARG A  72      11.121 -23.838  -6.711  1.00 10.00      A   
ATOM    728  NE  ARG A  72      11.156 -24.006  -8.162  1.00 10.00      A   
ATOM    729  HE  ARG A  72      10.611 -24.733  -8.541  1.00 10.00      A   
ATOM    730  CZ  ARG A  72      11.872 -23.251  -8.994  1.00 10.00      A   
ATOM    731  NH1 ARG A  72      12.636 -22.260  -8.536  1.00 10.00      A   
ATOM    732 HH11 ARG A  72      12.686 -22.057  -7.504  1.00 10.00      A   
ATOM    733 HH12 ARG A  72      13.190 -21.675  -9.198  1.00 10.00      A   
ATOM    734  NH2 ARG A  72      11.842 -23.512 -10.295  1.00 10.00      A   
ATOM    735 HH21 ARG A  72      11.260 -24.301 -10.658  1.00 10.00      A   
ATOM    736 HH22 ARG A  72      12.397 -22.931 -10.961  1.00 10.00      A   
ATOM    737  C   ARG A  72       9.408 -22.452  -3.952  1.00 10.00      A   
ATOM    738  O   ARG A  72       9.395 -23.140  -2.931  1.00 10.00      A   
ATOM    739  N   ASP A  73      10.380 -21.593  -4.227  1.00 10.00      A   
ATOM    740  HN  ASP A  73      10.314 -21.038  -5.035  1.00 10.00      A   
ATOM    741  CA  ASP A  73      11.541 -21.450  -3.354  1.00 10.00      A   
ATOM    742  CB  ASP A  73      12.655 -20.650  -4.035  1.00 10.00      A   
ATOM    743  CG  ASP A  73      13.620 -21.531  -4.802  1.00 10.00      A   
ATOM    744  OD1 ASP A  73      14.545 -22.098  -4.179  1.00 10.00      A   
ATOM    745  OD2 ASP A  73      13.461 -21.663  -6.034  1.00 10.00      A   
ATOM    746  C   ASP A  73      11.186 -20.844  -1.999  1.00 10.00      A   
ATOM    747  O   ASP A  73      11.511 -21.413  -0.958  1.00 10.00      A   
ATOM    748  N   VAL A  74      10.496 -19.708  -2.017  1.00 10.00      A   
ATOM    749  HN  VAL A  74      10.237 -19.320  -2.878  1.00 10.00      A   
ATOM    750  CA  VAL A  74      10.118 -19.018  -0.782  1.00 10.00      A   
ATOM    751  CB  VAL A  74       9.427 -17.659  -1.049  1.00 10.00      A   
ATOM    752  CG1 VAL A  74       8.117 -17.832  -1.800  1.00 10.00      A   
ATOM    753  CG2 VAL A  74       9.217 -16.885   0.244  1.00 10.00      A   
ATOM    754  C   VAL A  74       9.281 -19.898   0.158  1.00 10.00      A   
ATOM    755  O   VAL A  74       9.490 -19.890   1.374  1.00 10.00      A   
ATOM    756  N   LEU A  75       8.364 -20.681  -0.406  1.00 10.00      A   
ATOM    757  HN  LEU A  75       8.253 -20.667  -1.383  1.00 10.00      A   
ATOM    758  CA  LEU A  75       7.514 -21.557   0.395  1.00 10.00      A   
ATOM    759  CB  LEU A  75       6.396 -22.167  -0.456  1.00 10.00      A   
ATOM    760  CG  LEU A  75       5.234 -21.235  -0.817  1.00 10.00      A   
ATOM    761  CD1 LEU A  75       4.291 -21.909  -1.801  1.00 10.00      A   
ATOM    762  CD2 LEU A  75       4.480 -20.806   0.431  1.00 10.00      A   
ATOM    763  C   LEU A  75       8.332 -22.655   1.066  1.00 10.00      A   
ATOM    764  O   LEU A  75       7.984 -23.131   2.147  1.00 10.00      A   
ATOM    765  N   ARG A  76       9.431 -23.041   0.429  1.00 10.00      A   
ATOM    766  HN  ARG A  76       9.666 -22.617  -0.428  1.00 10.00      A   
ATOM    767  CA  ARG A  76      10.299 -24.077   0.977  1.00 10.00      A   
ATOM    768  CB  ARG A  76      11.152 -24.729  -0.114  1.00 10.00      A   
ATOM    769  CG  ARG A  76      10.353 -25.530  -1.129  1.00 10.00      A   
ATOM    770  CD  ARG A  76      11.257 -26.345  -2.039  1.00 10.00      A   
ATOM    771  NE  ARG A  76      12.238 -25.513  -2.733  1.00 10.00      A   
ATOM    772  HE  ARG A  76      12.624 -24.756  -2.231  1.00 10.00      A   
ATOM    773  CZ  ARG A  76      12.633 -25.719  -3.988  1.00 10.00      A   
ATOM    774  NH1 ARG A  76      12.127 -26.728  -4.691  1.00 10.00      A   
ATOM    775 HH11 ARG A  76      12.435 -26.890  -5.673  1.00 10.00      A   
ATOM    776 HH12 ARG A  76      11.414 -27.370  -4.263  1.00 10.00      A   
ATOM    777  NH2 ARG A  76      13.530 -24.910  -4.544  1.00 10.00      A   
ATOM    778 HH21 ARG A  76      13.844 -25.069  -5.529  1.00 10.00      A   
ATOM    779 HH22 ARG A  76      13.925 -24.110  -4.000  1.00 10.00      A   
ATOM    780  C   ARG A  76      11.186 -23.509   2.077  1.00 10.00      A   
ATOM    781  O   ARG A  76      11.711 -24.247   2.905  1.00 10.00      A   
ATOM    782  N   GLN A  77      11.346 -22.193   2.078  1.00 10.00      A   
ATOM    783  HN  GLN A  77      10.907 -21.657   1.382  1.00 10.00      A   
ATOM    784  CA  GLN A  77      12.164 -21.524   3.077  1.00 10.00      A   
ATOM    785  CB  GLN A  77      12.780 -20.248   2.500  1.00 10.00      A   
ATOM    786  CG  GLN A  77      13.622 -20.463   1.253  1.00 10.00      A   
ATOM    787  CD  GLN A  77      13.861 -19.176   0.490  1.00 10.00      A   
ATOM    788  OE1 GLN A  77      13.037 -18.264   0.513  1.00 10.00      A   
ATOM    789  NE2 GLN A  77      14.987 -19.097  -0.196  1.00 10.00      A   
ATOM    790 HE21 GLN A  77      15.594 -19.867  -0.179  1.00 10.00      A   
ATOM    791 HE22 GLN A  77      15.170 -18.270  -0.690  1.00 10.00      A   
ATOM    792  C   GLN A  77      11.336 -21.183   4.313  1.00 10.00      A   
ATOM    793  O   GLN A  77      11.771 -21.399   5.443  1.00 10.00      A   
ATOM    794  N   LYS A  78      10.134 -20.663   4.088  1.00 10.00      A   
ATOM    795  HN  LYS A  78       9.834 -20.539   3.159  1.00 10.00      A   
ATOM    796  CA  LYS A  78       9.245 -20.270   5.179  1.00 10.00      A   
ATOM    797  CB  LYS A  78       8.021 -19.517   4.644  1.00 10.00      A   
ATOM    798  CG  LYS A  78       8.355 -18.266   3.842  1.00 10.00      A   
ATOM    799  CD  LYS A  78       9.018 -17.202   4.703  1.00 10.00      A   
ATOM    800  CE  LYS A  78       9.589 -16.078   3.850  1.00 10.00      A   
ATOM    801  NZ  LYS A  78      10.114 -14.957   4.677  1.00 10.00      A   
ATOM    802  HZ1 LYS A  78      10.840 -15.304   5.335  1.00 10.00      A   
ATOM    803  HZ2 LYS A  78       9.343 -14.530   5.228  1.00 10.00      A   
ATOM    804  HZ3 LYS A  78      10.533 -14.224   4.071  1.00 10.00      A   
ATOM    805  C   LYS A  78       8.814 -21.465   6.030  1.00 10.00      A   
ATOM    806  O   LYS A  78       9.136 -21.537   7.219  1.00 10.00      A   
ATOM    807  N   LEU A  79       8.097 -22.407   5.422  1.00 10.00      A   
ATOM    808  HN  LEU A  79       7.866 -22.302   4.472  1.00 10.00      A   
ATOM    809  CA  LEU A  79       7.633 -23.588   6.144  1.00 10.00      A   
ATOM    810  CB  LEU A  79       6.409 -24.216   5.475  1.00 10.00      A   
ATOM    811  CG  LEU A  79       5.051 -23.652   5.899  1.00 10.00      A   
ATOM    812  CD1 LEU A  79       3.924 -24.431   5.244  1.00 10.00      A   
ATOM    813  CD2 LEU A  79       4.906 -23.684   7.414  1.00 10.00      A   
ATOM    814  C   LEU A  79       8.741 -24.620   6.317  1.00 10.00      A   
ATOM    815  O   LEU A  79       8.593 -25.574   7.080  1.00 10.00      A   
ATOM    816  N   GLY A  80       9.861 -24.403   5.633  1.00 10.00      A   
ATOM    817  HN  GLY A  80       9.923 -23.610   5.061  1.00 10.00      A   
ATOM    818  CA  GLY A  80      10.987 -25.319   5.716  1.00 10.00      A   
ATOM    819  C   GLY A  80      11.576 -25.405   7.110  1.00 10.00      A   
ATOM    820  O   GLY A  80      12.341 -26.316   7.414  1.00 10.00      A   
ATOM    821  N   GLU A  81      11.208 -24.460   7.965  1.00 10.00      A   
ATOM    822  HN  GLU A  81      10.593 -23.758   7.663  1.00 10.00      A   
ATOM    823  CA  GLU A  81      11.699 -24.434   9.336  1.00 10.00      A   
ATOM    824  CB  GLU A  81      11.508 -23.043   9.941  1.00 10.00      A   
ATOM    825  CG  GLU A  81      12.250 -22.827  11.249  1.00 10.00      A   
ATOM    826  CD  GLU A  81      11.387 -22.171  12.302  1.00 10.00      A   
ATOM    827  OE1 GLU A  81      10.336 -22.747  12.658  1.00 10.00      A   
ATOM    828  OE2 GLU A  81      11.754 -21.078  12.782  1.00 10.00      A   
ATOM    829  C   GLU A  81      10.993 -25.484  10.195  1.00 10.00      A   
ATOM    830  O   GLU A  81      11.460 -25.827  11.279  1.00 10.00      A   
ATOM    831  N   ARG A  82       9.871 -26.001   9.704  1.00 10.00      A   
ATOM    832  HN  ARG A  82       9.552 -25.706   8.824  1.00 10.00      A   
ATOM    833  CA  ARG A  82       9.113 -27.007  10.445  1.00 10.00      A   
ATOM    834  CB  ARG A  82       7.952 -26.361  11.205  1.00 10.00      A   
ATOM    835  CG  ARG A  82       6.986 -25.583  10.329  1.00 10.00      A   
ATOM    836  CD  ARG A  82       6.343 -24.444  11.102  1.00 10.00      A   
ATOM    837  NE  ARG A  82       7.336 -23.483  11.576  1.00 10.00      A   
ATOM    838  HE  ARG A  82       8.200 -23.841  11.880  1.00 10.00      A   
ATOM    839  CZ  ARG A  82       7.135 -22.171  11.642  1.00 10.00      A   
ATOM    840  NH1 ARG A  82       5.975 -21.646  11.262  1.00 10.00      A   
ATOM    841 HH11 ARG A  82       5.821 -20.616  11.315  1.00 10.00      A   
ATOM    842 HH12 ARG A  82       5.205 -22.262  10.913  1.00 10.00      A   
ATOM    843  NH2 ARG A  82       8.108 -21.384  12.075  1.00 10.00      A   
ATOM    844 HH21 ARG A  82       9.031 -21.798  12.370  1.00 10.00      A   
ATOM    845 HH22 ARG A  82       7.963 -20.354  12.130  1.00 10.00      A   
ATOM    846  C   ARG A  82       8.609 -28.131   9.544  1.00 10.00      A   
ATOM    847  O   ARG A  82       7.840 -28.993   9.977  1.00 10.00      A   
ATOM    848  N   PHE A  83       9.058 -28.122   8.298  1.00 10.00      A   
ATOM    849  HN  PHE A  83       9.685 -27.422   8.025  1.00 10.00      A   
ATOM    850  CA  PHE A  83       8.664 -29.128   7.323  1.00 10.00      A   
ATOM    851  CB  PHE A  83       7.456 -28.652   6.507  1.00 10.00      A   
ATOM    852  CG  PHE A  83       6.122 -29.012   7.100  1.00 10.00      A   
ATOM    853  CD1 PHE A  83       5.273 -28.031   7.581  1.00 10.00      A   
ATOM    854  CD2 PHE A  83       5.716 -30.334   7.166  1.00 10.00      A   
ATOM    855  CE1 PHE A  83       4.045 -28.361   8.119  1.00 10.00      A   
ATOM    856  CE2 PHE A  83       4.490 -30.671   7.705  1.00 10.00      A   
ATOM    857  CZ  PHE A  83       3.653 -29.683   8.181  1.00 10.00      A   
ATOM    858  C   PHE A  83       9.820 -29.433   6.385  1.00 10.00      A   
ATOM    859  O   PHE A  83      10.649 -28.565   6.107  1.00 10.00      A   
ATOM    860  N   ASP A  84       9.872 -30.663   5.902  1.00 10.00      A   
ATOM    861  HN  ASP A  84       9.185 -31.311   6.166  1.00 10.00      A   
ATOM    862  CA  ASP A  84      10.926 -31.074   4.986  1.00 10.00      A   
ATOM    863  CB  ASP A  84      11.111 -32.594   5.012  1.00 10.00      A   
ATOM    864  CG  ASP A  84      11.687 -33.094   6.317  1.00 10.00      A   
ATOM    865  OD1 ASP A  84      12.921 -33.024   6.497  1.00 10.00      A   
ATOM    866  OD2 ASP A  84      10.909 -33.568   7.171  1.00 10.00      A   
ATOM    867  C   ASP A  84      10.597 -30.624   3.573  1.00 10.00      A   
ATOM    868  O   ASP A  84       9.428 -30.604   3.179  1.00 10.00      A   
ATOM    869  N   GLN A  85      11.626 -30.284   2.811  1.00 10.00      A   
ATOM    870  HN  GLN A  85      12.536 -30.340   3.183  1.00 10.00      A   
ATOM    871  CA  GLN A  85      11.453 -29.835   1.436  1.00 10.00      A   
ATOM    872  CB  GLN A  85      12.787 -29.384   0.818  1.00 10.00      A   
ATOM    873  CG  GLN A  85      13.729 -30.503   0.383  1.00 10.00      A   
ATOM    874  CD  GLN A  85      14.574 -31.065   1.516  1.00 10.00      A   
ATOM    875  OE1 GLN A  85      14.121 -31.193   2.652  1.00 10.00      A   
ATOM    876  NE2 GLN A  85      15.819 -31.388   1.216  1.00 10.00      A   
ATOM    877 HE21 GLN A  85      16.125 -31.248   0.296  1.00 10.00      A   
ATOM    878 HE22 GLN A  85      16.386 -31.756   1.925  1.00 10.00      A   
ATOM    879  C   GLN A  85      10.780 -30.911   0.588  1.00 10.00      A   
ATOM    880  O   GLN A  85      10.026 -30.607  -0.336  1.00 10.00      A   
ATOM    881  N   LYS A  86      11.033 -32.168   0.938  1.00 10.00      A   
ATOM    882  HN  LYS A  86      11.637 -32.336   1.692  1.00 10.00      A   
ATOM    883  CA  LYS A  86      10.453 -33.301   0.229  1.00 10.00      A   
ATOM    884  CB  LYS A  86      11.002 -34.607   0.803  1.00 10.00      A   
ATOM    885  CG  LYS A  86      10.524 -35.861   0.091  1.00 10.00      A   
ATOM    886  CD  LYS A  86      10.901 -37.107   0.873  1.00 10.00      A   
ATOM    887  CE  LYS A  86      10.334 -38.359   0.225  1.00 10.00      A   
ATOM    888  NZ  LYS A  86      10.396 -39.533   1.135  1.00 10.00      A   
ATOM    889  HZ1 LYS A  86       9.814 -39.363   1.981  1.00 10.00      A   
ATOM    890  HZ2 LYS A  86      11.377 -39.705   1.432  1.00 10.00      A   
ATOM    891  HZ3 LYS A  86      10.043 -40.380   0.649  1.00 10.00      A   
ATOM    892  C   LYS A  86       8.929 -33.284   0.339  1.00 10.00      A   
ATOM    893  O   LYS A  86       8.220 -33.616  -0.611  1.00 10.00      A   
ATOM    894  N   ILE A  87       8.434 -32.892   1.505  1.00 10.00      A   
ATOM    895  HN  ILE A  87       9.050 -32.635   2.223  1.00 10.00      A   
ATOM    896  CA  ILE A  87       6.999 -32.826   1.742  1.00 10.00      A   
ATOM    897  CB  ILE A  87       6.674 -32.828   3.253  1.00 10.00      A   
ATOM    898  CG1 ILE A  87       7.357 -34.014   3.944  1.00 10.00      A   
ATOM    899  CG2 ILE A  87       5.169 -32.875   3.475  1.00 10.00      A   
ATOM    900  CD1 ILE A  87       7.253 -33.990   5.454  1.00 10.00      A   
ATOM    901  C   ILE A  87       6.415 -31.573   1.098  1.00 10.00      A   
ATOM    902  O   ILE A  87       5.344 -31.613   0.488  1.00 10.00      A   
ATOM    903  N   ILE A  88       7.135 -30.466   1.231  1.00 10.00      A   
ATOM    904  HN  ILE A  88       7.980 -30.505   1.732  1.00 10.00      A   
ATOM    905  CA  ILE A  88       6.707 -29.194   0.664  1.00 10.00      A   
ATOM    906  CB  ILE A  88       7.705 -28.068   1.015  1.00 10.00      A   
ATOM    907  CG1 ILE A  88       7.761 -27.861   2.533  1.00 10.00      A   
ATOM    908  CG2 ILE A  88       7.335 -26.769   0.311  1.00 10.00      A   
ATOM    909  CD1 ILE A  88       8.864 -26.930   2.987  1.00 10.00      A   
ATOM    910  C   ILE A  88       6.550 -29.296  -0.854  1.00 10.00      A   
ATOM    911  O   ILE A  88       5.500 -28.961  -1.404  1.00 10.00      A   
ATOM    912  N   ASP A  89       7.588 -29.787  -1.522  1.00 10.00      A   
ATOM    913  HN  ASP A  89       8.393 -30.060  -1.024  1.00 10.00      A   
ATOM    914  CA  ASP A  89       7.568 -29.932  -2.977  1.00 10.00      A   
ATOM    915  CB  ASP A  89       8.926 -30.415  -3.487  1.00 10.00      A   
ATOM    916  CG  ASP A  89       9.487 -29.534  -4.586  1.00 10.00      A   
ATOM    917  OD1 ASP A  89       8.987 -29.607  -5.733  1.00 10.00      A   
ATOM    918  OD2 ASP A  89      10.443 -28.774  -4.310  1.00 10.00      A   
ATOM    919  C   ASP A  89       6.472 -30.899  -3.413  1.00 10.00      A   
ATOM    920  O   ASP A  89       5.839 -30.713  -4.457  1.00 10.00      A   
ATOM    921  N   LYS A  90       6.247 -31.929  -2.604  1.00 10.00      A   
ATOM    922  HN  LYS A  90       6.788 -32.022  -1.793  1.00 10.00      A   
ATOM    923  CA  LYS A  90       5.223 -32.929  -2.891  1.00 10.00      A   
ATOM    924  CB  LYS A  90       5.311 -34.082  -1.885  1.00 10.00      A   
ATOM    925  CG  LYS A  90       4.281 -35.181  -2.089  1.00 10.00      A   
ATOM    926  CD  LYS A  90       4.339 -36.209  -0.969  1.00 10.00      A   
ATOM    927  CE  LYS A  90       3.157 -37.163  -1.035  1.00 10.00      A   
ATOM    928  NZ  LYS A  90       3.143 -38.124   0.100  1.00 10.00      A   
ATOM    929  HZ1 LYS A  90       3.767 -37.789   0.869  1.00 10.00      A   
ATOM    930  HZ2 LYS A  90       3.475 -39.056  -0.217  1.00 10.00      A   
ATOM    931  HZ3 LYS A  90       2.177 -38.224   0.471  1.00 10.00      A   
ATOM    932  C   LYS A  90       3.834 -32.300  -2.845  1.00 10.00      A   
ATOM    933  O   LYS A  90       3.012 -32.518  -3.738  1.00 10.00      A   
ATOM    934  N   THR A  91       3.589 -31.505  -1.810  1.00 10.00      A   
ATOM    935  HN  THR A  91       4.292 -31.363  -1.140  1.00 10.00      A   
ATOM    936  CA  THR A  91       2.305 -30.840  -1.643  1.00 10.00      A   
ATOM    937  CB  THR A  91       2.214 -30.109  -0.286  1.00 10.00      A   
ATOM    938  OG1 THR A  91       2.726 -30.950   0.758  1.00 10.00      A   
ATOM    939  HG1 THR A  91       3.647 -31.175   0.571  1.00 10.00      A   
ATOM    940  CG2 THR A  91       0.768 -29.751   0.029  1.00 10.00      A   
ATOM    941  C   THR A  91       2.065 -29.843  -2.774  1.00 10.00      A   
ATOM    942  O   THR A  91       0.971 -29.776  -3.332  1.00 10.00      A   
ATOM    943  N   LEU A  92       3.104 -29.089  -3.119  1.00 10.00      A   
ATOM    944  HN  LEU A  92       3.954 -29.200  -2.635  1.00 10.00      A   
ATOM    945  CA  LEU A  92       3.022 -28.092  -4.184  1.00 10.00      A   
ATOM    946  CB  LEU A  92       4.387 -27.435  -4.406  1.00 10.00      A   
ATOM    947  CG  LEU A  92       4.859 -26.460  -3.326  1.00 10.00      A   
ATOM    948  CD1 LEU A  92       6.315 -26.081  -3.551  1.00 10.00      A   
ATOM    949  CD2 LEU A  92       3.979 -25.220  -3.309  1.00 10.00      A   
ATOM    950  C   LEU A  92       2.535 -28.702  -5.495  1.00 10.00      A   
ATOM    951  O   LEU A  92       1.614 -28.183  -6.127  1.00 10.00      A   
ATOM    952  N   ALA A  93       3.141 -29.820  -5.882  1.00 10.00      A   
ATOM    953  HN  ALA A  93       3.843 -30.203  -5.313  1.00 10.00      A   
ATOM    954  CA  ALA A  93       2.790 -30.494  -7.127  1.00 10.00      A   
ATOM    955  CB  ALA A  93       3.773 -31.615  -7.423  1.00 10.00      A   
ATOM    956  C   ALA A  93       1.357 -31.018  -7.127  1.00 10.00      A   
ATOM    957  O   ALA A  93       0.686 -31.001  -8.159  1.00 10.00      A   
ATOM    958  N   LEU A  94       0.886 -31.479  -5.974  1.00 10.00      A   
ATOM    959  HN  LEU A  94       1.459 -31.463  -5.178  1.00 10.00      A   
ATOM    960  CA  LEU A  94      -0.470 -32.012  -5.875  1.00 10.00      A   
ATOM    961  CB  LEU A  94      -0.610 -32.965  -4.685  1.00 10.00      A   
ATOM    962  CG  LEU A  94      -1.812 -33.916  -4.728  1.00 10.00      A   
ATOM    963  CD1 LEU A  94      -1.621 -34.985  -5.795  1.00 10.00      A   
ATOM    964  CD2 LEU A  94      -2.062 -34.541  -3.365  1.00 10.00      A   
ATOM    965  C   LEU A  94      -1.511 -30.898  -5.797  1.00 10.00      A   
ATOM    966  O   LEU A  94      -2.639 -31.058  -6.269  1.00 10.00      A   
ATOM    967  N   LEU A  95      -1.127 -29.773  -5.208  1.00 10.00      A   
ATOM    968  HN  LEU A  95      -0.213 -29.705  -4.854  1.00 10.00      A   
ATOM    969  CA  LEU A  95      -2.030 -28.637  -5.068  1.00 10.00      A   
ATOM    970  CB  LEU A  95      -1.432 -27.568  -4.149  1.00 10.00      A   
ATOM    971  CG  LEU A  95      -1.482 -27.864  -2.648  1.00 10.00      A   
ATOM    972  CD1 LEU A  95      -0.831 -26.738  -1.860  1.00 10.00      A   
ATOM    973  CD2 LEU A  95      -2.917 -28.078  -2.192  1.00 10.00      A   
ATOM    974  C   LEU A  95      -2.380 -28.034  -6.422  1.00 10.00      A   
ATOM    975  O   LEU A  95      -3.551 -27.784  -6.714  1.00 10.00      A   
ATOM    976  N   SER A  96      -1.369 -27.801  -7.246  1.00 10.00      A   
ATOM    977  HN  SER A  96      -0.453 -28.015  -6.961  1.00 10.00      A   
ATOM    978  CA  SER A  96      -1.583 -27.229  -8.563  1.00 10.00      A   
ATOM    979  CB  SER A  96      -0.314 -26.520  -9.042  1.00 10.00      A   
ATOM    980  OG  SER A  96       0.826 -27.344  -8.858  1.00 10.00      A   
ATOM    981  HG  SER A  96       1.625 -26.804  -8.915  1.00 10.00      A   
ATOM    982  C   SER A  96      -1.996 -28.305  -9.559  1.00 10.00      A   
ATOM    983  O   SER A  96      -2.894 -28.099 -10.380  1.00 10.00      A   
ATOM    984  N   GLY A  97      -1.337 -29.455  -9.476  1.00 10.00      A   
ATOM    985  HN  GLY A  97      -0.634 -29.558  -8.798  1.00 10.00      A   
ATOM    986  CA  GLY A  97      -1.632 -30.551 -10.375  1.00 10.00      A   
ATOM    987  C   GLY A  97      -0.749 -30.505 -11.603  1.00 10.00      A   
ATOM    988  O   GLY A  97      -0.911 -31.302 -12.525  1.00 10.00      A   
ATOM    989  N   LYS A  98       0.192 -29.566 -11.607  1.00 10.00      A   
ATOM    990  HN  LYS A  98       0.283 -28.980 -10.825  1.00 10.00      A   
ATOM    991  CA  LYS A  98       1.108 -29.395 -12.729  1.00 10.00      A   
ATOM    992  CB  LYS A  98       0.693 -28.193 -13.586  1.00 10.00      A   
ATOM    993  CG  LYS A  98      -0.679 -28.329 -14.231  1.00 10.00      A   
ATOM    994  CD  LYS A  98      -1.044 -27.097 -15.043  1.00 10.00      A   
ATOM    995  CE  LYS A  98      -2.403 -27.259 -15.706  1.00 10.00      A   
ATOM    996  NZ  LYS A  98      -2.754 -26.091 -16.556  1.00 10.00      A   
ATOM    997  HZ1 LYS A  98      -2.876 -25.240 -15.970  1.00 10.00      A   
ATOM    998  HZ2 LYS A  98      -3.641 -26.275 -17.064  1.00 10.00      A   
ATOM    999  HZ3 LYS A  98      -1.999 -25.914 -17.251  1.00 10.00      A   
ATOM   1000  C   LYS A  98       2.538 -29.216 -12.237  1.00 10.00      A   
ATOM   1001  O   LYS A  98       2.781 -29.112 -11.031  1.00 10.00      A   
ATOM   1002  N   ILE A 106      11.955 -16.250 -11.535  1.00 10.00      A   
ATOM   1003  HN  ILE A 106      11.914 -17.192 -11.259  1.00 10.00      A   
ATOM   1004  CA  ILE A 106      11.344 -15.240 -10.686  1.00 10.00      A   
ATOM   1005  CB  ILE A 106      10.143 -14.570 -11.387  1.00 10.00      A   
ATOM   1006  CG1 ILE A 106      10.487 -14.228 -12.841  1.00 10.00      A   
ATOM   1007  CG2 ILE A 106       9.723 -13.317 -10.629  1.00 10.00      A   
ATOM   1008  CD1 ILE A 106       9.284 -13.864 -13.685  1.00 10.00      A   
ATOM   1009  C   ILE A 106      10.871 -15.866  -9.376  1.00 10.00      A   
ATOM   1010  O   ILE A 106      10.049 -16.783  -9.377  1.00 10.00      A   
ATOM   1011  N   SER A 107      11.410 -15.383  -8.266  1.00 10.00      A   
ATOM   1012  HN  SER A 107      12.062 -14.652  -8.334  1.00 10.00      A   
ATOM   1013  CA  SER A 107      11.054 -15.886  -6.944  1.00 10.00      A   
ATOM   1014  CB  SER A 107      11.822 -17.177  -6.631  1.00 10.00      A   
ATOM   1015  OG  SER A 107      11.505 -18.197  -7.563  1.00 10.00      A   
ATOM   1016  HG  SER A 107      11.009 -17.811  -8.300  1.00 10.00      A   
ATOM   1017  C   SER A 107      11.346 -14.833  -5.879  1.00 10.00      A   
ATOM   1018  O   SER A 107      12.501 -14.625  -5.500  1.00 10.00      A   
ATOM   1019  N   ALA A 108      10.302 -14.167  -5.409  1.00 10.00      A   
ATOM   1020  HN  ALA A 108       9.408 -14.383  -5.742  1.00 10.00      A   
ATOM   1021  CA  ALA A 108      10.449 -13.134  -4.396  1.00 10.00      A   
ATOM   1022  CB  ALA A 108       9.361 -12.083  -4.554  1.00 10.00      A   
ATOM   1023  C   ALA A 108      10.413 -13.735  -2.993  1.00 10.00      A   
ATOM   1024  O   ALA A 108       9.815 -14.788  -2.775  1.00 10.00      A   
ATOM   1025  N   ASP A 109      11.056 -13.056  -2.046  1.00 10.00      A   
ATOM   1026  HN  ASP A 109      11.527 -12.231  -2.290  1.00 10.00      A   
ATOM   1027  CA  ASP A 109      11.106 -13.513  -0.655  1.00 10.00      A   
ATOM   1028  CB  ASP A 109      12.335 -12.939   0.056  1.00 10.00      A   
ATOM   1029  CG  ASP A 109      13.622 -13.664  -0.289  1.00 10.00      A   
ATOM   1030  OD1 ASP A 109      13.958 -14.651   0.398  1.00 10.00      A   
ATOM   1031  OD2 ASP A 109      14.315 -13.237  -1.237  1.00 10.00      A   
ATOM   1032  C   ASP A 109       9.844 -13.117   0.109  1.00 10.00      A   
ATOM   1033  O   ASP A 109       9.782 -13.236   1.334  1.00 10.00      A   
ATOM   1034  N   ALA A 110       8.843 -12.643  -0.617  1.00 10.00      A   
ATOM   1035  HN  ALA A 110       8.947 -12.586  -1.589  1.00 10.00      A   
ATOM   1036  CA  ALA A 110       7.583 -12.234  -0.016  1.00 10.00      A   
ATOM   1037  CB  ALA A 110       7.145 -10.888  -0.570  1.00 10.00      A   
ATOM   1038  C   ALA A 110       6.518 -13.293  -0.269  1.00 10.00      A   
ATOM   1039  O   ALA A 110       6.363 -13.769  -1.392  1.00 10.00      A   
ATOM   1040  N   VAL A 111       5.788 -13.657   0.773  1.00 10.00      A   
ATOM   1041  HN  VAL A 111       5.939 -13.226   1.642  1.00 10.00      A   
ATOM   1042  CA  VAL A 111       4.753 -14.675   0.660  1.00 10.00      A   
ATOM   1043  CB  VAL A 111       5.238 -16.025   1.242  1.00 10.00      A   
ATOM   1044  CG1 VAL A 111       5.405 -15.955   2.755  1.00 10.00      A   
ATOM   1045  CG2 VAL A 111       4.324 -17.171   0.834  1.00 10.00      A   
ATOM   1046  C   VAL A 111       3.467 -14.226   1.355  1.00 10.00      A   
ATOM   1047  O   VAL A 111       3.500 -13.410   2.278  1.00 10.00      A   
ATOM   1048  N   THR A 112       2.341 -14.744   0.888  1.00 10.00      A   
ATOM   1049  HN  THR A 112       2.379 -15.371   0.132  1.00 10.00      A   
ATOM   1050  CA  THR A 112       1.042 -14.408   1.443  1.00 10.00      A   
ATOM   1051  CB  THR A 112      -0.049 -14.745   0.419  1.00 10.00      A   
ATOM   1052  OG1 THR A 112       0.580 -15.261  -0.764  1.00 10.00      A   
ATOM   1053  HG1 THR A 112       0.414 -14.662  -1.503  1.00 10.00      A   
ATOM   1054  CG2 THR A 112      -0.843 -13.502   0.063  1.00 10.00      A   
ATOM   1055  C   THR A 112       0.775 -15.171   2.744  1.00 10.00      A   
ATOM   1056  O   THR A 112       0.934 -16.392   2.805  1.00 10.00      A   
ATOM   1057  N   PRO A 113       0.360 -14.452   3.798  1.00 10.00      A   
ATOM   1058  CA  PRO A 113       0.076 -15.041   5.118  1.00 10.00      A   
ATOM   1059  CB  PRO A 113      -0.480 -13.862   5.922  1.00 10.00      A   
ATOM   1060  CG  PRO A 113       0.078 -12.654   5.253  1.00 10.00      A   
ATOM   1061  CD  PRO A 113       0.149 -12.992   3.793  1.00 10.00      A   
ATOM   1062  C   PRO A 113      -0.944 -16.182   5.075  1.00 10.00      A   
ATOM   1063  O   PRO A 113      -0.707 -17.255   5.635  1.00 10.00      A   
ATOM   1064  N   TRP A 114      -2.073 -15.958   4.407  1.00 10.00      A   
ATOM   1065  HN  TRP A 114      -2.213 -15.089   3.979  1.00 10.00      A   
ATOM   1066  CA  TRP A 114      -3.115 -16.979   4.316  1.00 10.00      A   
ATOM   1067  CB  TRP A 114      -4.413 -16.424   3.719  1.00 10.00      A   
ATOM   1068  CG  TRP A 114      -4.339 -16.026   2.274  1.00 10.00      A   
ATOM   1069  CD1 TRP A 114      -3.881 -14.844   1.770  1.00 10.00      A   
ATOM   1070  CD2 TRP A 114      -4.759 -16.806   1.146  1.00 10.00      A   
ATOM   1071  NE1 TRP A 114      -3.983 -14.844   0.401  1.00 10.00      A   
ATOM   1072  HE1 TRP A 114      -3.717 -14.105  -0.194  1.00 10.00      A   
ATOM   1073  CE2 TRP A 114      -4.519 -16.036  -0.006  1.00 10.00      A   
ATOM   1074  CE3 TRP A 114      -5.311 -18.084   0.998  1.00 10.00      A   
ATOM   1075  CZ2 TRP A 114      -4.813 -16.495  -1.288  1.00 10.00      A   
ATOM   1076  CZ3 TRP A 114      -5.602 -18.538  -0.275  1.00 10.00      A   
ATOM   1077  CH2 TRP A 114      -5.352 -17.746  -1.401  1.00 10.00      A   
ATOM   1078  C   TRP A 114      -2.644 -18.224   3.570  1.00 10.00      A   
ATOM   1079  O   TRP A 114      -3.058 -19.338   3.885  1.00 10.00      A   
ATOM   1080  N   VAL A 115      -1.767 -18.030   2.594  1.00 10.00      A   
ATOM   1081  HN  VAL A 115      -1.472 -17.119   2.392  1.00 10.00      A   
ATOM   1082  CA  VAL A 115      -1.236 -19.139   1.819  1.00 10.00      A   
ATOM   1083  CB  VAL A 115      -0.393 -18.644   0.624  1.00 10.00      A   
ATOM   1084  CG1 VAL A 115       0.326 -19.802  -0.049  1.00 10.00      A   
ATOM   1085  CG2 VAL A 115      -1.282 -17.927  -0.379  1.00 10.00      A   
ATOM   1086  C   VAL A 115      -0.407 -20.055   2.713  1.00 10.00      A   
ATOM   1087  O   VAL A 115      -0.575 -21.274   2.693  1.00 10.00      A   
ATOM   1088  N   VAL A 116       0.464 -19.454   3.519  1.00 10.00      A   
ATOM   1089  HN  VAL A 116       0.539 -18.478   3.498  1.00 10.00      A   
ATOM   1090  CA  VAL A 116       1.312 -20.208   4.435  1.00 10.00      A   
ATOM   1091  CB  VAL A 116       2.314 -19.286   5.168  1.00 10.00      A   
ATOM   1092  CG1 VAL A 116       3.246 -20.093   6.060  1.00 10.00      A   
ATOM   1093  CG2 VAL A 116       3.113 -18.464   4.171  1.00 10.00      A   
ATOM   1094  C   VAL A 116       0.455 -20.943   5.464  1.00 10.00      A   
ATOM   1095  O   VAL A 116       0.779 -22.057   5.882  1.00 10.00      A   
ATOM   1096  N   GLY A 117      -0.645 -20.314   5.860  1.00 10.00      A   
ATOM   1097  HN  GLY A 117      -0.851 -19.428   5.491  1.00 10.00      A   
ATOM   1098  CA  GLY A 117      -1.537 -20.915   6.829  1.00 10.00      A   
ATOM   1099  C   GLY A 117      -2.236 -22.145   6.288  1.00 10.00      A   
ATOM   1100  O   GLY A 117      -2.063 -23.245   6.816  1.00 10.00      A   
ATOM   1101  N   GLU A 118      -2.996 -21.969   5.212  1.00 10.00      A   
ATOM   1102  HN  GLU A 118      -3.066 -21.071   4.817  1.00 10.00      A   
ATOM   1103  CA  GLU A 118      -3.734 -23.072   4.602  1.00 10.00      A   
ATOM   1104  CB  GLU A 118      -4.590 -22.580   3.432  1.00 10.00      A   
ATOM   1105  CG  GLU A 118      -5.701 -21.619   3.831  1.00 10.00      A   
ATOM   1106  CD  GLU A 118      -6.653 -22.211   4.851  1.00 10.00      A   
ATOM   1107  OE1 GLU A 118      -7.120 -23.345   4.649  1.00 10.00      A   
ATOM   1108  OE2 GLU A 118      -6.944 -21.541   5.863  1.00 10.00      A   
ATOM   1109  C   GLU A 118      -2.804 -24.199   4.155  1.00 10.00      A   
ATOM   1110  O   GLU A 118      -3.111 -25.377   4.340  1.00 10.00      A   
ATOM   1111  N   ILE A 119      -1.659 -23.836   3.582  1.00 10.00      A   
ATOM   1112  HN  ILE A 119      -1.461 -22.879   3.467  1.00 10.00      A   
ATOM   1113  CA  ILE A 119      -0.690 -24.829   3.124  1.00 10.00      A   
ATOM   1114  CB  ILE A 119       0.497 -24.193   2.360  1.00 10.00      A   
ATOM   1115  CG1 ILE A 119       0.064 -23.822   0.937  1.00 10.00      A   
ATOM   1116  CG2 ILE A 119       1.697 -25.129   2.323  1.00 10.00      A   
ATOM   1117  CD1 ILE A 119       1.179 -23.272   0.070  1.00 10.00      A   
ATOM   1118  C   ILE A 119      -0.194 -25.687   4.285  1.00 10.00      A   
ATOM   1119  O   ILE A 119       0.003 -26.894   4.134  1.00 10.00      A   
ATOM   1120  N   ALA A 120      -0.027 -25.067   5.449  1.00 10.00      A   
ATOM   1121  HN  ALA A 120      -0.220 -24.107   5.509  1.00 10.00      A   
ATOM   1122  CA  ALA A 120       0.433 -25.777   6.637  1.00 10.00      A   
ATOM   1123  CB  ALA A 120       0.596 -24.824   7.811  1.00 10.00      A   
ATOM   1124  C   ALA A 120      -0.526 -26.911   6.991  1.00 10.00      A   
ATOM   1125  O   ALA A 120      -0.099 -28.008   7.355  1.00 10.00      A   
ATOM   1126  N   TRP A 121      -1.823 -26.645   6.861  1.00 10.00      A   
ATOM   1127  HN  TRP A 121      -2.102 -25.750   6.564  1.00 10.00      A   
ATOM   1128  CA  TRP A 121      -2.840 -27.649   7.150  1.00 10.00      A   
ATOM   1129  CB  TRP A 121      -4.237 -27.024   7.182  1.00 10.00      A   
ATOM   1130  CG  TRP A 121      -5.325 -28.008   7.495  1.00 10.00      A   
ATOM   1131  CD1 TRP A 121      -5.665 -28.492   8.725  1.00 10.00      A   
ATOM   1132  CD2 TRP A 121      -6.216 -28.629   6.559  1.00 10.00      A   
ATOM   1133  NE1 TRP A 121      -6.708 -29.381   8.611  1.00 10.00      A   
ATOM   1134  HE1 TRP A 121      -7.131 -29.865   9.356  1.00 10.00      A   
ATOM   1135  CE2 TRP A 121      -7.065 -29.480   7.292  1.00 10.00      A   
ATOM   1136  CE3 TRP A 121      -6.375 -28.548   5.172  1.00 10.00      A   
ATOM   1137  CZ2 TRP A 121      -8.059 -30.244   6.685  1.00 10.00      A   
ATOM   1138  CZ3 TRP A 121      -7.362 -29.306   4.573  1.00 10.00      A   
ATOM   1139  CH2 TRP A 121      -8.191 -30.142   5.328  1.00 10.00      A   
ATOM   1140  C   TRP A 121      -2.784 -28.763   6.111  1.00 10.00      A   
ATOM   1141  O   TRP A 121      -2.864 -29.947   6.445  1.00 10.00      A   
ATOM   1142  N   PHE A 122      -2.638 -28.373   4.848  1.00 10.00      A   
ATOM   1143  HN  PHE A 122      -2.593 -27.411   4.648  1.00 10.00      A   
ATOM   1144  CA  PHE A 122      -2.551 -29.334   3.756  1.00 10.00      A   
ATOM   1145  CB  PHE A 122      -2.498 -28.627   2.398  1.00 10.00      A   
ATOM   1146  CG  PHE A 122      -3.846 -28.217   1.874  1.00 10.00      A   
ATOM   1147  CD1 PHE A 122      -4.235 -26.888   1.883  1.00 10.00      A   
ATOM   1148  CD2 PHE A 122      -4.724 -29.164   1.373  1.00 10.00      A   
ATOM   1149  CE1 PHE A 122      -5.474 -26.508   1.402  1.00 10.00      A   
ATOM   1150  CE2 PHE A 122      -5.964 -28.792   0.890  1.00 10.00      A   
ATOM   1151  CZ  PHE A 122      -6.340 -27.462   0.905  1.00 10.00      A   
ATOM   1152  C   PHE A 122      -1.339 -30.239   3.940  1.00 10.00      A   
ATOM   1153  O   PHE A 122      -1.440 -31.457   3.801  1.00 10.00      A   
ATOM   1154  N   CYS A 123      -0.197 -29.640   4.270  1.00 10.00      A   
ATOM   1155  HN  CYS A 123      -0.175 -28.658   4.354  1.00 10.00      A   
ATOM   1156  CA  CYS A 123       1.025 -30.399   4.498  1.00 10.00      A   
ATOM   1157  CB  CYS A 123       2.229 -29.468   4.651  1.00 10.00      A   
ATOM   1158  SG  CYS A 123       2.814 -28.766   3.092  1.00 10.00      A   
ATOM   1159  HG  CYS A 123       2.651 -29.689   2.148  1.00 10.00      A   
ATOM   1160  C   CYS A 123       0.877 -31.298   5.718  1.00 10.00      A   
ATOM   1161  O   CYS A 123       1.437 -32.393   5.763  1.00 10.00      A   
ATOM   1162  N   GLU A 124       0.111 -30.832   6.702  1.00 10.00      A   
ATOM   1163  HN  GLU A 124      -0.293 -29.941   6.613  1.00 10.00      A   
ATOM   1164  CA  GLU A 124      -0.138 -31.600   7.912  1.00 10.00      A   
ATOM   1165  CB  GLU A 124      -1.024 -30.802   8.877  1.00 10.00      A   
ATOM   1166  CG  GLU A 124      -1.315 -31.504  10.194  1.00 10.00      A   
ATOM   1167  CD  GLU A 124      -2.542 -30.949  10.889  1.00 10.00      A   
ATOM   1168  OE1 GLU A 124      -2.463 -29.837  11.452  1.00 10.00      A   
ATOM   1169  OE2 GLU A 124      -3.594 -31.627  10.882  1.00 10.00      A   
ATOM   1170  C   GLU A 124      -0.818 -32.913   7.542  1.00 10.00      A   
ATOM   1171  O   GLU A 124      -0.468 -33.976   8.054  1.00 10.00      A   
ATOM   1172  N   GLN A 125      -1.774 -32.827   6.621  1.00 10.00      A   
ATOM   1173  HN  GLN A 125      -1.991 -31.947   6.240  1.00 10.00      A   
ATOM   1174  CA  GLN A 125      -2.503 -34.000   6.161  1.00 10.00      A   
ATOM   1175  CB  GLN A 125      -3.665 -33.604   5.242  1.00 10.00      A   
ATOM   1176  CG  GLN A 125      -4.665 -32.622   5.841  1.00 10.00      A   
ATOM   1177  CD  GLN A 125      -5.084 -32.988   7.250  1.00 10.00      A   
ATOM   1178  OE1 GLN A 125      -5.961 -33.829   7.452  1.00 10.00      A   
ATOM   1179  NE2 GLN A 125      -4.480 -32.337   8.229  1.00 10.00      A   
ATOM   1180 HE21 GLN A 125      -3.807 -31.663   7.992  1.00 10.00      A   
ATOM   1181 HE22 GLN A 125      -4.724 -32.553   9.157  1.00 10.00      A   
ATOM   1182  C   GLN A 125      -1.562 -34.949   5.429  1.00 10.00      A   
ATOM   1183  O   GLN A 125      -1.634 -36.164   5.603  1.00 10.00      A   
ATOM   1184  N   VAL A 126      -0.673 -34.378   4.618  1.00 10.00      A   
ATOM   1185  HN  VAL A 126      -0.675 -33.401   4.526  1.00 10.00      A   
ATOM   1186  CA  VAL A 126       0.300 -35.164   3.861  1.00 10.00      A   
ATOM   1187  CB  VAL A 126       1.202 -34.267   2.981  1.00 10.00      A   
ATOM   1188  CG1 VAL A 126       2.203 -35.102   2.197  1.00 10.00      A   
ATOM   1189  CG2 VAL A 126       0.370 -33.419   2.039  1.00 10.00      A   
ATOM   1190  C   VAL A 126       1.185 -35.964   4.812  1.00 10.00      A   
ATOM   1191  O   VAL A 126       1.312 -37.183   4.681  1.00 10.00      A   
ATOM   1192  N   ALA A 127       1.771 -35.267   5.779  1.00 10.00      A   
ATOM   1193  HN  ALA A 127       1.608 -34.297   5.833  1.00 10.00      A   
ATOM   1194  CA  ALA A 127       2.652 -35.892   6.760  1.00 10.00      A   
ATOM   1195  CB  ALA A 127       3.250 -34.839   7.681  1.00 10.00      A   
ATOM   1196  C   ALA A 127       1.919 -36.961   7.567  1.00 10.00      A   
ATOM   1197  O   ALA A 127       2.472 -38.022   7.855  1.00 10.00      A   
ATOM   1198  N   LYS A 128       0.673 -36.679   7.927  1.00 10.00      A   
ATOM   1199  HN  LYS A 128       0.285 -35.810   7.677  1.00 10.00      A   
ATOM   1200  CA  LYS A 128      -0.130 -37.623   8.692  1.00 10.00      A   
ATOM   1201  CB  LYS A 128      -1.428 -36.969   9.166  1.00 10.00      A   
ATOM   1202  CG  LYS A 128      -1.269 -36.085  10.391  1.00 10.00      A   
ATOM   1203  CD  LYS A 128      -2.565 -35.365  10.717  1.00 10.00      A   
ATOM   1204  CE  LYS A 128      -2.473 -34.629  12.043  1.00 10.00      A   
ATOM   1205  NZ  LYS A 128      -3.709 -33.856  12.336  1.00 10.00      A   
ATOM   1206  HZ1 LYS A 128      -4.547 -34.455  12.184  1.00 10.00      A   
ATOM   1207  HZ2 LYS A 128      -3.772 -33.021  11.709  1.00 10.00      A   
ATOM   1208  HZ3 LYS A 128      -3.703 -33.533  13.323  1.00 10.00      A   
ATOM   1209  C   LYS A 128      -0.443 -38.865   7.870  1.00 10.00      A   
ATOM   1210  O   LYS A 128      -0.335 -39.988   8.361  1.00 10.00      A   
ATOM   1211  N   ALA A 129      -0.821 -38.658   6.615  1.00 10.00      A   
ATOM   1212  HN  ALA A 129      -0.883 -37.735   6.280  1.00 10.00      A   
ATOM   1213  CA  ALA A 129      -1.154 -39.758   5.720  1.00 10.00      A   
ATOM   1214  CB  ALA A 129      -1.693 -39.226   4.403  1.00 10.00      A   
ATOM   1215  C   ALA A 129       0.054 -40.656   5.481  1.00 10.00      A   
ATOM   1216  O   ALA A 129      -0.079 -41.874   5.379  1.00 10.00      A   
ATOM   1217  N   GLU A 130       1.233 -40.049   5.410  1.00 10.00      A   
ATOM   1218  HN  GLU A 130       1.277 -39.073   5.506  1.00 10.00      A   
ATOM   1219  CA  GLU A 130       2.464 -40.795   5.185  1.00 10.00      A   
ATOM   1220  CB  GLU A 130       3.633 -39.854   4.906  1.00 10.00      A   
ATOM   1221  CG  GLU A 130       3.553 -39.167   3.557  1.00 10.00      A   
ATOM   1222  CD  GLU A 130       4.880 -38.594   3.113  1.00 10.00      A   
ATOM   1223  OE1 GLU A 130       4.902 -37.870   2.096  1.00 10.00      A   
ATOM   1224  OE2 GLU A 130       5.910 -38.882   3.767  1.00 10.00      A   
ATOM   1225  C   GLU A 130       2.790 -41.711   6.361  1.00 10.00      A   
ATOM   1226  O   GLU A 130       3.486 -42.712   6.196  1.00 10.00      A   
ATOM   1227  N   ALA A 131       2.278 -41.372   7.542  1.00 10.00      A   
ATOM   1228  HN  ALA A 131       1.728 -40.561   7.611  1.00 10.00      A   
ATOM   1229  CA  ALA A 131       2.517 -42.174   8.737  1.00 10.00      A   
ATOM   1230  CB  ALA A 131       2.046 -41.445   9.984  1.00 10.00      A   
ATOM   1231  C   ALA A 131       1.839 -43.533   8.619  1.00 10.00      A   
ATOM   1232  O   ALA A 131       2.416 -44.561   8.973  1.00 10.00      A   
ATOM   1233  N   ASP A 132       0.610 -43.535   8.119  1.00 10.00      A   
ATOM   1234  HN  ASP A 132       0.195 -42.681   7.860  1.00 10.00      A   
ATOM   1235  CA  ASP A 132      -0.137 -44.778   7.947  1.00 10.00      A   
ATOM   1236  CB  ASP A 132      -1.603 -44.639   8.378  1.00 10.00      A   
ATOM   1237  CG  ASP A 132      -2.316 -43.456   7.762  1.00 10.00      A   
ATOM   1238  OD1 ASP A 132      -2.944 -43.621   6.697  1.00 10.00      A   
ATOM   1239  OD2 ASP A 132      -2.283 -42.359   8.363  1.00 10.00      A   
ATOM   1240  C   ASP A 132      -0.021 -45.289   6.517  1.00 10.00      A   
ATOM   1241  O   ASP A 132      -0.687 -46.254   6.130  1.00 10.00      A   
ATOM   1242  N   ASN A 133       0.844 -44.627   5.748  1.00 10.00      A   
ATOM   1243  HN  ASN A 133       1.328 -43.865   6.135  1.00 10.00      A   
ATOM   1244  CA  ASN A 133       1.104 -44.980   4.352  1.00 10.00      A   
ATOM   1245  CB  ASN A 133       1.828 -46.324   4.229  1.00 10.00      A   
ATOM   1246  CG  ASN A 133       3.281 -46.237   4.652  1.00 10.00      A   
ATOM   1247  OD1 ASN A 133       4.087 -45.549   4.023  1.00 10.00      A   
ATOM   1248  ND2 ASN A 133       3.626 -46.929   5.726  1.00 10.00      A   
ATOM   1249 HD21 ASN A 133       2.935 -47.452   6.182  1.00 10.00      A   
ATOM   1250 HD22 ASN A 133       4.562 -46.891   6.020  1.00 10.00      A   
ATOM   1251  C   ASN A 133      -0.152 -44.950   3.492  1.00 10.00      A   
ATOM   1252  O   ASN A 133      -0.372 -45.831   2.656  1.00 10.00      A   
ATOM   1253  N   LEU A 134      -0.969 -43.929   3.696  1.00 10.00      A   
ATOM   1254  HN  LEU A 134      -0.739 -43.257   4.377  1.00 10.00      A   
ATOM   1255  CA  LEU A 134      -2.192 -43.776   2.927  1.00 10.00      A   
ATOM   1256  CB  LEU A 134      -3.082 -42.688   3.533  1.00 10.00      A   
ATOM   1257  CG  LEU A 134      -4.416 -42.439   2.823  1.00 10.00      A   
ATOM   1258  CD1 LEU A 134      -5.364 -43.612   3.021  1.00 10.00      A   
ATOM   1259  CD2 LEU A 134      -5.051 -41.146   3.304  1.00 10.00      A   
ATOM   1260  C   LEU A 134      -1.847 -43.424   1.489  1.00 10.00      A   
ATOM   1261  O   LEU A 134      -1.125 -42.456   1.240  1.00 10.00      A   
ATOM   1262  N   ASP A 135      -2.351 -44.220   0.552  1.00 10.00      A   
ATOM   1263  HN  ASP A 135      -2.912 -44.978   0.820  1.00 10.00      A   
ATOM   1264  CA  ASP A 135      -2.093 -43.998  -0.864  1.00 10.00      A   
ATOM   1265  CB  ASP A 135      -2.867 -45.004  -1.717  1.00 10.00      A   
ATOM   1266  CG  ASP A 135      -2.322 -45.120  -3.126  1.00 10.00      A   
ATOM   1267  OD1 ASP A 135      -2.471 -44.162  -3.909  1.00 10.00      A   
ATOM   1268  OD2 ASP A 135      -1.741 -46.179  -3.457  1.00 10.00      A   
ATOM   1269  C   ASP A 135      -2.473 -42.581  -1.266  1.00 10.00      A   
ATOM   1270  O   ASP A 135      -3.517 -42.064  -0.849  1.00 10.00      A   
ATOM   1271  N   ASP A 136      -1.624 -41.963  -2.077  1.00 10.00      A   
ATOM   1272  HN  ASP A 136      -0.823 -42.442  -2.379  1.00 10.00      A   
ATOM   1273  CA  ASP A 136      -1.847 -40.600  -2.543  1.00 10.00      A   
ATOM   1274  CB  ASP A 136      -0.673 -40.131  -3.404  1.00 10.00      A   
ATOM   1275  CG  ASP A 136       0.294 -39.250  -2.643  1.00 10.00      A   
ATOM   1276  OD1 ASP A 136       0.275 -39.273  -1.391  1.00 10.00      A   
ATOM   1277  OD2 ASP A 136       1.077 -38.527  -3.294  1.00 10.00      A   
ATOM   1278  C   ASP A 136      -3.144 -40.497  -3.329  1.00 10.00      A   
ATOM   1279  O   ASP A 136      -3.840 -39.482  -3.273  1.00 10.00      A   
ATOM   1280  N   LYS A 137      -3.475 -41.565  -4.038  1.00 10.00      A   
ATOM   1281  HN  LYS A 137      -2.889 -42.358  -4.016  1.00 10.00      A   
ATOM   1282  CA  LYS A 137      -4.688 -41.613  -4.833  1.00 10.00      A   
ATOM   1283  CB  LYS A 137      -4.690 -42.886  -5.680  1.00 10.00      A   
ATOM   1284  CG  LYS A 137      -5.847 -43.007  -6.652  1.00 10.00      A   
ATOM   1285  CD  LYS A 137      -5.837 -44.368  -7.322  1.00 10.00      A   
ATOM   1286  CE  LYS A 137      -7.138 -44.641  -8.049  1.00 10.00      A   
ATOM   1287  NZ  LYS A 137      -7.216 -46.043  -8.529  1.00 10.00      A   
ATOM   1288  HZ1 LYS A 137      -7.121 -46.700  -7.728  1.00 10.00      A   
ATOM   1289  HZ2 LYS A 137      -6.454 -46.233  -9.210  1.00 10.00      A   
ATOM   1290  HZ3 LYS A 137      -8.129 -46.209  -8.995  1.00 10.00      A   
ATOM   1291  C   LYS A 137      -5.909 -41.585  -3.922  1.00 10.00      A   
ATOM   1292  O   LYS A 137      -6.958 -41.048  -4.281  1.00 10.00      A   
ATOM   1293  N   LYS A 138      -5.763 -42.160  -2.734  1.00 10.00      A   
ATOM   1294  HN  LYS A 138      -4.897 -42.562  -2.500  1.00 10.00      A   
ATOM   1295  CA  LYS A 138      -6.850 -42.200  -1.767  1.00 10.00      A   
ATOM   1296  CB  LYS A 138      -6.586 -43.257  -0.693  1.00 10.00      A   
ATOM   1297  CG  LYS A 138      -6.611 -44.686  -1.205  1.00 10.00      A   
ATOM   1298  CD  LYS A 138      -6.489 -45.678  -0.064  1.00 10.00      A   
ATOM   1299  CE  LYS A 138      -6.435 -47.110  -0.573  1.00 10.00      A   
ATOM   1300  NZ  LYS A 138      -6.299 -48.091   0.537  1.00 10.00      A   
ATOM   1301  HZ1 LYS A 138      -6.043 -49.026   0.160  1.00 10.00      A   
ATOM   1302  HZ2 LYS A 138      -7.197 -48.178   1.058  1.00 10.00      A   
ATOM   1303  HZ3 LYS A 138      -5.556 -47.781   1.198  1.00 10.00      A   
ATOM   1304  C   LYS A 138      -7.048 -40.836  -1.118  1.00 10.00      A   
ATOM   1305  O   LYS A 138      -8.178 -40.360  -0.980  1.00 10.00      A   
ATOM   1306  N   LEU A 139      -5.943 -40.201  -0.737  1.00 10.00      A   
ATOM   1307  HN  LEU A 139      -5.068 -40.626  -0.889  1.00 10.00      A   
ATOM   1308  CA  LEU A 139      -5.998 -38.889  -0.101  1.00 10.00      A   
ATOM   1309  CB  LEU A 139      -4.632 -38.485   0.463  1.00 10.00      A   
ATOM   1310  CG  LEU A 139      -4.632 -37.261   1.384  1.00 10.00      A   
ATOM   1311  CD1 LEU A 139      -5.568 -37.480   2.561  1.00 10.00      A   
ATOM   1312  CD2 LEU A 139      -3.226 -36.954   1.873  1.00 10.00      A   
ATOM   1313  C   LEU A 139      -6.513 -37.834  -1.077  1.00 10.00      A   
ATOM   1314  O   LEU A 139      -7.256 -36.929  -0.690  1.00 10.00      A   
ATOM   1315  N   LEU A 140      -6.129 -37.973  -2.343  1.00 10.00      A   
ATOM   1316  HN  LEU A 140      -5.521 -38.709  -2.579  1.00 10.00      A   
ATOM   1317  CA  LEU A 140      -6.555 -37.049  -3.390  1.00 10.00      A   
ATOM   1318  CB  LEU A 140      -5.820 -37.355  -4.701  1.00 10.00      A   
ATOM   1319  CG  LEU A 140      -6.093 -36.411  -5.877  1.00 10.00      A   
ATOM   1320  CD1 LEU A 140      -5.625 -34.996  -5.564  1.00 10.00      A   
ATOM   1321  CD2 LEU A 140      -5.433 -36.934  -7.143  1.00 10.00      A   
ATOM   1322  C   LEU A 140      -8.069 -37.120  -3.597  1.00 10.00      A   
ATOM   1323  O   LEU A 140      -8.677 -36.208  -4.156  1.00 10.00      A   
ATOM   1324  N   LYS A 141      -8.669 -38.216  -3.153  1.00 10.00      A   
ATOM   1325  HN  LYS A 141      -8.128 -38.920  -2.739  1.00 10.00      A   
ATOM   1326  CA  LYS A 141     -10.108 -38.403  -3.274  1.00 10.00      A   
ATOM   1327  CB  LYS A 141     -10.437 -39.894  -3.404  1.00 10.00      A   
ATOM   1328  CG  LYS A 141     -11.898 -40.194  -3.711  1.00 10.00      A   
ATOM   1329  CD  LYS A 141     -12.172 -41.689  -3.671  1.00 10.00      A   
ATOM   1330  CE  LYS A 141     -13.614 -41.998  -4.034  1.00 10.00      A   
ATOM   1331  NZ  LYS A 141     -13.949 -43.426  -3.804  1.00 10.00      A   
ATOM   1332  HZ1 LYS A 141     -13.286 -44.041  -4.317  1.00 10.00      A   
ATOM   1333  HZ2 LYS A 141     -14.912 -43.625  -4.137  1.00 10.00      A   
ATOM   1334  HZ3 LYS A 141     -13.895 -43.646  -2.790  1.00 10.00      A   
ATOM   1335  C   LYS A 141     -10.825 -37.815  -2.060  1.00 10.00      A   
ATOM   1336  O   LYS A 141     -11.954 -37.339  -2.161  1.00 10.00      A   
ATOM   1337  N   VAL A 142     -10.151 -37.839  -0.917  1.00 10.00      A   
ATOM   1338  HN  VAL A 142      -9.241 -38.208  -0.907  1.00 10.00      A   
ATOM   1339  CA  VAL A 142     -10.726 -37.325   0.323  1.00 10.00      A   
ATOM   1340  CB  VAL A 142      -9.969 -37.852   1.562  1.00 10.00      A   
ATOM   1341  CG1 VAL A 142     -10.590 -37.326   2.849  1.00 10.00      A   
ATOM   1342  CG2 VAL A 142      -9.934 -39.371   1.568  1.00 10.00      A   
ATOM   1343  C   VAL A 142     -10.726 -35.797   0.355  1.00 10.00      A   
ATOM   1344  O   VAL A 142     -11.769 -35.169   0.554  1.00 10.00      A   
ATOM   1345  N   LEU A 143      -9.560 -35.205   0.136  1.00 10.00      A   
ATOM   1346  HN  LEU A 143      -8.771 -35.757  -0.058  1.00 10.00      A   
ATOM   1347  CA  LEU A 143      -9.418 -33.752   0.172  1.00 10.00      A   
ATOM   1348  CB  LEU A 143      -8.062 -33.365   0.767  1.00 10.00      A   
ATOM   1349  CG  LEU A 143      -7.739 -33.928   2.153  1.00 10.00      A   
ATOM   1350  CD1 LEU A 143      -6.321 -33.560   2.558  1.00 10.00      A   
ATOM   1351  CD2 LEU A 143      -8.738 -33.431   3.186  1.00 10.00      A   
ATOM   1352  C   LEU A 143      -9.578 -33.126  -1.208  1.00 10.00      A   
ATOM   1353  O   LEU A 143      -9.115 -32.011  -1.445  1.00 10.00      A   
ATOM   1354  N   LYS A 144     -10.248 -33.832  -2.110  1.00 10.00      A   
ATOM   1355  HN  LYS A 144     -10.611 -34.706  -1.858  1.00 10.00      A   
ATOM   1356  CA  LYS A 144     -10.459 -33.338  -3.465  1.00 10.00      A   
ATOM   1357  CB  LYS A 144     -11.220 -34.366  -4.306  1.00 10.00      A   
ATOM   1358  CG  LYS A 144     -11.334 -33.986  -5.772  1.00 10.00      A   
ATOM   1359  CD  LYS A 144     -12.242 -34.935  -6.531  1.00 10.00      A   
ATOM   1360  CE  LYS A 144     -12.342 -34.530  -7.992  1.00 10.00      A   
ATOM   1361  NZ  LYS A 144     -13.255 -35.416  -8.755  1.00 10.00      A   
ATOM   1362  HZ1 LYS A 144     -12.931 -36.402  -8.696  1.00 10.00      A   
ATOM   1363  HZ2 LYS A 144     -13.277 -35.132  -9.756  1.00 10.00      A   
ATOM   1364  HZ3 LYS A 144     -14.217 -35.353  -8.370  1.00 10.00      A   
ATOM   1365  C   LYS A 144     -11.218 -32.014  -3.463  1.00 10.00      A   
ATOM   1366  O   LYS A 144     -10.865 -31.082  -4.189  1.00 10.00      A   
ATOM   1367  N   GLU A 145     -12.248 -31.939  -2.631  1.00 10.00      A   
ATOM   1368  HN  GLU A 145     -12.457 -32.708  -2.059  1.00 10.00      A   
ATOM   1369  CA  GLU A 145     -13.074 -30.743  -2.535  1.00 10.00      A   
ATOM   1370  CB  GLU A 145     -14.310 -31.018  -1.674  1.00 10.00      A   
ATOM   1371  CG  GLU A 145     -15.469 -30.064  -1.918  1.00 10.00      A   
ATOM   1372  CD  GLU A 145     -16.665 -30.366  -1.039  1.00 10.00      A   
ATOM   1373  OE1 GLU A 145     -17.056 -31.547  -0.944  1.00 10.00      A   
ATOM   1374  OE2 GLU A 145     -17.225 -29.423  -0.444  1.00 10.00      A   
ATOM   1375  C   GLU A 145     -12.282 -29.565  -1.972  1.00 10.00      A   
ATOM   1376  O   GLU A 145     -12.448 -28.427  -2.416  1.00 10.00      A   
ATOM   1377  N   ASP A 146     -11.414 -29.847  -1.004  1.00 10.00      A   
ATOM   1378  HN  ASP A 146     -11.323 -30.776  -0.702  1.00 10.00      A   
ATOM   1379  CA  ASP A 146     -10.594 -28.812  -0.378  1.00 10.00      A   
ATOM   1380  CB  ASP A 146      -9.893 -29.347   0.875  1.00 10.00      A   
ATOM   1381  CG  ASP A 146     -10.869 -29.857   1.916  1.00 10.00      A   
ATOM   1382  OD1 ASP A 146     -11.607 -29.037   2.505  1.00 10.00      A   
ATOM   1383  OD2 ASP A 146     -10.924 -31.088   2.131  1.00 10.00      A   
ATOM   1384  C   ASP A 146      -9.568 -28.267  -1.364  1.00 10.00      A   
ATOM   1385  O   ASP A 146      -9.446 -27.054  -1.540  1.00 10.00      A   
ATOM   1386  N   ILE A 147      -8.846 -29.173  -2.017  1.00 10.00      A   
ATOM   1387  HN  ILE A 147      -8.997 -30.125  -1.832  1.00 10.00      A   
ATOM   1388  CA  ILE A 147      -7.830 -28.793  -2.994  1.00 10.00      A   
ATOM   1389  CB  ILE A 147      -7.075 -30.027  -3.548  1.00 10.00      A   
ATOM   1390  CG1 ILE A 147      -6.382 -30.787  -2.411  1.00 10.00      A   
ATOM   1391  CG2 ILE A 147      -6.057 -29.612  -4.604  1.00 10.00      A   
ATOM   1392  CD1 ILE A 147      -5.794 -32.118  -2.830  1.00 10.00      A   
ATOM   1393  C   ILE A 147      -8.456 -28.004  -4.146  1.00 10.00      A   
ATOM   1394  O   ILE A 147      -7.908 -26.994  -4.593  1.00 10.00      A   
ATOM   1395  N   ALA A 148      -9.616 -28.457  -4.606  1.00 10.00      A   
ATOM   1396  HN  ALA A 148     -10.007 -29.266  -4.206  1.00 10.00      A   
ATOM   1397  CA  ALA A 148     -10.319 -27.793  -5.697  1.00 10.00      A   
ATOM   1398  CB  ALA A 148     -11.479 -28.646  -6.189  1.00 10.00      A   
ATOM   1399  C   ALA A 148     -10.809 -26.407  -5.282  1.00 10.00      A   
ATOM   1400  O   ALA A 148     -10.883 -25.498  -6.105  1.00 10.00      A   
ATOM   1401  N   ALA A 149     -11.143 -26.253  -4.004  1.00 10.00      A   
ATOM   1402  HN  ALA A 149     -11.062 -27.018  -3.393  1.00 10.00      A   
ATOM   1403  CA  ALA A 149     -11.627 -24.977  -3.488  1.00 10.00      A   
ATOM   1404  CB  ALA A 149     -12.332 -25.168  -2.152  1.00 10.00      A   
ATOM   1405  C   ALA A 149     -10.490 -23.972  -3.351  1.00 10.00      A   
ATOM   1406  O   ALA A 149     -10.576 -22.850  -3.852  1.00 10.00      A   
ATOM   1407  N   ILE A 150      -9.412 -24.388  -2.691  1.00 10.00      A   
ATOM   1408  HN  ILE A 150      -9.396 -25.303  -2.329  1.00 10.00      A   
ATOM   1409  CA  ILE A 150      -8.259 -23.516  -2.481  1.00 10.00      A   
ATOM   1410  CB  ILE A 150      -7.199 -24.147  -1.543  1.00 10.00      A   
ATOM   1411  CG1 ILE A 150      -6.248 -23.076  -0.995  1.00 10.00      A   
ATOM   1412  CG2 ILE A 150      -6.423 -25.261  -2.237  1.00 10.00      A   
ATOM   1413  CD1 ILE A 150      -6.908 -22.097  -0.046  1.00 10.00      A   
ATOM   1414  C   ILE A 150      -7.626 -23.084  -3.806  1.00 10.00      A   
ATOM   1415  O   ILE A 150      -7.093 -21.981  -3.917  1.00 10.00      A   
ATOM   1416  N   ARG A 151      -7.721 -23.946  -4.812  1.00 10.00      A   
ATOM   1417  HN  ARG A 151      -8.174 -24.805  -4.661  1.00 10.00      A   
ATOM   1418  CA  ARG A 151      -7.163 -23.655  -6.129  1.00 10.00      A   
ATOM   1419  CB  ARG A 151      -7.233 -24.897  -7.022  1.00 10.00      A   
ATOM   1420  CG  ARG A 151      -6.293 -24.867  -8.214  1.00 10.00      A   
ATOM   1421  CD  ARG A 151      -5.698 -26.240  -8.481  1.00 10.00      A   
ATOM   1422  NE  ARG A 151      -6.695 -27.202  -8.949  1.00 10.00      A   
ATOM   1423  HE  ARG A 151      -7.415 -26.857  -9.525  1.00 10.00      A   
ATOM   1424  CZ  ARG A 151      -6.676 -28.504  -8.650  1.00 10.00      A   
ATOM   1425  NH1 ARG A 151      -5.711 -29.006  -7.893  1.00 10.00      A   
ATOM   1426 HH11 ARG A 151      -4.956 -28.384  -7.514  1.00 10.00      A   
ATOM   1427 HH12 ARG A 151      -5.698 -30.023  -7.672  1.00 10.00      A   
ATOM   1428  NH2 ARG A 151      -7.622 -29.308  -9.116  1.00 10.00      A   
ATOM   1429 HH21 ARG A 151      -7.605 -30.330  -8.884  1.00 10.00      A   
ATOM   1430 HH22 ARG A 151      -8.385 -28.931  -9.716  1.00 10.00      A   
ATOM   1431  C   ARG A 151      -7.894 -22.481  -6.782  1.00 10.00      A   
ATOM   1432  O   ARG A 151      -7.314 -21.731  -7.569  1.00 10.00      A   
ATOM   1433  N   VAL A 152      -9.167 -22.321  -6.436  1.00 10.00      A   
ATOM   1434  HN  VAL A 152      -9.570 -22.947  -5.796  1.00 10.00      A   
ATOM   1435  CA  VAL A 152      -9.979 -21.236  -6.975  1.00 10.00      A   
ATOM   1436  CB  VAL A 152     -11.490 -21.521  -6.802  1.00 10.00      A   
ATOM   1437  CG1 VAL A 152     -12.335 -20.376  -7.343  1.00 10.00      A   
ATOM   1438  CG2 VAL A 152     -11.864 -22.822  -7.491  1.00 10.00      A   
ATOM   1439  C   VAL A 152      -9.623 -19.919  -6.288  1.00 10.00      A   
ATOM   1440  O   VAL A 152      -9.600 -18.859  -6.915  1.00 10.00      A   
ATOM   1441  N   ASN A 153      -9.321 -20.004  -4.997  1.00 10.00      A   
ATOM   1442  HN  ASN A 153      -9.349 -20.882  -4.559  1.00 10.00      A   
ATOM   1443  CA  ASN A 153      -8.960 -18.827  -4.207  1.00 10.00      A   
ATOM   1444  CB  ASN A 153      -8.844 -19.178  -2.720  1.00 10.00      A   
ATOM   1445  CG  ASN A 153     -10.171 -19.585  -2.107  1.00 10.00      A   
ATOM   1446  OD1 ASN A 153     -11.234 -19.142  -2.542  1.00 10.00      A   
ATOM   1447  ND2 ASN A 153     -10.115 -20.420  -1.081  1.00 10.00      A   
ATOM   1448 HD21 ASN A 153      -9.236 -20.720  -0.773  1.00 10.00      A   
ATOM   1449 HD22 ASN A 153     -10.963 -20.712  -0.674  1.00 10.00      A   
ATOM   1450  C   ASN A 153      -7.653 -18.217  -4.700  1.00 10.00      A   
ATOM   1451  O   ASN A 153      -7.421 -17.013  -4.568  1.00 10.00      A   
ATOM   1452  N   LEU A 154      -6.812 -19.055  -5.296  1.00 10.00      A   
ATOM   1453  HN  LEU A 154      -7.064 -20.001  -5.381  1.00 10.00      A   
ATOM   1454  CA  LEU A 154      -5.522 -18.615  -5.817  1.00 10.00      A   
ATOM   1455  CB  LEU A 154      -4.625 -19.819  -6.119  1.00 10.00      A   
ATOM   1456  CG  LEU A 154      -4.409 -20.806  -4.969  1.00 10.00      A   
ATOM   1457  CD1 LEU A 154      -3.566 -21.989  -5.420  1.00 10.00      A   
ATOM   1458  CD2 LEU A 154      -3.775 -20.114  -3.772  1.00 10.00      A   
ATOM   1459  C   LEU A 154      -5.693 -17.761  -7.071  1.00 10.00      A   
ATOM   1460  O   LEU A 154      -4.732 -17.184  -7.578  1.00 10.00      A   
ATOM   1461  N   GLN A 155      -6.920 -17.689  -7.569  1.00 10.00      A   
ATOM   1462  HN  GLN A 155      -7.648 -18.177  -7.125  1.00 10.00      A   
ATOM   1463  CA  GLN A 155      -7.216 -16.905  -8.759  1.00 10.00      A   
ATOM   1464  CB  GLN A 155      -7.936 -17.764  -9.800  1.00 10.00      A   
ATOM   1465  CG  GLN A 155      -7.189 -19.036 -10.169  1.00 10.00      A   
ATOM   1466  CD  GLN A 155      -7.856 -19.814 -11.285  1.00 10.00      A   
ATOM   1467  OE1 GLN A 155      -9.077 -19.787 -11.436  1.00 10.00      A   
ATOM   1468  NE2 GLN A 155      -7.061 -20.509 -12.082  1.00 10.00      A   
ATOM   1469 HE21 GLN A 155      -6.095 -20.483 -11.912  1.00 10.00      A   
ATOM   1470 HE22 GLN A 155      -7.471 -21.027 -12.809  1.00 10.00      A   
ATOM   1471  C   GLN A 155      -8.055 -15.684  -8.404  1.00 10.00      A   
ATOM   1472  O   GLN A 155      -8.613 -15.025  -9.279  1.00 10.00      A   
ATOM   1473  N   GLN A 156      -8.138 -15.384  -7.114  1.00 10.00      A   
ATOM   1474  HN  GLN A 156      -7.671 -15.948  -6.460  1.00 10.00      A   
ATOM   1475  CA  GLN A 156      -8.912 -14.243  -6.647  1.00 10.00      A   
ATOM   1476  CB  GLN A 156     -10.355 -14.660  -6.345  1.00 10.00      A   
ATOM   1477  CG  GLN A 156     -10.489 -15.810  -5.360  1.00 10.00      A   
ATOM   1478  CD  GLN A 156     -11.923 -16.269  -5.200  1.00 10.00      A   
ATOM   1479  OE1 GLN A 156     -12.653 -15.785  -4.332  1.00 10.00      A   
ATOM   1480  NE2 GLN A 156     -12.338 -17.201  -6.042  1.00 10.00      A   
ATOM   1481 HE21 GLN A 156     -11.703 -17.535  -6.712  1.00 10.00      A   
ATOM   1482 HE22 GLN A 156     -13.263 -17.522  -5.963  1.00 10.00      A   
ATOM   1483  C   GLN A 156      -8.272 -13.608  -5.417  1.00 10.00      A   
ATOM   1484  O   GLN A 156      -8.958 -13.011  -4.585  1.00 10.00      A   
ATOM   1485  N   GLY A 157      -6.953 -13.721  -5.322  1.00 10.00      A   
ATOM   1486  HN  GLY A 157      -6.462 -14.187  -6.031  1.00 10.00      A   
ATOM   1487  CA  GLY A 157      -6.231 -13.160  -4.189  1.00 10.00      A   
ATOM   1488  C   GLY A 157      -6.463 -11.666  -4.034  1.00 10.00      A   
ATOM   1489  O   GLY A 157      -6.643 -11.167  -2.923  1.00 10.00      A   
ATOM   1490  N   VAL A 158      -6.495 -10.961  -5.161  1.00 10.00      A   
ATOM   1491  HN  VAL A 158      -6.357 -11.426  -6.010  1.00 10.00      A   
ATOM   1492  CA  VAL A 158      -6.707  -9.514  -5.172  1.00 10.00      A   
ATOM   1493  CB  VAL A 158      -6.535  -8.922  -6.590  1.00 10.00      A   
ATOM   1494  CG1 VAL A 158      -5.075  -8.974  -7.017  1.00 10.00      A   
ATOM   1495  CG2 VAL A 158      -7.409  -9.659  -7.596  1.00 10.00      A   
ATOM   1496  C   VAL A 158      -8.082  -9.129  -4.621  1.00 10.00      A   
ATOM   1497  O   VAL A 158      -8.300  -7.991  -4.204  1.00 10.00      A   
ATOM   1498  N   ASP A 159      -9.007 -10.076  -4.618  1.00 10.00      A   
ATOM   1499  HN  ASP A 159      -8.781 -10.970  -4.953  1.00 10.00      A   
ATOM   1500  CA  ASP A 159     -10.347  -9.823  -4.111  1.00 10.00      A   
ATOM   1501  CB  ASP A 159     -11.376 -10.693  -4.835  1.00 10.00      A   
ATOM   1502  CG  ASP A 159     -12.800 -10.395  -4.412  1.00 10.00      A   
ATOM   1503  OD1 ASP A 159     -13.129  -9.206  -4.208  1.00 10.00      A   
ATOM   1504  OD2 ASP A 159     -13.603 -11.350  -4.302  1.00 10.00      A   
ATOM   1505  C   ASP A 159     -10.394 -10.087  -2.613  1.00 10.00      A   
ATOM   1506  O   ASP A 159     -10.966  -9.310  -1.849  1.00 10.00      A   
ATOM   1507  N   ILE A 160      -9.755 -11.175  -2.201  1.00 10.00      A   
ATOM   1508  HN  ILE A 160      -9.294 -11.733  -2.862  1.00 10.00      A   
ATOM   1509  CA  ILE A 160      -9.709 -11.562  -0.794  1.00 10.00      A   
ATOM   1510  CB  ILE A 160      -9.045 -12.945  -0.608  1.00 10.00      A   
ATOM   1511  CG1 ILE A 160      -9.694 -13.979  -1.535  1.00 10.00      A   
ATOM   1512  CG2 ILE A 160      -9.144 -13.397   0.845  1.00 10.00      A   
ATOM   1513  CD1 ILE A 160      -8.973 -15.311  -1.574  1.00 10.00      A   
ATOM   1514  C   ILE A 160      -8.957 -10.520   0.035  1.00 10.00      A   
ATOM   1515  O   ILE A 160      -9.254 -10.306   1.211  1.00 10.00      A   
ATOM   1516  N   ALA A 161      -7.989  -9.866  -0.590  1.00 10.00      A   
ATOM   1517  HN  ALA A 161      -7.789 -10.086  -1.525  1.00 10.00      A   
ATOM   1518  CA  ALA A 161      -7.199  -8.845   0.083  1.00 10.00      A   
ATOM   1519  CB  ALA A 161      -5.876  -8.639  -0.640  1.00 10.00      A   
ATOM   1520  C   ALA A 161      -7.958  -7.523   0.186  1.00 10.00      A   
ATOM   1521  O   ALA A 161      -7.839  -6.805   1.180  1.00 10.00      A   
ATOM   1522  N   LEU A 162      -8.750  -7.212  -0.831  1.00 10.00      A   
ATOM   1523  HN  LEU A 162      -8.835  -7.837  -1.579  1.00 10.00      A   
ATOM   1524  CA  LEU A 162      -9.502  -5.964  -0.853  1.00 10.00      A   
ATOM   1525  CB  LEU A 162      -9.710  -5.476  -2.289  1.00 10.00      A   
ATOM   1526  CG  LEU A 162     -10.383  -4.107  -2.442  1.00 10.00      A   
ATOM   1527  CD1 LEU A 162      -9.478  -3.000  -1.921  1.00 10.00      A   
ATOM   1528  CD2 LEU A 162     -10.763  -3.856  -3.892  1.00 10.00      A   
ATOM   1529  C   LEU A 162     -10.843  -6.062  -0.128  1.00 10.00      A   
ATOM   1530  O   LEU A 162     -11.055  -5.393   0.885  1.00 10.00      A   
ATOM   1531  N   SER A 163     -11.744  -6.890  -0.643  1.00 10.00      A   
ATOM   1532  HN  SER A 163     -11.511  -7.434  -1.428  1.00 10.00      A   
ATOM   1533  CA  SER A 163     -13.062  -7.036  -0.048  1.00 10.00      A   
ATOM   1534  CB  SER A 163     -14.085  -7.501  -1.092  1.00 10.00      A   
ATOM   1535  OG  SER A 163     -13.804  -8.812  -1.555  1.00 10.00      A   
ATOM   1536  HG  SER A 163     -13.490  -8.777  -2.476  1.00 10.00      A   
ATOM   1537  C   SER A 163     -13.029  -7.990   1.139  1.00 10.00      A   
ATOM   1538  O   SER A 163     -13.686  -7.758   2.156  1.00 10.00      A   
ATOM   1539  N   GLY A 164     -12.253  -9.052   1.007  1.00 10.00      A   
ATOM   1540  HN  GLY A 164     -11.760  -9.187   0.166  1.00 10.00      A   
ATOM   1541  CA  GLY A 164     -12.144 -10.029   2.066  1.00 10.00      A   
ATOM   1542  C   GLY A 164     -12.555 -11.403   1.592  1.00 10.00      A   
ATOM   1543  O   GLY A 164     -12.663 -11.640   0.390  1.00 10.00      A   
ATOM   1544  N   ARG A 165     -12.788 -12.308   2.527  1.00 10.00      A   
ATOM   1545  HN  ARG A 165     -12.687 -12.060   3.468  1.00 10.00      A   
ATOM   1546  CA  ARG A 165     -13.196 -13.664   2.185  1.00 10.00      A   
ATOM   1547  CB  ARG A 165     -12.991 -14.602   3.377  1.00 10.00      A   
ATOM   1548  CG  ARG A 165     -14.004 -14.417   4.495  1.00 10.00      A   
ATOM   1549  CD  ARG A 165     -13.548 -15.088   5.777  1.00 10.00      A   
ATOM   1550  NE  ARG A 165     -12.781 -14.175   6.625  1.00 10.00      A   
ATOM   1551  HE  ARG A 165     -11.940 -13.813   6.253  1.00 10.00      A   
ATOM   1552  CZ  ARG A 165     -13.164 -13.796   7.846  1.00 10.00      A   
ATOM   1553  NH1 ARG A 165     -14.306 -14.243   8.356  1.00 10.00      A   
ATOM   1554 HH11 ARG A 165     -14.911 -14.893   7.805  1.00 10.00      A   
ATOM   1555 HH12 ARG A 165     -14.606 -13.945   9.309  1.00 10.00      A   
ATOM   1556  NH2 ARG A 165     -12.400 -12.971   8.557  1.00 10.00      A   
ATOM   1557 HH21 ARG A 165     -12.696 -12.671   9.516  1.00 10.00      A   
ATOM   1558 HH22 ARG A 165     -11.496 -12.620   8.165  1.00 10.00      A   
ATOM   1559  C   ARG A 165     -14.656 -13.685   1.733  1.00 10.00      A   
ATOM   1560  O   ARG A 165     -15.400 -12.726   1.959  1.00 10.00      A   
ATOM   1561  N   MET A 166     -15.061 -14.770   1.098  1.00 10.00      A   
ATOM   1562  HN  MET A 166     -14.425 -15.506   0.952  1.00 10.00      A   
ATOM   1563  CA  MET A 166     -16.428 -14.913   0.624  1.00 10.00      A   
ATOM   1564  CB  MET A 166     -16.455 -15.735  -0.664  1.00 10.00      A   
ATOM   1565  CG  MET A 166     -16.360 -14.915  -1.936  1.00 10.00      A   
ATOM   1566  SD  MET A 166     -16.697 -15.899  -3.409  1.00 10.00      A   
ATOM   1567  CE  MET A 166     -16.560 -14.648  -4.683  1.00 10.00      A   
ATOM   1568  C   MET A 166     -17.280 -15.595   1.685  1.00 10.00      A   
ATOM   1569  O   MET A 166     -16.902 -15.644   2.857  1.00 10.00      A   
ATOM   1570  N   ALA A 167     -18.430 -16.113   1.278  1.00 10.00      A   
ATOM   1571  HN  ALA A 167     -18.686 -16.029   0.334  1.00 10.00      A   
ATOM   1572  CA  ALA A 167     -19.319 -16.806   2.196  1.00 10.00      A   
ATOM   1573  CB  ALA A 167     -20.745 -16.795   1.667  1.00 10.00      A   
ATOM   1574  C   ALA A 167     -18.832 -18.234   2.397  1.00 10.00      A   
ATOM   1575  O   ALA A 167     -18.987 -18.816   3.473  1.00 10.00      A   
ATOM   1576  N   THR A 168     -18.236 -18.786   1.347  1.00 10.00      A   
ATOM   1577  HN  THR A 168     -18.159 -18.268   0.518  1.00 10.00      A   
ATOM   1578  CA  THR A 168     -17.703 -20.137   1.377  1.00 10.00      A   
ATOM   1579  CB  THR A 168     -18.713 -21.152   0.801  1.00 10.00      A   
ATOM   1580  OG1 THR A 168     -20.051 -20.749   1.135  1.00 10.00      A   
ATOM   1581  HG1 THR A 168     -20.621 -20.862   0.365  1.00 10.00      A   
ATOM   1582  CG2 THR A 168     -18.453 -22.541   1.365  1.00 10.00      A   
ATOM   1583  C   THR A 168     -16.406 -20.206   0.570  1.00 10.00      A   
ATOM   1584  O   THR A 168     -16.392 -20.685  -0.565  1.00 10.00      A   
ATOM   1585  N   SER A 169     -15.324 -19.699   1.152  1.00 10.00      A   
ATOM   1586  HN  SER A 169     -15.397 -19.310   2.049  1.00 10.00      A   
ATOM   1587  CA  SER A 169     -14.029 -19.704   0.487  1.00 10.00      A   
ATOM   1588  CB  SER A 169     -13.142 -18.585   1.039  1.00 10.00      A   
ATOM   1589  OG  SER A 169     -13.747 -17.315   0.850  1.00 10.00      A   
ATOM   1590  HG  SER A 169     -13.492 -16.970  -0.017  1.00 10.00      A   
ATOM   1591  C   SER A 169     -13.342 -21.059   0.646  1.00 10.00      A   
ATOM   1592  O   SER A 169     -12.499 -21.439  -0.164  1.00 10.00      A   
ATOM   1593  N   GLY A 170     -13.713 -21.783   1.694  1.00 10.00      A   
ATOM   1594  HN  GLY A 170     -14.387 -21.427   2.308  1.00 10.00      A   
ATOM   1595  CA  GLY A 170     -13.133 -23.090   1.936  1.00 10.00      A   
ATOM   1596  C   GLY A 170     -11.871 -23.030   2.773  1.00 10.00      A   
ATOM   1597  O   GLY A 170     -11.016 -23.910   2.677  1.00 10.00      A   
ATOM   1598  N   MET A 171     -11.760 -21.995   3.599  1.00 10.00      A   
ATOM   1599  HN  MET A 171     -12.481 -21.333   3.630  1.00 10.00      A   
ATOM   1600  CA  MET A 171     -10.591 -21.820   4.463  1.00 10.00      A   
ATOM   1601  CB  MET A 171     -10.498 -20.378   4.970  1.00 10.00      A   
ATOM   1602  CG  MET A 171     -10.859 -19.321   3.935  1.00 10.00      A   
ATOM   1603  SD  MET A 171      -9.961 -19.506   2.380  1.00 10.00      A   
ATOM   1604  CE  MET A 171      -8.301 -19.057   2.878  1.00 10.00      A   
ATOM   1605  C   MET A 171     -10.662 -22.786   5.639  1.00 10.00      A   
ATOM   1606  O   MET A 171     -11.747 -23.041   6.173  1.00 10.00      A   
ATOM   1607  N   MET A 172      -9.519 -23.327   6.043  1.00 10.00      A   
ATOM   1608  HN  MET A 172      -8.676 -23.091   5.579  1.00 10.00      A   
ATOM   1609  CA  MET A 172      -9.484 -24.283   7.145  1.00 10.00      A   
ATOM   1610  CB  MET A 172      -8.946 -25.634   6.669  1.00 10.00      A   
ATOM   1611  CG  MET A 172      -9.892 -26.395   5.755  1.00 10.00      A   
ATOM   1612  SD  MET A 172     -11.442 -26.840   6.567  1.00 10.00      A   
ATOM   1613  CE  MET A 172     -10.849 -27.923   7.867  1.00 10.00      A   
ATOM   1614  C   MET A 172      -8.677 -23.798   8.346  1.00 10.00      A   
ATOM   1615  O   MET A 172      -8.934 -24.217   9.476  1.00 10.00      A   
ATOM   1616  N   THR A 173      -7.718 -22.914   8.119  1.00 10.00      A   
ATOM   1617  HN  THR A 173      -7.572 -22.573   7.204  1.00 10.00      A   
ATOM   1618  CA  THR A 173      -6.881 -22.424   9.206  1.00 10.00      A   
ATOM   1619  CB  THR A 173      -5.396 -22.339   8.798  1.00 10.00      A   
ATOM   1620  OG1 THR A 173      -5.219 -21.351   7.772  1.00 10.00      A   
ATOM   1621  HG1 THR A 173      -5.879 -21.488   7.066  1.00 10.00      A   
ATOM   1622  CG2 THR A 173      -4.900 -23.687   8.301  1.00 10.00      A   
ATOM   1623  C   THR A 173      -7.340 -21.066   9.728  1.00 10.00      A   
ATOM   1624  O   THR A 173      -8.259 -20.447   9.181  1.00 10.00      A   
ATOM   1625  N   GLU A 174      -6.687 -20.609  10.792  1.00 10.00      A   
ATOM   1626  HN  GLU A 174      -5.967 -21.153  11.178  1.00 10.00      A   
ATOM   1627  CA  GLU A 174      -6.996 -19.326  11.398  1.00 10.00      A   
ATOM   1628  CB  GLU A 174      -6.329 -19.214  12.768  1.00 10.00      A   
ATOM   1629  CG  GLU A 174      -7.114 -19.866  13.892  1.00 10.00      A   
ATOM   1630  CD  GLU A 174      -8.472 -19.230  14.081  1.00 10.00      A   
ATOM   1631  OE1 GLU A 174      -8.542 -18.131  14.671  1.00 10.00      A   
ATOM   1632  OE2 GLU A 174      -9.474 -19.818  13.631  1.00 10.00      A   
ATOM   1633  C   GLU A 174      -6.530 -18.194  10.496  1.00 10.00      A   
ATOM   1634  O   GLU A 174      -7.183 -17.153  10.399  1.00 10.00      A   
ATOM   1635  N   LEU A 175      -5.406 -18.414   9.818  1.00 10.00      A   
ATOM   1636  HN  LEU A 175      -4.937 -19.271   9.931  1.00 10.00      A   
ATOM   1637  CA  LEU A 175      -4.852 -17.420   8.908  1.00 10.00      A   
ATOM   1638  CB  LEU A 175      -3.414 -17.777   8.522  1.00 10.00      A   
ATOM   1639  CG  LEU A 175      -2.376 -17.681   9.642  1.00 10.00      A   
ATOM   1640  CD1 LEU A 175      -1.005 -18.104   9.141  1.00 10.00      A   
ATOM   1641  CD2 LEU A 175      -2.328 -16.271  10.208  1.00 10.00      A   
ATOM   1642  C   LEU A 175      -5.720 -17.301   7.664  1.00 10.00      A   
ATOM   1643  O   LEU A 175      -5.640 -16.317   6.929  1.00 10.00      A   
ATOM   1644  N   GLY A 176      -6.554 -18.314   7.442  1.00 10.00      A   
ATOM   1645  HN  GLY A 176      -6.555 -19.076   8.059  1.00 10.00      A   
ATOM   1646  CA  GLY A 176      -7.447 -18.318   6.301  1.00 10.00      A   
ATOM   1647  C   GLY A 176      -8.615 -17.369   6.494  1.00 10.00      A   
ATOM   1648  O   GLY A 176      -9.312 -17.021   5.541  1.00 10.00      A   
ATOM   1649  N   LYS A 177      -8.824 -16.939   7.733  1.00 10.00      A   
ATOM   1650  HN  LYS A 177      -8.229 -17.246   8.449  1.00 10.00      A   
ATOM   1651  CA  LYS A 177      -9.904 -16.014   8.052  1.00 10.00      A   
ATOM   1652  CB  LYS A 177     -10.282 -16.115   9.533  1.00 10.00      A   
ATOM   1653  CG  LYS A 177     -11.041 -17.381   9.897  1.00 10.00      A   
ATOM   1654  CD  LYS A 177     -11.167 -17.536  11.404  1.00 10.00      A   
ATOM   1655  CE  LYS A 177     -12.075 -18.702  11.761  1.00 10.00      A   
ATOM   1656  NZ  LYS A 177     -11.944 -19.098  13.190  1.00 10.00      A   
ATOM   1657  HZ1 LYS A 177     -12.564 -19.905  13.396  1.00 10.00      A   
ATOM   1658  HZ2 LYS A 177     -12.202 -18.307  13.812  1.00 10.00      A   
ATOM   1659  HZ3 LYS A 177     -10.955 -19.376  13.396  1.00 10.00      A   
ATOM   1660  C   LYS A 177      -9.496 -14.587   7.695  1.00 10.00      A   
ATOM   1661  O   LYS A 177      -9.613 -13.669   8.506  1.00 10.00      A   
ATOM   1662  N   VAL A 178      -9.030 -14.416   6.464  1.00 10.00      A   
ATOM   1663  HN  VAL A 178      -8.990 -15.191   5.862  1.00 10.00      A   
ATOM   1664  CA  VAL A 178      -8.581 -13.122   5.972  1.00 10.00      A   
ATOM   1665  CB  VAL A 178      -7.990 -13.237   4.549  1.00 10.00      A   
ATOM   1666  CG1 VAL A 178      -7.210 -11.981   4.181  1.00 10.00      A   
ATOM   1667  CG2 VAL A 178      -7.111 -14.468   4.432  1.00 10.00      A   
ATOM   1668  C   VAL A 178      -9.718 -12.114   5.945  1.00 10.00      A   
ATOM   1669  O   VAL A 178     -10.854 -12.449   5.597  1.00 10.00      A   
ATOM   1670  N   ASP A 179      -9.409 -10.891   6.339  1.00 10.00      A   
ATOM   1671  HN  ASP A 179      -8.494 -10.705   6.642  1.00 10.00      A   
ATOM   1672  CA  ASP A 179     -10.384  -9.815   6.331  1.00 10.00      A   
ATOM   1673  CB  ASP A 179     -10.506  -9.178   7.714  1.00 10.00      A   
ATOM   1674  CG  ASP A 179     -11.722  -8.277   7.825  1.00 10.00      A   
ATOM   1675  OD1 ASP A 179     -12.765  -8.596   7.207  1.00 10.00      A   
ATOM   1676  OD2 ASP A 179     -11.648  -7.252   8.537  1.00 10.00      A   
ATOM   1677  C   ASP A 179      -9.966  -8.769   5.310  1.00 10.00      A   
ATOM   1678  O   ASP A 179      -8.771  -8.550   5.097  1.00 10.00      A   
ATOM   1679  N   GLY A 180     -10.941  -8.140   4.676  1.00 10.00      A   
ATOM   1680  HN  GLY A 180     -11.873  -8.350   4.897  1.00 10.00      A   
ATOM   1681  CA  GLY A 180     -10.645  -7.134   3.674  1.00 10.00      A   
ATOM   1682  C   GLY A 180     -10.004  -5.896   4.263  1.00 10.00      A   
ATOM   1683  O   GLY A 180     -10.378  -5.453   5.348  1.00 10.00      A   
ATOM   1684  N   ALA A 181      -9.029  -5.341   3.554  1.00 10.00      A   
ATOM   1685  HN  ALA A 181      -8.759  -5.754   2.704  1.00 10.00      A   
ATOM   1686  CA  ALA A 181      -8.341  -4.139   4.014  1.00 10.00      A   
ATOM   1687  CB  ALA A 181      -7.040  -3.942   3.248  1.00 10.00      A   
ATOM   1688  C   ALA A 181      -9.243  -2.918   3.865  1.00 10.00      A   
ATOM   1689  O   ALA A 181      -9.015  -1.879   4.487  1.00 10.00      A   
ATOM   1690  N   MET A 182     -10.265  -3.058   3.032  1.00 10.00      A   
ATOM   1691  HN  MET A 182     -10.386  -3.914   2.570  1.00 10.00      A   
ATOM   1692  CA  MET A 182     -11.219  -1.990   2.789  1.00 10.00      A   
ATOM   1693  CB  MET A 182     -11.661  -2.015   1.323  1.00 10.00      A   
ATOM   1694  CG  MET A 182     -12.751  -1.014   0.976  1.00 10.00      A   
ATOM   1695  SD  MET A 182     -13.394  -1.244  -0.695  1.00 10.00      A   
ATOM   1696  CE  MET A 182     -13.924  -2.955  -0.627  1.00 10.00      A   
ATOM   1697  C   MET A 182     -12.428  -2.152   3.705  1.00 10.00      A   
ATOM   1698  O   MET A 182     -13.280  -3.020   3.486  1.00 10.00      A   
ATOM   1699  N   SER A 183     -12.497  -1.320   4.730  1.00 10.00      A   
ATOM   1700  HN  SER A 183     -11.790  -0.644   4.850  1.00 10.00      A   
ATOM   1701  CA  SER A 183     -13.594  -1.370   5.679  1.00 10.00      A   
ATOM   1702  CB  SER A 183     -13.061  -1.199   7.105  1.00 10.00      A   
ATOM   1703  OG  SER A 183     -14.072  -1.442   8.071  1.00 10.00      A   
ATOM   1704  HG  SER A 183     -14.437  -0.597   8.370  1.00 10.00      A   
ATOM   1705  C   SER A 183     -14.620  -0.288   5.355  1.00 10.00      A   
ATOM   1706  O   SER A 183     -14.275   0.884   5.188  1.00 10.00      A   
ATOM   1707  N   ILE A 184     -15.878  -0.686   5.260  1.00 10.00      A   
ATOM   1708  HN  ILE A 184     -16.096  -1.631   5.413  1.00 10.00      A   
ATOM   1709  CA  ILE A 184     -16.950   0.245   4.952  1.00 10.00      A   
ATOM   1710  CB  ILE A 184     -17.814  -0.262   3.773  1.00 10.00      A   
ATOM   1711  CG1 ILE A 184     -16.919  -0.681   2.601  1.00 10.00      A   
ATOM   1712  CG2 ILE A 184     -18.801   0.810   3.328  1.00 10.00      A   
ATOM   1713  CD1 ILE A 184     -17.670  -1.309   1.446  1.00 10.00      A   
ATOM   1714  C   ILE A 184     -17.835   0.466   6.175  1.00 10.00      A   
ATOM   1715  O   ILE A 184     -18.129  -0.471   6.917  1.00 10.00      A   
ATOM   1716  N   ALA A 185     -18.233   1.710   6.390  1.00 10.00      A   
ATOM   1717  HN  ALA A 185     -17.948   2.418   5.772  1.00 10.00      A   
ATOM   1718  CA  ALA A 185     -19.092   2.055   7.513  1.00 10.00      A   
ATOM   1719  CB  ALA A 185     -18.629   3.353   8.156  1.00 10.00      A   
ATOM   1720  C   ALA A 185     -20.539   2.178   7.049  1.00 10.00      A   
ATOM   1721  O   ALA A 185     -20.811   2.215   5.847  1.00 10.00      A   
ATOM   1722  N   HIS A 186     -21.459   2.246   8.000  1.00 10.00      A   
ATOM   1723  HN  HIS A 186     -21.177   2.223   8.941  1.00 10.00      A   
ATOM   1724  CA  HIS A 186     -22.878   2.360   7.683  1.00 10.00      A   
ATOM   1725  CB  HIS A 186     -23.742   2.117   8.923  1.00 10.00      A   
ATOM   1726  CG  HIS A 186     -23.831   0.681   9.330  1.00 10.00      A   
ATOM   1727  ND1 HIS A 186     -24.699  -0.216   8.744  1.00 10.00      A   
ATOM   1728  HD1 HIS A 186     -25.333  -0.013   8.020  1.00 10.00      A   
ATOM   1729  CD2 HIS A 186     -23.151  -0.017  10.270  1.00 10.00      A   
ATOM   1730  CE1 HIS A 186     -24.552  -1.400   9.312  1.00 10.00      A   
ATOM   1731  NE2 HIS A 186     -23.618  -1.303  10.237  1.00 10.00      A   
ATOM   1732  HE2 HIS A 186     -23.303  -2.038  10.807  1.00 10.00      A   
ATOM   1733  C   HIS A 186     -23.204   3.723   7.090  1.00 10.00      A   
ATOM   1734  O   HIS A 186     -22.813   4.757   7.632  1.00 10.00      A   
ATOM   1735  N   ALA A 187     -23.913   3.719   5.973  1.00 10.00      A   
ATOM   1736  HN  ALA A 187     -24.182   2.862   5.580  1.00 10.00      A   
ATOM   1737  CA  ALA A 187     -24.300   4.956   5.315  1.00 10.00      A   
ATOM   1738  CB  ALA A 187     -24.501   4.727   3.824  1.00 10.00      A   
ATOM   1739  C   ALA A 187     -25.568   5.507   5.952  1.00 10.00      A   
ATOM   1740  O   ALA A 187     -26.651   4.946   5.784  1.00 10.00      A   
ATOM   1741  N   ILE A 188     -25.424   6.587   6.704  1.00 10.00      A   
ATOM   1742  HN  ILE A 188     -24.534   6.980   6.808  1.00 10.00      A   
ATOM   1743  CA  ILE A 188     -26.558   7.210   7.375  1.00 10.00      A   
ATOM   1744  CB  ILE A 188     -26.284   7.425   8.882  1.00 10.00      A   
ATOM   1745  CG1 ILE A 188     -25.237   8.524   9.102  1.00 10.00      A   
ATOM   1746  CG2 ILE A 188     -25.826   6.122   9.525  1.00 10.00      A   
ATOM   1747  CD1 ILE A 188     -25.106   8.971  10.544  1.00 10.00      A   
ATOM   1748  C   ILE A 188     -26.898   8.541   6.715  1.00 10.00      A   
ATOM   1749  O   ILE A 188     -26.086   9.086   5.966  1.00 10.00      A   
ATOM   1750  N   THR A 189     -28.092   9.053   6.976  1.00 10.00      A   
ATOM   1751  HN  THR A 189     -28.710   8.567   7.560  1.00 10.00      A   
ATOM   1752  CA  THR A 189     -28.507  10.322   6.398  1.00 10.00      A   
ATOM   1753  CB  THR A 189     -30.039  10.474   6.361  1.00 10.00      A   
ATOM   1754  OG1 THR A 189     -30.605  10.039   7.604  1.00 10.00      A   
ATOM   1755  HG1 THR A 189     -30.903  10.811   8.103  1.00 10.00      A   
ATOM   1756  CG2 THR A 189     -30.628   9.659   5.224  1.00 10.00      A   
ATOM   1757  C   THR A 189     -27.884  11.505   7.137  1.00 10.00      A   
ATOM   1758  O   THR A 189     -27.531  11.403   8.316  1.00 10.00      A   
ATOM   1759  N   THR A 190     -27.756  12.622   6.434  1.00 10.00      A   
ATOM   1760  HN  THR A 190     -28.050  12.629   5.495  1.00 10.00      A   
ATOM   1761  CA  THR A 190     -27.170  13.836   6.991  1.00 10.00      A   
ATOM   1762  CB  THR A 190     -26.954  14.880   5.883  1.00 10.00      A   
ATOM   1763  OG1 THR A 190     -28.133  14.951   5.065  1.00 10.00      A   
ATOM   1764  HG1 THR A 190     -28.048  15.694   4.454  1.00 10.00      A   
ATOM   1765  CG2 THR A 190     -25.770  14.492   5.011  1.00 10.00      A   
ATOM   1766  C   THR A 190     -28.045  14.446   8.087  1.00 10.00      A   
ATOM   1767  O   THR A 190     -27.553  15.152   8.966  1.00 10.00      A   
ATOM   1768  N   HIS A 191     -29.342  14.170   8.030  1.00 10.00      A   
ATOM   1769  HN  HIS A 191     -29.675  13.593   7.312  1.00 10.00      A   
ATOM   1770  CA  HIS A 191     -30.278  14.699   9.019  1.00 10.00      A   
ATOM   1771  CB  HIS A 191     -30.708  16.132   8.655  1.00 10.00      A   
ATOM   1772  CG  HIS A 191     -31.436  16.256   7.347  1.00 10.00      A   
ATOM   1773  ND1 HIS A 191     -30.795  16.362   6.129  1.00 10.00      A   
ATOM   1774  HD1 HIS A 191     -29.820  16.393   5.988  1.00 10.00      A   
ATOM   1775  CD2 HIS A 191     -32.761  16.277   7.071  1.00 10.00      A   
ATOM   1776  CE1 HIS A 191     -31.694  16.438   5.167  1.00 10.00      A   
ATOM   1777  NE2 HIS A 191     -32.893  16.387   5.713  1.00 10.00      A   
ATOM   1778  HE2 HIS A 191     -33.745  16.414   5.222  1.00 10.00      A   
ATOM   1779  C   HIS A 191     -31.493  13.784   9.181  1.00 10.00      A   
ATOM   1780  O   HIS A 191     -31.523  12.680   8.628  1.00 10.00      A   
ATOM   1781  N   GLN A 192     -32.489  14.255   9.930  1.00 10.00      A   
ATOM   1782  HN  GLN A 192     -32.407  15.151  10.324  1.00 10.00      A   
ATOM   1783  CA  GLN A 192     -33.708  13.492  10.176  1.00 10.00      A   
ATOM   1784  CB  GLN A 192     -34.531  14.184  11.264  1.00 10.00      A   
ATOM   1785  CG  GLN A 192     -35.730  13.388  11.750  1.00 10.00      A   
ATOM   1786  CD  GLN A 192     -35.517  12.797  13.130  1.00 10.00      A   
ATOM   1787  OE1 GLN A 192     -34.764  13.334  13.942  1.00 10.00      A   
ATOM   1788  NE2 GLN A 192     -36.187  11.694  13.411  1.00 10.00      A   
ATOM   1789 HE21 GLN A 192     -36.778  11.320  12.721  1.00 10.00      A   
ATOM   1790 HE22 GLN A 192     -36.069  11.293  14.296  1.00 10.00      A   
ATOM   1791  C   GLN A 192     -34.535  13.380   8.901  1.00 10.00      A   
ATOM   1792  O   GLN A 192     -34.785  14.377   8.227  1.00 10.00      A   
ATOM   1793  N   VAL A 193     -34.941  12.164   8.567  1.00 10.00      A   
ATOM   1794  HN  VAL A 193     -34.706  11.407   9.140  1.00 10.00      A   
ATOM   1795  CA  VAL A 193     -35.738  11.930   7.371  1.00 10.00      A   
ATOM   1796  CB  VAL A 193     -34.996  11.034   6.353  1.00 10.00      A   
ATOM   1797  CG1 VAL A 193     -35.879  10.734   5.148  1.00 10.00      A   
ATOM   1798  CG2 VAL A 193     -33.695  11.688   5.910  1.00 10.00      A   
ATOM   1799  C   VAL A 193     -37.070  11.290   7.734  1.00 10.00      A   
ATOM   1800  O   VAL A 193     -37.111  10.239   8.381  1.00 10.00      A   
ATOM   1801  N   ASP A 194     -38.152  11.935   7.328  1.00 10.00      A   
ATOM   1802  HN  ASP A 194     -38.049  12.774   6.826  1.00 10.00      A   
ATOM   1803  CA  ASP A 194     -39.489  11.428   7.596  1.00 10.00      A   
ATOM   1804  CB  ASP A 194     -40.511  12.566   7.635  1.00 10.00      A   
ATOM   1805  CG  ASP A 194     -40.753  13.092   9.034  1.00 10.00      A   
ATOM   1806  OD1 ASP A 194     -41.575  12.494   9.768  1.00 10.00      A   
ATOM   1807  OD2 ASP A 194     -40.127  14.109   9.407  1.00 10.00      A   
ATOM   1808  C   ASP A 194     -39.883  10.407   6.543  1.00 10.00      A   
ATOM   1809  O   ASP A 194     -40.137  10.753   5.388  1.00 10.00      A   
ATOM   1810  N   SER A 195     -39.907   9.149   6.942  1.00 10.00      A   
ATOM   1811  HN  SER A 195     -39.679   8.939   7.871  1.00 10.00      A   
ATOM   1812  CA  SER A 195     -40.261   8.068   6.041  1.00 10.00      A   
ATOM   1813  CB  SER A 195     -39.953   6.729   6.708  1.00 10.00      A   
ATOM   1814  OG  SER A 195     -38.607   6.707   7.164  1.00 10.00      A   
ATOM   1815  HG  SER A 195     -38.015   6.728   6.396  1.00 10.00      A   
ATOM   1816  C   SER A 195     -41.728   8.147   5.630  1.00 10.00      A   
ATOM   1817  O   SER A 195     -42.602   8.406   6.458  1.00 10.00      A   
ATOM   1818  N   ASP A 196     -41.988   7.934   4.348  1.00 10.00      A   
ATOM   1819  HN  ASP A 196     -41.249   7.719   3.739  1.00 10.00      A   
ATOM   1820  CA  ASP A 196     -43.344   7.982   3.820  1.00 10.00      A   
ATOM   1821  CB  ASP A 196     -43.448   9.020   2.694  1.00 10.00      A   
ATOM   1822  CG  ASP A 196     -44.882   9.370   2.333  1.00 10.00      A   
ATOM   1823  OD1 ASP A 196     -45.796   9.045   3.118  1.00 10.00      A   
ATOM   1824  OD2 ASP A 196     -45.104   9.978   1.260  1.00 10.00      A   
ATOM   1825  C   ASP A 196     -43.748   6.606   3.315  1.00 10.00      A   
ATOM   1826  O   ASP A 196     -42.894   5.776   3.006  1.00 10.00      A   
ATOM   1827  N   ILE A 197     -45.043   6.360   3.246  1.00 10.00      A   
ATOM   1828  HN  ILE A 197     -45.680   7.067   3.497  1.00 10.00      A   
ATOM   1829  CA  ILE A 197     -45.549   5.078   2.790  1.00 10.00      A   
ATOM   1830  CB  ILE A 197     -46.341   4.364   3.905  1.00 10.00      A   
ATOM   1831  CG1 ILE A 197     -45.489   4.239   5.174  1.00 10.00      A   
ATOM   1832  CG2 ILE A 197     -46.798   2.992   3.434  1.00 10.00      A   
ATOM   1833  CD1 ILE A 197     -46.248   3.716   6.373  1.00 10.00      A   
ATOM   1834  C   ILE A 197     -46.445   5.255   1.570  1.00 10.00      A   
ATOM   1835  O   ILE A 197     -47.393   6.043   1.598  1.00 10.00      A   
ATOM   1836  N   ASP A 198     -46.129   4.537   0.500  1.00 10.00      A   
ATOM   1837  HN  ASP A 198     -45.345   3.940   0.538  1.00 10.00      A   
ATOM   1838  CA  ASP A 198     -46.909   4.600  -0.729  1.00 10.00      A   
ATOM   1839  CB  ASP A 198     -46.017   4.328  -1.946  1.00 10.00      A   
ATOM   1840  CG  ASP A 198     -46.763   4.417  -3.265  1.00 10.00      A   
ATOM   1841  OD1 ASP A 198     -46.456   3.622  -4.183  1.00 10.00      A   
ATOM   1842  OD2 ASP A 198     -47.650   5.290  -3.393  1.00 10.00      A   
ATOM   1843  C   ASP A 198     -48.044   3.586  -0.677  1.00 10.00      A   
ATOM   1844  O   ASP A 198     -47.840   2.430  -0.294  1.00 10.00      A   
ATOM   1845  N   TRP A 199     -49.236   4.026  -1.047  1.00 10.00      A   
ATOM   1846  HN  TRP A 199     -49.328   4.955  -1.350  1.00 10.00      A   
ATOM   1847  CA  TRP A 199     -50.405   3.162  -1.043  1.00 10.00      A   
ATOM   1848  CB  TRP A 199     -51.617   3.898  -0.463  1.00 10.00      A   
ATOM   1849  CG  TRP A 199     -51.515   4.169   1.007  1.00 10.00      A   
ATOM   1850  CD1 TRP A 199     -50.927   5.245   1.606  1.00 10.00      A   
ATOM   1851  CD2 TRP A 199     -52.022   3.348   2.065  1.00 10.00      A   
ATOM   1852  NE1 TRP A 199     -51.039   5.146   2.971  1.00 10.00      A   
ATOM   1853  HE1 TRP A 199     -50.696   5.799   3.620  1.00 10.00      A   
ATOM   1854  CE2 TRP A 199     -51.706   3.990   3.278  1.00 10.00      A   
ATOM   1855  CE3 TRP A 199     -52.715   2.134   2.103  1.00 10.00      A   
ATOM   1856  CZ2 TRP A 199     -52.058   3.459   4.514  1.00 10.00      A   
ATOM   1857  CZ3 TRP A 199     -53.063   1.608   3.331  1.00 10.00      A   
ATOM   1858  CH2 TRP A 199     -52.735   2.270   4.520  1.00 10.00      A   
ATOM   1859  C   TRP A 199     -50.704   2.693  -2.458  1.00 10.00      A   
ATOM   1860  O   TRP A 199     -51.405   3.371  -3.214  1.00 10.00      A   
ATOM   1861  N   PHE A 200     -50.152   1.548  -2.821  1.00 10.00      A   
ATOM   1862  HN  PHE A 200     -49.600   1.057  -2.174  1.00 10.00      A   
ATOM   1863  CA  PHE A 200     -50.350   0.993  -4.154  1.00 10.00      A   
ATOM   1864  CB  PHE A 200     -49.012   0.546  -4.758  1.00 10.00      A   
ATOM   1865  CG  PHE A 200     -48.362  -0.612  -4.049  1.00 10.00      A   
ATOM   1866  CD1 PHE A 200     -48.396  -1.884  -4.596  1.00 10.00      A   
ATOM   1867  CD2 PHE A 200     -47.715  -0.428  -2.836  1.00 10.00      A   
ATOM   1868  CE1 PHE A 200     -47.801  -2.949  -3.949  1.00 10.00      A   
ATOM   1869  CE2 PHE A 200     -47.119  -1.489  -2.185  1.00 10.00      A   
ATOM   1870  CZ  PHE A 200     -47.162  -2.751  -2.742  1.00 10.00      A   
ATOM   1871  C   PHE A 200     -51.340  -0.167  -4.118  1.00 10.00      A   
ATOM   1872  O   PHE A 200     -51.736  -0.620  -3.048  1.00 10.00      A   
ATOM   1873  N   THR A 201     -51.737  -0.644  -5.285  1.00 10.00      A   
ATOM   1874  HN  THR A 201     -51.398  -0.241  -6.113  1.00 10.00      A   
ATOM   1875  CA  THR A 201     -52.672  -1.751  -5.370  1.00 10.00      A   
ATOM   1876  CB  THR A 201     -54.135  -1.251  -5.354  1.00 10.00      A   
ATOM   1877  OG1 THR A 201     -55.025  -2.353  -5.136  1.00 10.00      A   
ATOM   1878  HG1 THR A 201     -54.853  -2.734  -4.262  1.00 10.00      A   
ATOM   1879  CG2 THR A 201     -54.491  -0.541  -6.653  1.00 10.00      A   
ATOM   1880  C   THR A 201     -52.399  -2.589  -6.620  1.00 10.00      A   
ATOM   1881  O   THR A 201     -51.401  -2.371  -7.311  1.00 10.00      A   
ATOM   1882  N   ALA A 202     -53.275  -3.547  -6.895  1.00 10.00      A   
ATOM   1883  HN  ALA A 202     -54.056  -3.662  -6.309  1.00 10.00      A   
ATOM   1884  CA  ALA A 202     -53.128  -4.416  -8.052  1.00 10.00      A   
ATOM   1885  CB  ALA A 202     -52.429  -5.710  -7.666  1.00 10.00      A   
ATOM   1886  C   ALA A 202     -54.486  -4.707  -8.678  1.00 10.00      A   
ATOM   1887  O   ALA A 202     -55.083  -5.758  -8.433  1.00 10.00      A   
ATOM   1888  N   VAL A 203     -54.976  -3.764  -9.470  1.00 10.00      A   
ATOM   1889  HN  VAL A 203     -54.451  -2.947  -9.620  1.00 10.00      A   
ATOM   1890  CA  VAL A 203     -56.261  -3.914 -10.137  1.00 10.00      A   
ATOM   1891  CB  VAL A 203     -56.759  -2.566 -10.707  1.00 10.00      A   
ATOM   1892  CG1 VAL A 203     -58.172  -2.696 -11.257  1.00 10.00      A   
ATOM   1893  CG2 VAL A 203     -56.702  -1.481  -9.642  1.00 10.00      A   
ATOM   1894  C   VAL A 203     -56.144  -4.936 -11.267  1.00 10.00      A   
ATOM   1895  O   VAL A 203     -55.179  -4.910 -12.039  1.00 10.00      A   
ATOM   1896  N   ASP A 204     -57.112  -5.840 -11.345  1.00 10.00      A   
ATOM   1897  HN  ASP A 204     -57.848  -5.805 -10.700  1.00 10.00      A   
ATOM   1898  CA  ASP A 204     -57.119  -6.879 -12.373  1.00 10.00      A   
ATOM   1899  CB  ASP A 204     -57.997  -8.054 -11.931  1.00 10.00      A   
ATOM   1900  CG  ASP A 204     -57.841  -9.279 -12.809  1.00 10.00      A   
ATOM   1901  OD1 ASP A 204     -58.615  -9.423 -13.774  1.00 10.00      A   
ATOM   1902  OD2 ASP A 204     -56.949 -10.110 -12.530  1.00 10.00      A   
ATOM   1903  C   ASP A 204     -57.608  -6.313 -13.706  1.00 10.00      A   
ATOM   1904  O   ASP A 204     -58.304  -5.299 -13.738  1.00 10.00      A   
ATOM   1905  N   ASP A 205     -57.232  -6.959 -14.801  1.00 10.00      A   
ATOM   1906  HN  ASP A 205     -56.669  -7.761 -14.719  1.00 10.00      A   
ATOM   1907  CA  ASP A 205     -57.630  -6.505 -16.130  1.00 10.00      A   
ATOM   1908  CB  ASP A 205     -56.626  -6.990 -17.178  1.00 10.00      A   
ATOM   1909  CG  ASP A 205     -56.941  -6.486 -18.569  1.00 10.00      A   
ATOM   1910  OD1 ASP A 205     -56.910  -5.255 -18.779  1.00 10.00      A   
ATOM   1911  OD2 ASP A 205     -57.213  -7.315 -19.465  1.00 10.00      A   
ATOM   1912  C   ASP A 205     -59.034  -6.982 -16.491  1.00 10.00      A   
ATOM   1913  O   ASP A 205     -59.769  -6.300 -17.211  1.00 10.00      A   
ATOM   1914  N   LEU A 206     -59.407  -8.147 -15.978  1.00 10.00      A   
ATOM   1915  HN  LEU A 206     -58.791  -8.628 -15.376  1.00 10.00      A   
ATOM   1916  CA  LEU A 206     -60.715  -8.721 -16.252  1.00 10.00      A   
ATOM   1917  CB  LEU A 206     -60.604 -10.242 -16.388  1.00 10.00      A   
ATOM   1918  CG  LEU A 206     -59.587 -10.757 -17.409  1.00 10.00      A   
ATOM   1919  CD1 LEU A 206     -59.424 -12.262 -17.286  1.00 10.00      A   
ATOM   1920  CD2 LEU A 206     -60.001 -10.380 -18.822  1.00 10.00      A   
ATOM   1921  C   LEU A 206     -61.686  -8.369 -15.132  1.00 10.00      A   
ATOM   1922  O   LEU A 206     -62.851  -8.049 -15.375  1.00 10.00      A   
ATOM   1923  N   GLN A 207     -61.196  -8.437 -13.902  1.00 10.00      A   
ATOM   1924  HN  GLN A 207     -60.256  -8.709 -13.775  1.00 10.00      A   
ATOM   1925  CA  GLN A 207     -62.004  -8.119 -12.735  1.00 10.00      A   
ATOM   1926  CB  GLN A 207     -61.961  -9.263 -11.713  1.00 10.00      A   
ATOM   1927  CG  GLN A 207     -62.338 -10.626 -12.276  1.00 10.00      A   
ATOM   1928  CD  GLN A 207     -63.670 -10.622 -13.006  1.00 10.00      A   
ATOM   1929  OE1 GLN A 207     -64.575  -9.852 -12.679  1.00 10.00      A   
ATOM   1930  NE2 GLN A 207     -63.804 -11.484 -13.999  1.00 10.00      A   
ATOM   1931 HE21 GLN A 207     -63.047 -12.075 -14.206  1.00 10.00      A   
ATOM   1932 HE22 GLN A 207     -64.652 -11.496 -14.491  1.00 10.00      A   
ATOM   1933  C   GLN A 207     -61.515  -6.821 -12.103  1.00 10.00      A   
ATOM   1934  O   GLN A 207     -60.942  -6.821 -11.013  1.00 10.00      A   
ATOM   1935  N   GLU A 208     -61.729  -5.718 -12.805  1.00 10.00      A   
ATOM   1936  HN  GLU A 208     -62.172  -5.787 -13.685  1.00 10.00      A   
ATOM   1937  CA  GLU A 208     -61.307  -4.404 -12.335  1.00 10.00      A   
ATOM   1938  CB  GLU A 208     -61.008  -3.481 -13.527  1.00 10.00      A   
ATOM   1939  CG  GLU A 208     -62.234  -2.946 -14.266  1.00 10.00      A   
ATOM   1940  CD  GLU A 208     -63.073  -4.023 -14.928  1.00 10.00      A   
ATOM   1941  OE1 GLU A 208     -62.520  -5.072 -15.311  1.00 10.00      A   
ATOM   1942  OE2 GLU A 208     -64.299  -3.827 -15.063  1.00 10.00      A   
ATOM   1943  C   GLU A 208     -62.339  -3.767 -11.406  1.00 10.00      A   
ATOM   1944  O   GLU A 208     -62.148  -2.650 -10.919  1.00 10.00      A   
ATOM   1945  N   GLN A 209     -63.428  -4.480 -11.160  1.00 10.00      A   
ATOM   1946  HN  GLN A 209     -63.518  -5.369 -11.562  1.00 10.00      A   
ATOM   1947  CA  GLN A 209     -64.486  -3.980 -10.297  1.00 10.00      A   
ATOM   1948  CB  GLN A 209     -65.859  -4.351 -10.859  1.00 10.00      A   
ATOM   1949  CG  GLN A 209     -66.086  -3.879 -12.286  1.00 10.00      A   
ATOM   1950  CD  GLN A 209     -66.017  -2.370 -12.425  1.00 10.00      A   
ATOM   1951  OE1 GLN A 209     -66.433  -1.628 -11.536  1.00 10.00      A   
ATOM   1952  NE2 GLN A 209     -65.477  -1.906 -13.536  1.00 10.00      A   
ATOM   1953 HE21 GLN A 209     -65.149  -2.562 -14.203  1.00 10.00      A   
ATOM   1954 HE22 GLN A 209     -65.423  -0.934 -13.655  1.00 10.00      A   
ATOM   1955  C   GLN A 209     -64.329  -4.514  -8.879  1.00 10.00      A   
ATOM   1956  O   GLN A 209     -63.475  -5.363  -8.616  1.00 10.00      A   
ATOM   1957  N   GLY A 210     -65.153  -4.014  -7.972  1.00 10.00      A   
ATOM   1958  HN  GLY A 210     -65.812  -3.342  -8.243  1.00 10.00      A   
ATOM   1959  CA  GLY A 210     -65.091  -4.442  -6.590  1.00 10.00      A   
ATOM   1960  C   GLY A 210     -64.197  -3.548  -5.756  1.00 10.00      A   
ATOM   1961  O   GLY A 210     -64.021  -2.365  -6.066  1.00 10.00      A   
ATOM   1962  N   SER A 211     -63.631  -4.108  -4.699  1.00 10.00      A   
ATOM   1963  HN  SER A 211     -63.811  -5.052  -4.504  1.00 10.00      A   
ATOM   1964  CA  SER A 211     -62.748  -3.361  -3.821  1.00 10.00      A   
ATOM   1965  CB  SER A 211     -63.248  -3.434  -2.378  1.00 10.00      A   
ATOM   1966  OG  SER A 211     -64.628  -3.103  -2.304  1.00 10.00      A   
ATOM   1967  HG  SER A 211     -65.135  -3.896  -2.096  1.00 10.00      A   
ATOM   1968  C   SER A 211     -61.322  -3.891  -3.927  1.00 10.00      A   
ATOM   1969  O   SER A 211     -61.055  -5.059  -3.630  1.00 10.00      A   
ATOM   1970  N   ALA A 212     -60.415  -3.031  -4.365  1.00 10.00      A   
ATOM   1971  HN  ALA A 212     -60.692  -2.117  -4.588  1.00 10.00      A   
ATOM   1972  CA  ALA A 212     -59.018  -3.399  -4.514  1.00 10.00      A   
ATOM   1973  CB  ALA A 212     -58.318  -2.431  -5.454  1.00 10.00      A   
ATOM   1974  C   ALA A 212     -58.324  -3.427  -3.156  1.00 10.00      A   
ATOM   1975  O   ALA A 212     -58.788  -2.808  -2.194  1.00 10.00      A   
ATOM   1976  N   HIS A 213     -57.222  -4.156  -3.078  1.00 10.00      A   
ATOM   1977  HN  HIS A 213     -56.902  -4.628  -3.879  1.00 10.00      A   
ATOM   1978  CA  HIS A 213     -56.462  -4.268  -1.842  1.00 10.00      A   
ATOM   1979  CB  HIS A 213     -56.074  -5.726  -1.579  1.00 10.00      A   
ATOM   1980  CG  HIS A 213     -57.231  -6.596  -1.193  1.00 10.00      A   
ATOM   1981  ND1 HIS A 213     -57.584  -6.838   0.117  1.00 10.00      A   
ATOM   1982  HD1 HIS A 213     -57.119  -6.486   0.912  1.00 10.00      A   
ATOM   1983  CD2 HIS A 213     -58.129  -7.272  -1.952  1.00 10.00      A   
ATOM   1984  CE1 HIS A 213     -58.646  -7.621   0.150  1.00 10.00      A   
ATOM   1985  NE2 HIS A 213     -58.995  -7.898  -1.092  1.00 10.00      A   
ATOM   1986  HE2 HIS A 213     -59.750  -8.471  -1.353  1.00 10.00      A   
ATOM   1987  C   HIS A 213     -55.225  -3.382  -1.901  1.00 10.00      A   
ATOM   1988  O   HIS A 213     -54.365  -3.553  -2.766  1.00 10.00      A   
ATOM   1989  N   LEU A 214     -55.147  -2.430  -0.987  1.00 10.00      A   
ATOM   1990  HN  LEU A 214     -55.855  -2.357  -0.314  1.00 10.00      A   
ATOM   1991  CA  LEU A 214     -54.034  -1.496  -0.940  1.00 10.00      A   
ATOM   1992  CB  LEU A 214     -54.487  -0.163  -0.342  1.00 10.00      A   
ATOM   1993  CG  LEU A 214     -55.480   0.649  -1.174  1.00 10.00      A   
ATOM   1994  CD1 LEU A 214     -55.972   1.850  -0.384  1.00 10.00      A   
ATOM   1995  CD2 LEU A 214     -54.841   1.095  -2.478  1.00 10.00      A   
ATOM   1996  C   LEU A 214     -52.864  -2.049  -0.141  1.00 10.00      A   
ATOM   1997  O   LEU A 214     -53.038  -2.551   0.969  1.00 10.00      A   
ATOM   1998  N   GLY A 215     -51.680  -1.949  -0.719  1.00 10.00      A   
ATOM   1999  HN  GLY A 215     -51.620  -1.535  -1.609  1.00 10.00      A   
ATOM   2000  CA  GLY A 215     -50.476  -2.410  -0.067  1.00 10.00      A   
ATOM   2001  C   GLY A 215     -49.662  -1.234   0.425  1.00 10.00      A   
ATOM   2002  O   GLY A 215     -49.813  -0.120  -0.082  1.00 10.00      A   
ATOM   2003  N   THR A 216     -48.797  -1.466   1.396  1.00 10.00      A   
ATOM   2004  HN  THR A 216     -48.703  -2.375   1.749  1.00 10.00      A   
ATOM   2005  CA  THR A 216     -47.983  -0.401   1.950  1.00 10.00      A   
ATOM   2006  CB  THR A 216     -48.144  -0.324   3.480  1.00 10.00      A   
ATOM   2007  OG1 THR A 216     -48.248  -1.650   4.021  1.00 10.00      A   
ATOM   2008  HG1 THR A 216     -49.170  -1.941   3.984  1.00 10.00      A   
ATOM   2009  CG2 THR A 216     -49.391   0.467   3.843  1.00 10.00      A   
ATOM   2010  C   THR A 216     -46.507  -0.561   1.592  1.00 10.00      A   
ATOM   2011  O   THR A 216     -45.916  -1.624   1.800  1.00 10.00      A   
ATOM   2012  N   GLN A 217     -45.927   0.489   1.026  1.00 10.00      A   
ATOM   2013  HN  GLN A 217     -46.466   1.289   0.833  1.00 10.00      A   
ATOM   2014  CA  GLN A 217     -44.519   0.482   0.659  1.00 10.00      A   
ATOM   2015  CB  GLN A 217     -44.356   0.507  -0.864  1.00 10.00      A   
ATOM   2016  CG  GLN A 217     -42.913   0.487  -1.352  1.00 10.00      A   
ATOM   2017  CD  GLN A 217     -42.126  -0.693  -0.818  1.00 10.00      A   
ATOM   2018  OE1 GLN A 217     -42.165  -1.787  -1.381  1.00 10.00      A   
ATOM   2019  NE2 GLN A 217     -41.379  -0.471   0.255  1.00 10.00      A   
ATOM   2020 HE21 GLN A 217     -41.371   0.438   0.639  1.00 10.00      A   
ATOM   2021 HE22 GLN A 217     -40.872  -1.218   0.629  1.00 10.00      A   
ATOM   2022  C   GLN A 217     -43.814   1.676   1.295  1.00 10.00      A   
ATOM   2023  O   GLN A 217     -44.044   2.821   0.909  1.00 10.00      A   
ATOM   2024  N   GLU A 218     -42.986   1.400   2.293  1.00 10.00      A   
ATOM   2025  HN  GLU A 218     -42.864   0.466   2.570  1.00 10.00      A   
ATOM   2026  CA  GLU A 218     -42.249   2.445   2.992  1.00 10.00      A   
ATOM   2027  CB  GLU A 218     -41.818   1.947   4.375  1.00 10.00      A   
ATOM   2028  CG  GLU A 218     -41.172   3.008   5.256  1.00 10.00      A   
ATOM   2029  CD  GLU A 218     -40.891   2.505   6.658  1.00 10.00      A   
ATOM   2030  OE1 GLU A 218     -41.771   2.657   7.534  1.00 10.00      A   
ATOM   2031  OE2 GLU A 218     -39.790   1.961   6.894  1.00 10.00      A   
ATOM   2032  C   GLU A 218     -41.031   2.877   2.182  1.00 10.00      A   
ATOM   2033  O   GLU A 218     -40.322   2.037   1.621  1.00 10.00      A   
ATOM   2034  N   PHE A 219     -40.812   4.186   2.101  1.00 10.00      A   
ATOM   2035  HN  PHE A 219     -41.438   4.805   2.547  1.00 10.00      A   
ATOM   2036  CA  PHE A 219     -39.679   4.736   1.368  1.00 10.00      A   
ATOM   2037  CB  PHE A 219     -40.031   4.961  -0.111  1.00 10.00      A   
ATOM   2038  CG  PHE A 219     -41.127   5.963  -0.360  1.00 10.00      A   
ATOM   2039  CD1 PHE A 219     -40.826   7.293  -0.605  1.00 10.00      A   
ATOM   2040  CD2 PHE A 219     -42.455   5.573  -0.355  1.00 10.00      A   
ATOM   2041  CE1 PHE A 219     -41.829   8.214  -0.840  1.00 10.00      A   
ATOM   2042  CE2 PHE A 219     -43.462   6.489  -0.588  1.00 10.00      A   
ATOM   2043  CZ  PHE A 219     -43.148   7.810  -0.832  1.00 10.00      A   
ATOM   2044  C   PHE A 219     -39.194   6.031   2.019  1.00 10.00      A   
ATOM   2045  O   PHE A 219     -39.885   6.608   2.864  1.00 10.00      A   
ATOM   2046  N   SER A 220     -38.000   6.477   1.642  1.00 10.00      A   
ATOM   2047  HN  SER A 220     -37.485   5.968   0.975  1.00 10.00      A   
ATOM   2048  CA  SER A 220     -37.427   7.703   2.190  1.00 10.00      A   
ATOM   2049  CB  SER A 220     -36.690   7.410   3.502  1.00 10.00      A   
ATOM   2050  OG  SER A 220     -37.568   6.853   4.467  1.00 10.00      A   
ATOM   2051  HG  SER A 220     -38.424   6.676   4.051  1.00 10.00      A   
ATOM   2052  C   SER A 220     -36.480   8.364   1.186  1.00 10.00      A   
ATOM   2053  O   SER A 220     -36.029   7.727   0.234  1.00 10.00      A   
ATOM   2054  N   SER A 221     -36.199   9.644   1.396  1.00 10.00      A   
ATOM   2055  HN  SER A 221     -36.610  10.108   2.154  1.00 10.00      A   
ATOM   2056  CA  SER A 221     -35.306  10.392   0.523  1.00 10.00      A   
ATOM   2057  CB  SER A 221     -36.125  11.246  -0.449  1.00 10.00      A   
ATOM   2058  OG  SER A 221     -37.430  11.490   0.057  1.00 10.00      A   
ATOM   2059  HG  SER A 221     -37.906  12.066  -0.554  1.00 10.00      A   
ATOM   2060  C   SER A 221     -34.385  11.284   1.351  1.00 10.00      A   
ATOM   2061  O   SER A 221     -34.833  11.950   2.287  1.00 10.00      A   
ATOM   2062  N   GLY A 222     -33.102  11.293   1.015  1.00 10.00      A   
ATOM   2063  HN  GLY A 222     -32.794  10.747   0.260  1.00 10.00      A   
ATOM   2064  CA  GLY A 222     -32.159  12.111   1.748  1.00 10.00      A   
ATOM   2065  C   GLY A 222     -30.724  11.866   1.333  1.00 10.00      A   
ATOM   2066  O   GLY A 222     -30.442  10.947   0.560  1.00 10.00      A   
ATOM   2067  N   VAL A 223     -29.821  12.703   1.826  1.00 10.00      A   
ATOM   2068  HN  VAL A 223     -30.118  13.439   2.403  1.00 10.00      A   
ATOM   2069  CA  VAL A 223     -28.401  12.574   1.525  1.00 10.00      A   
ATOM   2070  CB  VAL A 223     -27.672  13.926   1.669  1.00 10.00      A   
ATOM   2071  CG1 VAL A 223     -26.240  13.825   1.167  1.00 10.00      A   
ATOM   2072  CG2 VAL A 223     -28.423  15.021   0.931  1.00 10.00      A   
ATOM   2073  C   VAL A 223     -27.760  11.560   2.467  1.00 10.00      A   
ATOM   2074  O   VAL A 223     -27.960  11.620   3.680  1.00 10.00      A   
ATOM   2075  N   PHE A 224     -26.996  10.636   1.905  1.00 10.00      A   
ATOM   2076  HN  PHE A 224     -26.855  10.659   0.932  1.00 10.00      A   
ATOM   2077  CA  PHE A 224     -26.338   9.603   2.691  1.00 10.00      A   
ATOM   2078  CB  PHE A 224     -26.624   8.216   2.111  1.00 10.00      A   
ATOM   2079  CG  PHE A 224     -28.008   7.708   2.396  1.00 10.00      A   
ATOM   2080  CD1 PHE A 224     -29.083   8.120   1.628  1.00 10.00      A   
ATOM   2081  CD2 PHE A 224     -28.231   6.817   3.432  1.00 10.00      A   
ATOM   2082  CE1 PHE A 224     -30.356   7.650   1.883  1.00 10.00      A   
ATOM   2083  CE2 PHE A 224     -29.501   6.344   3.695  1.00 10.00      A   
ATOM   2084  CZ  PHE A 224     -30.565   6.761   2.919  1.00 10.00      A   
ATOM   2085  C   PHE A 224     -24.837   9.832   2.763  1.00 10.00      A   
ATOM   2086  O   PHE A 224     -24.212  10.253   1.784  1.00 10.00      A   
ATOM   2087  N   TYR A 225     -24.273   9.548   3.927  1.00 10.00      A   
ATOM   2088  HN  TYR A 225     -24.843   9.222   4.664  1.00 10.00      A   
ATOM   2089  CA  TYR A 225     -22.846   9.706   4.158  1.00 10.00      A   
ATOM   2090  CB  TYR A 225     -22.603  10.258   5.565  1.00 10.00      A   
ATOM   2091  CG  TYR A 225     -21.200  10.766   5.793  1.00 10.00      A   
ATOM   2092  CD1 TYR A 225     -20.637  11.705   4.941  1.00 10.00      A   
ATOM   2093  CD2 TYR A 225     -20.439  10.311   6.863  1.00 10.00      A   
ATOM   2094  CE1 TYR A 225     -19.359  12.178   5.147  1.00 10.00      A   
ATOM   2095  CE2 TYR A 225     -19.158  10.779   7.076  1.00 10.00      A   
ATOM   2096  CZ  TYR A 225     -18.625  11.712   6.214  1.00 10.00      A   
ATOM   2097  OH  TYR A 225     -17.356  12.190   6.425  1.00 10.00      A   
ATOM   2098  HH  TYR A 225     -17.394  13.155   6.478  1.00 10.00      A   
ATOM   2099  C   TYR A 225     -22.128   8.373   3.989  1.00 10.00      A   
ATOM   2100  O   TYR A 225     -22.332   7.444   4.773  1.00 10.00      A   
ATOM   2101  N   ARG A 226     -21.291   8.284   2.963  1.00 10.00      A   
ATOM   2102  HN  ARG A 226     -21.160   9.068   2.384  1.00 10.00      A   
ATOM   2103  CA  ARG A 226     -20.547   7.065   2.680  1.00 10.00      A   
ATOM   2104  CB  ARG A 226     -20.643   6.733   1.189  1.00 10.00      A   
ATOM   2105  CG  ARG A 226     -20.252   5.309   0.827  1.00 10.00      A   
ATOM   2106  CD  ARG A 226     -20.426   5.068  -0.665  1.00 10.00      A   
ATOM   2107  NE  ARG A 226     -20.314   3.654  -1.019  1.00 10.00      A   
ATOM   2108  HE  ARG A 226     -19.773   3.086  -0.430  1.00 10.00      A   
ATOM   2109  CZ  ARG A 226     -20.890   3.103  -2.088  1.00 10.00      A   
ATOM   2110  NH1 ARG A 226     -21.632   3.842  -2.904  1.00 10.00      A   
ATOM   2111 HH11 ARG A 226     -22.084   3.406  -3.744  1.00 10.00      A   
ATOM   2112 HH12 ARG A 226     -21.765   4.860  -2.717  1.00 10.00      A   
ATOM   2113  NH2 ARG A 226     -20.727   1.810  -2.341  1.00 10.00      A   
ATOM   2114 HH21 ARG A 226     -21.185   1.376  -3.175  1.00 10.00      A   
ATOM   2115 HH22 ARG A 226     -20.138   1.218  -1.715  1.00 10.00      A   
ATOM   2116  C   ARG A 226     -19.084   7.222   3.085  1.00 10.00      A   
ATOM   2117  O   ARG A 226     -18.384   8.101   2.579  1.00 10.00      A   
ATOM   2118  N   TYR A 227     -18.628   6.377   3.999  1.00 10.00      A   
ATOM   2119  HN  TYR A 227     -19.230   5.700   4.374  1.00 10.00      A   
ATOM   2120  CA  TYR A 227     -17.249   6.427   4.460  1.00 10.00      A   
ATOM   2121  CB  TYR A 227     -17.163   7.006   5.879  1.00 10.00      A   
ATOM   2122  CG  TYR A 227     -15.799   6.863   6.526  1.00 10.00      A   
ATOM   2123  CD1 TYR A 227     -14.698   7.553   6.036  1.00 10.00      A   
ATOM   2124  CD2 TYR A 227     -15.613   6.035   7.627  1.00 10.00      A   
ATOM   2125  CE1 TYR A 227     -13.453   7.422   6.624  1.00 10.00      A   
ATOM   2126  CE2 TYR A 227     -14.374   5.899   8.221  1.00 10.00      A   
ATOM   2127  CZ  TYR A 227     -13.298   6.593   7.716  1.00 10.00      A   
ATOM   2128  OH  TYR A 227     -12.060   6.461   8.306  1.00 10.00      A   
ATOM   2129  HH  TYR A 227     -11.544   7.263   8.155  1.00 10.00      A   
ATOM   2130  C   TYR A 227     -16.600   5.050   4.408  1.00 10.00      A   
ATOM   2131  O   TYR A 227     -17.206   4.047   4.796  1.00 10.00      A   
ATOM   2132  N   ALA A 228     -15.372   5.013   3.916  1.00 10.00      A   
ATOM   2133  HN  ALA A 228     -14.957   5.848   3.607  1.00 10.00      A   
ATOM   2134  CA  ALA A 228     -14.612   3.779   3.817  1.00 10.00      A   
ATOM   2135  CB  ALA A 228     -14.819   3.131   2.457  1.00 10.00      A   
ATOM   2136  C   ALA A 228     -13.135   4.065   4.047  1.00 10.00      A   
ATOM   2137  O   ALA A 228     -12.622   5.098   3.610  1.00 10.00      A   
ATOM   2138  N   ASN A 229     -12.462   3.164   4.744  1.00 10.00      A   
ATOM   2139  HN  ASN A 229     -12.928   2.362   5.070  1.00 10.00      A   
ATOM   2140  CA  ASN A 229     -11.040   3.320   5.024  1.00 10.00      A   
ATOM   2141  CB  ASN A 229     -10.759   3.643   6.500  1.00 10.00      A   
ATOM   2142  CG  ASN A 229     -11.568   2.821   7.490  1.00 10.00      A   
ATOM   2143  OD1 ASN A 229     -11.998   1.708   7.198  1.00 10.00      A   
ATOM   2144  ND2 ASN A 229     -11.780   3.366   8.676  1.00 10.00      A   
ATOM   2145 HD21 ASN A 229     -11.410   4.258   8.847  1.00 10.00      A   
ATOM   2146 HD22 ASN A 229     -12.288   2.854   9.343  1.00 10.00      A   
ATOM   2147  C   ASN A 229     -10.247   2.107   4.554  1.00 10.00      A   
ATOM   2148  O   ASN A 229     -10.696   0.965   4.681  1.00 10.00      A   
ATOM   2149  N   ILE A 230      -9.075   2.360   3.988  1.00 10.00      A   
ATOM   2150  HN  ILE A 230      -8.772   3.291   3.907  1.00 10.00      A   
ATOM   2151  CA  ILE A 230      -8.228   1.289   3.483  1.00 10.00      A   
ATOM   2152  CB  ILE A 230      -8.101   1.349   1.942  1.00 10.00      A   
ATOM   2153  CG1 ILE A 230      -9.484   1.395   1.281  1.00 10.00      A   
ATOM   2154  CG2 ILE A 230      -7.297   0.164   1.421  1.00 10.00      A   
ATOM   2155  CD1 ILE A 230      -9.449   1.686  -0.205  1.00 10.00      A   
ATOM   2156  C   ILE A 230      -6.832   1.351   4.096  1.00 10.00      A   
ATOM   2157  O   ILE A 230      -6.200   2.410   4.121  1.00 10.00      A   
ATOM   2158  N   ASN A 231      -6.372   0.216   4.606  1.00 10.00      A   
ATOM   2159  HN  ASN A 231      -6.946  -0.579   4.585  1.00 10.00      A   
ATOM   2160  CA  ASN A 231      -5.046   0.111   5.203  1.00 10.00      A   
ATOM   2161  CB  ASN A 231      -5.074  -0.876   6.378  1.00 10.00      A   
ATOM   2162  CG  ASN A 231      -3.768  -0.947   7.157  1.00 10.00      A   
ATOM   2163  OD1 ASN A 231      -2.682  -0.751   6.615  1.00 10.00      A   
ATOM   2164  ND2 ASN A 231      -3.869  -1.239   8.440  1.00 10.00      A   
ATOM   2165 HD21 ASN A 231      -4.765  -1.390   8.811  1.00 10.00      A   
ATOM   2166 HD22 ASN A 231      -3.045  -1.300   8.967  1.00 10.00      A   
ATOM   2167  C   ASN A 231      -4.062  -0.363   4.137  1.00 10.00      A   
ATOM   2168  O   ASN A 231      -4.148  -1.496   3.662  1.00 10.00      A   
ATOM   2169  N   LEU A 232      -3.132   0.506   3.768  1.00 10.00      A   
ATOM   2170  HN  LEU A 232      -3.101   1.388   4.206  1.00 10.00      A   
ATOM   2171  CA  LEU A 232      -2.150   0.192   2.736  1.00 10.00      A   
ATOM   2172  CB  LEU A 232      -1.410   1.454   2.289  1.00 10.00      A   
ATOM   2173  CG  LEU A 232      -2.239   2.471   1.503  1.00 10.00      A   
ATOM   2174  CD1 LEU A 232      -1.357   3.592   0.975  1.00 10.00      A   
ATOM   2175  CD2 LEU A 232      -2.980   1.792   0.362  1.00 10.00      A   
ATOM   2176  C   LEU A 232      -1.169  -0.901   3.155  1.00 10.00      A   
ATOM   2177  O   LEU A 232      -0.789  -1.744   2.338  1.00 10.00      A   
ATOM   2178  N   ALA A 233      -0.775  -0.898   4.424  1.00 10.00      A   
ATOM   2179  HN  ALA A 233      -1.126  -0.213   5.034  1.00 10.00      A   
ATOM   2180  CA  ALA A 233       0.160  -1.896   4.936  1.00 10.00      A   
ATOM   2181  CB  ALA A 233       0.589  -1.548   6.353  1.00 10.00      A   
ATOM   2182  C   ALA A 233      -0.479  -3.277   4.906  1.00 10.00      A   
ATOM   2183  O   ALA A 233       0.148  -4.265   4.519  1.00 10.00      A   
ATOM   2184  N   GLN A 234      -1.740  -3.325   5.310  1.00 10.00      A   
ATOM   2185  HN  GLN A 234      -2.172  -2.495   5.609  1.00 10.00      A   
ATOM   2186  CA  GLN A 234      -2.500  -4.565   5.337  1.00 10.00      A   
ATOM   2187  CB  GLN A 234      -3.851  -4.308   6.005  1.00 10.00      A   
ATOM   2188  CG  GLN A 234      -4.648  -5.551   6.362  1.00 10.00      A   
ATOM   2189  CD  GLN A 234      -5.915  -5.210   7.122  1.00 10.00      A   
ATOM   2190  OE1 GLN A 234      -5.960  -4.231   7.867  1.00 10.00      A   
ATOM   2191  NE2 GLN A 234      -6.953  -6.009   6.940  1.00 10.00      A   
ATOM   2192 HE21 GLN A 234      -6.850  -6.772   6.331  1.00 10.00      A   
ATOM   2193 HE22 GLN A 234      -7.786  -5.803   7.418  1.00 10.00      A   
ATOM   2194  C   GLN A 234      -2.710  -5.084   3.920  1.00 10.00      A   
ATOM   2195  O   GLN A 234      -2.629  -6.284   3.671  1.00 10.00      A   
ATOM   2196  N   LEU A 235      -2.955  -4.165   2.995  1.00 10.00      A   
ATOM   2197  HN  LEU A 235      -2.986  -3.219   3.260  1.00 10.00      A   
ATOM   2198  CA  LEU A 235      -3.189  -4.517   1.601  1.00 10.00      A   
ATOM   2199  CB  LEU A 235      -3.646  -3.290   0.811  1.00 10.00      A   
ATOM   2200  CG  LEU A 235      -4.241  -3.561  -0.572  1.00 10.00      A   
ATOM   2201  CD1 LEU A 235      -5.540  -4.347  -0.455  1.00 10.00      A   
ATOM   2202  CD2 LEU A 235      -4.470  -2.256  -1.317  1.00 10.00      A   
ATOM   2203  C   LEU A 235      -1.952  -5.136   0.950  1.00 10.00      A   
ATOM   2204  O   LEU A 235      -2.030  -6.213   0.362  1.00 10.00      A   
ATOM   2205  N   GLN A 236      -0.815  -4.455   1.074  1.00 10.00      A   
ATOM   2206  HN  GLN A 236      -0.821  -3.607   1.569  1.00 10.00      A   
ATOM   2207  CA  GLN A 236       0.440  -4.926   0.492  1.00 10.00      A   
ATOM   2208  CB  GLN A 236       1.581  -3.981   0.857  1.00 10.00      A   
ATOM   2209  CG  GLN A 236       1.723  -2.785  -0.063  1.00 10.00      A   
ATOM   2210  CD  GLN A 236       2.892  -1.907   0.328  1.00 10.00      A   
ATOM   2211  OE1 GLN A 236       2.754  -1.001   1.150  1.00 10.00      A   
ATOM   2212  NE2 GLN A 236       4.051  -2.167  -0.256  1.00 10.00      A   
ATOM   2213 HE21 GLN A 236       4.089  -2.905  -0.906  1.00 10.00      A   
ATOM   2214 HE22 GLN A 236       4.828  -1.623  -0.004  1.00 10.00      A   
ATOM   2215  C   GLN A 236       0.790  -6.332   0.956  1.00 10.00      A   
ATOM   2216  O   GLN A 236       1.055  -7.220   0.142  1.00 10.00      A   
ATOM   2217  N   GLU A 237       0.774  -6.527   2.266  1.00 10.00      A   
ATOM   2218  HN  GLU A 237       0.534  -5.780   2.855  1.00 10.00      A   
ATOM   2219  CA  GLU A 237       1.104  -7.812   2.859  1.00 10.00      A   
ATOM   2220  CB  GLU A 237       1.211  -7.676   4.378  1.00 10.00      A   
ATOM   2221  CG  GLU A 237       2.391  -6.830   4.840  1.00 10.00      A   
ATOM   2222  CD  GLU A 237       3.713  -7.566   4.743  1.00 10.00      A   
ATOM   2223  OE1 GLU A 237       3.995  -8.397   5.636  1.00 10.00      A   
ATOM   2224  OE2 GLU A 237       4.476  -7.317   3.782  1.00 10.00      A   
ATOM   2225  C   GLU A 237       0.098  -8.892   2.465  1.00 10.00      A   
ATOM   2226  O   GLU A 237       0.451 -10.065   2.344  1.00 10.00      A   
ATOM   2227  N   ASN A 238      -1.148  -8.489   2.237  1.00 10.00      A   
ATOM   2228  HN  ASN A 238      -1.369  -7.535   2.329  1.00 10.00      A   
ATOM   2229  CA  ASN A 238      -2.198  -9.431   1.852  1.00 10.00      A   
ATOM   2230  CB  ASN A 238      -3.593  -8.851   2.094  1.00 10.00      A   
ATOM   2231  CG  ASN A 238      -4.081  -9.057   3.513  1.00 10.00      A   
ATOM   2232  OD1 ASN A 238      -3.640  -9.974   4.210  1.00 10.00      A   
ATOM   2233  ND2 ASN A 238      -5.001  -8.211   3.951  1.00 10.00      A   
ATOM   2234 HD21 ASN A 238      -5.313  -7.510   3.340  1.00 10.00      A   
ATOM   2235 HD22 ASN A 238      -5.330  -8.317   4.870  1.00 10.00      A   
ATOM   2236  C   ASN A 238      -2.062  -9.859   0.398  1.00 10.00      A   
ATOM   2237  O   ASN A 238      -2.662 -10.844  -0.025  1.00 10.00      A   
ATOM   2238  N   LEU A 239      -1.279  -9.114  -0.368  1.00 10.00      A   
ATOM   2239  HN  LEU A 239      -0.830  -8.332   0.020  1.00 10.00      A   
ATOM   2240  CA  LEU A 239      -1.072  -9.430  -1.774  1.00 10.00      A   
ATOM   2241  CB  LEU A 239      -0.954  -8.157  -2.612  1.00 10.00      A   
ATOM   2242  CG  LEU A 239      -2.254  -7.380  -2.833  1.00 10.00      A   
ATOM   2243  CD1 LEU A 239      -1.986  -6.077  -3.569  1.00 10.00      A   
ATOM   2244  CD2 LEU A 239      -3.263  -8.229  -3.591  1.00 10.00      A   
ATOM   2245  C   LEU A 239       0.155 -10.314  -1.955  1.00 10.00      A   
ATOM   2246  O   LEU A 239       0.449 -10.775  -3.059  1.00 10.00      A   
ATOM   2247  N   GLY A 240       0.871 -10.542  -0.860  1.00 10.00      A   
ATOM   2248  HN  GLY A 240       0.593 -10.132  -0.014  1.00 10.00      A   
ATOM   2249  CA  GLY A 240       2.053 -11.381  -0.897  1.00 10.00      A   
ATOM   2250  C   GLY A 240       3.179 -10.787  -1.715  1.00 10.00      A   
ATOM   2251  O   GLY A 240       3.697 -11.431  -2.629  1.00 10.00      A   
ATOM   2252  N   GLY A 241       3.564  -9.561  -1.393  1.00 10.00      A   
ATOM   2253  HN  GLY A 241       3.113  -9.088  -0.659  1.00 10.00      A   
ATOM   2254  CA  GLY A 241       4.639  -8.916  -2.119  1.00 10.00      A   
ATOM   2255  C   GLY A 241       4.132  -7.959  -3.175  1.00 10.00      A   
ATOM   2256  O   GLY A 241       4.115  -8.281  -4.366  1.00 10.00      A   
ATOM   2257  N   ALA A 242       3.704  -6.787  -2.738  1.00 10.00      A   
ATOM   2258  HN  ALA A 242       3.725  -6.598  -1.777  1.00 10.00      A   
ATOM   2259  CA  ALA A 242       3.202  -5.769  -3.642  1.00 10.00      A   
ATOM   2260  CB  ALA A 242       1.685  -5.722  -3.591  1.00 10.00      A   
ATOM   2261  C   ALA A 242       3.789  -4.414  -3.277  1.00 10.00      A   
ATOM   2262  O   ALA A 242       4.231  -4.210  -2.145  1.00 10.00      A   
ATOM   2263  N   SER A 243       3.801  -3.497  -4.231  1.00 10.00      A   
ATOM   2264  HN  SER A 243       3.430  -3.717  -5.115  1.00 10.00      A   
ATOM   2265  CA  SER A 243       4.339  -2.168  -4.003  1.00 10.00      A   
ATOM   2266  CB  SER A 243       4.991  -1.650  -5.290  1.00 10.00      A   
ATOM   2267  OG  SER A 243       4.098  -1.764  -6.388  1.00 10.00      A   
ATOM   2268  HG  SER A 243       4.601  -1.811  -7.215  1.00 10.00      A   
ATOM   2269  C   SER A 243       3.231  -1.216  -3.560  1.00 10.00      A   
ATOM   2270  O   SER A 243       2.047  -1.475  -3.799  1.00 10.00      A   
ATOM   2271  N   ARG A 244       3.609  -0.124  -2.905  1.00 10.00      A   
ATOM   2272  HN  ARG A 244       4.561   0.018  -2.709  1.00 10.00      A   
ATOM   2273  CA  ARG A 244       2.636   0.858  -2.451  1.00 10.00      A   
ATOM   2274  CB  ARG A 244       3.283   1.860  -1.499  1.00 10.00      A   
ATOM   2275  CG  ARG A 244       2.322   2.479  -0.497  1.00 10.00      A   
ATOM   2276  CD  ARG A 244       2.120   3.960  -0.766  1.00 10.00      A   
ATOM   2277  NE  ARG A 244       3.392   4.674  -0.846  1.00 10.00      A   
ATOM   2278  HE  ARG A 244       3.758   4.851  -1.753  1.00 10.00      A   
ATOM   2279  CZ  ARG A 244       4.089   5.090   0.207  1.00 10.00      A   
ATOM   2280  NH1 ARG A 244       3.644   4.874   1.442  1.00 10.00      A   
ATOM   2281 HH11 ARG A 244       4.194   5.204   2.265  1.00 10.00      A   
ATOM   2282 HH12 ARG A 244       2.740   4.372   1.597  1.00 10.00      A   
ATOM   2283  NH2 ARG A 244       5.234   5.726   0.012  1.00 10.00      A   
ATOM   2284 HH21 ARG A 244       5.801   6.063   0.826  1.00 10.00      A   
ATOM   2285 HH22 ARG A 244       5.577   5.894  -0.964  1.00 10.00      A   
ATOM   2286  C   ARG A 244       2.017   1.572  -3.649  1.00 10.00      A   
ATOM   2287  O   ARG A 244       0.865   1.998  -3.604  1.00 10.00      A   
ATOM   2288  N   GLU A 245       2.788   1.680  -4.731  1.00 10.00      A   
ATOM   2289  HN  GLU A 245       3.700   1.326  -4.704  1.00 10.00      A   
ATOM   2290  CA  GLU A 245       2.309   2.320  -5.952  1.00 10.00      A   
ATOM   2291  CB  GLU A 245       3.435   2.424  -6.983  1.00 10.00      A   
ATOM   2292  CG  GLU A 245       3.099   3.301  -8.177  1.00 10.00      A   
ATOM   2293  CD  GLU A 245       4.170   3.265  -9.247  1.00 10.00      A   
ATOM   2294  OE1 GLU A 245       4.508   2.157  -9.716  1.00 10.00      A   
ATOM   2295  OE2 GLU A 245       4.668   4.344  -9.634  1.00 10.00      A   
ATOM   2296  C   GLU A 245       1.138   1.521  -6.523  1.00 10.00      A   
ATOM   2297  O   GLU A 245       0.156   2.085  -7.007  1.00 10.00      A   
ATOM   2298  N   GLN A 246       1.249   0.196  -6.438  1.00 10.00      A   
ATOM   2299  HN  GLN A 246       2.060  -0.188  -6.044  1.00 10.00      A   
ATOM   2300  CA  GLN A 246       0.201  -0.700  -6.916  1.00 10.00      A   
ATOM   2301  CB  GLN A 246       0.656  -2.157  -6.798  1.00 10.00      A   
ATOM   2302  CG  GLN A 246       1.149  -2.772  -8.095  1.00 10.00      A   
ATOM   2303  CD  GLN A 246       1.669  -4.184  -7.903  1.00 10.00      A   
ATOM   2304  OE1 GLN A 246       2.235  -4.516  -6.858  1.00 10.00      A   
ATOM   2305  NE2 GLN A 246       1.472  -5.029  -8.903  1.00 10.00      A   
ATOM   2306 HE21 GLN A 246       1.006  -4.702  -9.704  1.00 10.00      A   
ATOM   2307 HE22 GLN A 246       1.798  -5.948  -8.803  1.00 10.00      A   
ATOM   2308  C   GLN A 246      -1.064  -0.497  -6.095  1.00 10.00      A   
ATOM   2309  O   GLN A 246      -2.175  -0.499  -6.625  1.00 10.00      A   
ATOM   2310  N   ALA A 247      -0.878  -0.306  -4.794  1.00 10.00      A   
ATOM   2311  HN  ALA A 247       0.037  -0.306  -4.440  1.00 10.00      A   
ATOM   2312  CA  ALA A 247      -1.991  -0.091  -3.880  1.00 10.00      A   
ATOM   2313  CB  ALA A 247      -1.500  -0.064  -2.444  1.00 10.00      A   
ATOM   2314  C   ALA A 247      -2.717   1.202  -4.222  1.00 10.00      A   
ATOM   2315  O   ALA A 247      -3.943   1.276  -4.130  1.00 10.00      A   
ATOM   2316  N   LEU A 248      -1.954   2.215  -4.625  1.00 10.00      A   
ATOM   2317  HN  LEU A 248      -0.980   2.096  -4.663  1.00 10.00      A   
ATOM   2318  CA  LEU A 248      -2.526   3.497  -5.004  1.00 10.00      A   
ATOM   2319  CB  LEU A 248      -1.424   4.500  -5.359  1.00 10.00      A   
ATOM   2320  CG  LEU A 248      -0.435   4.843  -4.241  1.00 10.00      A   
ATOM   2321  CD1 LEU A 248       0.688   5.722  -4.769  1.00 10.00      A   
ATOM   2322  CD2 LEU A 248      -1.147   5.520  -3.079  1.00 10.00      A   
ATOM   2323  C   LEU A 248      -3.464   3.303  -6.188  1.00 10.00      A   
ATOM   2324  O   LEU A 248      -4.551   3.879  -6.234  1.00 10.00      A   
ATOM   2325  N   GLU A 249      -3.041   2.467  -7.135  1.00 10.00      A   
ATOM   2326  HN  GLU A 249      -2.160   2.040  -7.037  1.00 10.00      A   
ATOM   2327  CA  GLU A 249      -3.846   2.172  -8.313  1.00 10.00      A   
ATOM   2328  CB  GLU A 249      -3.090   1.258  -9.277  1.00 10.00      A   
ATOM   2329  CG  GLU A 249      -1.755   1.802  -9.754  1.00 10.00      A   
ATOM   2330  CD  GLU A 249      -1.291   1.139 -11.038  1.00 10.00      A   
ATOM   2331  OE1 GLU A 249      -1.869   0.097 -11.421  1.00 10.00      A   
ATOM   2332  OE2 GLU A 249      -0.359   1.668 -11.680  1.00 10.00      A   
ATOM   2333  C   GLU A 249      -5.150   1.502  -7.897  1.00 10.00      A   
ATOM   2334  O   GLU A 249      -6.226   1.861  -8.378  1.00 10.00      A   
ATOM   2335  N   ILE A 250      -5.041   0.537  -6.985  1.00 10.00      A   
ATOM   2336  HN  ILE A 250      -4.148   0.307  -6.642  1.00 10.00      A   
ATOM   2337  CA  ILE A 250      -6.198  -0.193  -6.481  1.00 10.00      A   
ATOM   2338  CB  ILE A 250      -5.782  -1.303  -5.490  1.00 10.00      A   
ATOM   2339  CG1 ILE A 250      -4.841  -2.298  -6.178  1.00 10.00      A   
ATOM   2340  CG2 ILE A 250      -7.007  -2.021  -4.942  1.00 10.00      A   
ATOM   2341  CD1 ILE A 250      -4.178  -3.272  -5.232  1.00 10.00      A   
ATOM   2342  C   ILE A 250      -7.185   0.753  -5.806  1.00 10.00      A   
ATOM   2343  O   ILE A 250      -8.380   0.735  -6.107  1.00 10.00      A   
ATOM   2344  N   ALA A 251      -6.673   1.596  -4.918  1.00 10.00      A   
ATOM   2345  HN  ALA A 251      -5.703   1.568  -4.737  1.00 10.00      A   
ATOM   2346  CA  ALA A 251      -7.500   2.560  -4.198  1.00 10.00      A   
ATOM   2347  CB  ALA A 251      -6.652   3.329  -3.204  1.00 10.00      A   
ATOM   2348  C   ALA A 251      -8.186   3.520  -5.164  1.00 10.00      A   
ATOM   2349  O   ALA A 251      -9.286   4.004  -4.901  1.00 10.00      A   
ATOM   2350  N   THR A 252      -7.529   3.779  -6.286  1.00 10.00      A   
ATOM   2351  HN  THR A 252      -6.654   3.362  -6.427  1.00 10.00      A   
ATOM   2352  CA  THR A 252      -8.056   4.667  -7.312  1.00 10.00      A   
ATOM   2353  CB  THR A 252      -7.023   4.856  -8.444  1.00 10.00      A   
ATOM   2354  OG1 THR A 252      -5.827   5.432  -7.905  1.00 10.00      A   
ATOM   2355  HG1 THR A 252      -5.459   4.847  -7.227  1.00 10.00      A   
ATOM   2356  CG2 THR A 252      -7.556   5.767  -9.531  1.00 10.00      A   
ATOM   2357  C   THR A 252      -9.380   4.135  -7.882  1.00 10.00      A   
ATOM   2358  O   THR A 252     -10.266   4.908  -8.255  1.00 10.00      A   
ATOM   2359  N   HIS A 253      -9.524   2.813  -7.922  1.00 10.00      A   
ATOM   2360  HN  HIS A 253      -8.799   2.240  -7.587  1.00 10.00      A   
ATOM   2361  CA  HIS A 253     -10.747   2.200  -8.434  1.00 10.00      A   
ATOM   2362  CB  HIS A 253     -10.569   0.691  -8.670  1.00 10.00      A   
ATOM   2363  CG  HIS A 253      -9.439   0.312  -9.581  1.00 10.00      A   
ATOM   2364  ND1 HIS A 253      -9.505   0.401 -10.955  1.00 10.00      A   
ATOM   2365  HD1 HIS A 253     -10.277   0.712 -11.478  1.00 10.00      A   
ATOM   2366  CD2 HIS A 253      -8.210  -0.183  -9.303  1.00 10.00      A   
ATOM   2367  CE1 HIS A 253      -8.366  -0.022 -11.476  1.00 10.00      A   
ATOM   2368  NE2 HIS A 253      -7.568  -0.379 -10.494  1.00 10.00      A   
ATOM   2369  HE2 HIS A 253      -6.657  -0.734 -10.603  1.00 10.00      A   
ATOM   2370  C   HIS A 253     -11.880   2.417  -7.439  1.00 10.00      A   
ATOM   2371  O   HIS A 253     -13.027   2.656  -7.822  1.00 10.00      A   
ATOM   2372  N   VAL A 254     -11.532   2.357  -6.158  1.00 10.00      A   
ATOM   2373  HN  VAL A 254     -10.593   2.197  -5.929  1.00 10.00      A   
ATOM   2374  CA  VAL A 254     -12.497   2.528  -5.078  1.00 10.00      A   
ATOM   2375  CB  VAL A 254     -11.863   2.217  -3.704  1.00 10.00      A   
ATOM   2376  CG1 VAL A 254     -12.926   2.150  -2.619  1.00 10.00      A   
ATOM   2377  CG2 VAL A 254     -11.082   0.912  -3.764  1.00 10.00      A   
ATOM   2378  C   VAL A 254     -13.080   3.939  -5.073  1.00 10.00      A   
ATOM   2379  O   VAL A 254     -14.272   4.121  -4.823  1.00 10.00      A   
ATOM   2380  N   VAL A 255     -12.240   4.929  -5.370  1.00 10.00      A   
ATOM   2381  HN  VAL A 255     -11.302   4.712  -5.564  1.00 10.00      A   
ATOM   2382  CA  VAL A 255     -12.668   6.330  -5.401  1.00 10.00      A   
ATOM   2383  CB  VAL A 255     -11.520   7.268  -5.835  1.00 10.00      A   
ATOM   2384  CG1 VAL A 255     -11.974   8.721  -5.822  1.00 10.00      A   
ATOM   2385  CG2 VAL A 255     -10.307   7.083  -4.938  1.00 10.00      A   
ATOM   2386  C   VAL A 255     -13.856   6.525  -6.342  1.00 10.00      A   
ATOM   2387  O   VAL A 255     -14.901   7.040  -5.941  1.00 10.00      A   
ATOM   2388  N   HIS A 256     -13.693   6.095  -7.589  1.00 10.00      A   
ATOM   2389  HN  HIS A 256     -12.841   5.683  -7.845  1.00 10.00      A   
ATOM   2390  CA  HIS A 256     -14.753   6.223  -8.584  1.00 10.00      A   
ATOM   2391  CB  HIS A 256     -14.224   5.848  -9.978  1.00 10.00      A   
ATOM   2392  CG  HIS A 256     -15.200   6.048 -11.107  1.00 10.00      A   
ATOM   2393  ND1 HIS A 256     -15.093   7.065 -12.038  1.00 10.00      A   
ATOM   2394  HD1 HIS A 256     -14.384   7.761 -12.069  1.00 10.00      A   
ATOM   2395  CD2 HIS A 256     -16.298   5.336 -11.465  1.00 10.00      A   
ATOM   2396  CE1 HIS A 256     -16.084   6.970 -12.906  1.00 10.00      A   
ATOM   2397  NE2 HIS A 256     -16.825   5.930 -12.582  1.00 10.00      A   
ATOM   2398  HE2 HIS A 256     -17.626   5.628 -13.067  1.00 10.00      A   
ATOM   2399  C   HIS A 256     -15.947   5.347  -8.209  1.00 10.00      A   
ATOM   2400  O   HIS A 256     -17.097   5.740  -8.394  1.00 10.00      A   
ATOM   2401  N   MET A 257     -15.660   4.168  -7.674  1.00 10.00      A   
ATOM   2402  HN  MET A 257     -14.719   3.923  -7.539  1.00 10.00      A   
ATOM   2403  CA  MET A 257     -16.699   3.224  -7.276  1.00 10.00      A   
ATOM   2404  CB  MET A 257     -16.078   1.901  -6.822  1.00 10.00      A   
ATOM   2405  CG  MET A 257     -17.059   0.949  -6.160  1.00 10.00      A   
ATOM   2406  SD  MET A 257     -16.457  -0.746  -6.113  1.00 10.00      A   
ATOM   2407  CE  MET A 257     -16.743  -1.244  -7.808  1.00 10.00      A   
ATOM   2408  C   MET A 257     -17.605   3.794  -6.187  1.00 10.00      A   
ATOM   2409  O   MET A 257     -18.828   3.773  -6.315  1.00 10.00      A   
ATOM   2410  N   LEU A 258     -17.003   4.329  -5.134  1.00 10.00      A   
ATOM   2411  HN  LEU A 258     -16.017   4.346  -5.101  1.00 10.00      A   
ATOM   2412  CA  LEU A 258     -17.761   4.893  -4.018  1.00 10.00      A   
ATOM   2413  CB  LEU A 258     -16.831   5.250  -2.854  1.00 10.00      A   
ATOM   2414  CG  LEU A 258     -16.099   4.085  -2.179  1.00 10.00      A   
ATOM   2415  CD1 LEU A 258     -15.213   4.593  -1.053  1.00 10.00      A   
ATOM   2416  CD2 LEU A 258     -17.082   3.045  -1.662  1.00 10.00      A   
ATOM   2417  C   LEU A 258     -18.563   6.124  -4.429  1.00 10.00      A   
ATOM   2418  O   LEU A 258     -19.501   6.522  -3.735  1.00 10.00      A   
ATOM   2419  N   ALA A 259     -18.201   6.716  -5.558  1.00 10.00      A   
ATOM   2420  HN  ALA A 259     -17.453   6.347  -6.072  1.00 10.00      A   
ATOM   2421  CA  ALA A 259     -18.877   7.911  -6.042  1.00 10.00      A   
ATOM   2422  CB  ALA A 259     -17.854   8.969  -6.423  1.00 10.00      A   
ATOM   2423  C   ALA A 259     -19.808   7.633  -7.221  1.00 10.00      A   
ATOM   2424  O   ALA A 259     -20.368   8.567  -7.796  1.00 10.00      A   
ATOM   2425  N   THR A 260     -19.982   6.367  -7.589  1.00 10.00      A   
ATOM   2426  HN  THR A 260     -19.524   5.651  -7.101  1.00 10.00      A   
ATOM   2427  CA  THR A 260     -20.850   6.041  -8.720  1.00 10.00      A   
ATOM   2428  CB  THR A 260     -20.042   5.880 -10.025  1.00 10.00      A   
ATOM   2429  OG1 THR A 260     -18.952   6.813 -10.032  1.00 10.00      A   
ATOM   2430  HG1 THR A 260     -18.372   6.625  -9.284  1.00 10.00      A   
ATOM   2431  CG2 THR A 260     -20.927   6.136 -11.235  1.00 10.00      A   
ATOM   2432  C   THR A 260     -21.698   4.787  -8.493  1.00 10.00      A   
ATOM   2433  O   THR A 260     -22.832   4.707  -8.966  1.00 10.00      A   
ATOM   2434  N   GLU A 261     -21.163   3.817  -7.767  1.00 10.00      A   
ATOM   2435  HN  GLU A 261     -20.270   3.940  -7.379  1.00 10.00      A   
ATOM   2436  CA  GLU A 261     -21.880   2.570  -7.524  1.00 10.00      A   
ATOM   2437  CB  GLU A 261     -20.920   1.431  -7.176  1.00 10.00      A   
ATOM   2438  CG  GLU A 261     -20.129   0.908  -8.362  1.00 10.00      A   
ATOM   2439  CD  GLU A 261     -21.017   0.569  -9.544  1.00 10.00      A   
ATOM   2440  OE1 GLU A 261     -21.996  -0.193  -9.364  1.00 10.00      A   
ATOM   2441  OE2 GLU A 261     -20.742   1.058 -10.661  1.00 10.00      A   
ATOM   2442  C   GLU A 261     -22.979   2.703  -6.470  1.00 10.00      A   
ATOM   2443  O   GLU A 261     -22.709   2.950  -5.288  1.00 10.00      A   
ATOM   2444  N   VAL A 262     -24.218   2.534  -6.913  1.00 10.00      A   
ATOM   2445  HN  VAL A 262     -24.358   2.352  -7.867  1.00 10.00      A   
ATOM   2446  CA  VAL A 262     -25.379   2.608  -6.038  1.00 10.00      A   
ATOM   2447  CB  VAL A 262     -26.378   3.688  -6.525  1.00 10.00      A   
ATOM   2448  CG1 VAL A 262     -27.460   3.946  -5.487  1.00 10.00      A   
ATOM   2449  CG2 VAL A 262     -25.653   4.980  -6.869  1.00 10.00      A   
ATOM   2450  C   VAL A 262     -26.078   1.244  -6.020  1.00 10.00      A   
ATOM   2451  O   VAL A 262     -26.255   0.628  -7.077  1.00 10.00      A   
ATOM   2452  N   PRO A 263     -26.442   0.740  -4.822  1.00 10.00      A   
ATOM   2453  CA  PRO A 263     -27.123  -0.558  -4.666  1.00 10.00      A   
ATOM   2454  CB  PRO A 263     -27.554  -0.552  -3.197  1.00 10.00      A   
ATOM   2455  CG  PRO A 263     -26.551   0.315  -2.525  1.00 10.00      A   
ATOM   2456  CD  PRO A 263     -26.204   1.389  -3.518  1.00 10.00      A   
ATOM   2457  C   PRO A 263     -28.347  -0.693  -5.573  1.00 10.00      A   
ATOM   2458  O   PRO A 263     -29.062   0.279  -5.819  1.00 10.00      A   
ATOM   2459  N   GLY A 264     -28.583  -1.901  -6.064  1.00 10.00      A   
ATOM   2460  HN  GLY A 264     -27.985  -2.643  -5.827  1.00 10.00      A   
ATOM   2461  CA  GLY A 264     -29.710  -2.140  -6.944  1.00 10.00      A   
ATOM   2462  C   GLY A 264     -30.935  -2.659  -6.215  1.00 10.00      A   
ATOM   2463  O   GLY A 264     -31.310  -3.823  -6.369  1.00 10.00      A   
ATOM   2464  N   ALA A 265     -31.557  -1.799  -5.423  1.00 10.00      A   
ATOM   2465  HN  ALA A 265     -31.206  -0.887  -5.340  1.00 10.00      A   
ATOM   2466  CA  ALA A 265     -32.757  -2.166  -4.679  1.00 10.00      A   
ATOM   2467  CB  ALA A 265     -32.478  -2.182  -3.183  1.00 10.00      A   
ATOM   2468  C   ALA A 265     -33.881  -1.190  -5.005  1.00 10.00      A   
ATOM   2469  O   ALA A 265     -33.788  -0.003  -4.690  1.00 10.00      A   
ATOM   2470  N   LYS A 266     -34.925  -1.692  -5.663  1.00 10.00      A   
ATOM   2471  HN  LYS A 266     -34.919  -2.643  -5.905  1.00 10.00      A   
ATOM   2472  CA  LYS A 266     -36.071  -0.871  -6.055  1.00 10.00      A   
ATOM   2473  CB  LYS A 266     -36.771  -0.260  -4.834  1.00 10.00      A   
ATOM   2474  CG  LYS A 266     -37.274  -1.286  -3.829  1.00 10.00      A   
ATOM   2475  CD  LYS A 266     -38.036  -0.629  -2.688  1.00 10.00      A   
ATOM   2476  CE  LYS A 266     -38.436  -1.646  -1.626  1.00 10.00      A   
ATOM   2477  NZ  LYS A 266     -39.462  -2.609  -2.117  1.00 10.00      A   
ATOM   2478  HZ1 LYS A 266     -40.353  -2.113  -2.324  1.00 10.00      A   
ATOM   2479  HZ2 LYS A 266     -39.647  -3.338  -1.399  1.00 10.00      A   
ATOM   2480  HZ3 LYS A 266     -39.132  -3.074  -2.984  1.00 10.00      A   
ATOM   2481  C   LYS A 266     -35.629   0.213  -7.035  1.00 10.00      A   
ATOM   2482  O   LYS A 266     -36.249   1.276  -7.151  1.00 10.00      A   
ATOM   2483  N   GLN A 267     -34.563  -0.089  -7.764  1.00 10.00      A   
ATOM   2484  HN  GLN A 267     -34.151  -0.971  -7.649  1.00 10.00      A   
ATOM   2485  CA  GLN A 267     -33.991   0.837  -8.727  1.00 10.00      A   
ATOM   2486  CB  GLN A 267     -32.509   0.535  -8.933  1.00 10.00      A   
ATOM   2487  CG  GLN A 267     -31.641   0.839  -7.723  1.00 10.00      A   
ATOM   2488  CD  GLN A 267     -31.415   2.323  -7.518  1.00 10.00      A   
ATOM   2489  OE1 GLN A 267     -32.242   3.152  -7.893  1.00 10.00      A   
ATOM   2490  NE2 GLN A 267     -30.295   2.667  -6.906  1.00 10.00      A   
ATOM   2491 HE21 GLN A 267     -29.684   1.952  -6.621  1.00 10.00      A   
ATOM   2492 HE22 GLN A 267     -30.119   3.621  -6.766  1.00 10.00      A   
ATOM   2493  C   GLN A 267     -34.723   0.792 -10.058  1.00 10.00      A   
ATOM   2494  O   GLN A 267     -34.507   1.639 -10.925  1.00 10.00      A   
ATOM   2495  N   ARG A 268     -35.583  -0.196 -10.227  1.00 10.00      A   
ATOM   2496  HN  ARG A 268     -35.710  -0.855  -9.510  1.00 10.00      A   
ATOM   2497  CA  ARG A 268     -36.345  -0.320 -11.455  1.00 10.00      A   
ATOM   2498  CB  ARG A 268     -36.654  -1.784 -11.755  1.00 10.00      A   
ATOM   2499  CG  ARG A 268     -35.538  -2.514 -12.484  1.00 10.00      A   
ATOM   2500  CD  ARG A 268     -35.543  -4.000 -12.162  1.00 10.00      A   
ATOM   2501  NE  ARG A 268     -36.878  -4.583 -12.279  1.00 10.00      A   
ATOM   2502  HE  ARG A 268     -37.486  -4.187 -12.949  1.00 10.00      A   
ATOM   2503  CZ  ARG A 268     -37.308  -5.610 -11.546  1.00 10.00      A   
ATOM   2504  NH1 ARG A 268     -36.505  -6.170 -10.646  1.00 10.00      A   
ATOM   2505 HH11 ARG A 268     -35.534  -5.811 -10.512  1.00 10.00      A   
ATOM   2506 HH12 ARG A 268     -36.840  -6.973 -10.068  1.00 10.00      A   
ATOM   2507  NH2 ARG A 268     -38.544  -6.070 -11.706  1.00 10.00      A   
ATOM   2508 HH21 ARG A 268     -39.180  -5.629 -12.406  1.00 10.00      A   
ATOM   2509 HH22 ARG A 268     -38.886  -6.875 -11.138  1.00 10.00      A   
ATOM   2510  C   ARG A 268     -37.630   0.493 -11.367  1.00 10.00      A   
ATOM   2511  O   ARG A 268     -38.109   1.027 -12.368  1.00 10.00      A   
ATOM   2512  N   THR A 269     -38.181   0.591 -10.166  1.00 10.00      A   
ATOM   2513  HN  THR A 269     -37.761   0.136  -9.402  1.00 10.00      A   
ATOM   2514  CA  THR A 269     -39.410   1.338  -9.954  1.00 10.00      A   
ATOM   2515  CB  THR A 269     -40.228   0.732  -8.802  1.00 10.00      A   
ATOM   2516  OG1 THR A 269     -39.339   0.095  -7.874  1.00 10.00      A   
ATOM   2517  HG1 THR A 269     -39.841  -0.206  -7.108  1.00 10.00      A   
ATOM   2518  CG2 THR A 269     -41.226  -0.285  -9.330  1.00 10.00      A   
ATOM   2519  C   THR A 269     -39.146   2.812  -9.653  1.00 10.00      A   
ATOM   2520  O   THR A 269     -39.773   3.695 -10.239  1.00 10.00      A   
ATOM   2521  N   TYR A 270     -38.213   3.080  -8.745  1.00 10.00      A   
ATOM   2522  HN  TYR A 270     -37.728   2.341  -8.318  1.00 10.00      A   
ATOM   2523  CA  TYR A 270     -37.907   4.454  -8.360  1.00 10.00      A   
ATOM   2524  CB  TYR A 270     -37.614   4.548  -6.864  1.00 10.00      A   
ATOM   2525  CG  TYR A 270     -38.760   4.062  -6.009  1.00 10.00      A   
ATOM   2526  CD1 TYR A 270     -38.693   2.842  -5.354  1.00 10.00      A   
ATOM   2527  CD2 TYR A 270     -39.915   4.818  -5.871  1.00 10.00      A   
ATOM   2528  CE1 TYR A 270     -39.744   2.387  -4.585  1.00 10.00      A   
ATOM   2529  CE2 TYR A 270     -40.971   4.375  -5.100  1.00 10.00      A   
ATOM   2530  CZ  TYR A 270     -40.881   3.158  -4.462  1.00 10.00      A   
ATOM   2531  OH  TYR A 270     -41.932   2.703  -3.704  1.00 10.00      A   
ATOM   2532  HH  TYR A 270     -42.762   2.993  -4.102  1.00 10.00      A   
ATOM   2533  C   TYR A 270     -36.778   5.065  -9.182  1.00 10.00      A   
ATOM   2534  O   TYR A 270     -36.823   6.253  -9.503  1.00 10.00      A   
ATOM   2535  N   ALA A 271     -35.777   4.252  -9.519  1.00 10.00      A   
ATOM   2536  HN  ALA A 271     -35.808   3.318  -9.228  1.00 10.00      A   
ATOM   2537  CA  ALA A 271     -34.629   4.709 -10.308  1.00 10.00      A   
ATOM   2538  CB  ALA A 271     -35.034   5.038 -11.740  1.00 10.00      A   
ATOM   2539  C   ALA A 271     -33.918   5.889  -9.645  1.00 10.00      A   
ATOM   2540  O   ALA A 271     -34.077   7.043 -10.053  1.00 10.00      A   
ATOM   2541  N   ALA A 272     -33.133   5.593  -8.621  1.00 10.00      A   
ATOM   2542  HN  ALA A 272     -33.035   4.651  -8.349  1.00 10.00      A   
ATOM   2543  CA  ALA A 272     -32.402   6.618  -7.891  1.00 10.00      A   
ATOM   2544  CB  ALA A 272     -32.692   6.505  -6.401  1.00 10.00      A   
ATOM   2545  C   ALA A 272     -30.905   6.500  -8.159  1.00 10.00      A   
ATOM   2546  O   ALA A 272     -30.094   6.470  -7.230  1.00 10.00      A   
ATOM   2547  N   PHE A 273     -30.548   6.432  -9.434  1.00 10.00      A   
ATOM   2548  HN  PHE A 273     -31.240   6.482 -10.129  1.00 10.00      A   
ATOM   2549  CA  PHE A 273     -29.153   6.313  -9.836  1.00 10.00      A   
ATOM   2550  CB  PHE A 273     -29.037   5.587 -11.179  1.00 10.00      A   
ATOM   2551  CG  PHE A 273     -29.314   4.114 -11.104  1.00 10.00      A   
ATOM   2552  CD1 PHE A 273     -30.446   3.578 -11.694  1.00 10.00      A   
ATOM   2553  CD2 PHE A 273     -28.440   3.266 -10.447  1.00 10.00      A   
ATOM   2554  CE1 PHE A 273     -30.700   2.222 -11.630  1.00 10.00      A   
ATOM   2555  CE2 PHE A 273     -28.688   1.910 -10.378  1.00 10.00      A   
ATOM   2556  CZ  PHE A 273     -29.819   1.386 -10.971  1.00 10.00      A   
ATOM   2557  C   PHE A 273     -28.504   7.689  -9.929  1.00 10.00      A   
ATOM   2558  O   PHE A 273     -28.087   8.123 -11.004  1.00 10.00      A   
ATOM   2559  N   ASN A 274     -28.435   8.373  -8.800  1.00 10.00      A   
ATOM   2560  HN  ASN A 274     -28.785   7.970  -7.977  1.00 10.00      A   
ATOM   2561  CA  ASN A 274     -27.844   9.703  -8.748  1.00 10.00      A   
ATOM   2562  CB  ASN A 274     -28.489  10.545  -7.637  1.00 10.00      A   
ATOM   2563  CG  ASN A 274     -30.005  10.597  -7.701  1.00 10.00      A   
ATOM   2564  OD1 ASN A 274     -30.603  10.521  -8.775  1.00 10.00      A   
ATOM   2565  ND2 ASN A 274     -30.637  10.743  -6.547  1.00 10.00      A   
ATOM   2566 HD21 ASN A 274     -30.098  10.814  -5.727  1.00 10.00      A   
ATOM   2567 HD22 ASN A 274     -31.622  10.772  -6.556  1.00 10.00      A   
ATOM   2568  C   ASN A 274     -26.349   9.597  -8.483  1.00 10.00      A   
ATOM   2569  O   ASN A 274     -25.919   8.797  -7.654  1.00 10.00      A   
ATOM   2570  N   PRO A 275     -25.532  10.376  -9.200  1.00 10.00      A   
ATOM   2571  CA  PRO A 275     -24.082  10.371  -9.006  1.00 10.00      A   
ATOM   2572  CB  PRO A 275     -23.561  11.053 -10.272  1.00 10.00      A   
ATOM   2573  CG  PRO A 275     -24.664  11.968 -10.685  1.00 10.00      A   
ATOM   2574  CD  PRO A 275     -25.950  11.303 -10.269  1.00 10.00      A   
ATOM   2575  C   PRO A 275     -23.693  11.179  -7.768  1.00 10.00      A   
ATOM   2576  O   PRO A 275     -24.502  11.946  -7.238  1.00 10.00      A   
ATOM   2577  N   ALA A 276     -22.464  11.007  -7.306  1.00 10.00      A   
ATOM   2578  HN  ALA A 276     -21.856  10.387  -7.766  1.00 10.00      A   
ATOM   2579  CA  ALA A 276     -21.993  11.726  -6.132  1.00 10.00      A   
ATOM   2580  CB  ALA A 276     -20.808  11.013  -5.506  1.00 10.00      A   
ATOM   2581  C   ALA A 276     -21.630  13.163  -6.481  1.00 10.00      A   
ATOM   2582  O   ALA A 276     -20.850  13.415  -7.403  1.00 10.00      A   
ATOM   2583  N   ASP A 277     -22.200  14.101  -5.740  1.00 10.00      A   
ATOM   2584  HN  ASP A 277     -22.813  13.833  -5.023  1.00 10.00      A   
ATOM   2585  CA  ASP A 277     -21.949  15.520  -5.969  1.00 10.00      A   
ATOM   2586  CB  ASP A 277     -23.159  16.363  -5.551  1.00 10.00      A   
ATOM   2587  CG  ASP A 277     -24.325  16.259  -6.513  1.00 10.00      A   
ATOM   2588  OD1 ASP A 277     -24.361  17.020  -7.500  1.00 10.00      A   
ATOM   2589  OD2 ASP A 277     -25.222  15.420  -6.279  1.00 10.00      A   
ATOM   2590  C   ASP A 277     -20.719  15.997  -5.215  1.00 10.00      A   
ATOM   2591  O   ASP A 277     -20.058  16.950  -5.631  1.00 10.00      A   
ATOM   2592  N   MET A 278     -20.413  15.333  -4.106  1.00 10.00      A   
ATOM   2593  HN  MET A 278     -20.963  14.567  -3.840  1.00 10.00      A   
ATOM   2594  CA  MET A 278     -19.268  15.709  -3.284  1.00 10.00      A   
ATOM   2595  CB  MET A 278     -19.737  16.391  -1.998  1.00 10.00      A   
ATOM   2596  CG  MET A 278     -18.624  17.074  -1.223  1.00 10.00      A   
ATOM   2597  SD  MET A 278     -19.149  17.619   0.413  1.00 10.00      A   
ATOM   2598  CE  MET A 278     -17.858  18.796   0.799  1.00 10.00      A   
ATOM   2599  C   MET A 278     -18.409  14.498  -2.939  1.00 10.00      A   
ATOM   2600  O   MET A 278     -18.886  13.542  -2.321  1.00 10.00      A   
ATOM   2601  N   VAL A 279     -17.146  14.544  -3.344  1.00 10.00      A   
ATOM   2602  HN  VAL A 279     -16.830  15.340  -3.833  1.00 10.00      A   
ATOM   2603  CA  VAL A 279     -16.202  13.461  -3.080  1.00 10.00      A   
ATOM   2604  CB  VAL A 279     -15.907  12.633  -4.355  1.00 10.00      A   
ATOM   2605  CG1 VAL A 279     -15.111  11.377  -4.018  1.00 10.00      A   
ATOM   2606  CG2 VAL A 279     -17.189  12.274  -5.090  1.00 10.00      A   
ATOM   2607  C   VAL A 279     -14.890  14.051  -2.573  1.00 10.00      A   
ATOM   2608  O   VAL A 279     -14.395  15.032  -3.129  1.00 10.00      A   
ATOM   2609  N   MET A 280     -14.333  13.474  -1.518  1.00 10.00      A   
ATOM   2610  HN  MET A 280     -14.772  12.701  -1.097  1.00 10.00      A   
ATOM   2611  CA  MET A 280     -13.079  13.971  -0.968  1.00 10.00      A   
ATOM   2612  CB  MET A 280     -13.333  15.077   0.058  1.00 10.00      A   
ATOM   2613  CG  MET A 280     -12.076  15.636   0.703  1.00 10.00      A   
ATOM   2614  SD  MET A 280     -12.423  17.010   1.815  1.00 10.00      A   
ATOM   2615  CE  MET A 280     -10.787  17.335   2.461  1.00 10.00      A   
ATOM   2616  C   MET A 280     -12.248  12.850  -0.357  1.00 10.00      A   
ATOM   2617  O   MET A 280     -12.741  12.062   0.456  1.00 10.00      A   
ATOM   2618  N   VAL A 281     -10.988  12.785  -0.755  1.00 10.00      A   
ATOM   2619  HN  VAL A 281     -10.655  13.451  -1.398  1.00 10.00      A   
ATOM   2620  CA  VAL A 281     -10.071  11.772  -0.257  1.00 10.00      A   
ATOM   2621  CB  VAL A 281      -9.499  10.918  -1.411  1.00 10.00      A   
ATOM   2622  CG1 VAL A 281      -8.579   9.827  -0.882  1.00 10.00      A   
ATOM   2623  CG2 VAL A 281     -10.622  10.314  -2.243  1.00 10.00      A   
ATOM   2624  C   VAL A 281      -8.926  12.448   0.491  1.00 10.00      A   
ATOM   2625  O   VAL A 281      -8.426  13.490   0.059  1.00 10.00      A   
ATOM   2626  N   ASN A 282      -8.537  11.876   1.623  1.00 10.00      A   
ATOM   2627  HN  ASN A 282      -8.991  11.060   1.932  1.00 10.00      A   
ATOM   2628  CA  ASN A 282      -7.453  12.434   2.425  1.00 10.00      A   
ATOM   2629  CB  ASN A 282      -8.003  13.296   3.571  1.00 10.00      A   
ATOM   2630  CG  ASN A 282      -6.952  13.658   4.610  1.00 10.00      A   
ATOM   2631  OD1 ASN A 282      -6.096  14.510   4.376  1.00 10.00      A   
ATOM   2632  ND2 ASN A 282      -7.025  13.026   5.775  1.00 10.00      A   
ATOM   2633 HD21 ASN A 282      -7.746  12.372   5.904  1.00 10.00      A   
ATOM   2634 HD22 ASN A 282      -6.352  13.236   6.454  1.00 10.00      A   
ATOM   2635  C   ASN A 282      -6.541  11.339   2.963  1.00 10.00      A   
ATOM   2636  O   ASN A 282      -7.010  10.325   3.493  1.00 10.00      A   
ATOM   2637  N   PHE A 283      -5.243  11.545   2.808  1.00 10.00      A   
ATOM   2638  HN  PHE A 283      -4.941  12.370   2.365  1.00 10.00      A   
ATOM   2639  CA  PHE A 283      -4.250  10.601   3.281  1.00 10.00      A   
ATOM   2640  CB  PHE A 283      -3.109  10.471   2.268  1.00 10.00      A   
ATOM   2641  CG  PHE A 283      -3.546  10.035   0.898  1.00 10.00      A   
ATOM   2642  CD1 PHE A 283      -4.336   8.910   0.731  1.00 10.00      A   
ATOM   2643  CD2 PHE A 283      -3.157  10.747  -0.224  1.00 10.00      A   
ATOM   2644  CE1 PHE A 283      -4.730   8.502  -0.529  1.00 10.00      A   
ATOM   2645  CE2 PHE A 283      -3.549  10.346  -1.488  1.00 10.00      A   
ATOM   2646  CZ  PHE A 283      -4.337   9.221  -1.640  1.00 10.00      A   
ATOM   2647  C   PHE A 283      -3.704  11.066   4.624  1.00 10.00      A   
ATOM   2648  O   PHE A 283      -3.256  12.207   4.761  1.00 10.00      A   
ATOM   2649  N   SER A 284      -3.736  10.183   5.608  1.00 10.00      A   
ATOM   2650  HN  SER A 284      -4.087   9.282   5.437  1.00 10.00      A   
ATOM   2651  CA  SER A 284      -3.251  10.513   6.935  1.00 10.00      A   
ATOM   2652  CB  SER A 284      -4.415  10.999   7.808  1.00 10.00      A   
ATOM   2653  OG  SER A 284      -3.952  11.672   8.966  1.00 10.00      A   
ATOM   2654  HG  SER A 284      -4.691  11.826   9.566  1.00 10.00      A   
ATOM   2655  C   SER A 284      -2.574   9.305   7.573  1.00 10.00      A   
ATOM   2656  O   SER A 284      -2.622   8.199   7.031  1.00 10.00      A   
ATOM   2657  N   ASP A 285      -1.945   9.524   8.720  1.00 10.00      A   
ATOM   2658  HN  ASP A 285      -1.941  10.433   9.094  1.00 10.00      A   
ATOM   2659  CA  ASP A 285      -1.257   8.459   9.441  1.00 10.00      A   
ATOM   2660  CB  ASP A 285      -0.048   9.031  10.192  1.00 10.00      A   
ATOM   2661  CG  ASP A 285       1.005   7.986  10.512  1.00 10.00      A   
ATOM   2662  OD1 ASP A 285       0.980   6.895   9.900  1.00 10.00      A   
ATOM   2663  OD2 ASP A 285       1.878   8.259  11.362  1.00 10.00      A   
ATOM   2664  C   ASP A 285      -2.218   7.774  10.411  1.00 10.00      A   
ATOM   2665  O   ASP A 285      -1.860   6.819  11.104  1.00 10.00      A   
ATOM   2666  N   MET A 286      -3.447   8.275  10.450  1.00 10.00      A   
ATOM   2667  HN  MET A 286      -3.662   9.040   9.876  1.00 10.00      A   
ATOM   2668  CA  MET A 286      -4.486   7.731  11.315  1.00 10.00      A   
ATOM   2669  CB  MET A 286      -4.519   8.483  12.653  1.00 10.00      A   
ATOM   2670  CG  MET A 286      -5.657   8.074  13.580  1.00 10.00      A   
ATOM   2671  SD  MET A 286      -5.527   8.812  15.223  1.00 10.00      A   
ATOM   2672  CE  MET A 286      -5.478  10.558  14.813  1.00 10.00      A   
ATOM   2673  C   MET A 286      -5.847   7.822  10.628  1.00 10.00      A   
ATOM   2674  O   MET A 286      -6.216   8.879  10.112  1.00 10.00      A   
ATOM   2675  N   PRO A 287      -6.598   6.710  10.587  1.00 10.00      A   
ATOM   2676  CA  PRO A 287      -7.926   6.678   9.966  1.00 10.00      A   
ATOM   2677  CB  PRO A 287      -8.244   5.182   9.882  1.00 10.00      A   
ATOM   2678  CG  PRO A 287      -7.453   4.561  10.984  1.00 10.00      A   
ATOM   2679  CD  PRO A 287      -6.209   5.395  11.133  1.00 10.00      A   
ATOM   2680  C   PRO A 287      -8.965   7.401  10.823  1.00 10.00      A   
ATOM   2681  O   PRO A 287      -9.132   7.098  12.008  1.00 10.00      A   
ATOM   2682  N   LEU A 288      -9.656   8.358  10.222  1.00 10.00      A   
ATOM   2683  HN  LEU A 288      -9.494   8.541   9.271  1.00 10.00      A   
ATOM   2684  CA  LEU A 288     -10.667   9.132  10.926  1.00 10.00      A   
ATOM   2685  CB  LEU A 288     -10.077  10.463  11.413  1.00 10.00      A   
ATOM   2686  CG  LEU A 288      -9.053  10.394  12.551  1.00 10.00      A   
ATOM   2687  CD1 LEU A 288      -8.368  11.740  12.731  1.00 10.00      A   
ATOM   2688  CD2 LEU A 288      -9.721   9.961  13.847  1.00 10.00      A   
ATOM   2689  C   LEU A 288     -11.854   9.414  10.018  1.00 10.00      A   
ATOM   2690  O   LEU A 288     -11.718   9.444   8.792  1.00 10.00      A   
ATOM   2691  N   SER A 289     -13.013   9.609  10.620  1.00 10.00      A   
ATOM   2692  HN  SER A 289     -13.060   9.547  11.601  1.00 10.00      A   
ATOM   2693  CA  SER A 289     -14.219   9.913   9.876  1.00 10.00      A   
ATOM   2694  CB  SER A 289     -15.342   8.930  10.236  1.00 10.00      A   
ATOM   2695  OG  SER A 289     -16.404   9.001   9.296  1.00 10.00      A   
ATOM   2696  HG  SER A 289     -16.954   8.208   9.368  1.00 10.00      A   
ATOM   2697  C   SER A 289     -14.645  11.352  10.162  1.00 10.00      A   
ATOM   2698  O   SER A 289     -13.902  12.115  10.784  1.00 10.00      A   
ATOM   2699  N   MET A 290     -15.823  11.724   9.693  1.00 10.00      A   
ATOM   2700  HN  MET A 290     -16.366  11.074   9.194  1.00 10.00      A   
ATOM   2701  CA  MET A 290     -16.345  13.065   9.905  1.00 10.00      A   
ATOM   2702  CB  MET A 290     -16.002  13.980   8.723  1.00 10.00      A   
ATOM   2703  CG  MET A 290     -14.800  14.879   8.961  1.00 10.00      A   
ATOM   2704  SD  MET A 290     -15.055  16.025  10.329  1.00 10.00      A   
ATOM   2705  CE  MET A 290     -13.489  16.892  10.340  1.00 10.00      A   
ATOM   2706  C   MET A 290     -17.849  13.005  10.117  1.00 10.00      A   
ATOM   2707  O   MET A 290     -18.585  13.913   9.730  1.00 10.00      A   
ATOM   2708  N   ALA A 291     -18.297  11.932  10.754  1.00 10.00      A   
ATOM   2709  HN  ALA A 291     -17.653  11.254  11.059  1.00 10.00      A   
ATOM   2710  CA  ALA A 291     -19.713  11.733  11.026  1.00 10.00      A   
ATOM   2711  CB  ALA A 291     -19.945  10.349  11.609  1.00 10.00      A   
ATOM   2712  C   ALA A 291     -20.237  12.800  11.979  1.00 10.00      A   
ATOM   2713  O   ALA A 291     -21.426  13.114  11.985  1.00 10.00      A   
ATOM   2714  N   ASN A 292     -19.333  13.362  12.776  1.00 10.00      A   
ATOM   2715  HN  ASN A 292     -18.400  13.062  12.722  1.00 10.00      A   
ATOM   2716  CA  ASN A 292     -19.692  14.399  13.736  1.00 10.00      A   
ATOM   2717  CB  ASN A 292     -18.566  14.635  14.746  1.00 10.00      A   
ATOM   2718  CG  ASN A 292     -18.323  13.433  15.638  1.00 10.00      A   
ATOM   2719  OD1 ASN A 292     -17.554  12.535  15.288  1.00 10.00      A   
ATOM   2720  ND2 ASN A 292     -18.987  13.394  16.784  1.00 10.00      A   
ATOM   2721 HD21 ASN A 292     -19.604  14.135  16.997  1.00 10.00      A   
ATOM   2722 HD22 ASN A 292     -18.833  12.631  17.381  1.00 10.00      A   
ATOM   2723  C   ASN A 292     -20.069  15.701  13.037  1.00 10.00      A   
ATOM   2724  O   ASN A 292     -20.640  16.598  13.650  1.00 10.00      A   
ATOM   2725  N   ALA A 293     -19.753  15.800  11.750  1.00 10.00      A   
ATOM   2726  HN  ALA A 293     -19.287  15.057  11.312  1.00 10.00      A   
ATOM   2727  CA  ALA A 293     -20.088  16.989  10.974  1.00 10.00      A   
ATOM   2728  CB  ALA A 293     -19.351  16.988   9.642  1.00 10.00      A   
ATOM   2729  C   ALA A 293     -21.590  17.037  10.744  1.00 10.00      A   
ATOM   2730  O   ALA A 293     -22.184  18.107  10.626  1.00 10.00      A   
ATOM   2731  N   PHE A 294     -22.198  15.859  10.703  1.00 10.00      A   
ATOM   2732  HN  PHE A 294     -21.667  15.045  10.828  1.00 10.00      A   
ATOM   2733  CA  PHE A 294     -23.631  15.740  10.492  1.00 10.00      A   
ATOM   2734  CB  PHE A 294     -23.929  14.778   9.341  1.00 10.00      A   
ATOM   2735  CG  PHE A 294     -23.331  15.226   8.040  1.00 10.00      A   
ATOM   2736  CD1 PHE A 294     -22.451  14.412   7.349  1.00 10.00      A   
ATOM   2737  CD2 PHE A 294     -23.639  16.473   7.519  1.00 10.00      A   
ATOM   2738  CE1 PHE A 294     -21.890  14.833   6.159  1.00 10.00      A   
ATOM   2739  CE2 PHE A 294     -23.083  16.898   6.329  1.00 10.00      A   
ATOM   2740  CZ  PHE A 294     -22.206  16.077   5.649  1.00 10.00      A   
ATOM   2741  C   PHE A 294     -24.314  15.292  11.772  1.00 10.00      A   
ATOM   2742  O   PHE A 294     -25.445  14.803  11.755  1.00 10.00      A   
ATOM   2743  N   GLU A 295     -23.603  15.460  12.879  1.00 10.00      A   
ATOM   2744  HN  GLU A 295     -22.707  15.847  12.809  1.00 10.00      A   
ATOM   2745  CA  GLU A 295     -24.115  15.104  14.192  1.00 10.00      A   
ATOM   2746  CB  GLU A 295     -23.032  15.386  15.234  1.00 10.00      A   
ATOM   2747  CG  GLU A 295     -23.380  15.011  16.660  1.00 10.00      A   
ATOM   2748  CD  GLU A 295     -22.290  15.430  17.621  1.00 10.00      A   
ATOM   2749  OE1 GLU A 295     -22.375  16.549  18.175  1.00 10.00      A   
ATOM   2750  OE2 GLU A 295     -21.335  14.652  17.817  1.00 10.00      A   
ATOM   2751  C   GLU A 295     -25.345  15.955  14.468  1.00 10.00      A   
ATOM   2752  O   GLU A 295     -26.383  15.461  14.912  1.00 10.00      A   
ATOM   2753  N   LYS A 296     -25.211  17.238  14.178  1.00 10.00      A   
ATOM   2754  HN  LYS A 296     -24.348  17.560  13.836  1.00 10.00      A   
ATOM   2755  CA  LYS A 296     -26.295  18.184  14.343  1.00 10.00      A   
ATOM   2756  CB  LYS A 296     -25.723  19.595  14.487  1.00 10.00      A   
ATOM   2757  CG  LYS A 296     -26.758  20.683  14.699  1.00 10.00      A   
ATOM   2758  CD  LYS A 296     -26.084  22.018  14.941  1.00 10.00      A   
ATOM   2759  CE  LYS A 296     -27.095  23.098  15.271  1.00 10.00      A   
ATOM   2760  NZ  LYS A 296     -26.439  24.330  15.774  1.00 10.00      A   
ATOM   2761  HZ1 LYS A 296     -25.963  24.137  16.679  1.00 10.00      A   
ATOM   2762  HZ2 LYS A 296     -27.144  25.079  15.917  1.00 10.00      A   
ATOM   2763  HZ3 LYS A 296     -25.732  24.668  15.089  1.00 10.00      A   
ATOM   2764  C   LYS A 296     -27.193  18.105  13.117  1.00 10.00      A   
ATOM   2765  O   LYS A 296     -26.699  18.087  11.986  1.00 10.00      A   
ATOM   2766  N   ALA A 297     -28.497  18.043  13.343  1.00 10.00      A   
ATOM   2767  HN  ALA A 297     -28.823  18.071  14.269  1.00 10.00      A   
ATOM   2768  CA  ALA A 297     -29.462  17.947  12.258  1.00 10.00      A   
ATOM   2769  CB  ALA A 297     -30.867  17.771  12.808  1.00 10.00      A   
ATOM   2770  C   ALA A 297     -29.393  19.158  11.337  1.00 10.00      A   
ATOM   2771  O   ALA A 297     -29.838  20.253  11.691  1.00 10.00      A   
ATOM   2772  N   VAL A 298     -28.817  18.951  10.162  1.00 10.00      A   
ATOM   2773  HN  VAL A 298     -28.463  18.061   9.958  1.00 10.00      A   
ATOM   2774  CA  VAL A 298     -28.682  20.008   9.172  1.00 10.00      A   
ATOM   2775  CB  VAL A 298     -27.869  19.536   7.948  1.00 10.00      A   
ATOM   2776  CG1 VAL A 298     -27.503  20.716   7.063  1.00 10.00      A   
ATOM   2777  CG2 VAL A 298     -26.620  18.781   8.380  1.00 10.00      A   
ATOM   2778  C   VAL A 298     -30.060  20.470   8.707  1.00 10.00      A   
ATOM   2779  O   VAL A 298     -30.859  19.672   8.210  1.00 10.00      A   
ATOM   2780  N   LYS A 299     -30.332  21.754   8.884  1.00 10.00      A   
ATOM   2781  HN  LYS A 299     -29.646  22.336   9.279  1.00 10.00      A   
ATOM   2782  CA  LYS A 299     -31.614  22.328   8.499  1.00 10.00      A   
ATOM   2783  CB  LYS A 299     -31.832  23.679   9.187  1.00 10.00      A   
ATOM   2784  CG  LYS A 299     -32.036  23.585  10.690  1.00 10.00      A   
ATOM   2785  CD  LYS A 299     -32.279  24.952  11.307  1.00 10.00      A   
ATOM   2786  CE  LYS A 299     -32.594  24.834  12.789  1.00 10.00      A   
ATOM   2787  NZ  LYS A 299     -32.760  26.164  13.431  1.00 10.00      A   
ATOM   2788  HZ1 LYS A 299     -31.855  26.674  13.443  1.00 10.00      A   
ATOM   2789  HZ2 LYS A 299     -33.087  26.051  14.411  1.00 10.00      A   
ATOM   2790  HZ3 LYS A 299     -33.457  26.731  12.913  1.00 10.00      A   
ATOM   2791  C   LYS A 299     -31.733  22.479   6.987  1.00 10.00      A   
ATOM   2792  O   LYS A 299     -30.728  22.500   6.271  1.00 10.00      A   
ATOM   2793  N   ALA A 300     -32.964  22.581   6.511  1.00 10.00      A   
ATOM   2794  HN  ALA A 300     -33.721  22.557   7.136  1.00 10.00      A   
ATOM   2795  CA  ALA A 300     -33.230  22.730   5.088  1.00 10.00      A   
ATOM   2796  CB  ALA A 300     -34.646  22.277   4.774  1.00 10.00      A   
ATOM   2797  C   ALA A 300     -33.021  24.175   4.653  1.00 10.00      A   
ATOM   2798  O   ALA A 300     -33.506  25.104   5.302  1.00 10.00      A   
ATOM   2799  N   LYS A 301     -32.292  24.362   3.563  1.00 10.00      A   
ATOM   2800  HN  LYS A 301     -31.937  23.582   3.084  1.00 10.00      A   
ATOM   2801  CA  LYS A 301     -32.017  25.692   3.045  1.00 10.00      A   
ATOM   2802  CB  LYS A 301     -30.838  26.330   3.783  1.00 10.00      A   
ATOM   2803  CG  LYS A 301     -30.551  27.764   3.366  1.00 10.00      A   
ATOM   2804  CD  LYS A 301     -29.202  28.231   3.884  1.00 10.00      A   
ATOM   2805  CE  LYS A 301     -28.792  29.540   3.234  1.00 10.00      A   
ATOM   2806  NZ  LYS A 301     -27.417  29.944   3.624  1.00 10.00      A   
ATOM   2807  HZ1 LYS A 301     -27.132  30.793   3.100  1.00 10.00      A   
ATOM   2808  HZ2 LYS A 301     -26.743  29.179   3.411  1.00 10.00      A   
ATOM   2809  HZ3 LYS A 301     -27.377  30.150   4.643  1.00 10.00      A   
ATOM   2810  C   LYS A 301     -31.728  25.629   1.552  1.00 10.00      A   
ATOM   2811  O   LYS A 301     -30.598  25.344   1.142  1.00 10.00      A   
ATOM   2812  N   ASP A 302     -32.763  25.874   0.751  1.00 10.00      A   
ATOM   2813  HN  ASP A 302     -33.637  26.073   1.157  1.00 10.00      A   
ATOM   2814  CA  ASP A 302     -32.650  25.852  -0.711  1.00 10.00      A   
ATOM   2815  CB  ASP A 302     -31.713  26.963  -1.205  1.00 10.00      A   
ATOM   2816  CG  ASP A 302     -32.037  27.443  -2.608  1.00 10.00      A   
ATOM   2817  OD1 ASP A 302     -32.905  28.329  -2.753  1.00 10.00      A   
ATOM   2818  OD2 ASP A 302     -31.411  26.963  -3.575  1.00 10.00      A   
ATOM   2819  C   ASP A 302     -32.166  24.484  -1.186  1.00 10.00      A   
ATOM   2820  O   ASP A 302     -31.422  24.364  -2.163  1.00 10.00      A   
ATOM   2821  N   GLY A 303     -32.600  23.452  -0.484  1.00 10.00      A   
ATOM   2822  HN  GLY A 303     -33.198  23.610   0.279  1.00 10.00      A   
ATOM   2823  CA  GLY A 303     -32.207  22.105  -0.819  1.00 10.00      A   
ATOM   2824  C   GLY A 303     -31.493  21.432   0.333  1.00 10.00      A   
ATOM   2825  O   GLY A 303     -31.433  21.976   1.439  1.00 10.00      A   
ATOM   2826  N   PHE A 304     -30.940  20.257   0.078  1.00 10.00      A   
ATOM   2827  HN  PHE A 304     -31.008  19.883  -0.827  1.00 10.00      A   
ATOM   2828  CA  PHE A 304     -30.234  19.510   1.110  1.00 10.00      A   
ATOM   2829  CB  PHE A 304     -30.959  18.195   1.411  1.00 10.00      A   
ATOM   2830  CG  PHE A 304     -32.421  18.366   1.717  1.00 10.00      A   
ATOM   2831  CD1 PHE A 304     -33.383  18.026   0.780  1.00 10.00      A   
ATOM   2832  CD2 PHE A 304     -32.831  18.871   2.940  1.00 10.00      A   
ATOM   2833  CE1 PHE A 304     -34.727  18.185   1.056  1.00 10.00      A   
ATOM   2834  CE2 PHE A 304     -34.172  19.033   3.223  1.00 10.00      A   
ATOM   2835  CZ  PHE A 304     -35.122  18.690   2.279  1.00 10.00      A   
ATOM   2836  C   PHE A 304     -28.796  19.233   0.694  1.00 10.00      A   
ATOM   2837  O   PHE A 304     -27.962  18.861   1.517  1.00 10.00      A   
ATOM   2838  N   LEU A 305     -28.511  19.434  -0.583  1.00 10.00      A   
ATOM   2839  HN  LEU A 305     -29.218  19.749  -1.186  1.00 10.00      A   
ATOM   2840  CA  LEU A 305     -27.177  19.198  -1.119  1.00 10.00      A   
ATOM   2841  CB  LEU A 305     -27.218  19.219  -2.646  1.00 10.00      A   
ATOM   2842  CG  LEU A 305     -25.918  18.860  -3.358  1.00 10.00      A   
ATOM   2843  CD1 LEU A 305     -25.713  17.356  -3.353  1.00 10.00      A   
ATOM   2844  CD2 LEU A 305     -25.918  19.402  -4.778  1.00 10.00      A   
ATOM   2845  C   LEU A 305     -26.184  20.243  -0.617  1.00 10.00      A   
ATOM   2846  O   LEU A 305     -25.179  19.907   0.013  1.00 10.00      A   
ATOM   2847  N   GLN A 306     -26.489  21.507  -0.890  1.00 10.00      A   
ATOM   2848  HN  GLN A 306     -27.320  21.701  -1.369  1.00 10.00      A   
ATOM   2849  CA  GLN A 306     -25.630  22.621  -0.496  1.00 10.00      A   
ATOM   2850  CB  GLN A 306     -26.185  23.955  -1.008  1.00 10.00      A   
ATOM   2851  CG  GLN A 306     -26.693  23.897  -2.440  1.00 10.00      A   
ATOM   2852  CD  GLN A 306     -26.975  25.267  -3.024  1.00 10.00      A   
ATOM   2853  OE1 GLN A 306     -27.315  26.209  -2.304  1.00 10.00      A   
ATOM   2854  NE2 GLN A 306     -26.852  25.384  -4.336  1.00 10.00      A   
ATOM   2855 HE21 GLN A 306     -26.593  24.589  -4.852  1.00 10.00      A   
ATOM   2856 HE22 GLN A 306     -27.015  26.263  -4.743  1.00 10.00      A   
ATOM   2857  C   GLN A 306     -25.347  22.672   1.014  1.00 10.00      A   
ATOM   2858  O   GLN A 306     -24.182  22.721   1.416  1.00 10.00      A   
ATOM   2859  N   PRO A 307     -26.392  22.664   1.876  1.00 10.00      A   
ATOM   2860  CA  PRO A 307     -26.210  22.711   3.337  1.00 10.00      A   
ATOM   2861  CB  PRO A 307     -27.616  22.448   3.879  1.00 10.00      A   
ATOM   2862  CG  PRO A 307     -28.517  22.951   2.811  1.00 10.00      A   
ATOM   2863  CD  PRO A 307     -27.825  22.643   1.514  1.00 10.00      A   
ATOM   2864  C   PRO A 307     -25.236  21.652   3.856  1.00 10.00      A   
ATOM   2865  O   PRO A 307     -24.403  21.938   4.718  1.00 10.00      A   
ATOM   2866  N   SER A 308     -25.333  20.437   3.323  1.00 10.00      A   
ATOM   2867  HN  SER A 308     -26.007  20.268   2.631  1.00 10.00      A   
ATOM   2868  CA  SER A 308     -24.460  19.346   3.745  1.00 10.00      A   
ATOM   2869  CB  SER A 308     -24.941  18.017   3.167  1.00 10.00      A   
ATOM   2870  OG  SER A 308     -26.332  17.845   3.389  1.00 10.00      A   
ATOM   2871  HG  SER A 308     -26.803  17.945   2.549  1.00 10.00      A   
ATOM   2872  C   SER A 308     -23.008  19.615   3.353  1.00 10.00      A   
ATOM   2873  O   SER A 308     -22.089  19.371   4.139  1.00 10.00      A   
ATOM   2874  N   ILE A 309     -22.808  20.131   2.141  1.00 10.00      A   
ATOM   2875  HN  ILE A 309     -23.582  20.302   1.560  1.00 10.00      A   
ATOM   2876  CA  ILE A 309     -21.469  20.450   1.653  1.00 10.00      A   
ATOM   2877  CB  ILE A 309     -21.509  20.969   0.196  1.00 10.00      A   
ATOM   2878  CG1 ILE A 309     -22.050  19.881  -0.740  1.00 10.00      A   
ATOM   2879  CG2 ILE A 309     -20.130  21.434  -0.257  1.00 10.00      A   
ATOM   2880  CD1 ILE A 309     -22.311  20.357  -2.154  1.00 10.00      A   
ATOM   2881  C   ILE A 309     -20.833  21.505   2.555  1.00 10.00      A   
ATOM   2882  O   ILE A 309     -19.674  21.385   2.962  1.00 10.00      A   
ATOM   2883  N   GLN A 310     -21.618  22.525   2.887  1.00 10.00      A   
ATOM   2884  HN  GLN A 310     -22.536  22.553   2.536  1.00 10.00      A   
ATOM   2885  CA  GLN A 310     -21.155  23.602   3.749  1.00 10.00      A   
ATOM   2886  CB  GLN A 310     -22.185  24.730   3.807  1.00 10.00      A   
ATOM   2887  CG  GLN A 310     -22.103  25.704   2.644  1.00 10.00      A   
ATOM   2888  CD  GLN A 310     -23.321  26.600   2.558  1.00 10.00      A   
ATOM   2889  OE1 GLN A 310     -24.435  26.186   2.880  1.00 10.00      A   
ATOM   2890  NE2 GLN A 310     -23.118  27.838   2.144  1.00 10.00      A   
ATOM   2891 HE21 GLN A 310     -22.196  28.112   1.920  1.00 10.00      A   
ATOM   2892 HE22 GLN A 310     -23.892  28.437   2.078  1.00 10.00      A   
ATOM   2893  C   GLN A 310     -20.863  23.087   5.153  1.00 10.00      A   
ATOM   2894  O   GLN A 310     -19.834  23.421   5.740  1.00 10.00      A   
ATOM   2895  N   ALA A 311     -21.763  22.256   5.673  1.00 10.00      A   
ATOM   2896  HN  ALA A 311     -22.552  22.010   5.137  1.00 10.00      A   
ATOM   2897  CA  ALA A 311     -21.614  21.694   7.011  1.00 10.00      A   
ATOM   2898  CB  ALA A 311     -22.798  20.800   7.351  1.00 10.00      A   
ATOM   2899  C   ALA A 311     -20.306  20.924   7.146  1.00 10.00      A   
ATOM   2900  O   ALA A 311     -19.598  21.064   8.143  1.00 10.00      A   
ATOM   2901  N   PHE A 312     -19.986  20.124   6.134  1.00 10.00      A   
ATOM   2902  HN  PHE A 312     -20.594  20.059   5.363  1.00 10.00      A   
ATOM   2903  CA  PHE A 312     -18.759  19.341   6.142  1.00 10.00      A   
ATOM   2904  CB  PHE A 312     -18.718  18.371   4.955  1.00 10.00      A   
ATOM   2905  CG  PHE A 312     -17.391  17.684   4.785  1.00 10.00      A   
ATOM   2906  CD1 PHE A 312     -17.032  16.625   5.600  1.00 10.00      A   
ATOM   2907  CD2 PHE A 312     -16.497  18.105   3.816  1.00 10.00      A   
ATOM   2908  CE1 PHE A 312     -15.809  15.999   5.452  1.00 10.00      A   
ATOM   2909  CE2 PHE A 312     -15.276  17.485   3.661  1.00 10.00      A   
ATOM   2910  CZ  PHE A 312     -14.930  16.432   4.481  1.00 10.00      A   
ATOM   2911  C   PHE A 312     -17.534  20.248   6.119  1.00 10.00      A   
ATOM   2912  O   PHE A 312     -16.626  20.096   6.935  1.00 10.00      A   
ATOM   2913  N   ASN A 313     -17.521  21.193   5.186  1.00 10.00      A   
ATOM   2914  HN  ASN A 313     -18.280  21.262   4.564  1.00 10.00      A   
ATOM   2915  CA  ASN A 313     -16.406  22.124   5.050  1.00 10.00      A   
ATOM   2916  CB  ASN A 313     -16.605  23.032   3.829  1.00 10.00      A   
ATOM   2917  CG  ASN A 313     -16.173  22.379   2.524  1.00 10.00      A   
ATOM   2918  OD1 ASN A 313     -15.888  21.181   2.474  1.00 10.00      A   
ATOM   2919  ND2 ASN A 313     -16.137  23.162   1.453  1.00 10.00      A   
ATOM   2920 HD21 ASN A 313     -16.392  24.106   1.556  1.00 10.00      A   
ATOM   2921 HD22 ASN A 313     -15.856  22.769   0.600  1.00 10.00      A   
ATOM   2922  C   ASN A 313     -16.213  22.951   6.321  1.00 10.00      A   
ATOM   2923  O   ASN A 313     -15.086  23.277   6.694  1.00 10.00      A   
ATOM   2924  N   GLN A 314     -17.321  23.267   6.990  1.00 10.00      A   
ATOM   2925  HN  GLN A 314     -18.191  22.975   6.636  1.00 10.00      A   
ATOM   2926  CA  GLN A 314     -17.286  24.043   8.224  1.00 10.00      A   
ATOM   2927  CB  GLN A 314     -18.689  24.536   8.582  1.00 10.00      A   
ATOM   2928  CG  GLN A 314     -19.123  25.781   7.828  1.00 10.00      A   
ATOM   2929  CD  GLN A 314     -20.623  25.993   7.866  1.00 10.00      A   
ATOM   2930  OE1 GLN A 314     -21.302  25.567   8.802  1.00 10.00      A   
ATOM   2931  NE2 GLN A 314     -21.149  26.666   6.858  1.00 10.00      A   
ATOM   2932 HE21 GLN A 314     -20.549  26.992   6.153  1.00 10.00      A   
ATOM   2933 HE22 GLN A 314     -22.119  26.808   6.851  1.00 10.00      A   
ATOM   2934  C   GLN A 314     -16.723  23.224   9.380  1.00 10.00      A   
ATOM   2935  O   GLN A 314     -16.196  23.778  10.345  1.00 10.00      A   
ATOM   2936  N   TYR A 315     -16.852  21.908   9.289  1.00 10.00      A   
ATOM   2937  HN  TYR A 315     -17.293  21.521   8.501  1.00 10.00      A   
ATOM   2938  CA  TYR A 315     -16.352  21.024  10.328  1.00 10.00      A   
ATOM   2939  CB  TYR A 315     -17.214  19.766  10.428  1.00 10.00      A   
ATOM   2940  CG  TYR A 315     -17.565  19.377  11.846  1.00 10.00      A   
ATOM   2941  CD1 TYR A 315     -18.593  20.017  12.528  1.00 10.00      A   
ATOM   2942  CD2 TYR A 315     -16.877  18.365  12.501  1.00 10.00      A   
ATOM   2943  CE1 TYR A 315     -18.923  19.659  13.823  1.00 10.00      A   
ATOM   2944  CE2 TYR A 315     -17.198  18.001  13.795  1.00 10.00      A   
ATOM   2945  CZ  TYR A 315     -18.220  18.650  14.451  1.00 10.00      A   
ATOM   2946  OH  TYR A 315     -18.550  18.282  15.739  1.00 10.00      A   
ATOM   2947  HH  TYR A 315     -17.833  17.749  16.111  1.00 10.00      A   
ATOM   2948  C   TYR A 315     -14.901  20.647  10.055  1.00 10.00      A   
ATOM   2949  O   TYR A 315     -14.087  20.574  10.979  1.00 10.00      A   
ATOM   2950  N   TRP A 316     -14.585  20.405   8.784  1.00 10.00      A   
ATOM   2951  HN  TRP A 316     -15.286  20.458   8.096  1.00 10.00      A   
ATOM   2952  CA  TRP A 316     -13.228  20.052   8.389  1.00 10.00      A   
ATOM   2953  CB  TRP A 316     -13.147  19.746   6.889  1.00 10.00      A   
ATOM   2954  CG  TRP A 316     -11.799  19.243   6.453  1.00 10.00      A   
ATOM   2955  CD1 TRP A 316     -10.728  19.995   6.058  1.00 10.00      A   
ATOM   2956  CD2 TRP A 316     -11.379  17.874   6.366  1.00 10.00      A   
ATOM   2957  NE1 TRP A 316      -9.670  19.183   5.734  1.00 10.00      A   
ATOM   2958  HE1 TRP A 316      -8.791  19.487   5.425  1.00 10.00      A   
ATOM   2959  CE2 TRP A 316     -10.044  17.875   5.916  1.00 10.00      A   
ATOM   2960  CE3 TRP A 316     -12.001  16.647   6.627  1.00 10.00      A   
ATOM   2961  CZ2 TRP A 316      -9.323  16.700   5.722  1.00 10.00      A   
ATOM   2962  CZ3 TRP A 316     -11.284  15.482   6.432  1.00 10.00      A   
ATOM   2963  CH2 TRP A 316      -9.959  15.516   5.985  1.00 10.00      A   
ATOM   2964  C   TRP A 316     -12.275  21.180   8.751  1.00 10.00      A   
ATOM   2965  O   TRP A 316     -11.362  20.997   9.556  1.00 10.00      A   
ATOM   2966  N   ASP A 317     -12.507  22.358   8.181  1.00 10.00      A   
ATOM   2967  HN  ASP A 317     -13.269  22.458   7.567  1.00 10.00      A   
ATOM   2968  CA  ASP A 317     -11.666  23.513   8.465  1.00 10.00      A   
ATOM   2969  CB  ASP A 317     -11.788  24.565   7.362  1.00 10.00      A   
ATOM   2970  CG  ASP A 317     -10.799  25.701   7.530  1.00 10.00      A   
ATOM   2971  OD1 ASP A 317      -9.579  25.431   7.595  1.00 10.00      A   
ATOM   2972  OD2 ASP A 317     -11.239  26.870   7.582  1.00 10.00      A   
ATOM   2973  C   ASP A 317     -12.046  24.096   9.821  1.00 10.00      A   
ATOM   2974  O   ASP A 317     -12.501  25.237   9.932  1.00 10.00      A   
ATOM   2975  N   ARG A 318     -11.863  23.286  10.852  1.00 10.00      A   
ATOM   2976  HN  ARG A 318     -11.478  22.396  10.689  1.00 10.00      A   
ATOM   2977  CA  ARG A 318     -12.195  23.665  12.211  1.00 10.00      A   
ATOM   2978  CB  ARG A 318     -13.708  23.544  12.424  1.00 10.00      A   
ATOM   2979  CG  ARG A 318     -14.167  23.788  13.850  1.00 10.00      A   
ATOM   2980  CD  ARG A 318     -15.496  23.106  14.125  1.00 10.00      A   
ATOM   2981  NE  ARG A 318     -16.580  23.641  13.300  1.00 10.00      A   
ATOM   2982  HE  ARG A 318     -16.333  24.063  12.444  1.00 10.00      A   
ATOM   2983  CZ  ARG A 318     -17.870  23.569  13.636  1.00 10.00      A   
ATOM   2984  NH1 ARG A 318     -18.231  22.981  14.772  1.00 10.00      A   
ATOM   2985 HH11 ARG A 318     -19.240  22.925  15.040  1.00 10.00      A   
ATOM   2986 HH12 ARG A 318     -17.510  22.571  15.404  1.00 10.00      A   
ATOM   2987  NH2 ARG A 318     -18.798  24.103  12.850  1.00 10.00      A   
ATOM   2988 HH21 ARG A 318     -18.527  24.586  11.967  1.00 10.00      A   
ATOM   2989 HH22 ARG A 318     -19.807  24.039  13.113  1.00 10.00      A   
ATOM   2990  C   ARG A 318     -11.468  22.757  13.193  1.00 10.00      A   
ATOM   2991  O   ARG A 318     -10.804  23.230  14.118  1.00 10.00      A   
ATOM   2992  N   VAL A 319     -11.586  21.448  12.981  1.00 10.00      A   
ATOM   2993  HN  VAL A 319     -12.117  21.128  12.218  1.00 10.00      A   
ATOM   2994  CA  VAL A 319     -10.952  20.480  13.869  1.00 10.00      A   
ATOM   2995  CB  VAL A 319     -11.988  19.695  14.705  1.00 10.00      A   
ATOM   2996  CG1 VAL A 319     -12.673  20.607  15.710  1.00 10.00      A   
ATOM   2997  CG2 VAL A 319     -13.012  19.012  13.808  1.00 10.00      A   
ATOM   2998  C   VAL A 319     -10.032  19.494  13.146  1.00 10.00      A   
ATOM   2999  O   VAL A 319      -9.427  18.638  13.786  1.00 10.00      A   
ATOM   3000  N   ALA A 320      -9.905  19.617  11.829  1.00 10.00      A   
ATOM   3001  HN  ALA A 320     -10.375  20.341  11.361  1.00 10.00      A   
ATOM   3002  CA  ALA A 320      -9.055  18.702  11.064  1.00 10.00      A   
ATOM   3003  CB  ALA A 320      -9.209  18.933   9.569  1.00 10.00      A   
ATOM   3004  C   ALA A 320      -7.593  18.826  11.473  1.00 10.00      A   
ATOM   3005  O   ALA A 320      -6.887  17.824  11.615  1.00 10.00      A   
ATOM   3006  N   ASN A 321      -7.153  20.060  11.678  1.00 10.00      A   
ATOM   3007  HN  ASN A 321      -7.775  20.812  11.565  1.00 10.00      A   
ATOM   3008  CA  ASN A 321      -5.775  20.334  12.066  1.00 10.00      A   
ATOM   3009  CB  ASN A 321      -5.487  21.839  12.020  1.00 10.00      A   
ATOM   3010  CG  ASN A 321      -5.543  22.417  10.616  1.00 10.00      A   
ATOM   3011  OD1 ASN A 321      -5.281  21.726   9.631  1.00 10.00      A   
ATOM   3012  ND2 ASN A 321      -5.883  23.694  10.514  1.00 10.00      A   
ATOM   3013 HD21 ASN A 321      -6.078  24.190  11.338  1.00 10.00      A   
ATOM   3014 HD22 ASN A 321      -5.932  24.094   9.619  1.00 10.00      A   
ATOM   3015  C   ASN A 321      -5.480  19.784  13.457  1.00 10.00      A   
ATOM   3016  O   ASN A 321      -4.386  19.282  13.720  1.00 10.00      A   
ATOM   3017  N   GLY A 322      -6.467  19.869  14.339  1.00 10.00      A   
ATOM   3018  HN  GLY A 322      -7.317  20.275  14.068  1.00 10.00      A   
ATOM   3019  CA  GLY A 322      -6.300  19.381  15.694  1.00 10.00      A   
ATOM   3020  C   GLY A 322      -6.437  17.875  15.803  1.00 10.00      A   
ATOM   3021  O   GLY A 322      -5.722  17.236  16.575  1.00 10.00      A   
ATOM   3022  N   TYR A 323      -7.353  17.305  15.030  1.00 10.00      A   
ATOM   3023  HN  TYR A 323      -7.896  17.867  14.432  1.00 10.00      A   
ATOM   3024  CA  TYR A 323      -7.584  15.867  15.053  1.00 10.00      A   
ATOM   3025  CB  TYR A 323      -8.874  15.506  14.311  1.00 10.00      A   
ATOM   3026  CG  TYR A 323     -10.136  15.714  15.122  1.00 10.00      A   
ATOM   3027  CD1 TYR A 323     -10.113  16.428  16.314  1.00 10.00      A   
ATOM   3028  CD2 TYR A 323     -11.350  15.190  14.698  1.00 10.00      A   
ATOM   3029  CE1 TYR A 323     -11.260  16.615  17.058  1.00 10.00      A   
ATOM   3030  CE2 TYR A 323     -12.503  15.373  15.436  1.00 10.00      A   
ATOM   3031  CZ  TYR A 323     -12.452  16.086  16.615  1.00 10.00      A   
ATOM   3032  OH  TYR A 323     -13.597  16.266  17.359  1.00 10.00      A   
ATOM   3033  HH  TYR A 323     -13.942  15.401  17.619  1.00 10.00      A   
ATOM   3034  C   TYR A 323      -6.404  15.104  14.470  1.00 10.00      A   
ATOM   3035  O   TYR A 323      -6.164  13.950  14.825  1.00 10.00      A   
ATOM   3036  N   GLY A 324      -5.667  15.750  13.579  1.00 10.00      A   
ATOM   3037  HN  GLY A 324      -5.907  16.670  13.328  1.00 10.00      A   
ATOM   3038  CA  GLY A 324      -4.519  15.110  12.974  1.00 10.00      A   
ATOM   3039  C   GLY A 324      -4.822  14.580  11.592  1.00 10.00      A   
ATOM   3040  O   GLY A 324      -4.580  13.409  11.300  1.00 10.00      A   
ATOM   3041  N   LEU A 325      -5.361  15.439  10.743  1.00 10.00      A   
ATOM   3042  HN  LEU A 325      -5.536  16.360  11.039  1.00 10.00      A   
ATOM   3043  CA  LEU A 325      -5.702  15.058   9.380  1.00 10.00      A   
ATOM   3044  CB  LEU A 325      -7.170  15.377   9.085  1.00 10.00      A   
ATOM   3045  CG  LEU A 325      -8.197  14.495   9.800  1.00 10.00      A   
ATOM   3046  CD1 LEU A 325      -9.584  15.109   9.715  1.00 10.00      A   
ATOM   3047  CD2 LEU A 325      -8.195  13.088   9.219  1.00 10.00      A   
ATOM   3048  C   LEU A 325      -4.786  15.746   8.377  1.00 10.00      A   
ATOM   3049  O   LEU A 325      -5.136  15.917   7.209  1.00 10.00      A   
ATOM   3050  N   ASN A 326      -3.611  16.142   8.844  1.00 10.00      A   
ATOM   3051  HN  ASN A 326      -3.393  15.985   9.786  1.00 10.00      A   
ATOM   3052  CA  ASN A 326      -2.636  16.804   7.987  1.00 10.00      A   
ATOM   3053  CB  ASN A 326      -1.677  17.664   8.818  1.00 10.00      A   
ATOM   3054  CG  ASN A 326      -1.009  18.767   8.016  1.00 10.00      A   
ATOM   3055  OD1 ASN A 326      -0.872  18.679   6.797  1.00 10.00      A   
ATOM   3056  ND2 ASN A 326      -0.577  19.815   8.704  1.00 10.00      A   
ATOM   3057 HD21 ASN A 326      -0.711  19.819   9.677  1.00 10.00      A   
ATOM   3058 HD22 ASN A 326      -0.137  20.543   8.214  1.00 10.00      A   
ATOM   3059  C   ASN A 326      -1.847  15.774   7.193  1.00 10.00      A   
ATOM   3060  O   ASN A 326      -1.346  14.792   7.750  1.00 10.00      A   
ATOM   3061  N   GLY A 327      -1.747  15.999   5.898  1.00 10.00      A   
ATOM   3062  HN  GLY A 327      -2.176  16.798   5.515  1.00 10.00      A   
ATOM   3063  CA  GLY A 327      -1.020  15.095   5.041  1.00 10.00      A   
ATOM   3064  C   GLY A 327      -1.238  15.433   3.589  1.00 10.00      A   
ATOM   3065  O   GLY A 327      -0.440  16.149   2.984  1.00 10.00      A   
ATOM   3066  N   ALA A 328      -2.328  14.929   3.036  1.00 10.00      A   
ATOM   3067  HN  ALA A 328      -2.935  14.384   3.586  1.00 10.00      A   
ATOM   3068  CA  ALA A 328      -2.668  15.174   1.645  1.00 10.00      A   
ATOM   3069  CB  ALA A 328      -1.904  14.221   0.734  1.00 10.00      A   
ATOM   3070  C   ALA A 328      -4.165  15.008   1.443  1.00 10.00      A   
ATOM   3071  O   ALA A 328      -4.691  13.900   1.544  1.00 10.00      A   
ATOM   3072  N   ALA A 329      -4.849  16.107   1.165  1.00 10.00      A   
ATOM   3073  HN  ALA A 329      -4.375  16.962   1.095  1.00 10.00      A   
ATOM   3074  CA  ALA A 329      -6.286  16.073   0.961  1.00 10.00      A   
ATOM   3075  CB  ALA A 329      -6.992  16.763   2.119  1.00 10.00      A   
ATOM   3076  C   ALA A 329      -6.676  16.729  -0.357  1.00 10.00      A   
ATOM   3077  O   ALA A 329      -6.094  17.741  -0.757  1.00 10.00      A   
ATOM   3078  N   ALA A 330      -7.648  16.133  -1.029  1.00 10.00      A   
ATOM   3079  HN  ALA A 330      -8.041  15.306  -0.665  1.00 10.00      A   
ATOM   3080  CA  ALA A 330      -8.156  16.652  -2.291  1.00 10.00      A   
ATOM   3081  CB  ALA A 330      -7.594  15.865  -3.463  1.00 10.00      A   
ATOM   3082  C   ALA A 330      -9.676  16.587  -2.280  1.00 10.00      A   
ATOM   3083  O   ALA A 330     -10.250  15.608  -1.805  1.00 10.00      A   
ATOM   3084  N   GLN A 331     -10.326  17.619  -2.795  1.00 10.00      A   
ATOM   3085  HN  GLN A 331      -9.817  18.364  -3.189  1.00 10.00      A   
ATOM   3086  CA  GLN A 331     -11.780  17.662  -2.802  1.00 10.00      A   
ATOM   3087  CB  GLN A 331     -12.294  18.703  -1.801  1.00 10.00      A   
ATOM   3088  CG  GLN A 331     -13.800  18.680  -1.591  1.00 10.00      A   
ATOM   3089  CD  GLN A 331     -14.283  19.765  -0.649  1.00 10.00      A   
ATOM   3090  OE1 GLN A 331     -14.595  20.878  -1.073  1.00 10.00      A   
ATOM   3091  NE2 GLN A 331     -14.344  19.451   0.636  1.00 10.00      A   
ATOM   3092 HE21 GLN A 331     -14.071  18.546   0.907  1.00 10.00      A   
ATOM   3093 HE22 GLN A 331     -14.670  20.133   1.267  1.00 10.00      A   
ATOM   3094  C   GLN A 331     -12.355  17.932  -4.188  1.00 10.00      A   
ATOM   3095  O   GLN A 331     -11.850  18.769  -4.941  1.00 10.00      A   
ATOM   3096  N   PHE A 332     -13.410  17.200  -4.506  1.00 10.00      A   
ATOM   3097  HN  PHE A 332     -13.734  16.532  -3.860  1.00 10.00      A   
ATOM   3098  CA  PHE A 332     -14.114  17.338  -5.767  1.00 10.00      A   
ATOM   3099  CB  PHE A 332     -13.945  16.070  -6.617  1.00 10.00      A   
ATOM   3100  CG  PHE A 332     -14.953  15.926  -7.725  1.00 10.00      A   
ATOM   3101  CD1 PHE A 332     -14.909  16.750  -8.837  1.00 10.00      A   
ATOM   3102  CD2 PHE A 332     -15.946  14.963  -7.651  1.00 10.00      A   
ATOM   3103  CE1 PHE A 332     -15.836  16.620  -9.853  1.00 10.00      A   
ATOM   3104  CE2 PHE A 332     -16.877  14.827  -8.662  1.00 10.00      A   
ATOM   3105  CZ  PHE A 332     -16.822  15.657  -9.765  1.00 10.00      A   
ATOM   3106  C   PHE A 332     -15.588  17.596  -5.477  1.00 10.00      A   
ATOM   3107  O   PHE A 332     -16.261  16.774  -4.850  1.00 10.00      A   
ATOM   3108  N   SER A 333     -16.086  18.740  -5.908  1.00 10.00      A   
ATOM   3109  HN  SER A 333     -15.509  19.367  -6.392  1.00 10.00      A   
ATOM   3110  CA  SER A 333     -17.476  19.083  -5.676  1.00 10.00      A   
ATOM   3111  CB  SER A 333     -17.591  20.093  -4.530  1.00 10.00      A   
ATOM   3112  OG  SER A 333     -18.947  20.376  -4.228  1.00 10.00      A   
ATOM   3113  HG  SER A 333     -19.083  21.333  -4.224  1.00 10.00      A   
ATOM   3114  C   SER A 333     -18.113  19.633  -6.940  1.00 10.00      A   
ATOM   3115  O   SER A 333     -17.544  20.499  -7.606  1.00 10.00      A   
ATOM   3116  N   LEU A 334     -19.292  19.125  -7.271  1.00 10.00      A   
ATOM   3117  HN  LEU A 334     -19.688  18.424  -6.704  1.00 10.00      A   
ATOM   3118  CA  LEU A 334     -20.012  19.573  -8.457  1.00 10.00      A   
ATOM   3119  CB  LEU A 334     -21.049  18.533  -8.887  1.00 10.00      A   
ATOM   3120  CG  LEU A 334     -20.503  17.258  -9.529  1.00 10.00      A   
ATOM   3121  CD1 LEU A 334     -21.623  16.257  -9.763  1.00 10.00      A   
ATOM   3122  CD2 LEU A 334     -19.791  17.580 -10.833  1.00 10.00      A   
ATOM   3123  C   LEU A 334     -20.687  20.916  -8.205  1.00 10.00      A   
ATOM   3124  O   LEU A 334     -21.076  21.614  -9.144  1.00 10.00      A   
ATOM   3125  N   SER A 335     -20.816  21.273  -6.936  1.00 10.00      A   
ATOM   3126  HN  SER A 335     -20.482  20.675  -6.235  1.00 10.00      A   
ATOM   3127  CA  SER A 335     -21.437  22.528  -6.557  1.00 10.00      A   
ATOM   3128  CB  SER A 335     -22.708  22.268  -5.745  1.00 10.00      A   
ATOM   3129  OG  SER A 335     -23.661  21.542  -6.505  1.00 10.00      A   
ATOM   3130  HG  SER A 335     -24.258  22.164  -6.942  1.00 10.00      A   
ATOM   3131  C   SER A 335     -20.469  23.403  -5.765  1.00 10.00      A   
ATOM   3132  O   SER A 335     -19.815  22.937  -4.827  1.00 10.00      A   
ATOM   3133  N   ASP A 336     -20.377  24.663  -6.156  1.00 10.00      A   
ATOM   3134  HN  ASP A 336     -20.920  24.964  -6.915  1.00 10.00      A   
ATOM   3135  CA  ASP A 336     -19.505  25.622  -5.492  1.00 10.00      A   
ATOM   3136  CB  ASP A 336     -18.742  26.462  -6.523  1.00 10.00      A   
ATOM   3137  CG  ASP A 336     -18.090  27.693  -5.917  1.00 10.00      A   
ATOM   3138  OD1 ASP A 336     -17.066  27.544  -5.216  1.00 10.00      A   
ATOM   3139  OD2 ASP A 336     -18.600  28.818  -6.146  1.00 10.00      A   
ATOM   3140  C   ASP A 336     -20.324  26.531  -4.588  1.00 10.00      A   
ATOM   3141  O   ASP A 336     -21.103  27.358  -5.065  1.00 10.00      A   
ATOM   3142  N   VAL A 337     -20.171  26.360  -3.287  1.00 10.00      A   
ATOM   3143  HN  VAL A 337     -19.550  25.673  -2.962  1.00 10.00      A   
ATOM   3144  CA  VAL A 337     -20.897  27.174  -2.325  1.00 10.00      A   
ATOM   3145  CB  VAL A 337     -21.930  26.362  -1.507  1.00 10.00      A   
ATOM   3146  CG1 VAL A 337     -23.232  26.219  -2.283  1.00 10.00      A   
ATOM   3147  CG2 VAL A 337     -21.383  24.992  -1.125  1.00 10.00      A   
ATOM   3148  C   VAL A 337     -19.937  27.901  -1.391  1.00 10.00      A   
ATOM   3149  O   VAL A 337     -20.057  29.108  -1.184  1.00 10.00      A   
ATOM   3150  N   ASP A 338     -18.973  27.167  -0.849  1.00 10.00      A   
ATOM   3151  HN  ASP A 338     -18.914  26.213  -1.069  1.00 10.00      A   
ATOM   3152  CA  ASP A 338     -17.990  27.743   0.061  1.00 10.00      A   
ATOM   3153  CB  ASP A 338     -18.522  27.774   1.498  1.00 10.00      A   
ATOM   3154  CG  ASP A 338     -19.285  29.041   1.825  1.00 10.00      A   
ATOM   3155  OD1 ASP A 338     -18.646  30.107   1.979  1.00 10.00      A   
ATOM   3156  OD2 ASP A 338     -20.530  28.977   1.947  1.00 10.00      A   
ATOM   3157  C   ASP A 338     -16.691  26.953   0.010  1.00 10.00      A   
ATOM   3158  O   ASP A 338     -16.581  25.895   0.633  1.00 10.00      A   
ATOM   3159  N   PRO A 339     -15.697  27.454  -0.744  1.00 10.00      A   
ATOM   3160  CA  PRO A 339     -14.391  26.797  -0.888  1.00 10.00      A   
ATOM   3161  CB  PRO A 339     -13.540  27.853  -1.598  1.00 10.00      A   
ATOM   3162  CG  PRO A 339     -14.524  28.665  -2.365  1.00 10.00      A   
ATOM   3163  CD  PRO A 339     -15.773  28.702  -1.526  1.00 10.00      A   
ATOM   3164  C   PRO A 339     -13.773  26.431   0.462  1.00 10.00      A   
ATOM   3165  O   PRO A 339     -13.765  27.237   1.397  1.00 10.00      A   
ATOM   3166  N   ILE A 340     -13.267  25.210   0.555  1.00 10.00      A   
ATOM   3167  HN  ILE A 340     -13.307  24.622  -0.231  1.00 10.00      A   
ATOM   3168  CA  ILE A 340     -12.655  24.707   1.783  1.00 10.00      A   
ATOM   3169  CB  ILE A 340     -12.596  23.158   1.763  1.00 10.00      A   
ATOM   3170  CG1 ILE A 340     -12.486  22.570   3.175  1.00 10.00      A   
ATOM   3171  CG2 ILE A 340     -11.479  22.655   0.857  1.00 10.00      A   
ATOM   3172  CD1 ILE A 340     -12.567  21.060   3.215  1.00 10.00      A   
ATOM   3173  C   ILE A 340     -11.255  25.305   1.991  1.00 10.00      A   
ATOM   3174  O   ILE A 340     -10.799  26.123   1.189  1.00 10.00      A   
ATOM   3175  N   THR A 341     -10.591  24.901   3.074  1.00 10.00      A   
ATOM   3176  HN  THR A 341     -11.017  24.254   3.671  1.00 10.00      A   
ATOM   3177  CA  THR A 341      -9.252  25.381   3.408  1.00 10.00      A   
ATOM   3178  CB  THR A 341      -8.702  24.674   4.671  1.00 10.00      A   
ATOM   3179  OG1 THR A 341      -7.280  24.835   4.766  1.00 10.00      A   
ATOM   3180  HG1 THR A 341      -7.081  25.596   5.328  1.00 10.00      A   
ATOM   3181  CG2 THR A 341      -9.047  23.192   4.660  1.00 10.00      A   
ATOM   3182  C   THR A 341      -8.273  25.213   2.242  1.00 10.00      A   
ATOM   3183  O   THR A 341      -8.379  24.269   1.451  1.00 10.00      A   
ATOM   3184  N   ALA A 342      -7.318  26.135   2.156  1.00 10.00      A   
ATOM   3185  HN  ALA A 342      -7.292  26.849   2.827  1.00 10.00      A   
ATOM   3186  CA  ALA A 342      -6.316  26.129   1.099  1.00 10.00      A   
ATOM   3187  CB  ALA A 342      -5.521  27.427   1.124  1.00 10.00      A   
ATOM   3188  C   ALA A 342      -5.380  24.927   1.186  1.00 10.00      A   
ATOM   3189  O   ALA A 342      -4.633  24.650   0.249  1.00 10.00      A   
ATOM   3190  N   GLN A 343      -5.419  24.212   2.304  1.00 10.00      A   
ATOM   3191  HN  GLN A 343      -6.032  24.477   3.026  1.00 10.00      A   
ATOM   3192  CA  GLN A 343      -4.567  23.040   2.475  1.00 10.00      A   
ATOM   3193  CB  GLN A 343      -4.423  22.659   3.954  1.00 10.00      A   
ATOM   3194  CG  GLN A 343      -5.652  22.001   4.563  1.00 10.00      A   
ATOM   3195  CD  GLN A 343      -5.439  21.575   6.000  1.00 10.00      A   
ATOM   3196  OE1 GLN A 343      -5.027  20.445   6.273  1.00 10.00      A   
ATOM   3197  NE2 GLN A 343      -5.712  22.475   6.931  1.00 10.00      A   
ATOM   3198 HE21 GLN A 343      -6.033  23.361   6.645  1.00 10.00      A   
ATOM   3199 HE22 GLN A 343      -5.585  22.220   7.872  1.00 10.00      A   
ATOM   3200  C   GLN A 343      -5.096  21.862   1.659  1.00 10.00      A   
ATOM   3201  O   GLN A 343      -4.391  20.879   1.433  1.00 10.00      A   
ATOM   3202  N   VAL A 344      -6.339  21.975   1.208  1.00 10.00      A   
ATOM   3203  HN  VAL A 344      -6.843  22.797   1.397  1.00 10.00      A   
ATOM   3204  CA  VAL A 344      -6.967  20.928   0.419  1.00 10.00      A   
ATOM   3205  CB  VAL A 344      -8.447  20.738   0.818  1.00 10.00      A   
ATOM   3206  CG1 VAL A 344      -9.102  19.653  -0.022  1.00 10.00      A   
ATOM   3207  CG2 VAL A 344      -8.561  20.409   2.298  1.00 10.00      A   
ATOM   3208  C   VAL A 344      -6.875  21.257  -1.068  1.00 10.00      A   
ATOM   3209  O   VAL A 344      -7.232  22.357  -1.491  1.00 10.00      A   
ATOM   3210  N   LYS A 345      -6.391  20.301  -1.850  1.00 10.00      A   
ATOM   3211  HN  LYS A 345      -6.130  19.442  -1.449  1.00 10.00      A   
ATOM   3212  CA  LYS A 345      -6.249  20.482  -3.287  1.00 10.00      A   
ATOM   3213  CB  LYS A 345      -5.235  19.477  -3.841  1.00 10.00      A   
ATOM   3214  CG  LYS A 345      -4.831  19.717  -5.285  1.00 10.00      A   
ATOM   3215  CD  LYS A 345      -3.470  19.110  -5.574  1.00 10.00      A   
ATOM   3216  CE  LYS A 345      -3.176  19.095  -7.062  1.00 10.00      A   
ATOM   3217  NZ  LYS A 345      -1.767  18.721  -7.353  1.00 10.00      A   
ATOM   3218  HZ1 LYS A 345      -1.686  18.365  -8.327  1.00 10.00      A   
ATOM   3219  HZ2 LYS A 345      -1.444  17.979  -6.693  1.00 10.00      A   
ATOM   3220  HZ3 LYS A 345      -1.151  19.551  -7.251  1.00 10.00      A   
ATOM   3221  C   LYS A 345      -7.602  20.325  -3.977  1.00 10.00      A   
ATOM   3222  O   LYS A 345      -8.325  19.359  -3.731  1.00 10.00      A   
ATOM   3223  N   GLN A 346      -7.946  21.280  -4.829  1.00 10.00      A   
ATOM   3224  HN  GLN A 346      -7.329  22.023  -4.993  1.00 10.00      A   
ATOM   3225  CA  GLN A 346      -9.214  21.246  -5.540  1.00 10.00      A   
ATOM   3226  CB  GLN A 346      -9.715  22.665  -5.818  1.00 10.00      A   
ATOM   3227  CG  GLN A 346     -10.222  23.402  -4.588  1.00 10.00      A   
ATOM   3228  CD  GLN A 346     -11.420  22.722  -3.949  1.00 10.00      A   
ATOM   3229  OE1 GLN A 346     -12.200  22.049  -4.621  1.00 10.00      A   
ATOM   3230  NE2 GLN A 346     -11.581  22.903  -2.651  1.00 10.00      A   
ATOM   3231 HE21 GLN A 346     -10.927  23.463  -2.175  1.00 10.00      A   
ATOM   3232 HE22 GLN A 346     -12.347  22.475  -2.215  1.00 10.00      A   
ATOM   3233  C   GLN A 346      -9.097  20.472  -6.844  1.00 10.00      A   
ATOM   3234  O   GLN A 346      -8.111  20.604  -7.573  1.00 10.00      A   
ATOM   3235  N   MET A 347     -10.098  19.650  -7.119  1.00 10.00      A   
ATOM   3236  HN  MET A 347     -10.838  19.564  -6.475  1.00 10.00      A   
ATOM   3237  CA  MET A 347     -10.133  18.861  -8.340  1.00 10.00      A   
ATOM   3238  CB  MET A 347      -9.958  17.373  -8.036  1.00 10.00      A   
ATOM   3239  CG  MET A 347      -8.505  16.938  -7.919  1.00 10.00      A   
ATOM   3240  SD  MET A 347      -7.566  17.237  -9.430  1.00 10.00      A   
ATOM   3241  CE  MET A 347      -5.984  16.516  -8.993  1.00 10.00      A   
ATOM   3242  C   MET A 347     -11.434  19.108  -9.093  1.00 10.00      A   
ATOM   3243  O   MET A 347     -12.514  18.782  -8.604  1.00 10.00      A   
ATOM   3244  N   PRO A 348     -11.342  19.700 -10.295  1.00 10.00      A   
ATOM   3245  CA  PRO A 348     -12.510  20.011 -11.128  1.00 10.00      A   
ATOM   3246  CB  PRO A 348     -11.934  20.887 -12.255  1.00 10.00      A   
ATOM   3247  CG  PRO A 348     -10.552  21.249 -11.814  1.00 10.00      A   
ATOM   3248  CD  PRO A 348     -10.092  20.128 -10.933  1.00 10.00      A   
ATOM   3249  C   PRO A 348     -13.168  18.766 -11.721  1.00 10.00      A   
ATOM   3250  O   PRO A 348     -14.358  18.778 -12.046  1.00 10.00      A   
ATOM   3251  N   THR A 349     -12.401  17.692 -11.854  1.00 10.00      A   
ATOM   3252  HN  THR A 349     -11.472  17.726 -11.554  1.00 10.00      A   
ATOM   3253  CA  THR A 349     -12.916  16.459 -12.424  1.00 10.00      A   
ATOM   3254  CB  THR A 349     -12.318  16.215 -13.824  1.00 10.00      A   
ATOM   3255  OG1 THR A 349     -11.305  17.202 -14.088  1.00 10.00      A   
ATOM   3256  HG1 THR A 349     -11.592  17.756 -14.824  1.00 10.00      A   
ATOM   3257  CG2 THR A 349     -13.403  16.329 -14.884  1.00 10.00      A   
ATOM   3258  C   THR A 349     -12.641  15.261 -11.514  1.00 10.00      A   
ATOM   3259  O   THR A 349     -11.569  15.156 -10.916  1.00 10.00      A   
ATOM   3260  N   LEU A 350     -13.620  14.364 -11.419  1.00 10.00      A   
ATOM   3261  HN  LEU A 350     -14.446  14.511 -11.927  1.00 10.00      A   
ATOM   3262  CA  LEU A 350     -13.516  13.170 -10.583  1.00 10.00      A   
ATOM   3263  CB  LEU A 350     -14.825  12.375 -10.624  1.00 10.00      A   
ATOM   3264  CG  LEU A 350     -14.838  11.052  -9.851  1.00 10.00      A   
ATOM   3265  CD1 LEU A 350     -14.729  11.297  -8.352  1.00 10.00      A   
ATOM   3266  CD2 LEU A 350     -16.088  10.249 -10.178  1.00 10.00      A   
ATOM   3267  C   LEU A 350     -12.352  12.281 -11.009  1.00 10.00      A   
ATOM   3268  O   LEU A 350     -11.596  11.791 -10.172  1.00 10.00      A   
ATOM   3269  N   GLU A 351     -12.203  12.079 -12.312  1.00 10.00      A   
ATOM   3270  HN  GLU A 351     -12.837  12.488 -12.940  1.00 10.00      A   
ATOM   3271  CA  GLU A 351     -11.123  11.245 -12.825  1.00 10.00      A   
ATOM   3272  CB  GLU A 351     -11.290  10.966 -14.317  1.00 10.00      A   
ATOM   3273  CG  GLU A 351     -12.548  10.180 -14.659  1.00 10.00      A   
ATOM   3274  CD  GLU A 351     -12.649   8.869 -13.898  1.00 10.00      A   
ATOM   3275  OE1 GLU A 351     -12.077   7.857 -14.362  1.00 10.00      A   
ATOM   3276  OE2 GLU A 351     -13.307   8.838 -12.838  1.00 10.00      A   
ATOM   3277  C   GLU A 351      -9.755  11.848 -12.509  1.00 10.00      A   
ATOM   3278  O   GLU A 351      -8.767  11.127 -12.374  1.00 10.00      A   
ATOM   3279  N   GLN A 352      -9.706  13.171 -12.377  1.00 10.00      A   
ATOM   3280  HN  GLN A 352     -10.522  13.695 -12.508  1.00 10.00      A   
ATOM   3281  CA  GLN A 352      -8.465  13.853 -12.034  1.00 10.00      A   
ATOM   3282  CB  GLN A 352      -8.582  15.361 -12.263  1.00 10.00      A   
ATOM   3283  CG  GLN A 352      -8.185  15.817 -13.656  1.00 10.00      A   
ATOM   3284  CD  GLN A 352      -7.660  17.239 -13.665  1.00 10.00      A   
ATOM   3285  OE1 GLN A 352      -6.460  17.474 -13.516  1.00 10.00      A   
ATOM   3286  NE2 GLN A 352      -8.553  18.198 -13.834  1.00 10.00      A   
ATOM   3287 HE21 GLN A 352      -9.496  17.936 -13.942  1.00 10.00      A   
ATOM   3288 HE22 GLN A 352      -8.241  19.129 -13.848  1.00 10.00      A   
ATOM   3289  C   GLN A 352      -8.136  13.575 -10.573  1.00 10.00      A   
ATOM   3290  O   GLN A 352      -6.975  13.404 -10.201  1.00 10.00      A   
ATOM   3291  N   LEU A 353      -9.187  13.514  -9.758  1.00 10.00      A   
ATOM   3292  HN  LEU A 353     -10.081  13.669 -10.128  1.00 10.00      A   
ATOM   3293  CA  LEU A 353      -9.060  13.230  -8.335  1.00 10.00      A   
ATOM   3294  CB  LEU A 353     -10.443  13.325  -7.676  1.00 10.00      A   
ATOM   3295  CG  LEU A 353     -10.493  13.245  -6.149  1.00 10.00      A   
ATOM   3296  CD1 LEU A 353     -10.190  14.599  -5.532  1.00 10.00      A   
ATOM   3297  CD2 LEU A 353     -11.850  12.739  -5.685  1.00 10.00      A   
ATOM   3298  C   LEU A 353      -8.493  11.825  -8.158  1.00 10.00      A   
ATOM   3299  O   LEU A 353      -7.819  11.526  -7.172  1.00 10.00      A   
ATOM   3300  N   LYS A 354      -8.770  10.974  -9.139  1.00 10.00      A   
ATOM   3301  HN  LYS A 354      -9.319  11.284  -9.890  1.00 10.00      A   
ATOM   3302  CA  LYS A 354      -8.294   9.602  -9.136  1.00 10.00      A   
ATOM   3303  CB  LYS A 354      -9.029   8.789 -10.203  1.00 10.00      A   
ATOM   3304  CG  LYS A 354     -10.395   8.271  -9.782  1.00 10.00      A   
ATOM   3305  CD  LYS A 354     -11.112   7.597 -10.945  1.00 10.00      A   
ATOM   3306  CE  LYS A 354     -10.247   6.533 -11.605  1.00 10.00      A   
ATOM   3307  NZ  LYS A 354     -10.828   6.044 -12.884  1.00 10.00      A   
ATOM   3308  HZ1 LYS A 354     -11.297   6.831 -13.394  1.00 10.00      A   
ATOM   3309  HZ2 LYS A 354     -11.528   5.300 -12.701  1.00 10.00      A   
ATOM   3310  HZ3 LYS A 354     -10.076   5.656 -13.492  1.00 10.00      A   
ATOM   3311  C   LYS A 354      -6.792   9.557  -9.400  1.00 10.00      A   
ATOM   3312  O   LYS A 354      -6.053   8.859  -8.707  1.00 10.00      A   
ATOM   3313  N   SER A 355      -6.345  10.319 -10.399  1.00 10.00      A   
ATOM   3314  HN  SER A 355      -6.982  10.858 -10.915  1.00 10.00      A   
ATOM   3315  CA  SER A 355      -4.931  10.370 -10.751  1.00 10.00      A   
ATOM   3316  CB  SER A 355      -4.721  11.260 -11.976  1.00 10.00      A   
ATOM   3317  OG  SER A 355      -5.646  10.945 -13.001  1.00 10.00      A   
ATOM   3318  HG  SER A 355      -5.556  11.585 -13.719  1.00 10.00      A   
ATOM   3319  C   SER A 355      -4.117  10.902  -9.581  1.00 10.00      A   
ATOM   3320  O   SER A 355      -2.961  10.524  -9.387  1.00 10.00      A   
ATOM   3321  N   TRP A 356      -4.743  11.772  -8.798  1.00 10.00      A   
ATOM   3322  HN  TRP A 356      -5.663  12.029  -9.019  1.00 10.00      A   
ATOM   3323  CA  TRP A 356      -4.109  12.367  -7.634  1.00 10.00      A   
ATOM   3324  CB  TRP A 356      -5.065  13.376  -6.994  1.00 10.00      A   
ATOM   3325  CG  TRP A 356      -4.463  14.166  -5.879  1.00 10.00      A   
ATOM   3326  CD1 TRP A 356      -3.601  15.215  -5.989  1.00 10.00      A   
ATOM   3327  CD2 TRP A 356      -4.684  13.969  -4.480  1.00 10.00      A   
ATOM   3328  NE1 TRP A 356      -3.267  15.684  -4.744  1.00 10.00      A   
ATOM   3329  HE1 TRP A 356      -2.653  16.434  -4.561  1.00 10.00      A   
ATOM   3330  CE2 TRP A 356      -3.922  14.937  -3.798  1.00 10.00      A   
ATOM   3331  CE3 TRP A 356      -5.452  13.068  -3.739  1.00 10.00      A   
ATOM   3332  CZ2 TRP A 356      -3.908  15.028  -2.410  1.00 10.00      A   
ATOM   3333  CZ3 TRP A 356      -5.436  13.160  -2.363  1.00 10.00      A   
ATOM   3334  CH2 TRP A 356      -4.671  14.133  -1.714  1.00 10.00      A   
ATOM   3335  C   TRP A 356      -3.716  11.288  -6.624  1.00 10.00      A   
ATOM   3336  O   TRP A 356      -2.681  11.387  -5.960  1.00 10.00      A   
ATOM   3337  N   VAL A 357      -4.542  10.248  -6.532  1.00 10.00      A   
ATOM   3338  HN  VAL A 357      -5.345  10.225  -7.097  1.00 10.00      A   
ATOM   3339  CA  VAL A 357      -4.289   9.138  -5.619  1.00 10.00      A   
ATOM   3340  CB  VAL A 357      -5.497   8.176  -5.549  1.00 10.00      A   
ATOM   3341  CG1 VAL A 357      -5.227   7.036  -4.577  1.00 10.00      A   
ATOM   3342  CG2 VAL A 357      -6.761   8.925  -5.159  1.00 10.00      A   
ATOM   3343  C   VAL A 357      -3.058   8.359  -6.070  1.00 10.00      A   
ATOM   3344  O   VAL A 357      -2.219   7.978  -5.257  1.00 10.00      A   
ATOM   3345  N   ARG A 358      -2.948   8.151  -7.380  1.00 10.00      A   
ATOM   3346  HN  ARG A 358      -3.650   8.493  -7.976  1.00 10.00      A   
ATOM   3347  CA  ARG A 358      -1.818   7.423  -7.954  1.00 10.00      A   
ATOM   3348  CB  ARG A 358      -2.096   7.043  -9.411  1.00 10.00      A   
ATOM   3349  CG  ARG A 358      -3.236   6.054  -9.583  1.00 10.00      A   
ATOM   3350  CD  ARG A 358      -3.393   5.629 -11.034  1.00 10.00      A   
ATOM   3351  NE  ARG A 358      -4.539   4.740 -11.216  1.00 10.00      A   
ATOM   3352  HE  ARG A 358      -5.393   5.031 -10.830  1.00 10.00      A   
ATOM   3353  CZ  ARG A 358      -4.491   3.584 -11.877  1.00 10.00      A   
ATOM   3354  NH1 ARG A 358      -3.351   3.170 -12.423  1.00 10.00      A   
ATOM   3355 HH11 ARG A 358      -3.316   2.262 -12.939  1.00 10.00      A   
ATOM   3356 HH12 ARG A 358      -2.485   3.748 -12.341  1.00 10.00      A   
ATOM   3357  NH2 ARG A 358      -5.583   2.836 -11.991  1.00 10.00      A   
ATOM   3358 HH21 ARG A 358      -6.484   3.147 -11.569  1.00 10.00      A   
ATOM   3359 HH22 ARG A 358      -5.542   1.928 -12.506  1.00 10.00      A   
ATOM   3360  C   ARG A 358      -0.530   8.235  -7.857  1.00 10.00      A   
ATOM   3361  O   ARG A 358       0.562   7.724  -8.098  1.00 10.00      A   
ATOM   3362  N   ASN A 359      -0.671   9.506  -7.505  1.00 10.00      A   
ATOM   3363  HN  ASN A 359      -1.572   9.857  -7.334  1.00 10.00      A   
ATOM   3364  CA  ASN A 359       0.473  10.391  -7.355  1.00 10.00      A   
ATOM   3365  CB  ASN A 359       0.182  11.774  -7.954  1.00 10.00      A   
ATOM   3366  CG  ASN A 359       0.473  11.850  -9.443  1.00 10.00      A   
ATOM   3367  OD1 ASN A 359       1.583  12.187  -9.857  1.00 10.00      A   
ATOM   3368  ND2 ASN A 359      -0.519  11.537 -10.261  1.00 10.00      A   
ATOM   3369 HD21 ASN A 359      -1.382  11.275  -9.866  1.00 10.00      A   
ATOM   3370 HD22 ASN A 359      -0.353  11.577 -11.228  1.00 10.00      A   
ATOM   3371  C   ASN A 359       0.838  10.515  -5.880  1.00 10.00      A   
ATOM   3372  O   ASN A 359       1.627  11.375  -5.494  1.00 10.00      A   
ATOM   3373  N   ASN A 360       0.240   9.644  -5.066  1.00 10.00      A   
ATOM   3374  HN  ASN A 360      -0.381   8.990  -5.456  1.00 10.00      A   
ATOM   3375  CA  ASN A 360       0.477   9.609  -3.620  1.00 10.00      A   
ATOM   3376  CB  ASN A 360       1.935   9.257  -3.299  1.00 10.00      A   
ATOM   3377  CG  ASN A 360       2.089   8.452  -2.021  1.00 10.00      A   
ATOM   3378  OD1 ASN A 360       1.323   8.607  -1.065  1.00 10.00      A   
ATOM   3379  ND2 ASN A 360       3.082   7.582  -1.994  1.00 10.00      A   
ATOM   3380 HD21 ASN A 360       3.660   7.504  -2.800  1.00 10.00      A   
ATOM   3381 HD22 ASN A 360       3.212   7.049  -1.185  1.00 10.00      A   
ATOM   3382  C   ASN A 360       0.056  10.906  -2.928  1.00 10.00      A   
ATOM   3383  O   ASN A 360       0.538  11.236  -1.842  1.00 10.00      A   
ATOM   3384  N   GLY A 361      -0.855  11.632  -3.557  1.00 10.00      A   
ATOM   3385  HN  GLY A 361      -1.203  11.321  -4.420  1.00 10.00      A   
ATOM   3386  CA  GLY A 361      -1.336  12.871  -2.989  1.00 10.00      A   
ATOM   3387  C   GLY A 361      -0.420  14.045  -3.262  1.00 10.00      A   
ATOM   3388  O   GLY A 361       0.034  14.713  -2.331  1.00 10.00      A   
ATOM   3389  N   GLU A 362      -0.149  14.301  -4.534  1.00 10.00      A   
ATOM   3390  HN  GLU A 362      -0.543  13.735  -5.230  1.00 10.00      A   
ATOM   3391  CB  GLU A 362       1.981  14.907  -5.619  1.00 10.00      A   
ATOM   3392  CG  GLU A 362       2.994  14.267  -4.683  1.00 10.00      A   
ATOM   3393  CD  GLU A 362       3.418  15.186  -3.555  1.00 10.00      A   
ATOM   3394  OE1 GLU A 362       3.639  16.388  -3.808  1.00 10.00      A   
ATOM   3395  OE2 GLU A 362       3.548  14.709  -2.407  1.00 10.00      A   
ATOM   3396  CA  GLU A 362       0.714  15.409  -4.921  1.00 10.00      A   
ATOM   3397  C   GLU A 362      -0.029  16.409  -5.798  1.00 10.00      A   
ATOM   3398  O   GLU A 362       0.275  16.499  -7.007  1.00 10.00      A   
ATOM   3399  OXT GLU A 362      -0.915  17.114  -5.273  1.00 10.00      A   
ATOM   3400  CB  MET B   1      17.443   2.862 -24.584  1.00 10.00      B   
ATOM   3401  CG  MET B   1      18.029   2.767 -25.982  1.00 10.00      B   
ATOM   3402  SD  MET B   1      16.786   2.414 -27.238  1.00 10.00      B   
ATOM   3403  CE  MET B   1      16.409   0.703 -26.863  1.00 10.00      B   
ATOM   3404  C   MET B   1      15.773   3.916 -23.038  1.00 10.00      B   
ATOM   3405  O   MET B   1      14.559   4.069 -22.934  1.00 10.00      B   
ATOM   3406  N   MET B   1      17.171   5.320 -24.511  1.00 10.00      B   
ATOM   3407  HT1 MET B   1      16.488   6.104 -24.496  1.00 10.00      B   
ATOM   3408  HT2 MET B   1      17.700   5.361 -25.403  1.00 10.00      B   
ATOM   3409  HT3 MET B   1      17.836   5.441 -23.721  1.00 10.00      B   
ATOM   3410  CA  MET B   1      16.467   4.026 -24.391  1.00 10.00      B   
ATOM   3411  N   ARG B   2      16.558   3.686 -21.998  1.00 10.00      B   
ATOM   3412  HN  ARG B   2      17.528   3.624 -22.137  1.00 10.00      B   
ATOM   3413  CA  ARG B   2      16.033   3.542 -20.649  1.00 10.00      B   
ATOM   3414  CB  ARG B   2      16.885   2.521 -19.887  1.00 10.00      B   
ATOM   3415  CG  ARG B   2      16.326   2.103 -18.539  1.00 10.00      B   
ATOM   3416  CD  ARG B   2      17.410   1.503 -17.660  1.00 10.00      B   
ATOM   3417  NE  ARG B   2      17.557   0.057 -17.839  1.00 10.00      B   
ATOM   3418  HE  ARG B   2      16.734  -0.469 -17.950  1.00 10.00      B   
ATOM   3419  CZ  ARG B   2      18.730  -0.578 -17.862  1.00 10.00      B   
ATOM   3420  NH1 ARG B   2      19.863   0.095 -17.731  1.00 10.00      B   
ATOM   3421 HH11 ARG B   2      19.853   1.131 -17.610  1.00 10.00      B   
ATOM   3422 HH12 ARG B   2      20.785  -0.413 -17.759  1.00 10.00      B   
ATOM   3423  NH2 ARG B   2      18.773  -1.893 -18.008  1.00 10.00      B   
ATOM   3424 HH21 ARG B   2      17.895  -2.442 -18.110  1.00 10.00      B   
ATOM   3425 HH22 ARG B   2      19.699  -2.388 -18.016  1.00 10.00      B   
ATOM   3426  C   ARG B   2      16.049   4.885 -19.919  1.00 10.00      B   
ATOM   3427  O   ARG B   2      16.914   5.726 -20.171  1.00 10.00      B   
ATOM   3428  N   SER B   3      15.079   5.095 -19.036  1.00 10.00      B   
ATOM   3429  HN  SER B   3      14.397   4.405 -18.897  1.00 10.00      B   
ATOM   3430  CA  SER B   3      15.007   6.327 -18.263  1.00 10.00      B   
ATOM   3431  CB  SER B   3      13.564   6.603 -17.836  1.00 10.00      B   
ATOM   3432  OG  SER B   3      13.386   7.965 -17.494  1.00 10.00      B   
ATOM   3433  HG  SER B   3      13.005   8.435 -18.246  1.00 10.00      B   
ATOM   3434  C   SER B   3      15.914   6.211 -17.038  1.00 10.00      B   
ATOM   3435  O   SER B   3      16.025   5.135 -16.445  1.00 10.00      B   
ATOM   3436  N   TYR B   4      16.561   7.306 -16.660  1.00 10.00      B   
ATOM   3437  HN  TYR B   4      16.424   8.145 -17.159  1.00 10.00      B   
ATOM   3438  CA  TYR B   4      17.468   7.294 -15.518  1.00 10.00      B   
ATOM   3439  CB  TYR B   4      18.922   7.369 -15.991  1.00 10.00      B   
ATOM   3440  CG  TYR B   4      19.427   6.096 -16.627  1.00 10.00      B   
ATOM   3441  CD1 TYR B   4      19.358   5.906 -18.001  1.00 10.00      B   
ATOM   3442  CD2 TYR B   4      19.966   5.081 -15.850  1.00 10.00      B   
ATOM   3443  CE1 TYR B   4      19.809   4.737 -18.580  1.00 10.00      B   
ATOM   3444  CE2 TYR B   4      20.422   3.912 -16.423  1.00 10.00      B   
ATOM   3445  CZ  TYR B   4      20.341   3.745 -17.785  1.00 10.00      B   
ATOM   3446  OH  TYR B   4      20.784   2.577 -18.355  1.00 10.00      B   
ATOM   3447  HH  TYR B   4      21.183   2.763 -19.217  1.00 10.00      B   
ATOM   3448  C   TYR B   4      17.194   8.436 -14.549  1.00 10.00      B   
ATOM   3449  O   TYR B   4      17.060   9.592 -14.956  1.00 10.00      B   
ATOM   3450  N   LEU B   5      17.111   8.105 -13.270  1.00 10.00      B   
ATOM   3451  HN  LEU B   5      17.210   7.157 -13.012  1.00 10.00      B   
ATOM   3452  CA  LEU B   5      16.892   9.101 -12.229  1.00 10.00      B   
ATOM   3453  CB  LEU B   5      15.934   8.567 -11.162  1.00 10.00      B   
ATOM   3454  CG  LEU B   5      14.454   8.509 -11.541  1.00 10.00      B   
ATOM   3455  CD1 LEU B   5      13.650   7.864 -10.422  1.00 10.00      B   
ATOM   3456  CD2 LEU B   5      13.922   9.901 -11.853  1.00 10.00      B   
ATOM   3457  C   LEU B   5      18.236   9.448 -11.604  1.00 10.00      B   
ATOM   3458  O   LEU B   5      18.919   8.575 -11.066  1.00 10.00      B   
ATOM   3459  N   ILE B   6      18.617  10.713 -11.667  1.00 10.00      B   
ATOM   3460  HN  ILE B   6      18.013  11.383 -12.054  1.00 10.00      B   
ATOM   3461  CA  ILE B   6      19.908  11.134 -11.146  1.00 10.00      B   
ATOM   3462  CB  ILE B   6      20.641  12.064 -12.138  1.00 10.00      B   
ATOM   3463  CG1 ILE B   6      20.592  11.498 -13.565  1.00 10.00      B   
ATOM   3464  CG2 ILE B   6      22.079  12.302 -11.698  1.00 10.00      B   
ATOM   3465  CD1 ILE B   6      21.317  10.180 -13.737  1.00 10.00      B   
ATOM   3466  C   ILE B   6      19.798  11.828  -9.791  1.00 10.00      B   
ATOM   3467  O   ILE B   6      19.114  12.843  -9.644  1.00 10.00      B   
ATOM   3468  N   LEU B   7      20.474  11.266  -8.805  1.00 10.00      B   
ATOM   3469  HN  LEU B   7      20.978  10.440  -8.985  1.00 10.00      B   
ATOM   3470  CA  LEU B   7      20.508  11.826  -7.464  1.00 10.00      B   
ATOM   3471  CB  LEU B   7      19.870  10.867  -6.453  1.00 10.00      B   
ATOM   3472  CG  LEU B   7      18.360  10.635  -6.570  1.00 10.00      B   
ATOM   3473  CD1 LEU B   7      17.868   9.759  -5.429  1.00 10.00      B   
ATOM   3474  CD2 LEU B   7      17.606  11.953  -6.587  1.00 10.00      B   
ATOM   3475  C   LEU B   7      21.962  12.081  -7.085  1.00 10.00      B   
ATOM   3476  O   LEU B   7      22.871  11.666  -7.807  1.00 10.00      B   
ATOM   3477  N   ARG B   8      22.191  12.765  -5.976  1.00 10.00      B   
ATOM   3478  HN  ARG B   8      21.433  13.091  -5.440  1.00 10.00      B   
ATOM   3479  CA  ARG B   8      23.553  13.041  -5.537  1.00 10.00      B   
ATOM   3480  CB  ARG B   8      24.072  14.375  -6.093  1.00 10.00      B   
ATOM   3481  CG  ARG B   8      25.442  14.776  -5.555  1.00 10.00      B   
ATOM   3482  CD  ARG B   8      26.055  15.917  -6.349  1.00 10.00      B   
ATOM   3483  NE  ARG B   8      26.932  15.439  -7.418  1.00 10.00      B   
ATOM   3484  HE  ARG B   8      27.390  14.572  -7.279  1.00 10.00      B   
ATOM   3485  CZ  ARG B   8      27.158  16.104  -8.548  1.00 10.00      B   
ATOM   3486  NH1 ARG B   8      26.573  17.279  -8.768  1.00 10.00      B   
ATOM   3487 HH11 ARG B   8      26.750  17.797  -9.655  1.00 10.00      B   
ATOM   3488 HH12 ARG B   8      25.936  17.693  -8.050  1.00 10.00      B   
ATOM   3489  NH2 ARG B   8      27.984  15.598  -9.451  1.00 10.00      B   
ATOM   3490 HH21 ARG B   8      28.172  16.112 -10.343  1.00 10.00      B   
ATOM   3491 HH22 ARG B   8      28.459  14.677  -9.270  1.00 10.00      B   
ATOM   3492  C   ARG B   8      23.668  13.015  -4.020  1.00 10.00      B   
ATOM   3493  O   ARG B   8      22.849  13.600  -3.316  1.00 10.00      B   
ATOM   3494  N   LEU B   9      24.683  12.321  -3.533  1.00 10.00      B   
ATOM   3495  HN  LEU B   9      25.291  11.866  -4.162  1.00 10.00      B   
ATOM   3496  CA  LEU B   9      24.940  12.214  -2.107  1.00 10.00      B   
ATOM   3497  CB  LEU B   9      25.314  10.773  -1.743  1.00 10.00      B   
ATOM   3498  CG  LEU B   9      24.348   9.683  -2.220  1.00 10.00      B   
ATOM   3499  CD1 LEU B   9      24.909   8.304  -1.924  1.00 10.00      B   
ATOM   3500  CD2 LEU B   9      22.980   9.856  -1.579  1.00 10.00      B   
ATOM   3501  C   LEU B   9      26.071  13.161  -1.729  1.00 10.00      B   
ATOM   3502  O   LEU B   9      27.248  12.816  -1.841  1.00 10.00      B   
ATOM   3503  N   ALA B  10      25.709  14.363  -1.319  1.00 10.00      B   
ATOM   3504  HN  ALA B  10      24.754  14.582  -1.267  1.00 10.00      B   
ATOM   3505  CA  ALA B  10      26.685  15.369  -0.940  1.00 10.00      B   
ATOM   3506  CB  ALA B  10      26.587  16.567  -1.869  1.00 10.00      B   
ATOM   3507  C   ALA B  10      26.485  15.796   0.510  1.00 10.00      B   
ATOM   3508  O   ALA B  10      25.379  16.169   0.912  1.00 10.00      B   
ATOM   3509  N   GLY B  11      27.556  15.737   1.288  1.00 10.00      B   
ATOM   3510  HN  GLY B  11      28.411  15.445   0.910  1.00 10.00      B   
ATOM   3511  CA  GLY B  11      27.485  16.113   2.682  1.00 10.00      B   
ATOM   3512  C   GLY B  11      28.863  16.253   3.289  1.00 10.00      B   
ATOM   3513  O   GLY B  11      29.858  15.920   2.640  1.00 10.00      B   
ATOM   3514  N   PRO B  12      28.955  16.747   4.534  1.00 10.00      B   
ATOM   3515  CA  PRO B  12      30.237  16.929   5.224  1.00 10.00      B   
ATOM   3516  CB  PRO B  12      29.854  17.663   6.514  1.00 10.00      B   
ATOM   3517  CG  PRO B  12      28.414  17.341   6.727  1.00 10.00      B   
ATOM   3518  CD  PRO B  12      27.813  17.180   5.359  1.00 10.00      B   
ATOM   3519  C   PRO B  12      30.913  15.599   5.553  1.00 10.00      B   
ATOM   3520  O   PRO B  12      32.134  15.468   5.437  1.00 10.00      B   
ATOM   3521  N   MET B  13      30.113  14.615   5.947  1.00 10.00      B   
ATOM   3522  HN  MET B  13      29.145  14.772   5.990  1.00 10.00      B   
ATOM   3523  CA  MET B  13      30.627  13.300   6.301  1.00 10.00      B   
ATOM   3524  CB  MET B  13      30.899  13.215   7.807  1.00 10.00      B   
ATOM   3525  CG  MET B  13      32.350  13.448   8.197  1.00 10.00      B   
ATOM   3526  SD  MET B  13      32.593  13.531   9.983  1.00 10.00      B   
ATOM   3527  CE  MET B  13      31.767  15.077  10.361  1.00 10.00      B   
ATOM   3528  C   MET B  13      29.641  12.215   5.897  1.00 10.00      B   
ATOM   3529  O   MET B  13      28.431  12.402   6.007  1.00 10.00      B   
ATOM   3530  N   GLN B  14      30.163  11.098   5.411  1.00 10.00      B   
ATOM   3531  HN  GLN B  14      31.141  11.029   5.321  1.00 10.00      B   
ATOM   3532  CA  GLN B  14      29.336   9.969   5.002  1.00 10.00      B   
ATOM   3533  CB  GLN B  14      29.347   9.807   3.480  1.00 10.00      B   
ATOM   3534  CG  GLN B  14      28.754  10.979   2.716  1.00 10.00      B   
ATOM   3535  CD  GLN B  14      28.670  10.723   1.223  1.00 10.00      B   
ATOM   3536  OE1 GLN B  14      28.533   9.580   0.782  1.00 10.00      B   
ATOM   3537  NE2 GLN B  14      28.755  11.785   0.435  1.00 10.00      B   
ATOM   3538 HE21 GLN B  14      28.867  12.664   0.853  1.00 10.00      B   
ATOM   3539 HE22 GLN B  14      28.694  11.649  -0.535  1.00 10.00      B   
ATOM   3540  C   GLN B  14      29.849   8.696   5.659  1.00 10.00      B   
ATOM   3541  O   GLN B  14      31.052   8.556   5.891  1.00 10.00      B   
ATOM   3542  N   ALA B  15      28.950   7.772   5.963  1.00 10.00      B   
ATOM   3543  HN  ALA B  15      28.003   7.930   5.756  1.00 10.00      B   
ATOM   3544  CA  ALA B  15      29.346   6.526   6.599  1.00 10.00      B   
ATOM   3545  CB  ALA B  15      29.184   6.610   8.105  1.00 10.00      B   
ATOM   3546  C   ALA B  15      28.590   5.327   6.042  1.00 10.00      B   
ATOM   3547  O   ALA B  15      27.431   5.088   6.384  1.00 10.00      B   
ATOM   3548  N   TRP B  16      29.263   4.572   5.190  1.00 10.00      B   
ATOM   3549  HN  TRP B  16      30.193   4.814   4.971  1.00 10.00      B   
ATOM   3550  CA  TRP B  16      28.683   3.384   4.587  1.00 10.00      B   
ATOM   3551  CB  TRP B  16      28.860   3.415   3.069  1.00 10.00      B   
ATOM   3552  CG  TRP B  16      28.304   4.668   2.458  1.00 10.00      B   
ATOM   3553  CD1 TRP B  16      29.014   5.729   1.979  1.00 10.00      B   
ATOM   3554  CD2 TRP B  16      26.919   5.003   2.282  1.00 10.00      B   
ATOM   3555  NE1 TRP B  16      28.161   6.700   1.513  1.00 10.00      B   
ATOM   3556  HE1 TRP B  16      28.434   7.560   1.118  1.00 10.00      B   
ATOM   3557  CE2 TRP B  16      26.870   6.280   1.689  1.00 10.00      B   
ATOM   3558  CE3 TRP B  16      25.717   4.348   2.568  1.00 10.00      B   
ATOM   3559  CZ2 TRP B  16      25.669   6.913   1.375  1.00 10.00      B   
ATOM   3560  CZ3 TRP B  16      24.528   4.978   2.256  1.00 10.00      B   
ATOM   3561  CH2 TRP B  16      24.511   6.247   1.667  1.00 10.00      B   
ATOM   3562  C   TRP B  16      29.327   2.153   5.213  1.00 10.00      B   
ATOM   3563  O   TRP B  16      30.441   1.766   4.857  1.00 10.00      B   
ATOM   3564  N   GLY B  17      28.618   1.574   6.172  1.00 10.00      B   
ATOM   3565  HN  GLY B  17      27.729   1.934   6.383  1.00 10.00      B   
ATOM   3566  CA  GLY B  17      29.112   0.425   6.912  1.00 10.00      B   
ATOM   3567  C   GLY B  17      29.523  -0.774   6.081  1.00 10.00      B   
ATOM   3568  O   GLY B  17      28.774  -1.243   5.222  1.00 10.00      B   
ATOM   3569  N   GLN B  18      30.725  -1.268   6.352  1.00 10.00      B   
ATOM   3570  HN  GLN B  18      31.278  -0.822   7.029  1.00 10.00      B   
ATOM   3571  CA  GLN B  18      31.254  -2.443   5.682  1.00 10.00      B   
ATOM   3572  CB  GLN B  18      32.762  -2.287   5.463  1.00 10.00      B   
ATOM   3573  CG  GLN B  18      33.121  -1.377   4.300  1.00 10.00      B   
ATOM   3574  CD  GLN B  18      34.617  -1.274   4.071  1.00 10.00      B   
ATOM   3575  OE1 GLN B  18      35.411  -1.330   5.009  1.00 10.00      B   
ATOM   3576  NE2 GLN B  18      35.013  -1.138   2.818  1.00 10.00      B   
ATOM   3577 HE21 GLN B  18      34.327  -1.111   2.113  1.00 10.00      B   
ATOM   3578 HE22 GLN B  18      35.974  -1.065   2.642  1.00 10.00      B   
ATOM   3579  C   GLN B  18      30.963  -3.664   6.552  1.00 10.00      B   
ATOM   3580  O   GLN B  18      30.589  -3.505   7.713  1.00 10.00      B   
ATOM   3581  N   PRO B  19      31.100  -4.887   6.012  1.00 10.00      B   
ATOM   3582  CA  PRO B  19      30.838  -6.123   6.768  1.00 10.00      B   
ATOM   3583  CB  PRO B  19      31.344  -7.221   5.831  1.00 10.00      B   
ATOM   3584  CG  PRO B  19      31.211  -6.638   4.468  1.00 10.00      B   
ATOM   3585  CD  PRO B  19      31.499  -5.172   4.619  1.00 10.00      B   
ATOM   3586  C   PRO B  19      31.578  -6.179   8.111  1.00 10.00      B   
ATOM   3587  O   PRO B  19      32.802  -6.324   8.156  1.00 10.00      B   
ATOM   3588  N   THR B  20      30.824  -6.045   9.200  1.00 10.00      B   
ATOM   3589  HN  THR B  20      29.859  -5.904   9.094  1.00 10.00      B   
ATOM   3590  CA  THR B  20      31.383  -6.090  10.546  1.00 10.00      B   
ATOM   3591  CB  THR B  20      32.231  -4.833  10.861  1.00 10.00      B   
ATOM   3592  OG1 THR B  20      32.868  -4.964  12.141  1.00 10.00      B   
ATOM   3593  HG1 THR B  20      33.150  -4.089  12.448  1.00 10.00      B   
ATOM   3594  CG2 THR B  20      31.374  -3.576  10.852  1.00 10.00      B   
ATOM   3595  C   THR B  20      30.268  -6.246  11.581  1.00 10.00      B   
ATOM   3596  O   THR B  20      29.157  -5.742  11.389  1.00 10.00      B   
ATOM   3597  N   PHE B  21      30.557  -6.965  12.660  1.00 10.00      B   
ATOM   3598  HN  PHE B  21      31.449  -7.364  12.746  1.00 10.00      B   
ATOM   3599  CA  PHE B  21      29.581  -7.184  13.719  1.00 10.00      B   
ATOM   3600  CB  PHE B  21      29.114  -8.643  13.732  1.00 10.00      B   
ATOM   3601  CG  PHE B  21      28.216  -9.009  12.583  1.00 10.00      B   
ATOM   3602  CD1 PHE B  21      28.678  -9.806  11.550  1.00 10.00      B   
ATOM   3603  CD2 PHE B  21      26.907  -8.556  12.537  1.00 10.00      B   
ATOM   3604  CE1 PHE B  21      27.853 -10.147  10.494  1.00 10.00      B   
ATOM   3605  CE2 PHE B  21      26.077  -8.892  11.485  1.00 10.00      B   
ATOM   3606  CZ  PHE B  21      26.550  -9.690  10.461  1.00 10.00      B   
ATOM   3607  C   PHE B  21      30.155  -6.798  15.079  1.00 10.00      B   
ATOM   3608  O   PHE B  21      29.584  -7.120  16.122  1.00 10.00      B   
ATOM   3609  N   GLU B  22      31.287  -6.104  15.062  1.00 10.00      B   
ATOM   3610  HN  GLU B  22      31.692  -5.870  14.202  1.00 10.00      B   
ATOM   3611  CA  GLU B  22      31.931  -5.669  16.294  1.00 10.00      B   
ATOM   3612  CB  GLU B  22      33.448  -5.876  16.216  1.00 10.00      B   
ATOM   3613  CG  GLU B  22      33.889  -7.326  16.101  1.00 10.00      B   
ATOM   3614  CD  GLU B  22      35.393  -7.476  16.211  1.00 10.00      B   
ATOM   3615  OE1 GLU B  22      36.121  -6.826  15.430  1.00 10.00      B   
ATOM   3616  OE2 GLU B  22      35.859  -8.245  17.080  1.00 10.00      B   
ATOM   3617  C   GLU B  22      31.628  -4.197  16.557  1.00 10.00      B   
ATOM   3618  O   GLU B  22      30.819  -3.584  15.856  1.00 10.00      B   
ATOM   3619  N   GLY B  23      32.283  -3.634  17.566  1.00 10.00      B   
ATOM   3620  HN  GLY B  23      32.896  -4.181  18.102  1.00 10.00      B   
ATOM   3621  CA  GLY B  23      32.088  -2.233  17.899  1.00 10.00      B   
ATOM   3622  C   GLY B  23      32.751  -1.320  16.886  1.00 10.00      B   
ATOM   3623  O   GLY B  23      32.397  -0.146  16.762  1.00 10.00      B   
ATOM   3624  N   THR B  24      33.725  -1.862  16.173  1.00 10.00      B   
ATOM   3625  HN  THR B  24      33.972  -2.793  16.338  1.00 10.00      B   
ATOM   3626  CA  THR B  24      34.436  -1.115  15.153  1.00 10.00      B   
ATOM   3627  CB  THR B  24      35.860  -1.671  14.963  1.00 10.00      B   
ATOM   3628  OG1 THR B  24      36.354  -2.168  16.217  1.00 10.00      B   
ATOM   3629  HG1 THR B  24      36.654  -3.080  16.099  1.00 10.00      B   
ATOM   3630  CG2 THR B  24      36.796  -0.588  14.444  1.00 10.00      B   
ATOM   3631  C   THR B  24      33.676  -1.224  13.837  1.00 10.00      B   
ATOM   3632  O   THR B  24      33.559  -2.314  13.268  1.00 10.00      B   
ATOM   3633  N   ARG B  25      33.143  -0.106  13.370  1.00 10.00      B   
ATOM   3634  HN  ARG B  25      33.278   0.736  13.865  1.00 10.00      B   
ATOM   3635  CA  ARG B  25      32.382  -0.085  12.132  1.00 10.00      B   
ATOM   3636  CB  ARG B  25      30.916   0.281  12.398  1.00 10.00      B   
ATOM   3637  CG  ARG B  25      30.135  -0.801  13.133  1.00 10.00      B   
ATOM   3638  CD  ARG B  25      29.565  -0.291  14.448  1.00 10.00      B   
ATOM   3639  NE  ARG B  25      29.177  -1.385  15.342  1.00 10.00      B   
ATOM   3640  HE  ARG B  25      29.633  -2.250  15.216  1.00 10.00      B   
ATOM   3641  CZ  ARG B  25      28.265  -1.278  16.308  1.00 10.00      B   
ATOM   3642  NH1 ARG B  25      27.637  -0.125  16.511  1.00 10.00      B   
ATOM   3643 HH11 ARG B  25      27.851   0.703  15.911  1.00 10.00      B   
ATOM   3644 HH12 ARG B  25      26.927  -0.042  17.270  1.00 10.00      B   
ATOM   3645  NH2 ARG B  25      27.980  -2.326  17.074  1.00 10.00      B   
ATOM   3646 HH21 ARG B  25      27.265  -2.245  17.831  1.00 10.00      B   
ATOM   3647 HH22 ARG B  25      28.465  -3.240  16.921  1.00 10.00      B   
ATOM   3648  C   ARG B  25      33.014   0.857  11.110  1.00 10.00      B   
ATOM   3649  O   ARG B  25      32.826   2.074  11.166  1.00 10.00      B   
ATOM   3650  N   PRO B  26      33.796   0.296  10.174  1.00 10.00      B   
ATOM   3651  CA  PRO B  26      34.468   1.064   9.128  1.00 10.00      B   
ATOM   3652  CB  PRO B  26      35.521   0.087   8.572  1.00 10.00      B   
ATOM   3653  CG  PRO B  26      35.471  -1.118   9.456  1.00 10.00      B   
ATOM   3654  CD  PRO B  26      34.104  -1.133  10.067  1.00 10.00      B   
ATOM   3655  C   PRO B  26      33.506   1.479   8.016  1.00 10.00      B   
ATOM   3656  O   PRO B  26      32.392   0.950   7.906  1.00 10.00      B   
ATOM   3657  N   THR B  27      33.936   2.421   7.194  1.00 10.00      B   
ATOM   3658  HN  THR B  27      34.832   2.804   7.328  1.00 10.00      B   
ATOM   3659  CA  THR B  27      33.120   2.898   6.091  1.00 10.00      B   
ATOM   3660  CB  THR B  27      32.821   4.409   6.213  1.00 10.00      B   
ATOM   3661  OG1 THR B  27      32.032   4.850   5.098  1.00 10.00      B   
ATOM   3662  HG1 THR B  27      32.614   5.069   4.360  1.00 10.00      B   
ATOM   3663  CG2 THR B  27      34.108   5.218   6.282  1.00 10.00      B   
ATOM   3664  C   THR B  27      33.793   2.596   4.753  1.00 10.00      B   
ATOM   3665  O   THR B  27      35.020   2.665   4.634  1.00 10.00      B   
ATOM   3666  N   GLY B  28      32.987   2.229   3.763  1.00 10.00      B   
ATOM   3667  HN  GLY B  28      32.019   2.160   3.929  1.00 10.00      B   
ATOM   3668  CA  GLY B  28      33.515   1.926   2.449  1.00 10.00      B   
ATOM   3669  C   GLY B  28      33.879   3.181   1.686  1.00 10.00      B   
ATOM   3670  O   GLY B  28      33.453   4.279   2.052  1.00 10.00      B   
ATOM   3671  N   ARG B  29      34.657   3.018   0.624  1.00 10.00      B   
ATOM   3672  HN  ARG B  29      34.954   2.112   0.386  1.00 10.00      B   
ATOM   3673  CA  ARG B  29      35.089   4.143  -0.200  1.00 10.00      B   
ATOM   3674  CB  ARG B  29      36.323   3.768  -1.027  1.00 10.00      B   
ATOM   3675  CG  ARG B  29      37.541   3.398  -0.194  1.00 10.00      B   
ATOM   3676  CD  ARG B  29      38.836   3.693  -0.937  1.00 10.00      B   
ATOM   3677  NE  ARG B  29      38.945   2.942  -2.186  1.00 10.00      B   
ATOM   3678  HE  ARG B  29      38.612   2.014  -2.184  1.00 10.00      B   
ATOM   3679  CZ  ARG B  29      39.466   3.436  -3.310  1.00 10.00      B   
ATOM   3680  NH1 ARG B  29      39.917   4.687  -3.343  1.00 10.00      B   
ATOM   3681 HH11 ARG B  29      39.870   5.284  -2.489  1.00 10.00      B   
ATOM   3682 HH12 ARG B  29      40.327   5.075  -4.221  1.00 10.00      B   
ATOM   3683  NH2 ARG B  29      39.543   2.674  -4.394  1.00 10.00      B   
ATOM   3684 HH21 ARG B  29      39.205   1.685  -4.365  1.00 10.00      B   
ATOM   3685 HH22 ARG B  29      39.946   3.057  -5.278  1.00 10.00      B   
ATOM   3686  C   ARG B  29      33.963   4.617  -1.115  1.00 10.00      B   
ATOM   3687  O   ARG B  29      34.088   5.635  -1.798  1.00 10.00      B   
ATOM   3688  N   PHE B  30      32.865   3.871  -1.122  1.00 10.00      B   
ATOM   3689  HN  PHE B  30      32.825   3.077  -0.548  1.00 10.00      B   
ATOM   3690  CA  PHE B  30      31.711   4.202  -1.943  1.00 10.00      B   
ATOM   3691  CB  PHE B  30      31.890   3.700  -3.384  1.00 10.00      B   
ATOM   3692  CG  PHE B  30      32.117   2.220  -3.516  1.00 10.00      B   
ATOM   3693  CD1 PHE B  30      31.065   1.371  -3.808  1.00 10.00      B   
ATOM   3694  CD2 PHE B  30      33.383   1.682  -3.359  1.00 10.00      B   
ATOM   3695  CE1 PHE B  30      31.269   0.013  -3.939  1.00 10.00      B   
ATOM   3696  CE2 PHE B  30      33.595   0.323  -3.488  1.00 10.00      B   
ATOM   3697  CZ  PHE B  30      32.535  -0.514  -3.779  1.00 10.00      B   
ATOM   3698  C   PHE B  30      30.439   3.640  -1.317  1.00 10.00      B   
ATOM   3699  O   PHE B  30      30.497   2.668  -0.560  1.00 10.00      B   
ATOM   3700  N   PRO B  31      29.284   4.264  -1.598  1.00 10.00      B   
ATOM   3701  CA  PRO B  31      27.984   3.827  -1.064  1.00 10.00      B   
ATOM   3702  CB  PRO B  31      26.984   4.755  -1.755  1.00 10.00      B   
ATOM   3703  CG  PRO B  31      27.778   5.961  -2.103  1.00 10.00      B   
ATOM   3704  CD  PRO B  31      29.150   5.459  -2.444  1.00 10.00      B   
ATOM   3705  C   PRO B  31      27.665   2.375  -1.404  1.00 10.00      B   
ATOM   3706  O   PRO B  31      28.046   1.874  -2.461  1.00 10.00      B   
ATOM   3707  N   THR B  32      26.959   1.715  -0.500  1.00 10.00      B   
ATOM   3708  HN  THR B  32      26.677   2.178   0.315  1.00 10.00      B   
ATOM   3709  CA  THR B  32      26.581   0.322  -0.676  1.00 10.00      B   
ATOM   3710  CB  THR B  32      26.700  -0.411   0.672  1.00 10.00      B   
ATOM   3711  OG1 THR B  32      26.042   0.370   1.685  1.00 10.00      B   
ATOM   3712  HG1 THR B  32      26.173  -0.045   2.547  1.00 10.00      B   
ATOM   3713  CG2 THR B  32      28.160  -0.590   1.057  1.00 10.00      B   
ATOM   3714  C   THR B  32      25.132   0.228  -1.143  1.00 10.00      B   
ATOM   3715  O   THR B  32      24.348   1.152  -0.912  1.00 10.00      B   
ATOM   3716  N   ARG B  33      24.768  -0.884  -1.785  1.00 10.00      B   
ATOM   3717  HN  ARG B  33      25.435  -1.600  -1.943  1.00 10.00      B   
ATOM   3718  CA  ARG B  33      23.398  -1.076  -2.255  1.00 10.00      B   
ATOM   3719  CB  ARG B  33      23.275  -2.357  -3.096  1.00 10.00      B   
ATOM   3720  CG  ARG B  33      21.944  -2.509  -3.823  1.00 10.00      B   
ATOM   3721  CD  ARG B  33      22.115  -3.174  -5.185  1.00 10.00      B   
ATOM   3722  NE  ARG B  33      22.087  -4.639  -5.110  1.00 10.00      B   
ATOM   3723  HE  ARG B  33      21.945  -5.041  -4.226  1.00 10.00      B   
ATOM   3724  CZ  ARG B  33      22.237  -5.442  -6.166  1.00 10.00      B   
ATOM   3725  NH1 ARG B  33      22.432  -4.936  -7.372  1.00 10.00      B   
ATOM   3726 HH11 ARG B  33      22.556  -5.568  -8.193  1.00 10.00      B   
ATOM   3727 HH12 ARG B  33      22.457  -3.897  -7.516  1.00 10.00      B   
ATOM   3728  NH2 ARG B  33      22.173  -6.756  -6.021  1.00 10.00      B   
ATOM   3729 HH21 ARG B  33      21.994  -7.179  -5.074  1.00 10.00      B   
ATOM   3730 HH22 ARG B  33      22.292  -7.382  -6.847  1.00 10.00      B   
ATOM   3731  C   ARG B  33      22.458  -1.123  -1.053  1.00 10.00      B   
ATOM   3732  O   ARG B  33      21.305  -0.705  -1.131  1.00 10.00      B   
ATOM   3733  N   SER B  34      22.984  -1.607   0.069  1.00 10.00      B   
ATOM   3734  HN  SER B  34      23.917  -1.909   0.064  1.00 10.00      B   
ATOM   3735  CA  SER B  34      22.224  -1.701   1.306  1.00 10.00      B   
ATOM   3736  CB  SER B  34      23.046  -2.449   2.351  1.00 10.00      B   
ATOM   3737  OG  SER B  34      24.388  -2.587   1.917  1.00 10.00      B   
ATOM   3738  HG  SER B  34      24.450  -3.347   1.321  1.00 10.00      B   
ATOM   3739  C   SER B  34      21.880  -0.307   1.819  1.00 10.00      B   
ATOM   3740  O   SER B  34      20.759  -0.057   2.272  1.00 10.00      B   
ATOM   3741  N   GLY B  35      22.852   0.594   1.744  1.00 10.00      B   
ATOM   3742  HN  GLY B  35      23.727   0.332   1.382  1.00 10.00      B   
ATOM   3743  CA  GLY B  35      22.636   1.952   2.188  1.00 10.00      B   
ATOM   3744  C   GLY B  35      21.740   2.704   1.229  1.00 10.00      B   
ATOM   3745  O   GLY B  35      20.808   3.389   1.647  1.00 10.00      B   
ATOM   3746  N   LEU B  36      22.015   2.551  -0.062  1.00 10.00      B   
ATOM   3747  HN  LEU B  36      22.771   1.976  -0.324  1.00 10.00      B   
ATOM   3748  CA  LEU B  36      21.237   3.214  -1.100  1.00 10.00      B   
ATOM   3749  CB  LEU B  36      21.810   2.898  -2.482  1.00 10.00      B   
ATOM   3750  CG  LEU B  36      23.189   3.492  -2.785  1.00 10.00      B   
ATOM   3751  CD1 LEU B  36      23.837   2.780  -3.962  1.00 10.00      B   
ATOM   3752  CD2 LEU B  36      23.082   4.985  -3.054  1.00 10.00      B   
ATOM   3753  C   LEU B  36      19.761   2.828  -1.021  1.00 10.00      B   
ATOM   3754  O   LEU B  36      18.883   3.689  -1.097  1.00 10.00      B   
ATOM   3755  N   LEU B  37      19.490   1.535  -0.852  1.00 10.00      B   
ATOM   3756  HN  LEU B  37      20.231   0.890  -0.803  1.00 10.00      B   
ATOM   3757  CA  LEU B  37      18.116   1.050  -0.746  1.00 10.00      B   
ATOM   3758  CB  LEU B  37      18.071  -0.480  -0.763  1.00 10.00      B   
ATOM   3759  CG  LEU B  37      18.264  -1.142  -2.128  1.00 10.00      B   
ATOM   3760  CD1 LEU B  37      18.427  -2.646  -1.975  1.00 10.00      B   
ATOM   3761  CD2 LEU B  37      17.096  -0.821  -3.048  1.00 10.00      B   
ATOM   3762  C   LEU B  37      17.455   1.584   0.520  1.00 10.00      B   
ATOM   3763  O   LEU B  37      16.258   1.875   0.536  1.00 10.00      B   
ATOM   3764  N   GLY B  38      18.251   1.723   1.574  1.00 10.00      B   
ATOM   3765  HN  GLY B  38      19.198   1.481   1.495  1.00 10.00      B   
ATOM   3766  CA  GLY B  38      17.739   2.231   2.831  1.00 10.00      B   
ATOM   3767  C   GLY B  38      17.309   3.677   2.707  1.00 10.00      B   
ATOM   3768  O   GLY B  38      16.301   4.086   3.288  1.00 10.00      B   
ATOM   3769  N   LEU B  39      18.075   4.448   1.938  1.00 10.00      B   
ATOM   3770  HN  LEU B  39      18.877   4.060   1.526  1.00 10.00      B   
ATOM   3771  CA  LEU B  39      17.775   5.857   1.709  1.00 10.00      B   
ATOM   3772  CB  LEU B  39      18.869   6.510   0.859  1.00 10.00      B   
ATOM   3773  CG  LEU B  39      19.971   7.262   1.610  1.00 10.00      B   
ATOM   3774  CD1 LEU B  39      20.614   6.374   2.665  1.00 10.00      B   
ATOM   3775  CD2 LEU B  39      21.020   7.774   0.635  1.00 10.00      B   
ATOM   3776  C   LEU B  39      16.422   6.005   1.026  1.00 10.00      B   
ATOM   3777  O   LEU B  39      15.641   6.901   1.354  1.00 10.00      B   
ATOM   3778  N   LEU B  40      16.151   5.114   0.078  1.00 10.00      B   
ATOM   3779  HN  LEU B  40      16.825   4.435  -0.144  1.00 10.00      B   
ATOM   3780  CA  LEU B  40      14.886   5.126  -0.644  1.00 10.00      B   
ATOM   3781  CB  LEU B  40      14.896   4.110  -1.789  1.00 10.00      B   
ATOM   3782  CG  LEU B  40      16.161   4.032  -2.645  1.00 10.00      B   
ATOM   3783  CD1 LEU B  40      15.974   3.007  -3.749  1.00 10.00      B   
ATOM   3784  CD2 LEU B  40      16.521   5.392  -3.228  1.00 10.00      B   
ATOM   3785  C   LEU B  40      13.755   4.789   0.314  1.00 10.00      B   
ATOM   3786  O   LEU B  40      12.711   5.437   0.309  1.00 10.00      B   
ATOM   3787  N   GLY B  41      13.986   3.778   1.148  1.00 10.00      B   
ATOM   3788  HN  GLY B  41      14.849   3.308   1.101  1.00 10.00      B   
ATOM   3789  CA  GLY B  41      12.991   3.360   2.117  1.00 10.00      B   
ATOM   3790  C   GLY B  41      12.616   4.482   3.062  1.00 10.00      B   
ATOM   3791  O   GLY B  41      11.446   4.645   3.410  1.00 10.00      B   
ATOM   3792  N   ALA B  42      13.612   5.260   3.470  1.00 10.00      B   
ATOM   3793  HN  ALA B  42      14.524   5.073   3.157  1.00 10.00      B   
ATOM   3794  CA  ALA B  42      13.389   6.379   4.373  1.00 10.00      B   
ATOM   3795  CB  ALA B  42      14.715   6.961   4.834  1.00 10.00      B   
ATOM   3796  C   ALA B  42      12.539   7.449   3.697  1.00 10.00      B   
ATOM   3797  O   ALA B  42      11.615   7.997   4.296  1.00 10.00      B   
ATOM   3798  N   CYS B  43      12.846   7.728   2.441  1.00 10.00      B   
ATOM   3799  HN  CYS B  43      13.589   7.254   2.013  1.00 10.00      B   
ATOM   3800  CA  CYS B  43      12.108   8.727   1.682  1.00 10.00      B   
ATOM   3801  CB  CYS B  43      12.816   9.009   0.354  1.00 10.00      B   
ATOM   3802  SG  CYS B  43      14.525   9.577   0.528  1.00 10.00      B   
ATOM   3803  HG  CYS B  43      15.274   8.517   0.815  1.00 10.00      B   
ATOM   3804  C   CYS B  43      10.667   8.278   1.432  1.00 10.00      B   
ATOM   3805  O   CYS B  43       9.722   9.044   1.630  1.00 10.00      B   
ATOM   3806  N   LEU B  44      10.510   7.023   1.022  1.00 10.00      B   
ATOM   3807  HN  LEU B  44      11.309   6.459   0.899  1.00 10.00      B   
ATOM   3808  CA  LEU B  44       9.194   6.457   0.736  1.00 10.00      B   
ATOM   3809  CB  LEU B  44       9.345   5.107   0.028  1.00 10.00      B   
ATOM   3810  CG  LEU B  44       9.941   5.144  -1.381  1.00 10.00      B   
ATOM   3811  CD1 LEU B  44      10.376   3.753  -1.816  1.00 10.00      B   
ATOM   3812  CD2 LEU B  44       8.940   5.716  -2.367  1.00 10.00      B   
ATOM   3813  C   LEU B  44       8.359   6.282   2.003  1.00 10.00      B   
ATOM   3814  O   LEU B  44       7.128   6.363   1.965  1.00 10.00      B   
ATOM   3815  N   GLY B  45       9.031   6.035   3.118  1.00 10.00      B   
ATOM   3816  HN  GLY B  45      10.011   5.986   3.088  1.00 10.00      B   
ATOM   3817  CA  GLY B  45       8.336   5.835   4.375  1.00 10.00      B   
ATOM   3818  C   GLY B  45       8.009   4.371   4.604  1.00 10.00      B   
ATOM   3819  O   GLY B  45       6.933   4.031   5.096  1.00 10.00      B   
ATOM   3820  N   ILE B  46       8.948   3.508   4.244  1.00 10.00      B   
ATOM   3821  HN  ILE B  46       9.789   3.850   3.873  1.00 10.00      B   
ATOM   3822  CA  ILE B  46       8.773   2.070   4.391  1.00 10.00      B   
ATOM   3823  CB  ILE B  46       9.594   1.303   3.329  1.00 10.00      B   
ATOM   3824  CG1 ILE B  46       9.141   1.700   1.921  1.00 10.00      B   
ATOM   3825  CG2 ILE B  46       9.482  -0.204   3.527  1.00 10.00      B   
ATOM   3826  CD1 ILE B  46       9.950   1.060   0.813  1.00 10.00      B   
ATOM   3827  C   ILE B  46       9.194   1.611   5.783  1.00 10.00      B   
ATOM   3828  O   ILE B  46      10.243   2.016   6.290  1.00 10.00      B   
ATOM   3829  N   GLN B  47       8.374   0.767   6.396  1.00 10.00      B   
ATOM   3830  HN  GLN B  47       7.550   0.473   5.937  1.00 10.00      B   
ATOM   3831  CA  GLN B  47       8.668   0.248   7.721  1.00 10.00      B   
ATOM   3832  CB  GLN B  47       7.382  -0.146   8.450  1.00 10.00      B   
ATOM   3833  CG  GLN B  47       6.556   1.037   8.924  1.00 10.00      B   
ATOM   3834  CD  GLN B  47       5.547   0.651   9.988  1.00 10.00      B   
ATOM   3835  OE1 GLN B  47       5.016  -0.462   9.992  1.00 10.00      B   
ATOM   3836  NE2 GLN B  47       5.277   1.569  10.902  1.00 10.00      B   
ATOM   3837 HE21 GLN B  47       5.735   2.433  10.839  1.00 10.00      B   
ATOM   3838 HE22 GLN B  47       4.635   1.345  11.606  1.00 10.00      B   
ATOM   3839  C   GLN B  47       9.605  -0.948   7.628  1.00 10.00      B   
ATOM   3840  O   GLN B  47       9.835  -1.486   6.546  1.00 10.00      B   
ATOM   3841  N   ARG B  48      10.132  -1.369   8.767  1.00 10.00      B   
ATOM   3842  HN  ARG B  48       9.893  -0.915   9.603  1.00 10.00      B   
ATOM   3843  CA  ARG B  48      11.042  -2.504   8.809  1.00 10.00      B   
ATOM   3844  CB  ARG B  48      11.910  -2.449  10.063  1.00 10.00      B   
ATOM   3845  CG  ARG B  48      12.784  -1.208  10.155  1.00 10.00      B   
ATOM   3846  CD  ARG B  48      13.785  -1.317  11.295  1.00 10.00      B   
ATOM   3847  NE  ARG B  48      13.128  -1.408  12.599  1.00 10.00      B   
ATOM   3848  HE  ARG B  48      12.582  -0.639  12.883  1.00 10.00      B   
ATOM   3849  CZ  ARG B  48      13.230  -2.456  13.414  1.00 10.00      B   
ATOM   3850  NH1 ARG B  48      13.966  -3.506  13.064  1.00 10.00      B   
ATOM   3851 HH11 ARG B  48      14.468  -3.516  12.148  1.00 10.00      B   
ATOM   3852 HH12 ARG B  48      14.041  -4.328  13.699  1.00 10.00      B   
ATOM   3853  NH2 ARG B  48      12.585  -2.456  14.576  1.00 10.00      B   
ATOM   3854 HH21 ARG B  48      12.664  -3.273  15.219  1.00 10.00      B   
ATOM   3855 HH22 ARG B  48      11.994  -1.639  14.848  1.00 10.00      B   
ATOM   3856  C   ARG B  48      10.257  -3.803   8.778  1.00 10.00      B   
ATOM   3857  O   ARG B  48      10.785  -4.857   8.436  1.00 10.00      B   
ATOM   3858  N   ASP B  49       8.986  -3.714   9.139  1.00 10.00      B   
ATOM   3859  HN  ASP B  49       8.630  -2.845   9.422  1.00 10.00      B   
ATOM   3860  CA  ASP B  49       8.113  -4.876   9.145  1.00 10.00      B   
ATOM   3861  CB  ASP B  49       7.104  -4.791  10.290  1.00 10.00      B   
ATOM   3862  CG  ASP B  49       7.769  -4.948  11.641  1.00 10.00      B   
ATOM   3863  OD1 ASP B  49       7.828  -6.087  12.152  1.00 10.00      B   
ATOM   3864  OD2 ASP B  49       8.259  -3.936  12.191  1.00 10.00      B   
ATOM   3865  C   ASP B  49       7.404  -5.015   7.806  1.00 10.00      B   
ATOM   3866  O   ASP B  49       6.649  -5.964   7.582  1.00 10.00      B   
ATOM   3867  N   ASP B  50       7.673  -4.067   6.916  1.00 10.00      B   
ATOM   3868  HN  ASP B  50       8.296  -3.352   7.162  1.00 10.00      B   
ATOM   3869  CA  ASP B  50       7.083  -4.061   5.583  1.00 10.00      B   
ATOM   3870  CB  ASP B  50       7.126  -2.654   4.980  1.00 10.00      B   
ATOM   3871  CG  ASP B  50       5.919  -1.809   5.323  1.00 10.00      B   
ATOM   3872  OD1 ASP B  50       4.802  -2.360   5.400  1.00 10.00      B   
ATOM   3873  OD2 ASP B  50       6.078  -0.579   5.499  1.00 10.00      B   
ATOM   3874  C   ASP B  50       7.844  -5.011   4.672  1.00 10.00      B   
ATOM   3875  O   ASP B  50       8.718  -4.591   3.909  1.00 10.00      B   
ATOM   3876  N   THR B  51       7.522  -6.294   4.760  1.00 10.00      B   
ATOM   3877  HN  THR B  51       6.816  -6.569   5.386  1.00 10.00      B   
ATOM   3878  CA  THR B  51       8.182  -7.304   3.951  1.00 10.00      B   
ATOM   3879  CB  THR B  51       7.709  -8.714   4.344  1.00 10.00      B   
ATOM   3880  OG1 THR B  51       7.660  -8.807   5.776  1.00 10.00      B   
ATOM   3881  HG1 THR B  51       8.200  -8.109   6.155  1.00 10.00      B   
ATOM   3882  CG2 THR B  51       8.665  -9.767   3.805  1.00 10.00      B   
ATOM   3883  C   THR B  51       7.931  -7.070   2.463  1.00 10.00      B   
ATOM   3884  O   THR B  51       8.858  -7.123   1.651  1.00 10.00      B   
ATOM   3885  N   SER B  52       6.679  -6.799   2.119  1.00 10.00      B   
ATOM   3886  HN  SER B  52       5.981  -6.779   2.819  1.00 10.00      B   
ATOM   3887  CA  SER B  52       6.295  -6.551   0.737  1.00 10.00      B   
ATOM   3888  CB  SER B  52       4.779  -6.359   0.645  1.00 10.00      B   
ATOM   3889  OG  SER B  52       4.100  -7.496   1.155  1.00 10.00      B   
ATOM   3890  HG  SER B  52       4.164  -7.503   2.128  1.00 10.00      B   
ATOM   3891  C   SER B  52       7.024  -5.341   0.145  1.00 10.00      B   
ATOM   3892  O   SER B  52       7.652  -5.442  -0.911  1.00 10.00      B   
ATOM   3893  N   SER B  53       6.957  -4.211   0.843  1.00 10.00      B   
ATOM   3894  HN  SER B  53       6.465  -4.202   1.691  1.00 10.00      B   
ATOM   3895  CA  SER B  53       7.588  -2.978   0.384  1.00 10.00      B   
ATOM   3896  CB  SER B  53       7.277  -1.840   1.357  1.00 10.00      B   
ATOM   3897  OG  SER B  53       5.960  -1.961   1.869  1.00 10.00      B   
ATOM   3898  HG  SER B  53       5.776  -1.220   2.458  1.00 10.00      B   
ATOM   3899  C   SER B  53       9.099  -3.126   0.202  1.00 10.00      B   
ATOM   3900  O   SER B  53       9.652  -2.698  -0.816  1.00 10.00      B   
ATOM   3901  N   LEU B  54       9.759  -3.743   1.177  1.00 10.00      B   
ATOM   3902  HN  LEU B  54       9.260  -4.084   1.953  1.00 10.00      B   
ATOM   3903  CA  LEU B  54      11.205  -3.928   1.126  1.00 10.00      B   
ATOM   3904  CB  LEU B  54      11.730  -4.461   2.461  1.00 10.00      B   
ATOM   3905  CG  LEU B  54      11.740  -3.470   3.627  1.00 10.00      B   
ATOM   3906  CD1 LEU B  54      12.131  -4.171   4.919  1.00 10.00      B   
ATOM   3907  CD2 LEU B  54      12.688  -2.317   3.339  1.00 10.00      B   
ATOM   3908  C   LEU B  54      11.631  -4.845  -0.018  1.00 10.00      B   
ATOM   3909  O   LEU B  54      12.544  -4.514  -0.780  1.00 10.00      B   
ATOM   3910  N   GLN B  55      10.968  -5.992  -0.137  1.00 10.00      B   
ATOM   3911  HN  GLN B  55      10.244  -6.195   0.499  1.00 10.00      B   
ATOM   3912  CA  GLN B  55      11.287  -6.958  -1.186  1.00 10.00      B   
ATOM   3913  CB  GLN B  55      10.451  -8.233  -1.026  1.00 10.00      B   
ATOM   3914  CG  GLN B  55      10.668  -9.259  -2.130  1.00 10.00      B   
ATOM   3915  CD  GLN B  55      12.092  -9.783  -2.174  1.00 10.00      B   
ATOM   3916  OE1 GLN B  55      12.755  -9.887  -1.148  1.00 10.00      B   
ATOM   3917  NE2 GLN B  55      12.574 -10.109  -3.364  1.00 10.00      B   
ATOM   3918 HE21 GLN B  55      11.998  -9.995  -4.153  1.00 10.00      B   
ATOM   3919 HE22 GLN B  55      13.492 -10.452  -3.412  1.00 10.00      B   
ATOM   3920  C   GLN B  55      11.080  -6.364  -2.576  1.00 10.00      B   
ATOM   3921  O   GLN B  55      11.961  -6.446  -3.431  1.00 10.00      B   
ATOM   3922  N   ALA B  56       9.921  -5.752  -2.784  1.00 10.00      B   
ATOM   3923  HN  ALA B  56       9.270  -5.696  -2.050  1.00 10.00      B   
ATOM   3924  CA  ALA B  56       9.591  -5.156  -4.070  1.00 10.00      B   
ATOM   3925  CB  ALA B  56       8.189  -4.571  -4.043  1.00 10.00      B   
ATOM   3926  C   ALA B  56      10.607  -4.097  -4.481  1.00 10.00      B   
ATOM   3927  O   ALA B  56      11.145  -4.144  -5.586  1.00 10.00      B   
ATOM   3928  N   LEU B  57      10.880  -3.158  -3.583  1.00 10.00      B   
ATOM   3929  HN  LEU B  57      10.435  -3.193  -2.707  1.00 10.00      B   
ATOM   3930  CA  LEU B  57      11.821  -2.075  -3.857  1.00 10.00      B   
ATOM   3931  CB  LEU B  57      11.926  -1.142  -2.648  1.00 10.00      B   
ATOM   3932  CG  LEU B  57      12.948  -0.008  -2.757  1.00 10.00      B   
ATOM   3933  CD1 LEU B  57      12.497   1.028  -3.775  1.00 10.00      B   
ATOM   3934  CD2 LEU B  57      13.184   0.631  -1.399  1.00 10.00      B   
ATOM   3935  C   LEU B  57      13.207  -2.592  -4.241  1.00 10.00      B   
ATOM   3936  O   LEU B  57      13.773  -2.180  -5.253  1.00 10.00      B   
ATOM   3937  N   SER B  58      13.733  -3.515  -3.451  1.00 10.00      B   
ATOM   3938  HN  SER B  58      13.215  -3.837  -2.681  1.00 10.00      B   
ATOM   3939  CA  SER B  58      15.062  -4.067  -3.691  1.00 10.00      B   
ATOM   3940  CB  SER B  58      15.456  -4.985  -2.532  1.00 10.00      B   
ATOM   3941  OG  SER B  58      15.187  -4.359  -1.285  1.00 10.00      B   
ATOM   3942  HG  SER B  58      14.290  -4.586  -1.001  1.00 10.00      B   
ATOM   3943  C   SER B  58      15.170  -4.813  -5.023  1.00 10.00      B   
ATOM   3944  O   SER B  58      16.260  -4.948  -5.581  1.00 10.00      B   
ATOM   3945  N   GLU B  59      14.040  -5.266  -5.542  1.00 10.00      B   
ATOM   3946  HN  GLU B  59      13.194  -5.099  -5.074  1.00 10.00      B   
ATOM   3947  CA  GLU B  59      14.028  -6.020  -6.787  1.00 10.00      B   
ATOM   3948  CB  GLU B  59      13.186  -7.286  -6.604  1.00 10.00      B   
ATOM   3949  CG  GLU B  59      13.667  -8.484  -7.404  1.00 10.00      B   
ATOM   3950  CD  GLU B  59      13.301  -9.804  -6.753  1.00 10.00      B   
ATOM   3951  OE1 GLU B  59      14.217 -10.617  -6.504  1.00 10.00      B   
ATOM   3952  OE2 GLU B  59      12.099 -10.035  -6.487  1.00 10.00      B   
ATOM   3953  C   GLU B  59      13.513  -5.197  -7.977  1.00 10.00      B   
ATOM   3954  O   GLU B  59      13.384  -5.718  -9.085  1.00 10.00      B   
ATOM   3955  N   SER B  60      13.242  -3.916  -7.770  1.00 10.00      B   
ATOM   3956  HN  SER B  60      13.385  -3.522  -6.883  1.00 10.00      B   
ATOM   3957  CA  SER B  60      12.727  -3.090  -8.858  1.00 10.00      B   
ATOM   3958  CB  SER B  60      11.365  -2.496  -8.505  1.00 10.00      B   
ATOM   3959  OG  SER B  60      11.319  -2.086  -7.150  1.00 10.00      B   
ATOM   3960  HG  SER B  60      11.379  -2.866  -6.581  1.00 10.00      B   
ATOM   3961  C   SER B  60      13.691  -2.000  -9.317  1.00 10.00      B   
ATOM   3962  O   SER B  60      13.573  -1.499 -10.436  1.00 10.00      B   
ATOM   3963  N   VAL B  61      14.649  -1.637  -8.476  1.00 10.00      B   
ATOM   3964  HN  VAL B  61      14.732  -2.083  -7.609  1.00 10.00      B   
ATOM   3965  CA  VAL B  61      15.590  -0.584  -8.835  1.00 10.00      B   
ATOM   3966  CB  VAL B  61      15.399   0.680  -7.969  1.00 10.00      B   
ATOM   3967  CG1 VAL B  61      14.035   1.305  -8.220  1.00 10.00      B   
ATOM   3968  CG2 VAL B  61      15.581   0.362  -6.491  1.00 10.00      B   
ATOM   3969  C   VAL B  61      17.043  -1.034  -8.744  1.00 10.00      B   
ATOM   3970  O   VAL B  61      17.361  -2.041  -8.104  1.00 10.00      B   
ATOM   3971  N   GLN B  62      17.906  -0.276  -9.412  1.00 10.00      B   
ATOM   3972  HN  GLN B  62      17.559   0.488  -9.921  1.00 10.00      B   
ATOM   3973  CA  GLN B  62      19.343  -0.516  -9.426  1.00 10.00      B   
ATOM   3974  CB  GLN B  62      19.758  -1.291 -10.675  1.00 10.00      B   
ATOM   3975  CG  GLN B  62      19.393  -2.765 -10.639  1.00 10.00      B   
ATOM   3976  CD  GLN B  62      20.152  -3.573 -11.670  1.00 10.00      B   
ATOM   3977  OE1 GLN B  62      19.676  -3.796 -12.784  1.00 10.00      B   
ATOM   3978  NE2 GLN B  62      21.351  -3.997 -11.312  1.00 10.00      B   
ATOM   3979 HE21 GLN B  62      21.676  -3.760 -10.407  1.00 10.00      B   
ATOM   3980 HE22 GLN B  62      21.868  -4.526 -11.953  1.00 10.00      B   
ATOM   3981  C   GLN B  62      20.046   0.837  -9.378  1.00 10.00      B   
ATOM   3982  O   GLN B  62      19.418   1.861  -9.650  1.00 10.00      B   
ATOM   3983  N   PHE B  63      21.332   0.858  -9.051  1.00 10.00      B   
ATOM   3984  HN  PHE B  63      21.810   0.009  -8.880  1.00 10.00      B   
ATOM   3985  CA  PHE B  63      22.051   2.123  -8.941  1.00 10.00      B   
ATOM   3986  CB  PHE B  63      22.388   2.419  -7.473  1.00 10.00      B   
ATOM   3987  CG  PHE B  63      21.232   2.321  -6.518  1.00 10.00      B   
ATOM   3988  CD1 PHE B  63      20.875   1.101  -5.963  1.00 10.00      B   
ATOM   3989  CD2 PHE B  63      20.510   3.448  -6.165  1.00 10.00      B   
ATOM   3990  CE1 PHE B  63      19.820   1.007  -5.078  1.00 10.00      B   
ATOM   3991  CE2 PHE B  63      19.452   3.361  -5.281  1.00 10.00      B   
ATOM   3992  CZ  PHE B  63      19.107   2.139  -4.737  1.00 10.00      B   
ATOM   3993  C   PHE B  63      23.343   2.170  -9.755  1.00 10.00      B   
ATOM   3994  O   PHE B  63      23.753   1.196 -10.392  1.00 10.00      B   
ATOM   3995  N   ALA B  64      23.973   3.338  -9.701  1.00 10.00      B   
ATOM   3996  HN  ALA B  64      23.558   4.060  -9.186  1.00 10.00      B   
ATOM   3997  CA  ALA B  64      25.238   3.617 -10.365  1.00 10.00      B   
ATOM   3998  CB  ALA B  64      25.028   3.876 -11.850  1.00 10.00      B   
ATOM   3999  C   ALA B  64      25.825   4.848  -9.689  1.00 10.00      B   
ATOM   4000  O   ALA B  64      25.413   5.972  -9.971  1.00 10.00      B   
ATOM   4001  N   VAL B  65      26.763   4.632  -8.781  1.00 10.00      B   
ATOM   4002  HN  VAL B  65      27.080   3.713  -8.625  1.00 10.00      B   
ATOM   4003  CA  VAL B  65      27.354   5.726  -8.021  1.00 10.00      B   
ATOM   4004  CB  VAL B  65      27.475   5.360  -6.530  1.00 10.00      B   
ATOM   4005  CG1 VAL B  65      27.767   6.598  -5.702  1.00 10.00      B   
ATOM   4006  CG2 VAL B  65      26.208   4.679  -6.040  1.00 10.00      B   
ATOM   4007  C   VAL B  65      28.725   6.144  -8.537  1.00 10.00      B   
ATOM   4008  O   VAL B  65      29.615   5.320  -8.701  1.00 10.00      B   
ATOM   4009  N   ARG B  66      28.886   7.434  -8.776  1.00 10.00      B   
ATOM   4010  HN  ARG B  66      28.128   8.045  -8.627  1.00 10.00      B   
ATOM   4011  CA  ARG B  66      30.152   7.978  -9.247  1.00 10.00      B   
ATOM   4012  CB  ARG B  66      29.956   8.814 -10.514  1.00 10.00      B   
ATOM   4013  CG  ARG B  66      31.231   9.487 -11.004  1.00 10.00      B   
ATOM   4014  CD  ARG B  66      31.036  10.976 -11.220  1.00 10.00      B   
ATOM   4015  NE  ARG B  66      30.552  11.268 -12.566  1.00 10.00      B   
ATOM   4016  HE  ARG B  66      30.770  10.616 -13.270  1.00 10.00      B   
ATOM   4017  CZ  ARG B  66      29.856  12.353 -12.890  1.00 10.00      B   
ATOM   4018  NH1 ARG B  66      29.558  13.260 -11.972  1.00 10.00      B   
ATOM   4019 HH11 ARG B  66      29.874  13.134 -10.973  1.00 10.00      B   
ATOM   4020 HH12 ARG B  66      29.014  14.104 -12.233  1.00 10.00      B   
ATOM   4021  NH2 ARG B  66      29.467  12.537 -14.142  1.00 10.00      B   
ATOM   4022 HH21 ARG B  66      29.702  11.838 -14.871  1.00 10.00      B   
ATOM   4023 HH22 ARG B  66      28.919  13.392 -14.402  1.00 10.00      B   
ATOM   4024  C   ARG B  66      30.783   8.838  -8.160  1.00 10.00      B   
ATOM   4025  O   ARG B  66      30.076   9.536  -7.430  1.00 10.00      B   
ATOM   4026  N   CYS B  67      32.105   8.782  -8.053  1.00 10.00      B   
ATOM   4027  HN  CYS B  67      32.612   8.194  -8.661  1.00 10.00      B   
ATOM   4028  CA  CYS B  67      32.826   9.567  -7.061  1.00 10.00      B   
ATOM   4029  CB  CYS B  67      34.166   8.905  -6.723  1.00 10.00      B   
ATOM   4030  SG  CYS B  67      35.059   9.661  -5.340  1.00 10.00      B   
ATOM   4031  HG  CYS B  67      34.982  10.979  -5.475  1.00 10.00      B   
ATOM   4032  C   CYS B  67      33.051  10.992  -7.556  1.00 10.00      B   
ATOM   4033  O   CYS B  67      33.876  11.232  -8.439  1.00 10.00      B   
ATOM   4034  N   ASP B  68      32.310  11.930  -6.988  1.00 10.00      B   
ATOM   4035  HN  ASP B  68      31.666  11.678  -6.291  1.00 10.00      B   
ATOM   4036  CA  ASP B  68      32.435  13.332  -7.361  1.00 10.00      B   
ATOM   4037  CB  ASP B  68      31.096  14.065  -7.218  1.00 10.00      B   
ATOM   4038  CG  ASP B  68      30.054  13.667  -8.243  1.00 10.00      B   
ATOM   4039  OD1 ASP B  68      30.364  13.647  -9.451  1.00 10.00      B   
ATOM   4040  OD2 ASP B  68      28.896  13.405  -7.849  1.00 10.00      B   
ATOM   4041  C   ASP B  68      33.469  14.008  -6.471  1.00 10.00      B   
ATOM   4042  O   ASP B  68      33.179  14.359  -5.325  1.00 10.00      B   
ATOM   4043  N   GLU B  69      34.680  14.168  -6.985  1.00 10.00      B   
ATOM   4044  HN  GLU B  69      34.860  13.860  -7.899  1.00 10.00      B   
ATOM   4045  CA  GLU B  69      35.746  14.803  -6.223  1.00 10.00      B   
ATOM   4046  CB  GLU B  69      37.117  14.501  -6.833  1.00 10.00      B   
ATOM   4047  CG  GLU B  69      37.523  13.038  -6.741  1.00 10.00      B   
ATOM   4048  CD  GLU B  69      38.843  12.752  -7.428  1.00 10.00      B   
ATOM   4049  OE1 GLU B  69      38.844  12.559  -8.662  1.00 10.00      B   
ATOM   4050  OE2 GLU B  69      39.882  12.709  -6.740  1.00 10.00      B   
ATOM   4051  C   GLU B  69      35.515  16.306  -6.132  1.00 10.00      B   
ATOM   4052  O   GLU B  69      35.273  16.969  -7.143  1.00 10.00      B   
ATOM   4053  N   LEU B  70      35.573  16.833  -4.918  1.00 10.00      B   
ATOM   4054  HN  LEU B  70      35.765  16.249  -4.155  1.00 10.00      B   
ATOM   4055  CA  LEU B  70      35.363  18.255  -4.685  1.00 10.00      B   
ATOM   4056  CB  LEU B  70      35.114  18.527  -3.200  1.00 10.00      B   
ATOM   4057  CG  LEU B  70      33.924  17.797  -2.571  1.00 10.00      B   
ATOM   4058  CD1 LEU B  70      33.803  18.140  -1.096  1.00 10.00      B   
ATOM   4059  CD2 LEU B  70      32.636  18.131  -3.307  1.00 10.00      B   
ATOM   4060  C   LEU B  70      36.549  19.074  -5.179  1.00 10.00      B   
ATOM   4061  O   LEU B  70      37.702  18.653  -5.069  1.00 10.00      B   
ATOM   4062  N   ILE B  71      36.257  20.238  -5.736  1.00 10.00      B   
ATOM   4063  HN  ILE B  71      35.317  20.512  -5.801  1.00 10.00      B   
ATOM   4064  CA  ILE B  71      37.292  21.128  -6.247  1.00 10.00      B   
ATOM   4065  CB  ILE B  71      37.228  21.261  -7.786  1.00 10.00      B   
ATOM   4066  CG1 ILE B  71      37.057  19.887  -8.442  1.00 10.00      B   
ATOM   4067  CG2 ILE B  71      38.483  21.943  -8.309  1.00 10.00      B   
ATOM   4068  CD1 ILE B  71      36.730  19.947  -9.920  1.00 10.00      B   
ATOM   4069  C   ILE B  71      37.145  22.508  -5.618  1.00 10.00      B   
ATOM   4070  O   ILE B  71      36.099  23.141  -5.738  1.00 10.00      B   
ATOM   4071  N   LEU B  72      38.185  22.961  -4.937  1.00 10.00      B   
ATOM   4072  HN  LEU B  72      38.996  22.405  -4.873  1.00 10.00      B   
ATOM   4073  CA  LEU B  72      38.167  24.262  -4.284  1.00 10.00      B   
ATOM   4074  CB  LEU B  72      38.449  24.111  -2.787  1.00 10.00      B   
ATOM   4075  CG  LEU B  72      38.420  25.395  -1.954  1.00 10.00      B   
ATOM   4076  CD1 LEU B  72      37.015  25.978  -1.908  1.00 10.00      B   
ATOM   4077  CD2 LEU B  72      38.939  25.133  -0.549  1.00 10.00      B   
ATOM   4078  C   LEU B  72      39.191  25.193  -4.921  1.00 10.00      B   
ATOM   4079  O   LEU B  72      40.383  25.112  -4.627  1.00 10.00      B   
ATOM   4080  N   ASP B  73      38.716  26.046  -5.823  1.00 10.00      B   
ATOM   4081  HN  ASP B  73      37.760  26.012  -6.047  1.00 10.00      B   
ATOM   4082  CA  ASP B  73      39.565  27.017  -6.514  1.00 10.00      B   
ATOM   4083  CB  ASP B  73      40.080  28.092  -5.547  1.00 10.00      B   
ATOM   4084  CG  ASP B  73      40.619  29.317  -6.261  1.00 10.00      B   
ATOM   4085  OD1 ASP B  73      39.943  29.826  -7.184  1.00 10.00      B   
ATOM   4086  OD2 ASP B  73      41.720  29.785  -5.896  1.00 10.00      B   
ATOM   4087  C   ASP B  73      40.716  26.335  -7.254  1.00 10.00      B   
ATOM   4088  O   ASP B  73      41.887  26.673  -7.067  1.00 10.00      B   
ATOM   4089  N   ASP B  74      40.352  25.352  -8.080  1.00 10.00      B   
ATOM   4090  HN  ASP B  74      39.396  25.140  -8.149  1.00 10.00      B   
ATOM   4091  CA  ASP B  74      41.301  24.572  -8.890  1.00 10.00      B   
ATOM   4092  CB  ASP B  74      42.301  25.444  -9.661  1.00 10.00      B   
ATOM   4093  CG  ASP B  74      41.702  26.133 -10.870  1.00 10.00      B   
ATOM   4094  OD1 ASP B  74      41.058  25.457 -11.701  1.00 10.00      B   
ATOM   4095  OD2 ASP B  74      41.892  27.360 -11.007  1.00 10.00      B   
ATOM   4096  C   ASP B  74      42.032  23.503  -8.080  1.00 10.00      B   
ATOM   4097  O   ASP B  74      42.709  22.645  -8.646  1.00 10.00      B   
ATOM   4098  N   ARG B  75      41.898  23.549  -6.761  1.00 10.00      B   
ATOM   4099  HN  ARG B  75      41.344  24.254  -6.358  1.00 10.00      B   
ATOM   4100  CA  ARG B  75      42.551  22.577  -5.894  1.00 10.00      B   
ATOM   4101  CB  ARG B  75      42.977  23.235  -4.580  1.00 10.00      B   
ATOM   4102  CG  ARG B  75      43.823  24.483  -4.768  1.00 10.00      B   
ATOM   4103  CD  ARG B  75      43.752  25.396  -3.556  1.00 10.00      B   
ATOM   4104  NE  ARG B  75      44.544  24.896  -2.434  1.00 10.00      B   
ATOM   4105  HE  ARG B  75      44.407  23.958  -2.168  1.00 10.00      B   
ATOM   4106  CZ  ARG B  75      45.426  25.636  -1.756  1.00 10.00      B   
ATOM   4107  NH1 ARG B  75      45.628  26.905  -2.093  1.00 10.00      B   
ATOM   4108 HH11 ARG B  75      45.100  27.327  -2.886  1.00 10.00      B   
ATOM   4109 HH12 ARG B  75      46.315  27.485  -1.561  1.00 10.00      B   
ATOM   4110  NH2 ARG B  75      46.108  25.104  -0.745  1.00 10.00      B   
ATOM   4111 HH21 ARG B  75      46.798  25.683  -0.215  1.00 10.00      B   
ATOM   4112 HH22 ARG B  75      45.958  24.104  -0.477  1.00 10.00      B   
ATOM   4113  C   ARG B  75      41.620  21.407  -5.613  1.00 10.00      B   
ATOM   4114  O   ARG B  75      40.524  21.590  -5.082  1.00 10.00      B   
ATOM   4115  N   ARG B  76      42.049  20.210  -5.981  1.00 10.00      B   
ATOM   4116  HN  ARG B  76      42.929  20.129  -6.407  1.00 10.00      B   
ATOM   4117  CA  ARG B  76      41.245  19.015  -5.766  1.00 10.00      B   
ATOM   4118  CB  ARG B  76      41.719  17.867  -6.663  1.00 10.00      B   
ATOM   4119  CG  ARG B  76      41.036  16.538  -6.372  1.00 10.00      B   
ATOM   4120  CD  ARG B  76      41.266  15.526  -7.480  1.00 10.00      B   
ATOM   4121  NE  ARG B  76      42.681  15.217  -7.683  1.00 10.00      B   
ATOM   4122  HE  ARG B  76      43.316  15.971  -7.666  1.00 10.00      B   
ATOM   4123  CZ  ARG B  76      43.154  13.983  -7.867  1.00 10.00      B   
ATOM   4124  NH1 ARG B  76      42.334  12.940  -7.859  1.00 10.00      B   
ATOM   4125 HH11 ARG B  76      41.304  13.072  -7.693  1.00 10.00      B   
ATOM   4126 HH12 ARG B  76      42.710  11.977  -8.015  1.00 10.00      B   
ATOM   4127  NH2 ARG B  76      44.447  13.792  -8.072  1.00 10.00      B   
ATOM   4128 HH21 ARG B  76      44.816  12.826  -8.218  1.00 10.00      B   
ATOM   4129 HH22 ARG B  76      45.103  14.603  -8.088  1.00 10.00      B   
ATOM   4130  C   ARG B  76      41.269  18.590  -4.302  1.00 10.00      B   
ATOM   4131  O   ARG B  76      42.329  18.528  -3.678  1.00 10.00      B   
ATOM   4132  N   VAL B  77      40.094  18.311  -3.759  1.00 10.00      B   
ATOM   4133  HN  VAL B  77      39.281  18.389  -4.311  1.00 10.00      B   
ATOM   4134  CA  VAL B  77      39.968  17.884  -2.372  1.00 10.00      B   
ATOM   4135  CB  VAL B  77      38.779  18.584  -1.675  1.00 10.00      B   
ATOM   4136  CG1 VAL B  77      38.687  18.177  -0.211  1.00 10.00      B   
ATOM   4137  CG2 VAL B  77      38.886  20.096  -1.812  1.00 10.00      B   
ATOM   4138  C   VAL B  77      39.762  16.374  -2.314  1.00 10.00      B   
ATOM   4139  O   VAL B  77      38.782  15.853  -2.847  1.00 10.00      B   
ATOM   4140  N   SER B  78      40.690  15.675  -1.683  1.00 10.00      B   
ATOM   4141  HN  SER B  78      41.453  16.139  -1.281  1.00 10.00      B   
ATOM   4142  CA  SER B  78      40.600  14.232  -1.568  1.00 10.00      B   
ATOM   4143  CB  SER B  78      42.003  13.623  -1.514  1.00 10.00      B   
ATOM   4144  OG  SER B  78      42.806  14.287  -0.549  1.00 10.00      B   
ATOM   4145  HG  SER B  78      42.526  14.010   0.334  1.00 10.00      B   
ATOM   4146  C   SER B  78      39.793  13.827  -0.336  1.00 10.00      B   
ATOM   4147  O   SER B  78      39.986  14.378   0.751  1.00 10.00      B   
ATOM   4148  N   VAL B  79      38.879  12.878  -0.520  1.00 10.00      B   
ATOM   4149  HN  VAL B  79      38.758  12.503  -1.416  1.00 10.00      B   
ATOM   4150  CA  VAL B  79      38.050  12.381   0.571  1.00 10.00      B   
ATOM   4151  CB  VAL B  79      37.122  11.242   0.090  1.00 10.00      B   
ATOM   4152  CG1 VAL B  79      36.150  10.836   1.188  1.00 10.00      B   
ATOM   4153  CG2 VAL B  79      36.371  11.653  -1.167  1.00 10.00      B   
ATOM   4154  C   VAL B  79      38.940  11.856   1.694  1.00 10.00      B   
ATOM   4155  O   VAL B  79      39.741  10.941   1.486  1.00 10.00      B   
ATOM   4156  N   THR B  80      38.806  12.440   2.872  1.00 10.00      B   
ATOM   4157  HN  THR B  80      38.137  13.153   2.981  1.00 10.00      B   
ATOM   4158  CA  THR B  80      39.614  12.043   4.016  1.00 10.00      B   
ATOM   4159  CB  THR B  80      40.171  13.287   4.730  1.00 10.00      B   
ATOM   4160  OG1 THR B  80      39.974  14.440   3.890  1.00 10.00      B   
ATOM   4161  HG1 THR B  80      40.027  14.175   2.961  1.00 10.00      B   
ATOM   4162  CG2 THR B  80      41.657  13.121   5.012  1.00 10.00      B   
ATOM   4163  C   THR B  80      38.799  11.204   4.999  1.00 10.00      B   
ATOM   4164  O   THR B  80      37.599  11.421   5.162  1.00 10.00      B   
ATOM   4165  N   GLY B  81      39.451  10.247   5.648  1.00 10.00      B   
ATOM   4166  HN  GLY B  81      40.410  10.121   5.488  1.00 10.00      B   
ATOM   4167  CA  GLY B  81      38.763   9.396   6.597  1.00 10.00      B   
ATOM   4168  C   GLY B  81      38.991   9.837   8.026  1.00 10.00      B   
ATOM   4169  O   GLY B  81      40.125  10.111   8.422  1.00 10.00      B   
ATOM   4170  N   LEU B  82      37.915   9.925   8.792  1.00 10.00      B   
ATOM   4171  HN  LEU B  82      37.034   9.710   8.410  1.00 10.00      B   
ATOM   4172  CA  LEU B  82      37.994  10.330  10.188  1.00 10.00      B   
ATOM   4173  CB  LEU B  82      37.498  11.772  10.355  1.00 10.00      B   
ATOM   4174  CG  LEU B  82      37.451  12.318  11.788  1.00 10.00      B   
ATOM   4175  CD1 LEU B  82      38.847  12.660  12.287  1.00 10.00      B   
ATOM   4176  CD2 LEU B  82      36.529  13.524  11.877  1.00 10.00      B   
ATOM   4177  C   LEU B  82      37.157   9.393  11.045  1.00 10.00      B   
ATOM   4178  O   LEU B  82      36.009   9.099  10.715  1.00 10.00      B   
ATOM   4179  N   ARG B  83      37.732   8.917  12.134  1.00 10.00      B   
ATOM   4180  HN  ARG B  83      38.655   9.178  12.345  1.00 10.00      B   
ATOM   4181  CA  ARG B  83      37.022   8.015  13.023  1.00 10.00      B   
ATOM   4182  CB  ARG B  83      37.890   6.814  13.395  1.00 10.00      B   
ATOM   4183  CG  ARG B  83      37.130   5.701  14.096  1.00 10.00      B   
ATOM   4184  CD  ARG B  83      37.811   4.360  13.902  1.00 10.00      B   
ATOM   4185  NE  ARG B  83      39.100   4.293  14.583  1.00 10.00      B   
ATOM   4186  HE  ARG B  83      39.180   4.769  15.445  1.00 10.00      B   
ATOM   4187  CZ  ARG B  83      40.160   3.639  14.102  1.00 10.00      B   
ATOM   4188  NH1 ARG B  83      40.081   2.998  12.935  1.00 10.00      B   
ATOM   4189 HH11 ARG B  83      39.187   3.007  12.382  1.00 10.00      B   
ATOM   4190 HH12 ARG B  83      40.908   2.486  12.557  1.00 10.00      B   
ATOM   4191  NH2 ARG B  83      41.293   3.616  14.792  1.00 10.00      B   
ATOM   4192 HH21 ARG B  83      41.362   4.111  15.709  1.00 10.00      B   
ATOM   4193 HH22 ARG B  83      42.121   3.102  14.422  1.00 10.00      B   
ATOM   4194  C   ARG B  83      36.533   8.743  14.272  1.00 10.00      B   
ATOM   4195  O   ARG B  83      37.280   9.496  14.902  1.00 10.00      B   
ATOM   4196  N   ASP B  84      35.275   8.517  14.617  1.00 10.00      B   
ATOM   4197  HN  ASP B  84      34.735   7.893  14.078  1.00 10.00      B   
ATOM   4198  CA  ASP B  84      34.673   9.147  15.781  1.00 10.00      B   
ATOM   4199  CB  ASP B  84      33.242   9.597  15.469  1.00 10.00      B   
ATOM   4200  CG  ASP B  84      32.486  10.066  16.699  1.00 10.00      B   
ATOM   4201  OD1 ASP B  84      32.943  11.030  17.354  1.00 10.00      B   
ATOM   4202  OD2 ASP B  84      31.422   9.485  17.007  1.00 10.00      B   
ATOM   4203  C   ASP B  84      34.678   8.200  16.973  1.00 10.00      B   
ATOM   4204  O   ASP B  84      34.160   7.083  16.897  1.00 10.00      B   
ATOM   4205  N   TYR B  85      35.280   8.645  18.063  1.00 10.00      B   
ATOM   4206  HN  TYR B  85      35.683   9.540  18.055  1.00 10.00      B   
ATOM   4207  CA  TYR B  85      35.353   7.848  19.276  1.00 10.00      B   
ATOM   4208  CB  TYR B  85      36.634   8.179  20.049  1.00 10.00      B   
ATOM   4209  CG  TYR B  85      36.955   7.216  21.170  1.00 10.00      B   
ATOM   4210  CD1 TYR B  85      37.064   5.851  20.932  1.00 10.00      B   
ATOM   4211  CD2 TYR B  85      37.153   7.673  22.466  1.00 10.00      B   
ATOM   4212  CE1 TYR B  85      37.360   4.970  21.953  1.00 10.00      B   
ATOM   4213  CE2 TYR B  85      37.449   6.798  23.492  1.00 10.00      B   
ATOM   4214  CZ  TYR B  85      37.552   5.448  23.231  1.00 10.00      B   
ATOM   4215  OH  TYR B  85      37.850   4.574  24.253  1.00 10.00      B   
ATOM   4216  HH  TYR B  85      37.431   4.879  25.069  1.00 10.00      B   
ATOM   4217  C   TYR B  85      34.117   8.107  20.132  1.00 10.00      B   
ATOM   4218  O   TYR B  85      34.163   8.859  21.108  1.00 10.00      B   
ATOM   4219  N   HIS B  86      33.008   7.500  19.735  1.00 10.00      B   
ATOM   4220  HN  HIS B  86      33.042   6.921  18.942  1.00 10.00      B   
ATOM   4221  CA  HIS B  86      31.744   7.667  20.441  1.00 10.00      B   
ATOM   4222  CB  HIS B  86      30.570   7.398  19.497  1.00 10.00      B   
ATOM   4223  CG  HIS B  86      29.255   7.963  19.951  1.00 10.00      B   
ATOM   4224  ND1 HIS B  86      28.509   8.827  19.181  1.00 10.00      B   
ATOM   4225  HD1 HIS B  86      28.766   9.177  18.297  1.00 10.00      B   
ATOM   4226  CD2 HIS B  86      28.541   7.768  21.088  1.00 10.00      B   
ATOM   4227  CE1 HIS B  86      27.398   9.140  19.821  1.00 10.00      B   
ATOM   4228  NE2 HIS B  86      27.393   8.510  20.979  1.00 10.00      B   
ATOM   4229  HE2 HIS B  86      26.680   8.569  21.656  1.00 10.00      B   
ATOM   4230  C   HIS B  86      31.657   6.744  21.650  1.00 10.00      B   
ATOM   4231  O   HIS B  86      31.908   5.539  21.548  1.00 10.00      B   
ATOM   4232  N   THR B  87      31.295   7.321  22.784  1.00 10.00      B   
ATOM   4233  HN  THR B  87      31.128   8.287  22.794  1.00 10.00      B   
ATOM   4234  CA  THR B  87      31.149   6.574  24.022  1.00 10.00      B   
ATOM   4235  CB  THR B  87      32.109   7.109  25.103  1.00 10.00      B   
ATOM   4236  OG1 THR B  87      32.200   8.538  24.992  1.00 10.00      B   
ATOM   4237  HG1 THR B  87      31.322   8.898  24.823  1.00 10.00      B   
ATOM   4238  CG2 THR B  87      33.493   6.504  24.937  1.00 10.00      B   
ATOM   4239  C   THR B  87      29.712   6.683  24.526  1.00 10.00      B   
ATOM   4240  O   THR B  87      29.287   7.743  24.985  1.00 10.00      B   
ATOM   4241  N   VAL B  88      28.961   5.599  24.402  1.00 10.00      B   
ATOM   4242  HN  VAL B  88      29.350   4.791  24.002  1.00 10.00      B   
ATOM   4243  CA  VAL B  88      27.573   5.573  24.844  1.00 10.00      B   
ATOM   4244  CB  VAL B  88      26.730   4.580  24.007  1.00 10.00      B   
ATOM   4245  CG1 VAL B  88      25.348   4.375  24.613  1.00 10.00      B   
ATOM   4246  CG2 VAL B  88      26.607   5.070  22.574  1.00 10.00      B   
ATOM   4247  C   VAL B  88      27.486   5.203  26.319  1.00 10.00      B   
ATOM   4248  O   VAL B  88      28.082   4.219  26.757  1.00 10.00      B   
ATOM   4249  N   LEU B  89      26.762   6.008  27.082  1.00 10.00      B   
ATOM   4250  HN  LEU B  89      26.324   6.789  26.675  1.00 10.00      B   
ATOM   4251  CA  LEU B  89      26.583   5.758  28.503  1.00 10.00      B   
ATOM   4252  CB  LEU B  89      26.776   7.043  29.318  1.00 10.00      B   
ATOM   4253  CG  LEU B  89      28.213   7.563  29.448  1.00 10.00      B   
ATOM   4254  CD1 LEU B  89      28.587   8.441  28.265  1.00 10.00      B   
ATOM   4255  CD2 LEU B  89      28.392   8.321  30.755  1.00 10.00      B   
ATOM   4256  C   LEU B  89      25.197   5.178  28.749  1.00 10.00      B   
ATOM   4257  O   LEU B  89      24.205   5.676  28.217  1.00 10.00      B   
ATOM   4258  N   GLY B  90      25.128   4.120  29.539  1.00 10.00      B   
ATOM   4259  HN  GLY B  90      25.948   3.766  29.947  1.00 10.00      B   
ATOM   4260  CA  GLY B  90      23.851   3.493  29.817  1.00 10.00      B   
ATOM   4261  C   GLY B  90      23.398   2.597  28.679  1.00 10.00      B   
ATOM   4262  O   GLY B  90      22.229   2.598  28.297  1.00 10.00      B   
ATOM   4263  N   ALA B  91      24.331   1.837  28.124  1.00 10.00      B   
ATOM   4264  HN  ALA B  91      25.251   1.890  28.458  1.00 10.00      B   
ATOM   4265  CA  ALA B  91      24.018   0.926  27.031  1.00 10.00      B   
ATOM   4266  CB  ALA B  91      25.264   0.643  26.211  1.00 10.00      B   
ATOM   4267  C   ALA B  91      23.447  -0.371  27.588  1.00 10.00      B   
ATOM   4268  O   ALA B  91      24.022  -0.963  28.501  1.00 10.00      B   
ATOM   4269  N   ARG B  92      22.316  -0.802  27.043  1.00 10.00      B   
ATOM   4270  HN  ARG B  92      21.916  -0.291  26.308  1.00 10.00      B   
ATOM   4271  CA  ARG B  92      21.657  -2.022  27.499  1.00 10.00      B   
ATOM   4272  CB  ARG B  92      20.353  -2.276  26.736  1.00 10.00      B   
ATOM   4273  CG  ARG B  92      19.255  -1.264  27.021  1.00 10.00      B   
ATOM   4274  CD  ARG B  92      17.873  -1.853  26.775  1.00 10.00      B   
ATOM   4275  NE  ARG B  92      17.640  -2.174  25.367  1.00 10.00      B   
ATOM   4276  HE  ARG B  92      18.430  -2.228  24.780  1.00 10.00      B   
ATOM   4277  CZ  ARG B  92      16.431  -2.393  24.845  1.00 10.00      B   
ATOM   4278  NH1 ARG B  92      15.344  -2.322  25.614  1.00 10.00      B   
ATOM   4279 HH11 ARG B  92      15.430  -2.095  26.630  1.00 10.00      B   
ATOM   4280 HH12 ARG B  92      14.396  -2.493  25.202  1.00 10.00      B   
ATOM   4281  NH2 ARG B  92      16.304  -2.685  23.557  1.00 10.00      B   
ATOM   4282 HH21 ARG B  92      17.145  -2.745  22.942  1.00 10.00      B   
ATOM   4283 HH22 ARG B  92      15.356  -2.858  23.152  1.00 10.00      B   
ATOM   4284  C   ARG B  92      22.572  -3.237  27.399  1.00 10.00      B   
ATOM   4285  O   ARG B  92      23.121  -3.533  26.336  1.00 10.00      B   
ATOM   4286  N   GLU B  93      22.738  -3.925  28.521  1.00 10.00      B   
ATOM   4287  HN  GLU B  93      22.280  -3.626  29.334  1.00 10.00      B   
ATOM   4288  CA  GLU B  93      23.573  -5.115  28.581  1.00 10.00      B   
ATOM   4289  CB  GLU B  93      23.809  -5.503  30.044  1.00 10.00      B   
ATOM   4290  CG  GLU B  93      24.603  -6.784  30.236  1.00 10.00      B   
ATOM   4291  CD  GLU B  93      24.671  -7.209  31.686  1.00 10.00      B   
ATOM   4292  OE1 GLU B  93      23.611  -7.524  32.268  1.00 10.00      B   
ATOM   4293  OE2 GLU B  93      25.786  -7.237  32.252  1.00 10.00      B   
ATOM   4294  C   GLU B  93      22.889  -6.257  27.843  1.00 10.00      B   
ATOM   4295  O   GLU B  93      23.492  -6.938  27.010  1.00 10.00      B   
ATOM   4296  N   ASP B  94      21.619  -6.441  28.151  1.00 10.00      B   
ATOM   4297  HN  ASP B  94      21.202  -5.855  28.814  1.00 10.00      B   
ATOM   4298  CA  ASP B  94      20.813  -7.477  27.533  1.00 10.00      B   
ATOM   4299  CB  ASP B  94      20.212  -8.381  28.617  1.00 10.00      B   
ATOM   4300  CG  ASP B  94      19.697  -9.702  28.085  1.00 10.00      B   
ATOM   4301  OD1 ASP B  94      18.668  -9.709  27.377  1.00 10.00      B   
ATOM   4302  OD2 ASP B  94      20.307 -10.747  28.392  1.00 10.00      B   
ATOM   4303  C   ASP B  94      19.695  -6.819  26.739  1.00 10.00      B   
ATOM   4304  O   ASP B  94      19.339  -5.668  27.004  1.00 10.00      B   
ATOM   4305  N   TYR B  95      19.152  -7.540  25.771  1.00 10.00      B   
ATOM   4306  HN  TYR B  95      19.474  -8.451  25.619  1.00 10.00      B   
ATOM   4307  CA  TYR B  95      18.069  -7.025  24.945  1.00 10.00      B   
ATOM   4308  CB  TYR B  95      17.865  -7.915  23.715  1.00 10.00      B   
ATOM   4309  CG  TYR B  95      19.121  -8.097  22.894  1.00 10.00      B   
ATOM   4310  CD1 TYR B  95      19.785  -9.318  22.858  1.00 10.00      B   
ATOM   4311  CD2 TYR B  95      19.655  -7.042  22.165  1.00 10.00      B   
ATOM   4312  CE1 TYR B  95      20.942  -9.483  22.120  1.00 10.00      B   
ATOM   4313  CE2 TYR B  95      20.811  -7.199  21.423  1.00 10.00      B   
ATOM   4314  CZ  TYR B  95      21.451  -8.420  21.404  1.00 10.00      B   
ATOM   4315  OH  TYR B  95      22.606  -8.580  20.666  1.00 10.00      B   
ATOM   4316  HH  TYR B  95      23.205  -7.842  20.842  1.00 10.00      B   
ATOM   4317  C   TYR B  95      16.788  -6.935  25.767  1.00 10.00      B   
ATOM   4318  O   TYR B  95      15.926  -6.089  25.517  1.00 10.00      B   
ATOM   4319  N   ARG B  96      16.681  -7.808  26.761  1.00 10.00      B   
ATOM   4320  HN  ARG B  96      17.413  -8.453  26.912  1.00 10.00      B   
ATOM   4321  CA  ARG B  96      15.525  -7.833  27.642  1.00 10.00      B   
ATOM   4322  CB  ARG B  96      14.824  -9.193  27.583  1.00 10.00      B   
ATOM   4323  CG  ARG B  96      13.513  -9.243  28.354  1.00 10.00      B   
ATOM   4324  CD  ARG B  96      13.246 -10.633  28.911  1.00 10.00      B   
ATOM   4325  NE  ARG B  96      13.149 -11.640  27.859  1.00 10.00      B   
ATOM   4326  HE  ARG B  96      13.891 -11.691  27.214  1.00 10.00      B   
ATOM   4327  CZ  ARG B  96      12.128 -12.483  27.727  1.00 10.00      B   
ATOM   4328  NH1 ARG B  96      11.116 -12.443  28.585  1.00 10.00      B   
ATOM   4329 HH11 ARG B  96      10.315 -13.106  28.482  1.00 10.00      B   
ATOM   4330 HH12 ARG B  96      11.117 -11.752  29.364  1.00 10.00      B   
ATOM   4331  NH2 ARG B  96      12.123 -13.368  26.740  1.00 10.00      B   
ATOM   4332 HH21 ARG B  96      12.917 -13.406  26.064  1.00 10.00      B   
ATOM   4333 HH22 ARG B  96      11.321 -14.029  26.631  1.00 10.00      B   
ATOM   4334  C   ARG B  96      15.961  -7.530  29.070  1.00 10.00      B   
ATOM   4335  O   ARG B  96      16.489  -8.400  29.767  1.00 10.00      B   
ATOM   4336  N   GLY B  97      15.762  -6.293  29.494  1.00 10.00      B   
ATOM   4337  HN  GLY B  97      15.352  -5.634  28.890  1.00 10.00      B   
ATOM   4338  CA  GLY B  97      16.145  -5.903  30.834  1.00 10.00      B   
ATOM   4339  C   GLY B  97      16.496  -4.433  30.919  1.00 10.00      B   
ATOM   4340  O   GLY B  97      16.746  -3.790  29.899  1.00 10.00      B   
ATOM   4341  N   LEU B  98      16.517  -3.902  32.133  1.00 10.00      B   
ATOM   4342  HN  LEU B  98      16.310  -4.468  32.907  1.00 10.00      B   
ATOM   4343  CA  LEU B  98      16.833  -2.495  32.348  1.00 10.00      B   
ATOM   4344  CB  LEU B  98      16.003  -1.926  33.504  1.00 10.00      B   
ATOM   4345  CG  LEU B  98      14.482  -1.980  33.330  1.00 10.00      B   
ATOM   4346  CD1 LEU B  98      13.775  -1.396  34.542  1.00 10.00      B   
ATOM   4347  CD2 LEU B  98      14.064  -1.249  32.067  1.00 10.00      B   
ATOM   4348  C   LEU B  98      18.322  -2.290  32.613  1.00 10.00      B   
ATOM   4349  O   LEU B  98      18.830  -1.170  32.512  1.00 10.00      B   
ATOM   4350  N   LYS B  99      19.012  -3.378  32.947  1.00 10.00      B   
ATOM   4351  HN  LYS B  99      18.543  -4.235  33.007  1.00 10.00      B   
ATOM   4352  CA  LYS B  99      20.445  -3.334  33.232  1.00 10.00      B   
ATOM   4353  CB  LYS B  99      20.985  -4.730  33.529  1.00 10.00      B   
ATOM   4354  CG  LYS B  99      20.549  -5.302  34.863  1.00 10.00      B   
ATOM   4355  CD  LYS B  99      21.203  -6.646  35.105  1.00 10.00      B   
ATOM   4356  CE  LYS B  99      20.828  -7.211  36.460  1.00 10.00      B   
ATOM   4357  NZ  LYS B  99      21.481  -8.520  36.707  1.00 10.00      B   
ATOM   4358  HZ1 LYS B  99      21.249  -8.862  37.662  1.00 10.00      B   
ATOM   4359  HZ2 LYS B  99      22.512  -8.428  36.624  1.00 10.00      B   
ATOM   4360  HZ3 LYS B  99      21.154  -9.220  36.013  1.00 10.00      B   
ATOM   4361  C   LYS B  99      21.229  -2.722  32.078  1.00 10.00      B   
ATOM   4362  O   LYS B  99      21.082  -3.126  30.921  1.00 10.00      B   
ATOM   4363  N   SER B 100      22.059  -1.750  32.400  1.00 10.00      B   
ATOM   4364  HN  SER B 100      22.133  -1.474  33.339  1.00 10.00      B   
ATOM   4365  CA  SER B 100      22.865  -1.080  31.405  1.00 10.00      B   
ATOM   4366  CB  SER B 100      22.314   0.325  31.146  1.00 10.00      B   
ATOM   4367  OG  SER B 100      21.205   0.604  31.988  1.00 10.00      B   
ATOM   4368  HG  SER B 100      20.653  -0.184  32.061  1.00 10.00      B   
ATOM   4369  C   SER B 100      24.324  -1.006  31.845  1.00 10.00      B   
ATOM   4370  O   SER B 100      24.632  -1.098  33.033  1.00 10.00      B   
ATOM   4371  N   HIS B 101      25.214  -0.865  30.876  1.00 10.00      B   
ATOM   4372  HN  HIS B 101      24.899  -0.819  29.945  1.00 10.00      B   
ATOM   4373  CA  HIS B 101      26.639  -0.758  31.150  1.00 10.00      B   
ATOM   4374  CB  HIS B 101      27.456  -1.234  29.944  1.00 10.00      B   
ATOM   4375  CG  HIS B 101      27.403  -2.708  29.684  1.00 10.00      B   
ATOM   4376  ND1 HIS B 101      27.917  -3.649  30.550  1.00 10.00      B   
ATOM   4377  HD1 HIS B 101      28.355  -3.461  31.412  1.00 10.00      B   
ATOM   4378  CD2 HIS B 101      26.906  -3.400  28.632  1.00 10.00      B   
ATOM   4379  CE1 HIS B 101      27.740  -4.854  30.040  1.00 10.00      B   
ATOM   4380  NE2 HIS B 101      27.129  -4.729  28.879  1.00 10.00      B   
ATOM   4381  HE2 HIS B 101      26.890  -5.472  28.280  1.00 10.00      B   
ATOM   4382  C   HIS B 101      26.983   0.695  31.420  1.00 10.00      B   
ATOM   4383  O   HIS B 101      26.251   1.592  30.989  1.00 10.00      B   
ATOM   4384  N   GLU B 102      28.089   0.923  32.123  1.00 10.00      B   
ATOM   4385  HN  GLU B 102      28.613   0.159  32.451  1.00 10.00      B   
ATOM   4386  CA  GLU B 102      28.537   2.278  32.426  1.00 10.00      B   
ATOM   4387  CB  GLU B 102      29.871   2.239  33.182  1.00 10.00      B   
ATOM   4388  CG  GLU B 102      30.413   3.606  33.575  1.00 10.00      B   
ATOM   4389  CD  GLU B 102      29.839   4.121  34.879  1.00 10.00      B   
ATOM   4390  OE1 GLU B 102      30.585   4.764  35.649  1.00 10.00      B   
ATOM   4391  OE2 GLU B 102      28.644   3.886  35.146  1.00 10.00      B   
ATOM   4392  C   GLU B 102      28.706   3.057  31.127  1.00 10.00      B   
ATOM   4393  O   GLU B 102      28.045   4.071  30.898  1.00 10.00      B   
ATOM   4394  N   THR B 103      29.578   2.554  30.269  1.00 10.00      B   
ATOM   4395  HN  THR B 103      30.067   1.741  30.509  1.00 10.00      B   
ATOM   4396  CA  THR B 103      29.833   3.177  28.987  1.00 10.00      B   
ATOM   4397  CB  THR B 103      30.644   4.489  29.123  1.00 10.00      B   
ATOM   4398  OG1 THR B 103      30.728   5.149  27.852  1.00 10.00      B   
ATOM   4399  HG1 THR B 103      29.854   5.176  27.446  1.00 10.00      B   
ATOM   4400  CG2 THR B 103      32.046   4.225  29.658  1.00 10.00      B   
ATOM   4401  C   THR B 103      30.537   2.201  28.048  1.00 10.00      B   
ATOM   4402  O   THR B 103      31.356   1.380  28.482  1.00 10.00      B   
ATOM   4403  N   ILE B 104      30.175   2.259  26.776  1.00 10.00      B   
ATOM   4404  HN  ILE B 104      29.488   2.909  26.504  1.00 10.00      B   
ATOM   4405  CA  ILE B 104      30.772   1.400  25.767  1.00 10.00      B   
ATOM   4406  CB  ILE B 104      29.721   0.520  25.054  1.00 10.00      B   
ATOM   4407  CG1 ILE B 104      28.654   1.381  24.371  1.00 10.00      B   
ATOM   4408  CG2 ILE B 104      29.081  -0.449  26.038  1.00 10.00      B   
ATOM   4409  CD1 ILE B 104      27.818   0.630  23.356  1.00 10.00      B   
ATOM   4410  C   ILE B 104      31.502   2.250  24.740  1.00 10.00      B   
ATOM   4411  O   ILE B 104      31.167   3.418  24.541  1.00 10.00      B   
ATOM   4412  N   GLN B 105      32.495   1.672  24.090  1.00 10.00      B   
ATOM   4413  HN  GLN B 105      32.718   0.737  24.282  1.00 10.00      B   
ATOM   4414  CA  GLN B 105      33.264   2.397  23.094  1.00 10.00      B   
ATOM   4415  CB  GLN B 105      34.764   2.299  23.384  1.00 10.00      B   
ATOM   4416  CG  GLN B 105      35.192   2.983  24.673  1.00 10.00      B   
ATOM   4417  CD  GLN B 105      34.948   2.133  25.904  1.00 10.00      B   
ATOM   4418  OE1 GLN B 105      35.017   0.905  25.849  1.00 10.00      B   
ATOM   4419  NE2 GLN B 105      34.655   2.777  27.021  1.00 10.00      B   
ATOM   4420 HE21 GLN B 105      34.608   3.759  26.995  1.00 10.00      B   
ATOM   4421 HE22 GLN B 105      34.509   2.251  27.834  1.00 10.00      B   
ATOM   4422  C   GLN B 105      32.957   1.889  21.694  1.00 10.00      B   
ATOM   4423  O   GLN B 105      33.061   0.692  21.419  1.00 10.00      B   
ATOM   4424  N   THR B 106      32.567   2.800  20.817  1.00 10.00      B   
ATOM   4425  HN  THR B 106      32.500   3.739  21.099  1.00 10.00      B   
ATOM   4426  CA  THR B 106      32.248   2.443  19.443  1.00 10.00      B   
ATOM   4427  CB  THR B 106      30.767   2.710  19.110  1.00 10.00      B   
ATOM   4428  OG1 THR B 106      30.361   3.968  19.671  1.00 10.00      B   
ATOM   4429  HG1 THR B 106      31.120   4.386  20.100  1.00 10.00      B   
ATOM   4430  CG2 THR B 106      29.878   1.603  19.652  1.00 10.00      B   
ATOM   4431  C   THR B 106      33.124   3.211  18.464  1.00 10.00      B   
ATOM   4432  O   THR B 106      33.064   4.439  18.396  1.00 10.00      B   
ATOM   4433  N   TRP B 107      33.933   2.484  17.714  1.00 10.00      B   
ATOM   4434  HN  TRP B 107      33.928   1.509  17.810  1.00 10.00      B   
ATOM   4435  CA  TRP B 107      34.817   3.090  16.738  1.00 10.00      B   
ATOM   4436  CB  TRP B 107      36.115   2.287  16.619  1.00 10.00      B   
ATOM   4437  CG  TRP B 107      36.938   2.271  17.870  1.00 10.00      B   
ATOM   4438  CD1 TRP B 107      37.979   3.100  18.174  1.00 10.00      B   
ATOM   4439  CD2 TRP B 107      36.794   1.383  18.987  1.00 10.00      B   
ATOM   4440  NE1 TRP B 107      38.494   2.782  19.405  1.00 10.00      B   
ATOM   4441  HE1 TRP B 107      39.250   3.235  19.843  1.00 10.00      B   
ATOM   4442  CE2 TRP B 107      37.783   1.733  19.926  1.00 10.00      B   
ATOM   4443  CE3 TRP B 107      35.925   0.326  19.284  1.00 10.00      B   
ATOM   4444  CZ2 TRP B 107      37.928   1.066  21.140  1.00 10.00      B   
ATOM   4445  CZ3 TRP B 107      36.071  -0.334  20.490  1.00 10.00      B   
ATOM   4446  CH2 TRP B 107      37.064   0.039  21.404  1.00 10.00      B   
ATOM   4447  C   TRP B 107      34.120   3.161  15.389  1.00 10.00      B   
ATOM   4448  O   TRP B 107      34.121   2.197  14.627  1.00 10.00      B   
ATOM   4449  N   ARG B 108      33.503   4.296  15.115  1.00 10.00      B   
ATOM   4450  HN  ARG B 108      33.537   5.028  15.771  1.00 10.00      B   
ATOM   4451  CA  ARG B 108      32.790   4.494  13.858  1.00 10.00      B   
ATOM   4452  CB  ARG B 108      31.389   5.049  14.110  1.00 10.00      B   
ATOM   4453  CG  ARG B 108      31.324   6.129  15.177  1.00 10.00      B   
ATOM   4454  CD  ARG B 108      30.371   5.739  16.294  1.00 10.00      B   
ATOM   4455  NE  ARG B 108      29.024   5.471  15.797  1.00 10.00      B   
ATOM   4456  HE  ARG B 108      28.818   5.758  14.875  1.00 10.00      B   
ATOM   4457  CZ  ARG B 108      28.075   4.855  16.502  1.00 10.00      B   
ATOM   4458  NH1 ARG B 108      28.317   4.441  17.741  1.00 10.00      B   
ATOM   4459 HH11 ARG B 108      27.569   3.961  18.287  1.00 10.00      B   
ATOM   4460 HH12 ARG B 108      29.255   4.585  18.173  1.00 10.00      B   
ATOM   4461  NH2 ARG B 108      26.875   4.664  15.969  1.00 10.00      B   
ATOM   4462 HH21 ARG B 108      26.125   4.185  16.513  1.00 10.00      B   
ATOM   4463 HH22 ARG B 108      26.674   4.990  14.996  1.00 10.00      B   
ATOM   4464  C   ARG B 108      33.574   5.413  12.935  1.00 10.00      B   
ATOM   4465  O   ARG B 108      34.042   6.472  13.350  1.00 10.00      B   
ATOM   4466  N   GLU B 109      33.721   5.006  11.687  1.00 10.00      B   
ATOM   4467  HN  GLU B 109      33.308   4.160  11.405  1.00 10.00      B   
ATOM   4468  CA  GLU B 109      34.473   5.787  10.722  1.00 10.00      B   
ATOM   4469  CB  GLU B 109      35.424   4.882   9.941  1.00 10.00      B   
ATOM   4470  CG  GLU B 109      36.044   3.779  10.786  1.00 10.00      B   
ATOM   4471  CD  GLU B 109      37.342   3.260  10.215  1.00 10.00      B   
ATOM   4472  OE1 GLU B 109      37.513   3.310   8.979  1.00 10.00      B   
ATOM   4473  OE2 GLU B 109      38.200   2.805  11.001  1.00 10.00      B   
ATOM   4474  C   GLU B 109      33.552   6.559   9.783  1.00 10.00      B   
ATOM   4475  O   GLU B 109      32.527   6.041   9.335  1.00 10.00      B   
ATOM   4476  N   TYR B 110      33.919   7.806   9.508  1.00 10.00      B   
ATOM   4477  HN  TYR B 110      34.749   8.157   9.908  1.00 10.00      B   
ATOM   4478  CA  TYR B 110      33.146   8.675   8.630  1.00 10.00      B   
ATOM   4479  CB  TYR B 110      32.450   9.776   9.447  1.00 10.00      B   
ATOM   4480  CG  TYR B 110      31.469   9.287  10.491  1.00 10.00      B   
ATOM   4481  CD1 TYR B 110      31.892   8.949  11.770  1.00 10.00      B   
ATOM   4482  CD2 TYR B 110      30.115   9.176  10.201  1.00 10.00      B   
ATOM   4483  CE1 TYR B 110      30.996   8.514  12.727  1.00 10.00      B   
ATOM   4484  CE2 TYR B 110      29.212   8.740  11.152  1.00 10.00      B   
ATOM   4485  CZ  TYR B 110      29.657   8.410  12.413  1.00 10.00      B   
ATOM   4486  OH  TYR B 110      28.761   7.978  13.368  1.00 10.00      B   
ATOM   4487  HH  TYR B 110      28.909   8.466  14.188  1.00 10.00      B   
ATOM   4488  C   TYR B 110      34.067   9.331   7.605  1.00 10.00      B   
ATOM   4489  O   TYR B 110      35.162   9.786   7.945  1.00 10.00      B   
ATOM   4490  N   LEU B 111      33.636   9.372   6.353  1.00 10.00      B   
ATOM   4491  HN  LEU B 111      32.761   8.977   6.130  1.00 10.00      B   
ATOM   4492  CA  LEU B 111      34.427   9.995   5.301  1.00 10.00      B   
ATOM   4493  CB  LEU B 111      34.227   9.284   3.961  1.00 10.00      B   
ATOM   4494  CG  LEU B 111      34.811   7.871   3.846  1.00 10.00      B   
ATOM   4495  CD1 LEU B 111      34.716   7.368   2.414  1.00 10.00      B   
ATOM   4496  CD2 LEU B 111      36.254   7.833   4.330  1.00 10.00      B   
ATOM   4497  C   LEU B 111      34.070  11.473   5.191  1.00 10.00      B   
ATOM   4498  O   LEU B 111      32.898  11.826   5.092  1.00 10.00      B   
ATOM   4499  N   CYS B 112      35.079  12.328   5.215  1.00 10.00      B   
ATOM   4500  HN  CYS B 112      36.000  11.982   5.258  1.00 10.00      B   
ATOM   4501  CA  CYS B 112      34.868  13.766   5.151  1.00 10.00      B   
ATOM   4502  CB  CYS B 112      35.744  14.466   6.193  1.00 10.00      B   
ATOM   4503  SG  CYS B 112      35.896  13.567   7.755  1.00 10.00      B   
ATOM   4504  HG  CYS B 112      35.462  12.330   7.554  1.00 10.00      B   
ATOM   4505  C   CYS B 112      35.166  14.317   3.761  1.00 10.00      B   
ATOM   4506  O   CYS B 112      36.074  13.835   3.076  1.00 10.00      B   
ATOM   4507  N   ASP B 113      34.378  15.320   3.359  1.00 10.00      B   
ATOM   4508  HN  ASP B 113      33.660  15.617   3.957  1.00 10.00      B   
ATOM   4509  CA  ASP B 113      34.529  15.985   2.060  1.00 10.00      B   
ATOM   4510  CB  ASP B 113      35.886  16.688   1.930  1.00 10.00      B   
ATOM   4511  CG  ASP B 113      36.039  17.861   2.877  1.00 10.00      B   
ATOM   4512  OD1 ASP B 113      35.375  18.898   2.664  1.00 10.00      B   
ATOM   4513  OD2 ASP B 113      36.827  17.755   3.842  1.00 10.00      B   
ATOM   4514  C   ASP B 113      34.313  15.017   0.906  1.00 10.00      B   
ATOM   4515  O   ASP B 113      35.249  14.668   0.187  1.00 10.00      B   
ATOM   4516  N   ALA B 114      33.072  14.592   0.725  1.00 10.00      B   
ATOM   4517  HN  ALA B 114      32.359  14.921   1.311  1.00 10.00      B   
ATOM   4518  CA  ALA B 114      32.748  13.654  -0.334  1.00 10.00      B   
ATOM   4519  CB  ALA B 114      32.678  12.240   0.220  1.00 10.00      B   
ATOM   4520  C   ALA B 114      31.442  14.011  -1.029  1.00 10.00      B   
ATOM   4521  O   ALA B 114      30.586  14.702  -0.469  1.00 10.00      B   
ATOM   4522  N   SER B 115      31.312  13.534  -2.254  1.00 10.00      B   
ATOM   4523  HN  SER B 115      32.048  13.007  -2.635  1.00 10.00      B   
ATOM   4524  CA  SER B 115      30.131  13.748  -3.066  1.00 10.00      B   
ATOM   4525  CB  SER B 115      30.258  15.052  -3.857  1.00 10.00      B   
ATOM   4526  OG  SER B 115      28.984  15.566  -4.210  1.00 10.00      B   
ATOM   4527  HG  SER B 115      28.988  15.809  -5.145  1.00 10.00      B   
ATOM   4528  C   SER B 115      30.004  12.564  -4.016  1.00 10.00      B   
ATOM   4529  O   SER B 115      31.011  12.074  -4.530  1.00 10.00      B   
ATOM   4530  N   PHE B 116      28.789  12.084  -4.231  1.00 10.00      B   
ATOM   4531  HN  PHE B 116      28.017  12.511  -3.797  1.00 10.00      B   
ATOM   4532  CA  PHE B 116      28.581  10.936  -5.108  1.00 10.00      B   
ATOM   4533  CB  PHE B 116      28.460   9.649  -4.282  1.00 10.00      B   
ATOM   4534  CG  PHE B 116      29.736   9.213  -3.618  1.00 10.00      B   
ATOM   4535  CD1 PHE B 116      29.972   9.507  -2.286  1.00 10.00      B   
ATOM   4536  CD2 PHE B 116      30.698   8.510  -4.324  1.00 10.00      B   
ATOM   4537  CE1 PHE B 116      31.143   9.110  -1.671  1.00 10.00      B   
ATOM   4538  CE2 PHE B 116      31.872   8.109  -3.715  1.00 10.00      B   
ATOM   4539  CZ  PHE B 116      32.094   8.411  -2.386  1.00 10.00      B   
ATOM   4540  C   PHE B 116      27.338  11.097  -5.970  1.00 10.00      B   
ATOM   4541  O   PHE B 116      26.281  11.478  -5.475  1.00 10.00      B   
ATOM   4542  N   THR B 117      27.472  10.813  -7.255  1.00 10.00      B   
ATOM   4543  HN  THR B 117      28.354  10.541  -7.597  1.00 10.00      B   
ATOM   4544  CA  THR B 117      26.351  10.896  -8.180  1.00 10.00      B   
ATOM   4545  CB  THR B 117      26.830  11.323  -9.577  1.00 10.00      B   
ATOM   4546  OG1 THR B 117      28.254  11.481  -9.559  1.00 10.00      B   
ATOM   4547  HG1 THR B 117      28.494  12.148  -8.892  1.00 10.00      B   
ATOM   4548  CG2 THR B 117      26.180  12.633  -9.985  1.00 10.00      B   
ATOM   4549  C   THR B 117      25.705   9.521  -8.284  1.00 10.00      B   
ATOM   4550  O   THR B 117      26.405   8.526  -8.446  1.00 10.00      B   
ATOM   4551  N   VAL B 118      24.387   9.455  -8.183  1.00 10.00      B   
ATOM   4552  HN  VAL B 118      23.864  10.284  -8.071  1.00 10.00      B   
ATOM   4553  CA  VAL B 118      23.693   8.175  -8.246  1.00 10.00      B   
ATOM   4554  CB  VAL B 118      22.942   7.868  -6.931  1.00 10.00      B   
ATOM   4555  CG1 VAL B 118      22.412   6.441  -6.936  1.00 10.00      B   
ATOM   4556  CG2 VAL B 118      23.835   8.106  -5.721  1.00 10.00      B   
ATOM   4557  C   VAL B 118      22.703   8.114  -9.405  1.00 10.00      B   
ATOM   4558  O   VAL B 118      21.752   8.894  -9.464  1.00 10.00      B   
ATOM   4559  N   ALA B 119      22.945   7.193 -10.325  1.00 10.00      B   
ATOM   4560  HN  ALA B 119      23.748   6.632 -10.236  1.00 10.00      B   
ATOM   4561  CA  ALA B 119      22.064   6.989 -11.469  1.00 10.00      B   
ATOM   4562  CB  ALA B 119      22.872   6.839 -12.750  1.00 10.00      B   
ATOM   4563  C   ALA B 119      21.218   5.745 -11.225  1.00 10.00      B   
ATOM   4564  O   ALA B 119      21.722   4.623 -11.285  1.00 10.00      B   
ATOM   4565  N   LEU B 120      19.944   5.948 -10.929  1.00 10.00      B   
ATOM   4566  HN  LEU B 120      19.600   6.868 -10.904  1.00 10.00      B   
ATOM   4567  CA  LEU B 120      19.039   4.841 -10.651  1.00 10.00      B   
ATOM   4568  CB  LEU B 120      18.171   5.166  -9.429  1.00 10.00      B   
ATOM   4569  CG  LEU B 120      17.033   4.190  -9.111  1.00 10.00      B   
ATOM   4570  CD1 LEU B 120      16.985   3.897  -7.623  1.00 10.00      B   
ATOM   4571  CD2 LEU B 120      15.697   4.746  -9.584  1.00 10.00      B   
ATOM   4572  C   LEU B 120      18.160   4.510 -11.852  1.00 10.00      B   
ATOM   4573  O   LEU B 120      17.707   5.404 -12.575  1.00 10.00      B   
ATOM   4574  N   TRP B 121      17.924   3.220 -12.052  1.00 10.00      B   
ATOM   4575  HN  TRP B 121      18.325   2.562 -11.443  1.00 10.00      B   
ATOM   4576  CA  TRP B 121      17.084   2.749 -13.140  1.00 10.00      B   
ATOM   4577  CB  TRP B 121      17.915   2.330 -14.361  1.00 10.00      B   
ATOM   4578  CG  TRP B 121      18.785   1.119 -14.171  1.00 10.00      B   
ATOM   4579  CD1 TRP B 121      18.405  -0.189 -14.273  1.00 10.00      B   
ATOM   4580  CD2 TRP B 121      20.186   1.104 -13.874  1.00 10.00      B   
ATOM   4581  NE1 TRP B 121      19.477  -1.014 -14.049  1.00 10.00      B   
ATOM   4582  HE1 TRP B 121      19.456  -1.995 -14.062  1.00 10.00      B   
ATOM   4583  CE2 TRP B 121      20.582  -0.246 -13.802  1.00 10.00      B   
ATOM   4584  CE3 TRP B 121      21.143   2.100 -13.657  1.00 10.00      B   
ATOM   4585  CZ2 TRP B 121      21.891  -0.625 -13.525  1.00 10.00      B   
ATOM   4586  CZ3 TRP B 121      22.440   1.720 -13.384  1.00 10.00      B   
ATOM   4587  CH2 TRP B 121      22.803   0.370 -13.320  1.00 10.00      B   
ATOM   4588  C   TRP B 121      16.177   1.618 -12.665  1.00 10.00      B   
ATOM   4589  O   TRP B 121      16.363   1.080 -11.570  1.00 10.00      B   
ATOM   4590  N   LEU B 122      15.203   1.266 -13.488  1.00 10.00      B   
ATOM   4591  HN  LEU B 122      15.118   1.725 -14.351  1.00 10.00      B   
ATOM   4592  CA  LEU B 122      14.260   0.213 -13.156  1.00 10.00      B   
ATOM   4593  CB  LEU B 122      12.858   0.584 -13.644  1.00 10.00      B   
ATOM   4594  CG  LEU B 122      12.234   1.842 -13.037  1.00 10.00      B   
ATOM   4595  CD1 LEU B 122      10.925   2.175 -13.732  1.00 10.00      B   
ATOM   4596  CD2 LEU B 122      12.020   1.670 -11.541  1.00 10.00      B   
ATOM   4597  C   LEU B 122      14.679  -1.115 -13.767  1.00 10.00      B   
ATOM   4598  O   LEU B 122      15.197  -1.163 -14.886  1.00 10.00      B   
ATOM   4599  N   THR B 123      14.450  -2.188 -13.027  1.00 10.00      B   
ATOM   4600  HN  THR B 123      14.039  -2.077 -12.140  1.00 10.00      B   
ATOM   4601  CA  THR B 123      14.785  -3.523 -13.487  1.00 10.00      B   
ATOM   4602  CB  THR B 123      14.882  -4.503 -12.297  1.00 10.00      B   
ATOM   4603  OG1 THR B 123      13.620  -4.563 -11.614  1.00 10.00      B   
ATOM   4604  HG1 THR B 123      13.740  -4.977 -10.747  1.00 10.00      B   
ATOM   4605  CG2 THR B 123      15.964  -4.061 -11.324  1.00 10.00      B   
ATOM   4606  C   THR B 123      13.707  -4.017 -14.450  1.00 10.00      B   
ATOM   4607  O   THR B 123      12.639  -3.413 -14.547  1.00 10.00      B   
ATOM   4608  N   PRO B 124      13.957  -5.120 -15.176  1.00 10.00      B   
ATOM   4609  CA  PRO B 124      12.980  -5.682 -16.118  1.00 10.00      B   
ATOM   4610  CB  PRO B 124      13.792  -6.731 -16.883  1.00 10.00      B   
ATOM   4611  CG  PRO B 124      14.870  -7.130 -15.937  1.00 10.00      B   
ATOM   4612  CD  PRO B 124      15.216  -5.892 -15.160  1.00 10.00      B   
ATOM   4613  C   PRO B 124      11.799  -6.344 -15.402  1.00 10.00      B   
ATOM   4614  O   PRO B 124      10.921  -6.926 -16.041  1.00 10.00      B   
ATOM   4615  N   HIS B 125      11.791  -6.264 -14.075  1.00 10.00      B   
ATOM   4616  HN  HIS B 125      12.521  -5.789 -13.623  1.00 10.00      B   
ATOM   4617  CA  HIS B 125      10.724  -6.846 -13.271  1.00 10.00      B   
ATOM   4618  CB  HIS B 125      11.213  -8.112 -12.554  1.00 10.00      B   
ATOM   4619  CG  HIS B 125      11.473  -9.274 -13.464  1.00 10.00      B   
ATOM   4620  ND1 HIS B 125      10.487  -9.885 -14.207  1.00 10.00      B   
ATOM   4621  HD1 HIS B 125       9.531  -9.638 -14.209  1.00 10.00      B   
ATOM   4622  CD2 HIS B 125      12.621  -9.934 -13.753  1.00 10.00      B   
ATOM   4623  CE1 HIS B 125      11.015 -10.868 -14.912  1.00 10.00      B   
ATOM   4624  NE2 HIS B 125      12.307 -10.919 -14.653  1.00 10.00      B   
ATOM   4625  HE2 HIS B 125      12.942 -11.567 -15.042  1.00 10.00      B   
ATOM   4626  C   HIS B 125      10.234  -5.830 -12.250  1.00 10.00      B   
ATOM   4627  O   HIS B 125       9.673  -6.189 -11.214  1.00 10.00      B   
ATOM   4628  N   ALA B 126      10.451  -4.556 -12.558  1.00 10.00      B   
ATOM   4629  HN  ALA B 126      10.888  -4.339 -13.410  1.00 10.00      B   
ATOM   4630  CA  ALA B 126      10.049  -3.473 -11.673  1.00 10.00      B   
ATOM   4631  CB  ALA B 126      10.514  -2.134 -12.222  1.00 10.00      B   
ATOM   4632  C   ALA B 126       8.541  -3.463 -11.453  1.00 10.00      B   
ATOM   4633  O   ALA B 126       7.766  -3.330 -12.401  1.00 10.00      B   
ATOM   4634  N   THR B 127       8.135  -3.617 -10.201  1.00 10.00      B   
ATOM   4635  HN  THR B 127       8.803  -3.740  -9.491  1.00 10.00      B   
ATOM   4636  CA  THR B 127       6.725  -3.619  -9.840  1.00 10.00      B   
ATOM   4637  CB  THR B 127       6.474  -4.609  -8.684  1.00 10.00      B   
ATOM   4638  OG1 THR B 127       7.466  -5.650  -8.735  1.00 10.00      B   
ATOM   4639  HG1 THR B 127       7.837  -5.692  -9.625  1.00 10.00      B   
ATOM   4640  CG2 THR B 127       5.095  -5.236  -8.811  1.00 10.00      B   
ATOM   4641  C   THR B 127       6.290  -2.211  -9.425  1.00 10.00      B   
ATOM   4642  O   THR B 127       5.187  -1.999  -8.917  1.00 10.00      B   
ATOM   4643  N   MET B 128       7.172  -1.254  -9.663  1.00 10.00      B   
ATOM   4644  HN  MET B 128       8.018  -1.491 -10.091  1.00 10.00      B   
ATOM   4645  CA  MET B 128       6.926   0.139  -9.335  1.00 10.00      B   
ATOM   4646  CB  MET B 128       7.391   0.436  -7.904  1.00 10.00      B   
ATOM   4647  CG  MET B 128       7.124   1.856  -7.431  1.00 10.00      B   
ATOM   4648  SD  MET B 128       7.192   2.021  -5.634  1.00 10.00      B   
ATOM   4649  CE  MET B 128       8.852   1.436  -5.298  1.00 10.00      B   
ATOM   4650  C   MET B 128       7.671   1.015 -10.332  1.00 10.00      B   
ATOM   4651  O   MET B 128       8.818   0.732 -10.673  1.00 10.00      B   
ATOM   4652  N   VAL B 129       7.012   2.056 -10.815  1.00 10.00      B   
ATOM   4653  HN  VAL B 129       6.089   2.232 -10.503  1.00 10.00      B   
ATOM   4654  CA  VAL B 129       7.619   2.956 -11.787  1.00 10.00      B   
ATOM   4655  CB  VAL B 129       6.593   3.484 -12.821  1.00 10.00      B   
ATOM   4656  CG1 VAL B 129       7.232   3.610 -14.199  1.00 10.00      B   
ATOM   4657  CG2 VAL B 129       5.366   2.586 -12.889  1.00 10.00      B   
ATOM   4658  C   VAL B 129       8.314   4.127 -11.091  1.00 10.00      B   
ATOM   4659  O   VAL B 129       8.359   4.196  -9.859  1.00 10.00      B   
ATOM   4660  N   ILE B 130       8.838   5.056 -11.883  1.00 10.00      B   
ATOM   4661  HN  ILE B 130       8.738   4.965 -12.854  1.00 10.00      B   
ATOM   4662  CA  ILE B 130       9.548   6.213 -11.354  1.00 10.00      B   
ATOM   4663  CB  ILE B 130      10.439   6.865 -12.428  1.00 10.00      B   
ATOM   4664  CG1 ILE B 130       9.611   7.256 -13.657  1.00 10.00      B   
ATOM   4665  CG2 ILE B 130      11.570   5.924 -12.821  1.00 10.00      B   
ATOM   4666  CD1 ILE B 130      10.385   8.035 -14.697  1.00 10.00      B   
ATOM   4667  C   ILE B 130       8.592   7.258 -10.781  1.00 10.00      B   
ATOM   4668  O   ILE B 130       9.027   8.226 -10.158  1.00 10.00      B   
ATOM   4669  N   SER B 131       7.299   7.048 -10.991  1.00 10.00      B   
ATOM   4670  HN  SER B 131       7.022   6.254 -11.494  1.00 10.00      B   
ATOM   4671  CA  SER B 131       6.271   7.960 -10.504  1.00 10.00      B   
ATOM   4672  CB  SER B 131       4.888   7.402 -10.853  1.00 10.00      B   
ATOM   4673  OG  SER B 131       5.010   6.137 -11.486  1.00 10.00      B   
ATOM   4674  HG  SER B 131       4.886   5.431 -10.821  1.00 10.00      B   
ATOM   4675  C   SER B 131       6.392   8.181  -8.998  1.00 10.00      B   
ATOM   4676  O   SER B 131       6.511   9.319  -8.535  1.00 10.00      B   
ATOM   4677  N   GLU B 132       6.390   7.086  -8.251  1.00 10.00      B   
ATOM   4678  HN  GLU B 132       6.311   6.212  -8.689  1.00 10.00      B   
ATOM   4679  CA  GLU B 132       6.491   7.134  -6.801  1.00 10.00      B   
ATOM   4680  CB  GLU B 132       6.112   5.765  -6.226  1.00 10.00      B   
ATOM   4681  CG  GLU B 132       6.408   5.590  -4.746  1.00 10.00      B   
ATOM   4682  CD  GLU B 132       5.277   6.043  -3.849  1.00 10.00      B   
ATOM   4683  OE1 GLU B 132       5.006   5.349  -2.842  1.00 10.00      B   
ATOM   4684  OE2 GLU B 132       4.654   7.087  -4.139  1.00 10.00      B   
ATOM   4685  C   GLU B 132       7.902   7.522  -6.359  1.00 10.00      B   
ATOM   4686  O   GLU B 132       8.079   8.328  -5.445  1.00 10.00      B   
ATOM   4687  N   LEU B 133       8.899   6.964  -7.039  1.00 10.00      B   
ATOM   4688  HN  LEU B 133       8.685   6.362  -7.779  1.00 10.00      B   
ATOM   4689  CA  LEU B 133      10.305   7.216  -6.720  1.00 10.00      B   
ATOM   4690  CB  LEU B 133      11.221   6.454  -7.686  1.00 10.00      B   
ATOM   4691  CG  LEU B 133      10.942   4.958  -7.848  1.00 10.00      B   
ATOM   4692  CD1 LEU B 133      11.844   4.359  -8.915  1.00 10.00      B   
ATOM   4693  CD2 LEU B 133      11.121   4.229  -6.529  1.00 10.00      B   
ATOM   4694  C   LEU B 133      10.650   8.706  -6.733  1.00 10.00      B   
ATOM   4695  O   LEU B 133      11.354   9.199  -5.851  1.00 10.00      B   
ATOM   4696  N   GLU B 134      10.150   9.417  -7.731  1.00 10.00      B   
ATOM   4697  HN  GLU B 134       9.593   8.969  -8.403  1.00 10.00      B   
ATOM   4698  CA  GLU B 134      10.410  10.844  -7.865  1.00 10.00      B   
ATOM   4699  CB  GLU B 134       9.791  11.368  -9.161  1.00 10.00      B   
ATOM   4700  CG  GLU B 134       9.827  12.877  -9.303  1.00 10.00      B   
ATOM   4701  CD  GLU B 134       8.535  13.431  -9.857  1.00 10.00      B   
ATOM   4702  OE1 GLU B 134       7.517  13.435  -9.126  1.00 10.00      B   
ATOM   4703  OE2 GLU B 134       8.525  13.872 -11.026  1.00 10.00      B   
ATOM   4704  C   GLU B 134       9.871  11.631  -6.673  1.00 10.00      B   
ATOM   4705  O   GLU B 134      10.568  12.471  -6.104  1.00 10.00      B   
ATOM   4706  N   LYS B 135       8.639  11.334  -6.282  1.00 10.00      B   
ATOM   4707  HN  LYS B 135       8.146  10.625  -6.747  1.00 10.00      B   
ATOM   4708  CA  LYS B 135       7.997  12.035  -5.175  1.00 10.00      B   
ATOM   4709  CB  LYS B 135       6.500  11.748  -5.160  1.00 10.00      B   
ATOM   4710  CG  LYS B 135       5.765  12.414  -6.307  1.00 10.00      B   
ATOM   4711  CD  LYS B 135       4.663  11.529  -6.853  1.00 10.00      B   
ATOM   4712  CE  LYS B 135       4.275  11.953  -8.259  1.00 10.00      B   
ATOM   4713  NZ  LYS B 135       5.406  11.813  -9.221  1.00 10.00      B   
ATOM   4714  HZ1 LYS B 135       5.061  11.926 -10.194  1.00 10.00      B   
ATOM   4715  HZ2 LYS B 135       5.842  10.873  -9.126  1.00 10.00      B   
ATOM   4716  HZ3 LYS B 135       6.138  12.541  -9.039  1.00 10.00      B   
ATOM   4717  C   LYS B 135       8.636  11.723  -3.827  1.00 10.00      B   
ATOM   4718  O   LYS B 135       8.500  12.495  -2.875  1.00 10.00      B   
ATOM   4719  N   ALA B 136       9.339  10.604  -3.753  1.00 10.00      B   
ATOM   4720  HN  ALA B 136       9.401  10.026  -4.543  1.00 10.00      B   
ATOM   4721  CA  ALA B 136      10.008  10.204  -2.524  1.00 10.00      B   
ATOM   4722  CB  ALA B 136      10.573   8.801  -2.664  1.00 10.00      B   
ATOM   4723  C   ALA B 136      11.115  11.190  -2.167  1.00 10.00      B   
ATOM   4724  O   ALA B 136      11.373  11.454  -0.998  1.00 10.00      B   
ATOM   4725  N   VAL B 137      11.757  11.743  -3.188  1.00 10.00      B   
ATOM   4726  HN  VAL B 137      11.501  11.500  -4.104  1.00 10.00      B   
ATOM   4727  CA  VAL B 137      12.835  12.698  -2.980  1.00 10.00      B   
ATOM   4728  CB  VAL B 137      13.757  12.796  -4.213  1.00 10.00      B   
ATOM   4729  CG1 VAL B 137      15.079  13.439  -3.835  1.00 10.00      B   
ATOM   4730  CG2 VAL B 137      13.985  11.426  -4.834  1.00 10.00      B   
ATOM   4731  C   VAL B 137      12.273  14.083  -2.667  1.00 10.00      B   
ATOM   4732  O   VAL B 137      12.925  14.903  -2.015  1.00 10.00      B   
ATOM   4733  N   LEU B 138      11.060  14.336  -3.139  1.00 10.00      B   
ATOM   4734  HN  LEU B 138      10.593  13.642  -3.648  1.00 10.00      B   
ATOM   4735  CA  LEU B 138      10.403  15.618  -2.917  1.00 10.00      B   
ATOM   4736  CB  LEU B 138       9.229  15.794  -3.882  1.00 10.00      B   
ATOM   4737  CG  LEU B 138       9.542  15.597  -5.369  1.00 10.00      B   
ATOM   4738  CD1 LEU B 138       8.270  15.664  -6.196  1.00 10.00      B   
ATOM   4739  CD2 LEU B 138      10.549  16.628  -5.851  1.00 10.00      B   
ATOM   4740  C   LEU B 138       9.927  15.742  -1.474  1.00 10.00      B   
ATOM   4741  O   LEU B 138      10.209  16.736  -0.799  1.00 10.00      B   
ATOM   4742  N   LYS B 139       9.210  14.731  -1.003  1.00 10.00      B   
ATOM   4743  HN  LYS B 139       9.019  13.964  -1.587  1.00 10.00      B   
ATOM   4744  CA  LYS B 139       8.700  14.728   0.363  1.00 10.00      B   
ATOM   4745  CB  LYS B 139       7.187  14.963   0.385  1.00 10.00      B   
ATOM   4746  CG  LYS B 139       6.764  16.345  -0.085  1.00 10.00      B   
ATOM   4747  CD  LYS B 139       5.263  16.417  -0.303  1.00 10.00      B   
ATOM   4748  CE  LYS B 139       4.870  17.719  -0.981  1.00 10.00      B   
ATOM   4749  NZ  LYS B 139       3.473  17.684  -1.489  1.00 10.00      B   
ATOM   4750  HZ1 LYS B 139       2.830  17.320  -0.756  1.00 10.00      B   
ATOM   4751  HZ2 LYS B 139       3.415  17.061  -2.325  1.00 10.00      B   
ATOM   4752  HZ3 LYS B 139       3.163  18.639  -1.765  1.00 10.00      B   
ATOM   4753  C   LYS B 139       9.035  13.419   1.070  1.00 10.00      B   
ATOM   4754  O   LYS B 139       8.217  12.499   1.106  1.00 10.00      B   
ATOM   4755  N   PRO B 140      10.250  13.316   1.626  1.00 10.00      B   
ATOM   4756  CA  PRO B 140      10.684  12.117   2.340  1.00 10.00      B   
ATOM   4757  CB  PRO B 140      12.197  12.312   2.471  1.00 10.00      B   
ATOM   4758  CG  PRO B 140      12.391  13.790   2.458  1.00 10.00      B   
ATOM   4759  CD  PRO B 140      11.294  14.357   1.600  1.00 10.00      B   
ATOM   4760  C   PRO B 140      10.034  12.033   3.718  1.00 10.00      B   
ATOM   4761  O   PRO B 140      10.198  12.931   4.550  1.00 10.00      B   
ATOM   4762  N   ARG B 141       9.285  10.961   3.952  1.00 10.00      B   
ATOM   4763  HN  ARG B 141       9.186  10.284   3.246  1.00 10.00      B   
ATOM   4764  CA  ARG B 141       8.605  10.772   5.231  1.00 10.00      B   
ATOM   4765  CB  ARG B 141       7.660   9.569   5.202  1.00 10.00      B   
ATOM   4766  CG  ARG B 141       6.215   9.933   4.895  1.00 10.00      B   
ATOM   4767  CD  ARG B 141       5.717  11.027   5.829  1.00 10.00      B   
ATOM   4768  NE  ARG B 141       4.342  11.431   5.535  1.00 10.00      B   
ATOM   4769  HE  ARG B 141       3.649  10.731   5.580  1.00 10.00      B   
ATOM   4770  CZ  ARG B 141       3.981  12.676   5.211  1.00 10.00      B   
ATOM   4771  NH1 ARG B 141       4.888  13.639   5.131  1.00 10.00      B   
ATOM   4772 HH11 ARG B 141       4.600  14.610   4.881  1.00 10.00      B   
ATOM   4773 HH12 ARG B 141       5.895  13.434   5.313  1.00 10.00      B   
ATOM   4774  NH2 ARG B 141       2.707  12.963   4.974  1.00 10.00      B   
ATOM   4775 HH21 ARG B 141       1.978  12.218   5.043  1.00 10.00      B   
ATOM   4776 HH22 ARG B 141       2.427  13.939   4.720  1.00 10.00      B   
ATOM   4777  C   ARG B 141       9.591  10.673   6.390  1.00 10.00      B   
ATOM   4778  O   ARG B 141       9.374  11.253   7.451  1.00 10.00      B   
ATOM   4779  N   TYR B 142      10.668   9.935   6.188  1.00 10.00      B   
ATOM   4780  HN  TYR B 142      10.787   9.476   5.328  1.00 10.00      B   
ATOM   4781  CA  TYR B 142      11.689   9.793   7.210  1.00 10.00      B   
ATOM   4782  CB  TYR B 142      12.132   8.332   7.349  1.00 10.00      B   
ATOM   4783  CG  TYR B 142      11.048   7.389   7.825  1.00 10.00      B   
ATOM   4784  CD1 TYR B 142      10.193   7.748   8.858  1.00 10.00      B   
ATOM   4785  CD2 TYR B 142      10.888   6.134   7.249  1.00 10.00      B   
ATOM   4786  CE1 TYR B 142       9.210   6.886   9.305  1.00 10.00      B   
ATOM   4787  CE2 TYR B 142       9.905   5.267   7.688  1.00 10.00      B   
ATOM   4788  CZ  TYR B 142       9.071   5.648   8.718  1.00 10.00      B   
ATOM   4789  OH  TYR B 142       8.097   4.785   9.167  1.00 10.00      B   
ATOM   4790  HH  TYR B 142       7.243   5.239   9.169  1.00 10.00      B   
ATOM   4791  C   TYR B 142      12.880  10.662   6.846  1.00 10.00      B   
ATOM   4792  O   TYR B 142      13.207  10.806   5.666  1.00 10.00      B   
ATOM   4793  N   THR B 143      13.511  11.246   7.851  1.00 10.00      B   
ATOM   4794  HN  THR B 143      13.196  11.095   8.766  1.00 10.00      B   
ATOM   4795  CA  THR B 143      14.665  12.099   7.633  1.00 10.00      B   
ATOM   4796  CB  THR B 143      15.147  12.713   8.961  1.00 10.00      B   
ATOM   4797  OG1 THR B 143      14.017  13.248   9.673  1.00 10.00      B   
ATOM   4798  HG1 THR B 143      13.383  13.608   9.040  1.00 10.00      B   
ATOM   4799  CG2 THR B 143      16.153  13.823   8.703  1.00 10.00      B   
ATOM   4800  C   THR B 143      15.806  11.307   6.993  1.00 10.00      B   
ATOM   4801  O   THR B 143      16.287  10.326   7.565  1.00 10.00      B   
ATOM   4802  N   PRO B 144      16.229  11.712   5.783  1.00 10.00      B   
ATOM   4803  CA  PRO B 144      17.316  11.049   5.060  1.00 10.00      B   
ATOM   4804  CB  PRO B 144      17.340  11.761   3.703  1.00 10.00      B   
ATOM   4805  CG  PRO B 144      16.698  13.081   3.954  1.00 10.00      B   
ATOM   4806  CD  PRO B 144      15.675  12.849   5.028  1.00 10.00      B   
ATOM   4807  C   PRO B 144      18.650  11.226   5.774  1.00 10.00      B   
ATOM   4808  O   PRO B 144      18.849  12.192   6.512  1.00 10.00      B   
ATOM   4809  N   TYR B 145      19.560  10.293   5.552  1.00 10.00      B   
ATOM   4810  HN  TYR B 145      19.352   9.560   4.937  1.00 10.00      B   
ATOM   4811  CA  TYR B 145      20.869  10.337   6.179  1.00 10.00      B   
ATOM   4812  CB  TYR B 145      20.835   9.662   7.559  1.00 10.00      B   
ATOM   4813  CG  TYR B 145      20.141   8.313   7.595  1.00 10.00      B   
ATOM   4814  CD1 TYR B 145      20.837   7.136   7.338  1.00 10.00      B   
ATOM   4815  CD2 TYR B 145      18.789   8.216   7.898  1.00 10.00      B   
ATOM   4816  CE1 TYR B 145      20.204   5.906   7.380  1.00 10.00      B   
ATOM   4817  CE2 TYR B 145      18.149   6.992   7.942  1.00 10.00      B   
ATOM   4818  CZ  TYR B 145      18.860   5.839   7.682  1.00 10.00      B   
ATOM   4819  OH  TYR B 145      18.228   4.614   7.731  1.00 10.00      B   
ATOM   4820  HH  TYR B 145      17.329   4.702   7.392  1.00 10.00      B   
ATOM   4821  C   TYR B 145      21.906   9.679   5.284  1.00 10.00      B   
ATOM   4822  O   TYR B 145      21.594   8.738   4.553  1.00 10.00      B   
ATOM   4823  N   LEU B 146      23.130  10.174   5.330  1.00 10.00      B   
ATOM   4824  HN  LEU B 146      23.319  10.929   5.929  1.00 10.00      B   
ATOM   4825  CA  LEU B 146      24.202   9.621   4.513  1.00 10.00      B   
ATOM   4826  CB  LEU B 146      25.226  10.697   4.157  1.00 10.00      B   
ATOM   4827  CG  LEU B 146      24.691  11.888   3.359  1.00 10.00      B   
ATOM   4828  CD1 LEU B 146      25.753  12.964   3.224  1.00 10.00      B   
ATOM   4829  CD2 LEU B 146      24.203  11.440   1.988  1.00 10.00      B   
ATOM   4830  C   LEU B 146      24.866   8.438   5.212  1.00 10.00      B   
ATOM   4831  O   LEU B 146      26.027   8.502   5.619  1.00 10.00      B   
ATOM   4832  N   GLY B 147      24.104   7.363   5.368  1.00 10.00      B   
ATOM   4833  HN  GLY B 147      23.178   7.384   5.044  1.00 10.00      B   
ATOM   4834  CA  GLY B 147      24.613   6.172   6.018  1.00 10.00      B   
ATOM   4835  C   GLY B 147      24.327   6.181   7.504  1.00 10.00      B   
ATOM   4836  O   GLY B 147      23.861   5.190   8.066  1.00 10.00      B   
ATOM   4837  N   ARG B 148      24.613   7.302   8.143  1.00 10.00      B   
ATOM   4838  HN  ARG B 148      24.998   8.052   7.640  1.00 10.00      B   
ATOM   4839  CA  ARG B 148      24.376   7.458   9.569  1.00 10.00      B   
ATOM   4840  CB  ARG B 148      25.699   7.562  10.328  1.00 10.00      B   
ATOM   4841  CG  ARG B 148      26.538   6.293  10.302  1.00 10.00      B   
ATOM   4842  CD  ARG B 148      25.974   5.222  11.224  1.00 10.00      B   
ATOM   4843  NE  ARG B 148      24.989   4.362  10.564  1.00 10.00      B   
ATOM   4844  HE  ARG B 148      24.745   4.581   9.633  1.00 10.00      B   
ATOM   4845  CZ  ARG B 148      24.410   3.317  11.154  1.00 10.00      B   
ATOM   4846  NH1 ARG B 148      24.712   3.003  12.408  1.00 10.00      B   
ATOM   4847 HH11 ARG B 148      25.402   3.570  12.943  1.00 10.00      B   
ATOM   4848 HH12 ARG B 148      24.254   2.185  12.866  1.00 10.00      B   
ATOM   4849  NH2 ARG B 148      23.533   2.576  10.489  1.00 10.00      B   
ATOM   4850 HH21 ARG B 148      23.290   2.806   9.499  1.00 10.00      B   
ATOM   4851 HH22 ARG B 148      23.083   1.759  10.952  1.00 10.00      B   
ATOM   4852  C   ARG B 148      23.526   8.696   9.815  1.00 10.00      B   
ATOM   4853  O   ARG B 148      23.542   9.630   9.015  1.00 10.00      B   
ATOM   4854  N   ARG B 149      22.805   8.708  10.927  1.00 10.00      B   
ATOM   4855  HN  ARG B 149      22.869   7.944  11.544  1.00 10.00      B   
ATOM   4856  CA  ARG B 149      21.928   9.828  11.273  1.00 10.00      B   
ATOM   4857  CB  ARG B 149      21.050   9.466  12.467  1.00 10.00      B   
ATOM   4858  CG  ARG B 149      19.914   8.517  12.130  1.00 10.00      B   
ATOM   4859  CD  ARG B 149      19.550   7.648  13.320  1.00 10.00      B   
ATOM   4860  NE  ARG B 149      19.201   8.437  14.501  1.00 10.00      B   
ATOM   4861  HE  ARG B 149      19.290   9.416  14.431  1.00 10.00      B   
ATOM   4862  CZ  ARG B 149      18.761   7.912  15.646  1.00 10.00      B   
ATOM   4863  NH1 ARG B 149      18.619   6.595  15.770  1.00 10.00      B   
ATOM   4864 HH11 ARG B 149      18.845   5.965  14.971  1.00 10.00      B   
ATOM   4865 HH12 ARG B 149      18.274   6.184  16.668  1.00 10.00      B   
ATOM   4866  NH2 ARG B 149      18.481   8.701  16.675  1.00 10.00      B   
ATOM   4867 HH21 ARG B 149      18.139   8.292  17.571  1.00 10.00      B   
ATOM   4868 HH22 ARG B 149      18.602   9.736  16.596  1.00 10.00      B   
ATOM   4869  C   ARG B 149      22.715  11.102  11.566  1.00 10.00      B   
ATOM   4870  O   ARG B 149      22.168  12.204  11.539  1.00 10.00      B   
ATOM   4871  N   SER B 150      23.997  10.945  11.846  1.00 10.00      B   
ATOM   4872  HN  SER B 150      24.379  10.041  11.870  1.00 10.00      B   
ATOM   4873  CA  SER B 150      24.859  12.076  12.134  1.00 10.00      B   
ATOM   4874  CB  SER B 150      26.064  11.589  12.936  1.00 10.00      B   
ATOM   4875  OG  SER B 150      26.012  10.178  13.091  1.00 10.00      B   
ATOM   4876  HG  SER B 150      26.213   9.948  14.005  1.00 10.00      B   
ATOM   4877  C   SER B 150      25.321  12.745  10.839  1.00 10.00      B   
ATOM   4878  O   SER B 150      25.973  13.790  10.864  1.00 10.00      B   
ATOM   4879  N   CYS B 151      24.960  12.150   9.711  1.00 10.00      B   
ATOM   4880  HN  CYS B 151      24.415  11.337   9.752  1.00 10.00      B   
ATOM   4881  CA  CYS B 151      25.344  12.674   8.413  1.00 10.00      B   
ATOM   4882  CB  CYS B 151      25.912  11.551   7.550  1.00 10.00      B   
ATOM   4883  SG  CYS B 151      27.189  10.568   8.368  1.00 10.00      B   
ATOM   4884  HG  CYS B 151      28.355  11.152   8.135  1.00 10.00      B   
ATOM   4885  C   CYS B 151      24.170  13.347   7.703  1.00 10.00      B   
ATOM   4886  O   CYS B 151      23.267  12.675   7.196  1.00 10.00      B   
ATOM   4887  N   PRO B 152      24.162  14.688   7.675  1.00 10.00      B   
ATOM   4888  CA  PRO B 152      23.112  15.464   7.017  1.00 10.00      B   
ATOM   4889  CB  PRO B 152      23.130  16.762   7.821  1.00 10.00      B   
ATOM   4890  CG  PRO B 152      24.565  16.943   8.199  1.00 10.00      B   
ATOM   4891  CD  PRO B 152      25.173  15.564   8.299  1.00 10.00      B   
ATOM   4892  C   PRO B 152      23.455  15.747   5.553  1.00 10.00      B   
ATOM   4893  O   PRO B 152      24.562  15.454   5.094  1.00 10.00      B   
ATOM   4894  N   LEU B 153      22.508  16.322   4.825  1.00 10.00      B   
ATOM   4895  HN  LEU B 153      21.647  16.545   5.245  1.00 10.00      B   
ATOM   4896  CA  LEU B 153      22.715  16.637   3.416  1.00 10.00      B   
ATOM   4897  CB  LEU B 153      21.589  16.052   2.553  1.00 10.00      B   
ATOM   4898  CG  LEU B 153      21.524  14.524   2.443  1.00 10.00      B   
ATOM   4899  CD1 LEU B 153      20.804  13.921   3.641  1.00 10.00      B   
ATOM   4900  CD2 LEU B 153      20.850  14.106   1.145  1.00 10.00      B   
ATOM   4901  C   LEU B 153      22.818  18.145   3.206  1.00 10.00      B   
ATOM   4902  O   LEU B 153      21.864  18.881   3.458  1.00 10.00      B   
ATOM   4903  N   THR B 154      23.974  18.597   2.736  1.00 10.00      B   
ATOM   4904  HN  THR B 154      24.701  17.962   2.552  1.00 10.00      B   
ATOM   4905  CA  THR B 154      24.204  20.018   2.495  1.00 10.00      B   
ATOM   4906  CB  THR B 154      25.691  20.375   2.700  1.00 10.00      B   
ATOM   4907  OG1 THR B 154      26.497  19.209   2.470  1.00 10.00      B   
ATOM   4908  HG1 THR B 154      26.771  19.185   1.542  1.00 10.00      B   
ATOM   4909  CG2 THR B 154      25.931  20.883   4.114  1.00 10.00      B   
ATOM   4910  C   THR B 154      23.772  20.424   1.085  1.00 10.00      B   
ATOM   4911  O   THR B 154      24.052  21.531   0.629  1.00 10.00      B   
ATOM   4912  N   HIS B 155      23.082  19.522   0.406  1.00 10.00      B   
ATOM   4913  HN  HIS B 155      22.878  18.665   0.831  1.00 10.00      B   
ATOM   4914  CA  HIS B 155      22.607  19.764  -0.950  1.00 10.00      B   
ATOM   4915  CB  HIS B 155      23.733  19.455  -1.956  1.00 10.00      B   
ATOM   4916  CG  HIS B 155      23.429  19.826  -3.377  1.00 10.00      B   
ATOM   4917  ND1 HIS B 155      22.811  18.969  -4.264  1.00 10.00      B   
ATOM   4918  HD1 HIS B 155      22.513  18.052  -4.062  1.00 10.00      B   
ATOM   4919  CD2 HIS B 155      23.663  20.969  -4.067  1.00 10.00      B   
ATOM   4920  CE1 HIS B 155      22.671  19.569  -5.431  1.00 10.00      B   
ATOM   4921  NE2 HIS B 155      23.179  20.782  -5.338  1.00 10.00      B   
ATOM   4922  HE2 HIS B 155      23.198  21.448  -6.065  1.00 10.00      B   
ATOM   4923  C   HIS B 155      21.405  18.867  -1.218  1.00 10.00      B   
ATOM   4924  O   HIS B 155      21.371  17.734  -0.732  1.00 10.00      B   
ATOM   4925  N   PRO B 156      20.387  19.368  -1.946  1.00 10.00      B   
ATOM   4926  CA  PRO B 156      19.192  18.582  -2.280  1.00 10.00      B   
ATOM   4927  CB  PRO B 156      18.444  19.473  -3.276  1.00 10.00      B   
ATOM   4928  CG  PRO B 156      18.881  20.855  -2.938  1.00 10.00      B   
ATOM   4929  CD  PRO B 156      20.307  20.741  -2.479  1.00 10.00      B   
ATOM   4930  C   PRO B 156      19.568  17.263  -2.939  1.00 10.00      B   
ATOM   4931  O   PRO B 156      20.459  17.217  -3.792  1.00 10.00      B   
ATOM   4932  N   LEU B 157      18.896  16.198  -2.537  1.00 10.00      B   
ATOM   4933  HN  LEU B 157      18.190  16.307  -1.868  1.00 10.00      B   
ATOM   4934  CA  LEU B 157      19.166  14.873  -3.071  1.00 10.00      B   
ATOM   4935  CB  LEU B 157      18.407  13.815  -2.266  1.00 10.00      B   
ATOM   4936  CG  LEU B 157      18.637  12.353  -2.661  1.00 10.00      B   
ATOM   4937  CD1 LEU B 157      20.083  11.949  -2.425  1.00 10.00      B   
ATOM   4938  CD2 LEU B 157      17.691  11.441  -1.896  1.00 10.00      B   
ATOM   4939  C   LEU B 157      18.793  14.788  -4.546  1.00 10.00      B   
ATOM   4940  O   LEU B 157      19.512  14.179  -5.343  1.00 10.00      B   
ATOM   4941  N   PHE B 158      17.674  15.409  -4.904  1.00 10.00      B   
ATOM   4942  HN  PHE B 158      17.159  15.896  -4.224  1.00 10.00      B   
ATOM   4943  CA  PHE B 158      17.196  15.397  -6.280  1.00 10.00      B   
ATOM   4944  CB  PHE B 158      15.741  15.878  -6.356  1.00 10.00      B   
ATOM   4945  CG  PHE B 158      15.042  15.516  -7.639  1.00 10.00      B   
ATOM   4946  CD1 PHE B 158      14.256  14.377  -7.716  1.00 10.00      B   
ATOM   4947  CD2 PHE B 158      15.167  16.315  -8.766  1.00 10.00      B   
ATOM   4948  CE1 PHE B 158      13.609  14.042  -8.889  1.00 10.00      B   
ATOM   4949  CE2 PHE B 158      14.524  15.984  -9.944  1.00 10.00      B   
ATOM   4950  CZ  PHE B 158      13.744  14.846 -10.005  1.00 10.00      B   
ATOM   4951  C   PHE B 158      18.080  16.255  -7.175  1.00 10.00      B   
ATOM   4952  O   PHE B 158      18.056  17.484  -7.093  1.00 10.00      B   
ATOM   4953  N   LEU B 159      18.859  15.597  -8.024  1.00 10.00      B   
ATOM   4954  HN  LEU B 159      18.839  14.617  -8.030  1.00 10.00      B   
ATOM   4955  CA  LEU B 159      19.744  16.293  -8.940  1.00 10.00      B   
ATOM   4956  CB  LEU B 159      21.047  15.512  -9.127  1.00 10.00      B   
ATOM   4957  CG  LEU B 159      22.214  16.278  -9.754  1.00 10.00      B   
ATOM   4958  CD1 LEU B 159      22.580  17.488  -8.906  1.00 10.00      B   
ATOM   4959  CD2 LEU B 159      23.415  15.363  -9.930  1.00 10.00      B   
ATOM   4960  C   LEU B 159      19.048  16.516 -10.278  1.00 10.00      B   
ATOM   4961  O   LEU B 159      18.953  17.647 -10.756  1.00 10.00      B   
ATOM   4962  N   GLY B 160      18.547  15.440 -10.871  1.00 10.00      B   
ATOM   4963  HN  GLY B 160      18.648  14.558 -10.444  1.00 10.00      B   
ATOM   4964  CA  GLY B 160      17.861  15.552 -12.143  1.00 10.00      B   
ATOM   4965  C   GLY B 160      17.425  14.207 -12.691  1.00 10.00      B   
ATOM   4966  O   GLY B 160      17.315  13.231 -11.947  1.00 10.00      B   
ATOM   4967  N   THR B 161      17.179  14.154 -13.991  1.00 10.00      B   
ATOM   4968  HN  THR B 161      17.293  14.965 -14.532  1.00 10.00      B   
ATOM   4969  CA  THR B 161      16.754  12.929 -14.651  1.00 10.00      B   
ATOM   4970  CB  THR B 161      15.326  12.507 -14.217  1.00 10.00      B   
ATOM   4971  OG1 THR B 161      14.968  11.247 -14.807  1.00 10.00      B   
ATOM   4972  HG1 THR B 161      15.717  10.634 -14.750  1.00 10.00      B   
ATOM   4973  CG2 THR B 161      14.292  13.555 -14.603  1.00 10.00      B   
ATOM   4974  C   THR B 161      16.822  13.094 -16.169  1.00 10.00      B   
ATOM   4975  O   THR B 161      16.653  14.201 -16.694  1.00 10.00      B   
ATOM   4976  N   CYS B 162      17.097  11.999 -16.863  1.00 10.00      B   
ATOM   4977  HN  CYS B 162      17.233  11.152 -16.386  1.00 10.00      B   
ATOM   4978  CA  CYS B 162      17.190  12.004 -18.312  1.00 10.00      B   
ATOM   4979  CB  CYS B 162      18.535  12.582 -18.762  1.00 10.00      B   
ATOM   4980  SG  CYS B 162      19.952  12.031 -17.782  1.00 10.00      B   
ATOM   4981  HG  CYS B 162      20.290  13.022 -16.967  1.00 10.00      B   
ATOM   4982  C   CYS B 162      17.005  10.591 -18.855  1.00 10.00      B   
ATOM   4983  O   CYS B 162      16.804   9.644 -18.091  1.00 10.00      B   
ATOM   4984  N   GLN B 163      17.065  10.450 -20.167  1.00 10.00      B   
ATOM   4985  HN  GLN B 163      17.222  11.240 -20.726  1.00 10.00      B   
ATOM   4986  CA  GLN B 163      16.910   9.153 -20.806  1.00 10.00      B   
ATOM   4987  CB  GLN B 163      15.642   9.138 -21.667  1.00 10.00      B   
ATOM   4988  CG  GLN B 163      15.312   7.795 -22.304  1.00 10.00      B   
ATOM   4989  CD  GLN B 163      13.917   7.764 -22.907  1.00 10.00      B   
ATOM   4990  OE1 GLN B 163      13.361   8.799 -23.273  1.00 10.00      B   
ATOM   4991  NE2 GLN B 163      13.339   6.577 -23.025  1.00 10.00      B   
ATOM   4992 HE21 GLN B 163      13.831   5.783 -22.721  1.00 10.00      B   
ATOM   4993 HE22 GLN B 163      12.444   6.536 -23.424  1.00 10.00      B   
ATOM   4994  C   GLN B 163      18.143   8.842 -21.648  1.00 10.00      B   
ATOM   4995  O   GLN B 163      18.577   9.668 -22.453  1.00 10.00      B   
ATOM   4996  N   ALA B 164      18.708   7.657 -21.455  1.00 10.00      B   
ATOM   4997  HN  ALA B 164      18.301   7.033 -20.809  1.00 10.00      B   
ATOM   4998  CA  ALA B 164      19.899   7.240 -22.188  1.00 10.00      B   
ATOM   4999  CB  ALA B 164      21.155   7.700 -21.459  1.00 10.00      B   
ATOM   5000  C   ALA B 164      19.904   5.725 -22.350  1.00 10.00      B   
ATOM   5001  O   ALA B 164      18.858   5.089 -22.264  1.00 10.00      B   
ATOM   5002  N   SER B 165      21.068   5.149 -22.611  1.00 10.00      B   
ATOM   5003  HN  SER B 165      21.866   5.706 -22.721  1.00 10.00      B   
ATOM   5004  CA  SER B 165      21.180   3.705 -22.759  1.00 10.00      B   
ATOM   5005  CB  SER B 165      21.754   3.349 -24.135  1.00 10.00      B   
ATOM   5006  OG  SER B 165      23.025   3.950 -24.329  1.00 10.00      B   
ATOM   5007  HG  SER B 165      23.721   3.332 -24.024  1.00 10.00      B   
ATOM   5008  C   SER B 165      22.061   3.137 -21.653  1.00 10.00      B   
ATOM   5009  O   SER B 165      21.663   2.234 -20.920  1.00 10.00      B   
ATOM   5010  N   ASP B 166      23.252   3.698 -21.528  1.00 10.00      B   
ATOM   5011  HN  ASP B 166      23.502   4.419 -22.139  1.00 10.00      B   
ATOM   5012  CA  ASP B 166      24.208   3.266 -20.523  1.00 10.00      B   
ATOM   5013  CB  ASP B 166      25.638   3.366 -21.080  1.00 10.00      B   
ATOM   5014  CG  ASP B 166      25.883   2.530 -22.320  1.00 10.00      B   
ATOM   5015  OD1 ASP B 166      26.836   1.724 -22.313  1.00 10.00      B   
ATOM   5016  OD2 ASP B 166      25.138   2.687 -23.311  1.00 10.00      B   
ATOM   5017  C   ASP B 166      24.106   4.170 -19.307  1.00 10.00      B   
ATOM   5018  O   ASP B 166      23.824   5.363 -19.447  1.00 10.00      B   
ATOM   5019  N   PRO B 167      24.324   3.626 -18.100  1.00 10.00      B   
ATOM   5020  CA  PRO B 167      24.285   4.416 -16.866  1.00 10.00      B   
ATOM   5021  CB  PRO B 167      24.633   3.403 -15.766  1.00 10.00      B   
ATOM   5022  CG  PRO B 167      25.232   2.236 -16.478  1.00 10.00      B   
ATOM   5023  CD  PRO B 167      24.598   2.204 -17.837  1.00 10.00      B   
ATOM   5024  C   PRO B 167      25.332   5.524 -16.914  1.00 10.00      B   
ATOM   5025  O   PRO B 167      25.120   6.626 -16.405  1.00 10.00      B   
ATOM   5026  N   GLN B 168      26.456   5.220 -17.554  1.00 10.00      B   
ATOM   5027  HN  GLN B 168      26.553   4.324 -17.937  1.00 10.00      B   
ATOM   5028  CA  GLN B 168      27.544   6.173 -17.700  1.00 10.00      B   
ATOM   5029  CB  GLN B 168      28.765   5.485 -18.312  1.00 10.00      B   
ATOM   5030  CG  GLN B 168      29.992   6.377 -18.429  1.00 10.00      B   
ATOM   5031  CD  GLN B 168      31.074   5.771 -19.303  1.00 10.00      B   
ATOM   5032  OE1 GLN B 168      31.199   4.550 -19.403  1.00 10.00      B   
ATOM   5033  NE2 GLN B 168      31.867   6.618 -19.943  1.00 10.00      B   
ATOM   5034 HE21 GLN B 168      31.717   7.578 -19.822  1.00 10.00      B   
ATOM   5035 HE22 GLN B 168      32.581   6.247 -20.508  1.00 10.00      B   
ATOM   5036  C   GLN B 168      27.109   7.342 -18.579  1.00 10.00      B   
ATOM   5037  O   GLN B 168      27.375   8.495 -18.263  1.00 10.00      B   
ATOM   5038  N   LYS B 169      26.410   7.030 -19.667  1.00 10.00      B   
ATOM   5039  HN  LYS B 169      26.206   6.090 -19.844  1.00 10.00      B   
ATOM   5040  CA  LYS B 169      25.932   8.045 -20.604  1.00 10.00      B   
ATOM   5041  CB  LYS B 169      25.177   7.397 -21.766  1.00 10.00      B   
ATOM   5042  CG  LYS B 169      26.062   6.660 -22.759  1.00 10.00      B   
ATOM   5043  CD  LYS B 169      25.259   6.194 -23.961  1.00 10.00      B   
ATOM   5044  CE  LYS B 169      26.102   5.365 -24.918  1.00 10.00      B   
ATOM   5045  NZ  LYS B 169      25.286   4.807 -26.031  1.00 10.00      B   
ATOM   5046  HZ1 LYS B 169      24.902   5.578 -26.615  1.00 10.00      B   
ATOM   5047  HZ2 LYS B 169      24.490   4.250 -25.654  1.00 10.00      B   
ATOM   5048  HZ3 LYS B 169      25.871   4.191 -26.633  1.00 10.00      B   
ATOM   5049  C   LYS B 169      25.036   9.072 -19.917  1.00 10.00      B   
ATOM   5050  O   LYS B 169      25.072  10.259 -20.244  1.00 10.00      B   
ATOM   5051  N   ALA B 170      24.236   8.608 -18.966  1.00 10.00      B   
ATOM   5052  HN  ALA B 170      24.251   7.650 -18.753  1.00 10.00      B   
ATOM   5053  CA  ALA B 170      23.336   9.486 -18.230  1.00 10.00      B   
ATOM   5054  CB  ALA B 170      22.318   8.665 -17.454  1.00 10.00      B   
ATOM   5055  C   ALA B 170      24.125  10.394 -17.294  1.00 10.00      B   
ATOM   5056  O   ALA B 170      23.873  11.595 -17.218  1.00 10.00      B   
ATOM   5057  N   LEU B 171      25.100   9.812 -16.604  1.00 10.00      B   
ATOM   5058  HN  LEU B 171      25.258   8.850 -16.717  1.00 10.00      B   
ATOM   5059  CA  LEU B 171      25.936  10.563 -15.674  1.00 10.00      B   
ATOM   5060  CB  LEU B 171      26.763   9.620 -14.799  1.00 10.00      B   
ATOM   5061  CG  LEU B 171      25.983   8.842 -13.736  1.00 10.00      B   
ATOM   5062  CD1 LEU B 171      26.903   7.899 -12.977  1.00 10.00      B   
ATOM   5063  CD2 LEU B 171      25.283   9.794 -12.777  1.00 10.00      B   
ATOM   5064  C   LEU B 171      26.841  11.549 -16.409  1.00 10.00      B   
ATOM   5065  O   LEU B 171      27.243  12.565 -15.849  1.00 10.00      B   
ATOM   5066  N   LEU B 172      27.140  11.252 -17.670  1.00 10.00      B   
ATOM   5067  HN  LEU B 172      26.786  10.423 -18.058  1.00 10.00      B   
ATOM   5068  CA  LEU B 172      27.990  12.116 -18.490  1.00 10.00      B   
ATOM   5069  CB  LEU B 172      28.309  11.456 -19.837  1.00 10.00      B   
ATOM   5070  CG  LEU B 172      29.241  10.239 -19.804  1.00 10.00      B   
ATOM   5071  CD1 LEU B 172      29.360   9.614 -21.187  1.00 10.00      B   
ATOM   5072  CD2 LEU B 172      30.610  10.615 -19.262  1.00 10.00      B   
ATOM   5073  C   LEU B 172      27.339  13.484 -18.718  1.00 10.00      B   
ATOM   5074  O   LEU B 172      27.997  14.433 -19.150  1.00 10.00      B   
ATOM   5075  N   ASN B 173      26.045  13.575 -18.425  1.00 10.00      B   
ATOM   5076  HN  ASN B 173      25.573  12.783 -18.091  1.00 10.00      B   
ATOM   5077  CA  ASN B 173      25.310  14.823 -18.585  1.00 10.00      B   
ATOM   5078  CB  ASN B 173      23.821  14.550 -18.839  1.00 10.00      B   
ATOM   5079  CG  ASN B 173      23.527  13.916 -20.186  1.00 10.00      B   
ATOM   5080  OD1 ASN B 173      24.302  14.033 -21.134  1.00 10.00      B   
ATOM   5081  ND2 ASN B 173      22.391  13.240 -20.276  1.00 10.00      B   
ATOM   5082 HD21 ASN B 173      21.821  13.187 -19.479  1.00 10.00      B   
ATOM   5083 HD22 ASN B 173      22.159  12.833 -21.136  1.00 10.00      B   
ATOM   5084  C   ASN B 173      25.444  15.681 -17.333  1.00 10.00      B   
ATOM   5085  O   ASN B 173      25.155  16.876 -17.356  1.00 10.00      B   
ATOM   5086  N   TYR B 174      25.897  15.073 -16.242  1.00 10.00      B   
ATOM   5087  HN  TYR B 174      26.161  14.126 -16.290  1.00 10.00      B   
ATOM   5088  CA  TYR B 174      26.035  15.787 -14.981  1.00 10.00      B   
ATOM   5089  CB  TYR B 174      25.200  15.118 -13.886  1.00 10.00      B   
ATOM   5090  CG  TYR B 174      23.715  15.305 -14.099  1.00 10.00      B   
ATOM   5091  CD1 TYR B 174      22.994  14.443 -14.914  1.00 10.00      B   
ATOM   5092  CD2 TYR B 174      23.040  16.365 -13.509  1.00 10.00      B   
ATOM   5093  CE1 TYR B 174      21.645  14.634 -15.139  1.00 10.00      B   
ATOM   5094  CE2 TYR B 174      21.690  16.559 -13.721  1.00 10.00      B   
ATOM   5095  CZ  TYR B 174      20.998  15.693 -14.539  1.00 10.00      B   
ATOM   5096  OH  TYR B 174      19.655  15.896 -14.770  1.00 10.00      B   
ATOM   5097  HH  TYR B 174      19.483  16.846 -14.838  1.00 10.00      B   
ATOM   5098  C   TYR B 174      27.491  15.943 -14.559  1.00 10.00      B   
ATOM   5099  O   TYR B 174      28.234  14.967 -14.446  1.00 10.00      B   
ATOM   5100  N   GLU B 175      27.884  17.185 -14.324  1.00 10.00      B   
ATOM   5101  HN  GLU B 175      27.233  17.913 -14.425  1.00 10.00      B   
ATOM   5102  CA  GLU B 175      29.246  17.510 -13.916  1.00 10.00      B   
ATOM   5103  CB  GLU B 175      29.491  19.007 -14.122  1.00 10.00      B   
ATOM   5104  CG  GLU B 175      28.980  19.533 -15.453  1.00 10.00      B   
ATOM   5105  CD  GLU B 175      28.845  21.039 -15.475  1.00 10.00      B   
ATOM   5106  OE1 GLU B 175      27.893  21.565 -14.859  1.00 10.00      B   
ATOM   5107  OE2 GLU B 175      29.682  21.705 -16.119  1.00 10.00      B   
ATOM   5108  C   GLU B 175      29.467  17.141 -12.447  1.00 10.00      B   
ATOM   5109  O   GLU B 175      28.507  17.041 -11.684  1.00 10.00      B   
ATOM   5110  N   PRO B 176      30.725  16.911 -12.026  1.00 10.00      B   
ATOM   5111  CA  PRO B 176      31.897  16.985 -12.901  1.00 10.00      B   
ATOM   5112  CB  PRO B 176      33.046  17.191 -11.913  1.00 10.00      B   
ATOM   5113  CG  PRO B 176      32.605  16.502 -10.666  1.00 10.00      B   
ATOM   5114  CD  PRO B 176      31.101  16.577 -10.636  1.00 10.00      B   
ATOM   5115  C   PRO B 176      32.100  15.694 -13.691  1.00 10.00      B   
ATOM   5116  O   PRO B 176      32.026  14.595 -13.145  1.00 10.00      B   
ATOM   5117  N   VAL B 177      32.359  15.836 -14.977  1.00 10.00      B   
ATOM   5118  HN  VAL B 177      32.428  16.739 -15.358  1.00 10.00      B   
ATOM   5119  CA  VAL B 177      32.562  14.685 -15.841  1.00 10.00      B   
ATOM   5120  CB  VAL B 177      32.143  14.993 -17.294  1.00 10.00      B   
ATOM   5121  CG1 VAL B 177      32.253  13.752 -18.165  1.00 10.00      B   
ATOM   5122  CG2 VAL B 177      30.726  15.545 -17.326  1.00 10.00      B   
ATOM   5123  C   VAL B 177      34.015  14.224 -15.802  1.00 10.00      B   
ATOM   5124  O   VAL B 177      34.892  14.849 -16.398  1.00 10.00      B   
ATOM   5125  N   GLY B 178      34.266  13.150 -15.070  1.00 10.00      B   
ATOM   5126  HN  GLY B 178      33.533  12.724 -14.574  1.00 10.00      B   
ATOM   5127  CA  GLY B 178      35.612  12.618 -14.975  1.00 10.00      B   
ATOM   5128  C   GLY B 178      35.869  11.942 -13.648  1.00 10.00      B   
ATOM   5129  O   GLY B 178      36.873  12.216 -12.991  1.00 10.00      B   
ATOM   5130  N   GLY B 179      34.960  11.064 -13.253  1.00 10.00      B   
ATOM   5131  HN  GLY B 179      34.186  10.883 -13.824  1.00 10.00      B   
ATOM   5132  CA  GLY B 179      35.104  10.359 -11.997  1.00 10.00      B   
ATOM   5133  C   GLY B 179      34.762   8.890 -12.121  1.00 10.00      B   
ATOM   5134  O   GLY B 179      34.009   8.498 -13.016  1.00 10.00      B   
ATOM   5135  N   ASP B 180      35.317   8.081 -11.227  1.00 10.00      B   
ATOM   5136  HN  ASP B 180      35.911   8.460 -10.546  1.00 10.00      B   
ATOM   5137  CA  ASP B 180      35.073   6.641 -11.229  1.00 10.00      B   
ATOM   5138  CB  ASP B 180      36.003   5.924 -10.244  1.00 10.00      B   
ATOM   5139  CG  ASP B 180      37.359   5.600 -10.838  1.00 10.00      B   
ATOM   5140  OD1 ASP B 180      37.791   6.308 -11.773  1.00 10.00      B   
ATOM   5141  OD2 ASP B 180      38.013   4.645 -10.358  1.00 10.00      B   
ATOM   5142  C   ASP B 180      33.620   6.335 -10.895  1.00 10.00      B   
ATOM   5143  O   ASP B 180      33.078   6.840  -9.907  1.00 10.00      B   
ATOM   5144  N   ILE B 181      32.996   5.515 -11.722  1.00 10.00      B   
ATOM   5145  HN  ILE B 181      33.492   5.139 -12.489  1.00 10.00      B   
ATOM   5146  CA  ILE B 181      31.604   5.147 -11.533  1.00 10.00      B   
ATOM   5147  CB  ILE B 181      30.782   5.393 -12.819  1.00 10.00      B   
ATOM   5148  CG1 ILE B 181      31.041   6.798 -13.371  1.00 10.00      B   
ATOM   5149  CG2 ILE B 181      29.296   5.179 -12.559  1.00 10.00      B   
ATOM   5150  CD1 ILE B 181      30.413   7.050 -14.725  1.00 10.00      B   
ATOM   5151  C   ILE B 181      31.473   3.676 -11.151  1.00 10.00      B   
ATOM   5152  O   ILE B 181      32.096   2.810 -11.753  1.00 10.00      B   
ATOM   5153  N   TYR B 182      30.668   3.409 -10.143  1.00 10.00      B   
ATOM   5154  HN  TYR B 182      30.221   4.154  -9.678  1.00 10.00      B   
ATOM   5155  CA  TYR B 182      30.419   2.053  -9.690  1.00 10.00      B   
ATOM   5156  CB  TYR B 182      30.614   1.953  -8.172  1.00 10.00      B   
ATOM   5157  CG  TYR B 182      31.936   2.501  -7.675  1.00 10.00      B   
ATOM   5158  CD1 TYR B 182      32.035   3.802  -7.198  1.00 10.00      B   
ATOM   5159  CD2 TYR B 182      33.082   1.716  -7.676  1.00 10.00      B   
ATOM   5160  CE1 TYR B 182      33.236   4.306  -6.736  1.00 10.00      B   
ATOM   5161  CE2 TYR B 182      34.289   2.212  -7.216  1.00 10.00      B   
ATOM   5162  CZ  TYR B 182      34.361   3.508  -6.746  1.00 10.00      B   
ATOM   5163  OH  TYR B 182      35.557   4.007  -6.282  1.00 10.00      B   
ATOM   5164  HH  TYR B 182      36.249   3.837  -6.935  1.00 10.00      B   
ATOM   5165  C   TYR B 182      28.989   1.678 -10.064  1.00 10.00      B   
ATOM   5166  O   TYR B 182      28.033   2.193  -9.485  1.00 10.00      B   
ATOM   5167  N   SER B 183      28.843   0.810 -11.051  1.00 10.00      B
[truncated: 28,187 more chars]
