# Supplementary material for: Large-scale discovery of protein interactions at residue resolution using co-evolution calculated from genomic sequences
Source: Nat Commun. 2021 Mar 2;12:1396. doi: 10.1038/s41467-021-21636-z (PMC7925567; doi:10.1038/s41467-021-21636-z)
Supplement: Supplementary file 12 — Supplementary Data 10 [file 41467_2021_21636_MOESM12_ESM.zip › supplementary/allpdb0172_CASC_CAS5/models/cluster.out]

Cluster 1 -> 12 1 2 5 6 8 10 13 14 15 16 17 18 19 21 24 25 26 28 29 32 33 34 35 38 39 40 41 42 44 46 47 48 52 53 55 57 62 65 67 68 69 70 71 72 73 79 82 86 90 91 94 98
Cluster 2 -> 27 45 50 56 58 59 60 61 74 75 76 77 78 83 84 85 88 92 93 95 96 97
Cluster 3 -> 3 4 7 9 11 20 22 31
Cluster 4 -> 23 43 49 63 87
