# Supplementary material for: Large-scale discovery of protein interactions at residue resolution using co-evolution calculated from genomic sequences
Source: Nat Commun. 2021 Mar 2;12:1396. doi: 10.1038/s41467-021-21636-z (PMC7925567; doi:10.1038/s41467-021-21636-z)
Supplement: Supplementary file 12 — Supplementary Data 10 [file 41467_2021_21636_MOESM12_ESM.zip › supplementary/allpdb0172_CASC_CAS5/models/haddock_rmsd.disp]

1 2 0.889722
1 3 10.716
1 4 9.934
1 5 0.775828
1 6 0.996689
1 7 10.2675
1 8 1.07254
1 9 10.7204
1 10 1.5058
1 11 10.804
1 12 0.772865
1 13 0.930912
1 14 0.908045
1 15 1.19912
1 16 0.96422
1 17 1.11578
1 18 0.906687
1 19 1.20263
1 20 10.6646
1 21 0.896842
1 22 10.4972
1 23 16.3237
1 24 1.06115
1 25 1.21912
1 26 0.939988
1 27 11.189
1 28 1.17542
1 29 1.38563
1 30 34.9088
1 31 10.4854
1 32 0.902249
1 33 0.960735
1 34 1.05672
1 35 1.34341
1 36 36.1093
1 37 7.83399
1 38 6.0613
1 39 1.05418
1 40 6.0512
1 41 5.86432
1 42 1.05356
1 43 16.6236
1 44 0.953087
1 45 11.1453
1 46 6.49533
1 47 5.1068
1 48 5.64784
1 49 16.7256
1 50 11.2532
1 51 13.6714
1 52 5.97537
1 53 1.08641
1 54 8.39535
1 55 1.62226
1 56 10.8158
1 57 1.15257
1 58 10.7731
1 59 11.3366
1 60 11.3313
1 61 11.0068
1 62 1.04002
1 63 16.328
1 64 7.97055
1 65 5.60813
1 66 35.9005
1 67 5.23661
1 68 5.55418
1 69 6.02399
1 70 1.14691
1 71 6.07621
1 72 1.32789
1 73 5.34021
1 74 11.3518
1 75 11.4623
1 76 10.0723
1 77 11.2435
1 78 11.0364
1 79 5.82387
1 80 36.0779
1 81 34.3484
1 82 5.81162
1 83 10.5902
1 84 11.3253
1 85 11.7019
1 86 5.95417
1 87 15.4265
1 88 11.285
1 89 22.6673
1 90 5.45402
1 91 5.45428
1 92 11.0844
1 93 11.5725
1 94 6.2524
1 95 11.8542
1 96 11.3776
1 97 11.1806
1 98 6.01052
1 99 18.9073
1 100 17.1924
2 3 11.362
2 4 10.5684
2 5 0.759025
2 6 0.713498
2 7 10.9052
2 8 0.55649
2 9 11.3646
2 10 0.949692
2 11 11.4553
2 12 1.19786
2 13 0.643908
2 14 0.979438
2 15 0.701839
2 16 1.22304
2 17 1.09329
2 18 0.848718
2 19 1.29586
2 20 11.3135
2 21 0.977133
2 22 11.1396
2 23 16.9048
2 24 0.652991
2 25 1.56864
2 26 0.841136
2 27 11.706
2 28 0.924392
2 29 1.06526
2 30 35.2078
2 31 11.1346
2 32 0.933793
2 33 0.701051
2 34 0.748764
2 35 1.10468
2 36 36.3443
2 37 7.45235
2 38 6.63972
2 39 0.789749
2 40 6.63475
2 41 6.41888
2 42 0.645255
2 43 17.1918
2 44 0.642132
2 45 11.6803
2 46 7.04686
2 47 5.68133
2 48 6.16225
2 49 17.314
2 50 11.7776
2 51 14.2726
2 52 6.50769
2 53 0.57414
2 54 7.99928
2 55 1.15615
2 56 11.2927
2 57 1.00934
2 58 11.3065
2 59 11.8473
2 60 11.8562
2 61 11.5465
2 62 1.17976
2 63 16.9008
2 64 7.57444
2 65 6.15594
2 66 36.137
2 67 5.74412
2 68 6.09748
2 69 6.56679
2 70 1.10902
2 71 6.63555
2 72 1.1903
2 73 5.87994
2 74 11.8552
2 75 12.002
2 76 10.582
2 77 11.7864
2 78 11.5796
2 79 6.36957
2 80 36.3088
2 81 34.6487
2 82 6.33944
2 83 11.1221
2 84 11.865
2 85 12.2538
2 86 6.45302
2 87 15.9952
2 88 11.7956
2 89 23.1764
2 90 5.95212
2 91 5.98841
2 92 11.6048
2 93 12.1026
2 94 6.78574
2 95 12.4192
2 96 11.9095
2 97 11.7068
2 98 6.56098
2 99 19.418
2 100 17.7477
3 4 1.0971
3 5 11.0215
3 6 11.2785
3 7 0.911379
3 8 11.5023
3 9 1.0621
3 10 12.0181
3 11 0.555546
3 12 10.4213
3 13 11.2206
3 14 10.9585
3 15 11.7092
3 16 10.6701
3 17 11.1608
3 18 10.9474
3 19 11.0711
3 20 1.08135
3 21 11.0111
3 22 0.653917
3 23 6.10599
3 24 11.3347
3 25 10.3034
3 26 10.9686
3 27 8.66201
3 28 11.1598
3 29 11.215
3 30 30.6249
3 31 0.962371
3 32 10.9434
3 33 11.3737
3 34 11.4059
3 35 11.1932
3 36 30.9592
3 37 17.6977
3 38 7.94792
3 39 11.2557
3 40 7.7709
3 41 8.12767
3 42 11.4704
3 43 6.54324
3 44 11.4134
3 45 8.54989
3 46 8.04744
3 47 8.20107
3 48 8.89591
3 49 6.46591
3 50 8.72857
3 51 6.49372
3 52 8.2901
3 53 11.4925
3 54 18.2589
3 55 11.7999
3 56 9.40837
3 57 11.0011
3 58 8.15302
3 59 8.78124
3 60 8.55635
3 61 8.18475
3 62 10.5547
3 63 6.14348
3 64 17.8854
3 65 8.17982
3 66 30.7569
3 67 8.59294
3 68 8.06767
3 69 7.96786
3 70 11.1212
3 71 7.78133
3 72 11.2841
3 73 8.43078
3 74 9.21533
3 75 8.54558
3 76 8.4407
3 77 8.2632
3 78 8.21084
3 79 7.89449
3 80 31.0376
3 81 30.1136
3 82 8.48562
3 83 8.16447
3 84 8.44907
3 85 8.03908
3 86 8.48823
3 87 5.24156
3 88 8.95323
3 89 13.0902
3 90 8.94708
3 91 8.39051
3 92 8.47156
3 93 8.49023
3 94 8.29922
3 95 7.83906
3 96 8.51523
3 97 8.50755
3 98 7.94024
3 99 9.90536
3 100 8.26935
4 5 10.2236
4 6 10.4894
4 7 0.880185
4 8 10.715
4 9 1.30998
4 10 11.2432
4 11 1.15287
4 12 9.64137
4 13 10.4188
4 14 10.173
4 15 10.9235
4 16 9.88281
4 17 10.3948
4 18 10.155
4 19 10.2828
4 20 1.32671
4 21 10.2253
4 22 0.840939
4 23 6.73476
4 24 10.5361
4 25 9.50884
4 26 10.1676
4 27 8.46492
4 28 10.3567
4 29 10.4165
4 30 30.7897
4 31 1.0337
4 32 10.1486
4 33 10.5914
4 34 10.6121
4 35 10.4006
4 36 31.0829
4 37 16.9945
4 38 7.41622
4 39 10.4611
4 40 7.23094
4 41 7.55792
4 42 10.6735
4 43 7.11083
4 44 10.6336
4 45 8.35625
4 46 7.565
4 47 7.58207
4 48 8.32701
4 49 7.10617
4 50 8.543
4 51 6.67694
4 52 7.74003
4 53 10.6983
4 54 17.5625
4 55 10.9932
4 56 9.12099
4 57 10.2054
4 58 7.94453
4 59 8.57185
4 60 8.37209
4 61 7.99724
4 62 9.76891
4 63 6.73695
4 64 17.1875
4 65 7.61393
4 66 30.8753
4 67 7.99333
4 68 7.47569
4 69 7.42311
4 70 10.3365
4 71 7.23433
4 72 10.4899
4 73 7.83567
4 74 9.0085
4 75 8.39999
4 76 8.12949
4 77 8.08959
4 78 8.04501
4 79 7.31614
4 80 31.1573
4 81 30.2717
4 82 7.93237
4 83 7.93704
4 84 8.28682
4 85 7.95276
4 86 7.92509
4 87 5.8338
4 88 8.74999
4 89 13.7099
4 90 8.36039
4 91 7.78705
4 92 8.25806
4 93 8.34031
4 94 7.7793
4 95 7.76137
4 96 8.34882
4 97 8.31188
4 98 7.38599
4 99 10.346
4 100 8.77782
5 6 0.777244
5 7 10.5724
5 8 0.815398
5 9 11.0221
5 10 1.23815
5 11 11.1005
5 12 0.865689
5 13 0.683676
5 14 0.848587
5 15 0.951742
5 16 0.988244
5 17 1.07987
5 18 0.727798
5 19 1.17923
5 20 10.9645
5 21 0.82174
5 22 10.7971
5 23 16.5778
5 24 0.768068
5 25 1.34237
5 26 0.757665
5 27 11.4631
5 28 0.733191
5 29 1.08844
5 30 34.9225
5 31 10.7858
5 32 0.863445
5 33 0.844928
5 34 0.934524
5 35 1.09622
5 36 36.0817
5 37 7.70956
5 38 6.2993
5 39 0.944493
5 40 6.27607
5 41 6.07479
5 42 0.851933
5 43 16.8588
5 44 0.753123
5 45 11.422
5 46 6.72228
5 47 5.33078
5 48 5.84499
5 49 16.9689
5 50 11.5383
5 51 13.8813
5 52 6.19092
5 53 0.729754
5 54 8.26197
5 55 1.38576
5 56 11.0715
5 57 0.866988
5 58 11.0667
5 59 11.5957
5 60 11.5989
5 61 11.2939
5 62 1.04646
5 63 16.5776
5 64 7.85041
5 65 5.85345
5 66 35.8713
5 67 5.45314
5 68 5.77642
5 69 6.25245
5 70 1.09859
5 71 6.29361
5 72 1.17182
5 73 5.54982
5 74 11.6177
5 75 11.7411
5 76 10.3509
5 77 11.5244
5 78 11.3256
5 79 6.0484
5 80 36.0485
5 81 34.3654
5 82 6.0194
5 83 10.8732
5 84 11.6098
5 85 11.9844
5 86 6.15391
5 87 15.675
5 88 11.552
5 89 22.9212
5 90 5.65107
5 91 5.65685
5 92 11.3597
5 93 11.8449
5 94 6.45953
5 95 12.1276
5 96 11.6445
5 97 11.4557
5 98 6.2338
5 99 19.1332
5 100 17.4413
6 7 10.8206
6 8 0.769288
6 9 11.2787
6 10 1.11634
6 11 11.37
6 12 1.07993
6 13 0.72695
6 14 0.852121
6 15 0.875721
6 16 1.04284
6 17 1.16722
6 18 0.859423
6 19 1.16306
6 20 11.2202
6 21 0.853828
6 22 11.0612
6 23 16.8304
6 24 0.825587
6 25 1.34478
6 26 0.711035
6 27 11.5854
6 28 0.820425
6 29 1.07818
6 30 35.031
6 31 11.0571
6 32 0.889383
6 33 0.78843
6 34 0.846112
6 35 1.00377
6 36 36.3418
6 37 7.68957
6 38 6.29977
6 39 0.646066
6 40 6.30495
6 41 6.07661
6 42 0.556704
6 43 17.1198
6 44 0.679755
6 45 11.5468
6 46 6.72326
6 47 5.35275
6 48 5.78222
6 49 17.2331
6 50 11.6431
6 51 13.998
6 52 6.15078
6 53 0.728351
6 54 8.22156
6 55 1.06625
6 56 11.1616
6 57 0.773541
6 58 11.198
6 59 11.7077
6 60 11.7286
6 61 11.4219
6 62 0.947107
6 63 16.8299
6 64 7.79774
6 65 5.82638
6 66 36.131
6 67 5.41981
6 68 5.75933
6 69 6.23888
6 70 0.804059
6 71 6.29481
6 72 0.940457
6 73 5.5243
6 74 11.7067
6 75 11.858
6 76 10.4508
6 77 11.642
6 78 11.4335
6 79 6.0638
6 80 36.3048
6 81 34.4632
6 82 5.98986
6 83 10.9864
6 84 11.7193
6 85 12.0927
6 86 6.08668
6 87 15.9283
6 88 11.6508
6 89 23.1411
6 90 5.57921
6 91 5.63252
6 92 11.482
6 93 11.9533
6 94 6.42221
6 95 12.2787
6 96 11.764
6 97 11.5657
6 98 6.23504
6 99 19.2893
6 100 17.5963
7 8 11.0507
7 9 0.689902
7 10 11.5852
7 11 0.97976
7 12 9.98661
7 13 10.7686
7 14 10.4955
7 15 11.2729
7 16 10.1958
7 17 10.7684
7 18 10.5136
7 19 10.5738
7 20 0.793864
7 21 10.533
7 22 0.712266
7 23 6.64148
7 24 10.8989
7 25 9.8019
7 26 10.4937
7 27 7.96553
7 28 10.7244
7 29 10.7828
7 30 30.6338
7 31 0.634049
7 32 10.4646
7 33 10.9005
7 34 10.9494
7 35 10.7781
7 36 31.3182
7 37 17.245
7 38 7.63404
7 39 10.7827
7 40 7.46024
7 41 7.79788
7 42 10.9956
7 43 7.03997
7 44 10.9573
7 45 7.85364
7 46 7.81252
7 47 7.83687
7 48 8.52697
7 49 7.00943
7 50 8.03517
7 51 6.61034
7 52 7.94675
7 53 11.0413
7 54 17.8111
7 55 11.3075
7 56 8.67722
7 57 10.5593
7 58 7.45463
7 59 8.07298
7 60 7.85892
7 61 7.49078
7 62 10.0965
7 63 6.62052
7 64 17.4461
7 65 7.85099
7 66 31.1103
7 67 8.2677
7 68 7.7442
7 69 7.67523
7 70 10.6507
7 71 7.47029
7 72 10.7903
7 73 8.07347
7 74 8.51372
7 75 7.8775
7 76 7.70218
7 77 7.56867
7 78 7.5249
7 79 7.61993
7 80 31.3889
7 81 30.1074
7 82 8.17646
7 83 7.44946
7 84 7.76206
7 85 7.38952
7 86 8.18638
7 87 5.7385
7 88 8.25051
7 89 13.5572
7 90 8.58087
7 91 8.02897
7 92 7.76917
7 93 7.80649
7 94 7.9938
7 95 7.19442
7 96 7.83767
7 97 7.81069
7 98 7.66077
7 99 10.4208
7 100 8.84523
8 9 11.5031
8 10 0.88725
8 11 11.5927
8 12 1.31439
8 13 0.674463
8 14 1.04696
8 15 0.667821
8 16 1.26042
8 17 1.20463
8 18 0.82501
8 19 1.31536
8 20 11.4489
8 21 1.00844
8 22 11.2778
8 23 17.0369
8 24 0.629715
8 25 1.59533
8 26 0.833321
8 27 11.7918
8 28 0.947212
8 29 0.99111
8 30 35.2312
8 31 11.2774
8 32 1.02019
8 33 0.742689
8 34 0.934403
8 35 1.05954
8 36 36.3774
8 37 7.46423
8 38 6.72974
8 39 0.719712
8 40 6.71693
8 41 6.5061
8 42 0.713353
8 43 17.326
8 44 0.610011
8 45 11.7674
8 46 7.13497
8 47 5.77629
8 48 6.23162
8 49 17.4497
8 50 11.8679
8 51 14.3695
8 52 6.59813
8 53 0.519696
8 54 8.01036
8 55 1.04231
8 56 11.3688
8 57 0.947978
8 58 11.4042
8 59 11.9339
8 60 11.9438
8 61 11.6394
8 62 1.25881
8 63 17.0438
8 64 7.5822
8 65 6.24302
8 66 36.1666
8 67 5.83807
8 68 6.18346
8 69 6.66356
8 70 1.08664
8 71 6.72897
8 72 1.11801
8 73 5.97227
8 74 11.9329
8 75 12.0888
8 76 10.6763
8 77 11.8676
8 78 11.6724
8 79 6.48362
8 80 36.3387
8 81 34.6712
8 82 6.41933
8 83 11.2109
8 84 11.9545
8 85 12.3455
8 86 6.53214
8 87 16.1351
8 88 11.8791
8 89 23.3174
8 90 6.02322
8 91 6.07034
8 92 11.6973
8 93 12.1901
8 94 6.86073
8 95 12.5144
8 96 12.0037
8 97 11.8012
8 98 6.65456
8 99 19.5397
8 100 17.8753
9 10 12.0475
9 11 0.988244
9 12 10.4502
9 13 11.2207
9 14 10.9458
9 15 11.725
9 16 10.639
9 17 11.2397
9 18 10.9733
9 19 10.9937
9 20 0.55132
9 21 10.9773
9 22 0.861261
9 23 6.39662
9 24 11.3594
9 25 10.2455
9 26 10.9484
9 27 7.80774
9 28 11.1826
9 29 11.2535
9 30 30.4204
9 31 0.634478
9 32 10.9006
9 33 11.3409
9 34 11.405
9 35 11.2508
9 36 31.2187
9 37 17.6326
9 38 8.06951
9 39 11.2333
9 40 7.90989
9 41 8.24054
9 42 11.4468
9 43 6.79319
9 44 11.4007
9 45 7.70098
9 46 8.25672
9 47 8.29859
9 48 8.95748
9 49 6.73928
9 50 7.88221
9 51 6.62439
9 52 8.38733
9 53 11.4943
9 54 18.1947
9 55 11.7456
9 56 8.57713
9 57 11.0351
9 58 7.31268
9 59 7.91615
9 60 7.69137
9 61 7.33064
9 62 10.5679
9 63 6.35591
9 64 17.854
9 65 8.32047
9 66 31.0154
9 67 8.74199
9 68 8.21391
9 69 8.13637
9 70 11.1031
9 71 7.91925
9 72 11.2162
9 73 8.51995
9 74 8.36733
9 75 7.69853
9 76 7.63071
9 77 7.4032
9 78 7.38604
9 79 8.09536
9 80 31.2944
9 81 29.8916
9 82 8.63356
9 83 7.33911
9 84 7.60428
9 85 7.19143
9 86 8.64832
9 87 5.50152
9 88 8.10853
9 89 13.2934
9 90 9.02431
9 91 8.47722
9 92 7.613
9 93 7.62654
9 94 8.4286
9 95 6.95527
9 96 7.66363
9 97 7.65175
9 98 8.12142
9 99 10.3695
9 100 8.8467
10 11 12.1148
10 12 1.73389
10 13 1.09015
10 14 1.5081
10 15 0.703097
10 16 1.76297
10 17 1.17705
10 18 1.34812
10 19 1.80328
10 20 11.9889
10 21 1.53261
10 22 11.8067
10 23 17.5494
10 24 0.966892
10 25 2.22839
10 26 1.41307
10 27 12.3695
10 28 1.19902
10 29 1.27957
10 30 35.5689
10 31 11.8114
10 32 1.57557
10 33 1.14861
10 34 1.21115
10 35 1.20816
10 36 36.6951
10 37 6.99531
10 38 7.00542
10 39 1.30137
10 40 7.01534
10 41 6.7842
10 42 1.07238
10 43 17.8415
10 44 0.970425
10 45 12.3363
10 46 7.36088
10 47 6.07669
10 48 6.48175
10 49 17.9591
10 50 12.4452
10 51 14.8374
10 52 6.87361
10 53 0.818025
10 54 7.5273
10 55 1.38549
10 56 11.9452
10 57 1.3555
10 58 11.9784
10 59 12.5159
10 60 12.5297
10 61 12.2214
10 62 1.72859
10 63 17.5659
10 64 7.0793
10 65 6.53104
10 66 36.4882
10 67 6.07174
10 68 6.47706
10 69 6.93738
10 70 1.45655
10 71 7.02241
10 72 1.61218
10 73 6.24607
10 74 12.5035
10 75 12.6524
10 76 11.2538
10 77 12.455
10 78 12.2395
10 79 6.73336
10 80 36.653
10 81 35.0111
10 82 6.65453
10 83 11.7886
10 84 12.5233
10 85 12.9175
10 86 6.78467
10 87 16.6546
10 88 12.4503
10 89 23.7992
10 90 6.26387
10 91 6.36279
10 92 12.2787
10 93 12.7707
10 94 7.11792
10 95 13.0972
10 96 12.5657
10 97 12.3651
10 98 6.91104
10 99 20.0075
10 100 18.2992
11 12 10.5056
11 13 11.2966
11 14 11.0372
11 15 11.7963
11 16 10.7534
11 17 11.2622
11 18 11.0359
11 19 11.1361
11 20 0.984579
11 21 11.0811
11 22 0.694052
11 23 6.07506
11 24 11.4256
11 25 10.3811
11 26 11.0537
11 27 8.58821
11 28 11.2392
11 29 11.305
11 30 30.4239
11 31 0.928487
11 32 11.0231
11 33 11.4572
11 34 11.4994
11 35 11.2882
11 36 30.7911
11 37 17.7681
11 38 8.04332
11 39 11.3522
11 40 7.85668
11 41 8.20584
11 42 11.5607
11 43 6.45461
11 44 11.5038
11 45 8.46138
11 46 8.16446
11 47 8.28403
11 48 8.97821
11 49 6.38461
11 50 8.65647
11 51 6.38368
11 52 8.38625
11 53 11.581
11 54 18.3286
11 55 11.8848
11 56 9.34268
11 57 11.0929
11 58 8.09374
11 59 8.68768
11 60 8.46679
11 61 8.10651
11 62 10.6575
11 63 6.07736
11 64 17.9625
11 65 8.3092
11 66 30.5882
11 67 8.7139
11 68 8.17563
11 69 8.08957
11 70 11.2145
11 71 7.88231
11 72 11.3576
11 73 8.51611
11 74 9.14
11 75 8.45681
11 76 8.39445
11 77 8.18097
11 78 8.16139
11 79 8.0067
11 80 30.8745
11 81 29.9106
11 82 8.59238
11 83 8.10978
11 84 8.37983
11 85 7.96484
11 86 8.60656
11 87 5.20265
11 88 8.88235
11 89 13.1217
11 90 9.04432
11 91 8.47438
11 92 8.38787
11 93 8.40296
11 94 8.39561
11 95 7.72464
11 96 8.42101
11 97 8.42387
11 98 8.049
11 99 9.95032
11 100 8.36203
12 13 1.05519
12 14 0.949927
12 15 1.47562
12 16 1.08238
12 17 1.15182
12 18 0.826507
12 19 1.42696
12 20 10.3913
12 21 1.07983
12 22 10.2202
12 23 15.971
12 24 1.16938
12 25 1.19783
12 26 1.00998
12 27 11.194
12 28 1.06813
12 29 1.29329
12 30 34.6087
12 31 10.217
12 32 1.14461
12 33 1.32934
12 34 1.27213
12 35 1.22003
12 36 35.7215
12 37 8.27032
12 38 5.72772
12 39 1.25858
12 40 5.69468
12 41 5.50122
12 42 1.31192
12 43 16.2665
12 44 1.25697
12 45 11.1419
12 46 6.15069
12 47 4.76421
12 48 5.34097
12 49 16.3659
12 50 11.2545
12 51 13.2569
12 52 5.63135
12 53 1.28131
12 54 8.81864
12 55 1.85863
12 56 10.8536
12 57 0.948064
12 58 10.7802
12 59 11.3176
12 60 11.3188
12 61 10.9958
12 62 0.86994
12 63 15.9783
12 64 8.38735
12 65 5.27675
12 66 35.514
12 67 4.8874
12 68 5.1793
12 69 5.66401
12 70 1.27152
12 71 5.70973
12 72 1.49033
12 73 4.99711
12 74 11.3599
12 75 11.4458
12 76 10.0871
12 77 11.2227
12 78 11.0185
12 79 5.44137
12 80 35.6939
12 81 34.0524
12 82 5.46804
12 83 10.5908
12 84 11.3074
12 85 11.646
12 86 5.59147
12 87 15.0821
12 88 11.29
12 89 22.3669
12 90 5.14118
12 91 5.10642
12 92 11.0824
12 93 11.5417
12 94 5.9084
12 95 11.793
12 96 11.347
12 97 11.166
12 98 5.65094
12 99 18.498
12 100 16.7812
13 14 0.970296
13 15 0.802933
13 16 1.14444
13 17 1.13947
13 18 0.636393
13 19 1.2785
13 20 11.1566
13 21 0.895091
13 22 10.9897
13 23 16.7436
13 24 0.51174
13 25 1.45886
13 26 0.713647
13 27 11.6446
13 28 0.632943
13 29 0.792231
13 30 34.9534
13 31 10.9872
13 32 0.935705
13 33 0.784893
13 34 1.09331
13 35 0.845901
13 36 36.046
13 37 7.74974
13 38 6.53695
13 39 0.832157
13 40 6.50943
13 41 6.31078
13 42 0.831888
13 43 17.018
13 44 0.663358
13 45 11.6145
13 46 6.94388
13 47 5.5819
13 48 6.06623
13 49 17.1417
13 50 11.7247
13 51 14.0835
13 52 6.41304
13 53 0.592895
13 54 8.29027
13 55 1.21587
13 56 11.2455
13 57 0.749162
13 58 11.2499
13 59 11.7815
13 60 11.7911
13 61 11.4887
13 62 1.12005
13 63 16.7446
13 64 7.8681
13 65 6.07888
13 66 35.833
13 67 5.66768
13 68 5.99335
13 69 6.47347
13 70 1.03823
13 71 6.52262
13 72 1.15158
13 73 5.77666
13 74 11.7983
13 75 11.9282
13 76 10.542
13 77 11.7146
13 78 11.5249
13 79 6.26967
13 80 36.0118
13 81 34.394
13 82 6.24235
13 83 11.0587
13 84 11.8043
13 85 12.1771
13 86 6.35227
13 87 15.8395
13 88 11.7377
13 89 23.0471
13 90 5.86743
13 91 5.8861
13 92 11.5404
13 93 12.0334
13 94 6.67228
13 95 12.3262
13 96 11.8345
13 97 11.6433
13 98 6.45098
13 99 19.2585
13 100 17.6036
14 15 1.26735
14 16 1.07357
14 17 1.394
14 18 0.928144
14 19 0.837879
14 20 10.8869
14 21 0.714019
14 22 10.7469
14 23 16.5294
14 24 1.16671
14 25 1.17311
14 26 0.829333
14 27 11.2271
14 28 1.1847
14 29 1.37594
14 30 34.7688
14 31 10.722
14 32 0.76052
14 33 0.962255
14 34 0.95003
14 35 1.39331
14 36 36.1622
14 37 7.80087
14 38 6.11448
14 39 0.875701
14 40 6.09034
14 41 5.86731
14 42 0.829937
14 43 16.8089
14 44 0.923568
14 45 11.1724
14 46 6.57768
14 47 5.12203
14 48 5.60115
14 49 16.9185
14 50 11.2744
14 51 13.6955
14 52 5.96921
14 53 1.03303
14 54 8.34573
14 55 1.34277
14 56 10.8099
14 57 1.0435
14 58 10.8391
14 59 11.3296
14 60 11.351
14 61 11.0455
14 62 1.08822
14 63 16.5165
14 64 7.94106
14 65 5.64261
14 66 35.9505
14 67 5.29136
14 68 5.57379
14 69 6.06548
14 70 1.10453
14 71 6.103
14 72 0.911525
14 73 5.33458
14 74 11.3535
14 75 11.4966
14 76 10.0922
14 77 11.2801
14 78 11.0748
14 79 5.88668
14 80 36.1266
14 81 34.2064
14 82 5.84566
14 83 10.6349
14 84 11.3526
14 85 11.7451
14 86 5.97281
14 87 15.628
14 88 11.2969
14 89 22.8978
14 90 5.42221
14 91 5.4427
14 92 11.1215
14 93 11.5905
14 94 6.26174
14 95 11.8928
14 96 11.3878
14 97 11.2078
14 98 6.07769
14 99 19.0646
14 100 17.3802
15 16 1.45999
15 17 1.12493
15 18 1.05413
15 19 1.56747
15 20 11.6679
15 21 1.24551
15 22 11.4836
15 23 17.2546
15 24 0.680771
15 25 1.89084
15 26 1.09758
15 27 12.0615
15 28 0.969785
15 29 1.09585
15 30 35.4164
15 31 11.4921
15 32 1.22136
15 33 0.898465
15 34 1.06132
15 35 1.09311
15 36 36.4855
15 37 7.25835
15 38 6.85201
15 39 1.04299
15 40 6.84535
15 41 6.64042
15 42 0.890323
15 43 17.5404
15 44 0.728466
15 45 12.0383
15 46 7.24041
15 47 5.90627
15 48 6.35232
15 49 17.6547
15 50 12.14
15 51 14.5823
15 52 6.73709
15 53 0.612265
15 54 7.79865
15 55 1.22373
15 56 11.6408
15 57 1.1267
15 58 11.6698
15 59 12.2127
15 60 12.2186
15 61 11.9125
15 62 1.45603
15 63 17.2607
15 64 7.36137
15 65 6.3783
15 66 36.2758
15 67 5.94199
15 68 6.32256
15 69 6.79559
15 70 1.25624
15 71 6.86395
15 72 1.38274
15 73 6.09342
15 74 12.2081
15 75 12.3584
15 76 10.949
15 77 12.1467
15 78 11.9428
15 79 6.59617
15 80 36.4467
15 81 34.8574
15 82 6.52462
15 83 11.4752
15 84 12.2293
15 85 12.6102
15 86 6.65448
15 87 16.3527
15 88 12.1521
15 89 23.5307
15 90 6.14677
15 91 6.20423
15 92 11.9597
15 93 12.4641
15 94 6.98704
15 95 12.7807
15 96 12.2709
15 97 12.0681
15 98 6.77461
15 99 19.7554
15 100 18.0668
16 17 1.5152
16 18 1.26498
16 19 1.07477
16 20 10.5769
16 21 0.951788
16 22 10.4481
16 23 16.3281
16 24 1.33066
16 25 0.783789
16 26 0.786398
16 27 10.8537
16 28 1.25393
16 29 1.51275
16 30 34.9601
16 31 10.4265
16 32 0.876389
16 33 1.01591
16 34 1.35624
16 35 1.41438
16 36 36.3257
16 37 8.14806
16 38 5.93353
16 39 0.929858
16 40 5.95174
16 41 5.78088
16 42 1.13958
16 43 16.6308
16 44 1.08105
16 45 10.8176
16 46 6.40734
16 47 5.03914
16 48 5.51091
16 49 16.7258
16 50 10.9292
16 51 13.598
16 52 5.84126
16 53 1.23217
16 54 8.67969
16 55 1.3957
16 56 10.4495
16 57 1.13257
16 58 10.4501
16 59 11.0031
16 60 11.005
16 61 10.6894
16 62 0.843975
16 63 16.3292
16 64 8.30167
16 65 5.5161
16 66 36.1136
16 67 5.12788
16 68 5.44822
16 69 5.92742
16 70 0.761788
16 71 5.94827
16 72 1.04029
16 73 5.23079
16 74 10.995
16 75 11.1255
16 76 9.72486
16 77 10.9143
16 78 10.6965
16 79 5.79021
16 80 36.3019
16 81 34.3831
16 82 5.68305
16 83 10.2461
16 84 10.9954
16 85 11.3446
16 86 5.82023
16 87 15.417
16 88 10.9295
16 89 22.6995
16 90 5.30556
16 91 5.33899
16 92 10.7449
16 93 11.2315
16 94 6.10327
16 95 11.552
16 96 11.0396
16 97 10.8404
16 98 5.91398
16 99 18.9372
16 100 17.2085
17 18 1.16342
17 19 1.91302
17 20 11.1841
17 21 1.53198
17 22 10.9751
17 23 16.6875
17 24 0.991523
17 25 1.97423
17 26 1.39787
17 27 12.0399
17 28 1.13738
17 29 1.32178
17 30 35.2437
17 31 10.9972
17 32 1.62001
17 33 1.4163
17 34 1.18295
17 35 1.01947
17 36 36.2434
17 37 7.65552
17 38 6.15113
17 39 1.43704
17 40 6.14557
17 41 5.94795
17 42 1.35738
17 43 17.0051
17 44 1.24091
17 45 11.9884
17 46 6.48093
17 47 5.21922
17 48 5.72605
17 49 17.0883
17 50 12.094
17 51 13.9702
17 52 6.04817
17 53 1.13828
17 54 8.1874
17 55 1.91541
17 56 11.6904
17 57 1.18781
17 58 11.6214
17 59 12.1925
17 60 12.1827
17 61 11.8523
17 62 1.31707
17 63 16.7154
17 64 7.7057
17 65 5.6587
17 66 36.0394
17 67 5.19468
17 68 5.60522
17 69 6.06504
17 70 1.4335
17 71 6.16463
17 72 1.86415
17 73 5.43082
17 74 12.2009
17 75 12.2934
17 76 10.9314
17 77 12.0762
17 78 11.8404
17 79 5.83044
17 80 36.2099
17 81 34.692
17 82 5.80771
17 83 11.432
17 84 12.1467
17 85 12.4898
17 86 5.93001
17 87 15.8057
17 88 12.1249
17 89 22.9737
17 90 5.48085
17 91 5.53656
17 92 11.9413
17 93 12.4028
17 94 6.29722
17 95 12.6755
17 96 12.2079
17 97 12.0181
17 98 6.03013
17 99 19.0947
17 100 17.3274
18 19 1.4036
18 20 10.9059
18 21 0.995663
18 22 10.7306
18 23 16.4345
18 24 0.676925
18 25 1.43733
18 26 0.800071
18 27 11.5861
18 28 0.752584
18 29 0.792911
18 30 34.7538
18 31 10.7259
18 32 0.961201
18 33 1.08214
18 34 1.16351
18 35 0.919931
18 36 35.7479
18 37 7.99866
18 38 6.36932
18 39 0.966564
18 40 6.32298
18 41 6.12096
18 42 1.04032
18 43 16.7075
18 44 0.951064
18 45 11.5533
18 46 6.76913
18 47 5.3936
18 48 5.93312
18 49 16.83
18 50 11.6605
18 51 13.7981
18 52 6.24218
18 53 0.85599
18 54 8.55186
18 55 1.48218
18 56 11.2084
18 57 0.769036
18 58 11.1858
18 59 11.7086
18 60 11.7153
18 61 11.4081
18 62 1.0469
18 63 16.4287
18 64 8.11677
18 65 5.88474
18 66 35.5372
18 67 5.50853
18 68 5.79427
18 69 6.27858
18 70 1.2649
18 71 6.33609
18 72 1.29649
18 73 5.60686
18 74 11.7465
18 75 11.8648
18 76 10.4847
18 77 11.6387
18 78 11.4546
18 79 6.0615
18 80 35.7096
18 81 34.1994
18 82 6.08655
18 83 10.9945
18 84 11.7301
18 85 12.0905
18 86 6.18541
18 87 15.5299
18 88 11.6913
18 89 22.7623
18 90 5.7329
18 91 5.71204
18 92 11.4773
18 93 11.9567
18 94 6.5137
18 95 12.2284
18 96 11.7651
18 97 11.58
18 98 6.27087
18 99 18.928
18 100 17.2839
19 20 10.9352
19 21 0.694756
19 22 10.8352
19 23 16.719
19 24 1.58602
19 25 1.08154
19 26 1.025
19 27 10.8212
19 28 1.55102
19 29 1.80235
19 30 34.7618
19 31 10.7895
19 32 0.790933
19 33 0.987298
19 34 1.29826
19 35 1.81726
19 36 36.4476
19 37 7.69751
19 38 6.24808
19 39 1.02887
19 40 6.24736
19 41 6.02801
19 42 1.00813
19 43 16.992
19 44 1.09907
19 45 10.7794
19 46 6.77592
19 47 5.29187
19 48 5.70688
19 49 17.1043
19 50 10.878
19 51 13.8121
19 52 6.10847
19 53 1.32399
19 54 8.24151
19 55 1.24862
19 56 10.356
19 57 1.4768
19 58 10.4572
19 59 10.9356
19 60 10.9662
19 61 10.6671
19 62 1.45766
19 63 16.6925
19 64 7.88969
19 65 5.85013
19 66 36.2335
19 67 5.5046
19 68 5.7767
19 69 6.25509
19 70 1.17039
19 71 6.26337
19 72 0.718985
19 73 5.47737
19 74 10.9266
19 75 11.1097
19 76 9.68454
19 77 10.8889
19 78 10.7057
19 79 6.13104
19 80 36.4141
19 81 34.1829
19 82 6.02105
19 83 10.2423
19 84 10.9768
19 85 11.3839
19 86 6.17485
19 87 15.8028
19 88 10.8809
19 89 23.1064
19 90 5.55618
19 91 5.60047
19 92 10.7203
19 93 11.2103
19 94 6.39777
19 95 11.5526
19 96 11.0002
19 97 10.8145
19 98 6.28026
19 99 19.3588
19 100 17.6731
20 21 10.9157
20 22 0.870743
20 23 6.46011
20 24 11.2986
20 25 10.1803
20 26 10.8809
20 27 7.81702
20 28 11.1123
20 29 11.1831
20 30 30.4629
20 31 0.697152
20 32 10.8342
20 33 11.277
20 34 11.3599
20 35 11.1829
20 36 31.1634
20 37 17.6289
20 38 8.06522
20 39 11.1687
20 40 7.90231
20 41 8.23535
20 42 11.3938
20 43 6.81982
20 44 11.3429
20 45 7.71779
20 46 8.25065
20 47 8.28054
20 48 8.94349
20 49 6.78018
20 50 7.9022
20 51 6.67615
20 52 8.37766
20 53 11.4339
20 54 18.1942
20 55 11.6777
20 56 8.5794
20 57 10.9675
20 58 7.32348
20 59 7.92581
20 60 7.70649
20 61 7.34658
20 62 10.5071
20 63 6.40801
20 64 17.8486
20 65 8.31345
20 66 30.9563
20 67 8.72667
20 68 8.19608
20 69 8.12747
20 70 11.0399
20 71 7.90406
20 72 11.1524
20 73 8.50187
20 74 8.38208
20 75 7.71193
20 76 7.65034
20 77 7.42145
20 78 7.41501
20 79 8.08663
20 80 31.2412
20 81 29.9294
20 82 8.62436
20 83 7.33939
20 84 7.62788
20 85 7.21068
20 86 8.63673
20 87 5.54597
20 88 8.12292
20 89 13.3692
20 90 9.01289
20 91 8.47101
20 92 7.61901
20 93 7.64239
20 94 8.41748
20 95 6.97762
20 96 7.67157
20 97 7.67283
20 98 8.11001
20 99 10.4098
20 100 8.91378
21 22 10.7876
21 23 16.6194
21 24 1.15915
21 25 1.09839
21 26 0.811648
21 27 11.0899
21 28 1.17847
21 29 1.43771
21 30 34.7089
21 31 10.7638
21 32 0.661428
21 33 0.789876
21 34 1.13497
21 35 1.44332
21 36 36.1938
21 37 7.72291
21 38 6.19141
21 39 0.844079
21 40 6.17097
21 41 5.9471
21 42 0.863599
21 43 16.8873
21 44 0.820029
21 45 11.0377
21 46 6.67314
21 47 5.21498
21 48 5.66331
21 49 17.0007
21 50 11.1423
21 51 13.7543
21 52 6.0478
21 53 1.0541
21 54 8.2623
21 55 1.26782
21 56 10.6621
21 57 1.15629
21 58 10.713
21 59 11.1969
21 60 11.2209
21 61 10.9197
21 62 1.22194
21 63 16.5975
21 64 7.8801
21 65 5.77594
21 66 35.9814
21 67 5.40782
21 68 5.6803
21 69 6.16981
21 70 1.06608
21 71 6.18974
21 72 0.788754
21 73 5.4012
21 74 11.2087
21 75 11.3615
21 76 9.96517
21 77 11.1596
21 78 10.9653
21 79 6.00852
21 80 36.1627
21 81 34.14
21 82 5.93966
21 83 10.5106
21 84 11.2335
21 85 11.6279
21 86 6.0761
21 87 15.7038
21 88 11.1607
21 89 22.9917
21 90 5.50265
21 91 5.52133
21 92 10.9825
21 93 11.4635
21 94 6.32853
21 95 11.7795
21 96 11.2612
21 97 11.0696
21 98 6.17913
21 99 19.2037
21 100 17.5192
22 23 6.30042
22 24 11.1153
22 25 10.0779
22 26 10.7388
22 27 8.40046
22 28 10.9308
22 29 10.9937
22 30 30.568
22 31 0.546503
22 32 10.7084
22 33 11.1387
22 34 11.19
22 35 10.9932
22 36 30.8829
22 37 17.4694
22 38 7.972
22 39 11.0368
22 40 7.78283
22 41 8.12099
22 42 11.2433
22 43 6.68886
22 44 11.1914
22 45 8.29891
22 46 8.11046
22 47 8.15731
22 48 8.87325
22 49 6.66314
22 50 8.48472
22 51 6.74213
22 52 8.29783
22 53 11.2667
22 54 18.0352
22 55 11.564
22 56 9.13068
22 57 10.7923
22 58 7.89248
22 59 8.51879
22 60 8.29789
22 61 7.93138
22 62 10.3479
22 63 6.29495
22 64 17.6723
22 65 8.18458
22 66 30.6807
22 67 8.57762
22 68 8.06333
22 69 7.99832
22 70 10.9103
22 71 7.79908
22 72 11.0503
22 73 8.40272
22 74 8.96904
22 75 8.3145
22 76 8.16979
22 77 8.02314
22 78 7.9986
22 79 7.90377
22 80 30.9577
22 81 30.0524
22 82 8.49944
22 83 7.9095
22 84 8.2244
22 85 7.84702
22 86 8.51041
22 87 5.3967
22 88 8.71265
22 89 13.2473
22 90 8.92708
22 91 8.36022
22 92 8.19979
22 93 8.2563
22 94 8.33197
22 95 7.60995
22 96 8.27925
22 97 8.25802
22 98 7.96493
22 99 10.1804
22 100 8.65096
23 24 16.8304
23 25 15.9499
23 26 16.5274
23 27 13.1326
23 28 16.6484
23 29 16.6457
23 30 28.8763
23 31 6.45289
23 32 16.5417
23 33 16.9843
23 34 16.9573
23 35 16.6749
23 36 27.4212
23 37 23.2512
23 38 13.3416
23 39 16.8334
23 40 13.1149
23 41 13.4399
23 42 17.0464
23 43 1.13036
23 44 17.0014
23 45 13.0309
23 46 13.2614
23 47 13.6483
23 48 14.2831
23 49 0.969684
23 50 13.1781
23 51 7.75616
23 52 13.6123
23 53 17.0325
23 54 23.8281
23 55 17.3672
23 56 14.0579
23 57 16.5065
23 58 12.7741
23 59 13.1371
23 60 12.9258
23 61 12.6842
23 62 16.1138
23 63 0.775386
23 64 23.4084
23 65 13.5395
23 66 27.2324
23 67 13.9929
23 68 13.4229
23 69 13.2552
23 70 16.7426
23 71 13.1202
23 72 16.8896
23 73 13.8378
23 74 13.6755
23 75 12.9413
23 76 13.2833
23 77 12.6717
23 78 12.7625
23 79 13.1418
23 80 27.5462
23 81 28.4713
23 82 13.8322
23 83 12.8417
23 84 12.8611
23 85 12.3106
23 86 13.7293
23 87 1.09331
23 88 13.4262
23 89 7.69565
23 90 14.3462
23 91 13.7651
23 92 12.9516
23 93 12.7897
23 94 13.5929
23 95 11.9276
23 96 12.9205
23 97 12.972
23 98 13.2238
23 99 5.38386
23 100 5.34398
24 25 1.70035
24 26 0.902032
24 27 11.9229
24 28 0.674331
24 29 0.720826
24 30 35.1244
24 31 11.1233
24 32 1.14506
24 33 0.970046
24 34 1.09656
24 35 0.732531
24 36 36.0791
24 37 7.69531
24 38 6.61613
24 39 0.956092
24 40 6.59229
24 41 6.39374
24 42 0.952334
24 43 17.1076
24 44 0.799667
24 45 11.892
24 46 6.98939
24 47 5.66054
24 48 6.15746
24 49 17.2302
24 50 12.0019
24 51 14.1992
24 52 6.4959
24 53 0.593758
24 54 8.23712
24 55 1.33152
24 56 11.5326
24 57 0.808238
24 58 11.5161
24 59 12.0653
24 60 12.0681
24 61 11.7563
24 62 1.17585
24 63 16.8333
24 64 7.79212
24 65 6.13044
24 66 35.8666
24 67 5.7062
24 68 6.05174
24 69 6.52899
24 70 1.1954
24 71 6.59578
24 72 1.37983
24 73 5.85833
24 74 12.08
24 75 12.2057
24 76 10.8161
24 77 11.9867
24 78 11.7925
24 79 6.31517
24 80 36.0426
24 81 34.569
24 82 6.29845
24 83 11.3295
24 84 12.0769
24 85 12.4375
24 86 6.39905
24 87 15.9254
24 88 12.0195
24 89 23.1087
24 90 5.94372
24 91 5.96526
24 92 11.8158
24 93 12.3056
24 94 6.74908
24 95 12.5973
24 96 12.1151
24 97 11.9199
24 98 6.50365
24 99 19.289
24 100 17.6329
25 26 0.982323
25 27 10.4315
25 28 1.60609
25 29 1.75942
25 30 34.6305
25 31 10.0419
25 32 0.970802
25 33 1.34961
25 34 1.63413
25 35 1.78011
25 36 36.0758
25 37 8.5613
25 38 5.73776
25 39 1.15662
25 40 5.7329
25 41 5.56986
25 42 1.42373
25 43 16.2331
25 44 1.44846
25 45 10.3991
25 46 6.25216
25 47 4.8219
25 48 5.3182
25 49 16.3368
25 50 10.4979
25 51 13.1868
25 52 5.6241
25 53 1.62239
25 54 9.1037
25 55 1.63815
25 56 10.0232
25 57 1.3609
25 58 10.0252
25 59 10.5612
25 60 10.5662
25 61 10.2566
25 62 0.986495
25 63 15.9289
25 64 8.73823
25 65 5.30525
25 66 35.8571
25 67 4.99559
25 68 5.23774
25 69 5.72484
25 70 1.1169
25 71 5.72933
25 72 1.10502
25 73 5.02612
25 74 10.567
25 75 10.7054
25 76 9.29203
25 77 10.4724
25 78 10.2737
25 79 5.61248
25 80 36.0488
25 81 34.051
25 82 5.53347
25 83 9.80962
25 84 10.5653
25 85 10.9088
25 86 5.64869
25 87 15.0243
25 88 10.5033
25 89 22.3647
25 90 5.13963
25 91 5.12904
25 92 10.3126
25 93 10.7863
25 94 5.90688
25 95 11.1045
25 96 10.5973
25 97 10.4144
25 98 5.73728
25 99 18.572
25 100 16.8854
26 27 11.2391
26 28 0.860658
26 29 0.981028
26 30 34.9602
26 31 10.7233
26 32 0.622942
26 33 0.768626
26 34 1.10626
26 35 1.05146
26 36 36.1529
26 37 8.02971
26 38 6.33136
26 39 0.565216
26 40 6.32042
26 41 6.13109
26 42 0.781899
26 43 16.8132
26 44 0.761298
26 45 11.2129
26 46 6.77617
26 47 5.39308
26 48 5.87572
26 49 16.9332
26 50 11.322
26 51 13.8672
26 52 6.204
26 53 0.810865
26 54 8.56999
26 55 1.01938
26 56 10.8225
26 57 0.723296
26 58 10.8384
26 59 11.3741
26 60 11.3834
26 61 11.0839
26 62 0.816211
26 63 16.5273
26 64 8.17988
26 65 5.86211
26 66 35.9371
26 67 5.48664
26 68 5.79247
26 69 6.2788
26 70 0.724495
26 71 6.31668
26 72 0.822125
26 73 5.58493
26 74 11.3835
26 75 11.5215
26 76 10.1189
26 77 11.3057
26 78 11.1098
26 79 6.11218
26 80 36.1168
26 81 34.3946
26 82 6.05806
26 83 10.6378
26 84 11.394
26 85 11.7614
26 86 6.16586
26 87 15.6145
26 88 11.3261
26 89 22.8646
26 90 5.67487
26 91 5.69526
26 92 11.1278
26 93 11.6243
26 94 6.47847
26 95 11.9344
26 96 11.4287
26 97 11.235
26 98 6.27375
26 99 19.0846
26 100 17.4235
27 28 11.7811
27 29 11.9525
27 30 30.8014
27 31 8.00503
27 32 11.0326
27 33 11.3945
27 34 11.6815
27 35 11.997
27 36 35.8756
27 37 16.2789
27 38 10.0855
27 39 11.3503
27 40 10.1455
27 41 10.2577
27 42 11.5588
27 43 13.3978
27 44 11.6006
27 45 0.79792
27 46 10.7462
27 47 10.109
27 48 10.2967
27 49 13.3958
27 50 0.778077
27 51 11.5015
27 52 10.2078
27 53 11.8388
27 54 16.7531
27 55 11.5942
27 56 1.30087
27 57 11.6444
27 58 0.802104
27 59 0.844875
27 60 0.677655
27 61 0.8129
27 62 11.1673
27 63 12.9149
27 64 16.7079
27 65 10.3698
27 66 35.6516
27 67 10.6983
27 68 10.3547
27 69 10.4296
27 70 11.2684
27 71 10.1102
27 72 11.0897
27 73 10.1949
27 74 0.924856
27 75 0.920088
27 76 1.41945
27 77 0.870948
27 78 1.21573
27 79 10.6691
27 80 35.8923
27 81 30.1115
27 82 10.5907
27 83 0.955163
27 84 1.02246
27 85 1.61221
27 86 10.7512
27 87 12.2994
27 88 0.826159
27 89 18.7343
27 90 10.4554
27 91 10.2497
27 92 0.647735
27 93 0.995321
27 94 10.3894
27 95 1.67549
27 96 1.014
27 97 0.781499
27 98 10.5505
27 99 17.1065
27 100 15.772
28 29 0.654173
28 30 34.9451
28 31 10.944
28 32 1.16377
28 33 1.11092
28 34 1.24713
28 35 0.663533
28 36 35.9111
28 37 7.94568
28 38 6.45851
28 39 1.08648
28 40 6.42982
28 41 6.23263
28 42 1.05874
28 43 16.9212
28 44 0.923623
28 45 11.7494
28 46 6.83906
28 47 5.5174
28 48 6.01647
28 49 17.0372
28 50 11.8658
28 51 13.9827
28 52 6.33624
28 53 0.785519
28 54 8.48258
28 55 1.39921
28 56 11.398
28 57 0.656407
28 58 11.3858
28 59 11.914
28 60 11.9181
28 61 11.6166
28 62 1.08881
28 63 16.6502
28 64 8.05692
28 65 6.00066
28 66 35.6969
28 67 5.57614
28 68 5.90116
28 69 6.37589
28 70 1.14854
28 71 6.42245
28 72 1.37651
28 73 5.70346
28 74 11.9367
28 75 12.0561
28 76 10.6775
28 77 11.8401
28 78 11.6516
28 79 6.15752
28 80 35.8748
28 81 34.3851
28 82 6.15424
28 83 11.1873
28 84 11.9314
28 85 12.2785
28 86 6.25063
28 87 15.7423
28 88 11.8773
28 89 22.9529
28 90 5.80731
28 91 5.81644
28 92 11.6715
28 93 12.1547
28 94 6.58763
28 95 12.4327
28 96 11.9602
28 97 11.7713
28 98 6.34567
28 99 19.1073
28 100 17.4507
29 30 35.0011
29 31 11.015
29 32 1.31465
29 33 1.30631
29 34 1.46905
29 35 0.687443
29 36 35.778
29 37 8.1375
29 38 6.68899
29 39 1.15982
29 40 6.64029
29 41 6.46344
29 42 1.27252
29 43 16.9179
29 44 1.0889
29 45 11.9309
29 46 7.04455
29 47 5.75155
29 48 6.26259
29 49 17.0534
29 50 12.042
29 51 14.1113
29 52 6.56066
29 53 0.928522
29 54 8.67669
29 55 1.44125
29 56 11.5708
29 57 0.718419
29 58 11.5454
29 59 12.0876
29 60 12.0915
29 61 11.7897
29 62 1.20263
29 63 16.6554
29 64 8.2319
29 65 6.18344
29 66 35.5611
29 67 5.78581
29 68 6.09548
29 69 6.57903
29 70 1.33934
29 71 6.64756
29 72 1.52348
29 73 5.94214
29 74 12.1204
29 75 12.2327
29 76 10.8566
29 77 12.0128
29 78 11.8279
29 79 6.36173
29 80 35.7397
29 81 34.4488
29 82 6.37344
29 83 11.354
29 84 12.1081
29 85 12.4516
29 86 6.44816
29 87 15.7424
29 88 12.0536
29 89 22.9146
29 90 6.04255
29 91 6.04091
29 92 11.8385
29 93 12.3254
29 94 6.80755
29 95 12.5991
29 96 12.1399
29 97 11.9506
29 98 6.54832
29 99 19.0807
29 100 17.4692
30 31 30.4645
30 32 34.8398
30 33 35.1537
30 34 35.2159
30 35 35.0739
30 36 25.9928
30 37 38.354
30 38 33.0712
30 39 35.0746
30 40 32.8186
30 41 32.7678
30 42 35.1766
30 43 28.4184
30 44 35.1925
30 45 30.5418
30 46 33.1385
30 47 33.0482
30 48 33.1153
30 49 28.6164
30 50 30.6061
30 51 28.3156
30 52 32.9767
30 53 35.2755
30 54 38.6603
30 55 35.4277
30 56 31.255
30 57 34.9632
30 58 31.0651
30 59 30.3636
30 60 30.469
30 61 30.604
30 62 34.8983
30 63 28.5684
30 64 38.4469
30 65 33.3693
30 66 25.837
30 67 33.7204
30 68 33.1692
30 69 33.0836
30 70 35.2033
30 71 32.8613
30 72 34.9609
30 73 33.0272
30 74 30.7687
30 75 30.5125
30 76 31.3203
30 77 30.5285
30 78 30.8656
30 79 33.0159
30 80 25.7647
30 81 1.1336
30 82 33.41
30 83 31.1639
30 84 30.5225
30 85 30.5059
30 86 33.3474
30 87 29.0621
30 88 30.7896
30 89 28.6049
30 90 33.4055
30 91 33.0467
30 92 30.7933
30 93 30.4252
30 94 33.0431
30 95 29.9211
30 96 30.3877
30 97 30.5521
30 98 33.1718
30 99 29.3789
30 100 30.4216
31 32 10.6789
31 33 11.1216
31 34 11.1687
31 35 11.0206
31 36 31.0218
31 37 17.401
31 38 8.00955
31 39 11.0161
31 40 7.82928
31 41 8.15507
31 42 11.2215
31 43 6.82287
31 44 11.1805
31 45 7.90473
31 46 8.19297
31 47 8.17894
31 48 8.88732
31 49 6.80948
31 50 8.09232
31 51 6.79483
31 52 8.32771
31 53 11.2638
31 54 17.9681
31 55 11.5304
31 56 8.74667
31 57 10.7998
31 58 7.5036
31 59 8.11703
31 60 7.89837
31 61 7.53641
31 62 10.3517
31 63 6.41139
31 64 17.6166
31 65 8.23143
31 66 30.8186
31 67 8.63534
31 68 8.11408
31 69 8.05636
31 70 10.8974
31 71 7.84483
31 72 11.008
31 73 8.4267
31 74 8.57951
31 75 7.92701
31 76 7.79085
31 77 7.62449
31 78 7.61484
31 79 7.98069
31 80 31.0972
31 81 29.9414
31 82 8.55465
31 83 7.52711
31 84 7.8324
31 85 7.46599
31 86 8.57002
31 87 5.54374
31 88 8.32318
31 89 13.361
31 90 8.94583
31 91 8.38845
31 92 7.80828
31 93 7.86098
31 94 8.3776
31 95 7.20416
31 96 7.88921
31 97 7.86701
31 98 8.03606
31 99 10.4058
31 100 8.91965
32 33 0.746639
32 34 1.17154
32 35 1.43792
32 36 36.1724
32 37 7.89359
32 38 6.35587
32 39 0.72002
32 40 6.34137
32 41 6.1445
32 42 0.83016
32 43 16.8145
32 44 0.868047
32 45 11.0071
32 46 6.83696
32 47 5.39835
32 48 5.8853
32 49 16.9364
32 50 11.1085
32 51 13.8319
32 52 6.23155
32 53 1.00381
32 54 8.44696
32 55 1.11654
32 56 10.6031
32 57 1.13824
32 58 10.6459
32 59 11.161
32 60 11.1777
32 61 10.8766
32 62 1.05423
32 63 16.5201
32 64 8.06644
32 65 5.91303
32 66 35.9595
32 67 5.5615
32 68 5.84022
32 69 6.3249
32 70 1.03157
32 71 6.35018
32 72 0.724911
32 73 5.59559
32 74 11.1708
32 75 11.3276
32 76 9.90772
32 77 11.106
32 78 10.9187
32 79 6.16462
32 80 36.1401
32 81 34.271
32 82 6.11388
32 83 10.4423
32 84 11.1981
32 85 11.5829
32 86 6.24198
32 87 15.6224
32 88 11.1167
32 89 22.9028
32 90 5.70996
32 91 5.71372
32 92 10.9269
32 93 11.4243
32 94 6.51626
32 95 11.7427
32 96 11.2312
32 97 11.0346
32 98 6.33193
32 99 19.1587
32 100 17.5007
33 34 0.996779
33 35 1.35152
33 36 36.512
33 37 7.43839
33 38 6.61214
33 39 0.681302
33 40 6.61569
33 41 6.41094
33 42 0.609639
33 43 17.2703
33 44 0.571569
33 45 11.3725
33 46 7.06356
33 47 5.67126
33 48 6.10705
33 49 17.3839
33 50 11.4746
33 51 14.2742
33 52 6.49011
33 53 0.725652
33 54 7.9836
33 55 1.00735
33 56 10.9624
33 57 1.15774
33 58 11.0183
33 59 11.5404
33 60 11.558
33 61 11.2557
33 62 1.25022
33 63 16.9784
33 64 7.58972
33 65 6.16709
33 66 36.3023
33 67 5.77702
33 68 6.1108
33 69 6.59063
33 70 0.952912
33 71 6.62767
33 72 0.85249
33 73 5.86026
33 74 11.5288
33 75 11.6948
33 76 10.2774
33 77 11.4869
33 78 11.2875
33 79 6.42809
33 80 36.4786
33 81 34.5831
33 82 6.33165
33 83 10.8215
33 84 11.5693
33 85 11.9678
33 86 6.47009
33 87 16.0723
33 88 11.4815
33 89 23.296
33 90 5.92468
33 91 5.97928
33 92 11.3042
33 93 11.8009
33 94 6.7639
33 95 12.1448
33 96 11.6106
33 97 11.4028
33 98 6.58332
33 99 19.578
33 100 17.8903
34 35 1.42476
34 36 36.5782
34 37 7.33582
34 38 6.41046
34 39 0.976383
34 40 6.4235
34 41 6.18892
34 42 0.685219
34 43 17.2641
34 44 0.954172
34 45 11.6376
34 46 6.83524
34 47 5.43813
34 48 5.89826
34 49 17.3704
34 50 11.7339
34 51 14.1535
34 52 6.26171
34 53 0.951514
34 54 7.88518
34 55 1.34838
34 56 11.2574
34 57 1.22925
34 58 11.2871
34 59 11.8165
34 60 11.8308
34 61 11.5163
34 62 1.29805
34 63 16.9683
34 64 7.45432
34 65 5.89965
34 66 36.3747
34 67 5.51086
34 68 5.87068
34 69 6.34415
34 70 1.21183
34 71 6.42859
34 72 1.25746
34 73 5.65679
34 74 11.8058
34 75 11.9699
34 76 10.5339
34 77 11.7411
34 78 11.5169
34 79 6.16482
34 80 36.5436
34 81 34.6543
34 82 6.09997
34 83 11.0906
34 84 11.8099
34 85 12.2133
34 86 6.21743
34 87 16.0655
34 88 11.7496
34 89 23.2618
34 90 5.69322
34 91 5.74281
34 92 11.5889
34 93 12.0654
34 94 6.56331
34 95 12.3919
34 96 11.8811
34 97 11.6721
34 98 6.35968
34 99 19.4315
34 100 17.7146
35 36 35.9875
35 37 8.07891
35 38 6.3449
35 39 1.19207
35 40 6.32019
35 41 6.13362
35 42 1.2824
35 43 16.9608
35 44 1.12161
35 45 11.9572
35 46 6.67709
35 47 5.43178
35 48 5.90396
35 49 17.0705
35 50 12.0641
35 51 13.9786
35 52 6.21539
35 53 0.968542
35 54 8.60326
35 55 1.55895
35 56 11.6224
35 57 0.696327
35 58 11.5838
35 59 12.1312
35 60 12.1301
35 61 11.8161
35 62 1.11952
35 63 16.6877
35 64 8.14388
35 65 5.85681
35 66 35.7713
35 67 5.40552
35 68 5.76864
35 69 6.23484
35 70 1.17351
35 71 6.31233
35 72 1.59567
35 73 5.59806
35 74 12.1452
35 75 12.2508
35 76 10.8925
35 77 12.0404
35 78 11.83
35 79 6.01897
35 80 35.9516
35 81 34.5148
35 82 6.00335
35 83 11.3882
35 84 12.1227
35 85 12.4484
35 86 6.0802
35 87 15.7723
35 88 12.0793
35 89 22.9607
35 90 5.67011
35 91 5.70986
35 92 11.8797
35 93 12.352
35 94 6.45173
35 95 12.6231
35 96 12.1533
35 97 11.9743
35 98 6.19812
35 99 19.0522
35 100 17.3668
36 37 41.0821
36 38 35.6533
36 39 36.4542
36 40 35.2428
36 41 35.3377
36 42 36.5686
36 43 26.7228
36 44 36.4528
36 45 35.8146
36 46 35.5199
36 47 35.4237
36 48 36.0562
36 49 27.1569
36 50 36.0009
36 51 30.9492
36 52 35.7004
36 53 36.3537
36 54 41.5307
36 55 36.8053
36 56 36.504
36 57 35.9794
36 58 35.7519
36 59 35.6993
36 60 35.6229
36 61 35.5723
36 62 36.0555
36 63 27.2836
36 64 41.0964
36 65 35.7129
36 66 0.690062
36 67 35.9191
36 68 35.4113
36 69 35.4322
36 70 36.6136
36 71 35.3189
36 72 36.5242
36 73 35.592
36 74 36.3204
36 75 35.8176
36 76 36.1126
36 77 35.6533
36 78 36.036
36 79 35.093
36 80 0.830754
36 81 26.4052
36 82 35.8912
36 83 35.8491
36 84 35.8965
36 85 35.6742
36 86 35.7567
36 87 27.7633
36 88 36.2488
36 89 26.0977
36 90 36.1691
36 91 35.5856
36 92 35.6807
36 93 35.7257
36 94 35.7145
36 95 34.9201
36 96 35.6964
36 97 35.7919
36 98 35.3779
36 99 27.2146
36 100 29.3488
37 38 12.1624
37 39 7.76318
37 40 12.2535
37 41 11.9122
37 42 7.40805
37 43 23.5706
37 44 7.47046
37 45 16.2209
37 46 12.5157
37 47 11.3067
37 48 11.3961
37 49 23.6645
37 50 16.3097
37 51 20.1776
37 52 12.0019
37 53 7.4724
37 54 0.777198
37 55 7.54829
37 56 15.6825
37 57 8.18667
37 58 16.0427
37 59 16.4264
37 60 16.4903
37 61 16.2535
37 62 8.43151
37 63 23.2409
37 64 0.866915
37 65 11.8472
37 66 40.9231
37 67 11.3663
37 68 11.8718
37 69 12.2222
37 70 7.95249
37 71 12.2978
37 72 7.7842
37 73 11.4309
37 74 16.2863
37 75 16.6235
37 76 15.2353
37 77 16.5148
37 78 16.2734
37 79 12.0518
37 80 41.0105
37 81 37.8106
37 82 11.7983
37 83 15.9117
37 84 16.5094
37 85 17.1309
37 86 12.0725
37 87 22.4001
37 88 16.3025
37 89 29.1772
37 90 11.2856
37 91 11.5599
37 92 16.3069
37 93 16.8075
37 94 12.2585
37 95 17.2779
37 96 16.5734
37 97 16.326
37 98 12.2405
37 99 25.9002
37 100 24.0617
38 39 6.43291
38 40 0.670884
38 41 0.841116
38 42 6.53642
38 43 13.7342
38 44 6.57099
38 45 9.79236
38 46 0.949356
38 47 1.22223
38 48 1.27422
38 49 13.6218
38 50 9.91488
38 51 8.87832
38 52 0.731121
38 53 6.72386
38 54 12.6247
38 55 6.97706
38 56 10.048
38 57 6.23404
38 58 9.63616
38 59 10.0919
38 60 10.0842
38 61 9.66605
38 62 5.79967
38 63 13.4028
38 64 12.2037
38 65 1.10213
38 66 35.4385
38 67 1.31161
38 68 0.958365
38 69 0.737159
38 70 6.12794
38 71 0.566794
38 72 6.41663
38 73 1.0592
38 74 10.1525
38 75 9.98486
38 76 9.09253
38 77 9.77043
38 78 9.40474
38 79 1.16781
38 80 35.6655
38 81 32.4835
38 82 0.808669
38 83 9.40912
38 84 9.7514
38 85 9.80138
38 86 1.06704
38 87 12.5875
38 88 9.97318
38 89 19.8688
38 90 1.24568
38 91 1.01304
38 92 9.96466
38 93 10.0442
38 94 0.704942
38 95 10.1241
38 96 9.86798
38 97 9.78669
38 98 0.808682
38 99 15.3293
38 100 13.058
39 40 6.44308
39 41 6.23066
39 42 0.596217
39 43 17.1228
39 44 0.694125
39 45 11.3214
39 46 6.87622
39 47 5.49047
39 48 5.92154
39 49 17.235
39 50 11.4134
39 51 14.0802
39 52 6.28299
39 53 0.834003
39 54 8.30955
39 55 0.827531
39 56 10.9102
39 57 0.943434
39 58 10.9593
39 59 11.4831
39 60 11.4992
39 61 11.1987
39 62 0.96978
39 63 16.8303
39 64 7.91003
39 65 5.93979
39 66 36.236
39 67 5.57131
39 68 5.89335
39 69 6.37622
39 70 0.694857
39 71 6.4304
39 72 0.660772
39 73 5.6717
39 74 11.4709
39 75 11.6437
39 76 10.2177
39 77 11.4222
39 78 11.2144
39 79 6.23871
39 80 36.4134
39 81 34.5025
39 82 6.13859
39 83 10.7543
39 84 11.4948
39 85 11.8878
39 86 6.23904
39 87 15.9149
39 88 11.4172
39 89 23.1191
39 90 5.71749
39 91 5.77697
39 92 11.2524
39 93 11.74
39 94 6.56077
39 95 12.0832
39 96 11.5455
39 97 11.3546
39 98 6.38583
39 99 19.3431
39 100 17.6729
40 41 0.732586
40 42 6.55403
40 43 13.4846
40 44 6.56771
40 45 9.83957
40 46 1.0743
40 47 1.12151
40 48 1.38372
40 49 13.3962
40 50 9.98468
40 51 8.65982
40 52 0.926292
40 53 6.7183
40 54 12.7175
40 55 7.00863
40 56 10.1243
40 57 6.20084
40 58 9.69728
40 59 10.1366
40 60 10.1251
40 61 9.71325
40 62 5.80265
40 63 13.1736
40 64 12.2863
40 65 1.18993
40 66 35.0243
40 67 1.50342
40 68 0.937637
40 69 0.827769
40 70 6.16417
40 71 0.65664
40 72 6.43248
40 73 1.1079
40 74 10.2288
40 75 10.0426
40 76 9.16535
40 77 9.81506
40 78 9.4865
40 79 1.06822
40 80 35.2542
40 81 32.2384
40 82 1.0188
40 83 9.46685
40 84 9.81734
40 85 9.86453
40 86 1.25734
40 87 12.3666
40 88 10.0492
40 89 19.6879
40 90 1.46544
40 91 1.0039
40 92 10.0115
40 93 10.0959
40 94 0.884974
40 95 10.1358
40 96 9.92493
40 97 9.84752
40 98 0.874031
40 99 15.1101
40 100 12.8797
41 42 6.32157
41 43 13.7965
41 44 6.36553
41 45 9.95036
41 46 1.28234
41 47 0.899916
41 48 1.04252
41 49 13.7205
41 50 10.0856
41 51 8.87974
41 52 0.724671
41 53 6.51157
41 54 12.3784
41 55 6.7866
41 56 10.1978
41 57 6.01605
41 58 9.83164
41 59 10.2342
41 60 10.2408
41 61 9.83597
41 62 5.6195
41 63 13.4853
41 64 11.9397
41 65 1.19751
41 66 35.1215
41 67 1.40225
41 68 0.867343
41 69 0.866964
41 70 5.97829
41 71 0.766847
41 72 6.21345
41 73 0.789425
41 74 10.3191
41 75 10.1722
41 76 9.25338
41 77 9.94094
41 78 9.6166
41 79 1.00942
41 80 35.3439
41 81 32.1879
41 82 0.987299
41 83 9.59598
41 84 9.93456
41 85 10.0322
41 86 1.17243
41 87 12.6866
41 88 10.1495
41 89 19.9759
41 90 1.16084
41 91 0.705286
41 92 10.1378
41 93 10.2272
41 94 0.889054
41 95 10.2982
41 96 10.0471
41 97 9.96312
41 98 0.984836
41 99 15.3943
41 100 13.2004
42 43 17.3338
42 44 0.61186
42 45 11.5278
42 46 6.98001
42 47 5.58026
42 48 6.00647
42 49 17.4521
42 50 11.6232
42 51 14.2388
42 52 6.39003
42 53 0.683995
42 54 7.95182
42 55 0.888439
42 56 11.1113
42 57 1.07148
42 58 11.1763
42 59 11.6905
42 60 11.715
42 61 11.411
42 62 1.17763
42 63 17.0428
42 64 7.54644
42 65 6.06082
42 66 36.3559
42 67 5.66767
42 68 6.01605
42 69 6.48968
42 70 0.888084
42 71 6.54602
42 72 0.795398
42 73 5.76641
42 74 11.6816
42 75 11.8551
42 76 10.4174
42 77 11.6335
42 78 11.4272
42 79 6.33145
42 80 36.5272
42 81 34.6074
42 82 6.24015
42 83 10.9708
42 84 11.7075
42 85 12.1175
42 86 6.35446
42 87 16.1407
42 88 11.6293
42 89 23.3546
42 90 5.81113
42 91 5.87338
42 92 11.4649
42 93 11.9549
42 94 6.67534
42 95 12.2975
42 96 11.7547
42 97 11.5559
42 98 6.49614
42 99 19.5553
42 100 17.8696
43 44 17.2847
43 45 13.2913
43 46 13.6763
43 47 14.009
43 48 14.6469
43 49 0.863091
43 50 13.4499
43 51 7.8558
43 52 13.994
43 53 17.3124
43 54 24.1461
43 55 17.6463
43 56 14.313
43 57 16.7922
43 58 13.0676
43 59 13.3702
43 60 13.1703
43 61 12.9505
43 62 16.4194
43 63 0.816216
43 64 23.7324
43 65 13.9459
43 66 26.5261
43 67 14.3949
43 68 13.8009
43 69 13.6497
43 70 17.0522
43 71 13.5007
43 72 17.1642
43 73 14.1958
43 74 13.9364
43 75 13.2081
43 76 13.5722
43 77 12.9376
43 78 13.0778
43 79 13.5248
43 80 26.8515
43 81 28.0237
43 82 14.2379
43 83 13.1291
43 84 13.1433
43 85 12.6075
43 86 14.1224
43 87 1.57158
43 88 13.6976
43 89 7.82055
43 90 14.725
43 91 14.1325
43 92 13.2064
43 93 13.0497
43 94 13.9782
43 95 12.1638
43 96 13.1736
43 97 13.2354
43 98 13.6189
43 99 5.42745
43 100 5.77363
44 45 11.566
44 46 6.99556
44 47 5.62866
44 48 6.06809
44 49 17.3993
44 50 11.67
44 51 14.2708
44 52 6.44392
44 53 0.604807
44 54 8.01435
44 55 1.00053
44 56 11.1695
44 57 0.952847
44 58 11.2062
44 59 11.74
44 60 11.7533
44 61 11.4448
44 62 1.21747
44 63 16.9994
44 64 7.60677
44 65 6.11709
44 66 36.2401
44 67 5.71082
44 68 6.05698
44 69 6.53008
44 70 0.885401
44 71 6.58108
44 72 0.943356
44 73 5.81302
44 74 11.7266
44 75 11.8846
44 76 10.4784
44 77 11.6763
44 78 11.4774
44 79 6.3606
44 80 36.4185
44 81 34.6247
44 82 6.27291
44 83 11.0094
44 84 11.7598
44 85 12.1411
44 86 6.40631
44 87 16.0891
44 88 11.681
44 89 23.3068
44 90 5.87036
44 91 5.92836
44 92 11.4977
44 93 11.9917
44 94 6.70333
44 95 12.317
44 96 11.7931
44 97 11.597
44 98 6.52109
44 99 19.5448
44 100 17.8547
45 46 10.4497
45 47 9.82955
45 48 9.98785
45 49 13.2786
45 50 0.580685
45 51 11.0921
45 52 9.90356
45 53 11.8152
45 54 16.6946
45 55 11.5846
45 56 1.47591
45 57 11.6068
45 58 1.07351
45 59 0.698692
45 60 0.634351
45 61 0.667678
45 62 11.1317
45 63 12.8143
45 64 16.6336
45 65 10.1032
45 66 35.5942
45 67 10.4518
45 68 10.0843
45 69 10.1466
45 70 11.2351
45 71 9.81397
45 72 11.0601
45 73 9.91133
45 74 0.910984
45 75 0.686775
45 76 1.41612
45 77 0.661667
45 78 1.03087
45 79 10.3908
45 80 35.8356
45 81 29.8508
45 82 10.304
45 83 1.1079
45 84 0.729434
45 85 1.42983
45 86 10.4765
45 87 12.2157
45 88 0.729601
45 89 18.7026
45 90 10.1681
45 91 9.95655
45 92 0.870464
45 93 0.805767
45 94 10.0804
45 95 1.47344
45 96 0.732291
45 97 0.506938
45 98 10.2711
45 99 16.9425
45 100 15.5627
46 47 1.78895
46 48 1.75687
46 49 13.5447
46 50 10.5757
46 51 8.80253
46 52 1.19184
46 53 7.12691
46 54 12.9739
46 55 7.44668
46 56 10.7564
46 57 6.62581
46 58 10.2822
46 59 10.7632
46 60 10.7428
46 61 10.3182
46 62 6.21291
46 63 13.3562
46 64 12.5136
46 65 1.35325
46 66 35.3058
46 67 1.49216
46 68 1.28232
46 69 0.838293
46 70 6.56802
46 71 0.962889
46 72 6.91769
46 73 1.60969
46 74 10.8287
46 75 10.6254
46 76 9.79062
46 77 10.4171
46 78 10.0408
46 79 1.10866
46 80 35.5353
46 81 32.5614
46 82 0.984351
46 83 10.0639
46 84 10.3914
46 85 10.4004
46 86 1.08318
46 87 12.5417
46 88 10.6413
46 89 19.6891
46 90 1.69498
46 91 1.53592
46 92 10.6311
46 93 10.6835
46 94 0.949069
46 95 10.7316
46 96 10.5205
46 97 10.4437
46 98 0.742174
46 99 15.0494
46 100 12.7107
47 48 1.16561
47 49 13.955
47 50 9.965
47 51 9.40727
47 52 1.13439
47 53 5.77903
47 54 11.7905
47 55 6.05987
47 56 10.0047
47 57 5.29796
47 58 9.6712
47 59 10.1071
47 60 10.1102
47 61 9.71051
47 62 4.89007
47 63 13.695
47 64 11.3522
47 65 1.14087
47 66 35.2095
47 67 1.22292
47 68 0.881553
47 69 1.24173
47 70 5.25097
47 71 1.19961
47 72 5.48473
47 73 0.682091
47 74 10.1873
47 75 10.0733
47 76 9.06593
47 77 9.83737
47 78 9.52059
47 79 1.23495
47 80 35.4237
47 81 32.4719
47 82 1.20855
47 83 9.43748
47 84 9.84407
47 85 9.9891
47 86 1.44106
47 87 12.8719
47 88 10.0314
47 89 20.2141
47 90 1.13959
47 91 0.681743
47 92 9.98434
47 93 10.1382
47 94 1.44112
47 95 10.2343
47 96 9.95742
47 97 9.852
47 98 1.35276
47 99 15.7416
47 100 13.6086
48 49 14.5712
48 50 10.114
48 51 9.60886
48 52 0.91279
48 53 6.24423
48 54 11.845
48 55 6.43921
48 56 10.1407
48 57 5.78681
48 58 9.88982
48 59 10.2657
48 60 10.2973
48 61 9.9106
48 62 5.39911
48 63 14.3227
48 64 11.4206
48 65 1.41329
48 66 35.8394
48 67 1.44191
48 68 1.29591
48 69 1.42663
48 70 5.64667
48 71 1.3727
48 72 5.87481
48 73 0.818348
48 74 10.2993
48 75 10.2189
48 76 9.25151
48 77 10.0142
48 78 9.66316
48 79 1.72838
48 80 36.0584
48 81 32.5183
48 82 1.06674
48 83 9.63455
48 84 9.98328
48 85 10.1213
48 86 1.32666
48 87 13.5164
48 88 10.1453
48 89 20.7521
48 90 0.603443
48 91 0.818106
48 92 10.1874
48 93 10.2874
48 94 1.0978
48 95 10.4508
48 96 10.0992
48 97 10.0051
48 98 1.56555
48 99 16.2434
48 100 14.0446
49 50 13.4333
49 51 7.64281
49 52 13.9075
49 53 17.434
49 54 24.2328
49 55 17.771
49 56 14.3336
49 57 16.9101
49 58 13.059
49 59 13.3828
49 60 13.1739
49 61 12.9458
49 62 16.5247
49 63 0.969397
49 64 23.8201
49 65 13.8665
49 66 26.9659
49 67 14.322
49 68 13.7333
49 69 13.56
49 70 17.1467
49 71 13.4085
49 72 17.2748
49 73 14.1352
49 74 13.9293
49 75 13.1825
49 76 13.5839
49 77 12.9222
49 78 13.0335
49 79 13.4559
49 80 27.2972
49 81 28.2148
49 82 14.1383
49 83 13.1234
49 84 13.1133
49 85 12.5454
49 86 14.0363
49 87 1.61689
49 88 13.6835
49 89 7.79533
49 90 14.6504
49 91 14.0652
49 92 13.2129
49 93 13.0306
49 94 13.8694
49 95 12.1431
49 96 13.151
49 97 13.2231
49 98 13.525
49 99 5.34817
49 100 5.38184
50 51 11.2414
50 52 10.0284
50 53 11.923
50 54 16.7756
50 55 11.6729
50 56 1.39509
50 57 11.7146
50 58 1.12504
50 59 0.716209
50 60 0.741392
50 61 0.7969
50 62 11.2372
50 63 12.9642
50 64 16.7206
50 65 10.2175
50 66 35.7756
50 67 10.5806
50 68 10.2087
50 69 10.2707
50 70 11.3347
50 71 9.94841
50 72 11.1507
50 73 10.0394
50 74 0.699721
50 75 0.727835
50 76 1.46841
50 77 0.714262
50 78 1.01271
50 79 10.5304
50 80 36.0155
50 81 29.9125
50 82 10.434
50 83 1.16621
50 84 0.617638
50 85 1.45261
50 86 10.5927
50 87 12.3671
50 88 0.624416
50 89 18.8003
50 90 10.2882
50 91 10.0926
50 92 0.946411
50 93 0.813923
50 94 10.2068
50 95 1.61205
50 96 0.804545
50 97 0.658014
50 98 10.4051
50 99 17.0555
50 100 15.6805
51 52 9.00403
51 53 14.3767
51 54 20.6711
51 55 14.6199
51 56 12.0789
51 57 13.8032
51 58 11.219
51 59 11.2281
51 60 11.1967
51 61 10.9022
51 62 13.4109
51 63 7.69796
51 64 20.2647
51 65 9.31585
51 66 30.7184
51 67 9.86705
51 68 9.13419
51 69 8.84529
51 70 13.9284
51 71 8.66437
51 72 14.0175
51 73 9.41201
51 74 11.6567
51 75 11.0848
51 76 11.2594
51 77 10.8214
51 78 10.7771
51 79 8.91993
51 80 31.0155
51 81 27.788
51 82 9.42011
51 83 11.0978
51 84 10.8798
51 85 10.4648
51 86 9.26439
51 87 7.46484
51 88 11.4237
51 89 14.0985
51 90 9.81476
51 91 9.30859
51 92 11.3099
51 93 10.9459
51 94 8.91935
51 95 10.3605
51 96 10.9277
51 97 11.0503
51 98 8.89501
51 99 8.82612
51 100 7.02853
52 53 6.60288
52 54 12.4636
52 55 6.82086
52 56 10.1212
52 57 6.10445
52 58 9.77547
52 59 10.1866
52 60 10.2011
52 61 9.79475
52 62 5.67873
52 63 13.6636
52 64 12.0248
52 65 0.993478
52 66 35.483
52 67 1.27765
52 68 0.842622
52 69 0.755874
52 70 5.99845
52 71 0.726092
52 72 6.2645
52 73 0.825189
52 74 10.2421
52 75 10.1107
52 76 9.18769
52 77 9.88889
52 78 9.5342
52 79 1.24761
52 80 35.7071
52 81 32.3874
52 82 0.802613
52 83 9.53297
52 84 9.87093
52 85 9.95234
52 86 0.869321
52 87 12.8598
52 88 10.0753
52 89 20.1102
52 90 0.928959
52 91 0.730554
52 92 10.093
52 93 10.1633
52 94 0.607941
52 95 10.2796
52 96 9.99415
52 97 9.90857
52 98 0.966806
52 99 15.5059
52 100 13.2902
53 54 8.01843
53 55 1.05717
53 56 11.4226
53 57 0.899521
53 58 11.4465
53 59 11.9814
53 60 11.9921
53 61 11.6872
53 62 1.2304
53 63 17.0347
53 64 7.6024
53 65 6.2546
53 66 36.144
53 67 5.83728
53 68 6.19232
53 69 6.66333
53 70 1.07768
53 71 6.72283
53 72 1.14756
53 73 5.97395
53 74 11.987
53 75 12.1338
53 76 10.7191
53 77 11.9156
53 78 11.7211
53 79 6.46819
53 80 36.3188
53 81 34.7143
53 82 6.41935
53 83 11.2497
53 84 12.0058
53 85 12.3823
53 86 6.54014
53 87 16.1245
53 88 11.9297
53 89 23.3267
53 90 6.03508
53 91 6.08094
53 92 11.7371
53 93 12.2341
53 94 6.86092
53 95 12.5496
53 96 12.04
53 97 11.8389
53 98 6.6466
53 99 19.5476
53 100 17.8745
54 55 8.08418
54 56 16.1491
54 57 8.71463
54 58 16.5316
54 59 16.9005
54 60 16.9674
54 61 16.733
54 62 8.96518
54 63 23.8178
54 64 0.930644
54 65 12.3228
54 66 41.374
54 67 11.835
54 68 12.3491
54 69 12.6959
54 70 8.48278
54 71 12.7681
54 72 8.31756
54 73 11.901
54 74 16.7455
54 75 17.0962
54 76 15.7169
54 77 16.9917
54 78 16.7498
54 79 12.5319
54 80 41.4587
54 81 38.1112
54 82 12.2541
54 83 16.4011
54 84 16.9808
54 85 17.6054
54 86 12.5285
54 87 22.975
54 88 16.7668
54 89 29.7378
54 90 11.7438
54 91 12.0318
54 92 16.7838
54 93 17.2772
54 94 12.7107
54 95 17.7644
54 96 17.0479
54 97 16.7987
54 98 12.7159
54 99 26.4532
54 100 24.5923
55 56 11.0937
55 57 1.35073
55 58 11.2195
55 59 11.7337
55 60 11.7544
55 61 11.4702
55 62 1.53897
55 63 17.3533
55 64 7.72035
55 65 6.50891
55 66 36.5846
55 67 6.12545
55 68 6.46164
55 69 6.9447
55 70 1.07053
55 71 6.98447
55 72 0.840326
55 73 6.21582
55 74 11.6976
55 75 11.9073
55 76 10.4489
55 77 11.6879
55 78 11.4918
55 79 6.82002
55 80 36.758
55 81 34.8468
55 82 6.68367
55 83 11.0021
55 84 11.771
55 85 12.1751
55 86 6.7863
55 87 16.4428
55 88 11.656
55 89 23.6418
55 90 6.23556
55 91 6.32401
55 92 11.4915
55 93 12.0016
55 94 7.09405
55 95 12.3797
55 96 11.8066
55 97 11.6081
55 98 6.95478
55 99 19.8946
55 100 18.2585
56 57 11.2528
56 58 1.56063
56 59 1.33093
56 60 1.51598
56 61 1.62413
56 62 10.7936
56 63 13.8414
56 64 16.1219
56 65 10.2908
56 66 36.2745
56 67 10.5993
56 68 10.2831
56 69 10.3985
56 70 10.8395
56 71 10.083
56 72 10.6176
56 73 10.0738
56 74 1.04346
56 75 1.70331
56 76 1.23598
56 77 1.71121
56 78 1.85641
56 79 10.6574
56 80 36.5122
56 81 30.5523
56 82 10.5137
56 83 1.44675
56 84 1.76076
56 85 2.45443
56 86 10.6768
56 87 13.2055
56 88 1.20235
56 89 19.7272
56 90 10.2963
56 91 10.1331
56 92 1.32594
56 93 1.77247
56 94 10.3274
56 95 2.67805
56 96 1.6893
56 97 1.47508
56 98 10.5321
56 99 17.9094
56 100 16.5638
57 58 11.2381
57 59 11.7672
57 60 11.7773
57 61 11.4668
57 62 0.840101
57 63 16.5194
57 64 8.28765
57 65 5.74604
57 66 35.7628
57 67 5.3406
57 68 5.66418
57 69 6.14901
57 70 0.963081
57 71 6.21147
57 72 1.25755
57 73 5.48955
57 74 11.7895
57 75 11.9058
57 76 10.5268
57 77 11.6882
57 78 11.4859
57 79 5.95202
57 80 35.9438
57 81 34.4004
57 82 5.92171
57 83 11.0315
57 84 11.7697
57 85 12.1139
57 86 6.00849
57 87 15.6066
57 88 11.7256
57 89 22.8302
57 90 5.56815
57 91 5.5839
57 92 11.5246
57 93 12.0013
57 94 6.35748
57 95 12.2836
57 96 11.8096
57 97 11.6225
57 98 6.12636
57 99 18.9428
57 100 17.2724
58 59 1.30882
58 60 1.09978
58 61 0.830484
58 62 10.7529
58 63 12.5783
58 64 16.4536
58 65 9.90907
58 66 35.5305
58 67 10.2355
58 68 9.89891
58 69 9.97594
58 70 10.8648
58 71 9.66058
58 72 10.724
58 73 9.76858
58 74 1.39805
58 75 1.14707
58 76 1.24219
58 77 1.0234
58 78 1.12752
58 79 10.2077
58 80 35.7775
58 81 30.3858
58 82 10.1399
58 83 0.662449
58 84 1.2197
58 85 1.60032
58 86 10.3023
58 87 11.9314
58 88 1.24507
58 89 18.4675
58 90 10.0292
58 91 9.81502
58 92 0.789586
58 93 1.25003
58 94 9.9552
58 95 1.7736
58 96 1.29212
58 97 1.02926
58 98 10.0877
58 99 16.7468
58 100 15.3616
59 60 0.590127
59 61 0.89405
59 62 11.3021
59 63 12.9001
59 64 16.8512
59 65 10.3864
59 66 35.4711
59 67 10.7462
59 68 10.3618
59 69 10.4304
59 70 11.4128
59 71 10.1036
59 72 11.2071
59 73 10.1839
59 74 0.816288
59 75 0.921537
59 76 1.58054
59 77 0.799799
59 78 1.35734
59 79 10.6821
59 80 35.7154
59 81 29.6708
59 82 10.607
59 83 1.28086
59 84 0.958471
59 85 1.62303
59 86 10.7589
59 87 12.3217
59 88 0.791205
59 89 18.7783
59 90 10.4478
59 91 10.2342
59 92 0.866851
59 93 0.833165
59 94 10.3699
59 95 1.53712
59 96 0.809302
59 97 0.731127
59 98 10.5663
59 99 17.0289
59 100 15.7382
60 61 0.722757
60 62 11.3066
60 63 12.6943
60 64 16.9144
60 65 10.3792
60 66 35.3992
60 67 10.7357
60 68 10.3579
60 69 10.4274
60 70 11.428
60 71 10.0984
60 72 11.2359
60 73 10.1996
60 74 0.982271
60 75 0.77957
60 76 1.56985
60 77 0.658485
60 78 1.25739
60 79 10.668
60 80 35.646
60 81 29.7797
60 82 10.5999
60 83 1.1141
60 84 0.897564
60 85 1.45734
60 86 10.7587
60 87 12.1051
60 88 0.881439
60 89 18.5603
60 90 10.4691
60 91 10.2426
60 92 0.68614
60 93 0.73691
60 94 10.3765
60 95 1.31274
60 96 0.818214
60 97 0.684435
60 98 10.5505
60 99 16.8838
60 100 15.5785
61 62 10.9836
61 63 12.4693
61 64 16.6624
61 65 9.97052
61 66 35.3476
61 67 10.3214
61 68 9.94724
61 69 10.0098
61 70 11.1175
61 71 9.68655
61 72 10.9421
61 73 9.80168
61 74 1.16611
61 75 0.803793
61 76 1.37619
61 77 0.561168
61 78 0.970742
61 79 10.2529
61 80 35.5931
61 81 29.9227
61 82 10.1954
61 83 0.913455
61 84 0.855719
61 85 1.36399
61 86 10.3573
61 87 11.8612
61 88 1.02455
61 89 18.3934
61 90 10.0755
61 91 9.84845
61 92 0.774986
61 93 0.840496
61 94 9.96877
61 95 1.32696
61 96 0.857543
61 97 0.690452
61 98 10.1344
61 99 16.6147
61 100 15.2552
62 63 16.1168
62 64 8.54038
62 65 5.29602
62 66 35.8411
62 67 4.91992
62 68 5.24304
62 69 5.72367
62 70 0.898732
62 71 5.78185
62 72 1.26393
62 73 5.07897
62 74 11.3209
62 75 11.4256
62 76 10.0411
62 77 11.2017
62 78 10.9762
62 79 5.55513
62 80 36.0235
62 81 34.3306
62 82 5.51248
62 83 10.5388
62 84 11.283
62 85 11.609
62 86 5.59818
62 87 15.2136
62 88 11.2435
62 89 22.4527
62 90 5.16641
62 91 5.18086
62 92 11.0574
62 93 11.5167
62 94 5.95008
62 95 11.8091
62 96 11.3385
62 97 11.1453
62 98 5.70371
62 99 18.5731
62 100 16.8733
63 64 23.4139
63 65 13.61
63 66 27.0915
63 67 14.0726
63 68 13.4869
63 69 13.3302
63 70 16.7576
63 71 13.1793
63 72 16.8699
63 73 13.8764
63 74 13.4571
63 75 12.7288
63 76 13.0902
63 77 12.457
63 78 12.5738
63 79 13.2216
63 80 27.4049
63 81 28.1593
63 82 13.9132
63 83 12.6445
63 84 12.6534
63 85 12.1113
63 86 13.8099
63 87 1.10869
63 88 13.2111
63 89 7.80282
63 90 14.3989
63 91 13.8166
63 92 12.7331
63 93 12.5658
63 94 13.6578
63 95 11.69
63 96 12.7038
63 97 12.7556
63 98 13.3043
63 99 5.59347
63 100 5.71772
64 65 11.8572
64 66 40.9398
64 67 11.3765
64 68 11.8912
64 69 12.2429
64 70 8.09159
64 71 12.3346
64 72 7.96111
64 73 11.4656
64 74 16.7167
64 75 17.0301
64 76 15.6452
64 77 16.9209
64 78 16.6723
64 79 12.0567
64 80 41.024
64 81 37.908
64 82 11.8055
64 83 16.326
64 84 16.9081
64 85 17.5186
64 86 12.0715
64 87 22.5718
64 88 16.7232
64 89 29.3144
64 90 11.3055
64 91 11.5875
64 92 16.7254
64 93 17.2106
64 94 12.2736
64 95 17.6744
64 96 16.9789
64 97 16.7307
64 98 12.2502
64 99 25.9424
64 100 24.0892
65 66 35.4973
65 67 1.03001
65 68 0.723658
65 69 0.861609
65 70 5.6666
65 71 1.11184
65 72 5.97775
65 73 1.15679
65 74 10.4447
65 75 10.3154
65 76 9.32996
65 77 10.078
65 78 9.7142
65 79 1.15373
65 80 35.7149
65 81 32.7935
65 82 0.915403
65 83 9.66899
65 84 10.0643
65 85 10.1511
65 86 0.921955
65 87 12.7775
65 88 10.2702
65 89 20.0059
65 90 1.21389
65 91 1.02117
65 92 10.2531
65 93 10.361
65 94 1.23797
65 95 10.4756
65 96 10.2153
65 97 10.1108
65 98 0.998415
65 99 15.4295
65 100 13.223
66 67 35.7059
66 68 35.1944
66 69 35.2183
66 70 36.3956
66 71 35.1032
66 72 36.3058
66 73 35.3742
66 74 36.0943
66 75 35.5925
66 76 35.8862
66 77 35.4299
66 78 35.8139
66 79 34.884
66 80 0.925195
66 81 26.2345
66 82 35.6784
66 83 35.6246
66 84 35.6692
66 85 35.4448
66 86 35.5403
66 87 27.5679
66 88 36.0219
66 89 25.9673
66 90 35.9508
66 91 35.3692
66 92 35.4531
66 93 35.4981
66 94 35.4978
66 95 34.6978
66 96 35.4663
66 97 35.5669
66 98 35.1643
66 99 27.0098
66 100 29.1551
67 68 0.976975
67 69 1.1561
67 70 5.2535
67 71 1.34842
67 72 5.62689
67 73 1.13919
67 74 10.7832
67 75 10.6664
67 76 9.65171
67 77 10.4458
67 78 10.0753
67 79 1.22988
67 80 35.9249
67 81 33.1422
67 82 0.854864
67 83 10.0078
67 84 10.4395
67 85 10.5376
67 86 1.00425
67 87 13.2246
67 88 10.6155
67 89 20.4475
67 90 1.10129
67 91 1.11836
67 92 10.5859
67 93 10.7368
67 94 1.41341
67 95 10.868
67 96 10.5725
67 97 10.4475
67 98 1.15722
67 99 15.9037
67 100 13.688
68 69 0.672534
68 70 5.62683
68 71 0.819772
68 72 5.91841
68 73 0.854097
68 74 10.4401
68 75 10.3014
68 76 9.33129
68 77 10.0588
68 78 9.72109
68 79 0.899886
68 80 35.4187
68 81 32.5905
68 82 0.862902
68 83 9.66425
68 84 10.0597
68 85 10.1437
68 86 0.858957
68 87 12.6573
68 88 10.2669
68 89 19.9441
68 90 1.16501
68 91 0.746283
68 92 10.2279
68 93 10.3439
68 94 1.06327
68 95 10.4388
68 96 10.1884
68 97 10.091
68 98 0.812614
68 99 15.3371
68 100 13.1585
69 70 6.09822
69 71 0.570392
69 72 6.40644
69 73 1.12215
69 74 10.5117
69 75 10.3491
69 76 9.43368
69 77 10.1117
69 78 9.75974
69 79 0.757374
69 80 35.4472
69 81 32.5058
69 82 0.779177
69 83 9.74547
69 84 10.1031
69 85 10.1555
69 86 0.747484
69 87 12.5091
69 88 10.3311
69 89 19.7513
69 90 1.32145
69 91 0.991869
69 92 10.3106
69 93 10.3932
69 94 0.833358
69 95 10.4638
69 96 10.2347
69 97 10.1456
69 98 0.476794
69 99 15.1019
69 100 12.8603
70 71 6.14417
70 72 0.920345
70 73 5.40092
70 74 11.3869
70 75 11.5429
70 76 10.1341
70 77 11.3347
70 78 11.0993
70 79 5.97886
70 80 36.5793
70 81 34.6256
70 82 5.82661
70 83 10.6614
70 84 11.4007
70 85 11.759
70 86 5.93915
70 87 15.8316
70 88 11.3241
70 89 23.066
70 90 5.42278
70 91 5.51979
70 92 11.1687
70 93 11.6428
70 94 6.25867
70 95 11.9871
70 96 11.4495
70 97 11.2548
70 98 6.08967
70 99 19.2462
70 100 17.5108
71 72 6.42718
71 73 1.05349
71 74 10.1908
71 75 10.0165
71 76 9.12458
71 77 9.78783
71 78 9.44194
71 79 0.935933
71 80 35.3332
71 81 32.2766
71 82 0.908226
71 83 9.43095
71 84 9.77748
71 85 9.82504
71 86 0.995408
71 87 12.3638
71 88 10.007
71 89 19.6418
71 90 1.37363
71 91 0.984823
71 92 9.98237
71 93 10.0652
71 94 0.747208
71 95 10.1262
71 96 9.89533
71 97 9.8136
71 98 0.672252
71 99 15.0632
71 100 12.8348
72 73 5.64312
72 74 11.1869
72 75 11.3801
72 76 9.9468
72 77 11.1645
72 78 10.9668
72 79 6.29711
72 80 36.4837
72 81 34.3796
72 82 6.16078
72 83 10.4942
72 84 11.2442
72 85 11.6422
72 86 6.2798
72 87 15.9749
72 88 11.1447
72 89 23.2379
72 90 5.70156
72 91 5.75967
72 92 10.9903
72 93 11.4735
72 94 6.54664
72 95 11.8298
72 96 11.276
72 97 11.0864
72 98 6.42455
72 99 19.4591
72 100 17.7965
73 74 10.2456
73 75 10.1401
73 76 9.1565
73 77 9.92519
73 78 9.59055
73 79 1.30578
73 80 35.5952
73 81 32.4455
73 82 1.0044
73 83 9.53027
73 84 9.91389
73 85 10.041
73 86 1.1906
73 87 13.0613
73 88 10.0919
73 89 20.3663
73 90 0.77955
73 91 0.498915
73 92 10.0781
73 93 10.2065
73 94 1.11682
73 95 10.3301
73 96 10.0155
73 97 9.9231
73 98 1.23373
73 99 15.8543
73 100 13.6979
74 75 0.993586
74 76 1.52312
74 77 1.101
74 78 1.3184
74 79 10.7898
74 80 36.3349
74 81 30.0605
74 82 10.6484
74 83 1.35791
74 84 1.0226
74 85 1.74986
74 86 10.8121
74 87 12.8592
74 88 0.523187
74 89 19.2669
74 90 10.471
74 91 10.2967
74 92 1.10756
74 93 1.04792
74 94 10.4265
74 95 2.01549
74 96 1.02179
74 97 0.907971
74 98 10.6481
74 99 17.5216
74 100 16.1634
75 76 1.77234
75 77 0.675321
75 78 1.02207
75 79 10.6047
75 80 35.8436
75 81 29.8157
75 82 10.5124
75 83 1.24648
75 84 0.738425
75 85 1.08442
75 86 10.6801
75 87 12.1407
75 88 0.884733
75 89 18.5719
75 90 10.395
75 91 10.1885
75 92 0.921734
75 93 0.583408
75 94 10.2722
75 95 1.2769
75 96 0.585975
75 97 0.65339
75 98 10.4668
75 99 16.8624
75 100 15.4851
76 77 1.52964
76 78 1.47543
76 79 9.67885
76 80 36.1239
76 81 30.6353
76 82 9.57559
76 83 1.01287
76 84 1.63423
76 85 2.25531
76 86 9.73587
76 87 12.42
76 88 1.42372
76 89 19.1163
76 90 9.39314
76 91 9.20465
76 92 1.34512
76 93 1.80991
76 94 9.39421
76 95 2.51172
76 96 1.72115
76 97 1.4233
76 98 9.56671
76 99 17.0952
76 100 15.6699
77 78 0.853622
77 79 10.3651
77 80 35.6744
77 81 29.8422
77 82 10.2961
77 83 1.03426
77 84 0.584955
77 85 1.08701
77 86 10.4459
77 87 11.8586
77 88 0.890273
77 89 18.3551
77 90 10.1842
77 91 9.95604
77 92 0.858531
77 93 0.576974
77 94 10.0624
77 95 1.16487
77 96 0.698962
77 97 0.637891
77 98 10.2355
77 99 16.5568
77 100 15.1996
78 79 10.0338
78 80 36.0595
78 81 30.1742
78 82 9.92262
78 83 1.05015
78 84 0.744059
78 85 1.07001
78 86 10.0793
78 87 11.9521
78 88 1.02908
78 89 18.4274
78 90 9.81983
78 91 9.62398
78 92 1.29028
78 93 1.01678
78 94 9.69519
78 95 1.68201
78 96 1.08814
78 97 0.890946
78 98 9.88121
78 99 16.5634
78 100 15.1014
79 80 35.1086
79 81 32.4538
79 82 1.09562
79 83 9.99675
79 84 10.368
79 85 10.4374
79 86 1.1385
79 87 12.3975
79 88 10.6038
79 89 19.6354
79 90 1.64032
79 91 1.20258
79 92 10.5452
79 93 10.6571
79 94 1.3211
79 95 10.6921
79 96 10.496
79 97 10.3959
79 98 0.724307
79 99 15.0098
79 100 12.7918
80 81 26.1762
80 82 35.8976
80 83 35.8698
80 84 35.9161
80 85 35.7033
80 86 35.7643
80 87 27.8798
80 88 36.2648
80 89 26.2248
80 90 36.17
80 91 35.5873
80 92 35.702
80 93 35.746
80 94 35.7261
80 95 34.9551
80 96 35.718
80 97 35.8152
80 98 35.3949
80 99 27.322
80 100 29.464
81 82 32.8271
81 83 30.4763
81 84 29.8263
81 85 29.8106
81 86 32.7615
81 87 28.6389
81 88 30.0876
81 89 28.3123
81 90 32.8121
81 91 32.4629
81 92 30.1065
81 93 29.731
81 94 32.4508
81 95 29.2449
81 96 29.6961
81 97 29.857
81 98 32.5983
81 99 29.0319
81 100 30.0218
82 83 9.90476
82 84 10.2783
82 85 10.3455
82 86 0.669107
82 87 13.0818
82 88 10.4751
82 89 20.2987
82 90 0.917109
82 91 0.902766
82 92 10.4724
82 93 10.5711
82 94 0.789105
82 95 10.6876
82 96 10.4089
82 97 10.3073
82 98 0.801636
82 99 15.7213
82 100 13.4521
83 84 1.21027
83 85 1.5935
83 86 10.0631
83 87 11.991
83 88 1.16365
83 89 18.5843
83 90 9.7847
83 91 9.57279
83 92 0.847047
83 93 1.24875
83 94 9.70979
83 95 1.88603
83 96 1.29603
83 97 1.04662
83 98 9.86435
83 99 16.7354
83 100 15.3425
84 85 1.07215
84 86 10.4273
84 87 12.0573
84 88 0.760543
84 89 18.4854
84 90 10.1564
84 91 9.95405
84 92 1.16774
84 93 0.698997
84 94 10.0386
84 95 1.41517
84 96 0.785722
84 97 0.719701
84 98 10.2346
84 99 16.6924
84 100 15.2938
85 86 10.4897
85 87 11.5212
85 88 1.4954
85 89 17.925
85 90 10.2903
85 91 10.0729
85 92 1.56062
85 93 0.935963
85 94 10.0795
85 95 1.19344
85 96 1.14219
85 97 1.2715
85 98 10.2694
85 99 16.1475
85 100 14.7402
86 87 12.9858
86 88 10.635
86 89 20.1609
86 90 1.10474
86 91 1.05574
86 92 10.6341
86 93 10.7201
86 94 0.892731
86 95 10.8393
86 96 10.5653
86 97 10.4705
86 98 0.815505
86 99 15.4645
86 100 13.2279
87 88 12.6093
87 89 8.40429
87 90 13.577
87 91 12.9989
87 92 12.1138
87 93 11.9863
87 94 12.8482
87 95 11.1448
87 96 12.1135
87 97 12.1541
87 98 12.4787
87 99 5.9925
87 100 5.74526
88 89 19.0317
88 90 10.3158
88 91 10.1381
88 92 1.0309
88 93 0.894608
88 94 10.2484
88 95 1.85493
88 96 0.884542
88 97 0.696598
88 98 10.4587
88 99 17.2649
88 100 15.8865
89 90 20.8101
89 91 20.2953
89 92 18.6238
89 93 18.3867
89 94 20.0798
89 95 17.5646
89 96 18.6061
89 97 18.6302
89 98 19.7265
89 99 7.85308
89 100 9.56453
90 91 0.804641
90 92 10.3467
90 93 10.4635
90 94 1.11313
90 95 10.639
90 96 10.281
90 97 10.173
90 98 1.43678
90 99 16.275
90 100 14.073
91 92 10.125
91 93 10.2428
91 94 1.038
91 95 10.3613
91 96 10.071
91 97 9.96481
91 98 1.13878
91 99 15.7356
91 100 13.5775
92 93 0.960511
92 94 10.2647
92 95 1.55838
92 96 0.968751
92 97 0.781596
92 98 10.4303
92 99 16.9257
92 100 15.6096
93 94 10.3234
93 95 1.15338
93 96 0.662802
93 97 0.71758
93 98 10.5143
93 99 16.6629
93 100 15.3321
94 95 10.4234
94 96 10.1498
94 97 10.0768
94 98 0.8987
94 99 15.4508
94 100 13.1842
95 96 1.28469
95 97 1.43746
95 98 10.5777
95 99 15.9422
95 100 14.656
96 97 0.589673
96 98 10.3615
96 99 16.8148
96 100 15.4471
97 98 10.2699
97 99 16.8653
97 100 15.4942
98 99 15.0794
98 100 12.8234
99 100 3.30497
