# Supplementary material for: Large-scale discovery of protein interactions at residue resolution using co-evolution calculated from genomic sequences
Source: Nat Commun. 2021 Mar 2;12:1396. doi: 10.1038/s41467-021-21636-z (PMC7925567; doi:10.1038/s41467-021-21636-z)
Supplement: Supplementary file 12 — Supplementary Data 10 [file 41467_2021_21636_MOESM12_ESM.zip › supplementary/allpdb1629_C4YDZ9_C4YFL7/C4YDZ9_CANAW_5K04_B.pdb]

ATOM      1  N   THR B   2     -40.052  -8.090 -54.228  1.00                 N  
ATOM      2  CA  THR B   2     -38.944  -7.296 -53.709  1.00                 C  
ATOM      3  C   THR B   2     -39.465  -6.053 -53.001  1.00                 C  
ATOM      4  O   THR B   2     -40.503  -5.480 -53.366  1.00                 O  
ATOM      5  CB  THR B   2     -37.970  -6.886 -54.829  1.00                 C  
ATOM      6  OG1 THR B   2     -36.832  -6.227 -54.260  1.00                 O  
ATOM      7  CG2 THR B   2     -38.647  -5.933 -55.802  1.00                 C  
ATOM      8  N   SER B   3     -38.765  -5.681 -51.943  1.00                 N  
ATOM      9  CA  SER B   3     -38.912  -4.377 -51.327  1.00                 C  
ATOM     10  C   SER B   3     -37.539  -3.718 -51.307  1.00                 C  
ATOM     11  O   SER B   3     -36.505  -4.390 -51.360  1.00                 O  
ATOM     12  CB  SER B   3     -39.501  -4.512 -49.922  1.00                 C  
ATOM     13  OG  SER B   3     -40.801  -5.075 -49.965  1.00                 O  
ATOM     14  N   ILE B   4     -37.522  -2.393 -51.258  1.00                 N  
ATOM     15  CA  ILE B   4     -36.281  -1.639 -51.306  1.00                 C  
ATOM     16  C   ILE B   4     -36.064  -0.966 -49.961  1.00                 C  
ATOM     17  O   ILE B   4     -36.988  -0.357 -49.400  1.00                 O  
ATOM     18  CB  ILE B   4     -36.292  -0.606 -52.448  1.00                 C  
ATOM     19  CD1 ILE B   4     -36.700  -0.362 -54.952  1.00                 C  
ATOM     20  CG1 ILE B   4     -36.438  -1.307 -53.800  1.00                 C  
ATOM     21  CG2 ILE B   4     -35.046   0.264 -52.391  1.00                 C  
ATOM     22  N   LYS B   5     -34.844  -1.095 -49.440  1.00                 N  
ATOM     23  CA  LYS B   5     -34.439  -0.565 -48.149  1.00                 C  
ATOM     24  C   LYS B   5     -33.101   0.158 -48.265  1.00                 C  
ATOM     25  O   LYS B   5     -32.273  -0.162 -49.127  1.00                 O  
ATOM     26  CB  LYS B   5     -34.351  -1.687 -47.113  1.00                 C  
ATOM     27  CD  LYS B   5     -35.533  -3.416 -45.729  1.00                 C  
ATOM     28  CE  LYS B   5     -36.857  -4.110 -45.451  1.00                 C  
ATOM     29  CG  LYS B   5     -35.681  -2.361 -46.813  1.00                 C  
ATOM     30  NZ  LYS B   5     -36.732  -5.133 -44.376  1.00                 N  
ATOM     31  N   PRO B   6     -32.865   1.136 -47.395  1.00                 N  
ATOM     32  CA  PRO B   6     -31.562   1.784 -47.370  1.00                 C  
ATOM     33  C   PRO B   6     -30.494   0.804 -46.939  1.00                 C  
ATOM     34  O   PRO B   6     -30.702  -0.028 -46.048  1.00                 O  
ATOM     35  CB  PRO B   6     -31.733   2.920 -46.359  1.00                 C  
ATOM     36  CD  PRO B   6     -33.766   1.657 -46.331  1.00                 C  
ATOM     37  CG  PRO B   6     -32.837   2.462 -45.466  1.00                 C  
ATOM     38  N   PHE B   7     -29.339   0.933 -47.579  1.00                 N  
ATOM     39  CA  PHE B   7     -28.196   0.108 -47.270  1.00                 C  
ATOM     40  C   PHE B   7     -27.512   0.639 -46.016  1.00                 C  
ATOM     41  O   PHE B   7     -27.425   1.855 -45.796  1.00                 O  
ATOM     42  CB  PHE B   7     -27.225   0.074 -48.452  1.00                 C  
ATOM     43  CG  PHE B   7     -26.027  -0.804 -48.227  1.00                 C  
ATOM     44  CZ  PHE B   7     -23.808  -2.425 -47.809  1.00                 C  
ATOM     45  CD1 PHE B   7     -26.121  -2.177 -48.374  1.00                 C  
ATOM     46  CE1 PHE B   7     -25.019  -2.986 -48.167  1.00                 C  
ATOM     47  CD2 PHE B   7     -24.808  -0.258 -47.868  1.00                 C  
ATOM     48  CE2 PHE B   7     -23.706  -1.067 -47.661  1.00                 C  
ATOM     49  N   GLN B   8     -27.056  -0.286 -45.182  1.00                 N  
ATOM     50  CA  GLN B   8     -26.308   0.032 -43.982  1.00                 C  
ATOM     51  C   GLN B   8     -25.038  -0.803 -43.980  1.00                 C  
ATOM     52  O   GLN B   8     -25.011  -1.921 -44.499  1.00                 O  
ATOM     53  CB  GLN B   8     -27.157  -0.229 -42.736  1.00                 C  
ATOM     54  CD  GLN B   8     -29.204   0.369 -41.383  1.00                 C  
ATOM     55  CG  GLN B   8     -28.404   0.635 -42.643  1.00                 C  
ATOM     56  OE1 GLN B   8     -29.405  -0.781 -40.995  1.00                 O  
ATOM     57  NE2 GLN B   8     -29.664   1.436 -40.740  1.00                 N  
ATOM     58  N   MET B   9     -23.995  -0.236 -43.367  1.00                 N  
ATOM     59  CA  MET B   9     -22.666  -0.834 -43.338  1.00                 C  
ATOM     60  C   MET B   9     -22.678  -2.305 -42.937  1.00                 C  
ATOM     61  O   MET B   9     -21.935  -3.117 -43.502  1.00                 O  
ATOM     62  CB  MET B   9     -21.753  -0.065 -42.380  1.00                 C  
ATOM     63  SD  MET B   9     -19.319   0.272 -41.101  1.00                 S  
ATOM     64  CE  MET B   9     -20.043  -0.255 -39.550  1.00                 C  
ATOM     65  CG  MET B   9     -20.345  -0.628 -42.280  1.00                 C  
ATOM     66  N   GLU B  10     -23.480  -2.665 -41.927  1.00                 N  
ATOM     67  CA  GLU B  10     -23.445  -4.039 -41.429  1.00                 C  
ATOM     68  C   GLU B  10     -24.033  -5.043 -42.414  1.00                 C  
ATOM     69  O   GLU B  10     -23.766  -6.246 -42.273  1.00                 O  
ATOM     70  CB  GLU B  10     -24.193  -4.146 -40.099  1.00                 C  
ATOM     71  CD  GLU B  10     -24.290  -3.544 -37.648  1.00                 C  
ATOM     72  CG  GLU B  10     -23.519  -3.418 -38.947  1.00                 C  
ATOM     73  OE1 GLU B  10     -25.379  -4.155 -37.660  1.00                 O  
ATOM     74  OE2 GLU B  10     -23.804  -3.032 -36.617  1.00                 O  
ATOM     75  N   ASP B  11     -24.791  -4.577 -43.421  1.00                 N  
ATOM     76  CA  ASP B  11     -25.207  -5.443 -44.524  1.00                 C  
ATOM     77  C   ASP B  11     -24.007  -6.118 -45.179  1.00                 C  
ATOM     78  O   ASP B  11     -24.141  -7.195 -45.770  1.00                 O  
ATOM     79  CB  ASP B  11     -25.992  -4.644 -45.566  1.00                 C  
ATOM     80  CG  ASP B  11     -27.371  -4.247 -45.079  1.00                 C  
ATOM     81  OD1 ASP B  11     -27.826  -4.809 -44.060  1.00                 O  
ATOM     82  OD2 ASP B  11     -27.998  -3.375 -45.716  1.00                 O  
ATOM     83  N   LEU B  12     -22.831  -5.486 -45.112  1.00                 N  
ATOM     84  CA  LEU B  12     -21.637  -6.084 -45.712  1.00                 C  
ATOM     85  C   LEU B  12     -21.346  -7.473 -45.153  1.00                 C  
ATOM     86  O   LEU B  12     -20.717  -8.296 -45.826  1.00                 O  
ATOM     87  CB  LEU B  12     -20.420  -5.182 -45.497  1.00                 C  
ATOM     88  CG  LEU B  12     -20.421  -3.852 -46.254  1.00                 C  
ATOM     89  CD1 LEU B  12     -19.245  -2.988 -45.823  1.00                 C  
ATOM     90  CD2 LEU B  12     -20.382  -4.088 -47.756  1.00                 C  
ATOM     91  N   PHE B  13     -21.770  -7.745 -43.916  1.00                 N  
ATOM     92  CA  PHE B  13     -21.496  -9.034 -43.292  1.00                 C  
ATOM     93  C   PHE B  13     -22.381 -10.148 -43.844  1.00                 C  
ATOM     94  O   PHE B  13     -22.085 -11.329 -43.617  1.00                 O  
ATOM     95  CB  PHE B  13     -21.679  -8.945 -41.776  1.00                 C  
ATOM     96  CG  PHE B  13     -20.631  -8.119 -41.086  1.00                 C  
ATOM     97  CZ  PHE B  13     -18.688  -6.595 -39.810  1.00                 C  
ATOM     98  CD1 PHE B  13     -20.882  -6.801 -40.746  1.00                 C  
ATOM     99  CE1 PHE B  13     -19.918  -6.040 -40.111  1.00                 C  
ATOM    100  CD2 PHE B  13     -19.395  -8.659 -40.778  1.00                 C  
ATOM    101  CE2 PHE B  13     -18.431  -7.898 -40.143  1.00                 C  
ATOM    102  N   GLU B  14     -23.457  -9.804 -44.559  1.00                 N  
ATOM    103  CA  GLU B  14     -24.465 -10.778 -44.968  1.00                 C  
ATOM    104  C   GLU B  14     -24.645 -10.818 -46.481  1.00                 C  
ATOM    105  O   GLU B  14     -25.641 -11.352 -46.974  1.00                 O  
ATOM    106  CB  GLU B  14     -25.808 -10.472 -44.301  1.00                 C  
ATOM    107  CD  GLU B  14     -27.146 -10.321 -42.165  1.00                 C  
ATOM    108  CG  GLU B  14     -25.791 -10.594 -42.786  1.00                 C  
ATOM    109  OE1 GLU B  14     -28.072  -9.931 -42.907  1.00                 O  
ATOM    110  OE2 GLU B  14     -27.282 -10.497 -40.936  1.00                 O  
ATOM    111  N   LEU B  15     -23.674 -10.281 -47.214  1.00                 N  
ATOM    112  CA  LEU B  15     -23.739 -10.050 -48.647  1.00                 C  
ATOM    113  C   LEU B  15     -23.003 -11.103 -49.468  1.00                 C  
ATOM    114  O   LEU B  15     -22.913 -10.961 -50.690  1.00                 O  
ATOM    115  CB  LEU B  15     -23.172  -8.672 -48.994  1.00                 C  
ATOM    116  CG  LEU B  15     -23.901  -7.468 -48.392  1.00                 C  
ATOM    117  CD1 LEU B  15     -23.186  -6.174 -48.748  1.00                 C  
ATOM    118  CD2 LEU B  15     -25.345  -7.422 -48.866  1.00                 C  
ATOM    119  N   ASN B  16     -22.411 -12.111 -48.838  1.00                 N  
ATOM    120  CA  ASN B  16     -21.616 -13.056 -49.619  1.00                 C  
ATOM    121  C   ASN B  16     -22.419 -13.786 -50.700  1.00                 C  
ATOM    122  O   ASN B  16     -21.856 -14.016 -51.784  1.00                 O  
ATOM    123  CB  ASN B  16     -20.953 -14.085 -48.701  1.00                 C  
ATOM    124  CG  ASN B  16     -19.801 -13.501 -47.908  1.00                 C  
ATOM    125  OD1 ASN B  16     -19.251 -12.460 -48.267  1.00                 O  
ATOM    126  ND2 ASN B  16     -19.431 -14.172 -46.823  1.00                 N  
ATOM    127  N   PRO B  17     -23.701 -14.136 -50.510  1.00                 N  
ATOM    128  CA  PRO B  17     -24.447 -14.754 -51.622  1.00                 C  
ATOM    129  C   PRO B  17     -24.437 -13.901 -52.881  1.00                 C  
ATOM    130  O   PRO B  17     -24.408 -14.425 -54.004  1.00                 O  
ATOM    131  CB  PRO B  17     -25.869 -14.902 -51.077  1.00                 C  
ATOM    132  CD  PRO B  17     -24.557 -14.045 -49.267  1.00                 C  
ATOM    133  CG  PRO B  17     -25.696 -14.969 -49.596  1.00                 C  
ATOM    134  N   VAL B  18     -24.421 -12.583 -52.710  1.00                 N  
ATOM    135  CA  VAL B  18     -24.321 -11.672 -53.838  1.00                 C  
ATOM    136  C   VAL B  18     -22.860 -11.435 -54.223  1.00                 C  
ATOM    137  O   VAL B  18     -22.487 -11.556 -55.395  1.00                 O  
ATOM    138  CB  VAL B  18     -25.007 -10.326 -53.539  1.00                 C  
ATOM    139  CG1 VAL B  18     -24.778  -9.346 -54.680  1.00                 C  
ATOM    140  CG2 VAL B  18     -26.495 -10.529 -53.298  1.00                 C  
ATOM    141  N   ASN B  19     -22.011 -11.104 -53.252  1.00                 N  
ATOM    142  CA  ASN B  19     -20.658 -10.636 -53.555  1.00                 C  
ATOM    143  C   ASN B  19     -19.653 -11.761 -53.777  1.00                 C  
ATOM    144  O   ASN B  19     -18.476 -11.471 -54.023  1.00                 O  
ATOM    145  CB  ASN B  19     -20.147  -9.719 -52.442  1.00                 C  
ATOM    146  CG  ASN B  19     -20.857  -8.380 -52.419  1.00                 C  
ATOM    147  OD1 ASN B  19     -21.359  -7.914 -53.442  1.00                 O  
ATOM    148  ND2 ASN B  19     -20.901  -7.755 -51.247  1.00                 N  
ATOM    149  N   LEU B  20     -20.083 -13.024 -53.713  1.00                 N  
ATOM    150  CA  LEU B  20     -19.247 -14.129 -54.160  1.00                 C  
ATOM    151  C   LEU B  20     -19.439 -14.427 -55.638  1.00                 C  
ATOM    152  O   LEU B  20     -18.709 -15.266 -56.183  1.00                 O  
ATOM    153  CB  LEU B  20     -19.539 -15.388 -53.341  1.00                 C  
ATOM    154  CG  LEU B  20     -19.242 -15.305 -51.842  1.00                 C  
ATOM    155  CD1 LEU B  20     -19.671 -16.583 -51.138  1.00                 C  
ATOM    156  CD2 LEU B  20     -17.764 -15.039 -51.601  1.00                 C  
ATOM    157  N   ASP B  21     -20.409 -13.770 -56.275  1.00                 N  
ATOM    158  CA  ASP B  21     -20.550 -13.809 -57.724  1.00                 C  
ATOM    159  C   ASP B  21     -19.245 -13.359 -58.374  1.00                 C  
ATOM    160  O   ASP B  21     -18.632 -12.384 -57.913  1.00                 O  
ATOM    161  CB  ASP B  21     -21.717 -12.928 -58.173  1.00                 C  
ATOM    162  CG  ASP B  21     -22.006 -13.053 -59.656  1.00                 C  
ATOM    163  OD1 ASP B  21     -22.718 -14.003 -60.044  1.00                 O  
ATOM    164  OD2 ASP B  21     -21.520 -12.202 -60.429  1.00                 O  
ATOM    165  N   PRO B  22     -18.816 -14.014 -59.458  1.00                 N  
ATOM    166  CA  PRO B  22     -17.479 -13.765 -60.020  1.00                 C  
ATOM    167  C   PRO B  22     -17.339 -12.462 -60.790  1.00                 C  
ATOM    168  O   PRO B  22     -16.232 -12.159 -61.250  1.00                 O  
ATOM    169  CB  PRO B  22     -17.246 -14.950 -60.959  1.00                 C  
ATOM    170  CD  PRO B  22     -19.547 -15.080 -60.313  1.00                 C  
ATOM    171  CG  PRO B  22     -18.605 -15.300 -61.464  1.00                 C  
ATOM    172  N   LEU B  23     -18.420 -11.697 -60.968  1.00                 N  
ATOM    173  CA  LEU B  23     -18.361 -10.389 -61.613  1.00                 C  
ATOM    174  C   LEU B  23     -18.648  -9.267 -60.630  1.00                 C  
ATOM    175  O   LEU B  23     -18.728  -8.100 -61.032  1.00                 O  
ATOM    176  CB  LEU B  23     -19.349 -10.322 -62.779  1.00                 C  
ATOM    177  CG  LEU B  23     -19.111 -11.306 -63.926  1.00                 C  
ATOM    178  CD1 LEU B  23     -20.220 -11.201 -64.963  1.00                 C  
ATOM    179  CD2 LEU B  23     -17.757 -11.061 -64.573  1.00                 C  
ATOM    180  N   THR B  24     -18.790  -9.597 -59.347  1.00                 N  
ATOM    181  CA  THR B  24     -19.210  -8.656 -58.323  1.00                 C  
ATOM    182  C   THR B  24     -18.035  -8.419 -57.388  1.00                 C  
ATOM    183  O   THR B  24     -17.672  -9.295 -56.592  1.00                 O  
ATOM    184  CB  THR B  24     -20.436  -9.175 -57.549  1.00                 C  
ATOM    185  OG1 THR B  24     -21.530  -9.367 -58.454  1.00                 O  
ATOM    186  CG2 THR B  24     -20.856  -8.173 -56.484  1.00                 C  
ATOM    187  N   GLU B  25     -17.444  -7.238 -57.496  1.00                 N  
ATOM    188  CA  GLU B  25     -16.293  -6.890 -56.683  1.00                 C  
ATOM    189  C   GLU B  25     -16.717  -6.728 -55.232  1.00                 C  
ATOM    190  O   GLU B  25     -17.841  -6.313 -54.930  1.00                 O  
ATOM    191  CB  GLU B  25     -15.637  -5.609 -57.203  1.00                 C  
ATOM    192  CD  GLU B  25     -13.845  -6.669 -58.633  1.00                 C  
ATOM    193  CG  GLU B  25     -15.041  -5.738 -58.595  1.00                 C  
ATOM    194  OE1 GLU B  25     -13.512  -7.251 -57.579  1.00                 O  
ATOM    195  OE2 GLU B  25     -13.240  -6.815 -59.716  1.00                 O  
ATOM    196  N   ASN B  26     -15.808  -7.036 -54.322  1.00                 N  
ATOM    197  CA  ASN B  26     -16.020  -6.673 -52.929  1.00                 C  
ATOM    198  C   ASN B  26     -15.001  -5.597 -52.597  1.00                 C  
ATOM    199  O   ASN B  26     -13.798  -5.868 -52.521  1.00                 O  
ATOM    200  CB  ASN B  26     -15.901  -7.905 -52.030  1.00                 C  
ATOM    201  CG  ASN B  26     -16.200  -7.597 -50.576  1.00                 C  
ATOM    202  OD1 ASN B  26     -16.131  -6.444 -50.149  1.00                 O  
ATOM    203  ND2 ASN B  26     -16.534  -8.629 -49.810  1.00                 N  
ATOM    204  N   PHE B  27     -15.492  -4.372 -52.438  1.00                 N  
ATOM    205  CA  PHE B  27     -14.645  -3.200 -52.314  1.00                 C  
ATOM    206  C   PHE B  27     -14.115  -3.060 -50.891  1.00                 C  
ATOM    207  O   PHE B  27     -14.522  -3.766 -49.962  1.00                 O  
ATOM    208  CB  PHE B  27     -15.412  -1.939 -52.718  1.00                 C  
ATOM    209  CG  PHE B  27     -15.732  -1.869 -54.184  1.00                 C  
ATOM    210  CZ  PHE B  27     -16.319  -1.736 -56.898  1.00                 C  
ATOM    211  CD1 PHE B  27     -16.964  -2.284 -54.659  1.00                 C  
ATOM    212  CE1 PHE B  27     -17.259  -2.219 -56.008  1.00                 C  
ATOM    213  CD2 PHE B  27     -14.802  -1.387 -55.088  1.00                 C  
ATOM    214  CE2 PHE B  27     -15.097  -1.323 -56.437  1.00                 C  
ATOM    215  N   ASN B  28     -13.189  -2.115 -50.736  1.00                 N  
ATOM    216  CA  ASN B  28     -12.739  -1.709 -49.416  1.00                 C  
ATOM    217  C   ASN B  28     -13.897  -1.133 -48.609  1.00                 C  
ATOM    218  O   ASN B  28     -14.839  -0.536 -49.147  1.00                 O  
ATOM    219  CB  ASN B  28     -11.595  -0.699 -49.527  1.00                 C  
ATOM    220  CG  ASN B  28     -10.937  -0.415 -48.191  1.00                 C  
ATOM    221  OD1 ASN B  28     -11.364   0.475 -47.455  1.00                 O  
ATOM    222  ND2 ASN B  28      -9.894  -1.172 -47.873  1.00                 N  
ATOM    223  N   VAL B  29     -13.803  -1.326 -47.295  1.00                 N  
ATOM    224  CA  VAL B  29     -14.661  -0.639 -46.330  1.00                 C  
ATOM    225  C   VAL B  29     -14.802   0.846 -46.669  1.00                 C  
ATOM    226  O   VAL B  29     -15.905   1.410 -46.629  1.00                 O  
ATOM    227  CB  VAL B  29     -14.130  -0.794 -44.893  1.00                 C  
ATOM    228  CG1 VAL B  29     -14.912   0.095 -43.938  1.00                 C  
ATOM    229  CG2 VAL B  29     -14.202  -2.248 -44.452  1.00                 C  
ATOM    230  N   SER B  30     -13.690   1.492 -47.035  1.00                 N  
ATOM    231  CA  SER B  30     -13.701   2.937 -47.242  1.00                 C  
ATOM    232  C   SER B  30     -14.541   3.337 -48.450  1.00                 C  
ATOM    233  O   SER B  30     -15.136   4.419 -48.465  1.00                 O  
ATOM    234  CB  SER B  30     -12.275   3.465 -47.413  1.00                 C  
ATOM    235  OG  SER B  30     -11.686   2.967 -48.601  1.00                 O  
ATOM    236  N   PHE B  31     -14.587   2.487 -49.468  1.00                 N  
ATOM    237  CA  PHE B  31     -15.339   2.795 -50.678  1.00                 C  
ATOM    238  C   PHE B  31     -16.847   2.720 -50.420  1.00                 C  
ATOM    239  O   PHE B  31     -17.598   3.636 -50.773  1.00                 O  
ATOM    240  CB  PHE B  31     -14.949   1.841 -51.809  1.00                 C  
ATOM    241  CG  PHE B  31     -15.688   2.089 -53.093  1.00                 C  
ATOM    242  CZ  PHE B  31     -17.059   2.542 -55.468  1.00                 C  
ATOM    243  CD1 PHE B  31     -15.322   3.129 -53.929  1.00                 C  
ATOM    244  CE1 PHE B  31     -16.001   3.357 -55.111  1.00                 C  
ATOM    245  CD2 PHE B  31     -16.749   1.282 -53.464  1.00                 C  
ATOM    246  CE2 PHE B  31     -17.428   1.510 -54.646  1.00                 C  
ATOM    247  N   TYR B  32     -17.301   1.625 -49.806  1.00                 N  
ATOM    248  CA  TYR B  32     -18.697   1.513 -49.389  1.00                 C  
ATOM    249  C   TYR B  32     -19.106   2.661 -48.485  1.00                 C  
ATOM    250  O   TYR B  32     -20.164   3.270 -48.675  1.00                 O  
ATOM    251  CB  TYR B  32     -18.938   0.181 -48.675  1.00                 C  
ATOM    252  CG  TYR B  32     -18.948  -1.016 -49.599  1.00                 C  
ATOM    253  OH  TYR B  32     -18.964  -4.313 -52.132  1.00                 O  
ATOM    254  CZ  TYR B  32     -18.960  -3.222 -51.295  1.00                 C  
ATOM    255  CD1 TYR B  32     -18.000  -2.022 -49.470  1.00                 C  
ATOM    256  CE1 TYR B  32     -18.002  -3.120 -50.310  1.00                 C  
ATOM    257  CD2 TYR B  32     -19.907  -1.135 -50.597  1.00                 C  
ATOM    258  CE2 TYR B  32     -19.924  -2.226 -51.446  1.00                 C  
ATOM    259  N   SER B  33     -18.296   2.934 -47.462  1.00                 N  
ATOM    260  CA  SER B  33     -18.653   3.957 -46.486  1.00                 C  
ATOM    261  C   SER B  33     -18.662   5.349 -47.117  1.00                 C  
ATOM    262  O   SER B  33     -19.449   6.212 -46.708  1.00                 O  
ATOM    263  CB  SER B  33     -17.686   3.927 -45.301  1.00                 C  
ATOM    264  OG  SER B  33     -16.378   4.296 -45.700  1.00                 O  
ATOM    265  N   GLN B  34     -17.790   5.577 -48.100  1.00                 N  
ATOM    266  CA  GLN B  34     -17.770   6.842 -48.832  1.00                 C  
ATOM    267  C   GLN B  34     -19.090   7.092 -49.549  1.00                 C  
ATOM    268  O   GLN B  34     -19.605   8.214 -49.546  1.00                 O  
ATOM    269  CB  GLN B  34     -16.619   6.860 -49.840  1.00                 C  
ATOM    270  CD  GLN B  34     -15.293   8.171 -51.543  1.00                 C  
ATOM    271  CG  GLN B  34     -16.484   8.166 -50.604  1.00                 C  
ATOM    272  OE1 GLN B  34     -15.048   7.198 -52.256  1.00                 O  
ATOM    273  NE2 GLN B  34     -14.548   9.271 -51.546  1.00                 N  
ATOM    274  N   TYR B  35     -19.634   6.064 -50.206  1.00                 N  
ATOM    275  CA  TYR B  35     -20.925   6.224 -50.864  1.00                 C  
ATOM    276  C   TYR B  35     -22.031   6.478 -49.852  1.00                 C  
ATOM    277  O   TYR B  35     -22.916   7.307 -50.089  1.00                 O  
ATOM    278  CB  TYR B  35     -21.256   4.988 -51.702  1.00                 C  
ATOM    279  CG  TYR B  35     -20.399   4.838 -52.939  1.00                 C  
ATOM    280  OH  TYR B  35     -18.035   4.443 -56.337  1.00                 O  
ATOM    281  CZ  TYR B  35     -18.818   4.573 -55.213  1.00                 C  
ATOM    282  CD1 TYR B  35     -19.614   5.891 -53.391  1.00                 C  
ATOM    283  CE1 TYR B  35     -18.827   5.764 -54.520  1.00                 C  
ATOM    284  CD2 TYR B  35     -20.376   3.645 -53.649  1.00                 C  
ATOM    285  CE2 TYR B  35     -19.596   3.499 -54.780  1.00                 C  
ATOM    286  N   LEU B  36     -21.984   5.790 -48.706  1.00                 N  
ATOM    287  CA  LEU B  36     -22.962   6.052 -47.656  1.00                 C  
ATOM    288  C   LEU B  36     -22.794   7.439 -47.060  1.00                 C  
ATOM    289  O   LEU B  36     -23.768   8.015 -46.567  1.00                 O  
ATOM    290  CB  LEU B  36     -22.856   5.000 -46.550  1.00                 C  
ATOM    291  CG  LEU B  36     -23.272   3.576 -46.927  1.00                 C  
ATOM    292  CD1 LEU B  36     -22.974   2.611 -45.790  1.00                 C  
ATOM    293  CD2 LEU B  36     -24.747   3.526 -47.291  1.00                 C  
ATOM    294  N   ILE B  37     -21.577   7.995 -47.099  1.00                 N  
ATOM    295  CA  ILE B  37     -21.352   9.312 -46.512  1.00                 C  
ATOM    296  C   ILE B  37     -21.804  10.407 -47.471  1.00                 C  
ATOM    297  O   ILE B  37     -22.517  11.338 -47.074  1.00                 O  
ATOM    298  CB  ILE B  37     -19.874   9.515 -46.131  1.00                 C  
ATOM    299  CD1 ILE B  37     -17.989   8.504 -44.745  1.00                 C  
ATOM    300  CG1 ILE B  37     -19.479   8.565 -44.999  1.00                 C  
ATOM    301  CG2 ILE B  37     -19.612  10.969 -45.769  1.00                 C  
ATOM    302  N   GLU B  38     -21.439  10.283 -48.756  1.00                 N  
ATOM    303  CA  GLU B  38     -21.635  11.353 -49.732  1.00                 C  
ATOM    304  C   GLU B  38     -22.975  11.270 -50.460  1.00                 C  
ATOM    305  O   GLU B  38     -23.625  12.300 -50.668  1.00                 O  
ATOM    306  CB  GLU B  38     -20.508  11.347 -50.767  1.00                 C  
ATOM    307  CD  GLU B  38     -19.081  13.119 -49.671  1.00                 C  
ATOM    308  CG  GLU B  38     -19.143  11.700 -50.201  1.00                 C  
ATOM    309  OE1 GLU B  38     -19.528  14.040 -50.387  1.00                 O  
ATOM    310  OE2 GLU B  38     -18.586  13.311 -48.541  1.00                 O  
ATOM    311  N   TRP B  39     -23.428  10.073 -50.830  1.00                 N  
ATOM    312  CA  TRP B  39     -24.711   9.892 -51.511  1.00                 C  
ATOM    313  C   TRP B  39     -25.488   8.783 -50.815  1.00                 C  
ATOM    314  O   TRP B  39     -25.747   7.724 -51.399  1.00                 O  
ATOM    315  CB  TRP B  39     -24.492   9.571 -52.991  1.00                 C  
ATOM    316  CG  TRP B  39     -23.736  10.632 -53.729  1.00                 C  
ATOM    317  CD1 TRP B  39     -24.264  11.662 -54.452  1.00                 C  
ATOM    318  NE1 TRP B  39     -23.259  12.433 -54.986  1.00                 N  
ATOM    319  CD2 TRP B  39     -22.312  10.768 -53.818  1.00                 C  
ATOM    320  CE2 TRP B  39     -22.051  11.901 -54.609  1.00                 C  
ATOM    321  CH2 TRP B  39     -19.720  11.598 -54.386  1.00                 C  
ATOM    322  CZ2 TRP B  39     -20.755  12.327 -54.900  1.00                 C  
ATOM    323  CE3 TRP B  39     -21.233  10.041 -53.305  1.00                 C  
ATOM    324  CZ3 TRP B  39     -19.951  10.466 -53.596  1.00                 C  
ATOM    325  N   PRO B  40     -25.904   9.013 -49.564  1.00                 N  
ATOM    326  CA  PRO B  40     -26.540   7.925 -48.793  1.00                 C  
ATOM    327  C   PRO B  40     -27.841   7.410 -49.384  1.00                 C  
ATOM    328  O   PRO B  40     -28.169   6.231 -49.183  1.00                 O  
ATOM    329  CB  PRO B  40     -26.799   8.547 -47.419  1.00                 C  
ATOM    330  CD  PRO B  40     -25.795  10.241 -48.780  1.00                 C  
ATOM    331  CG  PRO B  40     -26.779  10.019 -47.666  1.00                 C  
ATOM    332  N   GLN B  41     -28.605   8.256 -50.089  1.00                 N  
ATOM    333  CA  GLN B  41     -29.859   7.798 -50.686  1.00                 C  
ATOM    334  C   GLN B  41     -29.658   6.952 -51.944  1.00                 C  
ATOM    335  O   GLN B  41     -30.609   6.300 -52.394  1.00                 O  
ATOM    336  CB  GLN B  41     -30.756   8.989 -51.029  1.00                 C  
ATOM    337  CD  GLN B  41     -31.976   9.013 -48.818  1.00                 C  
ATOM    338  CG  GLN B  41     -31.177   9.816 -49.825  1.00                 C  
ATOM    339  OE1 GLN B  41     -32.998   8.415 -49.156  1.00                 O  
ATOM    340  NE2 GLN B  41     -31.511   8.996 -47.574  1.00                 N  
ATOM    341  N   LEU B  42     -28.457   6.964 -52.526  1.00                 N  
ATOM    342  CA  LEU B  42     -28.167   6.293 -53.787  1.00                 C  
ATOM    343  C   LEU B  42     -27.491   4.951 -53.553  1.00                 C  
ATOM    344  O   LEU B  42     -26.896   4.374 -54.469  1.00                 O  
ATOM    345  CB  LEU B  42     -27.287   7.176 -54.674  1.00                 C  
ATOM    346  CG  LEU B  42     -27.887   8.515 -55.106  1.00                 C  
ATOM    347  CD1 LEU B  42     -26.876   9.325 -55.903  1.00                 C  
ATOM    348  CD2 LEU B  42     -29.152   8.299 -55.922  1.00                 C  
ATOM    349  N   PHE B  43     -27.584   4.448 -52.333  1.00                 N  
ATOM    350  CA  PHE B  43     -27.026   3.159 -51.944  1.00                 C  
ATOM    351  C   PHE B  43     -28.168   2.456 -51.209  1.00                 C  
ATOM    352  O   PHE B  43     -28.408   2.666 -50.011  1.00                 O  
ATOM    353  CB  PHE B  43     -25.774   3.354 -51.086  1.00                 C  
ATOM    354  CG  PHE B  43     -25.063   2.074 -50.752  1.00                 C  
ATOM    355  CZ  PHE B  43     -23.741  -0.292 -50.132  1.00                 C  
ATOM    356  CD1 PHE B  43     -25.693   0.852 -50.914  1.00                 C  
ATOM    357  CE1 PHE B  43     -25.039  -0.325 -50.606  1.00                 C  
ATOM    358  CD2 PHE B  43     -23.764   2.091 -50.276  1.00                 C  
ATOM    359  CE2 PHE B  43     -23.110   0.913 -49.969  1.00                 C  
ATOM    360  N   TYR B  44     -28.901   1.647 -51.958  1.00                 N  
ATOM    361  CA  TYR B  44     -30.051   0.938 -51.432  1.00                 C  
ATOM    362  C   TYR B  44     -30.014  -0.499 -51.925  1.00                 C  
ATOM    363  O   TYR B  44     -29.337  -0.842 -52.901  1.00                 O  
ATOM    364  CB  TYR B  44     -31.347   1.634 -51.851  1.00                 C  
ATOM    365  CG  TYR B  44     -31.607   1.601 -53.340  1.00                 C  
ATOM    366  OH  TYR B  44     -32.329   1.495 -57.434  1.00                 O  
ATOM    367  CZ  TYR B  44     -32.089   1.531 -56.080  1.00                 C  
ATOM    368  CD1 TYR B  44     -32.372   0.589 -53.907  1.00                 C  
ATOM    369  CE1 TYR B  44     -32.614   0.550 -55.267  1.00                 C  
ATOM    370  CD2 TYR B  44     -31.085   2.581 -54.175  1.00                 C  
ATOM    371  CE2 TYR B  44     -31.317   2.558 -55.538  1.00                 C  
ATOM    372  N   LYS B  45     -30.775  -1.328 -51.229  1.00                 N  
ATOM    373  CA  LYS B  45     -30.768  -2.756 -51.436  1.00                 C  
ATOM    374  C   LYS B  45     -32.186  -3.239 -51.695  1.00                 C  
ATOM    375  O   LYS B  45     -33.174  -2.642 -51.243  1.00                 O  
ATOM    376  CB  LYS B  45     -30.160  -3.470 -50.227  1.00                 C  
ATOM    377  CD  LYS B  45     -30.312  -4.060 -47.792  1.00                 C  
ATOM    378  CE  LYS B  45     -31.147  -3.957 -46.527  1.00                 C  
ATOM    379  CG  LYS B  45     -30.962  -3.314 -48.946  1.00                 C  
ATOM    380  NZ  LYS B  45     -30.492  -4.631 -45.372  1.00                 N  
ATOM    381  N   SER B  46     -32.266  -4.322 -52.454  1.00                 N  
ATOM    382  CA  SER B  46     -33.504  -5.058 -52.603  1.00                 C  
ATOM    383  C   SER B  46     -33.518  -6.171 -51.572  1.00                 C  
ATOM    384  O   SER B  46     -32.469  -6.681 -51.168  1.00                 O  
ATOM    385  CB  SER B  46     -33.635  -5.604 -54.026  1.00                 C  
ATOM    386  OG  SER B  46     -33.733  -4.551 -54.970  1.00                 O  
ATOM    387  N   VAL B  47     -34.727  -6.544 -51.161  1.00                 N  
ATOM    388  CA  VAL B  47     -34.963  -7.455 -50.048  1.00                 C  
ATOM    389  C   VAL B  47     -36.200  -8.278 -50.384  1.00                 C  
ATOM    390  O   VAL B  47     -37.127  -7.789 -51.036  1.00                 O  
ATOM    391  CB  VAL B  47     -35.128  -6.693 -48.720  1.00                 C  
ATOM    392  CG1 VAL B  47     -33.853  -5.937 -48.377  1.00                 C  
ATOM    393  CG2 VAL B  47     -36.312  -5.741 -48.796  1.00                 C  
ATOM    394  N   GLU B  48     -36.198  -9.539 -49.967  1.00                 N  
ATOM    395  CA  GLU B  48     -37.244 -10.471 -50.352  1.00                 C  
ATOM    396  C   GLU B  48     -37.889 -11.132 -49.140  1.00                 C  
ATOM    397  O   GLU B  48     -37.245 -11.392 -48.121  1.00                 O  
ATOM    398  CB  GLU B  48     -36.687 -11.545 -51.289  1.00                 C  
ATOM    399  CD  GLU B  48     -37.235 -10.498 -53.521  1.00                 C  
ATOM    400  CG  GLU B  48     -36.142 -11.002 -52.600  1.00                 C  
ATOM    401  OE1 GLU B  48     -38.399 -10.915 -53.346  1.00                 O  
ATOM    402  OE2 GLU B  48     -36.928  -9.684 -54.418  1.00                 O  
ATOM    403  N   THR B  49     -39.175 -11.402 -49.286  1.00                 N  
ATOM    404  CA  THR B  49     -39.865 -12.357 -48.438  1.00                 C  
ATOM    405  C   THR B  49     -39.711 -13.865 -48.578  1.00                 C  
ATOM    406  O   THR B  49     -39.696 -14.384 -49.701  1.00                 O  
ATOM    407  CB  THR B  49     -41.392 -12.174 -48.509  1.00                 C  
ATOM    408  OG1 THR B  49     -41.741 -10.859 -48.058  1.00                 O  
ATOM    409  CG2 THR B  49     -42.093 -13.193 -47.623  1.00                 C  
ATOM    410  N   PRO B  50     -39.431 -14.533 -47.435  1.00                 N  
ATOM    411  CA  PRO B  50     -39.859 -14.098 -46.095  1.00                 C  
ATOM    412  C   PRO B  50     -38.827 -13.651 -45.004  1.00                 C  
ATOM    413  O   PRO B  50     -39.309 -13.293 -43.929  1.00                 O  
ATOM    414  CB  PRO B  50     -40.596 -15.314 -45.529  1.00                 C  
ATOM    415  CD  PRO B  50     -39.444 -16.102 -47.473  1.00                 C  
ATOM    416  CG  PRO B  50     -39.859 -16.488 -46.081  1.00                 C  
ATOM    417  N   ASN B  51     -37.508 -13.658 -45.223  1.00                 N  
ATOM    418  CA  ASN B  51     -36.565 -13.264 -44.179  1.00                 C  
ATOM    419  C   ASN B  51     -35.840 -11.920 -44.269  1.00                 C  
ATOM    420  O   ASN B  51     -35.079 -11.581 -43.355  1.00                 O  
ATOM    421  CB  ASN B  51     -35.464 -14.315 -44.027  1.00                 C  
ATOM    422  CG  ASN B  51     -35.985 -15.630 -43.482  1.00                 C  
ATOM    423  OD1 ASN B  51     -36.746 -15.655 -42.514  1.00                 O  
ATOM    424  ND2 ASN B  51     -35.577 -16.731 -44.103  1.00                 N  
ATOM    425  N   GLY B  52     -36.082 -11.129 -45.311  1.00                 N  
ATOM    426  CA  GLY B  52     -35.407  -9.855 -45.448  1.00                 C  
ATOM    427  C   GLY B  52     -33.998  -9.951 -45.976  1.00                 C  
ATOM    428  O   GLY B  52     -33.215  -9.011 -45.803  1.00                 O  
ATOM    429  N   GLN B  53     -33.656 -11.069 -46.610  1.00                 N  
ATOM    430  CA  GLN B  53     -32.329 -11.255 -47.177  1.00                 C  
ATOM    431  C   GLN B  53     -32.150 -10.330 -48.367  1.00                 C  
ATOM    432  O   GLN B  53     -33.069 -10.141 -49.166  1.00                 O  
ATOM    433  CB  GLN B  53     -32.120 -12.715 -47.584  1.00                 C  
ATOM    434  CD  GLN B  53     -29.632 -12.891 -47.189  1.00                 C  
ATOM    435  CG  GLN B  53     -30.759 -13.000 -48.197  1.00                 C  
ATOM    436  OE1 GLN B  53     -29.682 -13.498 -46.120  1.00                 O  
ATOM    437  NE2 GLN B  53     -28.609 -12.115 -47.529  1.00                 N  
ATOM    438  N   ALA B  54     -30.961  -9.746 -48.474  1.00                 N  
ATOM    439  CA  ALA B  54     -30.659  -8.861 -49.586  1.00                 C  
ATOM    440  C   ALA B  54     -30.583  -9.669 -50.877  1.00                 C  
ATOM    441  O   ALA B  54     -29.793 -10.613 -50.987  1.00                 O  
ATOM    442  CB  ALA B  54     -29.357  -8.117 -49.333  1.00                 C  
ATOM    443  N   SER B  55     -31.427  -9.309 -51.841  1.00                 N  
ATOM    444  CA  SER B  55     -31.439  -9.925 -53.156  1.00                 C  
ATOM    445  C   SER B  55     -30.603  -9.152 -54.174  1.00                 C  
ATOM    446  O   SER B  55     -30.331  -9.679 -55.260  1.00                 O  
ATOM    447  CB  SER B  55     -32.873 -10.054 -53.674  1.00                 C  
ATOM    448  OG  SER B  55     -33.442  -8.781 -53.924  1.00                 O  
ATOM    449  N   GLY B  56     -30.198  -7.926 -53.844  1.00                 N  
ATOM    450  CA  GLY B  56     -29.362  -7.118 -54.711  1.00                 C  
ATOM    451  C   GLY B  56     -29.176  -5.740 -54.115  1.00                 C  
ATOM    452  O   GLY B  56     -29.777  -5.393 -53.096  1.00                 O  
ATOM    453  N   TYR B  57     -28.326  -4.947 -54.771  1.00                 N  
ATOM    454  CA  TYR B  57     -28.144  -3.571 -54.338  1.00                 C  
ATOM    455  C   TYR B  57     -27.696  -2.698 -55.501  1.00                 C  
ATOM    456  O   TYR B  57     -27.237  -3.182 -56.539  1.00                 O  
ATOM    457  CB  TYR B  57     -27.128  -3.498 -53.196  1.00                 C  
ATOM    458  CG  TYR B  57     -25.729  -3.912 -53.594  1.00                 C  
ATOM    459  OH  TYR B  57     -21.878  -5.034 -54.690  1.00                 O  
ATOM    460  CZ  TYR B  57     -23.153  -4.664 -54.327  1.00                 C  
ATOM    461  CD1 TYR B  57     -24.802  -2.969 -54.016  1.00                 C  
ATOM    462  CE1 TYR B  57     -23.521  -3.337 -54.382  1.00                 C  
ATOM    463  CD2 TYR B  57     -25.341  -5.245 -53.545  1.00                 C  
ATOM    464  CE2 TYR B  57     -24.064  -5.632 -53.907  1.00                 C  
ATOM    465  N   MET B  58     -27.881  -1.389 -55.295  1.00                 N  
ATOM    466  CA  MET B  58     -27.449  -0.327 -56.189  1.00                 C  
ATOM    467  C   MET B  58     -26.548   0.634 -55.421  1.00                 C  
ATOM    468  O   MET B  58     -26.888   1.058 -54.311  1.00                 O  
ATOM    469  CB  MET B  58     -28.658   0.401 -56.780  1.00                 C  
ATOM    470  SD  MET B  58     -27.518   0.913 -59.252  1.00                 S  
ATOM    471  CE  MET B  58     -28.927   0.208 -60.104  1.00                 C  
ATOM    472  CG  MET B  58     -28.299   1.519 -57.745  1.00                 C  
ATOM    473  N   MET B  59     -25.376   0.925 -55.993  1.00                 N  
ATOM    474  CA  MET B  59     -24.494   1.987 -55.534  1.00                 C  
ATOM    475  C   MET B  59     -24.390   2.971 -56.680  1.00                 C  
ATOM    476  O   MET B  59     -23.928   2.612 -57.767  1.00                 O  
ATOM    477  CB  MET B  59     -23.136   1.415 -55.121  1.00                 C  
ATOM    478  SD  MET B  59     -21.599  -0.280 -53.559  1.00                 S  
ATOM    479  CE  MET B  59     -21.450  -1.480 -54.881  1.00                 C  
ATOM    480  CG  MET B  59     -23.200   0.454 -53.945  1.00                 C  
ATOM    481  N   ALA B  60     -24.849   4.193 -56.451  1.00                 N  
ATOM    482  CA  ALA B  60     -24.741   5.251 -57.433  1.00                 C  
ATOM    483  C   ALA B  60     -24.250   6.518 -56.737  1.00                 C  
ATOM    484  O   ALA B  60     -24.196   6.602 -55.507  1.00                 O  
ATOM    485  CB  ALA B  60     -26.080   5.477 -58.118  1.00                 C  
ATOM    486  N   LYS B  61     -23.903   7.517 -57.543  1.00                 N  
ATOM    487  CA  LYS B  61     -23.418   8.786 -57.019  1.00                 C  
ATOM    488  C   LYS B  61     -23.832   9.901 -57.967  1.00                 C  
ATOM    489  O   LYS B  61     -24.313   9.652 -59.078  1.00                 O  
ATOM    490  CB  LYS B  61     -21.899   8.746 -56.839  1.00                 C  
ATOM    491  CD  LYS B  61     -19.627   8.519 -57.881  1.00                 C  
ATOM    492  CE  LYS B  61     -18.851   8.384 -59.181  1.00                 C  
ATOM    493  CG  LYS B  61     -21.125   8.569 -58.135  1.00                 C  
ATOM    494  NZ  LYS B  61     -17.381   8.347 -58.949  1.00                 N  
ATOM    495  N   THR B  62     -23.643  11.143 -57.513  1.00                 N  
ATOM    496  CA  THR B  62     -23.760  12.312 -58.378  1.00                 C  
ATOM    497  C   THR B  62     -22.408  13.003 -58.482  1.00                 C  
ATOM    498  O   THR B  62     -21.577  12.913 -57.579  1.00                 O  
ATOM    499  CB  THR B  62     -24.824  13.296 -57.856  1.00                 C  
ATOM    500  OG1 THR B  62     -24.447  13.767 -56.557  1.00                 O  
ATOM    501  CG2 THR B  62     -26.177  12.610 -57.751  1.00                 C  
ATOM    502  N   GLU B  63     -22.211  13.707 -59.594  1.00                 N  
ATOM    503  CA  GLU B  63     -20.903  14.189 -60.011  1.00                 C  
ATOM    504  C   GLU B  63     -21.126  15.430 -60.847  1.00                 C  
ATOM    505  O   GLU B  63     -22.039  15.463 -61.674  1.00                 O  
ATOM    506  CB  GLU B  63     -20.153  13.102 -60.783  1.00                 C  
ATOM    507  CD  GLU B  63     -18.003  12.365 -61.887  1.00                 C  
ATOM    508  CG  GLU B  63     -18.740  13.491 -61.188  1.00                 C  
ATOM    509  OE1 GLU B  63     -18.451  11.948 -62.975  1.00                 O  
ATOM    510  OE2 GLU B  63     -16.978  11.901 -61.345  1.00                 O  
ATOM    511  N   GLY B  64     -20.303  16.454 -60.607  1.00                 N  
ATOM    512  CA  GLY B  64     -20.491  17.775 -61.186  1.00                 C  
ATOM    513  C   GLY B  64     -19.430  18.112 -62.217  1.00                 C  
ATOM    514  O   GLY B  64     -18.267  17.727 -62.082  1.00                 O  
ATOM    515  N   GLN B  65     -19.840  18.856 -63.245  1.00                 N  
ATOM    516  CA  GLN B  65     -18.974  19.216 -64.362  1.00                 C  
ATOM    517  C   GLN B  65     -19.340  20.611 -64.856  1.00                 C  
ATOM    518  O   GLN B  65     -20.448  21.103 -64.623  1.00                 O  
ATOM    519  CB  GLN B  65     -19.095  18.186 -65.487  1.00                 C  
ATOM    520  CD  GLN B  65     -20.584  17.014 -67.156  1.00                 C  
ATOM    521  CG  GLN B  65     -20.482  18.098 -66.102  1.00                 C  
ATOM    522  OE1 GLN B  65     -19.866  16.015 -67.105  1.00                 O  
ATOM    523  NE2 GLN B  65     -21.479  17.208 -68.118  1.00                 N  
ATOM    524  N   LEU B  66     -18.397  21.222 -65.576  1.00                 N  
ATOM    525  CA  LEU B  66     -18.477  22.598 -66.103  1.00                 C  
ATOM    526  C   LEU B  66     -19.240  23.583 -65.211  1.00                 C  
ATOM    527  O   LEU B  66     -19.437  24.744 -65.575  1.00                 O  
ATOM    528  CB  LEU B  66     -19.131  22.605 -67.486  1.00                 C  
ATOM    529  CG  LEU B  66     -18.421  21.799 -68.576  1.00                 C  
ATOM    530  CD1 LEU B  66     -19.223  21.818 -69.868  1.00                 C  
ATOM    531  CD2 LEU B  66     -17.019  22.337 -68.815  1.00                 C  
ATOM    532  N   LYS B  68     -18.832  23.663 -61.457  1.00                 N  
ATOM    533  CA  LYS B  68     -19.710  22.501 -61.583  1.00                 C  
ATOM    534  C   LYS B  68     -21.171  22.924 -61.763  1.00                 C  
ATOM    535  O   LYS B  68     -22.026  22.603 -60.936  1.00                 O  
ATOM    536  CB  LYS B  68     -19.576  21.593 -60.359  1.00                 C  
ATOM    537  CD  LYS B  68     -18.162  20.020 -59.007  1.00                 C  
ATOM    538  CE  LYS B  68     -16.831  19.291 -58.921  1.00                 C  
ATOM    539  CG  LYS B  68     -18.214  20.931 -60.224  1.00                 C  
ATOM    540  NZ  LYS B  68     -15.700  20.226 -58.672  1.00                 N  
ATOM    541  N   LYS B  69     -21.444  23.644 -62.855  1.00                 N  
ATOM    542  CA  LYS B  69     -22.761  24.194 -63.161  1.00                 C  
ATOM    543  C   LYS B  69     -23.725  23.167 -63.751  1.00                 C  
ATOM    544  O   LYS B  69     -24.836  23.541 -64.142  1.00                 O  
ATOM    545  CB  LYS B  69     -22.638  25.370 -64.131  1.00                 C  
ATOM    546  CD  LYS B  69     -21.853  27.715 -64.561  1.00                 C  
ATOM    547  CE  LYS B  69     -21.144  28.928 -63.980  1.00                 C  
ATOM    548  CG  LYS B  69     -21.927  26.582 -63.551  1.00                 C  
ATOM    549  NZ  LYS B  69     -21.045  30.039 -64.966  1.00                 N  
ATOM    550  N   GLU B  70     -23.333  21.896 -63.807  1.00                 N  
ATOM    551  CA  GLU B  70     -24.067  20.881 -64.560  1.00                 C  
ATOM    552  C   GLU B  70     -23.727  19.507 -63.995  1.00                 C  
ATOM    553  O   GLU B  70     -22.567  19.083 -64.041  1.00                 O  
ATOM    554  CB  GLU B  70     -23.728  20.969 -66.049  1.00                 C  
ATOM    555  CD  GLU B  70     -24.197  20.163 -68.396  1.00                 C  
ATOM    556  CG  GLU B  70     -24.502  19.994 -66.921  1.00                 C  
ATOM    557  OE1 GLU B  70     -23.240  19.524 -68.882  1.00                 O  
ATOM    558  OE2 GLU B  70     -24.916  20.933 -69.067  1.00                 O  
ATOM    559  N   TRP B  71     -24.736  18.814 -63.471  1.00                 N  
ATOM    560  CA  TRP B  71     -24.561  17.601 -62.688  1.00                 C  
ATOM    561  C   TRP B  71     -25.217  16.416 -63.384  1.00                 C  
ATOM    562  O   TRP B  71     -26.160  16.568 -64.165  1.00                 O  
ATOM    563  CB  TRP B  71     -25.140  17.782 -61.284  1.00                 C  
ATOM    564  CG  TRP B  71     -24.430  18.820 -60.471  1.00                 C  
ATOM    565  CD1 TRP B  71     -24.622  20.171 -60.520  1.00                 C  
ATOM    566  NE1 TRP B  71     -23.788  20.801 -59.627  1.00                 N  
ATOM    567  CD2 TRP B  71     -23.414  18.594 -59.487  1.00                 C  
ATOM    568  CE2 TRP B  71     -23.036  19.851 -58.981  1.00                 C  
ATOM    569  CH2 TRP B  71     -21.463  18.863 -57.524  1.00                 C  
ATOM    570  CZ2 TRP B  71     -22.060  19.998 -57.997  1.00                 C  
ATOM    571  CE3 TRP B  71     -22.787  17.450 -58.984  1.00                 C  
ATOM    572  CZ3 TRP B  71     -21.819  17.600 -58.009  1.00                 C  
ATOM    573  N   HIS B  72     -24.705  15.226 -63.069  1.00                 N  
ATOM    574  CA  HIS B  72     -25.275  13.976 -63.545  1.00                 C  
ATOM    575  C   HIS B  72     -25.087  12.909 -62.477  1.00                 C  
ATOM    576  O   HIS B  72     -24.229  13.028 -61.599  1.00                 O  
ATOM    577  CB  HIS B  72     -24.625  13.559 -64.866  1.00                 C  
ATOM    578  CG  HIS B  72     -23.167  13.241 -64.747  1.00                 C  
ATOM    579  ND1 HIS B  72     -22.705  12.012 -64.328  1.00                 N  
ATOM    580  CE1 HIS B  72     -21.360  12.028 -64.323  1.00                 C  
ATOM    581  CD2 HIS B  72     -21.924  13.962 -64.982  1.00                 C  
ATOM    582  NE2 HIS B  72     -20.885  13.195 -64.714  1.00                 N  
ATOM    583  N   THR B  73     -25.903  11.859 -62.558  1.00                 N  
ATOM    584  CA  THR B  73     -25.745  10.706 -61.686  1.00                 C  
ATOM    585  C   THR B  73     -24.985   9.608 -62.419  1.00                 C  
ATOM    586  O   THR B  73     -25.013   9.508 -63.651  1.00                 O  
ATOM    587  CB  THR B  73     -27.106  10.175 -61.200  1.00                 C  
ATOM    588  OG1 THR B  73     -27.779  11.194 -60.450  1.00                 O  
ATOM    589  CG2 THR B  73     -26.916   8.959 -60.307  1.00                 C  
ATOM    590  N   HIS B  74     -24.290   8.789 -61.635  1.00                 N  
ATOM    591  CA  HIS B  74     -23.446   7.730 -62.156  1.00                 C  
ATOM    592  C   HIS B  74     -23.740   6.453 -61.390  1.00                 C  
ATOM    593  O   HIS B  74     -23.786   6.465 -60.155  1.00                 O  
ATOM    594  CB  HIS B  74     -21.970   8.119 -62.047  1.00                 C  
ATOM    595  CG  HIS B  74     -21.032   7.090 -62.598  1.00                 C  
ATOM    596  ND1 HIS B  74     -20.857   6.890 -63.950  1.00                 N  
ATOM    597  CE1 HIS B  74     -19.959   5.907 -64.135  1.00                 C  
ATOM    598  CD2 HIS B  74     -20.126   6.102 -62.032  1.00                 C  
ATOM    599  NE2 HIS B  74     -19.516   5.429 -62.988  1.00                 N  
ATOM    600  N   ILE B  75     -23.959   5.365 -62.127  1.00                 N  
ATOM    601  CA  ILE B  75     -24.104   4.038 -61.536  1.00                 C  
ATOM    602  C   ILE B  75     -22.717   3.412 -61.413  1.00                 C  
ATOM    603  O   ILE B  75     -22.003   3.283 -62.413  1.00                 O  
ATOM    604  CB  ILE B  75     -25.048   3.150 -62.367  1.00                 C  
ATOM    605  CD1 ILE B  75     -27.373   3.089 -63.411  1.00                 C  
ATOM    606  CG1 ILE B  75     -26.447   3.767 -62.425  1.00                 C  
ATOM    607  CG2 ILE B  75     -25.076   1.735 -61.811  1.00                 C  
ATOM    608  N   THR B  76     -22.328   3.024 -60.196  1.00                 N  
ATOM    609  CA  THR B  76     -21.070   2.307 -60.014  1.00                 C  
ATOM    610  C   THR B  76     -21.250   0.805 -59.863  1.00                 C  
ATOM    611  O   THR B  76     -20.419   0.044 -60.357  1.00                 O  
ATOM    612  CB  THR B  76     -20.299   2.824 -58.785  1.00                 C  
ATOM    613  OG1 THR B  76     -19.993   4.213 -58.959  1.00                 O  
ATOM    614  CG2 THR B  76     -18.996   2.057 -58.613  1.00                 C  
ATOM    615  N   ALA B  77     -22.326   0.358 -59.220  1.00                 N  
ATOM    616  CA  ALA B  77     -22.530  -1.076 -59.030  1.00                 C  
ATOM    617  C   ALA B  77     -24.014  -1.425 -58.930  1.00                 C  
ATOM    618  O   ALA B  77     -24.752  -0.830 -58.134  1.00                 O  
ATOM    619  CB  ALA B  77     -21.801  -1.555 -57.784  1.00                 C  
ATOM    620  N   VAL B  78     -24.427  -2.403 -59.735  1.00                 N  
ATOM    621  CA  VAL B  78     -25.694  -3.108 -59.607  1.00                 C  
ATOM    622  C   VAL B  78     -25.396  -4.599 -59.642  1.00                 C  
ATOM    623  O   VAL B  78     -24.679  -5.064 -60.534  1.00                 O  
ATOM    624  CB  VAL B  78     -26.682  -2.699 -60.715  1.00                 C  
ATOM    625  CG1 VAL B  78     -26.095  -2.992 -62.087  1.00                 C  
ATOM    626  CG2 VAL B  78     -28.011  -3.417 -60.536  1.00                 C  
ATOM    627  N   THR B  79     -25.952  -5.347 -58.688  1.00                 N  
ATOM    628  CA  THR B  79     -25.860  -6.798 -58.682  1.00                 C  
ATOM    629  C   THR B  79     -27.134  -7.371 -58.097  1.00                 C  
ATOM    630  O   THR B  79     -27.795  -6.752 -57.262  1.00                 O  
ATOM    631  CB  THR B  79     -24.634  -7.283 -57.885  1.00                 C  
ATOM    632  OG1 THR B  79     -24.774  -6.903 -56.511  1.00                 O  
ATOM    633  CG2 THR B  79     -23.361  -6.659 -58.435  1.00                 C  
ATOM    634  N   VAL B  80     -27.439  -8.586 -58.524  1.00                 N  
ATOM    635  CA  VAL B  80     -28.631  -9.303 -58.117  1.00                 C  
ATOM    636  C   VAL B  80     -28.220 -10.722 -57.770  1.00                 C  
ATOM    637  O   VAL B  80     -27.487 -11.364 -58.530  1.00                 O  
ATOM    638  CB  VAL B  80     -29.709  -9.277 -59.217  1.00                 C  
ATOM    639  CG1 VAL B  80     -30.934 -10.066 -58.781  1.00                 C  
ATOM    640  CG2 VAL B  80     -30.087  -7.844 -59.558  1.00                 C  
ATOM    641  N   LEU B  81     -28.658 -11.189 -56.602  1.00                 N  
ATOM    642  CA  LEU B  81     -28.493 -12.586 -56.212  1.00                 C  
ATOM    643  C   LEU B  81     -29.043 -13.524 -57.288  1.00                 C  
ATOM    644  O   LEU B  81     -30.102 -13.271 -57.867  1.00                 O  
ATOM    645  CB  LEU B  81     -29.186 -12.854 -54.875  1.00                 C  
ATOM    646  CG  LEU B  81     -29.014 -14.258 -54.292  1.00                 C  
ATOM    647  CD1 LEU B  81     -27.564 -14.505 -53.904  1.00                 C  
ATOM    648  CD2 LEU B  81     -29.924 -14.457 -53.089  1.00                 C  
ATOM    649  N   ASP B  82     -28.305 -14.621 -57.544  1.00                 N  
ATOM    650  CA  ASP B  82     -28.649 -15.565 -58.616  1.00                 C  
ATOM    651  C   ASP B  82     -30.090 -16.073 -58.524  1.00                 C  
ATOM    652  O   ASP B  82     -30.757 -16.250 -59.548  1.00                 O  
ATOM    653  CB  ASP B  82     -27.695 -16.761 -58.603  1.00                 C  
ATOM    654  CG  ASP B  82     -26.301 -16.400 -59.078  1.00                 C  
ATOM    655  OD1 ASP B  82     -26.138 -15.310 -59.666  1.00                 O  
ATOM    656  OD2 ASP B  82     -25.373 -17.207 -58.862  1.00                 O  
ATOM    657  N   GLN B  83     -30.586 -16.324 -57.303  1.00                 N  
ATOM    658  CA  GLN B  83     -31.938 -16.861 -57.147  1.00                 C  
ATOM    659  C   GLN B  83     -32.990 -15.903 -57.685  1.00                 C  
ATOM    660  O   GLN B  83     -34.081 -16.335 -58.074  1.00                 O  
ATOM    661  CB  GLN B  83     -32.225 -17.171 -55.677  1.00                 C  
ATOM    662  CD  GLN B  83     -33.638 -19.227 -56.069  1.00                 C  
ATOM    663  CG  GLN B  83     -33.562 -17.852 -55.435  1.00                 C  
ATOM    664  OE1 GLN B  83     -32.747 -20.056 -55.886  1.00                 O  
ATOM    665  NE2 GLN B  83     -34.706 -19.474 -56.819  1.00                 N  
ATOM    666  N   TYR B  84     -32.682 -14.603 -57.725  1.00                 N  
ATOM    667  CA  TYR B  84     -33.668 -13.577 -58.060  1.00                 C  
ATOM    668  C   TYR B  84     -33.340 -12.855 -59.369  1.00                 C  
ATOM    669  O   TYR B  84     -33.705 -11.695 -59.556  1.00                 O  
ATOM    670  CB  TYR B  84     -33.779 -12.551 -56.930  1.00                 C  
ATOM    671  CG  TYR B  84     -34.259 -13.133 -55.620  1.00                 C  
ATOM    672  OH  TYR B  84     -35.562 -14.733 -52.010  1.00                 O  
ATOM    673  CZ  TYR B  84     -35.132 -14.204 -53.205  1.00                 C  
ATOM    674  CD1 TYR B  84     -33.374 -13.350 -54.571  1.00                 C  
ATOM    675  CE1 TYR B  84     -33.803 -13.881 -53.370  1.00                 C  
ATOM    676  CD2 TYR B  84     -35.595 -13.465 -55.435  1.00                 C  
ATOM    677  CE2 TYR B  84     -36.042 -13.997 -54.241  1.00                 C  
ATOM    678  N   ARG B  85     -32.700 -13.553 -60.299  1.00                 N  
ATOM    679  CA  ARG B  85     -32.361 -13.034 -61.611  1.00                 C  
ATOM    680  C   ARG B  85     -33.462 -13.352 -62.628  1.00                 C  
ATOM    681  O   ARG B  85     -34.288 -14.242 -62.423  1.00                 O  
ATOM    682  CB  ARG B  85     -31.024 -13.607 -62.085  1.00                 C  
ATOM    683  CD  ARG B  85     -28.548 -13.827 -61.739  1.00                 C  
ATOM    684  NE  ARG B  85     -28.546 -15.280 -61.586  1.00                 N  
ATOM    685  CG  ARG B  85     -29.836 -13.202 -61.228  1.00                 C  
ATOM    686  CZ  ARG B  85     -27.564 -16.073 -62.001  1.00                 C  
ATOM    687  NH1 ARG B  85     -27.650 -17.384 -61.819  1.00                 N  
ATOM    688  NH2 ARG B  85     -26.499 -15.555 -62.596  1.00                 N  
ATOM    689  N   ARG B  86     -33.459 -12.586 -63.735  1.00                 N  
ATOM    690  CA  ARG B  86     -34.387 -12.735 -64.874  1.00                 C  
ATOM    691  C   ARG B  86     -35.839 -12.441 -64.506  1.00                 C  
ATOM    692  O   ARG B  86     -36.757 -12.968 -65.139  1.00                 O  
ATOM    693  CB  ARG B  86     -34.297 -14.147 -65.457  1.00                 C  
ATOM    694  CD  ARG B  86     -32.911 -15.910 -66.583  1.00                 C  
ATOM    695  NE  ARG B  86     -31.582 -16.300 -67.046  1.00                 N  
ATOM    696  CG  ARG B  86     -32.917 -14.517 -65.975  1.00                 C  
ATOM    697  CZ  ARG B  86     -31.284 -17.497 -67.543  1.00                 C  
ATOM    698  NH1 ARG B  86     -30.047 -17.761 -67.939  1.00                 N  
ATOM    699  NH2 ARG B  86     -32.225 -18.425 -67.643  1.00                 N  
ATOM    700  N   ILE B  87     -36.061 -11.588 -63.503  1.00                 N  
ATOM    701  CA  ILE B  87     -37.406 -11.139 -63.149  1.00                 C  
ATOM    702  C   ILE B  87     -37.429  -9.616 -63.042  1.00                 C  
ATOM    703  O   ILE B  87     -38.335  -9.047 -62.423  1.00                 O  
ATOM    704  CB  ILE B  87     -37.888 -11.782 -61.836  1.00                 C  
ATOM    705  CD1 ILE B  87     -37.476 -11.792 -59.320  1.00                 C  
ATOM    706  CG1 ILE B  87     -36.943 -11.424 -60.687  1.00                 C  
ATOM    707  CG2 ILE B  87     -38.033 -13.287 -62.001  1.00                 C  
ATOM    708  N   GLY B  88     -36.434  -8.950 -63.639  1.00                 N  
ATOM    709  CA  GLY B  88     -36.429  -7.494 -63.715  1.00                 C  
ATOM    710  C   GLY B  88     -35.951  -6.770 -62.474  1.00                 C  
ATOM    711  O   GLY B  88     -36.181  -5.564 -62.341  1.00                 O  
ATOM    712  N   LEU B  89     -35.293  -7.470 -61.553  1.00                 N  
ATOM    713  CA  LEU B  89     -34.857  -6.828 -60.321  1.00                 C  
ATOM    714  C   LEU B  89     -33.738  -5.819 -60.586  1.00                 C  
ATOM    715  O   LEU B  89     -33.760  -4.700 -60.051  1.00                 O  
ATOM    716  CB  LEU B  89     -34.388  -7.875 -59.308  1.00                 C  
ATOM    717  CG  LEU B  89     -33.935  -7.345 -57.946  1.00                 C  
ATOM    718  CD1 LEU B  89     -35.062  -6.587 -57.262  1.00                 C  
ATOM    719  CD2 LEU B  89     -33.449  -8.482 -57.062  1.00                 C  
ATOM    720  N   ALA B  90     -32.754  -6.196 -61.410  1.00                 N  
ATOM    721  CA  ALA B  90     -31.711  -5.250 -61.794  1.00                 C  
ATOM    722  C   ALA B  90     -32.310  -4.035 -62.494  1.00                 C  
ATOM    723  O   ALA B  90     -31.955  -2.888 -62.190  1.00                 O  
ATOM    724  CB  ALA B  90     -30.688  -5.925 -62.694  1.00                 C  
ATOM    725  N   SER B  91     -33.237  -4.272 -63.426  1.00                 N  
ATOM    726  CA  SER B  91     -33.902  -3.162 -64.098  1.00                 C  
ATOM    727  C   SER B  91     -34.655  -2.275 -63.102  1.00                 C  
ATOM    728  O   SER B  91     -34.678  -1.047 -63.251  1.00                 O  
ATOM    729  CB  SER B  91     -34.867  -3.682 -65.165  1.00                 C  
ATOM    730  OG  SER B  91     -34.167  -4.326 -66.216  1.00                 O  
ATOM    731  N   LYS B  92     -35.253  -2.875 -62.064  1.00                 N  
ATOM    732  CA  LYS B  92     -35.979  -2.088 -61.067  1.00                 C  
ATOM    733  C   LYS B  92     -35.034  -1.221 -60.239  1.00                 C  
ATOM    734  O   LYS B  92     -35.324  -0.046 -59.987  1.00                 O  
ATOM    735  CB  LYS B  92     -36.785  -3.004 -60.144  1.00                 C  
ATOM    736  CD  LYS B  92     -38.720  -4.575 -59.848  1.00                 C  
ATOM    737  CE  LYS B  92     -39.910  -5.241 -60.519  1.00                 C  
ATOM    738  CG  LYS B  92     -37.974  -3.672 -60.816  1.00                 C  
ATOM    739  NZ  LYS B  92     -40.626  -6.162 -59.594  1.00                 N  
ATOM    740  N   LEU B  93     -33.905  -1.791 -59.805  1.00                 N  
ATOM    741  CA  LEU B  93     -32.906  -1.038 -59.045  1.00                 C  
ATOM    742  C   LEU B  93     -32.383   0.164 -59.834  1.00                 C  
ATOM    743  O   LEU B  93     -32.198   1.254 -59.272  1.00                 O  
ATOM    744  CB  LEU B  93     -31.739  -1.945 -58.649  1.00                 C  
ATOM    745  CG  LEU B  93     -32.042  -3.024 -57.608  1.00                 C  
ATOM    746  CD1 LEU B  93     -30.854  -3.960 -57.443  1.00                 C  
ATOM    747  CD2 LEU B  93     -32.408  -2.394 -56.272  1.00                 C  
ATOM    748  N   CYS B  94     -32.143  -0.020 -61.139  1.00                 N  
ATOM    749  CA  CYS B  94     -31.692   1.086 -61.979  1.00                 C  
ATOM    750  C   CYS B  94     -32.804   2.124 -62.174  1.00                 C  
ATOM    751  O   CYS B  94     -32.553   3.336 -62.113  1.00                 O  
ATOM    752  CB  CYS B  94     -31.215   0.567 -63.337  1.00                 C  
ATOM    753  SG  CYS B  94     -29.674  -0.376 -63.277  1.00                 S  
ATOM    754  N   LEU B  95     -34.050   1.666 -62.355  1.00                 N  
ATOM    755  CA  LEU B  95     -35.170   2.580 -62.579  1.00                 C  
ATOM    756  C   LEU B  95     -35.558   3.367 -61.319  1.00                 C  
ATOM    757  O   LEU B  95     -36.032   4.501 -61.422  1.00                 O  
ATOM    758  CB  LEU B  95     -36.393   1.814 -63.089  1.00                 C  
ATOM    759  CG  LEU B  95     -36.280   1.212 -64.491  1.00                 C  
ATOM    760  CD1 LEU B  95     -37.496   0.357 -64.808  1.00                 C  
ATOM    761  CD2 LEU B  95     -36.116   2.307 -65.534  1.00                 C  
ATOM    762  N   GLU B  96     -35.354   2.790 -60.132  1.00                 N  
ATOM    763  CA  GLU B  96     -35.647   3.483 -58.876  1.00                 C  
ATOM    764  C   GLU B  96     -34.817   4.762 -58.703  1.00                 C  
ATOM    765  O   GLU B  96     -35.247   5.689 -58.008  1.00                 O  
ATOM    766  CB  GLU B  96     -35.403   2.556 -57.683  1.00                 C  
ATOM    767  CD  GLU B  96     -37.227   3.471 -56.194  1.00                 C  
ATOM    768  CG  GLU B  96     -35.747   3.173 -56.337  1.00                 C  
ATOM    769  OE1 GLU B  96     -38.030   2.861 -56.931  1.00                 O  
ATOM    770  OE2 GLU B  96     -37.584   4.314 -55.345  1.00                 O  
ATOM    771  N   LEU B  97     -33.618   4.819 -59.301  1.00                 N  
ATOM    772  CA  LEU B  97     -32.824   6.047 -59.275  1.00                 C  
ATOM    773  C   LEU B  97     -33.625   7.233 -59.800  1.00                 C  
ATOM    774  O   LEU B  97     -33.564   8.334 -59.242  1.00                 O  
ATOM    775  CB  LEU B  97     -31.544   5.875 -60.095  1.00                 C  
ATOM    776  CG  LEU B  97     -30.495   4.919 -59.523  1.00                 C  
ATOM    777  CD1 LEU B  97     -29.365   4.703 -60.518  1.00                 C  
ATOM    778  CD2 LEU B  97     -29.947   5.448 -58.206  1.00                 C  
ATOM    779  N   GLU B  98     -34.398   7.016 -60.865  1.00                 N  
ATOM    780  CA  GLU B  98     -35.136   8.082 -61.520  1.00                 C  
ATOM    781  C   GLU B  98     -36.264   8.625 -60.651  1.00                 C  
ATOM    782  O   GLU B  98     -36.817   9.679 -60.979  1.00                 O  
ATOM    783  CB  GLU B  98     -35.710   7.596 -62.853  1.00                 C  
ATOM    784  CD  GLU B  98     -34.107   5.824 -63.671  1.00                 C  
ATOM    785  CG  GLU B  98     -34.656   7.221 -63.882  1.00                 C  
ATOM    786  OE1 GLU B  98     -34.001   5.398 -62.502  1.00                 O  
ATOM    787  OE2 GLU B  98     -33.781   5.156 -64.674  1.00                 O  
ATOM    788  N   ASN B  99     -36.609   7.928 -59.554  1.00                 N  
ATOM    789  CA  ASN B  99     -37.582   8.387 -58.563  1.00                 C  
ATOM    790  C   ASN B  99     -36.990   9.294 -57.490  1.00                 C  
ATOM    791  O   ASN B  99     -37.745  10.005 -56.813  1.00                 O  
ATOM    792  CB  ASN B  99     -38.264   7.194 -57.890  1.00                 C  
ATOM    793  CG  ASN B  99     -39.184   6.442 -58.830  1.00                 C  
ATOM    794  OD1 ASN B  99     -39.686   7.003 -59.804  1.00                 O  
ATOM    795  ND2 ASN B  99     -39.408   5.165 -58.541  1.00                 N  
ATOM    796  N   LEU B 100     -35.673   9.263 -57.299  1.00                 N  
ATOM    797  CA  LEU B 100     -35.024  10.044 -56.255  1.00                 C  
ATOM    798  C   LEU B 100     -34.819  11.482 -56.721  1.00                 C  
ATOM    799  O   LEU B 100     -34.364  11.721 -57.846  1.00                 O  
ATOM    800  CB  LEU B 100     -33.687   9.411 -55.865  1.00                 C  
ATOM    801  CG  LEU B 100     -33.753   8.008 -55.257  1.00                 C  
ATOM    802  CD1 LEU B 100     -32.355   7.458 -55.020  1.00                 C  
ATOM    803  CD2 LEU B 100     -34.543   8.022 -53.957  1.00                 C  
ATOM    804  N   THR B 101     -35.187  12.440 -55.865  1.00                 N  
ATOM    805  CA  THR B 101     -35.216  13.837 -56.297  1.00                 C  
ATOM    806  C   THR B 101     -33.813  14.372 -56.525  1.00                 C  
ATOM    807  O   THR B 101     -33.608  15.255 -57.367  1.00                 O  
ATOM    808  CB  THR B 101     -35.941  14.730 -55.273  1.00                 C  
ATOM    809  OG1 THR B 101     -35.268  14.655 -54.009  1.00                 O  
ATOM    810  CG2 THR B 101     -37.378  14.268 -55.086  1.00                 C  
ATOM    811  N   GLN B 102     -32.850  13.850 -55.773  1.00                 N  
ATOM    812  CA  GLN B 102     -31.446  14.167 -55.982  1.00                 C  
ATOM    813  C   GLN B 102     -30.997  13.777 -57.392  1.00                 C  
ATOM    814  O   GLN B 102     -30.236  14.513 -58.034  1.00                 O  
ATOM    815  CB  GLN B 102     -30.576  13.461 -54.940  1.00                 C  
ATOM    816  CD  GLN B 102     -29.939  13.217 -52.508  1.00                 C  
ATOM    817  CG  GLN B 102     -30.725  14.013 -53.531  1.00                 C  
ATOM    818  OE1 GLN B 102     -29.721  12.017 -52.674  1.00                 O  
ATOM    819  NE2 GLN B 102     -29.510  13.885 -51.443  1.00                 N  
ATOM    820  N   VAL B 103     -31.497  12.642 -57.905  1.00                 N  
ATOM    821  CA  VAL B 103     -31.195  12.208 -59.271  1.00                 C  
ATOM    822  C   VAL B 103     -31.962  13.039 -60.292  1.00                 C  
ATOM    823  O   VAL B 103     -31.415  13.430 -61.328  1.00                 O  
ATOM    824  CB  VAL B 103     -31.511  10.714 -59.471  1.00                 C  
ATOM    825  CG1 VAL B 103     -31.359  10.329 -60.935  1.00                 C  
ATOM    826  CG2 VAL B 103     -30.611   9.857 -58.595  1.00                 C  
ATOM    827  N   LYS B 104     -33.251  13.299 -60.027  1.00                 N  
ATOM    828  CA  LYS B 104     -34.076  14.063 -60.962  1.00                 C  
ATOM    829  C   LYS B 104     -33.510  15.453 -61.213  1.00                 C  
ATOM    830  O   LYS B 104     -33.761  16.045 -62.269  1.00                 O  
ATOM    831  CB  LYS B 104     -35.510  14.178 -60.441  1.00                 C  
ATOM    832  CD  LYS B 104     -37.698  13.057 -59.936  1.00                 C  
ATOM    833  CE  LYS B 104     -38.479  11.753 -59.977  1.00                 C  
ATOM    834  CG  LYS B 104     -36.287  12.872 -60.471  1.00                 C  
ATOM    835  NZ  LYS B 104     -39.851  11.910 -59.419  1.00                 N  
ATOM    836  N   ASP B 105     -32.779  15.997 -60.243  1.00                 N  
ATOM    837  CA  ASP B 105     -32.161  17.307 -60.356  1.00                 C  
ATOM    838  C   ASP B 105     -30.879  17.277 -61.164  1.00                 C  
ATOM    839  O   ASP B 105     -30.293  18.340 -61.395  1.00                 O  
ATOM    840  CB  ASP B 105     -31.871  17.884 -58.969  1.00                 C  
ATOM    841  CG  ASP B 105     -33.134  18.246 -58.213  1.00                 C  
ATOM    842  OD1 ASP B 105     -34.171  18.485 -58.868  1.00                 O  
ATOM    843  OD2 ASP B 105     -33.088  18.290 -56.966  1.00                 O  
ATOM    844  N   THR B 106     -30.411  16.095 -61.559  1.00                 N  
ATOM    845  CA  THR B 106     -29.284  16.013 -62.469  1.00                 C  
ATOM    846  C   THR B 106     -29.798  15.874 -63.895  1.00                 C  
ATOM    847  O   THR B 106     -30.993  15.727 -64.142  1.00                 O  
ATOM    848  CB  THR B 106     -28.358  14.834 -62.116  1.00                 C  
ATOM    849  OG1 THR B 106     -29.061  13.599 -62.297  1.00                 O  
ATOM    850  CG2 THR B 106     -27.906  14.928 -60.666  1.00                 C  
ATOM    851  N   LEU B 107     -28.868  15.957 -64.842  1.00                 N  
ATOM    852  CA  LEU B 107     -29.210  16.057 -66.250  1.00                 C  
ATOM    853  C   LEU B 107     -29.401  14.688 -66.891  1.00                 C  
ATOM    854  O   LEU B 107     -30.302  14.508 -67.723  1.00                 O  
ATOM    855  CB  LEU B 107     -28.132  16.833 -67.010  1.00                 C  
ATOM    856  CG  LEU B 107     -28.372  17.038 -68.507  1.00                 C  
ATOM    857  CD1 LEU B 107     -29.658  17.813 -68.744  1.00                 C  
ATOM    858  CD2 LEU B 107     -27.195  17.757 -69.146  1.00                 C  
ATOM    859  N   PHE B 108     -28.554  13.726 -66.529  1.00                 N  
ATOM    860  CA  PHE B 108     -28.621  12.385 -67.086  1.00                 C  
ATOM    861  C   PHE B 108     -28.041  11.408 -66.083  1.00                 C  
ATOM    862  O   PHE B 108     -27.431  11.799 -65.085  1.00                 O  
ATOM    863  CB  PHE B 108     -27.874  12.321 -68.420  1.00                 C  
ATOM    864  CG  PHE B 108     -26.399  12.582 -68.302  1.00                 C  
ATOM    865  CZ  PHE B 108     -23.672  13.072 -68.084  1.00                 C  
ATOM    866  CD1 PHE B 108     -25.506  11.535 -68.150  1.00                 C  
ATOM    867  CE1 PHE B 108     -24.150  11.776 -68.041  1.00                 C  
ATOM    868  CD2 PHE B 108     -25.905  13.874 -68.342  1.00                 C  
ATOM    869  CE2 PHE B 108     -24.549  14.114 -68.233  1.00                 C  
ATOM    870  N   ILE B 109     -28.243  10.122 -66.370  1.00                 N  
ATOM    871  CA  ILE B 109     -27.580   9.030 -65.670  1.00                 C  
ATOM    872  C   ILE B 109     -26.623   8.370 -66.654  1.00                 C  
ATOM    873  O   ILE B 109     -26.992   8.096 -67.802  1.00                 O  
ATOM    874  CB  ILE B 109     -28.598   8.025 -65.099  1.00                 C  
ATOM    875  CD1 ILE B 109     -30.691   7.866 -63.654  1.00                 C  
ATOM    876  CG1 ILE B 109     -29.513   8.712 -64.083  1.00                 C  
ATOM    877  CG2 ILE B 109     -27.882   6.826 -64.497  1.00                 C  
ATOM    878  N   ASP B 110     -25.384   8.157 -66.221  1.00                 N  
ATOM    879  CA  ASP B 110     -24.410   7.436 -67.022  1.00                 C  
ATOM    880  C   ASP B 110     -23.869   6.244 -66.231  1.00                 C  
ATOM    881  O   ASP B 110     -24.169   6.058 -65.043  1.00                 O  
ATOM    882  CB  ASP B 110     -23.272   8.366 -67.448  1.00                 C  
ATOM    883  CG  ASP B 110     -22.474   8.887 -66.269  1.00                 C  
ATOM    884  OD1 ASP B 110     -22.593   8.309 -65.169  1.00                 O  
ATOM    885  OD2 ASP B 110     -21.728   9.873 -66.446  1.00                 O  
ATOM    886  N   LEU B 111     -23.044   5.451 -66.912  1.00                 N  
ATOM    887  CA  LEU B 111     -22.519   4.197 -66.402  1.00                 C  
ATOM    888  C   LEU B 111     -21.484   3.696 -67.389  1.00                 C  
ATOM    889  O   LEU B 111     -21.470   4.086 -68.560  1.00                 O  
ATOM    890  CB  LEU B 111     -23.649   3.186 -66.198  1.00                 C  
ATOM    891  CG  LEU B 111     -24.484   2.843 -67.434  1.00                 C  
ATOM    892  CD1 LEU B 111     -23.779   1.798 -68.285  1.00                 C  
ATOM    893  CD2 LEU B 111     -25.866   2.353 -67.030  1.00                 C  
ATOM    894  N   PHE B 112     -20.651   2.787 -66.911  1.00                 N  
ATOM    895  CA  PHE B 112     -19.643   2.139 -67.731  1.00                 C  
ATOM    896  C   PHE B 112     -19.998   0.673 -67.870  1.00                 C  
ATOM    897  O   PHE B 112     -20.253  -0.001 -66.870  1.00                 O  
ATOM    898  CB  PHE B 112     -18.254   2.320 -67.115  1.00                 C  
ATOM    899  CG  PHE B 112     -17.778   3.745 -67.102  1.00                 C  
ATOM    900  CZ  PHE B 112     -16.895   6.380 -67.082  1.00                 C  
ATOM    901  CD1 PHE B 112     -18.122   4.594 -66.065  1.00                 C  
ATOM    902  CE1 PHE B 112     -17.684   5.905 -66.052  1.00                 C  
ATOM    903  CD2 PHE B 112     -16.987   4.235 -68.125  1.00                 C  
ATOM    904  CE2 PHE B 112     -16.549   5.546 -68.112  1.00                 C  
ATOM    905  N   VAL B 113     -20.014   0.191 -69.110  1.00                 N  
ATOM    906  CA  VAL B 113     -20.125  -1.227 -69.429  1.00                 C  
ATOM    907  C   VAL B 113     -18.929  -1.598 -70.293  1.00                 C  
ATOM    908  O   VAL B 113     -18.585  -0.870 -71.233  1.00                 O  
ATOM    909  CB  VAL B 113     -21.457  -1.544 -70.133  1.00                 C  
ATOM    910  CG1 VAL B 113     -21.527  -3.019 -70.502  1.00                 C  
ATOM    911  CG2 VAL B 113     -22.633  -1.156 -69.250  1.00                 C  
ATOM    912  N   LYS B 114     -18.284  -2.713 -69.968  1.00                 N  
ATOM    913  CA  LYS B 114     -17.168  -3.160 -70.787  1.00                 C  
ATOM    914  C   LYS B 114     -17.657  -3.478 -72.194  1.00                 C  
ATOM    915  O   LYS B 114     -18.791  -3.916 -72.397  1.00                 O  
ATOM    916  CB  LYS B 114     -16.496  -4.381 -70.156  1.00                 C  
ATOM    917  CD  LYS B 114     -14.627  -3.207 -68.961  1.00                 C  
ATOM    918  CE  LYS B 114     -13.934  -2.988 -67.626  1.00                 C  
ATOM    919  CG  LYS B 114     -15.844  -4.105 -68.811  1.00                 C  
ATOM    920  NZ  LYS B 114     -12.769  -2.069 -67.749  1.00                 N  
ATOM    921  N   VAL B 115     -16.784  -3.225 -73.172  1.00                 N  
ATOM    922  CA  VAL B 115     -17.110  -3.390 -74.590  1.00                 C  
ATOM    923  C   VAL B 115     -17.502  -4.832 -74.910  1.00                 C  
ATOM    924  O   VAL B 115     -18.289  -5.085 -75.833  1.00                 O  
ATOM    925  CB  VAL B 115     -15.938  -2.962 -75.492  1.00                 C  
ATOM    926  CG1 VAL B 115     -16.220  -3.326 -76.942  1.00                 C  
ATOM    927  CG2 VAL B 115     -15.677  -1.470 -75.355  1.00                 C  
ATOM    928  N   THR B 116     -16.984  -5.793 -74.144  1.00                 N  
ATOM    929  CA  THR B 116     -17.268  -7.207 -74.336  1.00                 C  
ATOM    930  C   THR B 116     -18.542  -7.652 -73.639  1.00                 C  
ATOM    931  O   THR B 116     -18.966  -8.797 -73.814  1.00                 O  
ATOM    932  CB  THR B 116     -16.107  -8.088 -73.838  1.00                 C  
ATOM    933  OG1 THR B 116     -15.919  -7.886 -72.432  1.00                 O  
ATOM    934  CG2 THR B 116     -14.818  -7.728 -74.559  1.00                 C  
ATOM    935  N   ASN B 117     -19.156  -6.773 -72.859  1.00                 N  
ATOM    936  CA  ASN B 117     -20.333  -7.124 -72.073  1.00                 C  
ATOM    937  C   ASN B 117     -21.592  -6.744 -72.851  1.00                 C  
ATOM    938  O   ASN B 117     -22.291  -5.771 -72.553  1.00                 O  
ATOM    939  CB  ASN B 117     -20.288  -6.439 -70.705  1.00                 C  
ATOM    940  CG  ASN B 117     -21.385  -6.920 -69.777  1.00                 C  
ATOM    941  OD1 ASN B 117     -21.952  -7.995 -69.974  1.00                 O  
ATOM    942  ND2 ASN B 117     -21.689  -6.123 -68.759  1.00                 N  
ATOM    943  N   THR B 118     -21.851  -7.541 -73.889  1.00                 N  
ATOM    944  CA  THR B 118     -23.029  -7.339 -74.724  1.00                 C  
ATOM    945  C   THR B 118     -24.314  -7.515 -73.919  1.00                 C  
ATOM    946  O   THR B 118     -25.340  -6.889 -74.216  1.00                 O  
ATOM    947  CB  THR B 118     -23.043  -8.305 -75.923  1.00                 C  
ATOM    948  OG1 THR B 118     -23.029  -9.658 -75.451  1.00                 O  
ATOM    949  CG2 THR B 118     -21.820  -8.083 -76.800  1.00                 C  
ATOM    950  N   LEU B 119     -24.259  -8.351 -72.889  1.00                 N  
ATOM    951  CA  LEU B 119     -25.377  -8.523 -71.971  1.00                 C  
ATOM    952  C   LEU B 119     -25.745  -7.211 -71.287  1.00                 C  
ATOM    953  O   LEU B 119     -26.912  -6.805 -71.264  1.00                 O  
ATOM    954  CB  LEU B 119     -25.048  -9.584 -70.919  1.00                 C  
ATOM    955  CG  LEU B 119     -26.118  -9.839 -69.856  1.00                 C  
ATOM    956  CD1 LEU B 119     -27.404 -10.339 -70.496  1.00                 C  
ATOM    957  CD2 LEU B 119     -25.621 -10.836 -68.820  1.00                 C  
ATOM    958  N   GLY B 120     -24.754  -6.557 -70.684  1.00                 N  
ATOM    959  CA  GLY B 120     -25.042  -5.381 -69.886  1.00                 C  
ATOM    960  C   GLY B 120     -25.539  -4.234 -70.735  1.00                 C  
ATOM    961  O   GLY B 120     -26.416  -3.476 -70.317  1.00                 O  
ATOM    962  N   ARG B 121     -25.004  -4.111 -71.950  1.00                 N  
ATOM    963  CA  ARG B 121     -25.396  -3.016 -72.830  1.00                 C  
ATOM    964  C   ARG B 121     -26.869  -3.119 -73.185  1.00                 C  
ATOM    965  O   ARG B 121     -27.614  -2.136 -73.108  1.00                 O  
ATOM    966  CB  ARG B 121     -24.541  -3.016 -74.099  1.00                 C  
ATOM    967  CD  ARG B 121     -24.072  -2.024 -76.356  1.00                 C  
ATOM    968  NE  ARG B 121     -24.430  -3.228 -77.102  1.00                 N  
ATOM    969  CG  ARG B 121     -24.871  -1.893 -75.069  1.00                 C  
ATOM    970  CZ  ARG B 121     -23.693  -3.748 -78.079  1.00                 C  
ATOM    971  NH1 ARG B 121     -24.099  -4.846 -78.702  1.00                 N  
ATOM    972  NH2 ARG B 121     -22.553  -3.169 -78.430  1.00                 N  
ATOM    973  N   ILE B 122     -27.309  -4.328 -73.529  1.00                 N  
ATOM    974  CA  ILE B 122     -28.700  -4.566 -73.902  1.00                 C  
ATOM    975  C   ILE B 122     -29.623  -4.297 -72.721  1.00                 C  
ATOM    976  O   ILE B 122     -30.690  -3.684 -72.866  1.00                 O  
ATOM    977  CB  ILE B 122     -28.907  -6.001 -74.422  1.00                 C  
ATOM    978  CD1 ILE B 122     -28.109  -7.632 -76.211  1.00                 C  
ATOM    979  CG1 ILE B 122     -28.198  -6.189 -75.764  1.00                 C  
ATOM    980  CG2 ILE B 122     -30.391  -6.325 -74.514  1.00                 C  
ATOM    981  N   LEU B 123     -29.232  -4.775 -71.540  1.00                 N  
ATOM    982  CA  LEU B 123     -29.951  -4.477 -70.311  1.00                 C  
ATOM    983  C   LEU B 123     -30.200  -2.981 -70.179  1.00                 C  
ATOM    984  O   LEU B 123     -31.343  -2.536 -70.025  1.00                 O  
ATOM    985  CB  LEU B 123     -29.175  -4.994 -69.098  1.00                 C  
ATOM    986  CG  LEU B 123     -29.800  -4.722 -67.728  1.00                 C  
ATOM    987  CD1 LEU B 123     -31.154  -5.405 -67.610  1.00                 C  
ATOM    988  CD2 LEU B 123     -28.875  -5.186 -66.613  1.00                 C  
ATOM    989  N   TYR B 124     -29.132  -2.187 -70.251  1.00                 N  
ATOM    990  CA  TYR B 124     -29.284  -0.744 -70.132  1.00                 C  
ATOM    991  C   TYR B 124     -29.973  -0.136 -71.353  1.00                 C  
ATOM    992  O   TYR B 124     -30.710   0.850 -71.217  1.00                 O  
ATOM    993  CB  TYR B 124     -27.922  -0.077 -69.927  1.00                 C  
ATOM    994  CG  TYR B 124     -27.317  -0.326 -68.564  1.00                 C  
ATOM    995  OH  TYR B 124     -25.637  -1.012 -64.823  1.00                 O  
ATOM    996  CZ  TYR B 124     -26.194  -0.785 -66.061  1.00                 C  
ATOM    997  CD1 TYR B 124     -25.964  -0.607 -68.428  1.00                 C  
ATOM    998  CE1 TYR B 124     -25.401  -0.836 -67.186  1.00                 C  
ATOM    999  CD2 TYR B 124     -28.101  -0.279 -67.419  1.00                 C  
ATOM   1000  CE2 TYR B 124     -27.556  -0.505 -66.169  1.00                 C  
ATOM   1001  N   GLU B 125     -29.758  -0.705 -72.546  1.00                 N  
ATOM   1002  CA  GLU B 125     -30.486  -0.228 -73.708  1.00                 C  
ATOM   1003  C   GLU B 125     -31.986  -0.409 -73.524  1.00                 C  
ATOM   1004  O   GLU B 125     -32.773   0.469 -73.898  1.00                 O  
ATOM   1005  CB  GLU B 125     -30.018  -0.956 -74.970  1.00                 C  
ATOM   1006  CD  GLU B 125     -28.156  -1.380 -76.623  1.00                 C  
ATOM   1007  CG  GLU B 125     -28.614  -0.583 -75.417  1.00                 C  
ATOM   1008  OE1 GLU B 125     -28.851  -2.350 -76.993  1.00                 O  
ATOM   1009  OE2 GLU B 125     -27.103  -1.034 -77.198  1.00                 O  
ATOM   1010  N   LYS B 126     -32.402  -1.538 -72.940  1.00                 N  
ATOM   1011  CA  LYS B 126     -33.818  -1.753 -72.695  1.00                 C  
ATOM   1012  C   LYS B 126     -34.372  -0.745 -71.696  1.00                 C  
ATOM   1013  O   LYS B 126     -35.577  -0.475 -71.700  1.00                 O  
ATOM   1014  CB  LYS B 126     -34.064  -3.176 -72.189  1.00                 C  
ATOM   1015  CD  LYS B 126     -34.088  -5.640 -72.662  1.00                 C  
ATOM   1016  CE  LYS B 126     -33.880  -6.718 -73.713  1.00                 C  
ATOM   1017  CG  LYS B 126     -33.833  -4.255 -73.233  1.00                 C  
ATOM   1018  NZ  LYS B 126     -34.089  -8.084 -73.157  1.00                 N  
ATOM   1019  N   LEU B 127     -33.514  -0.168 -70.860  1.00                 N  
ATOM   1020  CA  LEU B 127     -33.904   0.844 -69.885  1.00                 C  
ATOM   1021  C   LEU B 127     -33.881   2.263 -70.443  1.00                 C  
ATOM   1022  O   LEU B 127     -34.182   3.203 -69.702  1.00                 O  
ATOM   1023  CB  LEU B 127     -32.995   0.782 -68.656  1.00                 C  
ATOM   1024  CG  LEU B 127     -33.038  -0.516 -67.846  1.00                 C  
ATOM   1025  CD1 LEU B 127     -32.018  -0.479 -66.718  1.00                 C  
ATOM   1026  CD2 LEU B 127     -34.433  -0.757 -67.291  1.00                 C  
ATOM   1027  N   GLY B 128     -33.529   2.443 -71.718  1.00                 N  
ATOM   1028  CA  GLY B 128     -33.452   3.756 -72.326  1.00                 C  
ATOM   1029  C   GLY B 128     -32.058   4.345 -72.444  1.00                 C  
ATOM   1030  O   GLY B 128     -31.924   5.459 -72.971  1.00                 O  
ATOM   1031  N   TYR B 129     -31.020   3.654 -71.965  1.00                 N  
ATOM   1032  CA  TYR B 129     -29.664   4.161 -72.105  1.00                 C  
ATOM   1033  C   TYR B 129     -29.175   3.921 -73.524  1.00                 C  
ATOM   1034  O   TYR B 129     -29.594   2.971 -74.187  1.00                 O  
ATOM   1035  CB  TYR B 129     -28.735   3.495 -71.087  1.00                 C  
ATOM   1036  CG  TYR B 129     -28.993   3.914 -69.657  1.00                 C  
ATOM   1037  OH  TYR B 129     -29.718   5.056 -65.725  1.00                 O  
ATOM   1038  CZ  TYR B 129     -29.477   4.679 -67.027  1.00                 C  
ATOM   1039  CD1 TYR B 129     -30.186   3.586 -69.025  1.00                 C  
ATOM   1040  CE1 TYR B 129     -30.431   3.964 -67.718  1.00                 C  
ATOM   1041  CD2 TYR B 129     -28.044   4.634 -68.945  1.00                 C  
ATOM   1042  CE2 TYR B 129     -28.271   5.021 -67.637  1.00                 C  
ATOM   1043  N   SER B 130     -28.271   4.791 -73.986  1.00                 N  
ATOM   1044  CA  SER B 130     -27.612   4.604 -75.276  1.00                 C  
ATOM   1045  C   SER B 130     -26.116   4.857 -75.132  1.00                 C  
ATOM   1046  O   SER B 130     -25.678   5.645 -74.289  1.00                 O  
ATOM   1047  CB  SER B 130     -28.221   5.532 -76.329  1.00                 C  
ATOM   1048  OG  SER B 130     -29.592   5.239 -76.535  1.00                 O  
ATOM   1049  N   VAL B 131     -25.336   4.157 -75.956  1.00                 N  
ATOM   1050  CA  VAL B 131     -23.888   4.317 -75.928  1.00                 C  
ATOM   1051  C   VAL B 131     -23.532   5.730 -76.349  1.00                 C  
ATOM   1052  O   VAL B 131     -23.853   6.162 -77.463  1.00                 O  
ATOM   1053  CB  VAL B 131     -23.189   3.285 -76.832  1.00                 C  
ATOM   1054  CG1 VAL B 131     -21.691   3.548 -76.881  1.00                 C  
ATOM   1055  CG2 VAL B 131     -23.470   1.872 -76.344  1.00                 C  
ATOM   1056  N   PHE B 132     -22.843   6.447 -75.465  1.00                 N  
ATOM   1057  CA  PHE B 132     -22.396   7.814 -75.698  1.00                 C  
ATOM   1058  C   PHE B 132     -20.958   7.885 -76.204  1.00                 C  
ATOM   1059  O   PHE B 132     -20.668   8.650 -77.127  1.00                 O  
ATOM   1060  CB  PHE B 132     -22.521   8.644 -74.419  1.00                 C  
ATOM   1061  CG  PHE B 132     -22.110  10.079 -74.585  1.00                 C  
ATOM   1062  CZ  PHE B 132     -21.344  12.734 -74.889  1.00                 C  
ATOM   1063  CD1 PHE B 132     -22.929  10.977 -75.248  1.00                 C  
ATOM   1064  CE1 PHE B 132     -22.551  12.297 -75.401  1.00                 C  
ATOM   1065  CD2 PHE B 132     -20.905  10.532 -74.078  1.00                 C  
ATOM   1066  CE2 PHE B 132     -20.527  11.852 -74.231  1.00                 C  
ATOM   1067  N   ARG B 133     -20.050   7.087 -75.648  1.00                 N  
ATOM   1068  CA  ARG B 133     -18.640   7.250 -75.971  1.00                 C  
ATOM   1069  C   ARG B 133     -17.849   6.048 -75.464  1.00                 C  
ATOM   1070  O   ARG B 133     -18.098   5.549 -74.363  1.00                 O  
ATOM   1071  CB  ARG B 133     -18.099   8.548 -75.368  1.00                 C  
ATOM   1072  CD  ARG B 133     -16.221  10.205 -75.202  1.00                 C  
ATOM   1073  NE  ARG B 133     -14.829  10.502 -75.530  1.00                 N  
ATOM   1074  CG  ARG B 133     -16.660   8.856 -75.748  1.00                 C  
ATOM   1075  CZ  ARG B 133     -14.186  11.597 -75.138  1.00                 C  
ATOM   1076  NH1 ARG B 133     -12.919  11.782 -75.485  1.00                 N  
ATOM   1077  NH2 ARG B 133     -14.811  12.504 -74.401  1.00                 N  
ATOM   1078  N   ARG B 134     -16.894   5.598 -76.278  1.00                 N  
ATOM   1079  CA  ARG B 134     -15.954   4.569 -75.864  1.00                 C  
ATOM   1080  C   ARG B 134     -14.832   5.202 -75.050  1.00                 C  
ATOM   1081  O   ARG B 134     -14.333   6.280 -75.389  1.00                 O  
ATOM   1082  CB  ARG B 134     -15.396   3.831 -77.083  1.00                 C  
ATOM   1083  CD  ARG B 134     -14.064   1.905 -77.986  1.00                 C  
ATOM   1084  NE  ARG B 134     -13.189   0.778 -77.673  1.00                 N  
ATOM   1085  CG  ARG B 134     -14.485   2.664 -76.738  1.00                 C  
ATOM   1086  CZ  ARG B 134     -12.646  -0.022 -78.584  1.00                 C  
ATOM   1087  NH1 ARG B 134     -11.863  -1.023 -78.205  1.00                 N  
ATOM   1088  NH2 ARG B 134     -12.888   0.180 -79.872  1.00                 N  
ATOM   1089  N   VAL B 135     -14.444   4.523 -73.962  1.00                 N  
ATOM   1090  CA  VAL B 135     -13.421   5.005 -73.037  1.00                 C  
ATOM   1091  C   VAL B 135     -12.416   3.899 -72.708  1.00                 C  
ATOM   1092  O   VAL B 135     -12.746   2.707 -72.680  1.00                 O  
ATOM   1093  CB  VAL B 135     -14.045   5.548 -71.738  1.00                 C  
ATOM   1094  CG1 VAL B 135     -14.942   6.740 -72.036  1.00                 C  
ATOM   1095  CG2 VAL B 135     -14.826   4.455 -71.025  1.00                 C  
ATOM   1096  N   VAL B 136     -11.200   4.334 -72.359  1.00                 N  
ATOM   1097  CA  VAL B 136      -9.992   3.501 -72.435  1.00                 C  
ATOM   1098  C   VAL B 136     -10.037   2.330 -71.453  1.00                 C  
ATOM   1099  O   VAL B 136      -9.791   1.177 -71.831  1.00                 O  
ATOM   1100  CB  VAL B 136      -8.719   4.328 -72.178  1.00                 C  
ATOM   1101  CG1 VAL B 136      -7.504   3.419 -72.079  1.00                 C  
ATOM   1102  CG2 VAL B 136      -8.526   5.363 -73.276  1.00                 C  
ATOM   1103  N   GLY B 137     -10.274   2.610 -70.175  1.00                 N  
ATOM   1104  CA  GLY B 137     -10.177   1.574 -69.164  1.00                 C  
ATOM   1105  C   GLY B 137      -8.997   1.732 -68.219  1.00                 C  
ATOM   1106  O   GLY B 137      -9.167   1.670 -66.997  1.00                 O  
ATOM   1107  N   TYR B 138      -7.797   1.927 -68.762  1.00                 N  
ATOM   1108  CA  TYR B 138      -6.603   2.136 -67.935  1.00                 C  
ATOM   1109  C   TYR B 138      -5.569   3.000 -68.658  1.00                 C  
ATOM   1110  O   TYR B 138      -5.141   4.039 -68.150  1.00                 O  
ATOM   1111  CB  TYR B 138      -5.980   0.794 -67.544  1.00                 C  
ATOM   1112  CG  TYR B 138      -4.858   0.910 -66.538  1.00                 C  
ATOM   1113  OH  TYR B 138      -1.781   1.232 -63.759  1.00                 O  
ATOM   1114  CZ  TYR B 138      -2.798   1.125 -64.680  1.00                 C  
ATOM   1115  CD1 TYR B 138      -5.117   1.268 -65.221  1.00                 C  
ATOM   1116  CE1 TYR B 138      -4.097   1.376 -64.295  1.00                 C  
ATOM   1117  CD2 TYR B 138      -3.542   0.660 -66.908  1.00                 C  
ATOM   1118  CE2 TYR B 138      -2.510   0.763 -65.996  1.00                 C  
ATOM   1119  N   ASN B 148      -9.960  -6.482 -59.887  1.00                 N  
ATOM   1120  CA  ASN B 148      -9.468  -7.811 -59.535  1.00                 C  
ATOM   1121  C   ASN B 148     -10.296  -8.923 -60.217  1.00                 C  
ATOM   1122  O   ASN B 148      -9.756  -9.748 -60.961  1.00                 O  
ATOM   1123  CB  ASN B 148      -9.472  -7.999 -58.017  1.00                 C  
ATOM   1124  CG  ASN B 148      -8.373  -7.213 -57.329  1.00                 C  
ATOM   1125  OD1 ASN B 148      -7.402  -6.802 -57.963  1.00                 O  
ATOM   1126  ND2 ASN B 148      -8.524  -7.003 -56.027  1.00                 N  
ATOM   1127  N   LYS B 149     -11.607  -8.946 -59.955  1.00                 N  
ATOM   1128  CA  LYS B 149     -12.482  -9.875 -60.663  1.00                 C  
ATOM   1129  C   LYS B 149     -12.672  -9.458 -62.114  1.00                 C  
ATOM   1130  O   LYS B 149     -12.821 -10.316 -62.993  1.00                 O  
ATOM   1131  CB  LYS B 149     -13.840  -9.970 -59.964  1.00                 C  
ATOM   1132  CD  LYS B 149     -15.176 -10.735 -57.982  1.00                 C  
ATOM   1133  CE  LYS B 149     -15.136 -11.456 -56.645  1.00                 C  
ATOM   1134  CG  LYS B 149     -13.796 -10.672 -58.616  1.00                 C  
ATOM   1135  NZ  LYS B 149     -16.472 -11.482 -55.988  1.00                 N  
ATOM   1136  N   ILE B 150     -12.674  -8.156 -62.385  1.00                 N  
ATOM   1137  CA  ILE B 150     -12.836  -7.633 -63.734  1.00                 C  
ATOM   1138  C   ILE B 150     -11.530  -6.984 -64.166  1.00                 C  
ATOM   1139  O   ILE B 150     -10.889  -6.278 -63.382  1.00                 O  
ATOM   1140  CB  ILE B 150     -14.006  -6.635 -63.816  1.00                 C  
ATOM   1141  CD1 ILE B 150     -16.483  -6.375 -63.271  1.00                 C  
ATOM   1142  CG1 ILE B 150     -15.324  -7.328 -63.461  1.00                 C  
ATOM   1143  CG2 ILE B 150     -14.059  -5.988 -65.191  1.00                 C  
ATOM   1144  N   ASP B 151     -11.124  -7.258 -65.408  1.00                 N  
ATOM   1145  CA  ASP B 151      -9.994  -6.584 -66.057  1.00                 C  
ATOM   1146  C   ASP B 151     -10.409  -5.152 -66.388  1.00                 C  
ATOM   1147  O   ASP B 151     -11.144  -4.914 -67.350  1.00                 O  
ATOM   1148  CB  ASP B 151      -9.564  -7.347 -67.312  1.00                 C  
ATOM   1149  CG  ASP B 151      -8.354  -6.728 -67.984  1.00                 C  
ATOM   1150  OD1 ASP B 151      -7.736  -5.826 -67.380  1.00                 O  
ATOM   1151  OD2 ASP B 151      -8.024  -7.146 -69.113  1.00                 O  
ATOM   1152  N   ASP B 152      -9.947  -4.185 -65.591  1.00                 N  
ATOM   1153  CA  ASP B 152     -10.320  -2.789 -65.822  1.00                 C  
ATOM   1154  C   ASP B 152      -9.589  -2.159 -67.004  1.00                 C  
ATOM   1155  O   ASP B 152      -9.962  -1.055 -67.417  1.00                 O  
ATOM   1156  CB  ASP B 152     -10.056  -1.950 -64.570  1.00                 C  
ATOM   1157  CG  ASP B 152     -10.993  -2.294 -63.429  1.00                 C  
ATOM   1158  OD1 ASP B 152     -12.094  -2.817 -63.702  1.00                 O  
ATOM   1159  OD2 ASP B 152     -10.626  -2.042 -62.263  1.00                 O  
ATOM   1160  N   SER B 153      -8.568  -2.829 -67.547  1.00                 N  
ATOM   1161  CA  SER B 153      -7.863  -2.390 -68.745  1.00                 C  
ATOM   1162  C   SER B 153      -8.676  -2.567 -70.025  1.00                 C  
ATOM   1163  O   SER B 153      -8.294  -2.011 -71.061  1.00                 O  
ATOM   1164  CB  SER B 153      -6.538  -3.141 -68.893  1.00                 C  
ATOM   1165  OG  SER B 153      -6.758  -4.517 -69.153  1.00                 O  
ATOM   1166  N   VAL B 154      -9.779  -3.319 -69.984  1.00                 N  
ATOM   1167  CA  VAL B 154     -10.640  -3.448 -71.155  1.00                 C  
ATOM   1168  C   VAL B 154     -11.438  -2.167 -71.355  1.00                 C  
ATOM   1169  O   VAL B 154     -11.963  -1.575 -70.399  1.00                 O  
ATOM   1170  CB  VAL B 154     -11.586  -4.657 -71.030  1.00                 C  
ATOM   1171  CG1 VAL B 154     -12.566  -4.689 -72.192  1.00                 C  
ATOM   1172  CG2 VAL B 154     -10.790  -5.951 -70.963  1.00                 C  
ATOM   1173  N   ASP B 155     -11.527  -1.731 -72.611  1.00                 N  
ATOM   1174  CA  ASP B 155     -12.301  -0.550 -72.958  1.00                 C  
ATOM   1175  C   ASP B 155     -13.736  -0.677 -72.458  1.00                 C  
ATOM   1176  O   ASP B 155     -14.271  -1.778 -72.286  1.00                 O  
ATOM   1177  CB  ASP B 155     -12.285  -0.325 -74.471  1.00                 C  
ATOM   1178  CG  ASP B 155     -10.933   0.136 -74.978  1.00                 C  
ATOM   1179  OD1 ASP B 155     -10.075   0.491 -74.142  1.00                 O  
ATOM   1180  OD2 ASP B 155     -10.730   0.142 -76.210  1.00                 O  
ATOM   1181  N   ALA B 156     -14.371   0.469 -72.242  1.00                 N  
ATOM   1182  CA  ALA B 156     -15.754   0.498 -71.806  1.00                 C  
ATOM   1183  C   ALA B 156     -16.572   1.431 -72.688  1.00                 C  
ATOM   1184  O   ALA B 156     -16.044   2.297 -73.396  1.00                 O  
ATOM   1185  CB  ALA B 156     -15.842   0.930 -70.350  1.00                 C  
ATOM   1186  N   PHE B 157     -17.881   1.216 -72.646  1.00                 N  
ATOM   1187  CA  PHE B 157     -18.848   2.156 -73.183  1.00                 C  
ATOM   1188  C   PHE B 157     -19.420   2.962 -72.023  1.00                 C  
ATOM   1189  O   PHE B 157     -19.968   2.386 -71.077  1.00                 O  
ATOM   1190  CB  PHE B 157     -19.944   1.416 -73.952  1.00                 C  
ATOM   1191  CG  PHE B 157     -19.459   0.749 -75.207  1.00                 C  
ATOM   1192  CZ  PHE B 157     -18.561  -0.479 -77.533  1.00                 C  
ATOM   1193  CD1 PHE B 157     -19.369  -0.630 -75.285  1.00                 C  
ATOM   1194  CE1 PHE B 157     -18.923  -1.244 -76.440  1.00                 C  
ATOM   1195  CD2 PHE B 157     -19.093   1.500 -76.310  1.00                 C  
ATOM   1196  CE2 PHE B 157     -18.647   0.886 -77.465  1.00                 C  
ATOM   1197  N   ASP B 158     -19.263   4.281 -72.082  1.00                 N  
ATOM   1198  CA  ASP B 158     -20.106   5.163 -71.291  1.00                 C  
ATOM   1199  C   ASP B 158     -21.470   5.228 -71.951  1.00                 C  
ATOM   1200  O   ASP B 158     -21.579   5.613 -73.121  1.00                 O  
ATOM   1201  CB  ASP B 158     -19.469   6.549 -71.172  1.00                 C  
ATOM   1202  CG  ASP B 158     -20.264   7.481 -70.279  1.00                 C  
ATOM   1203  OD1 ASP B 158     -21.436   7.166 -69.985  1.00                 O  
ATOM   1204  OD2 ASP B 158     -19.715   8.527 -69.874  1.00                 O  
ATOM   1205  N   MET B 159     -22.500   4.824 -71.210  1.00                 N  
ATOM   1206  CA  MET B 159     -23.880   4.833 -71.665  1.00                 C  
ATOM   1207  C   MET B 159     -24.644   5.878 -70.868  1.00                 C  
ATOM   1208  O   MET B 159     -24.454   6.009 -69.655  1.00                 O  
ATOM   1209  CB  MET B 159     -24.504   3.445 -71.511  1.00                 C  
ATOM   1210  SD  MET B 159     -24.647   0.763 -72.194  1.00                 S  
ATOM   1211  CE  MET B 159     -26.228   1.043 -72.987  1.00                 C  
ATOM   1212  CG  MET B 159     -23.875   2.380 -72.394  1.00                 C  
ATOM   1213  N   ARG B 160     -25.509   6.620 -71.551  1.00                 N  
ATOM   1214  CA  ARG B 160     -26.247   7.699 -70.924  1.00                 C  
ATOM   1215  C   ARG B 160     -27.742   7.556 -71.160  1.00                 C  
ATOM   1216  O   ARG B 160     -28.184   7.041 -72.191  1.00                 O  
ATOM   1217  CB  ARG B 160     -25.763   9.053 -71.446  1.00                 C  
ATOM   1218  CD  ARG B 160     -23.915  10.744 -71.612  1.00                 C  
ATOM   1219  NE  ARG B 160     -22.520  11.055 -71.308  1.00                 N  
ATOM   1220  CG  ARG B 160     -24.312   9.363 -71.115  1.00                 C  
ATOM   1221  CZ  ARG B 160     -21.934  12.213 -71.592  1.00                 C  
ATOM   1222  NH1 ARG B 160     -20.660  12.406 -71.278  1.00                 N  
ATOM   1223  NH2 ARG B 160     -22.623  13.175 -72.190  1.00                 N  
ATOM   1224  N   LYS B 161     -28.514   8.018 -70.170  1.00                 N  
ATOM   1225  CA  LYS B 161     -29.959   8.192 -70.288  1.00                 C  
ATOM   1226  C   LYS B 161     -30.315   9.605 -69.846  1.00                 C  
ATOM   1227  O   LYS B 161     -30.205   9.935 -68.659  1.00                 O  
ATOM   1228  CB  LYS B 161     -30.695   7.143 -69.453  1.00                 C  
ATOM   1229  CD  LYS B 161     -32.873   6.114 -68.748  1.00                 C  
ATOM   1230  CE  LYS B 161     -34.388   6.202 -68.834  1.00                 C  
ATOM   1231  CG  LYS B 161     -32.210   7.214 -69.560  1.00                 C  
ATOM   1232  NZ  LYS B 161     -35.053   5.126 -68.048  1.00                 N  
ATOM   1233  N   LEU B 162     -30.736  10.434 -70.798  1.00                 N  
ATOM   1234  CA  LEU B 162     -31.206  11.771 -70.465  1.00                 C  
ATOM   1235  C   LEU B 162     -32.435  11.694 -69.579  1.00                 C  
ATOM   1236  O   LEU B 162     -33.315  10.853 -69.775  1.00                 O  
ATOM   1237  CB  LEU B 162     -31.513  12.564 -71.737  1.00                 C  
ATOM   1238  CG  LEU B 162     -30.317  12.902 -72.630  1.00                 C  
ATOM   1239  CD1 LEU B 162     -30.779  13.553 -73.924  1.00                 C  
ATOM   1240  CD2 LEU B 162     -29.342  13.813 -71.899  1.00                 C  
ATOM   1241  N   LEU B 163     -32.485  12.580 -68.611  1.00                 N  
ATOM   1242  CA  LEU B 163     -33.529  12.784 -67.636  1.00                 C  
ATOM   1243  C   LEU B 163     -34.451  13.923 -68.061  1.00                 C  
ATOM   1244  O   LEU B 163     -34.031  14.855 -68.754  1.00                 O  
ATOM   1245  CB  LEU B 163     -32.927  13.075 -66.260  1.00                 C  
ATOM   1246  CG  LEU B 163     -32.012  11.995 -65.678  1.00                 C  
ATOM   1247  CD1 LEU B 163     -31.422  12.448 -64.351  1.00                 C  
ATOM   1248  CD2 LEU B 163     -32.767  10.687 -65.503  1.00                 C  
ATOM   1249  N   PRO B 164     -35.721  13.880 -67.635  1.00                 N  
ATOM   1250  CA  PRO B 164     -36.664  14.995 -67.828  1.00                 C  
ATOM   1251  C   PRO B 164     -36.172  16.308 -67.206  1.00                 C  
ATOM   1252  O   PRO B 164     -36.419  17.375 -67.776  1.00                 O  
ATOM   1253  CB  PRO B 164     -37.946  14.518 -67.143  1.00                 C  
ATOM   1254  CD  PRO B 164     -36.261  12.935 -66.524  1.00                 C  
ATOM   1255  CG  PRO B 164     -37.472  13.666 -66.014  1.00                 C  
TER
