# Supplementary material for: Large-scale discovery of protein interactions at residue resolution using co-evolution calculated from genomic sequences
Source: Nat Commun. 2021 Mar 2;12:1396. doi: 10.1038/s41467-021-21636-z (PMC7925567; doi:10.1038/s41467-021-21636-z)
Supplement: Supplementary file 12 — Supplementary Data 10 [file 41467_2021_21636_MOESM12_ESM.zip › supplementary/allpdb1629_C4YDZ9_C4YFL7/C4YFL7_CANAW_5K04_A.pdb]

ATOM      1  N   GLU A   8      10.537  13.148 -29.822  1.00                 N  
ATOM      2  CA  GLU A   8       9.619  12.021 -29.951  1.00                 C  
ATOM      3  C   GLU A   8      10.366  10.761 -30.369  1.00                 C  
ATOM      4  O   GLU A   8       9.971   9.651 -30.011  1.00                 O  
ATOM      5  CB  GLU A   8       8.515  12.342 -30.960  1.00                 C  
ATOM      6  CD  GLU A   8       6.478  13.723 -31.530  1.00                 C  
ATOM      7  CG  GLU A   8       7.530  13.398 -30.488  1.00                 C  
ATOM      8  OE1 GLU A   8       6.718  13.440 -32.723  1.00                 O  
ATOM      9  OE2 GLU A   8       5.415  14.261 -31.155  1.00                 O  
ATOM     10  N   ILE A   9      11.446  10.945 -31.134  1.00                 N  
ATOM     11  CA  ILE A   9      12.253   9.808 -31.572  1.00                 C  
ATOM     12  C   ILE A   9      12.776   9.010 -30.383  1.00                 C  
ATOM     13  O   ILE A   9      12.800   7.774 -30.416  1.00                 O  
ATOM     14  CB  ILE A   9      13.431  10.259 -32.455  1.00                 C  
ATOM     15  CD1 ILE A   9      13.975  11.520 -34.602  1.00                 C  
ATOM     16  CG1 ILE A   9      12.920  10.799 -33.792  1.00                 C  
ATOM     17  CG2 ILE A   9      14.421   9.120 -32.645  1.00                 C  
ATOM     18  N   ILE A  10      13.192   9.703 -29.318  1.00                 N  
ATOM     19  CA  ILE A  10      13.628   9.016 -28.105  1.00                 C  
ATOM     20  C   ILE A  10      12.485   8.252 -27.448  1.00                 C  
ATOM     21  O   ILE A  10      12.716   7.226 -26.798  1.00                 O  
ATOM     22  CB  ILE A  10      14.241   9.998 -27.089  1.00                 C  
ATOM     23  CD1 ILE A  10      13.651  11.885 -25.480  1.00                 C  
ATOM     24  CG1 ILE A  10      13.191  11.010 -26.626  1.00                 C  
ATOM     25  CG2 ILE A  10      15.464  10.682 -27.681  1.00                 C  
ATOM     26  N   ASP A  11      11.250   8.729 -27.607  1.00                 N  
ATOM     27  CA  ASP A  11      10.109   8.045 -27.006  1.00                 C  
ATOM     28  C   ASP A  11       9.807   6.732 -27.719  1.00                 C  
ATOM     29  O   ASP A  11       9.421   5.747 -27.079  1.00                 O  
ATOM     30  CB  ASP A  11       8.872   8.946 -27.028  1.00                 C  
ATOM     31  CG  ASP A  11       8.975  10.100 -26.050  1.00                 C  
ATOM     32  OD1 ASP A  11       9.861  10.057 -25.171  1.00                 O  
ATOM     33  OD2 ASP A  11       8.169  11.047 -26.163  1.00                 O  
ATOM     34  N   PHE A  12       9.966   6.701 -29.045  1.00                 N  
ATOM     35  CA  PHE A  12       9.729   5.468 -29.790  1.00                 C  
ATOM     36  C   PHE A  12      10.717   4.381 -29.387  1.00                 C  
ATOM     37  O   PHE A  12      10.362   3.198 -29.333  1.00                 O  
ATOM     38  CB  PHE A  12       9.820   5.726 -31.295  1.00                 C  
ATOM     39  CG  PHE A  12       9.573   4.505 -32.135  1.00                 C  
ATOM     40  CZ  PHE A  12       9.123   2.246 -33.690  1.00                 C  
ATOM     41  CD1 PHE A  12       8.285   4.052 -32.361  1.00                 C  
ATOM     42  CE1 PHE A  12       8.058   2.929 -33.134  1.00                 C  
ATOM     43  CD2 PHE A  12      10.628   3.811 -32.699  1.00                 C  
ATOM     44  CE2 PHE A  12      10.401   2.687 -33.472  1.00                 C  
ATOM     45  N   ILE A  13      11.965   4.763 -29.099  1.00                 N  
ATOM     46  CA  ILE A  13      12.945   3.792 -28.618  1.00                 C  
ATOM     47  C   ILE A  13      12.554   3.255 -27.247  1.00                 C  
ATOM     48  O   ILE A  13      12.780   2.077 -26.943  1.00                 O  
ATOM     49  CB  ILE A  13      14.359   4.399 -28.560  1.00                 C  
ATOM     50  CD1 ILE A  13      16.129   5.538 -29.998  1.00                 C  
ATOM     51  CG1 ILE A  13      14.868   4.701 -29.970  1.00                 C  
ATOM     52  CG2 ILE A  13      15.303   3.478 -27.801  1.00                 C  
ATOM     53  N   ASP A  14      11.966   4.109 -26.405  1.00                 N  
ATOM     54  CA  ASP A  14      11.510   3.674 -25.088  1.00                 C  
ATOM     55  C   ASP A  14      10.406   2.636 -25.210  1.00                 C  
ATOM     56  O   ASP A  14      10.457   1.576 -24.575  1.00                 O  
ATOM     57  CB  ASP A  14      11.021   4.870 -24.268  1.00                 C  
ATOM     58  CG  ASP A  14      10.622   4.485 -22.857  1.00                 C  
ATOM     59  OD1 ASP A  14      10.766   3.296 -22.503  1.00                 O  
ATOM     60  OD2 ASP A  14      10.165   5.372 -22.106  1.00                 O  
ATOM     61  N   GLN A  15       9.393   2.936 -26.025  1.00                 N  
ATOM     62  CA  GLN A  15       8.305   1.996 -26.273  1.00                 C  
ATOM     63  C   GLN A  15       8.841   0.649 -26.741  1.00                 C  
ATOM     64  O   GLN A  15       8.526  -0.396 -26.159  1.00                 O  
ATOM     65  CB  GLN A  15       7.332   2.563 -27.309  1.00                 C  
ATOM     66  CD  GLN A  15       5.205   1.595 -26.351  1.00                 C  
ATOM     67  CG  GLN A  15       6.114   1.690 -27.560  1.00                 C  
ATOM     68  OE1 GLN A  15       4.772   2.611 -25.807  1.00                 O  
ATOM     69  NE2 GLN A  15       4.913   0.371 -25.927  1.00                 N  
ATOM     70  N   GLY A  16       9.671   0.658 -27.787  1.00                 N  
ATOM     71  CA  GLY A  16      10.252  -0.579 -28.294  1.00                 C  
ATOM     72  C   GLY A  16      11.140  -1.263 -27.264  1.00                 C  
ATOM     73  O   GLY A  16      11.425  -2.458 -27.410  1.00                 O  
ATOM     74  N   ASN A  17      11.572  -0.536 -26.231  1.00                 N  
ATOM     75  CA  ASN A  17      12.472  -1.052 -25.196  1.00                 C  
ATOM     76  C   ASN A  17      13.752  -1.617 -25.795  1.00                 C  
ATOM     77  O   ASN A  17      13.876  -2.826 -25.980  1.00                 O  
ATOM     78  CB  ASN A  17      11.765  -2.115 -24.353  1.00                 C  
ATOM     79  CG  ASN A  17      10.576  -1.561 -23.593  1.00                 C  
ATOM     80  OD1 ASN A  17      10.689  -0.555 -22.893  1.00                 O  
ATOM     81  ND2 ASN A  17       9.430  -2.218 -23.730  1.00                 N  
ATOM     82  N   THR A  19      15.609  -0.685 -23.446  1.00                 N  
ATOM     83  CA  THR A  19      14.770  -0.276 -22.325  1.00                 C  
ATOM     84  C   THR A  19      15.564   0.529 -21.293  1.00                 C  
ATOM     85  O   THR A  19      14.994   1.329 -20.550  1.00                 O  
ATOM     86  CB  THR A  19      14.125  -1.490 -21.631  1.00                 C  
ATOM     87  OG1 THR A  19      13.115  -1.041 -20.718  1.00                 O  
ATOM     88  CG2 THR A  19      15.169  -2.276 -20.853  1.00                 C  
ATOM     89  N   TYR A  20      16.881   0.315 -21.251  1.00                 N  
ATOM     90  CA  TYR A  20      17.748   1.025 -20.314  1.00                 C  
ATOM     91  C   TYR A  20      18.216   2.371 -20.857  1.00                 C  
ATOM     92  O   TYR A  20      18.315   3.343 -20.099  1.00                 O  
ATOM     93  CB  TYR A  20      18.967   0.171 -19.959  1.00                 C  
ATOM     94  CG  TYR A  20      18.635  -1.065 -19.154  1.00                 C  
ATOM     95  OH  TYR A  20      17.727  -4.473 -16.952  1.00                 O  
ATOM     96  CZ  TYR A  20      18.027  -3.345 -17.679  1.00                 C  
ATOM     97  CD1 TYR A  20      18.783  -2.333 -19.702  1.00                 C  
ATOM     98  CE1 TYR A  20      18.483  -3.468 -18.974  1.00                 C  
ATOM     99  CD2 TYR A  20      18.175  -0.960 -17.847  1.00                 C  
ATOM    100  CE2 TYR A  20      17.869  -2.084 -17.104  1.00                 C  
ATOM    101  N   ALA A  21      18.515   2.447 -22.158  1.00                 N  
ATOM    102  CA  ALA A  21      18.850   3.728 -22.771  1.00                 C  
ATOM    103  C   ALA A  21      17.668   4.683 -22.750  1.00                 C  
ATOM    104  O   ALA A  21      17.858   5.896 -22.895  1.00                 O  
ATOM    105  CB  ALA A  21      19.325   3.523 -24.201  1.00                 C  
ATOM    106  N   GLN A  22      16.455   4.158 -22.567  1.00                 N  
ATOM    107  CA  GLN A  22      15.264   4.996 -22.521  1.00                 C  
ATOM    108  C   GLN A  22      15.267   5.887 -21.284  1.00                 C  
ATOM    109  O   GLN A  22      15.133   7.111 -21.386  1.00                 O  
ATOM    110  CB  GLN A  22      14.001   4.133 -22.544  1.00                 C  
ATOM    111  CD  GLN A  22      14.549   2.088 -23.921  1.00                 C  
ATOM    112  CG  GLN A  22      13.779   3.392 -23.852  1.00                 C  
ATOM    113  OE1 GLN A  22      15.765   2.064 -23.730  1.00                 O  
ATOM    114  NE2 GLN A  22      13.842   0.998 -24.196  1.00                 N  
ATOM    115  N   SER A  23      15.418   5.283 -20.100  1.00                 N  
ATOM    116  CA  SER A  23      15.434   6.062 -18.864  1.00                 C  
ATOM    117  C   SER A  23      16.584   7.059 -18.845  1.00                 C  
ATOM    118  O   SER A  23      16.461   8.138 -18.256  1.00                 O  
ATOM    119  CB  SER A  23      15.529   5.137 -17.649  1.00                 C  
ATOM    120  OG  SER A  23      16.776   4.465 -17.616  1.00                 O  
ATOM    121  N   LEU A  24      17.706   6.718 -19.486  1.00                 N  
ATOM    122  CA  LEU A  24      18.827   7.649 -19.568  1.00                 C  
ATOM    123  C   LEU A  24      18.532   8.785 -20.540  1.00                 C  
ATOM    124  O   LEU A  24      18.852   9.947 -20.262  1.00                 O  
ATOM    125  CB  LEU A  24      20.102   6.917 -19.991  1.00                 C  
ATOM    126  CG  LEU A  24      20.684   5.929 -18.977  1.00                 C  
ATOM    127  CD1 LEU A  24      21.839   5.150 -19.588  1.00                 C  
ATOM    128  CD2 LEU A  24      21.142   6.655 -17.721  1.00                 C  
ATOM    129  N   ILE A  25      17.924   8.470 -21.688  1.00                 N  
ATOM    130  CA  ILE A  25      17.566   9.515 -22.642  1.00                 C  
ATOM    131  C   ILE A  25      16.554  10.483 -22.042  1.00                 C  
ATOM    132  O   ILE A  25      16.633  11.696 -22.267  1.00                 O  
ATOM    133  CB  ILE A  25      17.009   8.920 -23.948  1.00                 C  
ATOM    134  CD1 ILE A  25      17.598   7.331 -25.853  1.00                 C  
ATOM    135  CG1 ILE A  25      18.110   8.180 -24.710  1.00                 C  
ATOM    136  CG2 ILE A  25      16.365  10.006 -24.796  1.00                 C  
ATOM    137  N   THR A  26      15.598   9.966 -21.265  1.00                 N  
ATOM    138  CA  THR A  26      14.619  10.829 -20.611  1.00                 C  
ATOM    139  C   THR A  26      15.233  11.562 -19.428  1.00                 C  
ATOM    140  O   THR A  26      14.881  12.717 -19.161  1.00                 O  
ATOM    141  CB  THR A  26      13.392  10.030 -20.133  1.00                 C  
ATOM    142  OG1 THR A  26      13.808   9.019 -19.207  1.00                 O  
ATOM    143  CG2 THR A  26      12.703   9.357 -21.311  1.00                 C  
ATOM    144  N   LYS A  27      16.153  10.909 -18.709  1.00                 N  
ATOM    145  CA  LYS A  27      16.860  11.584 -17.625  1.00                 C  
ATOM    146  C   LYS A  27      17.670  12.759 -18.155  1.00                 C  
ATOM    147  O   LYS A  27      17.805  13.787 -17.482  1.00                 O  
ATOM    148  CB  LYS A  27      17.773  10.602 -16.888  1.00                 C  
ATOM    149  CD  LYS A  27      19.293  10.150 -14.943  1.00                 C  
ATOM    150  CE  LYS A  27      20.029  10.754 -13.758  1.00                 C  
ATOM    151  CG  LYS A  27      18.493  11.203 -15.691  1.00                 C  
ATOM    152  NZ  LYS A  27      20.822   9.734 -13.017  1.00                 N  
ATOM    153  N   LYS A  28      18.200  12.630 -19.372  1.00                 N  
ATOM    154  CA  LYS A  28      18.938  13.718 -19.999  1.00                 C  
ATOM    155  C   LYS A  28      17.996  14.786 -20.542  1.00                 C  
ATOM    156  O   LYS A  28      18.179  15.979 -20.277  1.00                 O  
ATOM    157  CB  LYS A  28      19.827  13.184 -21.124  1.00                 C  
ATOM    158  CD  LYS A  28      21.594  13.637 -22.848  1.00                 C  
ATOM    159  CE  LYS A  28      22.434  14.701 -23.534  1.00                 C  
ATOM    160  CG  LYS A  28      20.672  14.248 -21.805  1.00                 C  
ATOM    161  NZ  LYS A  28      23.343  14.117 -24.559  1.00                 N  
ATOM    162  N   LEU A  29      16.982  14.372 -21.306  1.00                 N  
ATOM    163  CA  LEU A  29      16.050  15.327 -21.901  1.00                 C  
ATOM    164  C   LEU A  29      15.324  16.134 -20.830  1.00                 C  
ATOM    165  O   LEU A  29      15.191  17.359 -20.940  1.00                 O  
ATOM    166  CB  LEU A  29      15.035  14.603 -22.788  1.00                 C  
ATOM    167  CG  LEU A  29      13.964  15.477 -23.444  1.00                 C  
ATOM    168  CD1 LEU A  29      14.599  16.503 -24.370  1.00                 C  
ATOM    169  CD2 LEU A  29      12.966  14.621 -24.209  1.00                 C  
ATOM    170  N   ALA A  30      14.845  15.459 -19.783  1.00                 N  
ATOM    171  CA  ALA A  30      14.139  16.161 -18.717  1.00                 C  
ATOM    172  C   ALA A  30      15.087  17.034 -17.903  1.00                 C  
ATOM    173  O   ALA A  30      14.697  18.112 -17.438  1.00                 O  
ATOM    174  CB  ALA A  30      13.434  15.169 -17.805  1.00                 C  
ATOM    175  N   LYS A  31      16.334  16.585 -17.712  1.00                 N  
ATOM    176  CA  LYS A  31      17.318  17.426 -17.039  1.00                 C  
ATOM    177  C   LYS A  31      17.558  18.715 -17.810  1.00                 C  
ATOM    178  O   LYS A  31      17.936  19.732 -17.218  1.00                 O  
ATOM    179  CB  LYS A  31      18.636  16.670 -16.859  1.00                 C  
ATOM    180  CD  LYS A  31      20.936  16.597 -15.858  1.00                 C  
ATOM    181  CE  LYS A  31      22.005  17.379 -15.112  1.00                 C  
ATOM    182  CG  LYS A  31      19.697  17.445 -16.096  1.00                 C  
ATOM    183  NZ  LYS A  31      23.227  16.562 -14.876  1.00                 N  
ATOM    184  N   SER A  32      17.335  18.694 -19.126  1.00                 N  
ATOM    185  CA  SER A  32      17.393  19.921 -19.913  1.00                 C  
ATOM    186  C   SER A  32      16.198  20.820 -19.614  1.00                 C  
ATOM    187  O   SER A  32      16.359  22.024 -19.383  1.00                 O  
ATOM    188  CB  SER A  32      17.447  19.597 -21.407  1.00                 C  
ATOM    189  OG  SER A  32      18.654  18.934 -21.742  1.00                 O  
ATOM    190  N   PRO A  33      14.992  20.254 -19.612  1.00                 N  
ATOM    191  CA  PRO A  33      13.784  21.017 -19.309  1.00                 C  
ATOM    192  C   PRO A  33      13.812  21.544 -17.878  1.00                 C  
ATOM    193  O   PRO A  33      13.650  22.741 -17.648  1.00                 O  
ATOM    194  CB  PRO A  33      12.650  20.011 -19.515  1.00                 C  
ATOM    195  CD  PRO A  33      14.667  18.854 -20.082  1.00                 C  
ATOM    196  CG  PRO A  33      13.216  18.995 -20.449  1.00                 C  
ATOM    197  N   LEU A  36       7.961  20.173 -20.725  1.00                 N  
ATOM    198  CA  LEU A  36       8.474  19.605 -19.487  1.00                 C  
ATOM    199  C   LEU A  36       7.551  18.509 -18.961  1.00                 C  
ATOM    200  O   LEU A  36       8.011  17.431 -18.588  1.00                 O  
ATOM    201  CB  LEU A  36       8.650  20.696 -18.429  1.00                 C  
ATOM    202  CG  LEU A  36       9.142  20.236 -17.056  1.00                 C  
ATOM    203  CD1 LEU A  36      10.519  19.600 -17.164  1.00                 C  
ATOM    204  CD2 LEU A  36       9.172  21.400 -16.077  1.00                 C  
ATOM    205  N   PHE A  37       6.242  18.788 -18.939  1.00                 N  
ATOM    206  CA  PHE A  37       5.289  17.820 -18.403  1.00                 C  
ATOM    207  C   PHE A  37       5.284  16.534 -19.218  1.00                 C  
ATOM    208  O   PHE A  37       5.084  15.445 -18.667  1.00                 O  
ATOM    209  CB  PHE A  37       3.881  18.418 -18.365  1.00                 C  
ATOM    210  CG  PHE A  37       3.686  19.441 -17.283  1.00                 C  
ATOM    211  CZ  PHE A  37       3.319  21.336 -15.283  1.00                 C  
ATOM    212  CD1 PHE A  37       4.588  19.546 -16.239  1.00                 C  
ATOM    213  CE1 PHE A  37       4.409  20.487 -15.243  1.00                 C  
ATOM    214  CD2 PHE A  37       2.601  20.298 -17.309  1.00                 C  
ATOM    215  CE2 PHE A  37       2.421  21.240 -16.313  1.00                 C  
ATOM    216  N   TYR A  38       5.522  16.644 -20.527  1.00                 N  
ATOM    217  CA  TYR A  38       5.583  15.469 -21.392  1.00                 C  
ATOM    218  C   TYR A  38       6.650  14.487 -20.923  1.00                 C  
ATOM    219  O   TYR A  38       6.375  13.299 -20.719  1.00                 O  
ATOM    220  CB  TYR A  38       5.856  15.883 -22.839  1.00                 C  
ATOM    221  CG  TYR A  38       5.987  14.718 -23.795  1.00                 C  
ATOM    222  OH  TYR A  38       6.331  11.515 -26.424  1.00                 O  
ATOM    223  CZ  TYR A  38       6.219  12.575 -25.554  1.00                 C  
ATOM    224  CD1 TYR A  38       4.860  14.067 -24.280  1.00                 C  
ATOM    225  CE1 TYR A  38       4.971  13.002 -25.154  1.00                 C  
ATOM    226  CD2 TYR A  38       7.236  14.275 -24.209  1.00                 C  
ATOM    227  CE2 TYR A  38       7.366  13.212 -25.082  1.00                 C  
ATOM    228  N   HIS A  39       7.882  14.972 -20.746  1.00                 N  
ATOM    229  CA  HIS A  39       8.988  14.084 -20.399  1.00                 C  
ATOM    230  C   HIS A  39       8.759  13.412 -19.053  1.00                 C  
ATOM    231  O   HIS A  39       9.107  12.240 -18.870  1.00                 O  
ATOM    232  CB  HIS A  39      10.309  14.856 -20.378  1.00                 C  
ATOM    233  CG  HIS A  39      10.793  15.261 -21.736  1.00                 C  
ATOM    234  ND1 HIS A  39      11.571  16.378 -21.946  1.00                 N  
ATOM    235  CE1 HIS A  39      11.846  16.480 -23.259  1.00                 C  
ATOM    236  CD2 HIS A  39      10.656  14.735 -23.087  1.00                 C  
ATOM    237  NE2 HIS A  39      11.301  15.497 -23.949  1.00                 N  
ATOM    238  N   VAL A  40       8.167  14.138 -18.099  1.00                 N  
ATOM    239  CA  VAL A  40       7.829  13.539 -16.811  1.00                 C  
ATOM    240  C   VAL A  40       6.784  12.446 -16.980  1.00                 C  
ATOM    241  O   VAL A  40       6.839  11.410 -16.310  1.00                 O  
ATOM    242  CB  VAL A  40       7.325  14.597 -15.812  1.00                 C  
ATOM    243  CG1 VAL A  40       6.782  13.929 -14.558  1.00                 C  
ATOM    244  CG2 VAL A  40       8.439  15.571 -15.461  1.00                 C  
ATOM    245  N   LEU A  41       5.824  12.662 -17.876  1.00                 N  
ATOM    246  CA  LEU A  41       4.873  11.608 -18.200  1.00                 C  
ATOM    247  C   LEU A  41       5.581  10.407 -18.809  1.00                 C  
ATOM    248  O   LEU A  41       5.231   9.254 -18.527  1.00                 O  
ATOM    249  CB  LEU A  41       3.800  12.130 -19.157  1.00                 C  
ATOM    250  CG  LEU A  41       2.718  11.131 -19.574  1.00                 C  
ATOM    251  CD1 LEU A  41       1.949  10.635 -18.359  1.00                 C  
ATOM    252  CD2 LEU A  41       1.768  11.757 -20.582  1.00                 C  
ATOM    253  N   GLN A  42       6.583  10.663 -19.647  1.00                 N  
ATOM    254  CA  GLN A  42       7.404   9.589 -20.188  1.00                 C  
ATOM    255  C   GLN A  42       8.129   8.845 -19.076  1.00                 C  
ATOM    256  O   GLN A  42       8.012   7.620 -18.946  1.00                 O  
ATOM    257  CB  GLN A  42       8.412  10.142 -21.197  1.00                 C  
ATOM    258  CD  GLN A  42       8.415   8.172 -22.778  1.00                 C  
ATOM    259  CG  GLN A  42       9.246   9.076 -21.889  1.00                 C  
ATOM    260  OE1 GLN A  42       7.376   8.580 -23.297  1.00                 O  
ATOM    261  NE2 GLN A  42       8.871   6.938 -22.957  1.00                 N  
ATOM    262  N   ASN A  43       8.897   9.580 -18.269  1.00                 N  
ATOM    263  CA  ASN A  43       9.648   8.976 -17.175  1.00                 C  
ATOM    264  C   ASN A  43       8.790   8.017 -16.363  1.00                 C  
ATOM    265  O   ASN A  43       9.209   6.901 -16.046  1.00                 O  
ATOM    266  CB  ASN A  43      10.237  10.058 -16.268  1.00                 C  
ATOM    267  CG  ASN A  43      11.128   9.487 -15.183  1.00                 C  
ATOM    268  OD1 ASN A  43      12.162   8.883 -15.469  1.00                 O  
ATOM    269  ND2 ASN A  43      10.730   9.677 -13.930  1.00                 N  
ATOM    270  N   GLU A  44       7.562   8.428 -16.059  1.00                 N  
ATOM    271  CA  GLU A  44       6.685   7.636 -15.211  1.00                 C  
ATOM    272  C   GLU A  44       6.027   6.493 -15.965  1.00                 C  
ATOM    273  O   GLU A  44       5.584   5.521 -15.341  1.00                 O  
ATOM    274  CB  GLU A  44       5.604   8.519 -14.585  1.00                 C  
ATOM    275  CD  GLU A  44       5.038  10.404 -13.001  1.00                 C  
ATOM    276  CG  GLU A  44       6.135   9.538 -13.589  1.00                 C  
ATOM    277  OE1 GLU A  44       3.873  10.255 -13.424  1.00                 O  
ATOM    278  OE2 GLU A  44       5.345  11.232 -12.118  1.00                 O  
ATOM    279  N   ILE A  45       5.977   6.576 -17.293  1.00                 N  
ATOM    280  CA  ILE A  45       5.624   5.407 -18.090  1.00                 C  
ATOM    281  C   ILE A  45       6.738   4.375 -18.051  1.00                 C  
ATOM    282  O   ILE A  45       6.489   3.179 -17.854  1.00                 O  
ATOM    283  CB  ILE A  45       5.310   5.792 -19.548  1.00                 C  
ATOM    284  CD1 ILE A  45       3.803   7.286 -20.960  1.00                 C  
ATOM    285  CG1 ILE A  45       4.035   6.634 -19.614  1.00                 C  
ATOM    286  CG2 ILE A  45       5.214   4.548 -20.418  1.00                 C  
ATOM    287  N   HIS A  46       7.980   4.823 -18.249  1.00                 N  
ATOM    288  CA  HIS A  46       9.117   3.915 -18.169  1.00                 C  
ATOM    289  C   HIS A  46       9.165   3.229 -16.812  1.00                 C  
ATOM    290  O   HIS A  46       9.530   2.051 -16.714  1.00                 O  
ATOM    291  CB  HIS A  46      10.423   4.668 -18.429  1.00                 C  
ATOM    292  CG  HIS A  46      11.639   3.794 -18.406  1.00                 C  
ATOM    293  ND1 HIS A  46      12.279   3.439 -17.239  1.00                 N  
ATOM    294  CE1 HIS A  46      13.330   2.655 -17.537  1.00                 C  
ATOM    295  CD2 HIS A  46      12.451   3.119 -19.408  1.00                 C  
ATOM    296  NE2 HIS A  46      13.439   2.459 -18.836  1.00                 N  
ATOM    297  N   LEU A  47       8.795   3.950 -15.752  1.00                 N  
ATOM    298  CA  LEU A  47       8.672   3.317 -14.446  1.00                 C  
ATOM    299  C   LEU A  47       7.576   2.261 -14.468  1.00                 C  
ATOM    300  O   LEU A  47       7.787   1.129 -14.024  1.00                 O  
ATOM    301  CB  LEU A  47       8.384   4.364 -13.368  1.00                 C  
ATOM    302  CG  LEU A  47       9.528   5.322 -13.031  1.00                 C  
ATOM    303  CD1 LEU A  47       9.047   6.428 -12.103  1.00                 C  
ATOM    304  CD2 LEU A  47      10.690   4.571 -12.400  1.00                 C  
ATOM    305  N   LYS A  48       6.405   2.607 -15.015  1.00                 N  
ATOM    306  CA  LYS A  48       5.337   1.622 -15.164  1.00                 C  
ATOM    307  C   LYS A  48       5.834   0.377 -15.885  1.00                 C  
ATOM    308  O   LYS A  48       5.459  -0.748 -15.535  1.00                 O  
ATOM    309  CB  LYS A  48       4.152   2.227 -15.919  1.00                 C  
ATOM    310  CD  LYS A  48       1.810   1.965 -16.784  1.00                 C  
ATOM    311  CE  LYS A  48       0.648   1.007 -16.987  1.00                 C  
ATOM    312  CG  LYS A  48       2.974   1.280 -16.087  1.00                 C  
ATOM    313  NZ  LYS A  48      -0.501   1.665 -17.670  1.00                 N  
ATOM    314  N   SER A  49       6.697   0.559 -16.887  1.00                 N  
ATOM    315  CA  SER A  49       7.298  -0.577 -17.577  1.00                 C  
ATOM    316  C   SER A  49       8.241  -1.364 -16.673  1.00                 C  
ATOM    317  O   SER A  49       8.477  -2.551 -16.923  1.00                 O  
ATOM    318  CB  SER A  49       8.054  -0.109 -18.822  1.00                 C  
ATOM    319  OG  SER A  49       7.168   0.440 -19.781  1.00                 O  
ATOM    320  N   GLY A  50       8.777  -0.735 -15.628  1.00                 N  
ATOM    321  CA  GLY A  50       9.531  -1.441 -14.610  1.00                 C  
ATOM    322  C   GLY A  50       8.664  -1.844 -13.428  1.00                 C  
ATOM    323  O   GLY A  50       8.649  -3.017 -13.049  1.00                 O  
ATOM    324  N   GLN A  51       7.948  -0.882 -12.833  1.00                 N  
ATOM    325  CA  GLN A  51       7.031  -1.121 -11.719  1.00                 C  
ATOM    326  C   GLN A  51       6.038   0.037 -11.625  1.00                 C  
ATOM    327  O   GLN A  51       6.395   1.198 -11.847  1.00                 O  
ATOM    328  CB  GLN A  51       7.808  -1.286 -10.411  1.00                 C  
ATOM    329  CD  GLN A  51       7.750  -1.849  -7.950  1.00                 C  
ATOM    330  CG  GLN A  51       6.940  -1.637  -9.214  1.00                 C  
ATOM    331  OE1 GLN A  51       8.865  -1.344  -7.823  1.00                 O  
ATOM    332  NE2 GLN A  51       7.189  -2.600  -7.009  1.00                 N  
ATOM    333  N   ARG A  52       4.798  -0.288 -11.244  1.00                 N  
ATOM    334  CA  ARG A  52       3.637   0.532 -11.587  1.00                 C  
ATOM    335  C   ARG A  52       3.042   1.364 -10.458  1.00                 C  
ATOM    336  O   ARG A  52       2.510   2.440 -10.738  1.00                 O  
ATOM    337  CB  ARG A  52       2.512  -0.340 -12.149  1.00                 C  
ATOM    338  CD  ARG A  52       1.720  -1.912 -13.938  1.00                 C  
ATOM    339  NE  ARG A  52       1.961  -2.449 -15.275  1.00                 N  
ATOM    340  CG  ARG A  52       2.834  -0.979 -13.490  1.00                 C  
ATOM    341  CZ  ARG A  52       2.725  -3.507 -15.528  1.00                 C  
ATOM    342  NH1 ARG A  52       2.886  -3.925 -16.776  1.00                 N  
ATOM    343  NH2 ARG A  52       3.325  -4.145 -14.533  1.00                 N  
ATOM    344  N   GLU A  53       3.054   0.887  -9.209  1.00                 N  
ATOM    345  CA  GLU A  53       2.414   1.647  -8.137  1.00                 C  
ATOM    346  C   GLU A  53       2.987   3.053  -8.055  1.00                 C  
ATOM    347  O   GLU A  53       2.248   4.023  -7.847  1.00                 O  
ATOM    348  CB  GLU A  53       2.581   0.928  -6.797  1.00                 C  
ATOM    349  CD  GLU A  53       2.023  -1.077  -5.366  1.00                 C  
ATOM    350  CG  GLU A  53       1.773  -0.353  -6.675  1.00                 C  
ATOM    351  OE1 GLU A  53       2.961  -0.686  -4.641  1.00                 O  
ATOM    352  OE2 GLU A  53       1.282  -2.037  -5.067  1.00                 O  
ATOM    353  N   LEU A  54       4.303   3.183  -8.230  1.00                 N  
ATOM    354  CA  LEU A  54       4.900   4.506  -8.349  1.00                 C  
ATOM    355  C   LEU A  54       4.324   5.253  -9.545  1.00                 C  
ATOM    356  O   LEU A  54       4.031   6.449  -9.454  1.00                 O  
ATOM    357  CB  LEU A  54       6.421   4.398  -8.474  1.00                 C  
ATOM    358  CG  LEU A  54       7.172   3.928  -7.227  1.00                 C  
ATOM    359  CD1 LEU A  54       8.642   3.693  -7.541  1.00                 C  
ATOM    360  CD2 LEU A  54       7.028   4.939  -6.099  1.00                 C  
ATOM    361  N   ALA A  55       4.119   4.550 -10.662  1.00                 N  
ATOM    362  CA  ALA A  55       3.713   5.209 -11.902  1.00                 C  
ATOM    363  C   ALA A  55       2.337   5.854 -11.782  1.00                 C  
ATOM    364  O   ALA A  55       2.104   6.932 -12.340  1.00                 O  
ATOM    365  CB  ALA A  55       3.714   4.217 -13.055  1.00                 C  
ATOM    366  N   ILE A  56       1.406   5.210 -11.072  1.00                 N  
ATOM    367  CA  ILE A  56       0.068   5.780 -10.914  1.00                 C  
ATOM    368  C   ILE A  56       0.110   7.006 -10.008  1.00                 C  
ATOM    369  O   ILE A  56      -0.425   8.069 -10.348  1.00                 O  
ATOM    370  CB  ILE A  56      -0.925   4.743 -10.357  1.00                 C  
ATOM    371  CD1 ILE A  56      -1.897   2.432 -10.815  1.00                 C  
ATOM    372  CG1 ILE A  56      -1.160   3.627 -11.377  1.00                 C  
ATOM    373  CG2 ILE A  56      -2.225   5.418  -9.945  1.00                 C  
ATOM    374  N   LYS A  57       0.732   6.869  -8.831  1.00                 N  
ATOM    375  CA  LYS A  57       0.978   8.027  -7.972  1.00                 C  
ATOM    376  C   LYS A  57       1.625   9.158  -8.756  1.00                 C  
ATOM    377  O   LYS A  57       1.255  10.328  -8.614  1.00                 O  
ATOM    378  CB  LYS A  57       1.861   7.636  -6.785  1.00                 C  
ATOM    379  CD  LYS A  57       2.962   8.300  -4.630  1.00                 C  
ATOM    380  CE  LYS A  57       3.271   9.446  -3.680  1.00                 C  
ATOM    381  CG  LYS A  57       2.137   8.773  -5.815  1.00                 C  
ATOM    382  NZ  LYS A  57       4.079   8.997  -2.513  1.00                 N  
ATOM    383  N   LYS A  58       2.607   8.819  -9.588  1.00                 N  
ATOM    384  CA  LYS A  58       3.335   9.831 -10.343  1.00                 C  
ATOM    385  C   LYS A  58       2.462  10.457 -11.432  1.00                 C  
ATOM    386  O   LYS A  58       2.529  11.673 -11.671  1.00                 O  
ATOM    387  CB  LYS A  58       4.594   9.229 -10.970  1.00                 C  
ATOM    388  CD  LYS A  58       6.208  10.047  -9.230  1.00                 C  
ATOM    389  CE  LYS A  58       7.338   9.662  -8.289  1.00                 C  
ATOM    390  CG  LYS A  58       5.660   8.832  -9.961  1.00                 C  
ATOM    391  NZ  LYS A  58       7.856  10.836  -7.533  1.00                 N  
ATOM    392  N   ASN A  59       1.621   9.650 -12.089  1.00                 N  
ATOM    393  CA  ASN A  59       0.718  10.193 -13.105  1.00                 C  
ATOM    394  C   ASN A  59      -0.421  10.981 -12.468  1.00                 C  
ATOM    395  O   ASN A  59      -0.856  12.001 -13.013  1.00                 O  
ATOM    396  CB  ASN A  59       0.167   9.071 -13.987  1.00                 C  
ATOM    397  CG  ASN A  59       1.204   8.522 -14.947  1.00                 C  
ATOM    398  OD1 ASN A  59       1.935   9.279 -15.586  1.00                 O  
ATOM    399  ND2 ASN A  59       1.271   7.200 -15.052  1.00                 N  
ATOM    400  N   LEU A  60      -0.912  10.526 -11.311  1.00                 N  
ATOM    401  CA  LEU A  60      -1.859  11.330 -10.545  1.00                 C  
ATOM    402  C   LEU A  60      -1.250  12.672 -10.172  1.00                 C  
ATOM    403  O   LEU A  60      -1.929  13.705 -10.211  1.00                 O  
ATOM    404  CB  LEU A  60      -2.302  10.581  -9.286  1.00                 C  
ATOM    405  CG  LEU A  60      -3.184   9.350  -9.505  1.00                 C  
ATOM    406  CD1 LEU A  60      -3.398   8.603  -8.197  1.00                 C  
ATOM    407  CD2 LEU A  60      -4.520   9.747 -10.113  1.00                 C  
ATOM    408  N   GLU A  61       0.032  12.669  -9.801  1.00                 N  
ATOM    409  CA  GLU A  61       0.744  13.909  -9.519  1.00                 C  
ATOM    410  C   GLU A  61       0.745  14.829 -10.736  1.00                 C  
ATOM    411  O   GLU A  61       0.527  16.039 -10.608  1.00                 O  
ATOM    412  CB  GLU A  61       2.180  13.615  -9.081  1.00                 C  
ATOM    413  CD  GLU A  61       4.372  14.516  -8.207  1.00                 C  
ATOM    414  CG  GLU A  61       2.982  14.851  -8.710  1.00                 C  
ATOM    415  OE1 GLU A  61       4.559  13.400  -7.678  1.00                 O  
ATOM    416  OE2 GLU A  61       5.275  15.368  -8.343  1.00                 O  
ATOM    417  N   LEU A  62       0.966  14.267 -11.929  1.00                 N  
ATOM    418  CA  LEU A  62       0.966  15.072 -13.150  1.00                 C  
ATOM    419  C   LEU A  62      -0.415  15.644 -13.447  1.00                 C  
ATOM    420  O   LEU A  62      -0.539  16.800 -13.873  1.00                 O  
ATOM    421  CB  LEU A  62       1.449  14.240 -14.340  1.00                 C  
ATOM    422  CG  LEU A  62       2.922  13.827 -14.325  1.00                 C  
ATOM    423  CD1 LEU A  62       3.222  12.867 -15.466  1.00                 C  
ATOM    424  CD2 LEU A  62       3.824  15.049 -14.411  1.00                 C  
ATOM    425  N   LEU A  63      -1.459  14.841 -13.247  1.00                 N  
ATOM    426  CA  LEU A  63      -2.814  15.277 -13.557  1.00                 C  
ATOM    427  C   LEU A  63      -3.160  16.572 -12.837  1.00                 C  
ATOM    428  O   LEU A  63      -3.753  17.484 -13.426  1.00                 O  
ATOM    429  CB  LEU A  63      -3.825  14.189 -13.187  1.00                 C  
ATOM    430  CG  LEU A  63      -5.294  14.504 -13.474  1.00                 C  
ATOM    431  CD1 LEU A  63      -5.511  14.749 -14.960  1.00                 C  
ATOM    432  CD2 LEU A  63      -6.190  13.375 -12.988  1.00                 C  
ATOM    433  N   ASN A  64      -2.771  16.681 -11.566  1.00                 N  
ATOM    434  CA  ASN A  64      -3.145  17.842 -10.768  1.00                 C  
ATOM    435  C   ASN A  64      -2.419  19.110 -11.200  1.00                 C  
ATOM    436  O   ASN A  64      -2.876  20.209 -10.872  1.00                 O  
ATOM    437  CB  ASN A  64      -2.886  17.578  -9.283  1.00                 C  
ATOM    438  CG  ASN A  64      -3.875  16.596  -8.686  1.00                 C  
ATOM    439  OD1 ASN A  64      -4.968  16.400  -9.216  1.00                 O  
ATOM    440  ND2 ASN A  64      -3.492  15.974  -7.576  1.00                 N  
ATOM    441  N   ARG A  65      -1.315  18.989 -11.936  1.00                 N  
ATOM    442  CA  ARG A  65      -0.626  20.155 -12.472  1.00                 C  
ATOM    443  C   ARG A  65      -1.308  20.716 -13.710  1.00                 C  
ATOM    444  O   ARG A  65      -0.814  21.695 -14.276  1.00                 O  
ATOM    445  CB  ARG A  65       0.827  19.812 -12.806  1.00                 C  
ATOM    446  CD  ARG A  65       3.098  19.111 -11.998  1.00                 C  
ATOM    447  NE  ARG A  65       3.964  18.905 -10.840  1.00                 N  
ATOM    448  CG  ARG A  65       1.690  19.514 -11.590  1.00                 C  
ATOM    449  CZ  ARG A  65       4.044  17.766 -10.159  1.00                 C  
ATOM    450  NH1 ARG A  65       4.860  17.671  -9.119  1.00                 N  
ATOM    451  NH2 ARG A  65       3.305  16.725 -10.520  1.00                 N  
ATOM    452  N   TYR A  66      -2.425  20.112 -14.138  1.00                 N  
ATOM    453  CA  TYR A  66      -3.285  20.572 -15.231  1.00                 C  
ATOM    454  C   TYR A  66      -2.675  20.664 -16.630  1.00                 C  
ATOM    455  O   TYR A  66      -2.757  21.705 -17.295  1.00                 O  
ATOM    456  CB  TYR A  66      -3.855  21.957 -14.918  1.00                 C  
ATOM    457  CG  TYR A  66      -4.659  22.014 -13.639  1.00                 C  
ATOM    458  OH  TYR A  66      -6.859  22.176 -10.114  1.00                 O  
ATOM    459  CZ  TYR A  66      -6.133  22.122 -11.282  1.00                 C  
ATOM    460  CD1 TYR A  66      -4.094  22.492 -12.464  1.00                 C  
ATOM    461  CE1 TYR A  66      -4.822  22.547 -11.290  1.00                 C  
ATOM    462  CD2 TYR A  66      -5.982  21.589 -13.611  1.00                 C  
ATOM    463  CE2 TYR A  66      -6.725  21.638 -12.447  1.00                 C  
ATOM    464  N   PRO A  67      -2.105  19.554 -17.109  1.00                 N  
ATOM    465  CA  PRO A  67      -1.076  19.624 -18.160  1.00                 C  
ATOM    466  C   PRO A  67      -1.082  20.602 -19.320  1.00                 C  
ATOM    467  O   PRO A  67       0.005  20.965 -19.791  1.00                 O  
ATOM    468  CB  PRO A  67      -1.114  18.238 -18.808  1.00                 C  
ATOM    469  CD  PRO A  67      -2.816  18.259 -17.125  1.00                 C  
ATOM    470  CG  PRO A  67      -2.470  17.710 -18.481  1.00                 C  
ATOM    471  N   ASN A  68      -2.246  20.983 -19.847  1.00                 N  
ATOM    472  CA  ASN A  68      -2.447  22.002 -20.902  1.00                 C  
ATOM    473  C   ASN A  68      -1.813  21.708 -22.270  1.00                 C  
ATOM    474  O   ASN A  68      -1.888  22.576 -23.145  1.00                 O  
ATOM    475  CB  ASN A  68      -1.931  23.365 -20.436  1.00                 C  
ATOM    476  CG  ASN A  68      -2.714  23.914 -19.260  1.00                 C  
ATOM    477  OD1 ASN A  68      -3.941  23.818 -19.220  1.00                 O  
ATOM    478  ND2 ASN A  68      -2.005  24.491 -18.296  1.00                 N  
ATOM    479  N   ASP A  69      -1.229  20.529 -22.500  1.00                 N  
ATOM    480  CA  ASP A  69      -0.668  20.191 -23.810  1.00                 C  
ATOM    481  C   ASP A  69      -1.366  18.968 -24.397  1.00                 C  
ATOM    482  O   ASP A  69      -1.574  17.977 -23.688  1.00                 O  
ATOM    483  CB  ASP A  69       0.837  19.941 -23.700  1.00                 C  
ATOM    484  CG  ASP A  69       1.496  19.749 -25.051  1.00                 C  
ATOM    485  OD1 ASP A  69       1.548  20.723 -25.831  1.00                 O  
ATOM    486  OD2 ASP A  69       1.961  18.624 -25.331  1.00                 O  
ATOM    487  N   PRO A  70      -1.712  18.987 -25.688  1.00                 N  
ATOM    488  CA  PRO A  70      -2.566  17.905 -26.222  1.00                 C  
ATOM    489  C   PRO A  70      -1.923  16.526 -26.165  1.00                 C  
ATOM    490  O   PRO A  70      -2.587  15.554 -25.784  1.00                 O  
ATOM    491  CB  PRO A  70      -2.816  18.314 -27.675  1.00                 C  
ATOM    492  CD  PRO A  70      -1.594  20.129 -26.705  1.00                 C  
ATOM    493  CG  PRO A  70      -2.699  19.801 -27.670  1.00                 C  
ATOM    494  N   LEU A  71      -0.644  16.409 -26.534  1.00                 N  
ATOM    495  CA  LEU A  71       0.009  15.100 -26.517  1.00                 C  
ATOM    496  C   LEU A  71       0.122  14.555 -25.101  1.00                 C  
ATOM    497  O   LEU A  71      -0.126  13.367 -24.865  1.00                 O  
ATOM    498  CB  LEU A  71       1.397  15.185 -27.156  1.00                 C  
ATOM    499  CG  LEU A  71       1.435  15.452 -28.662  1.00                 C  
ATOM    500  CD1 LEU A  71       2.863  15.685 -29.130  1.00                 C  
ATOM    501  CD2 LEU A  71       0.808  14.298 -29.428  1.00                 C  
ATOM    502  N   THR A  72       0.505  15.408 -24.148  1.00                 N  
ATOM    503  CA  THR A  72       0.629  14.965 -22.765  1.00                 C  
ATOM    504  C   THR A  72      -0.726  14.554 -22.197  1.00                 C  
ATOM    505  O   THR A  72      -0.829  13.551 -21.481  1.00                 O  
ATOM    506  CB  THR A  72       1.246  16.060 -21.875  1.00                 C  
ATOM    507  OG1 THR A  72       2.568  16.365 -22.335  1.00                 O  
ATOM    508  CG2 THR A  72       1.331  15.588 -20.431  1.00                 C  
ATOM    509  N   ILE A  73      -1.779  15.310 -22.519  1.00                 N  
ATOM    510  CA  ILE A  73      -3.121  14.958 -22.061  1.00                 C  
ATOM    511  C   ILE A  73      -3.524  13.602 -22.615  1.00                 C  
ATOM    512  O   ILE A  73      -4.002  12.730 -21.879  1.00                 O  
ATOM    513  CB  ILE A  73      -4.153  16.029 -22.461  1.00                 C  
ATOM    514  CD1 ILE A  73      -4.665  18.516 -22.234  1.00                 C  
ATOM    515  CG1 ILE A  73      -3.897  17.329 -21.696  1.00                 C  
ATOM    516  CG2 ILE A  73      -5.567  15.513 -22.244  1.00                 C  
ATOM    517  N   GLU A  74      -3.318  13.404 -23.924  1.00                 N  
ATOM    518  CA  GLU A  74      -3.680  12.142 -24.566  1.00                 C  
ATOM    519  C   GLU A  74      -3.008  10.967 -23.875  1.00                 C  
ATOM    520  O   GLU A  74      -3.648   9.943 -23.611  1.00                 O  
ATOM    521  CB  GLU A  74      -3.303  12.167 -26.049  1.00                 C  
ATOM    522  CD  GLU A  74      -3.707  13.157 -28.337  1.00                 C  
ATOM    523  CG  GLU A  74      -4.158  13.099 -26.891  1.00                 C  
ATOM    524  OE1 GLU A  74      -2.608  13.693 -28.595  1.00                 O  
ATOM    525  OE2 GLU A  74      -4.451  12.667 -29.212  1.00                 O  
ATOM    526  N   LYS A  75      -1.722  11.104 -23.551  1.00                 N  
ATOM    527  CA  LYS A  75      -1.007   9.982 -22.958  1.00                 C  
ATOM    528  C   LYS A  75      -1.497   9.710 -21.543  1.00                 C  
ATOM    529  O   LYS A  75      -1.802   8.563 -21.196  1.00                 O  
ATOM    530  CB  LYS A  75       0.499  10.250 -22.952  1.00                 C  
ATOM    531  CD  LYS A  75       2.603  10.614 -24.271  1.00                 C  
ATOM    532  CE  LYS A  75       3.444   9.638 -23.464  1.00                 C  
ATOM    533  CG  LYS A  75       1.148  10.177 -24.324  1.00                 C  
ATOM    534  NZ  LYS A  75       4.888  10.001 -23.482  1.00                 N  
ATOM    535  N   LEU A  76      -1.615  10.755 -20.722  1.00                 N  
ATOM    536  CA  LEU A  76      -2.217  10.598 -19.398  1.00                 C  
ATOM    537  C   LEU A  76      -3.549   9.855 -19.475  1.00                 C  
ATOM    538  O   LEU A  76      -3.716   8.793 -18.865  1.00                 O  
ATOM    539  CB  LEU A  76      -2.419  11.963 -18.736  1.00                 C  
ATOM    540  CG  LEU A  76      -1.150  12.710 -18.321  1.00                 C  
ATOM    541  CD1 LEU A  76      -1.484  14.116 -17.848  1.00                 C  
ATOM    542  CD2 LEU A  76      -0.409  11.948 -17.234  1.00                 C  
ATOM    543  N   SER A  77      -4.509  10.400 -20.237  1.00                 N  
ATOM    544  CA  SER A  77      -5.819   9.760 -20.355  1.00                 C  
ATOM    545  C   SER A  77      -5.682   8.338 -20.866  1.00                 C  
ATOM    546  O   SER A  77      -6.450   7.452 -20.475  1.00                 O  
ATOM    547  CB  SER A  77      -6.729  10.569 -21.281  1.00                 C  
ATOM    548  OG  SER A  77      -6.246  10.552 -22.613  1.00                 O  
ATOM    549  N   ASP A  78      -4.703   8.098 -21.736  1.00                 N  
ATOM    550  CA  ASP A  78      -4.402   6.732 -22.143  1.00                 C  
ATOM    551  C   ASP A  78      -3.911   5.907 -20.956  1.00                 C  
ATOM    552  O   ASP A  78      -4.392   4.793 -20.724  1.00                 O  
ATOM    553  CB  ASP A  78      -3.357   6.724 -23.261  1.00                 C  
ATOM    554  CG  ASP A  78      -3.913   7.221 -24.581  1.00                 C  
ATOM    555  OD1 ASP A  78      -5.152   7.315 -24.706  1.00                 O  
ATOM    556  OD2 ASP A  78      -3.109   7.516 -25.490  1.00                 O  
ATOM    557  N   PHE A  79      -2.977   6.456 -20.170  1.00                 N  
ATOM    558  CA  PHE A  79      -2.410   5.711 -19.048  1.00                 C  
ATOM    559  C   PHE A  79      -3.477   5.336 -18.025  1.00                 C  
ATOM    560  O   PHE A  79      -3.534   4.191 -17.564  1.00                 O  
ATOM    561  CB  PHE A  79      -1.305   6.523 -18.370  1.00                 C  
ATOM    562  CG  PHE A  79      -0.708   5.848 -17.168  1.00                 C  
ATOM    563  CZ  PHE A  79       0.392   4.602 -14.940  1.00                 C  
ATOM    564  CD1 PHE A  79       0.501   5.180 -17.260  1.00                 C  
ATOM    565  CE1 PHE A  79       1.050   4.560 -16.154  1.00                 C  
ATOM    566  CD2 PHE A  79      -1.355   5.881 -15.945  1.00                 C  
ATOM    567  CE2 PHE A  79      -0.805   5.261 -14.839  1.00                 C  
ATOM    568  N   PHE A  80      -4.329   6.292 -17.648  1.00                 N  
ATOM    569  CA  PHE A  80      -5.333   6.008 -16.625  1.00                 C  
ATOM    570  C   PHE A  80      -6.364   5.010 -17.127  1.00                 C  
ATOM    571  O   PHE A  80      -6.799   4.129 -16.376  1.00                 O  
ATOM    572  CB  PHE A  80      -6.026   7.298 -16.181  1.00                 C  
ATOM    573  CG  PHE A  80      -5.169   8.181 -15.320  1.00                 C  
ATOM    574  CZ  PHE A  80      -3.581   9.810 -13.723  1.00                 C  
ATOM    575  CD1 PHE A  80      -5.090   9.542 -15.562  1.00                 C  
ATOM    576  CE1 PHE A  80      -4.301  10.354 -14.769  1.00                 C  
ATOM    577  CD2 PHE A  80      -4.441   7.652 -14.269  1.00                 C  
ATOM    578  CE2 PHE A  80      -3.653   8.464 -13.477  1.00                 C  
ATOM    579  N   SER A  81      -6.769   5.135 -18.392  1.00                 N  
ATOM    580  CA  SER A  81      -7.676   4.151 -18.967  1.00                 C  
ATOM    581  C   SER A  81      -7.049   2.763 -18.981  1.00                 C  
ATOM    582  O   SER A  81      -7.747   1.765 -18.772  1.00                 O  
ATOM    583  CB  SER A  81      -8.078   4.558 -20.386  1.00                 C  
ATOM    584  OG  SER A  81      -8.968   3.613 -20.955  1.00                 O  
ATOM    585  N   LYS A  82      -5.734   2.679 -19.211  1.00                 N  
ATOM    586  CA  LYS A  82      -5.040   1.396 -19.160  1.00                 C  
ATOM    587  C   LYS A  82      -5.106   0.765 -17.777  1.00                 C  
ATOM    588  O   LYS A  82      -5.016  -0.461 -17.663  1.00                 O  
ATOM    589  CB  LYS A  82      -3.578   1.561 -19.579  1.00                 C  
ATOM    590  CD  LYS A  82      -1.913   2.018 -21.401  1.00                 C  
ATOM    591  CE  LYS A  82      -1.720   2.307 -22.880  1.00                 C  
ATOM    592  CG  LYS A  82      -3.385   1.862 -21.056  1.00                 C  
ATOM    593  NZ  LYS A  82      -0.285   2.503 -23.225  1.00                 N  
ATOM    594  N   MET A  83      -5.261   1.569 -16.727  1.00                 N  
ATOM    595  CA  MET A  83      -5.314   1.075 -15.360  1.00                 C  
ATOM    596  C   MET A  83      -6.737   1.028 -14.813  1.00                 C  
ATOM    597  O   MET A  83      -6.925   1.030 -13.592  1.00                 O  
ATOM    598  CB  MET A  83      -4.447   1.940 -14.444  1.00                 C  
ATOM    599  SD  MET A  83      -2.237   0.291 -14.712  1.00                 S  
ATOM    600  CE  MET A  83      -2.254   0.008 -12.944  1.00                 C  
ATOM    601  CG  MET A  83      -2.969   1.936 -14.802  1.00                 C  
ATOM    602  N   GLU A  84      -7.739   0.985 -15.695  1.00                 N  
ATOM    603  CA  GLU A  84      -9.145   0.897 -15.294  1.00                 C  
ATOM    604  C   GLU A  84      -9.531   2.073 -14.402  1.00                 C  
ATOM    605  O   GLU A  84     -10.307   1.938 -13.454  1.00                 O  
ATOM    606  CB  GLU A  84      -9.414  -0.425 -14.572  1.00                 C  
ATOM    607  CD  GLU A  84      -9.486  -2.947 -14.691  1.00                 C  
ATOM    608  CG  GLU A  84      -9.148  -1.659 -15.417  1.00                 C  
ATOM    609  OE1 GLU A  84      -9.881  -2.875 -13.508  1.00                 O  
ATOM    610  OE2 GLU A  84      -9.355  -4.027 -15.304  1.00                 O  
ATOM    611  N   MET A  85      -8.975   3.237 -14.712  1.00                 N  
ATOM    612  CA  MET A  85      -9.232   4.473 -13.986  1.00                 C  
ATOM    613  C   MET A  85      -9.904   5.460 -14.939  1.00                 C  
ATOM    614  O   MET A  85      -9.337   6.501 -15.283  1.00                 O  
ATOM    615  CB  MET A  85      -7.930   5.040 -13.416  1.00                 C  
ATOM    616  SD  MET A  85      -5.702   4.808 -11.785  1.00                 S  
ATOM    617  CE  MET A  85      -6.193   6.305 -10.933  1.00                 C  
ATOM    618  CG  MET A  85      -7.305   4.183 -12.327  1.00                 C  
ATOM    619  N   GLU A  86     -11.124   5.117 -15.369  1.00                 N  
ATOM    620  CA  GLU A  86     -11.860   5.953 -16.317  1.00                 C  
ATOM    621  C   GLU A  86     -12.142   7.338 -15.755  1.00                 C  
ATOM    622  O   GLU A  86     -12.258   8.302 -16.520  1.00                 O  
ATOM    623  CB  GLU A  86     -13.177   5.282 -16.713  1.00                 C  
ATOM    624  CD  GLU A  86     -12.374   4.335 -18.913  1.00                 C  
ATOM    625  CG  GLU A  86     -13.006   4.036 -17.568  1.00                 C  
ATOM    626  OE1 GLU A  86     -12.860   5.252 -19.608  1.00                 O  
ATOM    627  OE2 GLU A  86     -11.392   3.652 -19.273  1.00                 O  
ATOM    628  N   LYS A  87     -12.287   7.450 -14.431  1.00                 N  
ATOM    629  CA  LYS A  87     -12.479   8.754 -13.807  1.00                 C  
ATOM    630  C   LYS A  87     -11.362   9.705 -14.209  1.00                 C  
ATOM    631  O   LYS A  87     -11.608  10.798 -14.733  1.00                 O  
ATOM    632  CB  LYS A  87     -12.541   8.616 -12.285  1.00                 C  
ATOM    633  CD  LYS A  87     -12.859   9.711 -10.049  1.00                 C  
ATOM    634  CE  LYS A  87     -13.043  11.028  -9.312  1.00                 C  
ATOM    635  CG  LYS A  87     -12.766   9.927 -11.551  1.00                 C  
ATOM    636  NZ  LYS A  87     -13.135  10.831  -7.839  1.00                 N  
ATOM    637  N   GLU A  88     -10.118   9.275 -14.007  1.00                 N  
ATOM    638  CA  GLU A  88      -8.968  10.132 -14.241  1.00                 C  
ATOM    639  C   GLU A  88      -8.693  10.325 -15.733  1.00                 C  
ATOM    640  O   GLU A  88      -8.309  11.422 -16.151  1.00                 O  
ATOM    641  CB  GLU A  88      -7.724   9.558 -13.559  1.00                 C  
ATOM    642  CD  GLU A  88      -8.604   8.407 -11.490  1.00                 C  
ATOM    643  CG  GLU A  88      -7.791   9.562 -12.041  1.00                 C  
ATOM    644  OE1 GLU A  88      -9.058   7.565 -12.292  1.00                 O  
ATOM    645  OE2 GLU A  88      -8.787   8.345 -10.256  1.00                 O  
ATOM    646  N   SER A  89      -8.895   9.288 -16.555  1.00                 N  
ATOM    647  CA  SER A  89      -8.663   9.433 -17.995  1.00                 C  
ATOM    648  C   SER A  89      -9.565  10.497 -18.613  1.00                 C  
ATOM    649  O   SER A  89      -9.190  11.131 -19.603  1.00                 O  
ATOM    650  CB  SER A  89      -8.879   8.097 -18.710  1.00                 C  
ATOM    651  OG  SER A  89     -10.237   7.698 -18.646  1.00                 O  
ATOM    652  N   SER A  90     -10.749  10.710 -18.041  1.00                 N  
ATOM    653  CA  SER A  90     -11.632  11.774 -18.503  1.00                 C  
ATOM    654  C   SER A  90     -11.256  13.119 -17.887  1.00                 C  
ATOM    655  O   SER A  90     -11.340  14.159 -18.551  1.00                 O  
ATOM    656  CB  SER A  90     -13.089  11.441 -18.176  1.00                 C  
ATOM    657  OG  SER A  90     -13.302  11.405 -16.776  1.00                 O  
ATOM    658  N   LEU A  91     -10.823  13.113 -16.624  1.00                 N  
ATOM    659  CA  LEU A  91     -10.551  14.359 -15.918  1.00                 C  
ATOM    660  C   LEU A  91      -9.392  15.150 -16.528  1.00                 C  
ATOM    661  O   LEU A  91      -9.343  16.376 -16.377  1.00                 O  
ATOM    662  CB  LEU A  91     -10.248  14.084 -14.444  1.00                 C  
ATOM    663  CG  LEU A  91     -11.417  13.584 -13.593  1.00                 C  
ATOM    664  CD1 LEU A  91     -10.941  13.195 -12.202  1.00                 C  
ATOM    665  CD2 LEU A  91     -12.507  14.641 -13.503  1.00                 C  
ATOM    666  N   VAL A  92      -8.447  14.485 -17.199  1.00                 N  
ATOM    667  CA  VAL A  92      -7.341  15.214 -17.819  1.00                 C  
ATOM    668  C   VAL A  92      -7.869  16.182 -18.867  1.00                 C  
ATOM    669  O   VAL A  92      -7.479  17.353 -18.913  1.00                 O  
ATOM    670  CB  VAL A  92      -6.315  14.254 -18.450  1.00                 C  
ATOM    671  CG1 VAL A  92      -5.295  15.028 -19.271  1.00                 C  
ATOM    672  CG2 VAL A  92      -5.624  13.431 -17.374  1.00                 C  
ATOM    673  N   TYR A  93      -8.766  15.697 -19.731  1.00                 N  
ATOM    674  CA  TYR A  93      -9.332  16.550 -20.769  1.00                 C  
ATOM    675  C   TYR A  93     -10.268  17.597 -20.174  1.00                 C  
ATOM    676  O   TYR A  93     -10.202  18.776 -20.547  1.00                 O  
ATOM    677  CB  TYR A  93     -10.079  15.709 -21.806  1.00                 C  
ATOM    678  CG  TYR A  93      -9.175  14.871 -22.681  1.00                 C  
ATOM    679  OH  TYR A  93      -6.693  12.554 -25.082  1.00                 O  
ATOM    680  CZ  TYR A  93      -7.514  13.322 -24.289  1.00                 C  
ATOM    681  CD1 TYR A  93      -9.148  13.488 -22.559  1.00                 C  
ATOM    682  CE1 TYR A  93      -8.325  12.714 -23.355  1.00                 C  
ATOM    683  CD2 TYR A  93      -8.350  15.466 -23.628  1.00                 C  
ATOM    684  CE2 TYR A  93      -7.521  14.709 -24.433  1.00                 C  
ATOM    685  N   GLU A  94     -11.143  17.182 -19.246  1.00                 N  
ATOM    686  CA  GLU A  94     -12.106  18.105 -18.644  1.00                 C  
ATOM    687  C   GLU A  94     -11.403  19.242 -17.920  1.00                 C  
ATOM    688  O   GLU A  94     -11.830  20.400 -17.998  1.00                 O  
ATOM    689  CB  GLU A  94     -13.029  17.361 -17.677  1.00                 C  
ATOM    690  CD  GLU A  94     -14.858  15.647 -17.365  1.00                 C  
ATOM    691  CG  GLU A  94     -14.014  16.423 -18.356  1.00                 C  
ATOM    692  OE1 GLU A  94     -14.319  15.249 -16.310  1.00                 O  
ATOM    693  OE2 GLU A  94     -16.057  15.436 -17.642  1.00                 O  
ATOM    694  N   ASN A  95     -10.331  18.926 -17.195  1.00                 N  
ATOM    695  CA  ASN A  95      -9.580  19.970 -16.511  1.00                 C  
ATOM    696  C   ASN A  95      -8.978  20.945 -17.511  1.00                 C  
ATOM    697  O   ASN A  95      -8.968  22.158 -17.276  1.00                 O  
ATOM    698  CB  ASN A  95      -8.492  19.356 -15.628  1.00                 C  
ATOM    699  CG  ASN A  95      -9.054  18.700 -14.382  1.00                 C  
ATOM    700  OD1 ASN A  95     -10.179  18.986 -13.972  1.00                 O  
ATOM    701  ND2 ASN A  95      -8.270  17.816 -13.775  1.00                 N  
ATOM    702  N   ALA A  96      -8.495  20.434 -18.647  1.00                 N  
ATOM    703  CA  ALA A  96      -7.899  21.303 -19.659  1.00                 C  
ATOM    704  C   ALA A  96      -8.947  22.203 -20.305  1.00                 C  
ATOM    705  O   ALA A  96      -8.701  23.392 -20.535  1.00                 O  
ATOM    706  CB  ALA A  96      -7.198  20.473 -20.724  1.00                 C  
ATOM    707  N   ILE A  97     -10.117  21.644 -20.617  1.00                 N  
ATOM    708  CA  ILE A  97     -11.209  22.430 -21.182  1.00                 C  
ATOM    709  C   ILE A  97     -11.676  23.487 -20.192  1.00                 C  
ATOM    710  O   ILE A  97     -11.923  24.644 -20.558  1.00                 O  
ATOM    711  CB  ILE A  97     -12.391  21.536 -21.599  1.00                 C  
ATOM    712  CD1 ILE A  97     -12.995  19.556 -23.088  1.00                 C  
ATOM    713  CG1 ILE A  97     -12.002  20.659 -22.791  1.00                 C  
ATOM    714  CG2 ILE A  97     -13.620  22.381 -21.895  1.00                 C  
ATOM    715  N   LYS A  98     -11.827  23.095 -18.925  1.00                 N  
ATOM    716  CA  LYS A  98     -12.197  24.044 -17.881  1.00                 C  
ATOM    717  C   LYS A  98     -11.173  25.174 -17.769  1.00                 C  
ATOM    718  O   LYS A  98     -11.543  26.352 -17.703  1.00                 O  
ATOM    719  CB  LYS A  98     -12.338  23.331 -16.535  1.00                 C  
ATOM    720  CD  LYS A  98     -13.620  21.733 -15.085  1.00                 C  
ATOM    721  CE  LYS A  98     -14.826  20.813 -14.993  1.00                 C  
ATOM    722  CG  LYS A  98     -13.552  22.422 -16.438  1.00                 C  
ATOM    723  NZ  LYS A  98     -14.882  20.097 -13.689  1.00                 N  
ATOM    724  N   LYS A  99      -9.878  24.834 -17.787  1.00                 N  
ATOM    725  CA  LYS A  99      -8.804  25.810 -17.590  1.00                 C  
ATOM    726  C   LYS A  99      -8.536  26.654 -18.835  1.00                 C  
ATOM    727  O   LYS A  99      -8.113  27.809 -18.711  1.00                 O  
ATOM    728  CB  LYS A  99      -7.511  25.107 -17.172  1.00                 C  
ATOM    729  CD  LYS A  99      -7.842  25.412 -14.703  1.00                 C  
ATOM    730  CE  LYS A  99      -7.824  24.734 -13.343  1.00                 C  
ATOM    731  CG  LYS A  99      -7.590  24.414 -15.821  1.00                 C  
ATOM    732  NZ  LYS A  99      -8.086  25.697 -12.238  1.00                 N  
ATOM    733  N   TYR A 100      -8.756  26.105 -20.033  1.00                 N  
ATOM    734  CA  TYR A 100      -8.436  26.774 -21.299  1.00                 C  
ATOM    735  C   TYR A 100      -9.593  26.631 -22.282  1.00                 C  
ATOM    736  O   TYR A 100      -9.450  26.000 -23.336  1.00                 O  
ATOM    737  CB  TYR A 100      -7.150  26.200 -21.898  1.00                 C  
ATOM    738  CG  TYR A 100      -6.662  26.940 -23.123  1.00                 C  
ATOM    739  OH  TYR A 100      -5.323  28.989 -26.484  1.00                 O  
ATOM    740  CZ  TYR A 100      -5.766  28.310 -25.373  1.00                 C  
ATOM    741  CD1 TYR A 100      -6.680  28.328 -23.170  1.00                 C  
ATOM    742  CE1 TYR A 100      -6.236  29.013 -24.285  1.00                 C  
ATOM    743  CD2 TYR A 100      -6.185  26.248 -24.229  1.00                 C  
ATOM    744  CE2 TYR A 100      -5.736  26.916 -25.353  1.00                 C  
ATOM    745  N   PRO A 101     -10.749  27.233 -21.981  1.00                 N  
ATOM    746  CA  PRO A 101     -11.943  27.006 -22.821  1.00                 C  
ATOM    747  C   PRO A 101     -11.822  27.472 -24.281  1.00                 C  
ATOM    748  O   PRO A 101     -12.675  27.087 -25.098  1.00                 O  
ATOM    749  CB  PRO A 101     -13.046  27.800 -22.119  1.00                 C  
ATOM    750  CD  PRO A 101     -11.085  28.049 -20.769  1.00                 C  
ATOM    751  CG  PRO A 101     -12.581  27.916 -20.706  1.00                 C  
ATOM    752  N   VAL A 102     -10.804  28.259 -24.647  1.00                 N  
ATOM    753  CA  VAL A 102     -10.618  28.596 -26.058  1.00                 C  
ATOM    754  C   VAL A 102     -10.151  27.404 -26.883  1.00                 C  
ATOM    755  O   VAL A 102     -10.345  27.388 -28.104  1.00                 O  
ATOM    756  CB  VAL A 102      -9.617  29.753 -26.235  1.00                 C  
ATOM    757  CG1 VAL A 102     -10.122  31.006 -25.536  1.00                 C  
ATOM    758  CG2 VAL A 102      -8.247  29.357 -25.704  1.00                 C  
ATOM    759  N   SER A 103      -9.507  26.421 -26.254  1.00                 N  
ATOM    760  CA  SER A 103      -9.050  25.215 -26.929  1.00                 C  
ATOM    761  C   SER A 103     -10.072  24.085 -26.854  1.00                 C  
ATOM    762  O   SER A 103      -9.736  22.933 -27.148  1.00                 O  
ATOM    763  CB  SER A 103      -7.722  24.739 -26.336  1.00                 C  
ATOM    764  OG  SER A 103      -7.875  24.366 -24.978  1.00                 O  
ATOM    765  N   THR A 104     -11.315  24.411 -26.488  1.00                 N  
ATOM    766  CA  THR A 104     -12.358  23.414 -26.265  1.00                 C  
ATOM    767  C   THR A 104     -12.577  22.528 -27.486  1.00                 C  
ATOM    768  O   THR A 104     -12.588  21.296 -27.374  1.00                 O  
ATOM    769  CB  THR A 104     -13.697  24.073 -25.884  1.00                 C  
ATOM    770  OG1 THR A 104     -13.545  24.792 -24.654  1.00                 O  
ATOM    771  CG2 THR A 104     -14.777  23.018 -25.700  1.00                 C  
ATOM    772  N   GLU A 105     -12.762  23.139 -28.660  1.00                 N  
ATOM    773  CA  GLU A 105     -13.005  22.355 -29.866  1.00                 C  
ATOM    774  C   GLU A 105     -11.830  21.420 -30.151  1.00                 C  
ATOM    775  O   GLU A 105     -12.004  20.200 -30.261  1.00                 O  
ATOM    776  CB  GLU A 105     -13.252  23.276 -31.063  1.00                 C  
ATOM    777  CD  GLU A 105     -13.820  23.485 -33.515  1.00                 C  
ATOM    778  CG  GLU A 105     -13.551  22.541 -32.360  1.00                 C  
ATOM    779  OE1 GLU A 105     -13.751  24.714 -33.306  1.00                 O  
ATOM    780  OE2 GLU A 105     -14.101  22.995 -34.629  1.00                 O  
ATOM    781  N   THR A 106     -10.620  21.980 -30.217  1.00                 N  
ATOM    782  CA  THR A 106      -9.420  21.200 -30.527  1.00                 C  
ATOM    783  C   THR A 106      -9.187  20.080 -29.514  1.00                 C  
ATOM    784  O   THR A 106      -8.853  18.950 -29.894  1.00                 O  
ATOM    785  CB  THR A 106      -8.166  22.092 -30.581  1.00                 C  
ATOM    786  OG1 THR A 106      -8.312  23.064 -31.623  1.00                 O  
ATOM    787  CG2 THR A 106      -6.929  21.254 -30.868  1.00                 C  
ATOM    788  N   LEU A 107      -9.345  20.377 -28.217  1.00                 N  
ATOM    789  CA  LEU A 107      -9.188  19.339 -27.205  1.00                 C  
ATOM    790  C   LEU A 107     -10.256  18.261 -27.361  1.00                 C  
ATOM    791  O   LEU A 107      -9.951  17.064 -27.339  1.00                 O  
ATOM    792  CB  LEU A 107      -9.250  19.945 -25.802  1.00                 C  
ATOM    793  CG  LEU A 107      -8.067  20.822 -25.389  1.00                 C  
ATOM    794  CD1 LEU A 107      -8.349  21.519 -24.066  1.00                 C  
ATOM    795  CD2 LEU A 107      -6.794  19.996 -25.290  1.00                 C  
ATOM    796  N   CYS A 108     -11.512  18.680 -27.539  1.00                 N  
ATOM    797  CA  CYS A 108     -12.618  17.735 -27.635  1.00                 C  
ATOM    798  C   CYS A 108     -12.465  16.817 -28.845  1.00                 C  
ATOM    799  O   CYS A 108     -12.729  15.615 -28.748  1.00                 O  
ATOM    800  CB  CYS A 108     -13.953  18.479 -27.711  1.00                 C  
ATOM    801  SG  CYS A 108     -14.440  19.299 -26.175  1.00                 S  
ATOM    802  N   LEU A 109     -11.968  17.348 -29.975  1.00                 N  
ATOM    803  CA  LEU A 109     -11.823  16.524 -31.179  1.00                 C  
ATOM    804  C   LEU A 109     -10.704  15.500 -31.032  1.00                 C  
ATOM    805  O   LEU A 109     -10.825  14.375 -31.528  1.00                 O  
ATOM    806  CB  LEU A 109     -11.560  17.404 -32.402  1.00                 C  
ATOM    807  CG  LEU A 109     -12.717  18.294 -32.859  1.00                 C  
ATOM    808  CD1 LEU A 109     -12.268  19.236 -33.965  1.00                 C  
ATOM    809  CD2 LEU A 109     -13.892  17.450 -33.328  1.00                 C  
ATOM    810  N   SER A 110      -9.600  15.875 -30.371  1.00                 N  
ATOM    811  CA  SER A 110      -8.549  14.907 -30.040  1.00                 C  
ATOM    812  C   SER A 110      -9.085  13.830 -29.096  1.00                 C  
ATOM    813  O   SER A 110      -8.911  12.631 -29.332  1.00                 O  
ATOM    814  CB  SER A 110      -7.347  15.615 -29.411  1.00                 C  
ATOM    815  OG  SER A 110      -6.333  14.688 -29.065  1.00                 O  
ATOM    816  N   TRP A 111      -9.741  14.264 -28.010  1.00                 N  
ATOM    817  CA  TRP A 111     -10.448  13.378 -27.091  1.00                 C  
ATOM    818  C   TRP A 111     -11.348  12.400 -27.834  1.00                 C  
ATOM    819  O   TRP A 111     -11.355  11.198 -27.554  1.00                 O  
ATOM    820  CB  TRP A 111     -11.277  14.191 -26.095  1.00                 C  
ATOM    821  CG  TRP A 111     -12.036  13.347 -25.117  1.00                 C  
ATOM    822  CD1 TRP A 111     -12.025  11.985 -25.028  1.00                 C  
ATOM    823  NE1 TRP A 111     -12.846  11.569 -24.008  1.00                 N  
ATOM    824  CD2 TRP A 111     -12.919  13.810 -24.088  1.00                 C  
ATOM    825  CE2 TRP A 111     -13.406  12.674 -23.416  1.00                 C  
ATOM    826  CH2 TRP A 111     -14.697  14.011 -21.960  1.00                 C  
ATOM    827  CZ2 TRP A 111     -14.298  12.763 -22.348  1.00                 C  
ATOM    828  CE3 TRP A 111     -13.345  15.074 -23.669  1.00                 C  
ATOM    829  CZ3 TRP A 111     -14.229  15.157 -22.610  1.00                 C  
ATOM    830  N   PHE A 112     -12.127  12.913 -28.783  1.00                 N  
ATOM    831  CA  PHE A 112     -13.103  12.093 -29.487  1.00                 C  
ATOM    832  C   PHE A 112     -12.417  11.133 -30.452  1.00                 C  
ATOM    833  O   PHE A 112     -12.721   9.937 -30.470  1.00                 O  
ATOM    834  CB  PHE A 112     -14.099  12.975 -30.242  1.00                 C  
ATOM    835  CG  PHE A 112     -15.139  12.202 -31.002  1.00                 C  
ATOM    836  CZ  PHE A 112     -17.058  10.773 -32.416  1.00                 C  
ATOM    837  CD1 PHE A 112     -16.223  11.645 -30.349  1.00                 C  
ATOM    838  CE1 PHE A 112     -17.180  10.933 -31.049  1.00                 C  
ATOM    839  CD2 PHE A 112     -15.031  12.033 -32.371  1.00                 C  
ATOM    840  CE2 PHE A 112     -15.987  11.321 -33.071  1.00                 C  
ATOM    841  N   ASP A 113     -11.478  11.650 -31.254  1.00                 N  
ATOM    842  CA  ASP A 113     -10.762  10.818 -32.219  1.00                 C  
ATOM    843  C   ASP A 113     -10.012   9.691 -31.530  1.00                 C  
ATOM    844  O   ASP A 113      -9.951   8.573 -32.045  1.00                 O  
ATOM    845  CB  ASP A 113      -9.789  11.666 -33.040  1.00                 C  
ATOM    846  CG  ASP A 113     -10.497  12.570 -34.030  1.00                 C  
ATOM    847  OD1 ASP A 113     -11.701  12.351 -34.279  1.00                 O  
ATOM    848  OD2 ASP A 113      -9.847  13.498 -34.557  1.00                 O  
ATOM    849  N   ASN A 114      -9.442   9.966 -30.359  1.00                 N  
ATOM    850  CA  ASN A 114      -8.743   8.936 -29.611  1.00                 C  
ATOM    851  C   ASN A 114      -9.706   8.001 -28.896  1.00                 C  
ATOM    852  O   ASN A 114      -9.338   6.864 -28.604  1.00                 O  
ATOM    853  CB  ASN A 114      -7.776   9.566 -28.607  1.00                 C  
ATOM    854  CG  ASN A 114      -6.577  10.207 -29.277  1.00                 C  
ATOM    855  OD1 ASN A 114      -6.209   9.844 -30.394  1.00                 O  
ATOM    856  ND2 ASN A 114      -5.962  11.166 -28.594  1.00                 N  
ATOM    857  N   SER A 115     -10.938   8.448 -28.640  1.00                 N  
ATOM    858  CA  SER A 115     -11.908   7.676 -27.878  1.00                 C  
ATOM    859  C   SER A 115     -12.693   6.697 -28.730  1.00                 C  
ATOM    860  O   SER A 115     -13.342   5.812 -28.168  1.00                 O  
ATOM    861  CB  SER A 115     -12.887   8.606 -27.159  1.00                 C  
ATOM    862  OG  SER A 115     -13.704   9.301 -28.085  1.00                 O  
ATOM    863  N   ILE A 116     -12.659   6.836 -30.057  1.00                 N  
ATOM    864  CA  ILE A 116     -13.581   6.080 -30.902  1.00                 C  
ATOM    865  C   ILE A 116     -13.369   4.579 -30.722  1.00                 C  
ATOM    866  O   ILE A 116     -14.326   3.826 -30.501  1.00                 O  
ATOM    867  CB  ILE A 116     -13.428   6.462 -32.386  1.00                 C  
ATOM    868  CD1 ILE A 116     -13.518   8.456 -33.972  1.00                 C  
ATOM    869  CG1 ILE A 116     -13.903   7.897 -32.619  1.00                 C  
ATOM    870  CG2 ILE A 116     -14.169   5.470 -33.270  1.00                 C  
ATOM    871  N   GLU A 117     -12.105   4.136 -30.769  1.00                 N  
ATOM    872  CA  GLU A 117     -11.751   2.733 -30.552  1.00                 C  
ATOM    873  C   GLU A 117     -12.391   2.152 -29.294  1.00                 C  
ATOM    874  O   GLU A 117     -12.671   0.950 -29.239  1.00                 O  
ATOM    875  CB  GLU A 117     -10.232   2.571 -30.465  1.00                 C  
ATOM    876  CD  GLU A 117      -9.266   4.340 -31.987  1.00                 C  
ATOM    877  CG  GLU A 117      -9.502   2.859 -31.767  1.00                 C  
ATOM    878  OE1 GLU A 117      -9.658   5.141 -31.112  1.00                 O  
ATOM    879  OE2 GLU A 117      -8.690   4.701 -33.035  1.00                 O  
ATOM    880  N   LYS A 118     -12.619   2.980 -28.280  1.00                 N  
ATOM    881  CA  LYS A 118     -13.243   2.583 -27.019  1.00                 C  
ATOM    882  C   LYS A 118     -14.661   3.125 -27.030  1.00                 C  
ATOM    883  O   LYS A 118     -14.891   4.298 -26.728  1.00                 O  
ATOM    884  CB  LYS A 118     -12.433   3.108 -25.832  1.00                 C  
ATOM    885  CD  LYS A 118     -12.035   3.080 -23.354  1.00                 C  
ATOM    886  CE  LYS A 118     -11.985   4.584 -23.139  1.00                 C  
ATOM    887  CG  LYS A 118     -12.994   2.715 -24.475  1.00                 C  
ATOM    888  NZ  LYS A 118     -11.172   4.947 -21.946  1.00                 N  
ATOM    889  N   TYR A 119     -15.618   2.266 -27.346  1.00                 N  
ATOM    890  CA  TYR A 119     -16.966   2.732 -27.682  1.00                 C  
ATOM    891  C   TYR A 119     -17.760   2.999 -26.400  1.00                 C  
ATOM    892  O   TYR A 119     -18.744   2.332 -26.073  1.00                 O  
ATOM    893  CB  TYR A 119     -17.684   1.706 -28.560  1.00                 C  
ATOM    894  CG  TYR A 119     -17.097   1.567 -29.947  1.00                 C  
ATOM    895  OH  TYR A 119     -15.472   1.175 -33.754  1.00                 O  
ATOM    896  CZ  TYR A 119     -16.011   1.306 -32.495  1.00                 C  
ATOM    897  CD1 TYR A 119     -16.117   0.620 -30.213  1.00                 C  
ATOM    898  CE1 TYR A 119     -15.574   0.487 -31.477  1.00                 C  
ATOM    899  CD2 TYR A 119     -17.525   2.385 -30.985  1.00                 C  
ATOM    900  CE2 TYR A 119     -16.994   2.266 -32.255  1.00                 C  
ATOM    901  N   ASP A 120     -17.302   4.012 -25.665  1.00                 N  
ATOM    902  CA  ASP A 120     -17.911   4.429 -24.400  1.00                 C  
ATOM    903  C   ASP A 120     -18.822   5.605 -24.718  1.00                 C  
ATOM    904  O   ASP A 120     -18.408   6.767 -24.691  1.00                 O  
ATOM    905  CB  ASP A 120     -16.831   4.789 -23.378  1.00                 C  
ATOM    906  CG  ASP A 120     -17.407   5.149 -22.023  1.00                 C  
ATOM    907  OD1 ASP A 120     -18.646   5.269 -21.917  1.00                 O  
ATOM    908  OD2 ASP A 120     -16.620   5.311 -21.067  1.00                 O  
ATOM    909  N   PHE A 121     -20.087   5.288 -24.996  1.00                 N  
ATOM    910  CA  PHE A 121     -21.051   6.308 -25.403  1.00                 C  
ATOM    911  C   PHE A 121     -21.267   7.368 -24.328  1.00                 C  
ATOM    912  O   PHE A 121     -21.755   8.458 -24.646  1.00                 O  
ATOM    913  CB  PHE A 121     -22.393   5.665 -25.758  1.00                 C  
ATOM    914  CG  PHE A 121     -22.381   4.914 -27.058  1.00                 C  
ATOM    915  CZ  PHE A 121     -22.354   3.529 -29.468  1.00                 C  
ATOM    916  CD1 PHE A 121     -22.955   3.659 -27.155  1.00                 C  
ATOM    917  CE1 PHE A 121     -22.944   2.967 -28.352  1.00                 C  
ATOM    918  CD2 PHE A 121     -21.794   5.462 -28.185  1.00                 C  
ATOM    919  CE2 PHE A 121     -21.783   4.771 -29.382  1.00                 C  
ATOM    920  N   LYS A 122     -20.948   7.060 -23.064  1.00                 N  
ATOM    921  CA  LYS A 122     -20.959   8.082 -22.018  1.00                 C  
ATOM    922  C   LYS A 122     -19.843   9.089 -22.232  1.00                 C  
ATOM    923  O   LYS A 122     -19.996  10.268 -21.895  1.00                 O  
ATOM    924  CB  LYS A 122     -20.830   7.437 -20.637  1.00                 C  
ATOM    925  CD  LYS A 122     -21.860   6.038 -18.825  1.00                 C  
ATOM    926  CE  LYS A 122     -23.092   5.266 -18.383  1.00                 C  
ATOM    927  CG  LYS A 122     -22.054   6.646 -20.204  1.00                 C  
ATOM    928  NZ  LYS A 122     -22.898   4.623 -17.054  1.00                 N  
ATOM    929  N   VAL A 123     -18.720   8.631 -22.795  1.00                 N  
ATOM    930  CA  VAL A 123     -17.622   9.524 -23.145  1.00                 C  
ATOM    931  C   VAL A 123     -17.979  10.355 -24.376  1.00                 C  
ATOM    932  O   VAL A 123     -17.810  11.578 -24.373  1.00                 O  
ATOM    933  CB  VAL A 123     -16.317   8.744 -23.393  1.00                 C  
ATOM    934  CG1 VAL A 123     -15.238   9.670 -23.934  1.00                 C  
ATOM    935  CG2 VAL A 123     -15.851   8.066 -22.115  1.00                 C  
ATOM    936  N   PHE A 124     -18.494   9.710 -25.435  1.00                 N  
ATOM    937  CA  PHE A 124     -18.964  10.452 -26.602  1.00                 C  
ATOM    938  C   PHE A 124     -19.891  11.582 -26.177  1.00                 C  
ATOM    939  O   PHE A 124     -19.721  12.738 -26.578  1.00                 O  
ATOM    940  CB  PHE A 124     -19.677   9.516 -27.580  1.00                 C  
ATOM    941  CG  PHE A 124     -18.747   8.627 -28.355  1.00                 C  
ATOM    942  CZ  PHE A 124     -17.031   6.979 -29.792  1.00                 C  
ATOM    943  CD1 PHE A 124     -17.375   8.790 -28.265  1.00                 C  
ATOM    944  CE1 PHE A 124     -16.520   7.971 -28.978  1.00                 C  
ATOM    945  CD2 PHE A 124     -19.243   7.629 -29.174  1.00                 C  
ATOM    946  CE2 PHE A 124     -18.387   6.811 -29.888  1.00                 C  
ATOM    947  N   ASN A 125     -20.892  11.244 -25.360  1.00                 N  
ATOM    948  CA  ASN A 125     -21.886  12.209 -24.924  1.00                 C  
ATOM    949  C   ASN A 125     -21.268  13.261 -24.010  1.00                 C  
ATOM    950  O   ASN A 125     -21.647  14.436 -24.062  1.00                 O  
ATOM    951  CB  ASN A 125     -23.048  11.502 -24.223  1.00                 C  
ATOM    952  CG  ASN A 125     -24.192  12.442 -23.900  1.00                 C  
ATOM    953  OD1 ASN A 125     -24.820  13.003 -24.799  1.00                 O  
ATOM    954  ND2 ASN A 125     -24.468  12.617 -22.613  1.00                 N  
ATOM    955  N   ARG A 126     -20.309  12.856 -23.178  1.00                 N  
ATOM    956  CA  ARG A 126     -19.593  13.827 -22.364  1.00                 C  
ATOM    957  C   ARG A 126     -18.750  14.761 -23.228  1.00                 C  
ATOM    958  O   ARG A 126     -18.720  15.973 -22.993  1.00                 O  
ATOM    959  CB  ARG A 126     -18.704  13.117 -21.341  1.00                 C  
ATOM    960  CD  ARG A 126     -17.215  13.276 -19.327  1.00                 C  
ATOM    961  NE  ARG A 126     -18.049  12.422 -18.485  1.00                 N  
ATOM    962  CG  ARG A 126     -18.037  14.051 -20.344  1.00                 C  
ATOM    963  CZ  ARG A 126     -18.717  12.848 -17.419  1.00                 C  
ATOM    964  NH1 ARG A 126     -19.451  11.999 -16.713  1.00                 N  
ATOM    965  NH2 ARG A 126     -18.651  14.123 -17.061  1.00                 N  
ATOM    966  N   ILE A 127     -18.055  14.218 -24.231  1.00                 N  
ATOM    967  CA  ILE A 127     -17.270  15.066 -25.126  1.00                 C  
ATOM    968  C   ILE A 127     -18.175  16.062 -25.823  1.00                 C  
ATOM    969  O   ILE A 127     -17.901  17.267 -25.866  1.00                 O  
ATOM    970  CB  ILE A 127     -16.494  14.229 -26.160  1.00                 C  
ATOM    971  CD1 ILE A 127     -14.787  12.346 -26.352  1.00                 C  
ATOM    972  CG1 ILE A 127     -15.399  13.412 -25.470  1.00                 C  
ATOM    973  CG2 ILE A 127     -15.929  15.123 -27.253  1.00                 C  
ATOM    974  N   PHE A 128     -19.276  15.560 -26.376  1.00                 N  
ATOM    975  CA  PHE A 128     -20.205  16.401 -27.101  1.00                 C  
ATOM    976  C   PHE A 128     -20.860  17.436 -26.193  1.00                 C  
ATOM    977  O   PHE A 128     -21.186  18.538 -26.646  1.00                 O  
ATOM    978  CB  PHE A 128     -21.283  15.551 -27.775  1.00                 C  
ATOM    979  CG  PHE A 128     -20.794  14.792 -28.976  1.00                 C  
ATOM    980  CZ  PHE A 128     -19.886  13.394 -31.200  1.00                 C  
ATOM    981  CD1 PHE A 128     -21.138  13.464 -29.161  1.00                 C  
ATOM    982  CE1 PHE A 128     -20.688  12.766 -30.266  1.00                 C  
ATOM    983  CD2 PHE A 128     -19.991  15.406 -29.920  1.00                 C  
ATOM    984  CE2 PHE A 128     -19.541  14.708 -31.025  1.00                 C  
ATOM    985  N   MET A 129     -21.032  17.117 -24.910  1.00                 N  
ATOM    986  CA  MET A 129     -21.578  18.094 -23.975  1.00                 C  
ATOM    987  C   MET A 129     -20.654  19.305 -23.846  1.00                 C  
ATOM    988  O   MET A 129     -21.096  20.453 -23.970  1.00                 O  
ATOM    989  CB  MET A 129     -21.803  17.455 -22.603  1.00                 C  
ATOM    990  SD  MET A 129     -22.516  17.645 -19.933  1.00                 S  
ATOM    991  CE  MET A 129     -20.796  17.517 -19.451  1.00                 C  
ATOM    992  CG  MET A 129     -22.360  18.408 -21.558  1.00                 C  
ATOM    993  N   TYR A 130     -19.365  19.065 -23.582  1.00                 N  
ATOM    994  CA  TYR A 130     -18.403  20.167 -23.519  1.00                 C  
ATOM    995  C   TYR A 130     -18.329  20.908 -24.848  1.00                 C  
ATOM    996  O   TYR A 130     -18.281  22.141 -24.887  1.00                 O  
ATOM    997  CB  TYR A 130     -17.018  19.647 -23.130  1.00                 C  
ATOM    998  CG  TYR A 130     -16.901  19.244 -21.677  1.00                 C  
ATOM    999  OH  TYR A 130     -16.583  18.120 -17.686  1.00                 O  
ATOM   1000  CZ  TYR A 130     -16.688  18.493 -19.007  1.00                 C  
ATOM   1001  CD1 TYR A 130     -17.167  17.941 -21.277  1.00                 C  
ATOM   1002  CE1 TYR A 130     -17.062  17.563 -19.952  1.00                 C  
ATOM   1003  CD2 TYR A 130     -16.524  20.168 -20.711  1.00                 C  
ATOM   1004  CE2 TYR A 130     -16.414  19.808 -19.381  1.00                 C  
ATOM   1005  N   LEU A 131     -18.330  20.165 -25.947  1.00                 N  
ATOM   1006  CA  LEU A 131     -18.155  20.762 -27.260  1.00                 C  
ATOM   1007  C   LEU A 131     -19.360  21.608 -27.655  1.00                 C  
ATOM   1008  O   LEU A 131     -19.232  22.560 -28.434  1.00                 O  
ATOM   1009  CB  LEU A 131     -17.913  19.679 -28.313  1.00                 C  
ATOM   1010  CG  LEU A 131     -17.654  20.167 -29.740  1.00                 C  
ATOM   1011  CD1 LEU A 131     -16.423  21.058 -29.788  1.00                 C  
ATOM   1012  CD2 LEU A 131     -17.492  18.989 -30.689  1.00                 C  
ATOM   1013  N   ASN A 132     -20.528  21.277 -27.133  1.00                 N  
ATOM   1014  CA  ASN A 132     -21.734  22.017 -27.446  1.00                 C  
ATOM   1015  C   ASN A 132     -21.944  23.202 -26.517  1.00                 C  
ATOM   1016  O   ASN A 132     -22.685  24.132 -26.864  1.00                 O  
ATOM   1017  CB  ASN A 132     -22.955  21.096 -27.400  1.00                 C  
ATOM   1018  CG  ASN A 132     -24.201  21.752 -27.961  1.00                 C  
ATOM   1019  OD1 ASN A 132     -25.210  21.884 -27.268  1.00                 O  
ATOM   1020  ND2 ASN A 132     -24.135  22.167 -29.221  1.00                 N  
ATOM   1021  N   LYS A 133     -21.318  23.184 -25.342  1.00                 N  
ATOM   1022  CA  LYS A 133     -21.431  24.315 -24.436  1.00                 C  
ATOM   1023  C   LYS A 133     -20.594  25.476 -24.953  1.00                 C  
ATOM   1024  O   LYS A 133     -21.109  26.572 -25.204  1.00                 O  
ATOM   1025  CB  LYS A 133     -20.994  23.917 -23.025  1.00                 C  
ATOM   1026  CD  LYS A 133     -20.736  24.548 -20.609  1.00                 C  
ATOM   1027  CE  LYS A 133     -20.837  25.669 -19.588  1.00                 C  
ATOM   1028  CG  LYS A 133     -21.116  25.032 -21.999  1.00                 C  
ATOM   1029  NZ  LYS A 133     -20.468  25.210 -18.221  1.00                 N  
ATOM   1030  N   ASN A 134     -19.303  25.232 -25.160  1.00                 N  
ATOM   1031  CA  ASN A 134     -18.404  26.148 -25.864  1.00                 C  
ATOM   1032  C   ASN A 134     -18.419  25.867 -27.367  1.00                 C  
ATOM   1033  O   ASN A 134     -17.389  25.671 -28.007  1.00                 O  
ATOM   1034  CB  ASN A 134     -16.985  26.042 -25.303  1.00                 C  
ATOM   1035  CG  ASN A 134     -16.879  26.562 -23.883  1.00                 C  
ATOM   1036  OD1 ASN A 134     -17.496  27.568 -23.532  1.00                 O  
ATOM   1037  ND2 ASN A 134     -16.095  25.876 -23.059  1.00                 N  
ATOM   1038  N   GLY A 135     -19.624  25.841 -27.932  1.00                 N  
ATOM   1039  CA  GLY A 135     -19.827  25.555 -29.338  1.00                 C  
ATOM   1040  C   GLY A 135     -20.966  26.358 -29.931  1.00                 C  
ATOM   1041  O   GLY A 135     -22.106  26.309 -29.454  1.00                 O  
ATOM   1042  N   LYS A 136     -20.649  27.130 -30.962  1.00                 N  
ATOM   1043  CA  LYS A 136     -21.638  27.857 -31.758  1.00                 C  
ATOM   1044  C   LYS A 136     -21.984  27.071 -33.012  1.00                 C  
ATOM   1045  O   LYS A 136     -21.942  27.596 -34.130  1.00                 O  
ATOM   1046  CB  LYS A 136     -21.115  29.248 -32.123  1.00                 C  
ATOM   1047  CD  LYS A 136     -20.422  31.538 -31.366  1.00                 C  
ATOM   1048  CE  LYS A 136     -20.226  32.460 -30.174  1.00                 C  
ATOM   1049  CG  LYS A 136     -20.907  30.165 -30.929  1.00                 C  
ATOM   1050  NZ  LYS A 136     -19.740  33.806 -30.586  1.00                 N  
ATOM   1051  N   SER A 137     -22.311  25.790 -32.844  1.00                 N  
ATOM   1052  CA  SER A 137     -22.370  24.871 -33.969  1.00                 C  
ATOM   1053  C   SER A 137     -23.646  24.052 -33.919  1.00                 C  
ATOM   1054  O   SER A 137     -23.857  23.261 -32.994  1.00                 O  
ATOM   1055  CB  SER A 137     -21.146  23.953 -33.976  1.00                 C  
ATOM   1056  OG  SER A 137     -21.218  23.015 -35.035  1.00                 O  
ATOM   1057  N   ARG A 138     -24.492  24.259 -34.921  1.00                 N  
ATOM   1058  CA  ARG A 138     -25.627  23.382 -35.166  1.00                 C  
ATOM   1059  C   ARG A 138     -25.185  21.921 -35.280  1.00                 C  
ATOM   1060  O   ARG A 138     -25.824  21.022 -34.723  1.00                 O  
ATOM   1061  CB  ARG A 138     -26.367  23.806 -36.436  1.00                 C  
ATOM   1062  CD  ARG A 138     -28.304  23.468 -37.997  1.00                 C  
ATOM   1063  NE  ARG A 138     -28.765  24.851 -37.901  1.00                 N  
ATOM   1064  CG  ARG A 138     -27.627  23.004 -36.717  1.00                 C  
ATOM   1065  CZ  ARG A 138     -29.914  25.218 -37.342  1.00                 C  
ATOM   1066  NH1 ARG A 138     -30.251  26.499 -37.300  1.00                 N  
ATOM   1067  NH2 ARG A 138     -30.722  24.302 -36.825  1.00                 N  
ATOM   1068  N   LEU A 139     -24.082  21.676 -35.996  1.00                 N  
ATOM   1069  CA  LEU A 139     -23.545  20.326 -36.134  1.00                 C  
ATOM   1070  C   LEU A 139     -23.258  19.706 -34.772  1.00                 C  
ATOM   1071  O   LEU A 139     -23.624  18.553 -34.516  1.00                 O  
ATOM   1072  CB  LEU A 139     -22.272  20.340 -36.983  1.00                 C  
ATOM   1073  CG  LEU A 139     -21.571  18.994 -37.175  1.00                 C  
ATOM   1074  CD1 LEU A 139     -22.483  18.010 -37.892  1.00                 C  
ATOM   1075  CD2 LEU A 139     -20.272  19.169 -37.947  1.00                 C  
ATOM   1076  N   HIS A 140     -22.601  20.470 -33.882  1.00                 N  
ATOM   1077  CA  HIS A 140     -22.238  19.962 -32.560  1.00                 C  
ATOM   1078  C   HIS A 140     -23.466  19.683 -31.708  1.00                 C  
ATOM   1079  O   HIS A 140     -23.462  18.742 -30.905  1.00                 O  
ATOM   1080  CB  HIS A 140     -21.322  20.952 -31.838  1.00                 C  
ATOM   1081  CG  HIS A 140     -19.950  21.048 -32.430  1.00                 C  
ATOM   1082  ND1 HIS A 140     -19.064  22.049 -32.097  1.00                 N  
ATOM   1083  CE1 HIS A 140     -17.922  21.870 -32.785  1.00                 C  
ATOM   1084  CD2 HIS A 140     -19.178  20.275 -33.392  1.00                 C  
ATOM   1085  NE2 HIS A 140     -17.984  20.807 -33.564  1.00                 N  
ATOM   1086  N   THR A 141     -24.518  20.494 -31.852  1.00                 N  
ATOM   1087  CA  THR A 141     -25.760  20.197 -31.145  1.00                 C  
ATOM   1088  C   THR A 141     -26.348  18.873 -31.622  1.00                 C  
ATOM   1089  O   THR A 141     -26.851  18.070 -30.822  1.00                 O  
ATOM   1090  CB  THR A 141     -26.797  21.320 -31.330  1.00                 C  
ATOM   1091  OG1 THR A 141     -26.287  22.541 -30.782  1.00                 O  
ATOM   1092  CG2 THR A 141     -28.094  20.971 -30.616  1.00                 C  
ATOM   1093  N   LEU A 142     -26.258  18.617 -32.926  1.00                 N  
ATOM   1094  CA  LEU A 142     -26.740  17.360 -33.484  1.00                 C  
ATOM   1095  C   LEU A 142     -25.938  16.182 -32.945  1.00                 C  
ATOM   1096  O   LEU A 142     -26.509  15.149 -32.580  1.00                 O  
ATOM   1097  CB  LEU A 142     -26.671  17.391 -35.012  1.00                 C  
ATOM   1098  CG  LEU A 142     -27.656  18.325 -35.717  1.00                 C  
ATOM   1099  CD1 LEU A 142     -27.345  18.412 -37.203  1.00                 C  
ATOM   1100  CD2 LEU A 142     -29.087  17.858 -35.502  1.00                 C  
ATOM   1101  N   TRP A 143     -24.604  16.319 -32.924  1.00                 N  
ATOM   1102  CA  TRP A 143     -23.726  15.318 -32.319  1.00                 C  
ATOM   1103  C   TRP A 143     -24.200  14.948 -30.921  1.00                 C  
ATOM   1104  O   TRP A 143     -24.444  13.776 -30.604  1.00                 O  
ATOM   1105  CB  TRP A 143     -22.285  15.830 -32.267  1.00                 C  
ATOM   1106  CG  TRP A 143     -21.604  15.839 -33.602  1.00                 C  
ATOM   1107  CD1 TRP A 143     -22.017  15.204 -34.737  1.00                 C  
ATOM   1108  NE1 TRP A 143     -21.134  15.443 -35.762  1.00                 N  
ATOM   1109  CD2 TRP A 143     -20.387  16.516 -33.939  1.00                 C  
ATOM   1110  CE2 TRP A 143     -20.124  16.247 -35.295  1.00                 C  
ATOM   1111  CH2 TRP A 143     -18.151  17.542 -35.234  1.00                 C  
ATOM   1112  CZ2 TRP A 143     -19.006  16.756 -35.954  1.00                 C  
ATOM   1113  CE3 TRP A 143     -19.495  17.323 -33.228  1.00                 C  
ATOM   1114  CZ3 TRP A 143     -18.388  17.826 -33.885  1.00                 C  
ATOM   1115  N   TYR A 144     -24.332  15.970 -30.077  1.00                 N  
ATOM   1116  CA  TYR A 144     -24.723  15.785 -28.688  1.00                 C  
ATOM   1117  C   TYR A 144     -26.064  15.064 -28.595  1.00                 C  
ATOM   1118  O   TYR A 144     -26.203  14.091 -27.848  1.00                 O  
ATOM   1119  CB  TYR A 144     -24.795  17.133 -27.968  1.00                 C  
ATOM   1120  CG  TYR A 144     -25.247  17.035 -26.528  1.00                 C  
ATOM   1121  OH  TYR A 144     -26.485  16.749 -22.569  1.00                 O  
ATOM   1122  CZ  TYR A 144     -26.076  16.845 -23.879  1.00                 C  
ATOM   1123  CD1 TYR A 144     -25.126  15.843 -25.824  1.00                 C  
ATOM   1124  CE1 TYR A 144     -25.536  15.744 -24.508  1.00                 C  
ATOM   1125  CD2 TYR A 144     -25.793  18.134 -25.877  1.00                 C  
ATOM   1126  CE2 TYR A 144     -26.208  18.053 -24.562  1.00                 C  
ATOM   1127  N   ALA A 145     -27.042  15.504 -29.400  1.00                 N  
ATOM   1128  CA  ALA A 145     -28.370  14.890 -29.431  1.00                 C  
ATOM   1129  C   ALA A 145     -28.304  13.446 -29.903  1.00                 C  
ATOM   1130  O   ALA A 145     -28.913  12.545 -29.306  1.00                 O  
ATOM   1131  CB  ALA A 145     -29.302  15.688 -30.330  1.00                 C  
ATOM   1132  N   PHE A 146     -27.590  13.216 -30.999  1.00                 N  
ATOM   1133  CA  PHE A 146     -27.440  11.859 -31.508  1.00                 C  
ATOM   1134  C   PHE A 146     -26.766  10.955 -30.478  1.00                 C  
ATOM   1135  O   PHE A 146     -27.114   9.773 -30.363  1.00                 O  
ATOM   1136  CB  PHE A 146     -26.636  11.861 -32.810  1.00                 C  
ATOM   1137  CG  PHE A 146     -26.477  10.500 -33.426  1.00                 C  
ATOM   1138  CZ  PHE A 146     -26.177   7.982 -34.564  1.00                 C  
ATOM   1139  CD1 PHE A 146     -27.513   9.922 -34.139  1.00                 C  
ATOM   1140  CE1 PHE A 146     -27.367   8.670 -34.706  1.00                 C  
ATOM   1141  CD2 PHE A 146     -25.293   9.798 -33.292  1.00                 C  
ATOM   1142  CE2 PHE A 146     -25.146   8.547 -33.859  1.00                 C  
ATOM   1143  N   SER A 147     -25.834  11.510 -29.695  1.00                 N  
ATOM   1144  CA  SER A 147     -25.126  10.725 -28.691  1.00                 C  
ATOM   1145  C   SER A 147     -26.063  10.245 -27.590  1.00                 C  
ATOM   1146  O   SER A 147     -25.753   9.252 -26.924  1.00                 O  
ATOM   1147  CB  SER A 147     -23.984  11.540 -28.081  1.00                 C  
ATOM   1148  OG  SER A 147     -24.483  12.614 -27.303  1.00                 O  
ATOM   1149  N   PHE A 148     -27.201  10.925 -27.388  1.00                 N  
ATOM   1150  CA  PHE A 148     -28.175  10.463 -26.399  1.00                 C  
ATOM   1151  C   PHE A 148     -28.916   9.232 -26.887  1.00                 C  
ATOM   1152  O   PHE A 148     -29.241   8.340 -26.095  1.00                 O  
ATOM   1153  CB  PHE A 148     -29.172  11.576 -26.068  1.00                 C  
ATOM   1154  CG  PHE A 148     -28.595  12.674 -25.221  1.00                 C  
ATOM   1155  CZ  PHE A 148     -27.529  14.702 -23.647  1.00                 C  
ATOM   1156  CD1 PHE A 148     -28.273  13.900 -25.776  1.00                 C  
ATOM   1157  CE1 PHE A 148     -27.743  14.910 -24.997  1.00                 C  
ATOM   1158  CD2 PHE A 148     -28.375  12.481 -23.869  1.00                 C  
ATOM   1159  CE2 PHE A 148     -27.845  13.491 -23.089  1.00                 C  
ATOM   1160  N   HIS A 149     -29.186   9.176 -28.187  1.00                 N  
ATOM   1161  CA  HIS A 149     -29.692   7.955 -28.797  1.00                 C  
ATOM   1162  C   HIS A 149     -28.701   6.804 -28.653  1.00                 C  
ATOM   1163  O   HIS A 149     -29.093   5.676 -28.332  1.00                 O  
ATOM   1164  CB  HIS A 149     -30.008   8.186 -30.276  1.00                 C  
ATOM   1165  CG  HIS A 149     -30.538   6.974 -30.977  1.00                 C  
ATOM   1166  ND1 HIS A 149     -31.814   6.495 -30.775  1.00                 N  
ATOM   1167  CE1 HIS A 149     -31.998   5.403 -31.538  1.00                 C  
ATOM   1168  CD2 HIS A 149     -30.014   6.025 -31.949  1.00                 C  
ATOM   1169  NE2 HIS A 149     -30.922   5.115 -32.245  1.00                 N  
ATOM   1170  N   LEU A 150     -27.415   7.064 -28.934  1.00                 N  
ATOM   1171  CA  LEU A 150     -26.383   6.044 -28.770  1.00                 C  
ATOM   1172  C   LEU A 150     -26.396   5.470 -27.364  1.00                 C  
ATOM   1173  O   LEU A 150     -26.327   4.248 -27.184  1.00                 O  
ATOM   1174  CB  LEU A 150     -25.003   6.623 -29.087  1.00                 C  
ATOM   1175  CG  LEU A 150     -24.733   6.970 -30.552  1.00                 C  
ATOM   1176  CD1 LEU A 150     -23.409   7.705 -30.696  1.00                 C  
ATOM   1177  CD2 LEU A 150     -24.738   5.715 -31.412  1.00                 C  
ATOM   1178  N   LEU A 151     -26.491   6.350 -26.357  1.00                 N  
ATOM   1179  CA  LEU A 151     -26.542   5.920 -24.960  1.00                 C  
ATOM   1180  C   LEU A 151     -27.780   5.085 -24.691  1.00                 C  
ATOM   1181  O   LEU A 151     -27.710   4.048 -24.024  1.00                 O  
ATOM   1182  CB  LEU A 151     -26.511   7.131 -24.025  1.00                 C  
ATOM   1183  CG  LEU A 151     -25.196   7.910 -23.969  1.00                 C  
ATOM   1184  CD1 LEU A 151     -25.359   9.182 -23.150  1.00                 C  
ATOM   1185  CD2 LEU A 151     -24.084   7.048 -23.390  1.00                 C  
ATOM   1186  N   LEU A 152     -28.932   5.542 -25.196  1.00                 N  
ATOM   1187  CA  LEU A 152     -30.191   4.822 -25.027  1.00                 C  
ATOM   1188  C   LEU A 152     -30.115   3.398 -25.553  1.00                 C  
ATOM   1189  O   LEU A 152     -30.933   2.556 -25.160  1.00                 O  
ATOM   1190  CB  LEU A 152     -31.331   5.564 -25.728  1.00                 C  
ATOM   1191  CG  LEU A 152     -31.733   6.912 -25.126  1.00                 C  
ATOM   1192  CD1 LEU A 152     -32.763   7.607 -26.004  1.00                 C  
ATOM   1193  CD2 LEU A 152     -32.276   6.731 -23.717  1.00                 C  
ATOM   1194  N   GLN A 153     -29.154   3.118 -26.437  1.00                 N  
ATOM   1195  CA  GLN A 153     -28.980   1.801 -27.021  1.00                 C  
ATOM   1196  C   GLN A 153     -28.150   0.898 -26.129  1.00                 C  
ATOM   1197  O   GLN A 153     -27.624  -0.113 -26.602  1.00                 O  
ATOM   1198  CB  GLN A 153     -28.327   1.909 -28.400  1.00                 C  
ATOM   1199  CD  GLN A 153     -30.494   2.037 -29.691  1.00                 C  
ATOM   1200  CG  GLN A 153     -29.149   2.682 -29.418  1.00                 C  
ATOM   1201  OE1 GLN A 153     -30.569   0.858 -30.037  1.00                 O  
ATOM   1202  NE2 GLN A 153     -31.562   2.811 -29.536  1.00                 N  
ATOM   1203  N   GLU A 154     -27.993   1.247 -24.858  1.00                 N  
ATOM   1204  CA  GLU A 154     -27.177   0.444 -23.952  1.00                 C  
ATOM   1205  C   GLU A 154     -27.940  -0.140 -22.770  1.00                 C  
ATOM   1206  O   GLU A 154     -27.559  -1.210 -22.290  1.00                 O  
ATOM   1207  CB  GLU A 154     -26.009   1.269 -23.409  1.00                 C  
ATOM   1208  CD  GLU A 154     -23.886   2.548 -23.900  1.00                 C  
ATOM   1209  CG  GLU A 154     -25.019   1.717 -24.472  1.00                 C  
ATOM   1210  OE1 GLU A 154     -24.124   3.277 -22.915  1.00                 O  
ATOM   1211  OE2 GLU A 154     -22.762   2.470 -24.438  1.00                 O  
ATOM   1212  N   GLY A 155     -28.995   0.508 -22.296  1.00                 N  
ATOM   1213  CA  GLY A 155     -29.945  -0.129 -21.406  1.00                 C  
ATOM   1214  C   GLY A 155     -29.931   0.247 -19.926  1.00                 C  
ATOM   1215  O   GLY A 155     -30.480  -0.513 -19.114  1.00                 O  
ATOM   1216  N   GLU A 156     -29.325   1.373 -19.547  1.00                 N  
ATOM   1217  CA  GLU A 156     -29.512   1.918 -18.201  1.00                 C  
ATOM   1218  C   GLU A 156     -30.894   2.561 -18.167  1.00                 C  
ATOM   1219  O   GLU A 156     -31.056   3.783 -18.213  1.00                 O  
ATOM   1220  CB  GLU A 156     -28.401   2.916 -17.868  1.00                 C  
ATOM   1221  CD  GLU A 156     -25.938   3.318 -17.477  1.00                 C  
ATOM   1222  CG  GLU A 156     -27.012   2.301 -17.809  1.00                 C  
ATOM   1223  OE1 GLU A 156     -26.045   4.470 -17.947  1.00                 O  
ATOM   1224  OE2 GLU A 156     -24.990   2.963 -16.746  1.00                 O  
ATOM   1225  N   THR A 157     -31.907   1.697 -18.081  1.00                 N  
ATOM   1226  CA  THR A 157     -33.303   2.104 -18.182  1.00                 C  
ATOM   1227  C   THR A 157     -33.673   3.216 -17.208  1.00                 C  
ATOM   1228  O   THR A 157     -34.630   3.956 -17.464  1.00                 O  
ATOM   1229  CB  THR A 157     -34.255   0.917 -17.945  1.00                 C  
ATOM   1230  OG1 THR A 157     -34.024   0.368 -16.642  1.00                 O  
ATOM   1231  CG2 THR A 157     -34.018  -0.171 -18.980  1.00                 C  
ATOM   1232  N   ASP A 158     -32.947   3.350 -16.094  1.00                 N  
ATOM   1233  CA  ASP A 158     -33.267   4.395 -15.127  1.00                 C  
ATOM   1234  C   ASP A 158     -32.871   5.783 -15.621  1.00                 C  
ATOM   1235  O   ASP A 158     -33.376   6.782 -15.097  1.00                 O  
ATOM   1236  CB  ASP A 158     -32.579   4.116 -13.789  1.00                 C  
ATOM   1237  CG  ASP A 158     -33.182   2.931 -13.060  1.00                 C  
ATOM   1238  OD1 ASP A 158     -34.294   2.506 -13.436  1.00                 O  
ATOM   1239  OD2 ASP A 158     -32.541   2.427 -12.114  1.00                 O  
ATOM   1240  N   LYS A 159     -31.982   5.865 -16.608  1.00                 N  
ATOM   1241  CA  LYS A 159     -31.593   7.128 -17.221  1.00                 C  
ATOM   1242  C   LYS A 159     -32.351   7.408 -18.513  1.00                 C  
ATOM   1243  O   LYS A 159     -32.211   8.499 -19.075  1.00                 O  
ATOM   1244  CB  LYS A 159     -30.089   7.146 -17.503  1.00                 C  
ATOM   1245  CD  LYS A 159     -27.745   7.117 -16.607  1.00                 C  
ATOM   1246  CE  LYS A 159     -26.879   7.073 -15.358  1.00                 C  
ATOM   1247  CG  LYS A 159     -29.223   7.095 -16.254  1.00                 C  
ATOM   1248  NZ  LYS A 159     -25.427   7.072 -15.689  1.00                 N  
ATOM   1249  N   ALA A 160     -33.163   6.454 -18.977  1.00                 N  
ATOM   1250  CA  ALA A 160     -33.687   6.499 -20.337  1.00                 C  
ATOM   1251  C   ALA A 160     -34.583   7.713 -20.554  1.00                 C  
ATOM   1252  O   ALA A 160     -34.479   8.408 -21.573  1.00                 O  
ATOM   1253  CB  ALA A 160     -34.457   5.226 -20.651  1.00                 C  
ATOM   1254  N   SER A 161     -35.481   7.972 -19.605  1.00                 N  
ATOM   1255  CA  SER A 161     -36.383   9.111 -19.702  1.00                 C  
ATOM   1256  C   SER A 161     -35.606  10.425 -19.810  1.00                 C  
ATOM   1257  O   SER A 161     -35.925  11.287 -20.639  1.00                 O  
ATOM   1258  CB  SER A 161     -37.322   9.155 -18.495  1.00                 C  
ATOM   1259  OG  SER A 161     -38.191  10.273 -18.565  1.00                 O  
ATOM   1260  N   LEU A 162     -34.578  10.598 -18.973  1.00                 N  
ATOM   1261  CA  LEU A 162     -33.771  11.813 -19.028  1.00                 C  
ATOM   1262  C   LEU A 162     -33.060  11.945 -20.368  1.00                 C  
ATOM   1263  O   LEU A 162     -33.083  13.013 -20.995  1.00                 O  
ATOM   1264  CB  LEU A 162     -32.748  11.829 -17.890  1.00                 C  
ATOM   1265  CG  LEU A 162     -31.799  13.028 -17.849  1.00                 C  
ATOM   1266  CD1 LEU A 162     -32.575  14.323 -17.667  1.00                 C  
ATOM   1267  CD2 LEU A 162     -30.775  12.865 -16.736  1.00                 C  
ATOM   1268  N   TYR A 163     -32.400  10.863 -20.808  1.00                 N  
ATOM   1269  CA  TYR A 163     -31.649  10.887 -22.061  1.00                 C  
ATOM   1270  C   TYR A 163     -32.559  11.225 -23.234  1.00                 C  
ATOM   1271  O   TYR A 163     -32.176  11.965 -24.147  1.00                 O  
ATOM   1272  CB  TYR A 163     -30.960   9.542 -22.298  1.00                 C  
ATOM   1273  CG  TYR A 163     -29.769   9.296 -21.398  1.00                 C  
ATOM   1274  OH  TYR A 163     -26.498   8.636 -18.918  1.00                 O  
ATOM   1275  CZ  TYR A 163     -27.581   8.853 -19.739  1.00                 C  
ATOM   1276  CD1 TYR A 163     -29.328  10.278 -20.520  1.00                 C  
ATOM   1277  CE1 TYR A 163     -28.241  10.062 -19.694  1.00                 C  
ATOM   1278  CD2 TYR A 163     -29.092   8.084 -21.430  1.00                 C  
ATOM   1279  CE2 TYR A 163     -28.003   7.851 -20.611  1.00                 C  
ATOM   1280  N   ASN A 164     -33.776  10.695 -23.216  1.00                 N  
ATOM   1281  CA  ASN A 164     -34.709  10.938 -24.304  1.00                 C  
ATOM   1282  C   ASN A 164     -35.220  12.368 -24.287  1.00                 C  
ATOM   1283  O   ASN A 164     -35.424  12.971 -25.347  1.00                 O  
ATOM   1284  CB  ASN A 164     -35.877   9.952 -24.239  1.00                 C  
ATOM   1285  CG  ASN A 164     -36.789  10.048 -25.446  1.00                 C  
ATOM   1286  OD1 ASN A 164     -36.373   9.783 -26.573  1.00                 O  
ATOM   1287  ND2 ASN A 164     -38.039  10.429 -25.212  1.00                 N  
ATOM   1288  N   SER A 165     -35.436  12.919 -23.088  1.00                 N  
ATOM   1289  CA  SER A 165     -35.900  14.296 -22.954  1.00                 C  
ATOM   1290  C   SER A 165     -34.824  15.292 -23.364  1.00                 C  
ATOM   1291  O   SER A 165     -35.131  16.345 -23.933  1.00                 O  
ATOM   1292  CB  SER A 165     -36.344  14.574 -21.517  1.00                 C  
ATOM   1293  OG  SER A 165     -35.250  14.490 -20.619  1.00                 O  
ATOM   1294  N   LEU A 166     -33.557  14.992 -23.060  1.00                 N  
ATOM   1295  CA  LEU A 166     -32.484  15.919 -23.417  1.00                 C  
ATOM   1296  C   LEU A 166     -32.235  15.911 -24.919  1.00                 C  
ATOM   1297  O   LEU A 166     -31.949  16.957 -25.511  1.00                 O  
ATOM   1298  CB  LEU A 166     -31.198  15.565 -22.667  1.00                 C  
ATOM   1299  CG  LEU A 166     -31.213  15.787 -21.153  1.00                 C  
ATOM   1300  CD1 LEU A 166     -29.947  15.235 -20.517  1.00                 C  
ATOM   1301  CD2 LEU A 166     -31.368  17.264 -20.828  1.00                 C  
ATOM   1302  N   GLY A 167     -32.331  14.742 -25.556  1.00                 N  
ATOM   1303  CA  GLY A 167     -32.115  14.689 -26.994  1.00                 C  
ATOM   1304  C   GLY A 167     -33.240  15.355 -27.762  1.00                 C  
ATOM   1305  O   GLY A 167     -33.001  16.084 -28.730  1.00                 O  
ATOM   1306  N   LYS A 168     -34.482  15.106 -27.337  1.00                 N  
ATOM   1307  CA  LYS A 168     -35.643  15.713 -27.970  1.00                 C  
ATOM   1308  C   LYS A 168     -35.568  17.230 -27.905  1.00                 C  
ATOM   1309  O   LYS A 168     -35.804  17.924 -28.900  1.00                 O  
ATOM   1310  CB  LYS A 168     -36.932  15.220 -27.309  1.00                 C  
ATOM   1311  CD  LYS A 168     -39.441  15.225 -27.251  1.00                 C  
ATOM   1312  CE  LYS A 168     -40.709  15.823 -27.839  1.00                 C  
ATOM   1313  CG  LYS A 168     -38.201  15.793 -27.921  1.00                 C  
ATOM   1314  NZ  LYS A 168     -41.933  15.276 -27.191  1.00                 N  
ATOM   1315  N   LYS A 169     -35.217  17.758 -26.738  1.00                 N  
ATOM   1316  CA  LYS A 169     -35.200  19.202 -26.530  1.00                 C  
ATOM   1317  C   LYS A 169     -34.062  19.868 -27.301  1.00                 C  
ATOM   1318  O   LYS A 169     -34.218  20.986 -27.797  1.00                 O  
ATOM   1319  CB  LYS A 169     -35.077  19.527 -25.040  1.00                 C  
ATOM   1320  CD  LYS A 169     -36.123  19.532 -22.758  1.00                 C  
ATOM   1321  CE  LYS A 169     -37.365  19.202 -21.946  1.00                 C  
ATOM   1322  CG  LYS A 169     -36.318  19.195 -24.228  1.00                 C  
ATOM   1323  NZ  LYS A 169     -37.173  19.486 -20.498  1.00                 N  
ATOM   1324  N   LEU A 170     -32.913  19.201 -27.407  1.00                 N  
ATOM   1325  CA  LEU A 170     -31.824  19.710 -28.240  1.00                 C  
ATOM   1326  C   LEU A 170     -32.246  19.817 -29.696  1.00                 C  
ATOM   1327  O   LEU A 170     -31.920  20.796 -30.376  1.00                 O  
ATOM   1328  CB  LEU A 170     -30.591  18.812 -28.118  1.00                 C  
ATOM   1329  CG  LEU A 170     -29.867  18.834 -26.770  1.00                 C  
ATOM   1330  CD1 LEU A 170     -28.781  17.771 -26.726  1.00                 C  
ATOM   1331  CD2 LEU A 170     -29.274  20.209 -26.501  1.00                 C  
ATOM   1332  N   MET A 171     -32.953  18.796 -30.198  1.00                 N  
ATOM   1333  CA  MET A 171     -33.401  18.799 -31.588  1.00                 C  
ATOM   1334  C   MET A 171     -34.492  19.840 -31.813  1.00                 C  
ATOM   1335  O   MET A 171     -34.476  20.557 -32.820  1.00                 O  
ATOM   1336  CB  MET A 171     -33.908  17.413 -31.991  1.00                 C  
ATOM   1337  SD  MET A 171     -31.537  16.761 -33.267  1.00                 S  
ATOM   1338  CE  MET A 171     -32.455  16.643 -34.800  1.00                 C  
ATOM   1339  CG  MET A 171     -32.821  16.353 -32.069  1.00                 C  
ATOM   1340  N   GLU A 172     -35.437  19.955 -30.872  1.00                 N  
ATOM   1341  CA  GLU A 172     -36.462  20.985 -30.987  1.00                 C  
ATOM   1342  C   GLU A 172     -35.830  22.369 -31.086  1.00                 C  
ATOM   1343  O   GLU A 172     -36.328  23.223 -31.829  1.00                 O  
ATOM   1344  CB  GLU A 172     -37.419  20.924 -29.795  1.00                 C  
ATOM   1345  CD  GLU A 172     -39.217  19.647 -28.563  1.00                 C  
ATOM   1346  CG  GLU A 172     -38.316  19.697 -29.781  1.00                 C  
ATOM   1347  OE1 GLU A 172     -39.224  20.628 -27.789  1.00                 O  
ATOM   1348  OE2 GLU A 172     -39.916  18.628 -28.382  1.00                 O  
ATOM   1349  N   GLY A 173     -34.685  22.583 -30.421  1.00                 N  
ATOM   1350  CA  GLY A 173     -33.964  23.853 -30.500  1.00                 C  
ATOM   1351  C   GLY A 173     -33.427  24.199 -31.886  1.00                 C  
ATOM   1352  O   GLY A 173     -33.075  25.360 -32.122  1.00                 O  
ATOM   1353  N   LEU A 174     -33.369  23.227 -32.801  1.00                 N  
ATOM   1354  CA  LEU A 174     -32.796  23.404 -34.134  1.00                 C  
ATOM   1355  C   LEU A 174     -33.849  23.634 -35.208  1.00                 C  
ATOM   1356  O   LEU A 174     -33.497  23.787 -36.382  1.00                 O  
ATOM   1357  CB  LEU A 174     -31.948  22.190 -34.518  1.00                 C  
ATOM   1358  CG  LEU A 174     -30.736  21.902 -33.630  1.00                 C  
ATOM   1359  CD1 LEU A 174     -30.035  20.626 -34.074  1.00                 C  
ATOM   1360  CD2 LEU A 174     -29.765  23.072 -33.648  1.00                 C  
ATOM   1361  N   GLN A 175     -35.125  23.633 -34.841  1.00                 N  
ATOM   1362  CA  GLN A 175     -36.163  23.862 -35.825  1.00                 C  
ATOM   1363  C   GLN A 175     -36.078  25.295 -36.346  1.00                 C  
ATOM   1364  O   GLN A 175     -35.727  26.210 -35.601  1.00                 O  
ATOM   1365  CB  GLN A 175     -37.542  23.585 -35.223  1.00                 C  
ATOM   1366  CD  GLN A 175     -39.161  21.890 -34.283  1.00                 C  
ATOM   1367  CG  GLN A 175     -37.781  22.128 -34.862  1.00                 C  
ATOM   1368  OE1 GLN A 175     -40.042  21.351 -34.953  1.00                 O  
ATOM   1369  NE2 GLN A 175     -39.354  22.292 -33.032  1.00                 N  
ATOM   1370  N   PRO A 176     -36.417  25.518 -37.631  1.00                 N  
ATOM   1371  CA  PRO A 176     -36.914  24.500 -38.577  1.00                 C  
ATOM   1372  C   PRO A 176     -35.799  23.610 -39.105  1.00                 C  
ATOM   1373  O   PRO A 176     -34.662  24.069 -39.243  1.00                 O  
ATOM   1374  CB  PRO A 176     -37.543  25.319 -39.706  1.00                 C  
ATOM   1375  CD  PRO A 176     -36.418  26.890 -38.293  1.00                 C  
ATOM   1376  CG  PRO A 176     -36.761  26.590 -39.725  1.00                 C  
ATOM   1377  N   PHE A 177     -36.127  22.352 -39.386  1.00                 N  
ATOM   1378  CA  PHE A 177     -35.138  21.388 -39.841  1.00                 C  
ATOM   1379  C   PHE A 177     -34.761  21.650 -41.297  1.00                 C  
ATOM   1380  O   PHE A 177     -35.601  22.015 -42.122  1.00                 O  
ATOM   1381  CB  PHE A 177     -35.665  19.961 -39.677  1.00                 C  
ATOM   1382  CG  PHE A 177     -35.724  19.497 -38.250  1.00                 C  
ATOM   1383  CZ  PHE A 177     -35.827  18.638 -35.608  1.00                 C  
ATOM   1384  CD1 PHE A 177     -36.938  19.378 -37.595  1.00                 C  
ATOM   1385  CE1 PHE A 177     -36.992  18.951 -36.282  1.00                 C  
ATOM   1386  CD2 PHE A 177     -34.567  19.180 -37.562  1.00                 C  
ATOM   1387  CE2 PHE A 177     -34.621  18.753 -36.248  1.00                 C  
ATOM   1388  N   GLU A 178     -33.488  21.440 -41.608  1.00                 N  
ATOM   1389  CA  GLU A 178     -32.962  21.777 -42.919  1.00                 C  
ATOM   1390  C   GLU A 178     -32.784  20.569 -43.829  1.00                 C  
ATOM   1391  O   GLU A 178     -32.632  20.749 -45.040  1.00                 O  
ATOM   1392  CB  GLU A 178     -31.619  22.498 -42.788  1.00                 C  
ATOM   1393  CD  GLU A 178     -30.351  24.516 -41.951  1.00                 C  
ATOM   1394  CG  GLU A 178     -31.705  23.848 -42.094  1.00                 C  
ATOM   1395  OE1 GLU A 178     -29.354  23.951 -42.448  1.00                 O  
ATOM   1396  OE2 GLU A 178     -30.288  25.604 -41.341  1.00                 O  
ATOM   1397  N   ASN A 179     -32.799  19.350 -43.287  1.00                 N  
ATOM   1398  CA  ASN A 179     -32.602  18.170 -44.111  1.00                 C  
ATOM   1399  C   ASN A 179     -33.162  16.951 -43.390  1.00                 C  
ATOM   1400  O   ASN A 179     -33.569  17.013 -42.227  1.00                 O  
ATOM   1401  CB  ASN A 179     -31.120  17.993 -44.448  1.00                 C  
ATOM   1402  CG  ASN A 179     -30.260  17.810 -43.213  1.00                 C  
ATOM   1403  OD1 ASN A 179     -30.491  16.904 -42.412  1.00                 O  
ATOM   1404  ND2 ASN A 179     -29.263  18.673 -43.055  1.00                 N  
ATOM   1405  N   THR A 180     -33.151  15.826 -44.107  1.00                 N  
ATOM   1406  CA  THR A 180     -33.769  14.596 -43.629  1.00                 C  
ATOM   1407  C   THR A 180     -32.932  13.893 -42.563  1.00                 C  
ATOM   1408  O   THR A 180     -33.471  13.068 -41.816  1.00                 O  
ATOM   1409  CB  THR A 180     -34.024  13.607 -44.782  1.00                 C  
ATOM   1410  OG1 THR A 180     -32.777  13.246 -45.389  1.00                 O  
ATOM   1411  CG2 THR A 180     -34.915  14.240 -45.840  1.00                 C  
ATOM   1412  N   GLN A 181     -31.637  14.229 -42.459  1.00                 N  
ATOM   1413  CA  GLN A 181     -30.795  13.698 -41.386  1.00                 C  
ATOM   1414  C   GLN A 181     -31.188  14.279 -40.033  1.00                 C  
ATOM   1415  O   GLN A 181     -31.267  13.552 -39.031  1.00                 O  
ATOM   1416  CB  GLN A 181     -29.320  13.987 -41.670  1.00                 C  
ATOM   1417  CD  GLN A 181     -28.757  11.737 -42.670  1.00                 C  
ATOM   1418  CG  GLN A 181     -28.760  13.240 -42.869  1.00                 C  
ATOM   1419  OE1 GLN A 181     -28.237  11.235 -41.673  1.00                 O  
ATOM   1420  NE2 GLN A 181     -29.339  11.014 -43.619  1.00                 N  
ATOM   1421  N   GLU A 182     -31.398  15.599 -39.980  1.00                 N  
ATOM   1422  CA  GLU A 182     -31.814  16.229 -38.730  1.00                 C  
ATOM   1423  C   GLU A 182     -33.176  15.697 -38.294  1.00                 C  
ATOM   1424  O   GLU A 182     -33.380  15.374 -37.120  1.00                 O  
ATOM   1425  CB  GLU A 182     -31.859  17.750 -38.886  1.00                 C  
ATOM   1426  CD  GLU A 182     -30.578  19.897 -39.249  1.00                 C  
ATOM   1427  CG  GLU A 182     -30.492  18.401 -39.019  1.00                 C  
ATOM   1428  OE1 GLU A 182     -31.496  20.334 -39.975  1.00                 O  
ATOM   1429  OE2 GLU A 182     -29.729  20.632 -38.703  1.00                 O  
ATOM   1430  N   ILE A 183     -34.115  15.592 -39.236  1.00                 N  
ATOM   1431  CA  ILE A 183     -35.429  15.037 -38.927  1.00                 C  
ATOM   1432  C   ILE A 183     -35.291  13.613 -38.401  1.00                 C  
ATOM   1433  O   ILE A 183     -35.926  13.240 -37.406  1.00                 O  
ATOM   1434  CB  ILE A 183     -36.357  15.065 -40.156  1.00                 C  
ATOM   1435  CD1 ILE A 183     -37.386  16.647 -41.869  1.00                 C  
ATOM   1436  CG1 ILE A 183     -36.716  16.507 -40.520  1.00                 C  
ATOM   1437  CG2 ILE A 183     -37.595  14.218 -39.908  1.00                 C  
ATOM   1438  N   TYR A 184     -34.432  12.808 -39.038  1.00                 N  
ATOM   1439  CA  TYR A 184     -34.177  11.455 -38.548  1.00                 C  
ATOM   1440  C   TYR A 184     -33.769  11.471 -37.071  1.00                 C  
ATOM   1441  O   TYR A 184     -34.349  10.749 -36.251  1.00                 O  
ATOM   1442  CB  TYR A 184     -33.091  10.777 -39.386  1.00                 C  
ATOM   1443  CG  TYR A 184     -32.723   9.391 -38.907  1.00                 C  
ATOM   1444  OH  TYR A 184     -31.725   5.573 -37.597  1.00                 O  
ATOM   1445  CZ  TYR A 184     -32.054   6.837 -38.030  1.00                 C  
ATOM   1446  CD1 TYR A 184     -33.521   8.297 -39.216  1.00                 C  
ATOM   1447  CE1 TYR A 184     -33.192   7.027 -38.783  1.00                 C  
ATOM   1448  CD2 TYR A 184     -31.579   9.182 -38.147  1.00                 C  
ATOM   1449  CE2 TYR A 184     -31.235   7.918 -37.705  1.00                 C  
ATOM   1450  N   VAL A 185     -32.793  12.319 -36.710  1.00                 N  
ATOM   1451  CA  VAL A 185     -32.296  12.348 -35.334  1.00                 C  
ATOM   1452  C   VAL A 185     -33.435  12.633 -34.373  1.00                 C  
ATOM   1453  O   VAL A 185     -33.576  11.978 -33.333  1.00                 O  
ATOM   1454  CB  VAL A 185     -31.176  13.391 -35.160  1.00                 C  
ATOM   1455  CG1 VAL A 185     -30.827  13.557 -33.689  1.00                 C  
ATOM   1456  CG2 VAL A 185     -29.947  12.992 -35.962  1.00                 C  
ATOM   1457  N   TYR A 186     -34.258  13.629 -34.713  1.00                 N  
ATOM   1458  CA  TYR A 186     -35.404  13.997 -33.891  1.00                 C  
ATOM   1459  C   TYR A 186     -36.304  12.786 -33.638  1.00                 C  
ATOM   1460  O   TYR A 186     -36.713  12.536 -32.498  1.00                 O  
ATOM   1461  CB  TYR A 186     -36.203  15.119 -34.557  1.00                 C  
ATOM   1462  CG  TYR A 186     -37.446  15.521 -33.796  1.00                 C  
ATOM   1463  OH  TYR A 186     -40.856  16.629 -31.689  1.00                 O  
ATOM   1464  CZ  TYR A 186     -39.728  16.262 -32.388  1.00                 C  
ATOM   1465  CD1 TYR A 186     -37.372  15.895 -32.460  1.00                 C  
ATOM   1466  CE1 TYR A 186     -38.503  16.264 -31.757  1.00                 C  
ATOM   1467  CD2 TYR A 186     -38.689  15.526 -34.416  1.00                 C  
ATOM   1468  CE2 TYR A 186     -39.830  15.891 -33.728  1.00                 C  
ATOM   1469  N   THR A 187     -36.594  11.998 -34.693  1.00                 N  
ATOM   1470  CA  THR A 187     -37.488  10.846 -34.549  1.00                 C  
ATOM   1471  C   THR A 187     -36.944   9.807 -33.581  1.00                 C  
ATOM   1472  O   THR A 187     -37.720   8.996 -33.066  1.00                 O  
ATOM   1473  CB  THR A 187     -37.754  10.165 -35.904  1.00                 C  
ATOM   1474  OG1 THR A 187     -36.514   9.728 -36.474  1.00                 O  
ATOM   1475  CG2 THR A 187     -38.416  11.137 -36.869  1.00                 C  
ATOM   1476  N   LEU A 188     -35.633   9.813 -33.315  1.00                 N  
ATOM   1477  CA  LEU A 188     -35.079   8.842 -32.375  1.00                 C  
ATOM   1478  C   LEU A 188     -35.607   9.037 -30.958  1.00                 C  
ATOM   1479  O   LEU A 188     -35.477   8.129 -30.138  1.00                 O  
ATOM   1480  CB  LEU A 188     -33.551   8.920 -32.362  1.00                 C  
ATOM   1481  CG  LEU A 188     -32.838   8.466 -33.637  1.00                 C  
ATOM   1482  CD1 LEU A 188     -31.345   8.740 -33.545  1.00                 C  
ATOM   1483  CD2 LEU A 188     -33.090   6.988 -33.896  1.00                 C  
ATOM   1484  N   PHE A 189     -36.208  10.186 -30.648  1.00                 N  
ATOM   1485  CA  PHE A 189     -36.688  10.459 -29.295  1.00                 C  
ATOM   1486  C   PHE A 189     -38.203  10.574 -29.217  1.00                 C  
ATOM   1487  O   PHE A 189     -38.729  10.989 -28.177  1.00                 O  
ATOM   1488  CB  PHE A 189     -36.059  11.744 -28.752  1.00                 C  
ATOM   1489  CG  PHE A 189     -34.568  11.668 -28.590  1.00                 C  
ATOM   1490  CZ  PHE A 189     -31.809  11.522 -28.285  1.00                 C  
ATOM   1491  CD1 PHE A 189     -33.726  12.270 -29.509  1.00                 C  
ATOM   1492  CE1 PHE A 189     -32.353  12.199 -29.360  1.00                 C  
ATOM   1493  CD2 PHE A 189     -34.007  10.994 -27.520  1.00                 C  
ATOM   1494  CE2 PHE A 189     -32.635  10.923 -27.371  1.00                 C  
ATOM   1495  N   LEU A 190     -38.914  10.214 -30.288  1.00                 N  
ATOM   1496  CA  LEU A 190     -40.339  10.450 -30.411  1.00                 C  
ATOM   1497  C   LEU A 190     -41.131   9.154 -30.351  1.00                 C  
ATOM   1498  O   LEU A 190     -40.669   8.097 -30.787  1.00                 O  
ATOM   1499  CB  LEU A 190     -40.650  11.186 -31.716  1.00                 C  
ATOM   1500  CG  LEU A 190     -39.969  12.543 -31.908  1.00                 C  
ATOM   1501  CD1 LEU A 190     -40.292  13.117 -33.278  1.00                 C  
ATOM   1502  CD2 LEU A 190     -40.388  13.514 -30.815  1.00                 C  
ATOM   1503  N   SER A 191     -42.362   9.264 -29.859  1.00                 N  
ATOM   1504  CA  SER A 191     -43.281   8.147 -29.930  1.00                 C  
ATOM   1505  C   SER A 191     -43.780   7.970 -31.359  1.00                 C  
ATOM   1506  O   SER A 191     -43.636   8.842 -32.222  1.00                 O  
ATOM   1507  CB  SER A 191     -44.455   8.357 -28.971  1.00                 C  
ATOM   1508  OG  SER A 191     -45.284   9.421 -29.405  1.00                 O  
ATOM   1509  N   SER A 192     -44.388   6.811 -31.591  1.00                 N  
ATOM   1510  CA  SER A 192     -45.017   6.539 -32.876  1.00                 C  
ATOM   1511  C   SER A 192     -46.077   7.591 -33.200  1.00                 C  
ATOM   1512  O   SER A 192     -46.211   8.012 -34.357  1.00                 O  
ATOM   1513  CB  SER A 192     -45.642   5.142 -32.882  1.00                 C  
ATOM   1514  OG  SER A 192     -46.711   5.058 -31.956  1.00                 O  
ATOM   1515  N   LYS A 193     -46.836   8.032 -32.182  1.00                 N  
ATOM   1516  CA  LYS A 193     -47.839   9.076 -32.388  1.00                 C  
ATOM   1517  C   LYS A 193     -47.186  10.385 -32.798  1.00                 C  
ATOM   1518  O   LYS A 193     -47.665  11.073 -33.710  1.00                 O  
ATOM   1519  CB  LYS A 193     -48.671   9.277 -31.120  1.00                 C  
ATOM   1520  CD  LYS A 193     -50.397   8.385 -29.531  1.00                 C  
ATOM   1521  CE  LYS A 193     -51.333   7.230 -29.214  1.00                 C  
ATOM   1522  CG  LYS A 193     -49.618   8.129 -30.811  1.00                 C  
ATOM   1523  NZ  LYS A 193     -52.072   7.448 -27.939  1.00                 N  
ATOM   1524  N   GLU A 194     -46.093  10.749 -32.124  1.00                 N  
ATOM   1525  CA  GLU A 194     -45.417  12.001 -32.435  1.00                 C  
ATOM   1526  C   GLU A 194     -44.748  11.936 -33.804  1.00                 C  
ATOM   1527  O   GLU A 194     -44.783  12.909 -34.564  1.00                 O  
ATOM   1528  CB  GLU A 194     -44.382  12.333 -31.358  1.00                 C  
ATOM   1529  CD  GLU A 194     -43.929  12.966 -28.956  1.00                 C  
ATOM   1530  CG  GLU A 194     -44.983  12.703 -30.012  1.00                 C  
ATOM   1531  OE1 GLU A 194     -43.244  12.005 -28.547  1.00                 O  
ATOM   1532  OE2 GLU A 194     -43.787  14.134 -28.536  1.00                 O  
ATOM   1533  N   ILE A 195     -44.156  10.786 -34.138  1.00                 N  
ATOM   1534  CA  ILE A 195     -43.509  10.607 -35.439  1.00                 C  
ATOM   1535  C   ILE A 195     -44.493  10.894 -36.577  1.00                 C  
ATOM   1536  O   ILE A 195     -44.176  11.622 -37.526  1.00                 O  
ATOM   1537  CB  ILE A 195     -42.926   9.190 -35.589  1.00                 C  
ATOM   1538  CD1 ILE A 195     -41.309   7.551 -34.494  1.00                 C  
ATOM   1539  CG1 ILE A 195     -41.751   8.992 -34.630  1.00                 C  
ATOM   1540  CG2 ILE A 195     -42.529   8.927 -37.034  1.00                 C  
ATOM   1541  N   GLU A 196     -45.697  10.313 -36.513  1.00                 N  
ATOM   1542  CA  GLU A 196     -46.684  10.561 -37.567  1.00                 C  
ATOM   1543  C   GLU A 196     -47.033  12.038 -37.651  1.00                 C  
ATOM   1544  O   GLU A 196     -47.094  12.618 -38.742  1.00                 O  
ATOM   1545  CB  GLU A 196     -47.948   9.734 -37.323  1.00                 C  
ATOM   1546  CD  GLU A 196     -50.239   9.046 -38.132  1.00                 C  
ATOM   1547  CG  GLU A 196     -49.016   9.903 -38.391  1.00                 C  
ATOM   1548  OE1 GLU A 196     -50.261   8.337 -37.104  1.00                 O  
ATOM   1549  OE2 GLU A 196     -51.176   9.083 -38.957  1.00                 O  
ATOM   1550  N   GLN A 197     -47.292  12.651 -36.492  1.00                 N  
ATOM   1551  CA  GLN A 197     -47.627  14.066 -36.441  1.00                 C  
ATOM   1552  C   GLN A 197     -46.494  14.919 -37.013  1.00                 C  
ATOM   1553  O   GLN A 197     -46.739  15.847 -37.787  1.00                 O  
ATOM   1554  CB  GLN A 197     -47.933  14.493 -35.004  1.00                 C  
ATOM   1555  CD  GLN A 197     -49.449  14.280 -32.994  1.00                 C  
ATOM   1556  CG  GLN A 197     -49.236  13.933 -34.455  1.00                 C  
ATOM   1557  OE1 GLN A 197     -48.491  14.452 -32.241  1.00                 O  
ATOM   1558  NE2 GLN A 197     -50.710  14.385 -32.591  1.00                 N  
ATOM   1559  N   VAL A 198     -45.245  14.593 -36.675  1.00                 N  
ATOM   1560  CA  VAL A 198     -44.107  15.364 -37.174  1.00                 C  
ATOM   1561  C   VAL A 198     -43.929  15.156 -38.673  1.00                 C  
ATOM   1562  O   VAL A 198     -43.898  16.117 -39.449  1.00                 O  
ATOM   1563  CB  VAL A 198     -42.808  14.995 -36.434  1.00                 C  
ATOM   1564  CG1 VAL A 198     -41.612  15.669 -37.090  1.00                 C  
ATOM   1565  CG2 VAL A 198     -42.903  15.381 -34.966  1.00                 C  
ATOM   1566  N   LEU A 199     -43.819  13.894 -39.102  1.00                 N  
ATOM   1567  CA  LEU A 199     -43.534  13.603 -40.503  1.00                 C  
ATOM   1568  C   LEU A 199     -44.664  14.030 -41.440  1.00                 C  
ATOM   1569  O   LEU A 199     -44.415  14.244 -42.628  1.00                 O  
ATOM   1570  CB  LEU A 199     -43.260  12.110 -40.695  1.00                 C  
ATOM   1571  CG  LEU A 199     -41.988  11.564 -40.043  1.00                 C  
ATOM   1572  CD1 LEU A 199     -41.912  10.053 -40.195  1.00                 C  
ATOM   1573  CD2 LEU A 199     -40.753  12.219 -40.643  1.00                 C  
ATOM   1574  N   SER A 200     -45.892  14.168 -40.931  1.00                 N  
ATOM   1575  CA  SER A 200     -47.009  14.619 -41.753  1.00                 C  
ATOM   1576  C   SER A 200     -46.941  16.108 -42.061  1.00                 C  
ATOM   1577  O   SER A 200     -47.662  16.572 -42.945  1.00                 O  
ATOM   1578  CB  SER A 200     -48.340  14.304 -41.068  1.00                 C  
ATOM   1579  OG  SER A 200     -48.511  15.088 -39.900  1.00                 O  
ATOM   1580  N   GLY A 201     -46.125  16.876 -41.333  1.00                 N  
ATOM   1581  CA  GLY A 201     -46.012  18.300 -41.601  1.00                 C  
ATOM   1582  C   GLY A 201     -44.718  18.711 -42.285  1.00                 C  
ATOM   1583  O   GLY A 201     -44.479  19.895 -42.527  1.00                 O  
ATOM   1584  N   VAL A 202     -43.859  17.742 -42.586  1.00                 N  
ATOM   1585  CA  VAL A 202     -42.572  18.053 -43.187  1.00                 C  
ATOM   1586  C   VAL A 202     -42.789  18.558 -44.601  1.00                 C  
ATOM   1587  O   VAL A 202     -43.420  17.881 -45.420  1.00                 O  
ATOM   1588  CB  VAL A 202     -41.636  16.830 -43.181  1.00                 C  
ATOM   1589  CG1 VAL A 202     -40.346  17.143 -43.923  1.00                 C  
ATOM   1590  CG2 VAL A 202     -41.342  16.392 -41.755  1.00                 C  
ATOM   1591  N   THR A 203     -42.238  19.740 -44.901  1.00                 N  
ATOM   1592  CA  THR A 203     -42.293  20.279 -46.258  1.00                 C  
ATOM   1593  C   THR A 203     -41.170  19.757 -47.146  1.00                 C  
ATOM   1594  O   THR A 203     -41.369  19.616 -48.357  1.00                 O  
ATOM   1595  CB  THR A 203     -42.238  21.818 -46.257  1.00                 C  
ATOM   1596  OG1 THR A 203     -41.015  22.255 -45.650  1.00                 O  
ATOM   1597  CG2 THR A 203     -43.405  22.392 -45.467  1.00                 C  
ATOM   1598  N   LEU A 204     -40.005  19.459 -46.571  1.00                 N  
ATOM   1599  CA  LEU A 204     -38.921  18.854 -47.333  1.00                 C  
ATOM   1600  C   LEU A 204     -39.339  17.485 -47.868  1.00                 C  
ATOM   1601  O   LEU A 204     -40.064  16.742 -47.200  1.00                 O  
ATOM   1602  CB  LEU A 204     -37.665  18.727 -46.469  1.00                 C  
ATOM   1603  CG  LEU A 204     -37.016  20.038 -46.019  1.00                 C  
ATOM   1604  CD1 LEU A 204     -35.871  19.768 -45.055  1.00                 C  
ATOM   1605  CD2 LEU A 204     -36.522  20.833 -47.218  1.00                 C  
ATOM   1606  N   PRO A 205     -38.858  17.108 -49.049  1.00                 N  
ATOM   1607  CA  PRO A 205     -39.102  15.744 -49.531  1.00                 C  
ATOM   1608  C   PRO A 205     -38.470  14.728 -48.597  1.00                 C  
ATOM   1609  O   PRO A 205     -37.303  14.846 -48.219  1.00                 O  
ATOM   1610  CB  PRO A 205     -38.455  15.720 -50.917  1.00                 C  
ATOM   1611  CD  PRO A 205     -38.205  17.966 -50.130  1.00                 C  
ATOM   1612  CG  PRO A 205     -38.468  17.145 -51.360  1.00                 C  
ATOM   1613  N   LEU A 206     -39.249  13.717 -48.244  1.00                 N  
ATOM   1614  CA  LEU A 206     -38.771  12.631 -47.405  1.00                 C  
ATOM   1615  C   LEU A 206     -37.885  11.686 -48.205  1.00                 C  
ATOM   1616  O   LEU A 206     -38.122  11.422 -49.389  1.00                 O  
ATOM   1617  CB  LEU A 206     -39.948  11.868 -46.794  1.00                 C  
ATOM   1618  CG  LEU A 206     -40.855  12.662 -45.852  1.00                 C  
ATOM   1619  CD1 LEU A 206     -42.040  11.817 -45.408  1.00                 C  
ATOM   1620  CD2 LEU A 206     -40.075  13.156 -44.644  1.00                 C  
ATOM   1621  N   ASP A 207     -36.872  11.154 -47.537  1.00                 N  
ATOM   1622  CA  ASP A 207     -36.062  10.104 -48.121  1.00                 C  
ATOM   1623  C   ASP A 207     -36.677   8.750 -47.771  1.00                 C  
ATOM   1624  O   ASP A 207     -37.641   8.662 -47.005  1.00                 O  
ATOM   1625  CB  ASP A 207     -34.618  10.202 -47.624  1.00                 C  
ATOM   1626  CG  ASP A 207     -34.491   9.912 -46.142  1.00                 C  
ATOM   1627  OD1 ASP A 207     -35.424   9.307 -45.573  1.00                 O  
ATOM   1628  OD2 ASP A 207     -33.459  10.290 -45.548  1.00                 O  
ATOM   1629  N   LEU A 208     -36.112   7.684 -48.359  1.00                 N  
ATOM   1630  CA  LEU A 208     -36.652   6.341 -48.145  1.00                 C  
ATOM   1631  C   LEU A 208     -36.683   5.998 -46.659  1.00                 C  
ATOM   1632  O   LEU A 208     -37.665   5.446 -46.164  1.00                 O  
ATOM   1633  CB  LEU A 208     -35.827   5.304 -48.910  1.00                 C  
ATOM   1634  CG  LEU A 208     -35.934   5.344 -50.436  1.00                 C  
ATOM   1635  CD1 LEU A 208     -34.933   4.390 -51.070  1.00                 C  
ATOM   1636  CD2 LEU A 208     -37.347   5.005 -50.885  1.00                 C  
ATOM   1637  N   GLU A 209     -35.622   6.350 -45.929  1.00                 N  
ATOM   1638  CA  GLU A 209     -35.547   6.059 -44.498  1.00                 C  
ATOM   1639  C   GLU A 209     -36.770   6.594 -43.755  1.00                 C  
ATOM   1640  O   GLU A 209     -37.374   5.892 -42.938  1.00                 O  
ATOM   1641  CB  GLU A 209     -34.271   6.652 -43.897  1.00                 C  
ATOM   1642  CD  GLU A 209     -33.866   4.905 -42.118  1.00                 C  
ATOM   1643  CG  GLU A 209     -34.097   6.374 -42.413  1.00                 C  
ATOM   1644  OE1 GLU A 209     -33.499   4.163 -43.052  1.00                 O  
ATOM   1645  OE2 GLU A 209     -34.053   4.497 -40.953  1.00                 O  
ATOM   1646  N   LEU A 210     -37.154   7.844 -44.040  1.00                 N  
ATOM   1647  CA  LEU A 210     -38.243   8.485 -43.308  1.00                 C  
ATOM   1648  C   LEU A 210     -39.608   8.059 -43.829  1.00                 C  
ATOM   1649  O   LEU A 210     -40.571   8.010 -43.052  1.00                 O  
ATOM   1650  CB  LEU A 210     -38.117  10.008 -43.385  1.00                 C  
ATOM   1651  CG  LEU A 210     -36.910  10.625 -42.674  1.00                 C  
ATOM   1652  CD1 LEU A 210     -36.830  12.118 -42.949  1.00                 C  
ATOM   1653  CD2 LEU A 210     -36.977  10.365 -41.177  1.00                 C  
ATOM   1654  N   LYS A 211     -39.707   7.747 -45.129  1.00                 N  
ATOM   1655  CA  LYS A 211     -40.949   7.198 -45.668  1.00                 C  
ATOM   1656  C   LYS A 211     -41.287   5.885 -44.989  1.00                 C  
ATOM   1657  O   LYS A 211     -42.429   5.659 -44.576  1.00                 O  
ATOM   1658  CB  LYS A 211     -40.836   7.003 -47.181  1.00                 C  
ATOM   1659  CD  LYS A 211     -40.685   8.033 -49.465  1.00                 C  
ATOM   1660  CE  LYS A 211     -40.638   9.331 -50.256  1.00                 C  
ATOM   1661  CG  LYS A 211     -40.818   8.300 -47.974  1.00                 C  
ATOM   1662  NZ  LYS A 211     -40.464   9.086 -51.714  1.00                 N  
ATOM   1663  N   LEU A 212     -40.290   5.005 -44.852  1.00                 N  
ATOM   1664  CA  LEU A 212     -40.526   3.732 -44.178  1.00                 C  
ATOM   1665  C   LEU A 212     -40.925   3.959 -42.732  1.00                 C  
ATOM   1666  O   LEU A 212     -41.844   3.311 -42.221  1.00                 O  
ATOM   1667  CB  LEU A 212     -39.280   2.847 -44.253  1.00                 C  
ATOM   1668  CG  LEU A 212     -38.919   2.301 -45.636  1.00                 C  
ATOM   1669  CD1 LEU A 212     -37.573   1.595 -45.601  1.00                 C  
ATOM   1670  CD2 LEU A 212     -39.999   1.355 -46.140  1.00                 C  
ATOM   1671  N   LEU A 213     -40.247   4.897 -42.067  1.00                 N  
ATOM   1672  CA  LEU A 213     -40.563   5.231 -40.685  1.00                 C  
ATOM   1673  C   LEU A 213     -41.968   5.815 -40.572  1.00                 C  
ATOM   1674  O   LEU A 213     -42.712   5.492 -39.640  1.00                 O  
ATOM   1675  CB  LEU A 213     -39.536   6.216 -40.124  1.00                 C  
ATOM   1676  CG  LEU A 213     -38.124   5.670 -39.902  1.00                 C  
ATOM   1677  CD1 LEU A 213     -37.169   6.790 -39.518  1.00                 C  
ATOM   1678  CD2 LEU A 213     -38.128   4.588 -38.833  1.00                 C  
ATOM   1679  N   TYR A 214     -42.346   6.671 -41.526  1.00                 N  
ATOM   1680  CA  TYR A 214     -43.683   7.245 -41.531  1.00                 C  
ATOM   1681  C   TYR A 214     -44.746   6.160 -41.659  1.00                 C  
ATOM   1682  O   TYR A 214     -45.780   6.204 -40.980  1.00                 O  
ATOM   1683  CB  TYR A 214     -43.827   8.258 -42.668  1.00                 C  
ATOM   1684  CG  TYR A 214     -45.191   8.907 -42.742  1.00                 C  
ATOM   1685  OH  TYR A 214     -48.939  10.697 -42.928  1.00                 O  
ATOM   1686  CZ  TYR A 214     -47.699  10.104 -42.868  1.00                 C  
ATOM   1687  CD1 TYR A 214     -45.732   9.552 -41.637  1.00                 C  
ATOM   1688  CE1 TYR A 214     -46.977  10.148 -41.695  1.00                 C  
ATOM   1689  CD2 TYR A 214     -45.932   8.873 -43.916  1.00                 C  
ATOM   1690  CE2 TYR A 214     -47.179   9.464 -43.992  1.00                 C  
ATOM   1691  N   MET A 215     -44.514   5.182 -42.542  1.00                 N  
ATOM   1692  CA  MET A 215     -45.509   4.137 -42.764  1.00                 C  
ATOM   1693  C   MET A 215     -45.604   3.213 -41.555  1.00                 C  
ATOM   1694  O   MET A 215     -46.701   2.802 -41.165  1.00                 O  
ATOM   1695  CB  MET A 215     -45.169   3.332 -44.020  1.00                 C  
ATOM   1696  SD  MET A 215     -45.172   3.057 -46.777  1.00                 S  
ATOM   1697  CE  MET A 215     -43.402   2.781 -46.786  1.00                 C  
ATOM   1698  CG  MET A 215     -45.346   4.102 -45.318  1.00                 C  
ATOM   1699  N   LYS A 216     -44.459   2.895 -40.939  1.00                 N  
ATOM   1700  CA  LYS A 216     -44.452   2.061 -39.743  1.00                 C  
ATOM   1701  C   LYS A 216     -45.186   2.740 -38.593  1.00                 C  
ATOM   1702  O   LYS A 216     -45.916   2.087 -37.837  1.00                 O  
ATOM   1703  CB  LYS A 216     -43.017   1.732 -39.327  1.00                 C  
ATOM   1704  CD  LYS A 216     -40.880   0.504 -39.803  1.00                 C  
ATOM   1705  CE  LYS A 216     -40.163  -0.447 -40.747  1.00                 C  
ATOM   1706  CG  LYS A 216     -42.304   0.770 -40.264  1.00                 C  
ATOM   1707  NZ  LYS A 216     -38.753  -0.683 -40.332  1.00                 N  
ATOM   1708  N   ALA A 217     -45.003   4.053 -38.459  1.00                 N  
ATOM   1709  CA  ALA A 217     -45.681   4.803 -37.410  1.00                 C  
ATOM   1710  C   ALA A 217     -47.193   4.770 -37.601  1.00                 C  
ATOM   1711  O   ALA A 217     -47.935   4.410 -36.674  1.00                 O  
ATOM   1712  CB  ALA A 217     -45.188   6.242 -37.384  1.00                 C  
ATOM   1713  N   MET A 218     -47.667   5.114 -38.810  1.00                 N  
ATOM   1714  CA  MET A 218     -49.102   5.078 -39.099  1.00                 C  
ATOM   1715  C   MET A 218     -49.700   3.717 -38.799  1.00                 C  
ATOM   1716  O   MET A 218     -50.802   3.614 -38.247  1.00                 O  
ATOM   1717  CB  MET A 218     -49.364   5.448 -40.560  1.00                 C  
ATOM   1718  SD  MET A 218     -49.678   7.362 -42.538  1.00                 S  
ATOM   1719  CE  MET A 218     -48.416   6.584 -43.543  1.00                 C  
ATOM   1720  CG  MET A 218     -49.121   6.913 -40.883  1.00                 C  
ATOM   1721  N   LYS A 219     -48.993   2.655 -39.174  1.00                 N  
ATOM   1722  CA  LYS A 219     -49.494   1.320 -38.891  1.00                 C  
ATOM   1723  C   LYS A 219     -49.617   1.101 -37.391  1.00                 C  
ATOM   1724  O   LYS A 219     -50.649   0.625 -36.908  1.00                 O  
ATOM   1725  CB  LYS A 219     -48.579   0.262 -39.510  1.00                 C  
ATOM   1726  CD  LYS A 219     -48.111  -2.163 -39.958  1.00                 C  
ATOM   1727  CE  LYS A 219     -48.550  -3.595 -39.697  1.00                 C  
ATOM   1728  CG  LYS A 219     -49.037  -1.169 -39.277  1.00                 C  
ATOM   1729  NZ  LYS A 219     -47.652  -4.581 -40.359  1.00                 N  
ATOM   1730  N   GLU A 220     -48.575   1.472 -36.636  1.00                 N  
ATOM   1731  CA  GLU A 220     -48.596   1.313 -35.184  1.00                 C  
ATOM   1732  C   GLU A 220     -49.675   2.176 -34.533  1.00                 C  
ATOM   1733  O   GLU A 220     -50.273   1.774 -33.531  1.00                 O  
ATOM   1734  CB  GLU A 220     -47.230   1.659 -34.587  1.00                 C  
ATOM   1735  CD  GLU A 220     -44.789   1.057 -34.351  1.00                 C  
ATOM   1736  CG  GLU A 220     -46.136   0.658 -34.920  1.00                 C  
ATOM   1737  OE1 GLU A 220     -44.605   2.253 -34.043  1.00                 O  
ATOM   1738  OE2 GLU A 220     -43.917   0.173 -34.214  1.00                 O  
ATOM   1739  N   ASN A 221     -49.934   3.366 -35.080  1.00                 N  
ATOM   1740  CA  ASN A 221     -50.993   4.220 -34.553  1.00                 C  
ATOM   1741  C   ASN A 221     -52.384   3.819 -35.042  1.00                 C  
ATOM   1742  O   ASN A 221     -53.371   4.436 -34.623  1.00                 O  
ATOM   1743  CB  ASN A 221     -50.727   5.684 -34.909  1.00                 C  
ATOM   1744  CG  ASN A 221     -49.555   6.266 -34.143  1.00                 C  
ATOM   1745  OD1 ASN A 221     -49.232   5.813 -33.046  1.00                 O  
ATOM   1746  ND2 ASN A 221     -48.915   7.275 -34.722  1.00                 N  
ATOM   1747  N   ALA A 222     -52.485   2.804 -35.904  1.00                 N  
ATOM   1748  CA  ALA A 222     -53.752   2.405 -36.529  1.00                 C  
ATOM   1749  C   ALA A 222     -54.336   3.545 -37.356  1.00                 C  
ATOM   1750  O   ALA A 222     -55.556   3.729 -37.414  1.00                 O  
ATOM   1751  CB  ALA A 222     -54.749   1.960 -35.470  1.00                 C  
ATOM   1752  N   SER A 223     -53.452   4.331 -37.977  1.00                 N  
ATOM   1753  CA  SER A 223     -53.846   5.434 -38.860  1.00                 C  
ATOM   1754  C   SER A 223     -54.038   4.896 -40.281  1.00                 C  
ATOM   1755  O   SER A 223     -53.292   5.197 -41.219  1.00                 O  
ATOM   1756  CB  SER A 223     -52.796   6.547 -38.829  1.00                 C  
ATOM   1757  OG  SER A 223     -52.737   7.156 -37.551  1.00                 O  
ATOM   1758  N   PHE A 224     -55.068   4.062 -40.423  1.00                 N  
ATOM   1759  CA  PHE A 224     -55.187   3.254 -41.626  1.00                 C  
ATOM   1760  C   PHE A 224     -55.740   4.044 -42.796  1.00                 C  
ATOM   1761  O   PHE A 224     -55.443   3.719 -43.951  1.00                 O  
ATOM   1762  CB  PHE A 224     -56.076   2.036 -41.368  1.00                 C  
ATOM   1763  CG  PHE A 224     -55.439   0.995 -40.492  1.00                 C  
ATOM   1764  CZ  PHE A 224     -54.256  -0.933 -38.877  1.00                 C  
ATOM   1765  CD1 PHE A 224     -55.830   0.846 -39.173  1.00                 C  
ATOM   1766  CE1 PHE A 224     -55.244  -0.112 -38.367  1.00                 C  
ATOM   1767  CD2 PHE A 224     -54.449   0.165 -40.987  1.00                 C  
ATOM   1768  CE2 PHE A 224     -53.863  -0.792 -40.181  1.00                 C  
ATOM   1769  N   GLU A 225     -56.538   5.076 -42.533  1.00                 N  
ATOM   1770  CA  GLU A 225     -56.895   5.985 -43.613  1.00                 C  
ATOM   1771  C   GLU A 225     -55.648   6.669 -44.161  1.00                 C  
ATOM   1772  O   GLU A 225     -55.390   6.641 -45.370  1.00                 O  
ATOM   1773  CB  GLU A 225     -57.907   7.024 -43.126  1.00                 C  
ATOM   1774  CD  GLU A 225     -59.390   8.989 -43.691  1.00                 C  
ATOM   1775  CG  GLU A 225     -58.365   7.996 -44.202  1.00                 C  
ATOM   1776  OE1 GLU A 225     -59.725   8.932 -42.489  1.00                 O  
ATOM   1777  OE2 GLU A 225     -59.858   9.825 -44.493  1.00                 O  
ATOM   1778  N   ALA A 226     -54.831   7.246 -43.270  1.00                 N  
ATOM   1779  CA  ALA A 226     -53.671   8.003 -43.720  1.00                 C  
ATOM   1780  C   ALA A 226     -52.664   7.114 -44.437  1.00                 C  
ATOM   1781  O   ALA A 226     -51.960   7.573 -45.342  1.00                 O  
ATOM   1782  CB  ALA A 226     -53.002   8.697 -42.544  1.00                 C  
ATOM   1783  N   LEU A 227     -52.574   5.852 -44.040  1.00                 N  
ATOM   1784  CA  LEU A 227     -51.571   4.965 -44.609  1.00                 C  
ATOM   1785  C   LEU A 227     -52.018   4.401 -45.944  1.00                 C  
ATOM   1786  O   LEU A 227     -51.191   4.207 -46.838  1.00                 O  
ATOM   1787  CB  LEU A 227     -51.256   3.822 -43.642  1.00                 C  
ATOM   1788  CG  LEU A 227     -50.194   2.820 -44.099  1.00                 C  
ATOM   1789  CD1 LEU A 227     -48.864   3.519 -44.339  1.00                 C  
ATOM   1790  CD2 LEU A 227     -50.029   1.706 -43.077  1.00                 C  
ATOM   1791  N   HIS A 228     -53.319   4.124 -46.077  1.00                 N  
ATOM   1792  CA  HIS A 228     -53.863   3.626 -47.330  1.00                 C  
ATOM   1793  C   HIS A 228     -53.728   4.681 -48.412  1.00                 C  
ATOM   1794  O   HIS A 228     -53.280   4.395 -49.530  1.00                 O  
ATOM   1795  CB  HIS A 228     -55.327   3.218 -47.154  1.00                 C  
ATOM   1796  CG  HIS A 228     -55.951   2.657 -48.394  1.00                 C  
ATOM   1797  ND1 HIS A 228     -55.627   1.415 -48.894  1.00                 N  
ATOM   1798  CE1 HIS A 228     -56.346   1.190 -50.008  1.00                 C  
ATOM   1799  CD2 HIS A 228     -56.942   3.117 -49.356  1.00                 C  
ATOM   1800  NE2 HIS A 228     -57.137   2.207 -50.291  1.00                 N  
ATOM   1801  N   ALA A 229     -54.080   5.920 -48.070  1.00                 N  
ATOM   1802  CA  ALA A 229     -53.851   7.052 -48.959  1.00                 C  
ATOM   1803  C   ALA A 229     -52.373   7.199 -49.293  1.00                 C  
ATOM   1804  O   ALA A 229     -52.005   7.373 -50.460  1.00                 O  
ATOM   1805  CB  ALA A 229     -54.375   8.334 -48.330  1.00                 C  
ATOM   1806  N   TYR A 230     -51.505   7.124 -48.283  1.00                 N  
ATOM   1807  CA  TYR A 230     -50.080   7.347 -48.529  1.00                 C  
ATOM   1808  C   TYR A 230     -49.493   6.235 -49.400  1.00                 C  
ATOM   1809  O   TYR A 230     -48.875   6.510 -50.437  1.00                 O  
ATOM   1810  CB  TYR A 230     -49.316   7.439 -47.207  1.00                 C  
ATOM   1811  CG  TYR A 230     -47.829   7.660 -47.372  1.00                 C  
ATOM   1812  OH  TYR A 230     -43.744   8.284 -47.831  1.00                 O  
ATOM   1813  CZ  TYR A 230     -45.096   8.076 -47.679  1.00                 C  
ATOM   1814  CD1 TYR A 230     -47.327   8.919 -47.677  1.00                 C  
ATOM   1815  CE1 TYR A 230     -45.970   9.130 -47.830  1.00                 C  
ATOM   1816  CD2 TYR A 230     -46.933   6.609 -47.223  1.00                 C  
ATOM   1817  CE2 TYR A 230     -45.573   6.802 -47.373  1.00                 C  
ATOM   1818  N   THR A 231     -49.713   4.970 -49.018  1.00                 N  
ATOM   1819  CA  THR A 231     -49.181   3.857 -49.802  1.00                 C  
ATOM   1820  C   THR A 231     -49.729   3.864 -51.227  1.00                 C  
ATOM   1821  O   THR A 231     -48.977   3.650 -52.186  1.00                 O  
ATOM   1822  CB  THR A 231     -49.499   2.501 -49.145  1.00                 C  
ATOM   1823  OG1 THR A 231     -50.918   2.351 -49.014  1.00                 O  
ATOM   1824  CG2 THR A 231     -48.871   2.419 -47.762  1.00                 C  
ATOM   1825  N   GLU A 232     -51.032   4.121 -51.384  1.00                 N  
ATOM   1826  CA  GLU A 232     -51.617   4.191 -52.722  1.00                 C  
ATOM   1827  C   GLU A 232     -50.900   5.226 -53.588  1.00                 C  
ATOM   1828  O   GLU A 232     -50.638   4.980 -54.773  1.00                 O  
ATOM   1829  CB  GLU A 232     -53.108   4.523 -52.638  1.00                 C  
ATOM   1830  CD  GLU A 232     -55.302   4.813 -53.856  1.00                 C  
ATOM   1831  CG  GLU A 232     -53.813   4.559 -53.985  1.00                 C  
ATOM   1832  OE1 GLU A 232     -55.706   5.506 -52.898  1.00                 O  
ATOM   1833  OE2 GLU A 232     -56.065   4.321 -54.714  1.00                 O  
ATOM   1834  N   LYS A 233     -50.546   6.376 -53.005  1.00                 N  
ATOM   1835  CA  LYS A 233     -49.760   7.367 -53.735  1.00                 C  
ATOM   1836  C   LYS A 233     -48.433   6.776 -54.206  1.00                 C  
ATOM   1837  O   LYS A 233     -48.078   6.881 -55.388  1.00                 O  
ATOM   1838  CB  LYS A 233     -49.507   8.599 -52.863  1.00                 C  
ATOM   1839  CD  LYS A 233     -48.536  10.903 -52.647  1.00                 C  
ATOM   1840  CE  LYS A 233     -47.708  11.983 -53.323  1.00                 C  
ATOM   1841  CG  LYS A 233     -48.708   9.693 -53.551  1.00                 C  
ATOM   1842  NZ  LYS A 233     -47.531  13.176 -52.449  1.00                 N  
ATOM   1843  N   LEU A 234     -47.681   6.156 -53.286  1.00                 N  
ATOM   1844  CA  LEU A 234     -46.382   5.598 -53.649  1.00                 C  
ATOM   1845  C   LEU A 234     -46.517   4.579 -54.764  1.00                 C  
ATOM   1846  O   LEU A 234     -45.723   4.579 -55.710  1.00                 O  
ATOM   1847  CB  LEU A 234     -45.714   4.958 -52.430  1.00                 C  
ATOM   1848  CG  LEU A 234     -45.245   5.915 -51.333  1.00                 C  
ATOM   1849  CD1 LEU A 234     -44.770   5.142 -50.112  1.00                 C  
ATOM   1850  CD2 LEU A 234     -44.138   6.822 -51.849  1.00                 C  
ATOM   1851  N   LEU A 235     -47.536   3.718 -54.677  1.00                 N  
ATOM   1852  CA  LEU A 235     -47.640   2.556 -55.555  1.00                 C  
ATOM   1853  C   LEU A 235     -48.208   2.914 -56.926  1.00                 C  
ATOM   1854  O   LEU A 235     -47.705   2.438 -57.952  1.00                 O  
ATOM   1855  CB  LEU A 235     -48.509   1.474 -54.911  1.00                 C  
ATOM   1856  CG  LEU A 235     -47.938   0.801 -53.661  1.00                 C  
ATOM   1857  CD1 LEU A 235     -48.965  -0.132 -53.037  1.00                 C  
ATOM   1858  CD2 LEU A 235     -46.665   0.039 -53.995  1.00                 C  
ATOM   1859  N   PHE A 236     -49.256   3.738 -56.966  1.00                 N  
ATOM   1860  CA  PHE A 236     -49.985   3.989 -58.204  1.00                 C  
ATOM   1861  C   PHE A 236     -49.594   5.293 -58.892  1.00                 C  
ATOM   1862  O   PHE A 236     -49.966   5.489 -60.054  1.00                 O  
ATOM   1863  CB  PHE A 236     -51.493   4.005 -57.944  1.00                 C  
ATOM   1864  CG  PHE A 236     -52.048   2.677 -57.515  1.00                 C  
ATOM   1865  CZ  PHE A 236     -53.076   0.218 -56.726  1.00                 C  
ATOM   1866  CD1 PHE A 236     -52.387   2.447 -56.193  1.00                 C  
ATOM   1867  CE1 PHE A 236     -52.898   1.226 -55.798  1.00                 C  
ATOM   1868  CD2 PHE A 236     -52.232   1.658 -58.432  1.00                 C  
ATOM   1869  CE2 PHE A 236     -52.743   0.437 -58.037  1.00                 C  
ATOM   1870  N   LYS A 237     -48.853   6.178 -58.220  1.00                 N  
ATOM   1871  CA  LYS A 237     -48.454   7.454 -58.806  1.00                 C  
ATOM   1872  C   LYS A 237     -46.952   7.733 -58.783  1.00                 C  
ATOM   1873  O   LYS A 237     -46.505   8.615 -59.527  1.00                 O  
ATOM   1874  CB  LYS A 237     -49.160   8.613 -58.099  1.00                 C  
ATOM   1875  CD  LYS A 237     -51.303   9.803 -57.562  1.00                 C  
ATOM   1876  CE  LYS A 237     -52.807   9.840 -57.780  1.00                 C  
ATOM   1877  CG  LYS A 237     -50.669   8.622 -58.278  1.00                 C  
ATOM   1878  NZ  LYS A 237     -53.446  10.971 -57.054  1.00                 N  
ATOM   1879  N   GLU A 238     -46.159   7.023 -57.978  1.00                 N  
ATOM   1880  CA  GLU A 238     -44.727   7.290 -57.863  1.00                 C  
ATOM   1881  C   GLU A 238     -43.880   6.066 -58.213  1.00                 C  
ATOM   1882  O   GLU A 238     -42.688   6.017 -57.877  1.00                 O  
ATOM   1883  CB  GLU A 238     -44.382   7.762 -56.449  1.00                 C  
ATOM   1884  CD  GLU A 238     -44.603  10.238 -56.891  1.00                 C  
ATOM   1885  CG  GLU A 238     -45.055   9.063 -56.047  1.00                 C  
ATOM   1886  OE1 GLU A 238     -43.391  10.334 -57.175  1.00                 O  
ATOM   1887  OE2 GLU A 238     -45.461  11.063 -57.270  1.00                 O  
ATOM   1888  N   LYS A 239     -44.485   5.095 -58.899  1.00                 N  
ATOM   1889  CA  LYS A 239     -43.853   3.867 -59.409  1.00                 C  
ATOM   1890  C   LYS A 239     -42.795   3.324 -58.451  1.00                 C  
ATOM   1891  O   LYS A 239     -41.635   3.085 -58.803  1.00                 O  
ATOM   1892  CB  LYS A 239     -43.221   4.119 -60.779  1.00                 C  
ATOM   1893  CD  LYS A 239     -43.530   4.702 -63.201  1.00                 C  
ATOM   1894  CE  LYS A 239     -44.525   5.101 -64.279  1.00                 C  
ATOM   1895  CG  LYS A 239     -44.213   4.535 -61.853  1.00                 C  
ATOM   1896  NZ  LYS A 239     -43.867   5.284 -65.602  1.00                 N  
ATOM   1897  N   PHE A 240     -43.236   3.104 -57.221  1.00                 N  
ATOM   1898  CA  PHE A 240     -42.361   2.518 -56.225  1.00                 C  
ATOM   1899  C   PHE A 240     -42.300   0.995 -56.377  1.00                 C  
ATOM   1900  O   PHE A 240     -41.208   0.425 -56.487  1.00                 O  
ATOM   1901  CB  PHE A 240     -42.829   2.889 -54.816  1.00                 C  
ATOM   1902  CG  PHE A 240     -41.966   2.326 -53.723  1.00                 C  
ATOM   1903  CZ  PHE A 240     -40.374   1.285 -51.696  1.00                 C  
ATOM   1904  CD1 PHE A 240     -40.674   1.905 -53.989  1.00                 C  
ATOM   1905  CE1 PHE A 240     -39.880   1.387 -52.983  1.00                 C  
ATOM   1906  CD2 PHE A 240     -42.445   2.218 -52.430  1.00                 C  
ATOM   1907  CE2 PHE A 240     -41.651   1.700 -51.424  1.00                 C  
ATOM   1908  N   ASP A 241     -43.454   0.330 -56.446  1.00                 N  
ATOM   1909  CA  ASP A 241     -43.551  -1.129 -56.682  1.00                 C  
ATOM   1910  C   ASP A 241     -42.779  -1.914 -55.622  1.00                 C  
ATOM   1911  O   ASP A 241     -41.808  -2.619 -55.905  1.00                 O  
ATOM   1912  CB  ASP A 241     -43.031  -1.482 -58.077  1.00                 C  
ATOM   1913  CG  ASP A 241     -43.434  -2.876 -58.514  1.00                 C  
ATOM   1914  OD1 ASP A 241     -44.458  -3.384 -58.009  1.00                 O  
ATOM   1915  OD2 ASP A 241     -42.727  -3.462 -59.361  1.00                 O  
ATOM   1916  N   ASP A 242     -43.262  -1.791 -54.388  1.00                 N  
ATOM   1917  CA  ASP A 242     -42.563  -2.233 -53.187  1.00                 C  
ATOM   1918  C   ASP A 242     -43.469  -3.184 -52.412  1.00                 C  
ATOM   1919  O   ASP A 242     -44.555  -2.788 -51.968  1.00                 O  
ATOM   1920  CB  ASP A 242     -42.156  -1.032 -52.331  1.00                 C  
ATOM   1921  CG  ASP A 242     -41.342  -1.431 -51.116  1.00                 C  
ATOM   1922  OD1 ASP A 242     -40.173  -1.835 -51.290  1.00                 O  
ATOM   1923  OD2 ASP A 242     -41.874  -1.340 -49.989  1.00                 O  
ATOM   1924  N   PHE A 243     -43.028  -4.437 -52.253  1.00                 N  
ATOM   1925  CA  PHE A 243     -43.913  -5.456 -51.692  1.00                 C  
ATOM   1926  C   PHE A 243     -44.386  -5.081 -50.288  1.00                 C  
ATOM   1927  O   PHE A 243     -45.579  -5.167 -49.987  1.00                 O  
ATOM   1928  CB  PHE A 243     -43.211  -6.815 -51.656  1.00                 C  
ATOM   1929  CG  PHE A 243     -44.036  -7.908 -51.039  1.00                 C  
ATOM   1930  CZ  PHE A 243     -45.559  -9.929 -49.890  1.00                 C  
ATOM   1931  CD1 PHE A 243     -45.035  -8.534 -51.763  1.00                 C  
ATOM   1932  CE1 PHE A 243     -45.794  -9.539 -51.195  1.00                 C  
ATOM   1933  CD2 PHE A 243     -43.813  -8.309 -49.734  1.00                 C  
ATOM   1934  CE2 PHE A 243     -44.572  -9.314 -49.165  1.00                 C  
ATOM   1935  N   ASP A 244     -43.461  -4.666 -49.417  1.00                 N  
ATOM   1936  CA  ASP A 244     -43.844  -4.248 -48.072  1.00                 C  
ATOM   1937  C   ASP A 244     -44.886  -3.133 -48.117  1.00                 C  
ATOM   1938  O   ASP A 244     -45.827  -3.115 -47.315  1.00                 O  
ATOM   1939  CB  ASP A 244     -42.616  -3.787 -47.284  1.00                 C  
ATOM   1940  CG  ASP A 244     -41.709  -4.937 -46.894  1.00                 C  
ATOM   1941  OD1 ASP A 244     -42.153  -6.101 -46.985  1.00                 O  
ATOM   1942  OD2 ASP A 244     -40.554  -4.675 -46.497  1.00                 O  
ATOM   1943  N   THR A 245     -44.752  -2.212 -49.075  1.00                 N  
ATOM   1944  CA  THR A 245     -45.718  -1.129 -49.216  1.00                 C  
ATOM   1945  C   THR A 245     -47.050  -1.631 -49.773  1.00                 C  
ATOM   1946  O   THR A 245     -48.110  -1.094 -49.419  1.00                 O  
ATOM   1947  CB  THR A 245     -45.181  -0.009 -50.127  1.00                 C  
ATOM   1948  OG1 THR A 245     -43.991   0.547 -49.554  1.00                 O  
ATOM   1949  CG2 THR A 245     -46.214   1.098 -50.274  1.00                 C  
ATOM   1950  N   TRP A 246     -47.019  -2.668 -50.620  1.00                 N  
ATOM   1951  CA  TRP A 246     -48.257  -3.268 -51.113  1.00                 C  
ATOM   1952  C   TRP A 246     -49.028  -3.923 -49.978  1.00                 C  
ATOM   1953  O   TRP A 246     -50.258  -3.800 -49.898  1.00                 O  
ATOM   1954  CB  TRP A 246     -47.957  -4.292 -52.210  1.00                 C  
ATOM   1955  CG  TRP A 246     -47.536  -3.674 -53.508  1.00                 C  
ATOM   1956  CD1 TRP A 246     -46.300  -3.738 -54.083  1.00                 C  
ATOM   1957  NE1 TRP A 246     -46.294  -3.050 -55.272  1.00                 N  
ATOM   1958  CD2 TRP A 246     -48.352  -2.897 -54.393  1.00                 C  
ATOM   1959  CE2 TRP A 246     -47.544  -2.525 -55.483  1.00                 C  
ATOM   1960  CH2 TRP A 246     -49.335  -1.362 -56.493  1.00                 C  
ATOM   1961  CZ2 TRP A 246     -48.027  -1.755 -56.541  1.00                 C  
ATOM   1962  CE3 TRP A 246     -49.686  -2.481 -54.370  1.00                 C  
ATOM   1963  CZ3 TRP A 246     -50.160  -1.719 -55.421  1.00                 C  
ATOM   1964  N   LYS A 247     -48.320  -4.622 -49.093  1.00                 N  
ATOM   1965  CA  LYS A 247     -48.985  -5.314 -47.995  1.00                 C  
ATOM   1966  C   LYS A 247     -49.658  -4.325 -47.055  1.00                 C  
ATOM   1967  O   LYS A 247     -50.799  -4.542 -46.628  1.00                 O  
ATOM   1968  CB  LYS A 247     -47.986  -6.178 -47.223  1.00                 C  
ATOM   1969  CD  LYS A 247     -47.574  -7.870 -45.416  1.00                 C  
ATOM   1970  CE  LYS A 247     -48.187  -8.653 -44.266  1.00                 C  
ATOM   1971  CG  LYS A 247     -48.604  -6.978 -46.088  1.00                 C  
ATOM   1972  NZ  LYS A 247     -47.188  -9.531 -43.597  1.00                 N  
ATOM   1973  N   LEU A 248     -48.967  -3.228 -46.729  1.00                 N  
ATOM   1974  CA  LEU A 248     -49.587  -2.177 -45.928  1.00                 C  
ATOM   1975  C   LEU A 248     -50.813  -1.599 -46.630  1.00                 C  
ATOM   1976  O   LEU A 248     -51.808  -1.270 -45.976  1.00                 O  
ATOM   1977  CB  LEU A 248     -48.579  -1.064 -45.632  1.00                 C  
ATOM   1978  CG  LEU A 248     -47.428  -1.426 -44.691  1.00                 C  
ATOM   1979  CD1 LEU A 248     -46.418  -0.290 -44.617  1.00                 C  
ATOM   1980  CD2 LEU A 248     -47.952  -1.760 -43.303  1.00                 C  
ATOM   1981  N   TRP A 249     -50.777  -1.525 -47.965  1.00                 N  
ATOM   1982  CA  TRP A 249     -51.894  -0.956 -48.716  1.00                 C  
ATOM   1983  C   TRP A 249     -53.146  -1.824 -48.629  1.00                 C  
ATOM   1984  O   TRP A 249     -54.258  -1.293 -48.518  1.00                 O  
ATOM   1985  CB  TRP A 249     -51.508  -0.760 -50.184  1.00                 C  
ATOM   1986  CG  TRP A 249     -52.596  -0.149 -51.013  1.00                 C  
ATOM   1987  CD1 TRP A 249     -52.853   1.181 -51.177  1.00                 C  
ATOM   1988  NE1 TRP A 249     -53.931   1.357 -52.011  1.00                 N  
ATOM   1989  CD2 TRP A 249     -53.575  -0.847 -51.793  1.00                 C  
ATOM   1990  CE2 TRP A 249     -54.391   0.123 -52.401  1.00                 C  
ATOM   1991  CH2 TRP A 249     -55.692  -1.541 -53.457  1.00                 C  
ATOM   1992  CZ2 TRP A 249     -55.455  -0.213 -53.237  1.00                 C  
ATOM   1993  CE3 TRP A 249     -53.841  -2.198 -52.035  1.00                 C  
ATOM   1994  CZ3 TRP A 249     -54.896  -2.527 -52.864  1.00                 C  
ATOM   1995  N   ILE A 250     -52.998  -3.155 -48.700  1.00                 N  
ATOM   1996  CA  ILE A 250     -54.177  -4.017 -48.583  1.00                 C  
ATOM   1997  C   ILE A 250     -54.610  -4.139 -47.131  1.00                 C  
ATOM   1998  O   ILE A 250     -55.807  -4.240 -46.835  1.00                 O  
ATOM   1999  CB  ILE A 250     -53.916  -5.414 -49.177  1.00                 C  
ATOM   2000  CD1 ILE A 250     -52.666  -7.596 -48.759  1.00                 C  
ATOM   2001  CG1 ILE A 250     -52.843  -6.145 -48.367  1.00                 C  
ATOM   2002  CG2 ILE A 250     -53.542  -5.306 -50.647  1.00                 C  
ATOM   2003  N   LEU A 251     -53.645  -4.147 -46.211  1.00                 N  
ATOM   2004  CA  LEU A 251     -53.975  -4.145 -44.794  1.00                 C  
ATOM   2005  C   LEU A 251     -54.829  -2.932 -44.450  1.00                 C  
ATOM   2006  O   LEU A 251     -55.968  -3.064 -43.993  1.00                 O  
ATOM   2007  CB  LEU A 251     -52.701  -4.160 -43.947  1.00                 C  
ATOM   2008  CG  LEU A 251     -52.895  -4.136 -42.430  1.00                 C  
ATOM   2009  CD1 LEU A 251     -53.669  -5.361 -41.967  1.00                 C  
ATOM   2010  CD2 LEU A 251     -51.554  -4.057 -41.717  1.00                 C  
ATOM   2011  N   SER A 252     -54.292  -1.734 -44.693  1.00                 N  
ATOM   2012  CA  SER A 252     -55.027  -0.520 -44.373  1.00                 C  
ATOM   2013  C   SER A 252     -56.324  -0.435 -45.168  1.00                 C  
ATOM   2014  O   SER A 252     -57.338   0.056 -44.653  1.00                 O  
ATOM   2015  CB  SER A 252     -54.165   0.715 -44.643  1.00                 C  
ATOM   2016  OG  SER A 252     -53.901   0.860 -46.027  1.00                 O  
ATOM   2017  N   GLY A 253     -56.318  -0.929 -46.406  1.00                 N  
ATOM   2018  CA  GLY A 253     -57.544  -0.942 -47.194  1.00                 C  
ATOM   2019  C   GLY A 253     -58.663  -1.711 -46.517  1.00                 C  
ATOM   2020  O   GLY A 253     -59.800  -1.237 -46.426  1.00                 O  
ATOM   2021  N   LYS A 254     -58.356  -2.913 -46.023  1.00                 N  
ATOM   2022  CA  LYS A 254     -59.366  -3.677 -45.296  1.00                 C  
ATOM   2023  C   LYS A 254     -59.769  -2.960 -44.015  1.00                 C  
ATOM   2024  O   LYS A 254     -60.951  -2.913 -43.664  1.00                 O  
ATOM   2025  CB  LYS A 254     -58.849  -5.081 -44.976  1.00                 C  
ATOM   2026  CD  LYS A 254     -59.308  -7.366 -44.046  1.00                 C  
ATOM   2027  CE  LYS A 254     -60.251  -8.206 -43.199  1.00                 C  
ATOM   2028  CG  LYS A 254     -59.851  -5.961 -44.247  1.00                 C  
ATOM   2029  NZ  LYS A 254     -61.564  -8.414 -43.869  1.00                 N  
ATOM   2030  N   GLU A 255     -58.794  -2.374 -43.317  1.00                 N  
ATOM   2031  CA  GLU A 255     -59.079  -1.746 -42.035  1.00                 C  
ATOM   2032  C   GLU A 255     -60.093  -0.614 -42.177  1.00                 C  
ATOM   2033  O   GLU A 255     -60.925  -0.407 -41.288  1.00                 O  
ATOM   2034  CB  GLU A 255     -57.792  -1.213 -41.401  1.00                 C  
ATOM   2035  CD  GLU A 255     -57.417  -3.150 -39.824  1.00                 C  
ATOM   2036  CG  GLU A 255     -56.835  -2.298 -40.935  1.00                 C  
ATOM   2037  OE1 GLU A 255     -57.910  -2.575 -38.831  1.00                 O  
ATOM   2038  OE2 GLU A 255     -57.380  -4.392 -39.947  1.00                 O  
ATOM   2039  N   ILE A 256     -60.061   0.106 -43.302  1.00                 N  
ATOM   2040  CA  ILE A 256     -60.956   1.240 -43.515  1.00                 C  
ATOM   2041  C   ILE A 256     -62.223   0.809 -44.254  1.00                 C  
ATOM   2042  O   ILE A 256     -63.017   1.655 -44.682  1.00                 O  
ATOM   2043  CB  ILE A 256     -60.257   2.372 -44.290  1.00                 C  
ATOM   2044  CD1 ILE A 256     -59.411   3.018 -46.607  1.00                 C  
ATOM   2045  CG1 ILE A 256     -59.889   1.905 -45.700  1.00                 C  
ATOM   2046  CG2 ILE A 256     -59.043   2.873 -43.523  1.00                 C  
ATOM   2047  N   GLY A 257     -62.421  -0.505 -44.411  1.00                 N  
ATOM   2048  CA  GLY A 257     -63.678  -1.047 -44.901  1.00                 C  
ATOM   2049  C   GLY A 257     -63.754  -1.367 -46.380  1.00                 C  
ATOM   2050  O   GLY A 257     -64.853  -1.637 -46.879  1.00                 O  
ATOM   2051  N   LYS A 258     -62.633  -1.347 -47.097  1.00                 N  
ATOM   2052  CA  LYS A 258     -62.664  -1.638 -48.523  1.00                 C  
ATOM   2053  C   LYS A 258     -62.986  -3.106 -48.754  1.00                 C  
ATOM   2054  O   LYS A 258     -62.561  -3.980 -47.993  1.00                 O  
ATOM   2055  CB  LYS A 258     -61.328  -1.273 -49.174  1.00                 C  
ATOM   2056  CD  LYS A 258     -61.936   1.050 -49.905  1.00                 C  
ATOM   2057  CE  LYS A 258     -61.535   2.516 -49.884  1.00                 C  
ATOM   2058  CG  LYS A 258     -60.977   0.204 -49.084  1.00                 C  
ATOM   2059  NZ  LYS A 258     -62.493   3.365 -50.645  1.00                 N  
ATOM   2060  N   SER A 259     -63.748  -3.377 -49.812  1.00                 N  
ATOM   2061  CA  SER A 259     -64.057  -4.756 -50.161  1.00                 C  
ATOM   2062  C   SER A 259     -62.859  -5.430 -50.828  1.00                 C  
ATOM   2063  O   SER A 259     -61.938  -4.778 -51.326  1.00                 O  
ATOM   2064  CB  SER A 259     -65.277  -4.815 -51.082  1.00                 C  
ATOM   2065  OG  SER A 259     -64.990  -4.244 -52.346  1.00                 O  
ATOM   2066  N   PHE A 260     -62.885  -6.766 -50.825  1.00                 N  
ATOM   2067  CA  PHE A 260     -61.887  -7.527 -51.568  1.00                 C  
ATOM   2068  C   PHE A 260     -61.868  -7.099 -53.030  1.00                 C  
ATOM   2069  O   PHE A 260     -60.806  -6.813 -53.595  1.00                 O  
ATOM   2070  CB  PHE A 260     -62.164  -9.027 -51.455  1.00                 C  
ATOM   2071  CG  PHE A 260     -61.211  -9.881 -52.242  1.00                 C  
ATOM   2072  CZ  PHE A 260     -59.452 -11.460 -53.704  1.00                 C  
ATOM   2073  CD1 PHE A 260     -59.946 -10.161 -51.755  1.00                 C  
ATOM   2074  CE1 PHE A 260     -59.069 -10.946 -52.479  1.00                 C  
ATOM   2075  CD2 PHE A 260     -61.579 -10.404 -53.469  1.00                 C  
ATOM   2076  CE2 PHE A 260     -60.702 -11.189 -54.193  1.00                 C  
ATOM   2077  N   GLU A 261     -63.053  -7.024 -53.646  1.00                 N  
ATOM   2078  CA  GLU A 261     -63.162  -6.654 -55.054  1.00                 C  
ATOM   2079  C   GLU A 261     -62.592  -5.261 -55.313  1.00                 C  
ATOM   2080  O   GLU A 261     -61.951  -5.029 -56.345  1.00                 O  
ATOM   2081  CB  GLU A 261     -64.621  -6.712 -55.512  1.00                 C  
ATOM   2082  CD  GLU A 261     -64.192  -7.409 -57.902  1.00                 C  
ATOM   2083  CG  GLU A 261     -64.823  -6.382 -56.982  1.00                 C  
ATOM   2084  OE1 GLU A 261     -63.926  -8.538 -57.438  1.00                 O  
ATOM   2085  OE2 GLU A 261     -63.963  -7.084 -59.086  1.00                 O  
ATOM   2086  N   GLU A 262     -62.853  -4.312 -54.404  1.00                 N  
ATOM   2087  CA  GLU A 262     -62.320  -2.962 -54.564  1.00                 C  
ATOM   2088  C   GLU A 262     -60.800  -2.980 -54.665  1.00                 C  
ATOM   2089  O   GLU A 262     -60.217  -2.263 -55.486  1.00                 O  
ATOM   2090  CB  GLU A 262     -62.758  -2.071 -53.400  1.00                 C  
ATOM   2091  CD  GLU A 262     -64.651  -0.910 -52.196  1.00                 C  
ATOM   2092  CG  GLU A 262     -64.239  -1.728 -53.404  1.00                 C  
ATOM   2093  OE1 GLU A 262     -64.630  -1.457 -51.073  1.00                 O  
ATOM   2094  OE2 GLU A 262     -64.995   0.277 -52.372  1.00                 O  
ATOM   2095  N   LEU A 263     -60.142  -3.802 -53.843  1.00                 N  
ATOM   2096  CA  LEU A 263     -58.685  -3.878 -53.882  1.00                 C  
ATOM   2097  C   LEU A 263     -58.209  -4.615 -55.130  1.00                 C  
ATOM   2098  O   LEU A 263     -57.368  -4.107 -55.880  1.00                 O  
ATOM   2099  CB  LEU A 263     -58.151  -4.569 -52.626  1.00                 C  
ATOM   2100  CG  LEU A 263     -58.305  -3.801 -51.312  1.00                 C  
ATOM   2101  CD1 LEU A 263     -57.908  -4.673 -50.130  1.00                 C  
ATOM   2102  CD2 LEU A 263     -57.475  -2.527 -51.333  1.00                 C  
ATOM   2103  N   ASP A 264     -58.778  -5.796 -55.384  1.00                 N  
ATOM   2104  CA  ASP A 264     -58.334  -6.658 -56.480  1.00                 C  
ATOM   2105  C   ASP A 264     -58.503  -5.996 -57.847  1.00                 C  
ATOM   2106  O   ASP A 264     -57.704  -6.246 -58.755  1.00                 O  
ATOM   2107  CB  ASP A 264     -59.096  -7.985 -56.461  1.00                 C  
ATOM   2108  CG  ASP A 264     -58.519  -9.002 -57.425  1.00                 C  
ATOM   2109  OD1 ASP A 264     -57.349  -9.400 -57.239  1.00                 O  
ATOM   2110  OD2 ASP A 264     -59.235  -9.402 -58.366  1.00                 O  
ATOM   2111  N   GLN A 265     -59.520  -5.144 -58.015  1.00                 N  
ATOM   2112  CA  GLN A 265     -59.729  -4.486 -59.304  1.00                 C  
ATOM   2113  C   GLN A 265     -58.590  -3.531 -59.646  1.00                 C  
ATOM   2114  O   GLN A 265     -58.358  -3.245 -60.824  1.00                 O  
ATOM   2115  CB  GLN A 265     -61.057  -3.726 -59.309  1.00                 C  
ATOM   2116  CD  GLN A 265     -63.580  -3.834 -59.240  1.00                 C  
ATOM   2117  CG  GLN A 265     -62.284  -4.621 -59.261  1.00                 C  
ATOM   2118  OE1 GLN A 265     -63.570  -2.603 -59.278  1.00                 O  
ATOM   2119  NE2 GLN A 265     -64.701  -4.542 -59.179  1.00                 N  
ATOM   2120  N   LYS A 266     -57.869  -3.027 -58.640  1.00                 N  
ATOM   2121  CA  LYS A 266     -56.679  -2.216 -58.883  1.00                 C  
ATOM   2122  C   LYS A 266     -55.426  -3.053 -59.132  1.00                 C  
ATOM   2123  O   LYS A 266     -54.361  -2.484 -59.392  1.00                 O  
ATOM   2124  CB  LYS A 266     -56.423  -1.273 -57.705  1.00                 C  
ATOM   2125  CD  LYS A 266     -57.170   0.697 -56.342  1.00                 C  
ATOM   2126  CE  LYS A 266     -58.238   1.763 -56.157  1.00                 C  
ATOM   2127  CG  LYS A 266     -57.489  -0.205 -57.523  1.00                 C  
ATOM   2128  NZ  LYS A 266     -57.956   2.633 -54.982  1.00                 N  
ATOM   2129  N   LEU A 267     -55.532  -4.379 -59.080  1.00                 N  
ATOM   2130  CA  LEU A 267     -54.379  -5.262 -59.248  1.00                 C  
ATOM   2131  C   LEU A 267     -54.403  -5.874 -60.650  1.00                 C  
ATOM   2132  O   LEU A 267     -54.664  -7.059 -60.845  1.00                 O  
ATOM   2133  CB  LEU A 267     -54.379  -6.353 -58.175  1.00                 C  
ATOM   2134  CG  LEU A 267     -54.325  -5.876 -56.723  1.00                 C  
ATOM   2135  CD1 LEU A 267     -54.423  -7.054 -55.766  1.00                 C  
ATOM   2136  CD2 LEU A 267     -53.051  -5.087 -56.463  1.00                 C  
ATOM   2137  N   THR A 268     -54.102  -5.026 -61.636  1.00                 N  
ATOM   2138  CA  THR A 268     -54.299  -5.355 -63.048  1.00                 C  
ATOM   2139  C   THR A 268     -53.034  -5.833 -63.753  1.00                 C  
ATOM   2140  O   THR A 268     -53.130  -6.594 -64.721  1.00                 O  
ATOM   2141  CB  THR A 268     -54.852  -4.153 -63.836  1.00                 C  
ATOM   2142  OG1 THR A 268     -53.922  -3.065 -63.769  1.00                 O  
ATOM   2143  CG2 THR A 268     -56.179  -3.696 -63.248  1.00                 C  
ATOM   2144  N   LEU A 269     -51.849  -5.405 -63.291  1.00                 N  
ATOM   2145  CA  LEU A 269     -50.554  -5.704 -63.894  1.00                 C  
ATOM   2146  C   LEU A 269     -50.033  -7.046 -63.398  1.00                 C  
ATOM   2147  O   LEU A 269     -49.988  -7.274 -62.185  1.00                 O  
ATOM   2148  CB  LEU A 269     -49.549  -4.593 -63.583  1.00                 C  
ATOM   2149  CG  LEU A 269     -49.878  -3.206 -64.140  1.00                 C  
ATOM   2150  CD1 LEU A 269     -48.859  -2.181 -63.666  1.00                 C  
ATOM   2151  CD2 LEU A 269     -49.930  -3.236 -65.660  1.00                 C  
ATOM   2152  N   PRO A 270     -49.623  -7.943 -64.291  1.00                 N  
ATOM   2153  CA  PRO A 270     -49.163  -9.268 -63.844  1.00                 C  
ATOM   2154  C   PRO A 270     -47.739  -9.276 -63.299  1.00                 C  
ATOM   2155  O   PRO A 270     -46.976 -10.207 -63.579  1.00                 O  
ATOM   2156  CB  PRO A 270     -49.255 -10.135 -65.101  1.00                 C  
ATOM   2157  CD  PRO A 270     -49.550  -7.885 -65.860  1.00                 C  
ATOM   2158  CG  PRO A 270     -48.930  -9.205 -66.221  1.00                 C  
ATOM   2159  N   THR A 271     -47.377  -8.265 -62.506  1.00                 N  
ATOM   2160  CA  THR A 271     -46.036  -8.207 -61.946  1.00                 C  
ATOM   2161  C   THR A 271     -45.855  -9.282 -60.876  1.00                 C  
ATOM   2162  O   THR A 271     -46.819  -9.863 -60.364  1.00                 O  
ATOM   2163  CB  THR A 271     -45.735  -6.821 -61.346  1.00                 C  
ATOM   2164  OG1 THR A 271     -46.656  -6.547 -60.282  1.00                 O  
ATOM   2165  CG2 THR A 271     -45.879  -5.739 -62.405  1.00                 C  
ATOM   2166  N   ARG A 272     -44.584  -9.566 -60.577  1.00                 N  
ATOM   2167  CA  ARG A 272     -44.251 -10.511 -59.516  1.00                 C  
ATOM   2168  C   ARG A 272     -44.897 -10.102 -58.198  1.00                 C  
ATOM   2169  O   ARG A 272     -45.612 -10.893 -57.571  1.00                 O  
ATOM   2170  CB  ARG A 272     -42.734 -10.616 -59.349  1.00                 C  
ATOM   2171  CD  ARG A 272     -40.779 -11.692 -58.199  1.00                 C  
ATOM   2172  NE  ARG A 272     -40.339 -12.572 -57.119  1.00                 N  
ATOM   2173  CG  ARG A 272     -42.294 -11.591 -58.269  1.00                 C  
ATOM   2174  CZ  ARG A 272     -39.065 -12.820 -56.831  1.00                 C  
ATOM   2175  NH1 ARG A 272     -38.759 -13.635 -55.830  1.00                 N  
ATOM   2176  NH2 ARG A 272     -38.101 -12.254 -57.544  1.00                 N  
ATOM   2177  N   ASN A 273     -44.663  -8.860 -57.771  1.00                 N  
ATOM   2178  CA  ASN A 273     -45.144  -8.427 -56.462  1.00                 C  
ATOM   2179  C   ASN A 273     -46.665  -8.479 -56.373  1.00                 C  
ATOM   2180  O   ASN A 273     -47.219  -8.816 -55.321  1.00                 O  
ATOM   2181  CB  ASN A 273     -44.643  -7.016 -56.147  1.00                 C  
ATOM   2182  CG  ASN A 273     -43.165  -6.985 -55.809  1.00                 C  
ATOM   2183  OD1 ASN A 273     -42.577  -8.008 -55.458  1.00                 O  
ATOM   2184  ND2 ASN A 273     -42.560  -5.808 -55.915  1.00                 N  
ATOM   2185  N   ILE A 274     -47.355  -8.143 -57.464  1.00                 N  
ATOM   2186  CA  ILE A 274     -48.813  -8.177 -57.446  1.00                 C  
ATOM   2187  C   ILE A 274     -49.309  -9.620 -57.472  1.00                 C  
ATOM   2188  O   ILE A 274     -50.341  -9.945 -56.872  1.00                 O  
ATOM   2189  CB  ILE A 274     -49.411  -7.385 -58.624  1.00                 C  
ATOM   2190  CD1 ILE A 274     -49.436  -5.072 -59.695  1.00                 C  
ATOM   2191  CG1 ILE A 274     -49.126  -5.891 -58.461  1.00                 C  
ATOM   2192  CG2 ILE A 274     -50.899  -7.668 -58.755  1.00                 C  
ATOM   2193  N   SER A 275     -48.569 -10.512 -58.135  1.00                 N  
ATOM   2194  CA  SER A 275     -48.965 -11.914 -58.174  1.00                 C  
ATOM   2195  C   SER A 275     -48.876 -12.541 -56.794  1.00                 C  
ATOM   2196  O   SER A 275     -49.773 -13.281 -56.382  1.00                 O  
ATOM   2197  CB  SER A 275     -48.093 -12.690 -59.164  1.00                 C  
ATOM   2198  OG  SER A 275     -48.317 -12.252 -60.493  1.00                 O  
ATOM   2199  N   LEU A 276     -47.812 -12.225 -56.053  1.00                 N  
ATOM   2200  CA  LEU A 276     -47.706 -12.684 -54.673  1.00                 C  
ATOM   2201  C   LEU A 276     -48.719 -11.977 -53.787  1.00                 C  
ATOM   2202  O   LEU A 276     -49.262 -12.580 -52.853  1.00                 O  
ATOM   2203  CB  LEU A 276     -46.290 -12.458 -54.140  1.00                 C  
ATOM   2204  CG  LEU A 276     -45.186 -13.315 -54.764  1.00                 C  
ATOM   2205  CD1 LEU A 276     -43.817 -12.869 -54.273  1.00                 C  
ATOM   2206  CD2 LEU A 276     -45.407 -14.787 -54.450  1.00                 C  
ATOM   2207  N   LEU A 277     -48.983 -10.699 -54.066  1.00                 N  
ATOM   2208  CA  LEU A 277     -49.908  -9.941 -53.229  1.00                 C  
ATOM   2209  C   LEU A 277     -51.297 -10.553 -53.255  1.00                 C  
ATOM   2210  O   LEU A 277     -51.998 -10.554 -52.238  1.00                 O  
ATOM   2211  CB  LEU A 277     -49.969  -8.481 -53.684  1.00                 C  
ATOM   2212  CG  LEU A 277     -50.891  -7.560 -52.883  1.00                 C  
ATOM   2213  CD1 LEU A 277     -50.455  -7.497 -51.427  1.00                 C  
ATOM   2214  CD2 LEU A 277     -50.915  -6.165 -53.488  1.00                 C  
ATOM   2215  N   LYS A 278     -51.704 -11.087 -54.417  1.00                 N  
ATOM   2216  CA  LYS A 278     -53.017 -11.715 -54.550  1.00                 C  
ATOM   2217  C   LYS A 278     -53.165 -12.887 -53.591  1.00                 C  
ATOM   2218  O   LYS A 278     -54.259 -13.124 -53.061  1.00                 O  
ATOM   2219  CB  LYS A 278     -53.244 -12.183 -55.989  1.00                 C  
ATOM   2220  CD  LYS A 278     -53.693 -11.588 -58.386  1.00                 C  
ATOM   2221  CE  LYS A 278     -53.865 -10.457 -59.386  1.00                 C  
ATOM   2222  CG  LYS A 278     -53.457 -11.052 -56.983  1.00                 C  
ATOM   2223  NZ  LYS A 278     -55.096  -9.662 -59.121  1.00                 N  
ATOM   2224  N   ILE A 279     -52.065 -13.603 -53.336  1.00                 N  
ATOM   2225  CA  ILE A 279     -52.044 -14.608 -52.278  1.00                 C  
ATOM   2226  C   ILE A 279     -52.218 -13.946 -50.923  1.00                 C  
ATOM   2227  O   ILE A 279     -53.008 -14.398 -50.085  1.00                 O  
ATOM   2228  CB  ILE A 279     -50.744 -15.432 -52.308  1.00                 C  
ATOM   2229  CD1 ILE A 279     -49.329 -16.913 -53.827  1.00                 C  
ATOM   2230  CG1 ILE A 279     -50.683 -16.287 -53.576  1.00                 C  
ATOM   2231  CG2 ILE A 279     -50.619 -16.277 -51.050  1.00                 C  
ATOM   2232  N   GLU A 280     -51.459 -12.877 -50.682  1.00                 N  
ATOM   2233  CA  GLU A 280     -51.563 -12.150 -49.421  1.00                 C  
ATOM   2234  C   GLU A 280     -52.956 -11.550 -49.243  1.00                 C  
ATOM   2235  O   GLU A 280     -53.432 -11.398 -48.112  1.00                 O  
ATOM   2236  CB  GLU A 280     -50.504 -11.048 -49.349  1.00                 C  
ATOM   2237  CD  GLU A 280     -50.110 -11.150 -46.856  1.00                 C  
ATOM   2238  CG  GLU A 280     -50.495 -10.280 -48.037  1.00                 C  
ATOM   2239  OE1 GLU A 280     -49.478 -12.204 -47.076  1.00                 O  
ATOM   2240  OE2 GLU A 280     -50.440 -10.776 -45.711  1.00                 O  
ATOM   2241  N   LEU A 281     -53.634 -11.230 -50.348  1.00                 N  
ATOM   2242  CA  LEU A 281     -54.955 -10.624 -50.250  1.00                 C  
ATOM   2243  C   LEU A 281     -56.016 -11.678 -49.967  1.00                 C  
ATOM   2244  O   LEU A 281     -56.976 -11.405 -49.243  1.00                 O  
ATOM   2245  CB  LEU A 281     -55.293  -9.866 -51.535  1.00                 C  
ATOM   2246  CG  LEU A 281     -56.640  -9.139 -51.559  1.00                 C  
ATOM   2247  CD1 LEU A 281     -56.710  -8.101 -50.450  1.00                 C  
ATOM   2248  CD2 LEU A 281     -56.873  -8.484 -52.912  1.00                 C  
ATOM   2249  N   ASP A 282     -55.847 -12.890 -50.515  1.00                 N  
ATOM   2250  CA  ASP A 282     -56.724 -14.004 -50.157  1.00                 C  
ATOM   2251  C   ASP A 282     -56.641 -14.312 -48.666  1.00                 C  
ATOM   2252  O   ASP A 282     -57.666 -14.479 -47.995  1.00                 O  
ATOM   2253  CB  ASP A 282     -56.368 -15.250 -50.971  1.00                 C  
ATOM   2254  CG  ASP A 282     -56.766 -15.126 -52.429  1.00                 C  
ATOM   2255  OD1 ASP A 282     -57.548 -14.209 -52.755  1.00                 O  
ATOM   2256  OD2 ASP A 282     -56.295 -15.947 -53.244  1.00                 O  
ATOM   2257  N   ILE A 283     -55.421 -14.400 -48.135  1.00                 N  
ATOM   2258  CA  ILE A 283     -55.232 -14.653 -46.710  1.00                 C  
ATOM   2259  C   ILE A 283     -55.911 -13.566 -45.883  1.00                 C  
ATOM   2260  O   ILE A 283     -56.618 -13.851 -44.909  1.00                 O  
ATOM   2261  CB  ILE A 283     -53.738 -14.745 -46.346  1.00                 C  
ATOM   2262  CD1 ILE A 283     -51.602 -16.015 -46.914  1.00                 C  
ATOM   2263  CG1 ILE A 283     -53.114 -15.996 -46.967  1.00                 C  
ATOM   2264  CG2 ILE A 283     -53.555 -14.709 -44.837  1.00                 C  
ATOM   2265  N   LEU A 284     -55.713 -12.305 -46.276  1.00                 N  
ATOM   2266  CA  LEU A 284     -56.234 -11.167 -45.524  1.00                 C  
ATOM   2267  C   LEU A 284     -57.758 -11.166 -45.456  1.00                 C  
ATOM   2268  O   LEU A 284     -58.335 -10.649 -44.492  1.00                 O  
ATOM   2269  CB  LEU A 284     -55.751  -9.852 -46.139  1.00                 C  
ATOM   2270  CG  LEU A 284     -56.183  -8.570 -45.424  1.00                 C  
ATOM   2271  CD1 LEU A 284     -55.662  -8.551 -43.995  1.00                 C  
ATOM   2272  CD2 LEU A 284     -55.698  -7.343 -46.180  1.00                 C  
ATOM   2273  N   TYR A 285     -58.424 -11.726 -46.466  1.00                 N  
ATOM   2274  CA  TYR A 285     -59.879 -11.762 -46.521  1.00                 C  
ATOM   2275  C   TYR A 285     -60.415 -13.166 -46.293  1.00                 C  
ATOM   2276  O   TYR A 285     -61.547 -13.468 -46.687  1.00                 O  
ATOM   2277  CB  TYR A 285     -60.378 -11.230 -47.866  1.00                 C  
ATOM   2278  CG  TYR A 285     -60.032  -9.779 -48.117  1.00                 C  
ATOM   2279  OH  TYR A 285     -59.068  -5.794 -48.811  1.00                 O  
ATOM   2280  CZ  TYR A 285     -59.389  -7.113 -48.581  1.00                 C  
ATOM   2281  CD1 TYR A 285     -58.783  -9.420 -48.606  1.00                 C  
ATOM   2282  CE1 TYR A 285     -58.459  -8.096 -48.838  1.00                 C  
ATOM   2283  CD2 TYR A 285     -60.957  -8.774 -47.864  1.00                 C  
ATOM   2284  CE2 TYR A 285     -60.650  -7.446 -48.090  1.00                 C  
ATOM   2285  N   SER A 286     -59.611 -14.030 -45.669  1.00                 N  
ATOM   2286  CA  SER A 286     -60.033 -15.379 -45.282  1.00                 C  
ATOM   2287  C   SER A 286     -60.636 -16.153 -46.460  1.00                 C  
ATOM   2288  O   SER A 286     -61.638 -16.858 -46.326  1.00                 O  
ATOM   2289  CB  SER A 286     -61.046 -15.316 -44.137  1.00                 C  
ATOM   2290  OG  SER A 286     -60.478 -14.717 -42.986  1.00                 O  
ATOM   2291  N   ARG A 287     -59.997 -16.033 -47.622  1.00                 N  
ATOM   2292  CA  ARG A 287     -60.386 -16.712 -48.848  1.00                 C  
ATOM   2293  C   ARG A 287     -59.404 -17.841 -49.171  1.00                 C  
ATOM   2294  O   ARG A 287     -58.365 -18.008 -48.524  1.00                 O  
ATOM   2295  CB  ARG A 287     -60.459 -15.720 -50.010  1.00                 C  
ATOM   2296  CD  ARG A 287     -61.536 -13.695 -51.029  1.00                 C  
ATOM   2297  NE  ARG A 287     -62.513 -12.622 -50.857  1.00                 N  
ATOM   2298  CG  ARG A 287     -61.540 -14.662 -49.857  1.00                 C  
ATOM   2299  CZ  ARG A 287     -63.778 -12.692 -51.260  1.00                 C  
ATOM   2300  NH1 ARG A 287     -64.595 -11.667 -51.061  1.00                 N  
ATOM   2301  NH2 ARG A 287     -64.223 -13.787 -51.862  1.00                 N  
ATOM   2302  N   ASN A 288     -59.738 -18.606 -50.213  1.00                 N  
ATOM   2303  CA  ASN A 288     -58.953 -19.767 -50.599  1.00                 C  
ATOM   2304  C   ASN A 288     -57.703 -19.366 -51.379  1.00                 C  
ATOM   2305  O   ASN A 288     -57.773 -18.610 -52.352  1.00                 O  
ATOM   2306  CB  ASN A 288     -59.803 -20.740 -51.419  1.00                 C  
ATOM   2307  CG  ASN A 288     -59.075 -22.034 -51.726  1.00                 C  
ATOM   2308  OD1 ASN A 288     -57.920 -22.021 -52.154  1.00                 O  
ATOM   2309  ND2 ASN A 288     -59.748 -23.157 -51.507  1.00                 N  
ATOM   2310  N   ILE A 289     -56.563 -19.925 -50.965  1.00                 N  
ATOM   2311  CA  ILE A 289     -55.254 -19.607 -51.531  1.00                 C  
ATOM   2312  C   ILE A 289     -55.058 -20.152 -52.950  1.00                 C  
ATOM   2313  O   ILE A 289     -54.264 -19.597 -53.719  1.00                 O  
ATOM   2314  CB  ILE A 289     -54.112 -20.131 -50.641  1.00                 C  
ATOM   2315  CD1 ILE A 289     -51.692 -19.668 -49.987  1.00                 C  
ATOM   2316  CG1 ILE A 289     -52.798 -19.431 -50.992  1.00                 C  
ATOM   2317  CG2 ILE A 289     -53.997 -21.644 -50.758  1.00                 C  
ATOM   2318  N   GLU A 290     -55.810 -21.189 -53.332  1.00                 N  
ATOM   2319  CA  GLU A 290     -55.396 -22.102 -54.400  1.00                 C  
ATOM   2320  C   GLU A 290     -55.170 -21.398 -55.735  1.00                 C  
ATOM   2321  O   GLU A 290     -54.110 -21.545 -56.354  1.00                 O  
ATOM   2322  CB  GLU A 290     -56.434 -23.210 -54.590  1.00                 C  
ATOM   2323  CD  GLU A 290     -57.086 -25.345 -55.772  1.00                 C  
ATOM   2324  CG  GLU A 290     -56.060 -24.237 -55.647  1.00                 C  
ATOM   2325  OE1 GLU A 290     -58.099 -25.302 -55.042  1.00                 O  
ATOM   2326  OE2 GLU A 290     -56.878 -26.257 -56.599  1.00                 O  
ATOM   2327  N   THR A 291     -56.184 -20.682 -56.228  1.00                 N  
ATOM   2328  CA  THR A 291     -56.114 -20.152 -57.588  1.00                 C  
ATOM   2329  C   THR A 291     -54.991 -19.130 -57.731  1.00                 C  
ATOM   2330  O   THR A 291     -54.328 -19.070 -58.773  1.00                 O  
ATOM   2331  CB  THR A 291     -57.445 -19.504 -58.010  1.00                 C  
ATOM   2332  OG1 THR A 291     -58.485 -20.490 -58.000  1.00                 O  
ATOM   2333  CG2 THR A 291     -57.336 -18.928 -59.414  1.00                 C  
ATOM   2334  N   SER A 292     -54.754 -18.320 -56.695  1.00                 N  
ATOM   2335  CA  SER A 292     -53.689 -17.331 -56.793  1.00                 C  
ATOM   2336  C   SER A 292     -52.307 -17.962 -56.638  1.00                 C  
ATOM   2337  O   SER A 292     -51.329 -17.422 -57.164  1.00                 O  
ATOM   2338  CB  SER A 292     -53.875 -16.237 -55.740  1.00                 C  
ATOM   2339  OG  SER A 292     -53.717 -16.757 -54.431  1.00                 O  
ATOM   2340  N   VAL A 293     -52.206 -19.108 -55.958  1.00                 N  
ATOM   2341  CA  VAL A 293     -50.950 -19.854 -55.976  1.00                 C  
ATOM   2342  C   VAL A 293     -50.692 -20.415 -57.366  1.00                 C  
ATOM   2343  O   VAL A 293     -49.576 -20.326 -57.892  1.00                 O  
ATOM   2344  CB  VAL A 293     -50.953 -20.989 -54.935  1.00                 C  
ATOM   2345  CG1 VAL A 293     -49.718 -21.863 -55.096  1.00                 C  
ATOM   2346  CG2 VAL A 293     -51.026 -20.419 -53.526  1.00                 C  
ATOM   2347  N   GLU A 294     -51.719 -21.010 -57.979  1.00                 N  
ATOM   2348  CA  GLU A 294     -51.574 -21.555 -59.326  1.00                 C  
ATOM   2349  C   GLU A 294     -51.222 -20.463 -60.333  1.00                 C  
ATOM   2350  O   GLU A 294     -50.410 -20.684 -61.236  1.00                 O  
ATOM   2351  CB  GLU A 294     -52.857 -22.268 -59.757  1.00                 C  
ATOM   2352  CD  GLU A 294     -51.784 -24.046 -61.194  1.00                 C  
ATOM   2353  CG  GLU A 294     -52.781 -22.905 -61.134  1.00                 C  
ATOM   2354  OE1 GLU A 294     -51.430 -24.582 -60.123  1.00                 O  
ATOM   2355  OE2 GLU A 294     -51.358 -24.404 -62.312  1.00                 O  
ATOM   2356  N   ASN A 295     -51.807 -19.267 -60.180  1.00                 N  
ATOM   2357  CA  ASN A 295     -51.545 -18.184 -61.127  1.00                 C  
ATOM   2358  C   ASN A 295     -50.118 -17.661 -60.981  1.00                 C  
ATOM   2359  O   ASN A 295     -49.470 -17.329 -61.979  1.00                 O  
ATOM   2360  CB  ASN A 295     -52.557 -17.052 -60.939  1.00                 C  
ATOM   2361  CG  ASN A 295     -53.935 -17.411 -61.458  1.00                 C  
ATOM   2362  OD1 ASN A 295     -54.084 -18.315 -62.280  1.00                 O  
ATOM   2363  ND2 ASN A 295     -54.950 -16.701 -60.977  1.00                 N  
ATOM   2364  N   TYR A 296     -49.606 -17.585 -59.750  1.00                 N  
ATOM   2365  CA  TYR A 296     -48.209 -17.195 -59.579  1.00                 C  
ATOM   2366  C   TYR A 296     -47.284 -18.224 -60.213  1.00                 C  
ATOM   2367  O   TYR A 296     -46.331 -17.865 -60.913  1.00                 O  
ATOM   2368  CB  TYR A 296     -47.878 -17.025 -58.095  1.00                 C  
ATOM   2369  CG  TYR A 296     -46.447 -16.615 -57.830  1.00                 C  
ATOM   2370  OH  TYR A 296     -42.515 -15.474 -57.104  1.00                 O  
ATOM   2371  CZ  TYR A 296     -43.816 -15.853 -57.343  1.00                 C  
ATOM   2372  CD1 TYR A 296     -46.041 -15.298 -58.000  1.00                 C  
ATOM   2373  CE1 TYR A 296     -44.735 -14.915 -57.760  1.00                 C  
ATOM   2374  CD2 TYR A 296     -45.507 -17.548 -57.409  1.00                 C  
ATOM   2375  CE2 TYR A 296     -44.197 -17.182 -57.164  1.00                 C  
ATOM   2376  N   TYR A 297     -47.569 -19.511 -59.990  1.00                 N  
ATOM   2377  CA  TYR A 297     -46.721 -20.580 -60.504  1.00                 C  
ATOM   2378  C   TYR A 297     -46.699 -20.588 -62.031  1.00                 C  
ATOM   2379  O   TYR A 297     -45.652 -20.833 -62.642  1.00                 O  
ATOM   2380  CB  TYR A 297     -47.195 -21.938 -59.982  1.00                 C  
ATOM   2381  CG  TYR A 297     -46.364 -23.104 -60.466  1.00                 C  
ATOM   2382  OH  TYR A 297     -44.068 -26.312 -61.782  1.00                 O  
ATOM   2383  CZ  TYR A 297     -44.829 -25.251 -61.348  1.00                 C  
ATOM   2384  CD1 TYR A 297     -45.373 -23.654 -59.662  1.00                 C  
ATOM   2385  CE1 TYR A 297     -44.608 -24.720 -60.096  1.00                 C  
ATOM   2386  CD2 TYR A 297     -46.572 -23.652 -61.725  1.00                 C  
ATOM   2387  CE2 TYR A 297     -45.816 -24.719 -62.176  1.00                 C  
ATOM   2388  N   GLN A 298     -47.848 -20.338 -62.665  1.00                 N  
ATOM   2389  CA  GLN A 298     -47.904 -20.368 -64.124  1.00                 C  
ATOM   2390  C   GLN A 298     -47.086 -19.244 -64.729  1.00                 C  
ATOM   2391  O   GLN A 298     -46.518 -19.398 -65.815  1.00                 O  
ATOM   2392  CB  GLN A 298     -49.353 -20.279 -64.607  1.00                 C  
ATOM   2393  CD  GLN A 298     -51.628 -21.368 -64.748  1.00                 C  
ATOM   2394  CG  GLN A 298     -50.188 -21.510 -64.294  1.00                 C  
ATOM   2395  OE1 GLN A 298     -51.996 -20.373 -65.373  1.00                 O  
ATOM   2396  NE2 GLN A 298     -52.447 -22.365 -64.434  1.00                 N  
ATOM   2397  N   LYS A 299     -47.020 -18.111 -64.039  1.00                 N  
ATOM   2398  CA  LYS A 299     -46.259 -16.976 -64.526  1.00                 C  
ATOM   2399  C   LYS A 299     -44.778 -17.082 -64.191  1.00                 C  
ATOM   2400  O   LYS A 299     -43.950 -16.550 -64.937  1.00                 O  
ATOM   2401  CB  LYS A 299     -46.816 -15.672 -63.953  1.00                 C  
ATOM   2402  CD  LYS A 299     -48.676 -13.988 -63.884  1.00                 C  
ATOM   2403  CE  LYS A 299     -50.040 -13.601 -64.433  1.00                 C  
ATOM   2404  CG  LYS A 299     -48.188 -15.294 -64.489  1.00                 C  
ATOM   2405  NZ  LYS A 299     -50.551 -12.345 -63.817  1.00                 N  
ATOM   2406  N   PHE A 300     -44.416 -17.771 -63.098  1.00                 N  
ATOM   2407  CA  PHE A 300     -43.049 -17.696 -62.589  1.00                 C  
ATOM   2408  C   PHE A 300     -42.346 -19.045 -62.397  1.00                 C  
ATOM   2409  O   PHE A 300     -41.254 -19.075 -61.822  1.00                 O  
ATOM   2410  CB  PHE A 300     -43.016 -16.957 -61.250  1.00                 C  
ATOM   2411  CG  PHE A 300     -43.464 -15.526 -61.335  1.00                 C  
ATOM   2412  CZ  PHE A 300     -44.288 -12.876 -61.496  1.00                 C  
ATOM   2413  CD1 PHE A 300     -44.774 -15.178 -61.054  1.00                 C  
ATOM   2414  CE1 PHE A 300     -45.187 -13.862 -61.133  1.00                 C  
ATOM   2415  CD2 PHE A 300     -42.577 -14.528 -61.697  1.00                 C  
ATOM   2416  CE2 PHE A 300     -42.989 -13.212 -61.776  1.00                 C  
ATOM   2417  N   ASN A 301     -42.895 -20.153 -62.920  1.00                 N  
ATOM   2418  CA  ASN A 301     -42.211 -21.438 -62.746  1.00                 C  
ATOM   2419  C   ASN A 301     -40.903 -21.526 -63.537  1.00                 C  
ATOM   2420  O   ASN A 301     -40.033 -22.317 -63.169  1.00                 O  
ATOM   2421  CB  ASN A 301     -43.132 -22.593 -63.143  1.00                 C  
ATOM   2422  CG  ASN A 301     -43.525 -22.550 -64.606  1.00                 C  
ATOM   2423  OD1 ASN A 301     -44.189 -21.614 -65.053  1.00                 O  
ATOM   2424  ND2 ASN A 301     -43.114 -23.564 -65.358  1.00                 N  
ATOM   2425  N   THR A 302     -40.750 -20.747 -64.614  1.00                 N  
ATOM   2426  CA  THR A 302     -39.491 -20.673 -65.348  1.00                 C  
ATOM   2427  C   THR A 302     -38.465 -19.783 -64.659  1.00                 C  
ATOM   2428  O   THR A 302     -37.379 -19.575 -65.216  1.00                 O  
ATOM   2429  CB  THR A 302     -39.704 -20.157 -66.783  1.00                 C  
ATOM   2430  OG1 THR A 302     -40.276 -18.843 -66.741  1.00                 O  
ATOM   2431  CG2 THR A 302     -40.648 -21.074 -67.545  1.00                 C  
ATOM   2432  N   LYS A 303     -38.777 -19.272 -63.466  1.00                 N  
ATOM   2433  CA  LYS A 303     -37.891 -18.386 -62.719  1.00                 C  
ATOM   2434  C   LYS A 303     -37.405 -19.078 -61.453  1.00                 C  
ATOM   2435  O   LYS A 303     -38.180 -19.725 -60.740  1.00                 O  
ATOM   2436  CB  LYS A 303     -38.606 -17.077 -62.377  1.00                 C  
ATOM   2437  CD  LYS A 303     -39.638 -14.933 -63.176  1.00                 C  
ATOM   2438  CE  LYS A 303     -40.044 -14.111 -64.388  1.00                 C  
ATOM   2439  CG  LYS A 303     -38.974 -16.237 -63.589  1.00                 C  
ATOM   2440  NZ  LYS A 303     -40.736 -12.852 -63.999  1.00                 N  
ATOM   2441  N   LEU A 304     -36.116 -18.921 -61.170  1.00                 N  
ATOM   2442  CA  LEU A 304     -35.539 -19.594 -60.020  1.00                 C  
ATOM   2443  C   LEU A 304     -36.143 -19.108 -58.701  1.00                 C  
ATOM   2444  O   LEU A 304     -36.011 -19.788 -57.679  1.00                 O  
ATOM   2445  CB  LEU A 304     -34.022 -19.397 -59.989  1.00                 C  
ATOM   2446  CG  LEU A 304     -33.227 -20.082 -61.102  1.00                 C  
ATOM   2447  CD1 LEU A 304     -31.761 -19.679 -61.042  1.00                 C  
ATOM   2448  CD2 LEU A 304     -33.364 -21.594 -61.009  1.00                 C  
ATOM   2449  N   CYS A 305     -36.837 -17.966 -58.716  1.00                 N  
ATOM   2450  CA  CYS A 305     -37.467 -17.429 -57.514  1.00                 C  
ATOM   2451  C   CYS A 305     -38.701 -18.214 -57.075  1.00                 C  
ATOM   2452  O   CYS A 305     -39.047 -18.147 -55.889  1.00                 O  
ATOM   2453  CB  CYS A 305     -37.861 -15.965 -57.724  1.00                 C  
ATOM   2454  SG  CYS A 305     -36.462 -14.835 -57.910  1.00                 S  
ATOM   2455  N   CYS A 306     -39.349 -18.969 -57.986  1.00                 N  
ATOM   2456  CA  CYS A 306     -40.705 -19.464 -57.740  1.00                 C  
ATOM   2457  C   CYS A 306     -40.820 -20.175 -56.390  1.00                 C  
ATOM   2458  O   CYS A 306     -41.686 -19.848 -55.573  1.00                 O  
ATOM   2459  CB  CYS A 306     -41.140 -20.413 -58.858  1.00                 C  
ATOM   2460  SG  CYS A 306     -42.824 -21.049 -58.686  1.00                 S  
ATOM   2461  N   TYR A 307     -39.946 -21.148 -56.147  1.00                 N  
ATOM   2462  CA  TYR A 307     -40.045 -21.970 -54.942  1.00                 C  
ATOM   2463  C   TYR A 307     -39.936 -21.130 -53.680  1.00                 C  
ATOM   2464  O   TYR A 307     -40.728 -21.296 -52.745  1.00                 O  
ATOM   2465  CB  TYR A 307     -38.962 -23.051 -54.940  1.00                 C  
ATOM   2466  CG  TYR A 307     -38.961 -23.915 -53.699  1.00                 C  
ATOM   2467  OH  TYR A 307     -38.971 -26.300 -50.293  1.00                 O  
ATOM   2468  CZ  TYR A 307     -38.966 -25.509 -51.420  1.00                 C  
ATOM   2469  CD1 TYR A 307     -39.877 -24.948 -53.552  1.00                 C  
ATOM   2470  CE1 TYR A 307     -39.883 -25.743 -52.421  1.00                 C  
ATOM   2471  CD2 TYR A 307     -38.044 -23.694 -52.680  1.00                 C  
ATOM   2472  CE2 TYR A 307     -38.035 -24.479 -51.542  1.00                 C  
ATOM   2473  N   ALA A 308     -38.924 -20.252 -53.616  1.00                 N  
ATOM   2474  CA  ALA A 308     -38.717 -19.458 -52.405  1.00                 C  
ATOM   2475  C   ALA A 308     -39.889 -18.510 -52.159  1.00                 C  
ATOM   2476  O   ALA A 308     -40.257 -18.251 -51.008  1.00                 O  
ATOM   2477  CB  ALA A 308     -37.420 -18.670 -52.503  1.00                 C  
ATOM   2478  N   ASP A 309     -40.500 -18.016 -53.227  1.00                 N  
ATOM   2479  CA  ASP A 309     -41.653 -17.140 -53.086  1.00                 C  
ATOM   2480  C   ASP A 309     -42.883 -17.895 -52.557  1.00                 C  
ATOM   2481  O   ASP A 309     -43.610 -17.385 -51.695  1.00                 O  
ATOM   2482  CB  ASP A 309     -41.990 -16.478 -54.424  1.00                 C  
ATOM   2483  CG  ASP A 309     -40.970 -15.433 -54.830  1.00                 C  
ATOM   2484  OD1 ASP A 309     -40.162 -15.025 -53.969  1.00                 O  
ATOM   2485  OD2 ASP A 309     -40.978 -15.022 -56.010  1.00                 O  
ATOM   2486  N   LEU A 310     -43.142 -19.108 -53.056  1.00                 N  
ATOM   2487  CA  LEU A 310     -44.365 -19.817 -52.671  1.00                 C  
ATOM   2488  C   LEU A 310     -44.230 -20.610 -51.374  1.00                 C  
ATOM   2489  O   LEU A 310     -45.173 -20.653 -50.571  1.00                 O  
ATOM   2490  CB  LEU A 310     -44.805 -20.769 -53.785  1.00                 C  
ATOM   2491  CG  LEU A 310     -45.247 -20.119 -55.097  1.00                 C  
ATOM   2492  CD1 LEU A 310     -45.524 -21.177 -56.155  1.00                 C  
ATOM   2493  CD2 LEU A 310     -46.478 -19.252 -54.881  1.00                 C  
ATOM   2494  N   SER A 311     -43.071 -21.233 -51.150  1.00                 N  
ATOM   2495  CA  SER A 311     -42.887 -22.119 -50.008  1.00                 C  
ATOM   2496  C   SER A 311     -43.030 -21.397 -48.679  1.00                 C  
ATOM   2497  O   SER A 311     -43.141 -22.062 -47.642  1.00                 O  
ATOM   2498  CB  SER A 311     -41.516 -22.795 -50.070  1.00                 C  
ATOM   2499  OG  SER A 311     -40.473 -21.851 -49.902  1.00                 O  
ATOM   2500  N   GLN A 312     -43.031 -20.065 -48.682  1.00                 N  
ATOM   2501  CA  GLN A 312     -43.284 -19.327 -47.453  1.00                 C  
ATOM   2502  C   GLN A 312     -44.756 -19.349 -47.056  1.00                 C  
ATOM   2503  O   GLN A 312     -45.085 -19.011 -45.915  1.00                 O  
ATOM   2504  CB  GLN A 312     -42.817 -17.877 -47.593  1.00                 C  
ATOM   2505  CD  GLN A 312     -43.132 -15.629 -48.700  1.00                 C  
ATOM   2506  CG  GLN A 312     -43.642 -17.050 -48.566  1.00                 C  
ATOM   2507  OE1 GLN A 312     -42.737 -15.005 -47.715  1.00                 O  
ATOM   2508  NE2 GLN A 312     -43.140 -15.112 -49.924  1.00                 N  
ATOM   2509  N   TYR A 313     -45.644 -19.718 -47.973  1.00                 N  
ATOM   2510  CA  TYR A 313     -47.053 -19.899 -47.673  1.00                 C  
ATOM   2511  C   TYR A 313     -47.329 -21.370 -47.404  1.00                 C  
ATOM   2512  O   TYR A 313     -46.482 -22.239 -47.624  1.00                 O  
ATOM   2513  CB  TYR A 313     -47.917 -19.382 -48.825  1.00                 C  
ATOM   2514  CG  TYR A 313     -47.840 -17.885 -49.024  1.00                 C  
ATOM   2515  OH  TYR A 313     -47.618 -13.770 -49.580  1.00                 O  
ATOM   2516  CZ  TYR A 313     -47.693 -15.131 -49.395  1.00                 C  
ATOM   2517  CD1 TYR A 313     -46.887 -17.327 -49.866  1.00                 C  
ATOM   2518  CE1 TYR A 313     -46.810 -15.960 -50.053  1.00                 C  
ATOM   2519  CD2 TYR A 313     -48.722 -17.034 -48.368  1.00                 C  
ATOM   2520  CE2 TYR A 313     -48.660 -15.665 -48.544  1.00                 C  
ATOM   2521  N   GLU A 314     -48.530 -21.637 -46.899  1.00                 N  
ATOM   2522  CA  GLU A 314     -48.983 -23.002 -46.653  1.00                 C  
ATOM   2523  C   GLU A 314     -49.688 -23.462 -47.917  1.00                 C  
ATOM   2524  O   GLU A 314     -50.834 -23.087 -48.182  1.00                 O  
ATOM   2525  CB  GLU A 314     -49.895 -23.051 -45.425  1.00                 C  
ATOM   2526  CD  GLU A 314     -51.252 -24.459 -43.827  1.00                 C  
ATOM   2527  CG  GLU A 314     -50.355 -24.450 -45.050  1.00                 C  
ATOM   2528  OE1 GLU A 314     -51.390 -23.398 -43.183  1.00                 O  
ATOM   2529  OE2 GLU A 314     -51.817 -25.528 -43.513  1.00                 O  
ATOM   2530  N   LEU A 315     -48.987 -24.253 -48.705  1.00                 N  
ATOM   2531  CA  LEU A 315     -49.479 -24.600 -50.019  1.00                 C  
ATOM   2532  C   LEU A 315     -50.500 -25.728 -49.924  1.00                 C  
ATOM   2533  O   LEU A 315     -50.307 -26.683 -49.168  1.00                 O  
ATOM   2534  CB  LEU A 315     -48.322 -25.002 -50.935  1.00                 C  
ATOM   2535  CG  LEU A 315     -47.281 -23.919 -51.228  1.00                 C  
ATOM   2536  CD1 LEU A 315     -46.137 -24.484 -52.056  1.00                 C  
ATOM   2537  CD2 LEU A 315     -47.920 -22.739 -51.944  1.00                 C  
ATOM   2538  N   PRO A 316     -51.600 -25.627 -50.661  1.00                 N  
ATOM   2539  CA  PRO A 316     -52.597 -26.703 -50.649  1.00                 C  
ATOM   2540  C   PRO A 316     -52.030 -27.986 -51.245  1.00                 C  
ATOM   2541  O   PRO A 316     -51.230 -27.960 -52.183  1.00                 O  
ATOM   2542  CB  PRO A 316     -53.746 -26.152 -51.495  1.00                 C  
ATOM   2543  CD  PRO A 316     -51.971 -24.552 -51.614  1.00                 C  
ATOM   2544  CG  PRO A 316     -53.101 -25.156 -52.399  1.00                 C  
ATOM   2545  N   THR A 317     -52.459 -29.123 -50.686  1.00                 N  
ATOM   2546  CA  THR A 317     -51.965 -30.417 -51.150  1.00                 C  
ATOM   2547  C   THR A 317     -52.405 -30.728 -52.581  1.00                 C  
ATOM   2548  O   THR A 317     -51.786 -31.567 -53.242  1.00                 O  
ATOM   2549  CB  THR A 317     -52.430 -31.561 -50.231  1.00                 C  
ATOM   2550  OG1 THR A 317     -53.863 -31.608 -50.209  1.00                 O  
ATOM   2551  CG2 THR A 317     -51.929 -31.342 -48.812  1.00                 C  
ATOM   2552  N   SER A 318     -53.428 -30.040 -53.085  1.00                 N  
ATOM   2553  CA  SER A 318     -53.831 -30.209 -54.479  1.00                 C  
ATOM   2554  C   SER A 318     -52.810 -29.604 -55.443  1.00                 C  
ATOM   2555  O   SER A 318     -52.533 -30.182 -56.502  1.00                 O  
ATOM   2556  CB  SER A 318     -55.204 -29.579 -54.720  1.00                 C  
ATOM   2557  OG  SER A 318     -56.214 -30.268 -54.004  1.00                 O  
ATOM   2558  N   PHE A 319     -52.268 -28.426 -55.110  1.00                 N  
ATOM   2559  CA  PHE A 319     -51.279 -27.789 -55.978  1.00                 C  
ATOM   2560  C   PHE A 319     -50.036 -28.652 -56.113  1.00                 C  
ATOM   2561  O   PHE A 319     -49.522 -28.854 -57.220  1.00                 O  
ATOM   2562  CB  PHE A 319     -50.904 -26.407 -55.439  1.00                 C  
ATOM   2563  CG  PHE A 319     -49.848 -25.708 -56.246  1.00                 C  
ATOM   2564  CZ  PHE A 319     -47.887 -24.416 -57.734  1.00                 C  
ATOM   2565  CD1 PHE A 319     -50.170 -25.069 -57.431  1.00                 C  
ATOM   2566  CE1 PHE A 319     -49.198 -24.426 -58.173  1.00                 C  
ATOM   2567  CD2 PHE A 319     -48.531 -25.689 -55.821  1.00                 C  
ATOM   2568  CE2 PHE A 319     -47.559 -25.046 -56.563  1.00                 C  
ATOM   2569  N   ILE A 320     -49.547 -29.177 -54.988  1.00                 N  
ATOM   2570  CA  ILE A 320     -48.386 -30.053 -54.995  1.00                 C  
ATOM   2571  C   ILE A 320     -48.685 -31.351 -55.727  1.00                 C  
ATOM   2572  O   ILE A 320     -47.785 -31.955 -56.323  1.00                 O  
ATOM   2573  CB  ILE A 320     -47.901 -30.358 -53.566  1.00                 C  
ATOM   2574  CD1 ILE A 320     -45.437 -30.057 -54.149  1.00                 C  
ATOM   2575  CG1 ILE A 320     -46.503 -30.979 -53.598  1.00                 C  
ATOM   2576  CG2 ILE A 320     -48.900 -31.249 -52.843  1.00                 C  
ATOM   2577  N   GLY A 321     -49.943 -31.800 -55.697  1.00                 N  
ATOM   2578  CA  GLY A 321     -50.319 -33.013 -56.400  1.00                 C  
ATOM   2579  C   GLY A 321     -49.967 -32.994 -57.870  1.00                 C  
ATOM   2580  O   GLY A 321     -49.751 -34.049 -58.472  1.00                 O  
ATOM   2581  N   SER A 322     -49.891 -31.805 -58.465  1.00                 N  
ATOM   2582  CA  SER A 322     -49.357 -31.671 -59.812  1.00                 C  
ATOM   2583  C   SER A 322     -47.849 -31.933 -59.815  1.00                 C  
ATOM   2584  O   SER A 322     -47.056 -31.086 -60.241  1.00                 O  
ATOM   2585  CB  SER A 322     -49.660 -30.280 -60.373  1.00                 C  
ATOM   2586  OG  SER A 322     -51.055 -30.086 -60.528  1.00                 O  
ATOM   2587  N   LEU A 323     -47.455 -33.108 -59.312  1.00                 N  
ATOM   2588  CA  LEU A 323     -46.104 -33.648 -59.421  1.00                 C  
ATOM   2589  C   LEU A 323     -46.016 -34.738 -60.488  1.00                 C  
ATOM   2590  O   LEU A 323     -45.161 -35.628 -60.409  1.00                 O  
ATOM   2591  CB  LEU A 323     -45.639 -34.204 -58.074  1.00                 C  
ATOM   2592  CG  LEU A 323     -45.533 -33.198 -56.925  1.00                 C  
ATOM   2593  CD1 LEU A 323     -45.164 -33.901 -55.628  1.00                 C  
ATOM   2594  CD2 LEU A 323     -44.513 -32.118 -57.250  1.00                 C  
ATOM   2595  N   LYS A 324     -46.885 -34.679 -61.491  1.00                 N  
ATOM   2596  CA  LYS A 324     -47.005 -35.723 -62.497  1.00                 C  
ATOM   2597  C   LYS A 324     -46.370 -35.239 -63.799  1.00                 C  
ATOM   2598  O   LYS A 324     -46.931 -34.380 -64.490  1.00                 O  
ATOM   2599  CB  LYS A 324     -48.473 -36.100 -62.706  1.00                 C  
ATOM   2600  CD  LYS A 324     -50.165 -37.562 -63.845  1.00                 C  
ATOM   2601  CE  LYS A 324     -50.383 -38.672 -64.861  1.00                 C  
ATOM   2602  CG  LYS A 324     -48.689 -37.228 -63.702  1.00                 C  
ATOM   2603  NZ  LYS A 324     -51.826 -38.999 -65.025  1.00                 N  
ATOM   2604  N   ASN A 325     -45.186 -35.778 -64.106  1.00                 N  
ATOM   2605  CA  ASN A 325     -44.483 -35.579 -65.381  1.00                 C  
ATOM   2606  C   ASN A 325     -44.102 -34.127 -65.645  1.00                 C  
ATOM   2607  O   ASN A 325     -43.572 -33.809 -66.712  1.00                 O  
ATOM   2608  CB  ASN A 325     -45.327 -36.100 -66.546  1.00                 C  
ATOM   2609  CG  ASN A 325     -44.527 -36.252 -67.824  1.00                 C  
ATOM   2610  OD1 ASN A 325     -43.318 -36.486 -67.786  1.00                 O  
ATOM   2611  ND2 ASN A 325     -45.199 -36.120 -68.961  1.00                 N  
ATOM   2612  N   GLU A 329     -39.957 -32.329 -67.391  1.00                 N  
ATOM   2613  CA  GLU A 329     -40.453 -31.284 -68.276  1.00                 C  
ATOM   2614  C   GLU A 329     -39.319 -30.723 -69.139  1.00                 C  
ATOM   2615  O   GLU A 329     -38.176 -31.175 -69.046  1.00                 O  
ATOM   2616  CB  GLU A 329     -41.109 -30.163 -67.467  1.00                 C  
ATOM   2617  CD  GLU A 329     -42.055 -31.225 -65.379  1.00                 C  
ATOM   2618  CG  GLU A 329     -42.363 -30.589 -66.720  1.00                 C  
ATOM   2619  OE1 GLU A 329     -40.928 -31.737 -65.210  1.00                 O  
ATOM   2620  OE2 GLU A 329     -42.940 -31.212 -64.498  1.00                 O  
ATOM   2621  N   GLU A 330     -39.635 -29.733 -69.977  1.00                 N  
ATOM   2622  CA  GLU A 330     -38.662 -29.221 -70.935  1.00                 C  
ATOM   2623  C   GLU A 330     -37.840 -28.067 -70.384  1.00                 C  
ATOM   2624  O   GLU A 330     -36.655 -27.956 -70.707  1.00                 O  
ATOM   2625  CB  GLU A 330     -39.361 -28.770 -72.219  1.00                 C  
ATOM   2626  CD  GLU A 330     -40.693 -29.416 -74.266  1.00                 C  
ATOM   2627  CG  GLU A 330     -39.975 -29.904 -73.023  1.00                 C  
ATOM   2628  OE1 GLU A 330     -40.867 -28.187 -74.406  1.00                 O  
ATOM   2629  OE2 GLU A 330     -41.081 -30.261 -75.099  1.00                 O  
ATOM   2630  N   ASN A 331     -38.442 -27.209 -69.561  1.00                 N  
ATOM   2631  CA  ASN A 331     -37.748 -26.053 -69.013  1.00                 C  
ATOM   2632  C   ASN A 331     -37.051 -26.446 -67.716  1.00                 C  
ATOM   2633  O   ASN A 331     -37.704 -26.798 -66.725  1.00                 O  
ATOM   2634  CB  ASN A 331     -38.724 -24.895 -68.797  1.00                 C  
ATOM   2635  CG  ASN A 331     -38.033 -23.631 -68.324  1.00                 C  
ATOM   2636  OD1 ASN A 331     -37.962 -23.362 -67.125  1.00                 O  
ATOM   2637  ND2 ASN A 331     -37.521 -22.850 -69.268  1.00                 N  
ATOM   2638  N   LEU A 332     -35.721 -26.347 -67.734  1.00                 N  
ATOM   2639  CA  LEU A 332     -34.888 -26.810 -66.630  1.00                 C  
ATOM   2640  C   LEU A 332     -35.326 -26.207 -65.296  1.00                 C  
ATOM   2641  O   LEU A 332     -35.487 -26.922 -64.301  1.00                 O  
ATOM   2642  CB  LEU A 332     -33.418 -26.474 -66.890  1.00                 C  
ATOM   2643  CG  LEU A 332     -32.427 -26.875 -65.796  1.00                 C  
ATOM   2644  CD1 LEU A 332     -32.425 -28.383 -65.599  1.00                 C  
ATOM   2645  CD2 LEU A 332     -31.028 -26.383 -66.131  1.00                 C  
ATOM   2646  N   ILE A 333     -35.543 -24.892 -65.263  1.00                 N  
ATOM   2647  CA  ILE A 333     -35.895 -24.223 -64.008  1.00                 C  
ATOM   2648  C   ILE A 333     -37.297 -24.622 -63.524  1.00                 C  
ATOM   2649  O   ILE A 333     -37.531 -24.754 -62.316  1.00                 O  
ATOM   2650  CB  ILE A 333     -35.815 -22.691 -64.143  1.00                 C  
ATOM   2651  CD1 ILE A 333     -34.219 -20.799 -64.752  1.00                 C  
ATOM   2652  CG1 ILE A 333     -34.364 -22.248 -64.343  1.00                 C  
ATOM   2653  CG2 ILE A 333     -36.453 -22.016 -62.939  1.00                 C  
ATOM   2654  N   THR A 334     -38.236 -24.856 -64.444  1.00                 N  
ATOM   2655  CA  THR A 334     -39.506 -25.468 -64.061  1.00                 C  
ATOM   2656  C   THR A 334     -39.268 -26.768 -63.304  1.00                 C  
ATOM   2657  O   THR A 334     -39.879 -27.008 -62.260  1.00                 O  
ATOM   2658  CB  THR A 334     -40.395 -25.739 -65.289  1.00                 C  
ATOM   2659  OG1 THR A 334     -40.704 -24.501 -65.941  1.00                 O  
ATOM   2660  CG2 THR A 334     -41.696 -26.405 -64.868  1.00                 C  
ATOM   2661  N   VAL A 335     -38.350 -27.604 -63.799  1.00                 N  
ATOM   2662  CA  VAL A 335     -38.063 -28.871 -63.133  1.00                 C  
ATOM   2663  C   VAL A 335     -37.399 -28.634 -61.779  1.00                 C  
ATOM   2664  O   VAL A 335     -37.702 -29.317 -60.794  1.00                 O  
ATOM   2665  CB  VAL A 335     -37.172 -29.777 -64.003  1.00                 C  
ATOM   2666  CG1 VAL A 335     -36.742 -31.009 -63.222  1.00                 C  
ATOM   2667  CG2 VAL A 335     -37.901 -30.177 -65.277  1.00                 C  
ATOM   2668  N   VAL A 336     -36.491 -27.662 -61.708  1.00                 N  
ATOM   2669  CA  VAL A 336     -35.814 -27.362 -60.451  1.00                 C  
ATOM   2670  C   VAL A 336     -36.835 -26.983 -59.381  1.00                 C  
ATOM   2671  O   VAL A 336     -36.798 -27.489 -58.253  1.00                 O  
ATOM   2672  CB  VAL A 336     -34.777 -26.236 -60.623  1.00                 C  
ATOM   2673  CG1 VAL A 336     -34.243 -25.793 -59.270  1.00                 C  
ATOM   2674  CG2 VAL A 336     -33.641 -26.692 -61.525  1.00                 C  
ATOM   2675  N   ASN A 337     -37.770 -26.096 -59.728  1.00                 N  
ATOM   2676  CA  ASN A 337     -38.786 -25.682 -58.766  1.00                 C  
ATOM   2677  C   ASN A 337     -39.663 -26.860 -58.357  1.00                 C  
ATOM   2678  O   ASN A 337     -39.899 -27.086 -57.164  1.00                 O  
ATOM   2679  CB  ASN A 337     -39.637 -24.548 -59.340  1.00                 C  
ATOM   2680  CG  ASN A 337     -38.892 -23.229 -59.393  1.00                 C  
ATOM   2681  OD1 ASN A 337     -37.880 -23.050 -58.715  1.00                 O  
ATOM   2682  ND2 ASN A 337     -39.392 -22.300 -60.199  1.00                 N  
ATOM   2683  N   ASN A 338     -40.112 -27.654 -59.340  1.00                 N  
ATOM   2684  CA  ASN A 338     -40.968 -28.806 -59.050  1.00                 C  
ATOM   2685  C   ASN A 338     -40.271 -29.807 -58.138  1.00                 C  
ATOM   2686  O   ASN A 338     -40.876 -30.307 -57.183  1.00                 O  
ATOM   2687  CB  ASN A 338     -41.409 -29.486 -60.348  1.00                 C  
ATOM   2688  CG  ASN A 338     -42.449 -28.681 -61.102  1.00                 C  
ATOM   2689  OD1 ASN A 338     -43.111 -27.814 -60.532  1.00                 O  
ATOM   2690  ND2 ASN A 338     -42.596 -28.966 -62.391  1.00                 N  
ATOM   2691  N   ARG A 339     -38.994 -30.103 -58.404  1.00                 N  
ATOM   2692  CA  ARG A 339     -38.262 -31.032 -57.544  1.00                 C  
ATOM   2693  C   ARG A 339     -38.097 -30.476 -56.134  1.00                 C  
ATOM   2694  O   ARG A 339     -38.067 -31.238 -55.161  1.00                 O  
ATOM   2695  CB  ARG A 339     -36.890 -31.348 -58.142  1.00                 C  
ATOM   2696  CD  ARG A 339     -37.295 -33.587 -59.201  1.00                 C  
ATOM   2697  NE  ARG A 339     -37.408 -34.340 -60.448  1.00                 N  
ATOM   2698  CG  ARG A 339     -36.946 -32.128 -59.446  1.00                 C  
ATOM   2699  CZ  ARG A 339     -36.394 -34.965 -61.038  1.00                 C  
ATOM   2700  NH1 ARG A 339     -36.591 -35.625 -62.172  1.00                 N  
ATOM   2701  NH2 ARG A 339     -35.186 -34.929 -60.493  1.00                 N  
ATOM   2702  N   LYS A 340     -37.979 -29.152 -56.008  1.00                 N  
ATOM   2703  CA  LYS A 340     -37.943 -28.533 -54.687  1.00                 C  
ATOM   2704  C   LYS A 340     -39.301 -28.621 -54.003  1.00                 C  
ATOM   2705  O   LYS A 340     -39.379 -28.916 -52.806  1.00                 O  
ATOM   2706  CB  LYS A 340     -37.501 -27.072 -54.792  1.00                 C  
ATOM   2707  CD  LYS A 340     -35.673 -25.419 -55.265  1.00                 C  
ATOM   2708  CE  LYS A 340     -34.210 -25.238 -55.639  1.00                 C  
ATOM   2709  CG  LYS A 340     -36.039 -26.891 -55.167  1.00                 C  
ATOM   2710  NZ  LYS A 340     -33.847 -23.801 -55.780  1.00                 N  
ATOM   2711  N   PHE A 341     -40.382 -28.366 -54.747  1.00                 N  
ATOM   2712  CA  PHE A 341     -41.707 -28.411 -54.144  1.00                 C  
ATOM   2713  C   PHE A 341     -41.993 -29.788 -53.551  1.00                 C  
ATOM   2714  O   PHE A 341     -42.519 -29.890 -52.437  1.00                 O  
ATOM   2715  CB  PHE A 341     -42.778 -28.050 -55.175  1.00                 C  
ATOM   2716  CG  PHE A 341     -42.832 -26.585 -55.505  1.00                 C  
ATOM   2717  CZ  PHE A 341     -42.936 -23.874 -56.108  1.00                 C  
ATOM   2718  CD1 PHE A 341     -42.477 -26.130 -56.763  1.00                 C  
ATOM   2719  CE1 PHE A 341     -42.528 -24.782 -57.065  1.00                 C  
ATOM   2720  CD2 PHE A 341     -43.239 -25.663 -54.557  1.00                 C  
ATOM   2721  CE2 PHE A 341     -43.289 -24.315 -54.860  1.00                 C  
ATOM   2722  N   VAL A 342     -41.625 -30.860 -54.261  1.00                 N  
ATOM   2723  CA  VAL A 342     -41.878 -32.229 -53.801  1.00                 C  
ATOM   2724  C   VAL A 342     -40.720 -32.735 -52.949  1.00                 C  
ATOM   2725  O   VAL A 342     -40.672 -33.916 -52.594  1.00                 O  
ATOM   2726  CB  VAL A 342     -42.119 -33.186 -54.983  1.00                 C  
ATOM   2727  CG1 VAL A 342     -40.816 -33.463 -55.718  1.00                 C  
ATOM   2728  CG2 VAL A 342     -42.747 -34.484 -54.498  1.00                 C  
ATOM   2729  N   ASN A 343     -39.800 -31.838 -52.605  1.00                 N  
ATOM   2730  CA  ASN A 343     -38.548 -32.148 -51.907  1.00                 C  
ATOM   2731  C   ASN A 343     -37.944 -33.483 -52.349  1.00                 C  
ATOM   2732  O   ASN A 343     -37.785 -34.419 -51.566  1.00                 O  
ATOM   2733  CB  ASN A 343     -38.766 -32.153 -50.393  1.00                 C  
ATOM   2734  CG  ASN A 343     -37.464 -32.135 -49.617  1.00                 C  
ATOM   2735  OD1 ASN A 343     -36.468 -31.568 -50.069  1.00                 O  
ATOM   2736  ND2 ASN A 343     -37.467 -32.756 -48.443  1.00                 N  
ATOM   2737  N   GLN A 344     -37.594 -33.552 -53.633  1.00                 N  
ATOM   2738  CA  GLN A 344     -36.943 -34.736 -54.174  1.00                 C  
ATOM   2739  C   GLN A 344     -35.438 -34.533 -54.165  1.00                 C  
ATOM   2740  O   GLN A 344     -34.944 -33.513 -54.647  1.00                 O  
ATOM   2741  CB  GLN A 344     -37.449 -35.026 -55.589  1.00                 C  
ATOM   2742  CD  GLN A 344     -37.437 -36.575 -57.584  1.00                 C  
ATOM   2743  CG  GLN A 344     -36.863 -36.283 -56.211  1.00                 C  
ATOM   2744  OE1 GLN A 344     -38.504 -36.076 -57.940  1.00                 O  
ATOM   2745  NE2 GLN A 344     -36.727 -37.386 -58.360  1.00                 N  
ATOM   2746  N   THR A 345     -34.716 -35.516 -53.620  1.00                 N  
ATOM   2747  CA  THR A 345     -33.269 -35.450 -53.482  1.00                 C  
ATOM   2748  C   THR A 345     -32.519 -36.312 -54.487  1.00                 C  
ATOM   2749  O   THR A 345     -31.290 -36.213 -54.556  1.00                 O  
ATOM   2750  CB  THR A 345     -32.817 -35.866 -52.070  1.00                 C  
ATOM   2751  OG1 THR A 345     -33.206 -37.222 -51.821  1.00                 O  
ATOM   2752  CG2 THR A 345     -33.462 -34.974 -51.020  1.00                 C  
ATOM   2753  N   ASP A 346     -33.211 -37.151 -55.256  1.00                 N  
ATOM   2754  CA  ASP A 346     -32.572 -37.995 -56.271  1.00                 C  
ATOM   2755  C   ASP A 346     -32.759 -37.321 -57.628  1.00                 C  
ATOM   2756  O   ASP A 346     -33.795 -37.483 -58.282  1.00                 O  
ATOM   2757  CB  ASP A 346     -33.169 -39.404 -56.250  1.00                 C  
ATOM   2758  CG  ASP A 346     -32.508 -40.332 -57.250  1.00                 C  
ATOM   2759  OD1 ASP A 346     -31.684 -39.848 -58.054  1.00                 O  
ATOM   2760  OD2 ASP A 346     -32.814 -41.542 -57.229  1.00                 O  
ATOM   2761  N   ASN A 347     -31.741 -36.570 -58.055  1.00                 N  
ATOM   2762  CA  ASN A 347     -31.883 -35.652 -59.178  1.00                 C  
ATOM   2763  C   ASN A 347     -30.809 -35.813 -60.255  1.00                 C  
ATOM   2764  O   ASN A 347     -30.686 -34.941 -61.122  1.00                 O  
ATOM   2765  CB  ASN A 347     -31.884 -34.202 -58.688  1.00                 C  
ATOM   2766  CG  ASN A 347     -33.113 -33.865 -57.868  1.00                 C  
ATOM   2767  OD1 ASN A 347     -34.204 -33.688 -58.411  1.00                 O  
ATOM   2768  ND2 ASN A 347     -32.941 -33.775 -56.555  1.00                 N  
ATOM   2769  N   TRP A 348     -30.036 -36.903 -60.234  1.00                 N  
ATOM   2770  CA  TRP A 348     -29.058 -37.133 -61.294  1.00                 C  
ATOM   2771  C   TRP A 348     -29.722 -37.272 -62.656  1.00                 C  
ATOM   2772  O   TRP A 348     -29.113 -36.935 -63.678  1.00                 O  
ATOM   2773  CB  TRP A 348     -28.228 -38.383 -60.995  1.00                 C  
ATOM   2774  CG  TRP A 348     -29.021 -39.653 -61.034  1.00                 C  
ATOM   2775  CD1 TRP A 348     -29.634 -40.270 -59.982  1.00                 C  
ATOM   2776  NE1 TRP A 348     -30.266 -41.414 -60.405  1.00                 N  
ATOM   2777  CD2 TRP A 348     -29.288 -40.463 -62.186  1.00                 C  
ATOM   2778  CE2 TRP A 348     -30.067 -41.553 -61.756  1.00                 C  
ATOM   2779  CH2 TRP A 348     -30.157 -42.433 -63.945  1.00                 C  
ATOM   2780  CZ2 TRP A 348     -30.508 -42.546 -62.629  1.00                 C  
ATOM   2781  CE3 TRP A 348     -28.944 -40.373 -63.538  1.00                 C  
ATOM   2782  CZ3 TRP A 348     -29.383 -41.360 -64.400  1.00                 C  
ATOM   2783  N   ASP A 349     -30.966 -37.752 -62.691  1.00                 N  
ATOM   2784  CA  ASP A 349     -31.658 -37.884 -63.970  1.00                 C  
ATOM   2785  C   ASP A 349     -31.800 -36.527 -64.651  1.00                 C  
ATOM   2786  O   ASP A 349     -31.646 -36.417 -65.872  1.00                 O  
ATOM   2787  CB  ASP A 349     -33.034 -38.524 -63.771  1.00                 C  
ATOM   2788  CG  ASP A 349     -33.908 -37.740 -62.813  1.00                 C  
ATOM   2789  OD1 ASP A 349     -33.367 -37.187 -61.832  1.00                 O  
ATOM   2790  OD2 ASP A 349     -35.134 -37.678 -63.042  1.00                 O  
ATOM   2791  N   VAL A 350     -32.058 -35.472 -63.871  1.00                 N  
ATOM   2792  CA  VAL A 350     -32.188 -34.141 -64.456  1.00                 C  
ATOM   2793  C   VAL A 350     -30.819 -33.596 -64.823  1.00                 C  
ATOM   2794  O   VAL A 350     -30.644 -32.982 -65.886  1.00                 O  
ATOM   2795  CB  VAL A 350     -32.911 -33.173 -63.501  1.00                 C  
ATOM   2796  CG1 VAL A 350     -32.891 -31.759 -64.061  1.00                 C  
ATOM   2797  CG2 VAL A 350     -34.340 -33.633 -63.257  1.00                 C  
ATOM   2798  N   TYR A 351     -29.828 -33.815 -63.948  1.00                 N  
ATOM   2799  CA  TYR A 351     -28.444 -33.483 -64.271  1.00                 C  
ATOM   2800  C   TYR A 351     -28.031 -34.071 -65.622  1.00                 C  
ATOM   2801  O   TYR A 351     -27.460 -33.376 -66.469  1.00                 O  
ATOM   2802  CB  TYR A 351     -27.503 -33.984 -63.174  1.00                 C  
ATOM   2803  CG  TYR A 351     -26.040 -33.733 -63.460  1.00                 C  
ATOM   2804  OH  TYR A 351     -22.017 -33.026 -64.243  1.00                 O  
ATOM   2805  CZ  TYR A 351     -23.348 -33.261 -63.984  1.00                 C  
ATOM   2806  CD1 TYR A 351     -25.478 -32.480 -63.248  1.00                 C  
ATOM   2807  CE1 TYR A 351     -24.142 -32.241 -63.507  1.00                 C  
ATOM   2808  CD2 TYR A 351     -25.224 -34.749 -63.942  1.00                 C  
ATOM   2809  CE2 TYR A 351     -23.886 -34.528 -64.206  1.00                 C  
ATOM   2810  N   GLU A 352     -28.326 -35.351 -65.847  1.00                 N  
ATOM   2811  CA  GLU A 352     -27.931 -35.981 -67.106  1.00                 C  
ATOM   2812  C   GLU A 352     -28.590 -35.328 -68.315  1.00                 C  
ATOM   2813  O   GLU A 352     -28.047 -35.411 -69.421  1.00                 O  
ATOM   2814  CB  GLU A 352     -28.270 -37.473 -67.088  1.00                 C  
ATOM   2815  CD  GLU A 352     -25.961 -38.302 -66.485  1.00                 C  
ATOM   2816  CG  GLU A 352     -27.431 -38.288 -66.116  1.00                 C  
ATOM   2817  OE1 GLU A 352     -25.646 -38.587 -67.660  1.00                 O  
ATOM   2818  OE2 GLU A 352     -25.124 -38.027 -65.600  1.00                 O  
ATOM   2819  N   ARG A 353     -29.732 -34.667 -68.130  1.00                 N  
ATOM   2820  CA  ARG A 353     -30.408 -33.977 -69.224  1.00                 C  
ATOM   2821  C   ARG A 353     -29.918 -32.551 -69.422  1.00                 C  
ATOM   2822  O   ARG A 353     -30.168 -31.968 -70.478  1.00                 O  
ATOM   2823  CB  ARG A 353     -31.920 -33.957 -68.992  1.00                 C  
ATOM   2824  CD  ARG A 353     -34.070 -35.236 -68.790  1.00                 C  
ATOM   2825  NE  ARG A 353     -34.756 -34.503 -69.852  1.00                 N  
ATOM   2826  CG  ARG A 353     -32.573 -35.329 -69.038  1.00                 C  
ATOM   2827  CZ  ARG A 353     -36.003 -34.050 -69.762  1.00                 C  
ATOM   2828  NH1 ARG A 353     -36.544 -33.393 -70.778  1.00                 N  
ATOM   2829  NH2 ARG A 353     -36.704 -34.255 -68.655  1.00                 N  
ATOM   2830  N   PHE A 354     -29.230 -31.977 -68.438  1.00                 N  
ATOM   2831  CA  PHE A 354     -28.754 -30.598 -68.518  1.00                 C  
ATOM   2832  C   PHE A 354     -27.353 -30.462 -67.914  1.00                 C  
ATOM   2833  O   PHE A 354     -27.069 -29.508 -67.179  1.00                 O  
ATOM   2834  CB  PHE A 354     -29.726 -29.654 -67.808  1.00                 C  
ATOM   2835  CG  PHE A 354     -31.101 -29.632 -68.413  1.00                 C  
ATOM   2836  CZ  PHE A 354     -33.642 -29.587 -69.537  1.00                 C  
ATOM   2837  CD1 PHE A 354     -32.120 -30.400 -67.879  1.00                 C  
ATOM   2838  CE1 PHE A 354     -33.385 -30.380 -68.435  1.00                 C  
ATOM   2839  CD2 PHE A 354     -31.374 -28.843 -69.516  1.00                 C  
ATOM   2840  CE2 PHE A 354     -32.639 -28.823 -70.073  1.00                 C  
ATOM   2841  N   SER A 355     -26.454 -31.412 -68.211  1.00                 N  
ATOM   2842  CA  SER A 355     -25.101 -31.365 -67.648  1.00                 C  
ATOM   2843  C   SER A 355     -24.251 -30.277 -68.281  1.00                 C  
ATOM   2844  O   SER A 355     -23.265 -29.836 -67.678  1.00                 O  
ATOM   2845  CB  SER A 355     -24.404 -32.717 -67.814  1.00                 C  
ATOM   2846  OG  SER A 355     -24.136 -32.988 -69.179  1.00                 O  
ATOM   2847  N   THR A 356     -24.600 -29.862 -69.492  1.00                 N  
ATOM   2848  CA  THR A 356     -23.808 -28.904 -70.240  1.00                 C  
ATOM   2849  C   THR A 356     -24.156 -27.492 -69.807  1.00                 C  
ATOM   2850  O   THR A 356     -25.329 -27.109 -69.775  1.00                 O  
ATOM   2851  CB  THR A 356     -24.022 -29.057 -71.757  1.00                 C  
ATOM   2852  OG1 THR A 356     -23.622 -30.370 -72.169  1.00                 O  
ATOM   2853  CG2 THR A 356     -23.192 -28.035 -72.518  1.00                 C  
ATOM   2854  N   LYS A 357     -23.128 -26.726 -69.468  1.00                 N  
ATOM   2855  CA  LYS A 357     -23.314 -25.322 -69.158  1.00                 C  
ATOM   2856  C   LYS A 357     -23.710 -24.559 -70.414  1.00                 C  
ATOM   2857  O   LYS A 357     -23.086 -24.701 -71.472  1.00                 O  
ATOM   2858  CB  LYS A 357     -22.040 -24.734 -68.549  1.00                 C  
ATOM   2859  CD  LYS A 357     -20.901 -22.794 -67.436  1.00                 C  
ATOM   2860  CE  LYS A 357     -21.038 -21.350 -66.984  1.00                 C  
ATOM   2861  CG  LYS A 357     -22.176 -23.289 -68.099  1.00                 C  
ATOM   2862  NZ  LYS A 357     -19.789 -20.845 -66.350  1.00                 N  
ATOM   2863  N   GLU A 358     -24.757 -23.754 -70.295  1.00                 N  
ATOM   2864  CA  GLU A 358     -25.263 -22.972 -71.406  1.00                 C  
ATOM   2865  C   GLU A 358     -25.564 -21.560 -70.910  1.00                 C  
ATOM   2866  O   GLU A 358     -25.528 -21.277 -69.709  1.00                 O  
ATOM   2867  CB  GLU A 358     -26.508 -23.632 -72.003  1.00                 C  
ATOM   2868  CD  GLU A 358     -25.435 -24.938 -73.880  1.00                 C  
ATOM   2869  CG  GLU A 358     -26.254 -25.004 -72.606  1.00                 C  
ATOM   2870  OE1 GLU A 358     -25.396 -23.858 -74.506  1.00                 O  
ATOM   2871  OE2 GLU A 358     -24.833 -25.967 -74.254  1.00                 O  
ATOM   2872  N   GLY A 359     -25.827 -20.657 -71.852  1.00                 N  
ATOM   2873  CA  GLY A 359     -26.148 -19.291 -71.487  1.00                 C  
ATOM   2874  C   GLY A 359     -24.902 -18.475 -71.178  1.00                 C  
ATOM   2875  O   GLY A 359     -23.821 -18.710 -71.723  1.00                 O  
ATOM   2876  N   ALA A 360     -25.065 -17.508 -70.274  1.00                 N  
ATOM   2877  CA  ALA A 360     -23.995 -16.565 -69.968  1.00                 C  
ATOM   2878  C   ALA A 360     -22.859 -17.255 -69.220  1.00                 C  
ATOM   2879  O   ALA A 360     -23.092 -18.038 -68.293  1.00                 O  
ATOM   2880  CB  ALA A 360     -24.532 -15.400 -69.151  1.00                 C  
ATOM   2881  N   GLU A 361     -21.617 -16.950 -69.623  1.00                 N  
ATOM   2882  CA  GLU A 361     -20.469 -17.724 -69.143  1.00                 C  
ATOM   2883  C   GLU A 361     -20.297 -17.629 -67.637  1.00                 C  
ATOM   2884  O   GLU A 361     -19.823 -18.581 -67.011  1.00                 O  
ATOM   2885  CB  GLU A 361     -19.184 -17.260 -69.832  1.00                 C  
ATOM   2886  CD  GLU A 361     -17.844 -17.098 -71.966  1.00                 C  
ATOM   2887  CG  GLU A 361     -19.108 -17.613 -71.308  1.00                 C  
ATOM   2888  OE1 GLU A 361     -17.224 -16.165 -71.414  1.00                 O  
ATOM   2889  OE2 GLU A 361     -17.473 -17.626 -73.035  1.00                 O  
ATOM   2890  N   TYR A 362     -20.681 -16.506 -67.038  1.00                 N  
ATOM   2891  CA  TYR A 362     -20.501 -16.287 -65.608  1.00                 C  
ATOM   2892  C   TYR A 362     -21.753 -16.612 -64.793  1.00                 C  
ATOM   2893  O   TYR A 362     -21.798 -16.315 -63.593  1.00                 O  
ATOM   2894  CB  TYR A 362     -20.089 -14.839 -65.335  1.00                 C  
ATOM   2895  CG  TYR A 362     -18.735 -14.471 -65.899  1.00                 C  
ATOM   2896  OH  TYR A 362     -15.019 -13.452 -67.462  1.00                 O  
ATOM   2897  CZ  TYR A 362     -16.248 -13.790 -66.944  1.00                 C  
ATOM   2898  CD1 TYR A 362     -18.629 -13.724 -67.065  1.00                 C  
ATOM   2899  CE1 TYR A 362     -17.396 -13.383 -67.588  1.00                 C  
ATOM   2900  CD2 TYR A 362     -17.567 -14.872 -65.264  1.00                 C  
ATOM   2901  CE2 TYR A 362     -16.325 -14.541 -65.772  1.00                 C  
ATOM   2902  N   ASP A 363     -22.763 -17.209 -65.418  1.00                 N  
ATOM   2903  CA  ASP A 363     -23.932 -17.704 -64.710  1.00                 C  
ATOM   2904  C   ASP A 363     -23.688 -19.120 -64.205  1.00                 C  
ATOM   2905  O   ASP A 363     -22.980 -19.911 -64.828  1.00                 O  
ATOM   2906  CB  ASP A 363     -25.164 -17.665 -65.617  1.00                 C  
ATOM   2907  CG  ASP A 363     -25.612 -16.251 -65.930  1.00                 C  
ATOM   2908  OD1 ASP A 363     -25.204 -15.323 -65.200  1.00                 O  
ATOM   2909  OD2 ASP A 363     -26.370 -16.071 -66.906  1.00                 O  
ATOM   2910  N   SER A 364     -24.273 -19.431 -63.055  1.00                 N  
ATOM   2911  CA  SER A 364     -24.268 -20.810 -62.599  1.00                 C  
ATOM   2912  C   SER A 364     -25.340 -21.609 -63.344  1.00                 C  
ATOM   2913  O   SER A 364     -26.301 -21.058 -63.891  1.00                 O  
ATOM   2914  CB  SER A 364     -24.496 -20.875 -61.088  1.00                 C  
ATOM   2915  OG  SER A 364     -25.807 -20.454 -60.751  1.00                 O  
ATOM   2916  N   ASN A 365     -25.138 -22.920 -63.399  1.00                 N  
ATOM   2917  CA  ASN A 365     -26.104 -23.805 -64.029  1.00                 C  
ATOM   2918  C   ASN A 365     -27.176 -24.181 -63.016  1.00                 C  
ATOM   2919  O   ASN A 365     -26.861 -24.828 -62.008  1.00                 O  
ATOM   2920  CB  ASN A 365     -25.406 -25.042 -64.597  1.00                 C  
ATOM   2921  CG  ASN A 365     -26.355 -25.949 -65.357  1.00                 C  
ATOM   2922  OD1 ASN A 365     -27.482 -26.186 -64.924  1.00                 O  
ATOM   2923  ND2 ASN A 365     -25.899 -26.459 -66.495  1.00                 N  
ATOM   2924  N   PRO A 366     -28.439 -23.834 -63.254  1.00                 N  
ATOM   2925  CA  PRO A 366     -29.474 -24.116 -62.250  1.00                 C  
ATOM   2926  C   PRO A 366     -29.602 -25.593 -61.882  1.00                 C  
ATOM   2927  O   PRO A 366     -30.145 -25.892 -60.813  1.00                 O  
ATOM   2928  CB  PRO A 366     -30.767 -23.620 -62.902  1.00                 C  
ATOM   2929  CD  PRO A 366     -29.005 -23.092 -64.433  1.00                 C  
ATOM   2930  CG  PRO A 366     -30.318 -22.599 -63.892  1.00                 C  
ATOM   2931  N   VAL A 367     -29.117 -26.525 -62.719  1.00                 N  
ATOM   2932  CA  VAL A 367     -29.168 -27.948 -62.362  1.00                 C  
ATOM   2933  C   VAL A 367     -28.429 -28.219 -61.065  1.00                 C  
ATOM   2934  O   VAL A 367     -28.744 -29.176 -60.344  1.00                 O  
ATOM   2935  CB  VAL A 367     -28.589 -28.832 -63.482  1.00                 C  
ATOM   2936  CG1 VAL A 367     -27.082 -28.649 -63.580  1.00                 C  
ATOM   2937  CG2 VAL A 367     -28.937 -30.293 -63.241  1.00                 C  
ATOM   2938  N   ASN A 368     -27.417 -27.411 -60.764  1.00                 N  
ATOM   2939  CA  ASN A 368     -26.594 -27.678 -59.604  1.00                 C  
ATOM   2940  C   ASN A 368     -27.222 -27.176 -58.319  1.00                 C  
ATOM   2941  O   ASN A 368     -26.622 -27.330 -57.246  1.00                 O  
ATOM   2942  CB  ASN A 368     -25.205 -27.061 -59.779  1.00                 C  
ATOM   2943  CG  ASN A 368     -24.376 -27.781 -60.825  1.00                 C  
ATOM   2944  OD1 ASN A 368     -24.579 -28.967 -61.083  1.00                 O  
ATOM   2945  ND2 ASN A 368     -23.436 -27.063 -61.430  1.00                 N  
ATOM   2946  N   GLU A 369     -28.411 -26.570 -58.420  1.00                 N  
ATOM   2947  CA  GLU A 369     -29.265 -26.419 -57.254  1.00                 C  
ATOM   2948  C   GLU A 369     -29.793 -27.777 -56.822  1.00                 C  
ATOM   2949  O   GLU A 369     -29.882 -28.069 -55.624  1.00                 O  
ATOM   2950  CB  GLU A 369     -30.418 -25.459 -57.555  1.00                 C  
ATOM   2951  CD  GLU A 369     -29.367 -23.425 -56.490  1.00                 C  
ATOM   2952  CG  GLU A 369     -29.989 -24.013 -57.741  1.00                 C  
ATOM   2953  OE1 GLU A 369     -29.993 -23.520 -55.413  1.00                 O  
ATOM   2954  OE2 GLU A 369     -28.253 -22.868 -56.586  1.00                 O  
ATOM   2955  N   LEU A 370     -30.127 -28.629 -57.803  1.00                 N  
ATOM   2956  CA  LEU A 370     -30.610 -29.979 -57.533  1.00                 C  
ATOM   2957  C   LEU A 370     -29.472 -30.913 -57.132  1.00                 C  
ATOM   2958  O   LEU A 370     -29.600 -31.673 -56.161  1.00                 O  
ATOM   2959  CB  LEU A 370     -31.337 -30.542 -58.756  1.00                 C  
ATOM   2960  CG  LEU A 370     -32.658 -29.867 -59.129  1.00                 C  
ATOM   2961  CD1 LEU A 370     -33.189 -30.416 -60.445  1.00                 C  
ATOM   2962  CD2 LEU A 370     -33.688 -30.053 -58.025  1.00                 C  
ATOM   2963  N   THR A 371     -28.347 -30.853 -57.856  1.00                 N  
ATOM   2964  CA  THR A 371     -27.239 -31.763 -57.575  1.00                 C  
ATOM   2965  C   THR A 371     -26.637 -31.497 -56.196  1.00                 C  
ATOM   2966  O   THR A 371     -26.285 -32.444 -55.475  1.00                 O  
ATOM   2967  CB  THR A 371     -26.134 -31.653 -58.641  1.00                 C  
ATOM   2968  OG1 THR A 371     -25.631 -30.311 -58.676  1.00                 O  
ATOM   2969  CG2 THR A 371     -26.683 -32.002 -60.016  1.00                 C  
ATOM   2970  N   LEU A 372     -26.530 -30.221 -55.800  1.00                 N  
ATOM   2971  CA  LEU A 372     -26.002 -29.916 -54.471  1.00                 C  
ATOM   2972  C   LEU A 372     -26.909 -30.484 -53.381  1.00                 C  
ATOM   2973  O   LEU A 372     -26.438 -31.131 -52.439  1.00                 O  
ATOM   2974  CB  LEU A 372     -25.843 -28.405 -54.292  1.00                 C  
ATOM   2975  CG  LEU A 372     -25.340 -27.934 -52.926  1.00                 C  
ATOM   2976  CD1 LEU A 372     -23.952 -28.489 -52.643  1.00                 C  
ATOM   2977  CD2 LEU A 372     -25.327 -26.415 -52.852  1.00                 C  
ATOM   2978  N   ARG A 373     -28.223 -30.300 -53.526  1.00                 N  
ATOM   2979  CA  ARG A 373     -29.171 -30.936 -52.616  1.00                 C  
ATOM   2980  C   ARG A 373     -28.975 -32.452 -52.577  1.00                 C  
ATOM   2981  O   ARG A 373     -28.983 -33.066 -51.506  1.00                 O  
ATOM   2982  CB  ARG A 373     -30.608 -30.606 -53.023  1.00                 C  
ATOM   2983  CD  ARG A 373     -31.564 -30.797 -50.710  1.00                 C  
ATOM   2984  NE  ARG A 373     -31.922 -29.388 -50.565  1.00                 N  
ATOM   2985  CG  ARG A 373     -31.667 -31.264 -52.153  1.00                 C  
ATOM   2986  CZ  ARG A 373     -31.749 -28.684 -49.451  1.00                 C  
ATOM   2987  NH1 ARG A 373     -32.104 -27.407 -49.411  1.00                 N  
ATOM   2988  NH2 ARG A 373     -31.222 -29.260 -48.379  1.00                 N  
ATOM   2989  N   THR A 374     -28.805 -33.078 -53.742  1.00                 N  
ATOM   2990  CA  THR A 374     -28.534 -34.509 -53.744  1.00                 C  
ATOM   2991  C   THR A 374     -27.228 -34.809 -53.022  1.00                 C  
ATOM   2992  O   THR A 374     -27.158 -35.734 -52.209  1.00                 O  
ATOM   2993  CB  THR A 374     -28.474 -35.070 -55.177  1.00                 C  
ATOM   2994  OG1 THR A 374     -29.741 -34.884 -55.820  1.00                 O  
ATOM   2995  CG2 THR A 374     -28.153 -36.557 -55.154  1.00                 C  
ATOM   2996  N   ILE A 375     -26.190 -34.009 -53.273  1.00                 N  
ATOM   2997  CA  ILE A 375     -24.905 -34.286 -52.644  1.00                 C  
ATOM   2998  C   ILE A 375     -24.999 -34.081 -51.139  1.00                 C  
ATOM   2999  O   ILE A 375     -24.536 -34.919 -50.355  1.00                 O  
ATOM   3000  CB  ILE A 375     -23.787 -33.407 -53.234  1.00                 C  
ATOM   3001  CD1 ILE A 375     -22.633 -32.809 -55.427  1.00                 C  
ATOM   3002  CG1 ILE A 375     -23.522 -33.788 -54.692  1.00                 C  
ATOM   3003  CG2 ILE A 375     -22.528 -33.505 -52.385  1.00                 C  
ATOM   3004  N   VAL A 376     -25.646 -32.992 -50.710  1.00                 N  
ATOM   3005  CA  VAL A 376     -25.709 -32.693 -49.282  1.00                 C  
ATOM   3006  C   VAL A 376     -26.489 -33.775 -48.542  1.00                 C  
ATOM   3007  O   VAL A 376     -26.086 -34.222 -47.459  1.00                 O  
ATOM   3008  CB  VAL A 376     -26.342 -31.313 -49.022  1.00                 C  
ATOM   3009  CG1 VAL A 376     -26.591 -31.114 -47.534  1.00                 C  
ATOM   3010  CG2 VAL A 376     -25.453 -30.208 -49.570  1.00                 C  
ATOM   3011  N   SER A 377     -27.599 -34.233 -49.130  1.00                 N  
ATOM   3012  CA  SER A 377     -28.401 -35.291 -48.519  1.00                 C  
ATOM   3013  C   SER A 377     -27.632 -36.595 -48.406  1.00                 C  
ATOM   3014  O   SER A 377     -27.930 -37.417 -47.532  1.00                 O  
ATOM   3015  CB  SER A 377     -29.685 -35.520 -49.319  1.00                 C  
ATOM   3016  OG  SER A 377     -29.398 -36.042 -50.605  1.00                 O  
ATOM   3017  N   ASP A 378     -26.647 -36.809 -49.279  1.00                 N  
ATOM   3018  CA  ASP A 378     -25.885 -38.054 -49.285  1.00                 C  
ATOM   3019  C   ASP A 378     -24.729 -38.053 -48.283  1.00                 C  
ATOM   3020  O   ASP A 378     -24.175 -39.122 -48.009  1.00                 O  
ATOM   3021  CB  ASP A 378     -25.333 -38.338 -50.683  1.00                 C  
ATOM   3022  CG  ASP A 378     -26.422 -38.682 -51.681  1.00                 C  
ATOM   3023  OD1 ASP A 378     -27.500 -39.140 -51.248  1.00                 O  
ATOM   3024  OD2 ASP A 378     -26.196 -38.495 -52.895  1.00                 O  
ATOM   3025  N   LEU A 379     -24.358 -36.890 -47.729  1.00                 N  
ATOM   3026  CA  LEU A 379     -23.170 -36.790 -46.882  1.00                 C  
ATOM   3027  C   LEU A 379     -23.399 -37.513 -45.563  1.00                 C  
ATOM   3028  O   LEU A 379     -24.390 -37.258 -44.871  1.00                 O  
ATOM   3029  CB  LEU A 379     -22.811 -35.324 -46.634  1.00                 C  
ATOM   3030  CG  LEU A 379     -22.386 -34.513 -47.860  1.00                 C  
ATOM   3031  CD1 LEU A 379     -22.182 -33.051 -47.494  1.00                 C  
ATOM   3032  CD2 LEU A 379     -21.116 -35.087 -48.471  1.00                 C  
ATOM   3033  N   ASP A 380     -22.490 -38.425 -45.218  1.00                 N  
ATOM   3034  CA  ASP A 380     -22.624 -39.215 -44.002  1.00                 C  
ATOM   3035  C   ASP A 380     -21.393 -39.181 -43.102  1.00                 C  
ATOM   3036  O   ASP A 380     -21.375 -39.898 -42.096  1.00                 O  
ATOM   3037  CB  ASP A 380     -22.937 -40.673 -44.342  1.00                 C  
ATOM   3038  CG  ASP A 380     -21.820 -41.343 -45.118  1.00                 C  
ATOM   3039  OD1 ASP A 380     -20.811 -40.667 -45.411  1.00                 O  
ATOM   3040  OD2 ASP A 380     -21.953 -42.545 -45.433  1.00                 O  
ATOM   3041  N   SER A 381     -20.370 -38.374 -43.436  1.00                 N  
ATOM   3042  CA  SER A 381     -19.117 -38.153 -42.713  1.00                 C  
ATOM   3043  C   SER A 381     -18.139 -39.315 -42.839  1.00                 C  
ATOM   3044  O   SER A 381     -17.001 -39.183 -42.408  1.00                 O  
ATOM   3045  CB  SER A 381     -19.392 -37.894 -41.231  1.00                 C  
ATOM   3046  OG  SER A 381     -20.211 -36.750 -41.056  1.00                 O  
ATOM   3047  N   SER A 382     -18.525 -40.436 -43.443  1.00                 N  
ATOM   3048  CA  SER A 382     -17.546 -41.471 -43.711  1.00                 C  
ATOM   3049  C   SER A 382     -16.549 -40.965 -44.756  1.00                 C  
ATOM   3050  O   SER A 382     -16.942 -40.279 -45.696  1.00                 O  
ATOM   3051  CB  SER A 382     -18.236 -42.752 -44.184  1.00                 C  
ATOM   3052  OG  SER A 382     -18.877 -42.555 -45.433  1.00                 O  
ATOM   3053  N   PRO A 383     -15.250 -41.259 -44.599  1.00                 N  
ATOM   3054  CA  PRO A 383     -14.242 -40.701 -45.530  1.00                 C  
ATOM   3055  C   PRO A 383     -14.401 -41.149 -46.979  1.00                 C  
ATOM   3056  O   PRO A 383     -14.067 -40.384 -47.891  1.00                 O  
ATOM   3057  CB  PRO A 383     -12.907 -41.199 -44.972  1.00                 C  
ATOM   3058  CD  PRO A 383     -14.629 -42.074 -43.559  1.00                 C  
ATOM   3059  CG  PRO A 383     -13.270 -42.373 -44.127  1.00                 C  
ATOM   3060  N   GLN A 384     -14.888 -42.369 -47.218  1.00                 N  
ATOM   3061  CA  GLN A 384     -15.221 -42.801 -48.573  1.00                 C  
ATOM   3062  C   GLN A 384     -16.336 -41.951 -49.174  1.00                 C  
ATOM   3063  O   GLN A 384     -16.303 -41.621 -50.365  1.00                 O  
ATOM   3064  CB  GLN A 384     -15.631 -44.275 -48.580  1.00                 C  
ATOM   3065  CD  GLN A 384     -16.271 -46.306 -49.938  1.00                 C  
ATOM   3066  CG  GLN A 384     -15.935 -44.828 -49.963  1.00                 C  
ATOM   3067  OE1 GLN A 384     -17.332 -46.704 -49.457  1.00                 O  
ATOM   3068  NE2 GLN A 384     -15.365 -47.126 -50.458  1.00                 N  
ATOM   3069  N   ASN A 385     -17.353 -41.619 -48.373  1.00                 N  
ATOM   3070  CA  ASN A 385     -18.433 -40.794 -48.895  1.00                 C  
ATOM   3071  C   ASN A 385     -17.943 -39.380 -49.169  1.00                 C  
ATOM   3072  O   ASN A 385     -18.326 -38.760 -50.167  1.00                 O  
ATOM   3073  CB  ASN A 385     -19.616 -40.783 -47.925  1.00                 C  
ATOM   3074  CG  ASN A 385     -20.832 -40.080 -48.496  1.00                 C  
ATOM   3075  OD1 ASN A 385     -21.402 -40.520 -49.494  1.00                 O  
ATOM   3076  ND2 ASN A 385     -21.232 -38.984 -47.863  1.00                 N  
ATOM   3077  N   THR A 386     -17.075 -38.870 -48.296  1.00                 N  
ATOM   3078  CA  THR A 386     -16.523 -37.528 -48.458  1.00                 C  
ATOM   3079  C   THR A 386     -15.676 -37.430 -49.723  1.00                 C  
ATOM   3080  O   THR A 386     -15.782 -36.463 -50.487  1.00                 O  
ATOM   3081  CB  THR A 386     -15.673 -37.117 -47.242  1.00                 C  
ATOM   3082  OG1 THR A 386     -16.494 -37.091 -46.068  1.00                 O  
ATOM   3083  CG2 THR A 386     -15.080 -35.732 -47.450  1.00                 C  
ATOM   3084  N   ILE A 387     -14.849 -38.445 -49.970  1.00                 N  
ATOM   3085  CA  ILE A 387     -14.003 -38.461 -51.153  1.00                 C  
ATOM   3086  C   ILE A 387     -14.846 -38.616 -52.411  1.00                 C  
ATOM   3087  O   ILE A 387     -14.611 -37.937 -53.421  1.00                 O  
ATOM   3088  CB  ILE A 387     -12.950 -39.582 -51.079  1.00                 C  
ATOM   3089  CD1 ILE A 387     -11.035 -40.462 -49.644  1.00                 C  
ATOM   3090  CG1 ILE A 387     -11.942 -39.294 -49.964  1.00                 C  
ATOM   3091  CG2 ILE A 387     -12.268 -39.763 -52.426  1.00                 C  
ATOM   3092  N   LYS A 388     -15.838 -39.509 -52.375  1.00                 N  
ATOM   3093  CA  LYS A 388     -16.730 -39.665 -53.520  1.00                 C  
ATOM   3094  C   LYS A 388     -17.363 -38.329 -53.891  1.00                 C  
ATOM   3095  O   LYS A 388     -17.359 -37.922 -55.062  1.00                 O  
ATOM   3096  CB  LYS A 388     -17.813 -40.702 -53.218  1.00                 C  
ATOM   3097  CD  LYS A 388     -19.797 -42.016 -54.016  1.00                 C  
ATOM   3098  CE  LYS A 388     -20.786 -42.232 -55.150  1.00                 C  
ATOM   3099  CG  LYS A 388     -18.781 -40.942 -54.366  1.00                 C  
ATOM   3100  NZ  LYS A 388     -21.788 -43.282 -54.821  1.00                 N  
ATOM   3101  N   ASN A 389     -17.872 -37.609 -52.893  1.00                 N  
ATOM   3102  CA  ASN A 389     -18.556 -36.360 -53.178  1.00                 C  
ATOM   3103  C   ASN A 389     -17.592 -35.225 -53.508  1.00                 C  
ATOM   3104  O   ASN A 389     -17.973 -34.304 -54.235  1.00                 O  
ATOM   3105  CB  ASN A 389     -19.448 -35.957 -52.002  1.00                 C  
ATOM   3106  CG  ASN A 389     -20.677 -36.835 -51.875  1.00                 C  
ATOM   3107  OD1 ASN A 389     -21.117 -37.448 -52.848  1.00                 O  
ATOM   3108  ND2 ASN A 389     -21.236 -36.898 -50.672  1.00                 N  
ATOM   3109  N   ILE A 390     -16.343 -35.286 -53.026  1.00                 N  
ATOM   3110  CA  ILE A 390     -15.300 -34.400 -53.552  1.00                 C  
ATOM   3111  C   ILE A 390     -15.156 -34.581 -55.067  1.00                 C  
ATOM   3112  O   ILE A 390     -15.039 -33.606 -55.823  1.00                 O  
ATOM   3113  CB  ILE A 390     -13.948 -34.645 -52.857  1.00                 C  
ATOM   3114  CD1 ILE A 390     -12.833 -34.659 -50.564  1.00                 C  
ATOM   3115  CG1 ILE A 390     -14.012 -34.201 -51.394  1.00                 C  
ATOM   3116  CG2 ILE A 390     -12.827 -33.948 -53.612  1.00                 C  
ATOM   3117  N   VAL A 391     -15.141 -35.837 -55.527  1.00                 N  
ATOM   3118  CA  VAL A 391     -15.031 -36.120 -56.957  1.00                 C  
ATOM   3119  C   VAL A 391     -16.221 -35.544 -57.718  1.00                 C  
ATOM   3120  O   VAL A 391     -16.078 -35.022 -58.830  1.00                 O  
ATOM   3121  CB  VAL A 391     -14.919 -37.632 -57.226  1.00                 C  
ATOM   3122  CG1 VAL A 391     -15.019 -37.917 -58.717  1.00                 C  
ATOM   3123  CG2 VAL A 391     -13.616 -38.178 -56.662  1.00                 C  
ATOM   3124  N   LEU A 392     -17.414 -35.618 -57.125  1.00                 N  
ATOM   3125  CA  LEU A 392     -18.599 -35.119 -57.813  1.00                 C  
ATOM   3126  C   LEU A 392     -18.606 -33.592 -57.864  1.00                 C  
ATOM   3127  O   LEU A 392     -18.901 -33.005 -58.912  1.00                 O  
ATOM   3128  CB  LEU A 392     -19.870 -35.627 -57.128  1.00                 C  
ATOM   3129  CG  LEU A 392     -20.144 -37.128 -57.236  1.00                 C  
ATOM   3130  CD1 LEU A 392     -21.333 -37.520 -56.372  1.00                 C  
ATOM   3131  CD2 LEU A 392     -20.388 -37.527 -58.683  1.00                 C  
ATOM   3132  N   LEU A 393     -18.252 -32.935 -56.755  1.00                 N  
ATOM   3133  CA  LEU A 393     -18.192 -31.471 -56.733  1.00                 C  
ATOM   3134  C   LEU A 393     -17.204 -30.944 -57.769  1.00                 C  
ATOM   3135  O   LEU A 393     -17.549 -30.086 -58.586  1.00                 O  
ATOM   3136  CB  LEU A 393     -17.806 -30.971 -55.339  1.00                 C  
ATOM   3137  CG  LEU A 393     -18.854 -31.156 -54.239  1.00                 C  
ATOM   3138  CD1 LEU A 393     -18.271 -30.808 -52.878  1.00                 C  
ATOM   3139  CD2 LEU A 393     -20.084 -30.306 -54.520  1.00                 C  
ATOM   3140  N   LYS A 394     -15.973 -31.482 -57.767  1.00                 N  
ATOM   3141  CA  LYS A 394     -14.973 -31.101 -58.767  1.00                 C  
ATOM   3142  C   LYS A 394     -15.488 -31.327 -60.183  1.00                 C  
ATOM   3143  O   LYS A 394     -15.229 -30.519 -61.081  1.00                 O  
ATOM   3144  CB  LYS A 394     -13.676 -31.884 -58.553  1.00                 C  
ATOM   3145  CD  LYS A 394     -11.712 -32.382 -57.072  1.00                 C  
ATOM   3146  CE  LYS A 394     -10.678 -32.296 -58.183  1.00                 C  
ATOM   3147  CG  LYS A 394     -12.882 -31.448 -57.332  1.00                 C  
ATOM   3148  NZ  LYS A 394      -9.487 -33.144 -57.901  1.00                 N  
ATOM   3149  N   HIS A 395     -16.210 -32.426 -60.406  1.00                 N  
ATOM   3150  CA  HIS A 395     -16.697 -32.704 -61.753  1.00                 C  
ATOM   3151  C   HIS A 395     -17.712 -31.664 -62.193  1.00                 C  
ATOM   3152  O   HIS A 395     -17.636 -31.148 -63.312  1.00                 O  
ATOM   3153  CB  HIS A 395     -17.314 -34.102 -61.822  1.00                 C  
ATOM   3154  CG  HIS A 395     -17.805 -34.480 -63.185  1.00                 C  
ATOM   3155  ND1 HIS A 395     -16.954 -34.764 -64.230  1.00                 N  
ATOM   3156  CE1 HIS A 395     -17.683 -35.067 -65.319  1.00                 C  
ATOM   3157  CD2 HIS A 395     -19.110 -34.656 -63.806  1.00                 C  
ATOM   3158  NE2 HIS A 395     -18.977 -35.004 -65.072  1.00                 N  
ATOM   3159  N   LEU A 396     -18.663 -31.342 -61.315  1.00                 N  
ATOM   3160  CA  LEU A 396     -19.622 -30.274 -61.580  1.00                 C  
ATOM   3161  C   LEU A 396     -18.930 -28.933 -61.827  1.00                 C  
ATOM   3162  O   LEU A 396     -19.354 -28.159 -62.695  1.00                 O  
ATOM   3163  CB  LEU A 396     -20.607 -30.138 -60.417  1.00                 C  
ATOM   3164  CG  LEU A 396     -21.601 -31.286 -60.232  1.00                 C  
ATOM   3165  CD1 LEU A 396     -22.392 -31.111 -58.945  1.00                 C  
ATOM   3166  CD2 LEU A 396     -22.543 -31.379 -61.423  1.00                 C  
ATOM   3167  N   LEU A 397     -17.862 -28.641 -61.077  1.00                 N  
ATOM   3168  CA  LEU A 397     -17.181 -27.352 -61.196  1.00                 C  
ATOM   3169  C   LEU A 397     -16.387 -27.220 -62.491  1.00                 C  
ATOM   3170  O   LEU A 397     -16.034 -26.095 -62.857  1.00                 O  
ATOM   3171  CB  LEU A 397     -16.243 -27.130 -60.008  1.00                 C  
ATOM   3172  CG  LEU A 397     -16.910 -26.956 -58.641  1.00                 C  
ATOM   3173  CD1 LEU A 397     -15.865 -26.882 -57.539  1.00                 C  
ATOM   3174  CD2 LEU A 397     -17.786 -25.713 -58.625  1.00                 C  
ATOM   3175  N   GLU A 398     -16.082 -28.337 -63.176  1.00                 N  
ATOM   3176  CA  GLU A 398     -15.419 -28.276 -64.484  1.00                 C  
ATOM   3177  C   GLU A 398     -16.268 -27.517 -65.497  1.00                 C  
ATOM   3178  O   GLU A 398     -15.755 -26.731 -66.301  1.00                 O  
ATOM   3179  CB  GLU A 398     -15.122 -29.685 -65.000  1.00                 C  
ATOM   3180  CD  GLU A 398     -13.817 -31.830 -64.720  1.00                 C  
ATOM   3181  CG  GLU A 398     -14.030 -30.411 -64.231  1.00                 C  
ATOM   3182  OE1 GLU A 398     -14.641 -32.310 -65.525  1.00                 O  
ATOM   3183  OE2 GLU A 398     -12.825 -32.461 -64.298  1.00                 O  
ATOM   3184  N   GLN A 399     -17.567 -27.772 -65.489  1.00                 N  
ATOM   3185  CA  GLN A 399     -18.506 -27.147 -66.403  1.00                 C  
ATOM   3186  C   GLN A 399     -19.206 -25.942 -65.785  1.00                 C  
ATOM   3187  O   GLN A 399     -19.584 -25.021 -66.513  1.00                 O  
ATOM   3188  CB  GLN A 399     -19.555 -28.159 -66.868  1.00                 C  
ATOM   3189  CD  GLN A 399     -18.280 -28.923 -68.911  1.00                 C  
ATOM   3190  CG  GLN A 399     -18.981 -29.341 -67.633  1.00                 C  
ATOM   3191  OE1 GLN A 399     -18.890 -28.326 -69.798  1.00                 O  
ATOM   3192  NE2 GLN A 399     -16.994 -29.238 -69.008  1.00                 N  
ATOM   3193  N   ASP A 400     -19.356 -25.913 -64.460  1.00                 N  
ATOM   3194  CA  ASP A 400     -19.997 -24.809 -63.741  1.00                 C  
ATOM   3195  C   ASP A 400     -18.951 -24.122 -62.860  1.00                 C  
ATOM   3196  O   ASP A 400     -18.976 -24.209 -61.629  1.00                 O  
ATOM   3197  CB  ASP A 400     -21.174 -25.323 -62.910  1.00                 C  
ATOM   3198  CG  ASP A 400     -21.956 -24.203 -62.252  1.00                 C  
ATOM   3199  OD1 ASP A 400     -21.573 -23.027 -62.429  1.00                 O  
ATOM   3200  OD2 ASP A 400     -22.952 -24.500 -61.560  1.00                 O  
ATOM   3201  N   LYS A 401     -18.046 -23.377 -63.518  1.00                 N  
ATOM   3202  CA  LYS A 401     -16.730 -23.040 -62.967  1.00                 C  
ATOM   3203  C   LYS A 401     -16.759 -21.965 -61.891  1.00                 C  
ATOM   3204  O   LYS A 401     -15.784 -21.844 -61.141  1.00                 O  
ATOM   3205  CB  LYS A 401     -15.784 -22.582 -64.079  1.00                 C  
ATOM   3206  CD  LYS A 401     -14.453 -23.160 -66.127  1.00                 C  
ATOM   3207  CE  LYS A 401     -14.062 -24.260 -67.100  1.00                 C  
ATOM   3208  CG  LYS A 401     -15.399 -23.681 -65.057  1.00                 C  
ATOM   3209  NZ  LYS A 401     -13.157 -23.758 -68.171  1.00                 N  
ATOM   3210  N   TYR A 402     -17.809 -21.141 -61.827  1.00                 N  
ATOM   3211  CA  TYR A 402     -17.875 -20.063 -60.841  1.00                 C  
ATOM   3212  C   TYR A 402     -18.993 -20.279 -59.825  1.00                 C  
ATOM   3213  O   TYR A 402     -19.377 -19.338 -59.121  1.00                 O  
ATOM   3214  CB  TYR A 402     -18.069 -18.713 -61.535  1.00                 C  
ATOM   3215  CG  TYR A 402     -16.924 -18.319 -62.440  1.00                 C  
ATOM   3216  OH  TYR A 402     -13.783 -17.239 -64.942  1.00                 O  
ATOM   3217  CZ  TYR A 402     -14.821 -17.596 -64.112  1.00                 C  
ATOM   3218  CD1 TYR A 402     -17.041 -18.420 -63.820  1.00                 C  
ATOM   3219  CE1 TYR A 402     -15.999 -18.062 -64.655  1.00                 C  
ATOM   3220  CD2 TYR A 402     -15.729 -17.848 -61.911  1.00                 C  
ATOM   3221  CE2 TYR A 402     -14.677 -17.485 -62.730  1.00                 C  
ATOM   3222  N   ASN A 403     -19.532 -21.498 -59.737  1.00                 N  
ATOM   3223  CA  ASN A 403     -20.578 -21.773 -58.764  1.00                 C  
ATOM   3224  C   ASN A 403     -19.956 -21.774 -57.381  1.00                 C  
ATOM   3225  O   ASN A 403     -19.237 -22.705 -57.012  1.00                 O  
ATOM   3226  CB  ASN A 403     -21.273 -23.098 -59.084  1.00                 C  
ATOM   3227  CG  ASN A 403     -22.439 -23.383 -58.159  1.00                 C  
ATOM   3228  OD1 ASN A 403     -22.285 -23.403 -56.938  1.00                 O  
ATOM   3229  ND2 ASN A 403     -23.613 -23.604 -58.739  1.00                 N  
ATOM   3230  N   TYR A 404     -20.234 -20.719 -56.615  1.00                 N  
ATOM   3231  CA  TYR A 404     -19.562 -20.541 -55.338  1.00                 C  
ATOM   3232  C   TYR A 404     -20.061 -21.536 -54.296  1.00                 C  
ATOM   3233  O   TYR A 404     -19.277 -21.987 -53.452  1.00                 O  
ATOM   3234  CB  TYR A 404     -19.756 -19.113 -54.825  1.00                 C  
ATOM   3235  CG  TYR A 404     -21.152 -18.828 -54.319  1.00                 C  
ATOM   3236  OH  TYR A 404     -24.987 -18.050 -52.913  1.00                 O  
ATOM   3237  CZ  TYR A 404     -23.719 -18.307 -53.380  1.00                 C  
ATOM   3238  CD1 TYR A 404     -21.498 -19.089 -52.999  1.00                 C  
ATOM   3239  CE1 TYR A 404     -22.771 -18.832 -52.528  1.00                 C  
ATOM   3240  CD2 TYR A 404     -22.120 -18.299 -55.163  1.00                 C  
ATOM   3241  CE2 TYR A 404     -23.399 -18.035 -54.710  1.00                 C  
ATOM   3242  N   LYS A 405     -21.347 -21.900 -54.332  1.00                 N  
ATOM   3243  CA  LYS A 405     -21.842 -22.841 -53.333  1.00                 C  
ATOM   3244  C   LYS A 405     -21.121 -24.174 -53.449  1.00                 C  
ATOM   3245  O   LYS A 405     -20.746 -24.774 -52.437  1.00                 O  
ATOM   3246  CB  LYS A 405     -23.352 -23.038 -53.484  1.00                 C  
ATOM   3247  CD  LYS A 405     -25.662 -22.173 -53.021  1.00                 C  
ATOM   3248  CE  LYS A 405     -26.224 -22.353 -54.421  1.00                 C  
ATOM   3249  CG  LYS A 405     -24.180 -21.836 -53.060  1.00                 C  
ATOM   3250  NZ  LYS A 405     -27.699 -22.556 -54.406  1.00                 N  
ATOM   3251  N   LEU A 406     -20.900 -24.642 -54.676  1.00                 N  
ATOM   3252  CA  LEU A 406     -20.156 -25.883 -54.858  1.00                 C  
ATOM   3253  C   LEU A 406     -18.736 -25.731 -54.344  1.00                 C  
ATOM   3254  O   LEU A 406     -18.177 -26.671 -53.763  1.00                 O  
ATOM   3255  CB  LEU A 406     -20.149 -26.292 -56.332  1.00                 C  
ATOM   3256  CG  LEU A 406     -21.488 -26.750 -56.915  1.00                 C  
ATOM   3257  CD1 LEU A 406     -21.379 -26.951 -58.419  1.00                 C  
ATOM   3258  CD2 LEU A 406     -21.957 -28.031 -56.243  1.00                 C  
ATOM   3259  N   LYS A 407     -18.132 -24.554 -54.566  1.00                 N  
ATOM   3260  CA  LYS A 407     -16.774 -24.293 -54.094  1.00                 C  
ATOM   3261  C   LYS A 407     -16.701 -24.303 -52.572  1.00                 C  
ATOM   3262  O   LYS A 407     -15.791 -24.908 -51.987  1.00                 O  
ATOM   3263  CB  LYS A 407     -16.269 -22.952 -54.631  1.00                 C  
ATOM   3264  CD  LYS A 407     -14.848 -23.835 -56.502  1.00                 C  
ATOM   3265  CE  LYS A 407     -14.525 -23.735 -57.984  1.00                 C  
ATOM   3266  CG  LYS A 407     -16.018 -22.938 -56.130  1.00                 C  
ATOM   3267  NZ  LYS A 407     -13.417 -24.650 -58.374  1.00                 N  
ATOM   3268  N   LEU A 408     -17.662 -23.651 -51.911  1.00                 N  
ATOM   3269  CA  LEU A 408     -17.641 -23.619 -50.450  1.00                 C  
ATOM   3270  C   LEU A 408     -17.756 -25.024 -49.889  1.00                 C  
ATOM   3271  O   LEU A 408     -17.040 -25.387 -48.949  1.00                 O  
ATOM   3272  CB  LEU A 408     -18.771 -22.736 -49.917  1.00                 C  
ATOM   3273  CG  LEU A 408     -18.635 -21.233 -50.173  1.00                 C  
ATOM   3274  CD1 LEU A 408     -19.901 -20.501 -49.757  1.00                 C  
ATOM   3275  CD2 LEU A 408     -17.431 -20.669 -49.435  1.00                 C  
ATOM   3276  N   TRP A 409     -18.643 -25.837 -50.471  1.00                 N  
ATOM   3277  CA  TRP A 409     -18.833 -27.197 -49.986  1.00                 C  
ATOM   3278  C   TRP A 409     -17.580 -28.035 -50.217  1.00                 C  
ATOM   3279  O   TRP A 409     -17.178 -28.813 -49.344  1.00                 O  
ATOM   3280  CB  TRP A 409     -20.038 -27.846 -50.670  1.00                 C  
ATOM   3281  CG  TRP A 409     -21.355 -27.310 -50.200  1.00                 C  
ATOM   3282  CD1 TRP A 409     -22.238 -26.559 -50.921  1.00                 C  
ATOM   3283  NE1 TRP A 409     -23.337 -26.253 -50.155  1.00                 N  
ATOM   3284  CD2 TRP A 409     -21.940 -27.485 -48.904  1.00                 C  
ATOM   3285  CE2 TRP A 409     -23.176 -26.813 -48.911  1.00                 C  
ATOM   3286  CH2 TRP A 409     -23.598 -27.433 -46.672  1.00                 C  
ATOM   3287  CZ2 TRP A 409     -24.014 -26.780 -47.798  1.00                 C  
ATOM   3288  CE3 TRP A 409     -21.539 -28.145 -47.738  1.00                 C  
ATOM   3289  CZ3 TRP A 409     -22.374 -28.110 -46.638  1.00                 C  
ATOM   3290  N   LEU A 410     -16.939 -27.865 -51.380  1.00                 N  
ATOM   3291  CA  LEU A 410     -15.688 -28.564 -51.654  1.00                 C  
ATOM   3292  C   LEU A 410     -14.652 -28.279 -50.567  1.00                 C  
ATOM   3293  O   LEU A 410     -13.946 -29.190 -50.111  1.00                 O  
ATOM   3294  CB  LEU A 410     -15.138 -28.162 -53.024  1.00                 C  
ATOM   3295  CG  LEU A 410     -13.832 -28.832 -53.454  1.00                 C  
ATOM   3296  CD1 LEU A 410     -14.003 -30.342 -53.530  1.00                 C  
ATOM   3297  CD2 LEU A 410     -13.362 -28.285 -54.793  1.00                 C  
ATOM   3298  N   MET A 411     -14.563 -27.019 -50.124  1.00                 N  
ATOM   3299  CA  MET A 411     -13.654 -26.692 -49.026  1.00                 C  
ATOM   3300  C   MET A 411     -14.084 -27.370 -47.727  1.00                 C  
ATOM   3301  O   MET A 411     -13.238 -27.891 -46.988  1.00                 O  
ATOM   3302  CB  MET A 411     -13.580 -25.177 -48.824  1.00                 C  
ATOM   3303  SD  MET A 411     -12.590 -22.696 -49.561  1.00                 S  
ATOM   3304  CE  MET A 411     -14.250 -22.043 -49.723  1.00                 C  
ATOM   3305  CG  MET A 411     -12.869 -24.436 -49.945  1.00                 C  
ATOM   3306  N   LYS A 412     -15.397 -27.417 -47.454  1.00                 N  
ATOM   3307  CA  LYS A 412     -15.883 -28.089 -46.243  1.00                 C  
ATOM   3308  C   LYS A 412     -15.502 -29.565 -46.241  1.00                 C  
ATOM   3309  O   LYS A 412     -15.055 -30.094 -45.219  1.00                 O  
ATOM   3310  CB  LYS A 412     -17.401 -27.939 -46.120  1.00                 C  
ATOM   3311  CD  LYS A 412     -19.370 -26.413 -45.820  1.00                 C  
ATOM   3312  CE  LYS A 412     -20.052 -27.275 -44.770  1.00                 C  
ATOM   3313  CG  LYS A 412     -17.858 -26.540 -45.742  1.00                 C  
ATOM   3314  NZ  LYS A 412     -21.530 -27.097 -44.780  1.00                 N  
ATOM   3315  N   LEU A 413     -15.683 -30.249 -47.382  1.00                 N  
ATOM   3316  CA  LEU A 413     -15.319 -31.664 -47.472  1.00                 C  
ATOM   3317  C   LEU A 413     -13.822 -31.859 -47.249  1.00                 C  
ATOM   3318  O   LEU A 413     -13.415 -32.706 -46.448  1.00                 O  
ATOM   3319  CB  LEU A 413     -15.728 -32.237 -48.830  1.00                 C  
ATOM   3320  CG  LEU A 413     -17.231 -32.390 -49.077  1.00                 C  
ATOM   3321  CD1 LEU A 413     -17.502 -32.773 -50.523  1.00                 C  
ATOM   3322  CD2 LEU A 413     -17.827 -33.425 -48.135  1.00                 C  
ATOM   3323  N   TYR A 414     -12.989 -31.069 -47.952  1.00                 N  
ATOM   3324  CA  TYR A 414     -11.544 -31.129 -47.755  1.00                 C  
ATOM   3325  C   TYR A 414     -11.169 -30.868 -46.310  1.00                 C  
ATOM   3326  O   TYR A 414     -10.138 -31.369 -45.834  1.00                 O  
ATOM   3327  CB  TYR A 414     -10.837 -30.123 -48.666  1.00                 C  
ATOM   3328  CG  TYR A 414     -10.831 -30.517 -50.125  1.00                 C  
ATOM   3329  OH  TYR A 414     -10.815 -31.584 -54.144  1.00                 O  
ATOM   3330  CZ  TYR A 414     -10.820 -31.233 -52.814  1.00                 C  
ATOM   3331  CD1 TYR A 414     -10.885 -29.552 -51.123  1.00                 C  
ATOM   3332  CE1 TYR A 414     -10.880 -29.903 -52.459  1.00                 C  
ATOM   3333  CD2 TYR A 414     -10.771 -31.853 -50.501  1.00                 C  
ATOM   3334  CE2 TYR A 414     -10.765 -32.222 -51.833  1.00                 C  
ATOM   3335  N   SER A 415     -11.979 -30.067 -45.607  1.00                 N  
ATOM   3336  CA  SER A 415     -11.702 -29.743 -44.213  1.00                 C  
ATOM   3337  C   SER A 415     -11.917 -30.937 -43.300  1.00                 C  
ATOM   3338  O   SER A 415     -11.542 -30.861 -42.127  1.00                 O  
ATOM   3339  CB  SER A 415     -12.578 -28.577 -43.750  1.00                 C  
ATOM   3340  OG  SER A 415     -12.256 -27.388 -44.450  1.00                 O  
ATOM   3341  N   GLN A 416     -12.533 -32.011 -43.809  1.00                 N  
ATOM   3342  CA  GLN A 416     -12.745 -33.260 -43.081  1.00                 C  
ATOM   3343  C   GLN A 416     -11.543 -34.195 -43.149  1.00                 C  
ATOM   3344  O   GLN A 416     -11.504 -35.194 -42.421  1.00                 O  
ATOM   3345  CB  GLN A 416     -13.979 -33.989 -43.616  1.00                 C  
ATOM   3346  CD  GLN A 416     -15.602 -32.929 -41.996  1.00                 C  
ATOM   3347  CG  GLN A 416     -15.277 -33.217 -43.449  1.00                 C  
ATOM   3348  OE1 GLN A 416     -15.677 -33.843 -41.175  1.00                 O  
ATOM   3349  NE2 GLN A 416     -15.794 -31.655 -41.675  1.00                 N  
ATOM   3350  N   LEU A 417     -10.599 -33.921 -44.034  1.00                 N  
ATOM   3351  CA  LEU A 417      -9.480 -34.797 -44.326  1.00                 C  
ATOM   3352  C   LEU A 417      -8.179 -34.087 -43.967  1.00                 C  
ATOM   3353  O   LEU A 417      -8.176 -32.919 -43.557  1.00                 O  
ATOM   3354  CB  LEU A 417      -9.493 -35.210 -45.799  1.00                 C  
ATOM   3355  CG  LEU A 417     -10.741 -35.950 -46.284  1.00                 C  
ATOM   3356  CD1 LEU A 417     -10.678 -36.183 -47.786  1.00                 C  
ATOM   3357  CD2 LEU A 417     -10.903 -37.272 -45.550  1.00                 C  
ATOM   3358  N   ASN A 418      -7.073 -34.824 -44.113  1.00                 N  
ATOM   3359  CA  ASN A 418      -5.734 -34.283 -43.947  1.00                 C  
ATOM   3360  C   ASN A 418      -5.183 -33.699 -45.245  1.00                 C  
ATOM   3361  O   ASN A 418      -3.968 -33.495 -45.366  1.00                 O  
ATOM   3362  CB  ASN A 418      -4.785 -35.357 -43.411  1.00                 C  
ATOM   3363  CG  ASN A 418      -5.083 -35.733 -41.973  1.00                 C  
ATOM   3364  OD1 ASN A 418      -5.437 -34.880 -41.159  1.00                 O  
ATOM   3365  ND2 ASN A 418      -4.942 -37.015 -41.657  1.00                 N  
ATOM   3366  N   THR A 419      -6.067 -33.418 -46.207  1.00                 N  
ATOM   3367  CA  THR A 419      -5.729 -32.799 -47.486  1.00                 C  
ATOM   3368  C   THR A 419      -5.656 -31.272 -47.349  1.00                 C  
ATOM   3369  O   THR A 419      -6.298 -30.512 -48.076  1.00                 O  
ATOM   3370  CB  THR A 419      -6.748 -33.171 -48.580  1.00                 C  
ATOM   3371  OG1 THR A 419      -8.067 -32.814 -48.149  1.00                 O  
ATOM   3372  CG2 THR A 419      -6.713 -34.666 -48.854  1.00                 C  
ATOM   3373  N   ASN A 420      -4.842 -30.820 -46.392  1.00                 N  
ATOM   3374  CA  ASN A 420      -4.841 -29.410 -46.007  1.00                 C  
ATOM   3375  C   ASN A 420      -4.215 -28.521 -47.076  1.00                 C  
ATOM   3376  O   ASN A 420      -4.395 -27.297 -47.048  1.00                 O  
ATOM   3377  CB  ASN A 420      -4.113 -29.219 -44.675  1.00                 C  
ATOM   3378  CG  ASN A 420      -4.901 -29.759 -43.498  1.00                 C  
ATOM   3379  OD1 ASN A 420      -6.121 -29.911 -43.572  1.00                 O  
ATOM   3380  ND2 ASN A 420      -4.205 -30.052 -42.405  1.00                 N  
ATOM   3381  N   ASP A 421      -3.553 -29.162 -48.035  1.00                 N  
ATOM   3382  CA  ASP A 421      -2.877 -28.566 -49.180  1.00                 C  
ATOM   3383  C   ASP A 421      -3.835 -27.825 -50.118  1.00                 C  
ATOM   3384  O   ASP A 421      -3.414 -26.913 -50.831  1.00                 O  
ATOM   3385  CB  ASP A 421      -2.125 -29.636 -49.975  1.00                 C  
ATOM   3386  CG  ASP A 421      -1.219 -29.043 -51.036  1.00                 C  
ATOM   3387  OD1 ASP A 421      -0.274 -28.314 -50.670  1.00                 O  
ATOM   3388  OD2 ASP A 421      -1.454 -29.309 -52.234  1.00                 O  
ATOM   3389  N   LEU A 422      -5.113 -28.226 -50.152  1.00                 N  
ATOM   3390  CA  LEU A 422      -5.969 -28.066 -51.325  1.00                 C  
ATOM   3391  C   LEU A 422      -7.089 -27.050 -51.142  1.00                 C  
ATOM   3392  O   LEU A 422      -7.900 -26.861 -52.060  1.00                 O  
ATOM   3393  CB  LEU A 422      -6.590 -29.407 -51.722  1.00                 C  
ATOM   3394  CG  LEU A 422      -5.614 -30.516 -52.118  1.00                 C  
ATOM   3395  CD1 LEU A 422      -6.358 -31.814 -52.394  1.00                 C  
ATOM   3396  CD2 LEU A 422      -4.798 -30.105 -53.334  1.00                 C  
ATOM   3397  N   ILE A 423      -7.164 -26.398 -49.991  1.00                 N  
ATOM   3398  CA  ILE A 423      -8.255 -25.468 -49.722  1.00                 C  
ATOM   3399  C   ILE A 423      -7.940 -24.061 -50.236  1.00                 C  
ATOM   3400  O   ILE A 423      -8.772 -23.430 -50.895  1.00                 O  
ATOM   3401  CB  ILE A 423      -8.585 -25.404 -48.219  1.00                 C  
ATOM   3402  CD1 ILE A 423      -9.235 -26.860 -46.230  1.00                 C  
ATOM   3403  CG1 ILE A 423      -9.128 -26.750 -47.735  1.00                 C  
ATOM   3404  CG2 ILE A 423      -9.553 -24.266 -47.934  1.00                 C  
ATOM   3405  N   PHE A 424      -6.731 -23.563 -49.959  1.00                 N  
ATOM   3406  CA  PHE A 424      -6.342 -22.215 -50.376  1.00                 C  
ATOM   3407  C   PHE A 424      -6.544 -21.934 -51.859  1.00                 C  
ATOM   3408  O   PHE A 424      -6.958 -20.809 -52.192  1.00                 O  
ATOM   3409  CB  PHE A 424      -4.875 -21.950 -50.032  1.00                 C  
ATOM   3410  CG  PHE A 424      -4.391 -20.590 -50.446  1.00                 C  
ATOM   3411  CZ  PHE A 424      -3.493 -18.075 -51.219  1.00                 C  
ATOM   3412  CD1 PHE A 424      -4.683 -19.473 -49.683  1.00                 C  
ATOM   3413  CE1 PHE A 424      -4.238 -18.222 -50.064  1.00                 C  
ATOM   3414  CD2 PHE A 424      -3.644 -20.427 -51.599  1.00                 C  
ATOM   3415  CE2 PHE A 424      -3.199 -19.175 -51.981  1.00                 C  
ATOM   3416  N   PRO A 425      -6.258 -22.854 -52.784  1.00                 N  
ATOM   3417  CA  PRO A 425      -6.507 -22.532 -54.201  1.00                 C  
ATOM   3418  C   PRO A 425      -7.970 -22.224 -54.497  1.00                 C  
ATOM   3419  O   PRO A 425      -8.272 -21.351 -55.321  1.00                 O  
ATOM   3420  CB  PRO A 425      -6.058 -23.788 -54.950  1.00                 C  
ATOM   3421  CD  PRO A 425      -5.538 -24.176 -52.647  1.00                 C  
ATOM   3422  CG  PRO A 425      -5.054 -24.423 -54.048  1.00                 C  
ATOM   3423  N   ILE A 426      -8.890 -22.898 -53.805  1.00                 N  
ATOM   3424  CA  ILE A 426     -10.318 -22.666 -54.010  1.00                 C  
ATOM   3425  C   ILE A 426     -10.727 -21.316 -53.441  1.00                 C  
ATOM   3426  O   ILE A 426     -11.385 -20.513 -54.115  1.00                 O  
ATOM   3427  CB  ILE A 426     -11.168 -23.786 -53.381  1.00                 C  
ATOM   3428  CD1 ILE A 426     -11.512 -26.312 -53.406  1.00                 C  
ATOM   3429  CG1 ILE A 426     -10.939 -25.107 -54.119  1.00                 C  
ATOM   3430  CG2 ILE A 426     -12.637 -23.394 -53.364  1.00                 C  
ATOM   3431  N   TYR A 427     -10.341 -21.063 -52.187  1.00                 N  
ATOM   3432  CA  TYR A 427     -10.582 -19.788 -51.504  1.00                 C  
ATOM   3433  C   TYR A 427     -10.100 -18.608 -52.336  1.00                 C  
ATOM   3434  O   TYR A 427     -10.828 -17.624 -52.531  1.00                 O  
ATOM   3435  CB  TYR A 427      -9.895 -19.774 -50.137  1.00                 C  
ATOM   3436  CG  TYR A 427     -10.045 -18.469 -49.389  1.00                 C  
ATOM   3437  OH  TYR A 427     -10.468 -14.884 -47.325  1.00                 O  
ATOM   3438  CZ  TYR A 427     -10.327 -16.070 -48.009  1.00                 C  
ATOM   3439  CD1 TYR A 427     -11.000 -18.326 -48.391  1.00                 C  
ATOM   3440  CE1 TYR A 427     -11.144 -17.136 -47.703  1.00                 C  
ATOM   3441  CD2 TYR A 427      -9.230 -17.383 -49.684  1.00                 C  
ATOM   3442  CE2 TYR A 427      -9.359 -16.186 -49.006  1.00                 C  
ATOM   3443  N   ASN A 428      -8.874 -18.710 -52.862  1.00                 N  
ATOM   3444  CA  ASN A 428      -8.309 -17.639 -53.683  1.00                 C  
ATOM   3445  C   ASN A 428      -8.962 -17.545 -55.063  1.00                 C  
ATOM   3446  O   ASN A 428      -9.002 -16.459 -55.647  1.00                 O  
ATOM   3447  CB  ASN A 428      -6.798 -17.823 -53.838  1.00                 C  
ATOM   3448  CG  ASN A 428      -6.129 -16.627 -54.486  1.00                 C  
ATOM   3449  OD1 ASN A 428      -6.169 -15.517 -53.955  1.00                 O  
ATOM   3450  ND2 ASN A 428      -5.511 -16.850 -55.640  1.00                 N  
ATOM   3451  N   GLY A 429      -9.430 -18.668 -55.623  1.00                 N  
ATOM   3452  CA  GLY A 429     -10.168 -18.618 -56.876  1.00                 C  
ATOM   3453  C   GLY A 429     -11.528 -17.951 -56.751  1.00                 C  
ATOM   3454  O   GLY A 429     -12.116 -17.559 -57.766  1.00                 O  
ATOM   3455  N   LEU A 430     -12.039 -17.820 -55.522  1.00                 N  
ATOM   3456  CA  LEU A 430     -13.262 -17.076 -55.241  1.00                 C  
ATOM   3457  C   LEU A 430     -13.006 -15.582 -55.078  1.00                 C  
ATOM   3458  O   LEU A 430     -13.965 -14.809 -54.927  1.00                 O  
ATOM   3459  CB  LEU A 430     -13.940 -17.617 -53.981  1.00                 C  
ATOM   3460  CG  LEU A 430     -14.451 -19.057 -54.051  1.00                 C  
ATOM   3461  CD1 LEU A 430     -14.991 -19.502 -52.700  1.00                 C  
ATOM   3462  CD2 LEU A 430     -15.524 -19.196 -55.120  1.00                 C  
ATOM   3463  N   LYS A 431     -11.732 -15.180 -55.118  1.00                 N  
ATOM   3464  CA  LYS A 431     -11.307 -13.780 -55.011  1.00                 C  
ATOM   3465  C   LYS A 431     -11.893 -13.113 -53.767  1.00                 C  
ATOM   3466  O   LYS A 431     -12.321 -11.958 -53.793  1.00                 O  
ATOM   3467  CB  LYS A 431     -11.714 -12.999 -56.262  1.00                 C  
ATOM   3468  CD  LYS A 431     -11.477 -12.653 -58.737  1.00                 C  
ATOM   3469  CE  LYS A 431     -10.851 -13.170 -60.022  1.00                 C  
ATOM   3470  CG  LYS A 431     -11.090 -13.517 -57.548  1.00                 C  
ATOM   3471  NZ  LYS A 431     -11.253 -12.356 -61.202  1.00                 N  
ATOM   3472  N   ILE A 432     -11.911 -13.875 -52.668  1.00                 N  
ATOM   3473  CA  ILE A 432     -12.185 -13.333 -51.343  1.00                 C  
ATOM   3474  C   ILE A 432     -11.219 -12.199 -51.066  1.00                 C  
ATOM   3475  O   ILE A 432      -9.998 -12.357 -51.183  1.00                 O  
ATOM   3476  CB  ILE A 432     -12.087 -14.420 -50.257  1.00                 C  
ATOM   3477  CD1 ILE A 432     -14.547 -15.045 -50.497  1.00                 C  
ATOM   3478  CG1 ILE A 432     -13.112 -15.526 -50.516  1.00                 C  
ATOM   3479  CG2 ILE A 432     -12.250 -13.809 -48.874  1.00                 C  
ATOM   3480  N   ARG A 433     -11.758 -11.056 -50.665  1.00                 N  
ATOM   3481  CA  ARG A 433     -10.900  -9.939 -50.320  1.00                 C  
ATOM   3482  C   ARG A 433     -11.612  -9.081 -49.287  1.00                 C  
ATOM   3483  O   ARG A 433     -12.843  -9.091 -49.180  1.00                 O  
ATOM   3484  CB  ARG A 433     -10.545  -9.130 -51.569  1.00                 C  
ATOM   3485  CD  ARG A 433      -8.324 -10.170 -52.104  1.00                 C  
ATOM   3486  NE  ARG A 433      -7.500 -10.815 -53.123  1.00                 N  
ATOM   3487  CG  ARG A 433      -9.736  -9.901 -52.599  1.00                 C  
ATOM   3488  CZ  ARG A 433      -7.461 -12.127 -53.331  1.00                 C  
ATOM   3489  NH1 ARG A 433      -6.682 -12.625 -54.282  1.00                 N  
ATOM   3490  NH2 ARG A 433      -8.202 -12.939 -52.589  1.00                 N  
ATOM   3491  N   MET A 434     -10.811  -8.361 -48.503  1.00                 N  
ATOM   3492  CA  MET A 434     -11.305  -7.376 -47.542  1.00                 C  
ATOM   3493  C   MET A 434     -12.329  -8.036 -46.609  1.00                 C  
ATOM   3494  O   MET A 434     -12.032  -9.083 -46.018  1.00                 O  
ATOM   3495  CB  MET A 434     -11.921  -6.180 -48.270  1.00                 C  
ATOM   3496  SD  MET A 434     -11.691  -3.970 -49.925  1.00                 S  
ATOM   3497  CE  MET A 434     -11.726  -2.803 -48.567  1.00                 C  
ATOM   3498  CG  MET A 434     -10.937  -5.400 -49.127  1.00                 C  
ATOM   3499  N   THR A 435     -13.523  -7.465 -46.442  1.00                 N  
ATOM   3500  CA  THR A 435     -14.432  -7.903 -45.392  1.00                 C  
ATOM   3501  C   THR A 435     -14.824  -9.379 -45.525  1.00                 C  
ATOM   3502  O   THR A 435     -15.140 -10.032 -44.521  1.00                 O  
ATOM   3503  CB  THR A 435     -15.718  -7.057 -45.370  1.00                 C  
ATOM   3504  OG1 THR A 435     -16.382  -7.157 -46.636  1.00                 O  
ATOM   3505  CG2 THR A 435     -15.390  -5.595 -45.107  1.00                 C  
ATOM   3506  N   GLN A 436     -14.759  -9.939 -46.734  1.00                 N  
ATOM   3507  CA  GLN A 436     -15.052 -11.362 -46.888  1.00                 C  
ATOM   3508  C   GLN A 436     -14.080 -12.234 -46.093  1.00                 C  
ATOM   3509  O   GLN A 436     -14.445 -13.340 -45.685  1.00                 O  
ATOM   3510  CB  GLN A 436     -15.011 -11.761 -48.365  1.00                 C  
ATOM   3511  CD  GLN A 436     -16.041 -11.552 -50.661  1.00                 C  
ATOM   3512  CG  GLN A 436     -16.152 -11.192 -49.193  1.00                 C  
ATOM   3513  OE1 GLN A 436     -14.943 -11.754 -51.180  1.00                 O  
ATOM   3514  NE2 GLN A 436     -17.181 -11.632 -51.337  1.00                 N  
ATOM   3515  N   HIS A 437     -12.847 -11.761 -45.851  1.00                 N  
ATOM   3516  CA  HIS A 437     -11.945 -12.517 -44.977  1.00                 C  
ATOM   3517  C   HIS A 437     -12.516 -12.623 -43.571  1.00                 C  
ATOM   3518  O   HIS A 437     -12.396 -13.665 -42.926  1.00                 O  
ATOM   3519  CB  HIS A 437     -10.563 -11.862 -44.938  1.00                 C  
ATOM   3520  CG  HIS A 437      -9.787 -12.014 -46.209  1.00                 C  
ATOM   3521  ND1 HIS A 437      -8.949 -13.083 -46.447  1.00                 N  
ATOM   3522  CE1 HIS A 437      -8.396 -12.942 -47.665  1.00                 C  
ATOM   3523  CD2 HIS A 437      -9.645 -11.246 -47.438  1.00                 C  
ATOM   3524  NE2 HIS A 437      -8.809 -11.843 -48.265  1.00                 N  
ATOM   3525  N   GLU A 438     -13.166 -11.556 -43.085  1.00                 N  
ATOM   3526  CA  GLU A 438     -13.724 -11.607 -41.738  1.00                 C  
ATOM   3527  C   GLU A 438     -14.852 -12.629 -41.650  1.00                 C  
ATOM   3528  O   GLU A 438     -15.030 -13.264 -40.603  1.00                 O  
ATOM   3529  CB  GLU A 438     -14.231 -10.227 -41.315  1.00                 C  
ATOM   3530  CD  GLU A 438     -12.713  -8.572 -42.473  1.00                 C  
ATOM   3531  CG  GLU A 438     -13.135  -9.186 -41.152  1.00                 C  
ATOM   3532  OE1 GLU A 438     -12.902  -9.227 -43.520  1.00                 O  
ATOM   3533  OE2 GLU A 438     -12.194  -7.437 -42.461  1.00                 O  
ATOM   3534  N   THR A 439     -15.577 -12.852 -42.754  1.00                 N  
ATOM   3535  CA  THR A 439     -16.720 -13.761 -42.724  1.00                 C  
ATOM   3536  C   THR A 439     -16.406 -15.171 -43.220  1.00                 C  
ATOM   3537  O   THR A 439     -17.152 -16.096 -42.879  1.00                 O  
ATOM   3538  CB  THR A 439     -17.894 -13.219 -43.561  1.00                 C  
ATOM   3539  OG1 THR A 439     -17.490 -13.092 -44.930  1.00                 O  
ATOM   3540  CG2 THR A 439     -18.325 -11.852 -43.052  1.00                 C  
ATOM   3541  N   LEU A 440     -15.310 -15.367 -43.982  1.00                 N  
ATOM   3542  CA  LEU A 440     -15.037 -16.636 -44.673  1.00                 C  
ATOM   3543  C   LEU A 440     -13.708 -17.294 -44.303  1.00                 C  
ATOM   3544  O   LEU A 440     -13.465 -18.443 -44.695  1.00                 O  
ATOM   3545  CB  LEU A 440     -15.062 -16.436 -46.190  1.00                 C  
ATOM   3546  CG  LEU A 440     -16.387 -15.962 -46.790  1.00                 C  
ATOM   3547  CD1 LEU A 440     -16.240 -15.707 -48.282  1.00                 C  
ATOM   3548  CD2 LEU A 440     -17.488 -16.978 -46.532  1.00                 C  
ATOM   3549  N   ASN A 441     -12.832 -16.568 -43.626  1.00                 N  
ATOM   3550  CA  ASN A 441     -11.579 -16.990 -43.017  1.00                 C  
ATOM   3551  C   ASN A 441     -11.546 -18.436 -42.542  1.00                 C  
ATOM   3552  O   ASN A 441     -10.587 -19.176 -42.779  1.00                 O  
ATOM   3553  CB  ASN A 441     -11.226 -16.085 -41.835  1.00                 C  
ATOM   3554  CG  ASN A 441     -12.266 -16.135 -40.733  1.00                 C  
ATOM   3555  OD1 ASN A 441     -13.439 -15.839 -40.959  1.00                 O  
ATOM   3556  ND2 ASN A 441     -11.837 -16.510 -39.533  1.00                 N  
ATOM   3557  N   TYR A 442     -12.577 -18.780 -41.769  1.00                 N  
ATOM   3558  CA  TYR A 442     -12.623 -20.038 -41.048  1.00                 C  
ATOM   3559  C   TYR A 442     -12.594 -21.236 -41.988  1.00                 C  
ATOM   3560  O   TYR A 442     -12.274 -22.343 -41.542  1.00                 O  
ATOM   3561  CB  TYR A 442     -13.873 -20.106 -40.168  1.00                 C  
ATOM   3562  CG  TYR A 442     -15.157 -20.297 -40.943  1.00                 C  
ATOM   3563  OH  TYR A 442     -18.688 -20.837 -43.072  1.00                 O  
ATOM   3564  CZ  TYR A 442     -17.520 -20.656 -42.368  1.00                 C  
ATOM   3565  CD1 TYR A 442     -15.635 -21.570 -41.226  1.00                 C  
ATOM   3566  CE1 TYR A 442     -16.808 -21.753 -41.933  1.00                 C  
ATOM   3567  CD2 TYR A 442     -15.888 -19.203 -41.389  1.00                 C  
ATOM   3568  CE2 TYR A 442     -17.063 -19.367 -42.098  1.00                 C  
ATOM   3569  N   TYR A 443     -12.928 -21.037 -43.276  1.00                 N  
ATOM   3570  CA  TYR A 443     -12.754 -22.091 -44.272  1.00                 C  
ATOM   3571  C   TYR A 443     -11.296 -22.519 -44.399  1.00                 C  
ATOM   3572  O   TYR A 443     -11.028 -23.612 -44.902  1.00                 O  
ATOM   3573  CB  TYR A 443     -13.276 -21.632 -45.635  1.00                 C  
ATOM   3574  CG  TYR A 443     -14.783 -21.542 -45.715  1.00                 C  
ATOM   3575  OH  TYR A 443     -18.927 -21.277 -45.938  1.00                 O  
ATOM   3576  CZ  TYR A 443     -17.556 -21.366 -45.864  1.00                 C  
ATOM   3577  CD1 TYR A 443     -15.413 -20.319 -45.911  1.00                 C  
ATOM   3578  CE1 TYR A 443     -16.790 -20.227 -45.985  1.00                 C  
ATOM   3579  CD2 TYR A 443     -15.571 -22.679 -45.595  1.00                 C  
ATOM   3580  CE2 TYR A 443     -16.949 -22.606 -45.667  1.00                 C  
ATOM   3581  N   LEU A 444     -10.356 -21.683 -43.956  1.00                 N  
ATOM   3582  CA  LEU A 444      -8.932 -21.985 -44.003  1.00                 C  
ATOM   3583  C   LEU A 444      -8.418 -22.603 -42.704  1.00                 C  
ATOM   3584  O   LEU A 444      -7.205 -22.798 -42.557  1.00                 O  
ATOM   3585  CB  LEU A 444      -8.126 -20.722 -44.314  1.00                 C  
ATOM   3586  CG  LEU A 444      -8.390 -20.066 -45.671  1.00                 C  
ATOM   3587  CD1 LEU A 444      -7.596 -18.776 -45.808  1.00                 C  
ATOM   3588  CD2 LEU A 444      -8.048 -21.021 -46.804  1.00                 C  
ATOM   3589  N   THR A 445      -9.323 -22.931 -41.779  1.00                 N  
ATOM   3590  CA  THR A 445      -8.953 -23.426 -40.452  1.00                 C  
ATOM   3591  C   THR A 445      -7.904 -24.540 -40.513  1.00                 C  
ATOM   3592  O   THR A 445      -6.916 -24.513 -39.770  1.00                 O  
ATOM   3593  CB  THR A 445     -10.180 -23.949 -39.682  1.00                 C  
ATOM   3594  OG1 THR A 445     -11.117 -22.882 -39.490  1.00                 O  
ATOM   3595  CG2 THR A 445      -9.766 -24.484 -38.320  1.00                 C  
ATOM   3596  N   THR A 446      -8.095 -25.523 -41.399  1.00                 N  
ATOM   3597  CA  THR A 446      -7.259 -26.724 -41.452  1.00                 C  
ATOM   3598  C   THR A 446      -6.075 -26.602 -42.402  1.00                 C  
ATOM   3599  O   THR A 446      -5.314 -27.565 -42.545  1.00                 O  
ATOM   3600  CB  THR A 446      -8.075 -27.962 -41.867  1.00                 C  
ATOM   3601  OG1 THR A 446      -8.616 -27.764 -43.179  1.00                 O  
ATOM   3602  CG2 THR A 446      -9.225 -28.191 -40.897  1.00                 C  
ATOM   3603  N   THR A 447      -5.901 -25.456 -43.056  1.00                 N  
ATOM   3604  CA  THR A 447      -4.784 -25.280 -43.971  1.00                 C  
ATOM   3605  C   THR A 447      -3.453 -25.504 -43.254  1.00                 C  
ATOM   3606  O   THR A 447      -3.303 -25.212 -42.063  1.00                 O  
ATOM   3607  CB  THR A 447      -4.794 -23.880 -44.611  1.00                 C  
ATOM   3608  OG1 THR A 447      -4.738 -22.881 -43.585  1.00                 O  
ATOM   3609  CG2 THR A 447      -6.065 -23.673 -45.421  1.00                 C  
ATOM   3610  N   ASN A 448      -2.475 -26.035 -44.017  1.00                 N  
ATOM   3611  CA  ASN A 448      -1.161 -26.504 -43.595  1.00                 C  
ATOM   3612  C   ASN A 448      -0.212 -25.337 -43.310  1.00                 C  
ATOM   3613  O   ASN A 448      -0.300 -24.279 -43.951  1.00                 O  
ATOM   3614  CB  ASN A 448      -0.560 -27.434 -44.650  1.00                 C  
ATOM   3615  CG  ASN A 448      -0.315 -26.734 -45.972  1.00                 C  
ATOM   3616  OD1 ASN A 448      -1.251 -26.269 -46.622  1.00                 O  
ATOM   3617  ND2 ASN A 448       0.949 -26.657 -46.375  1.00                 N  
ATOM   3618  N   PRO A 449       0.731 -25.525 -42.361  1.00                 N  
ATOM   3619  CA  PRO A 449       1.656 -24.443 -41.963  1.00                 C  
ATOM   3620  C   PRO A 449       2.812 -24.269 -42.938  1.00                 C  
ATOM   3621  O   PRO A 449       3.980 -24.496 -42.622  1.00                 O  
ATOM   3622  CB  PRO A 449       2.166 -24.879 -40.588  1.00                 C  
ATOM   3623  CD  PRO A 449       0.978 -26.757 -41.476  1.00                 C  
ATOM   3624  CG  PRO A 449       2.169 -26.370 -40.646  1.00                 C  
ATOM   3625  N   SER A 450       2.489 -23.849 -44.158  1.00                 N  
ATOM   3626  CA  SER A 450       3.511 -23.524 -45.138  1.00                 C  
ATOM   3627  C   SER A 450       3.841 -22.030 -45.091  1.00                 C  
ATOM   3628  O   SER A 450       3.107 -21.223 -44.520  1.00                 O  
ATOM   3629  CB  SER A 450       3.055 -23.927 -46.542  1.00                 C  
ATOM   3630  OG  SER A 450       1.976 -23.118 -46.979  1.00                 O  
ATOM   3631  N   LYS A 451       4.971 -21.672 -45.719  1.00                 N  
ATOM   3632  CA  LYS A 451       5.399 -20.277 -45.800  1.00                 C  
ATOM   3633  C   LYS A 451       4.483 -19.463 -46.713  1.00                 C  
ATOM   3634  O   LYS A 451       4.154 -18.305 -46.412  1.00                 O  
ATOM   3635  CB  LYS A 451       6.843 -20.188 -46.298  1.00                 C  
ATOM   3636  CD  LYS A 451       7.512 -18.150 -44.995  1.00                 C  
ATOM   3637  CE  LYS A 451       8.157 -16.775 -45.064  1.00                 C  
ATOM   3638  CG  LYS A 451       7.386 -18.770 -46.377  1.00                 C  
ATOM   3639  NZ  LYS A 451       8.235 -16.130 -43.724  1.00                 N  
ATOM   3640  N   ILE A 452       4.055 -20.058 -47.828  1.00                 N  
ATOM   3641  CA  ILE A 452       3.103 -19.390 -48.717  1.00                 C  
ATOM   3642  C   ILE A 452       1.791 -19.108 -47.995  1.00                 C  
ATOM   3643  O   ILE A 452       1.215 -18.023 -48.129  1.00                 O  
ATOM   3644  CB  ILE A 452       2.837 -20.221 -49.986  1.00                 C  
ATOM   3645  CD1 ILE A 452       4.012 -21.286 -51.982  1.00                 C  
ATOM   3646  CG1 ILE A 452       4.089 -20.269 -50.864  1.00                 C  
ATOM   3647  CG2 ILE A 452       1.636 -19.672 -50.740  1.00                 C  
ATOM   3648  N   ASN A 453       1.309 -20.071 -47.207  1.00                 N  
ATOM   3649  CA  ASN A 453       0.093 -19.846 -46.435  1.00                 C  
ATOM   3650  C   ASN A 453       0.312 -18.783 -45.357  1.00                 C  
ATOM   3651  O   ASN A 453      -0.567 -17.942 -45.118  1.00                 O  
ATOM   3652  CB  ASN A 453      -0.394 -21.155 -45.810  1.00                 C  
ATOM   3653  CG  ASN A 453      -1.004 -22.096 -46.830  1.00                 C  
ATOM   3654  OD1 ASN A 453      -1.416 -21.674 -47.910  1.00                 O  
ATOM   3655  ND2 ASN A 453      -1.063 -23.378 -46.488  1.00                 N  
ATOM   3656  N   LEU A 454       1.483 -18.805 -44.703  1.00                 N  
ATOM   3657  CA  LEU A 454       1.815 -17.778 -43.718  1.00                 C  
ATOM   3658  C   LEU A 454       1.728 -16.379 -44.329  1.00                 C  
ATOM   3659  O   LEU A 454       1.097 -15.480 -43.766  1.00                 O  
ATOM   3660  CB  LEU A 454       3.215 -18.015 -43.147  1.00                 C  
ATOM   3661  CG  LEU A 454       3.716 -16.987 -42.132  1.00                 C  
ATOM   3662  CD1 LEU A 454       2.816 -16.958 -40.906  1.00                 C  
ATOM   3663  CD2 LEU A 454       5.152 -17.286 -41.728  1.00                 C  
ATOM   3664  N   ASP A 455       2.349 -16.186 -45.495  1.00                 N  
ATOM   3665  CA  ASP A 455       2.294 -14.889 -46.160  1.00                 C  
ATOM   3666  C   ASP A 455       0.869 -14.521 -46.550  1.00                 C  
ATOM   3667  O   ASP A 455       0.501 -13.343 -46.527  1.00                 O  
ATOM   3668  CB  ASP A 455       3.190 -14.884 -47.400  1.00                 C  
ATOM   3669  CG  ASP A 455       4.666 -14.872 -47.053  1.00                 C  
ATOM   3670  OD1 ASP A 455       4.998 -14.596 -45.881  1.00                 O  
ATOM   3671  OD2 ASP A 455       5.490 -15.139 -47.953  1.00                 O  
ATOM   3672  N   ALA A 456       0.049 -15.510 -46.889  1.00                 N  
ATOM   3673  CA  ALA A 456      -1.358 -15.235 -47.167  1.00                 C  
ATOM   3674  C   ALA A 456      -2.090 -14.782 -45.906  1.00                 C  
ATOM   3675  O   ALA A 456      -2.907 -13.852 -45.948  1.00                 O  
ATOM   3676  CB  ALA A 456      -2.034 -16.466 -47.750  1.00                 C  
ATOM   3677  N   TRP A 457      -1.795 -15.420 -44.768  1.00                 N  
ATOM   3678  CA  TRP A 457      -2.414 -15.010 -43.508  1.00                 C  
ATOM   3679  C   TRP A 457      -2.012 -13.594 -43.106  1.00                 C  
ATOM   3680  O   TRP A 457      -2.840 -12.824 -42.611  1.00                 O  
ATOM   3681  CB  TRP A 457      -2.045 -15.985 -42.388  1.00                 C  
ATOM   3682  CG  TRP A 457      -2.749 -17.304 -42.485  1.00                 C  
ATOM   3683  CD1 TRP A 457      -2.181 -18.520 -42.733  1.00                 C  
ATOM   3684  NE1 TRP A 457      -3.144 -19.499 -42.747  1.00                 N  
ATOM   3685  CD2 TRP A 457      -4.155 -17.539 -42.335  1.00                 C  
ATOM   3686  CE2 TRP A 457      -4.365 -18.920 -42.505  1.00                 C  
ATOM   3687  CH2 TRP A 457      -6.689 -18.671 -42.167  1.00                 C  
ATOM   3688  CZ2 TRP A 457      -5.631 -19.498 -42.423  1.00                 C  
ATOM   3689  CE3 TRP A 457      -5.255 -16.717 -42.074  1.00                 C  
ATOM   3690  CZ3 TRP A 457      -6.508 -17.295 -41.994  1.00                 C  
ATOM   3691  N   VAL A 458      -0.736 -13.244 -43.283  1.00                 N  
ATOM   3692  CA  VAL A 458      -0.294 -11.881 -43.005  1.00                 C  
ATOM   3693  C   VAL A 458      -1.056 -10.904 -43.888  1.00                 C  
ATOM   3694  O   VAL A 458      -1.435  -9.807 -43.455  1.00                 O  
ATOM   3695  CB  VAL A 458       1.224 -11.726 -43.213  1.00                 C  
ATOM   3696  CG1 VAL A 458       1.627 -10.262 -43.126  1.00                 C  
ATOM   3697  CG2 VAL A 458       1.989 -12.555 -42.193  1.00                 C  
ATOM   3698  N   ASP A 459      -1.318 -11.308 -45.136  1.00                 N  
ATOM   3699  CA  ASP A 459      -2.093 -10.477 -46.050  1.00                 C  
ATOM   3700  C   ASP A 459      -3.514 -10.281 -45.533  1.00                 C  
ATOM   3701  O   ASP A 459      -4.068  -9.177 -45.604  1.00                 O  
ATOM   3702  CB  ASP A 459      -2.120 -11.099 -47.448  1.00                 C  
ATOM   3703  CG  ASP A 459      -0.784 -10.997 -48.157  1.00                 C  
ATOM   3704  OD1 ASP A 459       0.075 -10.216 -47.695  1.00                 O  
ATOM   3705  OD2 ASP A 459      -0.596 -11.697 -49.173  1.00                 O  
ATOM   3706  N   ILE A 460      -4.104 -11.343 -44.983  1.00                 N  
ATOM   3707  CA  ILE A 460      -5.403 -11.240 -44.335  1.00                 C  
ATOM   3708  C   ILE A 460      -5.337 -10.287 -43.146  1.00                 C  
ATOM   3709  O   ILE A 460      -6.235  -9.458 -42.949  1.00                 O  
ATOM   3710  CB  ILE A 460      -5.918 -12.618 -43.880  1.00                 C  
ATOM   3711  CD1 ILE A 460      -6.495 -14.943 -44.753  1.00                 C  
ATOM   3712  CG1 ILE A 460      -6.253 -13.489 -45.093  1.00                 C  
ATOM   3713  CG2 ILE A 460      -7.110 -12.461 -42.949  1.00                 C  
ATOM   3714  N   TYR A 461      -4.266 -10.375 -42.345  1.00                 N  
ATOM   3715  CA  TYR A 461      -4.110  -9.450 -41.222  1.00                 C  
ATOM   3716  C   TYR A 461      -3.985  -7.999 -41.689  1.00                 C  
ATOM   3717  O   TYR A 461      -4.470  -7.087 -41.006  1.00                 O  
ATOM   3718  CB  TYR A 461      -2.887  -9.827 -40.383  1.00                 C  
ATOM   3719  CG  TYR A 461      -2.675  -8.941 -39.177  1.00                 C  
ATOM   3720  OH  TYR A 461      -2.104  -6.512 -35.850  1.00                 O  
ATOM   3721  CZ  TYR A 461      -2.292  -7.315 -36.952  1.00                 C  
ATOM   3722  CD1 TYR A 461      -3.435  -9.112 -38.027  1.00                 C  
ATOM   3723  CE1 TYR A 461      -3.248  -8.306 -36.919  1.00                 C  
ATOM   3724  CD2 TYR A 461      -1.716  -7.936 -39.191  1.00                 C  
ATOM   3725  CE2 TYR A 461      -1.515  -7.122 -38.093  1.00                 C  
ATOM   3726  N   ARG A 462      -3.342  -7.759 -42.844  1.00                 N  
ATOM   3727  CA  ARG A 462      -3.242  -6.390 -43.356  1.00                 C  
ATOM   3728  C   ARG A 462      -4.602  -5.834 -43.766  1.00                 C  
ATOM   3729  O   ARG A 462      -4.810  -4.618 -43.705  1.00                 O  
ATOM   3730  CB  ARG A 462      -2.283  -6.332 -44.547  1.00                 C  
ATOM   3731  CD  ARG A 462       0.065  -6.525 -45.412  1.00                 C  
ATOM   3732  NE  ARG A 462       1.475  -6.707 -45.073  1.00                 N  
ATOM   3733  CG  ARG A 462      -0.823  -6.544 -44.179  1.00                 C  
ATOM   3734  CZ  ARG A 462       2.446  -6.847 -45.970  1.00                 C  
ATOM   3735  NH1 ARG A 462       3.700  -7.008 -45.569  1.00                 N  
ATOM   3736  NH2 ARG A 462       2.161  -6.828 -47.265  1.00                 N  
ATOM   3737  N   PHE A 463      -5.533  -6.700 -44.184  1.00                 N  
ATOM   3738  CA  PHE A 463      -6.910  -6.263 -44.386  1.00                 C  
ATOM   3739  C   PHE A 463      -7.486  -5.726 -43.080  1.00                 C  
ATOM   3740  O   PHE A 463      -8.101  -4.656 -43.053  1.00                 O  
ATOM   3741  CB  PHE A 463      -7.765  -7.414 -44.919  1.00                 C  
ATOM   3742  CG  PHE A 463      -7.515  -7.736 -46.365  1.00                 C  
ATOM   3743  CZ  PHE A 463      -7.056  -8.325 -49.042  1.00                 C  
ATOM   3744  CD1 PHE A 463      -6.862  -8.901 -46.727  1.00                 C  
ATOM   3745  CE1 PHE A 463      -6.632  -9.196 -48.058  1.00                 C  
ATOM   3746  CD2 PHE A 463      -7.934  -6.873 -47.363  1.00                 C  
ATOM   3747  CE2 PHE A 463      -7.704  -7.169 -48.693  1.00                 C  
ATOM   3748  N   TYR A 464      -7.274  -6.463 -41.981  1.00                 N  
ATOM   3749  CA  TYR A 464      -7.726  -6.015 -40.663  1.00                 C  
ATOM   3750  C   TYR A 464      -7.121  -4.662 -40.287  1.00                 C  
ATOM   3751  O   TYR A 464      -7.819  -3.788 -39.756  1.00                 O  
ATOM   3752  CB  TYR A 464      -7.375  -7.053 -39.595  1.00                 C  
ATOM   3753  CG  TYR A 464      -8.231  -8.299 -39.647  1.00                 C  
ATOM   3754  OH  TYR A 464     -10.572 -11.731 -39.801  1.00                 O  
ATOM   3755  CZ  TYR A 464      -9.799 -10.595 -39.749  1.00                 C  
ATOM   3756  CD1 TYR A 464      -7.844  -9.396 -40.406  1.00                 C  
ATOM   3757  CE1 TYR A 464      -8.619 -10.538 -40.459  1.00                 C  
ATOM   3758  CD2 TYR A 464      -9.423  -8.373 -38.937  1.00                 C  
ATOM   3759  CE2 TYR A 464     -10.211  -9.508 -38.979  1.00                 C  
ATOM   3760  N   LEU A 465      -5.828  -4.467 -40.563  1.00                 N  
ATOM   3761  CA  LEU A 465      -5.200  -3.171 -40.305  1.00                 C  
ATOM   3762  C   LEU A 465      -5.836  -2.070 -41.145  1.00                 C  
ATOM   3763  O   LEU A 465      -6.050  -0.952 -40.665  1.00                 O  
ATOM   3764  CB  LEU A 465      -3.697  -3.239 -40.584  1.00                 C  
ATOM   3765  CG  LEU A 465      -2.866  -4.084 -39.617  1.00                 C  
ATOM   3766  CD1 LEU A 465      -1.433  -4.212 -40.111  1.00                 C  
ATOM   3767  CD2 LEU A 465      -2.892  -3.483 -38.219  1.00                 C  
ATOM   3768  N   THR A 466      -6.135  -2.378 -42.411  1.00                 N  
ATOM   3769  CA  THR A 466      -6.721  -1.411 -43.336  1.00                 C  
ATOM   3770  C   THR A 466      -8.162  -1.061 -42.952  1.00                 C  
ATOM   3771  O   THR A 466      -8.551   0.114 -42.951  1.00                 O  
ATOM   3772  CB  THR A 466      -6.699  -1.931 -44.785  1.00                 C  
ATOM   3773  OG1 THR A 466      -5.345  -2.154 -45.196  1.00                 O  
ATOM   3774  CG2 THR A 466      -7.332  -0.917 -45.725  1.00                 C  
ATOM   3775  N   SER A 467      -8.960  -2.074 -42.619  1.00                 N  
ATOM   3776  CA  SER A 467     -10.351  -1.857 -42.238  1.00                 C  
ATOM   3777  C   SER A 467     -10.456  -1.034 -40.958  1.00                 C  
ATOM   3778  O   SER A 467     -11.283  -0.118 -40.869  1.00                 O  
ATOM   3779  CB  SER A 467     -11.072  -3.194 -42.058  1.00                 C  
ATOM   3780  OG  SER A 467     -10.532  -3.923 -40.969  1.00                 O  
ATOM   3781  N   LYS A 468      -9.616  -1.342 -39.959  1.00                 N  
ATOM   3782  CA  LYS A 468      -9.595  -0.572 -38.718  1.00                 C  
ATOM   3783  C   LYS A 468      -9.396   0.918 -38.984  1.00                 C  
ATOM   3784  O   LYS A 468     -10.105   1.760 -38.420  1.00                 O  
ATOM   3785  CB  LYS A 468      -8.493  -1.084 -37.788  1.00                 C  
ATOM   3786  CD  LYS A 468      -7.330  -0.941 -35.569  1.00                 C  
ATOM   3787  CE  LYS A 468      -7.225  -0.185 -34.254  1.00                 C  
ATOM   3788  CG  LYS A 468      -8.416  -0.355 -36.457  1.00                 C  
ATOM   3789  NZ  LYS A 468      -6.165  -0.748 -33.373  1.00                 N  
ATOM   3790  N   GLN A 469      -8.449   1.264 -39.863  1.00                 N  
ATOM   3791  CA  GLN A 469      -8.195   2.675 -40.148  1.00                 C  
ATOM   3792  C   GLN A 469      -9.273   3.280 -41.044  1.00                 C  
ATOM   3793  O   GLN A 469      -9.606   4.462 -40.898  1.00                 O  
ATOM   3794  CB  GLN A 469      -6.824   2.851 -40.804  1.00                 C  
ATOM   3795  CD  GLN A 469      -5.580   3.325 -38.657  1.00                 C  
ATOM   3796  CG  GLN A 469      -5.655   2.473 -39.909  1.00                 C  
ATOM   3797  OE1 GLN A 469      -5.660   4.552 -38.724  1.00                 O  
ATOM   3798  NE2 GLN A 469      -5.426   2.676 -37.509  1.00                 N  
ATOM   3799  N   GLU A 470      -9.820   2.496 -41.979  1.00                 N  
ATOM   3800  CA  GLU A 470     -10.849   3.030 -42.863  1.00                 C  
ATOM   3801  C   GLU A 470     -12.154   3.303 -42.106  1.00                 C  
ATOM   3802  O   GLU A 470     -12.788   4.347 -42.313  1.00                 O  
ATOM   3803  CB  GLU A 470     -11.112   2.067 -44.022  1.00                 C  
ATOM   3804  CD  GLU A 470     -10.236   0.953 -46.113  1.00                 C  
ATOM   3805  CG  GLU A 470      -9.964   1.960 -45.013  1.00                 C  
ATOM   3806  OE1 GLU A 470     -11.228   0.203 -46.000  1.00                 O  
ATOM   3807  OE2 GLU A 470      -9.457   0.914 -47.089  1.00                 O  
ATOM   3808  N   ILE A 471     -12.558   2.406 -41.193  1.00                 N  
ATOM   3809  CA  ILE A 471     -13.825   2.623 -40.494  1.00                 C  
ATOM   3810  C   ILE A 471     -13.716   3.770 -39.492  1.00                 C  
ATOM   3811  O   ILE A 471     -14.661   4.552 -39.334  1.00                 O  
ATOM   3812  CB  ILE A 471     -14.298   1.347 -39.774  1.00                 C  
ATOM   3813  CD1 ILE A 471     -15.630   0.584 -41.810  1.00                 C  
ATOM   3814  CG1 ILE A 471     -14.572   0.233 -40.787  1.00                 C  
ATOM   3815  CG2 ILE A 471     -15.517   1.641 -38.913  1.00                 C  
ATOM   3816  N   LYS A 472     -12.561   3.920 -38.836  1.00                 N  
ATOM   3817  CA  LYS A 472     -12.356   5.078 -37.970  1.00                 C  
ATOM   3818  C   LYS A 472     -12.580   6.370 -38.742  1.00                 C  
ATOM   3819  O   LYS A 472     -13.340   7.243 -38.305  1.00                 O  
ATOM   3820  CB  LYS A 472     -10.950   5.055 -37.368  1.00                 C  
ATOM   3821  CD  LYS A 472      -9.261   6.107 -35.838  1.00                 C  
ATOM   3822  CE  LYS A 472      -8.952   7.288 -34.933  1.00                 C  
ATOM   3823  CG  LYS A 472     -10.654   6.219 -36.436  1.00                 C  
ATOM   3824  NZ  LYS A 472      -7.590   7.192 -34.339  1.00                 N  
ATOM   3825  N   GLU A 473     -11.936   6.496 -39.911  1.00                 N  
ATOM   3826  CA  GLU A 473     -12.095   7.691 -40.747  1.00                 C  
ATOM   3827  C   GLU A 473     -13.543   7.864 -41.217  1.00                 C  
ATOM   3828  O   GLU A 473     -14.066   8.980 -41.245  1.00                 O  
ATOM   3829  CB  GLU A 473     -11.162   7.626 -41.958  1.00                 C  
ATOM   3830  CD  GLU A 473     -10.727  10.104 -42.176  1.00                 C  
ATOM   3831  CG  GLU A 473     -11.229   8.848 -42.859  1.00                 C  
ATOM   3832  OE1 GLU A 473     -10.000   9.982 -41.168  1.00                 O  
ATOM   3833  OE2 GLU A 473     -11.060  11.211 -42.649  1.00                 O  
ATOM   3834  N   SER A 474     -14.207   6.762 -41.570  1.00                 N  
ATOM   3835  CA  SER A 474     -15.627   6.804 -41.920  1.00                 C  
ATOM   3836  C   SER A 474     -16.472   7.391 -40.786  1.00                 C  
ATOM   3837  O   SER A 474     -17.383   8.194 -41.030  1.00                 O  
ATOM   3838  CB  SER A 474     -16.134   5.404 -42.272  1.00                 C  
ATOM   3839  OG  SER A 474     -15.521   4.922 -43.455  1.00                 O  
ATOM   3840  N   ILE A 475     -16.181   6.999 -39.539  1.00                 N  
ATOM   3841  CA  ILE A 475     -16.897   7.543 -38.386  1.00                 C  
ATOM   3842  C   ILE A 475     -16.641   9.039 -38.234  1.00                 C  
ATOM   3843  O   ILE A 475     -17.556   9.812 -37.929  1.00                 O  
ATOM   3844  CB  ILE A 475     -16.511   6.813 -37.086  1.00                 C  
ATOM   3845  CD1 ILE A 475     -16.458   4.502 -36.011  1.00                 C  
ATOM   3846  CG1 ILE A 475     -17.027   5.373 -37.110  1.00                 C  
ATOM   3847  CG2 ILE A 475     -17.021   7.577 -35.874  1.00                 C  
ATOM   3848  N   ILE A 476     -15.401   9.472 -38.459  1.00                 N  
ATOM   3849  CA  ILE A 476     -15.059  10.889 -38.329  1.00                 C  
ATOM   3850  C   ILE A 476     -15.760  11.702 -39.405  1.00                 C  
ATOM   3851  O   ILE A 476     -16.349  12.758 -39.135  1.00                 O  
ATOM   3852  CB  ILE A 476     -13.537  11.111 -38.399  1.00                 C  
ATOM   3853  CD1 ILE A 476     -11.344  10.418 -37.298  1.00                 C  
ATOM   3854  CG1 ILE A 476     -12.851  10.493 -37.179  1.00                 C  
ATOM   3855  CG2 ILE A 476     -13.220  12.592 -38.537  1.00                 C  
ATOM   3856  N   GLN A 477     -15.703  11.218 -40.643  1.00                 N  
ATOM   3857  CA  GLN A 477     -16.336  11.916 -41.760  1.00                 C  
ATOM   3858  C   GLN A 477     -17.852  11.864 -41.655  1.00                 C  
ATOM   3859  O   GLN A 477     -18.540  12.831 -42.003  1.00                 O  
ATOM   3860  CB  GLN A 477     -15.883  11.316 -43.093  1.00                 C  
ATOM   3861  CD  GLN A 477     -13.991  10.906 -44.715  1.00                 C  
ATOM   3862  CG  GLN A 477     -14.424  11.581 -43.429  1.00                 C  
ATOM   3863  OE1 GLN A 477     -14.782  10.755 -45.645  1.00                 O  
ATOM   3864  NE2 GLN A 477     -12.729  10.496 -44.770  1.00                 N  
ATOM   3865  N   GLY A 478     -18.393  10.728 -41.213  1.00                 N  
ATOM   3866  CA  GLY A 478     -19.832  10.638 -41.039  1.00                 C  
ATOM   3867  C   GLY A 478     -20.351  11.633 -40.018  1.00                 C  
ATOM   3868  O   GLY A 478     -21.433  12.188 -40.186  1.00                 O  
ATOM   3869  N   PHE A 479     -19.594  11.857 -38.933  1.00                 N  
ATOM   3870  CA  PHE A 479     -19.956  12.918 -37.997  1.00                 C  
ATOM   3871  C   PHE A 479     -19.753  14.304 -38.611  1.00                 C  
ATOM   3872  O   PHE A 479     -20.616  15.175 -38.472  1.00                 O  
ATOM   3873  CB  PHE A 479     -19.140  12.797 -36.708  1.00                 C  
ATOM   3874  CG  PHE A 479     -19.562  11.655 -35.829  1.00                 C  
ATOM   3875  CZ  PHE A 479     -20.347   9.544 -34.200  1.00                 C  
ATOM   3876  CD1 PHE A 479     -18.785  10.513 -35.733  1.00                 C  
ATOM   3877  CE1 PHE A 479     -19.173   9.462 -34.924  1.00                 C  
ATOM   3878  CD2 PHE A 479     -20.734  11.721 -35.098  1.00                 C  
ATOM   3879  CE2 PHE A 479     -21.122  10.670 -34.289  1.00                 C  
ATOM   3880  N   ASP A 480     -18.610  14.527 -39.283  1.00                 N  
ATOM   3881  CA  ASP A 480     -18.312  15.848 -39.842  1.00                 C  
ATOM   3882  C   ASP A 480     -19.354  16.254 -40.868  1.00                 C  
ATOM   3883  O   ASP A 480     -19.777  17.415 -40.923  1.00                 O  
ATOM   3884  CB  ASP A 480     -16.919  15.860 -40.474  1.00                 C  
ATOM   3885  CG  ASP A 480     -15.810  15.817 -39.441  1.00                 C  
ATOM   3886  OD1 ASP A 480     -16.099  16.053 -38.249  1.00                 O  
ATOM   3887  OD2 ASP A 480     -14.652  15.547 -39.824  1.00                 O  
ATOM   3888  N   ASN A 481     -19.724  15.330 -41.731  1.00                 N  
ATOM   3889  CA  ASN A 481     -20.932  15.508 -42.505  1.00                 C  
ATOM   3890  C   ASN A 481     -22.408  15.424 -42.175  1.00                 C  
ATOM   3891  O   ASN A 481     -23.251  15.451 -43.058  1.00                 O  
ATOM   3892  CB  ASN A 481     -20.944  14.559 -43.705  1.00                 C  
ATOM   3893  CG  ASN A 481     -19.934  14.950 -44.767  1.00                 C  
ATOM   3894  OD1 ASN A 481     -19.548  16.114 -44.871  1.00                 O  
ATOM   3895  ND2 ASN A 481     -19.504  13.976 -45.560  1.00                 N  
ATOM   3896  N   GLY A 482     -22.752  15.237 -40.940  1.00                 N  
ATOM   3897  CA  GLY A 482     -24.179  14.966 -40.862  1.00                 C  
ATOM   3898  C   GLY A 482     -24.981  13.735 -41.177  1.00                 C  
ATOM   3899  O   GLY A 482     -26.190  13.831 -41.382  1.00                 O  
ATOM   3900  N   VAL A 483     -24.314  12.582 -41.265  1.00                 N  
ATOM   3901  CA  VAL A 483     -24.930  11.402 -41.860  1.00                 C  
ATOM   3902  C   VAL A 483     -25.377  10.456 -40.759  1.00                 C  
ATOM   3903  O   VAL A 483     -24.948   9.297 -40.690  1.00                 O  
ATOM   3904  CB  VAL A 483     -23.968  10.692 -42.831  1.00                 C  
ATOM   3905  CG1 VAL A 483     -24.628   9.457 -43.426  1.00                 C  
ATOM   3906  CG2 VAL A 483     -23.521  11.644 -43.929  1.00                 C  
ATOM   3907  N   PHE A 484     -26.280  10.952 -39.911  1.00                 N  
ATOM   3908  CA  PHE A 484     -26.736  10.194 -38.748  1.00                 C  
ATOM   3909  C   PHE A 484     -27.532   8.950 -39.149  1.00                 C  
ATOM   3910  O   PHE A 484     -27.543   7.960 -38.405  1.00                 O  
ATOM   3911  CB  PHE A 484     -27.589  11.076 -37.835  1.00                 C  
ATOM   3912  CG  PHE A 484     -26.800  12.102 -37.073  1.00                 C  
ATOM   3913  CZ  PHE A 484     -25.339  13.997 -35.659  1.00                 C  
ATOM   3914  CD1 PHE A 484     -26.536  13.343 -37.626  1.00                 C  
ATOM   3915  CE1 PHE A 484     -25.810  14.288 -36.925  1.00                 C  
ATOM   3916  CD2 PHE A 484     -26.322  11.827 -35.804  1.00                 C  
ATOM   3917  CE2 PHE A 484     -25.596  12.772 -35.103  1.00                 C  
ATOM   3918  N   ASN A 485     -28.190   8.988 -40.324  1.00                 N  
ATOM   3919  CA  ASN A 485     -28.791   7.851 -41.039  1.00                 C  
ATOM   3920  C   ASN A 485     -27.949   6.579 -41.046  1.00                 C  
ATOM   3921  O   ASN A 485     -28.491   5.473 -41.134  1.00                 O  
ATOM   3922  CB  ASN A 485     -29.105   8.234 -42.487  1.00                 C  
ATOM   3923  CG  ASN A 485     -29.860   7.147 -43.226  1.00                 C  
ATOM   3924  OD1 ASN A 485     -30.979   6.793 -42.855  1.00                 O  
ATOM   3925  ND2 ASN A 485     -29.249   6.614 -44.277  1.00                 N  
ATOM   3926  N   LYS A 486     -26.623   6.739 -41.032  1.00                 N  
ATOM   3927  CA  LYS A 486     -25.688   5.657 -41.280  1.00                 C  
ATOM   3928  C   LYS A 486     -24.666   5.492 -40.178  1.00                 C  
ATOM   3929  O   LYS A 486     -23.925   4.500 -40.190  1.00                 O  
ATOM   3930  CB  LYS A 486     -24.959   5.873 -42.608  1.00                 C  
ATOM   3931  CD  LYS A 486     -25.072   6.026 -45.110  1.00                 C  
ATOM   3932  CE  LYS A 486     -25.970   5.932 -46.333  1.00                 C  
ATOM   3933  CG  LYS A 486     -25.863   5.819 -43.828  1.00                 C  
ATOM   3934  NZ  LYS A 486     -25.216   6.170 -47.595  1.00                 N  
ATOM   3935  N   LEU A 487     -24.592   6.450 -39.246  1.00                 N  
ATOM   3936  CA  LEU A 487     -23.497   6.507 -38.284  1.00                 C  
ATOM   3937  C   LEU A 487     -23.487   5.291 -37.373  1.00                 C  
ATOM   3938  O   LEU A 487     -22.438   4.665 -37.166  1.00                 O  
ATOM   3939  CB  LEU A 487     -23.588   7.783 -37.444  1.00                 C  
ATOM   3940  CG  LEU A 487     -23.296   9.096 -38.173  1.00                 C  
ATOM   3941  CD1 LEU A 487     -23.618  10.287 -37.283  1.00                 C  
ATOM   3942  CD2 LEU A 487     -21.845   9.150 -38.624  1.00                 C  
ATOM   3943  N   GLU A 488     -24.651   4.961 -36.800  1.00                 N  
ATOM   3944  CA  GLU A 488     -24.745   3.812 -35.900  1.00                 C  
ATOM   3945  C   GLU A 488     -24.200   2.549 -36.553  1.00                 C  
ATOM   3946  O   GLU A 488     -23.558   1.729 -35.892  1.00                 O  
ATOM   3947  CB  GLU A 488     -26.195   3.590 -35.464  1.00                 C  
ATOM   3948  CD  GLU A 488     -27.817   2.296 -34.024  1.00                 C  
ATOM   3949  CG  GLU A 488     -26.378   2.447 -34.479  1.00                 C  
ATOM   3950  OE1 GLU A 488     -28.675   3.069 -34.500  1.00                 O  
ATOM   3951  OE2 GLU A 488     -28.086   1.405 -33.191  1.00                 O  
ATOM   3952  N   GLY A 489     -24.455   2.379 -37.861  1.00                 N  
ATOM   3953  CA  GLY A 489     -23.933   1.222 -38.568  1.00                 C  
ATOM   3954  C   GLY A 489     -22.425   1.263 -38.762  1.00                 C  
ATOM   3955  O   GLY A 489     -21.772   0.219 -38.760  1.00                 O  
ATOM   3956  N   PHE A 490     -21.850   2.460 -38.950  1.00                 N  
ATOM   3957  CA  PHE A 490     -20.389   2.571 -38.972  1.00                 C  
ATOM   3958  C   PHE A 490     -19.803   2.167 -37.626  1.00                 C  
ATOM   3959  O   PHE A 490     -18.838   1.401 -37.552  1.00                 O  
ATOM   3960  CB  PHE A 490     -19.965   3.996 -39.332  1.00                 C  
ATOM   3961  CG  PHE A 490     -20.145   4.333 -40.785  1.00                 C  
ATOM   3962  CZ  PHE A 490     -20.475   4.951 -43.475  1.00                 C  
ATOM   3963  CD1 PHE A 490     -20.646   5.566 -41.168  1.00                 C  
ATOM   3964  CE1 PHE A 490     -20.811   5.876 -42.504  1.00                 C  
ATOM   3965  CD2 PHE A 490     -19.813   3.419 -41.768  1.00                 C  
ATOM   3966  CE2 PHE A 490     -19.979   3.729 -43.105  1.00                 C  
ATOM   3967  N   ILE A 491     -20.384   2.694 -36.548  1.00                 N  
ATOM   3968  CA  ILE A 491     -19.877   2.441 -35.205  1.00                 C  
ATOM   3969  C   ILE A 491     -19.985   0.961 -34.875  1.00                 C  
ATOM   3970  O   ILE A 491     -19.021   0.338 -34.402  1.00                 O  
ATOM   3971  CB  ILE A 491     -20.624   3.281 -34.152  1.00                 C  
ATOM   3972  CD1 ILE A 491     -21.209   5.686 -33.541  1.00                 C  
ATOM   3973  CG1 ILE A 491     -20.302   4.766 -34.329  1.00                 C  
ATOM   3974  CG2 ILE A 491     -20.295   2.793 -32.750  1.00                 C  
ATOM   3975  N   ASN A 492     -21.149   0.364 -35.163  1.00                 N  
ATOM   3976  CA  ASN A 492     -21.359  -1.055 -34.873  1.00                 C  
ATOM   3977  C   ASN A 492     -20.460  -1.932 -35.726  1.00                 C  
ATOM   3978  O   ASN A 492     -19.972  -2.969 -35.258  1.00                 O  
ATOM   3979  CB  ASN A 492     -22.827  -1.432 -35.079  1.00                 C  
ATOM   3980  CG  ASN A 492     -23.726  -0.893 -33.984  1.00                 C  
ATOM   3981  OD1 ASN A 492     -23.263  -0.569 -32.890  1.00                 O  
ATOM   3982  ND2 ASN A 492     -25.018  -0.795 -34.275  1.00                 N  
ATOM   3983  N   PHE A 493     -20.246  -1.536 -36.986  1.00                 N  
ATOM   3984  CA  PHE A 493     -19.302  -2.241 -37.845  1.00                 C  
ATOM   3985  C   PHE A 493     -17.922  -2.269 -37.204  1.00                 C  
ATOM   3986  O   PHE A 493     -17.301  -3.329 -37.076  1.00                 O  
ATOM   3987  CB  PHE A 493     -19.238  -1.583 -39.225  1.00                 C  
ATOM   3988  CG  PHE A 493     -18.243  -2.217 -40.154  1.00                 C  
ATOM   3989  CZ  PHE A 493     -16.397  -3.387 -41.871  1.00                 C  
ATOM   3990  CD1 PHE A 493     -18.546  -3.393 -40.818  1.00                 C  
ATOM   3991  CE1 PHE A 493     -17.631  -3.977 -41.673  1.00                 C  
ATOM   3992  CD2 PHE A 493     -17.004  -1.639 -40.363  1.00                 C  
ATOM   3993  CE2 PHE A 493     -16.088  -2.223 -41.218  1.00                 C  
ATOM   3994  N   SER A 494     -17.437  -1.092 -36.790  1.00                 N  
ATOM   3995  CA  SER A 494     -16.158  -0.988 -36.095  1.00                 C  
ATOM   3996  C   SER A 494     -16.120  -1.898 -34.870  1.00                 C  
ATOM   3997  O   SER A 494     -15.207  -2.719 -34.732  1.00                 O  
ATOM   3998  CB  SER A 494     -15.889   0.460 -35.681  1.00                 C  
ATOM   3999  OG  SER A 494     -14.655   0.574 -34.994  1.00                 O  
ATOM   4000  N   LYS A 495     -17.116  -1.763 -33.971  1.00                 N  
ATOM   4001  CA  LYS A 495     -17.198  -2.608 -32.770  1.00                 C  
ATOM   4002  C   LYS A 495     -17.110  -4.092 -33.100  1.00                 C  
ATOM   4003  O   LYS A 495     -16.430  -4.856 -32.403  1.00                 O  
ATOM   4004  CB  LYS A 495     -18.496  -2.332 -32.008  1.00                 C  
ATOM   4005  CD  LYS A 495     -19.923  -2.766 -29.990  1.00                 C  
ATOM   4006  CE  LYS A 495     -20.094  -3.599 -28.730  1.00                 C  
ATOM   4007  CG  LYS A 495     -18.647  -3.137 -30.728  1.00                 C  
ATOM   4008  NZ  LYS A 495     -21.341  -3.246 -27.996  1.00                 N  
ATOM   4009  N   ARG A 496     -17.840  -4.530 -34.130  1.00                 N  
ATOM   4010  CA  ARG A 496     -17.869  -5.950 -34.439  1.00                 C  
ATOM   4011  C   ARG A 496     -16.533  -6.437 -34.984  1.00                 C  
ATOM   4012  O   ARG A 496     -16.253  -7.638 -34.928  1.00                 O  
ATOM   4013  CB  ARG A 496     -18.980  -6.257 -35.445  1.00                 C  
ATOM   4014  CD  ARG A 496     -21.435  -6.361 -35.955  1.00                 C  
ATOM   4015  NE  ARG A 496     -21.466  -7.778 -36.309  1.00                 N  
ATOM   4016  CG  ARG A 496     -20.384  -6.061 -34.898  1.00                 C  
ATOM   4017  CZ  ARG A 496     -22.075  -8.266 -37.384  1.00                 C  
ATOM   4018  NH1 ARG A 496     -22.050  -9.570 -37.626  1.00                 N  
ATOM   4019  NH2 ARG A 496     -22.708  -7.450 -38.216  1.00                 N  
ATOM   4020  N   MET A 497     -15.704  -5.519 -35.492  1.00                 N  
ATOM   4021  CA  MET A 497     -14.433  -5.826 -36.141  1.00                 C  
ATOM   4022  C   MET A 497     -13.250  -5.772 -35.185  1.00                 C  
ATOM   4023  O   MET A 497     -12.194  -6.336 -35.485  1.00                 O  
ATOM   4024  CB  MET A 497     -14.180  -4.865 -37.305  1.00                 C  
ATOM   4025  SD  MET A 497     -15.155  -6.598 -39.234  1.00                 S  
ATOM   4026  CE  MET A 497     -16.519  -7.412 -38.406  1.00                 C  
ATOM   4027  CG  MET A 497     -15.188  -4.982 -38.436  1.00                 C  
ATOM   4028  N   GLN A 498     -13.425  -5.126 -34.030  1.00                 N  
ATOM   4029  CA  GLN A 498     -12.309  -4.810 -33.146  1.00                 C  
ATOM   4030  C   GLN A 498     -11.717  -6.060 -32.499  1.00                 C  
ATOM   4031  O   GLN A 498     -10.501  -6.136 -32.284  1.00                 O  
ATOM   4032  CB  GLN A 498     -12.749  -3.829 -32.057  1.00                 C  
ATOM   4033  CD  GLN A 498     -11.947  -1.744 -33.236  1.00                 C  
ATOM   4034  CG  GLN A 498     -13.116  -2.449 -32.576  1.00                 C  
ATOM   4035  OE1 GLN A 498     -10.869  -2.319 -33.387  1.00                 O  
ATOM   4036  NE2 GLN A 498     -12.157  -0.494 -33.631  1.00                 N  
ATOM   4037  N   ASN A 499     -12.556  -7.039 -32.167  1.00                 N  
ATOM   4038  CA  ASN A 499     -12.100  -8.214 -31.436  1.00                 C  
ATOM   4039  C   ASN A 499     -12.864  -9.455 -31.877  1.00                 C  
ATOM   4040  O   ASN A 499     -13.438 -10.184 -31.068  1.00                 O  
ATOM   4041  CB  ASN A 499     -12.242  -7.996 -29.928  1.00                 C  
ATOM   4042  CG  ASN A 499     -11.520  -9.052 -29.116  1.00                 C  
ATOM   4043  OD1 ASN A 499     -10.487  -9.573 -29.536  1.00                 O  
ATOM   4044  ND2 ASN A 499     -12.064  -9.373 -27.948  1.00                 N  
ATOM   4045  N   SER A 500     -12.888  -9.693 -33.184  1.00                 N  
ATOM   4046  CA  SER A 500     -13.648 -10.804 -33.715  1.00                 C  
ATOM   4047  C   SER A 500     -12.838 -12.090 -33.596  1.00                 C  
ATOM   4048  O   SER A 500     -11.604 -12.077 -33.545  1.00                 O  
ATOM   4049  CB  SER A 500     -14.036 -10.541 -35.171  1.00                 C  
ATOM   4050  OG  SER A 500     -12.891 -10.504 -36.006  1.00                 O  
ATOM   4051  N   ILE A 501     -13.560 -13.208 -33.532  1.00                 N  
ATOM   4052  CA  ILE A 501     -12.906 -14.507 -33.482  1.00                 C  
ATOM   4053  C   ILE A 501     -12.093 -14.739 -34.753  1.00                 C  
ATOM   4054  O   ILE A 501     -11.020 -15.349 -34.711  1.00                 O  
ATOM   4055  CB  ILE A 501     -13.925 -15.645 -33.284  1.00                 C  
ATOM   4056  CD1 ILE A 501     -12.473 -16.889 -31.598  1.00                 C  
ATOM   4057  CG1 ILE A 501     -13.207 -16.946 -32.920  1.00                 C  
ATOM   4058  CG2 ILE A 501     -14.793 -15.804 -34.523  1.00                 C  
ATOM   4059  N   SER A 502     -12.545 -14.185 -35.883  1.00                 N  
ATOM   4060  CA  SER A 502     -11.807 -14.350 -37.138  1.00                 C  
ATOM   4061  C   SER A 502     -10.485 -13.577 -37.130  1.00                 C  
ATOM   4062  O   SER A 502      -9.498 -14.011 -37.748  1.00                 O  
ATOM   4063  CB  SER A 502     -12.660 -13.897 -38.325  1.00                 C  
ATOM   4064  OG  SER A 502     -12.910 -12.504 -38.271  1.00                 O  
ATOM   4065  N   LEU A 503     -10.457 -12.419 -36.462  1.00                 N  
ATOM   4066  CA  LEU A 503      -9.226 -11.639 -36.321  1.00                 C  
ATOM   4067  C   LEU A 503      -8.238 -12.350 -35.416  1.00                 C  
ATOM   4068  O   LEU A 503      -7.040 -12.433 -35.717  1.00                 O  
ATOM   4069  CB  LEU A 503      -9.535 -10.244 -35.774  1.00                 C  
ATOM   4070  CG  LEU A 503      -8.378  -9.243 -35.776  1.00                 C  
ATOM   4071  CD1 LEU A 503      -8.898  -7.820 -35.640  1.00                 C  
ATOM   4072  CD2 LEU A 503      -7.394  -9.556 -34.659  1.00                 C  
ATOM   4073  N   ASN A 504      -8.732 -12.847 -34.277  1.00                 N  
ATOM   4074  CA  ASN A 504      -7.874 -13.537 -33.320  1.00                 C  
ATOM   4075  C   ASN A 504      -7.409 -14.887 -33.857  1.00                 C  
ATOM   4076  O   ASN A 504      -6.263 -15.287 -33.633  1.00                 O  
ATOM   4077  CB  ASN A 504      -8.597 -13.715 -31.983  1.00                 C  
ATOM   4078  CG  ASN A 504      -8.718 -12.417 -31.209  1.00                 C  
ATOM   4079  OD1 ASN A 504      -7.760 -11.967 -30.580  1.00                 O  
ATOM   4080  ND2 ASN A 504      -9.899 -11.812 -31.253  1.00                 N  
ATOM   4081  N   PHE A 505      -8.269 -15.574 -34.613  1.00                 N  
ATOM   4082  CA  PHE A 505      -7.822 -16.772 -35.314  1.00                 C  
ATOM   4083  C   PHE A 505      -6.706 -16.450 -36.297  1.00                 C  
ATOM   4084  O   PHE A 505      -5.731 -17.202 -36.408  1.00                 O  
ATOM   4085  CB  PHE A 505      -8.992 -17.432 -36.047  1.00                 C  
ATOM   4086  CG  PHE A 505      -8.616 -18.685 -36.785  1.00                 C  
ATOM   4087  CZ  PHE A 505      -7.919 -21.000 -38.156  1.00                 C  
ATOM   4088  CD1 PHE A 505      -8.455 -19.882 -36.109  1.00                 C  
ATOM   4089  CE1 PHE A 505      -8.109 -21.035 -36.787  1.00                 C  
ATOM   4090  CD2 PHE A 505      -8.422 -18.667 -38.154  1.00                 C  
ATOM   4091  CE2 PHE A 505      -8.076 -19.820 -38.833  1.00                 C  
ATOM   4092  N   THR A 506      -6.846 -15.334 -37.026  1.00                 N  
ATOM   4093  CA  THR A 506      -5.807 -14.895 -37.953  1.00                 C  
ATOM   4094  C   THR A 506      -4.473 -14.702 -37.235  1.00                 C  
ATOM   4095  O   THR A 506      -3.431 -15.150 -37.726  1.00                 O  
ATOM   4096  CB  THR A 506      -6.199 -13.585 -38.661  1.00                 C  
ATOM   4097  OG1 THR A 506      -7.388 -13.794 -39.435  1.00                 O  
ATOM   4098  CG2 THR A 506      -5.087 -13.129 -39.593  1.00                 C  
ATOM   4099  N   VAL A 507      -4.492 -14.067 -36.051  1.00                 N  
ATOM   4100  CA  VAL A 507      -3.266 -13.874 -35.274  1.00                 C  
ATOM   4101  C   VAL A 507      -2.747 -15.209 -34.748  1.00                 C  
ATOM   4102  O   VAL A 507      -1.549 -15.502 -34.846  1.00                 O  
ATOM   4103  CB  VAL A 507      -3.487 -12.896 -34.105  1.00                 C  
ATOM   4104  CG1 VAL A 507      -2.257 -12.848 -33.211  1.00                 C  
ATOM   4105  CG2 VAL A 507      -3.825 -11.509 -34.628  1.00                 C  
ATOM   4106  N   ALA A 508      -3.644 -16.050 -34.210  1.00                 N  
ATOM   4107  CA  ALA A 508      -3.235 -17.363 -33.703  1.00                 C  
ATOM   4108  C   ALA A 508      -2.584 -18.204 -34.795  1.00                 C  
ATOM   4109  O   ALA A 508      -1.577 -18.882 -34.555  1.00                 O  
ATOM   4110  CB  ALA A 508      -4.430 -18.102 -33.121  1.00                 C  
ATOM   4111  N   LYS A 509      -3.150 -18.153 -36.006  1.00                 N  
ATOM   4112  CA  LYS A 509      -2.656 -18.940 -37.129  1.00                 C  
ATOM   4113  C   LYS A 509      -1.293 -18.444 -37.606  1.00                 C  
ATOM   4114  O   LYS A 509      -0.418 -19.244 -37.953  1.00                 O  
ATOM   4115  CB  LYS A 509      -3.655 -18.906 -38.287  1.00                 C  
ATOM   4116  CD  LYS A 509      -3.220 -21.219 -39.161  1.00                 C  
ATOM   4117  CE  LYS A 509      -2.910 -22.055 -40.392  1.00                 C  
ATOM   4118  CG  LYS A 509      -3.237 -19.735 -39.491  1.00                 C  
ATOM   4119  NZ  LYS A 509      -2.832 -23.507 -40.072  1.00                 N  
ATOM   4120  N   ILE A 510      -1.099 -17.127 -37.635  1.00                 N  
ATOM   4121  CA  ILE A 510       0.203 -16.565 -37.981  1.00                 C  
ATOM   4122  C   ILE A 510       1.262 -17.012 -36.985  1.00                 C  
ATOM   4123  O   ILE A 510       2.387 -17.383 -37.362  1.00                 O  
ATOM   4124  CB  ILE A 510       0.154 -15.027 -38.047  1.00                 C  
ATOM   4125  CD1 ILE A 510      -1.049 -13.099 -39.201  1.00                 C  
ATOM   4126  CG1 ILE A 510      -0.703 -14.571 -39.230  1.00                 C  
ATOM   4127  CG2 ILE A 510       1.561 -14.452 -38.112  1.00                 C  
ATOM   4128  N   LEU A 511       0.935 -16.938 -35.696  1.00                 N  
ATOM   4129  CA  LEU A 511       1.888 -17.332 -34.668  1.00                 C  
ATOM   4130  C   LEU A 511       2.254 -18.804 -34.810  1.00                 C  
ATOM   4131  O   LEU A 511       3.432 -19.164 -34.809  1.00                 O  
ATOM   4132  CB  LEU A 511       1.317 -17.058 -33.275  1.00                 C  
ATOM   4133  CG  LEU A 511       1.175 -15.588 -32.878  1.00                 C  
ATOM   4134  CD1 LEU A 511       0.414 -15.456 -31.567  1.00                 C  
ATOM   4135  CD2 LEU A 511       2.540 -14.927 -32.765  1.00                 C  
ATOM   4136  N   GLN A 512       1.248 -19.659 -35.003  1.00                 N  
ATOM   4137  CA  GLN A 512       1.483 -21.098 -35.061  1.00                 C  
ATOM   4138  C   GLN A 512       2.425 -21.456 -36.201  1.00                 C  
ATOM   4139  O   GLN A 512       3.404 -22.184 -36.008  1.00                 O  
ATOM   4140  CB  GLN A 512       0.160 -21.851 -35.218  1.00                 C  
ATOM   4141  CD  GLN A 512      -2.071 -22.472 -34.211  1.00                 C  
ATOM   4142  CG  GLN A 512      -0.725 -21.815 -33.982  1.00                 C  
ATOM   4143  OE1 GLN A 512      -2.935 -21.920 -34.893  1.00                 O  
ATOM   4144  NE2 GLN A 512      -2.255 -23.657 -33.640  1.00                 N  
ATOM   4145  N   ILE A 513       2.130 -20.957 -37.405  1.00                 N  
ATOM   4146  CA  ILE A 513       2.959 -21.254 -38.570  1.00                 C  
ATOM   4147  C   ILE A 513       4.340 -20.629 -38.413  1.00                 C  
ATOM   4148  O   ILE A 513       5.364 -21.256 -38.724  1.00                 O  
ATOM   4149  CB  ILE A 513       2.298 -20.765 -39.872  1.00                 C  
ATOM   4150  CD1 ILE A 513       0.178 -20.991 -41.269  1.00                 C  
ATOM   4151  CG1 ILE A 513       1.031 -21.572 -40.163  1.00                 C  
ATOM   4152  CG2 ILE A 513       3.286 -20.827 -41.027  1.00                 C  
ATOM   4153  N   SER A 514       4.394 -19.397 -37.890  1.00                 N  
ATOM   4154  CA  SER A 514       5.683 -18.766 -37.613  1.00                 C  
ATOM   4155  C   SER A 514       6.565 -19.635 -36.719  1.00                 C  
ATOM   4156  O   SER A 514       7.766 -19.760 -36.972  1.00                 O  
ATOM   4157  CB  SER A 514       5.480 -17.398 -36.959  1.00                 C  
ATOM   4158  OG  SER A 514       4.858 -16.492 -37.855  1.00                 O  
ATOM   4159  N   THR A 515       5.996 -20.227 -35.651  1.00                 N  
ATOM   4160  CA  THR A 515       6.844 -21.002 -34.740  1.00                 C  
ATOM   4161  C   THR A 515       7.166 -22.383 -35.296  1.00                 C  
ATOM   4162  O   THR A 515       8.238 -22.922 -35.017  1.00                 O  
ATOM   4163  CB  THR A 515       6.187 -21.163 -33.357  1.00                 C  
ATOM   4164  OG1 THR A 515       4.936 -21.847 -33.495  1.00                 O  
ATOM   4165  CG2 THR A 515       5.930 -19.802 -32.728  1.00                 C  
ATOM   4166  N   ILE A 516       6.268 -22.957 -36.093  1.00                 N  
ATOM   4167  CA  ILE A 516       6.532 -24.256 -36.708  1.00                 C  
ATOM   4168  C   ILE A 516       7.653 -24.138 -37.728  1.00                 C  
ATOM   4169  O   ILE A 516       8.647 -24.866 -37.669  1.00                 O  
ATOM   4170  CB  ILE A 516       5.267 -24.835 -37.369  1.00                 C  
ATOM   4171  CD1 ILE A 516       2.855 -25.494 -36.873  1.00                 C  
ATOM   4172  CG1 ILE A 516       4.224 -25.186 -36.306  1.00                 C  
ATOM   4173  CG2 ILE A 516       5.620 -26.035 -38.234  1.00                 C  
ATOM   4174  N   LEU A 517       7.494 -23.237 -38.695  1.00                 N  
ATOM   4175  CA  LEU A 517       8.638 -22.766 -39.457  1.00                 C  
ATOM   4176  C   LEU A 517       9.551 -21.986 -38.513  1.00                 C  
ATOM   4177  O   LEU A 517       9.224 -21.750 -37.353  1.00                 O  
ATOM   4178  CB  LEU A 517       8.179 -21.906 -40.637  1.00                 C  
ATOM   4179  CG  LEU A 517       7.314 -22.604 -41.688  1.00                 C  
ATOM   4180  CD1 LEU A 517       6.838 -21.612 -42.737  1.00                 C  
ATOM   4181  CD2 LEU A 517       8.080 -23.742 -42.345  1.00                 C  
ATOM   4182  N   GLY A 518      10.715 -21.597 -38.986  1.00                 N  
ATOM   4183  CA  GLY A 518      11.586 -20.900 -38.057  1.00                 C  
ATOM   4184  C   GLY A 518      11.577 -19.394 -38.204  1.00                 C  
ATOM   4185  O   GLY A 518      12.554 -18.730 -37.849  1.00                 O  
ATOM   4186  N   THR A 519      10.468 -18.842 -38.697  1.00                 N  
ATOM   4187  CA  THR A 519      10.432 -17.474 -39.221  1.00                 C  
ATOM   4188  C   THR A 519      10.064 -16.498 -38.111  1.00                 C  
ATOM   4189  O   THR A 519       8.885 -16.264 -37.834  1.00                 O  
ATOM   4190  CB  THR A 519       9.435 -17.343 -40.388  1.00                 C  
ATOM   4191  OG1 THR A 519       9.826 -18.217 -41.454  1.00                 O  
ATOM   4192  CG2 THR A 519       9.414 -15.915 -40.912  1.00                 C  
ATOM   4193  N   ASP A 520      11.079 -15.908 -37.489  1.00                 N  
ATOM   4194  CA  ASP A 520      10.886 -14.951 -36.405  1.00                 C  
ATOM   4195  C   ASP A 520      10.613 -13.538 -36.905  1.00                 C  
ATOM   4196  O   ASP A 520      10.348 -12.653 -36.081  1.00                 O  
ATOM   4197  CB  ASP A 520      12.108 -14.930 -35.485  1.00                 C  
ATOM   4198  CG  ASP A 520      13.354 -14.419 -36.182  1.00                 C  
ATOM   4199  OD1 ASP A 520      13.257 -14.037 -37.367  1.00                 O  
ATOM   4200  OD2 ASP A 520      14.427 -14.402 -35.543  1.00                 O  
ATOM   4201  N   GLY A 521      10.670 -13.309 -38.223  1.00                 N  
ATOM   4202  CA  GLY A 521      10.385 -11.980 -38.744  1.00                 C  
ATOM   4203  C   GLY A 521       9.008 -11.486 -38.345  1.00                 C  
ATOM   4204  O   GLY A 521       8.845 -10.349 -37.895  1.00                 O  
ATOM   4205  N   TYR A 522       8.003 -12.350 -38.470  1.00                 N  
ATOM   4206  CA  TYR A 522       6.633 -11.965 -38.154  1.00                 C  
ATOM   4207  C   TYR A 522       6.329 -12.072 -36.667  1.00                 C  
ATOM   4208  O   TYR A 522       5.485 -11.325 -36.154  1.00                 O  
ATOM   4209  CB  TYR A 522       5.640 -12.825 -38.938  1.00                 C  
ATOM   4210  CG  TYR A 522       5.631 -12.549 -40.425  1.00                 C  
ATOM   4211  OH  TYR A 522       5.610 -11.806 -44.516  1.00                 O  
ATOM   4212  CZ  TYR A 522       5.617 -12.050 -43.162  1.00                 C  
ATOM   4213  CD1 TYR A 522       5.861 -13.569 -41.339  1.00                 C  
ATOM   4214  CE1 TYR A 522       5.855 -13.326 -42.700  1.00                 C  
ATOM   4215  CD2 TYR A 522       5.394 -11.269 -40.909  1.00                 C  
ATOM   4216  CE2 TYR A 522       5.384 -11.007 -42.266  1.00                 C  
ATOM   4217  N   LEU A 523       7.001 -12.989 -35.969  1.00                 N  
ATOM   4218  CA  LEU A 523       6.637 -13.309 -34.592  1.00                 C  
ATOM   4219  C   LEU A 523       6.702 -12.083 -33.684  1.00                 C  
ATOM   4220  O   LEU A 523       5.818 -11.877 -32.847  1.00                 O  
ATOM   4221  CB  LEU A 523       7.548 -14.407 -34.038  1.00                 C  
ATOM   4222  CG  LEU A 523       7.270 -14.858 -32.603  1.00                 C  
ATOM   4223  CD1 LEU A 523       5.862 -15.420 -32.479  1.00                 C  
ATOM   4224  CD2 LEU A 523       8.293 -15.891 -32.157  1.00                 C  
ATOM   4225  N   ASN A 524       7.738 -11.252 -33.844  1.00                 N  
ATOM   4226  CA  ASN A 524       7.947 -10.106 -32.958  1.00                 C  
ATOM   4227  C   ASN A 524       6.868  -9.038 -33.122  1.00                 C  
ATOM   4228  O   ASN A 524       6.574  -8.299 -32.176  1.00                 O  
ATOM   4229  CB  ASN A 524       9.328  -9.491 -33.194  1.00                 C  
ATOM   4230  CG  ASN A 524      10.449 -10.348 -32.639  1.00                 C  
ATOM   4231  OD1 ASN A 524      10.233 -11.171 -31.749  1.00                 O  
ATOM   4232  ND2 ASN A 524      11.654 -10.157 -33.165  1.00                 N  
ATOM   4233  N   TYR A 525       6.293  -8.915 -34.318  1.00                 N  
ATOM   4234  CA  TYR A 525       5.228  -7.941 -34.521  1.00                 C  
ATOM   4235  C   TYR A 525       3.944  -8.379 -33.827  1.00                 C  
ATOM   4236  O   TYR A 525       3.221  -7.549 -33.260  1.00                 O  
ATOM   4237  CB  TYR A 525       4.972  -7.730 -36.015  1.00                 C  
ATOM   4238  CG  TYR A 525       3.908  -6.699 -36.314  1.00                 C  
ATOM   4239  OH  TYR A 525       0.991  -3.852 -37.135  1.00                 O  
ATOM   4240  CZ  TYR A 525       1.955  -4.795 -36.864  1.00                 C  
ATOM   4241  CD1 TYR A 525       4.186  -5.342 -36.222  1.00                 C  
ATOM   4242  CE1 TYR A 525       3.220  -4.392 -36.494  1.00                 C  
ATOM   4243  CD2 TYR A 525       2.627  -7.087 -36.689  1.00                 C  
ATOM   4244  CE2 TYR A 525       1.648  -6.152 -36.965  1.00                 C  
ATOM   4245  N   PHE A 526       3.647  -9.679 -33.861  1.00                 N  
ATOM   4246  CA  PHE A 526       2.384 -10.177 -33.337  1.00                 C  
ATOM   4247  C   PHE A 526       2.427 -10.449 -31.841  1.00                 C  
ATOM   4248  O   PHE A 526       1.400 -10.306 -31.163  1.00                 O  
ATOM   4249  CB  PHE A 526       1.969 -11.457 -34.066  1.00                 C  
ATOM   4250  CG  PHE A 526       1.577 -11.238 -35.499  1.00                 C  
ATOM   4251  CZ  PHE A 526       0.847 -10.832 -38.150  1.00                 C  
ATOM   4252  CD1 PHE A 526       2.432 -11.597 -36.527  1.00                 C  
ATOM   4253  CE1 PHE A 526       2.071 -11.396 -37.846  1.00                 C  
ATOM   4254  CD2 PHE A 526       0.355 -10.675 -35.820  1.00                 C  
ATOM   4255  CE2 PHE A 526      -0.005 -10.474 -37.139  1.00                 C  
ATOM   4256  N   ILE A 527       3.599 -10.787 -31.302  1.00                 N  
ATOM   4257  CA  ILE A 527       3.772 -10.740 -29.855  1.00                 C  
ATOM   4258  C   ILE A 527       3.487  -9.332 -29.346  1.00                 C  
ATOM   4259  O   ILE A 527       2.809  -9.145 -28.326  1.00                 O  
ATOM   4260  CB  ILE A 527       5.186 -11.189 -29.441  1.00                 C  
ATOM   4261  CD1 ILE A 527       4.453 -13.608 -29.105  1.00                 C  
ATOM   4262  CG1 ILE A 527       5.405 -12.660 -29.801  1.00                 C  
ATOM   4263  CG2 ILE A 527       5.415 -10.928 -27.960  1.00                 C  
ATOM   4264  N   HIS A 528       3.980  -8.317 -30.065  1.00                 N  
ATOM   4265  CA  HIS A 528       3.746  -6.941 -29.643  1.00                 C  
ATOM   4266  C   HIS A 528       2.263  -6.566 -29.703  1.00                 C  
ATOM   4267  O   HIS A 528       1.800  -5.769 -28.882  1.00                 O  
ATOM   4268  CB  HIS A 528       4.555  -5.971 -30.506  1.00                 C  
ATOM   4269  CG  HIS A 528       6.031  -6.035 -30.264  1.00                 C  
ATOM   4270  ND1 HIS A 528       6.949  -5.438 -31.101  1.00                 N  
ATOM   4271  CE1 HIS A 528       8.187  -5.667 -30.628  1.00                 C  
ATOM   4272  CD2 HIS A 528       6.893  -6.632 -29.254  1.00                 C  
ATOM   4273  NE2 HIS A 528       8.161  -6.382 -29.520  1.00                 N  
ATOM   4274  N   TYR A 529       1.505  -7.133 -30.650  1.00                 N  
ATOM   4275  CA  TYR A 529       0.055  -6.922 -30.668  1.00                 C  
ATOM   4276  C   TYR A 529      -0.607  -7.517 -29.426  1.00                 C  
ATOM   4277  O   TYR A 529      -1.506  -6.905 -28.837  1.00                 O  
ATOM   4278  CB  TYR A 529      -0.559  -7.530 -31.930  1.00                 C  
ATOM   4279  CG  TYR A 529      -2.057  -7.351 -32.030  1.00                 C  
ATOM   4280  OH  TYR A 529      -6.175  -6.844 -32.308  1.00                 O  
ATOM   4281  CZ  TYR A 529      -4.813  -7.014 -32.216  1.00                 C  
ATOM   4282  CD1 TYR A 529      -2.604  -6.139 -32.431  1.00                 C  
ATOM   4283  CE1 TYR A 529      -3.972  -5.967 -32.525  1.00                 C  
ATOM   4284  CD2 TYR A 529      -2.920  -8.396 -31.722  1.00                 C  
ATOM   4285  CE2 TYR A 529      -4.291  -8.241 -31.810  1.00                 C  
ATOM   4286  N   LEU A 530      -0.181  -8.719 -29.019  1.00                 N  
ATOM   4287  CA  LEU A 530      -0.814  -9.383 -27.878  1.00                 C  
ATOM   4288  C   LEU A 530      -0.618  -8.590 -26.587  1.00                 C  
ATOM   4289  O   LEU A 530      -1.563  -8.386 -25.820  1.00                 O  
ATOM   4290  CB  LEU A 530      -0.260 -10.799 -27.707  1.00                 C  
ATOM   4291  CG  LEU A 530      -0.649 -11.814 -28.783  1.00                 C  
ATOM   4292  CD1 LEU A 530       0.127 -13.110 -28.605  1.00                 C  
ATOM   4293  CD2 LEU A 530      -2.145 -12.084 -28.752  1.00                 C  
ATOM   4294  N   LYS A 531       0.617  -8.159 -26.318  1.00                 N  
ATOM   4295  CA  LYS A 531       0.908  -7.404 -25.103  1.00                 C  
ATOM   4296  C   LYS A 531       0.285  -6.016 -25.139  1.00                 C  
ATOM   4297  O   LYS A 531       0.034  -5.427 -24.084  1.00                 O  
ATOM   4298  CB  LYS A 531       2.419  -7.287 -24.894  1.00                 C  
ATOM   4299  CD  LYS A 531       2.431  -7.358 -22.385  1.00                 C  
ATOM   4300  CE  LYS A 531       2.931  -6.687 -21.116  1.00                 C  
ATOM   4301  CG  LYS A 531       2.815  -6.559 -23.620  1.00                 C  
ATOM   4302  NZ  LYS A 531       2.523  -7.436 -19.895  1.00                 N  
ATOM   4303  N   THR A 532       0.009  -5.499 -26.338  1.00                 N  
ATOM   4304  CA  THR A 532      -0.713  -4.239 -26.490  1.00                 C  
ATOM   4305  C   THR A 532      -2.217  -4.391 -26.224  1.00                 C  
ATOM   4306  O   THR A 532      -2.861  -3.445 -25.758  1.00                 O  
ATOM   4307  CB  THR A 532      -0.519  -3.644 -27.897  1.00                 C  
ATOM   4308  OG1 THR A 532       0.871  -3.375 -28.118  1.00                 O  
ATOM   4309  CG2 THR A 532      -1.294  -2.342 -28.036  1.00                 C  
ATOM   4310  N   ASN A 533      -2.799  -5.558 -26.499  1.00                 N  
ATOM   4311  CA  ASN A 533      -4.251  -5.705 -26.495  1.00                 C  
ATOM   4312  C   ASN A 533      -4.693  -6.821 -25.581  1.00                 C  
ATOM   4313  O   ASN A 533      -5.675  -7.522 -25.855  1.00                 O  
ATOM   4314  CB  ASN A 533      -4.769  -5.942 -27.915  1.00                 C  
ATOM   4315  CG  ASN A 533      -4.578  -4.737 -28.814  1.00                 C  
ATOM   4316  OD1 ASN A 533      -5.327  -3.763 -28.731  1.00                 O  
ATOM   4317  ND2 ASN A 533      -3.571  -4.799 -29.678  1.00                 N  
ATOM   4318  N   GLU A 534      -3.991  -6.972 -24.458  1.00                 N  
ATOM   4319  CA  GLU A 534      -4.325  -8.023 -23.507  1.00                 C  
ATOM   4320  C   GLU A 534      -5.792  -7.981 -23.108  1.00                 C  
ATOM   4321  O   GLU A 534      -6.439  -9.030 -22.992  1.00                 O  
ATOM   4322  CB  GLU A 534      -3.448  -7.914 -22.258  1.00                 C  
ATOM   4323  CD  GLU A 534      -1.139  -8.086 -21.249  1.00                 C  
ATOM   4324  CG  GLU A 534      -1.990  -8.275 -22.489  1.00                 C  
ATOM   4325  OE1 GLU A 534      -1.382  -7.112 -20.505  1.00                 O  
ATOM   4326  OE2 GLU A 534      -0.229  -8.910 -21.021  1.00                 O  
ATOM   4327  N   ALA A 535      -6.340  -6.775 -22.908  1.00                 N  
ATOM   4328  CA  ALA A 535      -7.728  -6.657 -22.464  1.00                 C  
ATOM   4329  C   ALA A 535      -8.687  -7.279 -23.469  1.00                 C  
ATOM   4330  O   ALA A 535      -9.700  -7.877 -23.079  1.00                 O  
ATOM   4331  CB  ALA A 535      -8.089  -5.197 -22.235  1.00                 C  
ATOM   4332  N   LEU A 536      -8.382  -7.151 -24.771  1.00                 N  
ATOM   4333  CA  LEU A 536      -9.220  -7.772 -25.798  1.00                 C  
ATOM   4334  C   LEU A 536      -9.011  -9.280 -25.854  1.00                 C  
ATOM   4335  O   LEU A 536      -9.980 -10.040 -25.959  1.00                 O  
ATOM   4336  CB  LEU A 536      -8.932  -7.156 -27.169  1.00                 C  
ATOM   4337  CG  LEU A 536      -9.358  -5.699 -27.361  1.00                 C  
ATOM   4338  CD1 LEU A 536      -8.860  -5.165 -28.694  1.00                 C  
ATOM   4339  CD2 LEU A 536     -10.870  -5.565 -27.268  1.00                 C  
ATOM   4340  N   ILE A 537      -7.747  -9.724 -25.785  1.00                 N  
ATOM   4341  CA  ILE A 537      -7.416 -11.149 -25.874  1.00                 C  
ATOM   4342  C   ILE A 537      -8.191 -11.951 -24.830  1.00                 C  
ATOM   4343  O   ILE A 537      -8.617 -13.086 -25.080  1.00                 O  
ATOM   4344  CB  ILE A 537      -5.904 -11.389 -25.708  1.00                 C  
ATOM   4345  CD1 ILE A 537      -5.480 -11.323 -28.221  1.00                 C  
ATOM   4346  CG1 ILE A 537      -5.132 -10.750 -26.864  1.00                 C  
ATOM   4347  CG2 ILE A 537      -5.611 -12.876 -25.584  1.00                 C  
ATOM   4348  N   VAL A 538      -8.394 -11.357 -23.651  1.00                 N  
ATOM   4349  CA  VAL A 538      -9.042 -12.001 -22.509  1.00                 C  
ATOM   4350  C   VAL A 538     -10.552 -11.793 -22.509  1.00                 C  
ATOM   4351  O   VAL A 538     -11.266 -12.439 -21.723  1.00                 O  
ATOM   4352  CB  VAL A 538      -8.463 -11.497 -21.174  1.00                 C  
ATOM   4353  CG1 VAL A 538      -6.968 -11.768 -21.105  1.00                 C  
ATOM   4354  CG2 VAL A 538      -8.748 -10.014 -20.996  1.00                 C  
ATOM   4355  N   SER A 539     -11.064 -10.926 -23.382  1.00                 N  
ATOM   4356  CA  SER A 539     -12.487 -10.649 -23.462  1.00                 C  
ATOM   4357  C   SER A 539     -13.179 -11.677 -24.348  1.00                 C  
ATOM   4358  O   SER A 539     -12.569 -12.607 -24.877  1.00                 O  
ATOM   4359  CB  SER A 539     -12.729  -9.235 -23.994  1.00                 C  
ATOM   4360  OG  SER A 539     -12.355  -9.132 -25.357  1.00                 O  
ATOM   4361  N   ASP A 540     -14.485 -11.512 -24.494  1.00                 N  
ATOM   4362  CA  ASP A 540     -15.265 -12.343 -25.387  1.00                 C  
ATOM   4363  C   ASP A 540     -15.206 -11.763 -26.786  1.00                 C  
ATOM   4364  O   ASP A 540     -15.318 -10.545 -26.976  1.00                 O  
ATOM   4365  CB  ASP A 540     -16.710 -12.449 -24.895  1.00                 C  
ATOM   4366  CG  ASP A 540     -16.830 -13.243 -23.609  1.00                 C  
ATOM   4367  OD1 ASP A 540     -15.894 -14.006 -23.292  1.00                 O  
ATOM   4368  OD2 ASP A 540     -17.862 -13.103 -22.919  1.00                 O  
ATOM   4369  N   TYR A 541     -15.002 -12.648 -27.755  1.00                 N  
ATOM   4370  CA  TYR A 541     -14.821 -12.276 -29.149  1.00                 C  
ATOM   4371  C   TYR A 541     -16.172 -12.210 -29.860  1.00                 C  
ATOM   4372  O   TYR A 541     -17.087 -12.981 -29.558  1.00                 O  
ATOM   4373  CB  TYR A 541     -13.893 -13.268 -29.852  1.00                 C  
ATOM   4374  CG  TYR A 541     -12.459 -13.210 -29.375  1.00                 C  
ATOM   4375  OH  TYR A 541      -8.521 -13.038 -28.052  1.00                 O  
ATOM   4376  CZ  TYR A 541      -9.824 -13.097 -28.491  1.00                 C  
ATOM   4377  CD1 TYR A 541     -12.069 -12.297 -28.404  1.00                 C  
ATOM   4378  CE1 TYR A 541     -10.761 -12.236 -27.962  1.00                 C  
ATOM   4379  CD2 TYR A 541     -11.501 -14.070 -29.897  1.00                 C  
ATOM   4380  CE2 TYR A 541     -10.188 -14.024 -29.466  1.00                 C  
ATOM   4381  N   THR A 542     -16.299 -11.266 -30.787  1.00                 N  
ATOM   4382  CA  THR A 542     -17.477 -11.207 -31.631  1.00                 C  
ATOM   4383  C   THR A 542     -17.355 -12.239 -32.756  1.00                 C  
ATOM   4384  O   THR A 542     -16.268 -12.719 -33.084  1.00                 O  
ATOM   4385  CB  THR A 542     -17.679  -9.799 -32.221  1.00                 C  
ATOM   4386  OG1 THR A 542     -16.565  -9.464 -33.058  1.00                 O  
ATOM   4387  CG2 THR A 542     -17.780  -8.765 -31.109  1.00                 C  
ATOM   4388  N   ASP A 543     -18.503 -12.618 -33.309  1.00                 N  
ATOM   4389  CA  ASP A 543     -18.579 -13.643 -34.342  1.00                 C  
ATOM   4390  C   ASP A 543     -19.411 -13.096 -35.494  1.00                 C  
ATOM   4391  O   ASP A 543     -20.622 -12.894 -35.360  1.00                 O  
ATOM   4392  CB  ASP A 543     -19.178 -14.932 -33.775  1.00                 C  
ATOM   4393  CG  ASP A 543     -19.217 -16.054 -34.794  1.00                 C  
ATOM   4394  OD1 ASP A 543     -19.109 -15.762 -36.004  1.00                 O  
ATOM   4395  OD2 ASP A 543     -19.355 -17.225 -34.383  1.00                 O  
ATOM   4396  N   ASN A 544     -18.748 -12.879 -36.620  1.00                 N  
ATOM   4397  CA  ASN A 544     -19.378 -12.457 -37.860  1.00                 C  
ATOM   4398  C   ASN A 544     -19.186 -13.483 -38.976  1.00                 C  
ATOM   4399  O   ASN A 544     -19.433 -13.177 -40.154  1.00                 O  
ATOM   4400  CB  ASN A 544     -18.839 -11.094 -38.298  1.00                 C  
ATOM   4401  CG  ASN A 544     -19.254  -9.975 -37.363  1.00                 C  
ATOM   4402  OD1 ASN A 544     -20.402  -9.533 -37.380  1.00                 O  
ATOM   4403  ND2 ASN A 544     -18.317  -9.514 -36.542  1.00                 N  
ATOM   4404  N   ARG A 545     -18.774 -14.697 -38.632  1.00                 N  
ATOM   4405  CA  ARG A 545     -18.543 -15.719 -39.640  1.00                 C  
ATOM   4406  C   ARG A 545     -19.834 -16.068 -40.378  1.00                 C  
ATOM   4407  O   ARG A 545     -20.932 -15.999 -39.823  1.00                 O  
ATOM   4408  CB  ARG A 545     -17.947 -16.976 -39.002  1.00                 C  
ATOM   4409  CD  ARG A 545     -16.024 -18.063 -37.812  1.00                 C  
ATOM   4410  NE  ARG A 545     -16.751 -18.369 -36.583  1.00                 N  
ATOM   4411  CG  ARG A 545     -16.534 -16.793 -38.474  1.00                 C  
ATOM   4412  CZ  ARG A 545     -16.624 -19.504 -35.902  1.00                 C  
ATOM   4413  NH1 ARG A 545     -17.326 -19.695 -34.794  1.00                 N  
ATOM   4414  NH2 ARG A 545     -15.794 -20.445 -36.332  1.00                 N  
ATOM   4415  N   ASP A 546     -19.672 -16.468 -41.642  1.00                 N  
ATOM   4416  CA  ASP A 546     -20.762 -16.778 -42.573  1.00                 C  
ATOM   4417  C   ASP A 546     -20.902 -18.294 -42.682  1.00                 C  
ATOM   4418  O   ASP A 546     -20.168 -18.936 -43.428  1.00                 O  
ATOM   4419  CB  ASP A 546     -20.495 -16.145 -43.940  1.00                 C  
ATOM   4420  CG  ASP A 546     -21.618 -16.396 -44.927  1.00                 C  
ATOM   4421  OD1 ASP A 546     -22.537 -17.174 -44.597  1.00                 O  
ATOM   4422  OD2 ASP A 546     -21.579 -15.814 -46.032  1.00                 O  
ATOM   4423  N   PHE A 547     -21.847 -18.858 -41.926  1.00                 N  
ATOM   4424  CA  PHE A 547     -22.203 -20.270 -41.974  1.00                 C  
ATOM   4425  C   PHE A 547     -23.455 -20.524 -42.805  1.00                 C  
ATOM   4426  O   PHE A 547     -24.061 -21.593 -42.691  1.00                 O  
ATOM   4427  CB  PHE A 547     -22.411 -20.819 -40.561  1.00                 C  
ATOM   4428  CG  PHE A 547     -21.165 -20.819 -39.722  1.00                 C  
ATOM   4429  CZ  PHE A 547     -18.858 -20.825 -38.171  1.00                 C  
ATOM   4430  CD1 PHE A 547     -20.930 -19.808 -38.806  1.00                 C  
ATOM   4431  CE1 PHE A 547     -19.784 -19.809 -38.033  1.00                 C  
ATOM   4432  CD2 PHE A 547     -20.228 -21.829 -39.848  1.00                 C  
ATOM   4433  CE2 PHE A 547     -19.082 -21.830 -39.076  1.00                 C  
ATOM   4434  N   LYS A 548     -23.847 -19.569 -43.634  1.00                 N  
ATOM   4435  CA  LYS A 548     -25.129 -19.585 -44.324  1.00                 C  
ATOM   4436  C   LYS A 548     -25.026 -19.643 -45.841  1.00                 C  
ATOM   4437  O   LYS A 548     -25.856 -20.297 -46.476  1.00                 O  
ATOM   4438  CB  LYS A 548     -25.956 -18.355 -43.946  1.00                 C  
ATOM   4439  CD  LYS A 548     -27.130 -19.422 -42.001  1.00                 C  
ATOM   4440  CE  LYS A 548     -27.517 -19.279 -40.538  1.00                 C  
ATOM   4441  CG  LYS A 548     -26.276 -18.253 -42.463  1.00                 C  
ATOM   4442  NZ  LYS A 548     -28.381 -20.401 -40.080  1.00                 N  
ATOM   4443  N   SER A 549     -24.038 -18.964 -46.441  1.00                 N  
ATOM   4444  CA  SER A 549     -24.015 -18.785 -47.893  1.00                 C  
ATOM   4445  C   SER A 549     -23.998 -20.111 -48.642  1.00                 C  
ATOM   4446  O   SER A 549     -24.582 -20.211 -49.724  1.00                 O  
ATOM   4447  CB  SER A 549     -22.802 -17.951 -48.311  1.00                 C  
ATOM   4448  OG  SER A 549     -21.594 -18.646 -48.058  1.00                 O  
ATOM   4449  N   GLU A 550     -23.361 -21.148 -48.085  1.00                 N  
ATOM   4450  CA  GLU A 550     -23.344 -22.437 -48.773  1.00                 C  
ATOM   4451  C   GLU A 550     -24.678 -23.163 -48.687  1.00                 C  
ATOM   4452  O   GLU A 550     -24.812 -24.242 -49.281  1.00                 O  
ATOM   4453  CB  GLU A 550     -22.243 -23.334 -48.203  1.00                 C  
ATOM   4454  CD  GLU A 550     -21.985 -22.777 -45.753  1.00                 C  
ATOM   4455  CG  GLU A 550     -22.487 -23.782 -46.771  1.00                 C  
ATOM   4456  OE1 GLU A 550     -21.783 -21.602 -46.128  1.00                 O  
ATOM   4457  OE2 GLU A 550     -21.793 -23.164 -44.581  1.00                 O  
ATOM   4458  N   TRP A 551     -25.657 -22.585 -47.979  1.00                 N  
ATOM   4459  CA  TRP A 551     -26.995 -23.146 -47.807  1.00                 C  
ATOM   4460  C   TRP A 551     -28.066 -22.333 -48.512  1.00                 C  
ATOM   4461  O   TRP A 551     -29.256 -22.627 -48.346  1.00                 O  
ATOM   4462  CB  TRP A 551     -27.343 -23.256 -46.321  1.00                 C  
ATOM   4463  CG  TRP A 551     -26.473 -24.218 -45.571  1.00                 C  
ATOM   4464  CD1 TRP A 551     -25.529 -23.910 -44.634  1.00                 C  
ATOM   4465  NE1 TRP A 551     -24.934 -25.056 -44.166  1.00                 N  
ATOM   4466  CD2 TRP A 551     -26.465 -25.645 -45.696  1.00                 C  
ATOM   4467  CE2 TRP A 551     -25.493 -26.135 -44.804  1.00                 C  
ATOM   4468  CH2 TRP A 551     -25.942 -28.364 -45.442  1.00                 C  
ATOM   4469  CZ2 TRP A 551     -25.223 -27.496 -44.669  1.00                 C  
ATOM   4470  CE3 TRP A 551     -27.186 -26.556 -46.474  1.00                 C  
ATOM   4471  CZ3 TRP A 551     -26.914 -27.904 -46.336  1.00                 C  
ATOM   4472  N   ASN A 552     -27.674 -21.312 -49.274  1.00                 N  
ATOM   4473  CA  ASN A 552     -28.628 -20.395 -49.886  1.00                 C  
ATOM   4474  C   ASN A 552     -29.512 -21.142 -50.870  1.00                 C  
ATOM   4475  O   ASN A 552     -29.017 -21.752 -51.821  1.00                 O  
ATOM   4476  CB  ASN A 552     -27.896 -19.237 -50.568  1.00                 C  
ATOM   4477  CG  ASN A 552     -27.219 -18.311 -49.577  1.00                 C  
ATOM   4478  OD1 ASN A 552     -27.572 -18.283 -48.398  1.00                 O  
ATOM   4479  ND2 ASN A 552     -26.242 -17.549 -50.054  1.00                 N  
ATOM   4480  N   GLY A 553     -30.823 -21.119 -50.619  1.00                 N  
ATOM   4481  CA  GLY A 553     -31.762 -21.862 -51.430  1.00                 C  
ATOM   4482  C   GLY A 553     -31.913 -23.307 -51.034  1.00                 C  
ATOM   4483  O   GLY A 553     -32.684 -24.035 -51.675  1.00                 O  
ATOM   4484  N   LEU A 554     -31.192 -23.750 -50.007  1.00                 N  
ATOM   4485  CA  LEU A 554     -31.335 -25.085 -49.450  1.00                 C  
ATOM   4486  C   LEU A 554     -31.850 -24.970 -48.029  1.00                 C  
ATOM   4487  O   LEU A 554     -31.761 -23.916 -47.395  1.00                 O  
ATOM   4488  CB  LEU A 554     -30.000 -25.832 -49.499  1.00                 C  
ATOM   4489  CG  LEU A 554     -29.375 -26.012 -50.883  1.00                 C  
ATOM   4490  CD1 LEU A 554     -27.998 -26.648 -50.772  1.00                 C  
ATOM   4491  CD2 LEU A 554     -30.276 -26.853 -51.775  1.00                 C  
ATOM   4492  N   GLU A 555     -32.391 -26.076 -47.534  1.00                 N  
ATOM   4493  CA  GLU A 555     -32.762 -26.176 -46.132  1.00                 C  
ATOM   4494  C   GLU A 555     -31.537 -26.641 -45.355  1.00                 C  
ATOM   4495  O   GLU A 555     -30.979 -27.707 -45.649  1.00                 O  
ATOM   4496  CB  GLU A 555     -33.942 -27.134 -45.957  1.00                 C  
ATOM   4497  CD  GLU A 555     -35.619 -28.194 -44.394  1.00                 C  
ATOM   4498  CG  GLU A 555     -34.436 -27.255 -44.525  1.00                 C  
ATOM   4499  OE1 GLU A 555     -36.153 -28.626 -45.437  1.00                 O  
ATOM   4500  OE2 GLU A 555     -36.011 -28.499 -43.248  1.00                 O  
ATOM   4501  N   LYS A 556     -31.110 -25.835 -44.379  1.00                 N  
ATOM   4502  CA  LYS A 556     -29.967 -26.204 -43.550  1.00                 C  
ATOM   4503  C   LYS A 556     -30.313 -27.379 -42.645  1.00                 C  
ATOM   4504  O   LYS A 556     -31.294 -27.345 -41.897  1.00                 O  
ATOM   4505  CB  LYS A 556     -29.504 -25.009 -42.714  1.00                 C  
ATOM   4506  CD  LYS A 556     -27.809 -24.028 -41.144  1.00                 C  
ATOM   4507  CE  LYS A 556     -26.559 -24.294 -40.321  1.00                 C  
ATOM   4508  CG  LYS A 556     -28.250 -25.273 -41.896  1.00                 C  
ATOM   4509  NZ  LYS A 556     -26.126 -23.087 -39.564  1.00                 N  
ATOM   4510  N   ILE A 557     -29.505 -28.431 -42.737  1.00                 N  
ATOM   4511  CA  ILE A 557     -29.630 -29.626 -41.921  1.00                 C  
ATOM   4512  C   ILE A 557     -28.298 -29.854 -41.229  1.00                 C  
ATOM   4513  O   ILE A 557     -27.285 -29.228 -41.553  1.00                 O  
ATOM   4514  CB  ILE A 557     -30.050 -30.844 -42.765  1.00                 C  
ATOM   4515  CD1 ILE A 557     -29.212 -32.463 -44.547  1.00                 C  
ATOM   4516  CG1 ILE A 557     -28.982 -31.159 -43.815  1.00                 C  
ATOM   4517  CG2 ILE A 557     -31.414 -30.611 -43.395  1.00                 C  
ATOM   4518  N   ASP A 558     -28.312 -30.782 -40.276  1.00                 N  
ATOM   4519  CA  ASP A 558     -27.090 -31.226 -39.618  1.00                 C  
ATOM   4520  C   ASP A 558     -26.243 -32.001 -40.617  1.00                 C  
ATOM   4521  O   ASP A 558     -26.645 -33.065 -41.097  1.00                 O  
ATOM   4522  CB  ASP A 558     -27.421 -32.080 -38.393  1.00                 C  
ATOM   4523  CG  ASP A 558     -26.184 -32.496 -37.621  1.00                 C  
ATOM   4524  OD1 ASP A 558     -25.066 -32.310 -38.146  1.00                 O  
ATOM   4525  OD2 ASP A 558     -26.333 -33.008 -36.491  1.00                 O  
ATOM   4526  N   CYS A 559     -25.090 -31.437 -40.955  1.00                 N  
ATOM   4527  CA  CYS A 559     -24.153 -32.016 -41.903  1.00                 C  
ATOM   4528  C   CYS A 559     -22.764 -31.843 -41.301  1.00                 C  
ATOM   4529  O   CYS A 559     -22.616 -31.385 -40.162  1.00                 O  
ATOM   4530  CB  CYS A 559     -24.287 -31.341 -43.269  1.00                 C  
ATOM   4531  SG  CYS A 559     -23.862 -29.584 -43.279  1.00                 S  
ATOM   4532  N   ILE A 560     -21.746 -32.216 -42.079  1.00                 N  
ATOM   4533  CA  ILE A 560     -20.377 -31.944 -41.686  1.00                 C  
ATOM   4534  C   ILE A 560     -20.151 -30.433 -41.544  1.00                 C  
ATOM   4535  O   ILE A 560     -20.812 -29.603 -42.183  1.00                 O  
ATOM   4536  CB  ILE A 560     -19.373 -32.541 -42.689  1.00                 C  
ATOM   4537  CD1 ILE A 560     -18.455 -32.239 -45.049  1.00                 C  
ATOM   4538  CG1 ILE A 560     -19.565 -31.915 -44.072  1.00                 C  
ATOM   4539  CG2 ILE A 560     -19.497 -34.056 -42.730  1.00                 C  
ATOM   4540  N   ASP A 561     -19.193 -30.088 -40.698  1.00                 N  
ATOM   4541  CA  ASP A 561     -18.852 -28.718 -40.373  1.00                 C  
ATOM   4542  C   ASP A 561     -17.356 -28.520 -40.589  1.00                 C  
ATOM   4543  O   ASP A 561     -16.570 -29.458 -40.437  1.00                 O  
ATOM   4544  CB  ASP A 561     -19.254 -28.393 -38.933  1.00                 C  
ATOM   4545  CG  ASP A 561     -20.756 -28.418 -38.728  1.00                 C  
ATOM   4546  OD1 ASP A 561     -21.474 -27.761 -39.511  1.00                 O  
ATOM   4547  OD2 ASP A 561     -21.215 -29.095 -37.784  1.00                 O  
ATOM   4548  N   VAL A 562     -16.963 -27.306 -40.965  1.00                 N  
ATOM   4549  CA  VAL A 562     -15.546 -26.978 -40.794  1.00                 C  
ATOM   4550  C   VAL A 562     -15.207 -27.047 -39.306  1.00                 C  
ATOM   4551  O   VAL A 562     -15.981 -26.552 -38.461  1.00                 O  
ATOM   4552  CB  VAL A 562     -15.213 -25.592 -41.376  1.00                 C  
ATOM   4553  CG1 VAL A 562     -13.776 -25.211 -41.057  1.00                 C  
ATOM   4554  CG2 VAL A 562     -15.452 -25.574 -42.879  1.00                 C  
ATOM   4555  N   PRO A 563     -14.134 -27.706 -38.931  1.00                 N  
ATOM   4556  CA  PRO A 563     -13.828 -27.956 -37.504  1.00                 C  
ATOM   4557  C   PRO A 563     -13.142 -26.787 -36.806  1.00                 C  
ATOM   4558  O   PRO A 563     -11.959 -26.834 -36.418  1.00                 O  
ATOM   4559  CB  PRO A 563     -12.903 -29.175 -37.532  1.00                 C  
ATOM   4560  CD  PRO A 563     -13.123 -28.462 -39.806  1.00                 C  
ATOM   4561  CG  PRO A 563     -12.155 -29.046 -38.816  1.00                 C  
ATOM   4562  N   VAL A 564     -13.903 -25.721 -36.601  1.00                 N  
ATOM   4563  CA  VAL A 564     -13.406 -24.570 -35.863  1.00                 C  
ATOM   4564  C   VAL A 564     -13.311 -24.941 -34.392  1.00                 C  
ATOM   4565  O   VAL A 564     -14.032 -25.818 -33.906  1.00                 O  
ATOM   4566  CB  VAL A 564     -14.305 -23.337 -36.068  1.00                 C  
ATOM   4567  CG1 VAL A 564     -14.348 -22.947 -37.537  1.00                 C  
ATOM   4568  CG2 VAL A 564     -15.708 -23.607 -35.544  1.00                 C  
ATOM   4569  N   ASN A 565     -12.405 -24.263 -33.676  1.00                 N  
ATOM   4570  CA  ASN A 565     -12.228 -24.438 -32.226  1.00                 C  
ATOM   4571  C   ASN A 565     -11.942 -23.060 -31.626  1.00                 C  
ATOM   4572  O   ASN A 565     -10.790 -22.614 -31.583  1.00                 O  
ATOM   4573  CB  ASN A 565     -11.112 -25.445 -31.940  1.00                 C  
ATOM   4574  CG  ASN A 565     -10.952 -25.733 -30.460  1.00                 C  
ATOM   4575  OD1 ASN A 565     -11.702 -25.215 -29.633  1.00                 O  
ATOM   4576  ND2 ASN A 565      -9.972 -26.563 -30.123  1.00                 N  
ATOM   4577  N   ASP A 566     -12.999 -22.400 -31.150  1.00                 N  
ATOM   4578  CA  ASP A 566     -12.877 -20.995 -30.767  1.00                 C  
ATOM   4579  C   ASP A 566     -12.176 -20.819 -29.428  1.00                 C  
ATOM   4580  O   ASP A 566     -11.441 -19.837 -29.236  1.00                 O  
ATOM   4581  CB  ASP A 566     -14.255 -20.334 -30.710  1.00                 C  
ATOM   4582  CG  ASP A 566     -14.890 -20.190 -32.079  1.00                 C  
ATOM   4583  OD1 ASP A 566     -14.168 -20.342 -33.087  1.00                 O  
ATOM   4584  OD2 ASP A 566     -16.109 -19.927 -32.144  1.00                 O  
ATOM   4585  N   VAL A 567     -12.381 -21.748 -28.493  1.00                 N  
ATOM   4586  CA  VAL A 567     -11.712 -21.631 -27.202  1.00                 C  
ATOM   4587  C   VAL A 567     -10.208 -21.865 -27.336  1.00                 C  
ATOM   4588  O   VAL A 567      -9.407 -21.217 -26.658  1.00                 O  
ATOM   4589  CB  VAL A 567     -12.301 -22.611 -26.170  1.00                 C  
ATOM   4590  CG1 VAL A 567     -11.476 -22.598 -24.892  1.00                 C  
ATOM   4591  CG2 VAL A 567     -13.752 -22.267 -25.876  1.00                 C  
ATOM   4592  N   ALA A 568      -9.797 -22.772 -28.228  1.00                 N  
ATOM   4593  CA  ALA A 568      -8.370 -23.005 -28.426  1.00                 C  
ATOM   4594  C   ALA A 568      -7.683 -21.756 -28.972  1.00                 C  
ATOM   4595  O   ALA A 568      -6.562 -21.427 -28.572  1.00                 O  
ATOM   4596  CB  ALA A 568      -8.150 -24.179 -29.367  1.00                 C  
ATOM   4597  N   THR A 569      -8.351 -21.047 -29.881  1.00                 N  
ATOM   4598  CA  THR A 569      -7.833 -19.783 -30.402  1.00                 C  
ATOM   4599  C   THR A 569      -7.485 -18.827 -29.272  1.00                 C  
ATOM   4600  O   THR A 569      -6.389 -18.265 -29.237  1.00                 O  
ATOM   4601  CB  THR A 569      -8.841 -19.108 -31.351  1.00                 C  
ATOM   4602  OG1 THR A 569      -9.087 -19.960 -32.476  1.00                 O  
ATOM   4603  CG2 THR A 569      -8.292 -17.782 -31.855  1.00                 C  
ATOM   4604  N   LYS A 570      -8.406 -18.651 -28.316  1.00                 N  
ATOM   4605  CA  LYS A 570      -8.111 -17.770 -27.192  1.00                 C  
ATOM   4606  C   LYS A 570      -6.934 -18.289 -26.371  1.00                 C  
ATOM   4607  O   LYS A 570      -6.066 -17.513 -25.950  1.00                 O  
ATOM   4608  CB  LYS A 570      -9.342 -17.613 -26.297  1.00                 C  
ATOM   4609  CD  LYS A 570     -11.658 -16.698 -25.987  1.00                 C  
ATOM   4610  CE  LYS A 570     -12.785 -15.895 -26.616  1.00                 C  
ATOM   4611  CG  LYS A 570     -10.463 -16.797 -26.920  1.00                 C  
ATOM   4612  NZ  LYS A 570     -13.980 -15.826 -25.730  1.00                 N  
ATOM   4613  N   LEU A 571      -6.879 -19.609 -26.153  1.00                 N  
ATOM   4614  CA  LEU A 571      -5.832 -20.184 -25.320  1.00                 C  
ATOM   4615  C   LEU A 571      -4.476 -20.086 -25.996  1.00                 C  
ATOM   4616  O   LEU A 571      -3.458 -19.863 -25.325  1.00                 O  
ATOM   4617  CB  LEU A 571      -6.150 -21.644 -24.992  1.00                 C  
ATOM   4618  CG  LEU A 571      -7.348 -21.887 -24.073  1.00                 C  
ATOM   4619  CD1 LEU A 571      -7.655 -23.374 -23.972  1.00                 C  
ATOM   4620  CD2 LEU A 571      -7.093 -21.305 -22.691  1.00                 C  
ATOM   4621  N   LYS A 572      -4.443 -20.273 -27.320  1.00                 N  
ATOM   4622  CA  LYS A 572      -3.204 -20.093 -28.065  1.00                 C  
ATOM   4623  C   LYS A 572      -2.648 -18.699 -27.837  1.00                 C  
ATOM   4624  O   LYS A 572      -1.451 -18.528 -27.588  1.00                 O  
ATOM   4625  CB  LYS A 572      -3.435 -20.340 -29.557  1.00                 C  
ATOM   4626  CD  LYS A 572      -3.931 -21.964 -31.405  1.00                 C  
ATOM   4627  CE  LYS A 572      -4.200 -23.418 -31.759  1.00                 C  
ATOM   4628  CG  LYS A 572      -3.690 -21.795 -29.914  1.00                 C  
ATOM   4629  NZ  LYS A 572      -4.480 -23.593 -33.211  1.00                 N  
ATOM   4630  N   LEU A 573      -3.521 -17.685 -27.899  1.00                 N  
ATOM   4631  CA  LEU A 573      -3.072 -16.307 -27.726  1.00                 C  
ATOM   4632  C   LEU A 573      -2.613 -16.058 -26.295  1.00                 C  
ATOM   4633  O   LEU A 573      -1.631 -15.343 -26.069  1.00                 O  
ATOM   4634  CB  LEU A 573      -4.188 -15.329 -28.099  1.00                 C  
ATOM   4635  CG  LEU A 573      -4.573 -15.272 -29.579  1.00                 C  
ATOM   4636  CD1 LEU A 573      -5.800 -14.397 -29.782  1.00                 C  
ATOM   4637  CD2 LEU A 573      -3.412 -14.757 -30.416  1.00                 C  
ATOM   4638  N   LEU A 574      -3.292 -16.662 -25.319  1.00                 N  
ATOM   4639  CA  LEU A 574      -2.795 -16.622 -23.946  1.00                 C  
ATOM   4640  C   LEU A 574      -1.423 -17.268 -23.847  1.00                 C  
ATOM   4641  O   LEU A 574      -0.494 -16.687 -23.265  1.00                 O  
ATOM   4642  CB  LEU A 574      -3.776 -17.318 -23.001  1.00                 C  
ATOM   4643  CG  LEU A 574      -5.109 -16.606 -22.763  1.00                 C  
ATOM   4644  CD1 LEU A 574      -6.060 -17.495 -21.976  1.00                 C  
ATOM   4645  CD2 LEU A 574      -4.892 -15.288 -22.035  1.00                 C  
ATOM   4646  N   VAL A 575      -1.271 -18.464 -24.430  1.00                 N  
ATOM   4647  CA  VAL A 575       0.022 -19.153 -24.407  1.00                 C  
ATOM   4648  C   VAL A 575       1.128 -18.202 -24.842  1.00                 C  
ATOM   4649  O   VAL A 575       2.116 -17.993 -24.130  1.00                 O  
ATOM   4650  CB  VAL A 575       0.010 -20.406 -25.302  1.00                 C  
ATOM   4651  CG1 VAL A 575       1.413 -20.978 -25.437  1.00                 C  
ATOM   4652  CG2 VAL A 575      -0.944 -21.451 -24.744  1.00                 C  
ATOM   4653  N   TYR A 576       0.967 -17.602 -26.020  1.00                 N  
ATOM   4654  CA  TYR A 576       2.016 -16.729 -26.531  1.00                 C  
ATOM   4655  C   TYR A 576       2.172 -15.493 -25.653  1.00                 C  
ATOM   4656  O   TYR A 576       3.288 -15.011 -25.444  1.00                 O  
ATOM   4657  CB  TYR A 576       1.715 -16.317 -27.973  1.00                 C  
ATOM   4658  CG  TYR A 576       1.860 -17.441 -28.974  1.00                 C  
ATOM   4659  OH  TYR A 576       2.244 -20.536 -31.724  1.00                 O  
ATOM   4660  CZ  TYR A 576       2.118 -19.511 -30.815  1.00                 C  
ATOM   4661  CD1 TYR A 576       0.820 -18.334 -29.197  1.00                 C  
ATOM   4662  CE1 TYR A 576       0.943 -19.364 -30.110  1.00                 C  
ATOM   4663  CD2 TYR A 576       3.037 -17.605 -29.694  1.00                 C  
ATOM   4664  CE2 TYR A 576       3.178 -18.629 -30.611  1.00                 C  
ATOM   4665  N   SER A 577       1.065 -14.988 -25.105  1.00                 N  
ATOM   4666  CA  SER A 577       1.132 -13.839 -24.209  1.00                 C  
ATOM   4667  C   SER A 577       1.926 -14.171 -22.952  1.00                 C  
ATOM   4668  O   SER A 577       2.671 -13.328 -22.435  1.00                 O  
ATOM   4669  CB  SER A 577      -0.275 -13.369 -23.834  1.00                 C  
ATOM   4670  OG  SER A 577      -0.961 -12.860 -24.964  1.00                 O  
ATOM   4671  N   ILE A 578       1.780 -15.400 -22.454  1.00                 N  
ATOM   4672  CA  ILE A 578       2.455 -15.822 -21.229  1.00                 C  
ATOM   4673  C   ILE A 578       3.931 -16.099 -21.489  1.00                 C  
ATOM   4674  O   ILE A 578       4.803 -15.628 -20.756  1.00                 O  
ATOM   4675  CB  ILE A 578       1.787 -17.067 -20.616  1.00                 C  
ATOM   4676  CD1 ILE A 578      -0.450 -17.943 -19.763  1.00                 C  
ATOM   4677  CG1 ILE A 578       0.376 -16.729 -20.129  1.00                 C  
ATOM   4678  CG2 ILE A 578       2.649 -17.641 -19.502  1.00                 C  
ATOM   4679  N   VAL A 579       4.220 -16.870 -22.538  1.00                 N  
ATOM   4680  CA  VAL A 579       5.596 -17.135 -22.957  1.00                 C  
ATOM   4681  C   VAL A 579       6.416 -15.850 -22.970  1.00                 C  
ATOM   4682  O   VAL A 579       7.557 -15.812 -22.489  1.00                 O  
ATOM   4683  CB  VAL A 579       5.645 -17.803 -24.344  1.00                 C  
ATOM   4684  CG1 VAL A 579       7.077 -17.871 -24.852  1.00                 C  
ATOM   4685  CG2 VAL A 579       5.029 -19.192 -24.288  1.00                 C  
ATOM   4686  N   PHE A 580       5.839 -14.769 -23.501  1.00                 N  
ATOM   4687  CA  PHE A 580       6.553 -13.509 -23.668  1.00                 C  
ATOM   4688  C   PHE A 580       6.144 -12.460 -22.632  1.00                 C  
ATOM   4689  O   PHE A 580       6.290 -11.258 -22.864  1.00                 O  
ATOM   4690  CB  PHE A 580       6.326 -12.947 -25.073  1.00                 C  
ATOM   4691  CG  PHE A 580       6.898 -13.802 -26.167  1.00                 C  
ATOM   4692  CZ  PHE A 580       7.961 -15.381 -28.193  1.00                 C  
ATOM   4693  CD1 PHE A 580       6.184 -14.876 -26.671  1.00                 C  
ATOM   4694  CE1 PHE A 580       6.710 -15.663 -27.678  1.00                 C  
ATOM   4695  CD2 PHE A 580       8.149 -13.533 -26.694  1.00                 C  
ATOM   4696  CE2 PHE A 580       8.675 -14.320 -27.701  1.00                 C  
ATOM   4697  N   GLU A 581       5.655 -12.907 -21.476  1.00                 N  
ATOM   4698  CA  GLU A 581       5.429 -12.030 -20.332  1.00                 C  
ATOM   4699  C   GLU A 581       6.717 -11.950 -19.517  1.00                 C  
ATOM   4700  O   GLU A 581       7.320 -12.981 -19.198  1.00                 O  
ATOM   4701  CB  GLU A 581       4.263 -12.544 -19.485  1.00                 C  
ATOM   4702  CD  GLU A 581       3.335 -10.323 -18.720  1.00                 C  
ATOM   4703  CG  GLU A 581       3.919 -11.657 -18.300  1.00                 C  
ATOM   4704  OE1 GLU A 581       2.496 -10.306 -19.645  1.00                 O  
ATOM   4705  OE2 GLU A 581       3.717  -9.293 -18.125  1.00                 O  
ATOM   4706  N   ASP A 582       7.154 -10.722 -19.213  1.00                 N  
ATOM   4707  CA  ASP A 582       8.421 -10.512 -18.524  1.00                 C  
ATOM   4708  C   ASP A 582       8.280 -10.087 -17.070  1.00                 C  
ATOM   4709  O   ASP A 582       9.272 -10.142 -16.332  1.00                 O  
ATOM   4710  CB  ASP A 582       9.260  -9.461 -19.254  1.00                 C  
ATOM   4711  CG  ASP A 582       9.693  -9.916 -20.633  1.00                 C  
ATOM   4712  OD1 ASP A 582       9.774 -11.142 -20.856  1.00                 O  
ATOM   4713  OD2 ASP A 582       9.951  -9.046 -21.492  1.00                 O  
ATOM   4714  N   GLN A 583       7.092  -9.662 -16.640  1.00                 N  
ATOM   4715  CA  GLN A 583       6.918  -9.133 -15.292  1.00                 C  
ATOM   4716  C   GLN A 583       6.115 -10.046 -14.375  1.00                 C  
ATOM   4717  O   GLN A 583       6.619 -10.445 -13.326  1.00                 O  
ATOM   4718  CB  GLN A 583       6.237  -7.763 -15.338  1.00                 C  
ATOM   4719  CD  GLN A 583       6.361  -5.340 -16.039  1.00                 C  
ATOM   4720  CG  GLN A 583       7.090  -6.667 -15.956  1.00                 C  
ATOM   4721  OE1 GLN A 583       5.271  -5.254 -16.604  1.00                 O  
ATOM   4722  NE2 GLN A 583       6.964  -4.300 -15.475  1.00                 N  
ATOM   4723  N   ASP A 584       4.880 -10.390 -14.744  1.00                 N  
ATOM   4724  CA  ASP A 584       4.042 -11.222 -13.877  1.00                 C  
ATOM   4725  C   ASP A 584       3.017 -11.925 -14.758  1.00                 C  
ATOM   4726  O   ASP A 584       2.130 -11.277 -15.324  1.00                 O  
ATOM   4727  CB  ASP A 584       3.375 -10.368 -12.797  1.00                 C  
ATOM   4728  CG  ASP A 584       2.594 -11.198 -11.797  1.00                 C  
ATOM   4729  OD1 ASP A 584       2.323 -12.382 -12.091  1.00                 O  
ATOM   4730  OD2 ASP A 584       2.254 -10.666 -10.720  1.00                 O  
ATOM   4731  N   ALA A 585       3.135 -13.249 -14.864  1.00                 N  
ATOM   4732  CA  ALA A 585       2.278 -14.057 -15.725  1.00                 C  
ATOM   4733  C   ALA A 585       1.087 -14.638 -14.979  1.00                 C  
ATOM   4734  O   ALA A 585       0.224 -15.259 -15.603  1.00                 O  
ATOM   4735  CB  ALA A 585       3.077 -15.186 -16.359  1.00                 C  
ATOM   4736  N   SER A 586       1.020 -14.426 -13.660  1.00                 N  
ATOM   4737  CA  SER A 586       0.033 -15.098 -12.823  1.00                 C  
ATOM   4738  C   SER A 586      -1.391 -14.710 -13.202  1.00                 C  
ATOM   4739  O   SER A 586      -2.290 -15.560 -13.227  1.00                 O  
ATOM   4740  CB  SER A 586       0.278 -14.781 -11.346  1.00                 C  
ATOM   4741  OG  SER A 586       0.068 -13.405 -11.079  1.00                 O  
ATOM   4742  N   ARG A 587      -1.614 -13.429 -13.490  1.00                 N  
ATOM   4743  CA  ARG A 587      -2.927 -12.973 -13.934  1.00                 C  
ATOM   4744  C   ARG A 587      -3.347 -13.661 -15.234  1.00                 C  
ATOM   4745  O   ARG A 587      -4.512 -14.041 -15.401  1.00                 O  
ATOM   4746  CB  ARG A 587      -2.931 -11.455 -14.123  1.00                 C  
ATOM   4747  CD  ARG A 587      -3.184  -9.198 -13.055  1.00                 C  
ATOM   4748  NE  ARG A 587      -2.196  -8.559 -13.921  1.00                 N  
ATOM   4749  CG  ARG A 587      -2.873 -10.668 -12.824  1.00                 C  
ATOM   4750  CZ  ARG A 587      -1.070  -8.002 -13.487  1.00                 C  
ATOM   4751  NH1 ARG A 587      -0.231  -7.445 -14.349  1.00                 N  
ATOM   4752  NH2 ARG A 587      -0.786  -8.004 -12.192  1.00                 N  
ATOM   4753  N   LEU A 588      -2.414 -13.826 -16.171  1.00                 N  
ATOM   4754  CA  LEU A 588      -2.757 -14.483 -17.429  1.00                 C  
ATOM   4755  C   LEU A 588      -2.988 -15.979 -17.239  1.00                 C  
ATOM   4756  O   LEU A 588      -3.837 -16.568 -17.912  1.00                 O  
ATOM   4757  CB  LEU A 588      -1.657 -14.257 -18.469  1.00                 C  
ATOM   4758  CG  LEU A 588      -1.488 -12.823 -18.976  1.00                 C  
ATOM   4759  CD1 LEU A 588      -0.271 -12.714 -19.882  1.00                 C  
ATOM   4760  CD2 LEU A 588      -2.738 -12.362 -19.710  1.00                 C  
ATOM   4761  N   LEU A 589      -2.242 -16.606 -16.323  1.00                 N  
ATOM   4762  CA  LEU A 589      -2.426 -18.026 -16.052  1.00                 C  
ATOM   4763  C   LEU A 589      -3.748 -18.299 -15.349  1.00                 C  
ATOM   4764  O   LEU A 589      -4.341 -19.364 -15.538  1.00                 O  
ATOM   4765  CB  LEU A 589      -1.270 -18.564 -15.206  1.00                 C  
ATOM   4766  CG  LEU A 589       0.100 -18.617 -15.886  1.00                 C  
ATOM   4767  CD1 LEU A 589       1.177 -19.024 -14.892  1.00                 C  
ATOM   4768  CD2 LEU A 589       0.078 -19.576 -17.066  1.00                 C  
ATOM   4769  N   LYS A 590      -4.221 -17.353 -14.539  1.00                 N  
ATOM   4770  CA  LYS A 590      -5.536 -17.491 -13.930  1.00                 C  
ATOM   4771  C   LYS A 590      -6.633 -17.460 -14.987  1.00                 C  
ATOM   4772  O   LYS A 590      -7.570 -18.267 -14.945  1.00                 O  
ATOM   4773  CB  LYS A 590      -5.767 -16.385 -12.898  1.00                 C  
ATOM   4774  CD  LYS A 590      -5.191 -15.386 -10.669  1.00                 C  
ATOM   4775  CE  LYS A 590      -4.346 -15.523  -9.413  1.00                 C  
ATOM   4776  CG  LYS A 590      -4.920 -16.521 -11.643  1.00                 C  
ATOM   4777  NZ  LYS A 590      -4.569 -14.394  -8.468  1.00                 N  
ATOM   4778  N   VAL A 591      -6.529 -16.546 -15.951  1.00                 N  
ATOM   4779  CA  VAL A 591      -7.469 -16.553 -17.067  1.00                 C  
ATOM   4780  C   VAL A 591      -7.378 -17.877 -17.817  1.00                 C  
ATOM   4781  O   VAL A 591      -8.396 -18.512 -18.120  1.00                 O  
ATOM   4782  CB  VAL A 591      -7.216 -15.375 -18.026  1.00                 C  
ATOM   4783  CG1 VAL A 591      -8.056 -15.522 -19.285  1.00                 C  
ATOM   4784  CG2 VAL A 591      -7.512 -14.053 -17.335  1.00                 C  
ATOM   4785  N   PHE A 592      -6.150 -18.323 -18.097  1.00                 N  
ATOM   4786  CA  PHE A 592      -5.926 -19.586 -18.797  1.00                 C  
ATOM   4787  C   PHE A 592      -6.639 -20.731 -18.091  1.00                 C  
ATOM   4788  O   PHE A 592      -7.323 -21.546 -18.720  1.00                 O  
ATOM   4789  CB  PHE A 592      -4.429 -19.881 -18.904  1.00                 C  
ATOM   4790  CG  PHE A 592      -4.115 -21.195 -19.560  1.00                 C  
ATOM   4791  CZ  PHE A 592      -3.534 -23.630 -20.769  1.00                 C  
ATOM   4792  CD1 PHE A 592      -4.140 -21.321 -20.938  1.00                 C  
ATOM   4793  CE1 PHE A 592      -3.851 -22.530 -21.542  1.00                 C  
ATOM   4794  CD2 PHE A 592      -3.796 -22.306 -18.800  1.00                 C  
ATOM   4795  CE2 PHE A 592      -3.507 -23.515 -19.404  1.00                 C  
ATOM   4796  N   ASN A 593      -6.488 -20.802 -16.774  1.00                 N  
ATOM   4797  CA  ASN A 593      -6.999 -21.941 -16.023  1.00                 C  
ATOM   4798  C   ASN A 593      -8.521 -21.894 -15.867  1.00                 C  
ATOM   4799  O   ASN A 593      -9.170 -22.946 -15.831  1.00                 O  
ATOM   4800  CB  ASN A 593      -6.333 -22.018 -14.648  1.00                 C  
ATOM   4801  CG  ASN A 593      -6.658 -23.305 -13.915  1.00                 C  
ATOM   4802  OD1 ASN A 593      -6.336 -24.397 -14.384  1.00                 O  
ATOM   4803  ND2 ASN A 593      -7.298 -23.180 -12.758  1.00                 N  
ATOM   4804  N   LYS A 594      -9.106 -20.690 -15.785  1.00                 N  
ATOM   4805  CA  LYS A 594     -10.560 -20.562 -15.782  1.00                 C  
ATOM   4806  C   LYS A 594     -11.160 -21.030 -17.107  1.00                 C  
ATOM   4807  O   LYS A 594     -12.216 -21.671 -17.131  1.00                 O  
ATOM   4808  CB  LYS A 594     -10.970 -19.114 -15.504  1.00                 C  
ATOM   4809  CD  LYS A 594     -11.123 -17.210 -13.877  1.00                 C  
ATOM   4810  CE  LYS A 594     -10.851 -16.750 -12.454  1.00                 C  
ATOM   4811  CG  LYS A 594     -10.712 -18.659 -14.077  1.00                 C  
ATOM   4812  NZ  LYS A 594     -11.210 -15.319 -12.254  1.00                 N  
ATOM   4813  N   ILE A 595     -10.486 -20.725 -18.216  1.00                 N  
ATOM   4814  CA  ILE A 595     -10.975 -21.098 -19.536  1.00                 C  
ATOM   4815  C   ILE A 595     -10.883 -22.607 -19.753  1.00                 C  
ATOM   4816  O   ILE A 595     -11.832 -23.229 -20.244  1.00                 O  
ATOM   4817  CB  ILE A 595     -10.208 -20.363 -20.651  1.00                 C  
ATOM   4818  CD1 ILE A 595      -9.586 -18.031 -21.472  1.00                 C  
ATOM   4819  CG1 ILE A 595     -10.502 -18.863 -20.601  1.00                 C  
ATOM   4820  CG2 ILE A 595     -10.539 -20.961 -22.009  1.00                 C  
ATOM   4821  N   THR A 596      -9.737 -23.220 -19.401  1.00                 N  
ATOM   4822  CA  THR A 596      -9.615 -24.675 -19.527  1.00                 C  
ATOM   4823  C   THR A 596     -10.596 -25.399 -18.614  1.00                 C  
ATOM   4824  O   THR A 596     -11.030 -26.509 -18.927  1.00                 O  
ATOM   4825  CB  THR A 596      -8.185 -25.151 -19.211  1.00                 C  
ATOM   4826  OG1 THR A 596      -7.834 -24.765 -17.876  1.00                 O  
ATOM   4827  CG2 THR A 596      -7.190 -24.525 -20.176  1.00                 C  
ATOM   4828  N   SER A 597     -10.951 -24.795 -17.482  1.00                 N  
ATOM   4829  CA  SER A 597     -11.908 -25.423 -16.574  1.00                 C  
ATOM   4830  C   SER A 597     -13.298 -25.573 -17.192  1.00                 C  
ATOM   4831  O   SER A 597     -14.099 -26.368 -16.696  1.00                 O  
ATOM   4832  CB  SER A 597     -12.019 -24.622 -15.275  1.00                 C  
ATOM   4833  OG  SER A 597     -12.611 -23.356 -15.505  1.00                 O  
ATOM   4834  N   ASN A 598     -13.602 -24.842 -18.271  1.00                 N  
ATOM   4835  CA  ASN A 598     -14.946 -24.826 -18.848  1.00                 C  
ATOM   4836  C   ASN A 598     -14.916 -24.965 -20.369  1.00                 C  
ATOM   4837  O   ASN A 598     -15.797 -24.443 -21.058  1.00                 O  
ATOM   4838  CB  ASN A 598     -15.685 -23.547 -18.450  1.00                 C  
ATOM   4839  CG  ASN A 598     -15.999 -23.493 -16.967  1.00                 C  
ATOM   4840  OD1 ASN A 598     -16.916 -24.163 -16.493  1.00                 O  
ATOM   4841  ND2 ASN A 598     -15.237 -22.693 -16.231  1.00                 N  
ATOM   4842  N   ALA A 599     -13.936 -25.703 -20.905  1.00                 N  
ATOM   4843  CA  ALA A 599     -13.489 -25.554 -22.289  1.00                 C  
ATOM   4844  C   ALA A 599     -14.230 -26.401 -23.335  1.00                 C  
ATOM   4845  O   ALA A 599     -14.247 -26.010 -24.512  1.00                 O  
ATOM   4846  CB  ALA A 599     -12.008 -25.882 -22.406  1.00                 C  
ATOM   4847  N   LYS A 600     -14.797 -27.557 -22.979  1.00                 N  
ATOM   4848  CA  LYS A 600     -15.563 -28.401 -23.936  1.00                 C  
ATOM   4849  C   LYS A 600     -14.686 -29.034 -25.026  1.00                 C  
ATOM   4850  O   LYS A 600     -15.042 -29.039 -26.202  1.00                 O  
ATOM   4851  CB  LYS A 600     -16.670 -27.583 -24.605  1.00                 C  
ATOM   4852  CD  LYS A 600     -18.802 -26.281 -24.371  1.00                 C  
ATOM   4853  CE  LYS A 600     -19.810 -25.687 -23.400  1.00                 C  
ATOM   4854  CG  LYS A 600     -17.692 -27.013 -23.635  1.00                 C  
ATOM   4855  NZ  LYS A 600     -20.876 -24.922 -24.104  1.00                 N  
ATOM   4856  N   PHE A 601     -13.580 -29.655 -24.616  1.00                 N  
ATOM   4857  CA  PHE A 601     -12.568 -30.164 -25.535  1.00                 C  
ATOM   4858  C   PHE A 601     -12.621 -31.684 -25.709  1.00                 C  
ATOM   4859  O   PHE A 601     -13.203 -32.423 -24.908  1.00                 O  
ATOM   4860  CB  PHE A 601     -11.168 -29.767 -25.064  1.00                 C  
ATOM   4861  CG  PHE A 601     -10.902 -28.290 -25.131  1.00                 C  
ATOM   4862  CZ  PHE A 601     -10.413 -25.557 -25.261  1.00                 C  
ATOM   4863  CD1 PHE A 601     -10.183 -27.655 -24.133  1.00                 C  
ATOM   4864  CE1 PHE A 601      -9.939 -26.297 -24.194  1.00                 C  
ATOM   4865  CD2 PHE A 601     -11.370 -27.535 -26.191  1.00                 C  
ATOM   4866  CE2 PHE A 601     -11.126 -26.177 -26.253  1.00                 C  
ATOM   4867  N   SER A 602     -11.984 -32.137 -26.790  1.00                 N  
ATOM   4868  CA  SER A 602     -11.592 -33.533 -26.951  1.00                 C  
ATOM   4869  C   SER A 602     -10.585 -33.953 -25.878  1.00                 C  
ATOM   4870  O   SER A 602      -9.927 -33.122 -25.240  1.00                 O  
ATOM   4871  CB  SER A 602     -11.002 -33.767 -28.343  1.00                 C  
ATOM   4872  OG  SER A 602      -9.758 -33.105 -28.488  1.00                 O  
ATOM   4873  N   VAL A 603     -10.454 -35.274 -25.700  1.00                 N  
ATOM   4874  CA  VAL A 603      -9.503 -35.799 -24.720  1.00                 C  
ATOM   4875  C   VAL A 603      -8.120 -35.217 -24.963  1.00                 C  
ATOM   4876  O   VAL A 603      -7.465 -34.717 -24.039  1.00                 O  
ATOM   4877  CB  VAL A 603      -9.447 -37.338 -24.756  1.00                 C  
ATOM   4878  CG1 VAL A 603      -8.304 -37.849 -23.893  1.00                 C  
ATOM   4879  CG2 VAL A 603     -10.771 -37.930 -24.299  1.00                 C  
ATOM   4880  N   PHE A 604      -7.675 -35.228 -26.225  1.00                 N  
ATOM   4881  CA  PHE A 604      -6.316 -34.785 -26.507  1.00                 C  
ATOM   4882  C   PHE A 604      -6.140 -33.302 -26.221  1.00                 C  
ATOM   4883  O   PHE A 604      -5.130 -32.893 -25.634  1.00                 O  
ATOM   4884  CB  PHE A 604      -5.947 -35.080 -27.962  1.00                 C  
ATOM   4885  CG  PHE A 604      -4.538 -34.702 -28.319  1.00                 C  
ATOM   4886  CZ  PHE A 604      -1.933 -33.996 -28.984  1.00                 C  
ATOM   4887  CD1 PHE A 604      -3.470 -35.464 -27.882  1.00                 C  
ATOM   4888  CE1 PHE A 604      -2.173 -35.116 -28.211  1.00                 C  
ATOM   4889  CD2 PHE A 604      -4.282 -33.583 -29.092  1.00                 C  
ATOM   4890  CE2 PHE A 604      -2.985 -33.235 -29.421  1.00                 C  
ATOM   4891  N   ASP A 605      -7.107 -32.479 -26.638  1.00                 N  
ATOM   4892  CA  ASP A 605      -7.003 -31.045 -26.391  1.00                 C  
ATOM   4893  C   ASP A 605      -7.019 -30.730 -24.899  1.00                 C  
ATOM   4894  O   ASP A 605      -6.325 -29.810 -24.463  1.00                 O  
ATOM   4895  CB  ASP A 605      -8.139 -30.297 -27.091  1.00                 C  
ATOM   4896  CG  ASP A 605      -7.971 -30.261 -28.598  1.00                 C  
ATOM   4897  OD1 ASP A 605      -6.859 -30.565 -29.079  1.00                 O  
ATOM   4898  OD2 ASP A 605      -8.951 -29.929 -29.297  1.00                 O  
ATOM   4899  N   ASN A 606      -7.778 -31.488 -24.098  1.00                 N  
ATOM   4900  CA  ASN A 606      -7.727 -31.288 -22.648  1.00                 C  
ATOM   4901  C   ASN A 606      -6.330 -31.583 -22.100  1.00                 C  
ATOM   4902  O   ASN A 606      -5.836 -30.863 -21.228  1.00                 O  
ATOM   4903  CB  ASN A 606      -8.775 -32.158 -21.950  1.00                 C  
ATOM   4904  CG  ASN A 606     -10.186 -31.641 -22.148  1.00                 C  
ATOM   4905  OD1 ASN A 606     -10.389 -30.475 -22.486  1.00                 O  
ATOM   4906  ND2 ASN A 606     -11.168 -32.511 -21.938  1.00                 N  
ATOM   4907  N   LEU A 607      -5.665 -32.625 -22.621  1.00                 N  
ATOM   4908  CA  LEU A 607      -4.301 -32.920 -22.197  1.00                 C  
ATOM   4909  C   LEU A 607      -3.323 -31.853 -22.685  1.00                 C  
ATOM   4910  O   LEU A 607      -2.460 -31.398 -21.928  1.00                 O  
ATOM   4911  CB  LEU A 607      -3.868 -34.296 -22.705  1.00                 C  
ATOM   4912  CG  LEU A 607      -4.577 -35.502 -22.086  1.00                 C  
ATOM   4913  CD1 LEU A 607      -4.180 -36.785 -22.800  1.00                 C  
ATOM   4914  CD2 LEU A 607      -4.266 -35.605 -20.601  1.00                 C  
ATOM   4915  N   LEU A 608      -3.454 -31.440 -23.947  1.00                 N  
ATOM   4916  CA  LEU A 608      -2.567 -30.433 -24.523  1.00                 C  
ATOM   4917  C   LEU A 608      -2.505 -29.178 -23.658  1.00                 C  
ATOM   4918  O   LEU A 608      -1.418 -28.657 -23.370  1.00                 O  
ATOM   4919  CB  LEU A 608      -3.020 -30.066 -25.938  1.00                 C  
ATOM   4920  CG  LEU A 608      -2.198 -28.994 -26.656  1.00                 C  
ATOM   4921  CD1 LEU A 608      -0.761 -29.455 -26.844  1.00                 C  
ATOM   4922  CD2 LEU A 608      -2.822 -28.648 -27.999  1.00                 C  
ATOM   4923  N   TYR A 609      -3.671 -28.668 -23.246  1.00                 N  
ATOM   4924  CA  TYR A 609      -3.699 -27.385 -22.560  1.00                 C  
ATOM   4925  C   TYR A 609      -3.346 -27.520 -21.091  1.00                 C  
ATOM   4926  O   TYR A 609      -2.858 -26.559 -20.491  1.00                 O  
ATOM   4927  CB  TYR A 609      -5.076 -26.732 -22.700  1.00                 C  
ATOM   4928  CG  TYR A 609      -5.393 -26.267 -24.103  1.00                 C  
ATOM   4929  OH  TYR A 609      -6.281 -24.997 -27.962  1.00                 O  
ATOM   4930  CZ  TYR A 609      -5.986 -25.417 -26.685  1.00                 C  
ATOM   4931  CD1 TYR A 609      -6.538 -26.706 -24.756  1.00                 C  
ATOM   4932  CE1 TYR A 609      -6.837 -26.286 -26.038  1.00                 C  
ATOM   4933  CD2 TYR A 609      -4.547 -25.391 -24.771  1.00                 C  
ATOM   4934  CE2 TYR A 609      -4.830 -24.960 -26.053  1.00                 C  
ATOM   4935  N   LYS A 610      -3.560 -28.705 -20.513  1.00                 N  
ATOM   4936  CA  LYS A 610      -2.970 -29.000 -19.216  1.00                 C  
ATOM   4937  C   LYS A 610      -1.442 -29.052 -19.314  1.00                 C  
ATOM   4938  O   LYS A 610      -0.740 -28.457 -18.487  1.00                 O
[truncated: 89,267 more chars]
