# Supplementary material for: Large-scale discovery of protein interactions at residue resolution using co-evolution calculated from genomic sequences
Source: Nat Commun. 2021 Mar 2;12:1396. doi: 10.1038/s41467-021-21636-z (PMC7925567; doi:10.1038/s41467-021-21636-z)
Supplement: Supplementary file 12 — Supplementary Data 10 [file 41467_2021_21636_MOESM12_ESM.zip › supplementary/allpdb1629_C4YDZ9_C4YFL7/allpdb1629_C4YDZ9_CANAW_C4YFL7_CANAW_inter_ecs.csv]

X	inter_relative_rank_longrange	i	A_i	j	A_j	segment_i	segment_j	cn	dist	precision	residue_prediction_strucaware	residue_prediction_strucfree	evcomplex_raw	asa_i	asa_j	asa_min	conservation_max	enrichment_5	enrichment_10	f_hydrophilicity	A_i_state	A_j_state
1	0.0194508009153318	6	P	181	Q	A_1	B_1	0.047628	9.17123683043896	0.833333333333333	0.754260075061388	0.805914758353404	2.67573033707865	0.411502425815638	0.298397863818424	0.298397863818424	0.49	1.35900502255073	1.35900502255073	-4.7893	found	found
0	0.0137299771167048	16	N	436	Q	A_1	B_1	0.054097	3.11787026670451	0.846153846153846	0.684341753449679	0.740467349993459	3.03915730337079	0.240138918256016	0.398753894080997	0.240138918256016	0.701	2.60507853658908	2.60507853658908	-4.13	found	found
4	0.0480549199084668	13	F	493	F	A_1	B_1	0.037851	3.40400205640361	0.674418604651163	0.519124521408055	0.497967957266331	2.1264606741573	0.541480872590913	0.343567251461988	0.343567251461988	0.567	1.92482004204407	1.92482004204407	4.7228	found	found
6	0.0537757437070938	172	V	319	F	A_1	B_1	0.036873	44.0689162562457	0.666666666666667	0.359284307470834	0.349707051420588	2.07151685393259	0.599173553719008	0.243734335839599	0.243734335839599	0.531	1.05679592226441	1.05679592226441	6.2318	missing	found
17	0.162471395881007	13	F	496	R	A_1	B_1	0.029177	3.44073989136058	0.5	0.357135877314989	0.317700479819862	1.63915730337079	0.541480872590913	0.524528301886792	0.524528301886792	0.567	1.92482004204407	1.92482004204407	-1.1879	found	found
2	0.034324942791762	58	M	409	W	A_1	B_1	0.040819	24.7670843459621	0.774193548387097	0.305152830032639	0.337975606111752	2.29320224719101	0.00151515151515152	0.00871112527554246	0.00151515151515152	0.636	1.16767617421511	1.16767617421511	6.6007	found	found
19	0.176201372997712	37	I	490	F	A_1	B_1	0.028555	3.38149493567564	0.487012987012987	0.247445222757048	0.287895397128143	1.60421348314607	0.632742299812639	0.292397660818713	0.292397660818713	0.451	0.823065071852356	0.823065071852356	3.8542	found	found
3	0.0411899313501144	59	M	182	E	A_1	B_1	0.038961	21.6897104176151	0.702702702702703	0.245383339075604	0.322382407489821	2.1888202247191	0.0031413612565445	0.0587284423308213	0.0031413612565445	0.717	1.11546747980954	1.11546747980954	0.00250000000000005	found	found
18	0.175057208237986	22	P	224	F	A_1	B_1	0.028606	35.1214299253319	0.483660130718954	0.243463872028192	0.323002258300152	1.60707865168539	0.290488805672855	0.266388798082162	0.266388798082162	0.477	0.824498141505039	0.824498141505039	-1.0749	found	found
8	0.0812356979405034	157	F	76	L	A_1	B_1	0.033469	36.6626353935447	0.597222222222222	0.230800731249237	0.26999078595786	1.8802808988764	0.23343137254902	0.133802631000044	0.133802631000044	0.615	0.961145547799078	0.961145547799078	4.356	found	found
5	0.051487414187643	13	F	438	E	A_1	B_1	0.03714	3.95928150047455	0.695652173913043	0.187843273774318	0.237026368484974	2.08651685393258	0.541480872590913	0.0124610591900312	0.0124610591900312	0.679	2.60507853658908	2.60507853658908	-0.9398	found	found
13	0.127002288329519	71	W	432	I	A_1	B_1	0.030644	31.6779538638467	0.522522522522523	0.185167088791256	0.245583999191327	1.72157303370787	0.290394204851752	0.0837606837606838	0.0837606837606838	0.809	0.881764728802438	0.881764728802438	3.1272	found	found
16	0.148741418764302	23	L	241	D	A_1	B_1	0.02959	19.6873554851839	0.492307692307692	0.168070193476112	0.181480281982202	1.6623595505618	0.281413612565445	0.418704440144792	0.281413612565445	0.644	0.852147955980329	0.852147955980329	-0.2711	found	found
9	0.091533180778032	59	M	242	D	A_1	B_1	0.033024	15.4713145530689	0.580246913580247	0.167970693468138	0.258401602418274	1.8552808988764	0.0031413612565445	0.278396712220242	0.0031413612565445	0.717	0.948641312594298	0.948641312594298	-0.9017	found	found
12	0.124713958810069	23	L	407	K	A_1	B_1	0.03071	10.1245891274659	0.522935779816514	0.165672872098028	0.192663860109844	1.7252808988764	0.281413612565445	0.202346445824707	0.202346445824707	0.644	0.883619289529439	0.883619289529439	0.6542	found	found
7	0.0583524027459954	176	G	447	T	A_1	B_1	0.03598	45.2331013639348	0.634615384615385	0.150719103271835	0.235173747240662	2.02134831460674	0.262886597938144	0.0224948875255624	0.0224948875255624	0.486	1.94277556181003	1.94277556181003	-3.8486	missing	found
14	0.12929061784897	43	F	182	E	A_1	B_1	0.030515	16.6380152061476	0.513274336283186	0.115207189326111	0.177671965010251	1.71432584269663	0.0382897803950436	0.0587284423308213	0.0382897803950436	0.656	0.878139905563299	0.878139905563299	-0.0506000000000004	found	found
15	0.140732265446224	43	F	242	D	A_1	B_1	0.030003	10.964983584119	0.504065040650406	0.110617939273821	0.175454010072996	1.68556179775281	0.0382897803950436	0.278396712220242	0.0382897803950436	0.656	0.863753010226563	0.863753010226563	-0.9548	found	found
10	0.105263157894737	23	L	296	Y	A_1	B_1	0.031706	23.6193462441279	0.537634408602151	0.109887619892736	0.148457418462045	1.78123595505618	0.281413612565445	0.0168067226890756	0.0168067226890756	0.824	0.911606296864184	0.911606296864184	1.762	found	found
11	0.107551487414188	173	R	447	T	A_1	B_1	0.031687	NA	0.542553191489362	0.0878026939526334	0.138225050446855	1.78016853932584	0.754672897196262	0.0224948875255624	0.0224948875255624	0.596	1.94277556181003	1.94277556181003	-3.4603	missing	found
