# Supplementary material for: Large-scale discovery of protein interactions at residue resolution using co-evolution calculated from genomic sequences
Source: Nat Commun. 2021 Mar 2;12:1396. doi: 10.1038/s41467-021-21636-z (PMC7925567; doi:10.1038/s41467-021-21636-z)
Supplement: Supplementary file 12 — Supplementary Data 10 [file 41467_2021_21636_MOESM12_ESM.zip › supplementary/allpdb1629_C4YDZ9_C4YFL7/5K04_B_A.pdb]

ATOM   5926  N   THR B   2     -40.052  -8.090 -54.228  1.00 59.67           N  
ATOM   5927  CA  THR B   2     -38.944  -7.296 -53.709  1.00 51.28           C  
ATOM   5928  C   THR B   2     -39.465  -6.053 -53.001  1.00 41.23           C  
ATOM   5929  O   THR B   2     -40.503  -5.480 -53.366  1.00 29.41           O  
ATOM   5930  CB  THR B   2     -37.941  -6.880 -54.831  1.00 48.58           C  
ATOM   5931  OG1 THR B   2     -38.247  -5.580 -55.335  1.00 56.46           O  
ATOM   5932  CG2 THR B   2     -37.962  -7.902 -55.972  1.00 35.72           C  
ATOM   5933  N   SER B   3     -38.765  -5.681 -51.943  1.00 49.02           N  
ATOM   5934  CA  SER B   3     -38.912  -4.377 -51.327  1.00 46.61           C  
ATOM   5935  C   SER B   3     -37.539  -3.718 -51.307  1.00 46.41           C  
ATOM   5936  O   SER B   3     -36.505  -4.390 -51.360  1.00 33.94           O  
ATOM   5937  CB  SER B   3     -39.506  -4.477 -49.910  1.00 35.46           C  
ATOM   5938  OG  SER B   3     -40.680  -5.285 -49.914  1.00 27.62           O  
ATOM   5939  N   ILE B   4     -37.522  -2.393 -51.258  1.00 44.85           N  
ATOM   5940  CA  ILE B   4     -36.281  -1.639 -51.306  1.00 41.13           C  
ATOM   5941  C   ILE B   4     -36.064  -0.966 -49.961  1.00 42.44           C  
ATOM   5942  O   ILE B   4     -36.988  -0.357 -49.400  1.00 22.83           O  
ATOM   5943  CB  ILE B   4     -36.292  -0.634 -52.470  1.00 44.26           C  
ATOM   5944  CG1 ILE B   4     -36.123  -1.411 -53.783  1.00 43.06           C  
ATOM   5945  CG2 ILE B   4     -35.166   0.361 -52.332  1.00 43.65           C  
ATOM   5946  CD1 ILE B   4     -36.266  -0.571 -55.030  1.00 53.22           C  
ATOM   5947  N   LYS B   5     -34.844  -1.095 -49.440  1.00 41.30           N  
ATOM   5948  CA  LYS B   5     -34.439  -0.565 -48.149  1.00 37.83           C  
ATOM   5949  C   LYS B   5     -33.101   0.158 -48.265  1.00 39.35           C  
ATOM   5950  O   LYS B   5     -32.273  -0.162 -49.127  1.00 24.11           O  
ATOM   5951  CB  LYS B   5     -34.314  -1.656 -47.073  1.00 30.23           C  
ATOM   5952  CG  LYS B   5     -35.502  -2.602 -46.912  1.00 34.53           C  
ATOM   5953  CD  LYS B   5     -36.783  -1.919 -46.459  1.00 41.33           C  
ATOM   5954  CE  LYS B   5     -37.930  -2.931 -46.502  1.00 37.91           C  
ATOM   5955  NZ  LYS B   5     -39.296  -2.322 -46.295  1.00 48.02           N  
ATOM   5956  N   PRO B   6     -32.865   1.136 -47.395  1.00 40.74           N  
ATOM   5957  CA  PRO B   6     -31.562   1.784 -47.370  1.00 35.80           C  
ATOM   5958  C   PRO B   6     -30.494   0.804 -46.939  1.00 40.95           C  
ATOM   5959  O   PRO B   6     -30.702  -0.028 -46.048  1.00 23.85           O  
ATOM   5960  CB  PRO B   6     -31.735   2.902 -46.341  1.00 31.24           C  
ATOM   5961  CG  PRO B   6     -33.212   3.110 -46.248  1.00 36.40           C  
ATOM   5962  CD  PRO B   6     -33.804   1.747 -46.438  1.00 37.90           C  
ATOM   5963  N   PHE B   7     -29.339   0.933 -47.579  1.00 37.63           N  
ATOM   5964  CA  PHE B   7     -28.196   0.108 -47.270  1.00 37.72           C  
ATOM   5965  C   PHE B   7     -27.512   0.639 -46.016  1.00 39.76           C  
ATOM   5966  O   PHE B   7     -27.425   1.855 -45.796  1.00 28.27           O  
ATOM   5967  CB  PHE B   7     -27.246   0.100 -48.465  1.00 37.26           C  
ATOM   5968  CG  PHE B   7     -26.163  -0.923 -48.383  1.00 40.88           C  
ATOM   5969  CD1 PHE B   7     -24.969  -0.628 -47.752  1.00 35.27           C  
ATOM   5970  CD2 PHE B   7     -26.317  -2.174 -48.977  1.00 37.36           C  
ATOM   5971  CE1 PHE B   7     -23.937  -1.560 -47.697  1.00 37.73           C  
ATOM   5972  CE2 PHE B   7     -25.291  -3.107 -48.922  1.00 45.24           C  
ATOM   5973  CZ  PHE B   7     -24.098  -2.801 -48.272  1.00 43.00           C  
ATOM   5974  N   GLN B   8     -27.056  -0.286 -45.182  1.00 43.65           N  
ATOM   5975  CA  GLN B   8     -26.308   0.032 -43.982  1.00 39.71           C  
ATOM   5976  C   GLN B   8     -25.038  -0.803 -43.980  1.00 43.78           C  
ATOM   5977  O   GLN B   8     -25.011  -1.921 -44.499  1.00 30.68           O  
ATOM   5978  CB  GLN B   8     -27.132  -0.236 -42.699  1.00 35.95           C  
ATOM   5979  CG  GLN B   8     -28.465   0.518 -42.620  1.00 32.82           C  
ATOM   5980  CD  GLN B   8     -28.299   1.979 -42.204  1.00 38.16           C  
ATOM   5981  OE1 GLN B   8     -27.219   2.399 -41.775  1.00 21.98           O  
ATOM   5982  NE2 GLN B   8     -29.381   2.757 -42.318  1.00 41.56           N  
ATOM   5983  N   MET B   9     -23.995  -0.236 -43.367  1.00 47.40           N  
ATOM   5984  CA  MET B   9     -22.666  -0.834 -43.338  1.00 38.33           C  
ATOM   5985  C   MET B   9     -22.678  -2.305 -42.937  1.00 41.62           C  
ATOM   5986  O   MET B   9     -21.935  -3.117 -43.502  1.00 27.74           O  
ATOM   5987  CB  MET B   9     -21.793  -0.038 -42.367  1.00 42.64           C  
ATOM   5988  CG  MET B   9     -20.415   0.187 -42.890  1.00 42.08           C  
ATOM   5989  SD  MET B   9     -20.477   0.619 -44.591  1.00 22.03           S  
ATOM   5990  CE  MET B   9     -18.817   0.369 -44.869  1.00 32.76           C  
ATOM   5991  N   GLU B  10     -23.480  -2.665 -41.927  1.00 44.41           N  
ATOM   5992  CA  GLU B  10     -23.445  -4.039 -41.429  1.00 37.72           C  
ATOM   5993  C   GLU B  10     -24.033  -5.043 -42.414  1.00 34.28           C  
ATOM   5994  O   GLU B  10     -23.766  -6.246 -42.273  1.00 27.21           O  
ATOM   5995  CB  GLU B  10     -24.155  -4.133 -40.083  1.00 34.79           C  
ATOM   5996  CG  GLU B  10     -23.309  -3.624 -38.927  1.00 38.66           C  
ATOM   5997  CD  GLU B  10     -24.131  -3.414 -37.680  1.00 42.61           C  
ATOM   5998  OE1 GLU B  10     -24.934  -2.459 -37.688  1.00 35.16           O  
ATOM   5999  OE2 GLU B  10     -23.997  -4.205 -36.708  1.00 38.23           O  
ATOM   6000  N   ASP B  11     -24.791  -4.577 -43.421  1.00 39.34           N  
ATOM   6001  CA  ASP B  11     -25.207  -5.443 -44.524  1.00 34.62           C  
ATOM   6002  C   ASP B  11     -24.007  -6.118 -45.179  1.00 35.31           C  
ATOM   6003  O   ASP B  11     -24.141  -7.195 -45.770  1.00 22.31           O  
ATOM   6004  CB  ASP B  11     -25.982  -4.646 -45.593  1.00 31.86           C  
ATOM   6005  CG  ASP B  11     -27.394  -4.239 -45.151  1.00 35.00           C  
ATOM   6006  OD1 ASP B  11     -28.109  -5.074 -44.536  1.00 37.07           O  
ATOM   6007  OD2 ASP B  11     -27.799  -3.084 -45.429  1.00 26.34           O  
ATOM   6008  N   LEU B  12     -22.831  -5.486 -45.112  1.00 39.08           N  
ATOM   6009  CA  LEU B  12     -21.637  -6.084 -45.712  1.00 40.00           C  
ATOM   6010  C   LEU B  12     -21.346  -7.473 -45.153  1.00 39.72           C  
ATOM   6011  O   LEU B  12     -20.717  -8.296 -45.826  1.00 25.90           O  
ATOM   6012  CB  LEU B  12     -20.428  -5.179 -45.487  1.00 34.41           C  
ATOM   6013  CG  LEU B  12     -20.398  -3.938 -46.378  1.00 41.62           C  
ATOM   6014  CD1 LEU B  12     -19.171  -3.077 -46.095  1.00 47.47           C  
ATOM   6015  CD2 LEU B  12     -20.443  -4.358 -47.833  1.00 46.41           C  
ATOM   6016  N   PHE B  13     -21.770  -7.745 -43.916  1.00 46.68           N  
ATOM   6017  CA  PHE B  13     -21.496  -9.034 -43.292  1.00 47.30           C  
ATOM   6018  C   PHE B  13     -22.381 -10.148 -43.844  1.00 48.23           C  
ATOM   6019  O   PHE B  13     -22.085 -11.329 -43.617  1.00 35.80           O  
ATOM   6020  CB  PHE B  13     -21.691  -8.936 -41.777  1.00 45.74           C  
ATOM   6021  CG  PHE B  13     -20.648  -8.093 -41.062  1.00 44.44           C  
ATOM   6022  CD1 PHE B  13     -19.293  -8.403 -41.147  1.00 41.34           C  
ATOM   6023  CD2 PHE B  13     -21.030  -7.016 -40.270  1.00 33.91           C  
ATOM   6024  CE1 PHE B  13     -18.338  -7.645 -40.461  1.00 39.75           C  
ATOM   6025  CE2 PHE B  13     -20.085  -6.254 -39.587  1.00 38.91           C  
ATOM   6026  CZ  PHE B  13     -18.736  -6.565 -39.679  1.00 36.26           C  
ATOM   6027  N   GLU B  14     -23.457  -9.804 -44.559  1.00 48.36           N  
ATOM   6028  CA  GLU B  14     -24.465 -10.778 -44.968  1.00 48.45           C  
ATOM   6029  C   GLU B  14     -24.645 -10.818 -46.481  1.00 40.28           C  
ATOM   6030  O   GLU B  14     -25.641 -11.352 -46.974  1.00 33.45           O  
ATOM   6031  CB  GLU B  14     -25.783 -10.479 -44.254  1.00 41.34           C  
ATOM   6032  CG  GLU B  14     -25.698 -10.789 -42.756  1.00 56.62           C  
ATOM   6033  CD  GLU B  14     -26.854 -10.223 -41.959  1.00 70.52           C  
ATOM   6034  OE1 GLU B  14     -27.676  -9.482 -42.538  1.00 74.33           O  
ATOM   6035  OE2 GLU B  14     -26.941 -10.517 -40.751  1.00 71.42           O  
ATOM   6036  N   LEU B  15     -23.674 -10.281 -47.214  1.00 45.99           N  
ATOM   6037  CA  LEU B  15     -23.739 -10.050 -48.647  1.00 44.76           C  
ATOM   6038  C   LEU B  15     -23.003 -11.103 -49.468  1.00 37.16           C  
ATOM   6039  O   LEU B  15     -22.913 -10.961 -50.690  1.00 22.80           O  
ATOM   6040  CB  LEU B  15     -23.144  -8.674 -48.971  1.00 45.07           C  
ATOM   6041  CG  LEU B  15     -24.090  -7.476 -49.067  1.00 54.93           C  
ATOM   6042  CD1 LEU B  15     -23.322  -6.262 -49.588  1.00 63.00           C  
ATOM   6043  CD2 LEU B  15     -25.324  -7.781 -49.939  1.00 41.07           C  
ATOM   6044  N   ASN B  16     -22.411 -12.111 -48.838  1.00 41.37           N  
ATOM   6045  CA  ASN B  16     -21.616 -13.056 -49.619  1.00 42.58           C  
ATOM   6046  C   ASN B  16     -22.419 -13.786 -50.700  1.00 39.71           C  
ATOM   6047  O   ASN B  16     -21.856 -14.016 -51.784  1.00 29.95           O  
ATOM   6048  CB  ASN B  16     -20.912 -14.030 -48.671  1.00 37.62           C  
ATOM   6049  CG  ASN B  16     -19.790 -13.358 -47.881  1.00 37.36           C  
ATOM   6050  OD1 ASN B  16     -19.232 -12.340 -48.310  1.00 27.12           O  
ATOM   6051  ND2 ASN B  16     -19.453 -13.928 -46.729  1.00 36.24           N  
ATOM   6052  N   PRO B  17     -23.701 -14.136 -50.510  1.00 41.70           N  
ATOM   6053  CA  PRO B  17     -24.447 -14.754 -51.622  1.00 41.92           C  
ATOM   6054  C   PRO B  17     -24.437 -13.901 -52.881  1.00 44.79           C  
ATOM   6055  O   PRO B  17     -24.408 -14.425 -54.004  1.00 27.24           O  
ATOM   6056  CB  PRO B  17     -25.866 -14.899 -51.053  1.00 34.54           C  
ATOM   6057  CG  PRO B  17     -25.673 -14.980 -49.592  1.00 35.49           C  
ATOM   6058  CD  PRO B  17     -24.517 -14.079 -49.275  1.00 33.62           C  
ATOM   6059  N   VAL B  18     -24.421 -12.583 -52.710  1.00 50.76           N  
ATOM   6060  CA  VAL B  18     -24.321 -11.672 -53.838  1.00 45.80           C  
ATOM   6061  C   VAL B  18     -22.860 -11.435 -54.223  1.00 40.36           C  
ATOM   6062  O   VAL B  18     -22.487 -11.556 -55.395  1.00 21.66           O  
ATOM   6063  CB  VAL B  18     -25.041 -10.358 -53.490  1.00 41.27           C  
ATOM   6064  CG1 VAL B  18     -24.784  -9.310 -54.557  1.00 42.30           C  
ATOM   6065  CG2 VAL B  18     -26.534 -10.607 -53.345  1.00 38.40           C  
ATOM   6066  N   ASN B  19     -22.011 -11.104 -53.252  1.00 43.75           N  
ATOM   6067  CA  ASN B  19     -20.658 -10.636 -53.555  1.00 42.46           C  
ATOM   6068  C   ASN B  19     -19.653 -11.761 -53.777  1.00 40.66           C  
ATOM   6069  O   ASN B  19     -18.476 -11.471 -54.023  1.00 31.24           O  
ATOM   6070  CB  ASN B  19     -20.177  -9.703 -52.446  1.00 41.15           C  
ATOM   6071  CG  ASN B  19     -20.718  -8.275 -52.611  1.00 45.03           C  
ATOM   6072  OD1 ASN B  19     -21.651  -8.033 -53.385  1.00 28.93           O  
ATOM   6073  ND2 ASN B  19     -20.124  -7.328 -51.884  1.00 48.00           N  
ATOM   6074  N   LEU B  20     -20.083 -13.024 -53.713  1.00 49.25           N  
ATOM   6075  CA  LEU B  20     -19.247 -14.129 -54.160  1.00 45.07           C  
ATOM   6076  C   LEU B  20     -19.439 -14.427 -55.638  1.00 45.94           C  
ATOM   6077  O   LEU B  20     -18.709 -15.266 -56.183  1.00 31.04           O  
ATOM   6078  CB  LEU B  20     -19.526 -15.397 -53.344  1.00 38.09           C  
ATOM   6079  CG  LEU B  20     -18.958 -15.425 -51.923  1.00 38.77           C  
ATOM   6080  CD1 LEU B  20     -19.448 -16.652 -51.111  1.00 30.47           C  
ATOM   6081  CD2 LEU B  20     -17.444 -15.400 -51.980  1.00 37.54           C  
ATOM   6082  N   ASP B  21     -20.409 -13.770 -56.275  1.00 51.84           N  
ATOM   6083  CA  ASP B  21     -20.550 -13.809 -57.724  1.00 45.83           C  
ATOM   6084  C   ASP B  21     -19.245 -13.359 -58.374  1.00 39.68           C  
ATOM   6085  O   ASP B  21     -18.632 -12.384 -57.913  1.00 25.93           O  
ATOM   6086  CB  ASP B  21     -21.704 -12.900 -58.165  1.00 43.16           C  
ATOM   6087  CG  ASP B  21     -21.747 -12.680 -59.667  1.00 35.86           C  
ATOM   6088  OD1 ASP B  21     -21.032 -11.791 -60.163  1.00 29.95           O  
ATOM   6089  OD2 ASP B  21     -22.489 -13.416 -60.347  1.00 28.59           O  
ATOM   6090  N   PRO B  22     -18.816 -14.014 -59.458  1.00 48.11           N  
ATOM   6091  CA  PRO B  22     -17.479 -13.765 -60.020  1.00 39.63           C  
ATOM   6092  C   PRO B  22     -17.339 -12.462 -60.790  1.00 41.70           C  
ATOM   6093  O   PRO B  22     -16.232 -12.159 -61.250  1.00 34.03           O  
ATOM   6094  CB  PRO B  22     -17.279 -14.969 -60.948  1.00 39.68           C  
ATOM   6095  CG  PRO B  22     -18.681 -15.292 -61.429  1.00 42.69           C  
ATOM   6096  CD  PRO B  22     -19.572 -15.019 -60.232  1.00 46.52           C  
ATOM   6097  N   LEU B  23     -18.420 -11.697 -60.968  1.00 48.12           N  
ATOM   6098  CA  LEU B  23     -18.361 -10.389 -61.613  1.00 49.09           C  
ATOM   6099  C   LEU B  23     -18.648  -9.267 -60.630  1.00 52.46           C  
ATOM   6100  O   LEU B  23     -18.728  -8.100 -61.032  1.00 39.82           O  
ATOM   6101  CB  LEU B  23     -19.344 -10.324 -62.784  1.00 51.21           C  
ATOM   6102  CG  LEU B  23     -19.103 -11.319 -63.934  1.00 53.69           C  
ATOM   6103  CD1 LEU B  23     -20.172 -11.123 -64.997  1.00 53.16           C  
ATOM   6104  CD2 LEU B  23     -17.702 -11.193 -64.526  1.00 43.74           C  
ATOM   6105  N   THR B  24     -18.790  -9.597 -59.347  1.00 49.41           N  
ATOM   6106  CA  THR B  24     -19.210  -8.656 -58.323  1.00 48.17           C  
ATOM   6107  C   THR B  24     -18.035  -8.419 -57.388  1.00 37.66           C  
ATOM   6108  O   THR B  24     -17.672  -9.295 -56.592  1.00 23.06           O  
ATOM   6109  CB  THR B  24     -20.420  -9.183 -57.558  1.00 49.07           C  
ATOM   6110  OG1 THR B  24     -21.475  -9.487 -58.477  1.00 36.38           O  
ATOM   6111  CG2 THR B  24     -20.883  -8.140 -56.540  1.00 47.65           C  
ATOM   6112  N   GLU B  25     -17.444  -7.238 -57.496  1.00 47.88           N  
ATOM   6113  CA  GLU B  25     -16.293  -6.890 -56.683  1.00 54.56           C  
ATOM   6114  C   GLU B  25     -16.717  -6.728 -55.232  1.00 46.35           C  
ATOM   6115  O   GLU B  25     -17.841  -6.313 -54.930  1.00 30.12           O  
ATOM   6116  CB  GLU B  25     -15.652  -5.587 -57.184  1.00 53.78           C  
ATOM   6117  CG  GLU B  25     -15.388  -5.516 -58.695  1.00 52.13           C  
ATOM   6118  CD  GLU B  25     -14.167  -6.312 -59.144  1.00 55.73           C  
ATOM   6119  OE1 GLU B  25     -13.493  -6.946 -58.291  1.00 48.82           O  
ATOM   6120  OE2 GLU B  25     -13.884  -6.296 -60.362  1.00 53.16           O  
ATOM   6121  N   ASN B  26     -15.808  -7.036 -54.322  1.00 48.27           N  
ATOM   6122  CA  ASN B  26     -16.020  -6.673 -52.929  1.00 47.54           C  
ATOM   6123  C   ASN B  26     -15.001  -5.597 -52.597  1.00 46.36           C  
ATOM   6124  O   ASN B  26     -13.798  -5.868 -52.521  1.00 34.84           O  
ATOM   6125  CB  ASN B  26     -15.927  -7.864 -51.982  1.00 54.20           C  
ATOM   6126  CG  ASN B  26     -16.355  -7.490 -50.568  1.00 61.56           C  
ATOM   6127  OD1 ASN B  26     -17.541  -7.471 -50.258  1.00 50.78           O  
ATOM   6128  ND2 ASN B  26     -15.386  -7.146 -49.719  1.00 65.30           N  
ATOM   6129  N   PHE B  27     -15.492  -4.372 -52.438  1.00 51.24           N  
ATOM   6130  CA  PHE B  27     -14.645  -3.200 -52.314  1.00 38.67           C  
ATOM   6131  C   PHE B  27     -14.115  -3.060 -50.891  1.00 32.28           C  
ATOM   6132  O   PHE B  27     -14.522  -3.766 -49.962  1.00 22.36           O  
ATOM   6133  CB  PHE B  27     -15.416  -1.933 -52.714  1.00 40.60           C  
ATOM   6134  CG  PHE B  27     -15.970  -1.969 -54.114  1.00 40.70           C  
ATOM   6135  CD1 PHE B  27     -15.121  -2.025 -55.214  1.00 45.89           C  
ATOM   6136  CD2 PHE B  27     -17.336  -1.934 -54.329  1.00 38.75           C  
ATOM   6137  CE1 PHE B  27     -15.624  -2.060 -56.510  1.00 46.48           C  
ATOM   6138  CE2 PHE B  27     -17.853  -1.981 -55.617  1.00 47.09           C  
ATOM   6139  CZ  PHE B  27     -16.997  -2.035 -56.712  1.00 49.51           C  
ATOM   6140  N   ASN B  28     -13.189  -2.115 -50.736  1.00 40.12           N  
ATOM   6141  CA  ASN B  28     -12.739  -1.709 -49.416  1.00 40.10           C  
ATOM   6142  C   ASN B  28     -13.897  -1.133 -48.609  1.00 33.31           C  
ATOM   6143  O   ASN B  28     -14.839  -0.536 -49.147  1.00 22.56           O  
ATOM   6144  CB  ASN B  28     -11.622  -0.665 -49.526  1.00 48.68           C  
ATOM   6145  CG  ASN B  28     -10.301  -1.262 -49.981  1.00 49.62           C  
ATOM   6146  OD1 ASN B  28     -10.256  -2.058 -50.915  1.00 45.10           O  
ATOM   6147  ND2 ASN B  28      -9.212  -0.875 -49.312  1.00 53.20           N  
ATOM   6148  N   VAL B  29     -13.803  -1.326 -47.295  1.00 41.50           N  
ATOM   6149  CA  VAL B  29     -14.661  -0.639 -46.330  1.00 44.77           C  
ATOM   6150  C   VAL B  29     -14.802   0.846 -46.669  1.00 44.00           C  
ATOM   6151  O   VAL B  29     -15.905   1.410 -46.629  1.00 30.63           O  
ATOM   6152  CB  VAL B  29     -14.091  -0.865 -44.919  1.00 44.07           C  
ATOM   6153  CG1 VAL B  29     -14.728   0.050 -43.871  1.00 33.39           C  
ATOM   6154  CG2 VAL B  29     -14.243  -2.335 -44.545  1.00 43.36           C  
ATOM   6155  N   SER B  30     -13.690   1.492 -47.035  1.00 42.80           N  
ATOM   6156  CA  SER B  30     -13.701   2.937 -47.242  1.00 40.81           C  
ATOM   6157  C   SER B  30     -14.541   3.337 -48.450  1.00 38.42           C  
ATOM   6158  O   SER B  30     -15.136   4.419 -48.465  1.00 29.56           O  
ATOM   6159  CB  SER B  30     -12.275   3.442 -47.412  1.00 39.56           C  
ATOM   6160  OG  SER B  30     -11.697   2.883 -48.583  1.00 30.58           O  
ATOM   6161  N   PHE B  31     -14.587   2.487 -49.468  1.00 43.13           N  
ATOM   6162  CA  PHE B  31     -15.339   2.795 -50.678  1.00 42.87           C  
ATOM   6163  C   PHE B  31     -16.847   2.720 -50.420  1.00 33.85           C  
ATOM   6164  O   PHE B  31     -17.598   3.636 -50.773  1.00 26.46           O  
ATOM   6165  CB  PHE B  31     -14.898   1.822 -51.775  1.00 39.23           C  
ATOM   6166  CG  PHE B  31     -15.432   2.132 -53.136  1.00 39.96           C  
ATOM   6167  CD1 PHE B  31     -14.907   3.186 -53.878  1.00 47.11           C  
ATOM   6168  CD2 PHE B  31     -16.421   1.335 -53.708  1.00 43.63           C  
ATOM   6169  CE1 PHE B  31     -15.382   3.467 -55.161  1.00 52.41           C  
ATOM   6170  CE2 PHE B  31     -16.901   1.604 -54.996  1.00 43.26           C  
ATOM   6171  CZ  PHE B  31     -16.380   2.673 -55.723  1.00 43.57           C  
ATOM   6172  N   TYR B  32     -17.301   1.625 -49.806  1.00 34.60           N  
ATOM   6173  CA  TYR B  32     -18.697   1.513 -49.389  1.00 42.56           C  
ATOM   6174  C   TYR B  32     -19.106   2.661 -48.485  1.00 41.21           C  
ATOM   6175  O   TYR B  32     -20.164   3.270 -48.675  1.00 22.94           O  
ATOM   6176  CB  TYR B  32     -18.918   0.200 -48.657  1.00 40.06           C  
ATOM   6177  CG  TYR B  32     -18.838  -0.984 -49.553  1.00 44.44           C  
ATOM   6178  CD1 TYR B  32     -19.734  -1.134 -50.609  1.00 37.43           C  
ATOM   6179  CD2 TYR B  32     -17.861  -1.958 -49.352  1.00 38.48           C  
ATOM   6180  CE1 TYR B  32     -19.664  -2.230 -51.434  1.00 39.66           C  
ATOM   6181  CE2 TYR B  32     -17.781  -3.046 -50.163  1.00 41.46           C  
ATOM   6182  CZ  TYR B  32     -18.679  -3.194 -51.197  1.00 40.79           C  
ATOM   6183  OH  TYR B  32     -18.572  -4.308 -51.988  1.00 32.94           O  
ATOM   6184  N   SER B  33     -18.296   2.934 -47.462  1.00 43.33           N  
ATOM   6185  CA  SER B  33     -18.653   3.957 -46.486  1.00 43.12           C  
ATOM   6186  C   SER B  33     -18.662   5.349 -47.117  1.00 40.37           C  
ATOM   6187  O   SER B  33     -19.449   6.212 -46.708  1.00 30.04           O  
ATOM   6188  CB  SER B  33     -17.680   3.907 -45.307  1.00 34.00           C  
ATOM   6189  OG  SER B  33     -16.407   4.363 -45.731  1.00 28.68           O  
ATOM   6190  N   GLN B  34     -17.790   5.577 -48.100  1.00 45.82           N  
ATOM   6191  CA  GLN B  34     -17.770   6.842 -48.832  1.00 44.59           C  
ATOM   6192  C   GLN B  34     -19.090   7.092 -49.549  1.00 39.68           C  
ATOM   6193  O   GLN B  34     -19.605   8.214 -49.546  1.00 30.98           O  
ATOM   6194  CB  GLN B  34     -16.613   6.850 -49.848  1.00 44.28           C  
ATOM   6195  CG  GLN B  34     -16.573   8.104 -50.725  1.00 47.31           C  
ATOM   6196  CD  GLN B  34     -15.654   7.996 -51.958  1.00 53.21           C  
ATOM   6197  OE1 GLN B  34     -15.410   6.914 -52.499  1.00 44.95           O  
ATOM   6198  NE2 GLN B  34     -15.153   9.140 -52.402  1.00 56.28           N  
ATOM   6199  N   TYR B  35     -19.634   6.064 -50.206  1.00 40.37           N  
ATOM   6200  CA  TYR B  35     -20.925   6.224 -50.864  1.00 44.35           C  
ATOM   6201  C   TYR B  35     -22.031   6.478 -49.852  1.00 36.86           C  
ATOM   6202  O   TYR B  35     -22.916   7.307 -50.089  1.00 23.44           O  
ATOM   6203  CB  TYR B  35     -21.223   4.997 -51.721  1.00 43.39           C  
ATOM   6204  CG  TYR B  35     -20.559   5.103 -53.076  1.00 38.76           C  
ATOM   6205  CD1 TYR B  35     -19.172   5.137 -53.190  1.00 37.03           C  
ATOM   6206  CD2 TYR B  35     -21.312   5.188 -54.235  1.00 37.46           C  
ATOM   6207  CE1 TYR B  35     -18.551   5.244 -54.432  1.00 40.97           C  
ATOM   6208  CE2 TYR B  35     -20.710   5.296 -55.476  1.00 37.10           C  
ATOM   6209  CZ  TYR B  35     -19.335   5.323 -55.566  1.00 37.25           C  
ATOM   6210  OH  TYR B  35     -18.744   5.446 -56.788  1.00 22.68           O  
ATOM   6211  N   LEU B  36     -21.984   5.790 -48.706  1.00 34.38           N  
ATOM   6212  CA  LEU B  36     -22.962   6.052 -47.656  1.00 41.41           C  
ATOM   6213  C   LEU B  36     -22.794   7.439 -47.060  1.00 41.98           C  
ATOM   6214  O   LEU B  36     -23.768   8.015 -46.567  1.00 26.51           O  
ATOM   6215  CB  LEU B  36     -22.862   5.002 -46.553  1.00 32.08           C  
ATOM   6216  CG  LEU B  36     -23.216   3.586 -47.012  1.00 37.34           C  
ATOM   6217  CD1 LEU B  36     -22.799   2.599 -45.948  1.00 34.87           C  
ATOM   6218  CD2 LEU B  36     -24.699   3.425 -47.330  1.00 34.04           C  
ATOM   6219  N   ILE B  37     -21.577   7.995 -47.099  1.00 42.69           N  
ATOM   6220  CA  ILE B  37     -21.352   9.312 -46.512  1.00 39.26           C  
ATOM   6221  C   ILE B  37     -21.804  10.407 -47.471  1.00 38.68           C  
ATOM   6222  O   ILE B  37     -22.517  11.338 -47.074  1.00 29.35           O  
ATOM   6223  CB  ILE B  37     -19.872   9.471 -46.101  1.00 45.10           C  
ATOM   6224  CG1 ILE B  37     -19.608   8.747 -44.776  1.00 45.58           C  
ATOM   6225  CG2 ILE B  37     -19.479  10.950 -45.966  1.00 32.44           C  
ATOM   6226  CD1 ILE B  37     -18.162   8.352 -44.595  1.00 44.55           C  
ATOM   6227  N   GLU B  38     -21.439  10.283 -48.756  1.00 40.68           N  
ATOM   6228  CA  GLU B  38     -21.635  11.353 -49.732  1.00 43.65           C  
ATOM   6229  C   GLU B  38     -22.975  11.270 -50.460  1.00 41.59           C  
ATOM   6230  O   GLU B  38     -23.625  12.300 -50.668  1.00 28.72           O  
ATOM   6231  CB  GLU B  38     -20.472  11.365 -50.729  1.00 43.32           C  
ATOM   6232  CG  GLU B  38     -19.205  12.018 -50.141  1.00 48.84           C  
ATOM   6233  CD  GLU B  38     -18.065  12.121 -51.125  1.00 52.23           C  
ATOM   6234  OE1 GLU B  38     -18.271  12.681 -52.221  1.00 51.53           O  
ATOM   6235  OE2 GLU B  38     -16.953  11.645 -50.800  1.00 54.78           O  
ATOM   6236  N   TRP B  39     -23.428  10.073 -50.830  1.00 40.65           N  
ATOM   6237  CA  TRP B  39     -24.711   9.892 -51.511  1.00 36.29           C  
ATOM   6238  C   TRP B  39     -25.488   8.783 -50.815  1.00 32.21           C  
ATOM   6239  O   TRP B  39     -25.747   7.724 -51.399  1.00 26.56           O  
ATOM   6240  CB  TRP B  39     -24.510   9.582 -52.996  1.00 34.10           C  
ATOM   6241  CG  TRP B  39     -23.438  10.426 -53.592  1.00 34.95           C  
ATOM   6242  CD1 TRP B  39     -23.567  11.696 -54.081  1.00 39.11           C  
ATOM   6243  CD2 TRP B  39     -22.051  10.077 -53.734  1.00 37.31           C  
ATOM   6244  NE1 TRP B  39     -22.345  12.163 -54.515  1.00 43.83           N  
ATOM   6245  CE2 TRP B  39     -21.398  11.189 -54.318  1.00 42.11           C  
ATOM   6246  CE3 TRP B  39     -21.298   8.935 -53.415  1.00 39.93           C  
ATOM   6247  CZ2 TRP B  39     -20.024  11.194 -54.597  1.00 39.43           C  
ATOM   6248  CZ3 TRP B  39     -19.931   8.932 -53.702  1.00 37.29           C  
ATOM   6249  CH2 TRP B  39     -19.309  10.062 -54.278  1.00 35.27           C  
ATOM   6250  N   PRO B  40     -25.904   9.013 -49.564  1.00 41.44           N  
ATOM   6251  CA  PRO B  40     -26.540   7.925 -48.793  1.00 29.12           C  
ATOM   6252  C   PRO B  40     -27.841   7.410 -49.384  1.00 37.62           C  
ATOM   6253  O   PRO B  40     -28.169   6.231 -49.183  1.00 28.81           O  
ATOM   6254  CB  PRO B  40     -26.767   8.552 -47.408  1.00 33.38           C  
ATOM   6255  CG  PRO B  40     -26.576  10.036 -47.584  1.00 36.04           C  
ATOM   6256  CD  PRO B  40     -25.698  10.240 -48.764  1.00 33.79           C  
ATOM   6257  N   GLN B  41     -28.605   8.256 -50.089  1.00 46.12           N  
ATOM   6258  CA  GLN B  41     -29.859   7.798 -50.686  1.00 46.59           C  
ATOM   6259  C   GLN B  41     -29.658   6.952 -51.944  1.00 42.06           C  
ATOM   6260  O   GLN B  41     -30.609   6.300 -52.394  1.00 24.51           O  
ATOM   6261  CB  GLN B  41     -30.752   8.989 -51.022  1.00 41.90           C  
ATOM   6262  CG  GLN B  41     -31.225   9.773 -49.813  1.00 47.19           C  
ATOM   6263  CD  GLN B  41     -32.337  10.762 -50.152  1.00 49.58           C  
ATOM   6264  OE1 GLN B  41     -33.264  10.443 -50.903  1.00 34.73           O  
ATOM   6265  NE2 GLN B  41     -32.252  11.969 -49.579  1.00 50.88           N  
ATOM   6266  N   LEU B  42     -28.457   6.964 -52.526  1.00 43.86           N  
ATOM   6267  CA  LEU B  42     -28.167   6.293 -53.787  1.00 40.13           C  
ATOM   6268  C   LEU B  42     -27.491   4.951 -53.553  1.00 36.48           C  
ATOM   6269  O   LEU B  42     -26.896   4.374 -54.469  1.00 34.49           O  
ATOM   6270  CB  LEU B  42     -27.311   7.193 -54.685  1.00 42.51           C  
ATOM   6271  CG  LEU B  42     -27.809   8.644 -54.902  1.00 47.07           C  
ATOM   6272  CD1 LEU B  42     -27.122   9.312 -56.092  1.00 45.84           C  
ATOM   6273  CD2 LEU B  42     -29.316   8.719 -55.076  1.00 46.33           C  
ATOM   6274  N   PHE B  43     -27.584   4.448 -52.333  1.00 42.81           N  
ATOM   6275  CA  PHE B  43     -27.026   3.159 -51.944  1.00 39.56           C  
ATOM   6276  C   PHE B  43     -28.168   2.456 -51.209  1.00 37.14           C  
ATOM   6277  O   PHE B  43     -28.408   2.666 -50.011  1.00 23.91           O  
ATOM   6278  CB  PHE B  43     -25.764   3.332 -51.089  1.00 35.93           C  
ATOM   6279  CG  PHE B  43     -24.916   2.080 -50.965  1.00 38.97           C  
ATOM   6280  CD1 PHE B  43     -25.392   0.843 -51.384  1.00 35.67           C  
ATOM   6281  CD2 PHE B  43     -23.639   2.151 -50.405  1.00 43.32           C  
ATOM   6282  CE1 PHE B  43     -24.621  -0.299 -51.257  1.00 38.69           C  
ATOM   6283  CE2 PHE B  43     -22.851   1.013 -50.278  1.00 47.56           C  
ATOM   6284  CZ  PHE B  43     -23.347  -0.218 -50.711  1.00 47.18           C  
ATOM   6285  N   TYR B  44     -28.901   1.647 -51.958  1.00 38.54           N  
ATOM   6286  CA  TYR B  44     -30.051   0.938 -51.432  1.00 39.52           C  
ATOM   6287  C   TYR B  44     -30.014  -0.499 -51.925  1.00 40.00           C  
ATOM   6288  O   TYR B  44     -29.337  -0.842 -52.901  1.00 24.78           O  
ATOM   6289  CB  TYR B  44     -31.379   1.604 -51.832  1.00 33.79           C  
ATOM   6290  CG  TYR B  44     -31.467   1.948 -53.297  1.00 36.12           C  
ATOM   6291  CD1 TYR B  44     -31.956   1.032 -54.226  1.00 39.24           C  
ATOM   6292  CD2 TYR B  44     -31.068   3.190 -53.758  1.00 35.72           C  
ATOM   6293  CE1 TYR B  44     -32.050   1.364 -55.592  1.00 37.05           C  
ATOM   6294  CE2 TYR B  44     -31.145   3.529 -55.118  1.00 38.37           C  
ATOM   6295  CZ  TYR B  44     -31.632   2.615 -56.023  1.00 34.78           C  
ATOM   6296  OH  TYR B  44     -31.685   2.951 -57.355  1.00 29.98           O  
ATOM   6297  N   LYS B  45     -30.775  -1.328 -51.229  1.00 36.60           N  
ATOM   6298  CA  LYS B  45     -30.768  -2.756 -51.436  1.00 40.62           C  
ATOM   6299  C   LYS B  45     -32.186  -3.239 -51.695  1.00 40.98           C  
ATOM   6300  O   LYS B  45     -33.174  -2.642 -51.243  1.00 25.00           O  
ATOM   6301  CB  LYS B  45     -30.183  -3.491 -50.222  1.00 34.51           C  
ATOM   6302  CG  LYS B  45     -30.961  -3.258 -48.915  1.00 35.94           C  
ATOM   6303  CD  LYS B  45     -30.488  -4.204 -47.813  1.00 31.11           C  
ATOM   6304  CE  LYS B  45     -31.240  -3.995 -46.507  1.00 38.46           C  
ATOM   6305  NZ  LYS B  45     -30.644  -4.883 -45.451  1.00 46.71           N  
ATOM   6306  N   SER B  46     -32.266  -4.322 -52.454  1.00 39.10           N  
ATOM   6307  CA  SER B  46     -33.504  -5.058 -52.603  1.00 33.73           C  
ATOM   6308  C   SER B  46     -33.518  -6.171 -51.572  1.00 34.04           C  
ATOM   6309  O   SER B  46     -32.469  -6.681 -51.168  1.00 24.89           O  
ATOM   6310  CB  SER B  46     -33.656  -5.628 -54.018  1.00 31.71           C  
ATOM   6311  OG  SER B  46     -32.565  -6.474 -54.376  1.00 28.41           O  
ATOM   6312  N   VAL B  47     -34.727  -6.544 -51.161  1.00 37.30           N  
ATOM   6313  CA  VAL B  47     -34.963  -7.455 -50.048  1.00 38.57           C  
ATOM   6314  C   VAL B  47     -36.200  -8.278 -50.384  1.00 39.95           C  
ATOM   6315  O   VAL B  47     -37.127  -7.789 -51.036  1.00 28.92           O  
ATOM   6316  CB  VAL B  47     -35.086  -6.625 -48.745  1.00 47.81           C  
ATOM   6317  CG1 VAL B  47     -36.051  -7.202 -47.797  1.00 53.74           C  
ATOM   6318  CG2 VAL B  47     -33.697  -6.405 -48.094  1.00 44.63           C  
ATOM   6319  N   GLU B  48     -36.198  -9.539 -49.967  1.00 48.18           N  
ATOM   6320  CA  GLU B  48     -37.244 -10.471 -50.352  1.00 44.05           C  
ATOM   6321  C   GLU B  48     -37.889 -11.132 -49.140  1.00 45.04           C  
ATOM   6322  O   GLU B  48     -37.245 -11.392 -48.121  1.00 40.90           O  
ATOM   6323  CB  GLU B  48     -36.718 -11.584 -51.284  1.00 39.62           C  
ATOM   6324  CG  GLU B  48     -35.980 -11.106 -52.498  1.00 41.97           C  
ATOM   6325  CD  GLU B  48     -36.839 -10.260 -53.429  1.00 37.66           C  
ATOM   6326  OE1 GLU B  48     -36.263  -9.378 -54.108  1.00 26.94           O  
ATOM   6327  OE2 GLU B  48     -38.063 -10.495 -53.495  1.00 30.86           O  
ATOM   6328  N   THR B  49     -39.175 -11.402 -49.286  1.00 50.49           N  
ATOM   6329  CA  THR B  49     -39.865 -12.357 -48.438  1.00 61.25           C  
ATOM   6330  C   THR B  49     -39.711 -13.865 -48.578  1.00 61.97           C  
ATOM   6331  O   THR B  49     -39.696 -14.384 -49.701  1.00 58.75           O  
ATOM   6332  CB  THR B  49     -41.294 -12.525 -48.927  1.00 58.42           C  
ATOM   6333  OG1 THR B  49     -41.259 -12.912 -50.312  1.00 55.26           O  
ATOM   6334  CG2 THR B  49     -42.023 -11.216 -48.804  1.00 61.02           C  
ATOM   6335  N   PRO B  50     -39.431 -14.533 -47.435  1.00 63.85           N  
ATOM   6336  CA  PRO B  50     -39.859 -14.098 -46.095  1.00 62.53           C  
ATOM   6337  C   PRO B  50     -38.827 -13.651 -45.004  1.00 60.21           C  
ATOM   6338  O   PRO B  50     -39.309 -13.293 -43.929  1.00 57.67           O  
ATOM   6339  CB  PRO B  50     -40.580 -15.346 -45.580  1.00 62.14           C  
ATOM   6340  CG  PRO B  50     -39.863 -16.491 -46.249  1.00 57.14           C  
ATOM   6341  CD  PRO B  50     -39.060 -15.955 -47.414  1.00 63.85           C  
ATOM   6342  N   ASN B  51     -37.508 -13.658 -45.223  1.00 69.01           N  
ATOM   6343  CA  ASN B  51     -36.565 -13.264 -44.179  1.00 71.50           C  
ATOM   6344  C   ASN B  51     -35.840 -11.920 -44.269  1.00 70.09           C  
ATOM   6345  O   ASN B  51     -35.079 -11.581 -43.355  1.00 63.51           O  
ATOM   6346  CB  ASN B  51     -35.556 -14.422 -44.136  1.00 66.66           C  
ATOM   6347  CG  ASN B  51     -36.245 -15.779 -43.951  1.00 72.63           C  
ATOM   6348  OD1 ASN B  51     -37.322 -15.859 -43.359  1.00 75.16           O  
ATOM   6349  ND2 ASN B  51     -35.639 -16.839 -44.474  1.00 72.84           N  
ATOM   6350  N   GLY B  52     -36.082 -11.129 -45.311  1.00 66.95           N  
ATOM   6351  CA  GLY B  52     -35.407  -9.855 -45.448  1.00 57.79           C  
ATOM   6352  C   GLY B  52     -33.998  -9.951 -45.976  1.00 54.16           C  
ATOM   6353  O   GLY B  52     -33.215  -9.011 -45.803  1.00 45.51           O  
ATOM   6354  N   GLN B  53     -33.656 -11.069 -46.610  1.00 55.79           N  
ATOM   6355  CA  GLN B  53     -32.329 -11.255 -47.177  1.00 56.64           C  
ATOM   6356  C   GLN B  53     -32.150 -10.330 -48.367  1.00 42.99           C  
ATOM   6357  O   GLN B  53     -33.069 -10.141 -49.166  1.00 32.35           O  
ATOM   6358  CB  GLN B  53     -32.128 -12.711 -47.610  1.00 67.28           C  
ATOM   6359  CG  GLN B  53     -30.751 -13.008 -48.202  1.00 71.80           C  
ATOM   6360  CD  GLN B  53     -30.671 -14.344 -48.946  1.00 67.33           C  
ATOM   6361  OE1 GLN B  53     -31.686 -14.962 -49.264  1.00 65.27           O  
ATOM   6362  NE2 GLN B  53     -29.450 -14.784 -49.230  1.00 64.73           N  
ATOM   6363  N   ALA B  54     -30.961  -9.746 -48.474  1.00 42.62           N  
ATOM   6364  CA  ALA B  54     -30.659  -8.861 -49.586  1.00 45.07           C  
ATOM   6365  C   ALA B  54     -30.583  -9.669 -50.877  1.00 41.71           C  
ATOM   6366  O   ALA B  54     -29.793 -10.613 -50.987  1.00 29.87           O  
ATOM   6367  CB  ALA B  54     -29.352  -8.110 -49.335  1.00 39.01           C  
ATOM   6368  N   SER B  55     -31.427  -9.309 -51.841  1.00 41.05           N  
ATOM   6369  CA  SER B  55     -31.439  -9.925 -53.156  1.00 40.19           C  
ATOM   6370  C   SER B  55     -30.603  -9.152 -54.174  1.00 42.83           C  
ATOM   6371  O   SER B  55     -30.331  -9.679 -55.260  1.00 36.16           O  
ATOM   6372  CB  SER B  55     -32.884 -10.039 -53.646  1.00 33.83           C  
ATOM   6373  OG  SER B  55     -33.536  -8.788 -53.530  1.00 30.28           O  
ATOM   6374  N   GLY B  56     -30.198  -7.926 -53.844  1.00 42.54           N  
ATOM   6375  CA  GLY B  56     -29.362  -7.118 -54.711  1.00 37.34           C  
ATOM   6376  C   GLY B  56     -29.176  -5.740 -54.115  1.00 39.88           C  
ATOM   6377  O   GLY B  56     -29.777  -5.393 -53.096  1.00 24.45           O  
ATOM   6378  N   TYR B  57     -28.326  -4.947 -54.771  1.00 40.96           N  
ATOM   6379  CA  TYR B  57     -28.144  -3.571 -54.338  1.00 42.80           C  
ATOM   6380  C   TYR B  57     -27.696  -2.698 -55.501  1.00 38.17           C  
ATOM   6381  O   TYR B  57     -27.237  -3.182 -56.539  1.00 23.28           O  
ATOM   6382  CB  TYR B  57     -27.151  -3.447 -53.164  1.00 39.95           C  
ATOM   6383  CG  TYR B  57     -25.752  -4.016 -53.392  1.00 35.30           C  
ATOM   6384  CD1 TYR B  57     -24.748  -3.261 -53.989  1.00 37.41           C  
ATOM   6385  CD2 TYR B  57     -25.436  -5.300 -52.960  1.00 34.78           C  
ATOM   6386  CE1 TYR B  57     -23.470  -3.786 -54.175  1.00 39.53           C  
ATOM   6387  CE2 TYR B  57     -24.186  -5.835 -53.135  1.00 36.92           C  
ATOM   6388  CZ  TYR B  57     -23.197  -5.081 -53.739  1.00 39.52           C  
ATOM   6389  OH  TYR B  57     -21.954  -5.649 -53.896  1.00 28.22           O  
ATOM   6390  N   MET B  58     -27.881  -1.389 -55.295  1.00 38.63           N  
ATOM   6391  CA  MET B  58     -27.449  -0.327 -56.189  1.00 36.25           C  
ATOM   6392  C   MET B  58     -26.548   0.634 -55.421  1.00 33.99           C  
ATOM   6393  O   MET B  58     -26.888   1.058 -54.311  1.00 19.87           O  
ATOM   6394  CB  MET B  58     -28.646   0.440 -56.760  1.00 43.33           C  
ATOM   6395  CG  MET B  58     -28.324   1.889 -57.068  1.00 41.16           C  
ATOM   6396  SD  MET B  58     -27.170   2.012 -58.396  1.00 14.81           S  
ATOM   6397  CE  MET B  58     -28.211   1.268 -59.556  1.00 28.06           C  
ATOM   6398  N   MET B  59     -25.376   0.925 -55.993  1.00 42.02           N  
ATOM   6399  CA  MET B  59     -24.494   1.987 -55.534  1.00 39.68           C  
ATOM   6400  C   MET B  59     -24.390   2.971 -56.680  1.00 38.94           C  
ATOM   6401  O   MET B  59     -23.928   2.612 -57.767  1.00 23.61           O  
ATOM   6402  CB  MET B  59     -23.099   1.475 -55.150  1.00 39.80           C  
ATOM   6403  CG  MET B  59     -23.089   0.316 -54.165  1.00 37.75           C  
ATOM   6404  SD  MET B  59     -21.501  -0.464 -54.067  1.00 15.58           S  
ATOM   6405  CE  MET B  59     -20.672   0.955 -53.557  1.00 22.97           C  
ATOM   6406  N   ALA B  60     -24.849   4.193 -56.451  1.00 45.79           N  
ATOM   6407  CA  ALA B  60     -24.741   5.251 -57.433  1.00 44.60           C  
ATOM   6408  C   ALA B  60     -24.250   6.518 -56.737  1.00 41.29           C  
ATOM   6409  O   ALA B  60     -24.196   6.602 -55.507  1.00 25.62           O  
ATOM   6410  CB  ALA B  60     -26.082   5.488 -58.151  1.00 34.01           C  
ATOM   6411  N   LYS B  61     -23.903   7.517 -57.543  1.00 42.84           N  
ATOM   6412  CA  LYS B  61     -23.418   8.786 -57.019  1.00 40.25           C  
ATOM   6413  C   LYS B  61     -23.832   9.901 -57.967  1.00 36.74           C  
ATOM   6414  O   LYS B  61     -24.313   9.652 -59.078  1.00 26.25           O  
ATOM   6415  CB  LYS B  61     -21.893   8.773 -56.841  1.00 40.71           C  
ATOM   6416  CG  LYS B  61     -21.116   8.390 -58.112  1.00 43.28           C  
ATOM   6417  CD  LYS B  61     -19.646   8.812 -58.037  1.00 40.84           C  
ATOM   6418  CE  LYS B  61     -18.845   8.115 -59.120  1.00 41.64           C  
ATOM   6419  NZ  LYS B  61     -17.414   8.493 -59.077  1.00 55.37           N  
ATOM   6420  N   THR B  62     -23.643  11.143 -57.513  1.00 41.52           N  
ATOM   6421  CA  THR B  62     -23.760  12.312 -58.378  1.00 49.04           C  
ATOM   6422  C   THR B  62     -22.408  13.003 -58.482  1.00 44.94           C  
ATOM   6423  O   THR B  62     -21.577  12.913 -57.579  1.00 38.31           O  
ATOM   6424  CB  THR B  62     -24.827  13.329 -57.890  1.00 44.44           C  
ATOM   6425  OG1 THR B  62     -24.439  13.872 -56.629  1.00 35.06           O  
ATOM   6426  CG2 THR B  62     -26.250  12.694 -57.826  1.00 35.89           C  
ATOM   6427  N   GLU B  63     -22.211  13.707 -59.594  1.00 50.23           N  
ATOM   6428  CA  GLU B  63     -20.903  14.189 -60.011  1.00 46.18           C  
ATOM   6429  C   GLU B  63     -21.126  15.430 -60.847  1.00 53.04           C  
ATOM   6430  O   GLU B  63     -22.039  15.463 -61.674  1.00 46.36           O  
ATOM   6431  CB  GLU B  63     -20.152  13.124 -60.821  1.00 57.04           C  
ATOM   6432  CG  GLU B  63     -18.635  13.162 -60.703  1.00 70.60           C  
ATOM   6433  CD  GLU B  63     -18.025  11.760 -60.609  1.00 74.62           C  
ATOM   6434  OE1 GLU B  63     -18.180  10.963 -61.564  1.00 71.35           O  
ATOM   6435  OE2 GLU B  63     -17.410  11.453 -59.561  1.00 70.10           O  
ATOM   6436  N   GLY B  64     -20.303  16.454 -60.607  1.00 77.39           N  
ATOM   6437  CA  GLY B  64     -20.491  17.775 -61.186  1.00 82.60           C  
ATOM   6438  C   GLY B  64     -19.430  18.112 -62.217  1.00 89.89           C  
ATOM   6439  O   GLY B  64     -18.267  17.727 -62.082  1.00 89.88           O  
ATOM   6440  N   GLN B  65     -19.840  18.856 -63.245  1.00106.74           N  
ATOM   6441  CA  GLN B  65     -18.974  19.216 -64.362  1.00114.86           C  
ATOM   6442  C   GLN B  65     -19.340  20.611 -64.856  1.00109.06           C  
ATOM   6443  O   GLN B  65     -20.448  21.103 -64.623  1.00102.88           O  
ATOM   6444  CB  GLN B  65     -19.078  18.202 -65.517  1.00119.36           C  
ATOM   6445  CG  GLN B  65     -18.347  16.872 -65.296  1.00117.48           C  
ATOM   6446  CD  GLN B  65     -18.011  16.154 -66.604  1.00118.39           C  
ATOM   6447  OE1 GLN B  65     -16.913  15.616 -66.763  1.00118.40           O  
ATOM   6448  NE2 GLN B  65     -18.955  16.146 -67.543  1.00118.01           N  
ATOM   6449  N   LEU B  66     -18.397  21.222 -65.576  1.00104.82           N  
ATOM   6450  CA  LEU B  66     -18.477  22.598 -66.103  1.00104.45           C  
ATOM   6451  C   LEU B  66     -19.240  23.583 -65.211  1.00103.81           C  
ATOM   6452  O   LEU B  66     -19.437  24.744 -65.575  1.00101.94           O  
ATOM   6453  CB  LEU B  66     -19.084  22.597 -67.517  1.00100.83           C  
ATOM   6454  CG  LEU B  66     -20.518  22.175 -67.855  1.00 95.28           C  
ATOM   6455  CD1 LEU B  66     -21.529  23.263 -67.510  1.00 94.74           C  
ATOM   6456  CD2 LEU B  66     -20.606  21.822 -69.335  1.00 91.81           C  
ATOM   6457  N   LYS B  68     -18.832  23.663 -61.457  1.00102.54           N  
ATOM   6458  CA  LYS B  68     -19.710  22.501 -61.583  1.00101.41           C  
ATOM   6459  C   LYS B  68     -21.171  22.924 -61.763  1.00105.05           C  
ATOM   6460  O   LYS B  68     -22.026  22.603 -60.936  1.00102.04           O  
ATOM   6461  CB  LYS B  68     -19.561  21.592 -60.363  1.00102.91           C  
ATOM   6462  CG  LYS B  68     -18.132  21.121 -60.136  1.00112.50           C  
ATOM   6463  CD  LYS B  68     -18.049  19.972 -59.138  1.00118.48           C  
ATOM   6464  CE  LYS B  68     -16.668  19.320 -59.179  1.00123.05           C  
ATOM   6465  NZ  LYS B  68     -16.586  18.092 -58.342  1.00124.04           N  
ATOM   6466  N   LYS B  69     -21.444  23.644 -62.855  1.00109.49           N  
ATOM   6467  CA  LYS B  69     -22.761  24.194 -63.161  1.00108.56           C  
ATOM   6468  C   LYS B  69     -23.725  23.167 -63.751  1.00104.73           C  
ATOM   6469  O   LYS B  69     -24.836  23.541 -64.142  1.00102.34           O  
ATOM   6470  CB  LYS B  69     -22.612  25.376 -64.126  1.00110.12           C  
ATOM   6471  CG  LYS B  69     -21.839  26.554 -63.549  1.00115.09           C  
ATOM   6472  CD  LYS B  69     -21.796  27.721 -64.524  1.00122.53           C  
ATOM   6473  CE  LYS B  69     -21.165  28.954 -63.897  1.00126.59           C  
ATOM   6474  NZ  LYS B  69     -21.099  30.085 -64.860  1.00128.00           N  
ATOM   6475  N   GLU B  70     -23.333  21.896 -63.807  1.00103.90           N  
ATOM   6476  CA  GLU B  70     -24.067  20.881 -64.560  1.00 98.65           C  
ATOM   6477  C   GLU B  70     -23.727  19.507 -63.995  1.00 93.43           C  
ATOM   6478  O   GLU B  70     -22.567  19.083 -64.041  1.00 95.10           O  
ATOM   6479  CB  GLU B  70     -23.717  20.988 -66.044  1.00 96.52           C  
ATOM   6480  CG  GLU B  70     -23.748  19.700 -66.830  1.00 93.77           C  
ATOM   6481  CD  GLU B  70     -23.728  19.963 -68.315  1.00 91.01           C  
ATOM   6482  OE1 GLU B  70     -23.588  21.143 -68.706  1.00 89.15           O  
ATOM   6483  OE2 GLU B  70     -23.868  18.996 -69.089  1.00 89.07           O  
ATOM   6484  N   TRP B  71     -24.736  18.814 -63.471  1.00 82.66           N  
ATOM   6485  CA  TRP B  71     -24.561  17.601 -62.688  1.00 66.70           C  
ATOM   6486  C   TRP B  71     -25.217  16.416 -63.384  1.00 52.90           C  
ATOM   6487  O   TRP B  71     -26.160  16.568 -64.165  1.00 50.00           O  
ATOM   6488  CB  TRP B  71     -25.153  17.764 -61.275  1.00 67.80           C  
ATOM   6489  CG  TRP B  71     -24.301  18.579 -60.383  1.00 76.51           C  
ATOM   6490  CD1 TRP B  71     -24.164  19.939 -60.395  1.00 85.54           C  
ATOM   6491  CD2 TRP B  71     -23.444  18.098 -59.345  1.00 77.31           C  
ATOM   6492  NE1 TRP B  71     -23.276  20.334 -59.424  1.00 89.86           N  
ATOM   6493  CE2 TRP B  71     -22.820  19.222 -58.764  1.00 85.98           C  
ATOM   6494  CE3 TRP B  71     -23.156  16.831 -58.837  1.00 75.27           C  
ATOM   6495  CZ2 TRP B  71     -21.916  19.113 -57.714  1.00 86.66           C  
ATOM   6496  CZ3 TRP B  71     -22.257  16.720 -57.800  1.00 75.59           C  
ATOM   6497  CH2 TRP B  71     -21.647  17.852 -57.246  1.00 85.58           C  
ATOM   6498  N   HIS B  72     -24.705  15.226 -63.069  1.00 51.97           N  
ATOM   6499  CA  HIS B  72     -25.275  13.976 -63.545  1.00 51.04           C  
ATOM   6500  C   HIS B  72     -25.087  12.909 -62.477  1.00 49.12           C  
ATOM   6501  O   HIS B  72     -24.229  13.028 -61.599  1.00 40.21           O  
ATOM   6502  CB  HIS B  72     -24.629  13.523 -64.846  1.00 46.46           C  
ATOM   6503  CG  HIS B  72     -23.211  13.090 -64.687  1.00 53.59           C  
ATOM   6504  ND1 HIS B  72     -22.836  11.763 -64.654  1.00 57.64           N  
ATOM   6505  CD2 HIS B  72     -22.072  13.807 -64.542  1.00 53.41           C  
ATOM   6506  CE1 HIS B  72     -21.526  11.682 -64.502  1.00 56.18           C  
ATOM   6507  NE2 HIS B  72     -21.040  12.909 -64.427  1.00 58.33           N  
ATOM   6508  N   THR B  73     -25.903  11.859 -62.558  1.00 51.12           N  
ATOM   6509  CA  THR B  73     -25.745  10.706 -61.686  1.00 48.66           C  
ATOM   6510  C   THR B  73     -24.985   9.608 -62.419  1.00 44.22           C  
ATOM   6511  O   THR B  73     -25.013   9.508 -63.651  1.00 33.71           O  
ATOM   6512  CB  THR B  73     -27.083  10.158 -61.177  1.00 38.68           C  
ATOM   6513  OG1 THR B  73     -27.636   9.285 -62.147  1.00 56.53           O  
ATOM   6514  CG2 THR B  73     -28.045  11.278 -60.955  1.00 35.67           C  
ATOM   6515  N   HIS B  74     -24.290   8.789 -61.635  1.00 42.47           N  
ATOM   6516  CA  HIS B  74     -23.446   7.730 -62.156  1.00 43.55           C  
ATOM   6517  C   HIS B  74     -23.740   6.453 -61.390  1.00 43.07           C  
ATOM   6518  O   HIS B  74     -23.786   6.465 -60.155  1.00 31.17           O  
ATOM   6519  CB  HIS B  74     -21.961   8.082 -62.039  1.00 39.16           C  
ATOM   6520  CG  HIS B  74     -21.060   7.023 -62.586  1.00 49.12           C  
ATOM   6521  ND1 HIS B  74     -20.693   6.977 -63.915  1.00 49.77           N  
ATOM   6522  CD2 HIS B  74     -20.478   5.953 -61.994  1.00 43.58           C  
ATOM   6523  CE1 HIS B  74     -19.911   5.930 -64.113  1.00 45.32           C  
ATOM   6524  NE2 HIS B  74     -19.775   5.287 -62.967  1.00 47.26           N  
ATOM   6525  N   ILE B  75     -23.959   5.365 -62.127  1.00 48.76           N  
ATOM   6526  CA  ILE B  75     -24.104   4.038 -61.536  1.00 42.77           C  
ATOM   6527  C   ILE B  75     -22.717   3.412 -61.413  1.00 35.11           C  
ATOM   6528  O   ILE B  75     -22.003   3.283 -62.413  1.00 26.63           O  
ATOM   6529  CB  ILE B  75     -25.030   3.154 -62.384  1.00 44.05           C  
ATOM   6530  CG1 ILE B  75     -26.459   3.686 -62.362  1.00 42.95           C  
ATOM   6531  CG2 ILE B  75     -25.003   1.734 -61.865  1.00 42.85           C  
ATOM   6532  CD1 ILE B  75     -27.307   3.155 -63.503  1.00 43.99           C  
ATOM   6533  N   THR B  76     -22.328   3.024 -60.196  1.00 42.30           N  
ATOM   6534  CA  THR B  76     -21.070   2.307 -60.014  1.00 44.97           C  
ATOM   6535  C   THR B  76     -21.250   0.805 -59.863  1.00 39.49           C  
ATOM   6536  O   THR B  76     -20.419   0.044 -60.357  1.00 29.77           O  
ATOM   6537  CB  THR B  76     -20.299   2.848 -58.807  1.00 44.96           C  
ATOM   6538  OG1 THR B  76     -20.885   2.366 -57.599  1.00 65.27           O  
ATOM   6539  CG2 THR B  76     -20.372   4.314 -58.826  1.00 37.36           C  
ATOM   6540  N   ALA B  77     -22.326   0.358 -59.220  1.00 47.48           N  
ATOM   6541  CA  ALA B  77     -22.530  -1.076 -59.030  1.00 41.41           C  
ATOM   6542  C   ALA B  77     -24.014  -1.425 -58.930  1.00 36.58           C  
ATOM   6543  O   ALA B  77     -24.752  -0.830 -58.134  1.00 30.33           O  
ATOM   6544  CB  ALA B  77     -21.789  -1.563 -57.774  1.00 42.16           C  
ATOM   6545  N   VAL B  78     -24.427  -2.403 -59.735  1.00 40.46           N  
ATOM   6546  CA  VAL B  78     -25.694  -3.108 -59.607  1.00 43.87           C  
ATOM   6547  C   VAL B  78     -25.396  -4.599 -59.642  1.00 40.67           C  
ATOM   6548  O   VAL B  78     -24.679  -5.064 -60.534  1.00 28.89           O  
ATOM   6549  CB  VAL B  78     -26.670  -2.765 -60.746  1.00 51.28           C  
ATOM   6550  CG1 VAL B  78     -28.073  -3.197 -60.383  1.00 42.71           C  
ATOM   6551  CG2 VAL B  78     -26.622  -1.304 -61.066  1.00 55.70           C  
ATOM   6552  N   THR B  79     -25.952  -5.347 -58.688  1.00 43.20           N  
ATOM   6553  CA  THR B  79     -25.860  -6.798 -58.682  1.00 44.05           C  
ATOM   6554  C   THR B  79     -27.134  -7.371 -58.097  1.00 40.99           C  
ATOM   6555  O   THR B  79     -27.795  -6.752 -57.262  1.00 29.02           O  
ATOM   6556  CB  THR B  79     -24.668  -7.351 -57.879  1.00 43.26           C  
ATOM   6557  OG1 THR B  79     -24.534  -6.648 -56.631  1.00 31.76           O  
ATOM   6558  CG2 THR B  79     -23.429  -7.199 -58.667  1.00 58.17           C  
ATOM   6559  N   VAL B  80     -27.439  -8.586 -58.524  1.00 46.55           N  
ATOM   6560  CA  VAL B  80     -28.631  -9.303 -58.117  1.00 39.54           C  
ATOM   6561  C   VAL B  80     -28.220 -10.722 -57.770  1.00 38.43           C  
ATOM   6562  O   VAL B  80     -27.487 -11.364 -58.530  1.00 28.50           O  
ATOM   6563  CB  VAL B  80     -29.695  -9.292 -59.230  1.00 38.33           C  
ATOM   6564  CG1 VAL B  80     -30.904 -10.154 -58.850  1.00 37.51           C  
ATOM   6565  CG2 VAL B  80     -30.111  -7.861 -59.531  1.00 39.28           C  
ATOM   6566  N   LEU B  81     -28.658 -11.189 -56.602  1.00 36.26           N  
ATOM   6567  CA  LEU B  81     -28.493 -12.586 -56.212  1.00 42.56           C  
ATOM   6568  C   LEU B  81     -29.043 -13.524 -57.288  1.00 42.79           C  
ATOM   6569  O   LEU B  81     -30.102 -13.271 -57.867  1.00 30.94           O  
ATOM   6570  CB  LEU B  81     -29.206 -12.824 -54.876  1.00 40.88           C  
ATOM   6571  CG  LEU B  81     -29.130 -14.218 -54.275  1.00 38.16           C  
ATOM   6572  CD1 LEU B  81     -27.676 -14.556 -54.072  1.00 36.06           C  
ATOM   6573  CD2 LEU B  81     -29.926 -14.283 -52.957  1.00 41.51           C  
ATOM   6574  N   ASP B  82     -28.305 -14.621 -57.544  1.00 47.93           N  
ATOM   6575  CA  ASP B  82     -28.649 -15.565 -58.616  1.00 41.84           C  
ATOM   6576  C   ASP B  82     -30.090 -16.073 -58.524  1.00 34.11           C  
ATOM   6577  O   ASP B  82     -30.757 -16.250 -59.548  1.00 31.15           O  
ATOM   6578  CB  ASP B  82     -27.672 -16.748 -58.593  1.00 42.97           C  
ATOM   6579  CG  ASP B  82     -27.597 -17.425 -57.230  1.00 54.18           C  
ATOM   6580  OD1 ASP B  82     -28.363 -17.036 -56.321  1.00 53.73           O  
ATOM   6581  OD2 ASP B  82     -26.761 -18.344 -57.065  1.00 55.12           O  
ATOM   6582  N   GLN B  83     -30.586 -16.324 -57.303  1.00 43.16           N  
ATOM   6583  CA  GLN B  83     -31.938 -16.861 -57.147  1.00 45.50           C  
ATOM   6584  C   GLN B  83     -32.990 -15.903 -57.685  1.00 43.03           C  
ATOM   6585  O   GLN B  83     -34.081 -16.335 -58.074  1.00 31.78           O  
ATOM   6586  CB  GLN B  83     -32.233 -17.169 -55.673  1.00 51.12           C  
ATOM   6587  CG  GLN B  83     -31.189 -18.021 -54.955  1.00 59.16           C  
ATOM   6588  CD  GLN B  83     -31.207 -19.490 -55.381  1.00 61.70           C  
ATOM   6589  OE1 GLN B  83     -32.266 -20.113 -55.474  1.00 56.42           O  
ATOM   6590  NE2 GLN B  83     -30.024 -20.047 -55.636  1.00 63.01           N  
ATOM   6591  N   TYR B  84     -32.682 -14.603 -57.725  1.00 41.34           N  
ATOM   6592  CA  TYR B  84     -33.668 -13.577 -58.060  1.00 41.86           C  
ATOM   6593  C   TYR B  84     -33.340 -12.855 -59.369  1.00 38.04           C  
ATOM   6594  O   TYR B  84     -33.705 -11.695 -59.556  1.00 28.83           O  
ATOM   6595  CB  TYR B  84     -33.808 -12.600 -56.890  1.00 35.35           C  
ATOM   6596  CG  TYR B  84     -34.280 -13.306 -55.622  1.00 36.41           C  
ATOM   6597  CD1 TYR B  84     -35.612 -13.670 -55.471  1.00 37.04           C  
ATOM   6598  CD2 TYR B  84     -33.405 -13.638 -54.599  1.00 32.58           C  
ATOM   6599  CE1 TYR B  84     -36.062 -14.333 -54.350  1.00 39.67           C  
ATOM   6600  CE2 TYR B  84     -33.860 -14.310 -53.454  1.00 31.46           C  
ATOM   6601  CZ  TYR B  84     -35.195 -14.656 -53.348  1.00 33.88           C  
ATOM   6602  OH  TYR B  84     -35.676 -15.311 -52.246  1.00 32.42           O  
ATOM   6603  N   ARG B  85     -32.700 -13.553 -60.299  1.00 46.66           N  
ATOM   6604  CA  ARG B  85     -32.361 -13.034 -61.611  1.00 43.61           C  
ATOM   6605  C   ARG B  85     -33.462 -13.352 -62.628  1.00 44.95           C  
ATOM   6606  O   ARG B  85     -34.288 -14.242 -62.423  1.00 31.73           O  
ATOM   6607  CB  ARG B  85     -31.012 -13.608 -62.064  1.00 36.86           C  
ATOM   6608  CG  ARG B  85     -29.843 -13.073 -61.229  1.00 43.68           C  
ATOM   6609  CD  ARG B  85     -28.493 -13.445 -61.804  1.00 48.83           C  
ATOM   6610  NE  ARG B  85     -27.421 -12.968 -60.938  1.00 51.61           N  
ATOM   6611  CZ  ARG B  85     -26.124 -13.196 -61.126  1.00 51.95           C  
ATOM   6612  NH1 ARG B  85     -25.712 -13.907 -62.170  1.00 53.76           N  
ATOM   6613  NH2 ARG B  85     -25.237 -12.707 -60.262  1.00 50.67           N  
ATOM   6614  N   ARG B  86     -33.459 -12.586 -63.735  1.00 45.18           N  
ATOM   6615  CA  ARG B  86     -34.387 -12.735 -64.874  1.00 46.82           C  
ATOM   6616  C   ARG B  86     -35.839 -12.441 -64.506  1.00 44.23           C  
ATOM   6617  O   ARG B  86     -36.757 -12.968 -65.139  1.00 33.49           O  
ATOM   6618  CB  ARG B  86     -34.297 -14.124 -65.521  1.00 44.67           C  
ATOM   6619  CG  ARG B  86     -32.917 -14.526 -65.961  1.00 46.85           C  
ATOM   6620  CD  ARG B  86     -32.165 -13.377 -66.617  1.00 53.08           C  
ATOM   6621  NE  ARG B  86     -32.782 -12.893 -67.853  1.00 60.16           N  
ATOM   6622  CZ  ARG B  86     -32.513 -13.372 -69.066  1.00 66.58           C  
ATOM   6623  NH1 ARG B  86     -31.645 -14.372 -69.204  1.00 59.97           N  
ATOM   6624  NH2 ARG B  86     -33.117 -12.854 -70.140  1.00 65.11           N  
ATOM   6625  N   ILE B  87     -36.061 -11.588 -63.503  1.00 47.18           N  
ATOM   6626  CA  ILE B  87     -37.406 -11.139 -63.149  1.00 48.97           C  
ATOM   6627  C   ILE B  87     -37.429  -9.616 -63.042  1.00 46.78           C  
ATOM   6628  O   ILE B  87     -38.335  -9.047 -62.423  1.00 32.68           O  
ATOM   6629  CB  ILE B  87     -37.902 -11.786 -61.838  1.00 44.36           C  
ATOM   6630  CG1 ILE B  87     -36.929 -11.481 -60.691  1.00 41.44           C  
ATOM   6631  CG2 ILE B  87     -38.088 -13.310 -62.012  1.00 40.16           C  
ATOM   6632  CD1 ILE B  87     -37.398 -11.990 -59.342  1.00 37.55           C  
ATOM   6633  N   GLY B  88     -36.434  -8.950 -63.639  1.00 43.89           N  
ATOM   6634  CA  GLY B  88     -36.429  -7.494 -63.715  1.00 40.50           C  
ATOM   6635  C   GLY B  88     -35.951  -6.770 -62.474  1.00 40.50           C  
ATOM   6636  O   GLY B  88     -36.181  -5.564 -62.341  1.00 30.93           O  
ATOM   6637  N   LEU B  89     -35.293  -7.470 -61.553  1.00 38.40           N  
ATOM   6638  CA  LEU B  89     -34.857  -6.828 -60.321  1.00 40.74           C  
ATOM   6639  C   LEU B  89     -33.738  -5.819 -60.586  1.00 49.90           C  
ATOM   6640  O   LEU B  89     -33.760  -4.700 -60.051  1.00 35.92           O  
ATOM   6641  CB  LEU B  89     -34.427  -7.904 -59.324  1.00 32.54           C  
ATOM   6642  CG  LEU B  89     -33.937  -7.442 -57.964  1.00 43.76           C  
ATOM   6643  CD1 LEU B  89     -34.890  -6.419 -57.371  1.00 42.57           C  
ATOM   6644  CD2 LEU B  89     -33.811  -8.667 -57.052  1.00 42.13           C  
ATOM   6645  N   ALA B  90     -32.754  -6.196 -61.410  1.00 53.68           N  
ATOM   6646  CA  ALA B  90     -31.711  -5.250 -61.794  1.00 49.89           C  
ATOM   6647  C   ALA B  90     -32.310  -4.035 -62.494  1.00 48.28           C  
ATOM   6648  O   ALA B  90     -31.955  -2.888 -62.190  1.00 25.61           O  
ATOM   6649  CB  ALA B  90     -30.685  -5.941 -62.696  1.00 44.37           C  
ATOM   6650  N   SER B  91     -33.237  -4.272 -63.426  1.00 51.43           N  
ATOM   6651  CA  SER B  91     -33.902  -3.162 -64.098  1.00 50.58           C  
ATOM   6652  C   SER B  91     -34.655  -2.275 -63.102  1.00 47.16           C  
ATOM   6653  O   SER B  91     -34.678  -1.047 -63.251  1.00 42.43           O  
ATOM   6654  CB  SER B  91     -34.832  -3.712 -65.180  1.00 41.64           C  
ATOM   6655  OG  SER B  91     -34.111  -4.494 -66.113  1.00 29.99           O  
ATOM   6656  N   LYS B  92     -35.253  -2.875 -62.064  1.00 43.22           N  
ATOM   6657  CA  LYS B  92     -35.979  -2.088 -61.067  1.00 43.77           C  
ATOM   6658  C   LYS B  92     -35.034  -1.221 -60.239  1.00 38.45           C  
ATOM   6659  O   LYS B  92     -35.324  -0.046 -59.987  1.00 28.43           O  
ATOM   6660  CB  LYS B  92     -36.799  -3.005 -60.152  1.00 41.40           C  
ATOM   6661  CG  LYS B  92     -36.949  -2.480 -58.709  1.00 50.40           C  
ATOM   6662  CD  LYS B  92     -37.901  -3.316 -57.837  1.00 57.59           C  
ATOM   6663  CE  LYS B  92     -39.278  -2.665 -57.749  1.00 75.95           C  
ATOM   6664  NZ  LYS B  92     -39.241  -1.314 -57.069  1.00 85.78           N  
ATOM   6665  N   LEU B  93     -33.905  -1.791 -59.805  1.00 42.83           N  
ATOM   6666  CA  LEU B  93     -32.906  -1.038 -59.045  1.00 41.75           C  
ATOM   6667  C   LEU B  93     -32.383   0.164 -59.834  1.00 45.84           C  
ATOM   6668  O   LEU B  93     -32.198   1.254 -59.272  1.00 33.83           O  
ATOM   6669  CB  LEU B  93     -31.750  -1.963 -58.660  1.00 40.33           C  
ATOM   6670  CG  LEU B  93     -32.062  -3.013 -57.590  1.00 44.57           C  
ATOM   6671  CD1 LEU B  93     -30.988  -4.081 -57.567  1.00 45.14           C  
ATOM   6672  CD2 LEU B  93     -32.188  -2.364 -56.218  1.00 47.29           C  
ATOM   6673  N   CYS B  94     -32.143  -0.020 -61.139  1.00 45.55           N  
ATOM   6674  CA  CYS B  94     -31.692   1.086 -61.979  1.00 45.11           C  
ATOM   6675  C   CYS B  94     -32.804   2.124 -62.174  1.00 43.29           C  
ATOM   6676  O   CYS B  94     -32.553   3.336 -62.113  1.00 30.01           O  
ATOM   6677  CB  CYS B  94     -31.173   0.539 -63.326  1.00 29.98           C  
ATOM   6678  SG  CYS B  94     -29.757  -0.539 -63.271  1.00 24.88           S  
ATOM   6679  N   LEU B  95     -34.050   1.666 -62.355  1.00 48.15           N  
ATOM   6680  CA  LEU B  95     -35.170   2.580 -62.579  1.00 42.72           C  
ATOM   6681  C   LEU B  95     -35.558   3.367 -61.319  1.00 41.70           C  
ATOM   6682  O   LEU B  95     -36.032   4.501 -61.422  1.00 33.75           O  
ATOM   6683  CB  LEU B  95     -36.361   1.792 -63.101  1.00 39.55           C  
ATOM   6684  CG  LEU B  95     -36.318   1.386 -64.570  1.00 46.88           C  
ATOM   6685  CD1 LEU B  95     -37.630   0.695 -64.948  1.00 38.97           C  
ATOM   6686  CD2 LEU B  95     -36.073   2.604 -65.459  1.00 50.40           C  
ATOM   6687  N   GLU B  96     -35.354   2.790 -60.132  1.00 43.53           N  
ATOM   6688  CA  GLU B  96     -35.647   3.483 -58.876  1.00 44.27           C  
ATOM   6689  C   GLU B  96     -34.817   4.762 -58.703  1.00 44.36           C  
ATOM   6690  O   GLU B  96     -35.247   5.689 -58.008  1.00 27.73           O  
ATOM   6691  CB  GLU B  96     -35.404   2.522 -57.704  1.00 35.40           C  
ATOM   6692  CG  GLU B  96     -35.334   3.158 -56.306  1.00 44.56           C  
ATOM   6693  CD  GLU B  96     -36.656   3.741 -55.805  1.00 45.60           C  
ATOM   6694  OE1 GLU B  96     -36.631   4.426 -54.755  1.00 42.07           O  
ATOM   6695  OE2 GLU B  96     -37.714   3.514 -56.438  1.00 38.18           O  
ATOM   6696  N   LEU B  97     -33.618   4.819 -59.301  1.00 47.49           N  
ATOM   6697  CA  LEU B  97     -32.824   6.047 -59.275  1.00 45.03           C  
ATOM   6698  C   LEU B  97     -33.625   7.233 -59.800  1.00 41.90           C  
ATOM   6699  O   LEU B  97     -33.564   8.334 -59.242  1.00 34.50           O  
ATOM   6700  CB  LEU B  97     -31.556   5.865 -60.107  1.00 42.47           C  
ATOM   6701  CG  LEU B  97     -30.487   4.958 -59.510  1.00 47.69           C  
ATOM   6702  CD1 LEU B  97     -29.422   4.636 -60.544  1.00 44.59           C  
ATOM   6703  CD2 LEU B  97     -29.867   5.636 -58.318  1.00 38.49           C  
ATOM   6704  N   GLU B  98     -34.398   7.016 -60.865  1.00 42.51           N  
ATOM   6705  CA  GLU B  98     -35.136   8.082 -61.520  1.00 41.69           C  
ATOM   6706  C   GLU B  98     -36.264   8.625 -60.651  1.00 45.93           C  
ATOM   6707  O   GLU B  98     -36.817   9.679 -60.979  1.00 39.44           O  
ATOM   6708  CB  GLU B  98     -35.655   7.561 -62.871  1.00 35.91           C  
ATOM   6709  CG  GLU B  98     -34.524   7.020 -63.773  1.00 41.50           C  
ATOM   6710  CD  GLU B  98     -35.023   6.360 -65.065  1.00 44.60           C  
ATOM   6711  OE1 GLU B  98     -36.159   6.658 -65.503  1.00 40.31           O  
ATOM   6712  OE2 GLU B  98     -34.275   5.539 -65.643  1.00 31.82           O  
ATOM   6713  N   ASN B  99     -36.609   7.928 -59.554  1.00 49.77           N  
ATOM   6714  CA  ASN B  99     -37.582   8.387 -58.563  1.00 47.58           C  
ATOM   6715  C   ASN B  99     -36.990   9.294 -57.490  1.00 47.52           C  
ATOM   6716  O   ASN B  99     -37.745  10.005 -56.813  1.00 39.31           O  
ATOM   6717  CB  ASN B  99     -38.226   7.187 -57.863  1.00 41.19           C  
ATOM   6718  CG  ASN B  99     -39.092   6.362 -58.799  1.00 46.78           C  
ATOM   6719  OD1 ASN B  99     -39.501   6.833 -59.872  1.00 31.92           O  
ATOM   6720  ND2 ASN B  99     -39.391   5.127 -58.390  1.00 47.53           N  
ATOM   6721  N   LEU B 100     -35.673   9.263 -57.299  1.00 51.65           N  
ATOM   6722  CA  LEU B 100     -35.024  10.044 -56.255  1.00 51.54           C  
ATOM   6723  C   LEU B 100     -34.819  11.482 -56.721  1.00 45.42           C  
ATOM   6724  O   LEU B 100     -34.364  11.721 -57.846  1.00 36.95           O  
ATOM   6725  CB  LEU B 100     -33.699   9.392 -55.880  1.00 44.37           C  
ATOM   6726  CG  LEU B 100     -33.875   7.893 -55.608  1.00 47.66           C  
ATOM   6727  CD1 LEU B 100     -32.559   7.209 -55.215  1.00 48.36           C  
ATOM   6728  CD2 LEU B 100     -34.933   7.658 -54.539  1.00 44.75           C  
ATOM   6729  N   THR B 101     -35.187  12.440 -55.865  1.00 52.52           N  
ATOM   6730  CA  THR B 101     -35.216  13.837 -56.297  1.00 61.74           C  
ATOM   6731  C   THR B 101     -33.813  14.372 -56.525  1.00 51.44           C  
ATOM   6732  O   THR B 101     -33.608  15.255 -57.367  1.00 49.85           O  
ATOM   6733  CB  THR B 101     -35.954  14.708 -55.274  1.00 66.60           C  
ATOM   6734  OG1 THR B 101     -35.307  14.611 -53.999  1.00 68.64           O  
ATOM   6735  CG2 THR B 101     -37.404  14.266 -55.138  1.00 66.70           C  
ATOM   6736  N   GLN B 102     -32.850  13.850 -55.773  1.00 44.52           N  
ATOM   6737  CA  GLN B 102     -31.446  14.167 -55.982  1.00 45.50           C  
ATOM   6738  C   GLN B 102     -30.997  13.777 -57.392  1.00 45.66           C  
ATOM   6739  O   GLN B 102     -30.236  14.513 -58.034  1.00 30.07           O  
ATOM   6740  CB  GLN B 102     -30.651  13.454 -54.889  1.00 50.01           C  
ATOM   6741  CG  GLN B 102     -29.166  13.335 -55.059  1.00 54.79           C  
ATOM   6742  CD  GLN B 102     -28.521  12.770 -53.793  1.00 52.80           C  
ATOM   6743  OE1 GLN B 102     -29.160  12.039 -53.030  1.00 41.26           O  
ATOM   6744  NE2 GLN B 102     -27.265  13.138 -53.550  1.00 54.83           N  
ATOM   6745  N   VAL B 103     -31.497  12.642 -57.905  1.00 44.02           N  
ATOM   6746  CA  VAL B 103     -31.195  12.208 -59.271  1.00 39.48           C  
ATOM   6747  C   VAL B 103     -31.962  13.039 -60.292  1.00 44.97           C  
ATOM   6748  O   VAL B 103     -31.415  13.430 -61.328  1.00 34.31           O  
ATOM   6749  CB  VAL B 103     -31.520  10.711 -59.439  1.00 45.45           C  
ATOM   6750  CG1 VAL B 103     -31.426  10.294 -60.904  1.00 37.36           C  
ATOM   6751  CG2 VAL B 103     -30.612   9.851 -58.573  1.00 44.34           C  
ATOM   6752  N   LYS B 104     -33.251  13.299 -60.027  1.00 53.48           N  
ATOM   6753  CA  LYS B 104     -34.076  14.063 -60.962  1.00 48.43           C  
ATOM   6754  C   LYS B 104     -33.510  15.453 -61.213  1.00 47.84           C  
ATOM   6755  O   LYS B 104     -33.761  16.045 -62.269  1.00 44.19           O  
ATOM   6756  CB  LYS B 104     -35.501  14.188 -60.430  1.00 49.17           C  
ATOM   6757  CG  LYS B 104     -36.343  12.916 -60.471  1.00 49.24           C  
ATOM   6758  CD  LYS B 104     -37.713  13.246 -59.901  1.00 51.35           C  
ATOM   6759  CE  LYS B 104     -38.617  12.046 -59.812  1.00 60.58           C  
ATOM   6760  NZ  LYS B 104     -39.887  12.428 -59.140  1.00 70.58           N  
ATOM   6761  N   ASP B 105     -32.779  15.997 -60.243  1.00 51.76           N  
ATOM   6762  CA  ASP B 105     -32.161  17.307 -60.356  1.00 55.91           C  
ATOM   6763  C   ASP B 105     -30.879  17.277 -61.164  1.00 59.32           C  
ATOM   6764  O   ASP B 105     -30.293  18.340 -61.395  1.00 51.47           O  
ATOM   6765  CB  ASP B 105     -31.853  17.874 -58.970  1.00 53.44           C  
ATOM   6766  CG  ASP B 105     -33.100  18.212 -58.183  1.00 55.73           C  
ATOM   6767  OD1 ASP B 105     -34.205  18.162 -58.770  1.00 56.14           O  
ATOM   6768  OD2 ASP B 105     -32.971  18.518 -56.975  1.00 52.73           O  
ATOM   6769  N   THR B 106     -30.411  16.095 -61.559  1.00 55.44           N  
ATOM   6770  CA  THR B 106     -29.284  16.013 -62.469  1.00 46.49           C  
ATOM   6771  C   THR B 106     -29.798  15.874 -63.895  1.00 45.30           C  
ATOM   6772  O   THR B 106     -30.993  15.727 -64.142  1.00 39.97           O  
ATOM   6773  CB  THR B 106     -28.363  14.857 -62.110  1.00 42.42           C  
ATOM   6774  OG1 THR B 106     -29.007  13.623 -62.435  1.00 31.86           O  
ATOM   6775  CG2 THR B 106     -28.010  14.910 -60.632  1.00 38.85           C  
ATOM   6776  N   LEU B 107     -28.868  15.957 -64.842  1.00 46.11           N  
ATOM   6777  CA  LEU B 107     -29.210  16.057 -66.250  1.00 47.10           C  
ATOM   6778  C   LEU B 107     -29.401  14.688 -66.891  1.00 49.83           C  
ATOM   6779  O   LEU B 107     -30.302  14.508 -67.723  1.00 40.37           O  
ATOM   6780  CB  LEU B 107     -28.122  16.831 -66.995  1.00 51.36           C  
ATOM   6781  CG  LEU B 107     -27.963  18.345 -66.823  1.00 66.54           C  
ATOM   6782  CD1 LEU B 107     -26.981  18.843 -67.866  1.00 71.79           C  
ATOM   6783  CD2 LEU B 107     -29.300  19.090 -66.943  1.00 62.65           C  
ATOM   6784  N   PHE B 108     -28.554  13.726 -66.529  1.00 51.38           N  
ATOM   6785  CA  PHE B 108     -28.621  12.385 -67.086  1.00 49.51           C  
ATOM   6786  C   PHE B 108     -28.041  11.408 -66.083  1.00 43.35           C  
ATOM   6787  O   PHE B 108     -27.431  11.799 -65.085  1.00 27.35           O  
ATOM   6788  CB  PHE B 108     -27.876  12.292 -68.423  1.00 50.84           C  
ATOM   6789  CG  PHE B 108     -26.416  12.633 -68.334  1.00 46.46           C  
ATOM   6790  CD1 PHE B 108     -25.480  11.656 -68.021  1.00 42.75           C  
ATOM   6791  CD2 PHE B 108     -25.978  13.931 -68.571  1.00 50.16           C  
ATOM   6792  CE1 PHE B 108     -24.129  11.966 -67.935  1.00 42.96           C  
ATOM   6793  CE2 PHE B 108     -24.625  14.251 -68.491  1.00 47.43           C  
ATOM   6794  CZ  PHE B 108     -23.699  13.263 -68.173  1.00 43.24           C  
ATOM   6795  N   ILE B 109     -28.243  10.122 -66.370  1.00 51.16           N  
ATOM   6796  CA  ILE B 109     -27.580   9.030 -65.670  1.00 44.24           C  
ATOM   6797  C   ILE B 109     -26.623   8.370 -66.654  1.00 41.09           C  
ATOM   6798  O   ILE B 109     -26.992   8.096 -67.802  1.00 26.91           O  
ATOM   6799  CB  ILE B 109     -28.586   8.013 -65.105  1.00 47.94           C  
ATOM   6800  CG1 ILE B 109     -29.740   8.730 -64.387  1.00 52.96           C  
ATOM   6801  CG2 ILE B 109     -27.881   7.050 -64.145  1.00 39.16           C  
ATOM   6802  CD1 ILE B 109     -30.797   7.783 -63.791  1.00 39.41           C  
ATOM   6803  N   ASP B 110     -25.384   8.157 -66.221  1.00 44.88           N  
ATOM   6804  CA  ASP B 110     -24.410   7.436 -67.022  1.00 40.82           C  
ATOM   6805  C   ASP B 110     -23.869   6.244 -66.231  1.00 45.18           C  
ATOM   6806  O   ASP B 110     -24.169   6.058 -65.043  1.00 24.69           O  
ATOM   6807  CB  ASP B 110     -23.280   8.368 -67.490  1.00 45.16           C  
ATOM   6808  CG  ASP B 110     -22.181   8.539 -66.461  1.00 43.95           C  
ATOM   6809  OD1 ASP B 110     -22.484   8.583 -65.250  1.00 45.25           O  
ATOM   6810  OD2 ASP B 110     -21.004   8.622 -66.865  1.00 45.75           O  
ATOM   6811  N   LEU B 111     -23.044   5.451 -66.912  1.00 46.30           N  
ATOM   6812  CA  LEU B 111     -22.519   4.197 -66.402  1.00 39.95           C  
ATOM   6813  C   LEU B 111     -21.484   3.696 -67.389  1.00 41.52           C  
ATOM   6814  O   LEU B 111     -21.470   4.086 -68.560  1.00 26.41           O  
ATOM   6815  CB  LEU B 111     -23.617   3.147 -66.228  1.00 40.18           C  
ATOM   6816  CG  LEU B 111     -24.362   2.880 -67.540  1.00 47.17           C  
ATOM   6817  CD1 LEU B 111     -23.803   1.677 -68.319  1.00 41.64           C  
ATOM   6818  CD2 LEU B 111     -25.833   2.716 -67.307  1.00 50.63           C  
ATOM   6819  N   PHE B 112     -20.651   2.787 -66.911  1.00 45.48           N  
ATOM   6820  CA  PHE B 112     -19.643   2.139 -67.731  1.00 40.57           C  
ATOM   6821  C   PHE B 112     -19.998   0.673 -67.870  1.00 40.79           C  
ATOM   6822  O   PHE B 112     -20.253  -0.001 -66.870  1.00 36.04           O  
ATOM   6823  CB  PHE B 112     -18.250   2.273 -67.120  1.00 41.33           C  
ATOM   6824  CG  PHE B 112     -17.756   3.697 -67.022  1.00 46.83           C  
ATOM   6825  CD1 PHE B 112     -17.825   4.556 -68.107  1.00 51.16           C  
ATOM   6826  CD2 PHE B 112     -17.204   4.162 -65.848  1.00 43.52           C  
ATOM   6827  CE1 PHE B 112     -17.363   5.845 -68.024  1.00 51.44           C  
ATOM   6828  CE2 PHE B 112     -16.732   5.458 -65.752  1.00 52.06           C  
ATOM   6829  CZ  PHE B 112     -16.817   6.304 -66.848  1.00 57.32           C  
ATOM   6830  N   VAL B 113     -20.014   0.191 -69.110  1.00 46.43           N  
ATOM   6831  CA  VAL B 113     -20.125  -1.227 -69.429  1.00 50.00           C  
ATOM   6832  C   VAL B 113     -18.929  -1.598 -70.293  1.00 47.00           C  
ATOM   6833  O   VAL B 113     -18.585  -0.870 -71.233  1.00 42.55           O  
ATOM   6834  CB  VAL B 113     -21.454  -1.554 -70.149  1.00 58.63           C  
ATOM   6835  CG1 VAL B 113     -21.450  -2.965 -70.669  1.00 56.33           C  
ATOM   6836  CG2 VAL B 113     -22.607  -1.408 -69.189  1.00 64.70           C  
ATOM   6837  N   LYS B 114     -18.284  -2.713 -69.968  1.00 47.34           N  
ATOM   6838  CA  LYS B 114     -17.168  -3.160 -70.787  1.00 51.83           C  
ATOM   6839  C   LYS B 114     -17.657  -3.478 -72.194  1.00 50.75           C  
ATOM   6840  O   LYS B 114     -18.791  -3.916 -72.397  1.00 41.93           O  
ATOM   6841  CB  LYS B 114     -16.485  -4.379 -70.166  1.00 53.21           C  
ATOM   6842  CG  LYS B 114     -15.741  -4.097 -68.854  1.00 57.69           C  
ATOM   6843  CD  LYS B 114     -14.734  -2.966 -69.027  1.00 62.49           C  
ATOM   6844  CE  LYS B 114     -13.820  -2.823 -67.820  1.00 64.35           C  
ATOM   6845  NZ  LYS B 114     -12.966  -1.602 -67.948  1.00 70.02           N  
ATOM   6846  N   VAL B 115     -16.784  -3.225 -73.172  1.00 58.43           N  
ATOM   6847  CA  VAL B 115     -17.110  -3.390 -74.590  1.00 54.20           C  
ATOM   6848  C   VAL B 115     -17.502  -4.832 -74.910  1.00 54.47           C  
ATOM   6849  O   VAL B 115     -18.289  -5.085 -75.833  1.00 48.42           O  
ATOM   6850  CB  VAL B 115     -15.906  -2.903 -75.431  1.00 60.39           C  
ATOM   6851  CG1 VAL B 115     -15.915  -3.508 -76.818  1.00 77.73           C  
ATOM   6852  CG2 VAL B 115     -15.903  -1.355 -75.513  1.00 52.20           C  
ATOM   6853  N   THR B 116     -16.984  -5.793 -74.144  1.00 53.08           N  
ATOM   6854  CA  THR B 116     -17.268  -7.207 -74.336  1.00 54.70           C  
ATOM   6855  C   THR B 116     -18.542  -7.652 -73.639  1.00 48.20           C  
ATOM   6856  O   THR B 116     -18.966  -8.797 -73.814  1.00 44.46           O  
ATOM   6857  CB  THR B 116     -16.102  -8.037 -73.813  1.00 53.56           C  
ATOM   6858  OG1 THR B 116     -15.717  -7.540 -72.525  1.00 45.36           O  
ATOM   6859  CG2 THR B 116     -14.925  -7.950 -74.771  1.00 54.95           C  
ATOM   6860  N   ASN B 117     -19.156  -6.773 -72.859  1.00 45.93           N  
ATOM   6861  CA  ASN B 117     -20.333  -7.124 -72.073  1.00 48.26           C  
ATOM   6862  C   ASN B 117     -21.592  -6.744 -72.851  1.00 48.11           C  
ATOM   6863  O   ASN B 117     -22.291  -5.771 -72.553  1.00 42.26           O  
ATOM   6864  CB  ASN B 117     -20.280  -6.440 -70.718  1.00 45.17           C  
ATOM   6865  CG  ASN B 117     -21.430  -6.842 -69.839  1.00 48.52           C  
ATOM   6866  OD1 ASN B 117     -22.197  -7.766 -70.175  1.00 32.58           O  
ATOM   6867  ND2 ASN B 117     -21.576  -6.145 -68.710  1.00 46.81           N  
ATOM   6868  N   THR B 118     -21.851  -7.541 -73.889  1.00 50.50           N  
ATOM   6869  CA  THR B 118     -23.029  -7.339 -74.724  1.00 56.05           C  
ATOM   6870  C   THR B 118     -24.314  -7.515 -73.919  1.00 55.74           C  
ATOM   6871  O   THR B 118     -25.340  -6.889 -74.216  1.00 47.79           O  
ATOM   6872  CB  THR B 118     -22.964  -8.305 -75.911  1.00 51.66           C  
ATOM   6873  OG1 THR B 118     -23.028  -9.646 -75.434  1.00 48.47           O  
ATOM   6874  CG2 THR B 118     -21.640  -8.135 -76.636  1.00 57.35           C  
ATOM   6875  N   LEU B 119     -24.259  -8.351 -72.889  1.00 60.31           N  
ATOM   6876  CA  LEU B 119     -25.377  -8.523 -71.971  1.00 57.54           C  
ATOM   6877  C   LEU B 119     -25.745  -7.211 -71.287  1.00 49.58           C  
ATOM   6878  O   LEU B 119     -26.912  -6.805 -71.264  1.00 37.32           O  
ATOM   6879  CB  LEU B 119     -24.988  -9.561 -70.924  1.00 69.32           C  
ATOM   6880  CG  LEU B 119     -26.152 -10.037 -70.101  1.00 79.69           C  
ATOM   6881  CD1 LEU B 119     -27.080 -10.593 -71.137  1.00 87.97           C  
ATOM   6882  CD2 LEU B 119     -25.704 -11.082 -69.110  1.00 80.76           C  
ATOM   6883  N   GLY B 120     -24.754  -6.557 -70.684  1.00 51.10           N  
ATOM   6884  CA  GLY B 120     -25.042  -5.381 -69.886  1.00 52.78           C  
ATOM   6885  C   GLY B 120     -25.539  -4.234 -70.735  1.00 51.68           C  
ATOM   6886  O   GLY B 120     -26.416  -3.476 -70.317  1.00 52.08           O  
ATOM   6887  N   ARG B 121     -25.004  -4.111 -71.950  1.00 50.49           N  
ATOM   6888  CA  ARG B 121     -25.396  -3.016 -72.830  1.00 49.34           C  
ATOM   6889  C   ARG B 121     -26.869  -3.119 -73.185  1.00 47.87           C  
ATOM   6890  O   ARG B 121     -27.614  -2.136 -73.108  1.00 41.06           O  
ATOM   6891  CB  ARG B 121     -24.522  -3.042 -74.080  1.00 47.95           C  
ATOM   6892  CG  ARG B 121     -24.934  -2.106 -75.186  1.00 57.15           C  
ATOM   6893  CD  ARG B 121     -24.026  -2.296 -76.398  1.00 62.72           C  
ATOM   6894  NE  ARG B 121     -24.352  -1.354 -77.462  1.00 84.60           N  
ATOM   6895  CZ  ARG B 121     -23.641  -1.207 -78.575  1.00 98.41           C  
ATOM   6896  NH1 ARG B 121     -22.561  -1.952 -78.774  1.00105.18           N  
ATOM   6897  NH2 ARG B 121     -24.011  -0.318 -79.490  1.00100.70           N  
ATOM   6898  N   ILE B 122     -27.309  -4.328 -73.529  1.00 52.14           N  
ATOM   6899  CA  ILE B 122     -28.700  -4.566 -73.902  1.00 52.20           C  
ATOM   6900  C   ILE B 122     -29.623  -4.297 -72.721  1.00 47.00           C  
ATOM   6901  O   ILE B 122     -30.690  -3.684 -72.866  1.00 45.10           O  
ATOM   6902  CB  ILE B 122     -28.841  -6.005 -74.442  1.00 47.03           C  
ATOM   6903  CG1 ILE B 122     -28.165  -6.112 -75.821  1.00 50.89           C  
ATOM   6904  CG2 ILE B 122     -30.316  -6.452 -74.489  1.00 41.55           C  
ATOM   6905  CD1 ILE B 122     -28.010  -7.533 -76.350  1.00 47.47           C  
ATOM   6906  N   LEU B 123     -29.232  -4.775 -71.540  1.00 45.23           N  
ATOM   6907  CA  LEU B 123     -29.951  -4.477 -70.311  1.00 46.34           C  
ATOM   6908  C   LEU B 123     -30.200  -2.981 -70.179  1.00 47.54           C  
ATOM   6909  O   LEU B 123     -31.343  -2.536 -70.025  1.00 42.98           O  
ATOM   6910  CB  LEU B 123     -29.158  -5.023 -69.117  1.00 41.40           C  
ATOM   6911  CG  LEU B 123     -29.494  -4.670 -67.667  1.00 54.99           C  
ATOM   6912  CD1 LEU B 123     -30.961  -4.682 -67.425  1.00 69.84           C  
ATOM   6913  CD2 LEU B 123     -28.870  -5.681 -66.737  1.00 55.83           C  
ATOM   6914  N   TYR B 124     -29.132  -2.187 -70.251  1.00 48.99           N  
ATOM   6915  CA  TYR B 124     -29.284  -0.744 -70.132  1.00 45.57           C  
ATOM   6916  C   TYR B 124     -29.973  -0.136 -71.353  1.00 48.37           C  
ATOM   6917  O   TYR B 124     -30.710   0.850 -71.217  1.00 36.27           O  
ATOM   6918  CB  TYR B 124     -27.922  -0.105 -69.892  1.00 49.48           C  
ATOM   6919  CG  TYR B 124     -27.325  -0.474 -68.548  1.00 48.82           C  
ATOM   6920  CD1 TYR B 124     -27.945  -0.093 -67.361  1.00 44.06           C  
ATOM   6921  CD2 TYR B 124     -26.138  -1.187 -68.465  1.00 52.12           C  
ATOM   6922  CE1 TYR B 124     -27.391  -0.418 -66.131  1.00 54.30           C  
ATOM   6923  CE2 TYR B 124     -25.583  -1.525 -67.240  1.00 53.69           C  
ATOM   6924  CZ  TYR B 124     -26.212  -1.137 -66.078  1.00 56.07           C  
ATOM   6925  OH  TYR B 124     -25.661  -1.463 -64.863  1.00 59.46           O  
ATOM   6926  N   GLU B 125     -29.758  -0.705 -72.546  1.00 40.69           N  
ATOM   6927  CA  GLU B 125     -30.486  -0.228 -73.708  1.00 43.83           C  
ATOM   6928  C   GLU B 125     -31.986  -0.409 -73.524  1.00 52.65           C  
ATOM   6929  O   GLU B 125     -32.773   0.469 -73.898  1.00 48.04           O  
ATOM   6930  CB  GLU B 125     -29.992  -0.938 -74.968  1.00 45.26           C  
ATOM   6931  CG  GLU B 125     -28.677  -0.356 -75.448  1.00 49.14           C  
ATOM   6932  CD  GLU B 125     -28.114  -1.045 -76.660  1.00 49.48           C  
ATOM   6933  OE1 GLU B 125     -28.611  -2.135 -77.014  1.00 41.14           O  
ATOM   6934  OE2 GLU B 125     -27.164  -0.482 -77.258  1.00 46.50           O  
ATOM   6935  N   LYS B 126     -32.402  -1.538 -72.940  1.00 53.30           N  
ATOM   6936  CA  LYS B 126     -33.818  -1.753 -72.695  1.00 50.91           C  
ATOM   6937  C   LYS B 126     -34.372  -0.745 -71.696  1.00 53.26           C  
ATOM   6938  O   LYS B 126     -35.577  -0.475 -71.700  1.00 40.46           O  
ATOM   6939  CB  LYS B 126     -34.042  -3.185 -72.214  1.00 57.72           C  
ATOM   6940  CG  LYS B 126     -34.018  -4.202 -73.347  1.00 56.25           C  
ATOM   6941  CD  LYS B 126     -34.213  -5.615 -72.847  1.00 58.86           C  
ATOM   6942  CE  LYS B 126     -33.989  -6.623 -73.966  1.00 62.17           C  
ATOM   6943  NZ  LYS B 126     -34.235  -8.029 -73.519  1.00 69.95           N  
ATOM   6944  N   LEU B 127     -33.514  -0.168 -70.860  1.00 49.01           N  
ATOM   6945  CA  LEU B 127     -33.904   0.844 -69.885  1.00 53.07           C  
ATOM   6946  C   LEU B 127     -33.881   2.263 -70.443  1.00 48.91           C  
ATOM   6947  O   LEU B 127     -34.182   3.203 -69.702  1.00 41.17           O  
ATOM   6948  CB  LEU B 127     -32.985   0.773 -68.670  1.00 48.66           C  
ATOM   6949  CG  LEU B 127     -33.099  -0.516 -67.855  1.00 52.45           C  
ATOM   6950  CD1 LEU B 127     -32.171  -0.471 -66.646  1.00 39.85           C  
ATOM   6951  CD2 LEU B 127     -34.544  -0.751 -67.419  1.00 51.97           C  
ATOM   6952  N   GLY B 128     -33.529   2.443 -71.718  1.00 47.42           N  
ATOM   6953  CA  GLY B 128     -33.452   3.756 -72.326  1.00 46.43           C  
ATOM   6954  C   GLY B 128     -32.058   4.345 -72.444  1.00 46.70           C  
ATOM   6955  O   GLY B 128     -31.924   5.459 -72.971  1.00 34.73           O  
ATOM   6956  N   TYR B 129     -31.020   3.654 -71.965  1.00 48.60           N  
ATOM   6957  CA  TYR B 129     -29.664   4.161 -72.105  1.00 48.09           C  
ATOM   6958  C   TYR B 129     -29.175   3.921 -73.524  1.00 44.92           C  
ATOM   6959  O   TYR B 129     -29.594   2.971 -74.187  1.00 35.24           O  
ATOM   6960  CB  TYR B 129     -28.715   3.484 -71.113  1.00 44.61           C  
ATOM   6961  CG  TYR B 129     -28.990   3.826 -69.668  1.00 45.87           C  
ATOM   6962  CD1 TYR B 129     -30.059   3.250 -68.996  1.00 46.26           C  
ATOM   6963  CD2 TYR B 129     -28.175   4.720 -68.972  1.00 46.18           C  
ATOM   6964  CE1 TYR B 129     -30.324   3.561 -67.677  1.00 45.90           C  
ATOM   6965  CE2 TYR B 129     -28.427   5.036 -67.646  1.00 41.79           C  
ATOM   6966  CZ  TYR B 129     -29.507   4.448 -67.004  1.00 38.16           C  
ATOM   6967  OH  TYR B 129     -29.807   4.752 -65.703  1.00 29.70           O  
ATOM   6968  N   SER B 130     -28.271   4.791 -73.986  1.00 50.67           N  
ATOM   6969  CA  SER B 130     -27.612   4.604 -75.276  1.00 51.32           C  
ATOM   6970  C   SER B 130     -26.116   4.857 -75.132  1.00 47.37           C  
ATOM   6971  O   SER B 130     -25.678   5.645 -74.289  1.00 34.86           O  
ATOM   6972  CB  SER B 130     -28.206   5.518 -76.384  1.00 40.78           C  
ATOM   6973  OG  SER B 130     -28.354   6.851 -75.933  1.00 36.19           O  
ATOM   6974  N   VAL B 131     -25.336   4.157 -75.956  1.00 51.31           N  
ATOM   6975  CA  VAL B 131     -23.888   4.317 -75.928  1.00 48.74           C  
ATOM   6976  C   VAL B 131     -23.532   5.730 -76.349  1.00 48.27           C  
ATOM   6977  O   VAL B 131     -23.853   6.162 -77.463  1.00 39.21           O  
ATOM   6978  CB  VAL B 131     -23.198   3.298 -76.838  1.00 48.99           C  
ATOM   6979  CG1 VAL B 131     -21.790   3.769 -77.126  1.00 42.89           C  
ATOM   6980  CG2 VAL B 131     -23.185   1.896 -76.204  1.00 46.78           C  
ATOM   6981  N   PHE B 132     -22.843   6.447 -75.465  1.00 48.89           N  
ATOM   6982  CA  PHE B 132     -22.396   7.814 -75.698  1.00 46.59           C  
ATOM   6983  C   PHE B 132     -20.958   7.885 -76.204  1.00 42.76           C  
ATOM   6984  O   PHE B 132     -20.668   8.650 -77.127  1.00 33.03           O  
ATOM   6985  CB  PHE B 132     -22.547   8.632 -74.402  1.00 49.25           C  
ATOM   6986  CG  PHE B 132     -22.112  10.075 -74.518  1.00 49.53           C  
ATOM   6987  CD1 PHE B 132     -22.919  11.011 -75.168  1.00 47.08           C  
ATOM   6988  CD2 PHE B 132     -20.919  10.504 -73.942  1.00 41.94           C  
ATOM   6989  CE1 PHE B 132     -22.535  12.335 -75.265  1.00 54.14           C  
ATOM   6990  CE2 PHE B 132     -20.521  11.835 -74.038  1.00 51.41           C  
ATOM   6991  CZ  PHE B 132     -21.329  12.753 -74.702  1.00 56.21           C  
ATOM   6992  N   ARG B 133     -20.050   7.087 -75.648  1.00 48.14           N  
ATOM   6993  CA  ARG B 133     -18.640   7.250 -75.971  1.00 48.76           C  
ATOM   6994  C   ARG B 133     -17.849   6.048 -75.464  1.00 44.80           C  
ATOM   6995  O   ARG B 133     -18.098   5.549 -74.363  1.00 38.57           O  
ATOM   6996  CB  ARG B 133     -18.086   8.559 -75.371  1.00 51.78           C  
ATOM   6997  CG  ARG B 133     -16.600   8.769 -75.586  1.00 64.62           C  
ATOM   6998  CD  ARG B 133     -16.217  10.171 -76.072  1.00 72.14           C  
ATOM   6999  NE  ARG B 133     -16.459  11.205 -75.080  1.00 69.44           N  
ATOM   7000  CZ  ARG B 133     -15.828  12.380 -75.023  1.00 60.94           C  
ATOM   7001  NH1 ARG B 133     -14.870  12.698 -75.886  1.00 49.30           N  
ATOM   7002  NH2 ARG B 133     -16.160  13.243 -74.072  1.00 62.36           N  
ATOM   7003  N   ARG B 134     -16.894   5.598 -76.278  1.00 52.68           N  
ATOM   7004  CA  ARG B 134     -15.954   4.569 -75.864  1.00 51.44           C  
ATOM   7005  C   ARG B 134     -14.832   5.202 -75.050  1.00 52.14           C  
ATOM   7006  O   ARG B 134     -14.333   6.280 -75.389  1.00 40.36           O  
ATOM   7007  CB  ARG B 134     -15.386   3.850 -77.083  1.00 52.38           C  
ATOM   7008  CG  ARG B 134     -14.543   2.641 -76.729  1.00 63.91           C  
ATOM   7009  CD  ARG B 134     -13.821   2.072 -77.944  1.00 61.89           C  
ATOM   7010  NE  ARG B 134     -14.520   0.927 -78.519  1.00 71.57           N  
ATOM   7011  CZ  ARG B 134     -14.067  -0.325 -78.500  1.00 68.28           C  
ATOM   7012  NH1 ARG B 134     -14.784  -1.291 -79.059  1.00 68.74           N  
ATOM   7013  NH2 ARG B 134     -12.898  -0.609 -77.935  1.00 67.48           N  
ATOM   7014  N   VAL B 135     -14.444   4.523 -73.962  1.00 57.13           N  
ATOM   7015  CA  VAL B 135     -13.421   5.005 -73.037  1.00 54.52           C  
ATOM   7016  C   VAL B 135     -12.416   3.899 -72.708  1.00 55.35           C  
ATOM   7017  O   VAL B 135     -12.746   2.707 -72.680  1.00 39.39           O  
ATOM   7018  CB  VAL B 135     -14.052   5.571 -71.745  1.00 61.86           C  
ATOM   7019  CG1 VAL B 135     -14.827   6.845 -72.047  1.00 59.69           C  
ATOM   7020  CG2 VAL B 135     -14.963   4.542 -71.101  1.00 64.00           C  
ATOM   7021  N   VAL B 136     -11.200   4.334 -72.359  1.00 69.49           N  
ATOM   7022  CA  VAL B 136      -9.992   3.501 -72.435  1.00 81.16           C  
ATOM   7023  C   VAL B 136     -10.037   2.330 -71.453  1.00 84.59           C  
ATOM   7024  O   VAL B 136      -9.791   1.177 -71.831  1.00 83.82           O  
ATOM   7025  CB  VAL B 136      -8.742   4.367 -72.195  1.00 84.84           C  
ATOM   7026  CG1 VAL B 136      -7.536   3.490 -71.858  1.00 87.44           C  
ATOM   7027  CG2 VAL B 136      -8.466   5.239 -73.404  1.00 90.67           C  
ATOM   7028  N   GLY B 137     -10.274   2.610 -70.175  1.00 84.35           N  
ATOM   7029  CA  GLY B 137     -10.177   1.574 -69.164  1.00 88.29           C  
ATOM   7030  C   GLY B 137      -8.997   1.732 -68.219  1.00 98.14           C  
ATOM   7031  O   GLY B 137      -9.167   1.670 -66.997  1.00 99.67           O  
ATOM   7032  N   TYR B 138      -7.797   1.927 -68.762  1.00101.98           N  
ATOM   7033  CA  TYR B 138      -6.603   2.136 -67.935  1.00102.46           C  
ATOM   7034  C   TYR B 138      -5.569   3.000 -68.658  1.00102.04           C  
ATOM   7035  O   TYR B 138      -5.141   4.039 -68.150  1.00 97.93           O  
ATOM   7036  CB  TYR B 138      -5.989   0.788 -67.541  1.00104.54           C  
ATOM   7037  CG  TYR B 138      -4.665   0.876 -66.800  1.00115.22           C  
ATOM   7038  CD1 TYR B 138      -4.627   1.067 -65.420  1.00116.71           C  
ATOM   7039  CD2 TYR B 138      -3.451   0.737 -67.475  1.00119.64           C  
ATOM   7040  CE1 TYR B 138      -3.418   1.137 -64.734  1.00114.48           C  
ATOM   7041  CE2 TYR B 138      -2.237   0.803 -66.796  1.00120.49           C  
ATOM   7042  CZ  TYR B 138      -2.228   1.002 -65.428  1.00116.08           C  
ATOM   7043  OH  TYR B 138      -1.025   1.067 -64.759  1.00116.03           O  
ATOM   7044  N   ASN B 148      -9.960  -6.482 -59.887  1.00 86.19           N  
ATOM   7045  CA  ASN B 148      -9.468  -7.811 -59.535  1.00 86.92           C  
ATOM   7046  C   ASN B 148     -10.296  -8.923 -60.217  1.00 86.62           C  
ATOM   7047  O   ASN B 148      -9.756  -9.748 -60.961  1.00 88.81           O  
ATOM   7048  CB  ASN B 148      -9.471  -7.984 -58.011  1.00 87.98           C  
ATOM   7049  CG  ASN B 148      -8.932  -9.337 -57.581  1.00 93.44           C  
ATOM   7050  OD1 ASN B 148      -8.228 -10.001 -58.347  1.00 95.12           O  
ATOM   7051  ND2 ASN B 148      -9.255  -9.755 -56.349  1.00 95.38           N  
ATOM   7052  N   LYS B 149     -11.607  -8.946 -59.955  1.00 75.74           N  
ATOM   7053  CA  LYS B 149     -12.482  -9.875 -60.663  1.00 66.78           C  
ATOM   7054  C   LYS B 149     -12.672  -9.458 -62.114  1.00 66.36           C  
ATOM   7055  O   LYS B 149     -12.821 -10.316 -62.993  1.00 64.05           O  
ATOM   7056  CB  LYS B 149     -13.841  -9.970 -59.963  1.00 59.00           C  
ATOM   7057  CG  LYS B 149     -13.833 -10.692 -58.612  1.00 52.95           C  
ATOM   7058  CD  LYS B 149     -15.245 -10.780 -58.041  1.00 56.31           C  
ATOM   7059  CE  LYS B 149     -15.269 -11.555 -56.722  1.00 61.04           C  
ATOM   7060  NZ  LYS B 149     -16.648 -11.822 -56.229  1.00 58.46           N  
ATOM   7061  N   ILE B 150     -12.674  -8.156 -62.385  1.00 63.08           N  
ATOM   7062  CA  ILE B 150     -12.836  -7.633 -63.734  1.00 59.66           C  
ATOM   7063  C   ILE B 150     -11.530  -6.984 -64.166  1.00 62.02           C  
ATOM   7064  O   ILE B 150     -10.889  -6.278 -63.382  1.00 60.18           O  
ATOM   7065  CB  ILE B 150     -14.012  -6.640 -63.806  1.00 63.28           C  
ATOM   7066  CG1 ILE B 150     -15.284  -7.302 -63.250  1.00 67.62           C  
ATOM   7067  CG2 ILE B 150     -14.227  -6.195 -65.246  1.00 59.48           C  
ATOM   7068  CD1 ILE B 150     -16.473  -6.363 -63.063  1.00 65.56           C  
ATOM   7069  N   ASP B 151     -11.124  -7.258 -65.408  1.00 68.50           N  
ATOM   7070  CA  ASP B 151      -9.994  -6.584 -66.057  1.00 69.83           C  
ATOM   7071  C   ASP B 151     -10.409  -5.152 -66.388  1.00 67.38           C  
ATOM   7072  O   ASP B 151     -11.144  -4.914 -67.350  1.00 58.63           O  
ATOM   7073  CB  ASP B 151      -9.588  -7.348 -67.316  1.00 63.89           C  
ATOM   7074  CG  ASP B 151      -8.260  -6.899 -67.888  1.00 60.40           C  
ATOM   7075  OD1 ASP B 151      -7.649  -5.947 -67.358  1.00 62.00           O  
ATOM   7076  OD2 ASP B 151      -7.814  -7.518 -68.877  1.00 63.10           O  
ATOM   7077  N   ASP B 152      -9.947  -4.185 -65.591  1.00 75.00           N  
ATOM   7078  CA  ASP B 152     -10.320  -2.789 -65.822  1.00 81.12           C  
ATOM   7079  C   ASP B 152      -9.589  -2.159 -67.004  1.00 73.22           C  
ATOM   7080  O   ASP B 152      -9.962  -1.055 -67.417  1.00 70.12           O  
ATOM   7081  CB  ASP B 152     -10.071  -1.956 -64.561  1.00 91.29           C  
ATOM   7082  CG  ASP B 152     -11.128  -2.179 -63.502  1.00 96.98           C  
ATOM   7083  OD1 ASP B 152     -12.228  -2.653 -63.859  1.00 98.39           O  
ATOM   7084  OD2 ASP B 152     -10.862  -1.884 -62.317  1.00101.95           O  
ATOM   7085  N   SER B 153      -8.568  -2.829 -67.547  1.00 69.10           N  
ATOM   7086  CA  SER B 153      -7.863  -2.390 -68.745  1.00 67.22           C  
ATOM   7087  C   SER B 153      -8.676  -2.567 -70.025  1.00 71.47           C  
ATOM   7088  O   SER B 153      -8.294  -2.011 -71.061  1.00 71.80           O  
ATOM   7089  CB  SER B 153      -6.546  -3.154 -68.879  1.00 63.00           C  
ATOM   7090  OG  SER B 153      -6.758  -4.481 -69.337  1.00 58.54           O  
ATOM   7091  N   VAL B 154      -9.779  -3.319 -69.984  1.00 70.40           N  
ATOM   7092  CA  VAL B 154     -10.640  -3.448 -71.155  1.00 64.06           C  
ATOM   7093  C   VAL B 154     -11.438  -2.167 -71.355  1.00 59.70           C  
ATOM   7094  O   VAL B 154     -11.963  -1.575 -70.399  1.00 50.47           O  
ATOM   7095  CB  VAL B 154     -11.579  -4.658 -71.017  1.00 54.98           C  
ATOM   7096  CG1 VAL B 154     -12.599  -4.684 -72.161  1.00 48.25           C  
ATOM   7097  CG2 VAL B 154     -10.785  -5.958 -70.961  1.00 48.53           C  
ATOM   7098  N   ASP B 155     -11.527  -1.731 -72.611  1.00 61.51           N  
ATOM   7099  CA  ASP B 155     -12.301  -0.550 -72.958  1.00 60.73           C  
ATOM   7100  C   ASP B 155     -13.736  -0.677 -72.458  1.00 55.59           C  
ATOM   7101  O   ASP B 155     -14.271  -1.778 -72.286  1.00 36.19           O  
ATOM   7102  CB  ASP B 155     -12.307  -0.336 -74.475  1.00 61.90           C  
ATOM   7103  CG  ASP B 155     -10.946   0.056 -75.023  1.00 60.08           C  
ATOM   7104  OD1 ASP B 155      -9.935  -0.075 -74.290  1.00 58.40           O  
ATOM   7105  OD2 ASP B 155     -10.901   0.497 -76.193  1.00 50.71           O  
ATOM   7106  N   ALA B 156     -14.371   0.469 -72.242  1.00 57.19           N  
ATOM   7107  CA  ALA B 156     -15.754   0.498 -71.806  1.00 54.65           C  
ATOM   7108  C   ALA B 156     -16.572   1.431 -72.688  1.00 48.26           C  
ATOM   7109  O   ALA B 156     -16.044   2.297 -73.396  1.00 36.82           O  
ATOM   7110  CB  ALA B 156     -15.873   0.931 -70.346  1.00 50.91           C  
ATOM   7111  N   PHE B 157     -17.881   1.216 -72.646  1.00 52.71           N  
ATOM   7112  CA  PHE B 157     -18.848   2.156 -73.183  1.00 50.66           C  
ATOM   7113  C   PHE B 157     -19.420   2.962 -72.023  1.00 47.22           C  
ATOM   7114  O   PHE B 157     -19.968   2.386 -71.077  1.00 36.64           O  
ATOM   7115  CB  PHE B 157     -19.967   1.428 -73.927  1.00 46.04           C  
ATOM   7116  CG  PHE B 157     -19.548   0.831 -75.230  1.00 50.35           C  
ATOM   7117  CD1 PHE B 157     -18.803   1.564 -76.132  1.00 44.49           C  
ATOM   7118  CD2 PHE B 157     -19.913  -0.470 -75.563  1.00 52.98           C  
ATOM   7119  CE1 PHE B 157     -18.421   1.018 -77.349  1.00 46.85           C  
ATOM   7120  CE2 PHE B 157     -19.529  -1.024 -76.784  1.00 52.63           C  
ATOM   7121  CZ  PHE B 157     -18.784  -0.279 -77.678  1.00 44.34           C  
ATOM   7122  N   ASP B 158     -19.263   4.281 -72.082  1.00 53.15           N  
ATOM   7123  CA  ASP B 158     -20.106   5.163 -71.291  1.00 44.98           C  
ATOM   7124  C   ASP B 158     -21.470   5.228 -71.951  1.00 44.64           C  
ATOM   7125  O   ASP B 158     -21.579   5.613 -73.121  1.00 30.56           O  
ATOM   7126  CB  ASP B 158     -19.507   6.561 -71.189  1.00 48.68           C  
ATOM   7127  CG  ASP B 158     -20.341   7.492 -70.321  1.00 47.71           C  
ATOM   7128  OD1 ASP B 158     -20.287   7.339 -69.084  1.00 48.35           O  
ATOM   7129  OD2 ASP B 158     -21.053   8.362 -70.867  1.00 42.38           O  
ATOM   7130  N   MET B 159     -22.500   4.824 -71.210  1.00 54.92           N  
ATOM   7131  CA  MET B 159     -23.880   4.833 -71.665  1.00 46.94           C  
ATOM   7132  C   MET B 159     -24.644   5.878 -70.868  1.00 46.87           C  
ATOM   7133  O   MET B 159     -24.454   6.009 -69.655  1.00 29.80           O  
ATOM   7134  CB  MET B 159     -24.531   3.451 -71.492  1.00 45.91           C  
ATOM   7135  CG  MET B 159     -23.787   2.321 -72.217  1.00 41.02           C  
ATOM   7136  SD  MET B 159     -24.548   0.728 -72.078  1.00 27.55           S  
ATOM   7137  CE  MET B 159     -25.924   1.040 -73.116  1.00 32.54           C  
ATOM   7138  N   ARG B 160     -25.509   6.620 -71.551  1.00 49.10           N  
ATOM   7139  CA  ARG B 160     -26.247   7.699 -70.924  1.00 46.79           C  
ATOM   7140  C   ARG B 160     -27.742   7.556 -71.160  1.00 45.18           C  
ATOM   7141  O   ARG B 160     -28.184   7.041 -72.191  1.00 31.03           O  
ATOM   7142  CB  ARG B 160     -25.794   9.043 -71.450  1.00 45.05           C  
ATOM   7143  CG  ARG B 160     -24.426   9.440 -71.025  1.00 47.86           C  
ATOM   7144  CD  ARG B 160     -24.113  10.774 -71.652  1.00 53.48           C  
ATOM   7145  NE  ARG B 160     -22.869  11.341 -71.154  1.00 54.28           N  
ATOM   7146  CZ  ARG B 160     -22.549  12.625 -71.285  1.00 56.75           C  
ATOM   7147  NH1 ARG B 160     -23.386  13.457 -71.887  1.00 60.33           N  
ATOM   7148  NH2 ARG B 160     -21.398  13.073 -70.811  1.00 60.20           N  
ATOM   7149  N   LYS B 161     -28.514   8.018 -70.170  1.00 47.67           N  
ATOM   7150  CA  LYS B 161     -29.959   8.192 -70.288  1.00 45.15           C  
ATOM   7151  C   LYS B 161     -30.315   9.605 -69.846  1.00 45.27           C  
ATOM   7152  O   LYS B 161     -30.205   9.935 -68.659  1.00 35.04           O  
ATOM   7153  CB  LYS B 161     -30.725   7.174 -69.451  1.00 45.25           C  
ATOM   7154  CG  LYS B 161     -32.230   7.425 -69.462  1.00 46.37           C  
ATOM   7155  CD  LYS B 161     -32.964   6.221 -68.886  1.00 51.17           C  
ATOM   7156  CE  LYS B 161     -34.483   6.384 -68.918  1.00 47.90           C  
ATOM   7157  NZ  LYS B 161     -35.121   5.338 -68.056  1.00 46.66           N  
ATOM   7158  N   LEU B 162     -30.736  10.434 -70.798  1.00 53.47           N  
ATOM   7159  CA  LEU B 162     -31.206  11.771 -70.465  1.00 53.31           C  
ATOM   7160  C   LEU B 162     -32.435  11.694 -69.579  1.00 48.67           C  
ATOM   7161  O   LEU B 162     -33.315  10.853 -69.775  1.00 41.63           O  
ATOM   7162  CB  LEU B 162     -31.534  12.561 -71.729  1.00 53.74           C  
ATOM   7163  CG  LEU B 162     -30.398  13.388 -72.292  1.00 54.85           C  
ATOM   7164  CD1 LEU B 162     -30.612  13.561 -73.771  1.00 63.25           C  
ATOM   7165  CD2 LEU B 162     -30.376  14.742 -71.598  1.00 48.23           C  
ATOM   7166  N   LEU B 163     -32.485  12.580 -68.611  1.00 50.87           N  
ATOM   7167  CA  LEU B 163     -33.529  12.784 -67.636  1.00 53.06           C  
ATOM   7168  C   LEU B 163     -34.451  13.923 -68.061  1.00 51.45           C  
ATOM   7169  O   LEU B 163     -34.031  14.855 -68.754  1.00 41.13           O  
ATOM   7170  CB  LEU B 163     -32.923  13.102 -66.261  1.00 57.62           C  
ATOM   7171  CG  LEU B 163     -32.203  11.923 -65.588  1.00 57.97           C  
ATOM   7172  CD1 LEU B 163     -31.438  12.351 -64.332  1.00 51.41           C  
ATOM   7173  CD2 LEU B 163     -33.194  10.816 -65.251  1.00 61.53           C  
ATOM   7174  N   PRO B 164     -35.721  13.880 -67.635  1.00 60.40           N  
ATOM   7175  CA  PRO B 164     -36.664  14.995 -67.828  1.00 63.05           C  
ATOM   7176  C   PRO B 164     -36.172  16.308 -67.206  1.00 63.89           C  
ATOM   7177  O   PRO B 164     -36.419  17.375 -67.776  1.00 77.14           O  
ATOM   7178  CB  PRO B 164     -37.937  14.510 -67.120  1.00 63.01           C  
ATOM   7179  CG  PRO B 164     -37.787  13.009 -67.004  1.00 57.44           C  
ATOM   7180  CD  PRO B 164     -36.322  12.747 -66.904  1.00 49.14           C  
ATOM      1  N   GLU A   8      10.537  13.148 -29.822  1.00125.70           N  
ATOM      2  CA  GLU A   8       9.619  12.021 -29.951  1.00119.53           C  
ATOM      3  C   GLU A   8      10.366  10.761 -30.369  1.00118.62           C  
ATOM      4  O   GLU A   8       9.971   9.651 -30.011  1.00115.86           O  
ATOM      5  CB  GLU A   8       8.506  12.342 -30.955  1.00114.41           C  
ATOM      6  N   ILE A   9      11.446  10.945 -31.134  1.00123.65           N  
ATOM      7  CA  ILE A   9      12.253   9.808 -31.572  1.00125.75           C  
ATOM      8  C   ILE A   9      12.776   9.010 -30.383  1.00132.49           C  
ATOM      9  O   ILE A   9      12.800   7.774 -30.416  1.00132.54           O  
ATOM     10  CB  ILE A   9      13.409  10.294 -32.448  1.00121.67           C  
ATOM     11  N   ILE A  10      13.192   9.703 -29.318  1.00137.02           N  
ATOM     12  CA  ILE A  10      13.628   9.016 -28.105  1.00136.91           C  
ATOM     13  C   ILE A  10      12.485   8.252 -27.448  1.00132.24           C  
ATOM     14  O   ILE A  10      12.716   7.226 -26.798  1.00132.51           O  
ATOM     15  CB  ILE A  10      14.230  10.019 -27.121  1.00137.62           C  
ATOM     16  N   ASP A  11      11.250   8.729 -27.607  1.00131.29           N  
ATOM     17  CA  ASP A  11      10.109   8.045 -27.006  1.00134.95           C  
ATOM     18  C   ASP A  11       9.807   6.732 -27.719  1.00133.61           C  
ATOM     19  O   ASP A  11       9.421   5.747 -27.079  1.00135.08           O  
ATOM     20  CB  ASP A  11       8.880   8.955 -27.021  1.00134.24           C  
ATOM     21  N   PHE A  12       9.966   6.701 -29.045  1.00129.54           N  
ATOM     22  CA  PHE A  12       9.729   5.468 -29.790  1.00125.45           C  
ATOM     23  C   PHE A  12      10.717   4.381 -29.387  1.00126.50           C  
ATOM     24  O   PHE A  12      10.362   3.198 -29.333  1.00125.87           O  
ATOM     25  CB  PHE A  12       9.809   5.738 -31.294  1.00122.44           C  
ATOM     26  N   ILE A  13      11.965   4.763 -29.099  1.00127.69           N  
ATOM     27  CA  ILE A  13      12.945   3.792 -28.618  1.00128.95           C  
ATOM     28  C   ILE A  13      12.554   3.255 -27.247  1.00132.57           C  
ATOM     29  O   ILE A  13      12.780   2.077 -26.943  1.00129.26           O  
ATOM     30  CB  ILE A  13      14.336   4.427 -28.570  1.00126.08           C  
ATOM     31  N   ASP A  14      11.966   4.109 -26.405  1.00137.57           N  
ATOM     32  CA  ASP A  14      11.510   3.674 -25.088  1.00134.69           C  
ATOM     33  C   ASP A  14      10.406   2.636 -25.210  1.00125.82           C  
ATOM     34  O   ASP A  14      10.457   1.576 -24.575  1.00121.12           O  
ATOM     35  CB  ASP A  14      11.024   4.878 -24.281  1.00134.11           C  
ATOM     36  N   GLN A  15       9.393   2.936 -26.025  1.00127.85           N  
ATOM     37  CA  GLN A  15       8.305   1.996 -26.273  1.00125.81           C  
ATOM     38  C   GLN A  15       8.841   0.649 -26.741  1.00127.49           C  
ATOM     39  O   GLN A  15       8.526  -0.396 -26.159  1.00127.89           O  
ATOM     40  CB  GLN A  15       7.339   2.582 -27.306  1.00119.23           C  
ATOM     41  N   GLY A  16       9.671   0.658 -27.787  1.00124.03           N  
ATOM     42  CA  GLY A  16      10.252  -0.579 -28.294  1.00113.46           C  
ATOM     43  C   GLY A  16      11.140  -1.263 -27.264  1.00118.34           C  
ATOM     44  O   GLY A  16      11.425  -2.458 -27.410  1.00118.66           O  
ATOM     45  N   ASN A  17      11.572  -0.536 -26.231  1.00120.09           N  
ATOM     46  CA  ASN A  17      12.472  -1.052 -25.196  1.00120.19           C  
ATOM     47  C   ASN A  17      13.752  -1.617 -25.795  1.00123.76           C  
ATOM     48  O   ASN A  17      13.876  -2.826 -25.980  1.00127.33           O  
ATOM     49  CB  ASN A  17      11.773  -2.110 -24.356  1.00116.15           C  
ATOM     50  N   THR A  19      15.609  -0.685 -23.446  1.00134.17           N  
ATOM     51  CA  THR A  19      14.770  -0.276 -22.325  1.00136.88           C  
ATOM     52  C   THR A  19      15.564   0.529 -21.293  1.00139.55           C  
ATOM     53  O   THR A  19      14.994   1.329 -20.550  1.00134.72           O  
ATOM     54  CB  THR A  19      14.131  -1.492 -21.670  1.00138.44           C  
ATOM     55  N   TYR A  20      16.881   0.315 -21.251  1.00146.74           N  
ATOM     56  CA  TYR A  20      17.748   1.025 -20.314  1.00148.96           C  
ATOM     57  C   TYR A  20      18.216   2.371 -20.857  1.00150.99           C  
ATOM     58  O   TYR A  20      18.315   3.343 -20.099  1.00151.15           O  
ATOM     59  CB  TYR A  20      18.961   0.162 -19.953  1.00146.76           C  
ATOM     60  N   ALA A  21      18.515   2.447 -22.158  1.00149.45           N  
ATOM     61  CA  ALA A  21      18.850   3.728 -22.771  1.00144.11           C  
ATOM     62  C   ALA A  21      17.668   4.683 -22.750  1.00142.41           C  
ATOM     63  O   ALA A  21      17.858   5.896 -22.895  1.00142.75           O  
ATOM     64  CB  ALA A  21      19.328   3.520 -24.208  1.00139.50           C  
ATOM     65  N   GLN A  22      16.455   4.158 -22.567  1.00139.20           N  
ATOM     66  CA  GLN A  22      15.264   4.996 -22.521  1.00133.42           C  
ATOM     67  C   GLN A  22      15.267   5.887 -21.284  1.00133.15           C  
ATOM     68  O   GLN A  22      15.133   7.111 -21.386  1.00133.66           O  
ATOM     69  CB  GLN A  22      14.015   4.115 -22.553  1.00130.29           C  
ATOM     70  N   SER A  23      15.418   5.283 -20.100  1.00131.50           N  
ATOM     71  CA  SER A  23      15.434   6.062 -18.864  1.00128.70           C  
ATOM     72  C   SER A  23      16.584   7.059 -18.845  1.00135.02           C  
ATOM     73  O   SER A  23      16.461   8.138 -18.256  1.00134.71           O  
ATOM     74  CB  SER A  23      15.517   5.136 -17.651  1.00123.50           C  
ATOM     75  N   LEU A  24      17.706   6.718 -19.486  1.00140.23           N  
ATOM     76  CA  LEU A  24      18.827   7.649 -19.568  1.00140.58           C  
ATOM     77  C   LEU A  24      18.532   8.785 -20.540  1.00139.70           C  
ATOM     78  O   LEU A  24      18.852   9.947 -20.262  1.00139.54           O  
ATOM     79  CB  LEU A  24      20.096   6.902 -19.977  1.00138.75           C  
ATOM     80  N   ILE A  25      17.924   8.470 -21.688  1.00138.38           N  
ATOM     81  CA  ILE A  25      17.566   9.515 -22.642  1.00134.85           C  
ATOM     82  C   ILE A  25      16.554  10.483 -22.042  1.00134.61           C  
ATOM     83  O   ILE A  25      16.633  11.696 -22.267  1.00134.63           O  
ATOM     84  CB  ILE A  25      17.023   8.890 -23.928  1.00128.36           C  
ATOM     85  N   THR A  26      15.598   9.966 -21.265  1.00133.13           N  
ATOM     86  CA  THR A  26      14.619  10.829 -20.611  1.00128.41           C  
ATOM     87  C   THR A  26      15.233  11.562 -19.428  1.00131.20           C  
ATOM     88  O   THR A  26      14.881  12.717 -19.161  1.00128.00           O  
ATOM     89  CB  THR A  26      13.403  10.015 -20.165  1.00123.17           C  
ATOM     90  N   LYS A  27      16.153  10.909 -18.709  1.00136.06           N  
ATOM     91  CA  LYS A  27      16.860  11.584 -17.625  1.00130.66           C  
ATOM     92  C   LYS A  27      17.670  12.759 -18.155  1.00131.61           C  
ATOM     93  O   LYS A  27      17.805  13.787 -17.482  1.00128.05           O  
ATOM     94  CB  LYS A  27      17.763  10.597 -16.888  1.00128.43           C  
ATOM     95  N   LYS A  28      18.200  12.630 -19.372  1.00137.01           N  
ATOM     96  CA  LYS A  28      18.938  13.718 -19.999  1.00142.64           C  
ATOM     97  C   LYS A  28      17.996  14.786 -20.542  1.00140.99           C  
ATOM     98  O   LYS A  28      18.179  15.979 -20.277  1.00142.66           O  
ATOM     99  CB  LYS A  28      19.829  13.171 -21.116  1.00146.34           C  
ATOM    100  N   LEU A  29      16.982  14.372 -21.306  1.00138.87           N  
ATOM    101  CA  LEU A  29      16.050  15.327 -21.901  1.00135.43           C  
ATOM    102  C   LEU A  29      15.324  16.134 -20.830  1.00135.86           C  
ATOM    103  O   LEU A  29      15.191  17.359 -20.940  1.00132.61           O  
ATOM    104  CB  LEU A  29      15.046  14.596 -22.794  1.00127.36           C  
ATOM    105  N   ALA A  30      14.845  15.459 -19.783  1.00138.32           N  
ATOM    106  CA  ALA A  30      14.139  16.161 -18.717  1.00138.43           C  
ATOM    107  C   ALA A  30      15.087  17.034 -17.903  1.00142.75           C  
ATOM    108  O   ALA A  30      14.697  18.112 -17.438  1.00142.70           O  
ATOM    109  CB  ALA A  30      13.418  15.160 -17.814  1.00136.13           C  
ATOM    110  N   LYS A  31      16.334  16.585 -17.712  1.00143.99           N  
ATOM    111  CA  LYS A  31      17.318  17.426 -17.039  1.00140.76           C  
ATOM    112  C   LYS A  31      17.558  18.715 -17.810  1.00141.67           C  
ATOM    113  O   LYS A  31      17.936  19.732 -17.218  1.00140.65           O  
ATOM    114  CB  LYS A  31      18.628  16.665 -16.850  1.00139.75           C  
ATOM    115  N   SER A  32      17.335  18.694 -19.126  1.00144.88           N  
ATOM    116  CA  SER A  32      17.393  19.921 -19.913  1.00147.71           C  
ATOM    117  C   SER A  32      16.198  20.820 -19.614  1.00148.76           C  
ATOM    118  O   SER A  32      16.359  22.024 -19.383  1.00151.45           O  
ATOM    119  CB  SER A  32      17.463  19.587 -21.404  1.00145.67           C  
ATOM    120  N   PRO A  33      14.992  20.254 -19.612  1.00143.19           N  
ATOM    121  CA  PRO A  33      13.784  21.017 -19.309  1.00136.83           C  
ATOM    122  C   PRO A  33      13.812  21.544 -17.878  1.00137.05           C  
ATOM    123  O   PRO A  33      13.650  22.741 -17.648  1.00138.24           O  
ATOM    124  CB  PRO A  33      12.547  20.166 -19.531  1.00132.37           C  
ATOM    125  N   LEU A  36       7.961  20.173 -20.725  1.00113.81           N  
ATOM    126  CA  LEU A  36       8.474  19.605 -19.487  1.00118.80           C  
ATOM    127  C   LEU A  36       7.551  18.509 -18.961  1.00120.06           C  
ATOM    128  O   LEU A  36       8.011  17.431 -18.588  1.00122.69           O  
ATOM    129  CB  LEU A  36       8.660  20.697 -18.439  1.00121.23           C  
ATOM    130  N   PHE A  37       6.242  18.788 -18.939  1.00115.30           N  
ATOM    131  CA  PHE A  37       5.289  17.820 -18.403  1.00108.36           C  
ATOM    132  C   PHE A  37       5.284  16.534 -19.218  1.00108.18           C  
ATOM    133  O   PHE A  37       5.084  15.445 -18.667  1.00103.93           O  
ATOM    134  CB  PHE A  37       3.892  18.433 -18.357  1.00103.43           C  
ATOM    135  N   TYR A  38       5.522  16.644 -20.527  1.00112.37           N  
ATOM    136  CA  TYR A  38       5.583  15.469 -21.392  1.00107.61           C  
ATOM    137  C   TYR A  38       6.650  14.487 -20.923  1.00107.34           C  
ATOM    138  O   TYR A  38       6.375  13.299 -20.719  1.00105.55           O  
ATOM    139  CB  TYR A  38       5.851  15.905 -22.834  1.00104.75           C  
ATOM    140  CG  TYR A  38       6.000  14.761 -23.804  1.00103.53           C  
ATOM    141  CD1 TYR A  38       4.887  14.205 -24.425  1.00100.36           C  
ATOM    142  CD2 TYR A  38       7.253  14.233 -24.100  1.00105.94           C  
ATOM    143  CE1 TYR A  38       5.020  13.150 -25.317  1.00100.62           C  
ATOM    144  CE2 TYR A  38       7.399  13.178 -24.985  1.00105.57           C  
ATOM    145  CZ  TYR A  38       6.281  12.639 -25.592  1.00103.12           C  
ATOM    146  OH  TYR A  38       6.430  11.592 -26.479  1.00102.70           O  
ATOM    147  N   HIS A  39       7.882  14.972 -20.746  1.00111.21           N  
ATOM    148  CA  HIS A  39       8.988  14.084 -20.399  1.00111.46           C  
ATOM    149  C   HIS A  39       8.759  13.412 -19.053  1.00108.16           C  
ATOM    150  O   HIS A  39       9.107  12.240 -18.870  1.00103.74           O  
ATOM    151  CB  HIS A  39      10.301  14.866 -20.394  1.00117.26           C  
ATOM    152  CG  HIS A  39      10.515  15.696 -21.624  1.00122.65           C  
ATOM    153  ND1 HIS A  39      10.785  15.139 -22.859  1.00124.25           N  
ATOM    154  CD2 HIS A  39      10.502  17.038 -21.810  1.00124.27           C  
ATOM    155  CE1 HIS A  39      10.927  16.101 -23.752  1.00123.91           C  
ATOM    156  NE2 HIS A  39      10.761  17.262 -23.142  1.00124.78           N  
ATOM    157  N   VAL A  40       8.167  14.138 -18.099  1.00113.48           N  
ATOM    158  CA  VAL A  40       7.829  13.539 -16.811  1.00115.21           C  
ATOM    159  C   VAL A  40       6.784  12.446 -16.980  1.00109.41           C  
ATOM    160  O   VAL A  40       6.839  11.410 -16.310  1.00107.28           O  
ATOM    161  CB  VAL A  40       7.333  14.613 -15.843  1.00116.80           C  
ATOM    162  N   LEU A  41       5.824  12.662 -17.876  1.00105.91           N  
ATOM    163  CA  LEU A  41       4.873  11.608 -18.200  1.00106.16           C  
ATOM    164  C   LEU A  41       5.581  10.407 -18.809  1.00107.95           C  
ATOM    165  O   LEU A  41       5.231   9.254 -18.527  1.00109.23           O  
ATOM    166  CB  LEU A  41       3.811  12.155 -19.148  1.00100.96           C  
ATOM    167  CG  LEU A  41       2.754  11.139 -19.537  1.00102.39           C  
ATOM    168  CD1 LEU A  41       2.300  10.397 -18.291  1.00106.22           C  
ATOM    169  CD2 LEU A  41       1.598  11.864 -20.167  1.00104.20           C  
ATOM    170  N   GLN A  42       6.583  10.663 -19.647  1.00108.01           N  
ATOM    171  CA  GLN A  42       7.404   9.589 -20.188  1.00111.20           C  
ATOM    172  C   GLN A  42       8.129   8.845 -19.076  1.00114.00           C  
ATOM    173  O   GLN A  42       8.012   7.620 -18.946  1.00113.16           O  
ATOM    174  CB  GLN A  42       8.406  10.163 -21.188  1.00113.00           C  
ATOM    175  CG  GLN A  42       7.748  10.773 -22.406  1.00111.32           C  
ATOM    176  CD  GLN A  42       6.868   9.774 -23.124  1.00111.77           C  
ATOM    177  OE1 GLN A  42       5.792  10.119 -23.622  1.00112.10           O  
ATOM    178  NE2 GLN A  42       7.324   8.521 -23.187  1.00113.53           N  
ATOM    179  N   ASN A  43       8.897   9.580 -18.269  1.00114.64           N  
ATOM    180  CA  ASN A  43       9.648   8.976 -17.175  1.00119.51           C  
ATOM    181  C   ASN A  43       8.790   8.017 -16.363  1.00119.17           C  
ATOM    182  O   ASN A  43       9.209   6.901 -16.046  1.00120.54           O  
ATOM    183  CB  ASN A  43      10.213  10.075 -16.270  1.00121.09           C  
ATOM    184  N   GLU A  44       7.562   8.428 -16.059  1.00115.37           N  
ATOM    185  CA  GLU A  44       6.685   7.636 -15.211  1.00111.58           C  
ATOM    186  C   GLU A  44       6.027   6.493 -15.965  1.00109.53           C  
ATOM    187  O   GLU A  44       5.584   5.521 -15.341  1.00111.61           O  
ATOM    188  CB  GLU A  44       5.669   8.553 -14.561  1.00106.18           C  
ATOM    189  CG  GLU A  44       6.381   9.691 -13.843  1.00108.78           C  
ATOM    190  CD  GLU A  44       5.454  10.822 -13.458  1.00108.34           C  
ATOM    191  OE1 GLU A  44       4.266  10.740 -13.832  1.00106.98           O  
ATOM    192  OE2 GLU A  44       5.900  11.764 -12.756  1.00107.11           O  
ATOM    193  N   ILE A  45       5.977   6.576 -17.293  1.00105.37           N  
ATOM    194  CA  ILE A  45       5.624   5.407 -18.090  1.00103.21           C  
ATOM    195  C   ILE A  45       6.738   4.375 -18.051  1.00105.23           C  
ATOM    196  O   ILE A  45       6.489   3.179 -17.854  1.00103.88           O  
ATOM    197  CB  ILE A  45       5.343   5.817 -19.532  1.00103.95           C  
ATOM    198  N   HIS A  46       7.980   4.823 -18.249  1.00106.29           N  
ATOM    199  CA  HIS A  46       9.117   3.915 -18.169  1.00110.58           C  
ATOM    200  C   HIS A  46       9.165   3.229 -16.812  1.00117.48           C  
ATOM    201  O   HIS A  46       9.530   2.051 -16.714  1.00121.96           O  
ATOM    202  CB  HIS A  46      10.419   4.670 -18.441  1.00109.39           C  
ATOM    203  N   LEU A  47       8.795   3.950 -15.752  1.00115.27           N  
ATOM    204  CA  LEU A  47       8.672   3.317 -14.446  1.00111.03           C  
ATOM    205  C   LEU A  47       7.576   2.261 -14.468  1.00108.40           C  
ATOM    206  O   LEU A  47       7.787   1.129 -14.024  1.00107.31           O  
ATOM    207  CB  LEU A  47       8.406   4.373 -13.373  1.00105.29           C  
ATOM    208  CG  LEU A  47       9.599   5.299 -13.128  1.00101.01           C  
ATOM    209  CD1 LEU A  47       9.143   6.718 -12.967  1.00 97.03           C  
ATOM    210  CD2 LEU A  47      10.386   4.866 -11.902  1.00104.24           C  
ATOM    211  N   LYS A  48       6.405   2.607 -15.015  1.00108.13           N  
ATOM    212  CA  LYS A  48       5.337   1.622 -15.164  1.00108.64           C  
ATOM    213  C   LYS A  48       5.834   0.377 -15.885  1.00115.43           C  
ATOM    214  O   LYS A  48       5.459  -0.748 -15.535  1.00115.14           O  
ATOM    215  CB  LYS A  48       4.151   2.230 -15.914  1.00101.28           C  
ATOM    216  N   SER A  49       6.697   0.559 -16.887  1.00119.55           N  
ATOM    217  CA  SER A  49       7.298  -0.577 -17.577  1.00121.31           C  
ATOM    218  C   SER A  49       8.241  -1.364 -16.673  1.00120.17           C  
ATOM    219  O   SER A  49       8.477  -2.551 -16.923  1.00118.80           O  
ATOM    220  CB  SER A  49       8.034  -0.100 -18.827  1.00122.57           C  
ATOM    221  N   GLY A  50       8.777  -0.735 -15.628  1.00120.35           N  
ATOM    222  CA  GLY A  50       9.531  -1.441 -14.610  1.00118.38           C  
ATOM    223  C   GLY A  50       8.664  -1.844 -13.428  1.00120.52           C  
ATOM    224  O   GLY A  50       8.649  -3.017 -13.049  1.00118.83           O  
ATOM    225  N   GLN A  51       7.948  -0.882 -12.833  1.00124.26           N  
ATOM    226  CA  GLN A  51       7.031  -1.121 -11.719  1.00119.55           C  
ATOM    227  C   GLN A  51       6.038   0.037 -11.625  1.00116.01           C  
ATOM    228  O   GLN A  51       6.395   1.198 -11.847  1.00115.07           O  
ATOM    229  CB  GLN A  51       7.786  -1.291 -10.397  1.00119.70           C  
ATOM    230  N   ARG A  52       4.798  -0.288 -11.244  1.00112.13           N  
ATOM    231  CA  ARG A  52       3.637   0.532 -11.587  1.00109.00           C  
ATOM    232  C   ARG A  52       3.042   1.364 -10.458  1.00111.82           C  
ATOM    233  O   ARG A  52       2.510   2.440 -10.738  1.00110.06           O  
ATOM    234  CB  ARG A  52       2.519  -0.349 -12.159  1.00104.38           C  
ATOM    235  N   GLU A  53       3.054   0.887  -9.209  1.00115.23           N  
ATOM    236  CA  GLU A  53       2.414   1.647  -8.137  1.00111.19           C  
ATOM    237  C   GLU A  53       2.987   3.053  -8.055  1.00110.16           C  
ATOM    238  O   GLU A  53       2.248   4.023  -7.847  1.00104.11           O  
ATOM    239  CB  GLU A  53       2.565   0.922  -6.799  1.00113.13           C  
ATOM    240  N   LEU A  54       4.303   3.183  -8.230  1.00117.66           N  
ATOM    241  CA  LEU A  54       4.900   4.506  -8.349  1.00119.98           C  
ATOM    242  C   LEU A  54       4.324   5.253  -9.545  1.00117.17           C  
ATOM    243  O   LEU A  54       4.031   6.449  -9.454  1.00114.95           O  
ATOM    244  CB  LEU A  54       6.423   4.388  -8.457  1.00118.50           C  
ATOM    245  N   ALA A  55       4.119   4.550 -10.662  1.00118.83           N  
ATOM    246  CA  ALA A  55       3.713   5.209 -11.902  1.00109.92           C  
ATOM    247  C   ALA A  55       2.337   5.854 -11.782  1.00103.16           C  
ATOM    248  O   ALA A  55       2.104   6.932 -12.340  1.00 97.81           O  
ATOM    249  CB  ALA A  55       3.735   4.210 -13.054  1.00103.55           C  
ATOM    250  N   ILE A  56       1.406   5.210 -11.072  1.00102.61           N  
ATOM    251  CA  ILE A  56       0.068   5.780 -10.914  1.00 98.64           C  
ATOM    252  C   ILE A  56       0.110   7.006 -10.008  1.00102.32           C  
ATOM    253  O   ILE A  56      -0.425   8.069 -10.348  1.00 99.29           O  
ATOM    254  CB  ILE A  56      -0.912   4.725 -10.375  1.00 95.05           C  
ATOM    255  CG1 ILE A  56      -1.148   3.627 -11.410  1.00 93.55           C  
ATOM    256  CG2 ILE A  56      -2.239   5.376 -10.014  1.00 90.98           C  
ATOM    257  CD1 ILE A  56      -2.135   2.574 -10.962  1.00 92.07           C  
ATOM    258  N   LYS A  57       0.732   6.869  -8.831  1.00110.06           N  
ATOM    259  CA  LYS A  57       0.978   8.027  -7.972  1.00112.34           C  
ATOM    260  C   LYS A  57       1.625   9.158  -8.756  1.00110.20           C  
ATOM    261  O   LYS A  57       1.255  10.328  -8.614  1.00109.13           O  
ATOM    262  CB  LYS A  57       1.894   7.642  -6.806  1.00113.30           C  
ATOM    263  CG  LYS A  57       1.457   6.431  -5.999  1.00113.14           C  
ATOM    264  CD  LYS A  57       2.542   6.079  -4.979  1.00118.06           C  
ATOM    265  CE  LYS A  57       2.043   5.108  -3.921  1.00116.15           C  
ATOM    266  NZ  LYS A  57       2.995   5.029  -2.778  1.00119.77           N  
ATOM    267  N   LYS A  58       2.607   8.819  -9.588  1.00108.12           N  
ATOM    268  CA  LYS A  58       3.335   9.831 -10.343  1.00104.16           C  
ATOM    269  C   LYS A  58       2.462  10.457 -11.432  1.00104.04           C  
ATOM    270  O   LYS A  58       2.529  11.673 -11.671  1.00 99.96           O  
ATOM    271  CB  LYS A  58       4.599   9.214 -10.919  1.00102.66           C  
ATOM    272  CG  LYS A  58       5.748   9.044  -9.905  1.00105.34           C  
ATOM    273  CD  LYS A  58       6.982   8.375 -10.519  1.00103.49           C  
ATOM    274  CE  LYS A  58       8.035   8.070  -9.441  1.00108.66           C  
ATOM    275  NZ  LYS A  58       9.307   7.460  -9.958  1.00106.49           N  
ATOM    276  N   ASN A  59       1.621   9.650 -12.089  1.00104.85           N  
ATOM    277  CA  ASN A  59       0.718  10.193 -13.105  1.00 98.47           C  
ATOM    278  C   ASN A  59      -0.421  10.981 -12.468  1.00 92.00           C  
ATOM    279  O   ASN A  59      -0.856  12.001 -13.013  1.00 83.06           O  
ATOM    280  CB  ASN A  59       0.166   9.068 -13.989  1.00 97.95           C  
ATOM    281  CG  ASN A  59       1.144   8.627 -15.063  1.00 95.14           C  
ATOM    282  OD1 ASN A  59       2.100   9.335 -15.379  1.00 87.65           O  
ATOM    283  ND2 ASN A  59       0.898   7.452 -15.640  1.00 99.51           N  
ATOM    284  N   LEU A  60      -0.912  10.526 -11.311  1.00 97.61           N  
ATOM    285  CA  LEU A  60      -1.859  11.330 -10.545  1.00 96.87           C  
ATOM    286  C   LEU A  60      -1.250  12.672 -10.172  1.00 98.39           C  
ATOM    287  O   LEU A  60      -1.929  13.705 -10.211  1.00 93.91           O  
ATOM    288  CB  LEU A  60      -2.301  10.576  -9.289  1.00 91.11           C  
ATOM    289  CG  LEU A  60      -3.304   9.438  -9.496  1.00 88.18           C  
ATOM    290  CD1 LEU A  60      -3.650   8.771  -8.176  1.00 91.66           C  
ATOM    291  CD2 LEU A  60      -4.557   9.958 -10.178  1.00 81.89           C  
ATOM    292  N   GLU A  61       0.032  12.669  -9.801  1.00105.98           N  
ATOM    293  CA  GLU A  61       0.744  13.909  -9.519  1.00106.94           C  
ATOM    294  C   GLU A  61       0.745  14.829 -10.736  1.00102.83           C  
ATOM    295  O   GLU A  61       0.527  16.039 -10.608  1.00 99.87           O  
ATOM    296  CB  GLU A  61       2.171  13.581  -9.069  1.00107.01           C  
ATOM    297  CG  GLU A  61       3.030  14.780  -8.712  1.00108.25           C  
ATOM    298  CD  GLU A  61       4.346  14.378  -8.062  1.00110.73           C  
ATOM    299  OE1 GLU A  61       4.698  13.178  -8.119  1.00110.87           O  
ATOM    300  OE2 GLU A  61       5.023  15.259  -7.487  1.00112.83           O  
ATOM    301  N   LEU A  62       0.966  14.267 -11.929  1.00104.83           N  
ATOM    302  CA  LEU A  62       0.966  15.072 -13.150  1.00100.04           C  
ATOM    303  C   LEU A  62      -0.415  15.644 -13.447  1.00 95.27           C  
ATOM    304  O   LEU A  62      -0.539  16.800 -13.873  1.00 93.88           O  
ATOM    305  CB  LEU A  62       1.435  14.233 -14.334  1.00 96.57           C  
ATOM    306  CG  LEU A  62       2.873  13.738 -14.405  1.00101.57           C  
ATOM    307  CD1 LEU A  62       2.956  12.784 -15.562  1.00103.87           C  
ATOM    308  CD2 LEU A  62       3.831  14.897 -14.607  1.00102.78           C  
ATOM    309  N   LEU A  63      -1.459  14.841 -13.247  1.00 88.58           N  
ATOM    310  CA  LEU A  63      -2.814  15.277 -13.557  1.00 88.88           C  
ATOM    311  C   LEU A  63      -3.160  16.572 -12.837  1.00 90.94           C  
ATOM    312  O   LEU A  63      -3.753  17.484 -13.426  1.00 82.46           O  
ATOM    313  CB  LEU A  63      -3.797  14.164 -13.192  1.00 85.12           C  
ATOM    314  CG  LEU A  63      -5.290  14.460 -13.205  1.00 85.21           C  
ATOM    315  CD1 LEU A  63      -5.705  15.107 -14.523  1.00 93.36           C  
ATOM    316  CD2 LEU A  63      -6.057  13.168 -12.987  1.00 80.97           C  
ATOM    317  N   ASN A  64      -2.771  16.681 -11.566  1.00100.09           N  
ATOM    318  CA  ASN A  64      -3.145  17.842 -10.768  1.00102.93           C  
ATOM    319  C   ASN A  64      -2.419  19.110 -11.200  1.00104.56           C  
ATOM    320  O   ASN A  64      -2.876  20.209 -10.872  1.00104.58           O  
ATOM    321  CB  ASN A  64      -2.885  17.552  -9.295  1.00105.38           C  
ATOM    322  CG  ASN A  64      -3.631  16.325  -8.812  1.00104.74           C  
ATOM    323  OD1 ASN A  64      -4.799  16.122  -9.142  1.00 89.61           O  
ATOM    324  ND2 ASN A  64      -2.951  15.491  -8.033  1.00119.39           N  
ATOM    325  N   ARG A  65      -1.315  18.989 -11.936  1.00102.81           N  
ATOM    326  CA  ARG A  65      -0.626  20.155 -12.472  1.00 97.76           C  
ATOM    327  C   ARG A  65      -1.308  20.716 -13.710  1.00 90.11           C  
ATOM    328  O   ARG A  65      -0.814  21.695 -14.276  1.00 87.16           O  
ATOM    329  CB  ARG A  65       0.831  19.817 -12.773  1.00100.78           C  
ATOM    330  CG  ARG A  65       1.629  19.364 -11.544  1.00107.01           C  
ATOM    331  CD  ARG A  65       3.070  18.998 -11.916  1.00113.24           C  
ATOM    332  NE  ARG A  65       3.851  18.524 -10.766  1.00115.40           N  
ATOM    333  CZ  ARG A  65       4.529  19.321  -9.945  1.00117.76           C  
ATOM    334  NH1 ARG A  65       4.520  20.635 -10.134  1.00119.53           N  
ATOM    335  NH2 ARG A  65       5.220  18.799  -8.932  1.00122.85           N  
ATOM    336  N   TYR A  66      -2.425  20.112 -14.138  1.00 95.47           N  
ATOM    337  CA  TYR A  66      -3.285  20.572 -15.231  1.00 93.02           C  
ATOM    338  C   TYR A  66      -2.675  20.664 -16.630  1.00 91.55           C  
ATOM    339  O   TYR A  66      -2.757  21.705 -17.295  1.00 94.57           O  
ATOM    340  CB  TYR A  66      -4.035  21.835 -14.802  1.00 94.25           C  
ATOM    341  CG  TYR A  66      -4.875  21.568 -13.567  1.00 97.53           C  
ATOM    342  CD1 TYR A  66      -5.555  20.369 -13.430  1.00 97.01           C  
ATOM    343  CD2 TYR A  66      -4.949  22.487 -12.521  1.00102.14           C  
ATOM    344  CE1 TYR A  66      -6.311  20.098 -12.303  1.00101.30           C  
ATOM    345  CE2 TYR A  66      -5.704  22.222 -11.382  1.00103.64           C  
ATOM    346  CZ  TYR A  66      -6.385  21.026 -11.281  1.00101.21           C  
ATOM    347  OH  TYR A  66      -7.140  20.750 -10.163  1.00 98.56           O  
ATOM    348  N   PRO A  67      -2.105  19.554 -17.109  1.00 87.98           N  
ATOM    349  CA  PRO A  67      -1.076  19.624 -18.160  1.00 91.14           C  
ATOM    350  C   PRO A  67      -1.082  20.602 -19.320  1.00 99.86           C  
ATOM    351  O   PRO A  67       0.005  20.965 -19.791  1.00107.34           O  
ATOM    352  CB  PRO A  67      -1.124  18.174 -18.643  1.00 87.08           C  
ATOM    353  CG  PRO A  67      -1.632  17.440 -17.447  1.00 87.85           C  
ATOM    354  CD  PRO A  67      -2.672  18.330 -16.852  1.00 90.09           C  
ATOM    355  N   ASN A  68      -2.246  20.983 -19.847  1.00 98.44           N  
ATOM    356  CA  ASN A  68      -2.447  22.002 -20.902  1.00103.29           C  
ATOM    357  C   ASN A  68      -1.813  21.708 -22.270  1.00102.64           C  
ATOM    358  O   ASN A  68      -1.888  22.576 -23.145  1.00 99.76           O  
ATOM    359  CB  ASN A  68      -2.000  23.419 -20.454  1.00108.73           C  
ATOM    360  CG  ASN A  68      -0.467  23.606 -20.394  1.00111.79           C  
ATOM    361  OD1 ASN A  68       0.260  23.339 -21.358  1.00110.52           O  
ATOM    362  ND2 ASN A  68       0.022  24.096 -19.236  1.00114.98           N  
ATOM    363  N   ASP A  69      -1.229  20.529 -22.500  1.00103.55           N  
ATOM    364  CA  ASP A  69      -0.668  20.191 -23.810  1.00 98.14           C  
ATOM    365  C   ASP A  69      -1.366  18.968 -24.397  1.00 95.26           C  
ATOM    366  O   ASP A  69      -1.574  17.977 -23.688  1.00 96.22           O  
ATOM    367  CB  ASP A  69       0.841  19.901 -23.735  1.00 95.99           C  
ATOM    368  CG  ASP A  69       1.395  19.318 -25.030  1.00 92.99           C  
ATOM    369  OD1 ASP A  69       1.760  20.102 -25.935  1.00 92.33           O  
ATOM    370  OD2 ASP A  69       1.437  18.076 -25.160  1.00 91.54           O  
ATOM    371  N   PRO A  70      -1.712  18.987 -25.688  1.00 92.93           N  
ATOM    372  CA  PRO A  70      -2.566  17.905 -26.222  1.00 86.63           C  
ATOM    373  C   PRO A  70      -1.923  16.526 -26.165  1.00 86.66           C  
ATOM    374  O   PRO A  70      -2.587  15.554 -25.784  1.00 73.95           O  
ATOM    375  CB  PRO A  70      -2.842  18.364 -27.659  1.00 80.05           C  
ATOM    376  CG  PRO A  70      -2.591  19.839 -27.648  1.00 81.80           C  
ATOM    377  CD  PRO A  70      -1.462  20.037 -26.686  1.00 89.73           C  
ATOM    378  N   LEU A  71      -0.644  16.409 -26.534  1.00 98.89           N  
ATOM    379  CA  LEU A  71       0.009  15.100 -26.517  1.00 98.78           C  
ATOM    380  C   LEU A  71       0.122  14.555 -25.101  1.00 95.05           C  
ATOM    381  O   LEU A  71      -0.126  13.367 -24.865  1.00 93.28           O  
ATOM    382  CB  LEU A  71       1.393  15.182 -27.163  1.00 99.72           C  
ATOM    383  CG  LEU A  71       1.444  15.142 -28.688  1.00103.33           C  
ATOM    384  CD1 LEU A  71       2.881  15.177 -29.189  1.00107.71           C  
ATOM    385  CD2 LEU A  71       0.716  13.911 -29.212  1.00104.12           C  
ATOM    386  N   THR A  72       0.505  15.408 -24.148  1.00 92.23           N  
ATOM    387  CA  THR A  72       0.629  14.965 -22.765  1.00 92.38           C  
ATOM    388  C   THR A  72      -0.726  14.554 -22.197  1.00 87.20           C  
ATOM    389  O   THR A  72      -0.829  13.551 -21.481  1.00 84.06           O  
ATOM    390  CB  THR A  72       1.264  16.069 -21.917  1.00 92.20           C  
ATOM    391  OG1 THR A  72       0.311  17.114 -21.696  1.00 97.54           O  
ATOM    392  CG2 THR A  72       2.448  16.661 -22.632  1.00 89.26           C  
ATOM    393  N   ILE A  73      -1.779  15.310 -22.519  1.00 80.89           N  
ATOM    394  CA  ILE A  73      -3.121  14.958 -22.061  1.00 71.84           C  
ATOM    395  C   ILE A  73      -3.524  13.602 -22.615  1.00 73.66           C  
ATOM    396  O   ILE A  73      -4.002  12.730 -21.879  1.00 66.04           O  
ATOM    397  CB  ILE A  73      -4.126  16.051 -22.461  1.00 69.22           C  
ATOM    398  CG1 ILE A  73      -3.859  17.335 -21.673  1.00 68.05           C  
ATOM    399  CG2 ILE A  73      -5.557  15.567 -22.250  1.00 70.62           C  
ATOM    400  CD1 ILE A  73      -4.414  18.589 -22.325  1.00 68.96           C  
ATOM    401  N   GLU A  74      -3.318  13.404 -23.924  1.00 87.38           N  
ATOM    402  CA  GLU A  74      -3.680  12.142 -24.566  1.00 89.02           C  
ATOM    403  C   GLU A  74      -3.008  10.967 -23.875  1.00 80.70           C  
ATOM    404  O   GLU A  74      -3.648   9.943 -23.611  1.00 75.28           O  
ATOM    405  CB  GLU A  74      -3.303  12.168 -26.054  1.00 97.24           C  
ATOM    406  CG  GLU A  74      -4.143  13.106 -26.930  1.00105.05           C  
ATOM    407  CD  GLU A  74      -3.657  13.197 -28.379  1.00108.24           C  
ATOM    408  OE1 GLU A  74      -2.591  12.626 -28.701  1.00109.34           O  
ATOM    409  OE2 GLU A  74      -4.348  13.845 -29.198  1.00106.04           O  
ATOM    410  N   LYS A  75      -1.722  11.104 -23.551  1.00 80.78           N  
ATOM    411  CA  LYS A  75      -1.007   9.982 -22.958  1.00 89.07           C  
ATOM    412  C   LYS A  75      -1.497   9.710 -21.543  1.00 85.89           C  
ATOM    413  O   LYS A  75      -1.802   8.563 -21.196  1.00 84.34           O  
ATOM    414  CB  LYS A  75       0.496  10.238 -22.993  1.00 96.73           C  
ATOM    415  CG  LYS A  75       1.005  10.370 -24.403  1.00106.11           C  
ATOM    416  CD  LYS A  75       2.513  10.365 -24.470  1.00113.70           C  
ATOM    417  CE  LYS A  75       2.968  10.301 -25.925  1.00115.23           C  
ATOM    418  NZ  LYS A  75       4.367   9.801 -26.028  1.00120.24           N  
ATOM    419  N   LEU A  76      -1.615  10.755 -20.722  1.00 84.88           N  
ATOM    420  CA  LEU A  76      -2.217  10.598 -19.398  1.00 83.62           C  
ATOM    421  C   LEU A  76      -3.549   9.855 -19.475  1.00 87.75           C  
ATOM    422  O   LEU A  76      -3.716   8.793 -18.865  1.00 90.12           O  
ATOM    423  CB  LEU A  76      -2.415  11.960 -18.732  1.00 74.36           C  
ATOM    424  CG  LEU A  76      -1.224  12.635 -18.069  1.00 82.02           C  
ATOM    425  CD1 LEU A  76      -1.680  13.949 -17.485  1.00 86.57           C  
ATOM    426  CD2 LEU A  76      -0.635  11.750 -16.989  1.00 80.54           C  
ATOM    427  N   SER A  77      -4.509  10.400 -20.237  1.00 82.68           N  
ATOM    428  CA  SER A  77      -5.819   9.760 -20.355  1.00 85.45           C  
ATOM    429  C   SER A  77      -5.682   8.338 -20.866  1.00 87.95           C  
ATOM    430  O   SER A  77      -6.450   7.452 -20.475  1.00 86.02           O  
ATOM    431  CB  SER A  77      -6.736  10.562 -21.280  1.00 77.71           C  
ATOM    432  OG  SER A  77      -6.251  10.549 -22.607  1.00 86.85           O  
ATOM    433  N   ASP A  78      -4.703   8.098 -21.736  1.00 91.47           N  
ATOM    434  CA  ASP A  78      -4.402   6.732 -22.143  1.00 95.89           C  
ATOM    435  C   ASP A  78      -3.911   5.907 -20.956  1.00 95.61           C  
ATOM    436  O   ASP A  78      -4.392   4.793 -20.724  1.00 91.03           O  
ATOM    437  CB  ASP A  78      -3.370   6.745 -23.269  1.00 98.04           C  
ATOM    438  CG  ASP A  78      -3.149   5.381 -23.864  1.00100.46           C  
ATOM    439  OD1 ASP A  78      -3.998   4.493 -23.645  1.00100.32           O  
ATOM    440  OD2 ASP A  78      -2.119   5.194 -24.542  1.00104.03           O  
ATOM    441  N   PHE A  79      -2.977   6.456 -20.170  1.00100.38           N  
ATOM    442  CA  PHE A  79      -2.410   5.711 -19.048  1.00105.87           C  
ATOM    443  C   PHE A  79      -3.477   5.336 -18.025  1.00 99.18           C  
ATOM    444  O   PHE A  79      -3.534   4.191 -17.564  1.00 98.83           O  
ATOM    445  CB  PHE A  79      -1.290   6.515 -18.379  1.00118.59           C  
ATOM    446  CG  PHE A  79      -0.015   6.574 -19.184  1.00130.61           C  
ATOM    447  CD1 PHE A  79       0.773   5.446 -19.360  1.00133.73           C  
ATOM    448  CD2 PHE A  79       0.410   7.767 -19.747  1.00135.13           C  
ATOM    449  CE1 PHE A  79       1.946   5.513 -20.104  1.00134.12           C  
ATOM    450  CE2 PHE A  79       1.569   7.840 -20.500  1.00136.04           C  
ATOM    451  CZ  PHE A  79       2.342   6.714 -20.671  1.00135.18           C  
ATOM    452  N   PHE A  80      -4.329   6.292 -17.648  1.00 96.04           N  
ATOM    453  CA  PHE A  80      -5.333   6.008 -16.625  1.00 94.47           C  
ATOM    454  C   PHE A  80      -6.364   5.010 -17.127  1.00 94.18           C  
ATOM    455  O   PHE A  80      -6.799   4.129 -16.376  1.00 94.05           O  
ATOM    456  CB  PHE A  80      -6.013   7.299 -16.169  1.00 90.91           C  
ATOM    457  CG  PHE A  80      -5.099   8.230 -15.426  1.00 93.81           C  
ATOM    458  CD1 PHE A  80      -4.698   7.943 -14.128  1.00 94.41           C  
ATOM    459  CD2 PHE A  80      -4.634   9.388 -16.024  1.00 94.95           C  
ATOM    460  CE1 PHE A  80      -3.853   8.796 -13.442  1.00 94.19           C  
ATOM    461  CE2 PHE A  80      -3.785  10.243 -15.346  1.00 98.92           C  
ATOM    462  CZ  PHE A  80      -3.395   9.946 -14.050  1.00 98.04           C  
ATOM    463  N   SER A  81      -6.769   5.135 -18.392  1.00 92.51           N  
ATOM    464  CA  SER A  81      -7.676   4.151 -18.967  1.00 91.24           C  
ATOM    465  C   SER A  81      -7.049   2.763 -18.981  1.00 95.50           C  
ATOM    466  O   SER A  81      -7.747   1.765 -18.772  1.00 92.25           O  
ATOM    467  CB  SER A  81      -8.087   4.581 -20.377  1.00 89.22           C  
ATOM    468  OG  SER A  81      -6.956   4.894 -21.173  1.00 90.39           O  
ATOM    469  N   LYS A  82      -5.734   2.679 -19.211  1.00102.08           N  
ATOM    470  CA  LYS A  82      -5.040   1.396 -19.160  1.00103.90           C  
ATOM    471  C   LYS A  82      -5.106   0.765 -17.777  1.00100.73           C  
ATOM    472  O   LYS A  82      -5.016  -0.461 -17.663  1.00101.40           O  
ATOM    473  CB  LYS A  82      -3.573   1.567 -19.585  1.00110.21           C  
ATOM    474  CG  LYS A  82      -3.367   1.928 -21.062  1.00109.92           C  
ATOM    475  CD  LYS A  82      -2.022   2.632 -21.298  1.00110.73           C  
ATOM    476  CE  LYS A  82      -0.895   1.653 -21.613  1.00108.49           C  
ATOM    477  NZ  LYS A  82       0.459   2.287 -21.534  1.00103.88           N  
ATOM    478  N   MET A  83      -5.261   1.569 -16.727  1.00 99.28           N  
ATOM    479  CA  MET A  83      -5.314   1.075 -15.360  1.00 97.08           C  
ATOM    480  C   MET A  83      -6.737   1.028 -14.813  1.00100.05           C  
ATOM    481  O   MET A  83      -6.925   1.030 -13.592  1.00 98.16           O  
ATOM    482  CB  MET A  83      -4.427   1.929 -14.455  1.00 87.54           C  
ATOM    483  CG  MET A  83      -3.076   2.261 -15.048  1.00 84.02           C  
ATOM    484  SD  MET A  83      -2.033   0.830 -15.354  1.00 79.60           S  
ATOM    485  CE  MET A  83      -1.927   0.165 -13.707  1.00 81.73           C  
ATOM    486  N   GLU A  84      -7.739   0.985 -15.695  1.00102.99           N  
ATOM    487  CA  GLU A  84      -9.145   0.897 -15.294  1.00105.42           C  
ATOM    488  C   GLU A  84      -9.531   2.073 -14.402  1.00103.08           C  
ATOM    489  O   GLU A  84     -10.307   1.938 -13.454  1.00101.68           O  
ATOM    490  CB  GLU A  84      -9.441  -0.434 -14.602  1.00112.72           C  
ATOM    491  CG  GLU A  84      -9.060  -1.664 -15.423  1.00112.81           C  
ATOM    492  CD  GLU A  84      -8.849  -2.899 -14.560  1.00112.97           C  
ATOM    493  OE1 GLU A  84      -7.826  -2.966 -13.839  1.00113.30           O  
ATOM    494  OE2 GLU A  84      -9.715  -3.798 -14.598  1.00110.50           O  
ATOM    495  N   MET A  85      -8.975   3.237 -14.712  1.00104.31           N  
ATOM    496  CA  MET A  85      -9.232   4.473 -13.986  1.00100.44           C  
ATOM    497  C   MET A  85      -9.904   5.460 -14.939  1.00100.52           C  
ATOM    498  O   MET A  85      -9.337   6.501 -15.283  1.00 99.24           O  
ATOM    499  CB  MET A  85      -7.921   5.020 -13.399  1.00 95.91           C  
ATOM    500  CG  MET A  85      -7.170   3.995 -12.537  1.00 88.40           C  
ATOM    501  SD  MET A  85      -5.456   4.424 -12.194  1.00 73.57           S  
ATOM    502  CE  MET A  85      -5.690   5.916 -11.251  1.00 71.49           C  
ATOM    503  N   GLU A  86     -11.124   5.117 -15.369  1.00107.35           N  
ATOM    504  CA  GLU A  86     -11.860   5.953 -16.317  1.00109.21           C  
ATOM    505  C   GLU A  86     -12.142   7.338 -15.755  1.00102.15           C  
ATOM    506  O   GLU A  86     -12.258   8.302 -16.520  1.00 94.37           O  
ATOM    507  CB  GLU A  86     -13.177   5.282 -16.708  1.00115.87           C  
ATOM    508  CG  GLU A  86     -13.048   4.072 -17.624  1.00123.67           C  
ATOM    509  CD  GLU A  86     -14.406   3.513 -18.049  1.00126.57           C  
ATOM    510  OE1 GLU A  86     -15.441   4.003 -17.544  1.00125.57           O  
ATOM    511  OE2 GLU A  86     -14.438   2.585 -18.890  1.00126.22           O  
ATOM    512  N   LYS A  87     -12.287   7.450 -14.431  1.00103.61           N  
ATOM    513  CA  LYS A  87     -12.479   8.754 -13.807  1.00 97.88           C  
ATOM    514  C   LYS A  87     -11.362   9.705 -14.209  1.00 90.24           C  
ATOM    515  O   LYS A  87     -11.608  10.798 -14.733  1.00 78.82           O  
ATOM    516  CB  LYS A  87     -12.532   8.600 -12.284  1.00103.32           C  
ATOM    517  CG  LYS A  87     -13.596   7.623 -11.780  1.00113.27           C  
ATOM    518  CD  LYS A  87     -13.591   7.499 -10.249  1.00118.27           C  
ATOM    519  CE  LYS A  87     -14.838   6.762  -9.734  1.00118.77           C  
ATOM    520  NZ  LYS A  87     -14.839   6.549  -8.246  1.00118.51           N  
ATOM    521  N   GLU A  88     -10.118   9.275 -14.007  1.00 93.10           N  
ATOM    522  CA  GLU A  88      -8.968  10.132 -14.241  1.00 83.13           C  
ATOM    523  C   GLU A  88      -8.693  10.325 -15.733  1.00 75.31           C  
ATOM    524  O   GLU A  88      -8.309  11.422 -16.151  1.00 69.63           O  
ATOM    525  CB  GLU A  88      -7.752   9.551 -13.519  1.00 80.30           C  
ATOM    526  CG  GLU A  88      -7.827   9.613 -11.985  1.00 83.00           C  
ATOM    527  CD  GLU A  88      -8.720   8.542 -11.365  1.00 80.05           C  
ATOM    528  OE1 GLU A  88      -9.136   7.606 -12.079  1.00 74.95           O  
ATOM    529  OE2 GLU A  88      -9.002   8.643 -10.152  1.00 79.64           O  
ATOM    530  N   SER A  89      -8.895   9.288 -16.555  1.00 78.13           N  
ATOM    531  CA  SER A  89      -8.663   9.433 -17.995  1.00 83.68           C  
ATOM    532  C   SER A  89      -9.565  10.497 -18.613  1.00 69.86           C  
ATOM    533  O   SER A  89      -9.190  11.131 -19.603  1.00 62.53           O  
ATOM    534  CB  SER A  89      -8.863   8.097 -18.713  1.00 90.55           C  
ATOM    535  OG  SER A  89     -10.213   7.681 -18.659  1.00 95.32           O  
ATOM    536  N   SER A  90     -10.749  10.710 -18.041  1.00 70.80           N  
ATOM    537  CA  SER A  90     -11.632  11.774 -18.503  1.00 68.99           C  
ATOM    538  C   SER A  90     -11.256  13.119 -17.887  1.00 62.44           C  
ATOM    539  O   SER A  90     -11.340  14.159 -18.551  1.00 50.31           O  
ATOM    540  CB  SER A  90     -13.088  11.408 -18.180  1.00 68.16           C  
ATOM    541  OG  SER A  90     -13.965  12.511 -18.324  1.00 65.99           O  
ATOM    542  N   LEU A  91     -10.823  13.113 -16.624  1.00 67.96           N  
ATOM    543  CA  LEU A  91     -10.551  14.359 -15.918  1.00 72.91           C  
ATOM    544  C   LEU A  91      -9.392  15.150 -16.528  1.00 72.36           C  
ATOM    545  O   LEU A  91      -9.343  16.376 -16.377  1.00 65.95           O  
ATOM    546  CB  LEU A  91     -10.282  14.055 -14.442  1.00 82.48           C  
ATOM    547  CG  LEU A  91     -10.859  15.056 -13.432  1.00 87.62           C  
ATOM    548  CD1 LEU A  91     -12.336  15.330 -13.732  1.00 81.20           C  
ATOM    549  CD2 LEU A  91     -10.678  14.534 -12.012  1.00 88.13           C  
ATOM    550  N   VAL A  92      -8.447  14.485 -17.199  1.00 69.61           N  
ATOM    551  CA  VAL A  92      -7.341  15.214 -17.819  1.00 71.89           C  
ATOM    552  C   VAL A  92      -7.869  16.182 -18.867  1.00 64.71           C  
ATOM    553  O   VAL A  92      -7.479  17.353 -18.913  1.00 61.78           O  
ATOM    554  CB  VAL A  92      -6.320  14.240 -18.430  1.00 80.39           C  
ATOM    555  CG1 VAL A  92      -5.009  14.970 -18.697  1.00 83.67           C  
ATOM    556  CG2 VAL A  92      -6.088  13.068 -17.519  1.00 86.90           C  
ATOM    557  N   TYR A  93      -8.766  15.697 -19.731  1.00 67.85           N  
ATOM    558  CA  TYR A  93      -9.332  16.550 -20.769  1.00 58.67           C  
ATOM    559  C   TYR A  93     -10.268  17.597 -20.174  1.00 56.55           C  
ATOM    560  O   TYR A  93     -10.202  18.776 -20.547  1.00 52.16           O  
ATOM    561  CB  TYR A  93     -10.066  15.693 -21.794  1.00 58.90           C  
ATOM    562  CG  TYR A  93      -9.197  14.996 -22.827  1.00 55.52           C  
ATOM    563  CD1 TYR A  93      -8.761  15.669 -23.957  1.00 53.01           C  
ATOM    564  CD2 TYR A  93      -8.869  13.649 -22.705  1.00 54.16           C  
ATOM    565  CE1 TYR A  93      -7.989  15.032 -24.924  1.00 56.52           C  
ATOM    566  CE2 TYR A  93      -8.109  13.005 -23.672  1.00 50.48           C  
ATOM    567  CZ  TYR A  93      -7.668  13.706 -24.777  1.00 53.61           C  
ATOM    568  OH  TYR A  93      -6.908  13.083 -25.740  1.00 57.29           O  
ATOM    569  N   GLU A  94     -11.143  17.182 -19.246  1.00 64.44           N  
ATOM    570  CA  GLU A  94     -12.106  18.105 -18.644  1.00 60.60           C  
ATOM    571  C   GLU A  94     -11.403  19.242 -17.920  1.00 59.09           C  
ATOM    572  O   GLU A  94     -11.830  20.400 -17.998  1.00 53.97           O  
ATOM    573  CB  GLU A  94     -13.025  17.364 -17.673  1.00 58.52           C  
ATOM    574  CG  GLU A  94     -13.864  16.261 -18.290  1.00 63.76           C  
ATOM    575  CD  GLU A  94     -14.761  15.570 -17.276  1.00 61.33           C  
ATOM    576  OE1 GLU A  94     -15.527  16.267 -16.580  1.00 62.15           O  
ATOM    577  OE2 GLU A  94     -14.685  14.330 -17.165  1.00 60.84           O  
ATOM    578  N   ASN A  95     -10.331  18.926 -17.195  1.00 63.48           N  
ATOM    579  CA  ASN A  95      -9.580  19.970 -16.511  1.00 61.93           C  
ATOM    580  C   ASN A  95      -8.978  20.945 -17.511  1.00 62.84           C  
ATOM    581  O   ASN A  95      -8.968  22.158 -17.276  1.00 63.75           O  
ATOM    582  CB  ASN A  95      -8.493  19.346 -15.631  1.00 66.71           C  
ATOM    583  CG  ASN A  95      -9.058  18.680 -14.374  1.00 65.21           C  
ATOM    584  OD1 ASN A  95     -10.151  19.014 -13.913  1.00 61.50           O  
ATOM    585  ND2 ASN A  95      -8.310  17.732 -13.822  1.00 68.88           N  
ATOM    586  N   ALA A  96      -8.495  20.434 -18.647  1.00 66.57           N  
ATOM    587  CA  ALA A  96      -7.899  21.303 -19.659  1.00 65.52           C  
ATOM    588  C   ALA A  96      -8.947  22.203 -20.305  1.00 66.31           C  
ATOM    589  O   ALA A  96      -8.701  23.392 -20.535  1.00 63.69           O  
ATOM    590  CB  ALA A  96      -7.189  20.460 -20.722  1.00 52.00           C  
ATOM    591  N   ILE A  97     -10.117  21.644 -20.617  1.00 68.08           N  
ATOM    592  CA  ILE A  97     -11.209  22.430 -21.182  1.00 60.75           C  
ATOM    593  C   ILE A  97     -11.676  23.487 -20.192  1.00 67.10           C  
ATOM    594  O   ILE A  97     -11.923  24.644 -20.558  1.00 64.03           O  
ATOM    595  CB  ILE A  97     -12.360  21.496 -21.584  1.00 53.49           C  
ATOM    596  CG1 ILE A  97     -11.914  20.563 -22.703  1.00 53.78           C  
ATOM    597  CG2 ILE A  97     -13.584  22.298 -21.979  1.00 56.89           C  
ATOM    598  CD1 ILE A  97     -12.798  19.342 -22.838  1.00 52.46           C  
ATOM    599  N   LYS A  98     -11.827  23.095 -18.925  1.00 72.35           N  
ATOM    600  CA  LYS A  98     -12.197  24.044 -17.881  1.00 72.35           C  
ATOM    601  C   LYS A  98     -11.173  25.174 -17.769  1.00 75.68           C  
ATOM    602  O   LYS A  98     -11.543  26.352 -17.703  1.00 71.14           O  
ATOM    603  CB  LYS A  98     -12.356  23.293 -16.552  1.00 81.04           C  
ATOM    604  CG  LYS A  98     -12.874  24.133 -15.375  1.00 93.85           C  
ATOM    605  CD  LYS A  98     -13.082  23.289 -14.102  1.00 99.75           C  
ATOM    606  CE  LYS A  98     -13.586  24.137 -12.930  1.00100.84           C  
ATOM    607  NZ  LYS A  98     -13.770  23.360 -11.663  1.00102.45           N  
ATOM    608  N   LYS A  99      -9.878  24.834 -17.787  1.00 82.11           N  
ATOM    609  CA  LYS A  99      -8.804  25.810 -17.590  1.00 77.19           C  
ATOM    610  C   LYS A  99      -8.536  26.654 -18.835  1.00 77.69           C  
ATOM    611  O   LYS A  99      -8.113  27.809 -18.711  1.00 71.04           O  
ATOM    612  CB  LYS A  99      -7.527  25.083 -17.176  1.00 73.96           C  
ATOM    613  CG  LYS A  99      -6.669  25.792 -16.146  1.00 88.51           C  
ATOM    614  CD  LYS A  99      -5.843  26.919 -16.742  1.00 90.61           C  
ATOM    615  CE  LYS A  99      -4.661  27.269 -15.848  1.00 92.34           C  
ATOM    616  NZ  LYS A  99      -3.795  28.324 -16.452  1.00 95.73           N  
ATOM    617  N   TYR A 100      -8.756  26.105 -20.033  1.00 77.57           N  
ATOM    618  CA  TYR A 100      -8.436  26.774 -21.299  1.00 72.31           C  
ATOM    619  C   TYR A 100      -9.593  26.631 -22.282  1.00 70.37           C  
ATOM    620  O   TYR A 100      -9.450  26.000 -23.336  1.00 64.97           O  
ATOM    621  CB  TYR A 100      -7.158  26.199 -21.909  1.00 68.34           C  
ATOM    622  CG  TYR A 100      -6.023  26.038 -20.932  1.00 77.39           C  
ATOM    623  CD1 TYR A 100      -5.122  27.069 -20.703  1.00 79.92           C  
ATOM    624  CD2 TYR A 100      -5.846  24.850 -20.249  1.00 82.60           C  
ATOM    625  CE1 TYR A 100      -4.072  26.916 -19.810  1.00 85.46           C  
ATOM    626  CE2 TYR A 100      -4.810  24.689 -19.351  1.00 87.10           C  
ATOM    627  CZ  TYR A 100      -3.919  25.721 -19.138  1.00 86.04           C  
ATOM    628  OH  TYR A 100      -2.884  25.550 -18.242  1.00 80.12           O  
ATOM    629  N   PRO A 101     -10.749  27.233 -21.981  1.00 73.15           N  
ATOM    630  CA  PRO A 101     -11.943  27.006 -22.821  1.00 69.22           C  
ATOM    631  C   PRO A 101     -11.822  27.472 -24.281  1.00 67.64           C  
ATOM    632  O   PRO A 101     -12.675  27.087 -25.098  1.00 57.53           O  
ATOM    633  CB  PRO A 101     -13.052  27.771 -22.082  1.00 68.03           C  
ATOM    634  CG  PRO A 101     -12.354  28.681 -21.108  1.00 66.21           C  
ATOM    635  CD  PRO A 101     -11.042  28.041 -20.781  1.00 70.62           C  
ATOM    636  N   VAL A 102     -10.804  28.259 -24.647  1.00 64.89           N  
ATOM    637  CA  VAL A 102     -10.618  28.596 -26.058  1.00 67.54           C  
ATOM    638  C   VAL A 102     -10.151  27.404 -26.883  1.00 66.82           C  
ATOM    639  O   VAL A 102     -10.345  27.388 -28.104  1.00 59.44           O  
ATOM    640  CB  VAL A 102      -9.613  29.747 -26.237  1.00 66.67           C  
ATOM    641  CG1 VAL A 102     -10.246  31.058 -25.824  1.00 68.82           C  
ATOM    642  CG2 VAL A 102      -8.347  29.464 -25.434  1.00 66.18           C  
ATOM    643  N   SER A 103      -9.507  26.421 -26.254  1.00 71.96           N  
ATOM    644  CA  SER A 103      -9.050  25.215 -26.929  1.00 68.18           C  
ATOM    645  C   SER A 103     -10.072  24.085 -26.854  1.00 55.58           C  
ATOM    646  O   SER A 103      -9.736  22.933 -27.148  1.00 55.72           O  
ATOM    647  CB  SER A 103      -7.710  24.773 -26.338  1.00 68.94           C  
ATOM    648  OG  SER A 103      -7.773  24.784 -24.927  1.00 67.63           O  
ATOM    649  N   THR A 104     -11.315  24.411 -26.488  1.00 53.38           N  
ATOM    650  CA  THR A 104     -12.358  23.414 -26.265  1.00 51.13           C  
ATOM    651  C   THR A 104     -12.577  22.528 -27.486  1.00 49.70           C  
ATOM    652  O   THR A 104     -12.588  21.296 -27.374  1.00 43.23           O  
ATOM    653  CB  THR A 104     -13.662  24.113 -25.882  1.00 45.76           C  
ATOM    654  OG1 THR A 104     -13.493  24.755 -24.610  1.00 38.66           O  
ATOM    655  CG2 THR A 104     -14.795  23.094 -25.804  1.00 42.50           C  
ATOM    656  N   GLU A 105     -12.762  23.139 -28.660  1.00 54.19           N  
ATOM    657  CA  GLU A 105     -13.005  22.355 -29.866  1.00 56.68           C  
ATOM    658  C   GLU A 105     -11.830  21.420 -30.151  1.00 53.19           C  
ATOM    659  O   GLU A 105     -12.004  20.200 -30.261  1.00 40.99           O  
ATOM    660  CB  GLU A 105     -13.282  23.279 -31.062  1.00 46.93           C  
ATOM    661  CG  GLU A 105     -13.808  22.522 -32.297  1.00 49.82           C  
ATOM    662  CD  GLU A 105     -14.126  23.403 -33.498  1.00 44.23           C  
ATOM    663  OE1 GLU A 105     -13.465  24.442 -33.689  1.00 45.32           O  
ATOM    664  OE2 GLU A 105     -15.038  23.028 -34.269  1.00 43.81           O  
ATOM    665  N   THR A 106     -10.620  21.980 -30.217  1.00 53.59           N  
ATOM    666  CA  THR A 106      -9.420  21.200 -30.527  1.00 54.27           C  
ATOM    667  C   THR A 106      -9.187  20.080 -29.514  1.00 50.69           C  
ATOM    668  O   THR A 106      -8.853  18.950 -29.894  1.00 36.36           O  
ATOM    669  CB  THR A 106      -8.211  22.138 -30.584  1.00 61.16           C  
ATOM    670  OG1 THR A 106      -8.484  23.205 -31.502  1.00 59.99           O  
ATOM    671  CG2 THR A 106      -6.980  21.402 -31.061  1.00 73.09           C  
ATOM    672  N   LEU A 107      -9.345  20.377 -28.217  1.00 49.92           N  
ATOM    673  CA  LEU A 107      -9.188  19.339 -27.205  1.00 53.61           C  
ATOM    674  C   LEU A 107     -10.256  18.261 -27.361  1.00 48.93           C  
ATOM    675  O   LEU A 107      -9.951  17.064 -27.339  1.00 35.85           O  
ATOM    676  CB  LEU A 107      -9.248  19.945 -25.806  1.00 48.86           C  
ATOM    677  CG  LEU A 107      -8.090  20.804 -25.307  1.00 54.12           C  
ATOM    678  CD1 LEU A 107      -8.477  21.440 -23.984  1.00 55.64           C  
ATOM    679  CD2 LEU A 107      -6.815  19.982 -25.162  1.00 51.97           C  
ATOM    680  N   CYS A 108     -11.512  18.680 -27.539  1.00 47.25           N  
ATOM    681  CA  CYS A 108     -12.618  17.735 -27.635  1.00 48.11           C  
ATOM    682  C   CYS A 108     -12.465  16.817 -28.845  1.00 43.17           C  
ATOM    683  O   CYS A 108     -12.729  15.615 -28.748  1.00 34.20           O  
ATOM    684  CB  CYS A 108     -13.947  18.496 -27.671  1.00 45.84           C  
ATOM    685  SG  CYS A 108     -14.489  19.155 -26.088  1.00 30.70           S  
ATOM    686  N   LEU A 109     -11.968  17.348 -29.975  1.00 52.59           N  
ATOM    687  CA  LEU A 109     -11.823  16.524 -31.179  1.00 50.28           C  
ATOM    688  C   LEU A 109     -10.704  15.500 -31.032  1.00 47.52           C  
ATOM    689  O   LEU A 109     -10.825  14.375 -31.528  1.00 39.60           O  
ATOM    690  CB  LEU A 109     -11.582  17.404 -32.413  1.00 50.26           C  
ATOM    691  CG  LEU A 109     -12.776  18.296 -32.800  1.00 53.99           C  
ATOM    692  CD1 LEU A 109     -12.501  19.130 -34.046  1.00 49.30           C  
ATOM    693  CD2 LEU A 109     -14.075  17.498 -32.957  1.00 45.78           C  
ATOM    694  N   SER A 110      -9.600  15.875 -30.371  1.00 47.92           N  
ATOM    695  CA  SER A 110      -8.549  14.907 -30.040  1.00 43.98           C  
ATOM    696  C   SER A 110      -9.085  13.830 -29.096  1.00 43.48           C  
ATOM    697  O   SER A 110      -8.911  12.631 -29.332  1.00 35.62           O  
ATOM    698  CB  SER A 110      -7.354  15.647 -29.420  1.00 41.20           C  
ATOM    699  OG  SER A 110      -6.453  14.777 -28.765  1.00 44.09           O  
ATOM    700  N   TRP A 111      -9.741  14.264 -28.010  1.00 47.27           N  
ATOM    701  CA  TRP A 111     -10.448  13.378 -27.091  1.00 48.43           C  
ATOM    702  C   TRP A 111     -11.348  12.400 -27.834  1.00 48.01           C  
ATOM    703  O   TRP A 111     -11.355  11.198 -27.554  1.00 40.03           O  
ATOM    704  CB  TRP A 111     -11.278  14.237 -26.134  1.00 46.26           C  
ATOM    705  CG  TRP A 111     -11.748  13.550 -24.917  1.00 46.46           C  
ATOM    706  CD1 TRP A 111     -11.505  12.254 -24.556  1.00 47.91           C  
ATOM    707  CD2 TRP A 111     -12.538  14.122 -23.865  1.00 41.29           C  
ATOM    708  NE1 TRP A 111     -12.097  11.985 -23.346  1.00 42.35           N  
ATOM    709  CE2 TRP A 111     -12.744  13.113 -22.905  1.00 40.71           C  
ATOM    710  CE3 TRP A 111     -13.108  15.379 -23.658  1.00 41.35           C  
ATOM    711  CZ2 TRP A 111     -13.492  13.328 -21.749  1.00 43.85           C  
ATOM    712  CZ3 TRP A 111     -13.845  15.598 -22.507  1.00 48.41           C  
ATOM    713  CH2 TRP A 111     -14.030  14.578 -21.564  1.00 46.29           C  
ATOM    714  N   PHE A 112     -12.127  12.913 -28.783  1.00 50.96           N  
ATOM    715  CA  PHE A 112     -13.103  12.093 -29.487  1.00 50.10           C  
ATOM    716  C   PHE A 112     -12.417  11.133 -30.452  1.00 41.13           C  
ATOM    717  O   PHE A 112     -12.721   9.937 -30.470  1.00 29.04           O  
ATOM    718  CB  PHE A 112     -14.094  13.010 -30.215  1.00 53.07           C  
ATOM    719  CG  PHE A 112     -15.036  12.295 -31.139  1.00 53.15           C  
ATOM    720  CD1 PHE A 112     -15.935  11.351 -30.654  1.00 59.02           C  
ATOM    721  CD2 PHE A 112     -15.039  12.584 -32.492  1.00 51.48           C  
ATOM    722  CE1 PHE A 112     -16.805  10.694 -31.515  1.00 60.07           C  
ATOM    723  CE2 PHE A 112     -15.909  11.940 -33.356  1.00 55.91           C  
ATOM    724  CZ  PHE A 112     -16.795  10.990 -32.865  1.00 57.57           C  
ATOM    725  N   ASP A 113     -11.478  11.650 -31.254  1.00 47.49           N  
ATOM    726  CA  ASP A 113     -10.762  10.818 -32.219  1.00 45.15           C  
ATOM    727  C   ASP A 113     -10.012   9.691 -31.530  1.00 43.15           C  
ATOM    728  O   ASP A 113      -9.951   8.573 -32.045  1.00 37.38           O  
ATOM    729  CB  ASP A 113      -9.800  11.673 -33.037  1.00 44.58           C  
ATOM    730  CG  ASP A 113     -10.525  12.597 -33.993  1.00 44.90           C  
ATOM    731  OD1 ASP A 113     -11.772  12.528 -34.052  1.00 30.61           O  
ATOM    732  OD2 ASP A 113      -9.860  13.383 -34.689  1.00 36.69           O  
ATOM    733  N   ASN A 114      -9.442   9.966 -30.359  1.00 53.35           N  
ATOM    734  CA  ASN A 114      -8.743   8.936 -29.611  1.00 51.79           C  
ATOM    735  C   ASN A 114      -9.706   8.001 -28.896  1.00 51.78           C  
ATOM    736  O   ASN A 114      -9.338   6.864 -28.604  1.00 48.38           O  
ATOM    737  CB  ASN A 114      -7.778   9.583 -28.611  1.00 48.47           C  
ATOM    738  CG  ASN A 114      -6.593  10.283 -29.303  1.00 51.71           C  
ATOM    739  OD1 ASN A 114      -6.298  11.447 -29.043  1.00 45.36           O  
ATOM    740  ND2 ASN A 114      -5.919   9.562 -30.186  1.00 59.46           N  
ATOM    741  N   SER A 115     -10.938   8.448 -28.640  1.00 49.49           N  
ATOM    742  CA  SER A 115     -11.908   7.676 -27.878  1.00 52.55           C  
ATOM    743  C   SER A 115     -12.693   6.697 -28.730  1.00 51.42           C  
ATOM    744  O   SER A 115     -13.342   5.812 -28.168  1.00 49.55           O  
ATOM    745  CB  SER A 115     -12.907   8.601 -27.157  1.00 46.25           C  
ATOM    746  OG  SER A 115     -12.292   9.301 -26.085  1.00 45.96           O  
ATOM    747  N   ILE A 116     -12.659   6.836 -30.057  1.00 54.24           N  
ATOM    748  CA  ILE A 116     -13.581   6.080 -30.902  1.00 59.25           C  
ATOM    749  C   ILE A 116     -13.369   4.579 -30.722  1.00 72.17           C  
ATOM    750  O   ILE A 116     -14.326   3.826 -30.501  1.00 62.16           O  
ATOM    751  CB  ILE A 116     -13.439   6.523 -32.366  1.00 53.25           C  
ATOM    752  CG1 ILE A 116     -14.006   7.944 -32.496  1.00 54.15           C  
ATOM    753  CG2 ILE A 116     -14.155   5.537 -33.301  1.00 45.19           C  
ATOM    754  CD1 ILE A 116     -14.031   8.521 -33.891  1.00 50.93           C  
ATOM    755  N   GLU A 117     -12.105   4.136 -30.769  1.00 79.19           N  
ATOM    756  CA  GLU A 117     -11.751   2.733 -30.552  1.00 74.83           C  
ATOM    757  C   GLU A 117     -12.391   2.152 -29.294  1.00 67.40           C  
ATOM    758  O   GLU A 117     -12.671   0.950 -29.239  1.00 60.52           O  
ATOM    759  CB  GLU A 117     -10.223   2.597 -30.464  1.00 86.32           C  
ATOM    760  CG  GLU A 117      -9.445   3.009 -31.729  1.00 86.10           C  
ATOM    761  CD  GLU A 117      -9.064   4.490 -31.756  1.00 83.96           C  
ATOM    762  OE1 GLU A 117      -9.804   5.320 -31.180  1.00 76.06           O  
ATOM    763  OE2 GLU A 117      -8.014   4.820 -32.355  1.00 81.36           O  
ATOM    764  N   LYS A 118     -12.619   2.980 -28.280  1.00 71.70           N  
ATOM    765  CA  LYS A 118     -13.243   2.583 -27.019  1.00 75.35           C  
ATOM    766  C   LYS A 118     -14.661   3.125 -27.030  1.00 75.34           C  
ATOM    767  O   LYS A 118     -14.891   4.298 -26.728  1.00 82.77           O  
ATOM    768  CB  LYS A 118     -12.465   3.121 -25.821  1.00 78.64           C  
ATOM    769  CG  LYS A 118     -11.070   2.561 -25.670  1.00 86.79           C  
ATOM    770  CD  LYS A 118     -10.362   3.139 -24.449  1.00 93.63           C  
ATOM    771  CE  LYS A 118      -9.073   2.381 -24.198  1.00 99.83           C  
ATOM    772  NZ  LYS A 118      -8.323   2.890 -23.033  1.00106.79           N  
ATOM    773  N   TYR A 119     -15.618   2.266 -27.346  1.00 71.48           N  
ATOM    774  CA  TYR A 119     -16.966   2.732 -27.682  1.00 74.01           C  
ATOM    775  C   TYR A 119     -17.760   2.999 -26.400  1.00 73.08           C  
ATOM    776  O   TYR A 119     -18.744   2.332 -26.073  1.00 65.12           O  
ATOM    777  CB  TYR A 119     -17.654   1.719 -28.587  1.00 74.95           C  
ATOM    778  CG  TYR A 119     -16.787   1.259 -29.745  1.00 70.18           C  
ATOM    779  CD1 TYR A 119     -15.880   0.212 -29.582  1.00 77.32           C  
ATOM    780  CD2 TYR A 119     -16.867   1.874 -30.997  1.00 58.78           C  
ATOM    781  CE1 TYR A 119     -15.075  -0.213 -30.624  1.00 78.13           C  
ATOM    782  CE2 TYR A 119     -16.064   1.453 -32.054  1.00 59.67           C  
ATOM    783  CZ  TYR A 119     -15.169   0.403 -31.856  1.00 73.05           C  
ATOM    784  OH  TYR A 119     -14.358  -0.041 -32.880  1.00 74.50           O  
ATOM    785  N   ASP A 120     -17.302   4.012 -25.665  1.00 79.94           N  
ATOM    786  CA  ASP A 120     -17.911   4.429 -24.400  1.00 75.03           C  
ATOM    787  C   ASP A 120     -18.822   5.605 -24.718  1.00 60.17           C  
ATOM    788  O   ASP A 120     -18.408   6.767 -24.691  1.00 44.42           O  
ATOM    789  CB  ASP A 120     -16.849   4.793 -23.360  1.00 73.50           C  
ATOM    790  CG  ASP A 120     -17.434   5.022 -21.964  1.00 66.33           C  
ATOM    791  OD1 ASP A 120     -18.631   5.365 -21.856  1.00 63.43           O  
ATOM    792  OD2 ASP A 120     -16.688   4.863 -20.974  1.00 65.22           O  
ATOM    793  N   PHE A 121     -20.087   5.288 -24.996  1.00 66.39           N  
ATOM    794  CA  PHE A 121     -21.051   6.308 -25.403  1.00 70.02           C  
ATOM    795  C   PHE A 121     -21.267   7.368 -24.328  1.00 57.17           C  
ATOM    796  O   PHE A 121     -21.755   8.458 -24.646  1.00 51.05           O  
ATOM    797  CB  PHE A 121     -22.392   5.657 -25.774  1.00 67.47           C  
ATOM    798  CG  PHE A 121     -22.326   4.748 -26.975  1.00 70.70           C  
ATOM    799  CD1 PHE A 121     -21.567   5.081 -28.079  1.00 74.80           C  
ATOM    800  CD2 PHE A 121     -23.038   3.557 -26.995  1.00 74.79           C  
ATOM    801  CE1 PHE A 121     -21.516   4.236 -29.182  1.00 73.85           C  
ATOM    802  CE2 PHE A 121     -22.990   2.712 -28.093  1.00 71.38           C  
ATOM    803  CZ  PHE A 121     -22.232   3.052 -29.184  1.00 68.61           C  
ATOM    804  N   LYS A 122     -20.948   7.060 -23.064  1.00 64.41           N  
ATOM    805  CA  LYS A 122     -20.959   8.082 -22.018  1.00 74.32           C  
ATOM    806  C   LYS A 122     -19.843   9.089 -22.232  1.00 65.93           C  
ATOM    807  O   LYS A 122     -19.996  10.268 -21.895  1.00 46.86           O  
ATOM    808  CB  LYS A 122     -20.830   7.437 -20.630  1.00 78.08           C  
ATOM    809  CG  LYS A 122     -22.154   6.994 -20.032  1.00 84.64           C  
ATOM    810  CD  LYS A 122     -21.979   6.006 -18.891  1.00 89.17           C  
ATOM    811  CE  LYS A 122     -23.329   5.428 -18.465  1.00 90.52           C  
ATOM    812  NZ  LYS A 122     -23.180   4.294 -17.511  1.00 94.55           N  
ATOM    813  N   VAL A 123     -18.720   8.631 -22.795  1.00 73.43           N  
ATOM    814  CA  VAL A 123     -17.622   9.524 -23.145  1.00 59.24           C  
ATOM    815  C   VAL A 123     -17.979  10.355 -24.376  1.00 46.86           C  
ATOM    816  O   VAL A 123     -17.810  11.578 -24.373  1.00 38.42           O  
ATOM    817  CB  VAL A 123     -16.329   8.715 -23.345  1.00 58.75           C  
ATOM    818  CG1 VAL A 123     -15.328   9.501 -24.147  1.00 61.10           C  
ATOM    819  CG2 VAL A 123     -15.739   8.365 -21.992  1.00 53.09           C  
ATOM    820  N   PHE A 124     -18.494   9.710 -25.435  1.00 44.06           N  
ATOM    821  CA  PHE A 124     -18.964  10.452 -26.602  1.00 46.58           C  
ATOM    822  C   PHE A 124     -19.891  11.582 -26.177  1.00 47.84           C  
ATOM    823  O   PHE A 124     -19.721  12.738 -26.578  1.00 36.57           O  
ATOM    824  CB  PHE A 124     -19.712   9.527 -27.570  1.00 50.52           C  
ATOM    825  CG  PHE A 124     -18.829   8.687 -28.450  1.00 63.73           C  
ATOM    826  CD1 PHE A 124     -17.739   8.007 -27.934  1.00 72.10           C  
ATOM    827  CD2 PHE A 124     -19.132   8.534 -29.800  1.00 67.60           C  
ATOM    828  CE1 PHE A 124     -16.944   7.213 -28.750  1.00 73.10           C  
ATOM    829  CE2 PHE A 124     -18.342   7.746 -30.625  1.00 72.79           C  
ATOM    830  CZ  PHE A 124     -17.245   7.084 -30.096  1.00 74.91           C  
ATOM    831  N   ASN A 125     -20.892  11.244 -25.360  1.00 49.93           N  
ATOM    832  CA  ASN A 125     -21.886  12.209 -24.924  1.00 47.77           C  
ATOM    833  C   ASN A 125     -21.268  13.261 -24.010  1.00 43.30           C  
ATOM    834  O   ASN A 125     -21.647  14.436 -24.062  1.00 32.70           O  
ATOM    835  CB  ASN A 125     -23.023  11.469 -24.219  1.00 41.30           C  
ATOM    836  CG  ASN A 125     -23.978  12.400 -23.533  1.00 37.38           C  
ATOM    837  OD1 ASN A 125     -23.777  12.783 -22.381  1.00 29.48           O  
ATOM    838  ND2 ASN A 125     -25.033  12.782 -24.247  1.00 44.97           N  
ATOM    839  N   ARG A 126     -20.309  12.856 -23.178  1.00 46.88           N  
ATOM    840  CA  ARG A 126     -19.593  13.827 -22.364  1.00 48.80           C  
ATOM    841  C   ARG A 126     -18.750  14.761 -23.228  1.00 42.37           C  
ATOM    842  O   ARG A 126     -18.720  15.973 -22.993  1.00 34.72           O  
ATOM    843  CB  ARG A 126     -18.723  13.114 -21.327  1.00 51.09           C  
ATOM    844  CG  ARG A 126     -18.031  14.082 -20.371  1.00 53.84           C  
ATOM    845  CD  ARG A 126     -18.035  13.562 -18.933  1.00 63.88           C  
ATOM    846  NE  ARG A 126     -17.195  12.380 -18.759  1.00 68.10           N  
ATOM    847  CZ  ARG A 126     -17.648  11.170 -18.448  1.00 74.11           C  
ATOM    848  NH1 ARG A 126     -18.946  10.965 -18.263  1.00 81.73           N  
ATOM    849  NH2 ARG A 126     -16.796  10.164 -18.317  1.00 77.18           N  
ATOM    850  N   ILE A 127     -18.055  14.218 -24.231  1.00 48.87           N  
ATOM    851  CA  ILE A 127     -17.270  15.066 -25.126  1.00 50.83           C  
ATOM    852  C   ILE A 127     -18.175  16.062 -25.823  1.00 50.02           C  
ATOM    853  O   ILE A 127     -17.901  17.267 -25.866  1.00 30.94           O  
ATOM    854  CB  ILE A 127     -16.513  14.217 -26.156  1.00 42.98           C  
ATOM    855  CG1 ILE A 127     -15.451  13.381 -25.457  1.00 43.61           C  
ATOM    856  CG2 ILE A 127     -15.914  15.122 -27.241  1.00 43.56           C  
ATOM    857  CD1 ILE A 127     -14.860  12.302 -26.348  1.00 49.12           C  
ATOM    858  N   PHE A 128     -19.276  15.560 -26.376  1.00 48.81           N  
ATOM    859  CA  PHE A 128     -20.205  16.401 -27.101  1.00 41.91           C  
ATOM    860  C   PHE A 128     -20.860  17.436 -26.193  1.00 40.52           C  
ATOM    861  O   PHE A 128     -21.186  18.538 -26.646  1.00 32.83           O  
ATOM    862  CB  PHE A 128     -21.234  15.503 -27.785  1.00 41.33           C  
ATOM    863  CG  PHE A 128     -20.634  14.600 -28.833  1.00 43.48           C  
ATOM    864  CD1 PHE A 128     -19.403  14.893 -29.398  1.00 45.78           C  
ATOM    865  CD2 PHE A 128     -21.294  13.470 -29.262  1.00 49.97           C  
ATOM    866  CE1 PHE A 128     -18.838  14.063 -30.374  1.00 39.75           C  
ATOM    867  CE2 PHE A 128     -20.739  12.639 -30.236  1.00 45.73           C  
ATOM    868  CZ  PHE A 128     -19.507  12.936 -30.782  1.00 44.60           C  
ATOM    869  N   MET A 129     -21.032  17.117 -24.910  1.00 49.33           N  
ATOM    870  CA  MET A 129     -21.578  18.094 -23.975  1.00 47.84           C  
ATOM    871  C   MET A 129     -20.654  19.305 -23.846  1.00 41.22           C  
ATOM    872  O   MET A 129     -21.096  20.453 -23.970  1.00 37.55           O  
ATOM    873  CB  MET A 129     -21.826  17.437 -22.610  1.00 49.02           C  
ATOM    874  CG  MET A 129     -22.517  18.350 -21.561  1.00 45.38           C  
ATOM    875  SD  MET A 129     -21.405  19.432 -20.691  1.00 33.16           S  
ATOM    876  CE  MET A 129     -20.553  18.173 -19.779  1.00 53.31           C  
ATOM    877  N   TYR A 130     -19.365  19.065 -23.582  1.00 53.11           N  
ATOM    878  CA  TYR A 130     -18.403  20.167 -23.519  1.00 54.33           C  
ATOM    879  C   TYR A 130     -18.329  20.908 -24.848  1.00 51.47           C  
ATOM    880  O   TYR A 130     -18.281  22.141 -24.887  1.00 50.39           O  
ATOM    881  CB  TYR A 130     -17.018  19.644 -23.140  1.00 46.02           C  
ATOM    882  CG  TYR A 130     -16.848  19.316 -21.675  1.00 46.65           C  
ATOM    883  CD1 TYR A 130     -16.719  20.326 -20.736  1.00 52.87           C  
ATOM    884  CD2 TYR A 130     -16.786  17.996 -21.233  1.00 51.73           C  
ATOM    885  CE1 TYR A 130     -16.544  20.045 -19.386  1.00 52.03           C  
ATOM    886  CE2 TYR A 130     -16.609  17.701 -19.877  1.00 54.54           C  
ATOM    887  CZ  TYR A 130     -16.493  18.738 -18.960  1.00 52.32           C  
ATOM    888  OH  TYR A 130     -16.326  18.486 -17.619  1.00 48.45           O  
ATOM    889  N   LEU A 131     -18.330  20.165 -25.947  1.00 51.13           N  
ATOM    890  CA  LEU A 131     -18.155  20.762 -27.260  1.00 56.26           C  
ATOM    891  C   LEU A 131     -19.360  21.608 -27.655  1.00 54.68           C  
ATOM    892  O   LEU A 131     -19.232  22.560 -28.434  1.00 49.11           O  
ATOM    893  CB  LEU A 131     -17.905  19.648 -28.273  1.00 49.51           C  
ATOM    894  CG  LEU A 131     -17.506  20.085 -29.675  1.00 53.38           C  
ATOM    895  CD1 LEU A 131     -16.220  20.899 -29.626  1.00 56.74           C  
ATOM    896  CD2 LEU A 131     -17.356  18.867 -30.566  1.00 45.42           C  
ATOM    897  N   ASN A 132     -20.528  21.277 -27.133  1.00 51.86           N  
ATOM    898  CA  ASN A 132     -21.734  22.017 -27.446  1.00 53.71           C  
ATOM    899  C   ASN A 132     -21.944  23.202 -26.517  1.00 53.64           C  
ATOM    900  O   ASN A 132     -22.685  24.132 -26.864  1.00 35.73           O  
ATOM    901  CB  ASN A 132     -22.934  21.078 -27.373  1.00 48.19           C  
ATOM    902  CG  ASN A 132     -24.220  21.761 -27.730  1.00 49.12           C  
ATOM    903  OD1 ASN A 132     -24.425  22.167 -28.882  1.00 41.58           O  
ATOM    904  ND2 ASN A 132     -25.113  21.883 -26.746  1.00 54.63           N  
ATOM    905  N   LYS A 133     -21.318  23.184 -25.342  1.00 55.96           N  
ATOM    906  CA  LYS A 133     -21.431  24.315 -24.436  1.00 58.09           C  
ATOM    907  C   LYS A 133     -20.594  25.476 -24.953  1.00 68.24           C  
ATOM    908  O   LYS A 133     -21.109  26.572 -25.204  1.00 70.95           O  
ATOM    909  CB  LYS A 133     -21.006  23.877 -23.034  1.00 64.66           C  
ATOM    910  CG  LYS A 133     -21.246  24.889 -21.935  1.00 76.93           C  
ATOM    911  CD  LYS A 133     -21.519  24.203 -20.601  1.00 87.19           C  
ATOM    912  CE  LYS A 133     -22.699  23.241 -20.697  1.00 90.57           C  
ATOM    913  NZ  LYS A 133     -23.932  23.889 -21.258  1.00 93.40           N  
ATOM    914  N   ASN A 134     -19.303  25.232 -25.160  1.00 85.37           N  
ATOM    915  CA  ASN A 134     -18.404  26.148 -25.864  1.00 88.46           C  
ATOM    916  C   ASN A 134     -18.419  25.867 -27.367  1.00 83.61           C  
ATOM    917  O   ASN A 134     -17.389  25.671 -28.007  1.00 72.71           O  
ATOM    918  CB  ASN A 134     -16.992  26.042 -25.291  1.00 88.70           C  
ATOM    919  CG  ASN A 134     -16.918  26.406 -23.800  1.00 83.25           C  
ATOM    920  OD1 ASN A 134     -17.739  27.172 -23.287  1.00 78.10           O  
ATOM    921  ND2 ASN A 134     -15.918  25.856 -23.107  1.00 77.36           N  
ATOM    922  N   GLY A 135     -19.624  25.841 -27.932  1.00 98.49           N  
ATOM    923  CA  GLY A 135     -19.827  25.555 -29.338  1.00 98.81           C  
ATOM    924  C   GLY A 135     -20.966  26.358 -29.931  1.00 98.85           C  
ATOM    925  O   GLY A 135     -22.106  26.309 -29.454  1.00 87.64           O  
ATOM    926  N   LYS A 136     -20.649  27.130 -30.962  1.00105.41           N  
ATOM    927  CA  LYS A 136     -21.638  27.857 -31.758  1.00 97.27           C  
ATOM    928  C   LYS A 136     -21.984  27.071 -33.012  1.00 85.08           C  
ATOM    929  O   LYS A 136     -21.942  27.596 -34.130  1.00 82.62           O  
ATOM    930  CB  LYS A 136     -21.106  29.241 -32.115  1.00101.74           C  
ATOM    931  CG  LYS A 136     -20.808  30.136 -30.922  1.00102.39           C  
ATOM    932  CD  LYS A 136     -21.942  31.126 -30.695  1.00106.21           C  
ATOM    933  CE  LYS A 136     -22.195  31.956 -31.949  1.00110.32           C  
ATOM    934  NZ  LYS A 136     -23.278  32.967 -31.767  1.00112.37           N  
ATOM    935  N   SER A 137     -22.311  25.790 -32.844  1.00 65.83           N  
ATOM    936  CA  SER A 137     -22.370  24.871 -33.969  1.00 43.80           C  
ATOM    937  C   SER A 137     -23.646  24.052 -33.919  1.00 43.05           C  
ATOM    938  O   SER A 137     -23.857  23.261 -32.994  1.00 40.57           O  
ATOM    939  CB  SER A 137     -21.152  23.956 -33.986  1.00 40.78           C  
ATOM    940  OG  SER A 137     -21.267  22.976 -35.005  1.00 40.38           O  
ATOM    941  N   ARG A 138     -24.492  24.259 -34.921  1.00 41.75           N  
ATOM    942  CA  ARG A 138     -25.627  23.382 -35.166  1.00 37.42           C  
ATOM    943  C   ARG A 138     -25.185  21.921 -35.280  1.00 35.08           C  
ATOM    944  O   ARG A 138     -25.824  21.022 -34.723  1.00 25.32           O  
ATOM    945  CB  ARG A 138     -26.302  23.862 -36.446  1.00 32.54           C  
ATOM    946  CG  ARG A 138     -27.483  23.112 -36.866  1.00 40.54           C  
ATOM    947  CD  ARG A 138     -28.020  23.729 -38.140  1.00 40.23           C  
ATOM    948  NE  ARG A 138     -29.297  23.104 -38.418  1.00 47.40           N  
ATOM    949  CZ  ARG A 138     -30.458  23.559 -37.962  1.00 48.51           C  
ATOM    950  NH1 ARG A 138     -30.489  24.655 -37.204  1.00 41.05           N  
ATOM    951  NH2 ARG A 138     -31.581  22.915 -38.262  1.00 47.95           N  
ATOM    952  N   LEU A 139     -24.082  21.676 -35.996  1.00 38.97           N  
ATOM    953  CA  LEU A 139     -23.545  20.326 -36.134  1.00 40.66           C  
ATOM    954  C   LEU A 139     -23.258  19.706 -34.772  1.00 44.74           C  
ATOM    955  O   LEU A 139     -23.624  18.553 -34.516  1.00 34.34           O  
ATOM    956  CB  LEU A 139     -22.272  20.361 -36.984  1.00 34.14           C  
ATOM    957  CG  LEU A 139     -21.629  18.982 -37.223  1.00 40.84           C  
ATOM    958  CD1 LEU A 139     -22.614  18.043 -37.893  1.00 35.36           C  
ATOM    959  CD2 LEU A 139     -20.368  19.071 -38.045  1.00 31.81           C  
ATOM    960  N   HIS A 140     -22.601  20.470 -33.882  1.00 45.22           N  
ATOM    961  CA  HIS A 140     -22.238  19.962 -32.560  1.00 43.27           C  
ATOM    962  C   HIS A 140     -23.466  19.683 -31.708  1.00 41.10           C  
ATOM    963  O   HIS A 140     -23.462  18.742 -30.905  1.00 30.64           O  
ATOM    964  CB  HIS A 140     -21.307  20.950 -31.855  1.00 33.52           C  
ATOM    965  CG  HIS A 140     -19.977  21.077 -32.524  1.00 46.94           C  
ATOM    966  ND1 HIS A 140     -19.082  22.083 -32.230  1.00 52.08           N  
ATOM    967  CD2 HIS A 140     -19.397  20.324 -33.490  1.00 45.95           C  
ATOM    968  CE1 HIS A 140     -18.013  21.952 -32.995  1.00 47.50           C  
ATOM    969  NE2 HIS A 140     -18.180  20.894 -33.768  1.00 49.98           N  
ATOM    970  N   THR A 141     -24.518  20.494 -31.852  1.00 47.72           N  
ATOM    971  CA  THR A 141     -25.760  20.197 -31.145  1.00 46.89           C  
ATOM    972  C   THR A 141     -26.348  18.873 -31.622  1.00 38.92           C  
ATOM    973  O   THR A 141     -26.851  18.070 -30.822  1.00 28.61           O  
ATOM    974  CB  THR A 141     -26.742  21.353 -31.336  1.00 39.94           C  
ATOM    975  OG1 THR A 141     -26.125  22.564 -30.886  1.00 27.35           O  
ATOM    976  CG2 THR A 141     -28.011  21.101 -30.538  1.00 41.05           C  
ATOM    977  N   LEU A 142     -26.258  18.617 -32.926  1.00 41.10           N  
ATOM    978  CA  LEU A 142     -26.740  17.360 -33.484  1.00 41.97           C  
ATOM    979  C   LEU A 142     -25.938  16.182 -32.945  1.00 37.72           C  
ATOM    980  O   LEU A 142     -26.509  15.149 -32.580  1.00 22.65           O  
ATOM    981  CB  LEU A 142     -26.662  17.415 -35.015  1.00 42.60           C  
ATOM    982  CG  LEU A 142     -27.671  18.365 -35.659  1.00 42.51           C  
ATOM    983  CD1 LEU A 142     -27.237  18.840 -37.040  1.00 33.63           C  
ATOM    984  CD2 LEU A 142     -29.002  17.633 -35.760  1.00 41.07           C  
ATOM    985  N   TRP A 143     -24.604  16.319 -32.924  1.00 43.01           N  
ATOM    986  CA  TRP A 143     -23.726  15.318 -32.319  1.00 41.07           C  
ATOM    987  C   TRP A 143     -24.200  14.948 -30.921  1.00 38.92           C  
ATOM    988  O   TRP A 143     -24.444  13.776 -30.604  1.00 23.85           O  
ATOM    989  CB  TRP A 143     -22.296  15.862 -32.245  1.00 34.20           C  
ATOM    990  CG  TRP A 143     -21.590  15.943 -33.572  1.00 42.32           C  
ATOM    991  CD1 TRP A 143     -22.128  15.710 -34.805  1.00 37.70           C  
ATOM    992  CD2 TRP A 143     -20.198  16.254 -33.793  1.00 39.52           C  
ATOM    993  NE1 TRP A 143     -21.158  15.862 -35.784  1.00 39.55           N  
ATOM    994  CE2 TRP A 143     -19.968  16.188 -35.190  1.00 41.47           C  
ATOM    995  CE3 TRP A 143     -19.130  16.576 -32.947  1.00 37.13           C  
ATOM    996  CZ2 TRP A 143     -18.719  16.451 -35.759  1.00 40.06           C  
ATOM    997  CZ3 TRP A 143     -17.881  16.836 -33.511  1.00 39.35           C  
ATOM    998  CH2 TRP A 143     -17.691  16.774 -34.906  1.00 41.37           C  
ATOM    999  N   TYR A 144     -24.332  15.970 -30.077  1.00 39.91           N  
ATOM   1000  CA  TYR A 144     -24.723  15.785 -28.688  1.00 42.11           C  
ATOM   1001  C   TYR A 144     -26.064  15.064 -28.595  1.00 40.27           C  
ATOM   1002  O   TYR A 144     -26.203  14.091 -27.848  1.00 32.62           O  
ATOM   1003  CB  TYR A 144     -24.760  17.162 -28.032  1.00 36.86           C  
ATOM   1004  CG  TYR A 144     -24.910  17.175 -26.544  1.00 41.71           C  
ATOM   1005  CD1 TYR A 144     -24.429  16.122 -25.766  1.00 44.29           C  
ATOM   1006  CD2 TYR A 144     -25.529  18.251 -25.902  1.00 42.26           C  
ATOM   1007  CE1 TYR A 144     -24.556  16.135 -24.383  1.00 47.84           C  
ATOM   1008  CE2 TYR A 144     -25.660  18.276 -24.504  1.00 44.60           C  
ATOM   1009  CZ  TYR A 144     -25.167  17.214 -23.751  1.00 44.31           C  
ATOM   1010  OH  TYR A 144     -25.290  17.213 -22.380  1.00 30.67           O  
ATOM   1011  N   ALA A 145     -27.042  15.504 -29.400  1.00 44.39           N  
ATOM   1012  CA  ALA A 145     -28.370  14.890 -29.431  1.00 44.01           C  
ATOM   1013  C   ALA A 145     -28.304  13.446 -29.903  1.00 37.90           C  
ATOM   1014  O   ALA A 145     -28.913  12.545 -29.306  1.00 26.29           O  
ATOM   1015  CB  ALA A 145     -29.289  15.695 -30.354  1.00 27.13           C  
ATOM   1016  N   PHE A 146     -27.590  13.216 -30.999  1.00 35.07           N  
ATOM   1017  CA  PHE A 146     -27.440  11.859 -31.508  1.00 43.52           C  
ATOM   1018  C   PHE A 146     -26.766  10.955 -30.478  1.00 40.41           C  
ATOM   1019  O   PHE A 146     -27.114   9.773 -30.363  1.00 32.50           O  
ATOM   1020  CB  PHE A 146     -26.651  11.893 -32.824  1.00 39.59           C  
ATOM   1021  CG  PHE A 146     -26.541  10.555 -33.495  1.00 38.26           C  
ATOM   1022  CD1 PHE A 146     -27.659   9.941 -34.039  1.00 33.72           C  
ATOM   1023  CD2 PHE A 146     -25.315   9.915 -33.579  1.00 36.93           C  
ATOM   1024  CE1 PHE A 146     -27.547   8.701 -34.657  1.00 40.08           C  
ATOM   1025  CE2 PHE A 146     -25.198   8.691 -34.198  1.00 35.55           C  
ATOM   1026  CZ  PHE A 146     -26.316   8.078 -34.736  1.00 37.59           C  
ATOM   1027  N   SER A 147     -25.834  11.510 -29.695  1.00 43.65           N  
ATOM   1028  CA  SER A 147     -25.126  10.725 -28.691  1.00 38.90           C  
ATOM   1029  C   SER A 147     -26.063  10.245 -27.590  1.00 42.38           C  
ATOM   1030  O   SER A 147     -25.753   9.252 -26.924  1.00 30.07           O  
ATOM   1031  CB  SER A 147     -23.971  11.540 -28.097  1.00 31.64           C  
ATOM   1032  OG  SER A 147     -24.435  12.605 -27.279  1.00 25.52           O  
ATOM   1033  N   PHE A 148     -27.201  10.925 -27.388  1.00 47.92           N  
ATOM   1034  CA  PHE A 148     -28.175  10.463 -26.399  1.00 40.17           C  
ATOM   1035  C   PHE A 148     -28.916   9.232 -26.887  1.00 35.27           C  
ATOM   1036  O   PHE A 148     -29.241   8.340 -26.095  1.00 33.97           O  
ATOM   1037  CB  PHE A 148     -29.171  11.569 -26.070  1.00 40.86           C  
ATOM   1038  CG  PHE A 148     -28.656  12.560 -25.085  1.00 41.07           C  
ATOM   1039  CD1 PHE A 148     -28.478  12.204 -23.759  1.00 37.15           C  
ATOM   1040  CD2 PHE A 148     -28.314  13.844 -25.486  1.00 38.71           C  
ATOM   1041  CE1 PHE A 148     -27.969  13.119 -22.829  1.00 40.77           C  
ATOM   1042  CE2 PHE A 148     -27.815  14.767 -24.575  1.00 43.30           C  
ATOM   1043  CZ  PHE A 148     -27.641  14.405 -23.238  1.00 41.71           C  
ATOM   1044  N   HIS A 149     -29.186   9.176 -28.187  1.00 42.49           N  
ATOM   1045  CA  HIS A 149     -29.692   7.955 -28.797  1.00 48.15           C  
ATOM   1046  C   HIS A 149     -28.701   6.804 -28.653  1.00 48.17           C  
ATOM   1047  O   HIS A 149     -29.093   5.676 -28.332  1.00 37.26           O  
ATOM   1048  CB  HIS A 149     -29.988   8.192 -30.272  1.00 39.51           C  
ATOM   1049  CG  HIS A 149     -30.128   6.925 -31.045  1.00 49.77           C  
ATOM   1050  ND1 HIS A 149     -31.156   6.035 -30.825  1.00 51.96           N  
ATOM   1051  CD2 HIS A 149     -29.357   6.380 -32.012  1.00 48.49           C  
ATOM   1052  CE1 HIS A 149     -31.026   5.006 -31.640  1.00 46.81           C  
ATOM   1053  NE2 HIS A 149     -29.941   5.190 -32.370  1.00 54.12           N  
ATOM   1054  N   LEU A 150     -27.415   7.064 -28.934  1.00 51.24           N  
ATOM   1055  CA  LEU A 150     -26.383   6.044 -28.770  1.00 47.96           C  
ATOM   1056  C   LEU A 150     -26.396   5.470 -27.364  1.00 47.08           C  
ATOM   1057  O   LEU A 150     -26.327   4.248 -27.184  1.00 28.43           O  
ATOM   1058  CB  LEU A 150     -25.014   6.629 -29.079  1.00 42.00           C  
ATOM   1059  CG  LEU A 150     -24.745   7.021 -30.535  1.00 45.38           C  
ATOM   1060  CD1 LEU A 150     -23.278   7.439 -30.658  1.00 49.93           C  
ATOM   1061  CD2 LEU A 150     -25.080   5.864 -31.517  1.00 36.81           C  
ATOM   1062  N   LEU A 151     -26.491   6.350 -26.357  1.00 50.00           N  
ATOM   1063  CA  LEU A 151     -26.542   5.920 -24.960  1.00 49.69           C  
ATOM   1064  C   LEU A 151     -27.780   5.085 -24.691  1.00 46.89           C  
ATOM   1065  O   LEU A 151     -27.710   4.048 -24.024  1.00 42.08           O  
ATOM   1066  CB  LEU A 151     -26.551   7.136 -24.036  1.00 50.85           C  
ATOM   1067  CG  LEU A 151     -25.255   7.826 -23.677  1.00 52.28           C  
ATOM   1068  CD1 LEU A 151     -25.571   9.088 -22.871  1.00 44.11           C  
ATOM   1069  CD2 LEU A 151     -24.369   6.863 -22.890  1.00 50.85           C  
ATOM   1070  N   LEU A 152     -28.932   5.542 -25.196  1.00 49.80           N  
ATOM   1071  CA  LEU A 152     -30.191   4.822 -25.027  1.00 54.03           C  
ATOM   1072  C   LEU A 152     -30.115   3.398 -25.553  1.00 58.47           C  
ATOM   1073  O   LEU A 152     -30.933   2.556 -25.160  1.00 58.88           O  
ATOM   1074  CB  LEU A 152     -31.317   5.565 -25.743  1.00 48.63           C  
ATOM   1075  CG  LEU A 152     -31.861   6.768 -24.989  1.00 56.81           C  
ATOM   1076  CD1 LEU A 152     -32.770   7.595 -25.884  1.00 55.95           C  
ATOM   1077  CD2 LEU A 152     -32.597   6.273 -23.767  1.00 56.92           C  
ATOM   1078  N   GLN A 153     -29.154   3.118 -26.437  1.00 60.06           N  
ATOM   1079  CA  GLN A 153     -28.980   1.801 -27.021  1.00 62.59           C  
ATOM   1080  C   GLN A 153     -28.150   0.898 -26.129  1.00 64.39           C  
ATOM   1081  O   GLN A 153     -27.624  -0.113 -26.602  1.00 63.48           O  
ATOM   1082  CB  GLN A 153     -28.339   1.909 -28.417  1.00 65.34           C  
ATOM   1083  CG  GLN A 153     -29.112   2.739 -29.425  1.00 60.82           C  
ATOM   1084  CD  GLN A 153     -30.561   2.375 -29.443  1.00 77.73           C  
ATOM   1085  OE1 GLN A 153     -31.427   3.178 -29.091  1.00 84.27           O  
ATOM   1086  NE2 GLN A 153     -30.839   1.134 -29.775  1.00 84.75           N  
ATOM   1087  N   GLU A 154     -27.993   1.247 -24.858  1.00 70.70           N  
ATOM   1088  CA  GLU A 154     -27.177   0.444 -23.952  1.00 78.03           C  
ATOM   1089  C   GLU A 154     -27.940  -0.140 -22.770  1.00 82.01           C  
ATOM   1090  O   GLU A 154     -27.559  -1.210 -22.290  1.00 84.39           O  
ATOM   1091  CB  GLU A 154     -25.977   1.260 -23.449  1.00 75.29           C  
ATOM   1092  CG  GLU A 154     -25.022   1.622 -24.586  1.00 80.60           C  
ATOM   1093  CD  GLU A 154     -23.650   2.057 -24.100  1.00 83.77           C  
ATOM   1094  OE1 GLU A 154     -23.572   2.818 -23.110  1.00 81.11           O  
ATOM   1095  OE2 GLU A 154     -22.646   1.627 -24.712  1.00 85.11           O  
ATOM   1096  N   GLY A 155     -28.995   0.508 -22.296  1.00 84.13           N  
ATOM   1097  CA  GLY A 155     -29.945  -0.129 -21.406  1.00 83.57           C  
ATOM   1098  C   GLY A 155     -29.931   0.247 -19.926  1.00 86.69           C  
ATOM   1099  O   GLY A 155     -30.480  -0.513 -19.114  1.00 87.55           O  
ATOM   1100  N   GLU A 156     -29.325   1.373 -19.547  1.00 85.92           N  
ATOM   1101  CA  GLU A 156     -29.512   1.918 -18.201  1.00 85.06           C  
ATOM   1102  C   GLU A 156     -30.894   2.561 -18.167  1.00 88.08           C  
ATOM   1103  O   GLU A 156     -31.056   3.783 -18.213  1.00 88.64           O  
ATOM   1104  CB  GLU A 156     -28.414   2.912 -17.843  1.00 88.56           C  
ATOM   1105  CG  GLU A 156     -27.121   2.261 -17.377  1.00 95.23           C  
ATOM   1106  CD  GLU A 156     -26.223   3.235 -16.644  1.00 97.34           C  
ATOM   1107  OE1 GLU A 156     -26.595   4.426 -16.550  1.00 97.66           O  
ATOM   1108  OE2 GLU A 156     -25.152   2.809 -16.161  1.00 97.72           O  
ATOM   1109  N   THR A 157     -31.907   1.697 -18.081  1.00 92.15           N  
ATOM   1110  CA  THR A 157     -33.303   2.104 -18.182  1.00 91.78           C  
ATOM   1111  C   THR A 157     -33.673   3.216 -17.208  1.00 93.56           C  
ATOM   1112  O   THR A 157     -34.630   3.956 -17.464  1.00 92.01           O  
ATOM   1113  CB  THR A 157     -34.212   0.887 -17.945  1.00 89.41           C  
ATOM   1114  OG1 THR A 157     -34.171   0.511 -16.561  1.00 83.49           O  
ATOM   1115  CG2 THR A 157     -33.754  -0.300 -18.793  1.00 85.62           C  
ATOM   1116  N   ASP A 158     -32.947   3.350 -16.094  1.00 96.95           N  
ATOM   1117  CA  ASP A 158     -33.267   4.395 -15.127  1.00 92.55           C  
ATOM   1118  C   ASP A 158     -32.871   5.783 -15.621  1.00 78.86           C  
ATOM   1119  O   ASP A 158     -33.376   6.782 -15.097  1.00 76.74           O  
ATOM   1120  CB  ASP A 158     -32.595   4.094 -13.782  1.00 94.52           C  
ATOM   1121  CG  ASP A 158     -31.129   3.727 -13.926  1.00 98.51           C  
ATOM   1122  OD1 ASP A 158     -30.795   2.928 -14.830  1.00 98.14           O  
ATOM   1123  OD2 ASP A 158     -30.308   4.242 -13.135  1.00 99.71           O  
ATOM   1124  N   LYS A 159     -31.982   5.865 -16.608  1.00 72.35           N  
ATOM   1125  CA  LYS A 159     -31.593   7.128 -17.221  1.00 73.43           C  
ATOM   1126  C   LYS A 159     -32.351   7.408 -18.513  1.00 61.01           C  
ATOM   1127  O   LYS A 159     -32.211   8.499 -19.075  1.00 53.54           O  
ATOM   1128  CB  LYS A 159     -30.084   7.135 -17.512  1.00 78.97           C  
ATOM   1129  CG  LYS A 159     -29.206   6.635 -16.375  1.00 83.86           C  
ATOM   1130  CD  LYS A 159     -29.361   7.503 -15.132  1.00 85.36           C  
ATOM   1131  CE  LYS A 159     -28.804   8.903 -15.355  1.00 86.18           C  
ATOM   1132  NZ  LYS A 159     -27.315   8.941 -15.251  1.00 90.35           N  
ATOM   1133  N   ALA A 160     -33.163   6.454 -18.977  1.00 49.31           N  
ATOM   1134  CA  ALA A 160     -33.687   6.499 -20.337  1.00 54.75           C  
ATOM   1135  C   ALA A 160     -34.583   7.713 -20.554  1.00 57.59           C  
ATOM   1136  O   ALA A 160     -34.479   8.408 -21.573  1.00 48.28           O  
ATOM   1137  CB  ALA A 160     -34.448   5.206 -20.629  1.00 55.73           C  
ATOM   1138  N   SER A 161     -35.481   7.972 -19.605  1.00 58.74           N  
ATOM   1139  CA  SER A 161     -36.383   9.111 -19.702  1.00 53.85           C  
ATOM   1140  C   SER A 161     -35.606  10.425 -19.810  1.00 50.02           C  
ATOM   1141  O   SER A 161     -35.925  11.287 -20.639  1.00 42.53           O  
ATOM   1142  CB  SER A 161     -37.323   9.104 -18.485  1.00 46.93           C  
ATOM   1143  OG  SER A 161     -38.181  10.226 -18.492  1.00 52.82           O  
ATOM   1144  N   LEU A 162     -34.578  10.598 -18.973  1.00 45.83           N  
ATOM   1145  CA  LEU A 162     -33.771  11.813 -19.028  1.00 47.34           C  
ATOM   1146  C   LEU A 162     -33.060  11.945 -20.368  1.00 48.93           C  
ATOM   1147  O   LEU A 162     -33.083  13.013 -20.995  1.00 34.43           O  
ATOM   1148  CB  LEU A 162     -32.757  11.806 -17.892  1.00 49.89           C  
ATOM   1149  CG  LEU A 162     -31.692  12.893 -17.957  1.00 56.33           C  
ATOM   1150  CD1 LEU A 162     -32.285  14.231 -17.597  1.00 51.97           C  
ATOM   1151  CD2 LEU A 162     -30.552  12.532 -17.026  1.00 57.88           C  
ATOM   1152  N   TYR A 163     -32.400  10.863 -20.808  1.00 51.79           N  
ATOM   1153  CA  TYR A 163     -31.649  10.887 -22.061  1.00 49.48           C  
ATOM   1154  C   TYR A 163     -32.559  11.225 -23.234  1.00 44.86           C  
ATOM   1155  O   TYR A 163     -32.176  11.965 -24.147  1.00 30.38           O  
ATOM   1156  CB  TYR A 163     -30.973   9.533 -22.290  1.00 46.04           C  
ATOM   1157  CG  TYR A 163     -29.820   9.192 -21.349  1.00 50.64           C  
ATOM   1158  CD1 TYR A 163     -29.235  10.156 -20.541  1.00 50.42           C  
ATOM   1159  CD2 TYR A 163     -29.297   7.899 -21.303  1.00 50.38           C  
ATOM   1160  CE1 TYR A 163     -28.171   9.842 -19.701  1.00 53.63           C  
ATOM   1161  CE2 TYR A 163     -28.237   7.580 -20.472  1.00 52.71           C  
ATOM   1162  CZ  TYR A 163     -27.678   8.551 -19.677  1.00 55.89           C  
ATOM   1163  OH  TYR A 163     -26.631   8.228 -18.843  1.00 56.62           O  
ATOM   1164  N   ASN A 164     -33.776  10.695 -23.216  1.00 46.32           N  
ATOM   1165  CA  ASN A 164     -34.709  10.938 -24.304  1.00 40.93           C  
ATOM   1166  C   ASN A 164     -35.220  12.368 -24.287  1.00 40.28           C  
ATOM   1167  O   ASN A 164     -35.424  12.971 -25.347  1.00 32.68           O  
ATOM   1168  CB  ASN A 164     -35.868   9.959 -24.197  1.00 39.59           C  
ATOM   1169  CG  ASN A 164     -36.584   9.818 -25.470  1.00 52.78           C  
ATOM   1170  OD1 ASN A 164     -36.159   9.066 -26.354  1.00 45.38           O  
ATOM   1171  ND2 ASN A 164     -37.657  10.593 -25.624  1.00 61.26           N  
ATOM   1172  N   SER A 165     -35.436  12.919 -23.088  1.00 39.30           N  
ATOM   1173  CA  SER A 165     -35.900  14.296 -22.954  1.00 42.43           C  
ATOM   1174  C   SER A 165     -34.824  15.292 -23.364  1.00 43.52           C  
ATOM   1175  O   SER A 165     -35.131  16.345 -23.933  1.00 26.92           O  
ATOM   1176  CB  SER A 165     -36.339  14.549 -21.510  1.00 45.72           C  
ATOM   1177  OG  SER A 165     -36.236  15.920 -21.205  1.00 48.51           O  
ATOM   1178  N   LEU A 166     -33.557  14.992 -23.060  1.00 49.49           N  
ATOM   1179  CA  LEU A 166     -32.484  15.919 -23.417  1.00 43.11           C  
ATOM   1180  C   LEU A 166     -32.235  15.911 -24.919  1.00 40.46           C  
ATOM   1181  O   LEU A 166     -31.949  16.957 -25.511  1.00 36.03           O  
ATOM   1182  CB  LEU A 166     -31.200  15.577 -22.647  1.00 39.11           C  
ATOM   1183  CG  LEU A 166     -31.190  15.808 -21.127  1.00 47.47           C  
ATOM   1184  CD1 LEU A 166     -30.002  15.123 -20.506  1.00 45.35           C  
ATOM   1185  CD2 LEU A 166     -31.183  17.294 -20.738  1.00 45.59           C  
ATOM   1186  N   GLY A 167     -32.331  14.742 -25.556  1.00 45.17           N  
ATOM   1187  CA  GLY A 167     -32.115  14.689 -26.994  1.00 46.19           C  
ATOM   1188  C   GLY A 167     -33.240  15.355 -27.762  1.00 41.10           C  
ATOM   1189  O   GLY A 167     -33.001  16.084 -28.730  1.00 31.52           O  
ATOM   1190  N   LYS A 168     -34.482  15.106 -27.337  1.00 40.89           N  
ATOM   1191  CA  LYS A 168     -35.643  15.713 -27.970  1.00 43.74           C  
ATOM   1192  C   LYS A 168     -35.568  17.230 -27.905  1.00 42.31           C  
ATOM   1193  O   LYS A 168     -35.804  17.924 -28.900  1.00 31.55           O  
ATOM   1194  CB  LYS A 168     -36.923  15.210 -27.288  1.00 43.56           C  
ATOM   1195  CG  LYS A 168     -38.197  15.654 -27.970  1.00 51.01           C  
ATOM   1196  CD  LYS A 168     -39.392  15.637 -27.035  1.00 65.95           C  
ATOM   1197  CE  LYS A 168     -40.119  14.315 -27.044  1.00 67.56           C  
ATOM   1198  NZ  LYS A 168     -41.407  14.428 -26.295  1.00 68.28           N  
ATOM   1199  N   LYS A 169     -35.217  17.758 -26.738  1.00 50.19           N  
ATOM   1200  CA  LYS A 169     -35.200  19.202 -26.530  1.00 48.15           C  
ATOM   1201  C   LYS A 169     -34.062  19.868 -27.301  1.00 35.68           C  
ATOM   1202  O   LYS A 169     -34.218  20.986 -27.797  1.00 26.86           O  
ATOM   1203  CB  LYS A 169     -35.107  19.475 -25.026  1.00 57.74           C  
ATOM   1204  CG  LYS A 169     -34.732  20.879 -24.623  1.00 76.31           C  
ATOM   1205  CD  LYS A 169     -34.514  20.936 -23.115  1.00 93.02           C  
ATOM   1206  CE  LYS A 169     -33.548  19.842 -22.648  1.00102.06           C  
ATOM   1207  NZ  LYS A 169     -33.468  19.727 -21.156  1.00106.77           N  
ATOM   1208  N   LEU A 170     -32.913  19.201 -27.407  1.00 42.14           N  
ATOM   1209  CA  LEU A 170     -31.824  19.710 -28.240  1.00 44.97           C  
ATOM   1210  C   LEU A 170     -32.246  19.817 -29.696  1.00 43.70           C  
ATOM   1211  O   LEU A 170     -31.920  20.796 -30.376  1.00 24.48           O  
ATOM   1212  CB  LEU A 170     -30.609  18.790 -28.135  1.00 42.25           C  
ATOM   1213  CG  LEU A 170     -29.809  18.866 -26.848  1.00 39.90           C  
ATOM   1214  CD1 LEU A 170     -28.941  17.650 -26.724  1.00 41.61           C  
ATOM   1215  CD2 LEU A 170     -28.983  20.145 -26.844  1.00 36.67           C  
ATOM   1216  N   MET A 171     -32.953  18.796 -30.198  1.00 43.11           N  
ATOM   1217  CA  MET A 171     -33.401  18.799 -31.588  1.00 36.95           C  
ATOM   1218  C   MET A 171     -34.492  19.840 -31.813  1.00 41.36           C  
ATOM   1219  O   MET A 171     -34.476  20.557 -32.820  1.00 28.31           O  
ATOM   1220  CB  MET A 171     -33.873  17.392 -32.002  1.00 32.41           C  
ATOM   1221  CG  MET A 171     -32.696  16.348 -32.148  1.00 32.39           C  
ATOM   1222  SD  MET A 171     -31.319  16.929 -33.081  1.00 22.25           S  
ATOM   1223  CE  MET A 171     -32.253  17.309 -34.527  1.00 36.30           C  
ATOM   1224  N   GLU A 172     -35.437  19.955 -30.872  1.00 46.28           N  
ATOM   1225  CA  GLU A 172     -36.462  20.985 -30.987  1.00 42.78           C  
ATOM   1226  C   GLU A 172     -35.830  22.369 -31.086  1.00 41.56           C  
ATOM   1227  O   GLU A 172     -36.328  23.223 -31.829  1.00 31.02           O  
ATOM   1228  CB  GLU A 172     -37.454  20.866 -29.814  1.00 44.84           C  
ATOM   1229  CG  GLU A 172     -38.371  19.599 -29.943  1.00 47.91           C  
ATOM   1230  CD  GLU A 172     -39.192  19.216 -28.693  1.00 47.31           C  
ATOM   1231  OE1 GLU A 172     -39.003  19.814 -27.605  1.00 39.10           O  
ATOM   1232  OE2 GLU A 172     -40.041  18.293 -28.819  1.00 40.31           O  
ATOM   1233  N   GLY A 173     -34.685  22.583 -30.421  1.00 50.91           N  
ATOM   1234  CA  GLY A 173     -33.964  23.853 -30.500  1.00 44.61           C  
ATOM   1235  C   GLY A 173     -33.427  24.199 -31.886  1.00 45.16           C  
ATOM   1236  O   GLY A 173     -33.075  25.360 -32.122  1.00 31.65           O  
ATOM   1237  N   LEU A 174     -33.369  23.227 -32.801  1.00 49.20           N  
ATOM   1238  CA  LEU A 174     -32.796  23.404 -34.134  1.00 46.43           C  
ATOM   1239  C   LEU A 174     -33.849  23.634 -35.208  1.00 50.54           C  
ATOM   1240  O   LEU A 174     -33.497  23.787 -36.382  1.00 48.14           O  
ATOM   1241  CB  LEU A 174     -31.952  22.191 -34.510  1.00 41.25           C  
ATOM   1242  CG  LEU A 174     -30.807  21.940 -33.529  1.00 48.12           C  
ATOM   1243  CD1 LEU A 174     -30.038  20.673 -33.890  1.00 42.07           C  
ATOM   1244  CD2 LEU A 174     -29.890  23.162 -33.498  1.00 44.64           C  
ATOM   1245  N   GLN A 175     -35.125  23.633 -34.841  1.00 44.09           N  
ATOM   1246  CA  GLN A 175     -36.163  23.862 -35.825  1.00 44.66           C  
ATOM   1247  C   GLN A 175     -36.078  25.295 -36.346  1.00 37.64           C  
ATOM   1248  O   GLN A 175     -35.727  26.210 -35.601  1.00 27.15           O  
ATOM   1249  CB  GLN A 175     -37.543  23.598 -35.222  1.00 37.72           C  
ATOM   1250  CG  GLN A 175     -37.864  22.121 -35.051  1.00 39.64           C  
ATOM   1251  CD  GLN A 175     -39.064  21.904 -34.178  1.00 42.28           C  
ATOM   1252  OE1 GLN A 175     -40.028  21.250 -34.576  1.00 27.89           O  
ATOM   1253  NE2 GLN A 175     -39.023  22.472 -32.975  1.00 46.05           N  
ATOM   1254  N   PRO A 176     -36.417  25.518 -37.631  1.00 50.17           N  
ATOM   1255  CA  PRO A 176     -36.914  24.500 -38.577  1.00 35.14           C  
ATOM   1256  C   PRO A 176     -35.799  23.610 -39.105  1.00 38.24           C  
ATOM   1257  O   PRO A 176     -34.662  24.069 -39.243  1.00 34.90           O  
ATOM   1258  CB  PRO A 176     -37.520  25.345 -39.707  1.00 35.80           C  
ATOM   1259  CG  PRO A 176     -36.674  26.610 -39.701  1.00 39.28           C  
ATOM   1260  CD  PRO A 176     -36.332  26.860 -38.246  1.00 44.16           C  
ATOM   1261  N   PHE A 177     -36.127  22.352 -39.386  1.00 43.46           N  
ATOM   1262  CA  PHE A 177     -35.138  21.388 -39.841  1.00 41.90           C  
ATOM   1263  C   PHE A 177     -34.761  21.650 -41.297  1.00 39.86           C  
ATOM   1264  O   PHE A 177     -35.601  22.015 -42.122  1.00 28.60           O  
ATOM   1265  CB  PHE A 177     -35.668  19.953 -39.670  1.00 36.28           C  
ATOM   1266  CG  PHE A 177     -35.949  19.578 -38.242  1.00 38.62           C  
ATOM   1267  CD1 PHE A 177     -34.974  19.709 -37.271  1.00 38.62           C  
ATOM   1268  CD2 PHE A 177     -37.197  19.123 -37.857  1.00 38.41           C  
ATOM   1269  CE1 PHE A 177     -35.235  19.382 -35.951  1.00 40.28           C  
ATOM   1270  CE2 PHE A 177     -37.453  18.788 -36.543  1.00 37.03           C  
ATOM   1271  CZ  PHE A 177     -36.470  18.921 -35.589  1.00 34.71           C  
ATOM   1272  N   GLU A 178     -33.488  21.440 -41.608  1.00 42.74           N  
ATOM   1273  CA  GLU A 178     -32.962  21.777 -42.919  1.00 45.80           C  
ATOM   1274  C   GLU A 178     -32.784  20.569 -43.829  1.00 45.61           C  
ATOM   1275  O   GLU A 178     -32.632  20.749 -45.040  1.00 34.07           O  
ATOM   1276  CB  GLU A 178     -31.621  22.510 -42.772  1.00 40.99           C  
ATOM   1277  CG  GLU A 178     -31.759  23.903 -42.134  1.00 51.49           C  
ATOM   1278  CD  GLU A 178     -30.438  24.454 -41.616  1.00 50.51           C  
ATOM   1279  OE1 GLU A 178     -30.464  25.411 -40.802  1.00 45.84           O  
ATOM   1280  OE2 GLU A 178     -29.382  23.920 -42.024  1.00 43.43           O  
ATOM   1281  N   ASN A 179     -32.799  19.350 -43.287  1.00 43.66           N  
ATOM   1282  CA  ASN A 179     -32.602  18.170 -44.111  1.00 44.82           C  
ATOM   1283  C   ASN A 179     -33.162  16.951 -43.390  1.00 40.31           C  
ATOM   1284  O   ASN A 179     -33.569  17.013 -42.227  1.00 26.65           O  
ATOM   1285  CB  ASN A 179     -31.128  17.967 -44.459  1.00 29.57           C  
ATOM   1286  CG  ASN A 179     -30.282  17.742 -43.237  1.00 35.29           C  
ATOM   1287  OD1 ASN A 179     -30.432  16.734 -42.533  1.00 21.98           O  
ATOM   1288  ND2 ASN A 179     -29.356  18.673 -42.984  1.00 40.59           N  
ATOM   1289  N   THR A 180     -33.151  15.826 -44.107  1.00 38.04           N  
ATOM   1290  CA  THR A 180     -33.769  14.596 -43.629  1.00 37.38           C  
ATOM   1291  C   THR A 180     -32.932  13.893 -42.563  1.00 35.97           C  
ATOM   1292  O   THR A 180     -33.471  13.068 -41.816  1.00 23.85           O  
ATOM   1293  CB  THR A 180     -34.036  13.670 -44.827  1.00 43.64           C  
ATOM   1294  OG1 THR A 180     -34.528  12.421 -44.349  1.00 66.86           O  
ATOM   1295  CG2 THR A 180     -32.773  13.392 -45.587  1.00 30.22           C  
ATOM   1296  N   GLN A 181     -31.637  14.229 -42.459  1.00 43.29           N  
ATOM   1297  CA  GLN A 181     -30.795  13.698 -41.386  1.00 40.07           C  
ATOM   1298  C   GLN A 181     -31.188  14.279 -40.033  1.00 38.68           C  
ATOM   1299  O   GLN A 181     -31.267  13.552 -39.031  1.00 31.68           O  
ATOM   1300  CB  GLN A 181     -29.321  13.990 -41.676  1.00 32.38           C  
ATOM   1301  CG  GLN A 181     -28.782  13.308 -42.916  1.00 26.25           C  
ATOM   1302  CD  GLN A 181     -28.607  11.804 -42.758  1.00 34.19           C  
ATOM   1303  OE1 GLN A 181     -28.824  11.230 -41.687  1.00 23.69           O  
ATOM   1304  NE2 GLN A 181     -28.192  11.157 -43.837  1.00 43.49           N  
ATOM   1305  N   GLU A 182     -31.398  15.599 -39.980  1.00 42.41           N  
ATOM   1306  CA  GLU A 182     -31.814  16.229 -38.730  1.00 40.69           C  
ATOM   1307  C   GLU A 182     -33.176  15.697 -38.294  1.00 34.94           C  
ATOM   1308  O   GLU A 182     -33.380  15.374 -37.120  1.00 27.97           O  
ATOM   1309  CB  GLU A 182     -31.849  17.757 -38.886  1.00 35.35           C  
ATOM   1310  CG  GLU A 182     -30.576  18.358 -39.426  1.00 35.01           C  
ATOM   1311  CD  GLU A 182     -30.637  19.867 -39.548  1.00 35.76           C  
ATOM   1312  OE1 GLU A 182     -31.747  20.427 -39.428  1.00 24.33           O  
ATOM   1313  OE2 GLU A 182     -29.568  20.494 -39.770  1.00 30.77           O  
ATOM   1314  N   ILE A 183     -34.115  15.592 -39.236  1.00 37.92           N  
ATOM   1315  CA  ILE A 183     -35.429  15.037 -38.927  1.00 38.43           C  
ATOM   1316  C   ILE A 183     -35.291  13.613 -38.401  1.00 35.98           C  
ATOM   1317  O   ILE A 183     -35.926  13.240 -37.406  1.00 25.43           O  
ATOM   1318  CB  ILE A 183     -36.335  15.110 -40.172  1.00 40.49           C  
ATOM   1319  CG1 ILE A 183     -36.614  16.575 -40.548  1.00 40.44           C  
ATOM   1320  CG2 ILE A 183     -37.625  14.352 -39.939  1.00 41.52           C  
ATOM   1321  CD1 ILE A 183     -37.396  16.761 -41.850  1.00 32.38           C  
ATOM   1322  N   TYR A 184     -34.432  12.808 -39.038  1.00 43.47           N  
ATOM   1323  CA  TYR A 184     -34.177  11.455 -38.548  1.00 37.20           C  
ATOM   1324  C   TYR A 184     -33.769  11.471 -37.071  1.00 35.18           C  
ATOM   1325  O   TYR A 184     -34.349  10.749 -36.251  1.00 23.98           O  
ATOM   1326  CB  TYR A 184     -33.108  10.782 -39.418  1.00 33.66           C  
ATOM   1327  CG  TYR A 184     -32.574   9.469 -38.856  1.00 33.45           C  
ATOM   1328  CD1 TYR A 184     -33.275   8.268 -39.030  1.00 32.56           C  
ATOM   1329  CD2 TYR A 184     -31.361   9.430 -38.155  1.00 28.31           C  
ATOM   1330  CE1 TYR A 184     -32.792   7.060 -38.496  1.00 33.02           C  
ATOM   1331  CE2 TYR A 184     -30.856   8.227 -37.642  1.00 35.17           C  
ATOM   1332  CZ  TYR A 184     -31.583   7.053 -37.807  1.00 39.59           C  
ATOM   1333  OH  TYR A 184     -31.099   5.886 -37.299  1.00 37.15           O  
ATOM   1334  N   VAL A 185     -32.793  12.319 -36.710  1.00 39.89           N  
ATOM   1335  CA  VAL A 185     -32.296  12.348 -35.334  1.00 38.80           C  
ATOM   1336  C   VAL A 185     -33.435  12.633 -34.373  1.00 37.12           C  
ATOM   1337  O   VAL A 185     -33.576  11.978 -33.333  1.00 34.64           O  
ATOM   1338  CB  VAL A 185     -31.173  13.392 -35.171  1.00 36.86           C  
ATOM   1339  CG1 VAL A 185     -30.754  13.492 -33.696  1.00 30.41           C  
ATOM   1340  CG2 VAL A 185     -29.977  13.017 -36.006  1.00 32.83           C  
ATOM   1341  N   TYR A 186     -34.258  13.629 -34.713  1.00 40.20           N  
ATOM   1342  CA  TYR A 186     -35.404  13.997 -33.891  1.00 37.07           C  
ATOM   1343  C   TYR A 186     -36.304  12.786 -33.638  1.00 38.54           C  
ATOM   1344  O   TYR A 186     -36.713  12.536 -32.498  1.00 24.56           O  
ATOM   1345  CB  TYR A 186     -36.165  15.146 -34.580  1.00 32.31           C  
ATOM   1346  CG  TYR A 186     -37.236  15.796 -33.747  1.00 37.54           C  
ATOM   1347  CD1 TYR A 186     -37.045  16.024 -32.398  1.00 39.43           C  
ATOM   1348  CD2 TYR A 186     -38.441  16.196 -34.310  1.00 41.55           C  
ATOM   1349  CE1 TYR A 186     -38.030  16.604 -31.624  1.00 36.48           C  
ATOM   1350  CE2 TYR A 186     -39.432  16.794 -33.537  1.00 38.68           C  
ATOM   1351  CZ  TYR A 186     -39.225  16.996 -32.200  1.00 37.05           C  
ATOM   1352  OH  TYR A 186     -40.213  17.596 -31.433  1.00 32.83           O  
ATOM   1353  N   THR A 187     -36.594  11.998 -34.693  1.00 42.70           N  
ATOM   1354  CA  THR A 187     -37.488  10.846 -34.549  1.00 36.71           C  
ATOM   1355  C   THR A 187     -36.944   9.807 -33.581  1.00 36.84           C  
ATOM   1356  O   THR A 187     -37.720   8.996 -33.066  1.00 27.45           O  
ATOM   1357  CB  THR A 187     -37.736  10.156 -35.886  1.00 32.01           C  
ATOM   1358  OG1 THR A 187     -36.508   9.602 -36.361  1.00 22.49           O  
ATOM   1359  CG2 THR A 187     -38.310  11.130 -36.911  1.00 35.40           C  
ATOM   1360  N   LEU A 188     -35.633   9.813 -33.315  1.00 42.03           N  
ATOM   1361  CA  LEU A 188     -35.079   8.842 -32.375  1.00 38.28           C  
ATOM   1362  C   LEU A 188     -35.607   9.037 -30.958  1.00 36.76           C  
ATOM   1363  O   LEU A 188     -35.477   8.129 -30.138  1.00 32.21           O  
ATOM   1364  CB  LEU A 188     -33.551   8.915 -32.367  1.00 35.80           C  
ATOM   1365  CG  LEU A 188     -32.874   8.693 -33.724  1.00 41.77           C  
ATOM   1366  CD1 LEU A 188     -31.396   9.051 -33.615  1.00 36.19           C  
ATOM   1367  CD2 LEU A 188     -33.068   7.237 -34.210  1.00 33.73           C  
ATOM   1368  N   PHE A 189     -36.208  10.186 -30.648  1.00 40.93           N  
ATOM   1369  CA  PHE A 189     -36.688  10.459 -29.295  1.00 41.90           C  
ATOM   1370  C   PHE A 189     -38.203  10.574 -29.217  1.00 40.92           C  
ATOM   1371  O   PHE A 189     -38.729  10.989 -28.177  1.00 29.27           O  
ATOM   1372  CB  PHE A 189     -36.029  11.731 -28.757  1.00 38.15           C  
ATOM   1373  CG  PHE A 189     -34.541  11.736 -28.929  1.00 40.51           C  
ATOM   1374  CD1 PHE A 189     -33.740  10.925 -28.133  1.00 36.25           C  
ATOM   1375  CD2 PHE A 189     -33.945  12.504 -29.918  1.00 35.85           C  
ATOM   1376  CE1 PHE A 189     -32.361  10.901 -28.304  1.00 41.44           C  
ATOM   1377  CE2 PHE A 189     -32.569  12.471 -30.103  1.00 42.11           C  
ATOM   1378  CZ  PHE A 189     -31.773  11.678 -29.285  1.00 35.70           C  
ATOM   1379  N   LEU A 190     -38.914  10.214 -30.288  1.00 44.11           N  
ATOM   1380  CA  LEU A 190     -40.339  10.450 -30.411  1.00 37.08           C  
ATOM   1381  C   LEU A 190     -41.131   9.154 -30.351  1.00 41.62           C  
ATOM   1382  O   LEU A 190     -40.669   8.097 -30.787  1.00 32.40           O  
ATOM   1383  CB  LEU A 190     -40.662  11.148 -31.726  1.00 37.26           C  
ATOM   1384  CG  LEU A 190     -40.069  12.533 -31.918  1.00 41.04           C  
ATOM   1385  CD1 LEU A 190     -40.558  13.075 -33.247  1.00 36.55           C  
ATOM   1386  CD2 LEU A 190     -40.455  13.458 -30.742  1.00 33.46           C  
ATOM   1387  N   SER A 191     -42.362   9.264 -29.859  1.00 47.87           N  
ATOM   1388  CA  SER A 191     -43.281   8.147 -29.930  1.00 39.33           C  
ATOM   1389  C   SER A 191     -43.780   7.970 -31.359  1.00 38.71           C  
ATOM   1390  O   SER A 191     -43.636   8.842 -32.222  1.00 28.20           O  
ATOM   1391  CB  SER A 191     -44.470   8.361 -28.990  1.00 35.34           C  
ATOM   1392  OG  SER A 191     -45.281   9.441 -29.432  1.00 28.09           O  
ATOM   1393  N   SER A 192     -44.388   6.811 -31.591  1.00 46.14           N  
ATOM   1394  CA  SER A 192     -45.017   6.539 -32.876  1.00 41.89           C  
ATOM   1395  C   SER A 192     -46.077   7.591 -33.200  1.00 45.24           C  
ATOM   1396  O   SER A 192     -46.211   8.012 -34.357  1.00 29.93           O  
ATOM   1397  CB  SER A 192     -45.624   5.129 -32.850  1.00 40.61           C  
ATOM   1398  OG  SER A 192     -45.733   4.574 -34.148  1.00 48.48           O  
ATOM   1399  N   LYS A 193     -46.836   8.032 -32.182  1.00 46.48           N  
ATOM   1400  CA  LYS A 193     -47.839   9.076 -32.388  1.00 42.42           C  
ATOM   1401  C   LYS A 193     -47.186  10.385 -32.798  1.00 42.65           C  
ATOM   1402  O   LYS A 193     -47.665  11.073 -33.710  1.00 32.17           O  
ATOM   1403  CB  LYS A 193     -48.667   9.290 -31.118  1.00 45.10           C  
ATOM   1404  CG  LYS A 193     -49.580   8.145 -30.752  1.00 55.68           C  
ATOM   1405  CD  LYS A 193     -50.688   7.963 -31.782  1.00 68.07           C  
ATOM   1406  CE  LYS A 193     -51.894   8.843 -31.484  1.00 70.02           C  
ATOM   1407  NZ  LYS A 193     -53.091   8.445 -32.304  1.00 68.13           N  
ATOM   1408  N   GLU A 194     -46.093  10.749 -32.124  1.00 45.30           N  
ATOM   1409  CA  GLU A 194     -45.417  12.001 -32.435  1.00 43.23           C  
ATOM   1410  C   GLU A 194     -44.748  11.936 -33.804  1.00 38.57           C  
ATOM   1411  O   GLU A 194     -44.783  12.909 -34.564  1.00 25.85           O  
ATOM   1412  CB  GLU A 194     -44.403  12.322 -31.334  1.00 40.17           C  
ATOM   1413  CG  GLU A 194     -45.012  12.625 -29.971  1.00 38.35           C  
ATOM   1414  CD  GLU A 194     -43.964  12.646 -28.853  1.00 40.96           C  
ATOM   1415  OE1 GLU A 194     -43.095  11.745 -28.824  1.00 33.99           O  
ATOM   1416  OE2 GLU A 194     -44.012  13.570 -28.010  1.00 35.31           O  
ATOM   1417  N   ILE A 195     -44.156  10.786 -34.138  1.00 43.57           N  
ATOM   1418  CA  ILE A 195     -43.509  10.607 -35.439  1.00 41.90           C  
ATOM   1419  C   ILE A 195     -44.493  10.894 -36.577  1.00 42.56           C  
ATOM   1420  O   ILE A 195     -44.176  11.622 -37.526  1.00 36.60           O  
ATOM   1421  CB  ILE A 195     -42.914   9.189 -35.545  1.00 40.03           C  
ATOM   1422  CG1 ILE A 195     -41.679   9.044 -34.642  1.00 43.70           C  
ATOM   1423  CG2 ILE A 195     -42.576   8.849 -36.983  1.00 36.91           C  
ATOM   1424  CD1 ILE A 195     -41.065   7.655 -34.667  1.00 40.74           C  
ATOM   1425  N   GLU A 196     -45.697  10.313 -36.513  1.00 46.29           N  
ATOM   1426  CA  GLU A 196     -46.684  10.561 -37.567  1.00 45.87           C  
ATOM   1427  C   GLU A 196     -47.033  12.038 -37.651  1.00 47.13           C  
ATOM   1428  O   GLU A 196     -47.094  12.618 -38.742  1.00 40.82           O  
ATOM   1429  CB  GLU A 196     -47.965   9.752 -37.337  1.00 39.59           C  
ATOM   1430  CG  GLU A 196     -48.989  10.020 -38.450  1.00 42.27           C  
ATOM   1431  CD  GLU A 196     -50.294   9.233 -38.314  1.00 43.88           C  
ATOM   1432  OE1 GLU A 196     -50.476   8.524 -37.292  1.00 31.44           O  
ATOM   1433  OE2 GLU A 196     -51.141   9.342 -39.238  1.00 36.18           O  
ATOM   1434  N   GLN A 197     -47.292  12.651 -36.492  1.00 44.13           N  
ATOM   1435  CA  GLN A 197     -47.627  14.066 -36.441  1.00 43.43           C  
ATOM   1436  C   GLN A 197     -46.494  14.919 -37.013  1.00 36.48           C  
ATOM   1437  O   GLN A 197     -46.739  15.847 -37.787  1.00 36.02           O  
ATOM   1438  CB  GLN A 197     -47.956  14.446 -34.989  1.00 42.00           C  
ATOM   1439  CG  GLN A 197     -48.386  15.865 -34.787  1.00 43.11           C  
ATOM   1440  CD  GLN A 197     -49.555  16.247 -35.688  1.00 49.83           C  
ATOM   1441  OE1 GLN A 197     -50.500  15.478 -35.862  1.00 42.92           O  
ATOM   1442  NE2 GLN A 197     -49.485  17.442 -36.265  1.00 53.91           N  
ATOM   1443  N   VAL A 198     -45.245  14.593 -36.675  1.00 45.07           N  
ATOM   1444  CA  VAL A 198     -44.107  15.364 -37.174  1.00 45.44           C  
ATOM   1445  C   VAL A 198     -43.929  15.156 -38.673  1.00 38.18           C  
ATOM   1446  O   VAL A 198     -43.898  16.117 -39.449  1.00 27.98           O  
ATOM   1447  CB  VAL A 198     -42.829  14.988 -36.406  1.00 43.88           C  
ATOM   1448  CG1 VAL A 198     -41.601  15.664 -37.039  1.00 45.27           C  
ATOM   1449  CG2 VAL A 198     -42.970  15.386 -34.958  1.00 37.32           C  
ATOM   1450  N   LEU A 199     -43.819  13.894 -39.102  1.00 41.76           N  
ATOM   1451  CA  LEU A 199     -43.534  13.603 -40.503  1.00 40.80           C  
ATOM   1452  C   LEU A 199     -44.664  14.030 -41.440  1.00 42.10           C  
ATOM   1453  O   LEU A 199     -44.415  14.244 -42.628  1.00 36.62           O  
ATOM   1454  CB  LEU A 199     -43.235  12.117 -40.666  1.00 31.75           C  
ATOM   1455  CG  LEU A 199     -41.937  11.663 -39.997  1.00 36.17           C  
ATOM   1456  CD1 LEU A 199     -41.584  10.235 -40.400  1.00 31.22           C  
ATOM   1457  CD2 LEU A 199     -40.790  12.634 -40.356  1.00 37.20           C  
ATOM   1458  N   SER A 200     -45.892  14.168 -40.931  1.00 46.84           N  
ATOM   1459  CA  SER A 200     -47.009  14.619 -41.753  1.00 39.89           C  
ATOM   1460  C   SER A 200     -46.941  16.108 -42.061  1.00 38.71           C  
ATOM   1461  O   SER A 200     -47.662  16.572 -42.945  1.00 29.34           O  
ATOM   1462  CB  SER A 200     -48.346  14.316 -41.070  1.00 37.14           C  
ATOM   1463  OG  SER A 200     -48.568  15.204 -39.987  1.00 30.19           O  
ATOM   1464  N   GLY A 201     -46.125  16.876 -41.333  1.00 47.66           N  
ATOM   1465  CA  GLY A 201     -46.012  18.300 -41.601  1.00 46.01           C  
ATOM   1466  C   GLY A 201     -44.718  18.711 -42.285  1.00 45.59           C  
ATOM   1467  O   GLY A 201     -44.479  19.895 -42.527  1.00 40.02           O  
ATOM   1468  N   VAL A 202     -43.859  17.742 -42.586  1.00 53.26           N  
ATOM   1469  CA  VAL A 202     -42.572  18.053 -43.187  1.00 51.82           C  
ATOM   1470  C   VAL A 202     -42.789  18.558 -44.601  1.00 50.77           C  
ATOM   1471  O   VAL A 202     -43.420  17.881 -45.420  1.00 38.72           O  
ATOM   1472  CB  VAL A 202     -41.669  16.816 -43.182  1.00 49.69           C  
ATOM   1473  CG1 VAL A 202     -40.437  17.071 -44.039  1.00 55.68           C  
ATOM   1474  CG2 VAL A 202     -41.290  16.462 -41.769  1.00 45.21           C  
ATOM   1475  N   THR A 203     -42.238  19.740 -44.901  1.00 56.13           N  
ATOM   1476  CA  THR A 203     -42.293  20.279 -46.258  1.00 54.20           C  
ATOM   1477  C   THR A 203     -41.170  19.757 -47.146  1.00 49.18           C  
ATOM   1478  O   THR A 203     -41.369  19.616 -48.357  1.00 42.99           O  
ATOM   1479  CB  THR A 203     -42.259  21.806 -46.219  1.00 53.90           C  
ATOM   1480  OG1 THR A 203     -41.286  22.256 -45.260  1.00 52.85           O  
ATOM   1481  CG2 THR A 203     -43.623  22.331 -45.834  1.00 53.02           C  
ATOM   1482  N   LEU A 204     -40.005  19.459 -46.571  1.00 50.87           N  
ATOM   1483  CA  LEU A 204     -38.921  18.854 -47.333  1.00 49.11           C  
ATOM   1484  C   LEU A 204     -39.339  17.485 -47.868  1.00 50.15           C  
ATOM   1485  O   LEU A 204     -40.064  16.742 -47.200  1.00 45.76           O  
ATOM   1486  CB  LEU A 204     -37.686  18.673 -46.456  1.00 49.89           C  
ATOM   1487  CG  LEU A 204     -37.080  19.921 -45.860  1.00 52.87           C  
ATOM   1488  CD1 LEU A 204     -36.041  19.522 -44.851  1.00 53.41           C  
ATOM   1489  CD2 LEU A 204     -36.458  20.712 -46.984  1.00 64.83           C  
ATOM   1490  N   PRO A 205     -38.858  17.108 -49.049  1.00 50.89           N  
ATOM   1491  CA  PRO A 205     -39.102  15.744 -49.531  1.00 44.12           C  
ATOM   1492  C   PRO A 205     -38.470  14.728 -48.597  1.00 38.46           C  
ATOM   1493  O   PRO A 205     -37.303  14.846 -48.219  1.00 34.79           O  
ATOM   1494  CB  PRO A 205     -38.436  15.723 -50.915  1.00 46.14           C  
ATOM   1495  CG  PRO A 205     -38.203  17.163 -51.281  1.00 44.71           C  
ATOM   1496  CD  PRO A 205     -38.020  17.887 -49.977  1.00 43.93           C  
ATOM   1497  N   LEU A 206     -39.249  13.717 -48.244  1.00 47.49           N  
ATOM   1498  CA  LEU A 206     -38.771  12.631 -47.405  1.00 42.28           C  
ATOM   1499  C   LEU A 206     -37.885  11.686 -48.205  1.00 42.65           C  
ATOM   1500  O   LEU A 206     -38.122  11.422 -49.389  1.00 31.28           O  
ATOM   1501  CB  LEU A 206     -39.951  11.845 -46.824  1.00 48.27           C  
ATOM   1502  CG  LEU A 206     -40.883  12.551 -45.841  1.00 44.98           C  
ATOM   1503  CD1 LEU A 206     -41.766  11.514 -45.147  1.00 41.87           C  
ATOM   1504  CD2 LEU A 206     -40.080  13.330 -44.820  1.00 44.60           C  
ATOM   1505  N   ASP A 207     -36.872  11.154 -47.537  1.00 44.42           N  
ATOM   1506  CA  ASP A 207     -36.062  10.104 -48.121  1.00 40.18           C  
ATOM   1507  C   ASP A 207     -36.677   8.750 -47.771  1.00 38.78           C  
ATOM   1508  O   ASP A 207     -37.641   8.662 -47.005  1.00 22.23           O  
ATOM   1509  CB  ASP A 207     -34.613  10.224 -47.630  1.00 36.18           C  
ATOM   1510  CG  ASP A 207     -34.512  10.256 -46.113  1.00 42.73           C  
ATOM   1511  OD1 ASP A 207     -35.541  10.048 -45.438  1.00 46.55           O  
ATOM   1512  OD2 ASP A 207     -33.407  10.485 -45.580  1.00 43.94           O  
ATOM   1513  N   LEU A 208     -36.112   7.684 -48.359  1.00 45.52           N  
ATOM   1514  CA  LEU A 208     -36.652   6.341 -48.145  1.00 44.12           C  
ATOM   1515  C   LEU A 208     -36.683   5.998 -46.659  1.00 40.80           C  
ATOM   1516  O   LEU A 208     -37.665   5.446 -46.164  1.00 29.15           O  
ATOM   1517  CB  LEU A 208     -35.826   5.303 -48.921  1.00 37.05           C  
ATOM   1518  CG  LEU A 208     -36.422   3.886 -48.884  1.00 37.54           C  
ATOM   1519  CD1 LEU A 208     -37.896   3.893 -49.341  1.00 38.63           C  
ATOM   1520  CD2 LEU A 208     -35.620   2.909 -49.720  1.00 35.98           C  
ATOM   1521  N   GLU A 209     -35.622   6.350 -45.929  1.00 48.12           N  
ATOM   1522  CA  GLU A 209     -35.547   6.059 -44.498  1.00 44.82           C  
ATOM   1523  C   GLU A 209     -36.770   6.594 -43.755  1.00 41.57           C  
ATOM   1524  O   GLU A 209     -37.374   5.892 -42.938  1.00 35.90           O  
ATOM   1525  CB  GLU A 209     -34.252   6.663 -43.936  1.00 38.82           C  
ATOM   1526  CG  GLU A 209     -34.001   6.431 -42.467  1.00 42.44           C  
ATOM   1527  CD  GLU A 209     -33.450   5.034 -42.139  1.00 41.11           C  
ATOM   1528  OE1 GLU A 209     -32.652   4.479 -42.925  1.00 30.66           O  
ATOM   1529  OE2 GLU A 209     -33.828   4.501 -41.073  1.00 42.39           O  
ATOM   1530  N   LEU A 210     -37.154   7.844 -44.040  1.00 42.23           N  
ATOM   1531  CA  LEU A 210     -38.243   8.485 -43.308  1.00 44.53           C  
ATOM   1532  C   LEU A 210     -39.608   8.059 -43.829  1.00 40.38           C  
ATOM   1533  O   LEU A 210     -40.571   8.010 -43.052  1.00 25.66           O  
ATOM   1534  CB  LEU A 210     -38.098  10.015 -43.358  1.00 33.91           C  
ATOM   1535  CG  LEU A 210     -36.907  10.585 -42.558  1.00 41.99           C  
ATOM   1536  CD1 LEU A 210     -36.855  12.094 -42.650  1.00 41.56           C  
ATOM   1537  CD2 LEU A 210     -36.913  10.133 -41.083  1.00 30.24           C  
ATOM   1538  N   LYS A 211     -39.707   7.747 -45.129  1.00 46.45           N  
ATOM   1539  CA  LYS A 211     -40.949   7.198 -45.668  1.00 42.75           C  
ATOM   1540  C   LYS A 211     -41.287   5.885 -44.989  1.00 35.25           C  
ATOM   1541  O   LYS A 211     -42.429   5.659 -44.576  1.00 27.32           O  
ATOM   1542  CB  LYS A 211     -40.843   6.995 -47.181  1.00 38.60           C  
ATOM   1543  CG  LYS A 211     -40.737   8.278 -48.005  1.00 43.40           C  
ATOM   1544  CD  LYS A 211     -40.825   7.962 -49.505  1.00 42.02           C  
ATOM   1545  CE  LYS A 211     -40.449   9.189 -50.360  1.00 47.85           C  
ATOM   1546  NZ  LYS A 211     -40.501   8.881 -51.822  1.00 63.34           N  
ATOM   1547  N   LEU A 212     -40.290   5.005 -44.852  1.00 42.92           N  
ATOM   1548  CA  LEU A 212     -40.526   3.732 -44.178  1.00 47.79           C  
ATOM   1549  C   LEU A 212     -40.925   3.959 -42.732  1.00 41.65           C  
ATOM   1550  O   LEU A 212     -41.844   3.311 -42.221  1.00 32.22           O  
ATOM   1551  CB  LEU A 212     -39.281   2.854 -44.264  1.00 43.20           C  
ATOM   1552  CG  LEU A 212     -38.914   2.406 -45.687  1.00 45.99           C  
ATOM   1553  CD1 LEU A 212     -37.575   1.629 -45.734  1.00 38.35           C  
ATOM   1554  CD2 LEU A 212     -40.026   1.602 -46.323  1.00 39.73           C  
ATOM   1555  N   LEU A 213     -40.247   4.897 -42.067  1.00 57.30           N  
ATOM   1556  CA  LEU A 213     -40.563   5.231 -40.685  1.00 48.81           C  
ATOM   1557  C   LEU A 213     -41.968   5.815 -40.572  1.00 43.23           C  
ATOM   1558  O   LEU A 213     -42.712   5.492 -39.640  1.00 30.91           O  
ATOM   1559  CB  LEU A 213     -39.518   6.211 -40.163  1.00 43.03           C  
ATOM   1560  CG  LEU A 213     -39.613   6.573 -38.682  1.00 54.51           C  
ATOM   1561  CD1 LEU A 213     -39.416   5.339 -37.794  1.00 51.63           C  
ATOM   1562  CD2 LEU A 213     -38.603   7.660 -38.348  1.00 56.68           C  
ATOM   1563  N   TYR A 214     -42.346   6.671 -41.526  1.00 41.97           N  
ATOM   1564  CA  TYR A 214     -43.683   7.245 -41.531  1.00 42.71           C  
ATOM   1565  C   TYR A 214     -44.746   6.160 -41.659  1.00 45.55           C  
ATOM   1566  O   TYR A 214     -45.780   6.204 -40.980  1.00 33.83           O  
ATOM   1567  CB  TYR A 214     -43.790   8.258 -42.672  1.00 47.65           C  
ATOM   1568  CG  TYR A 214     -45.071   9.060 -42.706  1.00 43.38           C  
ATOM   1569  CD1 TYR A 214     -45.623   9.594 -41.550  1.00 43.48           C  
ATOM   1570  CD2 TYR A 214     -45.705   9.321 -43.915  1.00 41.30           C  
ATOM   1571  CE1 TYR A 214     -46.797  10.340 -41.607  1.00 44.16           C  
ATOM   1572  CE2 TYR A 214     -46.870  10.059 -43.977  1.00 46.40           C  
ATOM   1573  CZ  TYR A 214     -47.419  10.565 -42.823  1.00 44.57           C  
ATOM   1574  OH  TYR A 214     -48.587  11.296 -42.882  1.00 37.95           O  
ATOM   1575  N   MET A 215     -44.514   5.182 -42.542  1.00 49.88           N  
ATOM   1576  CA  MET A 215     -45.509   4.137 -42.764  1.00 46.05           C  
ATOM   1577  C   MET A 215     -45.604   3.213 -41.555  1.00 38.41           C  
ATOM   1578  O   MET A 215     -46.701   2.802 -41.165  1.00 28.05           O  
ATOM   1579  CB  MET A 215     -45.177   3.348 -44.042  1.00 40.23           C  
ATOM   1580  CG  MET A 215     -45.647   4.029 -45.342  1.00 37.23           C  
ATOM   1581  SD  MET A 215     -45.605   3.008 -46.784  1.00 27.05           S  
ATOM   1582  CE  MET A 215     -43.906   3.120 -47.090  1.00 33.76           C  
ATOM   1583  N   LYS A 216     -44.459   2.895 -40.939  1.00 43.80           N  
ATOM   1584  CA  LYS A 216     -44.452   2.061 -39.743  1.00 45.02           C  
ATOM   1585  C   LYS A 216     -45.186   2.740 -38.593  1.00 45.61           C  
ATOM   1586  O   LYS A 216     -45.916   2.087 -37.837  1.00 39.48           O  
ATOM   1587  CB  LYS A 216     -43.007   1.757 -39.352  1.00 42.11           C  
ATOM   1588  CG  LYS A 216     -42.863   1.010 -38.063  1.00 43.22           C  
ATOM   1589  CD  LYS A 216     -41.398   0.816 -37.697  1.00 50.10           C  
ATOM   1590  CE  LYS A 216     -41.307   0.022 -36.402  1.00 61.32           C  
ATOM   1591  NZ  LYS A 216     -39.920  -0.119 -35.928  1.00 68.58           N  
ATOM   1592  N   ALA A 217     -45.003   4.053 -38.459  1.00 42.09           N  
ATOM   1593  CA  ALA A 217     -45.681   4.803 -37.410  1.00 42.74           C  
ATOM   1594  C   ALA A 217     -47.193   4.770 -37.601  1.00 42.18           C  
ATOM   1595  O   ALA A 217     -47.935   4.410 -36.674  1.00 32.16           O  
ATOM   1596  CB  ALA A 217     -45.153   6.237 -37.387  1.00 37.24           C  
ATOM   1597  N   MET A 218     -47.667   5.114 -38.810  1.00 44.85           N  
ATOM   1598  CA  MET A 218     -49.102   5.078 -39.099  1.00 41.60           C  
ATOM   1599  C   MET A 218     -49.700   3.717 -38.799  1.00 42.87           C  
ATOM   1600  O   MET A 218     -50.802   3.614 -38.247  1.00 36.74           O  
ATOM   1601  CB  MET A 218     -49.356   5.412 -40.560  1.00 44.63           C  
ATOM   1602  CG  MET A 218     -49.076   6.841 -40.939  1.00 38.02           C  
ATOM   1603  SD  MET A 218     -48.613   6.822 -42.643  1.00 28.54           S  
ATOM   1604  CE  MET A 218     -49.743   8.033 -43.005  1.00 31.06           C  
ATOM   1605  N   LYS A 219     -48.993   2.655 -39.174  1.00 46.63           N  
ATOM   1606  CA  LYS A 219     -49.494   1.320 -38.891  1.00 51.16           C  
ATOM   1607  C   LYS A 219     -49.617   1.101 -37.391  1.00 50.10           C  
ATOM   1608  O   LYS A 219     -50.649   0.625 -36.908  1.00 44.58           O  
ATOM   1609  CB  LYS A 219     -48.575   0.278 -39.527  1.00 50.23           C  
ATOM   1610  CG  LYS A 219     -49.085  -1.147 -39.444  1.00 51.48           C  
ATOM   1611  CD  LYS A 219     -47.937  -2.102 -39.710  1.00 65.03           C  
ATOM   1612  CE  LYS A 219     -48.366  -3.555 -39.622  1.00 68.76           C  
ATOM   1613  NZ  LYS A 219     -47.159  -4.412 -39.814  1.00 75.09           N  
ATOM   1614  N   GLU A 220     -48.575   1.472 -36.636  1.00 51.94           N  
ATOM   1615  CA  GLU A 220     -48.596   1.313 -35.184  1.00 52.81           C  
ATOM   1616  C   GLU A 220     -49.675   2.176 -34.533  1.00 48.80           C  
ATOM   1617  O   GLU A 220     -50.273   1.774 -33.531  1.00 37.72           O  
ATOM   1618  CB  GLU A 220     -47.218   1.646 -34.598  1.00 54.74           C  
ATOM   1619  CG  GLU A 220     -46.355   0.405 -34.323  1.00 64.46           C  
ATOM   1620  CD  GLU A 220     -44.857   0.707 -34.268  1.00 69.64           C  
ATOM   1621  OE1 GLU A 220     -44.468   1.698 -33.609  1.00 66.99           O  
ATOM   1622  OE2 GLU A 220     -44.077  -0.048 -34.895  1.00 61.95           O  
ATOM   1623  N   ASN A 221     -49.934   3.366 -35.080  1.00 50.18           N  
ATOM   1624  CA  ASN A 221     -50.993   4.220 -34.553  1.00 46.98           C  
ATOM   1625  C   ASN A 221     -52.384   3.819 -35.042  1.00 45.79           C  
ATOM   1626  O   ASN A 221     -53.371   4.436 -34.623  1.00 34.90           O  
ATOM   1627  CB  ASN A 221     -50.736   5.682 -34.929  1.00 41.29           C  
ATOM   1628  CG  ASN A 221     -49.353   6.172 -34.517  1.00 45.24           C  
ATOM   1629  OD1 ASN A 221     -48.731   5.636 -33.585  1.00 32.76           O  
ATOM   1630  ND2 ASN A 221     -48.861   7.211 -35.222  1.00 46.22           N  
ATOM   1631  N   ALA A 222     -52.485   2.804 -35.904  1.00 51.41           N  
ATOM   1632  CA  ALA A 222     -53.752   2.405 -36.529  1.00 47.61           C  
ATOM   1633  C   ALA A 222     -54.336   3.545 -37.356  1.00 45.86           C  
ATOM   1634  O   ALA A 222     -55.556   3.729 -37.414  1.00 37.63           O  
ATOM   1635  CB  ALA A 222     -54.770   1.904 -35.494  1.00 41.26           C  
ATOM   1636  N   SER A 223     -53.452   4.331 -37.977  1.00 53.57           N  
ATOM   1637  CA  SER A 223     -53.846   5.434 -38.860  1.00 51.39           C  
ATOM   1638  C   SER A 223     -54.038   4.896 -40.281  1.00 51.43           C  
ATOM   1639  O   SER A 223     -53.292   5.197 -41.219  1.00 40.88           O  
ATOM   1640  CB  SER A 223     -52.804   6.545 -38.808  1.00 44.00           C  
ATOM   1641  OG  SER A 223     -52.558   6.932 -37.473  1.00 41.89           O  
ATOM   1642  N   PHE A 224     -55.068   4.062 -40.423  1.00 58.47           N  
ATOM   1643  CA  PHE A 224     -55.187   3.254 -41.626  1.00 54.14           C  
ATOM   1644  C   PHE A 224     -55.740   4.044 -42.796  1.00 53.34           C  
ATOM   1645  O   PHE A 224     -55.443   3.719 -43.951  1.00 46.99           O  
ATOM   1646  CB  PHE A 224     -56.041   2.023 -41.341  1.00 54.20           C  
ATOM   1647  CG  PHE A 224     -55.402   1.061 -40.383  1.00 52.45           C  
ATOM   1648  CD1 PHE A 224     -54.157   0.520 -40.657  1.00 49.81           C  
ATOM   1649  CD2 PHE A 224     -56.046   0.690 -39.213  1.00 48.52           C  
ATOM   1650  CE1 PHE A 224     -53.566  -0.373 -39.779  1.00 48.21           C  
ATOM   1651  CE2 PHE A 224     -55.461  -0.197 -38.335  1.00 50.02           C  
ATOM   1652  CZ  PHE A 224     -54.215  -0.724 -38.617  1.00 48.93           C  
ATOM   1653  N   GLU A 225     -56.538   5.076 -42.533  1.00 60.76           N  
ATOM   1654  CA  GLU A 225     -56.895   5.985 -43.613  1.00 59.55           C  
ATOM   1655  C   GLU A 225     -55.648   6.669 -44.161  1.00 55.68           C  
ATOM   1656  O   GLU A 225     -55.390   6.641 -45.370  1.00 48.98           O  
ATOM   1657  CB  GLU A 225     -57.917   7.009 -43.128  1.00 59.57           C  
ATOM   1658  CG  GLU A 225     -59.307   6.439 -42.870  1.00 68.34           C  
ATOM   1659  CD  GLU A 225     -60.142   6.286 -44.138  1.00 77.55           C  
ATOM   1660  OE1 GLU A 225     -59.677   6.689 -45.225  1.00 78.58           O  
ATOM   1661  OE2 GLU A 225     -61.278   5.768 -44.045  1.00 83.27           O  
ATOM   1662  N   ALA A 226     -54.831   7.246 -43.270  1.00 51.98           N  
ATOM   1663  CA  ALA A 226     -53.671   8.003 -43.720  1.00 49.27           C  
ATOM   1664  C   ALA A 226     -52.664   7.114 -44.437  1.00 42.53           C  
ATOM   1665  O   ALA A 226     -51.960   7.573 -45.342  1.00 40.15           O  
ATOM   1666  CB  ALA A 226     -53.007   8.712 -42.534  1.00 42.91           C  
ATOM   1667  N   LEU A 227     -52.574   5.852 -44.040  1.00 41.86           N  
ATOM   1668  CA  LEU A 227     -51.571   4.965 -44.609  1.00 45.00           C  
ATOM   1669  C   LEU A 227     -52.018   4.401 -45.944  1.00 44.64           C  
ATOM   1670  O   LEU A 227     -51.191   4.207 -46.838  1.00 32.82           O  
ATOM   1671  CB  LEU A 227     -51.292   3.834 -43.634  1.00 45.64           C  
ATOM   1672  CG  LEU A 227     -50.422   2.682 -44.095  1.00 47.78           C  
ATOM   1673  CD1 LEU A 227     -48.987   3.142 -44.331  1.00 38.01           C  
ATOM   1674  CD2 LEU A 227     -50.490   1.588 -43.051  1.00 38.12           C  
ATOM   1675  N   HIS A 228     -53.319   4.124 -46.077  1.00 44.21           N  
ATOM   1676  CA  HIS A 228     -53.863   3.626 -47.330  1.00 46.13           C  
ATOM   1677  C   HIS A 228     -53.728   4.681 -48.412  1.00 52.31           C  
ATOM   1678  O   HIS A 228     -53.280   4.395 -49.530  1.00 49.02           O  
ATOM   1679  CB  HIS A 228     -55.330   3.229 -47.147  1.00 46.18           C  
ATOM   1680  CG  HIS A 228     -55.901   2.499 -48.324  1.00 57.31           C  
ATOM   1681  ND1 HIS A 228     -55.433   1.266 -48.734  1.00 55.53           N  
ATOM   1682  CD2 HIS A 228     -56.882   2.839 -49.193  1.00 57.47           C  
ATOM   1683  CE1 HIS A 228     -56.111   0.876 -49.797  1.00 60.49           C  
ATOM   1684  NE2 HIS A 228     -56.994   1.813 -50.098  1.00 59.35           N  
ATOM   1685  N   ALA A 229     -54.080   5.920 -48.070  1.00 55.47           N  
ATOM   1686  CA  ALA A 229     -53.851   7.052 -48.959  1.00 53.48           C  
ATOM   1687  C   ALA A 229     -52.373   7.199 -49.293  1.00 45.53           C  
ATOM   1688  O   ALA A 229     -52.005   7.373 -50.460  1.00 41.43           O  
ATOM   1689  CB  ALA A 229     -54.395   8.333 -48.318  1.00 44.83           C  
ATOM   1690  N   TYR A 230     -51.505   7.124 -48.283  1.00 50.77           N  
ATOM   1691  CA  TYR A 230     -50.080   7.347 -48.529  1.00 51.02           C  
ATOM   1692  C   TYR A 230     -49.493   6.235 -49.400  1.00 49.67           C  
ATOM   1693  O   TYR A 230     -48.875   6.510 -50.437  1.00 41.78           O  
ATOM   1694  CB  TYR A 230     -49.327   7.481 -47.197  1.00 43.84           C  
ATOM   1695  CG  TYR A 230     -47.859   7.879 -47.335  1.00 43.62           C  
ATOM   1696  CD1 TYR A 230     -47.495   9.181 -47.678  1.00 43.85           C  
ATOM   1697  CD2 TYR A 230     -46.835   6.958 -47.103  1.00 37.50           C  
ATOM   1698  CE1 TYR A 230     -46.142   9.553 -47.813  1.00 42.08           C  
ATOM   1699  CE2 TYR A 230     -45.480   7.326 -47.227  1.00 43.84           C  
ATOM   1700  CZ  TYR A 230     -45.151   8.623 -47.592  1.00 41.76           C  
ATOM   1701  OH  TYR A 230     -43.840   8.994 -47.725  1.00 36.68           O  
ATOM   1702  N   THR A 231     -49.713   4.970 -49.018  1.00 56.12           N  
ATOM   1703  CA  THR A 231     -49.181   3.857 -49.802  1.00 51.94           C  
ATOM   1704  C   THR A 231     -49.729   3.864 -51.227  1.00 48.29           C  
ATOM   1705  O   THR A 231     -48.977   3.650 -52.186  1.00 36.88           O  
ATOM   1706  CB  THR A 231     -49.479   2.519 -49.114  1.00 44.44           C  
ATOM   1707  OG1 THR A 231     -50.890   2.356 -48.910  1.00 33.52           O  
ATOM   1708  CG2 THR A 231     -48.763   2.439 -47.778  1.00 37.83           C  
ATOM   1709  N   GLU A 232     -51.032   4.121 -51.384  1.00 49.91           N  
ATOM   1710  CA  GLU A 232     -51.617   4.191 -52.722  1.00 55.74           C  
ATOM   1711  C   GLU A 232     -50.900   5.226 -53.588  1.00 55.26           C  
ATOM   1712  O   GLU A 232     -50.638   4.980 -54.773  1.00 50.09           O  
ATOM   1713  CB  GLU A 232     -53.119   4.500 -52.632  1.00 55.82           C  
ATOM   1714  CG  GLU A 232     -53.826   4.595 -53.974  1.00 65.66           C  
ATOM   1715  CD  GLU A 232     -55.315   4.288 -53.901  1.00 64.42           C  
ATOM   1716  OE1 GLU A 232     -56.102   5.056 -54.480  1.00 68.09           O  
ATOM   1717  OE2 GLU A 232     -55.694   3.276 -53.279  1.00 66.68           O  
ATOM   1718  N   LYS A 233     -50.546   6.376 -53.005  1.00 59.21           N  
ATOM   1719  CA  LYS A 233     -49.760   7.367 -53.735  1.00 58.85           C  
ATOM   1720  C   LYS A 233     -48.433   6.776 -54.206  1.00 51.60           C  
ATOM   1721  O   LYS A 233     -48.078   6.881 -55.388  1.00 37.46           O  
ATOM   1722  CB  LYS A 233     -49.522   8.604 -52.862  1.00 56.29           C  
ATOM   1723  CG  LYS A 233     -48.775   9.725 -53.575  1.00 67.30           C  
ATOM   1724  CD  LYS A 233     -48.220  10.785 -52.609  1.00 79.19           C  
ATOM   1725  CE  LYS A 233     -46.992  10.284 -51.819  1.00 78.40           C  
ATOM   1726  NZ  LYS A 233     -46.068  11.394 -51.380  1.00 75.89           N  
ATOM   1727  N   LEU A 234     -47.681   6.156 -53.286  1.00 45.39           N  
ATOM   1728  CA  LEU A 234     -46.382   5.598 -53.649  1.00 45.78           C  
ATOM   1729  C   LEU A 234     -46.517   4.579 -54.764  1.00 43.68           C  
ATOM   1730  O   LEU A 234     -45.723   4.579 -55.710  1.00 36.96           O  
ATOM   1731  CB  LEU A 234     -45.718   4.944 -52.438  1.00 46.18           C  
ATOM   1732  CG  LEU A 234     -45.342   5.828 -51.261  1.00 51.58           C  
ATOM   1733  CD1 LEU A 234     -44.606   5.007 -50.204  1.00 43.74           C  
ATOM   1734  CD2 LEU A 234     -44.517   7.002 -51.740  1.00 55.14           C  
ATOM   1735  N   LEU A 235     -47.536   3.718 -54.677  1.00 52.63           N  
ATOM   1736  CA  LEU A 235     -47.640   2.556 -55.555  1.00 53.11           C  
ATOM   1737  C   LEU A 235     -48.208   2.914 -56.926  1.00 57.61           C  
ATOM   1738  O   LEU A 235     -47.705   2.438 -57.952  1.00 46.49           O  
ATOM   1739  CB  LEU A 235     -48.514   1.489 -54.894  1.00 54.14           C  
ATOM   1740  CG  LEU A 235     -48.005   0.968 -53.543  1.00 57.50           C  
ATOM   1741  CD1 LEU A 235     -49.116   0.211 -52.811  1.00 54.89           C  
ATOM   1742  CD2 LEU A 235     -46.756   0.104 -53.711  1.00 43.14           C  
ATOM   1743  N   PHE A 236     -49.256   3.738 -56.966  1.00 54.79           N  
ATOM   1744  CA  PHE A 236     -49.985   3.989 -58.204  1.00 58.04           C  
ATOM   1745  C   PHE A 236     -49.594   5.293 -58.892  1.00 59.00           C  
ATOM   1746  O   PHE A 236     -49.966   5.489 -60.054  1.00 61.41           O  
ATOM   1747  CB  PHE A 236     -51.502   3.982 -57.935  1.00 58.28           C  
ATOM   1748  CG  PHE A 236     -52.046   2.627 -57.544  1.00 55.71           C  
ATOM   1749  CD1 PHE A 236     -51.997   2.199 -56.224  1.00 55.07           C  
ATOM   1750  CD2 PHE A 236     -52.592   1.783 -58.495  1.00 56.51           C  
ATOM   1751  CE1 PHE A 236     -52.482   0.960 -55.860  1.00 56.90           C  
ATOM   1752  CE2 PHE A 236     -53.089   0.539 -58.137  1.00 61.53           C  
ATOM   1753  CZ  PHE A 236     -53.026   0.127 -56.816  1.00 62.46           C  
ATOM   1754  N   LYS A 237     -48.853   6.178 -58.220  1.00 56.67           N  
ATOM   1755  CA  LYS A 237     -48.454   7.454 -58.806  1.00 57.72           C  
ATOM   1756  C   LYS A 237     -46.952   7.733 -58.783  1.00 61.41           C  
ATOM   1757  O   LYS A 237     -46.505   8.615 -59.527  1.00 61.08           O  
ATOM   1758  CB  LYS A 237     -49.182   8.615 -58.109  1.00 59.29           C  
ATOM   1759  CG  LYS A 237     -50.690   8.608 -58.316  1.00 70.56           C  
ATOM   1760  CD  LYS A 237     -51.362   9.838 -57.714  1.00 80.93           C  
ATOM   1761  CE  LYS A 237     -52.879   9.771 -57.878  1.00 96.81           C  
ATOM   1762  NZ  LYS A 237     -53.581  10.963 -57.297  1.00106.61           N  
ATOM   1763  N   GLU A 238     -46.159   7.023 -57.978  1.00 60.95           N  
ATOM   1764  CA  GLU A 238     -44.727   7.290 -57.863  1.00 52.42           C  
ATOM   1765  C   GLU A 238     -43.880   6.066 -58.213  1.00 51.96           C  
ATOM   1766  O   GLU A 238     -42.688   6.017 -57.877  1.00 44.69           O  
ATOM   1767  CB  GLU A 238     -44.412   7.811 -56.458  1.00 48.69           C  
ATOM   1768  CG  GLU A 238     -45.103   9.172 -56.198  1.00 56.50           C  
ATOM   1769  CD  GLU A 238     -44.789   9.785 -54.834  1.00 59.06           C  
ATOM   1770  OE1 GLU A 238     -45.402  10.824 -54.514  1.00 59.91           O  
ATOM   1771  OE2 GLU A 238     -43.945   9.241 -54.087  1.00 54.14           O  
ATOM   1772  N   LYS A 239     -44.485   5.095 -58.899  1.00 65.01           N  
ATOM   1773  CA  LYS A 239     -43.853   3.867 -59.409  1.00 71.92           C  
ATOM   1774  C   LYS A 239     -42.795   3.324 -58.451  1.00 63.76           C  
ATOM   1775  O   LYS A 239     -41.635   3.085 -58.803  1.00 61.57           O  
ATOM   1776  CB  LYS A 239     -43.251   4.074 -60.812  1.00 79.45           C  
ATOM   1777  CG  LYS A 239     -42.528   5.379 -61.097  1.00 71.25           C  
ATOM   1778  CD  LYS A 239     -42.712   5.718 -62.568  1.00 70.04           C  
ATOM   1779  CE  LYS A 239     -41.911   6.935 -62.985  1.00 77.66           C  
ATOM   1780  NZ  LYS A 239     -42.055   7.194 -64.450  1.00 79.57           N  
ATOM   1781  N   PHE A 240     -43.236   3.104 -57.221  1.00 65.39           N  
ATOM   1782  CA  PHE A 240     -42.361   2.518 -56.225  1.00 62.09           C  
ATOM   1783  C   PHE A 240     -42.300   0.995 -56.377  1.00 66.14           C  
ATOM   1784  O   PHE A 240     -41.208   0.425 -56.487  1.00 78.31           O  
ATOM   1785  CB  PHE A 240     -42.817   2.953 -54.832  1.00 53.37           C  
ATOM   1786  CG  PHE A 240     -41.826   2.647 -53.764  1.00 43.97           C  
ATOM   1787  CD1 PHE A 240     -40.495   2.439 -54.084  1.00 41.98           C  
ATOM   1788  CD2 PHE A 240     -42.229   2.521 -52.443  1.00 35.90           C  
ATOM   1789  CE1 PHE A 240     -39.576   2.128 -53.110  1.00 43.53           C  
ATOM   1790  CE2 PHE A 240     -41.321   2.216 -51.463  1.00 37.02           C  
ATOM   1791  CZ  PHE A 240     -39.986   2.012 -51.799  1.00 41.54           C  
ATOM   1792  N   ASP A 241     -43.454   0.330 -56.446  1.00 58.44           N  
ATOM   1793  CA  ASP A 241     -43.551  -1.129 -56.682  1.00 49.55           C  
ATOM   1794  C   ASP A 241     -42.779  -1.914 -55.622  1.00 43.76           C  
ATOM   1795  O   ASP A 241     -41.808  -2.619 -55.905  1.00 34.83           O  
ATOM   1796  CB  ASP A 241     -43.084  -1.531 -58.080  1.00 44.97           C  
ATOM   1797  CG  ASP A 241     -43.329  -3.029 -58.371  1.00 50.97           C  
ATOM   1798  OD1 ASP A 241     -44.105  -3.676 -57.638  1.00 46.40           O  
ATOM   1799  OD2 ASP A 241     -42.733  -3.566 -59.328  1.00 45.64           O  
ATOM   1800  N   ASP A 242     -43.262  -1.791 -54.388  1.00 50.79           N  
ATOM   1801  CA  ASP A 242     -42.563  -2.233 -53.187  1.00 42.01           C  
ATOM   1802  C   ASP A 242     -43.469  -3.184 -52.412  1.00 47.21           C  
ATOM   1803  O   ASP A 242     -44.555  -2.788 -51.968  1.00 33.86           O  
ATOM   1804  CB  ASP A 242     -42.187  -1.012 -52.350  1.00 36.77           C  
ATOM   1805  CG  ASP A 242     -41.275  -1.340 -51.220  1.00 36.25           C  
ATOM   1806  OD1 ASP A 242     -40.094  -1.660 -51.481  1.00 29.76           O  
ATOM   1807  OD2 ASP A 242     -41.740  -1.228 -50.067  1.00 27.91           O  
ATOM   1808  N   PHE A 243     -43.028  -4.437 -52.253  1.00 48.39           N  
ATOM   1809  CA  PHE A 243     -43.913  -5.456 -51.692  1.00 47.30           C  
ATOM   1810  C   PHE A 243     -44.386  -5.081 -50.288  1.00 40.77           C  
ATOM   1811  O   PHE A 243     -45.579  -5.167 -49.987  1.00 36.24           O  
ATOM   1812  CB  PHE A 243     -43.225  -6.816 -51.678  1.00 38.09           C  
ATOM   1813  CG  PHE A 243     -44.166  -7.958 -51.411  1.00 41.01           C  
ATOM   1814  CD1 PHE A 243     -45.227  -8.209 -52.272  1.00 42.63           C  
ATOM   1815  CD2 PHE A 243     -43.998  -8.780 -50.312  1.00 47.01           C  
ATOM   1816  CE1 PHE A 243     -46.103  -9.265 -52.039  1.00 44.27           C  
ATOM   1817  CE2 PHE A 243     -44.874  -9.844 -50.072  1.00 46.23           C  
ATOM   1818  CZ  PHE A 243     -45.927 -10.082 -50.932  1.00 44.66           C  
ATOM   1819  N   ASP A 244     -43.461  -4.666 -49.417  1.00 45.85           N  
ATOM   1820  CA  ASP A 244     -43.844  -4.248 -48.072  1.00 41.73           C  
ATOM   1821  C   ASP A 244     -44.886  -3.133 -48.117  1.00 39.03           C  
ATOM   1822  O   ASP A 244     -45.827  -3.115 -47.315  1.00 35.01           O  
ATOM   1823  CB  ASP A 244     -42.604  -3.803 -47.296  1.00 39.68           C  
ATOM   1824  CG  ASP A 244     -41.682  -4.961 -46.939  1.00 38.67           C  
ATOM   1825  OD1 ASP A 244     -42.012  -6.117 -47.268  1.00 34.24           O  
ATOM   1826  OD2 ASP A 244     -40.626  -4.714 -46.318  1.00 30.25           O  
ATOM   1827  N   THR A 245     -44.752  -2.212 -49.075  1.00 47.34           N  
ATOM   1828  CA  THR A 245     -45.718  -1.129 -49.216  1.00 46.08           C  
ATOM   1829  C   THR A 245     -47.050  -1.631 -49.773  1.00 43.58           C  
ATOM   1830  O   THR A 245     -48.110  -1.094 -49.419  1.00 37.74           O  
ATOM   1831  CB  THR A 245     -45.135  -0.025 -50.106  1.00 46.19           C  
ATOM   1832  OG1 THR A 245     -43.848   0.366 -49.599  1.00 32.26           O  
ATOM   1833  CG2 THR A 245     -46.067   1.199 -50.133  1.00 41.65           C  
ATOM   1834  N   TRP A 246     -47.019  -2.668 -50.620  1.00 50.14           N  
ATOM   1835  CA  TRP A 246     -48.257  -3.268 -51.113  1.00 49.59           C  
ATOM   1836  C   TRP A 246     -49.028  -3.923 -49.978  1.00 44.32           C  
ATOM   1837  O   TRP A 246     -50.258  -3.800 -49.898  1.00 39.57           O  
ATOM   1838  CB  TRP A 246     -47.967  -4.307 -52.199  1.00 48.79           C  
ATOM   1839  CG  TRP A 246     -47.733  -3.780 -53.612  1.00 52.70           C  
ATOM   1840  CD1 TRP A 246     -46.555  -3.808 -54.316  1.00 55.65           C  
ATOM   1841  CD2 TRP A 246     -48.705  -3.197 -54.494  1.00 53.86           C  
ATOM   1842  NE1 TRP A 246     -46.735  -3.274 -55.569  1.00 53.29           N  
ATOM   1843  CE2 TRP A 246     -48.044  -2.886 -55.700  1.00 57.19           C  
ATOM   1844  CE3 TRP A 246     -50.063  -2.892 -54.374  1.00 53.15           C  
ATOM   1845  CZ2 TRP A 246     -48.699  -2.294 -56.778  1.00 56.57           C  
ATOM   1846  CZ3 TRP A 246     -50.708  -2.306 -55.442  1.00 59.97           C  
ATOM   1847  CH2 TRP A 246     -50.026  -2.013 -56.630  1.00 59.15           C  
ATOM   1848  N   LYS A 247     -48.320  -4.622 -49.093  1.00 46.11           N  
ATOM   1849  CA  LYS A 247     -48.985  -5.314 -47.995  1.00 48.86           C  
ATOM   1850  C   LYS A 247     -49.658  -4.325 -47.055  1.00 47.23           C  
ATOM   1851  O   LYS A 247     -50.799  -4.542 -46.628  1.00 41.03           O  
ATOM   1852  CB  LYS A 247     -47.980  -6.183 -47.242  1.00 47.91           C  
ATOM   1853  CG  LYS A 247     -47.461  -7.367 -48.061  1.00 54.92           C  
ATOM   1854  CD  LYS A 247     -46.145  -7.934 -47.498  1.00 59.26           C  
ATOM   1855  CE  LYS A 247     -46.346  -8.651 -46.176  1.00 62.22           C  
ATOM   1856  NZ  LYS A 247     -45.057  -9.150 -45.640  1.00 62.55           N  
ATOM   1857  N   LEU A 248     -48.967  -3.228 -46.729  1.00 54.56           N  
ATOM   1858  CA  LEU A 248     -49.587  -2.177 -45.928  1.00 53.15           C  
ATOM   1859  C   LEU A 248     -50.813  -1.599 -46.630  1.00 48.09           C  
ATOM   1860  O   LEU A 248     -51.808  -1.270 -45.976  1.00 43.73           O  
ATOM   1861  CB  LEU A 248     -48.563  -1.081 -45.630  1.00 47.26           C  
ATOM   1862  CG  LEU A 248     -47.378  -1.449 -44.719  1.00 41.28           C  
ATOM   1863  CD1 LEU A 248     -46.533  -0.215 -44.426  1.00 38.07           C  
ATOM   1864  CD2 LEU A 248     -47.801  -2.073 -43.408  1.00 37.00           C  
ATOM   1865  N   TRP A 249     -50.777  -1.525 -47.965  1.00 52.25           N  
ATOM   1866  CA  TRP A 249     -51.894  -0.956 -48.716  1.00 53.80           C  
ATOM   1867  C   TRP A 249     -53.146  -1.824 -48.629  1.00 49.69           C  
ATOM   1868  O   TRP A 249     -54.258  -1.293 -48.518  1.00 42.84           O  
ATOM   1869  CB  TRP A 249     -51.493  -0.749 -50.175  1.00 48.83           C  
ATOM   1870  CG  TRP A 249     -52.582  -0.188 -51.036  1.00 45.53           C  
ATOM   1871  CD1 TRP A 249     -52.991   1.122 -51.109  1.00 54.09           C  
ATOM   1872  CD2 TRP A 249     -53.386  -0.911 -51.974  1.00 47.04           C  
ATOM   1873  NE1 TRP A 249     -54.018   1.246 -52.023  1.00 54.56           N  
ATOM   1874  CE2 TRP A 249     -54.275   0.012 -52.564  1.00 49.08           C  
ATOM   1875  CE3 TRP A 249     -53.450  -2.254 -52.362  1.00 55.02           C  
ATOM   1876  CZ2 TRP A 249     -55.200  -0.363 -53.524  1.00 57.28           C  
ATOM   1877  CZ3 TRP A 249     -54.384  -2.629 -53.303  1.00 56.71           C  
ATOM   1878  CH2 TRP A 249     -55.242  -1.686 -53.881  1.00 60.74           C  
ATOM   1879  N   ILE A 250     -52.998  -3.155 -48.700  1.00 53.47           N  
ATOM   1880  CA  ILE A 250     -54.177  -4.017 -48.583  1.00 60.31           C  
ATOM   1881  C   ILE A 250     -54.610  -4.139 -47.131  1.00 56.10           C  
ATOM   1882  O   ILE A 250     -55.807  -4.240 -46.835  1.00 40.76           O  
ATOM   1883  CB  ILE A 250     -53.936  -5.411 -49.200  1.00 55.58           C  
ATOM   1884  CG1 ILE A 250     -52.842  -6.178 -48.449  1.00 51.01           C  
ATOM   1885  CG2 ILE A 250     -53.653  -5.311 -50.697  1.00 54.81           C  
ATOM   1886  CD1 ILE A 250     -52.752  -7.643 -48.802  1.00 52.17           C  
ATOM   1887  N   LEU A 251     -53.645  -4.147 -46.211  1.00 59.71           N  
ATOM   1888  CA  LEU A 251     -53.975  -4.145 -44.794  1.00 62.88           C  
ATOM   1889  C   LEU A 251     -54.829  -2.932 -44.450  1.00 54.17           C  
ATOM   1890  O   LEU A 251     -55.968  -3.064 -43.993  1.00 42.35           O  
ATOM   1891  CB  LEU A 251     -52.692  -4.168 -43.957  1.00 55.53           C  
ATOM   1892  CG  LEU A 251     -52.943  -4.056 -42.451  1.00 56.98           C  
ATOM   1893  CD1 LEU A 251     -53.839  -5.185 -41.980  1.00 59.51           C  
ATOM   1894  CD2 LEU A 251     -51.651  -4.044 -41.680  1.00 50.03           C  
ATOM   1895  N   SER A 252     -54.292  -1.734 -44.693  1.00 54.24           N  
ATOM   1896  CA  SER A 252     -55.027  -0.520 -44.373  1.00 52.70           C  
ATOM   1897  C   SER A 252     -56.324  -0.435 -45.168  1.00 52.62           C  
ATOM   1898  O   SER A 252     -57.338   0.056 -44.653  1.00 45.00           O  
ATOM   1899  CB  SER A 252     -54.137   0.708 -44.614  1.00 41.66           C  
ATOM   1900  OG  SER A 252     -53.581   0.708 -45.921  1.00 40.86           O  
ATOM   1901  N   GLY A 253     -56.318  -0.929 -46.406  1.00 54.29           N  
ATOM   1902  CA  GLY A 253     -57.544  -0.942 -47.194  1.00 59.65           C  
ATOM   1903  C   GLY A 253     -58.663  -1.711 -46.517  1.00 62.45           C  
ATOM   1904  O   GLY A 253     -59.800  -1.237 -46.426  1.00 59.46           O  
ATOM   1905  N   LYS A 254     -58.356  -2.913 -46.023  1.00 66.39           N  
ATOM   1906  CA  LYS A 254     -59.366  -3.677 -45.296  1.00 60.27           C  
ATOM   1907  C   LYS A 254     -59.769  -2.960 -44.015  1.00 57.43           C  
ATOM   1908  O   LYS A 254     -60.951  -2.913 -43.664  1.00 47.87           O  
ATOM   1909  CB  LYS A 254     -58.846  -5.082 -44.987  1.00 55.60           C  
ATOM   1910  CG  LYS A 254     -59.854  -5.952 -44.236  1.00 62.63           C  
ATOM   1911  CD  LYS A 254     -59.581  -7.417 -44.441  1.00 64.11           C  
ATOM   1912  CE  LYS A 254     -59.892  -8.200 -43.183  1.00 69.64           C  
ATOM   1913  NZ  LYS A 254     -61.266  -7.966 -42.687  1.00 74.63           N  
ATOM   1914  N   GLU A 255     -58.794  -2.374 -43.317  1.00 64.21           N  
ATOM   1915  CA  GLU A 255     -59.079  -1.746 -42.035  1.00 64.51           C  
ATOM   1916  C   GLU A 255     -60.093  -0.614 -42.177  1.00 62.55           C  
ATOM   1917  O   GLU A 255     -60.925  -0.407 -41.288  1.00 57.45           O  
ATOM   1918  CB  GLU A 255     -57.777  -1.246 -41.414  1.00 60.48           C  
ATOM   1919  CG  GLU A 255     -56.924  -2.339 -40.772  1.00 53.69           C  
ATOM   1920  CD  GLU A 255     -57.565  -2.917 -39.527  1.00 58.72           C  
ATOM   1921  OE1 GLU A 255     -58.553  -2.333 -39.030  1.00 61.53           O  
ATOM   1922  OE2 GLU A 255     -57.083  -3.959 -39.040  1.00 60.77           O  
ATOM   1923  N   ILE A 256     -60.061   0.106 -43.302  1.00 62.81           N  
ATOM   1924  CA  ILE A 256     -60.956   1.240 -43.515  1.00 60.05           C  
ATOM   1925  C   ILE A 256     -62.223   0.809 -44.254  1.00 64.33           C  
ATOM   1926  O   ILE A 256     -63.017   1.655 -44.682  1.00 55.14           O  
ATOM   1927  CB  ILE A 256     -60.246   2.389 -44.264  1.00 60.71           C  
ATOM   1928  CG1 ILE A 256     -59.943   2.013 -45.707  1.00 57.74           C  
ATOM   1929  CG2 ILE A 256     -58.961   2.818 -43.542  1.00 51.14           C  
ATOM   1930  CD1 ILE A 256     -59.307   3.159 -46.478  1.00 55.91           C  
ATOM   1931  N   GLY A 257     -62.421  -0.505 -44.411  1.00 68.49           N  
ATOM   1932  CA  GLY A 257     -63.678  -1.047 -44.901  1.00 69.09           C  
ATOM   1933  C   GLY A 257     -63.754  -1.367 -46.380  1.00 65.50           C  
ATOM   1934  O   GLY A 257     -64.853  -1.637 -46.879  1.00 54.80           O  
ATOM   1935  N   LYS A 258     -62.633  -1.347 -47.097  1.00 66.76           N  
ATOM   1936  CA  LYS A 258     -62.664  -1.638 -48.523  1.00 58.18           C  
ATOM   1937  C   LYS A 258     -62.986  -3.106 -48.754  1.00 59.35           C  
ATOM   1938  O   LYS A 258     -62.561  -3.980 -47.993  1.00 55.77           O  
ATOM   1939  CB  LYS A 258     -61.326  -1.288 -49.175  1.00 53.08           C  
ATOM   1940  CG  LYS A 258     -60.930   0.168 -49.030  1.00 59.68           C  
ATOM   1941  CD  LYS A 258     -61.666   1.055 -50.018  1.00 75.78           C  
ATOM   1942  CE  LYS A 258     -61.140   2.485 -49.954  1.00 85.99           C  
ATOM   1943  NZ  LYS A 258     -61.592   3.288 -51.121  1.00 94.11           N  
ATOM   1944  N   SER A 259     -63.748  -3.377 -49.812  1.00 69.53           N  
ATOM   1945  CA  SER A 259     -64.057  -4.756 -50.161  1.00 71.00           C  
ATOM   1946  C   SER A 259     -62.859  -5.430 -50.828  1.00 66.09           C  
ATOM   1947  O   SER A 259     -61.938  -4.778 -51.326  1.00 52.07           O  
ATOM   1948  CB  SER A 259     -65.270  -4.826 -51.088  1.00 64.30           C  
ATOM   1949  OG  SER A 259     -64.995  -4.178 -52.313  1.00 58.21           O  
ATOM   1950  N   PHE A 260     -62.885  -6.766 -50.825  1.00 75.13           N  
ATOM   1951  CA  PHE A 260     -61.887  -7.527 -51.568  1.00 70.97           C  
ATOM   1952  C   PHE A 260     -61.868  -7.099 -53.030  1.00 69.12           C  
ATOM   1953  O   PHE A 260     -60.806  -6.813 -53.595  1.00 58.61           O  
ATOM   1954  CB  PHE A 260     -62.174  -9.027 -51.442  1.00 66.75           C  
ATOM   1955  CG  PHE A 260     -61.348  -9.885 -52.361  1.00 69.84           C  
ATOM   1956  CD1 PHE A 260     -60.094 -10.332 -51.974  1.00 70.93           C  
ATOM   1957  CD2 PHE A 260     -61.826 -10.252 -53.613  1.00 73.20           C  
ATOM   1958  CE1 PHE A 260     -59.328 -11.129 -52.817  1.00 68.90           C  
ATOM   1959  CE2 PHE A 260     -61.063 -11.043 -54.462  1.00 74.00           C  
ATOM   1960  CZ  PHE A 260     -59.811 -11.478 -54.062  1.00 69.96           C  
ATOM   1961  N   GLU A 261     -63.053  -7.024 -53.646  1.00 71.02           N  
ATOM   1962  CA  GLU A 261     -63.162  -6.654 -55.054  1.00 66.12           C  
ATOM   1963  C   GLU A 261     -62.592  -5.261 -55.313  1.00 68.49           C  
ATOM   1964  O   GLU A 261     -61.951  -5.029 -56.345  1.00 60.30           O  
ATOM   1965  CB  GLU A 261     -64.628  -6.721 -55.502  1.00 64.72           C  
ATOM   1966  CG  GLU A 261     -65.239  -8.128 -55.537  1.00 73.84           C  
ATOM   1967  CD  GLU A 261     -65.548  -8.693 -54.154  1.00 81.86           C  
ATOM   1968  OE1 GLU A 261     -65.588  -7.914 -53.181  1.00 80.51           O  
ATOM   1969  OE2 GLU A 261     -65.755  -9.923 -54.041  1.00 95.29           O  
ATOM   1970  N   GLU A 262     -62.853  -4.312 -54.404  1.00 68.87           N  
ATOM   1971  CA  GLU A 262     -62.320  -2.962 -54.564  1.00 72.43           C  
ATOM   1972  C   GLU A 262     -60.800  -2.980 -54.665  1.00 66.64           C  
ATOM   1973  O   GLU A 262     -60.217  -2.263 -55.486  1.00 64.15           O  
ATOM   1974  CB  GLU A 262     -62.765  -2.085 -53.394  1.00 76.85           C  
ATOM   1975  CG  GLU A 262     -63.555  -0.858 -53.789  1.00 85.72           C  
ATOM   1976  CD  GLU A 262     -64.086  -0.106 -52.585  1.00 90.77           C  
ATOM   1977  OE1 GLU A 262     -63.751   1.090 -52.442  1.00 92.10           O  
ATOM   1978  OE2 GLU A 262     -64.825  -0.714 -51.779  1.00 88.47           O  
ATOM   1979  N   LEU A 263     -60.142  -3.802 -53.843  1.00 62.67           N  
ATOM   1980  CA  LEU A 263     -58.685  -3.878 -53.882  1.00 59.37           C  
ATOM   1981  C   LEU A 263     -58.209  -4.615 -55.130  1.00 57.89           C  
ATOM   1982  O   LEU A 263     -57.368  -4.107 -55.880  1.00 54.93           O  
ATOM   1983  CB  LEU A 263     -58.168  -4.550 -52.604  1.00 55.89           C  
ATOM   1984  CG  LEU A 263     -58.400  -3.737 -51.319  1.00 59.86           C  
ATOM   1985  CD1 LEU A 263     -57.776  -4.400 -50.101  1.00 62.20           C  
ATOM   1986  CD2 LEU A 263     -57.863  -2.320 -51.476  1.00 58.66           C  
ATOM   1987  N   ASP A 264     -58.778  -5.796 -55.384  1.00 60.19           N  
ATOM   1988  CA  ASP A 264     -58.334  -6.658 -56.480  1.00 61.81           C  
ATOM   1989  C   ASP A 264     -58.503  -5.996 -57.847  1.00 61.65           C  
ATOM   1990  O   ASP A 264     -57.704  -6.246 -58.755  1.00 51.49           O  
ATOM   1991  CB  ASP A 264     -59.104  -7.982 -56.414  1.00 55.23           C  
ATOM   1992  CG  ASP A 264     -58.650  -8.996 -57.466  1.00 57.41           C  
ATOM   1993  OD1 ASP A 264     -57.483  -9.423 -57.444  1.00 50.60           O  
ATOM   1994  OD2 ASP A 264     -59.491  -9.398 -58.299  1.00 56.48           O  
ATOM   1995  N   GLN A 265     -59.520  -5.144 -58.015  1.00 63.92           N  
ATOM   1996  CA  GLN A 265     -59.729  -4.486 -59.304  1.00 67.12           C  
ATOM   1997  C   GLN A 265     -58.590  -3.531 -59.646  1.00 62.89           C  
ATOM   1998  O   GLN A 265     -58.358  -3.245 -60.824  1.00 52.00           O  
ATOM   1999  CB  GLN A 265     -61.071  -3.738 -59.305  1.00 70.86           C  
ATOM   2000  CG  GLN A 265     -62.296  -4.653 -59.411  1.00 79.90           C  
ATOM   2001  CD  GLN A 265     -63.613  -3.945 -59.102  1.00 87.78           C  
ATOM   2002  OE1 GLN A 265     -63.631  -2.834 -58.562  1.00 78.67           O  
ATOM   2003  NE2 GLN A 265     -64.726  -4.591 -59.454  1.00 98.90           N  
ATOM   2004  N   LYS A 266     -57.869  -3.027 -58.640  1.00 66.57           N  
ATOM   2005  CA  LYS A 266     -56.679  -2.216 -58.883  1.00 72.63           C  
ATOM   2006  C   LYS A 266     -55.426  -3.053 -59.132  1.00 68.39           C  
ATOM   2007  O   LYS A 266     -54.361  -2.484 -59.392  1.00 61.07           O  
ATOM   2008  CB  LYS A 266     -56.440  -1.254 -57.710  1.00 72.06           C  
ATOM   2009  CG  LYS A 266     -57.378  -0.046 -57.690  1.00 72.47           C  
ATOM   2010  CD  LYS A 266     -56.840   1.063 -56.790  1.00 79.48           C  
ATOM   2011  CE  LYS A 266     -57.488   2.410 -57.092  1.00 90.40           C  
ATOM   2012  NZ  LYS A 266     -58.973   2.392 -56.894  1.00101.78           N  
ATOM   2013  N   LEU A 267     -55.532  -4.379 -59.080  1.00 72.29           N  
ATOM   2014  CA  LEU A 267     -54.379  -5.262 -59.248  1.00 69.36           C  
ATOM   2015  C   LEU A 267     -54.403  -5.874 -60.650  1.00 64.72           C  
ATOM   2016  O   LEU A 267     -54.664  -7.059 -60.845  1.00 59.49           O  
ATOM   2017  CB  LEU A 267     -54.380  -6.330 -58.156  1.00 62.40           C  
ATOM   2018  CG  LEU A 267     -54.323  -5.784 -56.724  1.00 57.45           C  
ATOM   2019  CD1 LEU A 267     -54.367  -6.901 -55.700  1.00 60.43           C  
ATOM   2020  CD2 LEU A 267     -53.078  -4.936 -56.514  1.00 58.31           C  
ATOM   2021  N   THR A 268     -54.102  -5.026 -61.636  1.00 72.02           N  
ATOM   2022  CA  THR A 268     -54.299  -5.355 -63.048  1.00 76.59           C  
ATOM   2023  C   THR A 268     -53.034  -5.833 -63.753  1.00 67.39           C  
ATOM   2024  O   THR A 268     -53.130  -6.594 -64.721  1.00 57.37           O  
ATOM   2025  CB  THR A 268     -54.855  -4.136 -63.803  1.00 77.82           C  
ATOM   2026  OG1 THR A 268     -53.774  -3.278 -64.193  1.00 77.11           O  
ATOM   2027  CG2 THR A 268     -55.804  -3.344 -62.916  1.00 76.43           C  
ATOM   2028  N   LEU A 269     -51.849  -5.405 -63.291  1.00 67.93           N  
ATOM   2029  CA  LEU A 269     -50.554  -5.704 -63.894  1.00 69.64           C  
ATOM   2030  C   LEU A 269     -50.033  -7.046 -63.398  1.00 65.39           C  
ATOM   2031  O   LEU A 269     -49.988  -7.274 -62.185  1.00 62.21           O  
ATOM   2032  CB  LEU A 269     -49.552  -4.617 -63.557  1.00 71.42           C  
ATOM   2033  CG  LEU A 269     -49.905  -3.256 -64.135  1.00 76.49           C  
ATOM   2034  CD1 LEU A 269     -49.140  -2.167 -63.403  1.00 71.64           C  
ATOM   2035  CD2 LEU A 269     -49.595  -3.247 -65.628  1.00 81.39           C  
ATOM   2036  N   PRO A 270     -49.623  -7.943 -64.291  1.00 67.18           N  
ATOM   2037  CA  PRO A 270     -49.163  -9.268 -63.844  1.00 64.71           C  
ATOM   2038  C   PRO A 270     -47.739  -9.276 -63.299  1.00 62.84           C  
ATOM   2039  O   PRO A 270     -46.976 -10.207 -63.579  1.00 55.12           O  
ATOM   2040  CB  PRO A 270     -49.285 -10.129 -65.111  1.00 63.05           C  
ATOM   2041  CG  PRO A 270     -49.197  -9.161 -66.247  1.00 65.52           C  
ATOM   2042  CD  PRO A 270     -49.759  -7.853 -65.757  1.00 71.59           C  
ATOM   2043  N   THR A 271     -47.377  -8.265 -62.506  1.00 65.28           N  
ATOM   2044  CA  THR A 271     -46.036  -8.207 -61.946  1.00 57.15           C  
ATOM   2045  C   THR A 271     -45.855  -9.282 -60.876  1.00 54.72           C  
ATOM   2046  O   THR A 271     -46.819  -9.863 -60.364  1.00 49.78           O  
ATOM   2047  CB  THR A 271     -45.731  -6.824 -61.354  1.00 50.98           C  
ATOM   2048  OG1 THR A 271     -46.447  -6.628 -60.126  1.00 37.76           O  
ATOM   2049  CG2 THR A 271     -46.091  -5.719 -62.348  1.00 50.58           C  
ATOM   2050  N   ARG A 272     -44.584  -9.566 -60.577  1.00 53.34           N  
ATOM   2051  CA  ARG A 272     -44.251 -10.511 -59.516  1.00 51.87           C  
ATOM   2052  C   ARG A 272     -44.897 -10.102 -58.198  1.00 48.29           C  
ATOM   2053  O   ARG A 272     -45.612 -10.893 -57.571  1.00 48.21           O  
ATOM   2054  CB  ARG A 272     -42.731 -10.612 -59.370  1.00 45.83           C  
ATOM   2055  CG  ARG A 272     -42.239 -11.379 -58.135  1.00 48.34           C  
ATOM   2056  CD  ARG A 272     -40.860 -12.019 -58.374  1.00 45.82           C  
ATOM   2057  NE  ARG A 272     -40.306 -12.567 -57.136  1.00 48.61           N  
ATOM   2058  CZ  ARG A 272     -39.599 -11.864 -56.249  1.00 54.33           C  
ATOM   2059  NH1 ARG A 272     -39.356 -10.582 -56.466  1.00 48.66           N  
ATOM   2060  NH2 ARG A 272     -39.144 -12.434 -55.138  1.00 55.57           N  
ATOM   2061  N   ASN A 273     -44.663  -8.860 -57.771  1.00 53.59           N  
ATOM   2062  CA  ASN A 273     -45.144  -8.427 -56.462  1.00 50.63           C  
ATOM   2063  C   ASN A 273     -46.665  -8.479 -56.373  1.00 48.60           C  
ATOM   2064  O   ASN A 273     -47.219  -8.816 -55.321  1.00 36.26           O  
ATOM   2065  CB  ASN A 273     -44.643  -7.021 -56.165  1.00 37.61           C  
ATOM   2066  CG  ASN A 273     -43.217  -7.008 -55.615  1.00 42.59           C  
ATOM   2067  OD1 ASN A 273     -42.674  -8.045 -55.218  1.00 33.92           O  
ATOM   2068  ND2 ASN A 273     -42.615  -5.823 -55.579  1.00 42.64           N  
ATOM   2069  N   ILE A 274     -47.355  -8.143 -57.464  1.00 44.19           N  
ATOM   2070  CA  ILE A 274     -48.813  -8.177 -57.446  1.00 48.28           C  
ATOM   2071  C   ILE A 274     -49.309  -9.620 -57.472  1.00 51.27           C  
ATOM   2072  O   ILE A 274     -50.341  -9.945 -56.872  1.00 41.07           O  
ATOM   2073  CB  ILE A 274     -49.376  -7.358 -58.622  1.00 50.83           C  
ATOM   2074  CG1 ILE A 274     -49.141  -5.870 -58.395  1.00 51.49           C  
ATOM   2075  CG2 ILE A 274     -50.866  -7.663 -58.871  1.00 46.44           C  
ATOM   2076  CD1 ILE A 274     -49.571  -5.027 -59.587  1.00 58.21           C  
ATOM   2077  N   SER A 275     -48.569 -10.512 -58.135  1.00 57.23           N  
ATOM   2078  CA  SER A 275     -48.965 -11.914 -58.174  1.00 50.88           C  
ATOM   2079  C   SER A 275     -48.876 -12.541 -56.794  1.00 42.71           C  
ATOM   2080  O   SER A 275     -49.773 -13.281 -56.382  1.00 42.41           O  
ATOM   2081  CB  SER A 275     -48.097 -12.662 -59.178  1.00 46.84           C  
ATOM   2082  OG  SER A 275     -48.375 -12.203 -60.486  1.00 42.85           O  
ATOM   2083  N   LEU A 276     -47.812 -12.225 -56.053  1.00 50.12           N  
ATOM   2084  CA  LEU A 276     -47.706 -12.684 -54.673  1.00 47.11           C  
ATOM   2085  C   LEU A 276     -48.719 -11.977 -53.787  1.00 47.33           C  
ATOM   2086  O   LEU A 276     -49.262 -12.580 -52.853  1.00 41.85           O  
ATOM   2087  CB  LEU A 276     -46.288 -12.455 -54.140  1.00 46.96           C  
ATOM   2088  CG  LEU A 276     -45.199 -13.373 -54.694  1.00 56.31           C  
ATOM   2089  CD1 LEU A 276     -43.843 -13.027 -54.117  1.00 58.45           C  
ATOM   2090  CD2 LEU A 276     -45.523 -14.832 -54.429  1.00 52.03           C  
ATOM   2091  N   LEU A 277     -48.983 -10.699 -54.066  1.00 52.84           N  
ATOM   2092  CA  LEU A 277     -49.908  -9.941 -53.229  1.00 56.36           C  
ATOM   2093  C   LEU A 277     -51.297 -10.553 -53.255  1.00 52.28           C  
ATOM   2094  O   LEU A 277     -51.998 -10.554 -52.238  1.00 41.10           O  
ATOM   2095  CB  LEU A 277     -49.971  -8.491 -53.691  1.00 55.00           C  
ATOM   2096  CG  LEU A 277     -50.742  -7.562 -52.758  1.00 55.06           C  
ATOM   2097  CD1 LEU A 277     -49.982  -7.405 -51.446  1.00 44.88           C  
ATOM   2098  CD2 LEU A 277     -50.966  -6.210 -53.427  1.00 56.71           C  
ATOM   2099  N   LYS A 278     -51.704 -11.087 -54.417  1.00 57.40           N  
ATOM   2100  CA  LYS A 278     -53.017 -11.715 -54.550  1.00 52.68           C  
ATOM   2101  C   LYS A 278     -53.165 -12.887 -53.591  1.00 53.96           C  
ATOM   2102  O   LYS A 278     -54.259 -13.124 -53.061  1.00 46.23           O  
ATOM   2103  CB  LYS A 278     -53.234 -12.162 -55.993  1.00 46.62           C  
ATOM   2104  CG  LYS A 278     -53.591 -11.019 -56.917  1.00 52.36           C  
ATOM   2105  CD  LYS A 278     -53.893 -11.496 -58.321  1.00 63.10           C  
ATOM   2106  CE  LYS A 278     -54.319 -10.335 -59.226  1.00 80.47           C  
ATOM   2107  NZ  LYS A 278     -55.683  -9.782 -58.920  1.00 90.83           N  
ATOM   2108  N   ILE A 279     -52.065 -13.603 -53.336  1.00 61.50           N  
ATOM   2109  CA  ILE A 279     -52.044 -14.608 -52.278  1.00 58.78           C  
ATOM   2110  C   ILE A 279     -52.218 -13.946 -50.923  1.00 53.82           C  
ATOM   2111  O   ILE A 279     -53.008 -14.398 -50.085  1.00 51.96           O  
ATOM   2112  CB  ILE A 279     -50.738 -15.417 -52.325  1.00 51.29           C  
ATOM   2113  CG1 ILE A 279     -50.468 -15.909 -53.750  1.00 53.85           C  
ATOM   2114  CG2 ILE A 279     -50.832 -16.581 -51.354  1.00 52.10           C  
ATOM   2115  CD1 ILE A 279     -49.162 -16.644 -53.909  1.00 47.72           C  
ATOM   2116  N   GLU A 280     -51.459 -12.877 -50.682  1.00 57.26           N  
ATOM   2117  CA  GLU A 280     -51.563 -12.150 -49.421  1.00 51.95           C  
ATOM   2118  C   GLU A 280     -52.956 -11.550 -49.243  1.00 54.18           C  
ATOM   2119  O   GLU A 280     -53.432 -11.398 -48.112  1.00 46.58           O  
ATOM   2120  CB  GLU A 280     -50.490 -11.062 -49.371  1.00 50.16           C  
ATOM   2121  CG  GLU A 280     -49.914 -10.804 -47.977  1.00 62.21           C  
ATOM   2122  CD  GLU A 280     -48.811 -11.767 -47.587  1.00 53.58           C  
ATOM   2123  OE1 GLU A 280     -47.984 -12.117 -48.458  1.00 44.32           O  
ATOM   2124  OE2 GLU A 280     -48.772 -12.168 -46.401  1.00 57.00           O  
ATOM   2125  N   LEU A 281     -53.634 -11.230 -50.348  1.00 58.51           N  
ATOM   2126  CA  LEU A 281     -54.955 -10.624 -50.250  1.00 56.50           C  
ATOM   2127  C   LEU A 281     -56.016 -11.678 -49.967  1.00 58.21           C  
ATOM   2128  O   LEU A 281     -56.976 -11.405 -49.243  1.00 47.54           O  
ATOM   2129  CB  LEU A 281     -55.274  -9.843 -51.528  1.00 53.69           C  
ATOM   2130  CG  LEU A 281     -56.619  -9.100 -51.571  1.00 58.26           C  
ATOM   2131  CD1 LEU A 281     -56.640  -7.946 -50.583  1.00 51.70           C  
ATOM   2132  CD2 LEU A 281     -56.958  -8.621 -52.988  1.00 61.03           C  
ATOM   2133  N   ASP A 282     -55.847 -12.890 -50.515  1.00 64.86           N  
ATOM   2134  CA  ASP A 282     -56.724 -14.004 -50.157  1.00 62.31           C  
ATOM   2135  C   ASP A 282     -56.641 -14.312 -48.666  1.00 60.46           C  
ATOM   2136  O   ASP A 282     -57.666 -14.479 -47.995  1.00 57.42           O  
ATOM   2137  CB  ASP A 282     -56.361 -15.245 -50.970  1.00 65.43           C  
ATOM   2138  CG  ASP A 282     -56.663 -15.085 -52.438  1.00 65.59           C  
ATOM   2139  OD1 ASP A 282     -57.262 -14.050 -52.802  1.00 64.23           O  
ATOM   2140  OD2 ASP A 282     -56.293 -15.987 -53.220  1.00 61.35           O  
ATOM   2141  N   ILE A 283     -55.421 -14.400 -48.135  1.00 63.91           N  
ATOM   2142  CA  ILE A 283     -55.232 -14.653 -46.710  1.00 66.89           C  
ATOM   2143  C   ILE A 283     -55.911 -13.566 -45.883  1.00 65.88           C  
ATOM   2144  O   ILE A 283     -56.618 -13.851 -44.909  1.00 58.66           O  
ATOM   2145  CB  ILE A 283     -53.727 -14.754 -46.401  1.00 61.42           C  
ATOM   2146  CG1 ILE A 283     -53.150 -16.029 -47.015  1.00 63.59           C  
ATOM   2147  CG2 ILE A 283     -53.454 -14.674 -44.902  1.00 51.49           C  
ATOM   2148  CD1 ILE A 283     -51.631 -16.085 -47.001  1.00 59.64           C  
ATOM   2149  N   LEU A 284     -55.713 -12.305 -46.276  1.00 67.05           N  
ATOM   2150  CA  LEU A 284     -56.234 -11.167 -45.524  1.00 64.63           C  
ATOM   2151  C   LEU A 284     -57.758 -11.166 -45.456  1.00 62.70           C  
ATOM   2152  O   LEU A 284     -58.335 -10.649 -44.492  1.00 56.69           O  
ATOM   2153  CB  LEU A 284     -55.736  -9.869 -46.160  1.00 60.12           C  
ATOM   2154  CG  LEU A 284     -56.089  -8.569 -45.449  1.00 62.10           C  
ATOM   2155  CD1 LEU A 284     -55.488  -8.577 -44.056  1.00 48.43           C  
ATOM   2156  CD2 LEU A 284     -55.578  -7.376 -46.252  1.00 62.59           C  
ATOM   2157  N   TYR A 285     -58.424 -11.726 -46.466  1.00 59.59           N  
ATOM   2158  CA  TYR A 285     -59.879 -11.762 -46.521  1.00 63.08           C  
ATOM   2159  C   TYR A 285     -60.415 -13.166 -46.293  1.00 59.74           C  
ATOM   2160  O   TYR A 285     -61.547 -13.468 -46.687  1.00 56.63           O  
ATOM   2161  CB  TYR A 285     -60.381 -11.190 -47.853  1.00 67.91           C  
ATOM   2162  CG  TYR A 285     -60.402  -9.666 -47.875  1.00 68.03           C  
ATOM   2163  CD1 TYR A 285     -59.233  -8.934 -48.085  1.00 54.88           C  
ATOM   2164  CD2 TYR A 285     -61.588  -8.959 -47.672  1.00 64.49           C  
ATOM   2165  CE1 TYR A 285     -59.242  -7.543 -48.093  1.00 58.13           C  
ATOM   2166  CE2 TYR A 285     -61.606  -7.566 -47.687  1.00 61.28           C  
ATOM   2167  CZ  TYR A 285     -60.430  -6.862 -47.893  1.00 57.91           C  
ATOM   2168  OH  TYR A 285     -60.445  -5.483 -47.902  1.00 48.74           O  
ATOM   2169  N   SER A 286     -59.611 -14.030 -45.669  1.00 68.12           N  
ATOM   2170  CA  SER A 286     -60.033 -15.379 -45.282  1.00 72.47           C  
ATOM   2171  C   SER A 286     -60.636 -16.153 -46.460  1.00 69.99           C  
ATOM   2172  O   SER A 286     -61.638 -16.858 -46.326  1.00 63.98           O  
ATOM   2173  CB  SER A 286     -60.998 -15.313 -44.096  1.00 70.90           C  
ATOM   2174  OG  SER A 286     -60.384 -14.607 -43.020  1.00 60.35           O  
ATOM   2175  N   ARG A 287     -59.997 -16.033 -47.622  1.00 71.06           N  
ATOM   2176  CA  ARG A 287     -60.386 -16.712 -48.848  1.00 70.18           C  
ATOM   2177  C   ARG A 287     -59.404 -17.841 -49.171  1.00 77.12           C  
ATOM   2178  O   ARG A 287     -58.365 -18.008 -48.524  1.00 79.31           O  
ATOM   2179  CB  ARG A 287     -60.459 -15.725 -50.012  1.00 68.18           C  
ATOM   2180  CG  ARG A 287     -61.471 -14.620 -49.851  1.00 72.46           C  
ATOM   2181  CD  ARG A 287     -61.222 -13.539 -50.897  1.00 76.46           C  
ATOM   2182  NE  ARG A 287     -61.511 -13.981 -52.261  1.00 83.81           N  
ATOM   2183  CZ  ARG A 287     -62.611 -13.651 -52.933  1.00 92.49           C  
ATOM   2184  NH1 ARG A 287     -63.527 -12.868 -52.369  1.00 94.73           N  
ATOM   2185  NH2 ARG A 287     -62.798 -14.097 -54.171  1.00 94.23           N  
ATOM   2186  N   ASN A 288     -59.738 -18.606 -50.213  1.00 78.68           N  
ATOM   2187  CA  ASN A 288     -58.953 -19.767 -50.599  1.00 74.76           C  
ATOM   2188  C   ASN A 288     -57.703 -19.366 -51.379  1.00 68.17           C  
ATOM   2189  O   ASN A 288     -57.773 -18.610 -52.352  1.00 56.73           O  
ATOM   2190  CB  ASN A 288     -59.801 -20.720 -51.429  1.00 83.05           C  
ATOM   2191  CG  ASN A 288     -58.961 -21.712 -52.190  1.00 85.27           C  
ATOM   2192  OD1 ASN A 288     -58.807 -21.609 -53.410  1.00 80.42           O  
ATOM   2193  ND2 ASN A 288     -58.386 -22.668 -51.470  1.00 88.05           N  
ATOM   2194  N   ILE A 289     -56.563 -19.925 -50.965  1.00 76.67           N  
ATOM   2195  CA  ILE A 289     -55.254 -19.607 -51.531  1.00 79.12           C  
ATOM   2196  C   ILE A 289     -55.058 -20.152 -52.950  1.00 73.14           C  
ATOM   2197  O   ILE A 289     -54.264 -19.597 -53.719  1.00 70.11           O  
ATOM   2198  CB  ILE A 289     -54.192 -20.167 -50.559  1.00 87.19           C  
ATOM   2199  CG1 ILE A 289     -54.430 -19.624 -49.150  1.00 99.80           C  
ATOM   2200  CG2 ILE A 289     -52.792 -19.811 -50.964  1.00 79.62           C  
ATOM   2201  CD1 ILE A 289     -53.432 -20.133 -48.122  1.00104.76           C  
ATOM   2202  N   GLU A 290     -55.810 -21.189 -53.332  1.00 70.32           N  
ATOM   2203  CA  GLU A 290     -55.396 -22.102 -54.400  1.00 69.72           C  
ATOM   2204  C   GLU A 290     -55.170 -21.398 -55.735  1.00 69.56           C  
ATOM   2205  O   GLU A 290     -54.110 -21.545 -56.354  1.00 66.05           O  
ATOM   2206  CB  GLU A 290     -56.442 -23.205 -54.568  1.00 69.36           C  
ATOM   2207  CG  GLU A 290     -56.061 -24.514 -53.949  1.00 73.73           C  
ATOM   2208  CD  GLU A 290     -56.881 -25.646 -54.497  1.00 82.45           C  
ATOM   2209  OE1 GLU A 290     -58.072 -25.735 -54.133  1.00 79.00           O  
ATOM   2210  OE2 GLU A 290     -56.341 -26.427 -55.312  1.00 85.92           O  
ATOM   2211  N   THR A 291     -56.184 -20.682 -56.228  1.00 75.11           N  
ATOM   2212  CA  THR A 291     -56.114 -20.152 -57.588  1.00 69.81           C  
ATOM   2213  C   THR A 291     -54.991 -19.130 -57.731  1.00 66.52           C  
ATOM   2214  O   THR A 291     -54.328 -19.070 -58.773  1.00 58.47           O  
ATOM   2215  CB  THR A 291     -57.456 -19.533 -57.986  1.00 66.53           C  
ATOM   2216  OG1 THR A 291     -57.560 -18.220 -57.430  1.00 69.38           O  
ATOM   2217  CG2 THR A 291     -58.584 -20.359 -57.439  1.00 65.73           C  
ATOM   2218  N   SER A 292     -54.754 -18.320 -56.695  1.00 68.09           N  
ATOM   2219  CA  SER A 292     -53.689 -17.331 -56.793  1.00 65.66           C  
ATOM   2220  C   SER A 292     -52.307 -17.962 -56.638  1.00 63.03           C  
ATOM   2221  O   SER A 292     -51.329 -17.422 -57.164  1.00 49.16           O  
ATOM   2222  CB  SER A 292     -53.905 -16.204 -55.778  1.00 58.25           C  
ATOM   2223  OG  SER A 292     -54.600 -16.649 -54.636  1.00 61.63           O  
ATOM   2224  N   VAL A 293     -52.206 -19.108 -55.958  1.00 65.56           N  
ATOM   2225  CA  VAL A 293     -50.950 -19.854 -55.976  1.00 62.94           C  
ATOM   2226  C   VAL A 293     -50.692 -20.415 -57.366  1.00 58.75           C  
ATOM   2227  O   VAL A 293     -49.576 -20.326 -57.892  1.00 50.05           O  
ATOM   2228  CB  VAL A 293     -50.959 -20.971 -54.917  1.00 62.43           C  
ATOM   2229  CG1 VAL A 293     -49.908 -22.035 -55.245  1.00 55.55           C  
ATOM   2230  CG2 VAL A 293     -50.689 -20.401 -53.557  1.00 61.33           C  
ATOM   2231  N   GLU A 294     -51.719 -21.010 -57.979  1.00 60.81           N  
ATOM   2232  CA  GLU A 294     -51.574 -21.555 -59.326  1.00 59.62           C  
ATOM   2233  C   GLU A 294     -51.222 -20.463 -60.333  1.00 57.07           C  
ATOM   2234  O   GLU A 294     -50.410 -20.684 -61.236  1.00 52.69           O  
ATOM   2235  CB  GLU A 294     -52.859 -22.288 -59.728  1.00 65.36           C  
ATOM   2236  CG  GLU A 294     -53.075 -23.619 -58.996  1.00 79.06           C  
ATOM   2237  CD  GLU A 294     -54.503 -24.155 -59.122  1.00 95.52           C  
ATOM   2238  OE1 GLU A 294     -55.324 -23.532 -59.833  1.00 96.84           O  
ATOM   2239  OE2 GLU A 294     -54.807 -25.202 -58.503  1.00 99.46           O  
ATOM   2240  N   ASN A 295     -51.807 -19.267 -60.180  1.00 64.24           N  
ATOM   2241  CA  ASN A 295     -51.545 -18.184 -61.127  1.00 55.34           C  
ATOM   2242  C   ASN A 295     -50.118 -17.661 -60.981  1.00 54.06           C  
ATOM   2243  O   ASN A 295     -49.470 -17.329 -61.979  1.00 49.03           O  
ATOM   2244  CB  ASN A 295     -52.579 -17.066 -60.945  1.00 56.26           C  
ATOM   2245  CG  ASN A 295     -52.192 -15.753 -61.666  1.00 70.47           C  
ATOM   2246  OD1 ASN A 295     -52.423 -15.606 -62.870  1.00 70.25           O  
ATOM   2247  ND2 ASN A 295     -51.624 -14.785 -60.912  1.00 67.65           N  
ATOM   2248  N   TYR A 296     -49.606 -17.585 -59.750  1.00 55.06           N  
ATOM   2249  CA  TYR A 296     -48.209 -17.195 -59.579  1.00 50.83           C  
ATOM   2250  C   TYR A 296     -47.284 -18.224 -60.213  1.00 53.77           C  
ATOM   2251  O   TYR A 296     -46.331 -17.865 -60.913  1.00 49.03           O  
ATOM   2252  CB  TYR A 296     -47.857 -17.009 -58.099  1.00 47.74           C  
ATOM   2253  CG  TYR A 296     -46.385 -16.716 -57.932  1.00 58.33           C  
ATOM   2254  CD1 TYR A 296     -45.898 -15.414 -58.027  1.00 55.10           C  
ATOM   2255  CD2 TYR A 296     -45.466 -17.748 -57.732  1.00 60.49           C  
ATOM   2256  CE1 TYR A 296     -44.533 -15.152 -57.907  1.00 58.87           C  
ATOM   2257  CE2 TYR A 296     -44.113 -17.492 -57.614  1.00 55.72           C  
ATOM   2258  CZ  TYR A 296     -43.647 -16.201 -57.702  1.00 56.52           C  
ATOM   2259  OH  TYR A 296     -42.297 -15.967 -57.580  1.00 53.17           O  
ATOM   2260  N   TYR A 297     -47.569 -19.511 -59.990  1.00 58.47           N  
ATOM   2261  CA  TYR A 297     -46.721 -20.580 -60.504  1.00 55.44           C  
ATOM   2262  C   TYR A 297     -46.699 -20.588 -62.031  1.00 60.71           C  
ATOM   2263  O   TYR A 297     -45.652 -20.833 -62.642  1.00 54.16           O  
ATOM   2264  CB  TYR A 297     -47.202 -21.933 -59.965  1.00 57.17           C  
ATOM   2265  CG  TYR A 297     -46.495 -23.130 -60.583  1.00 52.55           C  
ATOM   2266  CD1 TYR A 297     -45.326 -23.626 -60.034  1.00 54.59           C  
ATOM   2267  CD2 TYR A 297     -46.986 -23.749 -61.722  1.00 52.64           C  
ATOM   2268  CE1 TYR A 297     -44.665 -24.711 -60.590  1.00 53.72           C  
ATOM   2269  CE2 TYR A 297     -46.324 -24.846 -62.295  1.00 54.19           C  
ATOM   2270  CZ  TYR A 297     -45.167 -25.316 -61.723  1.00 52.77           C  
ATOM   2271  OH  TYR A 297     -44.505 -26.384 -62.267  1.00 53.86           O  
ATOM   2272  N   GLN A 298     -47.848 -20.338 -62.665  1.00 64.59           N  
ATOM   2273  CA  GLN A 298     -47.904 -20.368 -64.124  1.00 61.92           C  
ATOM   2274  C   GLN A 298     -47.086 -19.244 -64.729  1.00 51.77           C  
ATOM   2275  O   GLN A 298     -46.518 -19.398 -65.815  1.00 51.06           O  
ATOM   2276  CB  GLN A 298     -49.354 -20.273 -64.611  1.00 72.08           C  
ATOM   2277  CG  GLN A 298     -50.222 -21.493 -64.273  1.00 84.57           C  
ATOM   2278  CD  GLN A 298     -49.681 -22.800 -64.851  1.00 84.83           C  
ATOM   2279  OE1 GLN A 298     -49.068 -22.817 -65.920  1.00 81.79           O  
ATOM   2280  NE2 GLN A 298     -49.907 -23.902 -64.136  1.00 86.23           N  
ATOM   2281  N   LYS A 299     -47.020 -18.111 -64.039  1.00 55.99           N  
ATOM   2282  CA  LYS A 299     -46.259 -16.976 -64.526  1.00 61.46           C  
ATOM   2283  C   LYS A 299     -44.778 -17.082 -64.191  1.00 60.43           C  
ATOM   2284  O   LYS A 299     -43.950 -16.550 -64.937  1.00 58.13           O  
ATOM   2285  CB  LYS A 299     -46.841 -15.685 -63.950  1.00 61.61           C  
ATOM   2286  CG  LYS A 299     -48.254 -15.413 -64.426  1.00 68.70           C  
ATOM   2287  CD  LYS A 299     -48.806 -14.120 -63.858  1.00 74.97           C  
ATOM   2288  CE  LYS A 299     -50.037 -13.688 -64.638  1.00 87.19           C  
ATOM   2289  NZ  LYS A 299     -49.726 -13.553 -66.098  1.00 96.83           N  
ATOM   2290  N   PHE A 300     -44.416 -17.771 -63.098  1.00 60.04           N  
ATOM   2291  CA  PHE A 300     -43.049 -17.696 -62.589  1.00 55.61           C  
ATOM   2292  C   PHE A 300     -42.346 -19.045 -62.397  1.00 56.99           C  
ATOM   2293  O   PHE A 300     -41.254 -19.075 -61.822  1.00 43.19           O  
ATOM   2294  CB  PHE A 300     -43.049 -16.883 -61.292  1.00 48.02           C  
ATOM   2295  CG  PHE A 300     -43.403 -15.435 -61.518  1.00 59.09           C  
ATOM   2296  CD1 PHE A 300     -42.436 -14.527 -61.928  1.00 58.16           C  
ATOM   2297  CD2 PHE A 300     -44.717 -14.989 -61.387  1.00 59.50           C  
ATOM   2298  CE1 PHE A 300     -42.765 -13.199 -62.181  1.00 55.67           C  
ATOM   2299  CE2 PHE A 300     -45.052 -13.671 -61.638  1.00 52.54           C  
ATOM   2300  CZ  PHE A 300     -44.070 -12.775 -62.041  1.00 54.92           C  
ATOM   2301  N   ASN A 301     -42.895 -20.153 -62.920  1.00 49.00           N  
ATOM   2302  CA  ASN A 301     -42.211 -21.438 -62.746  1.00 47.18           C  
ATOM   2303  C   ASN A 301     -40.903 -21.526 -63.537  1.00 44.11           C  
ATOM   2304  O   ASN A 301     -40.033 -22.317 -63.169  1.00 35.13           O  
ATOM   2305  CB  ASN A 301     -43.124 -22.607 -63.137  1.00 43.44           C  
ATOM   2306  CG  ASN A 301     -43.397 -22.658 -64.631  1.00 41.29           C  
ATOM   2307  OD1 ASN A 301     -42.606 -23.198 -65.403  1.00 44.49           O  
ATOM   2308  ND2 ASN A 301     -44.525 -22.095 -65.043  1.00 49.61           N  
ATOM   2309  N   THR A 302     -40.750 -20.747 -64.614  1.00 51.58           N  
ATOM   2310  CA  THR A 302     -39.491 -20.673 -65.348  1.00 46.96           C  
ATOM   2311  C   THR A 302     -38.465 -19.783 -64.659  1.00 49.91           C  
ATOM   2312  O   THR A 302     -37.379 -19.575 -65.216  1.00 35.66           O  
ATOM   2313  CB  THR A 302     -39.713 -20.160 -66.773  1.00 40.71           C  
ATOM   2314  OG1 THR A 302     -40.070 -18.780 -66.731  1.00 36.47           O  
ATOM   2315  CG2 THR A 302     -40.819 -20.948 -67.476  1.00 39.23           C  
ATOM   2316  N   LYS A 303     -38.777 -19.272 -63.466  1.00 49.59           N  
ATOM   2317  CA  LYS A 303     -37.891 -18.386 -62.719  1.00 44.15           C  
ATOM   2318  C   LYS A 303     -37.405 -19.078 -61.453  1.00 44.69           C  
ATOM   2319  O   LYS A 303     -38.180 -19.725 -60.740  1.00 36.42           O  
ATOM   2320  CB  LYS A 303     -38.591 -17.072 -62.355  1.00 34.33           C  
ATOM   2321  CG  LYS A 303     -39.291 -16.408 -63.549  1.00 47.18           C  
ATOM   2322  CD  LYS A 303     -38.318 -16.000 -64.656  1.00 44.39           C  
ATOM   2323  CE  LYS A 303     -39.030 -15.152 -65.714  1.00 46.27           C  
ATOM   2324  NZ  LYS A 303     -38.115 -14.557 -66.740  1.00 54.90           N  
ATOM   2325  N   LEU A 304     -36.116 -18.921 -61.170  1.00 52.61           N  
ATOM   2326  CA  LEU A 304     -35.539 -19.594 -60.020  1.00 49.35           C  
ATOM   2327  C   LEU A 304     -36.143 -19.108 -58.701  1.00 47.36           C  
ATOM   2328  O   LEU A 304     -36.011 -19.788 -57.679  1.00 33.05           O  
ATOM   2329  CB  LEU A 304     -34.024 -19.401 -60.068  1.00 44.20           C  
ATOM   2330  CG  LEU A 304     -33.136 -20.429 -59.370  1.00 58.89           C  
ATOM   2331  CD1 LEU A 304     -33.333 -21.833 -59.949  1.00 53.19           C  
ATOM   2332  CD2 LEU A 304     -31.690 -19.999 -59.481  1.00 57.39           C  
ATOM   2333  N   CYS A 305     -36.837 -17.966 -58.716  1.00 54.17           N  
ATOM   2334  CA  CYS A 305     -37.467 -17.429 -57.514  1.00 54.20           C  
ATOM   2335  C   CYS A 305     -38.701 -18.214 -57.075  1.00 47.10           C  
ATOM   2336  O   CYS A 305     -39.047 -18.147 -55.889  1.00 40.68           O  
ATOM   2337  CB  CYS A 305     -37.850 -15.953 -57.719  1.00 53.36           C  
ATOM   2338  SG  CYS A 305     -39.118 -15.572 -58.912  1.00 30.14           S  
ATOM   2339  N   CYS A 306     -39.349 -18.969 -57.986  1.00 42.25           N  
ATOM   2340  CA  CYS A 306     -40.705 -19.464 -57.740  1.00 46.84           C  
ATOM   2341  C   CYS A 306     -40.820 -20.175 -56.390  1.00 34.44           C  
ATOM   2342  O   CYS A 306     -41.686 -19.848 -55.573  1.00 31.10           O  
ATOM   2343  CB  CYS A 306     -41.147 -20.397 -58.883  1.00 47.01           C  
ATOM   2344  SG  CYS A 306     -42.873 -20.824 -58.864  1.00 33.73           S  
ATOM   2345  N   TYR A 307     -39.946 -21.148 -56.147  1.00 42.04           N  
ATOM   2346  CA  TYR A 307     -40.045 -21.970 -54.942  1.00 50.12           C  
ATOM   2347  C   TYR A 307     -39.936 -21.130 -53.680  1.00 53.21           C  
ATOM   2348  O   TYR A 307     -40.728 -21.296 -52.745  1.00 46.21           O  
ATOM   2349  CB  TYR A 307     -38.956 -23.040 -54.929  1.00 42.72           C  
ATOM   2350  CG  TYR A 307     -38.908 -23.781 -53.617  1.00 45.14           C  
ATOM   2351  CD1 TYR A 307     -39.836 -24.777 -53.323  1.00 47.60           C  
ATOM   2352  CD2 TYR A 307     -37.940 -23.492 -52.676  1.00 47.12           C  
ATOM   2353  CE1 TYR A 307     -39.798 -25.463 -52.119  1.00 42.74           C  
ATOM   2354  CE2 TYR A 307     -37.894 -24.168 -51.470  1.00 47.41           C  
ATOM   2355  CZ  TYR A 307     -38.829 -25.152 -51.195  1.00 45.10           C  
ATOM   2356  OH  TYR A 307     -38.768 -25.816 -49.988  1.00 45.97           O  
ATOM   2357  N   ALA A 308     -38.924 -20.252 -53.616  1.00 50.32           N  
ATOM   2358  CA  ALA A 308     -38.717 -19.458 -52.405  1.00 50.82           C  
ATOM   2359  C   ALA A 308     -39.889 -18.510 -52.159  1.00 43.61           C  
ATOM   2360  O   ALA A 308     -40.257 -18.251 -51.008  1.00 33.19           O  
ATOM   2361  CB  ALA A 308     -37.395 -18.688 -52.493  1.00 36.48           C  
ATOM   2362  N   ASP A 309     -40.500 -18.016 -53.227  1.00 46.60           N  
ATOM   2363  CA  ASP A 309     -41.653 -17.140 -53.086  1.00 43.57           C  
ATOM   2364  C   ASP A 309     -42.883 -17.895 -52.557  1.00 46.58           C  
ATOM   2365  O   ASP A 309     -43.610 -17.385 -51.695  1.00 36.68           O  
ATOM   2366  CB  ASP A 309     -41.939 -16.477 -54.437  1.00 42.50           C  
ATOM   2367  CG  ASP A 309     -40.853 -15.451 -54.858  1.00 41.05           C  
ATOM   2368  OD1 ASP A 309     -39.920 -15.166 -54.071  1.00 32.25           O  
ATOM   2369  OD2 ASP A 309     -40.953 -14.918 -55.988  1.00 31.52           O  
ATOM   2370  N   LEU A 310     -43.142 -19.108 -53.056  1.00 55.09           N  
ATOM   2371  CA  LEU A 310     -44.365 -19.817 -52.671  1.00 53.12           C  
ATOM   2372  C   LEU A 310     -44.230 -20.610 -51.374  1.00 53.66           C  
ATOM   2373  O   LEU A 310     -45.173 -20.653 -50.571  1.00 43.39           O  
ATOM   2374  CB  LEU A 310     -44.813 -20.757 -53.793  1.00 46.67           C  
ATOM   2375  CG  LEU A 310     -45.401 -20.030 -54.996  1.00 50.32           C  
ATOM   2376  CD1 LEU A 310     -45.781 -21.022 -56.086  1.00 56.17           C  
ATOM   2377  CD2 LEU A 310     -46.612 -19.159 -54.598  1.00 42.33           C  
ATOM   2378  N   SER A 311     -43.071 -21.233 -51.150  1.00 59.89           N  
ATOM   2379  CA  SER A 311     -42.887 -22.119 -50.008  1.00 64.20           C  
ATOM   2380  C   SER A 311     -43.030 -21.397 -48.679  1.00 63.95           C  
ATOM   2381  O   SER A 311     -43.141 -22.062 -47.642  1.00 66.60           O  
ATOM   2382  CB  SER A 311     -41.516 -22.797 -50.092  1.00 58.03           C  
ATOM   2383  OG  SER A 311     -40.475 -21.832 -50.092  1.00 56.05           O  
ATOM   2384  N   GLN A 312     -43.031 -20.065 -48.682  1.00 59.62           N  
ATOM   2385  CA  GLN A 312     -43.284 -19.327 -47.453  1.00 64.13           C  
ATOM   2386  C   GLN A 312     -44.756 -19.349 -47.056  1.00 63.94           C  
ATOM   2387  O   GLN A 312     -45.085 -19.011 -45.915  1.00 59.94           O  
ATOM   2388  CB  GLN A 312     -42.811 -17.885 -47.609  1.00 61.61           C  
ATOM   2389  CG  GLN A 312     -43.738 -17.027 -48.431  1.00 67.97           C  
ATOM   2390  CD  GLN A 312     -43.189 -15.634 -48.619  1.00 80.65           C  
ATOM   2391  OE1 GLN A 312     -43.581 -14.691 -47.920  1.00 80.94           O  
ATOM   2392  NE2 GLN A 312     -42.262 -15.495 -49.562  1.00 87.26           N  
ATOM   2393  N   TYR A 313     -45.644 -19.718 -47.973  1.00 62.40           N  
ATOM   2394  CA  TYR A 313     -47.053 -19.899 -47.673  1.00 59.97           C  
ATOM   2395  C   TYR A 313     -47.329 -21.370 -47.404  1.00 60.50           C  
ATOM   2396  O   TYR A 313     -46.482 -22.239 -47.624  1.00 60.69           O  
ATOM   2397  CB  TYR A 313     -47.933 -19.387 -48.820  1.00 56.94           C  
ATOM   2398  CG  TYR A 313     -47.651 -17.949 -49.205  1.00 58.66           C  
ATOM   2399  CD1 TYR A 313     -47.999 -16.903 -48.356  1.00 52.61           C  
ATOM   2400  CD2 TYR A 313     -47.041 -17.636 -50.412  1.00 59.90           C  
ATOM   2401  CE1 TYR A 313     -47.754 -15.588 -48.698  1.00 58.96           C  
ATOM   2402  CE2 TYR A 313     -46.779 -16.319 -50.759  1.00 61.54           C  
ATOM   2403  CZ  TYR A 313     -47.143 -15.298 -49.895  1.00 56.62           C  
ATOM   2404  OH  TYR A 313     -46.894 -13.988 -50.220  1.00 43.14           O  
ATOM   2405  N   GLU A 314     -48.530 -21.637 -46.899  1.00 66.72           N  
ATOM   2406  CA  GLU A 314     -48.983 -23.002 -46.653  1.00 71.39           C  
ATOM   2407  C   GLU A 314     -49.688 -23.462 -47.917  1.00 68.38           C  
ATOM   2408  O   GLU A 314     -50.834 -23.087 -48.182  1.00 59.85           O  
ATOM   2409  CB  GLU A 314     -49.882 -23.076 -45.424  1.00 83.32           C  
ATOM   2410  CG  GLU A 314     -49.193 -23.722 -44.220  1.00 89.60           C  
ATOM   2411  CD  GLU A 314     -49.945 -23.505 -42.919  1.00 92.21           C  
ATOM   2412  OE1 GLU A 314     -49.778 -22.424 -42.308  1.00 91.87           O  
ATOM   2413  OE2 GLU A 314     -50.707 -24.413 -42.512  1.00 87.40           O  
ATOM   2414  N   LEU A 315     -48.987 -24.253 -48.705  1.00 66.79           N  
ATOM   2415  CA  LEU A 315     -49.479 -24.600 -50.019  1.00 59.77           C  
ATOM   2416  C   LEU A 315     -50.500 -25.728 -49.924  1.00 60.06           C  
ATOM   2417  O   LEU A 315     -50.307 -26.683 -49.168  1.00 57.02           O  
ATOM   2418  CB  LEU A 315     -48.317 -24.993 -50.916  1.00 57.94           C  
ATOM   2419  CG  LEU A 315     -47.411 -23.760 -51.022  1.00 57.27           C  
ATOM   2420  CD1 LEU A 315     -46.073 -24.073 -51.680  1.00 55.00           C  
ATOM   2421  CD2 LEU A 315     -48.141 -22.626 -51.744  1.00 48.11           C  
ATOM   2422  N   PRO A 316     -51.600 -25.627 -50.661  1.00 67.77           N  
ATOM   2423  CA  PRO A 316     -52.597 -26.703 -50.649  1.00 74.18           C  
ATOM   2424  C   PRO A 316     -52.030 -27.986 -51.245  1.00 80.93           C  
ATOM   2425  O   PRO A 316     -51.230 -27.960 -52.183  1.00 78.78           O  
ATOM   2426  CB  PRO A 316     -53.739 -26.136 -51.499  1.00 68.34           C  
ATOM   2427  CG  PRO A 316     -53.077 -25.102 -52.369  1.00 71.04           C  
ATOM   2428  CD  PRO A 316     -51.988 -24.509 -51.537  1.00 67.32           C  
ATOM   2429  N   THR A 317     -52.459 -29.123 -50.686  1.00 87.81           N  
ATOM   2430  CA  THR A 317     -51.965 -30.417 -51.150  1.00 82.53           C  
ATOM   2431  C   THR A 317     -52.405 -30.728 -52.581  1.00 70.86           C  
ATOM   2432  O   THR A 317     -51.786 -31.567 -53.242  1.00 67.97           O  
ATOM   2433  CB  THR A 317     -52.411 -31.524 -50.182  1.00 78.81           C  
ATOM   2434  OG1 THR A 317     -53.837 -31.503 -50.045  1.00 82.09           O  
ATOM   2435  CG2 THR A 317     -51.775 -31.322 -48.805  1.00 75.21           C  
ATOM   2436  N   SER A 318     -53.428 -30.040 -53.085  1.00 68.57           N  
ATOM   2437  CA  SER A 318     -53.831 -30.209 -54.479  1.00 75.12           C  
ATOM   2438  C   SER A 318     -52.810 -29.604 -55.443  1.00 81.43           C  
ATOM   2439  O   SER A 318     -52.533 -30.182 -56.502  1.00 82.01           O  
ATOM   2440  CB  SER A 318     -55.202 -29.574 -54.697  1.00 69.98           C  
ATOM   2441  OG  SER A 318     -55.169 -28.194 -54.380  1.00 65.60           O  
ATOM   2442  N   PHE A 319     -52.268 -28.426 -55.110  1.00 79.55           N  
ATOM   2443  CA  PHE A 319     -51.279 -27.789 -55.978  1.00 71.44           C  
ATOM   2444  C   PHE A 319     -50.036 -28.652 -56.113  1.00 64.79           C  
ATOM   2445  O   PHE A 319     -49.522 -28.854 -57.220  1.00 58.28           O  
ATOM   2446  CB  PHE A 319     -50.912 -26.407 -55.432  1.00 69.61           C  
ATOM   2447  CG  PHE A 319     -49.611 -25.861 -55.973  1.00 66.93           C  
ATOM   2448  CD1 PHE A 319     -49.548 -25.300 -57.243  1.00 65.87           C  
ATOM   2449  CD2 PHE A 319     -48.455 -25.901 -55.205  1.00 61.04           C  
ATOM   2450  CE1 PHE A 319     -48.352 -24.797 -57.737  1.00 67.50           C  
ATOM   2451  CE2 PHE A 319     -47.258 -25.398 -55.690  1.00 57.18           C  
ATOM   2452  CZ  PHE A 319     -47.203 -24.845 -56.958  1.00 59.63           C  
ATOM   2453  N   ILE A 320     -49.547 -29.177 -54.988  1.00 68.34           N  
ATOM   2454  CA  ILE A 320     -48.386 -30.053 -54.995  1.00 63.51           C  
ATOM   2455  C   ILE A 320     -48.685 -31.351 -55.727  1.00 74.76           C  
ATOM   2456  O   ILE A 320     -47.785 -31.955 -56.323  1.00 71.85           O  
ATOM   2457  CB  ILE A 320     -47.934 -30.313 -53.553  1.00 63.22           C  
ATOM   2458  CG1 ILE A 320     -47.651 -28.984 -52.836  1.00 62.02           C  
ATOM   2459  CG2 ILE A 320     -46.728 -31.249 -53.534  1.00 65.92           C  
ATOM   2460  CD1 ILE A 320     -46.355 -28.314 -53.279  1.00 58.19           C  
ATOM   2461  N   GLY A 321     -49.943 -31.800 -55.697  1.00 85.94           N  
ATOM   2462  CA  GLY A 321     -50.319 -33.013 -56.400  1.00 86.85           C  
ATOM   2463  C   GLY A 321     -49.967 -32.994 -57.870  1.00 87.53           C  
ATOM   2464  O   GLY A 321     -49.751 -34.049 -58.472  1.00 91.98           O  
ATOM   2465  N   SER A 322     -49.891 -31.805 -58.465  1.00 89.93           N  
ATOM   2466  CA  SER A 322     -49.357 -31.671 -59.812  1.00 95.56           C  
ATOM   2467  C   SER A 322     -47.849 -31.933 -59.815  1.00 99.85           C  
ATOM   2468  O   SER A 322     -47.056 -31.086 -60.241  1.00 95.40           O  
ATOM   2469  CB  SER A 322     -49.695 -30.288 -60.370  1.00 91.46           C  
ATOM   2470  OG  SER A 322     -51.090 -30.043 -60.269  1.00 82.13           O  
ATOM   2471  N   LEU A 323     -47.455 -33.108 -59.312  1.00105.22           N  
ATOM   2472  CA  LEU A 323     -46.104 -33.648 -59.421  1.00 98.03           C  
ATOM   2473  C   LEU A 323     -46.016 -34.738 -60.488  1.00 98.95           C  
ATOM   2474  O   LEU A 323     -45.161 -35.628 -60.409  1.00 92.71           O  
ATOM   2475  CB  LEU A 323     -45.633 -34.189 -58.067  1.00 89.81           C  
ATOM   2476  CG  LEU A 323     -46.449 -35.247 -57.296  1.00 85.68           C  
ATOM   2477  CD1 LEU A 323     -46.133 -36.679 -57.718  1.00 85.23           C  
ATOM   2478  CD2 LEU A 323     -46.247 -35.098 -55.787  1.00 79.97           C  
ATOM   2479  N   LYS A 324     -46.885 -34.679 -61.491  1.00 98.72           N  
ATOM   2480  CA  LYS A 324     -47.005 -35.723 -62.497  1.00100.21           C  
ATOM   2481  C   LYS A 324     -46.370 -35.239 -63.799  1.00106.24           C  
ATOM   2482  O   LYS A 324     -46.931 -34.380 -64.490  1.00105.77           O  
ATOM   2483  CB  LYS A 324     -48.475 -36.098 -62.667  1.00101.30           C  
ATOM   2484  CG  LYS A 324     -49.143 -36.392 -61.320  1.00100.54           C  
ATOM   2485  CD  LYS A 324     -50.602 -36.790 -61.448  1.00100.87           C  
ATOM   2486  CE  LYS A 324     -51.234 -36.989 -60.072  1.00 99.48           C  
ATOM   2487  NZ  LYS A 324     -52.678 -37.395 -60.155  1.00102.69           N  
ATOM   2488  N   ASN A 325     -45.186 -35.778 -64.106  1.00108.19           N  
ATOM   2489  CA  ASN A 325     -44.483 -35.579 -65.381  1.00102.56           C  
ATOM   2490  C   ASN A 325     -44.102 -34.127 -65.645  1.00 93.39           C  
ATOM   2491  O   ASN A 325     -43.572 -33.809 -66.712  1.00 92.55           O  
ATOM   2492  CB  ASN A 325     -45.330 -36.107 -66.546  1.00106.90           C  
ATOM   2493  CG  ASN A 325     -44.503 -36.822 -67.595  1.00107.25           C  
ATOM   2494  OD1 ASN A 325     -43.451 -37.384 -67.296  1.00103.94           O  
ATOM   2495  ND2 ASN A 325     -44.979 -36.808 -68.834  1.00113.58           N  
ATOM   2496  N   GLU A 329     -39.957 -32.329 -67.391  1.00 92.20           N  
ATOM   2497  CA  GLU A 329     -40.453 -31.284 -68.276  1.00 84.15           C  
ATOM   2498  C   GLU A 329     -39.319 -30.723 -69.139  1.00 77.47           C  
ATOM   2499  O   GLU A 329     -38.176 -31.175 -69.046  1.00 75.44           O  
ATOM   2500  CB  GLU A 329     -41.112 -30.175 -67.461  1.00 82.75           C  
ATOM   2501  CG  GLU A 329     -42.213 -29.447 -68.190  1.00 86.44           C  
ATOM   2502  CD  GLU A 329     -42.979 -28.518 -67.279  1.00 86.36           C  
ATOM   2503  OE1 GLU A 329     -43.340 -28.948 -66.164  1.00 83.56           O  
ATOM   2504  OE2 GLU A 329     -43.218 -27.358 -67.672  1.00 85.70           O  
ATOM   2505  N   GLU A 330     -39.635 -29.733 -69.977  1.00 69.63           N  
ATOM   2506  CA  GLU A 330     -38.662 -29.221 -70.935  1.00 68.51           C  
ATOM   2507  C   GLU A 330     -37.840 -28.067 -70.384  1.00 64.07           C  
ATOM   2508  O   GLU A 330     -36.655 -27.956 -70.707  1.00 60.65           O  
ATOM   2509  CB  GLU A 330     -39.356 -28.788 -72.230  1.00 80.02           C  
ATOM   2510  CG  GLU A 330     -39.679 -29.953 -73.173  1.00 93.81           C  
ATOM   2511  CD  GLU A 330     -39.813 -29.521 -74.623  1.00 94.99           C  
ATOM   2512  OE1 GLU A 330     -40.602 -28.591 -74.905  1.00 94.68           O  
ATOM   2513  OE2 GLU A 330     -39.115 -30.108 -75.478  1.00 91.67           O  
ATOM   2514  N   ASN A 331     -38.442 -27.209 -69.561  1.00 62.15           N  
ATOM   2515  CA  ASN A 331     -37.748 -26.053 -69.013  1.00 55.44           C  
ATOM   2516  C   ASN A 331     -37.051 -26.446 -67.716  1.00 52.73           C  
ATOM   2517  O   ASN A 331     -37.704 -26.798 -66.725  1.00 38.46           O  
ATOM   2518  CB  ASN A 331     -38.699 -24.878 -68.783  1.00 43.50           C  
ATOM   2519  CG  ASN A 331     -38.001 -23.691 -68.166  1.00 48.25           C  
ATOM   2520  OD1 ASN A 331     -37.928 -23.572 -66.954  1.00 46.25           O  
ATOM   2521  ND2 ASN A 331     -37.463 -22.818 -68.998  1.00 65.32           N  
ATOM   2522  N   LEU A 332     -35.721 -26.347 -67.734  1.00 46.39           N  
ATOM   2523  CA  LEU A 332     -34.888 -26.810 -66.630  1.00 48.72           C  
ATOM   2524  C   LEU A 332     -35.326 -26.207 -65.296  1.00 48.85           C  
ATOM   2525  O   LEU A 332     -35.487 -26.922 -64.301  1.00 44.19           O  
ATOM   2526  CB  LEU A 332     -33.426 -26.472 -66.944  1.00 41.91           C  
ATOM   2527  CG  LEU A 332     -32.440 -26.397 -65.787  1.00 47.68           C  
ATOM   2528  CD1 LEU A 332     -32.413 -27.695 -64.986  1.00 52.72           C  
ATOM   2529  CD2 LEU A 332     -31.069 -26.098 -66.344  1.00 47.71           C  
ATOM   2530  N   ILE A 333     -35.543 -24.892 -65.263  1.00 51.88           N  
ATOM   2531  CA  ILE A 333     -35.895 -24.223 -64.008  1.00 48.20           C  
ATOM   2532  C   ILE A 333     -37.297 -24.622 -63.524  1.00 44.30           C  
ATOM   2533  O   ILE A 333     -37.531 -24.754 -62.316  1.00 34.61           O  
ATOM   2534  CB  ILE A 333     -35.724 -22.702 -64.172  1.00 49.18           C  
ATOM   2535  CG1 ILE A 333     -34.215 -22.377 -64.213  1.00 49.45           C  
ATOM   2536  CG2 ILE A 333     -36.439 -21.935 -63.042  1.00 47.76           C  
ATOM   2537  CD1 ILE A 333     -33.872 -20.971 -64.641  1.00 50.64           C  
ATOM   2538  N   THR A 334     -38.236 -24.856 -64.444  1.00 47.24           N  
ATOM   2539  CA  THR A 334     -39.506 -25.468 -64.061  1.00 43.54           C  
ATOM   2540  C   THR A 334     -39.268 -26.768 -63.304  1.00 43.50           C  
ATOM   2541  O   THR A 334     -39.879 -27.008 -62.260  1.00 36.54           O  
ATOM   2542  CB  THR A 334     -40.366 -25.720 -65.304  1.00 44.40           C  
ATOM   2543  OG1 THR A 334     -40.576 -24.490 -66.005  1.00 39.15           O  
ATOM   2544  CG2 THR A 334     -41.730 -26.334 -64.935  1.00 45.18           C  
ATOM   2545  N   VAL A 335     -38.350 -27.604 -63.799  1.00 58.83           N  
ATOM   2546  CA  VAL A 335     -38.063 -28.871 -63.133  1.00 51.13           C  
ATOM   2547  C   VAL A 335     -37.399 -28.634 -61.779  1.00 43.40           C  
ATOM   2548  O   VAL A 335     -37.702 -29.317 -60.794  1.00 41.06           O  
ATOM   2549  CB  VAL A 335     -37.206 -29.759 -64.049  1.00 48.92           C  
ATOM   2550  CG1 VAL A 335     -36.829 -31.069 -63.342  1.00 46.61           C  
ATOM   2551  CG2 VAL A 335     -37.959 -30.048 -65.337  1.00 47.98           C  
ATOM   2552  N   VAL A 336     -36.491 -27.662 -61.708  1.00 44.85           N  
ATOM   2553  CA  VAL A 336     -35.814 -27.362 -60.451  1.00 46.02           C  
ATOM   2554  C   VAL A 336     -36.835 -26.983 -59.381  1.00 50.03           C  
ATOM   2555  O   VAL A 336     -36.798 -27.489 -58.253  1.00 45.87           O  
ATOM   2556  CB  VAL A 336     -34.766 -26.252 -60.668  1.00 41.39           C  
ATOM   2557  CG1 VAL A 336     -34.360 -25.600 -59.353  1.00 33.49           C  
ATOM   2558  CG2 VAL A 336     -33.552 -26.808 -61.381  1.00 47.19           C  
ATOM   2559  N   ASN A 337     -37.770 -26.096 -59.728  1.00 48.21           N  
ATOM   2560  CA  ASN A 337     -38.786 -25.682 -58.766  1.00 45.38           C  
ATOM   2561  C   ASN A 337     -39.663 -26.860 -58.357  1.00 40.26           C  
ATOM   2562  O   ASN A 337     -39.899 -27.086 -57.164  1.00 35.91           O  
ATOM   2563  CB  ASN A 337     -39.621 -24.539 -59.352  1.00 46.24           C  
ATOM   2564  CG  ASN A 337     -38.893 -23.180 -59.284  1.00 40.56           C  
ATOM   2565  OD1 ASN A 337     -38.358 -22.807 -58.246  1.00 33.06           O  
ATOM   2566  ND2 ASN A 337     -38.866 -22.460 -60.403  1.00 41.71           N  
ATOM   2567  N   ASN A 338     -40.112 -27.654 -59.340  1.00 43.65           N  
ATOM   2568  CA  ASN A 338     -40.968 -28.806 -59.050  1.00 42.43           C  
ATOM   2569  C   ASN A 338     -40.271 -29.807 -58.138  1.00 45.29           C  
ATOM   2570  O   ASN A 338     -40.876 -30.307 -57.183  1.00 41.01           O  
ATOM   2571  CB  ASN A 338     -41.401 -29.487 -60.347  1.00 41.64           C  
ATOM   2572  CG  ASN A 338     -42.300 -28.610 -61.188  1.00 46.64           C  
ATOM   2573  OD1 ASN A 338     -42.702 -27.527 -60.759  1.00 40.39           O  
ATOM   2574  ND2 ASN A 338     -42.615 -29.065 -62.396  1.00 54.33           N  
ATOM   2575  N   ARG A 339     -38.994 -30.103 -58.404  1.00 54.92           N  
ATOM   2576  CA  ARG A 339     -38.262 -31.032 -57.544  1.00 52.60           C  
ATOM   2577  C   ARG A 339     -38.097 -30.476 -56.134  1.00 53.18           C  
ATOM   2578  O   ARG A 339     -38.067 -31.238 -55.161  1.00 44.66           O  
ATOM   2579  CB  ARG A 339     -36.901 -31.346 -58.152  1.00 47.96           C  
ATOM   2580  CG  ARG A 339     -36.973 -32.134 -59.453  1.00 48.33           C  
ATOM   2581  CD  ARG A 339     -37.262 -33.599 -59.195  1.00 49.62           C  
ATOM   2582  NE  ARG A 339     -37.453 -34.341 -60.442  1.00 62.68           N  
ATOM   2583  CZ  ARG A 339     -36.617 -35.266 -60.902  1.00 58.76           C  
ATOM   2584  NH1 ARG A 339     -35.525 -35.579 -60.214  1.00 60.50           N  
ATOM   2585  NH2 ARG A 339     -36.871 -35.871 -62.048  1.00 54.94           N  
ATOM   2586  N   LYS A 340     -37.979 -29.152 -56.008  1.00 55.35           N  
ATOM   2587  CA  LYS A 340     -37.943 -28.533 -54.687  1.00 45.26           C  
ATOM   2588  C   LYS A 340     -39.301 -28.621 -54.003  1.00 46.40           C  
ATOM   2589  O   LYS A 340     -39.379 -28.916 -52.806  1.00 44.13           O  
ATOM   2590  CB  LYS A 340     -37.509 -27.080 -54.810  1.00 45.25           C  
ATOM   2591  CG  LYS A 340     -36.036 -26.900 -55.108  1.00 51.02           C  
ATOM   2592  CD  LYS A 340     -35.780 -25.515 -55.654  1.00 49.36           C  
ATOM   2593  CE  LYS A 340     -34.893 -24.724 -54.762  1.00 56.75           C  
ATOM   2594  NZ  LYS A 340     -34.120 -23.771 -55.592  1.00 66.23           N  
ATOM   2595  N   PHE A 341     -40.382 -28.366 -54.747  1.00 48.81           N  
ATOM   2596  CA  PHE A 341     -41.707 -28.411 -54.144  1.00 48.84           C  
ATOM   2597  C   PHE A 341     -41.993 -29.788 -53.551  1.00 56.75           C  
ATOM   2598  O   PHE A 341     -42.519 -29.890 -52.437  1.00 53.80           O  
ATOM   2599  CB  PHE A 341     -42.769 -28.025 -55.170  1.00 44.16           C  
ATOM   2600  CG  PHE A 341     -42.834 -26.547 -55.463  1.00 48.85           C  
ATOM   2601  CD1 PHE A 341     -43.161 -25.639 -54.456  1.00 53.03           C  
ATOM   2602  CD2 PHE A 341     -42.597 -26.062 -56.745  1.00 48.69           C  
ATOM   2603  CE1 PHE A 341     -43.222 -24.270 -54.710  1.00 46.62           C  
ATOM   2604  CE2 PHE A 341     -42.666 -24.699 -57.021  1.00 45.81           C  
ATOM   2605  CZ  PHE A 341     -42.973 -23.799 -55.996  1.00 52.10           C  
ATOM   2606  N   VAL A 342     -41.625 -30.860 -54.261  1.00 61.55           N  
ATOM   2607  CA  VAL A 342     -41.878 -32.229 -53.801  1.00 50.64           C  
ATOM   2608  C   VAL A 342     -40.720 -32.735 -52.949  1.00 49.34           C  
ATOM   2609  O   VAL A 342     -40.672 -33.916 -52.594  1.00 55.23           O  
ATOM   2610  CB  VAL A 342     -42.115 -33.179 -54.984  1.00 51.85           C  
ATOM   2611  CG1 VAL A 342     -43.214 -32.644 -55.873  1.00 51.01           C  
ATOM   2612  CG2 VAL A 342     -40.829 -33.369 -55.773  1.00 50.51           C  
ATOM   2613  N   ASN A 343     -39.800 -31.838 -52.605  1.00 57.21           N  
ATOM   2614  CA  ASN A 343     -38.548 -32.148 -51.907  1.00 63.63           C  
ATOM   2615  C   ASN A 343     -37.944 -33.483 -52.349  1.00 62.17           C  
ATOM   2616  O   ASN A 343     -37.785 -34.419 -51.566  1.00 57.07           O  
ATOM   2617  CB  ASN A 343     -38.737 -32.126 -50.396  1.00 72.35           C  
ATOM   2618  CG  ASN A 343     -37.411 -32.182 -49.658  1.00 81.63           C  
ATOM   2619  OD1 ASN A 343     -36.363 -31.857 -50.221  1.00 74.78           O  
ATOM   2620  ND2 ASN A 343     -37.446 -32.607 -48.400  1.00 94.89           N  
ATOM   2621  N   GLN A 344     -37.594 -33.552 -53.633  1.00 61.21           N  
ATOM   2622  CA  GLN A 344     -36.943 -34.736 -54.174  1.00 55.30           C  
ATOM   2623  C   GLN A 344     -35.438 -34.533 -54.165  1.00 50.23           C  
ATOM   2624  O   GLN A 344     -34.944 -33.513 -54.647  1.00 45.32           O  
ATOM   2625  CB  GLN A 344     -37.422 -35.049 -55.589  1.00 53.81           C  
ATOM   2626  CG  GLN A 344     -36.930 -36.413 -56.073  1.00 55.14           C  
ATOM   2627  CD  GLN A 344     -37.637 -36.855 -57.319  1.00 71.26           C  
ATOM   2628  OE1 GLN A 344     -38.815 -36.557 -57.519  1.00 75.05           O  
ATOM   2629  NE2 GLN A 344     -36.923 -37.561 -58.180  1.00 87.54           N  
ATOM   2630  N   THR A 345     -34.716 -35.516 -53.620  1.00 61.23           N  
ATOM   2631  CA  THR A 345     -33.269 -35.450 -53.482  1.00 62.38           C  
ATOM   2632  C   THR A 345     -32.519 -36.312 -54.487  1.00 58.85           C  
ATOM   2633  O   THR A 345     -31.290 -36.213 -54.556  1.00 55.45           O  
ATOM   2634  CB  THR A 345     -32.851 -35.881 -52.073  1.00 58.45           C  
ATOM   2635  OG1 THR A 345     -33.451 -37.147 -51.784  1.00 47.06           O  
ATOM   2636  CG2 THR A 345     -33.280 -34.834 -51.049  1.00 58.38           C  
ATOM   2637  N   ASP A 346     -33.211 -37.151 -55.256  1.00 58.13           N  
ATOM   2638  CA  ASP A 346     -32.572 -37.995 -56.271  1.00 63.22           C  
ATOM   2639  C   ASP A 346     -32.759 -37.321 -57.628  1.00 56.74           C  
ATOM   2640  O   ASP A 346     -33.795 -37.483 -58.282  1.00 41.30           O  
ATOM   2641  CB  ASP A 346     -33.144 -39.409 -56.258  1.00 69.04           C  
ATOM   2642  CG  ASP A 346     -32.681 -40.213 -55.055  1.00 70.00           C  
ATOM   2643  OD1 ASP A 346     -31.775 -39.747 -54.326  1.00 68.04           O  
ATOM   2644  OD2 ASP A 346     -33.231 -41.311 -54.836  1.00 72.24           O  
ATOM   2645  N   ASN A 347     -31.741 -36.570 -58.055  1.00 54.75           N  
ATOM   2646  CA  ASN A 347     -31.883 -35.652 -59.178  1.00 55.62           C  
ATOM   2647  C   ASN A 347     -30.809 -35.813 -60.255  1.00 54.07           C  
ATOM   2648  O   ASN A 347     -30.686 -34.941 -61.122  1.00 47.93           O  
ATOM   2649  CB  ASN A 347     -31.895 -34.209 -58.656  1.00 49.31           C  
ATOM   2650  CG  ASN A 347     -33.076 -33.934 -57.721  1.00 50.38           C  
ATOM   2651  OD1 ASN A 347     -34.232 -34.197 -58.068  1.00 39.68           O  
ATOM   2652  ND2 ASN A 347     -32.784 -33.403 -56.530  1.00 54.37           N  
ATOM   2653  N   TRP A 348     -30.036 -36.903 -60.234  1.00 59.04           N  
ATOM   2654  CA  TRP A 348     -29.058 -37.133 -61.294  1.00 56.10           C  
ATOM   2655  C   TRP A 348     -29.722 -37.272 -62.656  1.00 48.04           C  
ATOM   2656  O   TRP A 348     -29.113 -36.935 -63.678  1.00 43.03           O  
ATOM   2657  CB  TRP A 348     -28.218 -38.374 -60.986  1.00 53.39           C  
ATOM   2658  CG  TRP A 348     -27.406 -38.207 -59.744  1.00 51.99           C  
ATOM   2659  CD1 TRP A 348     -27.507 -38.938 -58.591  1.00 49.53           C  
ATOM   2660  CD2 TRP A 348     -26.387 -37.224 -59.509  1.00 47.12           C  
ATOM   2661  NE1 TRP A 348     -26.614 -38.468 -57.660  1.00 52.34           N  
ATOM   2662  CE2 TRP A 348     -25.912 -37.421 -58.194  1.00 48.73           C  
ATOM   2663  CE3 TRP A 348     -25.827 -36.206 -60.281  1.00 47.68           C  
ATOM   2664  CZ2 TRP A 348     -24.895 -36.640 -57.635  1.00 47.54           C  
ATOM   2665  CZ3 TRP A 348     -24.814 -35.427 -59.721  1.00 50.34           C  
ATOM   2666  CH2 TRP A 348     -24.362 -35.651 -58.408  1.00 47.19           C  
ATOM   2667  N   ASP A 349     -30.966 -37.752 -62.691  1.00 46.06           N  
ATOM   2668  CA  ASP A 349     -31.658 -37.884 -63.970  1.00 47.83           C  
ATOM   2669  C   ASP A 349     -31.800 -36.527 -64.651  1.00 47.73           C  
ATOM   2670  O   ASP A 349     -31.646 -36.417 -65.872  1.00 40.74           O  
ATOM   2671  CB  ASP A 349     -33.027 -38.548 -63.770  1.00 49.03           C  
ATOM   2672  CG  ASP A 349     -33.920 -37.785 -62.794  1.00 50.40           C  
ATOM   2673  OD1 ASP A 349     -33.409 -37.250 -61.783  1.00 42.78           O  
ATOM   2674  OD2 ASP A 349     -35.136 -37.714 -63.045  1.00 44.56           O  
ATOM   2675  N   VAL A 350     -32.058 -35.472 -63.871  1.00 53.82           N  
ATOM   2676  CA  VAL A 350     -32.188 -34.141 -64.456  1.00 53.79           C  
ATOM   2677  C   VAL A 350     -30.819 -33.596 -64.823  1.00 50.50           C  
ATOM   2678  O   VAL A 350     -30.644 -32.982 -65.886  1.00 38.12           O  
ATOM   2679  CB  VAL A 350     -32.925 -33.198 -63.491  1.00 53.46           C  
ATOM   2680  CG1 VAL A 350     -33.055 -31.810 -64.104  1.00 47.88           C  
ATOM   2681  CG2 VAL A 350     -34.285 -33.753 -63.142  1.00 55.97           C  
ATOM   2682  N   TYR A 351     -29.828 -33.815 -63.948  1.00 48.02           N  
ATOM   2683  CA  TYR A 351     -28.444 -33.483 -64.271  1.00 45.74           C  
ATOM   2684  C   TYR A 351     -28.031 -34.071 -65.622  1.00 49.55           C  
ATOM   2685  O   TYR A 351     -27.460 -33.376 -66.469  1.00 44.65           O  
ATOM   2686  CB  TYR A 351     -27.505 -33.970 -63.165  1.00 45.96           C  
ATOM   2687  CG  TYR A 351     -26.064 -33.815 -63.580  1.00 47.90           C  
ATOM   2688  CD1 TYR A 351     -25.429 -32.580 -63.487  1.00 43.85           C  
ATOM   2689  CD2 TYR A 351     -25.356 -34.883 -64.122  1.00 49.05           C  
ATOM   2690  CE1 TYR A 351     -24.121 -32.417 -63.905  1.00 42.88           C  
ATOM   2691  CE2 TYR A 351     -24.049 -34.735 -64.553  1.00 46.90           C  
ATOM   2692  CZ  TYR A 351     -23.430 -33.505 -64.437  1.00 45.44           C  
ATOM   2693  OH  TYR A 351     -22.125 -33.362 -64.849  1.00 43.46           O  
ATOM   2694  N   GLU A 352     -28.326 -35.351 -65.847  1.00 53.41           N  
ATOM   2695  CA  GLU A 352     -27.931 -35.981 -67.106  1.00 55.94           C  
ATOM   2696  C   GLU A 352     -28.590 -35.328 -68.315  1.00 55.65           C  
ATOM   2697  O   GLU A 352     -28.047 -35.411 -69.421  1.00 42.64           O  
ATOM   2698  CB  GLU A 352     -28.245 -37.476 -67.078  1.00 54.87           C  
ATOM   2699  CG  GLU A 352     -27.355 -38.296 -66.132  1.00 60.00           C  
ATOM   2700  CD  GLU A 352     -25.892 -38.381 -66.569  1.00 58.83           C  
ATOM   2701  OE1 GLU A 352     -25.575 -37.983 -67.709  1.00 58.42           O  
ATOM   2702  OE2 GLU A 352     -25.060 -38.857 -65.764  1.00 52.87           O  
ATOM   2703  N   ARG A 353     -29.732 -34.667 -68.130  1.00 64.06           N  
ATOM   2704  CA  ARG A 353     -30.408 -33.977 -69.224  1.00 57.06           C  
ATOM   2705  C   ARG A 353     -29.918 -32.551 -69.422  1.00 49.80           C  
ATOM   2706  O   ARG A 353     -30.168 -31.968 -70.478  1.00 52.43           O  
ATOM   2707  CB  ARG A 353     -31.921 -33.960 -68.990  1.00 58.26           C  
ATOM   2708  CG  ARG A 353     -32.622 -35.277 -69.317  1.00 69.88           C  
ATOM   2709  CD  ARG A 353     -33.946 -35.377 -68.575  1.00 76.43           C  
ATOM   2710  NE  ARG A 353     -34.843 -34.274 -68.912  1.00 84.59           N  
ATOM   2711  CZ  ARG A 353     -35.853 -33.859 -68.144  1.00 91.00           C  
ATOM   2712  NH1 ARG A 353     -36.103 -34.451 -66.977  1.00 87.76           N  
ATOM   2713  NH2 ARG A 353     -36.614 -32.843 -68.542  1.00 91.99           N  
ATOM   2714  N   PHE A 354     -29.230 -31.977 -68.438  1.00 56.24           N  
ATOM   2715  CA  PHE A 354     -28.754 -30.598 -68.518  1.00 56.57           C  
ATOM   2716  C   PHE A 354     -27.353 -30.462 -67.914  1.00 54.30           C  
ATOM   2717  O   PHE A 354     -27.069 -29.508 -67.179  1.00 39.91           O  
ATOM   2718  CB  PHE A 354     -29.717 -29.639 -67.809  1.00 58.77           C  
ATOM   2719  CG  PHE A 354     -31.163 -29.781 -68.213  1.00 54.94           C  
ATOM   2720  CD1 PHE A 354     -32.002 -30.655 -67.545  1.00 56.28           C  
ATOM   2721  CD2 PHE A 354     -31.697 -28.996 -69.220  1.00 55.63           C  
ATOM   2722  CE1 PHE A 354     -33.341 -30.779 -67.901  1.00 60.42           C  
ATOM   2723  CE2 PHE A 354     -33.043 -29.112 -69.587  1.00 60.11           C  
ATOM   2724  CZ  PHE A 354     -33.860 -30.009 -68.928  1.00 61.44           C  
ATOM   2725  N   SER A 355     -26.454 -31.412 -68.211  1.00 59.78           N  
ATOM   2726  CA  SER A 355     -25.101 -31.365 -67.648  1.00 55.42           C  
ATOM   2727  C   SER A 355     -24.251 -30.277 -68.281  1.00 56.03           C  
ATOM   2728  O   SER A 355     -23.265 -29.836 -67.678  1.00 42.06           O  
ATOM   2729  CB  SER A 355     -24.391 -32.704 -67.835  1.00 50.80           C  
ATOM   2730  OG  SER A 355     -24.155 -32.977 -69.211  1.00 39.27           O  
ATOM   2731  N   THR A 356     -24.600 -29.862 -69.492  1.00 67.08           N  
ATOM   2732  CA  THR A 356     -23.808 -28.904 -70.240  1.00 64.82           C  
ATOM   2733  C   THR A 356     -24.156 -27.492 -69.807  1.00 65.10           C  
ATOM   2734  O   THR A 356     -25.329 -27.109 -69.775  1.00 62.80           O  
ATOM   2735  CB  THR A 356     -24.052 -29.060 -71.738  1.00 61.92           C  
ATOM   2736  OG1 THR A 356     -23.513 -30.309 -72.186  1.00 61.53           O  
ATOM   2737  CG2 THR A 356     -23.406 -27.918 -72.496  1.00 57.02           C  
ATOM   2738  N   LYS A 357     -23.128 -26.726 -69.468  1.00 68.19           N  
ATOM   2739  CA  LYS A 357     -23.314 -25.322 -69.158  1.00 68.19           C  
ATOM   2740  C   LYS A 357     -23.710 -24.559 -70.414  1.00 74.67           C  
ATOM   2741  O   LYS A 357     -23.086 -24.701 -71.472  1.00 70.01           O  
ATOM   2742  CB  LYS A 357     -22.036 -24.746 -68.571  1.00 69.48           C  
ATOM   2743  CG  LYS A 357     -22.072 -23.257 -68.446  1.00 75.26           C  
ATOM   2744  CD  LYS A 357     -22.122 -22.833 -67.005  1.00 75.45           C  
ATOM   2745  CE  LYS A 357     -21.675 -21.397 -66.913  1.00 80.64           C  
ATOM   2746  NZ  LYS A 357     -22.774 -20.477 -67.333  1.00 85.36           N  
ATOM   2747  N   GLU A 358     -24.757 -23.754 -70.295  1.00 75.81           N  
ATOM   2748  CA  GLU A 358     -25.263 -22.972 -71.406  1.00 67.83           C  
ATOM   2749  C   GLU A 358     -25.564 -21.560 -70.910  1.00 63.13           C  
ATOM   2750  O   GLU A 358     -25.528 -21.277 -69.709  1.00 53.07           O  
ATOM   2751  CB  GLU A 358     -26.494 -23.652 -72.020  1.00 67.62           C  
ATOM   2752  CG  GLU A 358     -26.170 -25.016 -72.637  1.00 76.18           C  
ATOM   2753  CD  GLU A 358     -27.386 -25.706 -73.206  1.00 80.34           C  
ATOM   2754  OE1 GLU A 358     -28.470 -25.085 -73.199  1.00 82.38           O  
ATOM   2755  OE2 GLU A 358     -27.262 -26.867 -73.654  1.00 80.06           O  
ATOM   2756  N   GLY A 359     -25.827 -20.657 -71.852  1.00 64.77           N  
ATOM   2757  CA  GLY A 359     -26.148 -19.291 -71.487  1.00 56.14           C  
ATOM   2758  C   GLY A 359     -24.902 -18.475 -71.178  1.00 58.40           C  
ATOM   2759  O   GLY A 359     -23.821 -18.710 -71.723  1.00 53.91           O  
ATOM   2760  N   ALA A 360     -25.065 -17.508 -70.274  1.00 60.82           N  
ATOM   2761  CA  ALA A 360     -23.995 -16.565 -69.968  1.00 64.94           C  
ATOM   2762  C   ALA A 360     -22.859 -17.255 -69.220  1.00 68.53           C  
ATOM   2763  O   ALA A 360     -23.092 -18.038 -68.293  1.00 70.29           O  
ATOM   2764  CB  ALA A 360     -24.542 -15.396 -69.147  1.00 57.66           C  
ATOM   2765  N   GLU A 361     -21.617 -16.950 -69.623  1.00 71.43           N  
ATOM   2766  CA  GLU A 361     -20.469 -17.724 -69.143  1.00 74.53           C  
ATOM   2767  C   GLU A 361     -20.297 -17.629 -67.637  1.00 59.67           C  
ATOM   2768  O   GLU A 361     -19.823 -18.581 -67.011  1.00 59.11           O  
ATOM   2769  CB  GLU A 361     -19.177 -17.283 -69.839  1.00 80.44           C  
ATOM   2770  CG  GLU A 361     -18.975 -15.785 -69.935  1.00 85.88           C  
ATOM   2771  CD  GLU A 361     -17.613 -15.420 -70.507  1.00 88.66           C  
ATOM   2772  OE1 GLU A 361     -16.657 -16.196 -70.287  1.00 86.64           O  
ATOM   2773  OE2 GLU A 361     -17.502 -14.364 -71.173  1.00 88.29           O  
ATOM   2774  N   TYR A 362     -20.681 -16.506 -67.038  1.00 59.06           N  
ATOM   2775  CA  TYR A 362     -20.501 -16.287 -65.608  1.00 52.09           C  
ATOM   2776  C   TYR A 362     -21.753 -16.612 -64.793  1.00 49.03           C  
ATOM   2777  O   TYR A 362     -21.798 -16.315 -63.593  1.00 39.87           O  
ATOM   2778  CB  TYR A 362     -20.042 -14.845 -65.367  1.00 51.22           C  
ATOM   2779  CG  TYR A 362     -18.637 -14.580 -65.871  1.00 53.78           C  
ATOM   2780  CD1 TYR A 362     -17.524 -14.966 -65.125  1.00 51.67           C  
ATOM   2781  CD2 TYR A 362     -18.419 -13.950 -67.096  1.00 59.39           C  
ATOM   2782  CE1 TYR A 362     -16.224 -14.731 -65.592  1.00 55.41           C  
ATOM   2783  CE2 TYR A 362     -17.128 -13.714 -67.568  1.00 60.83           C  
ATOM   2784  CZ  TYR A 362     -16.034 -14.108 -66.812  1.00 55.94           C  
ATOM   2785  OH  TYR A 362     -14.761 -13.871 -67.272  1.00 51.75           O  
ATOM   2786  N   ASP A 363     -22.763 -17.209 -65.418  1.00 54.23           N  
ATOM   2787  CA  ASP A 363     -23.932 -17.704 -64.710  1.00 58.03           C  
ATOM   2788  C   ASP A 363     -23.688 -19.120 -64.205  1.00 53.78           C  
ATOM   2789  O   ASP A 363     -22.980 -19.911 -64.828  1.00 45.43           O  
ATOM   2790  CB  ASP A 363     -25.162 -17.691 -65.621  1.00 57.10           C  
ATOM   2791  CG  ASP A 363     -25.860 -16.336 -65.648  1.00 52.15           C  
ATOM   2792  OD1 ASP A 363     -25.932 -15.640 -64.599  1.00 39.76           O  
ATOM   2793  OD2 ASP A 363     -26.357 -15.986 -66.725  1.00 46.70           O  
ATOM   2794  N   SER A 364     -24.273 -19.431 -63.055  1.00 55.03           N  
ATOM   2795  CA  SER A 364     -24.268 -20.810 -62.599  1.00 45.13           C  
ATOM   2796  C   SER A 364     -25.340 -21.609 -63.344  1.00 49.58           C  
ATOM   2797  O   SER A 364     -26.301 -21.058 -63.891  1.00 39.30           O  
ATOM   2798  CB  SER A 364     -24.485 -20.884 -61.091  1.00 38.52           C  
ATOM   2799  OG  SER A 364     -23.354 -20.412 -60.371  1.00 38.30           O  
ATOM   2800  N   ASN A 365     -25.138 -22.920 -63.399  1.00 51.98           N  
ATOM   2801  CA  ASN A 365     -26.104 -23.805 -64.029  1.00 44.89           C  
ATOM   2802  C   ASN A 365     -27.176 -24.181 -63.016  1.00 51.04           C  
ATOM   2803  O   ASN A 365     -26.861 -24.828 -62.008  1.00 39.46           O  
ATOM   2804  CB  ASN A 365     -25.429 -25.053 -64.539  1.00 42.68           C  
ATOM   2805  CG  ASN A 365     -26.384 -25.963 -65.284  1.00 47.31           C  
ATOM   2806  OD1 ASN A 365     -27.598 -25.809 -65.206  1.00 37.15           O  
ATOM   2807  ND2 ASN A 365     -25.827 -26.917 -66.029  1.00 54.31           N  
ATOM   2808  N   PRO A 366     -28.439 -23.834 -63.254  1.00 51.14           N  
ATOM   2809  CA  PRO A 366     -29.474 -24.116 -62.250  1.00 45.42           C  
ATOM   2810  C   PRO A 366     -29.602 -25.593 -61.882  1.00 42.03           C  
ATOM   2811  O   PRO A 366     -30.145 -25.892 -60.813  1.00 31.72           O  
ATOM   2812  CB  PRO A 366     -30.756 -23.585 -62.908  1.00 42.77           C  
ATOM   2813  CG  PRO A 366     -30.283 -22.612 -63.944  1.00 43.00           C  
ATOM   2814  CD  PRO A 366     -28.983 -23.158 -64.447  1.00 39.64           C  
ATOM   2815  N   VAL A 367     -29.117 -26.525 -62.719  1.00 47.52           N  
ATOM   2816  CA  VAL A 367     -29.168 -27.948 -62.362  1.00 54.29           C  
ATOM   2817  C   VAL A 367     -28.429 -28.219 -61.065  1.00 47.83           C  
ATOM   2818  O   VAL A 367     -28.744 -29.176 -60.344  1.00 31.42           O  
ATOM   2819  CB  VAL A 367     -28.570 -28.824 -63.473  1.00 59.27           C  
ATOM   2820  CG1 VAL A 367     -28.979 -30.250 -63.258  1.00 61.91           C  
ATOM   2821  CG2 VAL A 367     -29.040 -28.373 -64.784  1.00 77.15           C  
ATOM   2822  N   ASN A 368     -27.417 -27.411 -60.764  1.00 43.33           N  
ATOM   2823  CA  ASN A 368     -26.594 -27.678 -59.604  1.00 41.76           C  
ATOM   2824  C   ASN A 368     -27.222 -27.176 -58.319  1.00 37.26           C  
ATOM   2825  O   ASN A 368     -26.622 -27.330 -57.246  1.00 30.07           O  
ATOM   2826  CB  ASN A 368     -25.210 -27.104 -59.859  1.00 42.88           C  
ATOM   2827  CG  ASN A 368     -24.469 -27.917 -60.899  1.00 49.00           C  
ATOM   2828  OD1 ASN A 368     -24.601 -29.151 -60.921  1.00 30.78           O  
ATOM   2829  ND2 ASN A 368     -23.719 -27.247 -61.783  1.00 46.67           N  
ATOM   2830  N   GLU A 369     -28.411 -26.570 -58.420  1.00 41.21           N  
ATOM   2831  CA  GLU A 369     -29.265 -26.419 -57.254  1.00 36.73           C  
ATOM   2832  C   GLU A 369     -29.793 -27.777 -56.822  1.00 41.72           C  
ATOM   2833  O   GLU A 369     -29.882 -28.069 -55.624  1.00 33.58           O  
ATOM   2834  CB  GLU A 369     -30.420 -25.469 -57.574  1.00 36.38           C  
ATOM   2835  CG  GLU A 369     -30.017 -24.006 -57.834  1.00 43.98           C  
ATOM   2836  CD  GLU A 369     -29.410 -23.300 -56.611  1.00 46.28           C  
ATOM   2837  OE1 GLU A 369     -28.406 -22.567 -56.767  1.00 45.00           O  
ATOM   2838  OE2 GLU A 369     -29.940 -23.490 -55.489  1.00 52.98           O  
ATOM   2839  N   LEU A 370     -30.127 -28.629 -57.803  1.00 40.72           N  
ATOM   2840  CA  LEU A 370     -30.610 -29.979 -57.533  1.00 34.74           C  
ATOM   2841  C   LEU A 370     -29.472 -30.913 -57.132  1.00 43.84           C  
ATOM   2842  O   LEU A 370     -29.600 -31.673 -56.161  1.00 33.27           O  
ATOM   2843  CB  LEU A 370     -31.343 -30.520 -58.764  1.00 34.05           C  
ATOM   2844  CG  LEU A 370     -32.594 -29.700 -59.075  1.00 42.29           C  
ATOM   2845  CD1 LEU A 370     -33.565 -30.423 -60.016  1.00 38.35           C  
ATOM   2846  CD2 LEU A 370     -33.287 -29.356 -57.766  1.00 44.48           C  
ATOM   2847  N   THR A 371     -28.347 -30.853 -57.856  1.00 47.36           N  
ATOM   2848  CA  THR A 371     -27.239 -31.763 -57.575  1.00 49.41           C  
ATOM   2849  C   THR A 371     -26.637 -31.497 -56.196  1.00 47.41           C  
ATOM   2850  O   THR A 371     -26.285 -32.444 -55.475  1.00 33.87           O  
ATOM   2851  CB  THR A 371     -26.171 -31.666 -58.676  1.00 42.02           C  
ATOM   2852  OG1 THR A 371     -25.594 -30.353 -58.725  1.00 30.16           O  
ATOM   2853  CG2 THR A 371     -26.786 -31.976 -60.015  1.00 37.84           C  
ATOM   2854  N   LEU A 372     -26.530 -30.221 -55.800  1.00 43.45           N  
ATOM   2855  CA  LEU A 372     -26.002 -29.916 -54.471  1.00 40.78           C  
ATOM   2856  C   LEU A 372     -26.909 -30.484 -53.381  1.00 38.31           C  
ATOM   2857  O   LEU A 372     -26.438 -31.131 -52.439  1.00 29.51           O  
ATOM   2858  CB  LEU A 372     -25.816 -28.407 -54.307  1.00 40.85           C  
ATOM   2859  CG  LEU A 372     -25.244 -27.933 -52.961  1.00 45.16           C  
ATOM   2860  CD1 LEU A 372     -23.848 -28.499 -52.715  1.00 42.63           C  
ATOM   2861  CD2 LEU A 372     -25.227 -26.426 -52.893  1.00 36.19           C  
ATOM   2862  N   ARG A 373     -28.223 -30.300 -53.526  1.00 43.06           N  
ATOM   2863  CA  ARG A 373     -29.171 -30.936 -52.616  1.00 42.71           C  
ATOM   2864  C   ARG A 373     -28.975 -32.452 -52.577  1.00 41.79           C  
ATOM   2865  O   ARG A 373     -28.983 -33.066 -51.506  1.00 31.20           O  
ATOM   2866  CB  ARG A 373     -30.607 -30.585 -53.035  1.00 39.49           C  
ATOM   2867  CG  ARG A 373     -31.087 -29.202 -52.589  1.00 39.19           C  
ATOM   2868  CD  ARG A 373     -32.405 -28.826 -53.250  1.00 41.34           C  
ATOM   2869  NE  ARG A 373     -32.956 -27.561 -52.750  1.00 61.47           N  
ATOM   2870  CZ  ARG A 373     -34.056 -27.449 -51.998  1.00 66.32           C  
ATOM   2871  NH1 ARG A 373     -34.745 -28.528 -51.641  1.00 57.01           N  
ATOM   2872  NH2 ARG A 373     -34.473 -26.250 -51.600  1.00 72.90           N  
ATOM   2873  N   THR A 374     -28.805 -33.078 -53.742  1.00 47.10           N  
ATOM   2874  CA  THR A 374     -28.534 -34.509 -53.744  1.00 42.64           C  
ATOM   2875  C   THR A 374     -27.228 -34.809 -53.022  1.00 36.21           C  
ATOM   2876  O   THR A 374     -27.158 -35.734 -52.209  1.00 33.40           O  
ATOM   2877  CB  THR A 374     -28.505 -35.046 -55.178  1.00 41.20           C  
ATOM   2878  OG1 THR A 374     -29.774 -34.818 -55.798  1.00 36.80           O  
ATOM   2879  CG2 THR A 374     -28.238 -36.549 -55.173  1.00 39.29           C  
ATOM   2880  N   ILE A 375     -26.190 -34.009 -53.273  1.00 47.84           N  
ATOM   2881  CA  ILE A 375     -24.905 -34.286 -52.644  1.00 45.79           C  
ATOM   2882  C   ILE A 375     -24.999 -34.081 -51.139  1.00 44.28           C  
ATOM   2883  O   ILE A 375     -24.536 -34.919 -50.355  1.00 34.96           O  
ATOM   2884  CB  ILE A 375     -23.801 -33.425 -53.284  1.00 43.41           C  
ATOM   2885  CG1 ILE A 375     -23.439 -33.990 -54.659  1.00 42.95           C  
ATOM   2886  CG2 ILE A 375     -22.576 -33.384 -52.407  1.00 41.68           C  
ATOM   2887  CD1 ILE A 375     -22.494 -33.103 -55.473  1.00 38.63           C  
ATOM   2888  N   VAL A 376     -25.646 -32.992 -50.710  1.00 44.11           N  
ATOM   2889  CA  VAL A 376     -25.709 -32.693 -49.282  1.00 44.30           C  
ATOM   2890  C   VAL A 376     -26.489 -33.775 -48.542  1.00 45.81           C  
ATOM   2891  O   VAL A 376     -26.086 -34.222 -47.459  1.00 38.14           O  
ATOM   2892  CB  VAL A 376     -26.308 -31.294 -49.054  1.00 45.56           C  
ATOM   2893  CG1 VAL A 376     -26.490 -31.051 -47.583  1.00 46.34           C  
ATOM   2894  CG2 VAL A 376     -25.401 -30.236 -49.654  1.00 37.77           C  
ATOM   2895  N   SER A 377     -27.599 -34.233 -49.130  1.00 47.35           N  
ATOM   2896  CA  SER A 377     -28.401 -35.291 -48.519  1.00 47.50           C  
ATOM   2897  C   SER A 377     -27.632 -36.595 -48.406  1.00 46.56           C  
ATOM   2898  O   SER A 377     -27.930 -37.417 -47.532  1.00 47.48           O  
ATOM   2899  CB  SER A 377     -29.678 -35.523 -49.328  1.00 46.02           C  
ATOM   2900  OG  SER A 377     -30.478 -34.364 -49.323  1.00 43.65           O  
ATOM   2901  N   ASP A 378     -26.647 -36.809 -49.279  1.00 49.32           N  
ATOM   2902  CA  ASP A 378     -25.885 -38.054 -49.285  1.00 47.01           C  
ATOM   2903  C   ASP A 378     -24.729 -38.053 -48.283  1.00 45.23           C  
ATOM   2904  O   ASP A 378     -24.175 -39.122 -48.009  1.00 36.41           O  
ATOM   2905  CB  ASP A 378     -25.349 -38.312 -50.696  1.00 47.00           C  
ATOM   2906  CG  ASP A 378     -24.591 -39.617 -50.818  1.00 44.93           C  
ATOM   2907  OD1 ASP A 378     -25.176 -40.677 -50.495  1.00 39.14           O  
ATOM   2908  OD2 ASP A 378     -23.429 -39.586 -51.278  1.00 37.82           O  
ATOM   2909  N   LEU A 379     -24.358 -36.890 -47.729  1.00 42.34           N  
ATOM   2910  CA  LEU A 379     -23.170 -36.790 -46.882  1.00 44.70           C  
ATOM   2911  C   LEU A 379     -23.399 -37.513 -45.563  1.00 50.03           C  
ATOM   2912  O   LEU A 379     -24.390 -37.258 -44.871  1.00 44.69           O  
ATOM   2913  CB  LEU A 379     -22.830 -35.330 -46.630  1.00 43.18           C  
ATOM   2914  CG  LEU A 379     -22.317 -34.548 -47.844  1.00 45.68           C  
ATOM   2915  CD1 LEU A 379     -22.213 -33.086 -47.502  1.00 35.27           C  
ATOM   2916  CD2 LEU A 379     -20.971 -35.093 -48.342  1.00 40.12           C  
ATOM   2917  N   ASP A 380     -22.490 -38.425 -45.218  1.00 52.13           N  
ATOM   2918  CA  ASP A 380     -22.624 -39.215 -44.002  1.00 50.40           C  
ATOM   2919  C   ASP A 380     -21.393 -39.181 -43.102  1.00 44.44           C  
ATOM   2920  O   ASP A 380     -21.375 -39.898 -42.096  1.00 38.28           O  
ATOM   2921  CB  ASP A 380     -23.000 -40.668 -44.360  1.00 43.06           C  
ATOM   2922  CG  ASP A 380     -21.860 -41.455 -45.057  1.00 44.68           C  
ATOM   2923  OD1 ASP A 380     -20.685 -41.022 -45.033  1.00 36.03           O  
ATOM   2924  OD2 ASP A 380     -22.152 -42.532 -45.622  1.00 42.48           O  
ATOM   2925  N   SER A 381     -20.370 -38.374 -43.436  1.00 46.00           N  
ATOM   2926  CA  SER A 381     -19.117 -38.153 -42.713  1.00 41.96           C  
ATOM   2927  C   SER A 381     -18.139 -39.315 -42.839  1.00 45.93           C  
ATOM   2928  O   SER A 381     -17.001 -39.183 -42.408  1.00 39.06           O  
ATOM   2929  CB  SER A 381     -19.337 -37.856 -41.221  1.00 41.45           C  
ATOM   2930  OG  SER A 381     -19.722 -39.028 -40.534  1.00 46.79           O  
ATOM   2931  N   SER A 382     -18.525 -40.436 -43.443  1.00 44.09           N  
ATOM   2932  CA  SER A 382     -17.546 -41.471 -43.711  1.00 38.49           C  
ATOM   2933  C   SER A 382     -16.549 -40.965 -44.756  1.00 40.88           C  
ATOM   2934  O   SER A 382     -16.942 -40.279 -45.696  1.00 35.30           O  
ATOM   2935  CB  SER A 382     -18.226 -42.757 -44.188  1.00 32.57           C  
ATOM   2936  OG  SER A 382     -18.600 -42.686 -45.547  1.00 34.57           O  
ATOM   2937  N   PRO A 383     -15.250 -41.259 -44.599  1.00 53.04           N  
ATOM   2938  CA  PRO A 383     -14.242 -40.701 -45.530  1.00 48.69           C  
ATOM   2939  C   PRO A 383     -14.401 -41.149 -46.979  1.00 44.01           C  
ATOM   2940  O   PRO A 383     -14.067 -40.384 -47.891  1.00 36.30           O  
ATOM   2941  CB  PRO A 383     -12.906 -41.184 -44.934  1.00 51.50           C  
ATOM   2942  CG  PRO A 383     -13.271 -42.343 -44.012  1.00 48.40           C  
ATOM   2943  CD  PRO A 383     -14.631 -42.013 -43.493  1.00 47.11           C  
ATOM   2944  N   GLN A 384     -14.888 -42.369 -47.218  1.00 46.48           N  
ATOM   2945  CA  GLN A 384     -15.221 -42.801 -48.573  1.00 48.46           C  
ATOM   2946  C   GLN A 384     -16.336 -41.951 -49.174  1.00 46.25           C  
ATOM   2947  O   GLN A 384     -16.303 -41.621 -50.365  1.00 33.08           O  
ATOM   2948  CB  GLN A 384     -15.639 -44.268 -48.554  1.00 48.57           C  
ATOM   2949  CG  GLN A 384     -16.029 -44.852 -49.887  1.00 56.04           C  
ATOM   2950  CD  GLN A 384     -15.918 -46.357 -49.844  1.00 76.59           C  
ATOM   2951  OE1 GLN A 384     -15.651 -46.939 -48.789  1.00 79.82           O  
ATOM   2952  NE2 GLN A 384     -16.118 -47.003 -50.982  1.00 82.12           N  
ATOM   2953  N   ASN A 385     -17.353 -41.619 -48.373  1.00 44.44           N  
ATOM   2954  CA  ASN A 385     -18.433 -40.794 -48.895  1.00 47.04           C  
ATOM   2955  C   ASN A 385     -17.943 -39.380 -49.169  1.00 43.25           C  
ATOM   2956  O   ASN A 385     -18.326 -38.760 -50.167  1.00 29.44           O  
ATOM   2957  CB  ASN A 385     -19.598 -40.790 -47.911  1.00 42.97           C  
ATOM   2958  CG  ASN A 385     -20.656 -39.758 -48.261  1.00 45.03           C  
ATOM   2959  OD1 ASN A 385     -20.545 -38.594 -47.900  1.00 30.95           O  
ATOM   2960  ND2 ASN A 385     -21.702 -40.197 -48.945  1.00 50.14           N  
ATOM   2961  N   THR A 386     -17.075 -38.870 -48.296  1.00 51.65           N  
ATOM   2962  CA  THR A 386     -16.523 -37.528 -48.458  1.00 45.57           C  
ATOM   2963  C   THR A 386     -15.676 -37.430 -49.723  1.00 37.94           C  
ATOM   2964  O   THR A 386     -15.782 -36.463 -50.487  1.00 29.79           O  
ATOM   2965  CB  THR A 386     -15.710 -37.188 -47.210  1.00 40.18           C  
ATOM   2966  OG1 THR A 386     -16.610 -37.053 -46.106  1.00 26.96           O  
ATOM   2967  CG2 THR A 386     -14.897 -35.906 -47.394  1.00 43.25           C  
ATOM   2968  N   ILE A 387     -14.849 -38.445 -49.970  1.00 42.00           N  
ATOM   2969  CA  ILE A 387     -14.003 -38.461 -51.153  1.00 42.14           C  
ATOM   2970  C   ILE A 387     -14.846 -38.616 -52.411  1.00 44.43           C  
ATOM   2971  O   ILE A 387     -14.611 -37.937 -53.421  1.00 37.55           O  
ATOM   2972  CB  ILE A 387     -12.954 -39.579 -51.023  1.00 46.15           C  
ATOM   2973  CG1 ILE A 387     -11.919 -39.219 -49.951  1.00 48.36           C  
ATOM   2974  CG2 ILE A 387     -12.290 -39.861 -52.363  1.00 38.98           C  
ATOM   2975  CD1 ILE A 387     -10.924 -40.345 -49.659  1.00 44.99           C  
ATOM   2976  N   LYS A 388     -15.838 -39.509 -52.375  1.00 48.45           N  
ATOM   2977  CA  LYS A 388     -16.730 -39.665 -53.520  1.00 49.41           C  
ATOM   2978  C   LYS A 388     -17.363 -38.329 -53.891  1.00 45.61           C  
ATOM   2979  O   LYS A 388     -17.359 -37.922 -55.062  1.00 31.07           O  
ATOM   2980  CB  LYS A 388     -17.807 -40.715 -53.218  1.00 46.16           C  
ATOM   2981  CG  LYS A 388     -18.916 -40.781 -54.283  1.00 51.16           C  
ATOM   2982  CD  LYS A 388     -20.071 -41.713 -53.908  1.00 44.49           C  
ATOM   2983  CE  LYS A 388     -21.015 -41.068 -52.924  1.00 47.07           C  
ATOM   2984  NZ  LYS A 388     -22.170 -41.919 -52.614  1.00 53.49           N  
ATOM   2985  N   ASN A 389     -17.872 -37.609 -52.893  1.00 45.61           N  
ATOM   2986  CA  ASN A 389     -18.556 -36.360 -53.178  1.00 49.40           C  
ATOM   2987  C   ASN A 389     -17.592 -35.225 -53.508  1.00 45.05           C  
ATOM   2988  O   ASN A 389     -17.973 -34.304 -54.235  1.00 28.61           O  
ATOM   2989  CB  ASN A 389     -19.487 -36.024 -52.014  1.00 43.29           C  
ATOM   2990  CG  ASN A 389     -20.782 -36.849 -52.069  1.00 39.97           C  
ATOM   2991  OD1 ASN A 389     -21.511 -36.802 -53.048  1.00 29.89           O  
ATOM   2992  ND2 ASN A 389     -21.030 -37.638 -51.037  1.00 42.37           N  
ATOM   2993  N   ILE A 390     -16.343 -35.286 -53.026  1.00 46.59           N  
ATOM   2994  CA  ILE A 390     -15.300 -34.400 -53.552  1.00 43.48           C  
ATOM   2995  C   ILE A 390     -15.156 -34.581 -55.067  1.00 45.71           C  
ATOM   2996  O   ILE A 390     -15.039 -33.606 -55.823  1.00 33.99           O  
ATOM   2997  CB  ILE A 390     -13.961 -34.660 -52.836  1.00 36.93           C  
ATOM   2998  CG1 ILE A 390     -13.948 -34.009 -51.450  1.00 41.94           C  
ATOM   2999  CG2 ILE A 390     -12.801 -34.155 -53.685  1.00 36.87           C  
ATOM   3000  CD1 ILE A 390     -12.722 -34.355 -50.613  1.00 35.55           C  
ATOM   3001  N   VAL A 391     -15.141 -35.837 -55.527  1.00 44.36           N  
ATOM   3002  CA  VAL A 391     -15.031 -36.120 -56.957  1.00 46.72           C  
ATOM   3003  C   VAL A 391     -16.221 -35.544 -57.718  1.00 43.50           C  
ATOM   3004  O   VAL A 391     -16.078 -35.022 -58.830  1.00 36.20           O  
ATOM   3005  CB  VAL A 391     -14.903 -37.637 -57.174  1.00 44.83           C  
ATOM   3006  CG1 VAL A 391     -14.877 -37.969 -58.640  1.00 42.46           C  
ATOM   3007  CG2 VAL A 391     -13.654 -38.146 -56.481  1.00 48.05           C  
ATOM   3008  N   LEU A 392     -17.414 -35.618 -57.125  1.00 49.92           N  
ATOM   3009  CA  LEU A 392     -18.599 -35.119 -57.813  1.00 50.33           C  
ATOM   3010  C   LEU A 392     -18.606 -33.592 -57.864  1.00 44.61           C  
ATOM   3011  O   LEU A 392     -18.901 -33.005 -58.912  1.00 30.63           O  
ATOM   3012  CB  LEU A 392     -19.864 -35.663 -57.141  1.00 45.12           C  
ATOM   3013  CG  LEU A 392     -20.056 -37.190 -57.181  1.00 45.73           C  
ATOM   3014  CD1 LEU A 392     -21.191 -37.685 -56.262  1.00 39.26           C  
ATOM   3015  CD2 LEU A 392     -20.305 -37.666 -58.607  1.00 49.99           C  
ATOM   3016  N   LEU A 393     -18.252 -32.935 -56.755  1.00 49.84           N  
ATOM   3017  CA  LEU A 393     -18.192 -31.471 -56.733  1.00 46.57           C  
ATOM   3018  C   LEU A 393     -17.204 -30.944 -57.769  1.00 39.78           C  
ATOM   3019  O   LEU A 393     -17.549 -30.086 -58.586  1.00 32.43           O  
ATOM   3020  CB  LEU A 393     -17.825 -30.980 -55.328  1.00 39.25           C  
ATOM   3021  CG  LEU A 393     -18.926 -31.158 -54.274  1.00 44.10           C  
ATOM   3022  CD1 LEU A 393     -18.467 -30.667 -52.919  1.00 40.52           C  
ATOM   3023  CD2 LEU A 393     -20.242 -30.445 -54.672  1.00 39.07           C  
ATOM   3024  N   LYS A 394     -15.973 -31.482 -57.767  1.00 41.61           N  
ATOM   3025  CA  LYS A 394     -14.973 -31.101 -58.767  1.00 39.35           C  
ATOM   3026  C   LYS A 394     -15.488 -31.327 -60.183  1.00 39.55           C  
ATOM   3027  O   LYS A 394     -15.229 -30.519 -61.081  1.00 37.49           O  
ATOM   3028  CB  LYS A 394     -13.668 -31.880 -58.555  1.00 33.72           C  
ATOM   3029  CG  LYS A 394     -12.986 -31.600 -57.231  1.00 41.76           C  
ATOM   3030  CD  LYS A 394     -11.827 -32.543 -56.995  1.00 43.27           C  
ATOM   3031  CE  LYS A 394     -10.753 -32.369 -58.061  1.00 47.63           C  
ATOM   3032  NZ  LYS A 394      -9.770 -33.481 -57.990  1.00 46.34           N  
ATOM   3033  N   HIS A 395     -16.210 -32.426 -60.406  1.00 42.67           N  
ATOM   3034  CA  HIS A 395     -16.697 -32.704 -61.753  1.00 46.59           C  
ATOM   3035  C   HIS A 395     -17.712 -31.664 -62.193  1.00 41.20           C  
ATOM   3036  O   HIS A 395     -17.636 -31.148 -63.312  1.00 32.77           O  
ATOM   3037  CB  HIS A 395     -17.308 -34.102 -61.834  1.00 45.41           C  
ATOM   3038  CG  HIS A 395     -17.808 -34.439 -63.199  1.00 49.06           C  
ATOM   3039  ND1 HIS A 395     -19.129 -34.292 -63.567  1.00 54.67           N  
ATOM   3040  CD2 HIS A 395     -17.156 -34.863 -64.304  1.00 51.36           C  
ATOM   3041  CE1 HIS A 395     -19.272 -34.631 -64.835  1.00 49.12           C  
ATOM   3042  NE2 HIS A 395     -18.090 -34.981 -65.304  1.00 53.77           N  
ATOM   3043  N   LEU A 396     -18.663 -31.342 -61.315  1.00 51.37           N  
ATOM   3044  CA  LEU A 396     -19.622 -30.274 -61.580  1.00 50.57           C  
ATOM   3045  C   LEU A 396     -18.930 -28.933 -61.827  1.00 45.48           C  
ATOM   3046  O   LEU A 396     -19.354 -28.159 -62.695  1.00 34.08           O  
ATOM   3047  CB  LEU A 396     -20.600 -30.171 -60.407  1.00 43.04           C  
ATOM   3048  CG  LEU A 396     -21.335 -31.470 -60.063  1.00 44.26           C  
ATOM   3049  CD1 LEU A 396     -22.222 -31.302 -58.848  1.00 40.23           C  
ATOM   3050  CD2 LEU A 396     -22.132 -31.994 -61.254  1.00 39.69           C  
ATOM   3051  N   LEU A 397     -17.862 -28.641 -61.077  1.00 48.08           N  
ATOM   3052  CA  LEU A 397     -17.181 -27.352 -61.196  1.00 43.93           C  
ATOM   3053  C   LEU A 397     -16.387 -27.220 -62.491  1.00 39.08           C  
ATOM   3054  O   LEU A 397     -16.034 -26.095 -62.857  1.00 33.37           O  
ATOM   3055  CB  LEU A 397     -16.262 -27.112 -59.984  1.00 39.03           C  
ATOM   3056  CG  LEU A 397     -16.969 -26.669 -58.689  1.00 37.92           C  
ATOM   3057  CD1 LEU A 397     -16.118 -26.806 -57.428  1.00 31.78           C  
ATOM   3058  CD2 LEU A 397     -17.440 -25.221 -58.843  1.00 37.37           C  
ATOM   3059  N   GLU A 398     -16.082 -28.337 -63.176  1.00 43.78           N  
ATOM   3060  CA  GLU A 398     -15.419 -28.276 -64.484  1.00 50.25           C  
ATOM   3061  C   GLU A 398     -16.268 -27.517 -65.497  1.00 51.28           C  
ATOM   3062  O   GLU A 398     -15.755 -26.731 -66.301  1.00 39.01           O  
ATOM   3063  CB  GLU A 398     -15.142 -29.691 -65.030  1.00 48.60           C  
ATOM   3064  CG  GLU A 398     -14.113 -30.536 -64.286  1.00 51.63           C  
ATOM   3065  CD  GLU A 398     -14.117 -31.988 -64.753  1.00 54.69           C  
ATOM   3066  OE1 GLU A 398     -14.740 -32.266 -65.798  1.00 49.31           O  
ATOM   3067  OE2 GLU A 398     -13.507 -32.850 -64.074  1.00 52.27           O  
ATOM   3068  N   GLN A 399     -17.567 -27.772 -65.489  1.00 62.69           N  
ATOM   3069  CA  GLN A 399     -18.506 -27.147 -66.403  1.00 59.86           C  
ATOM   3070  C   GLN A 399     -19.206 -25.942 -65.785  1.00 57.58           C  
ATOM   3071  O   GLN A 399     -19.584 -25.021 -66.513  1.00 54.26           O  
ATOM   3072  CB  GLN A 399     -19.535 -28.194 -66.841  1.00 62.91           C  
ATOM   3073  CG  GLN A 399     -20.356 -27.822 -68.028  1.00 77.20           C  
ATOM   3074  CD  GLN A 399     -19.608 -28.005 -69.319  1.00 75.20           C  
ATOM   3075  OE1 GLN A 399     -18.614 -28.736 -69.380  1.00 67.34           O  
ATOM   3076  NE2 GLN A 399     -20.079 -27.339 -70.365  1.00 74.01           N  
ATOM   3077  N   ASP A 400     -19.356 -25.913 -64.460  1.00 54.28           N  
ATOM   3078  CA  ASP A 400     -19.997 -24.809 -63.741  1.00 51.27           C  
ATOM   3079  C   ASP A 400     -18.951 -24.122 -62.860  1.00 46.18           C  
ATOM   3080  O   ASP A 400     -18.976 -24.209 -61.629  1.00 33.64           O  
ATOM   3081  CB  ASP A 400     -21.206 -25.350 -62.922  1.00 46.29           C  
ATOM   3082  CG  ASP A 400     -22.214 -24.263 -62.559  1.00 46.36           C  
ATOM   3083  OD1 ASP A 400     -22.010 -23.095 -62.962  1.00 42.07           O  
ATOM   3084  OD2 ASP A 400     -23.207 -24.582 -61.865  1.00 32.85           O  
ATOM   3085  N   LYS A 401     -18.046 -23.377 -63.518  1.00 49.84           N  
ATOM   3086  CA  LYS A 401     -16.730 -23.040 -62.967  1.00 47.94           C  
ATOM   3087  C   LYS A 401     -16.759 -21.965 -61.891  1.00 42.82           C  
ATOM   3088  O   LYS A 401     -15.784 -21.844 -61.141  1.00 36.16           O  
ATOM   3089  CB  LYS A 401     -15.793 -22.561 -64.077  1.00 62.30           C  
ATOM   3090  CG  LYS A 401     -15.488 -23.568 -65.171  1.00 79.75           C  
ATOM   3091  CD  LYS A 401     -15.680 -22.968 -66.564  1.00 90.23           C  
ATOM   3092  CE  LYS A 401     -15.075 -21.575 -66.675  1.00 94.95           C  
ATOM   3093  NZ  LYS A 401     -13.607 -21.556 -66.421  1.00100.69           N  
ATOM   3094  N   TYR A 402     -17.809 -21.141 -61.827  1.00 49.11           N  
ATOM   3095  CA  TYR A 402     -17.875 -20.063 -60.841  1.00 47.72           C  
ATOM   3096  C   TYR A 402     -18.993 -20.279 -59.825  1.00 43.66           C  
ATOM   3097  O   TYR A 402     -19.377 -19.338 -59.121  1.00 28.72           O  
ATOM   3098  CB  TYR A 402     -18.041 -18.707 -61.536  1.00 50.59           C  
ATOM   3099  CG  TYR A 402     -17.089 -18.489 -62.707  1.00 49.98           C  
ATOM   3100  CD1 TYR A 402     -15.748 -18.204 -62.494  1.00 46.62           C  
ATOM   3101  CD2 TYR A 402     -17.530 -18.600 -64.024  1.00 49.47           C  
ATOM   3102  CE1 TYR A 402     -14.864 -18.024 -63.559  1.00 52.41           C  
ATOM   3103  CE2 TYR A 402     -16.660 -18.420 -65.098  1.00 52.58           C  
ATOM   3104  CZ  TYR A 402     -15.323 -18.129 -64.854  1.00 50.64           C  
ATOM   3105  OH  TYR A 402     -14.452 -17.949 -65.896  1.00 40.23           O  
ATOM   3106  N   ASN A 403     -19.532 -21.498 -59.737  1.00 47.45           N  
ATOM   3107  CA  ASN A 403     -20.578 -21.773 -58.764  1.00 41.30           C  
ATOM   3108  C   ASN A 403     -19.956 -21.774 -57.381  1.00 39.37           C  
ATOM   3109  O   ASN A 403     -19.237 -22.705 -57.012  1.00 34.17           O  
ATOM   3110  CB  ASN A 403     -21.263 -23.098 -59.058  1.00 46.03           C  
ATOM   3111  CG  ASN A 403     -22.481 -23.330 -58.168  1.00 40.59           C  
ATOM   3112  OD1 ASN A 403     -22.469 -23.027 -56.969  1.00 40.53           O  
ATOM   3113  ND2 ASN A 403     -23.545 -23.851 -58.762  1.00 54.27           N  
ATOM   3114  N   TYR A 404     -20.234 -20.719 -56.615  1.00 43.37           N  
ATOM   3115  CA  TYR A 404     -19.562 -20.541 -55.338  1.00 42.84           C  
ATOM   3116  C   TYR A 404     -20.061 -21.536 -54.296  1.00 40.77           C  
ATOM   3117  O   TYR A 404     -19.277 -21.987 -53.452  1.00 38.69           O  
ATOM   3118  CB  TYR A 404     -19.722 -19.092 -54.860  1.00 36.65           C  
ATOM   3119  CG  TYR A 404     -21.103 -18.701 -54.379  1.00 35.90           C  
ATOM   3120  CD1 TYR A 404     -21.552 -19.057 -53.112  1.00 39.60           C  
ATOM   3121  CD2 TYR A 404     -21.954 -17.948 -55.175  1.00 38.39           C  
ATOM   3122  CE1 TYR A 404     -22.816 -18.692 -52.658  1.00 45.79           C  
ATOM   3123  CE2 TYR A 404     -23.242 -17.587 -54.725  1.00 39.24           C  
ATOM   3124  CZ  TYR A 404     -23.664 -17.962 -53.475  1.00 44.21           C  
ATOM   3125  OH  TYR A 404     -24.915 -17.590 -53.013  1.00 43.67           O  
ATOM   3126  N   LYS A 405     -21.347 -21.900 -54.332  1.00 40.75           N  
ATOM   3127  CA  LYS A 405     -21.842 -22.841 -53.333  1.00 37.14           C  
ATOM   3128  C   LYS A 405     -21.121 -24.174 -53.449  1.00 37.76           C  
ATOM   3129  O   LYS A 405     -20.746 -24.774 -52.437  1.00 29.81           O  
ATOM   3130  CB  LYS A 405     -23.358 -23.027 -53.455  1.00 35.52           C  
ATOM   3131  CG  LYS A 405     -24.150 -21.803 -52.994  1.00 33.81           C  
ATOM   3132  CD  LYS A 405     -25.570 -22.157 -52.592  1.00 34.56           C  
ATOM   3133  CE  LYS A 405     -26.397 -22.649 -53.741  1.00 36.23           C  
ATOM   3134  NZ  LYS A 405     -26.585 -21.620 -54.770  1.00 45.22           N  
ATOM   3135  N   LEU A 406     -20.900 -24.642 -54.676  1.00 44.19           N  
ATOM   3136  CA  LEU A 406     -20.156 -25.883 -54.858  1.00 43.42           C  
ATOM   3137  C   LEU A 406     -18.736 -25.731 -54.344  1.00 40.40           C  
ATOM   3138  O   LEU A 406     -18.177 -26.671 -53.763  1.00 29.13           O  
ATOM   3139  CB  LEU A 406     -20.146 -26.306 -56.334  1.00 36.66           C  
ATOM   3140  CG  LEU A 406     -21.467 -26.535 -57.083  1.00 44.21           C  
ATOM   3141  CD1 LEU A 406     -21.213 -26.887 -58.578  1.00 37.96           C  
ATOM   3142  CD2 LEU A 406     -22.310 -27.613 -56.419  1.00 44.40           C  
ATOM   3143  N   LYS A 407     -18.132 -24.554 -54.566  1.00 41.49           N  
ATOM   3144  CA  LYS A 407     -16.774 -24.293 -54.094  1.00 36.25           C  
ATOM   3145  C   LYS A 407     -16.701 -24.303 -52.572  1.00 35.39           C  
ATOM   3146  O   LYS A 407     -15.791 -24.908 -51.987  1.00 26.02           O  
ATOM   3147  CB  LYS A 407     -16.286 -22.957 -54.639  1.00 39.49           C  
ATOM   3148  CG  LYS A 407     -15.921 -23.001 -56.113  1.00 42.15           C  
ATOM   3149  CD  LYS A 407     -15.334 -21.697 -56.573  1.00 39.22           C  
ATOM   3150  CE  LYS A 407     -14.886 -21.767 -58.037  1.00 40.41           C  
ATOM   3151  NZ  LYS A 407     -14.148 -20.497 -58.357  1.00 45.26           N  
ATOM   3152  N   LEU A 408     -17.662 -23.651 -51.911  1.00 33.92           N  
ATOM   3153  CA  LEU A 408     -17.641 -23.619 -50.450  1.00 38.28           C  
ATOM   3154  C   LEU A 408     -17.756 -25.024 -49.889  1.00 38.39           C  
ATOM   3155  O   LEU A 408     -17.040 -25.387 -48.949  1.00 27.62           O  
ATOM   3156  CB  LEU A 408     -18.773 -22.740 -49.916  1.00 35.77           C  
ATOM   3157  CG  LEU A 408     -18.711 -21.258 -50.287  1.00 36.67           C  
ATOM   3158  CD1 LEU A 408     -19.919 -20.528 -49.749  1.00 29.90           C  
ATOM   3159  CD2 LEU A 408     -17.461 -20.651 -49.762  1.00 32.18           C  
ATOM   3160  N   TRP A 409     -18.643 -25.837 -50.471  1.00 37.19           N  
ATOM   3161  CA  TRP A 409     -18.833 -27.197 -49.986  1.00 37.38           C  
ATOM   3162  C   TRP A 409     -17.580 -28.035 -50.217  1.00 36.37           C  
ATOM   3163  O   TRP A 409     -17.178 -28.813 -49.344  1.00 30.24           O  
ATOM   3164  CB  TRP A 409     -20.055 -27.824 -50.667  1.00 37.77           C  
ATOM   3165  CG  TRP A 409     -21.316 -27.522 -49.945  1.00 40.58           C  
ATOM   3166  CD1 TRP A 409     -22.232 -26.550 -50.258  1.00 42.82           C  
ATOM   3167  CD2 TRP A 409     -21.792 -28.153 -48.747  1.00 37.03           C  
ATOM   3168  NE1 TRP A 409     -23.255 -26.552 -49.344  1.00 40.87           N  
ATOM   3169  CE2 TRP A 409     -23.008 -27.521 -48.401  1.00 41.26           C  
ATOM   3170  CE3 TRP A 409     -21.306 -29.182 -47.931  1.00 36.16           C  
ATOM   3171  CZ2 TRP A 409     -23.757 -27.891 -47.268  1.00 40.39           C  
ATOM   3172  CZ3 TRP A 409     -22.057 -29.566 -46.810  1.00 39.23           C  
ATOM   3173  CH2 TRP A 409     -23.271 -28.913 -46.490  1.00 40.18           C  
ATOM   3174  N   LEU A 410     -16.939 -27.865 -51.380  1.00 40.69           N  
ATOM   3175  CA  LEU A 410     -15.688 -28.564 -51.654  1.00 43.37           C  
ATOM   3176  C   LEU A 410     -14.652 -28.279 -50.567  1.00 45.92           C  
ATOM   3177  O   LEU A 410     -13.946 -29.190 -50.111  1.00 39.69           O  
ATOM   3178  CB  LEU A 410     -15.159 -28.156 -53.032  1.00 36.26           C  
ATOM   3179  CG  LEU A 410     -13.885 -28.868 -53.481  1.00 39.33           C  
ATOM   3180  CD1 LEU A 410     -14.096 -30.394 -53.407  1.00 41.72           C  
ATOM   3181  CD2 LEU A 410     -13.488 -28.433 -54.886  1.00 30.75           C  
ATOM   3182  N   MET A 411     -14.563 -27.019 -50.124  1.00 47.36           N  
ATOM   3183  CA  MET A 411     -13.654 -26.692 -49.026  1.00 45.17           C  
ATOM   3184  C   MET A 411     -14.084 -27.370 -47.727  1.00 36.94           C  
ATOM   3185  O   MET A 411     -13.238 -27.891 -46.988  1.00 23.19           O  
ATOM   3186  CB  MET A 411     -13.549 -25.173 -48.861  1.00 41.10           C  
ATOM   3187  CG  MET A 411     -12.604 -24.528 -49.873  1.00 41.51           C  
ATOM   3188  SD  MET A 411     -12.097 -22.852 -49.566  1.00 22.89           S  
ATOM   3189  CE  MET A 411     -13.655 -22.116 -49.746  1.00 22.59           C  
ATOM   3190  N   LYS A 412     -15.397 -27.417 -47.454  1.00 41.98           N  
ATOM   3191  CA  LYS A 412     -15.883 -28.089 -46.243  1.00 43.10           C  
ATOM   3192  C   LYS A 412     -15.502 -29.565 -46.241  1.00 39.45           C  
ATOM   3193  O   LYS A 412     -15.055 -30.094 -45.219  1.00 39.64           O  
ATOM   3194  CB  LYS A 412     -17.404 -27.929 -46.110  1.00 40.93           C  
ATOM   3195  CG  LYS A 412     -17.847 -26.488 -45.936  1.00 50.05           C  
ATOM   3196  CD  LYS A 412     -19.370 -26.322 -45.791  1.00 47.54           C  
ATOM   3197  CE  LYS A 412     -19.949 -27.158 -44.661  1.00 42.37           C  
ATOM   3198  NZ  LYS A 412     -21.394 -26.823 -44.433  1.00 43.42           N  
ATOM   3199  N   LEU A 413     -15.683 -30.249 -47.382  1.00 43.71           N  
ATOM   3200  CA  LEU A 413     -15.319 -31.664 -47.472  1.00 44.65           C  
ATOM   3201  C   LEU A 413     -13.822 -31.859 -47.249  1.00 40.69           C  
ATOM   3202  O   LEU A 413     -13.415 -32.706 -46.448  1.00 27.77           O  
ATOM   3203  CB  LEU A 413     -15.723 -32.249 -48.829  1.00 41.56           C  
ATOM   3204  CG  LEU A 413     -17.199 -32.325 -49.261  1.00 50.92           C  
ATOM   3205  CD1 LEU A 413     -17.412 -33.380 -50.355  1.00 47.41           C  
ATOM   3206  CD2 LEU A 413     -18.102 -32.599 -48.123  1.00 48.02           C  
ATOM   3207  N   TYR A 414     -12.989 -31.069 -47.952  1.00 39.63           N  
ATOM   3208  CA  TYR A 414     -11.544 -31.129 -47.755  1.00 39.38           C  
ATOM   3209  C   TYR A 414     -11.169 -30.868 -46.310  1.00 40.42           C  
ATOM   3210  O   TYR A 414     -10.138 -31.369 -45.834  1.00 32.78           O  
ATOM   3211  CB  TYR A 414     -10.827 -30.108 -48.634  1.00 42.58           C  
ATOM   3212  CG  TYR A 414     -10.596 -30.503 -50.084  1.00 46.62           C  
ATOM   3213  CD1 TYR A 414     -10.226 -31.799 -50.440  1.00 46.03           C  
ATOM   3214  CD2 TYR A 414     -10.711 -29.562 -51.094  1.00 40.90           C  
ATOM   3215  CE1 TYR A 414     -10.000 -32.143 -51.782  1.00 45.64           C  
ATOM   3216  CE2 TYR A 414     -10.512 -29.891 -52.412  1.00 41.94           C  
ATOM   3217  CZ  TYR A 414     -10.156 -31.180 -52.763  1.00 37.88           C  
ATOM   3218  OH  TYR A 414      -9.952 -31.471 -54.090  1.00 27.72           O  
ATOM   3219  N   SER A 415     -11.979 -30.067 -45.607  1.00 39.02           N  
ATOM   3220  CA  SER A 415     -11.702 -29.743 -44.213  1.00 33.92           C  
ATOM   3221  C   SER A 415     -11.917 -30.937 -43.300  1.00 37.39           C  
ATOM   3222  O   SER A 415     -11.542 -30.861 -42.127  1.00 25.48           O  
ATOM   3223  CB  SER A 415     -12.583 -28.582 -43.749  1.00 26.87           C  
ATOM   3224  OG  SER A 415     -13.851 -29.049 -43.302  1.00 22.72           O  
ATOM   3225  N   GLN A 416     -12.533 -32.011 -43.809  1.00 37.26           N  
ATOM   3226  CA  GLN A 416     -12.745 -33.260 -43.081  1.00 39.26           C  
ATOM   3227  C   GLN A 416     -11.543 -34.195 -43.149  1.00 39.57           C  
ATOM   3228  O   GLN A 416     -11.504 -35.194 -42.421  1.00 28.09           O  
ATOM   3229  CB  GLN A 416     -13.959 -34.013 -43.640  1.00 35.05           C  
ATOM   3230  CG  GLN A 416     -15.236 -33.208 -43.702  1.00 35.87           C  
ATOM   3231  CD  GLN A 416     -15.596 -32.624 -42.348  1.00 42.45           C  
ATOM   3232  OE1 GLN A 416     -15.784 -33.348 -41.377  1.00 36.20           O  
ATOM   3233  NE2 GLN A 416     -15.658 -31.299 -42.275  1.00 50.21           N  
ATOM   3234  N   LEU A 417     -10.599 -33.921 -44.034  1.00 44.74           N  
ATOM   3235  CA  LEU A 417      -9.480 -34.797 -44.326  1.00 44.23           C  
ATOM   3236  C   LEU A 417      -8.179 -34.087 -43.967  1.00 41.96           C  
ATOM   3237  O   LEU A 417      -8.176 -32.919 -43.557  1.00 24.87           O  
ATOM   3238  CB  LEU A 417      -9.479 -35.198 -45.803  1.00 39.18           C  
ATOM   3239  CG  LEU A 417     -10.754 -35.862 -46.316  1.00 47.15           C  
ATOM   3240  CD1 LEU A 417     -10.678 -36.047 -47.847  1.00 42.35           C  
ATOM   3241  CD2 LEU A 417     -11.025 -37.195 -45.597  1.00 38.58           C  
ATOM   3242  N   ASN A 418      -7.073 -34.824 -44.113  1.00 36.09           N  
ATOM   3243  CA  ASN A 418      -5.734 -34.283 -43.947  1.00 39.60           C  
ATOM   3244  C   ASN A 418      -5.183 -33.699 -45.245  1.00 41.54           C  
ATOM   3245  O   ASN A 418      -3.968 -33.495 -45.366  1.00 36.42           O  
ATOM   3246  CB  ASN A 418      -4.805 -35.363 -43.388  1.00 40.18           C  
ATOM   3247  CG  ASN A 418      -5.238 -35.828 -42.017  1.00 40.12           C  
ATOM   3248  OD1 ASN A 418      -5.356 -35.033 -41.074  1.00 30.62           O  
ATOM   3249  ND2 ASN A 418      -5.496 -37.116 -41.900  1.00 45.50           N  
ATOM   3250  N   THR A 419      -6.067 -33.418 -46.207  1.00 46.17           N  
ATOM   3251  CA  THR A 419      -5.729 -32.799 -47.486  1.00 43.76           C  
ATOM   3252  C   THR A 419      -5.656 -31.272 -47.349  1.00 44.58           C  
ATOM   3253  O   THR A 419      -6.298 -30.512 -48.076  1.00 30.66           O  
ATOM   3254  CB  THR A 419      -6.769 -33.203 -48.522  1.00 41.91           C  
ATOM   3255  OG1 THR A 419      -8.073 -32.859 -48.031  1.00 37.02           O  
ATOM   3256  CG2 THR A 419      -6.727 -34.690 -48.761  1.00 42.27           C  
ATOM   3257  N   ASN A 420      -4.842 -30.820 -46.392  1.00 47.52           N  
ATOM   3258  CA  ASN A 420      -4.841 -29.410 -46.007  1.00 46.63           C  
ATOM   3259  C   ASN A 420      -4.215 -28.521 -47.076  1.00 45.34           C  
ATOM   3260  O   ASN A 420      -4.395 -27.297 -47.048  1.00 36.67           O  
ATOM   3261  CB  ASN A 420      -4.116 -29.287 -44.674  1.00 44.30           C  
ATOM   3262  CG  ASN A 420      -4.576 -30.342 -43.670  1.00 44.26           C  
ATOM   3263  OD1 ASN A 420      -5.776 -30.603 -43.515  1.00 32.85           O  
ATOM   3264  ND2 ASN A 420      -3.616 -30.979 -43.015  1.00 43.78           N  
ATOM   3265  N   ASP A 421      -3.553 -29.162 -48.035  1.00 50.10           N  
ATOM   3266  CA  ASP A 421      -2.877 -28.566 -49.180  1.00 51.26           C  
ATOM   3267  C   ASP A 421      -3.835 -27.825 -50.118  1.00 43.32           C  
ATOM   3268  O   ASP A 421      -3.414 -26.913 -50.831  1.00 32.46           O  
ATOM   3269  CB  ASP A 421      -2.204 -29.737 -49.927  1.00 44.28           C  
ATOM   3270  CG  ASP A 421      -0.887 -29.411 -50.462  1.00 53.27           C  
ATOM   3271  OD1 ASP A 421      -0.770 -28.396 -51.173  1.00 71.29           O  
ATOM   3272  OD2 ASP A 421       0.048 -30.190 -50.191  1.00 58.25           O  
ATOM   3273  N   LEU A 422      -5.113 -28.226 -50.152  1.00 46.52           N  
ATOM   3274  CA  LEU A 422      -5.969 -28.066 -51.325  1.00 50.54           C  
ATOM   3275  C   LEU A 422      -7.089 -27.050 -51.142  1.00 46.59           C  
ATOM   3276  O   LEU A 422      -7.900 -26.861 -52.060  1.00 25.66           O  
ATOM   3277  CB  LEU A 422      -6.585 -29.420 -51.709  1.00 51.79           C  
ATOM   3278  CG  LEU A 422      -5.621 -30.594 -51.894  1.00 51.72           C  
ATOM   3279  CD1 LEU A 422      -6.393 -31.875 -52.221  1.00 47.26           C  
ATOM   3280  CD2 LEU A 422      -4.557 -30.282 -52.969  1.00 38.41           C  
ATOM   3281  N   ILE A 423      -7.164 -26.398 -49.991  1.00 45.23           N  
ATOM   3282  CA  ILE A 423      -8.255 -25.468 -49.722  1.00 49.45           C  
ATOM   3283  C   ILE A 423      -7.940 -24.061 -50.236  1.00 47.31           C  
ATOM   3284  O   ILE A 423      -8.772 -23.430 -50.895  1.00 40.69           O  
ATOM   3285  CB  ILE A 423      -8.549 -25.488 -48.208  1.00 45.95           C  
ATOM   3286  CG1 ILE A 423      -9.034 -26.892 -47.787  1.00 40.42           C  
ATOM   3287  CG2 ILE A 423      -9.507 -24.389 -47.831  1.00 38.55           C  
ATOM   3288  CD1 ILE A 423      -9.350 -27.020 -46.302  1.00 41.95           C  
ATOM   3289  N   PHE A 424      -6.731 -23.563 -49.959  1.00 43.43           N  
ATOM   3290  CA  PHE A 424      -6.342 -22.215 -50.376  1.00 38.52           C  
ATOM   3291  C   PHE A 424      -6.544 -21.934 -51.859  1.00 33.88           C  
ATOM   3292  O   PHE A 424      -6.958 -20.809 -52.192  1.00 28.72           O  
ATOM   3293  CB  PHE A 424      -4.869 -21.962 -50.000  1.00 35.15           C  
ATOM   3294  CG  PHE A 424      -4.704 -21.062 -48.816  1.00 41.16           C  
ATOM   3295  CD1 PHE A 424      -5.106 -19.734 -48.876  1.00 35.00           C  
ATOM   3296  CD2 PHE A 424      -4.151 -21.540 -47.633  1.00 42.67           C  
ATOM   3297  CE1 PHE A 424      -4.967 -18.897 -47.767  1.00 42.83           C  
ATOM   3298  CE2 PHE A 424      -3.994 -20.712 -46.523  1.00 37.61           C  
ATOM   3299  CZ  PHE A 424      -4.401 -19.390 -46.590  1.00 45.09           C  
ATOM   3300  N   PRO A 425      -6.258 -22.854 -52.784  1.00 37.81           N  
ATOM   3301  CA  PRO A 425      -6.507 -22.532 -54.201  1.00 40.33           C  
ATOM   3302  C   PRO A 425      -7.970 -22.224 -54.497  1.00 41.37           C  
ATOM   3303  O   PRO A 425      -8.272 -21.351 -55.321  1.00 33.89           O  
ATOM   3304  CB  PRO A 425      -6.015 -23.794 -54.930  1.00 41.20           C  
ATOM   3305  CG  PRO A 425      -4.946 -24.360 -54.008  1.00 38.71           C  
ATOM   3306  CD  PRO A 425      -5.533 -24.136 -52.629  1.00 37.24           C  
ATOM   3307  N   ILE A 426      -8.890 -22.898 -53.805  1.00 49.89           N  
ATOM   3308  CA  ILE A 426     -10.318 -22.666 -54.010  1.00 45.97           C  
ATOM   3309  C   ILE A 426     -10.727 -21.316 -53.441  1.00 40.08           C  
ATOM   3310  O   ILE A 426     -11.385 -20.513 -54.115  1.00 30.86           O  
ATOM   3311  CB  ILE A 426     -11.125 -23.809 -53.376  1.00 38.75           C  
ATOM   3312  CG1 ILE A 426     -10.694 -25.148 -53.992  1.00 42.68           C  
ATOM   3313  CG2 ILE A 426     -12.611 -23.576 -53.550  1.00 32.93           C  
ATOM   3314  CD1 ILE A 426     -11.137 -26.344 -53.195  1.00 47.85           C  
ATOM   3315  N   TYR A 427     -10.341 -21.063 -52.187  1.00 42.74           N  
ATOM   3316  CA  TYR A 427     -10.582 -19.788 -51.504  1.00 41.11           C  
ATOM   3317  C   TYR A 427     -10.100 -18.608 -52.336  1.00 38.31           C  
ATOM   3318  O   TYR A 427     -10.828 -17.624 -52.531  1.00 26.28           O  
ATOM   3319  CB  TYR A 427      -9.867 -19.821 -50.147  1.00 44.29           C  
ATOM   3320  CG  TYR A 427     -10.103 -18.665 -49.185  1.00 44.18           C  
ATOM   3321  CD1 TYR A 427      -9.354 -17.493 -49.250  1.00 39.52           C  
ATOM   3322  CD2 TYR A 427     -11.047 -18.774 -48.176  1.00 38.65           C  
ATOM   3323  CE1 TYR A 427      -9.565 -16.445 -48.334  1.00 36.18           C  
ATOM   3324  CE2 TYR A 427     -11.267 -17.741 -47.267  1.00 40.52           C  
ATOM   3325  CZ  TYR A 427     -10.526 -16.584 -47.347  1.00 34.91           C  
ATOM   3326  OH  TYR A 427     -10.768 -15.574 -46.430  1.00 21.65           O  
ATOM   3327  N   ASN A 428      -8.874 -18.710 -52.862  1.00 39.63           N  
ATOM   3328  CA  ASN A 428      -8.309 -17.639 -53.683  1.00 38.74           C  
ATOM   3329  C   ASN A 428      -8.962 -17.545 -55.063  1.00 42.09           C  
ATOM   3330  O   ASN A 428      -9.002 -16.459 -55.647  1.00 30.55           O  
ATOM   3331  CB  ASN A 428      -6.807 -17.851 -53.836  1.00 39.58           C  
ATOM   3332  CG  ASN A 428      -6.054 -17.645 -52.540  1.00 45.43           C  
ATOM   3333  OD1 ASN A 428      -6.500 -16.922 -51.654  1.00 44.92           O  
ATOM   3334  ND2 ASN A 428      -4.891 -18.274 -52.432  1.00 59.15           N  
ATOM   3335  N   GLY A 429      -9.430 -18.668 -55.623  1.00 47.88           N  
ATOM   3336  CA  GLY A 429     -10.168 -18.618 -56.876  1.00 41.21           C  
ATOM   3337  C   GLY A 429     -11.528 -17.951 -56.751  1.00 43.26           C  
ATOM   3338  O   GLY A 429     -12.116 -17.559 -57.766  1.00 34.05           O  
ATOM   3339  N   LEU A 430     -12.039 -17.820 -55.522  1.00 45.17           N  
ATOM   3340  CA  LEU A 430     -13.262 -17.076 -55.241  1.00 43.97           C  
ATOM   3341  C   LEU A 430     -13.006 -15.582 -55.078  1.00 42.56           C  
ATOM   3342  O   LEU A 430     -13.965 -14.809 -54.927  1.00 25.54           O  
ATOM   3343  CB  LEU A 430     -13.930 -17.632 -53.983  1.00 35.99           C  
ATOM   3344  CG  LEU A 430     -14.780 -18.895 -54.188  1.00 48.26           C  
ATOM   3345  CD1 LEU A 430     -15.134 -19.544 -52.859  1.00 44.93           C  
ATOM   3346  CD2 LEU A 430     -16.047 -18.563 -54.953  1.00 52.46           C  
ATOM   3347  N   LYS A 431     -11.732 -15.180 -55.118  1.00 44.41           N  
ATOM   3348  CA  LYS A 431     -11.307 -13.780 -55.011  1.00 48.54           C  
ATOM   3349  C   LYS A 431     -11.893 -13.113 -53.767  1.00 44.81           C  
ATOM   3350  O   LYS A 431     -12.321 -11.958 -53.793  1.00 42.94           O  
ATOM   3351  CB  LYS A 431     -11.637 -13.013 -56.292  1.00 45.04           C  
ATOM   3352  CG  LYS A 431     -10.925 -13.625 -57.521  1.00 50.00           C  
ATOM   3353  CD  LYS A 431     -10.779 -12.642 -58.678  1.00 64.20           C  
ATOM   3354  CE  LYS A 431      -9.859 -13.175 -59.787  1.00 73.72           C  
ATOM   3355  NZ  LYS A 431     -10.386 -14.401 -60.468  1.00 75.28           N  
ATOM   3356  N   ILE A 432     -11.911 -13.875 -52.668  1.00 50.28           N  
ATOM   3357  CA  ILE A 432     -12.185 -13.333 -51.343  1.00 42.75           C  
ATOM   3358  C   ILE A 432     -11.219 -12.199 -51.066  1.00 42.08           C  
ATOM   3359  O   ILE A 432      -9.998 -12.357 -51.183  1.00 31.90           O  
ATOM   3360  CB  ILE A 432     -12.040 -14.423 -50.263  1.00 45.36           C  
ATOM   3361  CG1 ILE A 432     -12.990 -15.588 -50.503  1.00 51.44           C  
ATOM   3362  CG2 ILE A 432     -12.289 -13.849 -48.889  1.00 47.20           C  
ATOM   3363  CD1 ILE A 432     -14.320 -15.124 -50.821  1.00 58.89           C  
ATOM   3364  N   ARG A 433     -11.758 -11.056 -50.665  1.00 43.51           N  
ATOM   3365  CA  ARG A 433     -10.900  -9.939 -50.320  1.00 48.56           C  
ATOM   3366  C   ARG A 433     -11.612  -9.081 -49.287  1.00 41.84           C  
ATOM   3367  O   ARG A 433     -12.843  -9.091 -49.180  1.00 22.50           O  
ATOM   3368  CB  ARG A 433     -10.517  -9.114 -51.558  1.00 51.69           C  
ATOM   3369  CG  ARG A 433     -11.647  -8.286 -52.121  1.00 50.27           C  
ATOM   3370  CD  ARG A 433     -11.188  -7.436 -53.297  1.00 54.46           C  
ATOM   3371  NE  ARG A 433     -10.138  -6.495 -52.926  1.00 59.36           N  
ATOM   3372  CZ  ARG A 433     -10.346  -5.268 -52.453  1.00 66.19           C  
ATOM   3373  NH1 ARG A 433     -11.581  -4.812 -52.286  1.00 74.51           N  
ATOM   3374  NH2 ARG A 433      -9.308  -4.498 -52.139  1.00 61.16           N  
ATOM   3375  N   MET A 434     -10.811  -8.361 -48.503  1.00 40.52           N  
ATOM   3376  CA  MET A 434     -11.305  -7.376 -47.542  1.00 39.13           C  
ATOM   3377  C   MET A 434     -12.329  -8.036 -46.609  1.00 40.82           C  
ATOM   3378  O   MET A 434     -12.032  -9.083 -46.018  1.00 29.70           O  
ATOM   3379  CB  MET A 434     -11.782  -6.152 -48.331  1.00 41.89           C  
ATOM   3380  CG  MET A 434     -10.569  -5.263 -48.824  1.00 37.88           C  
ATOM   3381  SD  MET A 434      -9.576  -4.751 -47.410  1.00 23.99           S  
ATOM   3382  CE  MET A 434      -8.066  -4.317 -48.214  1.00 38.43           C  
ATOM   3383  N   THR A 435     -13.523  -7.465 -46.442  1.00 41.60           N  
ATOM   3384  CA  THR A 435     -14.432  -7.903 -45.392  1.00 37.67           C  
ATOM   3385  C   THR A 435     -14.824  -9.379 -45.525  1.00 36.11           C  
ATOM   3386  O   THR A 435     -15.140 -10.032 -44.521  1.00 20.88           O  
ATOM   3387  CB  THR A 435     -15.663  -7.000 -45.402  1.00 37.56           C  
ATOM   3388  OG1 THR A 435     -15.232  -5.650 -45.214  1.00 24.06           O  
ATOM   3389  CG2 THR A 435     -16.677  -7.404 -44.296  1.00 30.33           C  
ATOM   3390  N   GLN A 436     -14.759  -9.939 -46.734  1.00 42.74           N  
ATOM   3391  CA  GLN A 436     -15.052 -11.362 -46.888  1.00 39.09           C  
ATOM   3392  C   GLN A 436     -14.080 -12.234 -46.093  1.00 34.48           C  
ATOM   3393  O   GLN A 436     -14.445 -13.340 -45.685  1.00 22.21           O  
ATOM   3394  CB  GLN A 436     -15.031 -11.738 -48.364  1.00 38.01           C  
ATOM   3395  CG  GLN A 436     -16.029 -10.963 -49.213  1.00 34.05           C  
ATOM   3396  CD  GLN A 436     -16.058 -11.465 -50.640  1.00 44.07           C  
ATOM   3397  OE1 GLN A 436     -15.041 -11.455 -51.332  1.00 29.38           O  
ATOM   3398  NE2 GLN A 436     -17.217 -11.943 -51.077  1.00 46.43           N  
ATOM   3399  N   HIS A 437     -12.847 -11.761 -45.851  1.00 36.29           N  
ATOM   3400  CA  HIS A 437     -11.945 -12.517 -44.977  1.00 39.94           C  
ATOM   3401  C   HIS A 437     -12.516 -12.623 -43.571  1.00 39.09           C  
ATOM   3402  O   HIS A 437     -12.396 -13.665 -42.926  1.00 20.77           O  
ATOM   3403  CB  HIS A 437     -10.556 -11.880 -44.922  1.00 39.04           C  
ATOM   3404  CG  HIS A 437      -9.794 -11.954 -46.206  1.00 40.63           C  
ATOM   3405  ND1 HIS A 437      -9.519 -13.143 -46.841  1.00 43.57           N  
ATOM   3406  CD2 HIS A 437      -9.226 -10.985 -46.963  1.00 38.29           C  
ATOM   3407  CE1 HIS A 437      -8.816 -12.906 -47.936  1.00 37.80           C  
ATOM   3408  NE2 HIS A 437      -8.621 -11.604 -48.030  1.00 44.36           N  
ATOM   3409  N   GLU A 438     -13.166 -11.556 -43.085  1.00 40.89           N  
ATOM   3410  CA  GLU A 438     -13.724 -11.607 -41.738  1.00 39.73           C  
ATOM   3411  C   GLU A 438     -14.852 -12.629 -41.650  1.00 36.97           C  
ATOM   3412  O   GLU A 438     -15.030 -13.264 -40.603  1.00 26.22           O  
ATOM   3413  CB  GLU A 438     -14.184 -10.209 -41.301  1.00 37.02           C  
ATOM   3414  CG  GLU A 438     -15.197 -10.191 -40.167  1.00 30.92           C  
ATOM   3415  CD  GLU A 438     -14.602 -10.508 -38.807  1.00 33.18           C  
ATOM   3416  OE1 GLU A 438     -13.361 -10.454 -38.658  1.00 26.53           O  
ATOM   3417  OE2 GLU A 438     -15.393 -10.792 -37.883  1.00 29.66           O  
ATOM   3418  N   THR A 439     -15.577 -12.852 -42.754  1.00 45.43           N  
ATOM   3419  CA  THR A 439     -16.720 -13.761 -42.724  1.00 41.75           C  
ATOM   3420  C   THR A 439     -16.406 -15.171 -43.220  1.00 35.52           C  
ATOM   3421  O   THR A 439     -17.152 -16.096 -42.879  1.00 21.85           O  
ATOM   3422  CB  THR A 439     -17.906 -13.174 -43.528  1.00 34.38           C  
ATOM   3423  OG1 THR A 439     -17.543 -12.952 -44.898  1.00 24.72           O  
ATOM   3424  CG2 THR A 439     -18.342 -11.846 -42.920  1.00 44.21           C  
ATOM   3425  N   LEU A 440     -15.310 -15.367 -43.982  1.00 36.97           N  
ATOM   3426  CA  LEU A 440     -15.037 -16.636 -44.673  1.00 35.43           C  
ATOM   3427  C   LEU A 440     -13.708 -17.294 -44.303  1.00 34.84           C  
ATOM   3428  O   LEU A 440     -13.465 -18.443 -44.695  1.00 26.63           O  
ATOM   3429  CB  LEU A 440     -15.076 -16.410 -46.198  1.00 32.96           C  
ATOM   3430  CG  LEU A 440     -16.469 -15.962 -46.672  1.00 35.85           C  
ATOM   3431  CD1 LEU A 440     -16.473 -15.610 -48.156  1.00 34.63           C  
ATOM   3432  CD2 LEU A 440     -17.529 -17.048 -46.339  1.00 26.40           C  
ATOM   3433  N   ASN A 441     -12.832 -16.568 -43.626  1.00 38.72           N  
ATOM   3434  CA  ASN A 441     -11.579 -16.990 -43.017  1.00 49.74           C  
ATOM   3435  C   ASN A 441     -11.546 -18.436 -42.542  1.00 39.06           C  
ATOM   3436  O   ASN A 441     -10.587 -19.176 -42.779  1.00 32.47           O  
ATOM   3437  CB  ASN A 441     -11.393 -16.080 -41.812  1.00 64.95           C  
ATOM   3438  CG  ASN A 441     -10.041 -16.022 -41.342  1.00 68.89           C  
ATOM   3439  OD1 ASN A 441      -9.264 -16.934 -41.574  1.00 86.04           O  
ATOM   3440  ND2 ASN A 441      -9.721 -14.947 -40.630  1.00 69.87           N  
ATOM   3441  N   TYR A 442     -12.577 -18.780 -41.769  1.00 41.38           N  
ATOM   3442  CA  TYR A 442     -12.623 -20.038 -41.048  1.00 34.54           C  
ATOM   3443  C   TYR A 442     -12.594 -21.236 -41.988  1.00 38.05           C  
ATOM   3444  O   TYR A 442     -12.274 -22.343 -41.542  1.00 30.47           O  
ATOM   3445  CB  TYR A 442     -13.872 -20.058 -40.182  1.00 32.00           C  
ATOM   3446  CG  TYR A 442     -15.162 -20.295 -40.959  1.00 33.08           C  
ATOM   3447  CD1 TYR A 442     -15.614 -21.598 -41.213  1.00 34.86           C  
ATOM   3448  CD2 TYR A 442     -15.944 -19.229 -41.419  1.00 33.07           C  
ATOM   3449  CE1 TYR A 442     -16.814 -21.839 -41.929  1.00 37.99           C  
ATOM   3450  CE2 TYR A 442     -17.148 -19.464 -42.133  1.00 36.50           C  
ATOM   3451  CZ  TYR A 442     -17.568 -20.769 -42.388  1.00 33.18           C  
ATOM   3452  OH  TYR A 442     -18.735 -20.995 -43.077  1.00 28.89           O  
ATOM   3453  N   TYR A 443     -12.928 -21.037 -43.276  1.00 33.21           N  
ATOM   3454  CA  TYR A 443     -12.754 -22.091 -44.272  1.00 37.04           C  
ATOM   3455  C   TYR A 443     -11.296 -22.519 -44.399  1.00 37.08           C  
ATOM   3456  O   TYR A 443     -11.028 -23.612 -44.902  1.00 30.41           O  
ATOM   3457  CB  TYR A 443     -13.281 -21.639 -45.651  1.00 40.14           C  
ATOM   3458  CG  TYR A 443     -14.779 -21.779 -45.836  1.00 38.98           C  
ATOM   3459  CD1 TYR A 443     -15.359 -23.013 -46.147  1.00 39.17           C  
ATOM   3460  CD2 TYR A 443     -15.611 -20.682 -45.694  1.00 35.01           C  
ATOM   3461  CE1 TYR A 443     -16.740 -23.151 -46.308  1.00 37.70           C  
ATOM   3462  CE2 TYR A 443     -16.984 -20.797 -45.841  1.00 47.55           C  
ATOM   3463  CZ  TYR A 443     -17.549 -22.035 -46.160  1.00 36.92           C  
ATOM   3464  OH  TYR A 443     -18.904 -22.132 -46.305  1.00 27.01           O  
ATOM   3465  N   LEU A 444     -10.356 -21.683 -43.956  1.00 45.84           N  
ATOM   3466  CA  LEU A 444      -8.932 -21.985 -44.003  1.00 45.27           C  
ATOM   3467  C   LEU A 444      -8.418 -22.603 -42.704  1.00 38.03           C  
ATOM   3468  O   LEU A 444      -7.205 -22.798 -42.557  1.00 32.74           O  
ATOM   3469  CB  LEU A 444      -8.152 -20.714 -44.323  1.00 45.55           C  
ATOM   3470  CG  LEU A 444      -8.553 -19.977 -45.610  1.00 44.06           C  
ATOM   3471  CD1 LEU A 444      -7.977 -18.561 -45.618  1.00 34.54           C  
ATOM   3472  CD2 LEU A 444      -8.081 -20.758 -46.855  1.00 36.73           C  
ATOM   3473  N   THR A 445      -9.323 -22.931 -41.779  1.00 38.59           N  
ATOM   3474  CA  THR A 445      -8.953 -23.426 -40.452  1.00 34.90           C  
ATOM   3475  C   THR A 445      -7.904 -24.540 -40.513  1.00 40.64           C  
ATOM   3476  O   THR A 445      -6.916 -24.513 -39.770  1.00 26.77           O  
ATOM   3477  CB  THR A 445     -10.222 -23.907 -39.738  1.00 35.07           C  
ATOM   3478  OG1 THR A 445     -11.117 -22.797 -39.533  1.00 25.73           O  
ATOM   3479  CG2 THR A 445      -9.897 -24.582 -38.400  1.00 36.09           C  
ATOM   3480  N   THR A 446      -8.095 -25.523 -41.399  1.00 43.11           N  
ATOM   3481  CA  THR A 446      -7.259 -26.724 -41.452  1.00 33.52           C  
ATOM   3482  C   THR A 446      -6.075 -26.602 -42.402  1.00 38.48           C  
ATOM   3483  O   THR A 446      -5.314 -27.565 -42.545  1.00 29.72           O  
ATOM   3484  CB  THR A 446      -8.098 -27.940 -41.876  1.00 37.68           C  
ATOM   3485  OG1 THR A 446      -8.593 -27.737 -43.208  1.00 23.64           O  
ATOM   3486  CG2 THR A 446      -9.280 -28.145 -40.927  1.00 37.07           C  
ATOM   3487  N   THR A 447      -5.901 -25.456 -43.056  1.00 43.35           N  
ATOM   3488  CA  THR A 447      -4.784 -25.280 -43.971  1.00 44.24           C  
ATOM   3489  C   THR A 447      -3.453 -25.504 -43.254  1.00 42.12           C  
ATOM   3490  O   THR A 447      -3.303 -25.212 -42.063  1.00 30.64           O  
ATOM   3491  CB  THR A 447      -4.838 -23.886 -44.608  1.00 35.69           C  
ATOM   3492  OG1 THR A 447      -4.973 -22.890 -43.587  1.00 24.72           O  
ATOM   3493  CG2 THR A 447      -6.037 -23.803 -45.551  1.00 35.60           C  
ATOM   3494  N   ASN A 448      -2.475 -26.035 -44.017  1.00 46.60           N  
ATOM   3495  CA  ASN A 448      -1.161 -26.504 -43.595  1.00 47.19           C  
ATOM   3496  C   ASN A 448      -0.212 -25.337 -43.310  1.00 47.54           C  
ATOM   3497  O   ASN A 448      -0.300 -24.279 -43.951  1.00 26.87           O  
ATOM   3498  CB  ASN A 448      -0.558 -27.405 -44.675  1.00 36.30           C  
ATOM   3499  CG  ASN A 448      -0.546 -26.743 -46.053  1.00 44.07           C  
ATOM   3500  OD1 ASN A 448      -1.571 -26.252 -46.539  1.00 31.52           O  
ATOM   3501  ND2 ASN A 448       0.637 -26.707 -46.681  1.00 51.47           N  
ATOM   3502  N   PRO A 449       0.731 -25.525 -42.361  1.00 48.76           N  
ATOM   3503  CA  PRO A 449       1.656 -24.443 -41.963  1.00 46.22           C  
ATOM   3504  C   PRO A 449       2.812 -24.269 -42.938  1.00 46.56           C  
ATOM   3505  O   PRO A 449       3.980 -24.496 -42.622  1.00 47.21           O  
ATOM   3506  CB  PRO A 449       2.117 -24.903 -40.577  1.00 46.75           C  
ATOM   3507  CG  PRO A 449       2.098 -26.382 -40.663  1.00 45.03           C  
ATOM   3508  CD  PRO A 449       0.948 -26.752 -41.569  1.00 40.58           C  
ATOM   3509  N   SER A 450       2.489 -23.849 -44.158  1.00 45.74           N  
ATOM   3510  CA  SER A 450       3.511 -23.524 -45.138  1.00 45.64           C  
ATOM   3511  C   SER A 450       3.841 -22.030 -45.091  1.00 42.08           C  
ATOM   3512  O   SER A 450       3.107 -21.223 -44.520  1.00 36.28           O  
ATOM   3513  CB  SER A 450       3.059 -23.936 -46.541  1.00 42.88           C  
ATOM   3514  OG  SER A 450       1.981 -23.133 -46.994  1.00 35.81           O  
ATOM   3515  N   LYS A 451       4.971 -21.672 -45.719  1.00 49.75           N  
ATOM   3516  CA  LYS A 451       5.399 -20.277 -45.800  1.00 51.04           C  
ATOM   3517  C   LYS A 451       4.483 -19.463 -46.713  1.00 49.58           C  
ATOM   3518  O   LYS A 451       4.154 -18.305 -46.412  1.00 33.67           O  
ATOM   3519  CB  LYS A 451       6.848 -20.225 -46.285  1.00 51.14           C  
ATOM   3520  CG  LYS A 451       7.338 -18.859 -46.729  1.00 54.72           C  
ATOM   3521  CD  LYS A 451       7.455 -17.881 -45.576  1.00 67.24           C  
ATOM   3522  CE  LYS A 451       8.017 -16.548 -46.051  1.00 74.81           C  
ATOM   3523  NZ  LYS A 451       8.293 -15.634 -44.915  1.00 84.11           N  
ATOM   3524  N   ILE A 452       4.055 -20.058 -47.828  1.00 49.93           N  
ATOM   3525  CA  ILE A 452       3.103 -19.390 -48.717  1.00 52.00           C  
ATOM   3526  C   ILE A 452       1.791 -19.108 -47.995  1.00 44.91           C  
ATOM   3527  O   ILE A 452       1.215 -18.023 -48.129  1.00 41.05           O  
ATOM   3528  CB  ILE A 452       2.887 -20.225 -49.991  1.00 55.42           C  
ATOM   3529  CG1 ILE A 452       4.183 -20.249 -50.800  1.00 57.61           C  
ATOM   3530  CG2 ILE A 452       1.764 -19.638 -50.836  1.00 52.53           C  
ATOM   3531  CD1 ILE A 452       4.113 -21.110 -52.016  1.00 68.71           C  
ATOM   3532  N   ASN A 453       1.309 -20.071 -47.207  1.00 49.32           N  
ATOM   3533  CA  ASN A 453       0.093 -19.846 -46.435  1.00 51.26           C  
ATOM   3534  C   ASN A 453       0.312 -18.783 -45.357  1.00 51.74           C  
ATOM   3535  O   ASN A 453      -0.567 -17.942 -45.118  1.00 35.11           O  
ATOM   3536  CB  ASN A 453      -0.381 -21.163 -45.821  1.00 45.53           C  
ATOM   3537  CG  ASN A 453      -0.845 -22.190 -46.878  1.00 41.84           C  
ATOM   3538  OD1 ASN A 453      -0.817 -21.933 -48.095  1.00 31.77           O  
ATOM   3539  ND2 ASN A 453      -1.269 -23.365 -46.401  1.00 44.50           N  
ATOM   3540  N   LEU A 454       1.483 -18.805 -44.703  1.00 52.69           N  
ATOM   3541  CA  LEU A 454       1.815 -17.778 -43.718  1.00 47.32           C  
ATOM   3542  C   LEU A 454       1.728 -16.379 -44.329  1.00 45.71           C  
ATOM   3543  O   LEU A 454       1.097 -15.480 -43.766  1.00 32.81           O  
ATOM   3544  CB  LEU A 454       3.215 -18.035 -43.157  1.00 43.12           C  
ATOM   3545  CG  LEU A 454       3.827 -16.894 -42.337  1.00 50.98           C  
ATOM   3546  CD1 LEU A 454       2.979 -16.578 -41.104  1.00 48.80           C  
ATOM   3547  CD2 LEU A 454       5.272 -17.216 -41.934  1.00 52.40           C  
ATOM   3548  N   ASP A 455       2.349 -16.186 -45.495  1.00 50.22           N  
ATOM   3549  CA  ASP A 455       2.294 -14.889 -46.160  1.00 49.76           C  
ATOM   3550  C   ASP A 455       0.869 -14.521 -46.550  1.00 41.04           C  
ATOM   3551  O   ASP A 455       0.501 -13.343 -46.527  1.00 30.86           O  
ATOM   3552  CB  ASP A 455       3.211 -14.896 -47.384  1.00 47.14           C  
ATOM   3553  CG  ASP A 455       4.696 -15.029 -47.009  1.00 50.24           C  
ATOM   3554  OD1 ASP A 455       5.106 -14.457 -45.976  1.00 46.57           O  
ATOM   3555  OD2 ASP A 455       5.448 -15.699 -47.757  1.00 51.79           O  
ATOM   3556  N   ALA A 456       0.049 -15.510 -46.889  1.00 47.05           N  
ATOM   3557  CA  ALA A 456      -1.358 -15.235 -47.167  1.00 48.68           C  
ATOM   3558  C   ALA A 456      -2.090 -14.782 -45.906  1.00 47.46           C  
ATOM   3559  O   ALA A 456      -2.907 -13.852 -45.948  1.00 24.42           O  
ATOM   3560  CB  ALA A 456      -2.026 -16.471 -47.767  1.00 43.54           C  
ATOM   3561  N   TRP A 457      -1.795 -15.420 -44.768  1.00 47.68           N  
ATOM   3562  CA  TRP A 457      -2.414 -15.010 -43.508  1.00 46.48           C  
ATOM   3563  C   TRP A 457      -2.012 -13.594 -43.106  1.00 36.34           C  
ATOM   3564  O   TRP A 457      -2.840 -12.824 -42.611  1.00 24.14           O  
ATOM   3565  CB  TRP A 457      -2.044 -15.986 -42.400  1.00 42.94           C  
ATOM   3566  CG  TRP A 457      -2.849 -17.235 -42.448  1.00 42.23           C  
ATOM   3567  CD1 TRP A 457      -2.416 -18.483 -42.811  1.00 39.23           C  
ATOM   3568  CD2 TRP A 457      -4.235 -17.367 -42.130  1.00 37.10           C  
ATOM   3569  NE1 TRP A 457      -3.453 -19.381 -42.726  1.00 45.31           N  
ATOM   3570  CE2 TRP A 457      -4.582 -18.722 -42.319  1.00 38.79           C  
ATOM   3571  CE3 TRP A 457      -5.218 -16.474 -41.704  1.00 40.06           C  
ATOM   3572  CZ2 TRP A 457      -5.861 -19.203 -42.087  1.00 37.68           C  
ATOM   3573  CZ3 TRP A 457      -6.516 -16.958 -41.484  1.00 36.12           C  
ATOM   3574  CH2 TRP A 457      -6.817 -18.307 -41.670  1.00 37.02           C  
ATOM   3575  N   VAL A 458      -0.736 -13.244 -43.283  1.00 40.63           N  
ATOM   3576  CA  VAL A 458      -0.294 -11.881 -43.005  1.00 39.86           C  
ATOM   3577  C   VAL A 458      -1.056 -10.904 -43.888  1.00 44.45           C  
ATOM   3578  O   VAL A 458      -1.435  -9.807 -43.455  1.00 33.41           O  
ATOM   3579  CB  VAL A 458       1.231 -11.770 -43.210  1.00 38.75           C  
ATOM   3580  CG1 VAL A 458       1.689 -10.326 -43.175  1.00 44.85           C  
ATOM   3581  CG2 VAL A 458       1.978 -12.592 -42.173  1.00 36.12           C  
ATOM   3582  N   ASP A 459      -1.318 -11.308 -45.136  1.00 46.91           N  
ATOM   3583  CA  ASP A 459      -2.093 -10.477 -46.050  1.00 48.92           C  
ATOM   3584  C   ASP A 459      -3.514 -10.281 -45.533  1.00 37.33           C  
ATOM   3585  O   ASP A 459      -4.068  -9.177 -45.604  1.00 32.15           O  
ATOM   3586  CB  ASP A 459      -2.096 -11.120 -47.437  1.00 52.77           C  
ATOM   3587  CG  ASP A 459      -2.555 -10.173 -48.512  1.00 66.90           C  
ATOM   3588  OD1 ASP A 459      -1.844  -9.171 -48.760  1.00 70.15           O  
ATOM   3589  OD2 ASP A 459      -3.626 -10.432 -49.109  1.00 69.23           O  
ATOM   3590  N   ILE A 460      -4.104 -11.343 -44.983  1.00 36.99           N  
ATOM   3591  CA  ILE A 460      -5.403 -11.240 -44.335  1.00 37.82           C  
ATOM   3592  C   ILE A 460      -5.337 -10.287 -43.146  1.00 38.66           C  
ATOM   3593  O   ILE A 460      -6.235  -9.458 -42.949  1.00 35.74           O  
ATOM   3594  CB  ILE A 460      -5.891 -12.645 -43.933  1.00 35.47           C  
ATOM   3595  CG1 ILE A 460      -6.166 -13.474 -45.184  1.00 39.04           C  
ATOM   3596  CG2 ILE A 460      -7.141 -12.573 -43.099  1.00 37.46           C  
ATOM   3597  CD1 ILE A 460      -6.647 -14.866 -44.920  1.00 40.97           C  
ATOM   3598  N   TYR A 461      -4.266 -10.375 -42.345  1.00 46.23           N  
ATOM   3599  CA  TYR A 461      -4.110  -9.450 -41.222  1.00 41.28           C  
ATOM   3600  C   TYR A 461      -3.985  -7.999 -41.689  1.00 39.56           C  
ATOM   3601  O   TYR A 461      -4.470  -7.087 -41.006  1.00 29.50           O  
ATOM   3602  CB  TYR A 461      -2.896  -9.819 -40.361  1.00 38.17           C  
ATOM   3603  CG  TYR A 461      -2.817  -8.898 -39.169  1.00 40.74           C  
ATOM   3604  CD1 TYR A 461      -3.632  -9.099 -38.059  1.00 36.37           C  
ATOM   3605  CD2 TYR A 461      -1.968  -7.798 -39.164  1.00 39.07           C  
ATOM   3606  CE1 TYR A 461      -3.602  -8.229 -36.959  1.00 38.94           C  
ATOM   3607  CE2 TYR A 461      -1.925  -6.924 -38.071  1.00 40.47           C  
ATOM   3608  CZ  TYR A 461      -2.744  -7.143 -36.974  1.00 41.41           C  
ATOM   3609  OH  TYR A 461      -2.712  -6.269 -35.898  1.00 35.08           O  
ATOM   3610  N   ARG A 462      -3.342  -7.759 -42.844  1.00 42.76           N  
ATOM   3611  CA  ARG A 462      -3.242  -6.390 -43.356  1.00 42.64           C  
ATOM   3612  C   ARG A 462      -4.602  -5.834 -43.766  1.00 35.50           C  
ATOM   3613  O   ARG A 462      -4.810  -4.618 -43.705  1.00 28.39           O  
ATOM   3614  CB  ARG A 462      -2.251  -6.323 -44.523  1.00 38.97           C  
ATOM   3615  CG  ARG A 462      -0.802  -6.509 -44.073  1.00 47.61           C  
ATOM   3616  CD  ARG A 462       0.187  -6.366 -45.215  1.00 64.74           C  
ATOM   3617  NE  ARG A 462       1.561  -6.608 -44.764  1.00 78.14           N  
ATOM   3618  CZ  ARG A 462       2.314  -7.624 -45.172  1.00 79.79           C  
ATOM   3619  NH1 ARG A 462       1.825  -8.487 -46.054  1.00 87.34           N  
ATOM   3620  NH2 ARG A 462       3.551  -7.774 -44.704  1.00 75.61           N  
ATOM   3621  N   PHE A 463      -5.533  -6.700 -44.184  1.00 40.25           N  
ATOM   3622  CA  PHE A 463      -6.910  -6.263 -44.386  1.00 37.14           C  
ATOM   3623  C   PHE A 463      -7.486  -5.726 -43.080  1.00 38.02           C  
ATOM   3624  O   PHE A 463      -8.101  -4.656 -43.053  1.00 23.77           O  
ATOM   3625  CB  PHE A 463      -7.774  -7.421 -44.925  1.00 33.58           C  
ATOM   3626  CG  PHE A 463      -9.144  -7.491 -44.286  1.00 34.90           C  
ATOM   3627  CD1 PHE A 463     -10.115  -6.537 -44.580  1.00 40.63           C  
ATOM   3628  CD2 PHE A 463      -9.451  -8.492 -43.377  1.00 36.62           C  
ATOM   3629  CE1 PHE A 463     -11.358  -6.576 -43.978  1.00 41.49           C  
ATOM   3630  CE2 PHE A 463     -10.702  -8.541 -42.771  1.00 39.76           C  
ATOM   3631  CZ  PHE A 463     -11.656  -7.578 -43.065  1.00 38.96           C  
ATOM   3632  N   TYR A 464      -7.274  -6.463 -41.981  1.00 38.88           N  
ATOM   3633  CA  TYR A 464      -7.726  -6.015 -40.663  1.00 42.43           C  
ATOM   3634  C   TYR A 464      -7.121  -4.662 -40.287  1.00 40.82           C  
ATOM   3635  O   TYR A 464      -7.819  -3.788 -39.756  1.00 27.25           O  
ATOM   3636  CB  TYR A 464      -7.393  -7.085 -39.613  1.00 40.02           C  
ATOM   3637  CG  TYR A 464      -8.345  -8.272 -39.639  1.00 42.45           C  
ATOM   3638  CD1 TYR A 464      -9.629  -8.152 -39.130  1.00 43.52           C  
ATOM   3639  CD2 TYR A 464      -7.968  -9.500 -40.169  1.00 37.93           C  
ATOM   3640  CE1 TYR A 464     -10.516  -9.205 -39.134  1.00 41.61           C  
ATOM   3641  CE2 TYR A 464      -8.870 -10.589 -40.183  1.00 38.61           C  
ATOM   3642  CZ  TYR A 464     -10.146 -10.418 -39.658  1.00 41.53           C  
ATOM   3643  OH  TYR A 464     -11.083 -11.429 -39.648  1.00 27.08           O  
ATOM   3644  N   LEU A 465      -5.828  -4.467 -40.563  1.00 42.77           N  
ATOM   3645  CA  LEU A 465      -5.200  -3.171 -40.305  1.00 39.34           C  
ATOM   3646  C   LEU A 465      -5.836  -2.070 -41.145  1.00 38.77           C  
ATOM   3647  O   LEU A 465      -6.050  -0.952 -40.665  1.00 29.35           O  
ATOM   3648  CB  LEU A 465      -3.708  -3.252 -40.616  1.00 43.77           C  
ATOM   3649  CG  LEU A 465      -2.772  -3.954 -39.650  1.00 49.03           C  
ATOM   3650  CD1 LEU A 465      -1.344  -3.953 -40.218  1.00 50.53           C  
ATOM   3651  CD2 LEU A 465      -2.822  -3.230 -38.320  1.00 46.53           C  
ATOM   3652  N   THR A 466      -6.135  -2.378 -42.411  1.00 52.16           N  
ATOM   3653  CA  THR A 466      -6.721  -1.411 -43.336  1.00 51.25           C  
ATOM   3654  C   THR A 466      -8.162  -1.061 -42.952  1.00 41.08           C  
ATOM   3655  O   THR A 466      -8.551   0.114 -42.951  1.00 30.96           O  
ATOM   3656  CB  THR A 466      -6.648  -1.994 -44.749  1.00 47.30           C  
ATOM   3657  OG1 THR A 466      -5.272  -2.078 -45.144  1.00 42.31           O  
ATOM   3658  CG2 THR A 466      -7.436  -1.147 -45.754  1.00 51.40           C  
ATOM   3659  N   SER A 467      -8.960  -2.074 -42.619  1.00 44.39           N  
ATOM   3660  CA  SER A 467     -10.351  -1.857 -42.238  1.00 42.32           C  
ATOM   3661  C   SER A 467     -10.456  -1.034 -40.958  1.00 41.96           C  
ATOM   3662  O   SER A 467     -11.283  -0.118 -40.869  1.00 29.94           O  
ATOM   3663  CB  SER A 467     -11.051  -3.210 -42.079  1.00 35.04           C  
ATOM   3664  OG  SER A 467     -12.385  -3.037 -41.635  1.00 37.81           O  
ATOM   3665  N   LYS A 468      -9.616  -1.342 -39.959  1.00 45.82           N  
ATOM   3666  CA  LYS A 468      -9.595  -0.572 -38.718  1.00 42.09           C  
ATOM   3667  C   LYS A 468      -9.396   0.918 -38.984  1.00 44.51           C  
ATOM   3668  O   LYS A 468     -10.105   1.760 -38.420  1.00 39.84           O  
ATOM   3669  CB  LYS A 468      -8.504  -1.121 -37.794  1.00 41.19           C  
ATOM   3670  CG  LYS A 468      -8.098  -0.241 -36.598  1.00 44.37           C  
ATOM   3671  CD  LYS A 468      -6.997  -0.944 -35.786  1.00 53.61           C  
ATOM   3672  CE  LYS A 468      -6.439  -0.092 -34.653  1.00 66.53           C  
ATOM   3673  NZ  LYS A 468      -7.370   0.030 -33.493  1.00 81.10           N  
ATOM   3674  N   GLN A 469      -8.449   1.264 -39.863  1.00 45.62           N  
ATOM   3675  CA  GLN A 469      -8.195   2.675 -40.148  1.00 41.53           C  
ATOM   3676  C   GLN A 469      -9.273   3.280 -41.044  1.00 39.34           C  
ATOM   3677  O   GLN A 469      -9.606   4.462 -40.898  1.00 28.95           O  
ATOM   3678  CB  GLN A 469      -6.817   2.861 -40.788  1.00 46.00           C  
ATOM   3679  CG  GLN A 469      -6.375   4.340 -40.827  1.00 71.24           C  
ATOM   3680  CD  GLN A 469      -6.535   5.067 -39.464  1.00 82.23           C  
ATOM   3681  OE1 GLN A 469      -5.821   4.775 -38.496  1.00 78.34           O  
ATOM   3682  NE2 GLN A 469      -7.482   6.013 -39.399  1.00 78.77           N  
ATOM   3683  N   GLU A 470      -9.820   2.496 -41.979  1.00 46.78           N
[truncated: 181,529 more chars]
