# Supplementary material for: Large-scale discovery of protein interactions at residue resolution using co-evolution calculated from genomic sequences
Source: Nat Commun. 2021 Mar 2;12:1396. doi: 10.1038/s41467-021-21636-z (PMC7925567; doi:10.1038/s41467-021-21636-z)
Supplement: Supplementary file 12 — Supplementary Data 10 [file 41467_2021_21636_MOESM12_ESM.zip › supplementary/allpdb1629_C4YDZ9_C4YFL7/models/haddock_top2_haddock_23w.pdb]

REMARK FILENAME="haddock_23w.pdb0"
REMARK ===============================================================
REMARK HADDOCK run for haddock
REMARK initial structure: haddock_23.pdb
REMARK final NOE weights: unambig 50 amb: 50
REMARK ===============================================================
REMARK            total,bonds,angles,improper,dihe,vdw,elec,air,cdih,coup,rdcs,vean,dani,xpcs,rg
REMARK energies: -328.404, 0, 0, 0, 0, -37.2693, -350.857, 59.7222, 0, 0, 0, 0, 0, 0, 0
REMARK ===============================================================
REMARK            bonds,angles,impropers,dihe,air,cdih,coup,rdcs,vean,dani,xpcs
REMARK rms-dev.: 0,0,0,0,2.71197,0,0, 0, 0, 0, 0
REMARK ===============================================================
REMARK               air,cdih,coup,rdcs,vean,dani,xpcs
REMARK               >0.3,>5,>1,>0,>5,>0.2,>0.2
REMARK violations.: 1, 0, 0, 0, 0, 0, 0
REMARK ===============================================================
REMARK                        CVpartition#,violations,rms
REMARK AIRs cross-validation: 1, 0, NaN
REMARK ===============================================================
REMARK NCS energy: 0
REMARK ===============================================================
REMARK Symmetry energy: 0
REMARK ===============================================================
REMARK Desolvation energy: 17.7958
REMARK Internal energy free molecules: 74623
REMARK Internal energy complex: -36897.5
REMARK Binding energy: -111891
REMARK ===============================================================
REMARK buried surface area: 1847.33
REMARK ===============================================================
REMARK water - chain1: 0 0 0
REMARK water - chain2: 0 0 0
REMARK water - chain3: 0 0 0
REMARK water - chain4: 0 0 0
REMARK water - chain5: 0 0 0
REMARK water - chain6: 0 0 0
REMARK ===============================================================
REMARK water - water: 0 0 0
REMARK ===============================================================
REMARK DATE:28-May-2020  22:54:10       created by user: he47
REMARK VERSION:1.3
ATOM      1  CB  THR A   2     -20.962   0.232   0.350  1.00 10.00      A   
ATOM      2  OG1 THR A   2     -20.115   0.801  -0.661  1.00 10.00      A   
ATOM      3  HG1 THR A   2     -19.228   0.929  -0.299  1.00 10.00      A   
ATOM      4  CG2 THR A   2     -22.409   0.262  -0.122  1.00 10.00      A   
ATOM      5  C   THR A   2     -21.412   2.381   1.617  1.00 10.00      A   
ATOM      6  O   THR A   2     -22.522   2.595   2.111  1.00 10.00      A   
ATOM      7  N   THR A   2     -21.342   0.230   2.827  1.00 10.00      A   
ATOM      8  HT1 THR A   2     -20.860  -0.694   2.910  1.00 10.00      A   
ATOM      9  HT2 THR A   2     -22.357   0.071   2.685  1.00 10.00      A   
ATOM     10  HT3 THR A   2     -21.203   0.758   3.712  1.00 10.00      A   
ATOM     11  CA  THR A   2     -20.782   0.991   1.690  1.00 10.00      A   
ATOM     12  N   SER A   3     -20.694   3.330   1.027  1.00 10.00      A   
ATOM     13  HN  SER A   3     -19.809   3.107   0.669  1.00 10.00      A   
ATOM     14  CA  SER A   3     -21.187   4.696   0.903  1.00 10.00      A   
ATOM     15  CB  SER A   3     -20.724   5.526   2.105  1.00 10.00      A   
ATOM     16  OG  SER A   3     -20.785   4.767   3.306  1.00 10.00      A   
ATOM     17  HG  SER A   3     -21.619   4.282   3.335  1.00 10.00      A   
ATOM     18  C   SER A   3     -20.702   5.339  -0.398  1.00 10.00      A   
ATOM     19  O   SER A   3     -19.606   5.036  -0.877  1.00 10.00      A   
ATOM     20  N   ILE A   4     -21.526   6.212  -0.972  1.00 10.00      A   
ATOM     21  HN  ILE A   4     -22.396   6.390  -0.556  1.00 10.00      A   
ATOM     22  CA  ILE A   4     -21.178   6.907  -2.212  1.00 10.00      A   
ATOM     23  CB  ILE A   4     -22.378   6.983  -3.183  1.00 10.00      A   
ATOM     24  CG1 ILE A   4     -22.902   5.582  -3.509  1.00 10.00      A   
ATOM     25  CG2 ILE A   4     -21.985   7.717  -4.458  1.00 10.00      A   
ATOM     26  CD1 ILE A   4     -24.184   5.583  -4.316  1.00 10.00      A   
ATOM     27  C   ILE A   4     -20.689   8.325  -1.904  1.00 10.00      A   
ATOM     28  O   ILE A   4     -21.455   9.171  -1.438  1.00 10.00      A   
ATOM     29  N   LYS A   5     -19.415   8.578  -2.174  1.00 10.00      A   
ATOM     30  HN  LYS A   5     -18.862   7.872  -2.570  1.00 10.00      A   
ATOM     31  CA  LYS A   5     -18.813   9.879  -1.909  1.00 10.00      A   
ATOM     32  CB  LYS A   5     -17.657   9.708  -0.918  1.00 10.00      A   
ATOM     33  CG  LYS A   5     -18.073   9.060   0.392  1.00 10.00      A   
ATOM     34  CD  LYS A   5     -16.952   9.095   1.414  1.00 10.00      A   
ATOM     35  CE  LYS A   5     -17.412   8.504   2.736  1.00 10.00      A   
ATOM     36  NZ  LYS A   5     -16.435   8.749   3.826  1.00 10.00      A   
ATOM     37  HZ1 LYS A   5     -15.479   8.484   3.517  1.00 10.00      A   
ATOM     38  HZ2 LYS A   5     -16.685   8.187   4.663  1.00 10.00      A   
ATOM     39  HZ3 LYS A   5     -16.438   9.761   4.090  1.00 10.00      A   
ATOM     40  C   LYS A   5     -18.321  10.526  -3.207  1.00 10.00      A   
ATOM     41  O   LYS A   5     -18.237   9.852  -4.235  1.00 10.00      A   
ATOM     42  N   PRO A   6     -18.012  11.847  -3.180  1.00 10.00      A   
ATOM     43  CA  PRO A   6     -17.523  12.590  -4.356  1.00 10.00      A   
ATOM     44  CB  PRO A   6     -17.055  13.945  -3.771  1.00 10.00      A   
ATOM     45  CG  PRO A   6     -17.061  13.758  -2.290  1.00 10.00      A   
ATOM     46  CD  PRO A   6     -18.113  12.727  -2.006  1.00 10.00      A   
ATOM     47  C   PRO A   6     -16.364  11.877  -5.062  1.00 10.00      A   
ATOM     48  O   PRO A   6     -15.295  11.677  -4.481  1.00 10.00      A   
ATOM     49  N   PHE A   7     -16.590  11.484  -6.312  1.00 10.00      A   
ATOM     50  HN  PHE A   7     -17.464  11.664  -6.718  1.00 10.00      A   
ATOM     51  CA  PHE A   7     -15.576  10.797  -7.100  1.00 10.00      A   
ATOM     52  CB  PHE A   7     -16.227   9.725  -7.984  1.00 10.00      A   
ATOM     53  CG  PHE A   7     -15.251   8.928  -8.799  1.00 10.00      A   
ATOM     54  CD1 PHE A   7     -14.456   7.963  -8.205  1.00 10.00      A   
ATOM     55  CD2 PHE A   7     -15.129   9.142 -10.161  1.00 10.00      A   
ATOM     56  CE1 PHE A   7     -13.559   7.228  -8.952  1.00 10.00      A   
ATOM     57  CE2 PHE A   7     -14.234   8.412 -10.915  1.00 10.00      A   
ATOM     58  CZ  PHE A   7     -13.447   7.452 -10.309  1.00 10.00      A   
ATOM     59  C   PHE A   7     -14.790  11.794  -7.950  1.00 10.00      A   
ATOM     60  O   PHE A   7     -15.373  12.631  -8.641  1.00 10.00      A   
ATOM     61  N   GLN A   8     -13.469  11.708  -7.884  1.00 10.00      A   
ATOM     62  HN  GLN A   8     -13.059  11.014  -7.314  1.00 10.00      A   
ATOM     63  CA  GLN A   8     -12.602  12.597  -8.641  1.00 10.00      A   
ATOM     64  CB  GLN A   8     -11.823  13.516  -7.699  1.00 10.00      A   
ATOM     65  CG  GLN A   8     -12.368  14.935  -7.610  1.00 10.00      A   
ATOM     66  CD  GLN A   8     -13.703  15.017  -6.895  1.00 10.00      A   
ATOM     67  OE1 GLN A   8     -13.987  14.244  -5.978  1.00 10.00      A   
ATOM     68  NE2 GLN A   8     -14.531  15.961  -7.311  1.00 10.00      A   
ATOM     69 HE21 GLN A   8     -14.237  16.542  -8.045  1.00 10.00      A   
ATOM     70 HE22 GLN A   8     -15.403  16.042  -6.872  1.00 10.00      A   
ATOM     71  C   GLN A   8     -11.646  11.791  -9.515  1.00 10.00      A   
ATOM     72  O   GLN A   8     -11.856  10.599  -9.739  1.00 10.00      A   
ATOM     73  N   MET A   9     -10.592  12.436  -9.995  1.00 10.00      A   
ATOM     74  HN  MET A   9     -10.451  13.377  -9.747  1.00 10.00      A   
ATOM     75  CA  MET A   9      -9.615  11.775 -10.853  1.00 10.00      A   
ATOM     76  CB  MET A   9      -9.094  12.756 -11.908  1.00 10.00      A   
ATOM     77  CG  MET A   9      -8.304  12.109 -13.035  1.00 10.00      A   
ATOM     78  SD  MET A   9      -7.693  13.310 -14.236  1.00 10.00      A   
ATOM     79  CE  MET A   9      -6.427  14.140 -13.274  1.00 10.00      A   
ATOM     80  C   MET A   9      -8.461  11.235 -10.015  1.00 10.00      A   
ATOM     81  O   MET A   9      -7.769  10.293 -10.404  1.00 10.00      A   
ATOM     82  N   GLU A  10      -8.274  11.836  -8.850  1.00 10.00      A   
ATOM     83  HN  GLU A  10      -8.855  12.599  -8.611  1.00 10.00      A   
ATOM     84  CA  GLU A  10      -7.219  11.440  -7.926  1.00 10.00      A   
ATOM     85  CB  GLU A  10      -6.937  12.572  -6.927  1.00 10.00      A   
ATOM     86  CG  GLU A  10      -6.904  13.972  -7.533  1.00 10.00      A   
ATOM     87  CD  GLU A  10      -8.280  14.612  -7.624  1.00 10.00      A   
ATOM     88  OE1 GLU A  10      -8.664  15.352  -6.693  1.00 10.00      A   
ATOM     89  OE2 GLU A  10      -8.986  14.372  -8.629  1.00 10.00      A   
ATOM     90  C   GLU A  10      -7.598  10.159  -7.175  1.00 10.00      A   
ATOM     91  O   GLU A  10      -6.860   9.684  -6.313  1.00 10.00      A   
ATOM     92  N   ASP A  11      -8.746   9.594  -7.523  1.00 10.00      A   
ATOM     93  HN  ASP A  11      -9.282  10.008  -8.233  1.00 10.00      A   
ATOM     94  CA  ASP A  11      -9.236   8.375  -6.882  1.00 10.00      A   
ATOM     95  CB  ASP A  11     -10.768   8.366  -6.848  1.00 10.00      A   
ATOM     96  CG  ASP A  11     -11.354   9.260  -5.776  1.00 10.00      A   
ATOM     97  OD1 ASP A  11     -11.117   8.999  -4.577  1.00 10.00      A   
ATOM     98  OD2 ASP A  11     -12.075  10.217  -6.125  1.00 10.00      A   
ATOM     99  C   ASP A  11      -8.741   7.121  -7.600  1.00 10.00      A   
ATOM    100  O   ASP A  11      -9.058   6.001  -7.199  1.00 10.00      A   
ATOM    101  N   LEU A  12      -7.956   7.311  -8.651  1.00 10.00      A   
ATOM    102  HN  LEU A  12      -7.723   8.226  -8.912  1.00 10.00      A   
ATOM    103  CA  LEU A  12      -7.437   6.191  -9.435  1.00 10.00      A   
ATOM    104  CB  LEU A  12      -6.809   6.684 -10.740  1.00 10.00      A   
ATOM    105  CG  LEU A  12      -7.783   7.129 -11.834  1.00 10.00      A   
ATOM    106  CD1 LEU A  12      -7.025   7.706 -13.022  1.00 10.00      A   
ATOM    107  CD2 LEU A  12      -8.665   5.969 -12.272  1.00 10.00      A   
ATOM    108  C   LEU A  12      -6.436   5.325  -8.670  1.00 10.00      A   
ATOM    109  O   LEU A  12      -6.285   4.141  -8.969  1.00 10.00      A   
ATOM    110  N   PHE A  13      -5.771   5.905  -7.676  1.00 10.00      A   
ATOM    111  HN  PHE A  13      -5.961   6.839  -7.455  1.00 10.00      A   
ATOM    112  CA  PHE A  13      -4.768   5.177  -6.897  1.00 10.00      A   
ATOM    113  CB  PHE A  13      -3.957   6.129  -6.015  1.00 10.00      A   
ATOM    114  CG  PHE A  13      -3.281   7.218  -6.800  1.00 10.00      A   
ATOM    115  CD1 PHE A  13      -3.740   8.523  -6.739  1.00 10.00      A   
ATOM    116  CD2 PHE A  13      -2.192   6.933  -7.608  1.00 10.00      A   
ATOM    117  CE1 PHE A  13      -3.125   9.522  -7.468  1.00 10.00      A   
ATOM    118  CE2 PHE A  13      -1.572   7.929  -8.338  1.00 10.00      A   
ATOM    119  CZ  PHE A  13      -2.039   9.225  -8.268  1.00 10.00      A   
ATOM    120  C   PHE A  13      -5.373   4.039  -6.078  1.00 10.00      A   
ATOM    121  O   PHE A  13      -4.825   2.937  -6.029  1.00 10.00      A   
ATOM    122  N   GLU A  14      -6.507   4.298  -5.445  1.00 10.00      A   
ATOM    123  HN  GLU A  14      -6.900   5.197  -5.509  1.00 10.00      A   
ATOM    124  CA  GLU A  14      -7.176   3.280  -4.639  1.00 10.00      A   
ATOM    125  CB  GLU A  14      -8.164   3.925  -3.668  1.00 10.00      A   
ATOM    126  CG  GLU A  14      -7.528   4.889  -2.679  1.00 10.00      A   
ATOM    127  CD  GLU A  14      -8.489   5.970  -2.236  1.00 10.00      A   
ATOM    128  OE1 GLU A  14      -8.707   6.923  -3.011  1.00 10.00      A   
ATOM    129  OE2 GLU A  14      -9.037   5.869  -1.117  1.00 10.00      A   
ATOM    130  C   GLU A  14      -7.896   2.272  -5.531  1.00 10.00      A   
ATOM    131  O   GLU A  14      -8.289   1.196  -5.083  1.00 10.00      A   
ATOM    132  N   LEU A  15      -8.053   2.625  -6.801  1.00 10.00      A   
ATOM    133  HN  LEU A  15      -7.706   3.492  -7.101  1.00 10.00      A   
ATOM    134  CA  LEU A  15      -8.722   1.758  -7.761  1.00 10.00      A   
ATOM    135  CB  LEU A  15      -9.512   2.589  -8.779  1.00 10.00      A   
ATOM    136  CG  LEU A  15     -10.684   3.408  -8.231  1.00 10.00      A   
ATOM    137  CD1 LEU A  15     -11.288   4.272  -9.328  1.00 10.00      A   
ATOM    138  CD2 LEU A  15     -11.740   2.498  -7.620  1.00 10.00      A   
ATOM    139  C   LEU A  15      -7.715   0.874  -8.484  1.00 10.00      A   
ATOM    140  O   LEU A  15      -8.080   0.105  -9.373  1.00 10.00      A   
ATOM    141  N   ASN A  16      -6.450   0.985  -8.096  1.00 10.00      A   
ATOM    142  HN  ASN A  16      -6.226   1.615  -7.379  1.00 10.00      A   
ATOM    143  CA  ASN A  16      -5.383   0.199  -8.712  1.00 10.00      A   
ATOM    144  CB  ASN A  16      -4.002   0.578  -8.176  1.00 10.00      A   
ATOM    145  CG  ASN A  16      -3.329   1.642  -9.018  1.00 10.00      A   
ATOM    146  OD1 ASN A  16      -3.605   1.770 -10.212  1.00 10.00      A   
ATOM    147  ND2 ASN A  16      -2.428   2.397  -8.409  1.00 10.00      A   
ATOM    148 HD21 ASN A  16      -2.248   2.227  -7.454  1.00 10.00      A   
ATOM    149 HD22 ASN A  16      -1.974   3.090  -8.931  1.00 10.00      A   
ATOM    150  C   ASN A  16      -5.627  -1.311  -8.628  1.00 10.00      A   
ATOM    151  O   ASN A  16      -5.664  -1.982  -9.660  1.00 10.00      A   
ATOM    152  N   PRO A  17      -5.814  -1.881  -7.415  1.00 10.00      A   
ATOM    153  CA  PRO A  17      -6.061  -3.323  -7.262  1.00 10.00      A   
ATOM    154  CB  PRO A  17      -6.094  -3.532  -5.740  1.00 10.00      A   
ATOM    155  CG  PRO A  17      -5.448  -2.315  -5.172  1.00 10.00      A   
ATOM    156  CD  PRO A  17      -5.794  -1.199  -6.110  1.00 10.00      A   
ATOM    157  C   PRO A  17      -7.397  -3.728  -7.881  1.00 10.00      A   
ATOM    158  O   PRO A  17      -7.614  -4.892  -8.220  1.00 10.00      A   
ATOM    159  N   VAL A  18      -8.277  -2.745  -8.032  1.00 10.00      A   
ATOM    160  HN  VAL A  18      -8.025  -1.841  -7.749  1.00 10.00      A   
ATOM    161  CA  VAL A  18      -9.593  -2.958  -8.613  1.00 10.00      A   
ATOM    162  CB  VAL A  18     -10.523  -1.756  -8.318  1.00 10.00      A   
ATOM    163  CG1 VAL A  18     -11.793  -1.811  -9.156  1.00 10.00      A   
ATOM    164  CG2 VAL A  18     -10.859  -1.691  -6.835  1.00 10.00      A   
ATOM    165  C   VAL A  18      -9.469  -3.147 -10.120  1.00 10.00      A   
ATOM    166  O   VAL A  18      -9.975  -4.118 -10.679  1.00 10.00      A   
ATOM    167  N   ASN A  19      -8.763  -2.223 -10.764  1.00 10.00      A   
ATOM    168  HN  ASN A  19      -8.366  -1.483 -10.251  1.00 10.00      A   
ATOM    169  CA  ASN A  19      -8.566  -2.270 -12.211  1.00 10.00      A   
ATOM    170  CB  ASN A  19      -7.953  -0.966 -12.729  1.00 10.00      A   
ATOM    171  CG  ASN A  19      -8.947   0.179 -12.782  1.00 10.00      A   
ATOM    172  OD1 ASN A  19     -10.156  -0.029 -12.873  1.00 10.00      A   
ATOM    173  ND2 ASN A  19      -8.440   1.403 -12.735  1.00 10.00      A   
ATOM    174 HD21 ASN A  19      -7.468   1.499 -12.669  1.00 10.00      A   
ATOM    175 HD22 ASN A  19      -9.059   2.159 -12.775  1.00 10.00      A   
ATOM    176  C   ASN A  19      -7.701  -3.453 -12.625  1.00 10.00      A   
ATOM    177  O   ASN A  19      -7.656  -3.816 -13.798  1.00 10.00      A   
ATOM    178  N   LEU A  20      -7.018  -4.056 -11.660  1.00 10.00      A   
ATOM    179  HN  LEU A  20      -7.091  -3.723 -10.740  1.00 10.00      A   
ATOM    180  CA  LEU A  20      -6.157  -5.199 -11.936  1.00 10.00      A   
ATOM    181  CB  LEU A  20      -5.161  -5.427 -10.801  1.00 10.00      A   
ATOM    182  CG  LEU A  20      -3.979  -4.462 -10.734  1.00 10.00      A   
ATOM    183  CD1 LEU A  20      -3.092  -4.794  -9.548  1.00 10.00      A   
ATOM    184  CD2 LEU A  20      -3.179  -4.504 -12.025  1.00 10.00      A   
ATOM    185  C   LEU A  20      -6.968  -6.465 -12.186  1.00 10.00      A   
ATOM    186  O   LEU A  20      -6.439  -7.456 -12.692  1.00 10.00      A   
ATOM    187  N   ASP A  21      -8.251  -6.424 -11.837  1.00 10.00      A   
ATOM    188  HN  ASP A  21      -8.614  -5.598 -11.445  1.00 10.00      A   
ATOM    189  CA  ASP A  21      -9.142  -7.567 -12.029  1.00 10.00      A   
ATOM    190  CB  ASP A  21     -10.533  -7.246 -11.469  1.00 10.00      A   
ATOM    191  CG  ASP A  21     -11.503  -8.403 -11.574  1.00 10.00      A   
ATOM    192  OD1 ASP A  21     -11.594  -9.199 -10.614  1.00 10.00      A   
ATOM    193  OD2 ASP A  21     -12.187  -8.515 -12.614  1.00 10.00      A   
ATOM    194  C   ASP A  21      -9.224  -7.926 -13.516  1.00 10.00      A   
ATOM    195  O   ASP A  21      -9.265  -7.038 -14.369  1.00 10.00      A   
ATOM    196  N   PRO A  22      -9.220  -9.230 -13.847  1.00 10.00      A   
ATOM    197  CA  PRO A  22      -9.273  -9.712 -15.238  1.00 10.00      A   
ATOM    198  CB  PRO A  22      -9.315 -11.240 -15.097  1.00 10.00      A   
ATOM    199  CG  PRO A  22      -9.721 -11.487 -13.686  1.00 10.00      A   
ATOM    200  CD  PRO A  22      -9.152 -10.349 -12.892  1.00 10.00      A   
ATOM    201  C   PRO A  22     -10.493  -9.220 -16.014  1.00 10.00      A   
ATOM    202  O   PRO A  22     -10.430  -9.037 -17.230  1.00 10.00      A   
ATOM    203  N   LEU A  23     -11.597  -8.998 -15.317  1.00 10.00      A   
ATOM    204  HN  LEU A  23     -11.593  -9.136 -14.339  1.00 10.00      A   
ATOM    205  CA  LEU A  23     -12.815  -8.536 -15.964  1.00 10.00      A   
ATOM    206  CB  LEU A  23     -14.045  -9.199 -15.343  1.00 10.00      A   
ATOM    207  CG  LEU A  23     -14.133 -10.720 -15.490  1.00 10.00      A   
ATOM    208  CD1 LEU A  23     -15.356 -11.252 -14.764  1.00 10.00      A   
ATOM    209  CD2 LEU A  23     -14.158 -11.125 -16.958  1.00 10.00      A   
ATOM    210  C   LEU A  23     -12.927  -7.019 -15.896  1.00 10.00      A   
ATOM    211  O   LEU A  23     -13.970  -6.442 -16.205  1.00 10.00      A   
ATOM    212  N   THR A  24     -11.842  -6.380 -15.492  1.00 10.00      A   
ATOM    213  HN  THR A  24     -11.040  -6.901 -15.262  1.00 10.00      A   
ATOM    214  CA  THR A  24     -11.797  -4.934 -15.386  1.00 10.00      A   
ATOM    215  CB  THR A  24     -11.493  -4.509 -13.940  1.00 10.00      A   
ATOM    216  OG1 THR A  24     -12.399  -5.190 -13.058  1.00 10.00      A   
ATOM    217  HG1 THR A  24     -12.406  -6.130 -13.277  1.00 10.00      A   
ATOM    218  CG2 THR A  24     -11.660  -3.008 -13.772  1.00 10.00      A   
ATOM    219  C   THR A  24     -10.741  -4.364 -16.332  1.00 10.00      A   
ATOM    220  O   THR A  24      -9.545  -4.644 -16.195  1.00 10.00      A   
ATOM    221  N   GLU A  25     -11.193  -3.583 -17.301  1.00 10.00      A   
ATOM    222  HN  GLU A  25     -12.153  -3.391 -17.352  1.00 10.00      A   
ATOM    223  CA  GLU A  25     -10.300  -2.981 -18.277  1.00 10.00      A   
ATOM    224  CB  GLU A  25     -10.950  -2.980 -19.665  1.00 10.00      A   
ATOM    225  CG  GLU A  25     -11.105  -4.362 -20.281  1.00 10.00      A   
ATOM    226  CD  GLU A  25      -9.859  -4.827 -21.009  1.00 10.00      A   
ATOM    227  OE1 GLU A  25      -8.739  -4.462 -20.592  1.00 10.00      A   
ATOM    228  OE2 GLU A  25      -9.992  -5.563 -22.011  1.00 10.00      A   
ATOM    229  C   GLU A  25      -9.936  -1.561 -17.868  1.00 10.00      A   
ATOM    230  O   GLU A  25     -10.811  -0.721 -17.669  1.00 10.00      A   
ATOM    231  N   ASN A  26      -8.645  -1.299 -17.738  1.00 10.00      A   
ATOM    232  HN  ASN A  26      -7.992  -2.007 -17.918  1.00 10.00      A   
ATOM    233  CA  ASN A  26      -8.174   0.023 -17.359  1.00 10.00      A   
ATOM    234  CB  ASN A  26      -6.855  -0.064 -16.583  1.00 10.00      A   
ATOM    235  CG  ASN A  26      -6.376   1.294 -16.097  1.00 10.00      A   
ATOM    236  OD1 ASN A  26      -7.169   2.140 -15.688  1.00 10.00      A   
ATOM    237  ND2 ASN A  26      -5.075   1.516 -16.146  1.00 10.00      A   
ATOM    238 HD21 ASN A  26      -4.494   0.802 -16.487  1.00 10.00      A   
ATOM    239 HD22 ASN A  26      -4.745   2.389 -15.847  1.00 10.00      A   
ATOM    240  C   ASN A  26      -8.000   0.884 -18.600  1.00 10.00      A   
ATOM    241  O   ASN A  26      -7.189   0.574 -19.477  1.00 10.00      A   
ATOM    242  N   PHE A  27      -8.770   1.955 -18.675  1.00 10.00      A   
ATOM    243  HN  PHE A  27      -9.390   2.153 -17.936  1.00 10.00      A   
ATOM    244  CA  PHE A  27      -8.714   2.857 -19.811  1.00 10.00      A   
ATOM    245  CB  PHE A  27     -10.089   3.487 -20.059  1.00 10.00      A   
ATOM    246  CG  PHE A  27     -11.220   2.500 -20.145  1.00 10.00      A   
ATOM    247  CD1 PHE A  27     -12.051   2.284 -19.057  1.00 10.00      A   
ATOM    248  CD2 PHE A  27     -11.454   1.792 -21.311  1.00 10.00      A   
ATOM    249  CE1 PHE A  27     -13.093   1.380 -19.132  1.00 10.00      A   
ATOM    250  CE2 PHE A  27     -12.494   0.886 -21.393  1.00 10.00      A   
ATOM    251  CZ  PHE A  27     -13.314   0.679 -20.301  1.00 10.00      A   
ATOM    252  C   PHE A  27      -7.687   3.956 -19.570  1.00 10.00      A   
ATOM    253  O   PHE A  27      -7.052   4.011 -18.514  1.00 10.00      A   
ATOM    254  N   ASN A  28      -7.521   4.825 -20.555  1.00 10.00      A   
ATOM    255  HN  ASN A  28      -8.041   4.717 -21.383  1.00 10.00      A   
ATOM    256  CA  ASN A  28      -6.588   5.936 -20.441  1.00 10.00      A   
ATOM    257  CB  ASN A  28      -6.301   6.534 -21.825  1.00 10.00      A   
ATOM    258  CG  ASN A  28      -4.968   7.260 -21.909  1.00 10.00      A   
ATOM    259  OD1 ASN A  28      -4.425   7.722 -20.904  1.00 10.00      A   
ATOM    260  ND2 ASN A  28      -4.438   7.374 -23.117  1.00 10.00      A   
ATOM    261 HD21 ASN A  28      -4.932   6.994 -23.875  1.00 10.00      A   
ATOM    262 HD22 ASN A  28      -3.571   7.829 -23.207  1.00 10.00      A   
ATOM    263  C   ASN A  28      -7.190   7.003 -19.533  1.00 10.00      A   
ATOM    264  O   ASN A  28      -8.413   7.092 -19.399  1.00 10.00      A   
ATOM    265  N   VAL A  29      -6.340   7.813 -18.918  1.00 10.00      A   
ATOM    266  HN  VAL A  29      -5.375   7.700 -19.074  1.00 10.00      A   
ATOM    267  CA  VAL A  29      -6.797   8.872 -18.023  1.00 10.00      A   
ATOM    268  CB  VAL A  29      -5.613   9.690 -17.464  1.00 10.00      A   
ATOM    269  CG1 VAL A  29      -6.068  10.604 -16.337  1.00 10.00      A   
ATOM    270  CG2 VAL A  29      -4.499   8.767 -16.992  1.00 10.00      A   
ATOM    271  C   VAL A  29      -7.761   9.805 -18.751  1.00 10.00      A   
ATOM    272  O   VAL A  29      -8.745  10.271 -18.176  1.00 10.00      A   
ATOM    273  N   SER A  30      -7.486  10.038 -20.030  1.00 10.00      A   
ATOM    274  HN  SER A  30      -6.694   9.620 -20.429  1.00 10.00      A   
ATOM    275  CA  SER A  30      -8.309  10.904 -20.863  1.00 10.00      A   
ATOM    276  CB  SER A  30      -7.648  11.051 -22.229  1.00 10.00      A   
ATOM    277  OG  SER A  30      -6.238  10.968 -22.101  1.00 10.00      A   
ATOM    278  HG  SER A  30      -5.931  11.681 -21.521  1.00 10.00      A   
ATOM    279  C   SER A  30      -9.731  10.361 -21.023  1.00 10.00      A   
ATOM    280  O   SER A  30     -10.665  11.111 -21.311  1.00 10.00      A   
ATOM    281  N   PHE A  31      -9.898   9.058 -20.839  1.00 10.00      A   
ATOM    282  HN  PHE A  31      -9.121   8.501 -20.609  1.00 10.00      A   
ATOM    283  CA  PHE A  31     -11.211   8.438 -20.961  1.00 10.00      A   
ATOM    284  CB  PHE A  31     -11.076   6.945 -21.263  1.00 10.00      A   
ATOM    285  CG  PHE A  31     -12.337   6.303 -21.768  1.00 10.00      A   
ATOM    286  CD1 PHE A  31     -12.732   6.466 -23.086  1.00 10.00      A   
ATOM    287  CD2 PHE A  31     -13.124   5.531 -20.929  1.00 10.00      A   
ATOM    288  CE1 PHE A  31     -13.886   5.871 -23.559  1.00 10.00      A   
ATOM    289  CE2 PHE A  31     -14.281   4.934 -21.394  1.00 10.00      A   
ATOM    290  CZ  PHE A  31     -14.662   5.104 -22.712  1.00 10.00      A   
ATOM    291  C   PHE A  31     -12.012   8.655 -19.683  1.00 10.00      A   
ATOM    292  O   PHE A  31     -13.229   8.843 -19.719  1.00 10.00      A   
ATOM    293  N   TYR A  32     -11.315   8.642 -18.556  1.00 10.00      A   
ATOM    294  HN  TYR A  32     -10.347   8.488 -18.595  1.00 10.00      A   
ATOM    295  CA  TYR A  32     -11.951   8.844 -17.263  1.00 10.00      A   
ATOM    296  CB  TYR A  32     -11.022   8.417 -16.122  1.00 10.00      A   
ATOM    297  CG  TYR A  32     -10.669   6.947 -16.140  1.00 10.00      A   
ATOM    298  CD1 TYR A  32      -9.356   6.531 -16.313  1.00 10.00      A   
ATOM    299  CD2 TYR A  32     -11.649   5.976 -15.980  1.00 10.00      A   
ATOM    300  CE1 TYR A  32      -9.030   5.188 -16.333  1.00 10.00      A   
ATOM    301  CE2 TYR A  32     -11.331   4.632 -15.997  1.00 10.00      A   
ATOM    302  CZ  TYR A  32     -10.020   4.243 -16.173  1.00 10.00      A   
ATOM    303  OH  TYR A  32      -9.698   2.905 -16.194  1.00 10.00      A   
ATOM    304  HH  TYR A  32      -8.801   2.780 -15.850  1.00 10.00      A   
ATOM    305  C   TYR A  32     -12.363  10.299 -17.093  1.00 10.00      A   
ATOM    306  O   TYR A  32     -13.487  10.590 -16.679  1.00 10.00      A   
ATOM    307  N   SER A  33     -11.458  11.210 -17.436  1.00 10.00      A   
ATOM    308  HN  SER A  33     -10.583  10.918 -17.776  1.00 10.00      A   
ATOM    309  CA  SER A  33     -11.728  12.634 -17.320  1.00 10.00      A   
ATOM    310  CB  SER A  33     -10.466  13.445 -17.619  1.00 10.00      A   
ATOM    311  OG  SER A  33      -9.769  12.915 -18.737  1.00 10.00      A   
ATOM    312  HG  SER A  33     -10.016  13.407 -19.532  1.00 10.00      A   
ATOM    313  C   SER A  33     -12.872  13.049 -18.242  1.00 10.00      A   
ATOM    314  O   SER A  33     -13.683  13.905 -17.890  1.00 10.00      A   
ATOM    315  N   GLN A  34     -12.941  12.415 -19.413  1.00 10.00      A   
ATOM    316  HN  GLN A  34     -12.264  11.738 -19.626  1.00 10.00      A   
ATOM    317  CA  GLN A  34     -13.986  12.702 -20.389  1.00 10.00      A   
ATOM    318  CB  GLN A  34     -13.849  11.784 -21.608  1.00 10.00      A   
ATOM    319  CG  GLN A  34     -15.006  11.873 -22.591  1.00 10.00      A   
ATOM    320  CD  GLN A  34     -14.850  10.929 -23.767  1.00 10.00      A   
ATOM    321  OE1 GLN A  34     -14.222   9.875 -23.657  1.00 10.00      A   
ATOM    322  NE2 GLN A  34     -15.411  11.308 -24.904  1.00 10.00      A   
ATOM    323 HE21 GLN A  34     -15.884  12.168 -24.924  1.00 10.00      A   
ATOM    324 HE22 GLN A  34     -15.337  10.711 -25.680  1.00 10.00      A   
ATOM    325  C   GLN A  34     -15.368  12.544 -19.766  1.00 10.00      A   
ATOM    326  O   GLN A  34     -16.196  13.454 -19.834  1.00 10.00      A   
ATOM    327  N   TYR A  35     -15.598  11.396 -19.144  1.00 10.00      A   
ATOM    328  HN  TYR A  35     -14.888  10.720 -19.111  1.00 10.00      A   
ATOM    329  CA  TYR A  35     -16.876  11.117 -18.507  1.00 10.00      A   
ATOM    330  CB  TYR A  35     -16.975   9.644 -18.103  1.00 10.00      A   
ATOM    331  CG  TYR A  35     -17.337   8.718 -19.244  1.00 10.00      A   
ATOM    332  CD1 TYR A  35     -16.470   8.521 -20.313  1.00 10.00      A   
ATOM    333  CD2 TYR A  35     -18.546   8.036 -19.251  1.00 10.00      A   
ATOM    334  CE1 TYR A  35     -16.798   7.673 -21.354  1.00 10.00      A   
ATOM    335  CE2 TYR A  35     -18.881   7.186 -20.287  1.00 10.00      A   
ATOM    336  CZ  TYR A  35     -18.005   7.009 -21.336  1.00 10.00      A   
ATOM    337  OH  TYR A  35     -18.335   6.161 -22.369  1.00 10.00      A   
ATOM    338  HH  TYR A  35     -17.533   5.759 -22.720  1.00 10.00      A   
ATOM    339  C   TYR A  35     -17.095  12.018 -17.297  1.00 10.00      A   
ATOM    340  O   TYR A  35     -18.207  12.480 -17.056  1.00 10.00      A   
ATOM    341  N   LEU A  36     -16.024  12.274 -16.550  1.00 10.00      A   
ATOM    342  HN  LEU A  36     -15.163  11.870 -16.796  1.00 10.00      A   
ATOM    343  CA  LEU A  36     -16.096  13.126 -15.364  1.00 10.00      A   
ATOM    344  CB  LEU A  36     -14.765  13.120 -14.611  1.00 10.00      A   
ATOM    345  CG  LEU A  36     -14.501  11.898 -13.732  1.00 10.00      A   
ATOM    346  CD1 LEU A  36     -13.069  11.910 -13.222  1.00 10.00      A   
ATOM    347  CD2 LEU A  36     -15.482  11.856 -12.571  1.00 10.00      A   
ATOM    348  C   LEU A  36     -16.499  14.559 -15.709  1.00 10.00      A   
ATOM    349  O   LEU A  36     -17.108  15.256 -14.895  1.00 10.00      A   
ATOM    350  N   ILE A  37     -16.144  15.000 -16.907  1.00 10.00      A   
ATOM    351  HN  ILE A  37     -15.636  14.410 -17.505  1.00 10.00      A   
ATOM    352  CA  ILE A  37     -16.481  16.345 -17.349  1.00 10.00      A   
ATOM    353  CB  ILE A  37     -15.462  16.893 -18.375  1.00 10.00      A   
ATOM    354  CG1 ILE A  37     -14.059  16.927 -17.764  1.00 10.00      A   
ATOM    355  CG2 ILE A  37     -15.867  18.285 -18.842  1.00 10.00      A   
ATOM    356  CD1 ILE A  37     -12.963  17.267 -18.750  1.00 10.00      A   
ATOM    357  C   ILE A  37     -17.881  16.377 -17.954  1.00 10.00      A   
ATOM    358  O   ILE A  37     -18.641  17.319 -17.732  1.00 10.00      A   
ATOM    359  N   GLU A  38     -18.221  15.336 -18.703  1.00 10.00      A   
ATOM    360  HN  GLU A  38     -17.580  14.602 -18.824  1.00 10.00      A   
ATOM    361  CA  GLU A  38     -19.525  15.257 -19.347  1.00 10.00      A   
ATOM    362  CB  GLU A  38     -19.550  14.165 -20.420  1.00 10.00      A   
ATOM    363  CG  GLU A  38     -18.670  14.450 -21.628  1.00 10.00      A   
ATOM    364  CD  GLU A  38     -18.766  15.885 -22.111  1.00 10.00      A   
ATOM    365  OE1 GLU A  38     -19.881  16.449 -22.105  1.00 10.00      A   
ATOM    366  OE2 GLU A  38     -17.723  16.453 -22.500  1.00 10.00      A   
ATOM    367  C   GLU A  38     -20.654  15.044 -18.340  1.00 10.00      A   
ATOM    368  O   GLU A  38     -21.612  15.821 -18.301  1.00 10.00      A   
ATOM    369  N   TRP A  39     -20.538  13.995 -17.534  1.00 10.00      A   
ATOM    370  HN  TRP A  39     -19.739  13.424 -17.601  1.00 10.00      A   
ATOM    371  CA  TRP A  39     -21.553  13.674 -16.534  1.00 10.00      A   
ATOM    372  CB  TRP A  39     -22.541  12.629 -17.071  1.00 10.00      A   
ATOM    373  CG  TRP A  39     -23.466  13.149 -18.129  1.00 10.00      A   
ATOM    374  CD1 TRP A  39     -24.529  13.983 -17.950  1.00 10.00      A   
ATOM    375  CD2 TRP A  39     -23.410  12.865 -19.530  1.00 10.00      A   
ATOM    376  NE1 TRP A  39     -25.134  14.244 -19.154  1.00 10.00      A   
ATOM    377  HE1 TRP A  39     -25.917  14.821 -19.285  1.00 10.00      A   
ATOM    378  CE2 TRP A  39     -24.468  13.567 -20.140  1.00 10.00      A   
ATOM    379  CE3 TRP A  39     -22.568  12.088 -20.329  1.00 10.00      A   
ATOM    380  CZ2 TRP A  39     -24.704  13.516 -21.510  1.00 10.00      A   
ATOM    381  CZ3 TRP A  39     -22.804  12.038 -21.688  1.00 10.00      A   
ATOM    382  CH2 TRP A  39     -23.864  12.747 -22.266  1.00 10.00      A   
ATOM    383  C   TRP A  39     -20.911  13.169 -15.244  1.00 10.00      A   
ATOM    384  O   TRP A  39     -20.806  11.961 -15.024  1.00 10.00      A   
ATOM    385  N   PRO A  40     -20.472  14.092 -14.372  1.00 10.00      A   
ATOM    386  CA  PRO A  40     -19.834  13.741 -13.096  1.00 10.00      A   
ATOM    387  CB  PRO A  40     -19.451  15.098 -12.493  1.00 10.00      A   
ATOM    388  CG  PRO A  40     -20.327  16.086 -13.181  1.00 10.00      A   
ATOM    389  CD  PRO A  40     -20.550  15.550 -14.564  1.00 10.00      A   
ATOM    390  C   PRO A  40     -20.774  12.991 -12.152  1.00 10.00      A   
ATOM    391  O   PRO A  40     -20.328  12.289 -11.247  1.00 10.00      A   
ATOM    392  N   GLN A  41     -22.077  13.131 -12.365  1.00 10.00      A   
ATOM    393  HN  GLN A  41     -22.386  13.696 -13.107  1.00 10.00      A   
ATOM    394  CA  GLN A  41     -23.056  12.462 -11.521  1.00 10.00      A   
ATOM    395  CB  GLN A  41     -24.366  13.252 -11.458  1.00 10.00      A   
ATOM    396  CG  GLN A  41     -24.220  14.639 -10.846  1.00 10.00      A   
ATOM    397  CD  GLN A  41     -23.650  14.613  -9.436  1.00 10.00      A   
ATOM    398  OE1 GLN A  41     -23.920  13.701  -8.651  1.00 10.00      A   
ATOM    399  NE2 GLN A  41     -22.848  15.613  -9.105  1.00 10.00      A   
ATOM    400 HE21 GLN A  41     -22.669  16.308  -9.779  1.00 10.00      A   
ATOM    401 HE22 GLN A  41     -22.453  15.614  -8.206  1.00 10.00      A   
ATOM    402  C   GLN A  41     -23.302  11.028 -11.979  1.00 10.00      A   
ATOM    403  O   GLN A  41     -23.933  10.239 -11.273  1.00 10.00      A   
ATOM    404  N   LEU A  42     -22.796  10.689 -13.159  1.00 10.00      A   
ATOM    405  HN  LEU A  42     -22.300  11.358 -13.681  1.00 10.00      A   
ATOM    406  CA  LEU A  42     -22.959   9.345 -13.696  1.00 10.00      A   
ATOM    407  CB  LEU A  42     -23.282   9.379 -15.192  1.00 10.00      A   
ATOM    408  CG  LEU A  42     -24.634   9.980 -15.587  1.00 10.00      A   
ATOM    409  CD1 LEU A  42     -24.891   9.780 -17.071  1.00 10.00      A   
ATOM    410  CD2 LEU A  42     -25.761   9.373 -14.765  1.00 10.00      A   
ATOM    411  C   LEU A  42     -21.712   8.508 -13.433  1.00 10.00      A   
ATOM    412  O   LEU A  42     -21.632   7.343 -13.829  1.00 10.00      A   
ATOM    413  N   PHE A  43     -20.748   9.110 -12.755  1.00 10.00      A   
ATOM    414  HN  PHE A  43     -20.878  10.036 -12.462  1.00 10.00      A   
ATOM    415  CA  PHE A  43     -19.504   8.437 -12.420  1.00 10.00      A   
ATOM    416  CB  PHE A  43     -18.345   9.047 -13.218  1.00 10.00      A   
ATOM    417  CG  PHE A  43     -17.181   8.119 -13.456  1.00 10.00      A   
ATOM    418  CD1 PHE A  43     -17.103   6.889 -12.818  1.00 10.00      A   
ATOM    419  CD2 PHE A  43     -16.162   8.480 -14.321  1.00 10.00      A   
ATOM    420  CE1 PHE A  43     -16.035   6.041 -13.040  1.00 10.00      A   
ATOM    421  CE2 PHE A  43     -15.090   7.637 -14.548  1.00 10.00      A   
ATOM    422  CZ  PHE A  43     -15.026   6.416 -13.906  1.00 10.00      A   
ATOM    423  C   PHE A  43     -19.241   8.577 -10.924  1.00 10.00      A   
ATOM    424  O   PHE A  43     -19.001   9.677 -10.429  1.00 10.00      A   
ATOM    425  N   TYR A  44     -19.302   7.465 -10.206  1.00 10.00      A   
ATOM    426  HN  TYR A  44     -19.488   6.611 -10.654  1.00 10.00      A   
ATOM    427  CA  TYR A  44     -19.077   7.477  -8.767  1.00 10.00      A   
ATOM    428  CB  TYR A  44     -20.391   7.714  -8.006  1.00 10.00      A   
ATOM    429  CG  TYR A  44     -21.471   6.678  -8.257  1.00 10.00      A   
ATOM    430  CD1 TYR A  44     -21.535   5.515  -7.497  1.00 10.00      A   
ATOM    431  CD2 TYR A  44     -22.431   6.866  -9.245  1.00 10.00      A   
ATOM    432  CE1 TYR A  44     -22.521   4.570  -7.714  1.00 10.00      A   
ATOM    433  CE2 TYR A  44     -23.421   5.925  -9.468  1.00 10.00      A   
ATOM    434  CZ  TYR A  44     -23.461   4.779  -8.700  1.00 10.00      A   
ATOM    435  OH  TYR A  44     -24.442   3.841  -8.917  1.00 10.00      A   
ATOM    436  HH  TYR A  44     -24.725   3.880  -9.835  1.00 10.00      A   
ATOM    437  C   TYR A  44     -18.406   6.188  -8.305  1.00 10.00      A   
ATOM    438  O   TYR A  44     -18.249   5.248  -9.086  1.00 10.00      A   
ATOM    439  N   LYS A  45     -18.013   6.154  -7.035  1.00 10.00      A   
ATOM    440  HN  LYS A  45     -18.178   6.934  -6.464  1.00 10.00      A   
ATOM    441  CA  LYS A  45     -17.361   4.985  -6.458  1.00 10.00      A   
ATOM    442  CB  LYS A  45     -15.862   5.247  -6.246  1.00 10.00      A   
ATOM    443  CG  LYS A  45     -15.543   6.254  -5.145  1.00 10.00      A   
ATOM    444  CD  LYS A  45     -14.054   6.280  -4.825  1.00 10.00      A   
ATOM    445  CE  LYS A  45     -13.772   7.072  -3.556  1.00 10.00      A   
ATOM    446  NZ  LYS A  45     -12.324   7.079  -3.211  1.00 10.00      A   
ATOM    447  HZ1 LYS A  45     -11.917   6.131  -3.345  1.00 10.00      A   
ATOM    448  HZ2 LYS A  45     -12.190   7.361  -2.220  1.00 10.00      A   
ATOM    449  HZ3 LYS A  45     -11.810   7.754  -3.824  1.00 10.00      A   
ATOM    450  C   LYS A  45     -18.013   4.617  -5.129  1.00 10.00      A   
ATOM    451  O   LYS A  45     -18.557   5.480  -4.435  1.00 10.00      A   
ATOM    452  N   SER A  46     -17.960   3.343  -4.780  1.00 10.00      A   
ATOM    453  HN  SER A  46     -17.525   2.697  -5.384  1.00 10.00      A   
ATOM    454  CA  SER A  46     -18.535   2.867  -3.533  1.00 10.00      A   
ATOM    455  CB  SER A  46     -19.524   1.731  -3.812  1.00 10.00      A   
ATOM    456  OG  SER A  46     -20.420   2.080  -4.858  1.00 10.00      A   
ATOM    457  HG  SER A  46     -21.327   1.928  -4.567  1.00 10.00      A   
ATOM    458  C   SER A  46     -17.430   2.392  -2.589  1.00 10.00      A   
ATOM    459  O   SER A  46     -16.681   1.473  -2.914  1.00 10.00      A   
ATOM    460  N   VAL A  47     -17.313   3.036  -1.434  1.00 10.00      A   
ATOM    461  HN  VAL A  47     -17.926   3.776  -1.232  1.00 10.00      A   
ATOM    462  CA  VAL A  47     -16.294   2.670  -0.455  1.00 10.00      A   
ATOM    463  CB  VAL A  47     -15.666   3.911   0.218  1.00 10.00      A   
ATOM    464  CG1 VAL A  47     -14.900   4.743  -0.798  1.00 10.00      A   
ATOM    465  CG2 VAL A  47     -16.729   4.750   0.916  1.00 10.00      A   
ATOM    466  C   VAL A  47     -16.862   1.738   0.612  1.00 10.00      A   
ATOM    467  O   VAL A  47     -18.067   1.749   0.871  1.00 10.00      A   
ATOM    468  N   GLU A  48     -15.997   0.932   1.215  1.00 10.00      A   
ATOM    469  HN  GLU A  48     -15.051   0.959   0.945  1.00 10.00      A   
ATOM    470  CA  GLU A  48     -16.408  -0.008   2.248  1.00 10.00      A   
ATOM    471  CB  GLU A  48     -16.403  -1.437   1.702  1.00 10.00      A   
ATOM    472  CG  GLU A  48     -17.775  -2.081   1.602  1.00 10.00      A   
ATOM    473  CD  GLU A  48     -18.508  -2.126   2.928  1.00 10.00      A   
ATOM    474  OE1 GLU A  48     -17.875  -2.451   3.961  1.00 10.00      A   
ATOM    475  OE2 GLU A  48     -19.724  -1.841   2.939  1.00 10.00      A   
ATOM    476  C   GLU A  48     -15.504   0.067   3.474  1.00 10.00      A   
ATOM    477  O   GLU A  48     -14.473   0.751   3.471  1.00 10.00      A   
ATOM    478  N   THR A  49     -15.907  -0.663   4.508  1.00 10.00      A   
ATOM    479  HN  THR A  49     -16.733  -1.192   4.411  1.00 10.00      A   
ATOM    480  CA  THR A  49     -15.184  -0.737   5.770  1.00 10.00      A   
ATOM    481  CB  THR A  49     -15.829  -1.812   6.677  1.00 10.00      A   
ATOM    482  OG1 THR A  49     -16.019  -3.021   5.918  1.00 10.00      A   
ATOM    483  HG1 THR A  49     -16.740  -2.889   5.277  1.00 10.00      A   
ATOM    484  CG2 THR A  49     -17.176  -1.344   7.212  1.00 10.00      A   
ATOM    485  C   THR A  49     -15.154   0.623   6.488  1.00 10.00      A   
ATOM    486  O   THR A  49     -15.878   1.548   6.112  1.00 10.00      A   
ATOM    487  N   PRO A  50     -14.316   0.764   7.533  1.00 10.00      A   
ATOM    488  CA  PRO A  50     -14.200   2.011   8.284  1.00 10.00      A   
ATOM    489  CB  PRO A  50     -13.807   1.503   9.669  1.00 10.00      A   
ATOM    490  CG  PRO A  50     -12.955   0.307   9.395  1.00 10.00      A   
ATOM    491  CD  PRO A  50     -13.436  -0.284   8.090  1.00 10.00      A   
ATOM    492  C   PRO A  50     -13.091   2.899   7.723  1.00 10.00      A   
ATOM    493  O   PRO A  50     -12.910   4.040   8.152  1.00 10.00      A   
ATOM    494  N   ASN A  51     -12.357   2.362   6.759  1.00 10.00      A   
ATOM    495  HN  ASN A  51     -12.563   1.454   6.456  1.00 10.00      A   
ATOM    496  CA  ASN A  51     -11.253   3.082   6.141  1.00 10.00      A   
ATOM    497  CB  ASN A  51     -10.131   2.110   5.751  1.00 10.00      A   
ATOM    498  CG  ASN A  51      -9.697   1.195   6.884  1.00 10.00      A   
ATOM    499  OD1 ASN A  51      -9.743   1.561   8.059  1.00 10.00      A   
ATOM    500  ND2 ASN A  51      -9.268  -0.006   6.538  1.00 10.00      A   
ATOM    501 HD21 ASN A  51      -9.254  -0.237   5.584  1.00 10.00      A   
ATOM    502 HD22 ASN A  51      -8.981  -0.617   7.247  1.00 10.00      A   
ATOM    503  C   ASN A  51     -11.724   3.828   4.905  1.00 10.00      A   
ATOM    504  O   ASN A  51     -11.122   4.822   4.497  1.00 10.00      A   
ATOM    505  N   GLY A  52     -12.805   3.346   4.307  1.00 10.00      A   
ATOM    506  HN  GLY A  52     -13.254   2.559   4.681  1.00 10.00      A   
ATOM    507  CA  GLY A  52     -13.325   3.975   3.117  1.00 10.00      A   
ATOM    508  C   GLY A  52     -12.570   3.536   1.879  1.00 10.00      A   
ATOM    509  O   GLY A  52     -12.087   4.367   1.106  1.00 10.00      A   
ATOM    510  N   GLN A  53     -12.455   2.229   1.699  1.00 10.00      A   
ATOM    511  HN  GLN A  53     -12.861   1.618   2.354  1.00 10.00      A   
ATOM    512  CA  GLN A  53     -11.758   1.675   0.547  1.00 10.00      A   
ATOM    513  CB  GLN A  53     -10.973   0.420   0.946  1.00 10.00      A   
ATOM    514  CG  GLN A  53     -10.365  -0.346  -0.221  1.00 10.00      A   
ATOM    515  CD  GLN A  53      -9.377   0.481  -1.026  1.00 10.00      A   
ATOM    516  OE1 GLN A  53      -8.689   1.349  -0.489  1.00 10.00      A   
ATOM    517  NE2 GLN A  53      -9.303   0.214  -2.321  1.00 10.00      A   
ATOM    518 HE21 GLN A  53      -9.880  -0.493  -2.682  1.00 10.00      A   
ATOM    519 HE22 GLN A  53      -8.682   0.737  -2.871  1.00 10.00      A   
ATOM    520  C   GLN A  53     -12.759   1.351  -0.553  1.00 10.00      A   
ATOM    521  O   GLN A  53     -13.725   0.625  -0.324  1.00 10.00      A   
ATOM    522  N   ALA A  54     -12.534   1.907  -1.733  1.00 10.00      A   
ATOM    523  HN  ALA A  54     -11.748   2.486  -1.845  1.00 10.00      A   
ATOM    524  CA  ALA A  54     -13.416   1.685  -2.869  1.00 10.00      A   
ATOM    525  CB  ALA A  54     -12.997   2.557  -4.041  1.00 10.00      A   
ATOM    526  C   ALA A  54     -13.440   0.215  -3.277  1.00 10.00      A   
ATOM    527  O   ALA A  54     -12.411  -0.359  -3.638  1.00 10.00      A   
ATOM    528  N   SER A  55     -14.619  -0.386  -3.209  1.00 10.00      A   
ATOM    529  HN  SER A  55     -15.401   0.126  -2.896  1.00 10.00      A   
ATOM    530  CA  SER A  55     -14.792  -1.783  -3.573  1.00 10.00      A   
ATOM    531  CB  SER A  55     -15.803  -2.439  -2.633  1.00 10.00      A   
ATOM    532  OG  SER A  55     -15.727  -1.862  -1.342  1.00 10.00      A   
ATOM    533  HG  SER A  55     -14.845  -2.006  -0.977  1.00 10.00      A   
ATOM    534  C   SER A  55     -15.267  -1.895  -5.018  1.00 10.00      A   
ATOM    535  O   SER A  55     -15.426  -2.994  -5.552  1.00 10.00      A   
ATOM    536  N   GLY A  56     -15.489  -0.750  -5.648  1.00 10.00      A   
ATOM    537  HN  GLY A  56     -15.349   0.097  -5.173  1.00 10.00      A   
ATOM    538  CA  GLY A  56     -15.941  -0.732  -7.021  1.00 10.00      A   
ATOM    539  C   GLY A  56     -16.429   0.637  -7.432  1.00 10.00      A   
ATOM    540  O   GLY A  56     -16.618   1.513  -6.584  1.00 10.00      A   
ATOM    541  N   TYR A  57     -16.612   0.824  -8.726  1.00 10.00      A   
ATOM    542  HN  TYR A  57     -16.422   0.085  -9.350  1.00 10.00      A   
ATOM    543  CA  TYR A  57     -17.085   2.088  -9.260  1.00 10.00      A   
ATOM    544  CB  TYR A  57     -15.919   2.945  -9.782  1.00 10.00      A   
ATOM    545  CG  TYR A  57     -15.063   2.286 -10.850  1.00 10.00      A   
ATOM    546  CD1 TYR A  57     -15.419   2.341 -12.193  1.00 10.00      A   
ATOM    547  CD2 TYR A  57     -13.892   1.619 -10.513  1.00 10.00      A   
ATOM    548  CE1 TYR A  57     -14.634   1.747 -13.167  1.00 10.00      A   
ATOM    549  CE2 TYR A  57     -13.103   1.022 -11.477  1.00 10.00      A   
ATOM    550  CZ  TYR A  57     -13.476   1.089 -12.803  1.00 10.00      A   
ATOM    551  OH  TYR A  57     -12.689   0.501 -13.769  1.00 10.00      A   
ATOM    552  HH  TYR A  57     -11.867   0.176 -13.367  1.00 10.00      A   
ATOM    553  C   TYR A  57     -18.115   1.850 -10.359  1.00 10.00      A   
ATOM    554  O   TYR A  57     -18.150   0.775 -10.965  1.00 10.00      A   
ATOM    555  N   MET A  58     -18.948   2.848 -10.606  1.00 10.00      A   
ATOM    556  HN  MET A  58     -18.867   3.677 -10.081  1.00 10.00      A   
ATOM    557  CA  MET A  58     -19.974   2.758 -11.634  1.00 10.00      A   
ATOM    558  CB  MET A  58     -21.373   2.833 -11.013  1.00 10.00      A   
ATOM    559  CG  MET A  58     -22.497   3.068 -12.014  1.00 10.00      A   
ATOM    560  SD  MET A  58     -22.572   1.807 -13.304  1.00 10.00      A   
ATOM    561  CE  MET A  58     -23.095   0.378 -12.358  1.00 10.00      A   
ATOM    562  C   MET A  58     -19.792   3.863 -12.664  1.00 10.00      A   
ATOM    563  O   MET A  58     -19.703   5.041 -12.311  1.00 10.00      A   
ATOM    564  N   MET A  59     -19.734   3.475 -13.932  1.00 10.00      A   
ATOM    565  HN  MET A  59     -19.824   2.518 -14.145  1.00 10.00      A   
ATOM    566  CA  MET A  59     -19.561   4.422 -15.021  1.00 10.00      A   
ATOM    567  CB  MET A  59     -18.191   4.221 -15.677  1.00 10.00      A   
ATOM    568  CG  MET A  59     -17.806   5.303 -16.676  1.00 10.00      A   
ATOM    569  SD  MET A  59     -16.559   4.753 -17.863  1.00 10.00      A   
ATOM    570  CE  MET A  59     -15.334   4.024 -16.776  1.00 10.00      A   
ATOM    571  C   MET A  59     -20.659   4.232 -16.062  1.00 10.00      A   
ATOM    572  O   MET A  59     -20.799   3.148 -16.632  1.00 10.00      A   
ATOM    573  N   ALA A  60     -21.436   5.280 -16.300  1.00 10.00      A   
ATOM    574  HN  ALA A  60     -21.282   6.114 -15.806  1.00 10.00      A   
ATOM    575  CA  ALA A  60     -22.514   5.230 -17.277  1.00 10.00      A   
ATOM    576  CB  ALA A  60     -23.839   4.944 -16.586  1.00 10.00      A   
ATOM    577  C   ALA A  60     -22.584   6.542 -18.052  1.00 10.00      A   
ATOM    578  O   ALA A  60     -21.926   7.516 -17.683  1.00 10.00      A   
ATOM    579  N   LYS A  61     -23.371   6.568 -19.125  1.00 10.00      A   
ATOM    580  HN  LYS A  61     -23.865   5.757 -19.380  1.00 10.00      A   
ATOM    581  CA  LYS A  61     -23.519   7.773 -19.934  1.00 10.00      A   
ATOM    582  CB  LYS A  61     -22.461   7.822 -21.044  1.00 10.00      A   
ATOM    583  CG  LYS A  61     -22.636   6.766 -22.126  1.00 10.00      A   
ATOM    584  CD  LYS A  61     -22.137   7.268 -23.470  1.00 10.00      A   
ATOM    585  CE  LYS A  61     -22.760   6.486 -24.615  1.00 10.00      A   
ATOM    586  NZ  LYS A  61     -22.377   7.044 -25.937  1.00 10.00      A   
ATOM    587  HZ1 LYS A  61     -22.425   8.080 -25.915  1.00 10.00      A   
ATOM    588  HZ2 LYS A  61     -23.027   6.695 -26.678  1.00 10.00      A   
ATOM    589  HZ3 LYS A  61     -21.407   6.758 -26.181  1.00 10.00      A   
ATOM    590  C   LYS A  61     -24.916   7.856 -20.544  1.00 10.00      A   
ATOM    591  O   LYS A  61     -25.577   6.835 -20.751  1.00 10.00      A   
ATOM    592  N   THR A  62     -25.353   9.072 -20.836  1.00 10.00      A   
ATOM    593  HN  THR A  62     -24.780   9.843 -20.647  1.00 10.00      A   
ATOM    594  CA  THR A  62     -26.660   9.296 -21.433  1.00 10.00      A   
ATOM    595  CB  THR A  62     -27.392  10.478 -20.759  1.00 10.00      A   
ATOM    596  OG1 THR A  62     -27.535  10.214 -19.355  1.00 10.00      A   
ATOM    597  HG1 THR A  62     -27.004  10.845 -18.851  1.00 10.00      A   
ATOM    598  CG2 THR A  62     -28.770  10.680 -21.372  1.00 10.00      A   
ATOM    599  C   THR A  62     -26.517   9.561 -22.931  1.00 10.00      A   
ATOM    600  O   THR A  62     -25.893  10.539 -23.344  1.00 10.00      A   
ATOM    601  N   GLU A  63     -27.083   8.679 -23.739  1.00 10.00      A   
ATOM    602  HN  GLU A  63     -27.572   7.918 -23.351  1.00 10.00      A   
ATOM    603  CA  GLU A  63     -27.019   8.816 -25.183  1.00 10.00      A   
ATOM    604  CB  GLU A  63     -26.445   7.541 -25.801  1.00 10.00      A   
ATOM    605  CG  GLU A  63     -25.961   7.692 -27.232  1.00 10.00      A   
ATOM    606  CD  GLU A  63     -25.462   6.382 -27.800  1.00 10.00      A   
ATOM    607  OE1 GLU A  63     -26.270   5.655 -28.420  1.00 10.00      A   
ATOM    608  OE2 GLU A  63     -24.264   6.065 -27.615  1.00 10.00      A   
ATOM    609  C   GLU A  63     -28.411   9.091 -25.738  1.00 10.00      A   
ATOM    610  O   GLU A  63     -29.403   8.567 -25.231  1.00 10.00      A   
ATOM    611  N   GLY A  64     -28.477   9.913 -26.772  1.00 10.00      A   
ATOM    612  HN  GLY A  64     -27.650  10.290 -27.140  1.00 10.00      A   
ATOM    613  CA  GLY A  64     -29.749  10.250 -27.376  1.00 10.00      A   
ATOM    614  C   GLY A  64     -29.885   9.697 -28.779  1.00 10.00      A   
ATOM    615  O   GLY A  64     -28.889   9.483 -29.468  1.00 10.00      A   
ATOM    616  N   GLN A  65     -31.116   9.471 -29.201  1.00 10.00      A   
ATOM    617  HN  GLN A  65     -31.872   9.667 -28.600  1.00 10.00      A   
ATOM    618  CA  GLN A  65     -31.392   8.941 -30.525  1.00 10.00      A   
ATOM    619  CB  GLN A  65     -31.539   7.416 -30.471  1.00 10.00      A   
ATOM    620  CG  GLN A  65     -32.589   6.919 -29.486  1.00 10.00      A   
ATOM    621  CD  GLN A  65     -32.470   5.433 -29.215  1.00 10.00      A   
ATOM    622  OE1 GLN A  65     -31.380   4.867 -29.270  1.00 10.00      A   
ATOM    623  NE2 GLN A  65     -33.586   4.786 -28.916  1.00 10.00      A   
ATOM    624 HE21 GLN A  65     -34.437   5.297 -28.883  1.00 10.00      A   
ATOM    625 HE22 GLN A  65     -33.529   3.824 -28.742  1.00 10.00      A   
ATOM    626  C   GLN A  65     -32.648   9.580 -31.104  1.00 10.00      A   
ATOM    627  O   GLN A  65     -33.384  10.270 -30.393  1.00 10.00      A   
ATOM    628  N   LEU A  66     -32.878   9.349 -32.393  1.00 10.00      A   
ATOM    629  HN  LEU A  66     -32.245   8.789 -32.893  1.00 10.00      A   
ATOM    630  CA  LEU A  66     -34.039   9.894 -33.095  1.00 10.00      A   
ATOM    631  CB  LEU A  66     -35.346   9.304 -32.549  1.00 10.00      A   
ATOM    632  CG  LEU A  66     -35.547   7.800 -32.753  1.00 10.00      A   
ATOM    633  CD1 LEU A  66     -36.793   7.328 -32.023  1.00 10.00      A   
ATOM    634  CD2 LEU A  66     -35.638   7.467 -34.233  1.00 10.00      A   
ATOM    635  C   LEU A  66     -34.070  11.422 -33.049  1.00 10.00      A   
ATOM    636  O   LEU A  66     -34.892  12.026 -32.351  1.00 10.00      A   
ATOM    637  N   LYS A  68     -32.282  14.613 -31.252  1.00 10.00      A   
ATOM    638  HN  LYS A  68     -32.288  15.521 -30.873  1.00 10.00      A   
ATOM    639  CA  LYS A  68     -32.381  13.475 -30.349  1.00 10.00      A   
ATOM    640  CB  LYS A  68     -31.055  13.264 -29.615  1.00 10.00      A   
ATOM    641  CG  LYS A  68     -29.856  13.093 -30.533  1.00 10.00      A   
ATOM    642  CD  LYS A  68     -28.556  13.252 -29.766  1.00 10.00      A   
ATOM    643  CE  LYS A  68     -27.347  13.056 -30.665  1.00 10.00      A   
ATOM    644  NZ  LYS A  68     -27.310  14.031 -31.786  1.00 10.00      A   
ATOM    645  HZ1 LYS A  68     -26.538  13.789 -32.439  1.00 10.00      A   
ATOM    646  HZ2 LYS A  68     -27.151  14.995 -31.426  1.00 10.00      A   
ATOM    647  HZ3 LYS A  68     -28.207  14.011 -32.310  1.00 10.00      A   
ATOM    648  C   LYS A  68     -33.511  13.690 -29.349  1.00 10.00      A   
ATOM    649  O   LYS A  68     -33.345  14.398 -28.352  1.00 10.00      A   
ATOM    650  N   LYS A  69     -34.662  13.096 -29.635  1.00 10.00      A   
ATOM    651  HN  LYS A  69     -34.731  12.561 -30.457  1.00 10.00      A   
ATOM    652  CA  LYS A  69     -35.828  13.222 -28.767  1.00 10.00      A   
ATOM    653  CB  LYS A  69     -37.116  13.217 -29.592  1.00 10.00      A   
ATOM    654  CG  LYS A  69     -37.170  14.268 -30.687  1.00 10.00      A   
ATOM    655  CD  LYS A  69     -38.487  14.203 -31.445  1.00 10.00      A   
ATOM    656  CE  LYS A  69     -38.496  15.162 -32.625  1.00 10.00      A   
ATOM    657  NZ  LYS A  69     -39.768  15.092 -33.388  1.00 10.00      A   
ATOM    658  HZ1 LYS A  69     -40.105  14.109 -33.434  1.00 10.00      A   
ATOM    659  HZ2 LYS A  69     -39.624  15.438 -34.359  1.00 10.00      A   
ATOM    660  HZ3 LYS A  69     -40.497  15.676 -32.929  1.00 10.00      A   
ATOM    661  C   LYS A  69     -35.879  12.094 -27.743  1.00 10.00      A   
ATOM    662  O   LYS A  69     -36.354  12.279 -26.622  1.00 10.00      A   
ATOM    663  N   GLU A  70     -35.389  10.928 -28.137  1.00 10.00      A   
ATOM    664  HN  GLU A  70     -35.003  10.851 -29.035  1.00 10.00      A   
ATOM    665  CA  GLU A  70     -35.383   9.763 -27.266  1.00 10.00      A   
ATOM    666  CB  GLU A  70     -35.738   8.515 -28.077  1.00 10.00      A   
ATOM    667  CG  GLU A  70     -36.347   7.383 -27.266  1.00 10.00      A   
ATOM    668  CD  GLU A  70     -36.911   6.286 -28.146  1.00 10.00      A   
ATOM    669  OE1 GLU A  70     -36.117   5.502 -28.706  1.00 10.00      A   
ATOM    670  OE2 GLU A  70     -38.151   6.202 -28.283  1.00 10.00      A   
ATOM    671  C   GLU A  70     -34.010   9.609 -26.622  1.00 10.00      A   
ATOM    672  O   GLU A  70     -32.988   9.706 -27.298  1.00 10.00      A   
ATOM    673  N   TRP A  71     -33.984   9.378 -25.318  1.00 10.00      A   
ATOM    674  HN  TRP A  71     -34.830   9.296 -24.825  1.00 10.00      A   
ATOM    675  CA  TRP A  71     -32.726   9.233 -24.599  1.00 10.00      A   
ATOM    676  CB  TRP A  71     -32.568  10.348 -23.558  1.00 10.00      A   
ATOM    677  CG  TRP A  71     -32.649  11.727 -24.141  1.00 10.00      A   
ATOM    678  CD1 TRP A  71     -33.783  12.431 -24.431  1.00 10.00      A   
ATOM    679  CD2 TRP A  71     -31.550  12.569 -24.514  1.00 10.00      A   
ATOM    680  NE1 TRP A  71     -33.459  13.658 -24.958  1.00 10.00      A   
ATOM    681  HE1 TRP A  71     -34.102  14.344 -25.246  1.00 10.00      A   
ATOM    682  CE2 TRP A  71     -32.095  13.766 -25.021  1.00 10.00      A   
ATOM    683  CE3 TRP A  71     -30.161  12.430 -24.465  1.00 10.00      A   
ATOM    684  CZ2 TRP A  71     -31.299  14.812 -25.481  1.00 10.00      A   
ATOM    685  CZ3 TRP A  71     -29.373  13.470 -24.922  1.00 10.00      A   
ATOM    686  CH2 TRP A  71     -29.944  14.647 -25.421  1.00 10.00      A   
ATOM    687  C   TRP A  71     -32.624   7.867 -23.933  1.00 10.00      A   
ATOM    688  O   TRP A  71     -33.623   7.312 -23.472  1.00 10.00      A   
ATOM    689  N   HIS A  72     -31.415   7.325 -23.890  1.00 10.00      A   
ATOM    690  HN  HIS A  72     -30.654   7.819 -24.276  1.00 10.00      A   
ATOM    691  CA  HIS A  72     -31.179   6.026 -23.276  1.00 10.00      A   
ATOM    692  CB  HIS A  72     -31.176   4.892 -24.319  1.00 10.00      A   
ATOM    693  CG  HIS A  72     -30.020   4.885 -25.281  1.00 10.00      A   
ATOM    694  ND1 HIS A  72     -28.962   4.006 -25.177  1.00 10.00      A   
ATOM    695  HD1 HIS A  72     -28.841   3.317 -24.469  1.00 10.00      A   
ATOM    696  CD2 HIS A  72     -29.774   5.635 -26.384  1.00 10.00      A   
ATOM    697  CE1 HIS A  72     -28.119   4.216 -26.167  1.00 10.00      A   
ATOM    698  NE2 HIS A  72     -28.586   5.194 -26.912  1.00 10.00      A   
ATOM    699  HE2 HIS A  72     -28.142   5.554 -27.716  1.00 10.00      A   
ATOM    700  C   HIS A  72     -29.893   6.034 -22.456  1.00 10.00      A   
ATOM    701  O   HIS A  72     -28.873   6.577 -22.887  1.00 10.00      A   
ATOM    702  N   THR A  73     -29.953   5.448 -21.271  1.00 10.00      A   
ATOM    703  HN  THR A  73     -30.796   5.037 -20.982  1.00 10.00      A   
ATOM    704  CA  THR A  73     -28.798   5.380 -20.390  1.00 10.00      A   
ATOM    705  CB  THR A  73     -29.230   5.390 -18.909  1.00 10.00      A   
ATOM    706  OG1 THR A  73     -30.124   6.489 -18.685  1.00 10.00      A   
ATOM    707  HG1 THR A  73     -31.035   6.201 -18.823  1.00 10.00      A   
ATOM    708  CG2 THR A  73     -28.022   5.535 -17.994  1.00 10.00      A   
ATOM    709  C   THR A  73     -27.996   4.117 -20.686  1.00 10.00      A   
ATOM    710  O   THR A  73     -28.512   3.006 -20.580  1.00 10.00      A   
ATOM    711  N   HIS A  74     -26.742   4.291 -21.066  1.00 10.00      A   
ATOM    712  HN  HIS A  74     -26.372   5.202 -21.113  1.00 10.00      A   
ATOM    713  CA  HIS A  74     -25.891   3.161 -21.390  1.00 10.00      A   
ATOM    714  CB  HIS A  74     -25.216   3.375 -22.751  1.00 10.00      A   
ATOM    715  CG  HIS A  74     -24.331   2.242 -23.176  1.00 10.00      A   
ATOM    716  ND1 HIS A  74     -24.784   1.162 -23.899  1.00 10.00      A   
ATOM    717  HD1 HIS A  74     -25.717   1.025 -24.218  1.00 10.00      A   
ATOM    718  CD2 HIS A  74     -23.012   2.020 -22.963  1.00 10.00      A   
ATOM    719  CE1 HIS A  74     -23.789   0.324 -24.106  1.00 10.00      A   
ATOM    720  NE2 HIS A  74     -22.705   0.820 -23.550  1.00 10.00      A   
ATOM    721  HE2 HIS A  74     -21.819   0.389 -23.545  1.00 10.00      A   
ATOM    722  C   HIS A  74     -24.844   2.938 -20.312  1.00 10.00      A   
ATOM    723  O   HIS A  74     -24.123   3.863 -19.937  1.00 10.00      A   
ATOM    724  N   ILE A  75     -24.771   1.708 -19.815  1.00 10.00      A   
ATOM    725  HN  ILE A  75     -25.395   1.019 -20.147  1.00 10.00      A   
ATOM    726  CA  ILE A  75     -23.796   1.349 -18.794  1.00 10.00      A   
ATOM    727  CB  ILE A  75     -24.219   0.069 -18.040  1.00 10.00      A   
ATOM    728  CG1 ILE A  75     -25.641   0.215 -17.488  1.00 10.00      A   
ATOM    729  CG2 ILE A  75     -23.238  -0.240 -16.917  1.00 10.00      A   
ATOM    730  CD1 ILE A  75     -26.215  -1.069 -16.920  1.00 10.00      A   
ATOM    731  C   ILE A  75     -22.443   1.109 -19.459  1.00 10.00      A   
ATOM    732  O   ILE A  75     -22.306   0.215 -20.299  1.00 10.00      A   
ATOM    733  N   THR A  76     -21.455   1.915 -19.103  1.00 10.00      A   
ATOM    734  HN  THR A  76     -21.620   2.614 -18.432  1.00 10.00      A   
ATOM    735  CA  THR A  76     -20.129   1.798 -19.683  1.00 10.00      A   
ATOM    736  CB  THR A  76     -19.355   3.122 -19.563  1.00 10.00      A   
ATOM    737  OG1 THR A  76     -20.248   4.216 -19.818  1.00 10.00      A   
ATOM    738  HG1 THR A  76     -19.738   4.990 -20.080  1.00 10.00      A   
ATOM    739  CG2 THR A  76     -18.210   3.165 -20.565  1.00 10.00      A   
ATOM    740  C   THR A  76     -19.322   0.672 -19.041  1.00 10.00      A   
ATOM    741  O   THR A  76     -18.809  -0.209 -19.739  1.00 10.00      A   
ATOM    742  N   ALA A  77     -19.219   0.692 -17.716  1.00 10.00      A   
ATOM    743  HN  ALA A  77     -19.672   1.401 -17.205  1.00 10.00      A   
ATOM    744  CA  ALA A  77     -18.458  -0.326 -17.004  1.00 10.00      A   
ATOM    745  CB  ALA A  77     -16.974   0.012 -17.025  1.00 10.00      A   
ATOM    746  C   ALA A  77     -18.936  -0.496 -15.567  1.00 10.00      A   
ATOM    747  O   ALA A  77     -19.409   0.453 -14.936  1.00 10.00      A   
ATOM    748  N   VAL A  78     -18.798  -1.714 -15.065  1.00 10.00      A   
ATOM    749  HN  VAL A  78     -18.407  -2.417 -15.632  1.00 10.00      A   
ATOM    750  CA  VAL A  78     -19.186  -2.052 -13.704  1.00 10.00      A   
ATOM    751  CB  VAL A  78     -20.501  -2.871 -13.676  1.00 10.00      A   
ATOM    752  CG1 VAL A  78     -20.361  -4.178 -14.442  1.00 10.00      A   
ATOM    753  CG2 VAL A  78     -20.970  -3.121 -12.249  1.00 10.00      A   
ATOM    754  C   VAL A  78     -18.049  -2.842 -13.053  1.00 10.00      A   
ATOM    755  O   VAL A  78     -17.367  -3.620 -13.725  1.00 10.00      A   
ATOM    756  N   THR A  79     -17.823  -2.636 -11.761  1.00 10.00      A   
ATOM    757  HN  THR A  79     -18.395  -2.016 -11.260  1.00 10.00      A   
ATOM    758  CA  THR A  79     -16.747  -3.336 -11.070  1.00 10.00      A   
ATOM    759  CB  THR A  79     -15.525  -2.420 -10.876  1.00 10.00      A   
ATOM    760  OG1 THR A  79     -15.972  -1.085 -10.619  1.00 10.00      A   
ATOM    761  HG1 THR A  79     -16.632  -0.840 -11.280  1.00 10.00      A   
ATOM    762  CG2 THR A  79     -14.656  -2.420 -12.121  1.00 10.00      A   
ATOM    763  C   THR A  79     -17.188  -3.882  -9.715  1.00 10.00      A   
ATOM    764  O   THR A  79     -18.083  -3.332  -9.070  1.00 10.00      A   
ATOM    765  N   VAL A  80     -16.553  -4.971  -9.301  1.00 10.00      A   
ATOM    766  HN  VAL A  80     -15.856  -5.359  -9.871  1.00 10.00      A   
ATOM    767  CA  VAL A  80     -16.843  -5.609  -8.023  1.00 10.00      A   
ATOM    768  CB  VAL A  80     -17.919  -6.712  -8.137  1.00 10.00      A   
ATOM    769  CG1 VAL A  80     -19.253  -6.208  -7.612  1.00 10.00      A   
ATOM    770  CG2 VAL A  80     -18.050  -7.216  -9.568  1.00 10.00      A   
ATOM    771  C   VAL A  80     -15.573  -6.220  -7.451  1.00 10.00      A   
ATOM    772  O   VAL A  80     -14.959  -7.089  -8.074  1.00 10.00      A   
ATOM    773  N   LEU A  81     -15.173  -5.752  -6.275  1.00 10.00      A   
ATOM    774  HN  LEU A  81     -15.698  -5.046  -5.840  1.00 10.00      A   
ATOM    775  CA  LEU A  81     -13.967  -6.246  -5.621  1.00 10.00      A   
ATOM    776  CB  LEU A  81     -13.649  -5.420  -4.372  1.00 10.00      A   
ATOM    777  CG  LEU A  81     -12.250  -5.604  -3.778  1.00 10.00      A   
ATOM    778  CD1 LEU A  81     -11.182  -5.113  -4.745  1.00 10.00      A   
ATOM    779  CD2 LEU A  81     -12.136  -4.888  -2.444  1.00 10.00      A   
ATOM    780  C   LEU A  81     -14.095  -7.722  -5.259  1.00 10.00      A   
ATOM    781  O   LEU A  81     -15.192  -8.214  -5.005  1.00 10.00      A   
ATOM    782  N   ASP A  82     -12.961  -8.409  -5.231  1.00 10.00      A   
ATOM    783  HN  ASP A  82     -12.125  -7.944  -5.444  1.00 10.00      A   
ATOM    784  CA  ASP A  82     -12.908  -9.836  -4.913  1.00 10.00      A   
ATOM    785  CB  ASP A  82     -11.459 -10.327  -5.003  1.00 10.00      A   
ATOM    786  CG  ASP A  82     -11.341 -11.780  -5.416  1.00 10.00      A   
ATOM    787  OD1 ASP A  82     -11.471 -12.668  -4.547  1.00 10.00      A   
ATOM    788  OD2 ASP A  82     -11.103 -12.040  -6.615  1.00 10.00      A   
ATOM    789  C   ASP A  82     -13.461 -10.134  -3.521  1.00 10.00      A   
ATOM    790  O   ASP A  82     -14.099 -11.161  -3.300  1.00 10.00      A   
ATOM    791  N   GLN A  83     -13.230  -9.220  -2.590  1.00 10.00      A   
ATOM    792  HN  GLN A  83     -12.735  -8.412  -2.828  1.00 10.00      A   
ATOM    793  CA  GLN A  83     -13.684  -9.395  -1.215  1.00 10.00      A   
ATOM    794  CB  GLN A  83     -12.857  -8.511  -0.275  1.00 10.00      A   
ATOM    795  CG  GLN A  83     -13.183  -8.655   1.207  1.00 10.00      A   
ATOM    796  CD  GLN A  83     -13.137 -10.091   1.701  1.00 10.00      A   
ATOM    797  OE1 GLN A  83     -12.513 -10.956   1.088  1.00 10.00      A   
ATOM    798  NE2 GLN A  83     -13.780 -10.346   2.828  1.00 10.00      A   
ATOM    799 HE21 GLN A  83     -14.241  -9.605   3.278  1.00 10.00      A   
ATOM    800 HE22 GLN A  83     -13.762 -11.263   3.173  1.00 10.00      A   
ATOM    801  C   GLN A  83     -15.175  -9.106  -1.045  1.00 10.00      A   
ATOM    802  O   GLN A  83     -15.837  -9.711  -0.200  1.00 10.00      A   
ATOM    803  N   TYR A  84     -15.712  -8.203  -1.850  1.00 10.00      A   
ATOM    804  HN  TYR A  84     -15.163  -7.785  -2.544  1.00 10.00      A   
ATOM    805  CA  TYR A  84     -17.120  -7.847  -1.732  1.00 10.00      A   
ATOM    806  CB  TYR A  84     -17.290  -6.379  -1.327  1.00 10.00      A   
ATOM    807  CG  TYR A  84     -16.938  -6.114   0.123  1.00 10.00      A   
ATOM    808  CD1 TYR A  84     -15.795  -5.402   0.465  1.00 10.00      A   
ATOM    809  CD2 TYR A  84     -17.746  -6.585   1.152  1.00 10.00      A   
ATOM    810  CE1 TYR A  84     -15.464  -5.172   1.789  1.00 10.00      A   
ATOM    811  CE2 TYR A  84     -17.425  -6.358   2.477  1.00 10.00      A   
ATOM    812  CZ  TYR A  84     -16.284  -5.649   2.791  1.00 10.00      A   
ATOM    813  OH  TYR A  84     -15.956  -5.428   4.112  1.00 10.00      A   
ATOM    814  HH  TYR A  84     -16.080  -4.492   4.319  1.00 10.00      A   
ATOM    815  C   TYR A  84     -17.931  -8.185  -2.978  1.00 10.00      A   
ATOM    816  O   TYR A  84     -18.713  -7.371  -3.467  1.00 10.00      A   
ATOM    817  N   ARG A  85     -17.743  -9.392  -3.484  1.00 10.00      A   
ATOM    818  HN  ARG A  85     -17.104  -9.998  -3.055  1.00 10.00      A   
ATOM    819  CA  ARG A  85     -18.478  -9.849  -4.654  1.00 10.00      A   
ATOM    820  CB  ARG A  85     -17.552 -10.143  -5.838  1.00 10.00      A   
ATOM    821  CG  ARG A  85     -16.477 -11.183  -5.565  1.00 10.00      A   
ATOM    822  CD  ARG A  85     -15.726 -11.545  -6.839  1.00 10.00      A   
ATOM    823  NE  ARG A  85     -15.141 -10.375  -7.503  1.00 10.00      A   
ATOM    824  HE  ARG A  85     -15.565  -9.505  -7.336  1.00 10.00      A   
ATOM    825  CZ  ARG A  85     -14.073 -10.430  -8.305  1.00 10.00      A   
ATOM    826  NH1 ARG A  85     -13.483 -11.594  -8.541  1.00 10.00      A   
ATOM    827 HH11 ARG A  85     -12.648 -11.646  -9.167  1.00 10.00      A   
ATOM    828 HH12 ARG A  85     -13.848 -12.465  -8.099  1.00 10.00      A   
ATOM    829  NH2 ARG A  85     -13.615  -9.323  -8.882  1.00 10.00      A   
ATOM    830 HH21 ARG A  85     -12.774  -9.362  -9.520  1.00 10.00      A   
ATOM    831 HH22 ARG A  85     -14.086  -8.405  -8.706  1.00 10.00      A   
ATOM    832  C   ARG A  85     -19.317 -11.068  -4.297  1.00 10.00      A   
ATOM    833  O   ARG A  85     -19.085 -11.697  -3.265  1.00 10.00      A   
ATOM    834  N   ARG A  86     -20.290 -11.388  -5.148  1.00 10.00      A   
ATOM    835  HN  ARG A  86     -20.410 -10.845  -5.957  1.00 10.00      A   
ATOM    836  CA  ARG A  86     -21.183 -12.526  -4.924  1.00 10.00      A   
ATOM    837  CB  ARG A  86     -20.404 -13.841  -4.811  1.00 10.00      A   
ATOM    838  CG  ARG A  86     -20.043 -14.464  -6.151  1.00 10.00      A   
ATOM    839  CD  ARG A  86     -18.570 -14.837  -6.220  1.00 10.00      A   
ATOM    840  NE  ARG A  86     -18.147 -15.646  -5.079  1.00 10.00      A   
ATOM    841  HE  ARG A  86     -18.697 -15.592  -4.262  1.00 10.00      A   
ATOM    842  CZ  ARG A  86     -17.079 -16.445  -5.080  1.00 10.00      A   
ATOM    843  NH1 ARG A  86     -16.321 -16.552  -6.164  1.00 10.00      A   
ATOM    844 HH11 ARG A  86     -16.553 -16.015  -7.027  1.00 10.00      A   
ATOM    845 HH12 ARG A  86     -15.481 -17.179  -6.163  1.00 10.00      A   
ATOM    846  NH2 ARG A  86     -16.765 -17.131  -3.992  1.00 10.00      A   
ATOM    847 HH21 ARG A  86     -17.351 -17.048  -3.131  1.00 10.00      A   
ATOM    848 HH22 ARG A  86     -15.929 -17.757  -3.989  1.00 10.00      A   
ATOM    849  C   ARG A  86     -22.074 -12.304  -3.700  1.00 10.00      A   
ATOM    850  O   ARG A  86     -22.553 -13.255  -3.078  1.00 10.00      A   
ATOM    851  N   ILE A  87     -22.281 -11.036  -3.354  1.00 10.00      A   
ATOM    852  HN  ILE A  87     -21.845 -10.325  -3.868  1.00 10.00      A   
ATOM    853  CA  ILE A  87     -23.124 -10.678  -2.216  1.00 10.00      A   
ATOM    854  CB  ILE A  87     -22.344  -9.927  -1.113  1.00 10.00      A   
ATOM    855  CG1 ILE A  87     -21.636  -8.694  -1.684  1.00 10.00      A   
ATOM    856  CG2 ILE A  87     -21.352 -10.858  -0.428  1.00 10.00      A   
ATOM    857  CD1 ILE A  87     -21.125  -7.735  -0.629  1.00 10.00      A   
ATOM    858  C   ILE A  87     -24.317  -9.835  -2.665  1.00 10.00      A   
ATOM    859  O   ILE A  87     -25.292  -9.672  -1.928  1.00 10.00      A   
ATOM    860  N   GLY A  88     -24.240  -9.309  -3.883  1.00 10.00      A   
ATOM    861  HN  GLY A  88     -23.450  -9.485  -4.435  1.00 10.00      A   
ATOM    862  CA  GLY A  88     -25.320  -8.494  -4.406  1.00 10.00      A   
ATOM    863  C   GLY A  88     -24.928  -7.040  -4.568  1.00 10.00      A   
ATOM    864  O   GLY A  88     -25.766  -6.197  -4.887  1.00 10.00      A   
ATOM    865  N   LEU A  89     -23.653  -6.745  -4.350  1.00 10.00      A   
ATOM    866  HN  LEU A  89     -23.034  -7.462  -4.098  1.00 10.00      A   
ATOM    867  CA  LEU A  89     -23.149  -5.381  -4.474  1.00 10.00      A   
ATOM    868  CB  LEU A  89     -21.701  -5.295  -3.981  1.00 10.00      A   
ATOM    869  CG  LEU A  89     -21.110  -3.887  -3.849  1.00 10.00      A   
ATOM    870  CD1 LEU A  89     -21.789  -3.115  -2.725  1.00 10.00      A   
ATOM    871  CD2 LEU A  89     -19.606  -3.950  -3.630  1.00 10.00      A   
ATOM    872  C   LEU A  89     -23.238  -4.907  -5.920  1.00 10.00      A   
ATOM    873  O   LEU A  89     -23.546  -3.745  -6.188  1.00 10.00      A   
ATOM    874  N   ALA A  90     -22.980  -5.822  -6.849  1.00 10.00      A   
ATOM    875  HN  ALA A  90     -22.751  -6.731  -6.569  1.00 10.00      A   
ATOM    876  CA  ALA A  90     -23.031  -5.507  -8.272  1.00 10.00      A   
ATOM    877  CB  ALA A  90     -22.520  -6.677  -9.100  1.00 10.00      A   
ATOM    878  C   ALA A  90     -24.447  -5.138  -8.688  1.00 10.00      A   
ATOM    879  O   ALA A  90     -24.666  -4.126  -9.351  1.00 10.00      A   
ATOM    880  N   SER A  91     -25.406  -5.952  -8.268  1.00 10.00      A   
ATOM    881  HN  SER A  91     -25.170  -6.734  -7.729  1.00 10.00      A   
ATOM    882  CA  SER A  91     -26.805  -5.726  -8.588  1.00 10.00      A   
ATOM    883  CB  SER A  91     -27.635  -6.871  -8.014  1.00 10.00      A   
ATOM    884  OG  SER A  91     -26.796  -7.830  -7.385  1.00 10.00      A   
ATOM    885  HG  SER A  91     -27.322  -8.351  -6.769  1.00 10.00      A   
ATOM    886  C   SER A  91     -27.287  -4.394  -8.022  1.00 10.00      A   
ATOM    887  O   SER A  91     -28.054  -3.674  -8.664  1.00 10.00      A   
ATOM    888  N   LYS A  92     -26.820  -4.067  -6.820  1.00 10.00      A   
ATOM    889  HN  LYS A  92     -26.208  -4.684  -6.360  1.00 10.00      A   
ATOM    890  CA  LYS A  92     -27.198  -2.822  -6.165  1.00 10.00      A   
ATOM    891  CB  LYS A  92     -26.703  -2.787  -4.717  1.00 10.00      A   
ATOM    892  CG  LYS A  92     -27.546  -3.617  -3.762  1.00 10.00      A   
ATOM    893  CD  LYS A  92     -27.054  -3.494  -2.330  1.00 10.00      A   
ATOM    894  CE  LYS A  92     -27.927  -4.303  -1.385  1.00 10.00      A   
ATOM    895  NZ  LYS A  92     -27.472  -4.200   0.025  1.00 10.00      A   
ATOM    896  HZ1 LYS A  92     -27.502  -3.211   0.339  1.00 10.00      A   
ATOM    897  HZ2 LYS A  92     -26.497  -4.548   0.115  1.00 10.00      A   
ATOM    898  HZ3 LYS A  92     -28.087  -4.766   0.643  1.00 10.00      A   
ATOM    899  C   LYS A  92     -26.695  -1.609  -6.943  1.00 10.00      A   
ATOM    900  O   LYS A  92     -27.309  -0.542  -6.907  1.00 10.00      A   
ATOM    901  N   LEU A  93     -25.583  -1.782  -7.653  1.00 10.00      A   
ATOM    902  HN  LEU A  93     -25.140  -2.658  -7.640  1.00 10.00      A   
ATOM    903  CA  LEU A  93     -25.010  -0.705  -8.449  1.00 10.00      A   
ATOM    904  CB  LEU A  93     -23.628  -1.094  -8.984  1.00 10.00      A   
ATOM    905  CG  LEU A  93     -22.501  -1.199  -7.952  1.00 10.00      A   
ATOM    906  CD1 LEU A  93     -21.244  -1.763  -8.595  1.00 10.00      A   
ATOM    907  CD2 LEU A  93     -22.215   0.157  -7.327  1.00 10.00      A   
ATOM    908  C   LEU A  93     -25.939  -0.352  -9.606  1.00 10.00      A   
ATOM    909  O   LEU A  93     -26.170   0.818  -9.893  1.00 10.00      A   
ATOM    910  N   CYS A  94     -26.481  -1.376 -10.256  1.00 10.00      A   
ATOM    911  HN  CYS A  94     -26.251  -2.293  -9.986  1.00 10.00      A   
ATOM    912  CA  CYS A  94     -27.394  -1.177 -11.374  1.00 10.00      A   
ATOM    913  CB  CYS A  94     -27.597  -2.498 -12.116  1.00 10.00      A   
ATOM    914  SG  CYS A  94     -26.184  -3.621 -12.028  1.00 10.00      A   
ATOM    915  HG  CYS A  94     -25.147  -3.017 -12.593  1.00 10.00      A   
ATOM    916  C   CYS A  94     -28.738  -0.648 -10.879  1.00 10.00      A   
ATOM    917  O   CYS A  94     -29.368   0.190 -11.525  1.00 10.00      A   
ATOM    918  N   LEU A  95     -29.166  -1.131  -9.718  1.00 10.00      A   
ATOM    919  HN  LEU A  95     -28.618  -1.796  -9.245  1.00 10.00      A   
ATOM    920  CA  LEU A  95     -30.431  -0.713  -9.130  1.00 10.00      A   
ATOM    921  CB  LEU A  95     -30.822  -1.642  -7.975  1.00 10.00      A   
ATOM    922  CG  LEU A  95     -31.200  -3.077  -8.356  1.00 10.00      A   
ATOM    923  CD1 LEU A  95     -31.419  -3.923  -7.112  1.00 10.00      A   
ATOM    924  CD2 LEU A  95     -32.437  -3.090  -9.239  1.00 10.00      A   
ATOM    925  C   LEU A  95     -30.371   0.735  -8.654  1.00 10.00      A   
ATOM    926  O   LEU A  95     -31.395   1.413  -8.575  1.00 10.00      A   
ATOM    927  N   GLU A  96     -29.166   1.211  -8.353  1.00 10.00      A   
ATOM    928  HN  GLU A  96     -28.382   0.626  -8.444  1.00 10.00      A   
ATOM    929  CA  GLU A  96     -28.981   2.581  -7.889  1.00 10.00      A   
ATOM    930  CB  GLU A  96     -27.596   2.756  -7.260  1.00 10.00      A   
ATOM    931  CG  GLU A  96     -27.501   3.918  -6.284  1.00 10.00      A   
ATOM    932  CD  GLU A  96     -28.511   3.816  -5.157  1.00 10.00      A   
ATOM    933  OE1 GLU A  96     -28.330   2.959  -4.263  1.00 10.00      A   
ATOM    934  OE2 GLU A  96     -29.489   4.591  -5.155  1.00 10.00      A   
ATOM    935  C   GLU A  96     -29.175   3.566  -9.036  1.00 10.00      A   
ATOM    936  O   GLU A  96     -29.567   4.712  -8.825  1.00 10.00      A   
ATOM    937  N   LEU A  97     -28.923   3.102 -10.256  1.00 10.00      A   
ATOM    938  HN  LEU A  97     -28.623   2.173 -10.361  1.00 10.00      A   
ATOM    939  CA  LEU A  97     -29.075   3.939 -11.441  1.00 10.00      A   
ATOM    940  CB  LEU A  97     -28.590   3.206 -12.693  1.00 10.00      A   
ATOM    941  CG  LEU A  97     -27.204   2.561 -12.607  1.00 10.00      A   
ATOM    942  CD1 LEU A  97     -26.839   1.901 -13.926  1.00 10.00      A   
ATOM    943  CD2 LEU A  97     -26.154   3.585 -12.206  1.00 10.00      A   
ATOM    944  C   LEU A  97     -30.530   4.357 -11.610  1.00 10.00      A   
ATOM    945  O   LEU A  97     -30.827   5.452 -12.085  1.00 10.00      A   
ATOM    946  N   GLU A  98     -31.435   3.485 -11.184  1.00 10.00      A   
ATOM    947  HN  GLU A  98     -31.132   2.634 -10.799  1.00 10.00      A   
ATOM    948  CA  GLU A  98     -32.864   3.754 -11.274  1.00 10.00      A   
ATOM    949  CB  GLU A  98     -33.674   2.471 -11.066  1.00 10.00      A   
ATOM    950  CG  GLU A  98     -33.487   1.427 -12.157  1.00 10.00      A   
ATOM    951  CD  GLU A  98     -34.442   0.256 -12.017  1.00 10.00      A   
ATOM    952  OE1 GLU A  98     -34.247  -0.764 -12.717  1.00 10.00      A   
ATOM    953  OE2 GLU A  98     -35.393   0.348 -11.208  1.00 10.00      A   
ATOM    954  C   GLU A  98     -33.288   4.817 -10.260  1.00 10.00      A   
ATOM    955  O   GLU A  98     -34.399   5.342 -10.325  1.00 10.00      A   
ATOM    956  N   ASN A  99     -32.395   5.131  -9.326  1.00 10.00      A   
ATOM    957  HN  ASN A  99     -31.521   4.682  -9.327  1.00 10.00      A   
ATOM    958  CA  ASN A  99     -32.674   6.135  -8.305  1.00 10.00      A   
ATOM    959  CB  ASN A  99     -32.040   5.749  -6.965  1.00 10.00      A   
ATOM    960  CG  ASN A  99     -32.767   4.621  -6.265  1.00 10.00      A   
ATOM    961  OD1 ASN A  99     -33.958   4.402  -6.481  1.00 10.00      A   
ATOM    962  ND2 ASN A  99     -32.056   3.894  -5.423  1.00 10.00      A   
ATOM    963 HD21 ASN A  99     -31.097   4.123  -5.301  1.00 10.00      A   
ATOM    964 HD22 ASN A  99     -32.503   3.168  -4.943  1.00 10.00      A   
ATOM    965  C   ASN A  99     -32.162   7.501  -8.741  1.00 10.00      A   
ATOM    966  O   ASN A  99     -32.419   8.514  -8.087  1.00 10.00      A   
ATOM    967  N   LEU A 100     -31.427   7.522  -9.845  1.00 10.00      A   
ATOM    968  HN  LEU A 100     -31.253   6.681 -10.322  1.00 10.00      A   
ATOM    969  CA  LEU A 100     -30.877   8.761 -10.371  1.00 10.00      A   
ATOM    970  CB  LEU A 100     -29.622   8.491 -11.204  1.00 10.00      A   
ATOM    971  CG  LEU A 100     -28.448   7.833 -10.470  1.00 10.00      A   
ATOM    972  CD1 LEU A 100     -27.290   7.591 -11.425  1.00 10.00      A   
ATOM    973  CD2 LEU A 100     -27.998   8.684  -9.293  1.00 10.00      A   
ATOM    974  C   LEU A 100     -31.922   9.497 -11.198  1.00 10.00      A   
ATOM    975  O   LEU A 100     -32.464   8.950 -12.162  1.00 10.00      A   
ATOM    976  N   THR A 101     -32.192  10.740 -10.814  1.00 10.00      A   
ATOM    977  HN  THR A 101     -31.716  11.111 -10.040  1.00 10.00      A   
ATOM    978  CA  THR A 101     -33.180  11.575 -11.487  1.00 10.00      A   
ATOM    979  CB  THR A 101     -33.214  12.981 -10.866  1.00 10.00      A   
ATOM    980  OG1 THR A 101     -32.425  12.986  -9.665  1.00 10.00      A   
ATOM    981  HG1 THR A 101     -31.539  13.324  -9.863  1.00 10.00      A   
ATOM    982  CG2 THR A 101     -34.644  13.366 -10.526  1.00 10.00      A   
ATOM    983  C   THR A 101     -32.932  11.684 -12.993  1.00 10.00      A   
ATOM    984  O   THR A 101     -33.871  11.639 -13.784  1.00 10.00      A   
ATOM    985  N   GLN A 102     -31.667  11.805 -13.383  1.00 10.00      A   
ATOM    986  HN  GLN A 102     -30.959  11.817 -12.708  1.00 10.00      A   
ATOM    987  CA  GLN A 102     -31.310  11.925 -14.795  1.00 10.00      A   
ATOM    988  CB  GLN A 102     -29.815  12.212 -14.950  1.00 10.00      A   
ATOM    989  CG  GLN A 102     -29.354  13.487 -14.255  1.00 10.00      A   
ATOM    990  CD  GLN A 102     -27.889  13.789 -14.496  1.00 10.00      A   
ATOM    991  OE1 GLN A 102     -27.080  12.882 -14.680  1.00 10.00      A   
ATOM    992  NE2 GLN A 102     -27.539  15.065 -14.500  1.00 10.00      A   
ATOM    993 HE21 GLN A 102     -28.236  15.740 -14.350  1.00 10.00      A   
ATOM    994 HE22 GLN A 102     -26.596  15.286 -14.655  1.00 10.00      A   
ATOM    995  C   GLN A 102     -31.704  10.675 -15.582  1.00 10.00      A   
ATOM    996  O   GLN A 102     -32.253  10.766 -16.680  1.00 10.00      A   
ATOM    997  N   VAL A 103     -31.447   9.511 -15.001  1.00 10.00      A   
ATOM    998  HN  VAL A 103     -31.036   9.504 -14.114  1.00 10.00      A   
ATOM    999  CA  VAL A 103     -31.769   8.242 -15.646  1.00 10.00      A   
ATOM   1000  CB  VAL A 103     -31.145   7.053 -14.883  1.00 10.00      A   
ATOM   1001  CG1 VAL A 103     -31.444   5.733 -15.580  1.00 10.00      A   
ATOM   1002  CG2 VAL A 103     -29.645   7.251 -14.737  1.00 10.00      A   
ATOM   1003  C   VAL A 103     -33.283   8.059 -15.743  1.00 10.00      A   
ATOM   1004  O   VAL A 103     -33.790   7.446 -16.682  1.00 10.00      A   
ATOM   1005  N   LYS A 104     -34.003   8.631 -14.787  1.00 10.00      A   
ATOM   1006  HN  LYS A 104     -33.544   9.131 -14.078  1.00 10.00      A   
ATOM   1007  CA  LYS A 104     -35.458   8.535 -14.757  1.00 10.00      A   
ATOM   1008  CB  LYS A 104     -36.008   9.087 -13.440  1.00 10.00      A   
ATOM   1009  CG  LYS A 104     -35.716   8.224 -12.225  1.00 10.00      A   
ATOM   1010  CD  LYS A 104     -36.244   8.872 -10.955  1.00 10.00      A   
ATOM   1011  CE  LYS A 104     -36.201   7.909  -9.780  1.00 10.00      A   
ATOM   1012  NZ  LYS A 104     -37.045   6.707 -10.015  1.00 10.00      A   
ATOM   1013  HZ1 LYS A 104     -36.513   5.994 -10.557  1.00 10.00      A   
ATOM   1014  HZ2 LYS A 104     -37.898   6.967 -10.551  1.00 10.00      A   
ATOM   1015  HZ3 LYS A 104     -37.336   6.291  -9.107  1.00 10.00      A   
ATOM   1016  C   LYS A 104     -36.101   9.261 -15.939  1.00 10.00      A   
ATOM   1017  O   LYS A 104     -37.300   9.135 -16.174  1.00 10.00      A   
ATOM   1018  N   ASP A 105     -35.303  10.024 -16.679  1.00 10.00      A   
ATOM   1019  HN  ASP A 105     -34.352  10.093 -16.446  1.00 10.00      A   
ATOM   1020  CA  ASP A 105     -35.808  10.761 -17.830  1.00 10.00      A   
ATOM   1021  CB  ASP A 105     -35.254  12.187 -17.872  1.00 10.00      A   
ATOM   1022  CG  ASP A 105     -35.979  13.119 -16.924  1.00 10.00      A   
ATOM   1023  OD1 ASP A 105     -37.219  13.232 -17.022  1.00 10.00      A   
ATOM   1024  OD2 ASP A 105     -35.314  13.738 -16.067  1.00 10.00      A   
ATOM   1025  C   ASP A 105     -35.513  10.035 -19.135  1.00 10.00      A   
ATOM   1026  O   ASP A 105     -35.861  10.515 -20.214  1.00 10.00      A   
ATOM   1027  N   THR A 106     -34.864   8.882 -19.039  1.00 10.00      A   
ATOM   1028  HN  THR A 106     -34.601   8.549 -18.155  1.00 10.00      A   
ATOM   1029  CA  THR A 106     -34.552   8.096 -20.225  1.00 10.00      A   
ATOM   1030  CB  THR A 106     -33.117   7.527 -20.204  1.00 10.00      A   
ATOM   1031  OG1 THR A 106     -32.927   6.676 -19.067  1.00 10.00      A   
ATOM   1032  HG1 THR A 106     -33.606   6.862 -18.406  1.00 10.00      A   
ATOM   1033  CG2 THR A 106     -32.098   8.656 -20.169  1.00 10.00      A   
ATOM   1034  C   THR A 106     -35.573   6.976 -20.392  1.00 10.00      A   
ATOM   1035  O   THR A 106     -36.159   6.517 -19.411  1.00 10.00      A   
ATOM   1036  N   LEU A 107     -35.791   6.552 -21.629  1.00 10.00      A   
ATOM   1037  HN  LEU A 107     -35.288   6.957 -22.373  1.00 10.00      A   
ATOM   1038  CA  LEU A 107     -36.766   5.507 -21.913  1.00 10.00      A   
ATOM   1039  CB  LEU A 107     -37.113   5.478 -23.403  1.00 10.00      A   
ATOM   1040  CG  LEU A 107     -38.243   4.528 -23.808  1.00 10.00      A   
ATOM   1041  CD1 LEU A 107     -39.576   5.021 -23.267  1.00 10.00      A   
ATOM   1042  CD2 LEU A 107     -38.298   4.363 -25.318  1.00 10.00      A   
ATOM   1043  C   LEU A 107     -36.303   4.126 -21.455  1.00 10.00      A   
ATOM   1044  O   LEU A 107     -37.110   3.318 -20.985  1.00 10.00      A   
ATOM   1045  N   PHE A 108     -35.011   3.847 -21.587  1.00 10.00      A   
ATOM   1046  HN  PHE A 108     -34.401   4.527 -21.939  1.00 10.00      A   
ATOM   1047  CA  PHE A 108     -34.489   2.545 -21.201  1.00 10.00      A   
ATOM   1048  CB  PHE A 108     -34.787   1.503 -22.292  1.00 10.00      A   
ATOM   1049  CG  PHE A 108     -34.082   1.746 -23.603  1.00 10.00      A   
ATOM   1050  CD1 PHE A 108     -32.880   1.117 -23.884  1.00 10.00      A   
ATOM   1051  CD2 PHE A 108     -34.622   2.595 -24.554  1.00 10.00      A   
ATOM   1052  CE1 PHE A 108     -32.231   1.328 -25.086  1.00 10.00      A   
ATOM   1053  CE2 PHE A 108     -33.978   2.812 -25.757  1.00 10.00      A   
ATOM   1054  CZ  PHE A 108     -32.781   2.178 -26.023  1.00 10.00      A   
ATOM   1055  C   PHE A 108     -32.993   2.581 -20.911  1.00 10.00      A   
ATOM   1056  O   PHE A 108     -32.296   3.539 -21.262  1.00 10.00      A   
ATOM   1057  N   ILE A 109     -32.520   1.529 -20.258  1.00 10.00      A   
ATOM   1058  HN  ILE A 109     -33.143   0.819 -19.992  1.00 10.00      A   
ATOM   1059  CA  ILE A 109     -31.112   1.379 -19.928  1.00 10.00      A   
ATOM   1060  CB  ILE A 109     -30.921   1.053 -18.429  1.00 10.00      A   
ATOM   1061  CG1 ILE A 109     -31.606   2.108 -17.555  1.00 10.00      A   
ATOM   1062  CG2 ILE A 109     -29.440   0.951 -18.085  1.00 10.00      A   
ATOM   1063  CD1 ILE A 109     -31.574   1.791 -16.074  1.00 10.00      A   
ATOM   1064  C   ILE A 109     -30.552   0.230 -20.760  1.00 10.00      A   
ATOM   1065  O   ILE A 109     -31.177  -0.829 -20.847  1.00 10.00      A   
ATOM   1066  N   ASP A 110     -29.398   0.435 -21.377  1.00 10.00      A   
ATOM   1067  HN  ASP A 110     -28.937   1.299 -21.267  1.00 10.00      A   
ATOM   1068  CA  ASP A 110     -28.793  -0.592 -22.217  1.00 10.00      A   
ATOM   1069  CB  ASP A 110     -28.936  -0.235 -23.700  1.00 10.00      A   
ATOM   1070  CG  ASP A 110     -28.037   0.909 -24.124  1.00 10.00      A   
ATOM   1071  OD1 ASP A 110     -27.098   0.670 -24.912  1.00 10.00      A   
ATOM   1072  OD2 ASP A 110     -28.263   2.051 -23.673  1.00 10.00      A   
ATOM   1073  C   ASP A 110     -27.326  -0.826 -21.875  1.00 10.00      A   
ATOM   1074  O   ASP A 110     -26.665   0.026 -21.274  1.00 10.00      A   
ATOM   1075  N   LEU A 111     -26.829  -1.993 -22.269  1.00 10.00      A   
ATOM   1076  HN  LEU A 111     -27.420  -2.623 -22.742  1.00 10.00      A   
ATOM   1077  CA  LEU A 111     -25.444  -2.380 -22.030  1.00 10.00      A   
ATOM   1078  CB  LEU A 111     -25.272  -2.913 -20.604  1.00 10.00      A   
ATOM   1079  CG  LEU A 111     -26.029  -4.204 -20.273  1.00 10.00      A   
ATOM   1080  CD1 LEU A 111     -25.170  -5.119 -19.418  1.00 10.00      A   
ATOM   1081  CD2 LEU A 111     -27.340  -3.894 -19.570  1.00 10.00      A   
ATOM   1082  C   LEU A 111     -25.024  -3.452 -23.034  1.00 10.00      A   
ATOM   1083  O   LEU A 111     -25.875  -4.116 -23.629  1.00 10.00      A   
ATOM   1084  N   PHE A 112     -23.719  -3.620 -23.215  1.00 10.00      A   
ATOM   1085  HN  PHE A 112     -23.089  -3.072 -22.703  1.00 10.00      A   
ATOM   1086  CA  PHE A 112     -23.198  -4.611 -24.147  1.00 10.00      A   
ATOM   1087  CB  PHE A 112     -22.435  -3.936 -25.292  1.00 10.00      A   
ATOM   1088  CG  PHE A 112     -23.312  -3.247 -26.295  1.00 10.00      A   
ATOM   1089  CD1 PHE A 112     -23.037  -1.952 -26.697  1.00 10.00      A   
ATOM   1090  CD2 PHE A 112     -24.411  -3.892 -26.838  1.00 10.00      A   
ATOM   1091  CE1 PHE A 112     -23.839  -1.311 -27.622  1.00 10.00      A   
ATOM   1092  CE2 PHE A 112     -25.218  -3.259 -27.762  1.00 10.00      A   
ATOM   1093  CZ  PHE A 112     -24.932  -1.966 -28.155  1.00 10.00      A   
ATOM   1094  C   PHE A 112     -22.286  -5.605 -23.438  1.00 10.00      A   
ATOM   1095  O   PHE A 112     -21.270  -5.223 -22.854  1.00 10.00      A   
ATOM   1096  N   VAL A 113     -22.660  -6.876 -23.486  1.00 10.00      A   
ATOM   1097  HN  VAL A 113     -23.491  -7.109 -23.955  1.00 10.00      A   
ATOM   1098  CA  VAL A 113     -21.877  -7.941 -22.863  1.00 10.00      A   
ATOM   1099  CB  VAL A 113     -22.561  -8.480 -21.583  1.00 10.00      A   
ATOM   1100  CG1 VAL A 113     -21.839  -9.710 -21.049  1.00 10.00      A   
ATOM   1101  CG2 VAL A 113     -22.616  -7.398 -20.516  1.00 10.00      A   
ATOM   1102  C   VAL A 113     -21.672  -9.076 -23.862  1.00 10.00      A   
ATOM   1103  O   VAL A 113     -22.614  -9.483 -24.545  1.00 10.00      A   
ATOM   1104  N   LYS A 114     -20.436  -9.560 -23.962  1.00 10.00      A   
ATOM   1105  HN  LYS A 114     -19.729  -9.177 -23.398  1.00 10.00      A   
ATOM   1106  CA  LYS A 114     -20.098 -10.641 -24.887  1.00 10.00      A   
ATOM   1107  CB  LYS A 114     -18.606 -10.976 -24.808  1.00 10.00      A   
ATOM   1108  CG  LYS A 114     -17.684  -9.812 -25.138  1.00 10.00      A   
ATOM   1109  CD  LYS A 114     -17.969  -9.251 -26.521  1.00 10.00      A   
ATOM   1110  CE  LYS A 114     -16.983  -8.153 -26.892  1.00 10.00      A   
ATOM   1111  NZ  LYS A 114     -17.217  -6.893 -26.134  1.00 10.00      A   
ATOM   1112  HZ1 LYS A 114     -16.503  -6.176 -26.402  1.00 10.00      A   
ATOM   1113  HZ2 LYS A 114     -17.149  -7.065 -25.112  1.00 10.00      A   
ATOM   1114  HZ3 LYS A 114     -18.160  -6.514 -26.351  1.00 10.00      A   
ATOM   1115  C   LYS A 114     -20.935 -11.894 -24.638  1.00 10.00      A   
ATOM   1116  O   LYS A 114     -21.197 -12.263 -23.493  1.00 10.00      A   
ATOM   1117  N   VAL A 115     -21.335 -12.550 -25.724  1.00 10.00      A   
ATOM   1118  HN  VAL A 115     -21.079 -12.202 -26.608  1.00 10.00      A   
ATOM   1119  CA  VAL A 115     -22.152 -13.764 -25.654  1.00 10.00      A   
ATOM   1120  CB  VAL A 115     -22.499 -14.279 -27.070  1.00 10.00      A   
ATOM   1121  CG1 VAL A 115     -23.389 -15.513 -27.007  1.00 10.00      A   
ATOM   1122  CG2 VAL A 115     -23.166 -13.182 -27.887  1.00 10.00      A   
ATOM   1123  C   VAL A 115     -21.457 -14.879 -24.866  1.00 10.00      A   
ATOM   1124  O   VAL A 115     -22.113 -15.751 -24.288  1.00 10.00      A   
ATOM   1125  N   THR A 116     -20.133 -14.839 -24.845  1.00 10.00      A   
ATOM   1126  HN  THR A 116     -19.670 -14.122 -25.325  1.00 10.00      A   
ATOM   1127  CA  THR A 116     -19.341 -15.838 -24.141  1.00 10.00      A   
ATOM   1128  CB  THR A 116     -17.850 -15.673 -24.482  1.00 10.00      A   
ATOM   1129  OG1 THR A 116     -17.738 -15.071 -25.783  1.00 10.00      A   
ATOM   1130  HG1 THR A 116     -16.822 -15.134 -26.086  1.00 10.00      A   
ATOM   1131  CG2 THR A 116     -17.155 -17.025 -24.495  1.00 10.00      A   
ATOM   1132  C   THR A 116     -19.535 -15.752 -22.625  1.00 10.00      A   
ATOM   1133  O   THR A 116     -19.369 -16.740 -21.909  1.00 10.00      A   
ATOM   1134  N   ASN A 117     -19.908 -14.572 -22.141  1.00 10.00      A   
ATOM   1135  HN  ASN A 117     -20.066 -13.826 -22.760  1.00 10.00      A   
ATOM   1136  CA  ASN A 117     -20.113 -14.366 -20.714  1.00 10.00      A   
ATOM   1137  CB  ASN A 117     -19.751 -12.936 -20.301  1.00 10.00      A   
ATOM   1138  CG  ASN A 117     -19.593 -12.783 -18.797  1.00 10.00      A   
ATOM   1139  OD1 ASN A 117     -20.118 -13.577 -18.015  1.00 10.00      A   
ATOM   1140  ND2 ASN A 117     -18.868 -11.757 -18.379  1.00 10.00      A   
ATOM   1141 HD21 ASN A 117     -18.474 -11.161 -19.053  1.00 10.00      A   
ATOM   1142 HD22 ASN A 117     -18.753 -11.634 -17.411  1.00 10.00      A   
ATOM   1143  C   ASN A 117     -21.551 -14.679 -20.320  1.00 10.00      A   
ATOM   1144  O   ASN A 117     -22.400 -13.788 -20.245  1.00 10.00      A   
ATOM   1145  N   THR A 118     -21.822 -15.953 -20.081  1.00 10.00      A   
ATOM   1146  HN  THR A 118     -21.110 -16.621 -20.178  1.00 10.00      A   
ATOM   1147  CA  THR A 118     -23.151 -16.391 -19.691  1.00 10.00      A   
ATOM   1148  CB  THR A 118     -23.240 -17.926 -19.730  1.00 10.00      A   
ATOM   1149  OG1 THR A 118     -21.929 -18.476 -19.526  1.00 10.00      A   
ATOM   1150  HG1 THR A 118     -21.991 -19.216 -18.907  1.00 10.00      A   
ATOM   1151  CG2 THR A 118     -23.778 -18.396 -21.072  1.00 10.00      A   
ATOM   1152  C   THR A 118     -23.502 -15.899 -18.287  1.00 10.00      A   
ATOM   1153  O   THR A 118     -24.627 -15.471 -18.033  1.00 10.00      A   
ATOM   1154  N   LEU A 119     -22.518 -15.943 -17.392  1.00 10.00      A   
ATOM   1155  HN  LEU A 119     -21.639 -16.270 -17.675  1.00 10.00      A   
ATOM   1156  CA  LEU A 119     -22.702 -15.519 -16.007  1.00 10.00      A   
ATOM   1157  CB  LEU A 119     -21.401 -15.704 -15.216  1.00 10.00      A   
ATOM   1158  CG  LEU A 119     -21.467 -15.415 -13.714  1.00 10.00      A   
ATOM   1159  CD1 LEU A 119     -22.445 -16.356 -13.026  1.00 10.00      A   
ATOM   1160  CD2 LEU A 119     -20.085 -15.523 -13.088  1.00 10.00      A   
ATOM   1161  C   LEU A 119     -23.179 -14.070 -15.919  1.00 10.00      A   
ATOM   1162  O   LEU A 119     -24.141 -13.766 -15.210  1.00 10.00      A   
ATOM   1163  N   GLY A 120     -22.504 -13.185 -16.644  1.00 10.00      A   
ATOM   1164  HN  GLY A 120     -21.739 -13.490 -17.185  1.00 10.00      A   
ATOM   1165  CA  GLY A 120     -22.873 -11.781 -16.642  1.00 10.00      A   
ATOM   1166  C   GLY A 120     -24.255 -11.562 -17.222  1.00 10.00      A   
ATOM   1167  O   GLY A 120     -25.033 -10.754 -16.716  1.00 10.00      A   
ATOM   1168  N   ARG A 121     -24.564 -12.295 -18.281  1.00 10.00      A   
ATOM   1169  HN  ARG A 121     -23.898 -12.918 -18.642  1.00 10.00      A   
ATOM   1170  CA  ARG A 121     -25.861 -12.190 -18.928  1.00 10.00      A   
ATOM   1171  CB  ARG A 121     -25.884 -13.021 -20.213  1.00 10.00      A   
ATOM   1172  CG  ARG A 121     -27.105 -12.783 -21.084  1.00 10.00      A   
ATOM   1173  CD  ARG A 121     -28.081 -13.942 -20.990  1.00 10.00      A   
ATOM   1174  NE  ARG A 121     -27.583 -15.130 -21.677  1.00 10.00      A   
ATOM   1175  HE  ARG A 121     -26.814 -15.012 -22.281  1.00 10.00      A   
ATOM   1176  CZ  ARG A 121     -28.095 -16.353 -21.524  1.00 10.00      A   
ATOM   1177  NH1 ARG A 121     -29.121 -16.559 -20.704  1.00 10.00      A   
ATOM   1178 HH11 ARG A 121     -29.537 -15.757 -20.158  1.00 10.00      A   
ATOM   1179 HH12 ARG A 121     -29.518 -17.518 -20.594  1.00 10.00      A   
ATOM   1180  NH2 ARG A 121     -27.584 -17.369 -22.203  1.00 10.00      A   
ATOM   1181 HH21 ARG A 121     -27.981 -18.329 -22.092  1.00 10.00      A   
ATOM   1182 HH22 ARG A 121     -26.781 -17.216 -22.848  1.00 10.00      A   
ATOM   1183  C   ARG A 121     -26.979 -12.621 -17.980  1.00 10.00      A   
ATOM   1184  O   ARG A 121     -27.984 -11.922 -17.836  1.00 10.00      A   
ATOM   1185  N   ILE A 122     -26.786 -13.763 -17.324  1.00 10.00      A   
ATOM   1186  HN  ILE A 122     -25.956 -14.270 -17.482  1.00 10.00      A   
ATOM   1187  CA  ILE A 122     -27.774 -14.289 -16.383  1.00 10.00      A   
ATOM   1188  CB  ILE A 122     -27.336 -15.654 -15.803  1.00 10.00      A   
ATOM   1189  CG1 ILE A 122     -27.239 -16.705 -16.913  1.00 10.00      A   
ATOM   1190  CG2 ILE A 122     -28.297 -16.119 -14.714  1.00 10.00      A   
ATOM   1191  CD1 ILE A 122     -26.591 -18.003 -16.476  1.00 10.00      A   
ATOM   1192  C   ILE A 122     -28.008 -13.301 -15.241  1.00 10.00      A   
ATOM   1193  O   ILE A 122     -29.142 -13.098 -14.802  1.00 10.00      A   
ATOM   1194  N   LEU A 123     -26.929 -12.675 -14.780  1.00 10.00      A   
ATOM   1195  HN  LEU A 123     -26.055 -12.873 -15.186  1.00 10.00      A   
ATOM   1196  CA  LEU A 123     -27.008 -11.704 -13.694  1.00 10.00      A   
ATOM   1197  CB  LEU A 123     -25.617 -11.150 -13.362  1.00 10.00      A   
ATOM   1198  CG  LEU A 123     -25.560 -10.038 -12.307  1.00 10.00      A   
ATOM   1199  CD1 LEU A 123     -26.022 -10.553 -10.955  1.00 10.00      A   
ATOM   1200  CD2 LEU A 123     -24.157  -9.461 -12.208  1.00 10.00      A   
ATOM   1201  C   LEU A 123     -27.964 -10.564 -14.039  1.00 10.00      A   
ATOM   1202  O   LEU A 123     -28.864 -10.237 -13.262  1.00 10.00      A   
ATOM   1203  N   TYR A 124     -27.787  -9.983 -15.217  1.00 10.00      A   
ATOM   1204  HN  TYR A 124     -27.076 -10.307 -15.810  1.00 10.00      A   
ATOM   1205  CA  TYR A 124     -28.631  -8.880 -15.650  1.00 10.00      A   
ATOM   1206  CB  TYR A 124     -28.027  -8.155 -16.851  1.00 10.00      A   
ATOM   1207  CG  TYR A 124     -26.876  -7.244 -16.486  1.00 10.00      A   
ATOM   1208  CD1 TYR A 124     -25.574  -7.722 -16.432  1.00 10.00      A   
ATOM   1209  CD2 TYR A 124     -27.094  -5.904 -16.192  1.00 10.00      A   
ATOM   1210  CE1 TYR A 124     -24.521  -6.892 -16.100  1.00 10.00      A   
ATOM   1211  CE2 TYR A 124     -26.047  -5.067 -15.858  1.00 10.00      A   
ATOM   1212  CZ  TYR A 124     -24.763  -5.567 -15.813  1.00 10.00      A   
ATOM   1213  OH  TYR A 124     -23.718  -4.735 -15.483  1.00 10.00      A   
ATOM   1214  HH  TYR A 124     -22.961  -4.930 -16.052  1.00 10.00      A   
ATOM   1215  C   TYR A 124     -30.059  -9.336 -15.929  1.00 10.00      A   
ATOM   1216  O   TYR A 124     -31.007  -8.571 -15.747  1.00 10.00      A   
ATOM   1217  N   GLU A 125     -30.212 -10.589 -16.353  1.00 10.00      A   
ATOM   1218  HN  GLU A 125     -29.419 -11.153 -16.483  1.00 10.00      A   
ATOM   1219  CA  GLU A 125     -31.534 -11.141 -16.631  1.00 10.00      A   
ATOM   1220  CB  GLU A 125     -31.435 -12.558 -17.203  1.00 10.00      A   
ATOM   1221  CG  GLU A 125     -31.064 -12.625 -18.672  1.00 10.00      A   
ATOM   1222  CD  GLU A 125     -31.201 -14.025 -19.232  1.00 10.00      A   
ATOM   1223  OE1 GLU A 125     -30.303 -14.857 -18.996  1.00 10.00      A   
ATOM   1224  OE2 GLU A 125     -32.211 -14.301 -19.917  1.00 10.00      A   
ATOM   1225  C   GLU A 125     -32.377 -11.153 -15.361  1.00 10.00      A   
ATOM   1226  O   GLU A 125     -33.579 -10.893 -15.399  1.00 10.00      A   
ATOM   1227  N   LYS A 126     -31.731 -11.432 -14.234  1.00 10.00      A   
ATOM   1228  HN  LYS A 126     -30.766 -11.618 -14.272  1.00 10.00      A   
ATOM   1229  CA  LYS A 126     -32.413 -11.472 -12.945  1.00 10.00      A   
ATOM   1230  CB  LYS A 126     -31.537 -12.145 -11.890  1.00 10.00      A   
ATOM   1231  CG  LYS A 126     -31.240 -13.608 -12.148  1.00 10.00      A   
ATOM   1232  CD  LYS A 126     -30.604 -14.241 -10.925  1.00 10.00      A   
ATOM   1233  CE  LYS A 126     -30.091 -15.639 -11.217  1.00 10.00      A   
ATOM   1234  NZ  LYS A 126     -29.366 -16.208 -10.054  1.00 10.00      A   
ATOM   1235  HZ1 LYS A 126     -28.616 -15.556  -9.739  1.00 10.00      A   
ATOM   1236  HZ2 LYS A 126     -28.931 -17.114 -10.316  1.00 10.00      A   
ATOM   1237  HZ3 LYS A 126     -30.025 -16.370  -9.266  1.00 10.00      A   
ATOM   1238  C   LYS A 126     -32.769 -10.066 -12.472  1.00 10.00      A   
ATOM   1239  O   LYS A 126     -33.608  -9.889 -11.588  1.00 10.00      A   
ATOM   1240  N   LEU A 127     -32.120  -9.072 -13.061  1.00 10.00      A   
ATOM   1241  HN  LEU A 127     -31.461  -9.279 -13.757  1.00 10.00      A   
ATOM   1242  CA  LEU A 127     -32.356  -7.681 -12.701  1.00 10.00      A   
ATOM   1243  CB  LEU A 127     -31.063  -6.869 -12.820  1.00 10.00      A   
ATOM   1244  CG  LEU A 127     -29.934  -7.260 -11.864  1.00 10.00      A   
ATOM   1245  CD1 LEU A 127     -28.682  -6.445 -12.153  1.00 10.00      A   
ATOM   1246  CD2 LEU A 127     -30.370  -7.082 -10.417  1.00 10.00      A   
ATOM   1247  C   LEU A 127     -33.454  -7.067 -13.564  1.00 10.00      A   
ATOM   1248  O   LEU A 127     -33.784  -5.888 -13.426  1.00 10.00      A   
ATOM   1249  N   GLY A 128     -34.006  -7.869 -14.464  1.00 10.00      A   
ATOM   1250  HN  GLY A 128     -33.686  -8.793 -14.544  1.00 10.00      A   
ATOM   1251  CA  GLY A 128     -35.075  -7.395 -15.325  1.00 10.00      A   
ATOM   1252  C   GLY A 128     -34.597  -6.986 -16.704  1.00 10.00      A   
ATOM   1253  O   GLY A 128     -35.387  -6.530 -17.529  1.00 10.00      A   
ATOM   1254  N   TYR A 129     -33.307  -7.143 -16.963  1.00 10.00      A   
ATOM   1255  HN  TYR A 129     -32.719  -7.521 -16.273  1.00 10.00      A   
ATOM   1256  CA  TYR A 129     -32.752  -6.784 -18.264  1.00 10.00      A   
ATOM   1257  CB  TYR A 129     -31.244  -6.527 -18.179  1.00 10.00      A   
ATOM   1258  CG  TYR A 129     -30.870  -5.286 -17.398  1.00 10.00      A   
ATOM   1259  CD1 TYR A 129     -30.787  -5.313 -16.013  1.00 10.00      A   
ATOM   1260  CD2 TYR A 129     -30.598  -4.087 -18.044  1.00 10.00      A   
ATOM   1261  CE1 TYR A 129     -30.445  -4.185 -15.294  1.00 10.00      A   
ATOM   1262  CE2 TYR A 129     -30.254  -2.952 -17.334  1.00 10.00      A   
ATOM   1263  CZ  TYR A 129     -30.180  -3.006 -15.958  1.00 10.00      A   
ATOM   1264  OH  TYR A 129     -29.838  -1.880 -15.243  1.00 10.00      A   
ATOM   1265  HH  TYR A 129     -30.150  -1.099 -15.707  1.00 10.00      A   
ATOM   1266  C   TYR A 129     -33.050  -7.882 -19.279  1.00 10.00      A   
ATOM   1267  O   TYR A 129     -32.831  -9.063 -19.006  1.00 10.00      A   
ATOM   1268  N   SER A 130     -33.572  -7.496 -20.431  1.00 10.00      A   
ATOM   1269  HN  SER A 130     -33.737  -6.539 -20.590  1.00 10.00      A   
ATOM   1270  CA  SER A 130     -33.906  -8.455 -21.475  1.00 10.00      A   
ATOM   1271  CB  SER A 130     -35.383  -8.324 -21.851  1.00 10.00      A   
ATOM   1272  OG  SER A 130     -36.206  -8.405 -20.698  1.00 10.00      A   
ATOM   1273  HG  SER A 130     -35.769  -8.953 -20.032  1.00 10.00      A   
ATOM   1274  C   SER A 130     -33.027  -8.248 -22.705  1.00 10.00      A   
ATOM   1275  O   SER A 130     -32.590  -7.132 -22.984  1.00 10.00      A   
ATOM   1276  N   VAL A 131     -32.766  -9.329 -23.429  1.00 10.00      A   
ATOM   1277  HN  VAL A 131     -33.148 -10.195 -23.152  1.00 10.00      A   
ATOM   1278  CA  VAL A 131     -31.942  -9.269 -24.632  1.00 10.00      A   
ATOM   1279  CB  VAL A 131     -31.248 -10.619 -24.911  1.00 10.00      A   
ATOM   1280  CG1 VAL A 131     -30.438 -10.555 -26.197  1.00 10.00      A   
ATOM   1281  CG2 VAL A 131     -30.362 -11.017 -23.742  1.00 10.00      A   
ATOM   1282  C   VAL A 131     -32.796  -8.876 -25.835  1.00 10.00      A   
ATOM   1283  O   VAL A 131     -33.735  -9.583 -26.197  1.00 10.00      A   
ATOM   1284  N   PHE A 132     -32.467  -7.745 -26.444  1.00 10.00      A   
ATOM   1285  HN  PHE A 132     -31.697  -7.227 -26.113  1.00 10.00      A   
ATOM   1286  CA  PHE A 132     -33.206  -7.252 -27.597  1.00 10.00      A   
ATOM   1287  CB  PHE A 132     -33.223  -5.720 -27.596  1.00 10.00      A   
ATOM   1288  CG  PHE A 132     -34.160  -5.110 -28.598  1.00 10.00      A   
ATOM   1289  CD1 PHE A 132     -35.525  -5.103 -28.373  1.00 10.00      A   
ATOM   1290  CD2 PHE A 132     -33.673  -4.541 -29.762  1.00 10.00      A   
ATOM   1291  CE1 PHE A 132     -36.389  -4.541 -29.292  1.00 10.00      A   
ATOM   1292  CE2 PHE A 132     -34.529  -3.977 -30.686  1.00 10.00      A   
ATOM   1293  CZ  PHE A 132     -35.890  -3.977 -30.450  1.00 10.00      A   
ATOM   1294  C   PHE A 132     -32.602  -7.782 -28.894  1.00 10.00      A   
ATOM   1295  O   PHE A 132     -33.300  -8.363 -29.730  1.00 10.00      A   
ATOM   1296  N   ARG A 133     -31.302  -7.587 -29.057  1.00 10.00      A   
ATOM   1297  HN  ARG A 133     -30.795  -7.130 -28.351  1.00 10.00      A   
ATOM   1298  CA  ARG A 133     -30.601  -8.037 -30.252  1.00 10.00      A   
ATOM   1299  CB  ARG A 133     -30.548  -6.921 -31.302  1.00 10.00      A   
ATOM   1300  CG  ARG A 133     -31.818  -6.763 -32.121  1.00 10.00      A   
ATOM   1301  CD  ARG A 133     -31.570  -5.956 -33.382  1.00 10.00      A   
ATOM   1302  NE  ARG A 133     -30.937  -4.669 -33.100  1.00 10.00      A   
ATOM   1303  HE  ARG A 133     -30.725  -4.465 -32.158  1.00 10.00      A   
ATOM   1304  CZ  ARG A 133     -30.643  -3.768 -34.031  1.00 10.00      A   
ATOM   1305  NH1 ARG A 133     -30.926  -4.014 -35.305  1.00 10.00      A   
ATOM   1306 HH11 ARG A 133     -31.382  -4.914 -35.575  1.00 10.00      A   
ATOM   1307 HH12 ARG A 133     -30.702  -3.309 -36.038  1.00 10.00      A   
ATOM   1308  NH2 ARG A 133     -30.064  -2.624 -33.680  1.00 10.00      A   
ATOM   1309 HH21 ARG A 133     -29.852  -2.436 -32.677  1.00 10.00      A   
ATOM   1310 HH22 ARG A 133     -29.819  -1.910 -34.401  1.00 10.00      A   
ATOM   1311  C   ARG A 133     -29.186  -8.475 -29.910  1.00 10.00      A   
ATOM   1312  O   ARG A 133     -28.839  -8.632 -28.739  1.00 10.00      A   
ATOM   1313  N   ARG A 134     -28.378  -8.675 -30.937  1.00 10.00      A   
ATOM   1314  HN  ARG A 134     -28.724  -8.551 -31.848  1.00 10.00      A   
ATOM   1315  CA  ARG A 134     -26.994  -9.079 -30.763  1.00 10.00      A   
ATOM   1316  CB  ARG A 134     -26.849 -10.594 -30.896  1.00 10.00      A   
ATOM   1317  CG  ARG A 134     -25.530 -11.129 -30.366  1.00 10.00      A   
ATOM   1318  CD  ARG A 134     -24.795 -11.942 -31.416  1.00 10.00      A   
ATOM   1319  NE  ARG A 134     -25.535 -13.141 -31.800  1.00 10.00      A   
ATOM   1320  HE  ARG A 134     -26.327 -13.369 -31.268  1.00 10.00      A   
ATOM   1321  CZ  ARG A 134     -25.196 -13.933 -32.817  1.00 10.00      A   
ATOM   1322  NH1 ARG A 134     -24.129 -13.660 -33.561  1.00 10.00      A   
ATOM   1323 HH11 ARG A 134     -23.533 -12.817 -33.354  1.00 10.00      A   
ATOM   1324 HH12 ARG A 134     -23.873 -14.284 -34.357  1.00 10.00      A   
ATOM   1325  NH2 ARG A 134     -25.929 -15.002 -33.094  1.00 10.00      A   
ATOM   1326 HH21 ARG A 134     -26.767 -15.229 -32.517  1.00 10.00      A   
ATOM   1327 HH22 ARG A 134     -25.669 -15.622 -33.892  1.00 10.00      A   
ATOM   1328  C   ARG A 134     -26.112  -8.373 -31.786  1.00 10.00      A   
ATOM   1329  O   ARG A 134     -26.182  -8.655 -32.985  1.00 10.00      A   
ATOM   1330  N   VAL A 135     -25.286  -7.457 -31.307  1.00 10.00      A   
ATOM   1331  HN  VAL A 135     -25.257  -7.298 -30.339  1.00 10.00      A   
ATOM   1332  CA  VAL A 135     -24.397  -6.703 -32.176  1.00 10.00      A   
ATOM   1333  CB  VAL A 135     -23.924  -5.384 -31.526  1.00 10.00      A   
ATOM   1334  CG1 VAL A 135     -25.094  -4.429 -31.348  1.00 10.00      A   
ATOM   1335  CG2 VAL A 135     -23.239  -5.647 -30.194  1.00 10.00      A   
ATOM   1336  C   VAL A 135     -23.193  -7.543 -32.588  1.00 10.00      A   
ATOM   1337  O   VAL A 135     -22.883  -8.555 -31.954  1.00 10.00      A   
ATOM   1338  N   VAL A 136     -22.526  -7.120 -33.652  1.00 10.00      A   
ATOM   1339  HN  VAL A 136     -22.819  -6.301 -34.103  1.00 10.00      A   
ATOM   1340  CA  VAL A 136     -21.360  -7.827 -34.164  1.00 10.00      A   
ATOM   1341  CB  VAL A 136     -20.969  -7.307 -35.567  1.00 10.00      A   
ATOM   1342  CG1 VAL A 136     -19.858  -8.148 -36.175  1.00 10.00      A   
ATOM   1343  CG2 VAL A 136     -22.180  -7.278 -36.488  1.00 10.00      A   
ATOM   1344  C   VAL A 136     -20.177  -7.658 -33.215  1.00 10.00      A   
ATOM   1345  O   VAL A 136     -19.407  -8.594 -32.989  1.00 10.00      A   
ATOM   1346  N   GLY A 137     -20.038  -6.457 -32.668  1.00 10.00      A   
ATOM   1347  HN  GLY A 137     -20.676  -5.749 -32.899  1.00 10.00      A   
ATOM   1348  CA  GLY A 137     -18.954  -6.175 -31.749  1.00 10.00      A   
ATOM   1349  C   GLY A 137     -17.761  -5.573 -32.459  1.00 10.00      A   
ATOM   1350  O   GLY A 137     -17.256  -4.519 -32.066  1.00 10.00      A   
ATOM   1351  N   TYR A 138     -17.319  -6.242 -33.516  1.00 10.00      A   
ATOM   1352  HN  TYR A 138     -17.779  -7.065 -33.781  1.00 10.00      A   
ATOM   1353  CA  TYR A 138     -16.181  -5.782 -34.302  1.00 10.00      A   
ATOM   1354  CB  TYR A 138     -15.366  -6.974 -34.817  1.00 10.00      A   
ATOM   1355  CG  TYR A 138     -14.123  -6.587 -35.591  1.00 10.00      A   
ATOM   1356  CD1 TYR A 138     -13.012  -6.070 -34.939  1.00 10.00      A   
ATOM   1357  CD2 TYR A 138     -14.059  -6.737 -36.972  1.00 10.00      A   
ATOM   1358  CE1 TYR A 138     -11.875  -5.712 -35.636  1.00 10.00      A   
ATOM   1359  CE2 TYR A 138     -12.924  -6.382 -37.678  1.00 10.00      A   
ATOM   1360  CZ  TYR A 138     -11.835  -5.869 -37.004  1.00 10.00      A   
ATOM   1361  OH  TYR A 138     -10.704  -5.511 -37.697  1.00 10.00      A   
ATOM   1362  HH  TYR A 138      -9.929  -5.868 -37.248  1.00 10.00      A   
ATOM   1363  C   TYR A 138     -16.655  -4.928 -35.472  1.00 10.00      A   
ATOM   1364  O   TYR A 138     -17.792  -5.065 -35.930  1.00 10.00      A   
ATOM   1365  N   ASN A 148      -7.979  -5.070 -23.804  1.00 10.00      A   
ATOM   1366  HN  ASN A 148      -8.730  -5.283 -23.194  1.00 10.00      A   
ATOM   1367  CA  ASN A 148      -6.651  -5.599 -23.504  1.00 10.00      A   
ATOM   1368  CB  ASN A 148      -5.901  -4.662 -22.552  1.00 10.00      A   
ATOM   1369  CG  ASN A 148      -4.527  -4.271 -23.062  1.00 10.00      A   
ATOM   1370  OD1 ASN A 148      -3.923  -4.980 -23.868  1.00 10.00      A   
ATOM   1371  ND2 ASN A 148      -4.021  -3.139 -22.591  1.00 10.00      A   
ATOM   1372 HD21 ASN A 148      -4.556  -2.620 -21.952  1.00 10.00      A   
ATOM   1373 HD22 ASN A 148      -3.131  -2.864 -22.899  1.00 10.00      A   
ATOM   1374  C   ASN A 148      -6.760  -6.983 -22.877  1.00 10.00      A   
ATOM   1375  O   ASN A 148      -6.016  -7.902 -23.224  1.00 10.00      A   
ATOM   1376  N   LYS A 149      -7.698  -7.123 -21.954  1.00 10.00      A   
ATOM   1377  HN  LYS A 149      -8.265  -6.349 -21.726  1.00 10.00      A   
ATOM   1378  CA  LYS A 149      -7.922  -8.389 -21.274  1.00 10.00      A   
ATOM   1379  CB  LYS A 149      -8.198  -8.150 -19.787  1.00 10.00      A   
ATOM   1380  CG  LYS A 149      -7.116  -7.359 -19.070  1.00 10.00      A   
ATOM   1381  CD  LYS A 149      -7.530  -7.030 -17.649  1.00 10.00      A   
ATOM   1382  CE  LYS A 149      -6.533  -6.100 -16.981  1.00 10.00      A   
ATOM   1383  NZ  LYS A 149      -6.991  -5.691 -15.629  1.00 10.00      A   
ATOM   1384  HZ1 LYS A 149      -7.063  -6.518 -15.008  1.00 10.00      A   
ATOM   1385  HZ2 LYS A 149      -7.929  -5.237 -15.687  1.00 10.00      A   
ATOM   1386  HZ3 LYS A 149      -6.319  -5.013 -15.212  1.00 10.00      A   
ATOM   1387  C   LYS A 149      -9.101  -9.117 -21.903  1.00 10.00      A   
ATOM   1388  O   LYS A 149      -9.122 -10.348 -21.988  1.00 10.00      A   
ATOM   1389  N   ILE A 150     -10.076  -8.343 -22.353  1.00 10.00      A   
ATOM   1390  HN  ILE A 150      -9.987  -7.364 -22.271  1.00 10.00      A   
ATOM   1391  CA  ILE A 150     -11.273  -8.891 -22.971  1.00 10.00      A   
ATOM   1392  CB  ILE A 150     -12.546  -8.323 -22.304  1.00 10.00      A   
ATOM   1393  CG1 ILE A 150     -12.483  -8.513 -20.784  1.00 10.00      A   
ATOM   1394  CG2 ILE A 150     -13.792  -8.986 -22.873  1.00 10.00      A   
ATOM   1395  CD1 ILE A 150     -13.581  -7.796 -20.026  1.00 10.00      A   
ATOM   1396  C   ILE A 150     -11.296  -8.564 -24.461  1.00 10.00      A   
ATOM   1397  O   ILE A 150     -11.053  -7.423 -24.860  1.00 10.00      A   
ATOM   1398  N   ASP A 151     -11.564  -9.570 -25.280  1.00 10.00      A   
ATOM   1399  HN  ASP A 151     -11.714 -10.465 -24.906  1.00 10.00      A   
ATOM   1400  CA  ASP A 151     -11.630  -9.381 -26.722  1.00 10.00      A   
ATOM   1401  CB  ASP A 151     -11.586 -10.729 -27.445  1.00 10.00      A   
ATOM   1402  CG  ASP A 151     -11.329 -10.600 -28.937  1.00 10.00      A   
ATOM   1403  OD1 ASP A 151     -11.517  -9.496 -29.494  1.00 10.00      A   
ATOM   1404  OD2 ASP A 151     -10.946 -11.607 -29.566  1.00 10.00      A   
ATOM   1405  C   ASP A 151     -12.900  -8.623 -27.086  1.00 10.00      A   
ATOM   1406  O   ASP A 151     -14.000  -9.009 -26.686  1.00 10.00      A   
ATOM   1407  N   ASP A 152     -12.744  -7.548 -27.844  1.00 10.00      A   
ATOM   1408  HN  ASP A 152     -11.843  -7.308 -28.154  1.00 10.00      A   
ATOM   1409  CA  ASP A 152     -13.875  -6.722 -28.240  1.00 10.00      A   
ATOM   1410  CB  ASP A 152     -13.513  -5.240 -28.152  1.00 10.00      A   
ATOM   1411  CG  ASP A 152     -14.363  -4.490 -27.151  1.00 10.00      A   
ATOM   1412  OD1 ASP A 152     -15.516  -4.908 -26.907  1.00 10.00      A   
ATOM   1413  OD2 ASP A 152     -13.889  -3.469 -26.608  1.00 10.00      A   
ATOM   1414  C   ASP A 152     -14.367  -7.052 -29.643  1.00 10.00      A   
ATOM   1415  O   ASP A 152     -15.298  -6.421 -30.144  1.00 10.00      A   
ATOM   1416  N   SER A 153     -13.755  -8.048 -30.274  1.00 10.00      A   
ATOM   1417  HN  SER A 153     -13.016  -8.526 -29.827  1.00 10.00      A   
ATOM   1418  CA  SER A 153     -14.149  -8.446 -31.621  1.00 10.00      A   
ATOM   1419  CB  SER A 153     -12.924  -8.806 -32.467  1.00 10.00      A   
ATOM   1420  OG  SER A 153     -12.262  -9.956 -31.965  1.00 10.00      A   
ATOM   1421  HG  SER A 153     -11.958  -9.788 -31.055  1.00 10.00      A   
ATOM   1422  C   SER A 153     -15.146  -9.601 -31.587  1.00 10.00      A   
ATOM   1423  O   SER A 153     -15.453 -10.206 -32.617  1.00 10.00      A   
ATOM   1424  N   VAL A 154     -15.646  -9.899 -30.398  1.00 10.00      A   
ATOM   1425  HN  VAL A 154     -15.364  -9.377 -29.621  1.00 10.00      A   
ATOM   1426  CA  VAL A 154     -16.613 -10.972 -30.216  1.00 10.00      A   
ATOM   1427  CB  VAL A 154     -16.360 -11.729 -28.890  1.00 10.00      A   
ATOM   1428  CG1 VAL A 154     -17.136 -13.039 -28.849  1.00 10.00      A   
ATOM   1429  CG2 VAL A 154     -14.874 -11.983 -28.688  1.00 10.00      A   
ATOM   1430  C   VAL A 154     -18.026 -10.389 -30.202  1.00 10.00      A   
ATOM   1431  O   VAL A 154     -18.213  -9.216 -29.869  1.00 10.00      A   
ATOM   1432  N   ASP A 155     -19.006 -11.205 -30.573  1.00 10.00      A   
ATOM   1433  HN  ASP A 155     -18.785 -12.120 -30.834  1.00 10.00      A   
ATOM   1434  CA  ASP A 155     -20.403 -10.781 -30.602  1.00 10.00      A   
ATOM   1435  CB  ASP A 155     -21.285 -11.891 -31.179  1.00 10.00      A   
ATOM   1436  CG  ASP A 155     -21.248 -11.960 -32.693  1.00 10.00      A   
ATOM   1437  OD1 ASP A 155     -20.186 -12.315 -33.253  1.00 10.00      A   
ATOM   1438  OD2 ASP A 155     -22.288 -11.682 -33.332  1.00 10.00      A   
ATOM   1439  C   ASP A 155     -20.881 -10.424 -29.200  1.00 10.00      A   
ATOM   1440  O   ASP A 155     -20.546 -11.107 -28.227  1.00 10.00      A   
ATOM   1441  N   ALA A 156     -21.666  -9.360 -29.096  1.00 10.00      A   
ATOM   1442  HN  ALA A 156     -21.917  -8.867 -29.910  1.00 10.00      A   
ATOM   1443  CA  ALA A 156     -22.174  -8.913 -27.807  1.00 10.00      A   
ATOM   1444  CB  ALA A 156     -21.591  -7.554 -27.450  1.00 10.00      A   
ATOM   1445  C   ALA A 156     -23.697  -8.859 -27.801  1.00 10.00      A   
ATOM   1446  O   ALA A 156     -24.321  -8.534 -28.812  1.00 10.00      A   
ATOM   1447  N   PHE A 157     -24.288  -9.181 -26.659  1.00 10.00      A   
ATOM   1448  HN  PHE A 157     -23.731  -9.417 -25.881  1.00 10.00      A   
ATOM   1449  CA  PHE A 157     -25.733  -9.172 -26.513  1.00 10.00      A   
ATOM   1450  CB  PHE A 157     -26.175 -10.168 -25.437  1.00 10.00      A   
ATOM   1451  CG  PHE A 157     -26.473 -11.545 -25.957  1.00 10.00      A   
ATOM   1452  CD1 PHE A 157     -26.062 -12.668 -25.255  1.00 10.00      A   
ATOM   1453  CD2 PHE A 157     -27.167 -11.718 -27.143  1.00 10.00      A   
ATOM   1454  CE1 PHE A 157     -26.341 -13.937 -25.727  1.00 10.00      A   
ATOM   1455  CE2 PHE A 157     -27.448 -12.982 -27.622  1.00 10.00      A   
ATOM   1456  CZ  PHE A 157     -27.034 -14.094 -26.913  1.00 10.00      A   
ATOM   1457  C   PHE A 157     -26.228  -7.780 -26.157  1.00 10.00      A   
ATOM   1458  O   PHE A 157     -25.686  -7.128 -25.264  1.00 10.00      A   
ATOM   1459  N   ASP A 158     -27.252  -7.336 -26.867  1.00 10.00      A   
ATOM   1460  HN  ASP A 158     -27.634  -7.912 -27.566  1.00 10.00      A   
ATOM   1461  CA  ASP A 158     -27.844  -6.027 -26.636  1.00 10.00      A   
ATOM   1462  CB  ASP A 158     -28.410  -5.474 -27.950  1.00 10.00      A   
ATOM   1463  CG  ASP A 158     -29.126  -4.147 -27.798  1.00 10.00      A   
ATOM   1464  OD1 ASP A 158     -28.517  -3.190 -27.278  1.00 10.00      A   
ATOM   1465  OD2 ASP A 158     -30.294  -4.044 -28.238  1.00 10.00      A   
ATOM   1466  C   ASP A 158     -28.938  -6.152 -25.582  1.00 10.00      A   
ATOM   1467  O   ASP A 158     -30.092  -6.458 -25.895  1.00 10.00      A   
ATOM   1468  N   MET A 159     -28.558  -5.962 -24.325  1.00 10.00      A   
ATOM   1469  HN  MET A 159     -27.624  -5.715 -24.140  1.00 10.00      A   
ATOM   1470  CA  MET A 159     -29.496  -6.074 -23.216  1.00 10.00      A   
ATOM   1471  CB  MET A 159     -28.843  -6.728 -21.996  1.00 10.00      A   
ATOM   1472  CG  MET A 159     -28.339  -8.138 -22.248  1.00 10.00      A   
ATOM   1473  SD  MET A 159     -28.017  -9.056 -20.729  1.00 10.00      A   
ATOM   1474  CE  MET A 159     -29.685  -9.380 -20.166  1.00 10.00      A   
ATOM   1475  C   MET A 159     -30.059  -4.715 -22.845  1.00 10.00      A   
ATOM   1476  O   MET A 159     -29.313  -3.761 -22.637  1.00 10.00      A   
ATOM   1477  N   ARG A 160     -31.378  -4.635 -22.761  1.00 10.00      A   
ATOM   1478  HN  ARG A 160     -31.920  -5.443 -22.920  1.00 10.00      A   
ATOM   1479  CA  ARG A 160     -32.045  -3.388 -22.427  1.00 10.00      A   
ATOM   1480  CB  ARG A 160     -32.632  -2.744 -23.685  1.00 10.00      A   
ATOM   1481  CG  ARG A 160     -31.600  -2.327 -24.715  1.00 10.00      A   
ATOM   1482  CD  ARG A 160     -32.015  -2.750 -26.111  1.00 10.00      A   
ATOM   1483  NE  ARG A 160     -32.937  -1.803 -26.737  1.00 10.00      A   
ATOM   1484  HE  ARG A 160     -33.696  -1.481 -26.195  1.00 10.00      A   
ATOM   1485  CZ  ARG A 160     -32.814  -1.381 -27.996  1.00 10.00      A   
ATOM   1486  NH1 ARG A 160     -31.811  -1.822 -28.751  1.00 10.00      A   
ATOM   1487 HH11 ARG A 160     -31.710  -1.491 -29.737  1.00 10.00      A   
ATOM   1488 HH12 ARG A 160     -31.121  -2.518 -28.362  1.00 10.00      A   
ATOM   1489  NH2 ARG A 160     -33.688  -0.520 -28.502  1.00 10.00      A   
ATOM   1490 HH21 ARG A 160     -33.591  -0.192 -29.488  1.00 10.00      A   
ATOM   1491 HH22 ARG A 160     -34.479  -0.169 -27.918  1.00 10.00      A   
ATOM   1492  C   ARG A 160     -33.161  -3.608 -21.416  1.00 10.00      A   
ATOM   1493  O   ARG A 160     -33.753  -4.687 -21.345  1.00 10.00      A   
ATOM   1494  N   LYS A 161     -33.431  -2.576 -20.634  1.00 10.00      A   
ATOM   1495  HN  LYS A 161     -32.896  -1.755 -20.731  1.00 10.00      A   
ATOM   1496  CA  LYS A 161     -34.490  -2.613 -19.636  1.00 10.00      A   
ATOM   1497  CB  LYS A 161     -33.916  -2.808 -18.226  1.00 10.00      A   
ATOM   1498  CG  LYS A 161     -34.971  -3.038 -17.153  1.00 10.00      A   
ATOM   1499  CD  LYS A 161     -34.353  -3.088 -15.762  1.00 10.00      A   
ATOM   1500  CE  LYS A 161     -35.411  -3.350 -14.699  1.00 10.00      A   
ATOM   1501  NZ  LYS A 161     -34.846  -3.307 -13.323  1.00 10.00      A   
ATOM   1502  HZ1 LYS A 161     -34.028  -3.949 -13.247  1.00 10.00      A   
ATOM   1503  HZ2 LYS A 161     -35.564  -3.600 -12.632  1.00 10.00      A   
ATOM   1504  HZ3 LYS A 161     -34.534  -2.336 -13.092  1.00 10.00      A   
ATOM   1505  C   LYS A 161     -35.287  -1.316 -19.703  1.00 10.00      A   
ATOM   1506  O   LYS A 161     -34.730  -0.233 -19.518  1.00 10.00      A   
ATOM   1507  N   LEU A 162     -36.577  -1.429 -19.991  1.00 10.00      A   
ATOM   1508  HN  LEU A 162     -36.959  -2.319 -20.138  1.00 10.00      A   
ATOM   1509  CA  LEU A 162     -37.443  -0.259 -20.089  1.00 10.00      A   
ATOM   1510  CB  LEU A 162     -38.793  -0.635 -20.705  1.00 10.00      A   
ATOM   1511  CG  LEU A 162     -38.770  -1.076 -22.169  1.00 10.00      A   
ATOM   1512  CD1 LEU A 162     -40.134  -1.603 -22.588  1.00 10.00      A   
ATOM   1513  CD2 LEU A 162     -38.339   0.072 -23.069  1.00 10.00      A   
ATOM   1514  C   LEU A 162     -37.653   0.381 -18.723  1.00 10.00      A   
ATOM   1515  O   LEU A 162     -37.624  -0.302 -17.697  1.00 10.00      A   
ATOM   1516  N   LEU A 163     -37.856   1.687 -18.711  1.00 10.00      A   
ATOM   1517  HN  LEU A 163     -37.860   2.183 -19.563  1.00 10.00      A   
ATOM   1518  CA  LEU A 163     -38.070   2.410 -17.467  1.00 10.00      A   
ATOM   1519  CB  LEU A 163     -37.077   3.565 -17.340  1.00 10.00      A   
ATOM   1520  CG  LEU A 163     -35.604   3.162 -17.237  1.00 10.00      A   
ATOM   1521  CD1 LEU A 163     -34.711   4.386 -17.274  1.00 10.00      A   
ATOM   1522  CD2 LEU A 163     -35.351   2.349 -15.975  1.00 10.00      A   
ATOM   1523  C   LEU A 163     -39.510   2.907 -17.362  1.00 10.00      A   
ATOM   1524  O   LEU A 163     -40.122   3.276 -18.366  1.00 10.00      A   
ATOM   1525  N   PRO A 164     -40.075   2.895 -16.142  1.00 10.00      A   
ATOM   1526  CB  PRO A 164     -41.742   2.848 -14.463  1.00 10.00      A   
ATOM   1527  CG  PRO A 164     -40.579   1.994 -14.076  1.00 10.00      A   
ATOM   1528  CD  PRO A 164     -39.421   2.456 -14.905  1.00 10.00      A   
ATOM   1529  CA  PRO A 164     -41.450   3.336 -15.893  1.00 10.00      A   
ATOM   1530  C   PRO A 164     -41.574   4.852 -15.949  1.00 10.00      A   
ATOM   1531  O   PRO A 164     -42.335   5.362 -16.796  1.00 10.00      A   
ATOM   1532  OXT PRO A 164     -40.910   5.530 -15.135  1.00 10.00      A   
ATOM   1533  CB  GLU B   8      19.915  21.365 -17.240  1.00 10.00      B   
ATOM   1534  CG  GLU B   8      18.953  22.519 -17.024  1.00 10.00      B   
ATOM   1535  CD  GLU B   8      17.550  22.048 -16.716  1.00 10.00      B   
ATOM   1536  OE1 GLU B   8      16.898  21.473 -17.614  1.00 10.00      B   
ATOM   1537  OE2 GLU B   8      17.089  22.253 -15.575  1.00 10.00      B   
ATOM   1538  C   GLU B   8      22.228  20.558 -17.748  1.00 10.00      B   
ATOM   1539  O   GLU B   8      22.471  19.852 -16.771  1.00 10.00      B   
ATOM   1540  N   GLU B   8      21.337  22.599 -18.850  1.00 10.00      B   
ATOM   1541  HT1 GLU B   8      22.308  22.886 -19.090  1.00 10.00      B   
ATOM   1542  HT2 GLU B   8      20.760  23.453 -18.719  1.00 10.00      B   
ATOM   1543  HT3 GLU B   8      20.942  22.051 -19.641  1.00 10.00      B   
ATOM   1544  CA  GLU B   8      21.337  21.790 -17.610  1.00 10.00      B   
ATOM   1545  N   ILE B   9      22.719  20.304 -18.959  1.00 10.00      B   
ATOM   1546  HN  ILE B   9      22.506  20.907 -19.704  1.00 10.00      B   
ATOM   1547  CA  ILE B   9      23.575  19.148 -19.207  1.00 10.00      B   
ATOM   1548  CB  ILE B   9      23.996  19.060 -20.690  1.00 10.00      B   
ATOM   1549  CG1 ILE B   9      22.764  18.864 -21.580  1.00 10.00      B   
ATOM   1550  CG2 ILE B   9      24.992  17.926 -20.899  1.00 10.00      B   
ATOM   1551  CD1 ILE B   9      23.053  18.953 -23.063  1.00 10.00      B   
ATOM   1552  C   ILE B   9      24.816  19.189 -18.324  1.00 10.00      B   
ATOM   1553  O   ILE B   9      25.115  18.231 -17.607  1.00 10.00      B   
ATOM   1554  N   ILE B  10      25.517  20.316 -18.352  1.00 10.00      B   
ATOM   1555  HN  ILE B  10      25.216  21.053 -18.928  1.00 10.00      B   
ATOM   1556  CA  ILE B  10      26.727  20.478 -17.556  1.00 10.00      B   
ATOM   1557  CB  ILE B  10      27.519  21.748 -17.926  1.00 10.00      B   
ATOM   1558  CG1 ILE B  10      26.687  23.011 -17.682  1.00 10.00      B   
ATOM   1559  CG2 ILE B  10      27.974  21.674 -19.375  1.00 10.00      B   
ATOM   1560  CD1 ILE B  10      27.493  24.291 -17.728  1.00 10.00      B   
ATOM   1561  C   ILE B  10      26.422  20.459 -16.063  1.00 10.00      B   
ATOM   1562  O   ILE B  10      27.278  20.111 -15.255  1.00 10.00      B   
ATOM   1563  N   ASP B  11      25.194  20.823 -15.708  1.00 10.00      B   
ATOM   1564  HN  ASP B  11      24.561  21.099 -16.401  1.00 10.00      B   
ATOM   1565  CA  ASP B  11      24.769  20.830 -14.313  1.00 10.00      B   
ATOM   1566  CB  ASP B  11      23.401  21.504 -14.157  1.00 10.00      B   
ATOM   1567  CG  ASP B  11      23.430  22.974 -14.513  1.00 10.00      B   
ATOM   1568  OD1 ASP B  11      23.296  23.300 -15.710  1.00 10.00      B   
ATOM   1569  OD2 ASP B  11      23.604  23.812 -13.600  1.00 10.00      B   
ATOM   1570  C   ASP B  11      24.713  19.405 -13.785  1.00 10.00      B   
ATOM   1571  O   ASP B  11      25.024  19.144 -12.622  1.00 10.00      B   
ATOM   1572  N   PHE B  12      24.313  18.482 -14.652  1.00 10.00      B   
ATOM   1573  HN  PHE B  12      24.049  18.758 -15.557  1.00 10.00      B   
ATOM   1574  CA  PHE B  12      24.243  17.075 -14.287  1.00 10.00      B   
ATOM   1575  CB  PHE B  12      23.478  16.275 -15.347  1.00 10.00      B   
ATOM   1576  CG  PHE B  12      23.416  14.799 -15.064  1.00 10.00      B   
ATOM   1577  CD1 PHE B  12      22.577  14.303 -14.079  1.00 10.00      B   
ATOM   1578  CD2 PHE B  12      24.201  13.911 -15.780  1.00 10.00      B   
ATOM   1579  CE1 PHE B  12      22.522  12.948 -13.813  1.00 10.00      B   
ATOM   1580  CE2 PHE B  12      24.152  12.555 -15.520  1.00 10.00      B   
ATOM   1581  CZ  PHE B  12      23.311  12.072 -14.535  1.00 10.00      B   
ATOM   1582  C   PHE B  12      25.654  16.526 -14.132  1.00 10.00      B   
ATOM   1583  O   PHE B  12      25.948  15.768 -13.205  1.00 10.00      B   
ATOM   1584  N   ILE B  13      26.533  16.930 -15.042  1.00 10.00      B   
ATOM   1585  HN  ILE B  13      26.237  17.533 -15.757  1.00 10.00      B   
ATOM   1586  CA  ILE B  13      27.920  16.497 -15.008  1.00 10.00      B   
ATOM   1587  CB  ILE B  13      28.680  16.931 -16.281  1.00 10.00      B   
ATOM   1588  CG1 ILE B  13      27.869  16.578 -17.534  1.00 10.00      B   
ATOM   1589  CG2 ILE B  13      30.046  16.260 -16.340  1.00 10.00      B   
ATOM   1590  CD1 ILE B  13      28.433  17.153 -18.816  1.00 10.00      B   
ATOM   1591  C   ILE B  13      28.611  17.072 -13.772  1.00 10.00      B   
ATOM   1592  O   ILE B  13      29.431  16.404 -13.140  1.00 10.00      B   
ATOM   1593  N   ASP B  14      28.253  18.310 -13.430  1.00 10.00      B   
ATOM   1594  HN  ASP B  14      27.593  18.782 -13.985  1.00 10.00      B   
ATOM   1595  CA  ASP B  14      28.811  18.999 -12.266  1.00 10.00      B   
ATOM   1596  CB  ASP B  14      28.230  20.415 -12.164  1.00 10.00      B   
ATOM   1597  CG  ASP B  14      28.877  21.254 -11.077  1.00 10.00      B   
ATOM   1598  OD1 ASP B  14      30.035  21.683 -11.260  1.00 10.00      B   
ATOM   1599  OD2 ASP B  14      28.224  21.499 -10.041  1.00 10.00      B   
ATOM   1600  C   ASP B  14      28.514  18.216 -10.994  1.00 10.00      B   
ATOM   1601  O   ASP B  14      29.360  18.111 -10.101  1.00 10.00      B   
ATOM   1602  N   GLN B  15      27.314  17.642 -10.940  1.00 10.00      B   
ATOM   1603  HN  GLN B  15      26.699  17.769 -11.693  1.00 10.00      B   
ATOM   1604  CA  GLN B  15      26.876  16.844  -9.797  1.00 10.00      B   
ATOM   1605  CB  GLN B  15      25.398  16.460  -9.961  1.00 10.00      B   
ATOM   1606  CG  GLN B  15      24.819  15.626  -8.826  1.00 10.00      B   
ATOM   1607  CD  GLN B  15      24.930  16.303  -7.471  1.00 10.00      B   
ATOM   1608  OE1 GLN B  15      24.933  17.530  -7.369  1.00 10.00      B   
ATOM   1609  NE2 GLN B  15      25.006  15.501  -6.420  1.00 10.00      B   
ATOM   1610 HE21 GLN B  15      24.985  14.533  -6.573  1.00 10.00      B   
ATOM   1611 HE22 GLN B  15      25.082  15.906  -5.531  1.00 10.00      B   
ATOM   1612  C   GLN B  15      27.740  15.592  -9.651  1.00 10.00      B   
ATOM   1613  O   GLN B  15      27.925  15.068  -8.549  1.00 10.00      B   
ATOM   1614  N   GLY B  16      28.282  15.131 -10.771  1.00 10.00      B   
ATOM   1615  HN  GLY B  16      28.107  15.602 -11.614  1.00 10.00      B   
ATOM   1616  CA  GLY B  16      29.130  13.953 -10.764  1.00 10.00      B   
ATOM   1617  C   GLY B  16      30.489  14.239 -10.155  1.00 10.00      B   
ATOM   1618  O   GLY B  16      31.218  13.316  -9.785  1.00 10.00      B   
ATOM   1619  N   ASN B  17      30.820  15.527 -10.067  1.00 10.00      B   
ATOM   1620  HN  ASN B  17      30.184  16.194 -10.402  1.00 10.00      B   
ATOM   1621  CA  ASN B  17      32.085  15.998  -9.496  1.00 10.00      B   
ATOM   1622  CB  ASN B  17      32.330  15.452  -8.084  1.00 10.00      B   
ATOM   1623  CG  ASN B  17      33.094  16.426  -7.203  1.00 10.00      B   
ATOM   1624  OD1 ASN B  17      33.802  17.305  -7.690  1.00 10.00      B   
ATOM   1625  ND2 ASN B  17      32.962  16.272  -5.897  1.00 10.00      B   
ATOM   1626 HD21 ASN B  17      32.386  15.547  -5.569  1.00 10.00      B   
ATOM   1627 HD22 ASN B  17      33.439  16.896  -5.310  1.00 10.00      B   
ATOM   1628  C   ASN B  17      33.286  15.745 -10.409  1.00 10.00      B   
ATOM   1629  O   ASN B  17      33.323  14.779 -11.174  1.00 10.00      B   
ATOM   1630  N   THR B  19      34.270  16.626 -10.308  1.00 10.00      B   
ATOM   1631  HN  THR B  19      34.180  17.360  -9.659  1.00 10.00      B   
ATOM   1632  CA  THR B  19      35.486  16.554 -11.105  1.00 10.00      B   
ATOM   1633  CB  THR B  19      36.541  15.634 -10.443  1.00 10.00      B   
ATOM   1634  OG1 THR B  19      36.015  14.304 -10.316  1.00 10.00      B   
ATOM   1635  HG1 THR B  19      35.058  14.328 -10.457  1.00 10.00      B   
ATOM   1636  CG2 THR B  19      36.926  16.147  -9.062  1.00 10.00      B   
ATOM   1637  C   THR B  19      36.068  17.960 -11.258  1.00 10.00      B   
ATOM   1638  O   THR B  19      35.580  18.901 -10.630  1.00 10.00      B   
ATOM   1639  N   TYR B  20      37.096  18.109 -12.083  1.00 10.00      B   
ATOM   1640  HN  TYR B  20      37.451  17.328 -12.567  1.00 10.00      B   
ATOM   1641  CA  TYR B  20      37.716  19.413 -12.275  1.00 10.00      B   
ATOM   1642  CB  TYR B  20      39.232  19.339 -12.103  1.00 10.00      B   
ATOM   1643  CG  TYR B  20      39.646  18.994 -10.690  1.00 10.00      B   
ATOM   1644  CD1 TYR B  20      40.270  17.788 -10.400  1.00 10.00      B   
ATOM   1645  CD2 TYR B  20      39.398  19.872  -9.643  1.00 10.00      B   
ATOM   1646  CE1 TYR B  20      40.637  17.467  -9.105  1.00 10.00      B   
ATOM   1647  CE2 TYR B  20      39.763  19.562  -8.348  1.00 10.00      B   
ATOM   1648  CZ  TYR B  20      40.381  18.359  -8.084  1.00 10.00      B   
ATOM   1649  OH  TYR B  20      40.735  18.044  -6.795  1.00 10.00      B   
ATOM   1650  HH  TYR B  20      39.997  18.248  -6.206  1.00 10.00      B   
ATOM   1651  C   TYR B  20      37.334  20.042 -13.609  1.00 10.00      B   
ATOM   1652  O   TYR B  20      37.457  21.253 -13.791  1.00 10.00      B   
ATOM   1653  N   ALA B  21      36.855  19.224 -14.538  1.00 10.00      B   
ATOM   1654  HN  ALA B  21      36.773  18.266 -14.340  1.00 10.00      B   
ATOM   1655  CA  ALA B  21      36.446  19.724 -15.845  1.00 10.00      B   
ATOM   1656  CB  ALA B  21      36.227  18.575 -16.817  1.00 10.00      B   
ATOM   1657  C   ALA B  21      35.175  20.547 -15.702  1.00 10.00      B   
ATOM   1658  O   ALA B  21      35.010  21.583 -16.345  1.00 10.00      B   
ATOM   1659  N   GLN B  22      34.295  20.084 -14.827  1.00 10.00      B   
ATOM   1660  HN  GLN B  22      34.502  19.253 -14.343  1.00 10.00      B   
ATOM   1661  CA  GLN B  22      33.028  20.749 -14.564  1.00 10.00      B   
ATOM   1662  CB  GLN B  22      32.209  19.941 -13.557  1.00 10.00      B   
ATOM   1663  CG  GLN B  22      31.751  18.583 -14.063  1.00 10.00      B   
ATOM   1664  CD  GLN B  22      32.734  17.460 -13.776  1.00 10.00      B   
ATOM   1665  OE1 GLN B  22      33.948  17.654 -13.776  1.00 10.00      B   
ATOM   1666  NE2 GLN B  22      32.208  16.276 -13.520  1.00 10.00      B   
ATOM   1667 HE21 GLN B  22      31.226  16.193 -13.528  1.00 10.00      B   
ATOM   1668 HE22 GLN B  22      32.815  15.529 -13.331  1.00 10.00      B   
ATOM   1669  C   GLN B  22      33.255  22.156 -14.030  1.00 10.00      B   
ATOM   1670  O   GLN B  22      32.547  23.094 -14.398  1.00 10.00      B   
ATOM   1671  N   SER B  23      34.260  22.293 -13.174  1.00 10.00      B   
ATOM   1672  HN  SER B  23      34.788  21.503 -12.926  1.00 10.00      B   
ATOM   1673  CA  SER B  23      34.604  23.576 -12.581  1.00 10.00      B   
ATOM   1674  CB  SER B  23      35.717  23.366 -11.557  1.00 10.00      B   
ATOM   1675  OG  SER B  23      35.628  22.062 -11.003  1.00 10.00      B   
ATOM   1676  HG  SER B  23      36.253  21.980 -10.271  1.00 10.00      B   
ATOM   1677  C   SER B  23      35.050  24.564 -13.657  1.00 10.00      B   
ATOM   1678  O   SER B  23      34.796  25.767 -13.560  1.00 10.00      B   
ATOM   1679  N   LEU B  24      35.704  24.042 -14.688  1.00 10.00      B   
ATOM   1680  HN  LEU B  24      35.873  23.074 -14.704  1.00 10.00      B   
ATOM   1681  CA  LEU B  24      36.178  24.863 -15.792  1.00 10.00      B   
ATOM   1682  CB  LEU B  24      37.288  24.139 -16.558  1.00 10.00      B   
ATOM   1683  CG  LEU B  24      38.571  23.860 -15.775  1.00 10.00      B   
ATOM   1684  CD1 LEU B  24      39.464  22.898 -16.541  1.00 10.00      B   
ATOM   1685  CD2 LEU B  24      39.311  25.155 -15.487  1.00 10.00      B   
ATOM   1686  C   LEU B  24      35.031  25.214 -16.735  1.00 10.00      B   
ATOM   1687  O   LEU B  24      34.888  26.364 -17.151  1.00 10.00      B   
ATOM   1688  N   ILE B  25      34.207  24.219 -17.052  1.00 10.00      B   
ATOM   1689  HN  ILE B  25      34.373  23.324 -16.678  1.00 10.00      B   
ATOM   1690  CA  ILE B  25      33.070  24.414 -17.948  1.00 10.00      B   
ATOM   1691  CB  ILE B  25      32.328  23.091 -18.237  1.00 10.00      B   
ATOM   1692  CG1 ILE B  25      33.280  22.074 -18.872  1.00 10.00      B   
ATOM   1693  CG2 ILE B  25      31.129  23.336 -19.146  1.00 10.00      B   
ATOM   1694  CD1 ILE B  25      32.707  20.678 -18.982  1.00 10.00      B   
ATOM   1695  C   ILE B  25      32.086  25.439 -17.386  1.00 10.00      B   
ATOM   1696  O   ILE B  25      31.613  26.316 -18.110  1.00 10.00      B   
ATOM   1697  N   THR B  26      31.784  25.327 -16.095  1.00 10.00      B   
ATOM   1698  HN  THR B  26      32.186  24.603 -15.567  1.00 10.00      B   
ATOM   1699  CA  THR B  26      30.863  26.254 -15.447  1.00 10.00      B   
ATOM   1700  CB  THR B  26      30.576  25.853 -13.989  1.00 10.00      B   
ATOM   1701  OG1 THR B  26      31.790  25.422 -13.358  1.00 10.00      B   
ATOM   1702  HG1 THR B  26      31.943  24.488 -13.561  1.00 10.00      B   
ATOM   1703  CG2 THR B  26      29.555  24.728 -13.931  1.00 10.00      B   
ATOM   1704  C   THR B  26      31.414  27.676 -15.489  1.00 10.00      B   
ATOM   1705  O   THR B  26      30.686  28.627 -15.767  1.00 10.00      B   
ATOM   1706  N   LYS B  27      32.713  27.805 -15.231  1.00 10.00      B   
ATOM   1707  HN  LYS B  27      33.236  27.004 -15.016  1.00 10.00      B   
ATOM   1708  CA  LYS B  27      33.380  29.099 -15.249  1.00 10.00      B   
ATOM   1709  CB  LYS B  27      34.829  28.943 -14.783  1.00 10.00      B   
ATOM   1710  CG  LYS B  27      35.639  30.227 -14.797  1.00 10.00      B   
ATOM   1711  CD  LYS B  27      37.106  29.948 -14.525  1.00 10.00      B   
ATOM   1712  CE  LYS B  27      37.948  31.193 -14.729  1.00 10.00      B   
ATOM   1713  NZ  LYS B  27      39.395  30.928 -14.524  1.00 10.00      B   
ATOM   1714  HZ1 LYS B  27      39.570  30.647 -13.539  1.00 10.00      B   
ATOM   1715  HZ2 LYS B  27      39.947  31.783 -14.732  1.00 10.00      B   
ATOM   1716  HZ3 LYS B  27      39.711  30.163 -15.153  1.00 10.00      B   
ATOM   1717  C   LYS B  27      33.339  29.688 -16.656  1.00 10.00      B   
ATOM   1718  O   LYS B  27      33.145  30.892 -16.837  1.00 10.00      B   
ATOM   1719  N   LYS B  28      33.514  28.824 -17.650  1.00 10.00      B   
ATOM   1720  HN  LYS B  28      33.671  27.878 -17.437  1.00 10.00      B   
ATOM   1721  CA  LYS B  28      33.486  29.241 -19.044  1.00 10.00      B   
ATOM   1722  CB  LYS B  28      33.883  28.077 -19.957  1.00 10.00      B   
ATOM   1723  CG  LYS B  28      34.081  28.458 -21.416  1.00 10.00      B   
ATOM   1724  CD  LYS B  28      34.468  27.246 -22.249  1.00 10.00      B   
ATOM   1725  CE  LYS B  28      34.574  27.593 -23.726  1.00 10.00      B   
ATOM   1726  NZ  LYS B  28      34.816  26.388 -24.562  1.00 10.00      B   
ATOM   1727  HZ1 LYS B  28      34.145  25.635 -24.307  1.00 10.00      B   
ATOM   1728  HZ2 LYS B  28      35.784  26.038 -24.416  1.00 10.00      B   
ATOM   1729  HZ3 LYS B  28      34.694  26.619 -25.568  1.00 10.00      B   
ATOM   1730  C   LYS B  28      32.096  29.754 -19.405  1.00 10.00      B   
ATOM   1731  O   LYS B  28      31.953  30.728 -20.144  1.00 10.00      B   
ATOM   1732  N   LEU B  29      31.074  29.107 -18.859  1.00 10.00      B   
ATOM   1733  HN  LEU B  29      31.252  28.342 -18.266  1.00 10.00      B   
ATOM   1734  CA  LEU B  29      29.696  29.503 -19.115  1.00 10.00      B   
ATOM   1735  CB  LEU B  29      28.726  28.398 -18.693  1.00 10.00      B   
ATOM   1736  CG  LEU B  29      27.242  28.685 -18.935  1.00 10.00      B   
ATOM   1737  CD1 LEU B  29      26.911  28.595 -20.415  1.00 10.00      B   
ATOM   1738  CD2 LEU B  29      26.367  27.743 -18.126  1.00 10.00      B   
ATOM   1739  C   LEU B  29      29.365  30.796 -18.375  1.00 10.00      B   
ATOM   1740  O   LEU B  29      28.555  31.595 -18.836  1.00 10.00      B   
ATOM   1741  N   ALA B  30      30.005  30.997 -17.227  1.00 10.00      B   
ATOM   1742  HN  ALA B  30      30.637  30.314 -16.908  1.00 10.00      B   
ATOM   1743  CA  ALA B  30      29.788  32.192 -16.418  1.00 10.00      B   
ATOM   1744  CB  ALA B  30      30.287  31.969 -15.001  1.00 10.00      B   
ATOM   1745  C   ALA B  30      30.466  33.413 -17.034  1.00 10.00      B   
ATOM   1746  O   ALA B  30      30.212  34.549 -16.627  1.00 10.00      B   
ATOM   1747  N   LYS B  31      31.326  33.171 -18.014  1.00 10.00      B   
ATOM   1748  HN  LYS B  31      31.497  32.243 -18.276  1.00 10.00      B   
ATOM   1749  CA  LYS B  31      32.039  34.245 -18.695  1.00 10.00      B   
ATOM   1750  CB  LYS B  31      33.381  33.746 -19.233  1.00 10.00      B   
ATOM   1751  CG  LYS B  31      34.591  34.324 -18.518  1.00 10.00      B   
ATOM   1752  CD  LYS B  31      35.873  33.991 -19.259  1.00 10.00      B   
ATOM   1753  CE  LYS B  31      37.025  34.853 -18.773  1.00 10.00      B   
ATOM   1754  NZ  LYS B  31      38.247  34.671 -19.596  1.00 10.00      B   
ATOM   1755  HZ1 LYS B  31      38.976  35.351 -19.305  1.00 10.00      B   
ATOM   1756  HZ2 LYS B  31      38.031  34.827 -20.599  1.00 10.00      B   
ATOM   1757  HZ3 LYS B  31      38.622  33.709 -19.478  1.00 10.00      B   
ATOM   1758  C   LYS B  31      31.205  34.842 -19.828  1.00 10.00      B   
ATOM   1759  O   LYS B  31      31.524  35.911 -20.350  1.00 10.00      B   
ATOM   1760  N   SER B  32      30.144  34.144 -20.210  1.00 10.00      B   
ATOM   1761  HN  SER B  32      29.946  33.291 -19.768  1.00 10.00      B   
ATOM   1762  CA  SER B  32      29.266  34.611 -21.276  1.00 10.00      B   
ATOM   1763  CB  SER B  32      28.483  33.445 -21.889  1.00 10.00      B   
ATOM   1764  OG  SER B  32      29.357  32.394 -22.277  1.00 10.00      B   
ATOM   1765  HG  SER B  32      30.215  32.767 -22.521  1.00 10.00      B   
ATOM   1766  C   SER B  32      28.329  35.747 -20.818  1.00 10.00      B   
ATOM   1767  O   SER B  32      28.302  36.812 -21.441  1.00 10.00      B   
ATOM   1768  N   PRO B  33      27.543  35.553 -19.732  1.00 10.00      B   
ATOM   1769  CA  PRO B  33      26.627  36.583 -19.231  1.00 10.00      B   
ATOM   1770  CB  PRO B  33      25.620  35.769 -18.421  1.00 10.00      B   
ATOM   1771  CG  PRO B  33      26.415  34.634 -17.884  1.00 10.00      B   
ATOM   1772  CD  PRO B  33      27.468  34.327 -18.915  1.00 10.00      B   
ATOM   1773  C   PRO B  33      27.330  37.591 -18.324  1.00 10.00      B   
ATOM   1774  O   PRO B  33      28.556  37.720 -18.351  1.00 10.00      B   
ATOM   1775  N   LEU B  36      23.821  34.620 -12.929  1.00 10.00      B   
ATOM   1776  HN  LEU B  36      22.890  34.603 -12.615  1.00 10.00      B   
ATOM   1777  CA  LEU B  36      24.878  35.011 -12.007  1.00 10.00      B   
ATOM   1778  CB  LEU B  36      24.969  36.535 -11.890  1.00 10.00      B   
ATOM   1779  CG  LEU B  36      26.033  37.073 -10.928  1.00 10.00      B   
ATOM   1780  CD1 LEU B  36      27.433  36.789 -11.453  1.00 10.00      B   
ATOM   1781  CD2 LEU B  36      25.837  38.560 -10.672  1.00 10.00      B   
ATOM   1782  C   LEU B  36      24.669  34.387 -10.634  1.00 10.00      B   
ATOM   1783  O   LEU B  36      25.533  33.662 -10.140  1.00 10.00      B   
ATOM   1784  N   PHE B  37      23.511  34.650 -10.035  1.00 10.00      B   
ATOM   1785  HN  PHE B  37      22.854  35.218 -10.495  1.00 10.00      B   
ATOM   1786  CA  PHE B  37      23.190  34.121  -8.712  1.00 10.00      B   
ATOM   1787  CB  PHE B  37      21.829  34.624  -8.227  1.00 10.00      B   
ATOM   1788  CG  PHE B  37      21.906  35.936  -7.500  1.00 10.00      B   
ATOM   1789  CD1 PHE B  37      21.777  37.132  -8.184  1.00 10.00      B   
ATOM   1790  CD2 PHE B  37      22.119  35.972  -6.132  1.00 10.00      B   
ATOM   1791  CE1 PHE B  37      21.856  38.340  -7.520  1.00 10.00      B   
ATOM   1792  CE2 PHE B  37      22.199  37.177  -5.459  1.00 10.00      B   
ATOM   1793  CZ  PHE B  37      22.068  38.364  -6.155  1.00 10.00      B   
ATOM   1794  C   PHE B  37      23.259  32.598  -8.674  1.00 10.00      B   
ATOM   1795  O   PHE B  37      23.858  32.023  -7.765  1.00 10.00      B   
ATOM   1796  N   TYR B  38      22.667  31.950  -9.674  1.00 10.00      B   
ATOM   1797  HN  TYR B  38      22.211  32.462 -10.375  1.00 10.00      B   
ATOM   1798  CA  TYR B  38      22.671  30.491  -9.748  1.00 10.00      B   
ATOM   1799  CB  TYR B  38      21.710  30.003 -10.840  1.00 10.00      B   
ATOM   1800  CG  TYR B  38      21.718  28.506 -11.068  1.00 10.00      B   
ATOM   1801  CD1 TYR B  38      21.501  27.619 -10.021  1.00 10.00      B   
ATOM   1802  CD2 TYR B  38      21.944  27.980 -12.334  1.00 10.00      B   
ATOM   1803  CE1 TYR B  38      21.508  26.254 -10.229  1.00 10.00      B   
ATOM   1804  CE2 TYR B  38      21.952  26.616 -12.551  1.00 10.00      B   
ATOM   1805  CZ  TYR B  38      21.736  25.759 -11.495  1.00 10.00      B   
ATOM   1806  OH  TYR B  38      21.744  24.396 -11.703  1.00 10.00      B   
ATOM   1807  HH  TYR B  38      22.453  24.173 -12.333  1.00 10.00      B   
ATOM   1808  C   TYR B  38      24.084  29.968  -9.999  1.00 10.00      B   
ATOM   1809  O   TYR B  38      24.451  28.888  -9.537  1.00 10.00      B   
ATOM   1810  N   HIS B  39      24.881  30.755 -10.709  1.00 10.00      B   
ATOM   1811  HN  HIS B  39      24.542  31.619 -11.022  1.00 10.00      B   
ATOM   1812  CA  HIS B  39      26.254  30.370 -11.016  1.00 10.00      B   
ATOM   1813  CB  HIS B  39      26.868  31.299 -12.069  1.00 10.00      B   
ATOM   1814  CG  HIS B  39      26.195  31.213 -13.404  1.00 10.00      B   
ATOM   1815  ND1 HIS B  39      26.073  32.286 -14.265  1.00 10.00      B   
ATOM   1816  HD1 HIS B  39      26.411  33.196 -14.102  1.00 10.00      B   
ATOM   1817  CD2 HIS B  39      25.592  30.171 -14.021  1.00 10.00      B   
ATOM   1818  CE1 HIS B  39      25.421  31.905 -15.350  1.00 10.00      B   
ATOM   1819  NE2 HIS B  39      25.120  30.626 -15.225  1.00 10.00      B   
ATOM   1820  HE2 HIS B  39      24.633  30.087 -15.885  1.00 10.00      B   
ATOM   1821  C   HIS B  39      27.093  30.360  -9.746  1.00 10.00      B   
ATOM   1822  O   HIS B  39      27.855  29.425  -9.497  1.00 10.00      B   
ATOM   1823  N   VAL B  40      26.939  31.404  -8.944  1.00 10.00      B   
ATOM   1824  HN  VAL B  40      26.324  32.122  -9.208  1.00 10.00      B   
ATOM   1825  CA  VAL B  40      27.659  31.513  -7.685  1.00 10.00      B   
ATOM   1826  CB  VAL B  40      27.429  32.894  -7.029  1.00 10.00      B   
ATOM   1827  CG1 VAL B  40      28.155  32.993  -5.698  1.00 10.00      B   
ATOM   1828  CG2 VAL B  40      27.880  34.010  -7.960  1.00 10.00      B   
ATOM   1829  C   VAL B  40      27.190  30.412  -6.740  1.00 10.00      B   
ATOM   1830  O   VAL B  40      27.994  29.759  -6.073  1.00 10.00      B   
ATOM   1831  N   LEU B  41      25.880  30.191  -6.722  1.00 10.00      B   
ATOM   1832  HN  LEU B  41      25.296  30.742  -7.290  1.00 10.00      B   
ATOM   1833  CA  LEU B  41      25.280  29.168  -5.877  1.00 10.00      B   
ATOM   1834  CB  LEU B  41      23.756  29.199  -6.005  1.00 10.00      B   
ATOM   1835  CG  LEU B  41      22.988  28.132  -5.224  1.00 10.00      B   
ATOM   1836  CD1 LEU B  41      23.204  28.297  -3.728  1.00 10.00      B   
ATOM   1837  CD2 LEU B  41      21.509  28.193  -5.563  1.00 10.00      B   
ATOM   1838  C   LEU B  41      25.807  27.779  -6.228  1.00 10.00      B   
ATOM   1839  O   LEU B  41      26.177  27.011  -5.343  1.00 10.00      B   
ATOM   1840  N   GLN B  42      25.844  27.465  -7.522  1.00 10.00      B   
ATOM   1841  HN  GLN B  42      25.533  28.121  -8.182  1.00 10.00      B   
ATOM   1842  CA  GLN B  42      26.325  26.165  -7.985  1.00 10.00      B   
ATOM   1843  CB  GLN B  42      26.230  26.054  -9.509  1.00 10.00      B   
ATOM   1844  CG  GLN B  42      26.423  24.641 -10.045  1.00 10.00      B   
ATOM   1845  CD  GLN B  42      25.368  23.668  -9.550  1.00 10.00      B   
ATOM   1846  OE1 GLN B  42      24.223  24.047  -9.290  1.00 10.00      B   
ATOM   1847  NE2 GLN B  42      25.742  22.404  -9.414  1.00 10.00      B   
ATOM   1848 HE21 GLN B  42      26.679  22.162  -9.638  1.00 10.00      B   
ATOM   1849 HE22 GLN B  42      25.077  21.756  -9.102  1.00 10.00      B   
ATOM   1850  C   GLN B  42      27.753  25.907  -7.508  1.00 10.00      B   
ATOM   1851  O   GLN B  42      28.100  24.787  -7.129  1.00 10.00      B   
ATOM   1852  N   ASN B  43      28.574  26.952  -7.515  1.00 10.00      B   
ATOM   1853  HN  ASN B  43      28.242  27.821  -7.830  1.00 10.00      B   
ATOM   1854  CA  ASN B  43      29.955  26.838  -7.058  1.00 10.00      B   
ATOM   1855  CB  ASN B  43      30.728  28.136  -7.312  1.00 10.00      B   
ATOM   1856  CG  ASN B  43      32.154  28.081  -6.782  1.00 10.00      B   
ATOM   1857  OD1 ASN B  43      33.068  27.628  -7.472  1.00 10.00      B   
ATOM   1858  ND2 ASN B  43      32.354  28.522  -5.546  1.00 10.00      B   
ATOM   1859 HD21 ASN B  43      31.575  28.851  -5.032  1.00 10.00      B   
ATOM   1860 HD22 ASN B  43      33.267  28.509  -5.193  1.00 10.00      B   
ATOM   1861  C   ASN B  43      29.976  26.507  -5.572  1.00 10.00      B   
ATOM   1862  O   ASN B  43      30.730  25.642  -5.123  1.00 10.00      B   
ATOM   1863  N   GLU B  44      29.125  27.194  -4.821  1.00 10.00      B   
ATOM   1864  HN  GLU B  44      28.552  27.871  -5.246  1.00 10.00      B   
ATOM   1865  CA  GLU B  44      29.018  26.983  -3.385  1.00 10.00      B   
ATOM   1866  CB  GLU B  44      28.091  28.024  -2.761  1.00 10.00      B   
ATOM   1867  CG  GLU B  44      28.819  29.212  -2.151  1.00 10.00      B   
ATOM   1868  CD  GLU B  44      29.711  29.957  -3.133  1.00 10.00      B   
ATOM   1869  OE1 GLU B  44      29.369  31.096  -3.508  1.00 10.00      B   
ATOM   1870  OE2 GLU B  44      30.775  29.422  -3.516  1.00 10.00      B   
ATOM   1871  C   GLU B  44      28.537  25.568  -3.086  1.00 10.00      B   
ATOM   1872  O   GLU B  44      28.975  24.939  -2.121  1.00 10.00      B   
ATOM   1873  N   ILE B  45      27.643  25.065  -3.929  1.00 10.00      B   
ATOM   1874  HN  ILE B  45      27.308  25.629  -4.666  1.00 10.00      B   
ATOM   1875  CA  ILE B  45      27.134  23.706  -3.779  1.00 10.00      B   
ATOM   1876  CB  ILE B  45      25.982  23.412  -4.767  1.00 10.00      B   
ATOM   1877  CG1 ILE B  45      24.770  24.301  -4.461  1.00 10.00      B   
ATOM   1878  CG2 ILE B  45      25.585  21.942  -4.715  1.00 10.00      B   
ATOM   1879  CD1 ILE B  45      23.667  24.210  -5.496  1.00 10.00      B   
ATOM   1880  C   ILE B  45      28.283  22.721  -4.005  1.00 10.00      B   
ATOM   1881  O   ILE B  45      28.392  21.698  -3.325  1.00 10.00      B   
ATOM   1882  N   HIS B  46      29.159  23.061  -4.950  1.00 10.00      B   
ATOM   1883  HN  HIS B  46      29.013  23.889  -5.461  1.00 10.00      B   
ATOM   1884  CA  HIS B  46      30.320  22.233  -5.253  1.00 10.00      B   
ATOM   1885  CB  HIS B  46      31.034  22.734  -6.511  1.00 10.00      B   
ATOM   1886  CG  HIS B  46      31.259  21.671  -7.541  1.00 10.00      B   
ATOM   1887  ND1 HIS B  46      32.328  21.676  -8.413  1.00 10.00      B   
ATOM   1888  HD1 HIS B  46      33.030  22.362  -8.457  1.00 10.00      B   
ATOM   1889  CD2 HIS B  46      30.537  20.567  -7.843  1.00 10.00      B   
ATOM   1890  CE1 HIS B  46      32.251  20.622  -9.205  1.00 10.00      B   
ATOM   1891  NE2 HIS B  46      31.173  19.936  -8.880  1.00 10.00      B   
ATOM   1892  HE2 HIS B  46      30.861  19.118  -9.327  1.00 10.00      B   
ATOM   1893  C   HIS B  46      31.280  22.238  -4.067  1.00 10.00      B   
ATOM   1894  O   HIS B  46      31.976  21.256  -3.811  1.00 10.00      B   
ATOM   1895  N   LEU B  47      31.304  23.353  -3.342  1.00 10.00      B   
ATOM   1896  HN  LEU B  47      30.741  24.113  -3.614  1.00 10.00      B   
ATOM   1897  CA  LEU B  47      32.154  23.488  -2.166  1.00 10.00      B   
ATOM   1898  CB  LEU B  47      32.231  24.948  -1.707  1.00 10.00      B   
ATOM   1899  CG  LEU B  47      33.113  25.879  -2.546  1.00 10.00      B   
ATOM   1900  CD1 LEU B  47      33.001  27.315  -2.052  1.00 10.00      B   
ATOM   1901  CD2 LEU B  47      34.564  25.419  -2.510  1.00 10.00      B   
ATOM   1902  C   LEU B  47      31.635  22.601  -1.038  1.00 10.00      B   
ATOM   1903  O   LEU B  47      32.412  22.085  -0.235  1.00 10.00      B   
ATOM   1904  N   LYS B  48      30.315  22.421  -0.992  1.00 10.00      B   
ATOM   1905  HN  LYS B  48      29.751  22.882  -1.649  1.00 10.00      B   
ATOM   1906  CA  LYS B  48      29.683  21.581   0.023  1.00 10.00      B   
ATOM   1907  CB  LYS B  48      28.156  21.706  -0.031  1.00 10.00      B   
ATOM   1908  CG  LYS B  48      27.447  21.086   1.165  1.00 10.00      B   
ATOM   1909  CD  LYS B  48      26.003  20.732   0.847  1.00 10.00      B   
ATOM   1910  CE  LYS B  48      25.310  20.106   2.050  1.00 10.00      B   
ATOM   1911  NZ  LYS B  48      23.915  19.690   1.742  1.00 10.00      B   
ATOM   1912  HZ1 LYS B  48      23.356  20.509   1.428  1.00 10.00      B   
ATOM   1913  HZ2 LYS B  48      23.466  19.280   2.588  1.00 10.00      B   
ATOM   1914  HZ3 LYS B  48      23.915  18.976   0.987  1.00 10.00      B   
ATOM   1915  C   LYS B  48      30.092  20.122  -0.160  1.00 10.00      B   
ATOM   1916  O   LYS B  48      30.035  19.322   0.773  1.00 10.00      B   
ATOM   1917  N   SER B  49      30.517  19.785  -1.368  1.00 10.00      B   
ATOM   1918  HN  SER B  49      30.556  20.468  -2.070  1.00 10.00      B   
ATOM   1919  CA  SER B  49      30.947  18.431  -1.670  1.00 10.00      B   
ATOM   1920  CB  SER B  49      30.947  18.211  -3.183  1.00 10.00      B   
ATOM   1921  OG  SER B  49      29.817  18.832  -3.778  1.00 10.00      B   
ATOM   1922  HG  SER B  49      29.319  19.306  -3.102  1.00 10.00      B   
ATOM   1923  C   SER B  49      32.334  18.174  -1.076  1.00 10.00      B   
ATOM   1924  O   SER B  49      32.785  17.031  -0.988  1.00 10.00      B   
ATOM   1925  N   GLY B  50      32.997  19.249  -0.660  1.00 10.00      B   
ATOM   1926  HN  GLY B  50      32.581  20.135  -0.751  1.00 10.00      B   
ATOM   1927  CA  GLY B  50      34.310  19.134  -0.063  1.00 10.00      B   
ATOM   1928  C   GLY B  50      34.257  19.400   1.426  1.00 10.00      B   
ATOM   1929  O   GLY B  50      34.664  18.565   2.233  1.00 10.00      B   
ATOM   1930  N   GLN B  51      33.732  20.561   1.789  1.00 10.00      B   
ATOM   1931  HN  GLN B  51      33.403  21.176   1.097  1.00 10.00      B   
ATOM   1932  CA  GLN B  51      33.612  20.946   3.186  1.00 10.00      B   
ATOM   1933  CB  GLN B  51      34.629  22.033   3.546  1.00 10.00      B   
ATOM   1934  CG  GLN B  51      36.062  21.529   3.629  1.00 10.00      B   
ATOM   1935  CD  GLN B  51      37.039  22.582   4.118  1.00 10.00      B   
ATOM   1936  OE1 GLN B  51      36.890  23.770   3.833  1.00 10.00      B   
ATOM   1937  NE2 GLN B  51      38.037  22.154   4.876  1.00 10.00      B   
ATOM   1938 HE21 GLN B  51      38.085  21.194   5.079  1.00 10.00      B   
ATOM   1939 HE22 GLN B  51      38.687  22.810   5.202  1.00 10.00      B   
ATOM   1940  C   GLN B  51      32.183  21.388   3.496  1.00 10.00      B   
ATOM   1941  O   GLN B  51      31.270  21.143   2.705  1.00 10.00      B   
ATOM   1942  N   ARG B  52      31.986  22.034   4.637  1.00 10.00      B   
ATOM   1943  HN  ARG B  52      32.750  22.216   5.223  1.00 10.00      B   
ATOM   1944  CA  ARG B  52      30.656  22.478   5.035  1.00 10.00      B   
ATOM   1945  CB  ARG B  52      30.151  21.640   6.216  1.00 10.00      B   
ATOM   1946  CG  ARG B  52      29.883  20.178   5.893  1.00 10.00      B   
ATOM   1947  CD  ARG B  52      28.630  20.020   5.051  1.00 10.00      B   
ATOM   1948  NE  ARG B  52      28.895  19.320   3.798  1.00 10.00      B   
ATOM   1949  HE  ARG B  52      29.541  19.734   3.179  1.00 10.00      B   
ATOM   1950  CZ  ARG B  52      28.321  18.168   3.455  1.00 10.00      B   
ATOM   1951  NH1 ARG B  52      27.451  17.582   4.268  1.00 10.00      B   
ATOM   1952 HH11 ARG B  52      27.210  18.025   5.182  1.00 10.00      B   
ATOM   1953 HH12 ARG B  52      27.003  16.675   4.001  1.00 10.00      B   
ATOM   1954  NH2 ARG B  52      28.607  17.613   2.289  1.00 10.00      B   
ATOM   1955 HH21 ARG B  52      29.282  18.079   1.638  1.00 10.00      B   
ATOM   1956 HH22 ARG B  52      28.160  16.710   2.013  1.00 10.00      B   
ATOM   1957  C   ARG B  52      30.627  23.959   5.414  1.00 10.00      B   
ATOM   1958  O   ARG B  52      29.821  24.725   4.882  1.00 10.00      B   
ATOM   1959  N   GLU B  53      31.516  24.345   6.326  1.00 10.00      B   
ATOM   1960  HN  GLU B  53      32.148  23.682   6.675  1.00 10.00      B   
ATOM   1961  CA  GLU B  53      31.591  25.721   6.833  1.00 10.00      B   
ATOM   1962  CB  GLU B  53      32.778  25.884   7.784  1.00 10.00      B   
ATOM   1963  CG  GLU B  53      32.762  24.928   8.964  1.00 10.00      B   
ATOM   1964  CD  GLU B  53      33.972  25.094   9.857  1.00 10.00      B   
ATOM   1965  OE1 GLU B  53      35.043  24.544   9.523  1.00 10.00      B   
ATOM   1966  OE2 GLU B  53      33.863  25.777  10.897  1.00 10.00      B   
ATOM   1967  C   GLU B  53      31.638  26.788   5.737  1.00 10.00      B   
ATOM   1968  O   GLU B  53      30.867  27.748   5.773  1.00 10.00      B   
ATOM   1969  N   LEU B  54      32.529  26.615   4.767  1.00 10.00      B   
ATOM   1970  HN  LEU B  54      33.096  25.813   4.777  1.00 10.00      B   
ATOM   1971  CA  LEU B  54      32.681  27.585   3.681  1.00 10.00      B   
ATOM   1972  CB  LEU B  54      33.766  27.146   2.695  1.00 10.00      B   
ATOM   1973  CG  LEU B  54      35.208  27.218   3.197  1.00 10.00      B   
ATOM   1974  CD1 LEU B  54      36.171  26.724   2.130  1.00 10.00      B   
ATOM   1975  CD2 LEU B  54      35.558  28.636   3.616  1.00 10.00      B   
ATOM   1976  C   LEU B  54      31.374  27.840   2.934  1.00 10.00      B   
ATOM   1977  O   LEU B  54      30.939  28.988   2.807  1.00 10.00      B   
ATOM   1978  N   ALA B  55      30.749  26.766   2.464  1.00 10.00      B   
ATOM   1979  HN  ALA B  55      31.139  25.880   2.630  1.00 10.00      B   
ATOM   1980  CA  ALA B  55      29.505  26.858   1.705  1.00 10.00      B   
ATOM   1981  CB  ALA B  55      29.067  25.483   1.224  1.00 10.00      B   
ATOM   1982  C   ALA B  55      28.380  27.545   2.479  1.00 10.00      B   
ATOM   1983  O   ALA B  55      27.552  28.235   1.887  1.00 10.00      B   
ATOM   1984  N   ILE B  56      28.355  27.369   3.796  1.00 10.00      B   
ATOM   1985  HN  ILE B  56      29.057  26.829   4.222  1.00 10.00      B   
ATOM   1986  CA  ILE B  56      27.308  27.967   4.625  1.00 10.00      B   
ATOM   1987  CB  ILE B  56      27.356  27.454   6.079  1.00 10.00      B   
ATOM   1988  CG1 ILE B  56      27.144  25.940   6.107  1.00 10.00      B   
ATOM   1989  CG2 ILE B  56      26.307  28.154   6.935  1.00 10.00      B   
ATOM   1990  CD1 ILE B  56      27.344  25.317   7.470  1.00 10.00      B   
ATOM   1991  C   ILE B  56      27.350  29.497   4.608  1.00 10.00      B   
ATOM   1992  O   ILE B  56      26.380  30.144   4.210  1.00 10.00      B   
ATOM   1993  N   LYS B  57      28.477  30.064   5.023  1.00 10.00      B   
ATOM   1994  HN  LYS B  57      29.220  29.494   5.311  1.00 10.00      B   
ATOM   1995  CA  LYS B  57      28.635  31.517   5.067  1.00 10.00      B   
ATOM   1996  CB  LYS B  57      30.020  31.892   5.600  1.00 10.00      B   
ATOM   1997  CG  LYS B  57      30.220  33.385   5.790  1.00 10.00      B   
ATOM   1998  CD  LYS B  57      31.680  33.767   5.652  1.00 10.00      B   
ATOM   1999  CE  LYS B  57      31.846  35.273   5.551  1.00 10.00      B   
ATOM   2000  NZ  LYS B  57      33.239  35.654   5.208  1.00 10.00      B   
ATOM   2001  HZ1 LYS B  57      33.319  36.689   5.131  1.00 10.00      B   
ATOM   2002  HZ2 LYS B  57      33.514  35.228   4.301  1.00 10.00      B   
ATOM   2003  HZ3 LYS B  57      33.891  35.324   5.946  1.00 10.00      B   
ATOM   2004  C   LYS B  57      28.420  32.143   3.690  1.00 10.00      B   
ATOM   2005  O   LYS B  57      27.797  33.201   3.563  1.00 10.00      B   
ATOM   2006  N   LYS B  58      28.925  31.473   2.663  1.00 10.00      B   
ATOM   2007  HN  LYS B  58      29.394  30.627   2.831  1.00 10.00      B   
ATOM   2008  CA  LYS B  58      28.802  31.954   1.293  1.00 10.00      B   
ATOM   2009  CB  LYS B  58      29.665  31.108   0.361  1.00 10.00      B   
ATOM   2010  CG  LYS B  58      31.161  31.274   0.559  1.00 10.00      B   
ATOM   2011  CD  LYS B  58      31.671  32.547  -0.090  1.00 10.00      B   
ATOM   2012  CE  LYS B  58      33.187  32.596  -0.075  1.00 10.00      B   
ATOM   2013  NZ  LYS B  58      33.713  33.596  -1.035  1.00 10.00      B   
ATOM   2014  HZ1 LYS B  58      33.410  33.358  -2.000  1.00 10.00      B   
ATOM   2015  HZ2 LYS B  58      34.751  33.613  -1.005  1.00 10.00      B   
ATOM   2016  HZ3 LYS B  58      33.358  34.543  -0.796  1.00 10.00      B   
ATOM   2017  C   LYS B  58      27.350  31.930   0.824  1.00 10.00      B   
ATOM   2018  O   LYS B  58      26.924  32.789   0.051  1.00 10.00      B   
ATOM   2019  N   ASN B  59      26.596  30.943   1.296  1.00 10.00      B   
ATOM   2020  HN  ASN B  59      26.998  30.281   1.903  1.00 10.00      B   
ATOM   2021  CA  ASN B  59      25.188  30.809   0.932  1.00 10.00      B   
ATOM   2022  CB  ASN B  59      24.635  29.458   1.395  1.00 10.00      B   
ATOM   2023  CG  ASN B  59      24.475  28.456   0.265  1.00 10.00      B   
ATOM   2024  OD1 ASN B  59      23.390  28.287  -0.285  1.00 10.00      B   
ATOM   2025  ND2 ASN B  59      25.557  27.780  -0.086  1.00 10.00      B   
ATOM   2026 HD21 ASN B  59      26.393  27.961   0.397  1.00 10.00      B   
ATOM   2027 HD22 ASN B  59      25.479  27.127  -0.811  1.00 10.00      B   
ATOM   2028  C   ASN B  59      24.371  31.943   1.535  1.00 10.00      B   
ATOM   2029  O   ASN B  59      23.443  32.455   0.911  1.00 10.00      B   
ATOM   2030  N   LEU B  60      24.734  32.337   2.751  1.00 10.00      B   
ATOM   2031  HN  LEU B  60      25.481  31.883   3.196  1.00 10.00      B   
ATOM   2032  CA  LEU B  60      24.049  33.422   3.443  1.00 10.00      B   
ATOM   2033  CB  LEU B  60      24.591  33.577   4.864  1.00 10.00      B   
ATOM   2034  CG  LEU B  60      24.404  32.372   5.785  1.00 10.00      B   
ATOM   2035  CD1 LEU B  60      25.108  32.596   7.114  1.00 10.00      B   
ATOM   2036  CD2 LEU B  60      22.926  32.092   6.002  1.00 10.00      B   
ATOM   2037  C   LEU B  60      24.213  34.727   2.678  1.00 10.00      B   
ATOM   2038  O   LEU B  60      23.302  35.555   2.637  1.00 10.00      B   
ATOM   2039  N   GLU B  61      25.380  34.897   2.063  1.00 10.00      B   
ATOM   2040  HN  GLU B  61      26.066  34.199   2.141  1.00 10.00      B   
ATOM   2041  CA  GLU B  61      25.670  36.093   1.280  1.00 10.00      B   
ATOM   2042  CB  GLU B  61      27.094  36.038   0.729  1.00 10.00      B   
ATOM   2043  CG  GLU B  61      28.188  36.232   1.762  1.00 10.00      B   
ATOM   2044  CD  GLU B  61      29.523  36.520   1.111  1.00 10.00      B   
ATOM   2045  OE1 GLU B  61      30.546  35.938   1.537  1.00 10.00      B   
ATOM   2046  OE2 GLU B  61      29.556  37.333   0.160  1.00 10.00      B   
ATOM   2047  C   GLU B  61      24.687  36.232   0.124  1.00 10.00      B   
ATOM   2048  O   GLU B  61      24.228  37.332  -0.189  1.00 10.00      B   
ATOM   2049  N   LEU B  62      24.361  35.103  -0.498  1.00 10.00      B   
ATOM   2050  HN  LEU B  62      24.754  34.259  -0.188  1.00 10.00      B   
ATOM   2051  CA  LEU B  62      23.432  35.081  -1.621  1.00 10.00      B   
ATOM   2052  CB  LEU B  62      23.421  33.695  -2.267  1.00 10.00      B   
ATOM   2053  CG  LEU B  62      24.717  33.266  -2.957  1.00 10.00      B   
ATOM   2054  CD1 LEU B  62      24.750  31.756  -3.134  1.00 10.00      B   
ATOM   2055  CD2 LEU B  62      24.861  33.965  -4.300  1.00 10.00      B   
ATOM   2056  C   LEU B  62      22.029  35.454  -1.160  1.00 10.00      B   
ATOM   2057  O   LEU B  62      21.300  36.162  -1.854  1.00 10.00      B   
ATOM   2058  N   LEU B  63      21.667  34.975   0.022  1.00 10.00      B   
ATOM   2059  HN  LEU B  63      22.297  34.409   0.518  1.00 10.00      B   
ATOM   2060  CA  LEU B  63      20.364  35.258   0.602  1.00 10.00      B   
ATOM   2061  CB  LEU B  63      20.177  34.441   1.888  1.00 10.00      B   
ATOM   2062  CG  LEU B  63      19.038  34.873   2.816  1.00 10.00      B   
ATOM   2063  CD1 LEU B  63      17.690  34.665   2.150  1.00 10.00      B   
ATOM   2064  CD2 LEU B  63      19.107  34.120   4.136  1.00 10.00      B   
ATOM   2065  C   LEU B  63      20.217  36.750   0.894  1.00 10.00      B   
ATOM   2066  O   LEU B  63      19.175  37.352   0.617  1.00 10.00      B   
ATOM   2067  N   ASN B  64      21.277  37.340   1.433  1.00 10.00      B   
ATOM   2068  HN  ASN B  64      22.078  36.802   1.617  1.00 10.00      B   
ATOM   2069  CA  ASN B  64      21.285  38.759   1.773  1.00 10.00      B   
ATOM   2070  CB  ASN B  64      22.529  39.108   2.598  1.00 10.00      B   
ATOM   2071  CG  ASN B  64      22.558  38.457   3.968  1.00 10.00      B   
ATOM   2072  OD1 ASN B  64      21.517  38.196   4.575  1.00 10.00      B   
ATOM   2073  ND2 ASN B  64      23.756  38.190   4.462  1.00 10.00      B   
ATOM   2074 HD21 ASN B  64      24.544  38.422   3.921  1.00 10.00      B   
ATOM   2075 HD22 ASN B  64      23.813  37.780   5.350  1.00 10.00      B   
ATOM   2076  C   ASN B  64      21.239  39.637   0.524  1.00 10.00      B   
ATOM   2077  O   ASN B  64      20.720  40.753   0.557  1.00 10.00      B   
ATOM   2078  N   ARG B  65      21.771  39.126  -0.579  1.00 10.00      B   
ATOM   2079  HN  ARG B  65      22.154  38.222  -0.550  1.00 10.00      B   
ATOM   2080  CA  ARG B  65      21.805  39.875  -1.830  1.00 10.00      B   
ATOM   2081  CB  ARG B  65      23.081  39.572  -2.616  1.00 10.00      B   
ATOM   2082  CG  ARG B  65      24.330  40.143  -1.968  1.00 10.00      B   
ATOM   2083  CD  ARG B  65      25.506  40.170  -2.929  1.00 10.00      B   
ATOM   2084  NE  ARG B  65      26.290  38.937  -2.896  1.00 10.00      B   
ATOM   2085  HE  ARG B  65      26.120  38.280  -3.608  1.00 10.00      B   
ATOM   2086  CZ  ARG B  65      27.213  38.659  -1.970  1.00 10.00      B   
ATOM   2087  NH1 ARG B  65      27.470  39.518  -0.993  1.00 10.00      B   
ATOM   2088 HH11 ARG B  65      26.952  40.421  -0.936  1.00 10.00      B   
ATOM   2089 HH12 ARG B  65      28.192  39.290  -0.276  1.00 10.00      B   
ATOM   2090  NH2 ARG B  65      27.893  37.525  -2.029  1.00 10.00      B   
ATOM   2091 HH21 ARG B  65      27.713  36.844  -2.796  1.00 10.00      B   
ATOM   2092 HH22 ARG B  65      28.618  37.308  -1.297  1.00 10.00      B   
ATOM   2093  C   ARG B  65      20.563  39.650  -2.690  1.00 10.00      B   
ATOM   2094  O   ARG B  65      20.448  40.223  -3.773  1.00 10.00      B   
ATOM   2095  N   TYR B  66      19.639  38.827  -2.192  1.00 10.00      B   
ATOM   2096  HN  TYR B  66      19.807  38.405  -1.325  1.00 10.00      B   
ATOM   2097  CA  TYR B  66      18.386  38.520  -2.892  1.00 10.00      B   
ATOM   2098  CB  TYR B  66      17.544  39.782  -3.133  1.00 10.00      B   
ATOM   2099  CG  TYR B  66      17.447  40.709  -1.937  1.00 10.00      B   
ATOM   2100  CD1 TYR B  66      18.028  41.972  -1.966  1.00 10.00      B   
ATOM   2101  CD2 TYR B  66      16.783  40.322  -0.781  1.00 10.00      B   
ATOM   2102  CE1 TYR B  66      17.950  42.821  -0.879  1.00 10.00      B   
ATOM   2103  CE2 TYR B  66      16.699  41.166   0.312  1.00 10.00      B   
ATOM   2104  CZ  TYR B  66      17.285  42.414   0.257  1.00 10.00      B   
ATOM   2105  OH  TYR B  66      17.211  43.256   1.346  1.00 10.00      B   
ATOM   2106  HH  TYR B  66      17.535  42.792   2.132  1.00 10.00      B   
ATOM   2107  C   TYR B  66      18.620  37.768  -4.207  1.00 10.00      B   
ATOM   2108  O   TYR B  66      18.962  38.370  -5.227  1.00 10.00      B   
ATOM   2109  N   PRO B  67      18.416  36.435  -4.191  1.00 10.00      B   
ATOM   2110  CA  PRO B  67      18.601  35.575  -5.372  1.00 10.00      B   
ATOM   2111  CB  PRO B  67      18.142  34.188  -4.894  1.00 10.00      B   
ATOM   2112  CG  PRO B  67      17.384  34.437  -3.633  1.00 10.00      B   
ATOM   2113  CD  PRO B  67      17.997  35.659  -3.017  1.00 10.00      B   
ATOM   2114  C   PRO B  67      17.759  36.029  -6.564  1.00 10.00      B   
ATOM   2115  O   PRO B  67      18.213  35.968  -7.711  1.00 10.00      B   
ATOM   2116  N   ASN B  68      16.526  36.458  -6.276  1.00 10.00      B   
ATOM   2117  HN  ASN B  68      16.236  36.442  -5.341  1.00 10.00      B   
ATOM   2118  CA  ASN B  68      15.586  36.950  -7.291  1.00 10.00      B   
ATOM   2119  CB  ASN B  68      16.203  38.063  -8.147  1.00 10.00      B   
ATOM   2120  CG  ASN B  68      15.164  38.988  -8.743  1.00 10.00      B   
ATOM   2121  OD1 ASN B  68      14.127  39.253  -8.133  1.00 10.00      B   
ATOM   2122  ND2 ASN B  68      15.432  39.491  -9.936  1.00 10.00      B   
ATOM   2123 HD21 ASN B  68      16.279  39.239 -10.365  1.00 10.00      B   
ATOM   2124 HD22 ASN B  68      14.776  40.096 -10.344  1.00 10.00      B   
ATOM   2125  C   ASN B  68      15.008  35.836  -8.170  1.00 10.00      B   
ATOM   2126  O   ASN B  68      13.792  35.665  -8.242  1.00 10.00      B   
ATOM   2127  N   ASP B  69      15.879  35.091  -8.836  1.00 10.00      B   
ATOM   2128  HN  ASP B  69      16.838  35.277  -8.733  1.00 10.00      B   
ATOM   2129  CA  ASP B  69      15.453  33.999  -9.712  1.00 10.00      B   
ATOM   2130  CB  ASP B  69      16.615  33.537 -10.596  1.00 10.00      B   
ATOM   2131  CG  ASP B  69      16.348  32.213 -11.280  1.00 10.00      B   
ATOM   2132  OD1 ASP B  69      15.640  32.197 -12.309  1.00 10.00      B   
ATOM   2133  OD2 ASP B  69      16.860  31.183 -10.792  1.00 10.00      B   
ATOM   2134  C   ASP B  69      14.880  32.829  -8.909  1.00 10.00      B   
ATOM   2135  O   ASP B  69      15.534  32.305  -8.004  1.00 10.00      B   
ATOM   2136  N   PRO B  70      13.646  32.409  -9.244  1.00 10.00      B   
ATOM   2137  CA  PRO B  70      12.942  31.312  -8.557  1.00 10.00      B   
ATOM   2138  CB  PRO B  70      11.675  31.120  -9.393  1.00 10.00      B   
ATOM   2139  CG  PRO B  70      11.460  32.437 -10.051  1.00 10.00      B   
ATOM   2140  CD  PRO B  70      12.830  32.982 -10.330  1.00 10.00      B   
ATOM   2141  C   PRO B  70      13.739  30.009  -8.508  1.00 10.00      B   
ATOM   2142  O   PRO B  70      13.748  29.323  -7.486  1.00 10.00      B   
ATOM   2143  N   LEU B  71      14.409  29.676  -9.606  1.00 10.00      B   
ATOM   2144  HN  LEU B  71      14.383  30.275 -10.384  1.00 10.00      B   
ATOM   2145  CA  LEU B  71      15.200  28.449  -9.674  1.00 10.00      B   
ATOM   2146  CB  LEU B  71      15.755  28.246 -11.085  1.00 10.00      B   
ATOM   2147  CG  LEU B  71      14.733  28.265 -12.226  1.00 10.00      B   
ATOM   2148  CD1 LEU B  71      15.438  28.266 -13.575  1.00 10.00      B   
ATOM   2149  CD2 LEU B  71      13.786  27.080 -12.118  1.00 10.00      B   
ATOM   2150  C   LEU B  71      16.334  28.490  -8.653  1.00 10.00      B   
ATOM   2151  O   LEU B  71      16.641  27.490  -7.996  1.00 10.00      B   
ATOM   2152  N   THR B  72      16.941  29.660  -8.519  1.00 10.00      B   
ATOM   2153  HN  THR B  72      16.654  30.413  -9.087  1.00 10.00      B   
ATOM   2154  CA  THR B  72      18.021  29.860  -7.570  1.00 10.00      B   
ATOM   2155  CB  THR B  72      18.686  31.239  -7.776  1.00 10.00      B   
ATOM   2156  OG1 THR B  72      18.929  31.456  -9.177  1.00 10.00      B   
ATOM   2157  HG1 THR B  72      18.141  31.198  -9.686  1.00 10.00      B   
ATOM   2158  CG2 THR B  72      20.007  31.316  -7.026  1.00 10.00      B   
ATOM   2159  C   THR B  72      17.472  29.765  -6.144  1.00 10.00      B   
ATOM   2160  O   THR B  72      18.116  29.219  -5.246  1.00 10.00      B   
ATOM   2161  N   ILE B  73      16.257  30.277  -5.960  1.00 10.00      B   
ATOM   2162  HN  ILE B  73      15.792  30.679  -6.727  1.00 10.00      B   
ATOM   2163  CA  ILE B  73      15.592  30.258  -4.663  1.00 10.00      B   
ATOM   2164  CB  ILE B  73      14.258  31.043  -4.704  1.00 10.00      B   
ATOM   2165  CG1 ILE B  73      14.509  32.510  -5.066  1.00 10.00      B   
ATOM   2166  CG2 ILE B  73      13.524  30.945  -3.374  1.00 10.00      B   
ATOM   2167  CD1 ILE B  73      13.247  33.298  -5.347  1.00 10.00      B   
ATOM   2168  C   ILE B  73      15.324  28.820  -4.216  1.00 10.00      B   
ATOM   2169  O   ILE B  73      15.493  28.484  -3.041  1.00 10.00      B   
ATOM   2170  N   GLU B  74      14.919  27.978  -5.164  1.00 10.00      B   
ATOM   2171  HN  GLU B  74      14.809  28.312  -6.083  1.00 10.00      B   
ATOM   2172  CA  GLU B  74      14.625  26.574  -4.881  1.00 10.00      B   
ATOM   2173  CB  GLU B  74      14.172  25.851  -6.150  1.00 10.00      B   
ATOM   2174  CG  GLU B  74      12.820  26.293  -6.680  1.00 10.00      B   
ATOM   2175  CD  GLU B  74      12.349  25.435  -7.835  1.00 10.00      B   
ATOM   2176  OE1 GLU B  74      12.661  25.770  -8.996  1.00 10.00      B   
ATOM   2177  OE2 GLU B  74      11.669  24.413  -7.586  1.00 10.00      B   
ATOM   2178  C   GLU B  74      15.835  25.858  -4.291  1.00 10.00      B   
ATOM   2179  O   GLU B  74      15.750  25.247  -3.226  1.00 10.00      B   
ATOM   2180  N   LYS B  75      16.965  25.949  -4.981  1.00 10.00      B   
ATOM   2181  HN  LYS B  75      16.976  26.464  -5.817  1.00 10.00      B   
ATOM   2182  CA  LYS B  75      18.187  25.298  -4.524  1.00 10.00      B   
ATOM   2183  CB  LYS B  75      19.277  25.335  -5.600  1.00 10.00      B   
ATOM   2184  CG  LYS B  75      18.934  24.547  -6.855  1.00 10.00      B   
ATOM   2185  CD  LYS B  75      20.180  24.210  -7.660  1.00 10.00      B   
ATOM   2186  CE  LYS B  75      19.853  23.281  -8.820  1.00 10.00      B   
ATOM   2187  NZ  LYS B  75      21.076  22.762  -9.488  1.00 10.00      B   
ATOM   2188  HZ1 LYS B  75      21.759  22.430  -8.779  1.00 10.00      B   
ATOM   2189  HZ2 LYS B  75      21.525  23.507 -10.064  1.00 10.00      B   
ATOM   2190  HZ3 LYS B  75      20.831  21.965 -10.110  1.00 10.00      B   
ATOM   2191  C   LYS B  75      18.694  25.894  -3.212  1.00 10.00      B   
ATOM   2192  O   LYS B  75      19.244  25.182  -2.374  1.00 10.00      B   
ATOM   2193  N   LEU B  76      18.499  27.197  -3.041  1.00 10.00      B   
ATOM   2194  HN  LEU B  76      18.060  27.711  -3.753  1.00 10.00      B   
ATOM   2195  CA  LEU B  76      18.935  27.889  -1.829  1.00 10.00      B   
ATOM   2196  CB  LEU B  76      18.815  29.403  -2.007  1.00 10.00      B   
ATOM   2197  CG  LEU B  76      20.102  30.147  -2.375  1.00 10.00      B   
ATOM   2198  CD1 LEU B  76      19.781  31.524  -2.936  1.00 10.00      B   
ATOM   2199  CD2 LEU B  76      21.012  30.269  -1.160  1.00 10.00      B   
ATOM   2200  C   LEU B  76      18.135  27.447  -0.606  1.00 10.00      B   
ATOM   2201  O   LEU B  76      18.704  27.121   0.437  1.00 10.00      B   
ATOM   2202  N   SER B  77      16.816  27.423  -0.739  1.00 10.00      B   
ATOM   2203  HN  SER B  77      16.416  27.666  -1.602  1.00 10.00      B   
ATOM   2204  CA  SER B  77      15.948  27.035   0.362  1.00 10.00      B   
ATOM   2205  CB  SER B  77      14.488  27.343   0.025  1.00 10.00      B   
ATOM   2206  OG  SER B  77      14.158  26.906  -1.285  1.00 10.00      B   
ATOM   2207  HG  SER B  77      14.476  27.548  -1.933  1.00 10.00      B   
ATOM   2208  C   SER B  77      16.127  25.562   0.722  1.00 10.00      B   
ATOM   2209  O   SER B  77      16.217  25.203   1.900  1.00 10.00      B   
ATOM   2210  N   ASP B  78      16.215  24.719  -0.296  1.00 10.00      B   
ATOM   2211  HN  ASP B  78      16.156  25.070  -1.216  1.00 10.00      B   
ATOM   2212  CA  ASP B  78      16.386  23.282  -0.089  1.00 10.00      B   
ATOM   2213  CB  ASP B  78      16.149  22.515  -1.392  1.00 10.00      B   
ATOM   2214  CG  ASP B  78      15.635  21.104  -1.165  1.00 10.00      B   
ATOM   2215  OD1 ASP B  78      14.535  20.944  -0.586  1.00 10.00      B   
ATOM   2216  OD2 ASP B  78      16.321  20.144  -1.571  1.00 10.00      B   
ATOM   2217  C   ASP B  78      17.773  22.978   0.474  1.00 10.00      B   
ATOM   2218  O   ASP B  78      18.019  21.895   1.005  1.00 10.00      B   
ATOM   2219  N   PHE B  79      18.675  23.944   0.351  1.00 10.00      B   
ATOM   2220  HN  PHE B  79      18.422  24.776  -0.103  1.00 10.00      B   
ATOM   2221  CA  PHE B  79      20.031  23.802   0.863  1.00 10.00      B   
ATOM   2222  CB  PHE B  79      20.955  24.831   0.197  1.00 10.00      B   
ATOM   2223  CG  PHE B  79      22.418  24.682   0.522  1.00 10.00      B   
ATOM   2224  CD1 PHE B  79      23.253  23.959  -0.313  1.00 10.00      B   
ATOM   2225  CD2 PHE B  79      22.958  25.277   1.653  1.00 10.00      B   
ATOM   2226  CE1 PHE B  79      24.598  23.830  -0.029  1.00 10.00      B   
ATOM   2227  CE2 PHE B  79      24.302  25.149   1.945  1.00 10.00      B   
ATOM   2228  CZ  PHE B  79      25.124  24.425   1.102  1.00 10.00      B   
ATOM   2229  C   PHE B  79      20.030  24.011   2.372  1.00 10.00      B   
ATOM   2230  O   PHE B  79      20.457  23.141   3.134  1.00 10.00      B   
ATOM   2231  N   PHE B  80      19.522  25.168   2.793  1.00 10.00      B   
ATOM   2232  HN  PHE B  80      19.186  25.810   2.126  1.00 10.00      B   
ATOM   2233  CA  PHE B  80      19.459  25.517   4.210  1.00 10.00      B   
ATOM   2234  CB  PHE B  80      18.907  26.931   4.398  1.00 10.00      B   
ATOM   2235  CG  PHE B  80      19.805  28.021   3.893  1.00 10.00      B   
ATOM   2236  CD1 PHE B  80      19.311  29.012   3.065  1.00 10.00      B   
ATOM   2237  CD2 PHE B  80      21.142  28.057   4.248  1.00 10.00      B   
ATOM   2238  CE1 PHE B  80      20.130  30.021   2.598  1.00 10.00      B   
ATOM   2239  CE2 PHE B  80      21.968  29.063   3.785  1.00 10.00      B   
ATOM   2240  CZ  PHE B  80      21.461  30.047   2.959  1.00 10.00      B   
ATOM   2241  C   PHE B  80      18.613  24.528   5.001  1.00 10.00      B   
ATOM   2242  O   PHE B  80      18.908  24.233   6.160  1.00 10.00      B   
ATOM   2243  N   SER B  81      17.571  24.008   4.365  1.00 10.00      B   
ATOM   2244  HN  SER B  81      17.395  24.278   3.434  1.00 10.00      B   
ATOM   2245  CA  SER B  81      16.676  23.054   5.014  1.00 10.00      B   
ATOM   2246  CB  SER B  81      15.454  22.775   4.135  1.00 10.00      B   
ATOM   2247  OG  SER B  81      14.359  22.304   4.910  1.00 10.00      B   
ATOM   2248  HG  SER B  81      14.529  22.481   5.857  1.00 10.00      B   
ATOM   2249  C   SER B  81      17.393  21.749   5.381  1.00 10.00      B   
ATOM   2250  O   SER B  81      16.913  20.985   6.216  1.00 10.00      B   
ATOM   2251  N   LYS B  82      18.539  21.499   4.759  1.00 10.00      B   
ATOM   2252  HN  LYS B  82      18.879  22.140   4.099  1.00 10.00      B   
ATOM   2253  CA  LYS B  82      19.306  20.291   5.044  1.00 10.00      B   
ATOM   2254  CB  LYS B  82      19.801  19.639   3.752  1.00 10.00      B   
ATOM   2255  CG  LYS B  82      18.695  19.173   2.824  1.00 10.00      B   
ATOM   2256  CD  LYS B  82      19.229  18.215   1.774  1.00 10.00      B   
ATOM   2257  CE  LYS B  82      18.329  18.182   0.553  1.00 10.00      B   
ATOM   2258  NZ  LYS B  82      18.399  19.452  -0.212  1.00 10.00      B   
ATOM   2259  HZ1 LYS B  82      18.402  20.264   0.441  1.00 10.00      B   
ATOM   2260  HZ2 LYS B  82      17.568  19.538  -0.843  1.00 10.00      B   
ATOM   2261  HZ3 LYS B  82      19.262  19.480  -0.790  1.00 10.00      B   
ATOM   2262  C   LYS B  82      20.491  20.611   5.945  1.00 10.00      B   
ATOM   2263  O   LYS B  82      21.170  19.711   6.442  1.00 10.00      B   
ATOM   2264  N   MET B  83      20.728  21.899   6.160  1.00 10.00      B   
ATOM   2265  HN  MET B  83      20.141  22.568   5.752  1.00 10.00      B   
ATOM   2266  CA  MET B  83      21.835  22.344   6.994  1.00 10.00      B   
ATOM   2267  CB  MET B  83      22.564  23.527   6.346  1.00 10.00      B   
ATOM   2268  CG  MET B  83      23.123  23.247   4.959  1.00 10.00      B   
ATOM   2269  SD  MET B  83      24.161  21.772   4.891  1.00 10.00      B   
ATOM   2270  CE  MET B  83      25.394  22.160   6.131  1.00 10.00      B   
ATOM   2271  C   MET B  83      21.348  22.735   8.382  1.00 10.00      B   
ATOM   2272  O   MET B  83      22.011  23.499   9.086  1.00 10.00      B   
ATOM   2273  N   GLU B  84      20.186  22.203   8.764  1.00 10.00      B   
ATOM   2274  HN  GLU B  84      19.718  21.596   8.149  1.00 10.00      B   
ATOM   2275  CA  GLU B  84      19.589  22.480  10.070  1.00 10.00      B   
ATOM   2276  CB  GLU B  84      20.523  22.040  11.201  1.00 10.00      B   
ATOM   2277  CG  GLU B  84      20.878  20.561  11.182  1.00 10.00      B   
ATOM   2278  CD  GLU B  84      19.769  19.698  11.739  1.00 10.00      B   
ATOM   2279  OE1 GLU B  84      19.604  19.673  12.979  1.00 10.00      B   
ATOM   2280  OE2 GLU B  84      19.059  19.044  10.945  1.00 10.00      B   
ATOM   2281  C   GLU B  84      19.233  23.957  10.215  1.00 10.00      B   
ATOM   2282  O   GLU B  84      19.290  24.516  11.311  1.00 10.00      B   
ATOM   2283  N   MET B  85      18.875  24.583   9.101  1.00 10.00      B   
ATOM   2284  HN  MET B  85      18.861  24.084   8.256  1.00 10.00      B   
ATOM   2285  CA  MET B  85      18.507  25.991   9.093  1.00 10.00      B   
ATOM   2286  CB  MET B  85      19.556  26.815   8.335  1.00 10.00      B   
ATOM   2287  CG  MET B  85      20.968  26.676   8.885  1.00 10.00      B   
ATOM   2288  SD  MET B  85      22.235  27.237   7.731  1.00 10.00      B   
ATOM   2289  CE  MET B  85      22.036  29.012   7.848  1.00 10.00      B   
ATOM   2290  C   MET B  85      17.130  26.166   8.460  1.00 10.00      B   
ATOM   2291  O   MET B  85      17.010  26.485   7.276  1.00 10.00      B   
ATOM   2292  N   GLU B  86      16.095  25.949   9.259  1.00 10.00      B   
ATOM   2293  HN  GLU B  86      16.261  25.717  10.200  1.00 10.00      B   
ATOM   2294  CA  GLU B  86      14.718  26.055   8.792  1.00 10.00      B   
ATOM   2295  CB  GLU B  86      13.771  25.330   9.747  1.00 10.00      B   
ATOM   2296  CG  GLU B  86      13.732  23.827   9.545  1.00 10.00      B   
ATOM   2297  CD  GLU B  86      13.462  23.450   8.102  1.00 10.00      B   
ATOM   2298  OE1 GLU B  86      12.438  23.907   7.546  1.00 10.00      B   
ATOM   2299  OE2 GLU B  86      14.274  22.703   7.513  1.00 10.00      B   
ATOM   2300  C   GLU B  86      14.277  27.501   8.614  1.00 10.00      B   
ATOM   2301  O   GLU B  86      13.399  27.793   7.798  1.00 10.00      B   
ATOM   2302  N   LYS B  87      14.878  28.400   9.376  1.00 10.00      B   
ATOM   2303  HN  LYS B  87      15.562  28.108  10.017  1.00 10.00      B   
ATOM   2304  CA  LYS B  87      14.531  29.810   9.286  1.00 10.00      B   
ATOM   2305  CB  LYS B  87      15.060  30.582  10.496  1.00 10.00      B   
ATOM   2306  CG  LYS B  87      14.518  31.999  10.601  1.00 10.00      B   
ATOM   2307  CD  LYS B  87      15.280  32.821  11.629  1.00 10.00      B   
ATOM   2308  CE  LYS B  87      16.714  33.070  11.189  1.00 10.00      B   
ATOM   2309  NZ  LYS B  87      17.358  34.150  11.979  1.00 10.00      B   
ATOM   2310  HZ1 LYS B  87      17.030  35.081  11.650  1.00 10.00      B   
ATOM   2311  HZ2 LYS B  87      18.390  34.102  11.875  1.00 10.00      B   
ATOM   2312  HZ3 LYS B  87      17.120  34.047  12.984  1.00 10.00      B   
ATOM   2313  C   LYS B  87      15.068  30.423   7.997  1.00 10.00      B   
ATOM   2314  O   LYS B  87      14.311  30.975   7.200  1.00 10.00      B   
ATOM   2315  N   GLU B  88      16.376  30.305   7.798  1.00 10.00      B   
ATOM   2316  HN  GLU B  88      16.922  29.854   8.481  1.00 10.00      B   
ATOM   2317  CA  GLU B  88      17.040  30.851   6.616  1.00 10.00      B   
ATOM   2318  CB  GLU B  88      18.531  30.516   6.627  1.00 10.00      B   
ATOM   2319  CG  GLU B  88      19.400  31.544   7.334  1.00 10.00      B   
ATOM   2320  CD  GLU B  88      19.204  31.559   8.838  1.00 10.00      B   
ATOM   2321  OE1 GLU B  88      18.654  30.580   9.386  1.00 10.00      B   
ATOM   2322  OE2 GLU B  88      19.614  32.554   9.481  1.00 10.00      B   
ATOM   2323  C   GLU B  88      16.403  30.385   5.309  1.00 10.00      B   
ATOM   2324  O   GLU B  88      16.254  31.171   4.374  1.00 10.00      B   
ATOM   2325  N   SER B  89      16.011  29.118   5.253  1.00 10.00      B   
ATOM   2326  HN  SER B  89      16.131  28.544   6.038  1.00 10.00      B   
ATOM   2327  CA  SER B  89      15.397  28.560   4.055  1.00 10.00      B   
ATOM   2328  CB  SER B  89      15.185  27.055   4.216  1.00 10.00      B   
ATOM   2329  OG  SER B  89      14.996  26.717   5.578  1.00 10.00      B   
ATOM   2330  HG  SER B  89      15.853  26.507   5.981  1.00 10.00      B   
ATOM   2331  C   SER B  89      14.082  29.261   3.724  1.00 10.00      B   
ATOM   2332  O   SER B  89      13.752  29.462   2.556  1.00 10.00      B   
ATOM   2333  N   SER B  90      13.345  29.646   4.759  1.00 10.00      B   
ATOM   2334  HN  SER B  90      13.671  29.472   5.668  1.00 10.00      B   
ATOM   2335  CA  SER B  90      12.072  30.329   4.577  1.00 10.00      B   
ATOM   2336  CB  SER B  90      11.228  30.224   5.850  1.00 10.00      B   
ATOM   2337  OG  SER B  90      11.119  28.872   6.277  1.00 10.00      B   
ATOM   2338  HG  SER B  90      11.971  28.576   6.627  1.00 10.00      B   
ATOM   2339  C   SER B  90      12.302  31.793   4.205  1.00 10.00      B   
ATOM   2340  O   SER B  90      11.519  32.392   3.461  1.00 10.00      B   
ATOM   2341  N   LEU B  91      13.401  32.351   4.705  1.00 10.00      B   
ATOM   2342  HN  LEU B  91      13.992  31.813   5.273  1.00 10.00      B   
ATOM   2343  CA  LEU B  91      13.754  33.739   4.437  1.00 10.00      B   
ATOM   2344  CB  LEU B  91      14.956  34.162   5.282  1.00 10.00      B   
ATOM   2345  CG  LEU B  91      14.743  34.194   6.797  1.00 10.00      B   
ATOM   2346  CD1 LEU B  91      16.049  34.505   7.508  1.00 10.00      B   
ATOM   2347  CD2 LEU B  91      13.681  35.217   7.164  1.00 10.00      B   
ATOM   2348  C   LEU B  91      14.052  33.954   2.958  1.00 10.00      B   
ATOM   2349  O   LEU B  91      13.796  35.031   2.419  1.00 10.00      B   
ATOM   2350  N   VAL B  92      14.592  32.924   2.306  1.00 10.00      B   
ATOM   2351  HN  VAL B  92      14.786  32.095   2.795  1.00 10.00      B   
ATOM   2352  CA  VAL B  92      14.913  33.004   0.882  1.00 10.00      B   
ATOM   2353  CB  VAL B  92      15.530  31.691   0.351  1.00 10.00      B   
ATOM   2354  CG1 VAL B  92      16.043  31.877  -1.069  1.00 10.00      B   
ATOM   2355  CG2 VAL B  92      16.650  31.213   1.259  1.00 10.00      B   
ATOM   2356  C   VAL B  92      13.663  33.330   0.072  1.00 10.00      B   
ATOM   2357  O   VAL B  92      13.683  34.191  -0.811  1.00 10.00      B   
ATOM   2358  N   TYR B  93      12.571  32.652   0.396  1.00 10.00      B   
ATOM   2359  HN  TYR B  93      12.615  31.994   1.122  1.00 10.00      B   
ATOM   2360  CA  TYR B  93      11.309  32.869  -0.293  1.00 10.00      B   
ATOM   2361  CB  TYR B  93      10.342  31.710  -0.034  1.00 10.00      B   
ATOM   2362  CG  TYR B  93      10.482  30.566  -1.013  1.00 10.00      B   
ATOM   2363  CD1 TYR B  93      11.182  29.415  -0.675  1.00 10.00      B   
ATOM   2364  CD2 TYR B  93       9.915  30.638  -2.279  1.00 10.00      B   
ATOM   2365  CE1 TYR B  93      11.313  28.371  -1.571  1.00 10.00      B   
ATOM   2366  CE2 TYR B  93      10.040  29.599  -3.182  1.00 10.00      B   
ATOM   2367  CZ  TYR B  93      10.739  28.469  -2.821  1.00 10.00      B   
ATOM   2368  OH  TYR B  93      10.870  27.433  -3.716  1.00 10.00      B   
ATOM   2369  HH  TYR B  93      11.195  27.774  -4.553  1.00 10.00      B   
ATOM   2370  C   TYR B  93      10.678  34.194   0.125  1.00 10.00      B   
ATOM   2371  O   TYR B  93      10.225  34.967  -0.721  1.00 10.00      B   
ATOM   2372  N   GLU B  94      10.671  34.457   1.430  1.00 10.00      B   
ATOM   2373  HN  GLU B  94      11.068  33.804   2.048  1.00 10.00      B   
ATOM   2374  CA  GLU B  94      10.093  35.684   1.971  1.00 10.00      B   
ATOM   2375  CB  GLU B  94      10.191  35.709   3.499  1.00 10.00      B   
ATOM   2376  CG  GLU B  94       9.144  34.862   4.202  1.00 10.00      B   
ATOM   2377  CD  GLU B  94       9.032  35.191   5.676  1.00 10.00      B   
ATOM   2378  OE1 GLU B  94       9.392  34.336   6.509  1.00 10.00      B   
ATOM   2379  OE2 GLU B  94       8.575  36.309   6.006  1.00 10.00      B   
ATOM   2380  C   GLU B  94      10.746  36.929   1.378  1.00 10.00      B   
ATOM   2381  O   GLU B  94      10.059  37.896   1.047  1.00 10.00      B   
ATOM   2382  N   ASN B  95      12.067  36.893   1.236  1.00 10.00      B   
ATOM   2383  HN  ASN B  95      12.558  36.088   1.521  1.00 10.00      B   
ATOM   2384  CA  ASN B  95      12.811  38.022   0.680  1.00 10.00      B   
ATOM   2385  CB  ASN B  95      14.315  37.726   0.636  1.00 10.00      B   
ATOM   2386  CG  ASN B  95      15.047  38.210   1.875  1.00 10.00      B   
ATOM   2387  OD1 ASN B  95      14.454  38.836   2.755  1.00 10.00      B   
ATOM   2388  ND2 ASN B  95      16.343  37.934   1.948  1.00 10.00      B   
ATOM   2389 HD21 ASN B  95      16.755  37.437   1.210  1.00 10.00      B   
ATOM   2390 HD22 ASN B  95      16.839  38.237   2.738  1.00 10.00      B   
ATOM   2391  C   ASN B  95      12.315  38.382  -0.715  1.00 10.00      B   
ATOM   2392  O   ASN B  95      12.112  39.554  -1.030  1.00 10.00      B   
ATOM   2393  N   ALA B  96      12.098  37.367  -1.542  1.00 10.00      B   
ATOM   2394  HN  ALA B  96      12.250  36.451  -1.228  1.00 10.00      B   
ATOM   2395  CA  ALA B  96      11.633  37.583  -2.903  1.00 10.00      B   
ATOM   2396  CB  ALA B  96      11.884  36.351  -3.753  1.00 10.00      B   
ATOM   2397  C   ALA B  96      10.158  37.972  -2.930  1.00 10.00      B   
ATOM   2398  O   ALA B  96       9.740  38.784  -3.751  1.00 10.00      B   
ATOM   2399  N   ILE B  97       9.381  37.403  -2.019  1.00 10.00      B   
ATOM   2400  HN  ILE B  97       9.777  36.768  -1.383  1.00 10.00      B   
ATOM   2401  CA  ILE B  97       7.953  37.692  -1.937  1.00 10.00      B   
ATOM   2402  CB  ILE B  97       7.251  36.752  -0.927  1.00 10.00      B   
ATOM   2403  CG1 ILE B  97       7.167  35.332  -1.493  1.00 10.00      B   
ATOM   2404  CG2 ILE B  97       5.864  37.265  -0.556  1.00 10.00      B   
ATOM   2405  CD1 ILE B  97       6.657  34.305  -0.503  1.00 10.00      B   
ATOM   2406  C   ILE B  97       7.699  39.153  -1.555  1.00 10.00      B   
ATOM   2407  O   ILE B  97       6.785  39.792  -2.078  1.00 10.00      B   
ATOM   2408  N   LYS B  98       8.520  39.678  -0.654  1.00 10.00      B   
ATOM   2409  HN  LYS B  98       9.239  39.122  -0.280  1.00 10.00      B   
ATOM   2410  CA  LYS B  98       8.372  41.058  -0.199  1.00 10.00      B   
ATOM   2411  CB  LYS B  98       8.950  41.226   1.208  1.00 10.00      B   
ATOM   2412  CG  LYS B  98       8.213  40.421   2.266  1.00 10.00      B   
ATOM   2413  CD  LYS B  98       9.044  40.265   3.528  1.00 10.00      B   
ATOM   2414  CE  LYS B  98       8.443  39.214   4.447  1.00 10.00      B   
ATOM   2415  NZ  LYS B  98       9.336  38.890   5.588  1.00 10.00      B   
ATOM   2416  HZ1 LYS B  98       9.248  39.614   6.331  1.00 10.00      B   
ATOM   2417  HZ2 LYS B  98      10.325  38.854   5.271  1.00 10.00      B   
ATOM   2418  HZ3 LYS B  98       9.081  37.962   5.990  1.00 10.00      B   
ATOM   2419  C   LYS B  98       9.005  42.057  -1.165  1.00 10.00      B   
ATOM   2420  O   LYS B  98       8.616  43.225  -1.206  1.00 10.00      B   
ATOM   2421  N   LYS B  99       9.983  41.601  -1.936  1.00 10.00      B   
ATOM   2422  HN  LYS B  99      10.259  40.664  -1.858  1.00 10.00      B   
ATOM   2423  CA  LYS B  99      10.658  42.467  -2.894  1.00 10.00      B   
ATOM   2424  CB  LYS B  99      12.120  42.054  -3.074  1.00 10.00      B   
ATOM   2425  CG  LYS B  99      13.064  42.697  -2.074  1.00 10.00      B   
ATOM   2426  CD  LYS B  99      13.039  44.212  -2.203  1.00 10.00      B   
ATOM   2427  CE  LYS B  99      13.819  44.884  -1.088  1.00 10.00      B   
ATOM   2428  NZ  LYS B  99      13.783  46.364  -1.209  1.00 10.00      B   
ATOM   2429  HZ1 LYS B  99      14.249  46.802  -0.390  1.00 10.00      B   
ATOM   2430  HZ2 LYS B  99      12.798  46.696  -1.249  1.00 10.00      B   
ATOM   2431  HZ3 LYS B  99      14.274  46.667  -2.077  1.00 10.00      B   
ATOM   2432  C   LYS B  99       9.934  42.481  -4.233  1.00 10.00      B   
ATOM   2433  O   LYS B  99       9.947  43.486  -4.947  1.00 10.00      B   
ATOM   2434  N   TYR B 100       9.296  41.368  -4.561  1.00 10.00      B   
ATOM   2435  HN  TYR B 100       9.316  40.604  -3.942  1.00 10.00      B   
ATOM   2436  CA  TYR B 100       8.564  41.242  -5.811  1.00 10.00      B   
ATOM   2437  CB  TYR B 100       9.304  40.279  -6.748  1.00 10.00      B   
ATOM   2438  CG  TYR B 100       9.157  40.585  -8.223  1.00 10.00      B   
ATOM   2439  CD1 TYR B 100       9.216  41.892  -8.697  1.00 10.00      B   
ATOM   2440  CD2 TYR B 100       8.976  39.563  -9.144  1.00 10.00      B   
ATOM   2441  CE1 TYR B 100       9.096  42.169 -10.045  1.00 10.00      B   
ATOM   2442  CE2 TYR B 100       8.856  39.831 -10.494  1.00 10.00      B   
ATOM   2443  CZ  TYR B 100       8.917  41.134 -10.939  1.00 10.00      B   
ATOM   2444  OH  TYR B 100       8.794  41.402 -12.283  1.00 10.00      B   
ATOM   2445  HH  TYR B 100       9.549  41.928 -12.574  1.00 10.00      B   
ATOM   2446  C   TYR B 100       7.148  40.733  -5.534  1.00 10.00      B   
ATOM   2447  O   TYR B 100       6.837  39.565  -5.779  1.00 10.00      B   
ATOM   2448  N   PRO B 101       6.260  41.613  -5.036  1.00 10.00      B   
ATOM   2449  CA  PRO B 101       4.879  41.247  -4.704  1.00 10.00      B   
ATOM   2450  CB  PRO B 101       4.439  42.382  -3.778  1.00 10.00      B   
ATOM   2451  CG  PRO B 101       5.214  43.564  -4.247  1.00 10.00      B   
ATOM   2452  CD  PRO B 101       6.530  43.039  -4.759  1.00 10.00      B   
ATOM   2453  C   PRO B 101       3.969  41.172  -5.931  1.00 10.00      B   
ATOM   2454  O   PRO B 101       2.757  41.367  -5.834  1.00 10.00      B   
ATOM   2455  N   VAL B 102       4.552  40.886  -7.085  1.00 10.00      B   
ATOM   2456  HN  VAL B 102       5.523  40.753  -7.110  1.00 10.00      B   
ATOM   2457  CA  VAL B 102       3.780  40.777  -8.314  1.00 10.00      B   
ATOM   2458  CB  VAL B 102       4.339  41.666  -9.447  1.00 10.00      B   
ATOM   2459  CG1 VAL B 102       4.559  43.089  -8.956  1.00 10.00      B   
ATOM   2460  CG2 VAL B 102       5.622  41.090 -10.018  1.00 10.00      B   
ATOM   2461  C   VAL B 102       3.688  39.322  -8.774  1.00 10.00      B   
ATOM   2462  O   VAL B 102       2.794  38.955  -9.530  1.00 10.00      B   
ATOM   2463  N   SER B 103       4.614  38.499  -8.301  1.00 10.00      B   
ATOM   2464  HN  SER B 103       5.302  38.849  -7.699  1.00 10.00      B   
ATOM   2465  CA  SER B 103       4.639  37.087  -8.653  1.00 10.00      B   
ATOM   2466  CB  SER B 103       5.913  36.763  -9.444  1.00 10.00      B   
ATOM   2467  OG  SER B 103       6.079  37.653 -10.539  1.00 10.00      B   
ATOM   2468  HG  SER B 103       5.216  37.877 -10.910  1.00 10.00      B   
ATOM   2469  C   SER B 103       4.570  36.235  -7.387  1.00 10.00      B   
ATOM   2470  O   SER B 103       5.088  35.117  -7.344  1.00 10.00      B   
ATOM   2471  N   THR B 104       3.913  36.771  -6.362  1.00 10.00      B   
ATOM   2472  HN  THR B 104       3.494  37.650  -6.473  1.00 10.00      B   
ATOM   2473  CA  THR B 104       3.776  36.083  -5.087  1.00 10.00      B   
ATOM   2474  CB  THR B 104       2.982  36.938  -4.077  1.00 10.00      B   
ATOM   2475  OG1 THR B 104       3.562  38.250  -4.005  1.00 10.00      B   
ATOM   2476  HG1 THR B 104       4.516  38.171  -3.878  1.00 10.00      B   
ATOM   2477  CG2 THR B 104       2.999  36.306  -2.692  1.00 10.00      B   
ATOM   2478  C   THR B 104       3.105  34.719  -5.256  1.00 10.00      B   
ATOM   2479  O   THR B 104       3.495  33.749  -4.606  1.00 10.00      B   
ATOM   2480  N   GLU B 105       2.121  34.645  -6.148  1.00 10.00      B   
ATOM   2481  HN  GLU B 105       1.869  35.450  -6.653  1.00 10.00      B   
ATOM   2482  CA  GLU B 105       1.405  33.399  -6.394  1.00 10.00      B   
ATOM   2483  CB  GLU B 105       0.254  33.620  -7.380  1.00 10.00      B   
ATOM   2484  CG  GLU B 105      -0.602  32.386  -7.611  1.00 10.00      B   
ATOM   2485  CD  GLU B 105      -1.762  32.646  -8.545  1.00 10.00      B   
ATOM   2486  OE1 GLU B 105      -1.573  32.548  -9.778  1.00 10.00      B   
ATOM   2487  OE2 GLU B 105      -2.871  32.946  -8.055  1.00 10.00      B   
ATOM   2488  C   GLU B 105       2.351  32.320  -6.911  1.00 10.00      B   
ATOM   2489  O   GLU B 105       2.450  31.237  -6.332  1.00 10.00      B   
ATOM   2490  N   THR B 106       3.066  32.637  -7.983  1.00 10.00      B   
ATOM   2491  HN  THR B 106       2.962  33.527  -8.383  1.00 10.00      B   
ATOM   2492  CA  THR B 106       4.004  31.707  -8.589  1.00 10.00      B   
ATOM   2493  CB  THR B 106       4.664  32.346  -9.818  1.00 10.00      B   
ATOM   2494  OG1 THR B 106       4.004  33.594 -10.095  1.00 10.00      B   
ATOM   2495  HG1 THR B 106       3.760  33.630 -11.026  1.00 10.00      B   
ATOM   2496  CG2 THR B 106       4.532  31.424 -11.021  1.00 10.00      B   
ATOM   2497  C   THR B 106       5.081  31.283  -7.596  1.00 10.00      B   
ATOM   2498  O   THR B 106       5.436  30.105  -7.521  1.00 10.00      B   
ATOM   2499  N   LEU B 107       5.574  32.247  -6.820  1.00 10.00      B   
ATOM   2500  HN  LEU B 107       5.238  33.165  -6.929  1.00 10.00      B   
ATOM   2501  CA  LEU B 107       6.604  31.981  -5.820  1.00 10.00      B   
ATOM   2502  CB  LEU B 107       7.092  33.285  -5.181  1.00 10.00      B   
ATOM   2503  CG  LEU B 107       7.823  34.259  -6.110  1.00 10.00      B   
ATOM   2504  CD1 LEU B 107       8.066  35.591  -5.414  1.00 10.00      B   
ATOM   2505  CD2 LEU B 107       9.135  33.659  -6.596  1.00 10.00      B   
ATOM   2506  C   LEU B 107       6.099  31.019  -4.749  1.00 10.00      B   
ATOM   2507  O   LEU B 107       6.791  30.071  -4.382  1.00 10.00      B   
ATOM   2508  N   CYS B 108       4.885  31.256  -4.264  1.00 10.00      B   
ATOM   2509  HN  CYS B 108       4.374  32.024  -4.600  1.00 10.00      B   
ATOM   2510  CA  CYS B 108       4.295  30.399  -3.244  1.00 10.00      B   
ATOM   2511  CB  CYS B 108       2.984  30.985  -2.722  1.00 10.00      B   
ATOM   2512  SG  CYS B 108       3.159  32.593  -1.913  1.00 10.00      B   
ATOM   2513  HG  CYS B 108       3.355  33.495  -2.863  1.00 10.00      B   
ATOM   2514  C   CYS B 108       4.079  28.990  -3.781  1.00 10.00      B   
ATOM   2515  O   CYS B 108       4.285  28.010  -3.068  1.00 10.00      B   
ATOM   2516  N   LEU B 109       3.684  28.896  -5.048  1.00 10.00      B   
ATOM   2517  HN  LEU B 109       3.525  29.719  -5.564  1.00 10.00      B   
ATOM   2518  CA  LEU B 109       3.465  27.602  -5.681  1.00 10.00      B   
ATOM   2519  CB  LEU B 109       2.924  27.776  -7.103  1.00 10.00      B   
ATOM   2520  CG  LEU B 109       1.515  28.367  -7.223  1.00 10.00      B   
ATOM   2521  CD1 LEU B 109       1.209  28.729  -8.668  1.00 10.00      B   
ATOM   2522  CD2 LEU B 109       0.476  27.395  -6.685  1.00 10.00      B   
ATOM   2523  C   LEU B 109       4.766  26.803  -5.695  1.00 10.00      B   
ATOM   2524  O   LEU B 109       4.772  25.599  -5.436  1.00 10.00      B   
ATOM   2525  N   SER B 110       5.869  27.488  -5.977  1.00 10.00      B   
ATOM   2526  HN  SER B 110       5.799  28.445  -6.183  1.00 10.00      B   
ATOM   2527  CA  SER B 110       7.178  26.852  -5.998  1.00 10.00      B   
ATOM   2528  CB  SER B 110       8.208  27.791  -6.629  1.00 10.00      B   
ATOM   2529  OG  SER B 110       7.735  28.288  -7.871  1.00 10.00      B   
ATOM   2530  HG  SER B 110       7.059  27.692  -8.216  1.00 10.00      B   
ATOM   2531  C   SER B 110       7.596  26.468  -4.577  1.00 10.00      B   
ATOM   2532  O   SER B 110       8.257  25.447  -4.362  1.00 10.00      B   
ATOM   2533  N   TRP B 111       7.193  27.292  -3.615  1.00 10.00      B   
ATOM   2534  HN  TRP B 111       6.680  28.092  -3.859  1.00 10.00      B   
ATOM   2535  CA  TRP B 111       7.493  27.048  -2.211  1.00 10.00      B   
ATOM   2536  CB  TRP B 111       7.028  28.238  -1.357  1.00 10.00      B   
ATOM   2537  CG  TRP B 111       7.620  28.298   0.024  1.00 10.00      B   
ATOM   2538  CD1 TRP B 111       8.398  27.354   0.636  1.00 10.00      B   
ATOM   2539  CD2 TRP B 111       7.475  29.367   0.969  1.00 10.00      B   
ATOM   2540  NE1 TRP B 111       8.745  27.771   1.898  1.00 10.00      B   
ATOM   2541  HE1 TRP B 111       9.300  27.267   2.535  1.00 10.00      B   
ATOM   2542  CE2 TRP B 111       8.191  29.001   2.127  1.00 10.00      B   
ATOM   2543  CE3 TRP B 111       6.810  30.598   0.948  1.00 10.00      B   
ATOM   2544  CZ2 TRP B 111       8.259  29.821   3.250  1.00 10.00      B   
ATOM   2545  CZ3 TRP B 111       6.879  31.409   2.066  1.00 10.00      B   
ATOM   2546  CH2 TRP B 111       7.600  31.018   3.200  1.00 10.00      B   
ATOM   2547  C   TRP B 111       6.794  25.771  -1.763  1.00 10.00      B   
ATOM   2548  O   TRP B 111       7.420  24.884  -1.185  1.00 10.00      B   
ATOM   2549  N   PHE B 112       5.501  25.683  -2.059  1.00 10.00      B   
ATOM   2550  HN  PHE B 112       5.068  26.435  -2.525  1.00 10.00      B   
ATOM   2551  CA  PHE B 112       4.695  24.519  -1.707  1.00 10.00      B   
ATOM   2552  CB  PHE B 112       3.234  24.757  -2.111  1.00 10.00      B   
ATOM   2553  CG  PHE B 112       2.296  23.625  -1.788  1.00 10.00      B   
ATOM   2554  CD1 PHE B 112       1.896  23.387  -0.484  1.00 10.00      B   
ATOM   2555  CD2 PHE B 112       1.815  22.800  -2.792  1.00 10.00      B   
ATOM   2556  CE1 PHE B 112       1.031  22.350  -0.187  1.00 10.00      B   
ATOM   2557  CE2 PHE B 112       0.951  21.761  -2.502  1.00 10.00      B   
ATOM   2558  CZ  PHE B 112       0.561  21.534  -1.197  1.00 10.00      B   
ATOM   2559  C   PHE B 112       5.238  23.262  -2.385  1.00 10.00      B   
ATOM   2560  O   PHE B 112       5.407  22.228  -1.744  1.00 10.00      B   
ATOM   2561  N   ASP B 113       5.531  23.377  -3.677  1.00 10.00      B   
ATOM   2562  HN  ASP B 113       5.379  24.241  -4.120  1.00 10.00      B   
ATOM   2563  CA  ASP B 113       6.060  22.264  -4.471  1.00 10.00      B   
ATOM   2564  CB  ASP B 113       6.345  22.738  -5.906  1.00 10.00      B   
ATOM   2565  CG  ASP B 113       7.163  21.760  -6.734  1.00 10.00      B   
ATOM   2566  OD1 ASP B 113       6.742  20.594  -6.884  1.00 10.00      B   
ATOM   2567  OD2 ASP B 113       8.221  22.168  -7.264  1.00 10.00      B   
ATOM   2568  C   ASP B 113       7.321  21.662  -3.847  1.00 10.00      B   
ATOM   2569  O   ASP B 113       7.517  20.445  -3.856  1.00 10.00      B   
ATOM   2570  N   ASN B 114       8.156  22.514  -3.273  1.00 10.00      B   
ATOM   2571  HN  ASN B 114       7.936  23.470  -3.265  1.00 10.00      B   
ATOM   2572  CA  ASN B 114       9.400  22.063  -2.661  1.00 10.00      B   
ATOM   2573  CB  ASN B 114      10.488  23.129  -2.788  1.00 10.00      B   
ATOM   2574  CG  ASN B 114      11.151  23.125  -4.149  1.00 10.00      B   
ATOM   2575  OD1 ASN B 114      12.066  22.338  -4.403  1.00 10.00      B   
ATOM   2576  ND2 ASN B 114      10.698  24.002  -5.032  1.00 10.00      B   
ATOM   2577 HD21 ASN B 114       9.962  24.598  -4.762  1.00 10.00      B   
ATOM   2578 HD22 ASN B 114      11.124  24.031  -5.921  1.00 10.00      B   
ATOM   2579  C   ASN B 114       9.234  21.658  -1.200  1.00 10.00      B   
ATOM   2580  O   ASN B 114      10.148  21.090  -0.604  1.00 10.00      B   
ATOM   2581  N   SER B 115       8.076  21.931  -0.619  1.00 10.00      B   
ATOM   2582  HN  SER B 115       7.363  22.371  -1.131  1.00 10.00      B   
ATOM   2583  CA  SER B 115       7.851  21.588   0.778  1.00 10.00      B   
ATOM   2584  CB  SER B 115       7.346  22.795   1.570  1.00 10.00      B   
ATOM   2585  OG  SER B 115       6.390  23.525   0.828  1.00 10.00      B   
ATOM   2586  HG  SER B 115       6.843  24.089   0.189  1.00 10.00      B   
ATOM   2587  C   SER B 115       6.917  20.394   0.948  1.00 10.00      B   
ATOM   2588  O   SER B 115       6.672  19.961   2.067  1.00 10.00      B   
ATOM   2589  N   ILE B 116       6.419  19.848  -0.158  1.00 10.00      B   
ATOM   2590  HN  ILE B 116       6.654  20.235  -1.029  1.00 10.00      B   
ATOM   2591  CA  ILE B 116       5.512  18.698  -0.103  1.00 10.00      B   
ATOM   2592  CB  ILE B 116       4.992  18.308  -1.508  1.00 10.00      B   
ATOM   2593  CG1 ILE B 116       4.226  19.479  -2.128  1.00 10.00      B   
ATOM   2594  CG2 ILE B 116       4.099  17.074  -1.436  1.00 10.00      B   
ATOM   2595  CD1 ILE B 116       3.736  19.223  -3.538  1.00 10.00      B   
ATOM   2596  C   ILE B 116       6.175  17.493   0.573  1.00 10.00      B   
ATOM   2597  O   ILE B 116       5.515  16.699   1.247  1.00 10.00      B   
ATOM   2598  N   GLU B 117       7.488  17.376   0.409  1.00 10.00      B   
ATOM   2599  HN  GLU B 117       7.961  18.043  -0.131  1.00 10.00      B   
ATOM   2600  CA  GLU B 117       8.241  16.275   1.004  1.00 10.00      B   
ATOM   2601  CB  GLU B 117       9.537  16.012   0.233  1.00 10.00      B   
ATOM   2602  CG  GLU B 117       9.365  15.099  -0.972  1.00 10.00      B   
ATOM   2603  CD  GLU B 117       8.974  15.845  -2.230  1.00 10.00      B   
ATOM   2604  OE1 GLU B 117       7.845  16.372  -2.294  1.00 10.00      B   
ATOM   2605  OE2 GLU B 117       9.796  15.905  -3.168  1.00 10.00      B   
ATOM   2606  C   GLU B 117       8.533  16.527   2.484  1.00 10.00      B   
ATOM   2607  O   GLU B 117       9.044  15.651   3.185  1.00 10.00      B   
ATOM   2608  N   LYS B 118       8.202  17.725   2.950  1.00 10.00      B   
ATOM   2609  HN  LYS B 118       7.790  18.378   2.341  1.00 10.00      B   
ATOM   2610  CA  LYS B 118       8.407  18.097   4.342  1.00 10.00      B   
ATOM   2611  CB  LYS B 118       9.386  19.268   4.454  1.00 10.00      B   
ATOM   2612  CG  LYS B 118       9.730  19.658   5.885  1.00 10.00      B   
ATOM   2613  CD  LYS B 118      10.886  20.646   5.935  1.00 10.00      B   
ATOM   2614  CE  LYS B 118      10.554  21.941   5.210  1.00 10.00      B   
ATOM   2615  NZ  LYS B 118      11.694  22.895   5.230  1.00 10.00      B   
ATOM   2616  HZ1 LYS B 118      11.895  23.198   6.211  1.00 10.00      B   
ATOM   2617  HZ2 LYS B 118      11.472  23.736   4.662  1.00 10.00      B   
ATOM   2618  HZ3 LYS B 118      12.548  22.445   4.842  1.00 10.00      B   
ATOM   2619  C   LYS B 118       7.064  18.454   4.965  1.00 10.00      B   
ATOM   2620  O   LYS B 118       6.532  19.541   4.745  1.00 10.00      B   
ATOM   2621  N   TYR B 119       6.530  17.537   5.752  1.00 10.00      B   
ATOM   2622  HN  TYR B 119       7.033  16.714   5.933  1.00 10.00      B   
ATOM   2623  CA  TYR B 119       5.233  17.719   6.383  1.00 10.00      B   
ATOM   2624  CB  TYR B 119       4.667  16.365   6.816  1.00 10.00      B   
ATOM   2625  CG  TYR B 119       4.794  15.303   5.743  1.00 10.00      B   
ATOM   2626  CD1 TYR B 119       5.816  14.362   5.787  1.00 10.00      B   
ATOM   2627  CD2 TYR B 119       3.904  15.251   4.679  1.00 10.00      B   
ATOM   2628  CE1 TYR B 119       5.947  13.403   4.802  1.00 10.00      B   
ATOM   2629  CE2 TYR B 119       4.025  14.293   3.690  1.00 10.00      B   
ATOM   2630  CZ  TYR B 119       5.049  13.371   3.757  1.00 10.00      B   
ATOM   2631  OH  TYR B 119       5.178  12.413   2.776  1.00 10.00      B   
ATOM   2632  HH  TYR B 119       5.044  12.818   1.909  1.00 10.00      B   
ATOM   2633  C   TYR B 119       5.285  18.700   7.550  1.00 10.00      B   
ATOM   2634  O   TYR B 119       5.074  18.326   8.704  1.00 10.00      B   
ATOM   2635  N   ASP B 120       5.582  19.954   7.235  1.00 10.00      B   
ATOM   2636  HN  ASP B 120       5.768  20.176   6.296  1.00 10.00      B   
ATOM   2637  CA  ASP B 120       5.644  21.010   8.230  1.00 10.00      B   
ATOM   2638  CB  ASP B 120       6.915  21.839   8.066  1.00 10.00      B   
ATOM   2639  CG  ASP B 120       7.165  22.753   9.248  1.00 10.00      B   
ATOM   2640  OD1 ASP B 120       6.592  23.860   9.285  1.00 10.00      B   
ATOM   2641  OD2 ASP B 120       7.937  22.364  10.151  1.00 10.00      B   
ATOM   2642  C   ASP B 120       4.423  21.901   8.082  1.00 10.00      B   
ATOM   2643  O   ASP B 120       4.305  22.655   7.113  1.00 10.00      B   
ATOM   2644  N   PHE B 121       3.520  21.810   9.042  1.00 10.00      B   
ATOM   2645  HN  PHE B 121       3.696  21.215   9.804  1.00 10.00      B   
ATOM   2646  CA  PHE B 121       2.283  22.576   9.016  1.00 10.00      B   
ATOM   2647  CB  PHE B 121       1.353  22.120  10.142  1.00 10.00      B   
ATOM   2648  CG  PHE B 121       1.121  20.634  10.171  1.00 10.00      B   
ATOM   2649  CD1 PHE B 121       1.512  19.877  11.264  1.00 10.00      B   
ATOM   2650  CD2 PHE B 121       0.512  19.994   9.103  1.00 10.00      B   
ATOM   2651  CE1 PHE B 121       1.300  18.513  11.293  1.00 10.00      B   
ATOM   2652  CE2 PHE B 121       0.297  18.630   9.125  1.00 10.00      B   
ATOM   2653  CZ  PHE B 121       0.692  17.889  10.222  1.00 10.00      B   
ATOM   2654  C   PHE B 121       2.538  24.078   9.102  1.00 10.00      B   
ATOM   2655  O   PHE B 121       1.781  24.876   8.545  1.00 10.00      B   
ATOM   2656  N   LYS B 122       3.608  24.461   9.787  1.00 10.00      B   
ATOM   2657  HN  LYS B 122       4.190  23.782  10.192  1.00 10.00      B   
ATOM   2658  CA  LYS B 122       3.947  25.870   9.936  1.00 10.00      B   
ATOM   2659  CB  LYS B 122       5.021  26.065  11.008  1.00 10.00      B   
ATOM   2660  CG  LYS B 122       4.499  25.861  12.420  1.00 10.00      B   
ATOM   2661  CD  LYS B 122       5.622  25.748  13.435  1.00 10.00      B   
ATOM   2662  CE  LYS B 122       5.057  25.667  14.841  1.00 10.00      B   
ATOM   2663  NZ  LYS B 122       6.062  25.200  15.830  1.00 10.00      B   
ATOM   2664  HZ1 LYS B 122       6.822  25.900  15.928  1.00 10.00      B   
ATOM   2665  HZ2 LYS B 122       6.478  24.299  15.522  1.00 10.00      B   
ATOM   2666  HZ3 LYS B 122       5.607  25.060  16.762  1.00 10.00      B   
ATOM   2667  C   LYS B 122       4.379  26.472   8.604  1.00 10.00      B   
ATOM   2668  O   LYS B 122       3.988  27.591   8.264  1.00 10.00      B   
ATOM   2669  N   VAL B 123       5.182  25.724   7.852  1.00 10.00      B   
ATOM   2670  HN  VAL B 123       5.488  24.850   8.198  1.00 10.00      B   
ATOM   2671  CA  VAL B 123       5.648  26.173   6.545  1.00 10.00      B   
ATOM   2672  CB  VAL B 123       6.672  25.195   5.922  1.00 10.00      B   
ATOM   2673  CG1 VAL B 123       6.923  25.528   4.457  1.00 10.00      B   
ATOM   2674  CG2 VAL B 123       7.980  25.227   6.698  1.00 10.00      B   
ATOM   2675  C   VAL B 123       4.469  26.371   5.596  1.00 10.00      B   
ATOM   2676  O   VAL B 123       4.342  27.424   4.974  1.00 10.00      B   
ATOM   2677  N   PHE B 124       3.595  25.366   5.512  1.00 10.00      B   
ATOM   2678  HN  PHE B 124       3.748  24.555   6.045  1.00 10.00      B   
ATOM   2679  CA  PHE B 124       2.419  25.438   4.641  1.00 10.00      B   
ATOM   2680  CB  PHE B 124       1.579  24.160   4.745  1.00 10.00      B   
ATOM   2681  CG  PHE B 124       2.277  22.923   4.255  1.00 10.00      B   
ATOM   2682  CD1 PHE B 124       3.021  22.951   3.085  1.00 10.00      B   
ATOM   2683  CD2 PHE B 124       2.190  21.736   4.964  1.00 10.00      B   
ATOM   2684  CE1 PHE B 124       3.669  21.817   2.634  1.00 10.00      B   
ATOM   2685  CE2 PHE B 124       2.834  20.599   4.519  1.00 10.00      B   
ATOM   2686  CZ  PHE B 124       3.573  20.640   3.352  1.00 10.00      B   
ATOM   2687  C   PHE B 124       1.564  26.652   4.989  1.00 10.00      B   
ATOM   2688  O   PHE B 124       1.121  27.391   4.107  1.00 10.00      B   
ATOM   2689  N   ASN B 125       1.350  26.853   6.283  1.00 10.00      B   
ATOM   2690  HN  ASN B 125       1.723  26.216   6.932  1.00 10.00      B   
ATOM   2691  CA  ASN B 125       0.568  27.983   6.770  1.00 10.00      B   
ATOM   2692  CB  ASN B 125       0.463  27.908   8.300  1.00 10.00      B   
ATOM   2693  CG  ASN B 125       0.027  29.209   8.951  1.00 10.00      B   
ATOM   2694  OD1 ASN B 125      -1.161  29.464   9.130  1.00 10.00      B   
ATOM   2695  ND2 ASN B 125       0.994  30.032   9.329  1.00 10.00      B   
ATOM   2696 HD21 ASN B 125       1.921  29.761   9.169  1.00 10.00      B   
ATOM   2697 HD22 ASN B 125       0.740  30.880   9.751  1.00 10.00      B   
ATOM   2698  C   ASN B 125       1.221  29.295   6.345  1.00 10.00      B   
ATOM   2699  O   ASN B 125       0.548  30.231   5.917  1.00 10.00      B   
ATOM   2700  N   ARG B 126       2.544  29.341   6.443  1.00 10.00      B   
ATOM   2701  HN  ARG B 126       3.022  28.549   6.775  1.00 10.00      B   
ATOM   2702  CA  ARG B 126       3.309  30.525   6.075  1.00 10.00      B   
ATOM   2703  CB  ARG B 126       4.785  30.312   6.412  1.00 10.00      B   
ATOM   2704  CG  ARG B 126       5.591  31.591   6.538  1.00 10.00      B   
ATOM   2705  CD  ARG B 126       6.982  31.296   7.074  1.00 10.00      B   
ATOM   2706  NE  ARG B 126       7.673  32.506   7.503  1.00 10.00      B   
ATOM   2707  HE  ARG B 126       8.166  33.017   6.813  1.00 10.00      B   
ATOM   2708  CZ  ARG B 126       7.692  32.954   8.762  1.00 10.00      B   
ATOM   2709  NH1 ARG B 126       7.057  32.295   9.728  1.00 10.00      B   
ATOM   2710 HH11 ARG B 126       7.075  32.655  10.710  1.00 10.00      B   
ATOM   2711 HH12 ARG B 126       6.543  31.415   9.513  1.00 10.00      B   
ATOM   2712  NH2 ARG B 126       8.350  34.067   9.046  1.00 10.00      B   
ATOM   2713 HH21 ARG B 126       8.374  34.432  10.023  1.00 10.00      B   
ATOM   2714 HH22 ARG B 126       8.854  34.583   8.286  1.00 10.00      B   
ATOM   2715  C   ARG B 126       3.147  30.835   4.588  1.00 10.00      B   
ATOM   2716  O   ARG B 126       3.017  31.996   4.197  1.00 10.00      B   
ATOM   2717  N   ILE B 127       3.143  29.785   3.773  1.00 10.00      B   
ATOM   2718  HN  ILE B 127       3.246  28.886   4.156  1.00 10.00      B   
ATOM   2719  CA  ILE B 127       2.991  29.924   2.330  1.00 10.00      B   
ATOM   2720  CB  ILE B 127       3.100  28.556   1.621  1.00 10.00      B   
ATOM   2721  CG1 ILE B 127       4.433  27.875   1.938  1.00 10.00      B   
ATOM   2722  CG2 ILE B 127       2.928  28.716   0.118  1.00 10.00      B   
ATOM   2723  CD1 ILE B 127       4.487  26.423   1.514  1.00 10.00      B   
ATOM   2724  C   ILE B 127       1.630  30.526   1.995  1.00 10.00      B   
ATOM   2725  O   ILE B 127       1.534  31.566   1.336  1.00 10.00      B   
ATOM   2726  N   PHE B 128       0.580  29.878   2.481  1.00 10.00      B   
ATOM   2727  HN  PHE B 128       0.727  29.072   3.025  1.00 10.00      B   
ATOM   2728  CA  PHE B 128      -0.783  30.322   2.227  1.00 10.00      B   
ATOM   2729  CB  PHE B 128      -1.800  29.265   2.663  1.00 10.00      B   
ATOM   2730  CG  PHE B 128      -1.651  27.960   1.930  1.00 10.00      B   
ATOM   2731  CD1 PHE B 128      -1.635  26.758   2.620  1.00 10.00      B   
ATOM   2732  CD2 PHE B 128      -1.515  27.935   0.551  1.00 10.00      B   
ATOM   2733  CE1 PHE B 128      -1.487  25.558   1.948  1.00 10.00      B   
ATOM   2734  CE2 PHE B 128      -1.368  26.741  -0.127  1.00 10.00      B   
ATOM   2735  CZ  PHE B 128      -1.353  25.550   0.572  1.00 10.00      B   
ATOM   2736  C   PHE B 128      -1.076  31.679   2.856  1.00 10.00      B   
ATOM   2737  O   PHE B 128      -1.964  32.397   2.399  1.00 10.00      B   
ATOM   2738  N   MET B 129      -0.330  32.030   3.899  1.00 10.00      B   
ATOM   2739  HN  MET B 129       0.343  31.401   4.240  1.00 10.00      B   
ATOM   2740  CA  MET B 129      -0.507  33.316   4.565  1.00 10.00      B   
ATOM   2741  CB  MET B 129       0.446  33.442   5.757  1.00 10.00      B   
ATOM   2742  CG  MET B 129       0.328  34.753   6.519  1.00 10.00      B   
ATOM   2743  SD  MET B 129       1.373  34.799   7.992  1.00 10.00      B   
ATOM   2744  CE  MET B 129       2.997  34.605   7.263  1.00 10.00      B   
ATOM   2745  C   MET B 129      -0.267  34.454   3.581  1.00 10.00      B   
ATOM   2746  O   MET B 129      -1.082  35.370   3.457  1.00 10.00      B   
ATOM   2747  N   TYR B 130       0.844  34.378   2.864  1.00 10.00      B   
ATOM   2748  HN  TYR B 130       1.451  33.617   2.997  1.00 10.00      B   
ATOM   2749  CA  TYR B 130       1.182  35.398   1.884  1.00 10.00      B   
ATOM   2750  CB  TYR B 130       2.680  35.379   1.571  1.00 10.00      B   
ATOM   2751  CG  TYR B 130       3.556  35.779   2.740  1.00 10.00      B   
ATOM   2752  CD1 TYR B 130       4.464  34.882   3.291  1.00 10.00      B   
ATOM   2753  CD2 TYR B 130       3.475  37.052   3.294  1.00 10.00      B   
ATOM   2754  CE1 TYR B 130       5.263  35.240   4.359  1.00 10.00      B   
ATOM   2755  CE2 TYR B 130       4.272  37.418   4.362  1.00 10.00      B   
ATOM   2756  CZ  TYR B 130       5.165  36.509   4.890  1.00 10.00      B   
ATOM   2757  OH  TYR B 130       5.962  36.871   5.954  1.00 10.00      B   
ATOM   2758  HH  TYR B 130       6.870  36.551   5.806  1.00 10.00      B   
ATOM   2759  C   TYR B 130       0.363  35.212   0.612  1.00 10.00      B   
ATOM   2760  O   TYR B 130      -0.018  36.187  -0.038  1.00 10.00      B   
ATOM   2761  N   LEU B 131       0.076  33.955   0.280  1.00 10.00      B   
ATOM   2762  HN  LEU B 131       0.409  33.224   0.849  1.00 10.00      B   
ATOM   2763  CA  LEU B 131      -0.698  33.621  -0.911  1.00 10.00      B   
ATOM   2764  CB  LEU B 131      -0.704  32.105  -1.123  1.00 10.00      B   
ATOM   2765  CG  LEU B 131      -1.251  31.607  -2.461  1.00 10.00      B   
ATOM   2766  CD1 LEU B 131      -0.361  32.052  -3.611  1.00 10.00      B   
ATOM   2767  CD2 LEU B 131      -1.401  30.095  -2.446  1.00 10.00      B   
ATOM   2768  C   LEU B 131      -2.132  34.146  -0.822  1.00 10.00      B   
ATOM   2769  O   LEU B 131      -2.750  34.469  -1.838  1.00 10.00      B   
ATOM   2770  N   ASN B 132      -2.667  34.204   0.389  1.00 10.00      B   
ATOM   2771  HN  ASN B 132      -2.145  33.888   1.160  1.00 10.00      B   
ATOM   2772  CA  ASN B 132      -4.021  34.703   0.601  1.00 10.00      B   
ATOM   2773  CB  ASN B 132      -4.678  34.018   1.810  1.00 10.00      B   
ATOM   2774  CG  ASN B 132      -5.540  34.945   2.653  1.00 10.00      B   
ATOM   2775  OD1 ASN B 132      -5.066  35.536   3.623  1.00 10.00      B   
ATOM   2776  ND2 ASN B 132      -6.813  35.074   2.299  1.00 10.00      B   
ATOM   2777 HD21 ASN B 132      -7.135  34.571   1.519  1.00 10.00      B   
ATOM   2778 HD22 ASN B 132      -7.384  35.668   2.831  1.00 10.00      B   
ATOM   2779  C   ASN B 132      -4.020  36.221   0.751  1.00 10.00      B   
ATOM   2780  O   ASN B 132      -4.959  36.897   0.329  1.00 10.00      B   
ATOM   2781  N   LYS B 133      -2.955  36.750   1.343  1.00 10.00      B   
ATOM   2782  HN  LYS B 133      -2.237  36.158   1.654  1.00 10.00      B   
ATOM   2783  CA  LYS B 133      -2.828  38.186   1.544  1.00 10.00      B   
ATOM   2784  CB  LYS B 133      -1.610  38.495   2.413  1.00 10.00      B   
ATOM   2785  CG  LYS B 133      -1.565  39.921   2.930  1.00 10.00      B   
ATOM   2786  CD  LYS B 133      -0.216  40.231   3.552  1.00 10.00      B   
ATOM   2787  CE  LYS B 133      -0.241  41.564   4.274  1.00 10.00      B   
ATOM   2788  NZ  LYS B 133       1.083  41.910   4.854  1.00 10.00      B   
ATOM   2789  HZ1 LYS B 133       1.021  42.807   5.376  1.00 10.00      B   
ATOM   2790  HZ2 LYS B 133       1.789  42.010   4.098  1.00 10.00      B   
ATOM   2791  HZ3 LYS B 133       1.394  41.162   5.506  1.00 10.00      B   
ATOM   2792  C   LYS B 133      -2.704  38.901   0.203  1.00 10.00      B   
ATOM   2793  O   LYS B 133      -3.376  39.900  -0.048  1.00 10.00      B   
ATOM   2794  N   ASN B 134      -1.851  38.368  -0.659  1.00 10.00      B   
ATOM   2795  HN  ASN B 134      -1.356  37.558  -0.405  1.00 10.00      B   
ATOM   2796  CA  ASN B 134      -1.631  38.948  -1.978  1.00 10.00      B   
ATOM   2797  CB  ASN B 134      -0.130  39.107  -2.242  1.00 10.00      B   
ATOM   2798  CG  ASN B 134       0.176  40.091  -3.358  1.00 10.00      B   
ATOM   2799  OD1 ASN B 134      -0.608  40.995  -3.645  1.00 10.00      B   
ATOM   2800  ND2 ASN B 134       1.326  39.933  -3.988  1.00 10.00      B   
ATOM   2801 HD21 ASN B 134       1.918  39.197  -3.709  1.00 10.00      B   
ATOM   2802 HD22 ASN B 134       1.549  40.563  -4.710  1.00 10.00      B   
ATOM   2803  C   ASN B 134      -2.275  38.073  -3.047  1.00 10.00      B   
ATOM   2804  O   ASN B 134      -1.729  37.882  -4.137  1.00 10.00      B   
ATOM   2805  N   GLY B 135      -3.442  37.537  -2.718  1.00 10.00      B   
ATOM   2806  HN  GLY B 135      -3.820  37.727  -1.835  1.00 10.00      B   
ATOM   2807  CA  GLY B 135      -4.164  36.685  -3.637  1.00 10.00      B   
ATOM   2808  C   GLY B 135      -5.660  36.788  -3.442  1.00 10.00      B   
ATOM   2809  O   GLY B 135      -6.214  36.208  -2.507  1.00 10.00      B   
ATOM   2810  N   LYS B 136      -6.312  37.528  -4.325  1.00 10.00      B   
ATOM   2811  HN  LYS B 136      -5.809  37.953  -5.053  1.00 10.00      B   
ATOM   2812  CA  LYS B 136      -7.754  37.725  -4.256  1.00 10.00      B   
ATOM   2813  CB  LYS B 136      -8.152  38.978  -5.046  1.00 10.00      B   
ATOM   2814  CG  LYS B 136      -7.225  40.165  -4.834  1.00 10.00      B   
ATOM   2815  CD  LYS B 136      -7.494  41.276  -5.834  1.00 10.00      B   
ATOM   2816  CE  LYS B 136      -6.406  42.337  -5.775  1.00 10.00      B   
ATOM   2817  NZ  LYS B 136      -6.676  43.466  -6.702  1.00 10.00      B   
ATOM   2818  HZ1 LYS B 136      -6.752  43.118  -7.676  1.00 10.00      B   
ATOM   2819  HZ2 LYS B 136      -5.904  44.159  -6.656  1.00 10.00      B   
ATOM   2820  HZ3 LYS B 136      -7.567  43.941  -6.445  1.00 10.00      B   
ATOM   2821  C   LYS B 136      -8.497  36.505  -4.797  1.00 10.00      B   
ATOM   2822  O   LYS B 136      -8.986  36.514  -5.927  1.00 10.00      B   
ATOM   2823  N   SER B 137      -8.562  35.454  -3.993  1.00 10.00      B   
ATOM   2824  HN  SER B 137      -8.140  35.501  -3.106  1.00 10.00      B   
ATOM   2825  CA  SER B 137      -9.233  34.231  -4.391  1.00 10.00      B   
ATOM   2826  CB  SER B 137      -8.262  33.334  -5.170  1.00 10.00      B   
ATOM   2827  OG  SER B 137      -8.672  31.974  -5.151  1.00 10.00      B   
ATOM   2828  HG  SER B 137      -8.417  31.550  -5.982  1.00 10.00      B   
ATOM   2829  C   SER B 137      -9.771  33.490  -3.174  1.00 10.00      B   
ATOM   2830  O   SER B 137      -9.067  33.331  -2.172  1.00 10.00      B   
ATOM   2831  N   ARG B 138     -11.019  33.043  -3.270  1.00 10.00      B   
ATOM   2832  HN  ARG B 138     -11.523  33.217  -4.095  1.00 10.00      B   
ATOM   2833  CA  ARG B 138     -11.661  32.299  -2.192  1.00 10.00      B   
ATOM   2834  CB  ARG B 138     -13.117  31.976  -2.563  1.00 10.00      B   
ATOM   2835  CG  ARG B 138     -13.793  30.960  -1.651  1.00 10.00      B   
ATOM   2836  CD  ARG B 138     -15.134  30.507  -2.212  1.00 10.00      B   
ATOM   2837  NE  ARG B 138     -16.219  31.425  -1.865  1.00 10.00      B   
ATOM   2838  HE  ARG B 138     -16.149  32.349  -2.198  1.00 10.00      B   
ATOM   2839  CZ  ARG B 138     -17.288  31.077  -1.145  1.00 10.00      B   
ATOM   2840  NH1 ARG B 138     -17.424  29.832  -0.702  1.00 10.00      B   
ATOM   2841 HH11 ARG B 138     -16.695  29.105  -0.917  1.00 10.00      B   
ATOM   2842 HH12 ARG B 138     -18.258  29.568  -0.142  1.00 10.00      B   
ATOM   2843  NH2 ARG B 138     -18.238  31.971  -0.887  1.00 10.00      B   
ATOM   2844 HH21 ARG B 138     -19.076  31.701  -0.319  1.00 10.00      B   
ATOM   2845 HH22 ARG B 138     -18.157  32.943  -1.251  1.00 10.00      B   
ATOM   2846  C   ARG B 138     -10.891  31.011  -1.919  1.00 10.00      B   
ATOM   2847  O   ARG B 138     -10.724  30.603  -0.771  1.00 10.00      B   
ATOM   2848  N   LEU B 139     -10.400  30.398  -2.991  1.00 10.00      B   
ATOM   2849  HN  LEU B 139     -10.550  30.796  -3.874  1.00 10.00      B   
ATOM   2850  CA  LEU B 139      -9.643  29.158  -2.898  1.00 10.00      B   
ATOM   2851  CB  LEU B 139      -9.339  28.619  -4.299  1.00 10.00      B   
ATOM   2852  CG  LEU B 139      -8.840  27.175  -4.381  1.00 10.00      B   
ATOM   2853  CD1 LEU B 139      -9.879  26.215  -3.821  1.00 10.00      B   
ATOM   2854  CD2 LEU B 139      -8.495  26.811  -5.816  1.00 10.00      B   
ATOM   2855  C   LEU B 139      -8.348  29.370  -2.116  1.00 10.00      B   
ATOM   2856  O   LEU B 139      -7.920  28.500  -1.361  1.00 10.00      B   
ATOM   2857  N   HIS B 140      -7.741  30.543  -2.285  1.00 10.00      B   
ATOM   2858  HN  HIS B 140      -8.141  31.207  -2.890  1.00 10.00      B   
ATOM   2859  CA  HIS B 140      -6.498  30.866  -1.585  1.00 10.00      B   
ATOM   2860  CB  HIS B 140      -5.887  32.174  -2.107  1.00 10.00      B   
ATOM   2861  CG  HIS B 140      -5.152  32.036  -3.408  1.00 10.00      B   
ATOM   2862  ND1 HIS B 140      -4.123  32.875  -3.788  1.00 10.00      B   
ATOM   2863  HD1 HIS B 140      -3.759  33.625  -3.258  1.00 10.00      B   
ATOM   2864  CD2 HIS B 140      -5.308  31.154  -4.425  1.00 10.00      B   
ATOM   2865  CE1 HIS B 140      -3.685  32.515  -4.981  1.00 10.00      B   
ATOM   2866  NE2 HIS B 140      -4.386  31.475  -5.385  1.00 10.00      B   
ATOM   2867  HE2 HIS B 140      -4.260  31.001  -6.240  1.00 10.00      B   
ATOM   2868  C   HIS B 140      -6.738  30.955  -0.082  1.00 10.00      B   
ATOM   2869  O   HIS B 140      -5.923  30.493   0.717  1.00 10.00      B   
ATOM   2870  N   THR B 141      -7.865  31.547   0.293  1.00 10.00      B   
ATOM   2871  HN  THR B 141      -8.467  31.909  -0.392  1.00 10.00      B   
ATOM   2872  CA  THR B 141      -8.228  31.690   1.694  1.00 10.00      B   
ATOM   2873  CB  THR B 141      -9.406  32.669   1.848  1.00 10.00      B   
ATOM   2874  OG1 THR B 141      -9.176  33.803   0.999  1.00 10.00      B   
ATOM   2875  HG1 THR B 141      -9.982  34.331   0.941  1.00 10.00      B   
ATOM   2876  CG2 THR B 141      -9.532  33.141   3.289  1.00 10.00      B   
ATOM   2877  C   THR B 141      -8.593  30.330   2.293  1.00 10.00      B   
ATOM   2878  O   THR B 141      -8.285  30.048   3.453  1.00 10.00      B   
ATOM   2879  N   LEU B 142      -9.221  29.482   1.479  1.00 10.00      B   
ATOM   2880  HN  LEU B 142      -9.419  29.763   0.559  1.00 10.00      B   
ATOM   2881  CA  LEU B 142      -9.624  28.149   1.912  1.00 10.00      B   
ATOM   2882  CB  LEU B 142     -10.372  27.421   0.790  1.00 10.00      B   
ATOM   2883  CG  LEU B 142     -11.818  27.854   0.537  1.00 10.00      B   
ATOM   2884  CD1 LEU B 142     -12.334  27.234  -0.751  1.00 10.00      B   
ATOM   2885  CD2 LEU B 142     -12.706  27.461   1.707  1.00 10.00      B   
ATOM   2886  C   LEU B 142      -8.411  27.331   2.338  1.00 10.00      B   
ATOM   2887  O   LEU B 142      -8.423  26.684   3.387  1.00 10.00      B   
ATOM   2888  N   TRP B 143      -7.359  27.377   1.526  1.00 10.00      B   
ATOM   2889  HN  TRP B 143      -7.412  27.913   0.706  1.00 10.00      B   
ATOM   2890  CA  TRP B 143      -6.131  26.647   1.817  1.00 10.00      B   
ATOM   2891  CB  TRP B 143      -5.121  26.819   0.680  1.00 10.00      B   
ATOM   2892  CG  TRP B 143      -5.557  26.238  -0.634  1.00 10.00      B   
ATOM   2893  CD1 TRP B 143      -6.522  25.291  -0.841  1.00 10.00      B   
ATOM   2894  CD2 TRP B 143      -5.030  26.562  -1.926  1.00 10.00      B   
ATOM   2895  NE1 TRP B 143      -6.626  25.010  -2.181  1.00 10.00      B   
ATOM   2896  HE1 TRP B 143      -7.250  24.362  -2.586  1.00 10.00      B   
ATOM   2897  CE2 TRP B 143      -5.723  25.777  -2.867  1.00 10.00      B   
ATOM   2898  CE3 TRP B 143      -4.044  27.443  -2.380  1.00 10.00      B   
ATOM   2899  CZ2 TRP B 143      -5.457  25.842  -4.232  1.00 10.00      B   
ATOM   2900  CZ3 TRP B 143      -3.783  27.506  -3.736  1.00 10.00      B   
ATOM   2901  CH2 TRP B 143      -4.488  26.712  -4.646  1.00 10.00      B   
ATOM   2902  C   TRP B 143      -5.520  27.136   3.126  1.00 10.00      B   
ATOM   2903  O   TRP B 143      -5.055  26.342   3.945  1.00 10.00      B   
ATOM   2904  N   TYR B 144      -5.539  28.449   3.316  1.00 10.00      B   
ATOM   2905  HN  TYR B 144      -5.938  29.022   2.629  1.00 10.00      B   
ATOM   2906  CA  TYR B 144      -4.993  29.062   4.518  1.00 10.00      B   
ATOM   2907  CB  TYR B 144      -5.015  30.587   4.379  1.00 10.00      B   
ATOM   2908  CG  TYR B 144      -4.257  31.342   5.449  1.00 10.00      B   
ATOM   2909  CD1 TYR B 144      -3.164  30.779   6.099  1.00 10.00      B   
ATOM   2910  CD2 TYR B 144      -4.635  32.628   5.803  1.00 10.00      B   
ATOM   2911  CE1 TYR B 144      -2.477  31.480   7.072  1.00 10.00      B   
ATOM   2912  CE2 TYR B 144      -3.954  33.334   6.771  1.00 10.00      B   
ATOM   2913  CZ  TYR B 144      -2.879  32.757   7.404  1.00 10.00      B   
ATOM   2914  OH  TYR B 144      -2.201  33.463   8.369  1.00 10.00      B   
ATOM   2915  HH  TYR B 144      -2.826  34.025   8.843  1.00 10.00      B   
ATOM   2916  C   TYR B 144      -5.775  28.617   5.752  1.00 10.00      B   
ATOM   2917  O   TYR B 144      -5.190  28.253   6.770  1.00 10.00      B   
ATOM   2918  N   ALA B 145      -7.098  28.622   5.646  1.00 10.00      B   
ATOM   2919  HN  ALA B 145      -7.510  28.909   4.801  1.00 10.00      B   
ATOM   2920  CA  ALA B 145      -7.957  28.217   6.751  1.00 10.00      B   
ATOM   2921  CB  ALA B 145      -9.414  28.497   6.423  1.00 10.00      B   
ATOM   2922  C   ALA B 145      -7.757  26.743   7.086  1.00 10.00      B   
ATOM   2923  O   ALA B 145      -7.680  26.367   8.255  1.00 10.00      B   
ATOM   2924  N   PHE B 146      -7.654  25.917   6.051  1.00 10.00      B   
ATOM   2925  HN  PHE B 146      -7.720  26.281   5.139  1.00 10.00      B   
ATOM   2926  CA  PHE B 146      -7.458  24.484   6.233  1.00 10.00      B   
ATOM   2927  CB  PHE B 146      -7.521  23.755   4.888  1.00 10.00      B   
ATOM   2928  CG  PHE B 146      -7.574  22.257   5.009  1.00 10.00      B   
ATOM   2929  CD1 PHE B 146      -8.728  21.626   5.444  1.00 10.00      B   
ATOM   2930  CD2 PHE B 146      -6.473  21.482   4.686  1.00 10.00      B   
ATOM   2931  CE1 PHE B 146      -8.783  20.252   5.559  1.00 10.00      B   
ATOM   2932  CE2 PHE B 146      -6.522  20.106   4.799  1.00 10.00      B   
ATOM   2933  CZ  PHE B 146      -7.679  19.491   5.234  1.00 10.00      B   
ATOM   2934  C   PHE B 146      -6.134  24.197   6.934  1.00 10.00      B   
ATOM   2935  O   PHE B 146      -6.017  23.231   7.695  1.00 10.00      B   
ATOM   2936  N   SER B 147      -5.148  25.048   6.685  1.00 10.00      B   
ATOM   2937  HN  SER B 147      -5.308  25.797   6.073  1.00 10.00      B   
ATOM   2938  CA  SER B 147      -3.833  24.897   7.294  1.00 10.00      B   
ATOM   2939  CB  SER B 147      -2.856  25.927   6.728  1.00 10.00      B   
ATOM   2940  OG  SER B 147      -2.733  25.781   5.325  1.00 10.00      B   
ATOM   2941  HG  SER B 147      -3.576  25.990   4.900  1.00 10.00      B   
ATOM   2942  C   SER B 147      -3.911  25.008   8.814  1.00 10.00      B   
ATOM   2943  O   SER B 147      -3.159  24.348   9.535  1.00 10.00      B   
ATOM   2944  N   PHE B 148      -4.837  25.829   9.300  1.00 10.00      B   
ATOM   2945  HN  PHE B 148      -5.412  26.329   8.678  1.00 10.00      B   
ATOM   2946  CA  PHE B 148      -5.015  26.009  10.733  1.00 10.00      B   
ATOM   2947  CB  PHE B 148      -5.953  27.175  11.030  1.00 10.00      B   
ATOM   2948  CG  PHE B 148      -5.316  28.512  10.792  1.00 10.00      B   
ATOM   2949  CD1 PHE B 148      -5.725  29.314   9.741  1.00 10.00      B   
ATOM   2950  CD2 PHE B 148      -4.296  28.958  11.613  1.00 10.00      B   
ATOM   2951  CE1 PHE B 148      -5.131  30.541   9.518  1.00 10.00      B   
ATOM   2952  CE2 PHE B 148      -3.700  30.182  11.397  1.00 10.00      B   
ATOM   2953  CZ  PHE B 148      -4.115  30.974  10.346  1.00 10.00      B   
ATOM   2954  C   PHE B 148      -5.514  24.722  11.377  1.00 10.00      B   
ATOM   2955  O   PHE B 148      -5.174  24.417  12.519  1.00 10.00      B   
ATOM   2956  N   HIS B 149      -6.305  23.957  10.627  1.00 10.00      B   
ATOM   2957  HN  HIS B 149      -6.542  24.255   9.724  1.00 10.00      B   
ATOM   2958  CA  HIS B 149      -6.821  22.686  11.119  1.00 10.00      B   
ATOM   2959  CB  HIS B 149      -7.888  22.126  10.167  1.00 10.00      B   
ATOM   2960  CG  HIS B 149      -8.259  20.693  10.422  1.00 10.00      B   
ATOM   2961  ND1 HIS B 149      -8.892  20.270  11.570  1.00 10.00      B   
ATOM   2962  HD1 HIS B 149      -9.166  20.842  12.323  1.00 10.00      B   
ATOM   2963  CD2 HIS B 149      -8.073  19.581   9.670  1.00 10.00      B   
ATOM   2964  CE1 HIS B 149      -9.078  18.965  11.514  1.00 10.00      B   
ATOM   2965  NE2 HIS B 149      -8.592  18.526  10.371  1.00 10.00      B   
ATOM   2966  HE2 HIS B 149      -8.603  17.587  10.072  1.00 10.00      B   
ATOM   2967  C   HIS B 149      -5.668  21.704  11.270  1.00 10.00      B   
ATOM   2968  O   HIS B 149      -5.645  20.887  12.188  1.00 10.00      B   
ATOM   2969  N   LEU B 150      -4.709  21.805  10.359  1.00 10.00      B   
ATOM   2970  HN  LEU B 150      -4.794  22.477   9.648  1.00 10.00      B   
ATOM   2971  CA  LEU B 150      -3.534  20.949  10.384  1.00 10.00      B   
ATOM   2972  CB  LEU B 150      -2.778  21.047   9.057  1.00 10.00      B   
ATOM   2973  CG  LEU B 150      -3.567  20.670   7.800  1.00 10.00      B   
ATOM   2974  CD1 LEU B 150      -2.737  20.917   6.551  1.00 10.00      B   
ATOM   2975  CD2 LEU B 150      -4.025  19.221   7.864  1.00 10.00      B   
ATOM   2976  C   LEU B 150      -2.628  21.358  11.539  1.00 10.00      B   
ATOM   2977  O   LEU B 150      -2.034  20.513  12.207  1.00 10.00      B   
ATOM   2978  N   LEU B 151      -2.548  22.668  11.777  1.00 10.00      B   
ATOM   2979  HN  LEU B 151      -3.044  23.288  11.196  1.00 10.00      B   
ATOM   2980  CA  LEU B 151      -1.736  23.215  12.857  1.00 10.00      B   
ATOM   2981  CB  LEU B 151      -1.675  24.742  12.767  1.00 10.00      B   
ATOM   2982  CG  LEU B 151      -0.643  25.320  11.796  1.00 10.00      B   
ATOM   2983  CD1 LEU B 151      -0.890  26.804  11.582  1.00 10.00      B   
ATOM   2984  CD2 LEU B 151       0.767  25.084  12.316  1.00 10.00      B   
ATOM   2985  C   LEU B 151      -2.283  22.789  14.213  1.00 10.00      B   
ATOM   2986  O   LEU B 151      -1.559  22.749  15.204  1.00 10.00      B   
ATOM   2987  N   LEU B 152      -3.569  22.471  14.250  1.00 10.00      B   
ATOM   2988  HN  LEU B 152      -4.103  22.549  13.431  1.00 10.00      B   
ATOM   2989  CA  LEU B 152      -4.211  22.029  15.480  1.00 10.00      B   
ATOM   2990  CB  LEU B 152      -5.731  22.152  15.371  1.00 10.00      B   
ATOM   2991  CG  LEU B 152      -6.291  23.572  15.470  1.00 10.00      B   
ATOM   2992  CD1 LEU B 152      -7.748  23.603  15.036  1.00 10.00      B   
ATOM   2993  CD2 LEU B 152      -6.148  24.104  16.887  1.00 10.00      B   
ATOM   2994  C   LEU B 152      -3.814  20.593  15.805  1.00 10.00      B   
ATOM   2995  O   LEU B 152      -4.008  20.120  16.923  1.00 10.00      B   
ATOM   2996  N   GLN B 153      -3.251  19.908  14.815  1.00 10.00      B   
ATOM   2997  HN  GLN B 153      -3.123  20.345  13.944  1.00 10.00      B   
ATOM   2998  CA  GLN B 153      -2.811  18.529  14.984  1.00 10.00      B   
ATOM   2999  CB  GLN B 153      -3.103  17.714  13.716  1.00 10.00      B   
ATOM   3000  CG  GLN B 153      -4.542  17.782  13.226  1.00 10.00      B   
ATOM   3001  CD  GLN B 153      -5.536  17.230  14.229  1.00 10.00      B   
ATOM   3002  OE1 GLN B 153      -5.791  16.028  14.275  1.00 10.00      B   
ATOM   3003  NE2 GLN B 153      -6.121  18.108  15.024  1.00 10.00      B   
ATOM   3004 HE21 GLN B 153      -5.883  19.052  14.923  1.00 10.00      B   
ATOM   3005 HE22 GLN B 153      -6.767  17.779  15.682  1.00 10.00      B   
ATOM   3006  C   GLN B 153      -1.315  18.494  15.293  1.00 10.00      B   
ATOM   3007  O   GLN B 153      -0.701  17.427  15.350  1.00 10.00      B   
ATOM   3008  N   GLU B 154      -0.740  19.675  15.495  1.00 10.00      B   
ATOM   3009  HN  GLU B 154      -1.291  20.484  15.445  1.00 10.00      B   
ATOM   3010  CA  GLU B 154       0.678  19.805  15.796  1.00 10.00      B   
ATOM   3011  CB  GLU B 154       1.119  21.262  15.643  1.00 10.00      B   
ATOM   3012  CG  GLU B 154       1.755  21.590  14.305  1.00 10.00      B   
ATOM   3013  CD  GLU B 154       3.266  21.567  14.374  1.00 10.00      B   
ATOM   3014  OE1 GLU B 154       3.845  22.507  14.957  1.00 10.00      B   
ATOM   3015  OE2 GLU B 154       3.880  20.610  13.853  1.00 10.00      B   
ATOM   3016  C   GLU B 154       0.978  19.327  17.209  1.00 10.00      B   
ATOM   3017  O   GLU B 154       1.868  18.504  17.418  1.00 10.00      B   
ATOM   3018  N   GLY B 155       0.223  19.836  18.174  1.00 10.00      B   
ATOM   3019  HN  GLY B 155      -0.495  20.468  17.947  1.00 10.00      B   
ATOM   3020  CA  GLY B 155       0.435  19.459  19.556  1.00 10.00      B   
ATOM   3021  C   GLY B 155       0.544  20.669  20.459  1.00 10.00      B   
ATOM   3022  O   GLY B 155       0.396  20.563  21.678  1.00 10.00      B   
ATOM   3023  N   GLU B 156       0.800  21.823  19.858  1.00 10.00      B   
ATOM   3024  HN  GLU B 156       0.894  21.840  18.883  1.00 10.00      B   
ATOM   3025  CA  GLU B 156       0.927  23.064  20.607  1.00 10.00      B   
ATOM   3026  CB  GLU B 156       1.720  24.112  19.821  1.00 10.00      B   
ATOM   3027  CG  GLU B 156       3.182  23.753  19.604  1.00 10.00      B   
ATOM   3028  CD  GLU B 156       4.011  24.932  19.129  1.00 10.00      B   
ATOM   3029  OE1 GLU B 156       4.164  25.905  19.895  1.00 10.00      B   
ATOM   3030  OE2 GLU B 156       4.525  24.890  17.991  1.00 10.00      B   
ATOM   3031  C   GLU B 156      -0.444  23.608  20.983  1.00 10.00      B   
ATOM   3032  O   GLU B 156      -1.004  24.456  20.288  1.00 10.00      B   
ATOM   3033  N   THR B 157      -0.979  23.108  22.087  1.00 10.00      B   
ATOM   3034  HN  THR B 157      -0.483  22.428  22.590  1.00 10.00      B   
ATOM   3035  CA  THR B 157      -2.283  23.522  22.577  1.00 10.00      B   
ATOM   3036  CB  THR B 157      -2.721  22.617  23.739  1.00 10.00      B   
ATOM   3037  OG1 THR B 157      -1.554  22.026  24.330  1.00 10.00      B   
ATOM   3038  HG1 THR B 157      -1.775  21.702  25.211  1.00 10.00      B   
ATOM   3039  CG2 THR B 157      -3.645  21.518  23.241  1.00 10.00      B   
ATOM   3040  C   THR B 157      -2.252  24.969  23.055  1.00 10.00      B   
ATOM   3041  O   THR B 157      -3.284  25.639  23.111  1.00 10.00      B   
ATOM   3042  N   ASP B 158      -1.055  25.449  23.375  1.00 10.00      B   
ATOM   3043  HN  ASP B 158      -0.275  24.864  23.300  1.00 10.00      B   
ATOM   3044  CA  ASP B 158      -0.870  26.818  23.844  1.00 10.00      B   
ATOM   3045  CB  ASP B 158       0.594  27.054  24.220  1.00 10.00      B   
ATOM   3046  CG  ASP B 158       0.812  28.380  24.919  1.00 10.00      B   
ATOM   3047  OD1 ASP B 158       0.286  28.557  26.041  1.00 10.00      B   
ATOM   3048  OD2 ASP B 158       1.520  29.245  24.358  1.00 10.00      B   
ATOM   3049  C   ASP B 158      -1.304  27.820  22.780  1.00 10.00      B   
ATOM   3050  O   ASP B 158      -1.672  28.951  23.084  1.00 10.00      B   
ATOM   3051  N   LYS B 159      -1.269  27.388  21.526  1.00 10.00      B   
ATOM   3052  HN  LYS B 159      -0.971  26.471  21.344  1.00 10.00      B   
ATOM   3053  CA  LYS B 159      -1.662  28.240  20.412  1.00 10.00      B   
ATOM   3054  CB  LYS B 159      -0.508  28.374  19.416  1.00 10.00      B   
ATOM   3055  CG  LYS B 159       0.774  28.924  20.018  1.00 10.00      B   
ATOM   3056  CD  LYS B 159       1.972  28.596  19.143  1.00 10.00      B   
ATOM   3057  CE  LYS B 159       3.267  29.072  19.777  1.00 10.00      B   
ATOM   3058  NZ  LYS B 159       4.460  28.461  19.133  1.00 10.00      B   
ATOM   3059  HZ1 LYS B 159       4.436  27.423  19.253  1.00 10.00      B   
ATOM   3060  HZ2 LYS B 159       5.327  28.828  19.572  1.00 10.00      B   
ATOM   3061  HZ3 LYS B 159       4.476  28.685  18.116  1.00 10.00      B   
ATOM   3062  C   LYS B 159      -2.889  27.669  19.710  1.00 10.00      B   
ATOM   3063  O   LYS B 159      -3.230  28.080  18.600  1.00 10.00      B   
ATOM   3064  N   ALA B 160      -3.560  26.735  20.376  1.00 10.00      B   
ATOM   3065  HN  ALA B 160      -3.253  26.476  21.272  1.00 10.00      B   
ATOM   3066  CA  ALA B 160      -4.744  26.088  19.816  1.00 10.00      B   
ATOM   3067  CB  ALA B 160      -5.242  24.986  20.735  1.00 10.00      B   
ATOM   3068  C   ALA B 160      -5.856  27.091  19.527  1.00 10.00      B   
ATOM   3069  O   ALA B 160      -6.409  27.114  18.428  1.00 10.00      B   
ATOM   3070  N   SER B 161      -6.177  27.919  20.515  1.00 10.00      B   
ATOM   3071  HN  SER B 161      -5.709  27.847  21.374  1.00 10.00      B   
ATOM   3072  CA  SER B 161      -7.217  28.926  20.358  1.00 10.00      B   
ATOM   3073  CB  SER B 161      -7.416  29.709  21.657  1.00 10.00      B   
ATOM   3074  OG  SER B 161      -8.665  29.401  22.254  1.00 10.00      B   
ATOM   3075  HG  SER B 161      -8.948  28.520  21.975  1.00 10.00      B   
ATOM   3076  C   SER B 161      -6.882  29.876  19.213  1.00 10.00      B   
ATOM   3077  O   SER B 161      -7.764  30.289  18.461  1.00 10.00      B   
ATOM   3078  N   LEU B 162      -5.601  30.206  19.083  1.00 10.00      B   
ATOM   3079  HN  LEU B 162      -4.950  29.847  19.721  1.00 10.00      B   
ATOM   3080  CA  LEU B 162      -5.136  31.094  18.029  1.00 10.00      B   
ATOM   3081  CB  LEU B 162      -3.634  31.355  18.180  1.00 10.00      B   
ATOM   3082  CG  LEU B 162      -3.004  32.321  17.174  1.00 10.00      B   
ATOM   3083  CD1 LEU B 162      -3.568  33.724  17.343  1.00 10.00      B   
ATOM   3084  CD2 LEU B 162      -1.492  32.328  17.322  1.00 10.00      B   
ATOM   3085  C   LEU B 162      -5.426  30.493  16.662  1.00 10.00      B   
ATOM   3086  O   LEU B 162      -6.025  31.139  15.806  1.00 10.00      B   
ATOM   3087  N   TYR B 163      -5.017  29.244  16.473  1.00 10.00      B   
ATOM   3088  HN  TYR B 163      -4.559  28.775  17.205  1.00 10.00      B   
ATOM   3089  CA  TYR B 163      -5.234  28.554  15.205  1.00 10.00      B   
ATOM   3090  CB  TYR B 163      -4.550  27.183  15.203  1.00 10.00      B   
ATOM   3091  CG  TYR B 163      -3.053  27.208  15.419  1.00 10.00      B   
ATOM   3092  CD1 TYR B 163      -2.260  28.219  14.888  1.00 10.00      B   
ATOM   3093  CD2 TYR B 163      -2.429  26.204  16.150  1.00 10.00      B   
ATOM   3094  CE1 TYR B 163      -0.890  28.227  15.081  1.00 10.00      B   
ATOM   3095  CE2 TYR B 163      -1.061  26.206  16.350  1.00 10.00      B   
ATOM   3096  CZ  TYR B 163      -0.296  27.219  15.812  1.00 10.00      B   
ATOM   3097  OH  TYR B 163       1.068  27.223  16.005  1.00 10.00      B   
ATOM   3098  HH  TYR B 163       1.405  26.319  15.924  1.00 10.00      B   
ATOM   3099  C   TYR B 163      -6.724  28.376  14.936  1.00 10.00      B   
ATOM   3100  O   TYR B 163      -7.204  28.637  13.833  1.00 10.00      B   
ATOM   3101  N   ASN B 164      -7.446  27.938  15.960  1.00 10.00      B   
ATOM   3102  HN  ASN B 164      -6.995  27.757  16.817  1.00 10.00      B   
ATOM   3103  CA  ASN B 164      -8.885  27.705  15.857  1.00 10.00      B   
ATOM   3104  CB  ASN B 164      -9.434  27.144  17.174  1.00 10.00      B   
ATOM   3105  CG  ASN B 164     -10.908  26.790  17.098  1.00 10.00      B   
ATOM   3106  OD1 ASN B 164     -11.271  25.693  16.678  1.00 10.00      B   
ATOM   3107  ND2 ASN B 164     -11.766  27.705  17.525  1.00 10.00      B   
ATOM   3108 HD21 ASN B 164     -11.409  28.554  17.866  1.00 10.00      B   
ATOM   3109 HD22 ASN B 164     -12.722  27.497  17.481  1.00 10.00      B   
ATOM   3110  C   ASN B 164      -9.645  28.970  15.469  1.00 10.00      B   
ATOM   3111  O   ASN B 164     -10.438  28.964  14.526  1.00 10.00      B   
ATOM   3112  N   SER B 165      -9.396  30.055  16.191  1.00 10.00      B   
ATOM   3113  HN  SER B 165      -8.740  30.007  16.923  1.00 10.00      B   
ATOM   3114  CA  SER B 165     -10.072  31.314  15.923  1.00 10.00      B   
ATOM   3115  CB  SER B 165      -9.743  32.359  16.991  1.00 10.00      B   
ATOM   3116  OG  SER B 165      -8.344  32.534  17.123  1.00 10.00      B   
ATOM   3117  HG  SER B 165      -7.991  31.843  17.699  1.00 10.00      B   
ATOM   3118  C   SER B 165      -9.758  31.838  14.524  1.00 10.00      B   
ATOM   3119  O   SER B 165     -10.670  32.186  13.773  1.00 10.00      B   
ATOM   3120  N   LEU B 166      -8.474  31.870  14.178  1.00 10.00      B   
ATOM   3121  HN  LEU B 166      -7.799  31.567  14.825  1.00 10.00      B   
ATOM   3122  CA  LEU B 166      -8.038  32.347  12.870  1.00 10.00      B   
ATOM   3123  CB  LEU B 166      -6.513  32.261  12.745  1.00 10.00      B   
ATOM   3124  CG  LEU B 166      -5.712  33.326  13.499  1.00 10.00      B   
ATOM   3125  CD1 LEU B 166      -4.238  32.951  13.562  1.00 10.00      B   
ATOM   3126  CD2 LEU B 166      -5.885  34.684  12.843  1.00 10.00      B   
ATOM   3127  C   LEU B 166      -8.707  31.564  11.746  1.00 10.00      B   
ATOM   3128  O   LEU B 166      -9.294  32.150  10.837  1.00 10.00      B   
ATOM   3129  N   GLY B 167      -8.640  30.240  11.834  1.00 10.00      B   
ATOM   3130  HN  GLY B 167      -8.178  29.831  12.599  1.00 10.00      B   
ATOM   3131  CA  GLY B 167      -9.240  29.394  10.821  1.00 10.00      B   
ATOM   3132  C   GLY B 167     -10.734  29.606  10.696  1.00 10.00      B   
ATOM   3133  O   GLY B 167     -11.262  29.726   9.588  1.00 10.00      B   
ATOM   3134  N   LYS B 168     -11.419  29.665  11.833  1.00 10.00      B   
ATOM   3135  HN  LYS B 168     -10.939  29.568  12.686  1.00 10.00      B   
ATOM   3136  CA  LYS B 168     -12.863  29.862  11.844  1.00 10.00      B   
ATOM   3137  CB  LYS B 168     -13.433  29.717  13.259  1.00 10.00      B   
ATOM   3138  CG  LYS B 168     -14.942  29.903  13.328  1.00 10.00      B   
ATOM   3139  CD  LYS B 168     -15.446  29.955  14.761  1.00 10.00      B   
ATOM   3140  CE  LYS B 168     -16.872  30.484  14.813  1.00 10.00      B   
ATOM   3141  NZ  LYS B 168     -17.402  30.549  16.201  1.00 10.00      B   
ATOM   3142  HZ1 LYS B 168     -16.691  30.956  16.840  1.00 10.00      B   
ATOM   3143  HZ2 LYS B 168     -17.654  29.592  16.543  1.00 10.00      B   
ATOM   3144  HZ3 LYS B 168     -18.254  31.146  16.229  1.00 10.00      B   
ATOM   3145  C   LYS B 168     -13.241  31.222  11.265  1.00 10.00      B   
ATOM   3146  O   LYS B 168     -14.123  31.317  10.415  1.00 10.00      B   
ATOM   3147  N   LYS B 169     -12.553  32.266  11.715  1.00 10.00      B   
ATOM   3148  HN  LYS B 169     -11.840  32.120  12.377  1.00 10.00      B   
ATOM   3149  CA  LYS B 169     -12.824  33.626  11.254  1.00 10.00      B   
ATOM   3150  CB  LYS B 169     -12.043  34.655  12.070  1.00 10.00      B   
ATOM   3151  CG  LYS B 169     -12.437  34.673  13.538  1.00 10.00      B   
ATOM   3152  CD  LYS B 169     -11.766  35.803  14.294  1.00 10.00      B   
ATOM   3153  CE  LYS B 169     -11.986  35.662  15.790  1.00 10.00      B   
ATOM   3154  NZ  LYS B 169     -11.760  36.941  16.510  1.00 10.00      B   
ATOM   3155  HZ1 LYS B 169     -10.781  37.264  16.375  1.00 10.00      B   
ATOM   3156  HZ2 LYS B 169     -11.934  36.813  17.527  1.00 10.00      B   
ATOM   3157  HZ3 LYS B 169     -12.408  37.671  16.150  1.00 10.00      B   
ATOM   3158  C   LYS B 169     -12.579  33.792   9.759  1.00 10.00      B   
ATOM   3159  O   LYS B 169     -13.225  34.613   9.105  1.00 10.00      B   
ATOM   3160  N   LEU B 170     -11.647  33.020   9.219  1.00 10.00      B   
ATOM   3161  HN  LEU B 170     -11.135  32.406   9.793  1.00 10.00      B   
ATOM   3162  CA  LEU B 170     -11.357  33.073   7.794  1.00 10.00      B   
ATOM   3163  CB  LEU B 170     -10.066  32.318   7.476  1.00 10.00      B   
ATOM   3164  CG  LEU B 170      -8.760  32.990   7.905  1.00 10.00      B   
ATOM   3165  CD1 LEU B 170      -7.577  32.091   7.597  1.00 10.00      B   
ATOM   3166  CD2 LEU B 170      -8.597  34.340   7.221  1.00 10.00      B   
ATOM   3167  C   LEU B 170     -12.522  32.476   7.014  1.00 10.00      B   
ATOM   3168  O   LEU B 170     -12.895  32.970   5.952  1.00 10.00      B   
ATOM   3169  N   MET B 171     -13.110  31.426   7.573  1.00 10.00      B   
ATOM   3170  HN  MET B 171     -12.777  31.099   8.437  1.00 10.00      B   
ATOM   3171  CA  MET B 171     -14.239  30.750   6.946  1.00 10.00      B   
ATOM   3172  CB  MET B 171     -14.435  29.355   7.542  1.00 10.00      B   
ATOM   3173  CG  MET B 171     -13.278  28.399   7.290  1.00 10.00      B   
ATOM   3174  SD  MET B 171     -12.943  28.143   5.536  1.00 10.00      B   
ATOM   3175  CE  MET B 171     -14.419  27.267   5.023  1.00 10.00      B   
ATOM   3176  C   MET B 171     -15.511  31.573   7.098  1.00 10.00      B   
ATOM   3177  O   MET B 171     -16.407  31.510   6.256  1.00 10.00      B   
ATOM   3178  N   GLU B 172     -15.582  32.348   8.179  1.00 10.00      B   
ATOM   3179  HN  GLU B 172     -14.845  32.332   8.825  1.00 10.00      B   
ATOM   3180  CA  GLU B 172     -16.736  33.201   8.444  1.00 10.00      B   
ATOM   3181  CB  GLU B 172     -16.598  33.910   9.796  1.00 10.00      B   
ATOM   3182  CG  GLU B 172     -16.736  33.000  11.007  1.00 10.00      B   
ATOM   3183  CD  GLU B 172     -16.738  33.767  12.316  1.00 10.00      B   
ATOM   3184  OE1 GLU B 172     -17.763  33.737  13.030  1.00 10.00      B   
ATOM   3185  OE2 GLU B 172     -15.712  34.405  12.645  1.00 10.00      B   
ATOM   3186  C   GLU B 172     -16.906  34.237   7.339  1.00 10.00      B   
ATOM   3187  O   GLU B 172     -18.028  34.586   6.968  1.00 10.00      B   
ATOM   3188  N   GLY B 173     -15.784  34.709   6.808  1.00 10.00      B   
ATOM   3189  HN  GLY B 173     -14.922  34.378   7.140  1.00 10.00      B   
ATOM   3190  CA  GLY B 173     -15.817  35.703   5.752  1.00 10.00      B   
ATOM   3191  C   GLY B 173     -15.985  35.091   4.374  1.00 10.00      B   
ATOM   3192  O   GLY B 173     -15.894  35.789   3.366  1.00 10.00      B   
ATOM   3193  N   LEU B 174     -16.222  33.787   4.329  1.00 10.00      B   
ATOM   3194  HN  LEU B 174     -16.276  33.282   5.169  1.00 10.00      B   
ATOM   3195  CA  LEU B 174     -16.408  33.086   3.066  1.00 10.00      B   
ATOM   3196  CB  LEU B 174     -15.433  31.911   2.944  1.00 10.00      B   
ATOM   3197  CG  LEU B 174     -13.950  32.278   2.838  1.00 10.00      B   
ATOM   3198  CD1 LEU B 174     -13.090  31.026   2.805  1.00 10.00      B   
ATOM   3199  CD2 LEU B 174     -13.694  33.136   1.610  1.00 10.00      B   
ATOM   3200  C   LEU B 174     -17.847  32.609   2.935  1.00 10.00      B   
ATOM   3201  O   LEU B 174     -18.162  31.747   2.115  1.00 10.00      B   
ATOM   3202  N   GLN B 175     -18.714  33.184   3.755  1.00 10.00      B   
ATOM   3203  HN  GLN B 175     -18.395  33.871   4.377  1.00 10.00      B   
ATOM   3204  CA  GLN B 175     -20.125  32.837   3.746  1.00 10.00      B   
ATOM   3205  CB  GLN B 175     -20.689  32.857   5.167  1.00 10.00      B   
ATOM   3206  CG  GLN B 175     -20.050  31.848   6.106  1.00 10.00      B   
ATOM   3207  CD  GLN B 175     -20.598  31.943   7.515  1.00 10.00      B   
ATOM   3208  OE1 GLN B 175     -21.561  31.264   7.868  1.00 10.00      B   
ATOM   3209  NE2 GLN B 175     -20.005  32.806   8.322  1.00 10.00      B   
ATOM   3210 HE21 GLN B 175     -19.256  33.332   7.967  1.00 10.00      B   
ATOM   3211 HE22 GLN B 175     -20.332  32.880   9.243  1.00 10.00      B   
ATOM   3212  C   GLN B 175     -20.900  33.810   2.867  1.00 10.00      B   
ATOM   3213  O   GLN B 175     -20.562  34.994   2.801  1.00 10.00      B   
ATOM   3214  N   PRO B 176     -21.949  33.330   2.180  1.00 10.00      B   
ATOM   3215  CA  PRO B 176     -22.369  31.928   2.243  1.00 10.00      B   
ATOM   3216  CB  PRO B 176     -23.783  31.966   1.661  1.00 10.00      B   
ATOM   3217  CG  PRO B 176     -23.763  33.113   0.711  1.00 10.00      B   
ATOM   3218  CD  PRO B 176     -22.815  34.127   1.293  1.00 10.00      B   
ATOM   3219  C   PRO B 176     -21.476  31.010   1.409  1.00 10.00      B   
ATOM   3220  O   PRO B 176     -20.782  31.456   0.488  1.00 10.00      B   
ATOM   3221  N   PHE B 177     -21.493  29.729   1.742  1.00 10.00      B   
ATOM   3222  HN  PHE B 177     -22.062  29.436   2.487  1.00 10.00      B   
ATOM   3223  CA  PHE B 177     -20.693  28.747   1.028  1.00 10.00      B   
ATOM   3224  CB  PHE B 177     -20.430  27.516   1.896  1.00 10.00      B   
ATOM   3225  CG  PHE B 177     -19.597  27.815   3.109  1.00 10.00      B   
ATOM   3226  CD1 PHE B 177     -20.100  27.604   4.383  1.00 10.00      B   
ATOM   3227  CD2 PHE B 177     -18.314  28.317   2.974  1.00 10.00      B   
ATOM   3228  CE1 PHE B 177     -19.337  27.889   5.499  1.00 10.00      B   
ATOM   3229  CE2 PHE B 177     -17.546  28.602   4.085  1.00 10.00      B   
ATOM   3230  CZ  PHE B 177     -18.057  28.388   5.350  1.00 10.00      B   
ATOM   3231  C   PHE B 177     -21.354  28.364  -0.292  1.00 10.00      B   
ATOM   3232  O   PHE B 177     -22.514  28.708  -0.541  1.00 10.00      B   
ATOM   3233  N   GLU B 178     -20.619  27.656  -1.133  1.00 10.00      B   
ATOM   3234  HN  GLU B 178     -19.701  27.390  -0.876  1.00 10.00      B   
ATOM   3235  CA  GLU B 178     -21.134  27.255  -2.430  1.00 10.00      B   
ATOM   3236  CB  GLU B 178     -20.315  27.900  -3.549  1.00 10.00      B   
ATOM   3237  CG  GLU B 178     -20.104  29.394  -3.362  1.00 10.00      B   
ATOM   3238  CD  GLU B 178     -19.365  30.033  -4.514  1.00 10.00      B   
ATOM   3239  OE1 GLU B 178     -18.145  30.266  -4.390  1.00 10.00      B   
ATOM   3240  OE2 GLU B 178     -20.001  30.314  -5.551  1.00 10.00      B   
ATOM   3241  C   GLU B 178     -21.177  25.738  -2.587  1.00 10.00      B   
ATOM   3242  O   GLU B 178     -22.004  25.210  -3.334  1.00 10.00      B   
ATOM   3243  N   ASN B 179     -20.295  25.032  -1.890  1.00 10.00      B   
ATOM   3244  HN  ASN B 179     -19.647  25.498  -1.310  1.00 10.00      B   
ATOM   3245  CA  ASN B 179     -20.269  23.574  -1.973  1.00 10.00      B   
ATOM   3246  CB  ASN B 179     -19.198  23.065  -2.947  1.00 10.00      B   
ATOM   3247  CG  ASN B 179     -17.782  23.408  -2.532  1.00 10.00      B   
ATOM   3248  OD1 ASN B 179     -17.235  22.825  -1.598  1.00 10.00      B   
ATOM   3249  ND2 ASN B 179     -17.172  24.343  -3.243  1.00 10.00      B   
ATOM   3250 HD21 ASN B 179     -17.665  24.754  -3.986  1.00 10.00      B   
ATOM   3251 HD22 ASN B 179     -16.255  24.587  -3.002  1.00 10.00      B   
ATOM   3252  C   ASN B 179     -20.144  22.915  -0.600  1.00 10.00      B   
ATOM   3253  O   ASN B 179     -19.874  23.585   0.399  1.00 10.00      B   
ATOM   3254  N   THR B 180     -20.327  21.596  -0.566  1.00 10.00      B   
ATOM   3255  HN  THR B 180     -20.495  21.116  -1.407  1.00 10.00      B   
ATOM   3256  CA  THR B 180     -20.273  20.832   0.676  1.00 10.00      B   
ATOM   3257  CB  THR B 180     -20.872  19.427   0.482  1.00 10.00      B   
ATOM   3258  OG1 THR B 180     -21.064  19.179  -0.919  1.00 10.00      B   
ATOM   3259  HG1 THR B 180     -21.887  19.596  -1.208  1.00 10.00      B   
ATOM   3260  CG2 THR B 180     -22.205  19.311   1.201  1.00 10.00      B   
ATOM   3261  C   THR B 180     -18.851  20.697   1.215  1.00 10.00      B   
ATOM   3262  O   THR B 180     -18.639  20.691   2.429  1.00 10.00      B   
ATOM   3263  N   GLN B 181     -17.885  20.604   0.308  1.00 10.00      B   
ATOM   3264  HN  GLN B 181     -18.121  20.644  -0.643  1.00 10.00      B   
ATOM   3265  CA  GLN B 181     -16.482  20.456   0.687  1.00 10.00      B   
ATOM   3266  CB  GLN B 181     -15.608  20.233  -0.555  1.00 10.00      B   
ATOM   3267  CG  GLN B 181     -15.917  18.950  -1.308  1.00 10.00      B   
ATOM   3268  CD  GLN B 181     -15.398  17.716  -0.597  1.00 10.00      B   
ATOM   3269  OE1 GLN B 181     -14.325  17.734   0.008  1.00 10.00      B   
ATOM   3270  NE2 GLN B 181     -16.160  16.638  -0.656  1.00 10.00      B   
ATOM   3271 HE21 GLN B 181     -17.008  16.694  -1.149  1.00 10.00      B   
ATOM   3272 HE22 GLN B 181     -15.857  15.830  -0.194  1.00 10.00      B   
ATOM   3273  C   GLN B 181     -15.996  21.654   1.510  1.00 10.00      B   
ATOM   3274  O   GLN B 181     -15.190  21.502   2.429  1.00 10.00      B   
ATOM   3275  N   GLU B 182     -16.511  22.839   1.188  1.00 10.00      B   
ATOM   3276  HN  GLU B 182     -17.145  22.893   0.439  1.00 10.00      B   
ATOM   3277  CA  GLU B 182     -16.148  24.063   1.901  1.00 10.00      B   
ATOM   3278  CB  GLU B 182     -16.722  25.286   1.187  1.00 10.00      B   
ATOM   3279  CG  GLU B 182     -16.151  25.561  -0.190  1.00 10.00      B   
ATOM   3280  CD  GLU B 182     -16.887  26.688  -0.884  1.00 10.00      B   
ATOM   3281  OE1 GLU B 182     -18.132  26.740  -0.781  1.00 10.00      B   
ATOM   3282  OE2 GLU B 182     -16.226  27.535  -1.528  1.00 10.00      B   
ATOM   3283  C   GLU B 182     -16.690  24.042   3.324  1.00 10.00      B   
ATOM   3284  O   GLU B 182     -15.984  24.380   4.275  1.00 10.00      B   
ATOM   3285  N   ILE B 183     -17.952  23.637   3.454  1.00 10.00      B   
ATOM   3286  HN  ILE B 183     -18.446  23.364   2.650  1.00 10.00      B   
ATOM   3287  CA  ILE B 183     -18.627  23.578   4.749  1.00 10.00      B   
ATOM   3288  CB  ILE B 183     -20.064  23.039   4.602  1.00 10.00      B   
ATOM   3289  CG1 ILE B 183     -20.831  23.876   3.574  1.00 10.00      B   
ATOM   3290  CG2 ILE B 183     -20.787  23.052   5.942  1.00 10.00      B   
ATOM   3291  CD1 ILE B 183     -22.174  23.299   3.189  1.00 10.00      B   
ATOM   3292  C   ILE B 183     -17.854  22.714   5.742  1.00 10.00      B   
ATOM   3293  O   ILE B 183     -17.800  23.022   6.935  1.00 10.00      B   
ATOM   3294  N   TYR B 184     -17.236  21.655   5.236  1.00 10.00      B   
ATOM   3295  HN  TYR B 184     -17.303  21.482   4.272  1.00 10.00      B   
ATOM   3296  CA  TYR B 184     -16.462  20.741   6.069  1.00 10.00      B   
ATOM   3297  CB  TYR B 184     -15.874  19.612   5.219  1.00 10.00      B   
ATOM   3298  CG  TYR B 184     -14.962  18.673   5.978  1.00 10.00      B   
ATOM   3299  CD1 TYR B 184     -15.462  17.832   6.965  1.00 10.00      B   
ATOM   3300  CD2 TYR B 184     -13.601  18.626   5.705  1.00 10.00      B   
ATOM   3301  CE1 TYR B 184     -14.632  16.972   7.657  1.00 10.00      B   
ATOM   3302  CE2 TYR B 184     -12.764  17.769   6.392  1.00 10.00      B   
ATOM   3303  CZ  TYR B 184     -13.285  16.945   7.366  1.00 10.00      B   
ATOM   3304  OH  TYR B 184     -12.456  16.087   8.049  1.00 10.00      B   
ATOM   3305  HH  TYR B 184     -12.737  15.178   7.883  1.00 10.00      B   
ATOM   3306  C   TYR B 184     -15.349  21.468   6.826  1.00 10.00      B   
ATOM   3307  O   TYR B 184     -15.100  21.186   7.999  1.00 10.00      B   
ATOM   3308  N   VAL B 185     -14.700  22.414   6.158  1.00 10.00      B   
ATOM   3309  HN  VAL B 185     -14.963  22.611   5.232  1.00 10.00      B   
ATOM   3310  CA  VAL B 185     -13.612  23.174   6.767  1.00 10.00      B   
ATOM   3311  CB  VAL B 185     -12.887  24.065   5.735  1.00 10.00      B   
ATOM   3312  CG1 VAL B 185     -11.610  24.646   6.328  1.00 10.00      B   
ATOM   3313  CG2 VAL B 185     -12.579  23.279   4.471  1.00 10.00      B   
ATOM   3314  C   VAL B 185     -14.121  24.037   7.921  1.00 10.00      B   
ATOM   3315  O   VAL B 185     -13.450  24.185   8.943  1.00 10.00      B   
ATOM   3316  N   TYR B 186     -15.319  24.584   7.762  1.00 10.00      B   
ATOM   3317  HN  TYR B 186     -15.817  24.411   6.934  1.00 10.00      B   
ATOM   3318  CA  TYR B 186     -15.917  25.430   8.788  1.00 10.00      B   
ATOM   3319  CB  TYR B 186     -17.193  26.092   8.256  1.00 10.00      B   
ATOM   3320  CG  TYR B 186     -17.725  27.227   9.112  1.00 10.00      B   
ATOM   3321  CD1 TYR B 186     -16.864  28.083   9.787  1.00 10.00      B   
ATOM   3322  CD2 TYR B 186     -19.093  27.445   9.235  1.00 10.00      B   
ATOM   3323  CE1 TYR B 186     -17.350  29.122  10.560  1.00 10.00      B   
ATOM   3324  CE2 TYR B 186     -19.587  28.483  10.008  1.00 10.00      B   
ATOM   3325  CZ  TYR B 186     -18.711  29.317  10.669  1.00 10.00      B   
ATOM   3326  OH  TYR B 186     -19.194  30.353  11.437  1.00 10.00      B   
ATOM   3327  HH  TYR B 186     -20.068  30.128  11.772  1.00 10.00      B   
ATOM   3328  C   TYR B 186     -16.214  24.623  10.051  1.00 10.00      B   
ATOM   3329  O   TYR B 186     -15.957  25.080  11.165  1.00 10.00      B   
ATOM   3330  N   THR B 187     -16.715  23.405   9.871  1.00 10.00      B   
ATOM   3331  HN  THR B 187     -16.868  23.079   8.956  1.00 10.00      B   
ATOM   3332  CA  THR B 187     -17.052  22.536  10.994  1.00 10.00      B   
ATOM   3333  CB  THR B 187     -17.875  21.320  10.524  1.00 10.00      B   
ATOM   3334  OG1 THR B 187     -17.523  20.993   9.175  1.00 10.00      B   
ATOM   3335  HG1 THR B 187     -16.562  20.963   9.088  1.00 10.00      B   
ATOM   3336  CG2 THR B 187     -19.362  21.624  10.583  1.00 10.00      B   
ATOM   3337  C   THR B 187     -15.813  22.048  11.753  1.00 10.00      B   
ATOM   3338  O   THR B 187     -15.928  21.480  12.840  1.00 10.00      B   
ATOM   3339  N   LEU B 188     -14.633  22.280  11.190  1.00 10.00      B   
ATOM   3340  HN  LEU B 188     -14.594  22.757  10.334  1.00 10.00      B   
ATOM   3341  CA  LEU B 188     -13.389  21.845  11.819  1.00 10.00      B   
ATOM   3342  CB  LEU B 188     -12.259  21.777  10.790  1.00 10.00      B   
ATOM   3343  CG  LEU B 188     -12.486  20.843   9.597  1.00 10.00      B   
ATOM   3344  CD1 LEU B 188     -11.370  20.992   8.575  1.00 10.00      B   
ATOM   3345  CD2 LEU B 188     -12.607  19.399  10.056  1.00 10.00      B   
ATOM   3346  C   LEU B 188     -12.990  22.760  12.972  1.00 10.00      B   
ATOM   3347  O   LEU B 188     -12.160  22.398  13.806  1.00 10.00      B   
ATOM   3348  N   PHE B 189     -13.582  23.946  13.016  1.00 10.00      B   
ATOM   3349  HN  PHE B 189     -14.242  24.179  12.328  1.00 10.00      B   
ATOM   3350  CA  PHE B 189     -13.273  24.911  14.065  1.00 10.00      B   
ATOM   3351  CB  PHE B 189     -12.748  26.212  13.455  1.00 10.00      B   
ATOM   3352  CG  PHE B 189     -11.582  26.025  12.528  1.00 10.00      B   
ATOM   3353  CD1 PHE B 189     -11.765  26.041  11.155  1.00 10.00      B   
ATOM   3354  CD2 PHE B 189     -10.304  25.832  13.030  1.00 10.00      B   
ATOM   3355  CE1 PHE B 189     -10.698  25.867  10.297  1.00 10.00      B   
ATOM   3356  CE2 PHE B 189      -9.231  25.657  12.177  1.00 10.00      B   
ATOM   3357  CZ  PHE B 189      -9.429  25.675  10.810  1.00 10.00      B   
ATOM   3358  C   PHE B 189     -14.500  25.200  14.918  1.00 10.00      B   
ATOM   3359  O   PHE B 189     -14.512  26.138  15.717  1.00 10.00      B   
ATOM   3360  N   LEU B 190     -15.527  24.384  14.750  1.00 10.00      B   
ATOM   3361  HN  LEU B 190     -15.446  23.636  14.123  1.00 10.00      B   
ATOM   3362  CA  LEU B 190     -16.765  24.556  15.491  1.00 10.00      B   
ATOM   3363  CB  LEU B 190     -17.968  24.581  14.540  1.00 10.00      B   
ATOM   3364  CG  LEU B 190     -17.961  25.651  13.446  1.00 10.00      B   
ATOM   3365  CD1 LEU B 190     -19.171  25.499  12.538  1.00 10.00      B   
ATOM   3366  CD2 LEU B 190     -17.915  27.043  14.049  1.00 10.00      B   
ATOM   3367  C   LEU B 190     -16.953  23.444  16.513  1.00 10.00      B   
ATOM   3368  O   LEU B 190     -16.501  22.312  16.314  1.00 10.00      B   
ATOM   3369  N   SER B 191     -17.603  23.782  17.613  1.00 10.00      B   
ATOM   3370  HN  SER B 191     -17.901  24.713  17.724  1.00 10.00      B   
ATOM   3371  CA  SER B 191     -17.884  22.820  18.664  1.00 10.00      B   
ATOM   3372  CB  SER B 191     -18.085  23.549  19.996  1.00 10.00      B   
ATOM   3373  OG  SER B 191     -19.016  24.612  19.858  1.00 10.00      B   
ATOM   3374  HG  SER B 191     -18.618  25.324  19.331  1.00 10.00      B   
ATOM   3375  C   SER B 191     -19.141  22.037  18.300  1.00 10.00      B   
ATOM   3376  O   SER B 191     -19.846  22.406  17.357  1.00 10.00      B   
ATOM   3377  N   SER B 192     -19.427  20.972  19.042  1.00 10.00      B   
ATOM   3378  HN  SER B 192     -18.829  20.722  19.777  1.00 10.00      B   
ATOM   3379  CA  SER B 192     -20.607  20.153  18.784  1.00 10.00      B   
ATOM   3380  CB  SER B 192     -20.678  19.011  19.797  1.00 10.00      B   
ATOM   3381  OG  SER B 192     -19.384  18.485  20.048  1.00 10.00      B   
ATOM   3382  HG  SER B 192     -19.442  17.517  20.134  1.00 10.00      B   
ATOM   3383  C   SER B 192     -21.880  20.998  18.841  1.00 10.00      B   
ATOM   3384  O   SER B 192     -22.862  20.717  18.152  1.00 10.00      B   
ATOM   3385  N   LYS B 193     -21.842  22.048  19.655  1.00 10.00      B   
ATOM   3386  HN  LYS B 193     -21.026  22.219  20.171  1.00 10.00      B   
ATOM   3387  CA  LYS B 193     -22.976  22.948  19.802  1.00 10.00      B   
ATOM   3388  CB  LYS B 193     -22.768  23.862  21.007  1.00 10.00      B   
ATOM   3389  CG  LYS B 193     -22.715  23.138  22.339  1.00 10.00      B   
ATOM   3390  CD  LYS B 193     -22.679  24.126  23.490  1.00 10.00      B   
ATOM   3391  CE  LYS B 193     -22.730  23.418  24.831  1.00 10.00      B   
ATOM   3392  NZ  LYS B 193     -23.073  24.353  25.933  1.00 10.00      B   
ATOM   3393  HZ1 LYS B 193     -23.992  24.802  25.748  1.00 10.00      B   
ATOM   3394  HZ2 LYS B 193     -22.350  25.098  26.016  1.00 10.00      B   
ATOM   3395  HZ3 LYS B 193     -23.127  23.841  26.835  1.00 10.00      B   
ATOM   3396  C   LYS B 193     -23.161  23.791  18.547  1.00 10.00      B   
ATOM   3397  O   LYS B 193     -24.273  23.932  18.038  1.00 10.00      B   
ATOM   3398  N   GLU B 194     -22.062  24.346  18.052  1.00 10.00      B   
ATOM   3399  HN  GLU B 194     -21.204  24.193  18.503  1.00 10.00      B   
ATOM   3400  CA  GLU B 194     -22.095  25.179  16.859  1.00 10.00      B   
ATOM   3401  CB  GLU B 194     -20.747  25.859  16.642  1.00 10.00      B   
ATOM   3402  CG  GLU B 194     -20.389  26.876  17.708  1.00 10.00      B   
ATOM   3403  CD  GLU B 194     -18.925  27.251  17.673  1.00 10.00      B   
ATOM   3404  OE1 GLU B 194     -18.101  26.469  18.198  1.00 10.00      B   
ATOM   3405  OE2 GLU B 194     -18.594  28.330  17.132  1.00 10.00      B   
ATOM   3406  C   GLU B 194     -22.467  24.366  15.628  1.00 10.00      B   
ATOM   3407  O   GLU B 194     -23.321  24.776  14.846  1.00 10.00      B   
ATOM   3408  N   ILE B 195     -21.827  23.207  15.478  1.00 10.00      B   
ATOM   3409  HN  ILE B 195     -21.158  22.942  16.149  1.00 10.00      B   
ATOM   3410  CA  ILE B 195     -22.073  22.317  14.344  1.00 10.00      B   
ATOM   3411  CB  ILE B 195     -21.281  20.994  14.485  1.00 10.00      B   
ATOM   3412  CG1 ILE B 195     -19.775  21.271  14.458  1.00 10.00      B   
ATOM   3413  CG2 ILE B 195     -21.658  20.008  13.388  1.00 10.00      B   
ATOM   3414  CD1 ILE B 195     -18.923  20.081  14.843  1.00 10.00      B   
ATOM   3415  C   ILE B 195     -23.563  22.011  14.187  1.00 10.00      B   
ATOM   3416  O   ILE B 195     -24.103  22.047  13.080  1.00 10.00      B   
ATOM   3417  N   GLU B 196     -24.227  21.739  15.303  1.00 10.00      B   
ATOM   3418  HN  GLU B 196     -23.750  21.754  16.160  1.00 10.00      B   
ATOM   3419  CA  GLU B 196     -25.646  21.421  15.285  1.00 10.00      B   
ATOM   3420  CB  GLU B 196     -26.110  20.943  16.661  1.00 10.00      B   
ATOM   3421  CG  GLU B 196     -27.466  20.260  16.647  1.00 10.00      B   
ATOM   3422  CD  GLU B 196     -28.172  20.337  17.981  1.00 10.00      B   
ATOM   3423  OE1 GLU B 196     -27.689  19.719  18.954  1.00 10.00      B   
ATOM   3424  OE2 GLU B 196     -29.217  21.012  18.062  1.00 10.00      B   
ATOM   3425  C   GLU B 196     -26.490  22.611  14.835  1.00 10.00      B   
ATOM   3426  O   GLU B 196     -27.421  22.453  14.045  1.00 10.00      B   
ATOM   3427  N   GLN B 197     -26.153  23.798  15.324  1.00 10.00      B   
ATOM   3428  HN  GLN B 197     -25.375  23.867  15.919  1.00 10.00      B   
ATOM   3429  CA  GLN B 197     -26.904  25.008  14.989  1.00 10.00      B   
ATOM   3430  CB  GLN B 197     -26.586  26.150  15.960  1.00 10.00      B   
ATOM   3431  CG  GLN B 197     -27.129  25.956  17.367  1.00 10.00      B   
ATOM   3432  CD  GLN B 197     -27.054  27.223  18.203  1.00 10.00      B   
ATOM   3433  OE1 GLN B 197     -26.182  28.069  18.000  1.00 10.00      B   
ATOM   3434  NE2 GLN B 197     -27.969  27.360  19.147  1.00 10.00      B   
ATOM   3435 HE21 GLN B 197     -28.636  26.646  19.252  1.00 10.00      B   
ATOM   3436 HE22 GLN B 197     -27.942  28.163  19.710  1.00 10.00      B   
ATOM   3437  C   GLN B 197     -26.679  25.464  13.549  1.00 10.00      B   
ATOM   3438  O   GLN B 197     -27.612  25.903  12.880  1.00 10.00      B   
ATOM   3439  N   VAL B 198     -25.450  25.357  13.070  1.00 10.00      B   
ATOM   3440  HN  VAL B 198     -24.736  24.990  13.641  1.00 10.00      B   
ATOM   3441  CA  VAL B 198     -25.133  25.790  11.712  1.00 10.00      B   
ATOM   3442  CB  VAL B 198     -23.628  26.066  11.511  1.00 10.00      B   
ATOM   3443  CG1 VAL B 198     -23.375  26.674  10.142  1.00 10.00      B   
ATOM   3444  CG2 VAL B 198     -23.098  26.984  12.602  1.00 10.00      B   
ATOM   3445  C   VAL B 198     -25.635  24.811  10.648  1.00 10.00      B   
ATOM   3446  O   VAL B 198     -26.286  25.219   9.687  1.00 10.00      B   
ATOM   3447  N   LEU B 199     -25.369  23.521  10.840  1.00 10.00      B   
ATOM   3448  HN  LEU B 199     -24.887  23.245  11.652  1.00 10.00      B   
ATOM   3449  CA  LEU B 199     -25.777  22.503   9.869  1.00 10.00      B   
ATOM   3450  CB  LEU B 199     -25.199  21.126  10.206  1.00 10.00      B   
ATOM   3451  CG  LEU B 199     -23.697  20.939   9.962  1.00 10.00      B   
ATOM   3452  CD1 LEU B 199     -23.294  19.491  10.195  1.00 10.00      B   
ATOM   3453  CD2 LEU B 199     -23.317  21.380   8.556  1.00 10.00      B   
ATOM   3454  C   LEU B 199     -27.293  22.429   9.667  1.00 10.00      B   
ATOM   3455  O   LEU B 199     -27.764  21.985   8.618  1.00 10.00      B   
ATOM   3456  N   SER B 200     -28.056  22.872  10.658  1.00 10.00      B   
ATOM   3457  HN  SER B 200     -27.636  23.224  11.471  1.00 10.00      B   
ATOM   3458  CA  SER B 200     -29.509  22.849  10.556  1.00 10.00      B   
ATOM   3459  CB  SER B 200     -30.148  22.852  11.945  1.00 10.00      B   
ATOM   3460  OG  SER B 200     -29.405  23.658  12.841  1.00 10.00      B   
ATOM   3461  HG  SER B 200     -28.749  23.113  13.301  1.00 10.00      B   
ATOM   3462  C   SER B 200     -30.022  24.022   9.720  1.00 10.00      B   
ATOM   3463  O   SER B 200     -31.193  24.072   9.345  1.00 10.00      B   
ATOM   3464  N   GLY B 201     -29.132  24.961   9.425  1.00 10.00      B   
ATOM   3465  HN  GLY B 201     -28.208  24.871   9.746  1.00 10.00      B   
ATOM   3466  CA  GLY B 201     -29.505  26.112   8.637  1.00 10.00      B   
ATOM   3467  C   GLY B 201     -28.805  26.137   7.295  1.00 10.00      B   
ATOM   3468  O   GLY B 201     -28.661  27.192   6.681  1.00 10.00      B   
ATOM   3469  N   VAL B 202     -28.361  24.978   6.842  1.00 10.00      B   
ATOM   3470  HN  VAL B 202     -28.495  24.169   7.378  1.00 10.00      B   
ATOM   3471  CA  VAL B 202     -27.680  24.878   5.562  1.00 10.00      B   
ATOM   3472  CB  VAL B 202     -26.553  23.827   5.593  1.00 10.00      B   
ATOM   3473  CG1 VAL B 202     -25.852  23.752   4.246  1.00 10.00      B   
ATOM   3474  CG2 VAL B 202     -25.553  24.150   6.690  1.00 10.00      B   
ATOM   3475  C   VAL B 202     -28.670  24.535   4.455  1.00 10.00      B   
ATOM   3476  O   VAL B 202     -29.320  23.490   4.490  1.00 10.00      B   
ATOM   3477  N   THR B 203     -28.794  25.429   3.485  1.00 10.00      B   
ATOM   3478  HN  THR B 203     -28.274  26.264   3.530  1.00 10.00      B   
ATOM   3479  CA  THR B 203     -29.698  25.221   2.365  1.00 10.00      B   
ATOM   3480  CB  THR B 203     -29.879  26.528   1.577  1.00 10.00      B   
ATOM   3481  OG1 THR B 203     -29.597  27.636   2.444  1.00 10.00      B   
ATOM   3482  HG1 THR B 203     -29.375  28.412   1.911  1.00 10.00      B   
ATOM   3483  CG2 THR B 203     -31.303  26.647   1.058  1.00 10.00      B   
ATOM   3484  C   THR B 203     -29.162  24.140   1.427  1.00 10.00      B   
ATOM   3485  O   THR B 203     -29.926  23.343   0.875  1.00 10.00      B   
ATOM   3486  N   LEU B 204     -27.844  24.118   1.266  1.00 10.00      B   
ATOM   3487  HN  LEU B 204     -27.296  24.771   1.748  1.00 10.00      B   
ATOM   3488  CA  LEU B 204     -27.185  23.147   0.400  1.00 10.00      B   
ATOM   3489  CB  LEU B 204     -25.690  23.468   0.291  1.00 10.00      B   
ATOM   3490  CG  LEU B 204     -25.324  24.851  -0.256  1.00 10.00      B   
ATOM   3491  CD1 LEU B 204     -23.849  25.140  -0.024  1.00 10.00      B   
ATOM   3492  CD2 LEU B 204     -25.660  24.949  -1.736  1.00 10.00      B   
ATOM   3493  C   LEU B 204     -27.366  21.728   0.933  1.00 10.00      B   
ATOM   3494  O   LEU B 204     -27.366  21.512   2.147  1.00 10.00      B   
ATOM   3495  N   PRO B 205     -27.535  20.749   0.031  1.00 10.00      B   
ATOM   3496  CA  PRO B 205     -27.707  19.341   0.410  1.00 10.00      B   
ATOM   3497  CB  PRO B 205     -27.877  18.620  -0.932  1.00 10.00      B   
ATOM   3498  CG  PRO B 205     -28.275  19.686  -1.895  1.00 10.00      B   
ATOM   3499  CD  PRO B 205     -27.586  20.935  -1.430  1.00 10.00      B   
ATOM   3500  C   PRO B 205     -26.477  18.808   1.143  1.00 10.00      B   
ATOM   3501  O   PRO B 205     -25.366  18.825   0.606  1.00 10.00      B   
ATOM   3502  N   LEU B 206     -26.681  18.351   2.371  1.00 10.00      B   
ATOM   3503  HN  LEU B 206     -27.592  18.361   2.737  1.00 10.00      B   
ATOM   3504  CA  LEU B 206     -25.597  17.822   3.191  1.00 10.00      B   
ATOM   3505  CB  LEU B 206     -26.075  17.610   4.633  1.00 10.00      B   
ATOM   3506  CG  LEU B 206     -26.601  18.848   5.365  1.00 10.00      B   
ATOM   3507  CD1 LEU B 206     -27.239  18.455   6.689  1.00 10.00      B   
ATOM   3508  CD2 LEU B 206     -25.483  19.853   5.592  1.00 10.00      B   
ATOM   3509  C   LEU B 206     -25.065  16.510   2.626  1.00 10.00      B   
ATOM   3510  O   LEU B 206     -25.829  15.670   2.147  1.00 10.00      B   
ATOM   3511  N   ASP B 207     -23.753  16.341   2.681  1.00 10.00      B   
ATOM   3512  HN  ASP B 207     -23.195  17.048   3.065  1.00 10.00      B   
ATOM   3513  CA  ASP B 207     -23.119  15.126   2.190  1.00 10.00      B   
ATOM   3514  CB  ASP B 207     -21.688  15.408   1.708  1.00 10.00      B   
ATOM   3515  CG  ASP B 207     -20.626  15.072   2.737  1.00 10.00      B   
ATOM   3516  OD1 ASP B 207     -20.520  15.796   3.747  1.00 10.00      B   
ATOM   3517  OD2 ASP B 207     -19.894  14.079   2.536  1.00 10.00      B   
ATOM   3518  C   ASP B 207     -23.141  14.051   3.276  1.00 10.00      B   
ATOM   3519  O   ASP B 207     -23.553  14.321   4.406  1.00 10.00      B   
ATOM   3520  N   LEU B 208     -22.698  12.847   2.936  1.00 10.00      B   
ATOM   3521  HN  LEU B 208     -22.355  12.704   2.032  1.00 10.00      B   
ATOM   3522  CA  LEU B 208     -22.688  11.735   3.879  1.00 10.00      B   
ATOM   3523  CB  LEU B 208     -22.221  10.448   3.196  1.00 10.00      B   
ATOM   3524  CG  LEU B 208     -23.125   9.915   2.079  1.00 10.00      B   
ATOM   3525  CD1 LEU B 208     -22.618   8.575   1.575  1.00 10.00      B   
ATOM   3526  CD2 LEU B 208     -24.566   9.799   2.556  1.00 10.00      B   
ATOM   3527  C   LEU B 208     -21.840  12.035   5.113  1.00 10.00      B   
ATOM   3528  O   LEU B 208     -22.251  11.750   6.238  1.00 10.00      B   
ATOM   3529  N   GLU B 209     -20.673  12.633   4.901  1.00 10.00      B   
ATOM   3530  HN  GLU B 209     -20.412  12.870   3.981  1.00 10.00      B   
ATOM   3531  CA  GLU B 209     -19.782  12.966   6.003  1.00 10.00      B   
ATOM   3532  CB  GLU B 209     -18.440  13.491   5.485  1.00 10.00      B   
ATOM   3533  CG  GLU B 209     -17.230  12.953   6.236  1.00 10.00      B   
ATOM   3534  CD  GLU B 209     -16.890  11.521   5.862  1.00 10.00      B   
ATOM   3535  OE1 GLU B 209     -16.488  11.284   4.698  1.00 10.00      B   
ATOM   3536  OE2 GLU B 209     -16.998  10.624   6.733  1.00 10.00      B   
ATOM   3537  C   GLU B 209     -20.440  13.987   6.928  1.00 10.00      B   
ATOM   3538  O   GLU B 209     -20.457  13.812   8.148  1.00 10.00      B   
ATOM   3539  N   LEU B 210     -20.996  15.045   6.341  1.00 10.00      B   
ATOM   3540  HN  LEU B 210     -20.938  15.137   5.358  1.00 10.00      B   
ATOM   3541  CA  LEU B 210     -21.670  16.082   7.114  1.00 10.00      B   
ATOM   3542  CB  LEU B 210     -22.077  17.260   6.228  1.00 10.00      B   
ATOM   3543  CG  LEU B 210     -20.953  18.213   5.806  1.00 10.00      B   
ATOM   3544  CD1 LEU B 210     -21.487  19.282   4.865  1.00 10.00      B   
ATOM   3545  CD2 LEU B 210     -20.296  18.853   7.023  1.00 10.00      B   
ATOM   3546  C   LEU B 210     -22.888  15.522   7.845  1.00 10.00      B   
ATOM   3547  O   LEU B 210     -23.183  15.926   8.971  1.00 10.00      B   
ATOM   3548  N   LYS B 211     -23.589  14.588   7.204  1.00 10.00      B   
ATOM   3549  HN  LYS B 211     -23.312  14.314   6.302  1.00 10.00      B   
ATOM   3550  CA  LYS B 211     -24.761  13.966   7.809  1.00 10.00      B   
ATOM   3551  CB  LYS B 211     -25.484  13.049   6.813  1.00 10.00      B   
ATOM   3552  CG  LYS B 211     -26.416  13.787   5.860  1.00 10.00      B   
ATOM   3553  CD  LYS B 211     -27.056  12.848   4.846  1.00 10.00      B   
ATOM   3554  CE  LYS B 211     -28.093  13.576   3.999  1.00 10.00      B   
ATOM   3555  NZ  LYS B 211     -28.609  12.729   2.889  1.00 10.00      B   
ATOM   3556  HZ1 LYS B 211     -29.369  13.224   2.379  1.00 10.00      B   
ATOM   3557  HZ2 LYS B 211     -28.990  11.836   3.261  1.00 10.00      B   
ATOM   3558  HZ3 LYS B 211     -27.846  12.515   2.217  1.00 10.00      B   
ATOM   3559  C   LYS B 211     -24.358  13.198   9.062  1.00 10.00      B   
ATOM   3560  O   LYS B 211     -25.037  13.265  10.088  1.00 10.00      B   
ATOM   3561  N   LEU B 212     -23.235  12.488   8.975  1.00 10.00      B   
ATOM   3562  HN  LEU B 212     -22.743  12.473   8.123  1.00 10.00      B   
ATOM   3563  CA  LEU B 212     -22.720  11.726  10.105  1.00 10.00      B   
ATOM   3564  CB  LEU B 212     -21.534  10.856   9.677  1.00 10.00      B   
ATOM   3565  CG  LEU B 212     -21.818   9.778   8.628  1.00 10.00      B   
ATOM   3566  CD1 LEU B 212     -20.524   9.123   8.176  1.00 10.00      B   
ATOM   3567  CD2 LEU B 212     -22.780   8.737   9.174  1.00 10.00      B   
ATOM   3568  C   LEU B 212     -22.287  12.675  11.218  1.00 10.00      B   
ATOM   3569  O   LEU B 212     -22.562  12.437  12.398  1.00 10.00      B   
ATOM   3570  N   LEU B 213     -21.617  13.755  10.829  1.00 10.00      B   
ATOM   3571  HN  LEU B 213     -21.430  13.880   9.872  1.00 10.00      B   
ATOM   3572  CA  LEU B 213     -21.146  14.755  11.778  1.00 10.00      B   
ATOM   3573  CB  LEU B 213     -20.320  15.831  11.064  1.00 10.00      B   
ATOM   3574  CG  LEU B 213     -18.962  15.389  10.515  1.00 10.00      B   
ATOM   3575  CD1 LEU B 213     -18.300  16.527   9.754  1.00 10.00      B   
ATOM   3576  CD2 LEU B 213     -18.059  14.894  11.637  1.00 10.00      B   
ATOM   3577  C   LEU B 213     -22.315  15.398  12.514  1.00 10.00      B   
ATOM   3578  O   LEU B 213     -22.280  15.560  13.735  1.00 10.00      B   
ATOM   3579  N   TYR B 214     -23.353  15.752  11.761  1.00 10.00      B   
ATOM   3580  HN  TYR B 214     -23.314  15.597  10.788  1.00 10.00      B   
ATOM   3581  CA  TYR B 214     -24.541  16.373  12.333  1.00 10.00      B   
ATOM   3582  CB  TYR B 214     -25.545  16.741  11.233  1.00 10.00      B   
ATOM   3583  CG  TYR B 214     -26.732  17.551  11.712  1.00 10.00      B   
ATOM   3584  CD1 TYR B 214     -26.586  18.536  12.683  1.00 10.00      B   
ATOM   3585  CD2 TYR B 214     -28.000  17.335  11.189  1.00 10.00      B   
ATOM   3586  CE1 TYR B 214     -27.666  19.278  13.119  1.00 10.00      B   
ATOM   3587  CE2 TYR B 214     -29.085  18.073  11.619  1.00 10.00      B   
ATOM   3588  CZ  TYR B 214     -28.913  19.043  12.584  1.00 10.00      B   
ATOM   3589  OH  TYR B 214     -29.991  19.783  13.014  1.00 10.00      B   
ATOM   3590  HH  TYR B 214     -29.677  20.564  13.480  1.00 10.00      B   
ATOM   3591  C   TYR B 214     -25.190  15.451  13.361  1.00 10.00      B   
ATOM   3592  O   TYR B 214     -25.584  15.891  14.443  1.00 10.00      B   
ATOM   3593  N   MET B 215     -25.286  14.169  13.022  1.00 10.00      B   
ATOM   3594  HN  MET B 215     -24.950  13.879  12.145  1.00 10.00      B   
ATOM   3595  CA  MET B 215     -25.880  13.184  13.920  1.00 10.00      B   
ATOM   3596  CB  MET B 215     -26.037  11.827  13.229  1.00 10.00      B   
ATOM   3597  CG  MET B 215     -27.112  11.803  12.155  1.00 10.00      B   
ATOM   3598  SD  MET B 215     -27.459  10.143  11.538  1.00 10.00      B   
ATOM   3599  CE  MET B 215     -25.846   9.663  10.922  1.00 10.00      B   
ATOM   3600  C   MET B 215     -25.057  13.042  15.196  1.00 10.00      B   
ATOM   3601  O   MET B 215     -25.606  13.000  16.298  1.00 10.00      B   
ATOM   3602  N   LYS B 216     -23.737  12.990  15.043  1.00 10.00      B   
ATOM   3603  HN  LYS B 216     -23.356  13.041  14.137  1.00 10.00      B   
ATOM   3604  CA  LYS B 216     -22.842  12.862  16.185  1.00 10.00      B   
ATOM   3605  CB  LYS B 216     -21.399  12.620  15.731  1.00 10.00      B   
ATOM   3606  CG  LYS B 216     -21.114  11.185  15.312  1.00 10.00      B   
ATOM   3607  CD  LYS B 216     -19.668  11.006  14.871  1.00 10.00      B   
ATOM   3608  CE  LYS B 216     -19.323   9.534  14.695  1.00 10.00      B   
ATOM   3609  NZ  LYS B 216     -17.933   9.335  14.199  1.00 10.00      B   
ATOM   3610  HZ1 LYS B 216     -17.619   8.362  14.394  1.00 10.00      B   
ATOM   3611  HZ2 LYS B 216     -17.281   9.995  14.669  1.00 10.00      B   
ATOM   3612  HZ3 LYS B 216     -17.889   9.500  13.174  1.00 10.00      B   
ATOM   3613  C   LYS B 216     -22.924  14.096  17.076  1.00 10.00      B   
ATOM   3614  O   LYS B 216     -22.939  13.983  18.303  1.00 10.00      B   
ATOM   3615  N   ALA B 217     -22.985  15.270  16.453  1.00 10.00      B   
ATOM   3616  HN  ALA B 217     -22.957  15.291  15.469  1.00 10.00      B   
ATOM   3617  CA  ALA B 217     -23.078  16.526  17.187  1.00 10.00      B   
ATOM   3618  CB  ALA B 217     -23.036  17.710  16.233  1.00 10.00      B   
ATOM   3619  C   ALA B 217     -24.351  16.564  18.024  1.00 10.00      B   
ATOM   3620  O   ALA B 217     -24.321  16.922  19.204  1.00 10.00      B   
ATOM   3621  N   MET B 218     -25.466  16.176  17.409  1.00 10.00      B   
ATOM   3622  HN  MET B 218     -25.422  15.907  16.465  1.00 10.00      B   
ATOM   3623  CA  MET B 218     -26.751  16.149  18.097  1.00 10.00      B   
ATOM   3624  CB  MET B 218     -27.880  15.747  17.142  1.00 10.00      B   
ATOM   3625  CG  MET B 218     -28.288  16.833  16.159  1.00 10.00      B   
ATOM   3626  SD  MET B 218     -29.751  16.390  15.202  1.00 10.00      B   
ATOM   3627  CE  MET B 218     -29.114  15.046  14.204  1.00 10.00      B   
ATOM   3628  C   MET B 218     -26.703  15.188  19.278  1.00 10.00      B   
ATOM   3629  O   MET B 218     -27.231  15.479  20.352  1.00 10.00      B   
ATOM   3630  N   LYS B 219     -26.051  14.048  19.077  1.00 10.00      B   
ATOM   3631  HN  LYS B 219     -25.641  13.881  18.199  1.00 10.00      B   
ATOM   3632  CA  LYS B 219     -25.926  13.041  20.122  1.00 10.00      B   
ATOM   3633  CB  LYS B 219     -25.235  11.788  19.579  1.00 10.00      B   
ATOM   3634  CG  LYS B 219     -25.173  10.641  20.575  1.00 10.00      B   
ATOM   3635  CD  LYS B 219     -24.216   9.554  20.115  1.00 10.00      B   
ATOM   3636  CE  LYS B 219     -24.061   8.479  21.179  1.00 10.00      B   
ATOM   3637  NZ  LYS B 219     -23.068   7.447  20.790  1.00 10.00      B   
ATOM   3638  HZ1 LYS B 219     -22.950   6.757  21.558  1.00 10.00      B   
ATOM   3639  HZ2 LYS B 219     -22.150   7.890  20.593  1.00 10.00      B   
ATOM   3640  HZ3 LYS B 219     -23.386   6.944  19.936  1.00 10.00      B   
ATOM   3641  C   LYS B 219     -25.153  13.593  21.321  1.00 10.00      B   
ATOM   3642  O   LYS B 219     -25.523  13.354  22.472  1.00 10.00      B   
ATOM   3643  N   GLU B 220     -24.091  14.342  21.043  1.00 10.00      B   
ATOM   3644  HN  GLU B 220     -23.850  14.498  20.102  1.00 10.00      B   
ATOM   3645  CA  GLU B 220     -23.268  14.930  22.096  1.00 10.00      B   
ATOM   3646  CB  GLU B 220     -21.962  15.492  21.527  1.00 10.00      B   
ATOM   3647  CG  GLU B 220     -21.019  14.440  20.971  1.00 10.00      B   
ATOM   3648  CD  GLU B 220     -19.570  14.881  21.014  1.00 10.00      B   
ATOM   3649  OE1 GLU B 220     -19.220  15.875  20.342  1.00 10.00      B   
ATOM   3650  OE2 GLU B 220     -18.771  14.235  21.725  1.00 10.00      B   
ATOM   3651  C   GLU B 220     -24.022  16.024  22.846  1.00 10.00      B   
ATOM   3652  O   GLU B 220     -23.857  16.190  24.055  1.00 10.00      B   
ATOM   3653  N   ASN B 221     -24.856  16.764  22.128  1.00 10.00      B   
ATOM   3654  HN  ASN B 221     -24.950  16.585  21.164  1.00 10.00      B   
ATOM   3655  CA  ASN B 221     -25.629  17.849  22.731  1.00 10.00      B   
ATOM   3656  CB  ASN B 221     -26.036  18.885  21.681  1.00 10.00      B   
ATOM   3657  CG  ASN B 221     -24.862  19.568  21.010  1.00 10.00      B   
ATOM   3658  OD1 ASN B 221     -23.784  19.714  21.591  1.00 10.00      B   
ATOM   3659  ND2 ASN B 221     -25.067  19.995  19.777  1.00 10.00      B   
ATOM   3660 HD21 ASN B 221     -25.960  19.846  19.377  1.00 10.00      B   
ATOM   3661 HD22 ASN B 221     -24.329  20.439  19.308  1.00 10.00      B   
ATOM   3662  C   ASN B 221     -26.877  17.324  23.430  1.00 10.00      B   
ATOM   3663  O   ASN B 221     -27.637  18.099  24.013  1.00 10.00      B   
ATOM   3664  N   ALA B 222     -27.075  16.007  23.357  1.00 10.00      B   
ATOM   3665  HN  ALA B 222     -26.420  15.460  22.873  1.00 10.00      B   
ATOM   3666  CA  ALA B 222     -28.226  15.341  23.967  1.00 10.00      B   
ATOM   3667  CB  ALA B 222     -28.319  15.627  25.461  1.00 10.00      B   
ATOM   3668  C   ALA B 222     -29.527  15.687  23.245  1.00 10.00      B   
ATOM   3669  O   ALA B 222     -30.617  15.571  23.810  1.00 10.00      B   
ATOM   3670  N   SER B 223     -29.404  16.093  21.988  1.00 10.00      B   
ATOM   3671  HN  SER B 223     -28.507  16.156  21.594  1.00 10.00      B   
ATOM   3672  CA  SER B 223     -30.555  16.447  21.172  1.00 10.00      B   
ATOM   3673  CB  SER B 223     -30.133  17.450  20.096  1.00 10.00      B   
ATOM   3674  OG  SER B 223     -29.405  18.525  20.672  1.00 10.00      B   
ATOM   3675  HG  SER B 223     -28.809  18.904  20.004  1.00 10.00      B   
ATOM   3676  C   SER B 223     -31.143  15.193  20.531  1.00 10.00      B   
ATOM   3677  O   SER B 223     -31.171  15.053  19.307  1.00 10.00      B   
ATOM   3678  N   PHE B 224     -31.619  14.286  21.375  1.00 10.00      B   
ATOM   3679  HN  PHE B 224     -31.597  14.478  22.338  1.00 10.00      B   
ATOM   3680  CA  PHE B 224     -32.184  13.025  20.920  1.00 10.00      B   
ATOM   3681  CB  PHE B 224     -32.369  12.067  22.099  1.00 10.00      B   
ATOM   3682  CG  PHE B 224     -31.082  11.717  22.796  1.00 10.00      B   
ATOM   3683  CD1 PHE B 224     -30.781  12.249  24.040  1.00 10.00      B   
ATOM   3684  CD2 PHE B 224     -30.172  10.856  22.204  1.00 10.00      B   
ATOM   3685  CE1 PHE B 224     -29.599  11.929  24.681  1.00 10.00      B   
ATOM   3686  CE2 PHE B 224     -28.987  10.532  22.839  1.00 10.00      B   
ATOM   3687  CZ  PHE B 224     -28.700  11.070  24.078  1.00 10.00      B   
ATOM   3688  C   PHE B 224     -33.491  13.215  20.157  1.00 10.00      B   
ATOM   3689  O   PHE B 224     -33.824  12.419  19.278  1.00 10.00      B   
ATOM   3690  N   GLU B 225     -34.219  14.278  20.475  1.00 10.00      B   
ATOM   3691  HN  GLU B 225     -33.896  14.893  21.167  1.00 10.00      B   
ATOM   3692  CA  GLU B 225     -35.486  14.557  19.810  1.00 10.00      B   
ATOM   3693  CB  GLU B 225     -36.208  15.721  20.493  1.00 10.00      B   
ATOM   3694  CG  GLU B 225     -37.668  15.872  20.093  1.00 10.00      B   
ATOM   3695  CD  GLU B 225     -38.454  16.730  21.064  1.00 10.00      B   
ATOM   3696  OE1 GLU B 225     -37.850  17.613  21.715  1.00 10.00      B   
ATOM   3697  OE2 GLU B 225     -39.683  16.529  21.181  1.00 10.00      B   
ATOM   3698  C   GLU B 225     -35.255  14.850  18.331  1.00 10.00      B   
ATOM   3699  O   GLU B 225     -35.918  14.280  17.458  1.00 10.00      B   
ATOM   3700  N   ALA B 226     -34.298  15.727  18.056  1.00 10.00      B   
ATOM   3701  HN  ALA B 226     -33.806  16.152  18.795  1.00 10.00      B   
ATOM   3702  CA  ALA B 226     -33.966  16.083  16.686  1.00 10.00      B   
ATOM   3703  CB  ALA B 226     -33.112  17.342  16.655  1.00 10.00      B   
ATOM   3704  C   ALA B 226     -33.248  14.922  16.008  1.00 10.00      B   
ATOM   3705  O   ALA B 226     -33.476  14.636  14.833  1.00 10.00      B   
ATOM   3706  N   LEU B 227     -32.399  14.239  16.772  1.00 10.00      B   
ATOM   3707  HN  LEU B 227     -32.268  14.518  17.706  1.00 10.00      B   
ATOM   3708  CA  LEU B 227     -31.646  13.101  16.264  1.00 10.00      B   
ATOM   3709  CB  LEU B 227     -30.714  12.555  17.352  1.00 10.00      B   
ATOM   3710  CG  LEU B 227     -29.910  11.301  16.997  1.00 10.00      B   
ATOM   3711  CD1 LEU B 227     -28.895  11.603  15.905  1.00 10.00      B   
ATOM   3712  CD2 LEU B 227     -29.219  10.743  18.231  1.00 10.00      B   
ATOM   3713  C   LEU B 227     -32.580  12.002  15.769  1.00 10.00      B   
ATOM   3714  O   LEU B 227     -32.391  11.465  14.678  1.00 10.00      B   
ATOM   3715  N   HIS B 228     -33.593  11.683  16.570  1.00 10.00      B   
ATOM   3716  HN  HIS B 228     -33.691  12.156  17.428  1.00 10.00      B   
ATOM   3717  CA  HIS B 228     -34.556  10.645  16.218  1.00 10.00      B   
ATOM   3718  CB  HIS B 228     -35.527  10.377  17.373  1.00 10.00      B   
ATOM   3719  CG  HIS B 228     -36.405   9.184  17.154  1.00 10.00      B   
ATOM   3720  ND1 HIS B 228     -36.002   7.891  17.412  1.00 10.00      B   
ATOM   3721  HD1 HIS B 228     -35.115   7.617  17.746  1.00 10.00      B   
ATOM   3722  CD2 HIS B 228     -37.670   9.094  16.684  1.00 10.00      B   
ATOM   3723  CE1 HIS B 228     -36.982   7.060  17.110  1.00 10.00      B   
ATOM   3724  NE2 HIS B 228     -38.001   7.766  16.664  1.00 10.00      B   
ATOM   3725  HE2 HIS B 228     -38.856   7.394  16.345  1.00 10.00      B   
ATOM   3726  C   HIS B 228     -35.325  11.000  14.952  1.00 10.00      B   
ATOM   3727  O   HIS B 228     -35.565  10.146  14.100  1.00 10.00      B   
ATOM   3728  N   ALA B 229     -35.709  12.262  14.830  1.00 10.00      B   
ATOM   3729  HN  ALA B 229     -35.484  12.904  15.537  1.00 10.00      B   
ATOM   3730  CA  ALA B 229     -36.451  12.714  13.662  1.00 10.00      B   
ATOM   3731  CB  ALA B 229     -36.953  14.135  13.865  1.00 10.00      B   
ATOM   3732  C   ALA B 229     -35.591  12.619  12.407  1.00 10.00      B   
ATOM   3733  O   ALA B 229     -36.044  12.149  11.362  1.00 10.00      B   
ATOM   3734  N   TYR B 230     -34.341  13.044  12.527  1.00 10.00      B   
ATOM   3735  HN  TYR B 230     -34.036  13.396  13.395  1.00 10.00      B   
ATOM   3736  CA  TYR B 230     -33.411  13.020  11.407  1.00 10.00      B   
ATOM   3737  CB  TYR B 230     -32.143  13.803  11.755  1.00 10.00      B   
ATOM   3738  CG  TYR B 230     -31.329  14.227  10.554  1.00 10.00      B   
ATOM   3739  CD1 TYR B 230     -31.896  14.992   9.543  1.00 10.00      B   
ATOM   3740  CD2 TYR B 230     -29.993  13.868  10.433  1.00 10.00      B   
ATOM   3741  CE1 TYR B 230     -31.157  15.385   8.444  1.00 10.00      B   
ATOM   3742  CE2 TYR B 230     -29.245  14.258   9.338  1.00 10.00      B   
ATOM   3743  CZ  TYR B 230     -29.833  15.015   8.346  1.00 10.00      B   
ATOM   3744  OH  TYR B 230     -29.096  15.402   7.254  1.00 10.00      B   
ATOM   3745  HH  TYR B 230     -28.473  14.708   7.030  1.00 10.00      B   
ATOM   3746  C   TYR B 230     -33.059  11.595  10.983  1.00 10.00      B   
ATOM   3747  O   TYR B 230     -33.072  11.275   9.793  1.00 10.00      B   
ATOM   3748  N   THR B 231     -32.761  10.740  11.958  1.00 10.00      B   
ATOM   3749  HN  THR B 231     -32.791  11.048  12.888  1.00 10.00      B   
ATOM   3750  CA  THR B 231     -32.396   9.352  11.676  1.00 10.00      B   
ATOM   3751  CB  THR B 231     -31.928   8.602  12.943  1.00 10.00      B   
ATOM   3752  OG1 THR B 231     -32.769   8.947  14.049  1.00 10.00      B   
ATOM   3753  HG1 THR B 231     -32.510   9.815  14.387  1.00 10.00      B   
ATOM   3754  CG2 THR B 231     -30.490   8.960  13.282  1.00 10.00      B   
ATOM   3755  C   THR B 231     -33.551   8.594  11.028  1.00 10.00      B   
ATOM   3756  O   THR B 231     -33.367   7.895  10.031  1.00 10.00      B   
ATOM   3757  N   GLU B 232     -34.744   8.757  11.590  1.00 10.00      B   
ATOM   3758  HN  GLU B 232     -34.821   9.333  12.383  1.00 10.00      B   
ATOM   3759  CA  GLU B 232     -35.939   8.096  11.078  1.00 10.00      B   
ATOM   3760  CB  GLU B 232     -37.150   8.470  11.934  1.00 10.00      B   
ATOM   3761  CG  GLU B 232     -38.280   7.458  11.894  1.00 10.00      B   
ATOM   3762  CD  GLU B 232     -39.221   7.601  13.070  1.00 10.00      B   
ATOM   3763  OE1 GLU B 232     -40.080   8.504  13.043  1.00 10.00      B   
ATOM   3764  OE2 GLU B 232     -39.109   6.806  14.030  1.00 10.00      B   
ATOM   3765  C   GLU B 232     -36.185   8.461   9.615  1.00 10.00      B   
ATOM   3766  O   GLU B 232     -36.530   7.603   8.798  1.00 10.00      B   
ATOM   3767  N   LYS B 233     -35.978   9.732   9.286  1.00 10.00      B   
ATOM   3768  HN  LYS B 233     -35.686  10.364   9.978  1.00 10.00      B   
ATOM   3769  CA  LYS B 233     -36.173  10.212   7.926  1.00 10.00      B   
ATOM   3770  CB  LYS B 233     -36.010  11.734   7.871  1.00 10.00      B   
ATOM   3771  CG  LYS B 233     -36.209  12.335   6.489  1.00 10.00      B   
ATOM   3772  CD  LYS B 233     -36.243  13.851   6.549  1.00 10.00      B   
ATOM   3773  CE  LYS B 233     -36.397  14.452   5.163  1.00 10.00      B   
ATOM   3774  NZ  LYS B 233     -36.855  15.862   5.227  1.00 10.00      B   
ATOM   3775  HZ1 LYS B 233     -37.745  15.924   5.763  1.00 10.00      B   
ATOM   3776  HZ2 LYS B 233     -37.017  16.232   4.270  1.00 10.00      B   
ATOM   3777  HZ3 LYS B 233     -36.141  16.451   5.696  1.00 10.00      B   
ATOM   3778  C   LYS B 233     -35.190   9.544   6.965  1.00 10.00      B   
ATOM   3779  O   LYS B 233     -35.580   9.048   5.907  1.00 10.00      B   
ATOM   3780  N   LEU B 234     -33.923   9.508   7.355  1.00 10.00      B   
ATOM   3781  HN  LEU B 234     -33.679   9.896   8.224  1.00 10.00      B   
ATOM   3782  CA  LEU B 234     -32.879   8.913   6.525  1.00 10.00      B   
ATOM   3783  CB  LEU B 234     -31.497   9.184   7.126  1.00 10.00      B   
ATOM   3784  CG  LEU B 234     -31.111  10.652   7.323  1.00 10.00      B   
ATOM   3785  CD1 LEU B 234     -29.794  10.760   8.076  1.00 10.00      B   
ATOM   3786  CD2 LEU B 234     -31.027  11.373   5.986  1.00 10.00      B   
ATOM   3787  C   LEU B 234     -33.067   7.407   6.353  1.00 10.00      B   
ATOM   3788  O   LEU B 234     -32.755   6.848   5.301  1.00 10.00      B   
ATOM   3789  N   LEU B 235     -33.590   6.757   7.377  1.00 10.00      B   
ATOM   3790  HN  LEU B 235     -33.851   7.259   8.182  1.00 10.00      B   
ATOM   3791  CA  LEU B 235     -33.779   5.314   7.343  1.00 10.00      B   
ATOM   3792  CB  LEU B 235     -33.741   4.736   8.759  1.00 10.00      B   
ATOM   3793  CG  LEU B 235     -32.428   4.921   9.520  1.00 10.00      B   
ATOM   3794  CD1 LEU B 235     -32.618   4.619  10.997  1.00 10.00      B   
ATOM   3795  CD2 LEU B 235     -31.335   4.047   8.926  1.00 10.00      B   
ATOM   3796  C   LEU B 235     -35.051   4.878   6.623  1.00 10.00      B   
ATOM   3797  O   LEU B 235     -35.002   4.022   5.740  1.00 10.00      B   
ATOM   3798  N   PHE B 236     -36.180   5.472   6.978  1.00 10.00      B   
ATOM   3799  HN  PHE B 236     -36.160   6.190   7.651  1.00 10.00      B   
ATOM   3800  CA  PHE B 236     -37.456   5.078   6.387  1.00 10.00      B   
ATOM   3801  CB  PHE B 236     -38.585   5.189   7.412  1.00 10.00      B   
ATOM   3802  CG  PHE B 236     -38.447   4.233   8.564  1.00 10.00      B   
ATOM   3803  CD1 PHE B 236     -37.849   4.633   9.747  1.00 10.00      B   
ATOM   3804  CD2 PHE B 236     -38.913   2.934   8.462  1.00 10.00      B   
ATOM   3805  CE1 PHE B 236     -37.717   3.756  10.807  1.00 10.00      B   
ATOM   3806  CE2 PHE B 236     -38.785   2.051   9.518  1.00 10.00      B   
ATOM   3807  CZ  PHE B 236     -38.187   2.463  10.692  1.00 10.00      B   
ATOM   3808  C   PHE B 236     -37.818   5.821   5.101  1.00 10.00      B   
ATOM   3809  O   PHE B 236     -38.366   5.225   4.179  1.00 10.00      B   
ATOM   3810  N   LYS B 237     -37.505   7.105   5.020  1.00 10.00      B   
ATOM   3811  HN  LYS B 237     -37.022   7.535   5.759  1.00 10.00      B   
ATOM   3812  CA  LYS B 237     -37.858   7.887   3.838  1.00 10.00      B   
ATOM   3813  CB  LYS B 237     -38.329   9.291   4.230  1.00 10.00      B   
ATOM   3814  CG  LYS B 237     -39.556   9.287   5.129  1.00 10.00      B   
ATOM   3815  CD  LYS B 237     -40.029  10.695   5.444  1.00 10.00      B   
ATOM   3816  CE  LYS B 237     -41.280  10.665   6.305  1.00 10.00      B   
ATOM   3817  NZ  LYS B 237     -41.858  12.020   6.498  1.00 10.00      B   
ATOM   3818  HZ1 LYS B 237     -42.067  12.457   5.575  1.00 10.00      B   
ATOM   3819  HZ2 LYS B 237     -41.190  12.623   7.013  1.00 10.00      B   
ATOM   3820  HZ3 LYS B 237     -42.738  11.958   7.046  1.00 10.00      B   
ATOM   3821  C   LYS B 237     -36.741   7.942   2.796  1.00 10.00      B   
ATOM   3822  O   LYS B 237     -36.978   7.710   1.608  1.00 10.00      B   
ATOM   3823  N   GLU B 238     -35.526   8.237   3.236  1.00 10.00      B   
ATOM   3824  HN  GLU B 238     -35.392   8.416   4.194  1.00 10.00      B   
ATOM   3825  CA  GLU B 238     -34.386   8.329   2.326  1.00 10.00      B   
ATOM   3826  CB  GLU B 238     -33.280   9.192   2.933  1.00 10.00      B   
ATOM   3827  CG  GLU B 238     -33.749  10.567   3.387  1.00 10.00      B   
ATOM   3828  CD  GLU B 238     -34.244  11.428   2.244  1.00 10.00      B   
ATOM   3829  OE1 GLU B 238     -33.421  12.155   1.644  1.00 10.00      B   
ATOM   3830  OE2 GLU B 238     -35.457  11.389   1.943  1.00 10.00      B   
ATOM   3831  C   GLU B 238     -33.855   6.947   1.944  1.00 10.00      B   
ATOM   3832  O   GLU B 238     -33.124   6.802   0.961  1.00 10.00      B   
ATOM   3833  N   LYS B 239     -34.236   5.941   2.729  1.00 10.00      B   
ATOM   3834  HN  LYS B 239     -34.809   6.139   3.499  1.00 10.00      B   
ATOM   3835  CA  LYS B 239     -33.826   4.555   2.493  1.00 10.00      B   
ATOM   3836  CB  LYS B 239     -34.403   4.017   1.179  1.00 10.00      B   
ATOM   3837  CG  LYS B 239     -35.905   3.798   1.184  1.00 10.00      B   
ATOM   3838  CD  LYS B 239     -36.359   3.203  -0.138  1.00 10.00      B   
ATOM   3839  CE  LYS B 239     -37.864   3.021  -0.181  1.00 10.00      B   
ATOM   3840  NZ  LYS B 239     -38.309   2.486  -1.491  1.00 10.00      B   
ATOM   3841  HZ1 LYS B 239     -39.348   2.465  -1.539  1.00 10.00      B   
ATOM   3842  HZ2 LYS B 239     -37.952   1.519  -1.624  1.00 10.00      B   
ATOM   3843  HZ3 LYS B 239     -37.951   3.082  -2.262  1.00 10.00      B   
ATOM   3844  C   LYS B 239     -32.309   4.393   2.499  1.00 10.00      B   
ATOM   3845  O   LYS B 239     -31.749   3.691   1.657  1.00 10.00      B   
ATOM   3846  N   PHE B 240     -31.643   5.044   3.443  1.00 10.00      B   
ATOM   3847  HN  PHE B 240     -32.136   5.606   4.084  1.00 10.00      B   
ATOM   3848  CA  PHE B 240     -30.193   4.948   3.538  1.00 10.00      B   
ATOM   3849  CB  PHE B 240     -29.615   6.075   4.397  1.00 10.00      B   
ATOM   3850  CG  PHE B 240     -28.112   6.129   4.389  1.00 10.00      B   
ATOM   3851  CD1 PHE B 240     -27.426   6.492   3.242  1.00 10.00      B   
ATOM   3852  CD2 PHE B 240     -27.386   5.812   5.526  1.00 10.00      B   
ATOM   3853  CE1 PHE B 240     -26.045   6.537   3.227  1.00 10.00      B   
ATOM   3854  CE2 PHE B 240     -26.005   5.856   5.519  1.00 10.00      B   
ATOM   3855  CZ  PHE B 240     -25.333   6.218   4.368  1.00 10.00      B   
ATOM   3856  C   PHE B 240     -29.775   3.585   4.085  1.00 10.00      B   
ATOM   3857  O   PHE B 240     -29.007   2.866   3.445  1.00 10.00      B   
ATOM   3858  N   ASP B 241     -30.305   3.237   5.261  1.00 10.00      B   
ATOM   3859  HN  ASP B 241     -30.918   3.861   5.697  1.00 10.00      B   
ATOM   3860  CA  ASP B 241     -30.002   1.963   5.931  1.00 10.00      B   
ATOM   3861  CB  ASP B 241     -30.444   0.748   5.109  1.00 10.00      B   
ATOM   3862  CG  ASP B 241     -29.965  -0.562   5.714  1.00 10.00      B   
ATOM   3863  OD1 ASP B 241     -30.239  -0.807   6.910  1.00 10.00      B   
ATOM   3864  OD2 ASP B 241     -29.312  -1.351   4.998  1.00 10.00      B   
ATOM   3865  C   ASP B 241     -28.532   1.844   6.335  1.00 10.00      B   
ATOM   3866  O   ASP B 241     -27.649   1.664   5.492  1.00 10.00      B   
ATOM   3867  N   ASP B 242     -28.284   1.938   7.634  1.00 10.00      B   
ATOM   3868  HN  ASP B 242     -29.035   2.063   8.252  1.00 10.00      B   
ATOM   3869  CA  ASP B 242     -26.935   1.847   8.181  1.00 10.00      B   
ATOM   3870  CB  ASP B 242     -26.213   3.188   8.031  1.00 10.00      B   
ATOM   3871  CG  ASP B 242     -24.929   3.268   8.827  1.00 10.00      B   
ATOM   3872  OD1 ASP B 242     -23.891   2.757   8.353  1.00 10.00      B   
ATOM   3873  OD2 ASP B 242     -24.951   3.856   9.928  1.00 10.00      B   
ATOM   3874  C   ASP B 242     -27.010   1.437   9.646  1.00 10.00      B   
ATOM   3875  O   ASP B 242     -27.745   2.046  10.421  1.00 10.00      B   
ATOM   3876  N   PHE B 243     -26.256   0.405  10.009  1.00 10.00      B   
ATOM   3877  HN  PHE B 243     -25.681  -0.017   9.333  1.00 10.00      B   
ATOM   3878  CA  PHE B 243     -26.248  -0.129  11.374  1.00 10.00      B   
ATOM   3879  CB  PHE B 243     -25.218  -1.251  11.515  1.00 10.00      B   
ATOM   3880  CG  PHE B 243     -25.479  -2.172  12.674  1.00 10.00      B   
ATOM   3881  CD1 PHE B 243     -26.772  -2.566  12.990  1.00 10.00      B   
ATOM   3882  CD2 PHE B 243     -24.430  -2.649  13.442  1.00 10.00      B   
ATOM   3883  CE1 PHE B 243     -27.011  -3.418  14.050  1.00 10.00      B   
ATOM   3884  CE2 PHE B 243     -24.663  -3.501  14.505  1.00 10.00      B   
ATOM   3885  CZ  PHE B 243     -25.955  -3.887  14.808  1.00 10.00      B   
ATOM   3886  C   PHE B 243     -26.031   0.942  12.442  1.00 10.00      B   
ATOM   3887  O   PHE B 243     -26.779   1.007  13.422  1.00 10.00      B   
ATOM   3888  N   ASP B 244     -25.018   1.779  12.252  1.00 10.00      B   
ATOM   3889  HN  ASP B 244     -24.460   1.683  11.450  1.00 10.00      B   
ATOM   3890  CA  ASP B 244     -24.716   2.841  13.206  1.00 10.00      B   
ATOM   3891  CB  ASP B 244     -23.453   3.595  12.785  1.00 10.00      B   
ATOM   3892  CG  ASP B 244     -22.320   3.458  13.780  1.00 10.00      B   
ATOM   3893  OD1 ASP B 244     -21.983   2.311  14.157  1.00 10.00      B   
ATOM   3894  OD2 ASP B 244     -21.746   4.497  14.175  1.00 10.00      B   
ATOM   3895  C   ASP B 244     -25.891   3.806  13.320  1.00 10.00      B   
ATOM   3896  O   ASP B 244     -26.251   4.239  14.417  1.00 10.00      B   
ATOM   3897  N   THR B 245     -26.490   4.126  12.179  1.00 10.00      B   
ATOM   3898  HN  THR B 245     -26.135   3.756  11.336  1.00 10.00      B   
ATOM   3899  CA  THR B 245     -27.637   5.025  12.134  1.00 10.00      B   
ATOM   3900  CB  THR B 245     -28.002   5.394  10.680  1.00 10.00      B   
ATOM   3901  OG1 THR B 245     -26.815   5.799   9.981  1.00 10.00      B   
ATOM   3902  HG1 THR B 245     -26.128   5.119  10.085  1.00 10.00      B   
ATOM   3903  CG2 THR B 245     -29.013   6.531  10.647  1.00 10.00      B   
ATOM   3904  C   THR B 245     -28.847   4.396  12.831  1.00 10.00      B   
ATOM   3905  O   THR B 245     -29.584   5.076  13.547  1.00 10.00      B   
ATOM   3906  N   TRP B 246     -29.036   3.091  12.632  1.00 10.00      B   
ATOM   3907  HN  TRP B 246     -28.412   2.602  12.049  1.00 10.00      B   
ATOM   3908  CA  TRP B 246     -30.143   2.369  13.254  1.00 10.00      B   
ATOM   3909  CB  TRP B 246     -30.156   0.902  12.809  1.00 10.00      B   
ATOM   3910  CG  TRP B 246     -30.772   0.658  11.463  1.00 10.00      B   
ATOM   3911  CD1 TRP B 246     -30.133   0.225  10.339  1.00 10.00      B   
ATOM   3912  CD2 TRP B 246     -32.152   0.816  11.101  1.00 10.00      B   
ATOM   3913  NE1 TRP B 246     -31.020   0.111   9.298  1.00 10.00      B   
ATOM   3914  HE1 TRP B 246     -30.793  -0.188   8.379  1.00 10.00      B   
ATOM   3915  CE2 TRP B 246     -32.268   0.470   9.739  1.00 10.00      B   
ATOM   3916  CE3 TRP B 246     -33.298   1.226  11.792  1.00 10.00      B   
ATOM   3917  CZ2 TRP B 246     -33.484   0.510   9.060  1.00 10.00      B   
ATOM   3918  CZ3 TRP B 246     -34.502   1.265  11.116  1.00 10.00      B   
ATOM   3919  CH2 TRP B 246     -34.586   0.913   9.763  1.00 10.00      B   
ATOM   3920  C   TRP B 246     -30.026   2.436  14.774  1.00 10.00      B   
ATOM   3921  O   TRP B 246     -31.015   2.628  15.483  1.00 10.00      B   
ATOM   3922  N   LYS B 247     -28.801   2.285  15.263  1.00 10.00      B   
ATOM   3923  HN  LYS B 247     -28.056   2.134  14.640  1.00 10.00      B   
ATOM   3924  CA  LYS B 247     -28.531   2.328  16.694  1.00 10.00      B   
ATOM   3925  CB  LYS B 247     -27.079   1.937  16.973  1.00 10.00      B   
ATOM   3926  CG  LYS B 247     -26.773   1.659  18.435  1.00 10.00      B   
ATOM   3927  CD  LYS B 247     -25.535   0.793  18.576  1.00 10.00      B   
ATOM   3928  CE  LYS B 247     -25.123   0.648  20.030  1.00 10.00      B   
ATOM   3929  NZ  LYS B 247     -24.104  -0.421  20.208  1.00 10.00      B   
ATOM   3930  HZ1 LYS B 247     -23.565  -0.261  21.083  1.00 10.00      B   
ATOM   3931  HZ2 LYS B 247     -23.444  -0.425  19.406  1.00 10.00      B   
ATOM   3932  HZ3 LYS B 247     -24.571  -1.354  20.267  1.00 10.00      B   
ATOM   3933  C   LYS B 247     -28.841   3.711  17.265  1.00 10.00      B   
ATOM   3934  O   LYS B 247     -29.360   3.837  18.375  1.00 10.00      B   
ATOM   3935  N   LEU B 248     -28.533   4.748  16.494  1.00 10.00      B   
ATOM   3936  HN  LEU B 248     -28.113   4.587  15.622  1.00 10.00      B   
ATOM   3937  CA  LEU B 248     -28.800   6.119  16.916  1.00 10.00      B   
ATOM   3938  CB  LEU B 248     -28.138   7.118  15.961  1.00 10.00      B   
ATOM   3939  CG  LEU B 248     -26.607   7.133  15.951  1.00 10.00      B   
ATOM   3940  CD1 LEU B 248     -26.087   8.012  14.824  1.00 10.00      B   
ATOM   3941  CD2 LEU B 248     -26.068   7.610  17.289  1.00 10.00      B   
ATOM   3942  C   LEU B 248     -30.306   6.363  16.963  1.00 10.00      B   
ATOM   3943  O   LEU B 248     -30.808   7.093  17.822  1.00 10.00      B   
ATOM   3944  N   TRP B 249     -31.015   5.727  16.040  1.00 10.00      B   
ATOM   3945  HN  TRP B 249     -30.545   5.156  15.391  1.00 10.00      B   
ATOM   3946  CA  TRP B 249     -32.463   5.846  15.950  1.00 10.00      B   
ATOM   3947  CB  TRP B 249     -32.967   5.141  14.683  1.00 10.00      B   
ATOM   3948  CG  TRP B 249     -34.460   5.073  14.555  1.00 10.00      B   
ATOM   3949  CD1 TRP B 249     -35.309   6.097  14.258  1.00 10.00      B   
ATOM   3950  CD2 TRP B 249     -35.277   3.909  14.708  1.00 10.00      B   
ATOM   3951  NE1 TRP B 249     -36.605   5.643  14.232  1.00 10.00      B   
ATOM   3952  HE1 TRP B 249     -37.405   6.193  14.046  1.00 10.00      B   
ATOM   3953  CE2 TRP B 249     -36.611   4.303  14.500  1.00 10.00      B   
ATOM   3954  CE3 TRP B 249     -35.010   2.573  15.002  1.00 10.00      B   
ATOM   3955  CZ2 TRP B 249     -37.674   3.411  14.578  1.00 10.00      B   
ATOM   3956  CZ3 TRP B 249     -36.065   1.687  15.079  1.00 10.00      B   
ATOM   3957  CH2 TRP B 249     -37.382   2.108  14.867  1.00 10.00      B   
ATOM   3958  C   TRP B 249     -33.138   5.277  17.198  1.00 10.00      B   
ATOM   3959  O   TRP B 249     -34.015   5.916  17.786  1.00 10.00      B   
ATOM   3960  N   ILE B 250     -32.717   4.085  17.612  1.00 10.00      B   
ATOM   3961  HN  ILE B 250     -32.013   3.621  17.107  1.00 10.00      B   
ATOM   3962  CA  ILE B 250     -33.293   3.449  18.795  1.00 10.00      B   
ATOM   3963  CB  ILE B 250     -32.979   1.937  18.894  1.00 10.00      B   
ATOM   3964  CG1 ILE B 250     -31.472   1.681  18.939  1.00 10.00      B   
ATOM   3965  CG2 ILE B 250     -33.623   1.181  17.744  1.00 10.00      B   
ATOM   3966  CD1 ILE B 250     -31.098   0.296  19.421  1.00 10.00      B   
ATOM   3967  C   ILE B 250     -32.869   4.155  20.083  1.00 10.00      B   
ATOM   3968  O   ILE B 250     -33.672   4.310  21.005  1.00 10.00      B   
ATOM   3969  N   LEU B 251     -31.615   4.596  20.134  1.00 10.00      B   
ATOM   3970  HN  LEU B 251     -31.026   4.450  19.361  1.00 10.00      B   
ATOM   3971  CA  LEU B 251     -31.087   5.284  21.307  1.00 10.00      B   
ATOM   3972  CB  LEU B 251     -29.600   5.605  21.121  1.00 10.00      B   
ATOM   3973  CG  LEU B 251     -28.908   6.308  22.293  1.00 10.00      B   
ATOM   3974  CD1 LEU B 251     -28.799   5.378  23.491  1.00 10.00      B   
ATOM   3975  CD2 LEU B 251     -27.538   6.820  21.882  1.00 10.00      B   
ATOM   3976  C   LEU B 251     -31.867   6.563  21.580  1.00 10.00      B   
ATOM   3977  O   LEU B 251     -32.256   6.837  22.716  1.00 10.00      B   
ATOM   3978  N   SER B 252     -32.106   7.334  20.527  1.00 10.00      B   
ATOM   3979  HN  SER B 252     -31.775   7.057  19.645  1.00 10.00      B   
ATOM   3980  CA  SER B 252     -32.845   8.581  20.651  1.00 10.00      B   
ATOM   3981  CB  SER B 252     -32.720   9.400  19.366  1.00 10.00      B   
ATOM   3982  OG  SER B 252     -32.971   8.596  18.226  1.00 10.00      B   
ATOM   3983  HG  SER B 252     -32.137   8.216  17.912  1.00 10.00      B   
ATOM   3984  C   SER B 252     -34.310   8.307  20.967  1.00 10.00      B   
ATOM   3985  O   SER B 252     -34.981   9.115  21.608  1.00 10.00      B   
ATOM   3986  N   GLY B 253     -34.794   7.150  20.524  1.00 10.00      B   
ATOM   3987  HN  GLY B 253     -34.202   6.541  20.032  1.00 10.00      B   
ATOM   3988  CA  GLY B 253     -36.171   6.776  20.761  1.00 10.00      B   
ATOM   3989  C   GLY B 253     -36.469   6.584  22.233  1.00 10.00      B   
ATOM   3990  O   GLY B 253     -37.437   7.138  22.757  1.00 10.00      B   
ATOM   3991  N   LYS B 254     -35.628   5.822  22.914  1.00 10.00      B   
ATOM   3992  HN  LYS B 254     -34.858   5.417  22.453  1.00 10.00      B   
ATOM   3993  CA  LYS B 254     -35.829   5.570  24.332  1.00 10.00      B   
ATOM   3994  CB  LYS B 254     -34.864   4.503  24.848  1.00 10.00      B   
ATOM   3995  CG  LYS B 254     -35.298   3.886  26.167  1.00 10.00      B   
ATOM   3996  CD  LYS B 254     -34.170   3.125  26.840  1.00 10.00      B   
ATOM   3997  CE  LYS B 254     -34.659   2.456  28.114  1.00 10.00      B   
ATOM   3998  NZ  LYS B 254     -35.384   3.404  29.005  1.00 10.00      B   
ATOM   3999  HZ1 LYS B 254     -34.803   4.249  29.178  1.00 10.00      B   
ATOM   4000  HZ2 LYS B 254     -35.590   2.947  29.918  1.00 10.00      B   
ATOM   4001  HZ3 LYS B 254     -36.282   3.699  28.567  1.00 10.00      B   
ATOM   4002  C   LYS B 254     -35.681   6.852  25.149  1.00 10.00      B   
ATOM   4003  O   LYS B 254     -36.399   7.061  26.129  1.00 10.00      B   
ATOM   4004  N   GLU B 255     -34.769   7.718  24.722  1.00 10.00      B   
ATOM   4005  HN  GLU B 255     -34.248   7.505  23.917  1.00 10.00      B   
ATOM   4006  CA  GLU B 255     -34.516   8.971  25.422  1.00 10.00      B   
ATOM   4007  CB  GLU B 255     -33.197   9.598  24.974  1.00 10.00      B   
ATOM   4008  CG  GLU B 255     -31.966   8.900  25.530  1.00 10.00      B   
ATOM   4009  CD  GLU B 255     -31.864   9.016  27.039  1.00 10.00      B   
ATOM   4010  OE1 GLU B 255     -31.344  10.042  27.528  1.00 10.00      B   
ATOM   4011  OE2 GLU B 255     -32.296   8.078  27.747  1.00 10.00      B   
ATOM   4012  C   GLU B 255     -35.668   9.970  25.304  1.00 10.00      B   
ATOM   4013  O   GLU B 255     -35.898  10.760  26.219  1.00 10.00      B   
ATOM   4014  N   ILE B 256     -36.390   9.947  24.188  1.00 10.00      B   
ATOM   4015  HN  ILE B 256     -36.157   9.317  23.473  1.00 10.00      B   
ATOM   4016  CA  ILE B 256     -37.515  10.868  24.006  1.00 10.00      B   
ATOM   4017  CB  ILE B 256     -37.841  11.169  22.524  1.00 10.00      B   
ATOM   4018  CG1 ILE B 256     -38.256   9.904  21.770  1.00 10.00      B   
ATOM   4019  CG2 ILE B 256     -36.663  11.850  21.842  1.00 10.00      B   
ATOM   4020  CD1 ILE B 256     -38.738  10.159  20.357  1.00 10.00      B   
ATOM   4021  C   ILE B 256     -38.766  10.387  24.739  1.00 10.00      B   
ATOM   4022  O   ILE B 256     -39.718  11.149  24.930  1.00 10.00      B   
ATOM   4023  N   GLY B 257     -38.760   9.125  25.151  1.00 10.00      B   
ATOM   4024  HN  GLY B 257     -37.978   8.565  24.970  1.00 10.00      B   
ATOM   4025  CA  GLY B 257     -39.891   8.575  25.868  1.00 10.00      B   
ATOM   4026  C   GLY B 257     -40.675   7.556  25.065  1.00 10.00      B   
ATOM   4027  O   GLY B 257     -41.890   7.425  25.235  1.00 10.00      B   
ATOM   4028  N   LYS B 258     -39.992   6.842  24.179  1.00 10.00      B   
ATOM   4029  HN  LYS B 258     -39.032   6.998  24.070  1.00 10.00      B   
ATOM   4030  CA  LYS B 258     -40.641   5.825  23.368  1.00 10.00      B   
ATOM   4031  CB  LYS B 258     -40.123   5.842  21.926  1.00 10.00      B   
ATOM   4032  CG  LYS B 258     -40.675   6.976  21.076  1.00 10.00      B   
ATOM   4033  CD  LYS B 258     -42.182   7.081  21.227  1.00 10.00      B   
ATOM   4034  CE  LYS B 258     -42.830   7.728  20.019  1.00 10.00      B   
ATOM   4035  NZ  LYS B 258     -44.302   7.807  20.180  1.00 10.00      B   
ATOM   4036  HZ1 LYS B 258     -44.751   8.034  19.272  1.00 10.00      B   
ATOM   4037  HZ2 LYS B 258     -44.547   8.544  20.873  1.00 10.00      B   
ATOM   4038  HZ3 LYS B 258     -44.674   6.892  20.523  1.00 10.00      B   
ATOM   4039  C   LYS B 258     -40.445   4.449  23.983  1.00 10.00      B   
ATOM   4040  O   LYS B 258     -39.447   4.198  24.664  1.00 10.00      B   
ATOM   4041  N   SER B 259     -41.404   3.570  23.756  1.00 10.00      B   
ATOM   4042  HN  SER B 259     -42.185   3.839  23.217  1.00 10.00      B   
ATOM   4043  CA  SER B 259     -41.340   2.219  24.283  1.00 10.00      B   
ATOM   4044  CB  SER B 259     -42.723   1.768  24.759  1.00 10.00      B   
ATOM   4045  OG  SER B 259     -43.698   1.944  23.743  1.00 10.00      B   
ATOM   4046  HG  SER B 259     -43.764   2.889  23.520  1.00 10.00      B   
ATOM   4047  C   SER B 259     -40.784   1.250  23.242  1.00 10.00      B   
ATOM   4048  O   SER B 259     -40.702   1.575  22.053  1.00 10.00      B   
ATOM   4049  N   PHE B 260     -40.403   0.061  23.699  1.00 10.00      B   
ATOM   4050  HN  PHE B 260     -40.488  -0.128  24.658  1.00 10.00      B   
ATOM   4051  CA  PHE B 260     -39.853  -0.966  22.824  1.00 10.00      B   
ATOM   4052  CB  PHE B 260     -39.500  -2.216  23.640  1.00 10.00      B   
ATOM   4053  CG  PHE B 260     -38.803  -3.298  22.862  1.00 10.00      B   
ATOM   4054  CD1 PHE B 260     -37.422  -3.382  22.851  1.00 10.00      B   
ATOM   4055  CD2 PHE B 260     -39.530  -4.234  22.142  1.00 10.00      B   
ATOM   4056  CE1 PHE B 260     -36.779  -4.378  22.142  1.00 10.00      B   
ATOM   4057  CE2 PHE B 260     -38.894  -5.230  21.430  1.00 10.00      B   
ATOM   4058  CZ  PHE B 260     -37.516  -5.302  21.428  1.00 10.00      B   
ATOM   4059  C   PHE B 260     -40.843  -1.325  21.722  1.00 10.00      B   
ATOM   4060  O   PHE B 260     -40.474  -1.412  20.555  1.00 10.00      B   
ATOM   4061  N   GLU B 261     -42.101  -1.508  22.106  1.00 10.00      B   
ATOM   4062  HN  GLU B 261     -42.329  -1.397  23.055  1.00 10.00      B   
ATOM   4063  CA  GLU B 261     -43.154  -1.870  21.163  1.00 10.00      B   
ATOM   4064  CB  GLU B 261     -44.481  -2.053  21.906  1.00 10.00      B   
ATOM   4065  CG  GLU B 261     -45.627  -2.577  21.052  1.00 10.00      B   
ATOM   4066  CD  GLU B 261     -45.302  -3.879  20.343  1.00 10.00      B   
ATOM   4067  OE1 GLU B 261     -44.653  -4.756  20.951  1.00 10.00      B   
ATOM   4068  OE2 GLU B 261     -45.706  -4.035  19.173  1.00 10.00      B   
ATOM   4069  C   GLU B 261     -43.294  -0.838  20.041  1.00 10.00      B   
ATOM   4070  O   GLU B 261     -43.497  -1.197  18.882  1.00 10.00      B   
ATOM   4071  N   GLU B 262     -43.150   0.438  20.385  1.00 10.00      B   
ATOM   4072  HN  GLU B 262     -42.958   0.662  21.320  1.00 10.00      B   
ATOM   4073  CA  GLU B 262     -43.270   1.514  19.404  1.00 10.00      B   
ATOM   4074  CB  GLU B 262     -43.292   2.878  20.091  1.00 10.00      B   
ATOM   4075  CG  GLU B 262     -44.557   3.153  20.884  1.00 10.00      B   
ATOM   4076  CD  GLU B 262     -44.457   4.422  21.705  1.00 10.00      B   
ATOM   4077  OE1 GLU B 262     -43.825   4.387  22.785  1.00 10.00      B   
ATOM   4078  OE2 GLU B 262     -45.008   5.459  21.277  1.00 10.00      B   
ATOM   4079  C   GLU B 262     -42.152   1.463  18.366  1.00 10.00      B   
ATOM   4080  O   GLU B 262     -42.362   1.783  17.197  1.00 10.00      B   
ATOM   4081  N   LEU B 263     -40.967   1.059  18.797  1.00 10.00      B   
ATOM   4082  HN  LEU B 263     -40.860   0.810  19.740  1.00 10.00      B   
ATOM   4083  CA  LEU B 263     -39.821   0.971  17.902  1.00 10.00      B   
ATOM   4084  CB  LEU B 263     -38.517   1.161  18.678  1.00 10.00      B   
ATOM   4085  CG  LEU B 263     -38.352   2.504  19.398  1.00 10.00      B   
ATOM   4086  CD1 LEU B 263     -37.062   2.531  20.202  1.00 10.00      B   
ATOM   4087  CD2 LEU B 263     -38.398   3.661  18.410  1.00 10.00      B   
ATOM   4088  C   LEU B 263     -39.809  -0.358  17.153  1.00 10.00      B   
ATOM   4089  O   LEU B 263     -39.516  -0.406  15.957  1.00 10.00      B   
ATOM   4090  N   ASP B 264     -40.152  -1.429  17.860  1.00 10.00      B   
ATOM   4091  HN  ASP B 264     -40.388  -1.318  18.809  1.00 10.00      B   
ATOM   4092  CA  ASP B 264     -40.180  -2.773  17.279  1.00 10.00      B   
ATOM   4093  CB  ASP B 264     -40.510  -3.813  18.356  1.00 10.00      B   
ATOM   4094  CG  ASP B 264     -40.634  -5.223  17.812  1.00 10.00      B   
ATOM   4095  OD1 ASP B 264     -39.690  -5.694  17.138  1.00 10.00      B   
ATOM   4096  OD2 ASP B 264     -41.669  -5.874  18.075  1.00 10.00      B   
ATOM   4097  C   ASP B 264     -41.177  -2.867  16.127  1.00 10.00      B   
ATOM   4098  O   ASP B 264     -40.928  -3.548  15.130  1.00 10.00      B   
ATOM   4099  N   GLN B 265     -42.293  -2.161  16.260  1.00 10.00      B   
ATOM   4100  HN  GLN B 265     -42.430  -1.635  17.079  1.00 10.00      B   
ATOM   4101  CA  GLN B 265     -43.327  -2.158  15.230  1.00 10.00      B   
ATOM   4102  CB  GLN B 265     -44.570  -1.410  15.707  1.00 10.00      B   
ATOM   4103  CG  GLN B 265     -45.525  -2.259  16.521  1.00 10.00      B   
ATOM   4104  CD  GLN B 265     -46.704  -1.468  17.049  1.00 10.00      B   
ATOM   4105  OE1 GLN B 265     -47.164  -0.511  16.420  1.00 10.00      B   
ATOM   4106  NE2 GLN B 265     -47.196  -1.863  18.210  1.00 10.00      B   
ATOM   4107 HE21 GLN B 265     -46.770  -2.635  18.655  1.00 10.00      B   
ATOM   4108 HE22 GLN B 265     -47.961  -1.374  18.583  1.00 10.00      B   
ATOM   4109  C   GLN B 265     -42.829  -1.551  13.921  1.00 10.00      B   
ATOM   4110  O   GLN B 265     -43.367  -1.838  12.853  1.00 10.00      B   
ATOM   4111  N   LYS B 266     -41.806  -0.709  14.005  1.00 10.00      B   
ATOM   4112  HN  LYS B 266     -41.415  -0.513  14.885  1.00 10.00      B   
ATOM   4113  CA  LYS B 266     -41.245  -0.072  12.819  1.00 10.00      B   
ATOM   4114  CB  LYS B 266     -40.635   1.289  13.167  1.00 10.00      B   
ATOM   4115  CG  LYS B 266     -41.614   2.257  13.813  1.00 10.00      B   
ATOM   4116  CD  LYS B 266     -41.111   3.690  13.737  1.00 10.00      B   
ATOM   4117  CE  LYS B 266     -41.995   4.629  14.544  1.00 10.00      B   
ATOM   4118  NZ  LYS B 266     -41.695   6.058  14.265  1.00 10.00      B   
ATOM   4119  HZ1 LYS B 266     -42.164   6.669  14.965  1.00 10.00      B   
ATOM   4120  HZ2 LYS B 266     -42.036   6.316  13.316  1.00 10.00      B   
ATOM   4121  HZ3 LYS B 266     -40.663   6.230  14.305  1.00 10.00      B   
ATOM   4122  C   LYS B 266     -40.202  -0.976  12.171  1.00 10.00      B   
ATOM   4123  O   LYS B 266     -39.821  -0.788  11.015  1.00 10.00      B   
ATOM   4124  N   LEU B 267     -39.755  -1.966  12.924  1.00 10.00      B   
ATOM   4125  HN  LEU B 267     -40.110  -2.069  13.834  1.00 10.00      B   
ATOM   4126  CA  LEU B 267     -38.762  -2.914  12.443  1.00 10.00      B   
ATOM   4127  CB  LEU B 267     -37.773  -3.252  13.560  1.00 10.00      B   
ATOM   4128  CG  LEU B 267     -36.998  -2.075  14.152  1.00 10.00      B   
ATOM   4129  CD1 LEU B 267     -36.142  -2.534  15.322  1.00 10.00      B   
ATOM   4130  CD2 LEU B 267     -36.141  -1.407  13.088  1.00 10.00      B   
ATOM   4131  C   LEU B 267     -39.447  -4.180  11.940  1.00 10.00      B   
ATOM   4132  O   LEU B 267     -39.340  -5.247  12.549  1.00 10.00      B   
ATOM   4133  N   THR B 268     -40.165  -4.049  10.835  1.00 10.00      B   
ATOM   4134  HN  THR B 268     -40.228  -3.169  10.407  1.00 10.00      B   
ATOM   4135  CA  THR B 268     -40.889  -5.169  10.253  1.00 10.00      B   
ATOM   4136  CB  THR B 268     -42.229  -4.697   9.667  1.00 10.00      B   
ATOM   4137  OG1 THR B 268     -42.157  -3.285   9.418  1.00 10.00      B   
ATOM   4138  HG1 THR B 268     -43.052  -2.935   9.315  1.00 10.00      B   
ATOM   4139  CG2 THR B 268     -43.364  -4.976  10.642  1.00 10.00      B   
ATOM   4140  C   THR B 268     -40.077  -5.888   9.175  1.00 10.00      B   
ATOM   4141  O   THR B 268     -40.332  -7.056   8.869  1.00 10.00      B   
ATOM   4142  N   LEU B 269     -39.097  -5.192   8.610  1.00 10.00      B   
ATOM   4143  HN  LEU B 269     -38.936  -4.271   8.902  1.00 10.00      B   
ATOM   4144  CA  LEU B 269     -38.249  -5.768   7.568  1.00 10.00      B   
ATOM   4145  CB  LEU B 269     -37.481  -4.669   6.826  1.00 10.00      B   
ATOM   4146  CG  LEU B 269     -38.321  -3.703   5.983  1.00 10.00      B   
ATOM   4147  CD1 LEU B 269     -37.458  -2.571   5.445  1.00 10.00      B   
ATOM   4148  CD2 LEU B 269     -39.003  -4.443   4.842  1.00 10.00      B   
ATOM   4149  C   LEU B 269     -37.279  -6.800   8.155  1.00 10.00      B   
ATOM   4150  O   LEU B 269     -36.753  -6.617   9.252  1.00 10.00      B   
ATOM   4151  N   PRO B 270     -37.040  -7.903   7.430  1.00 10.00      B   
ATOM   4152  CA  PRO B 270     -36.143  -8.974   7.870  1.00 10.00      B   
ATOM   4153  CB  PRO B 270     -36.773 -10.194   7.203  1.00 10.00      B   
ATOM   4154  CG  PRO B 270     -37.315  -9.672   5.911  1.00 10.00      B   
ATOM   4155  CD  PRO B 270     -37.642  -8.213   6.122  1.00 10.00      B   
ATOM   4156  C   PRO B 270     -34.711  -8.789   7.366  1.00 10.00      B   
ATOM   4157  O   PRO B 270     -34.020  -9.762   7.064  1.00 10.00      B   
ATOM   4158  N   THR B 271     -34.272  -7.544   7.272  1.00 10.00      B   
ATOM   4159  HN  THR B 271     -34.866  -6.806   7.522  1.00 10.00      B   
ATOM   4160  CA  THR B 271     -32.927  -7.240   6.805  1.00 10.00      B   
ATOM   4161  CB  THR B 271     -32.834  -5.770   6.366  1.00 10.00      B   
ATOM   4162  OG1 THR B 271     -34.152  -5.199   6.389  1.00 10.00      B   
ATOM   4163  HG1 THR B 271     -34.583  -5.361   5.541  1.00 10.00      B   
ATOM   4164  CG2 THR B 271     -32.277  -5.676   4.953  1.00 10.00      B   
ATOM   4165  C   THR B 271     -31.900  -7.528   7.903  1.00 10.00      B   
ATOM   4166  O   THR B 271     -32.256  -7.608   9.082  1.00 10.00      B   
ATOM   4167  N   ARG B 272     -30.634  -7.682   7.517  1.00 10.00      B   
ATOM   4168  HN  ARG B 272     -30.410  -7.591   6.564  1.00 10.00      B   
ATOM   4169  CA  ARG B 272     -29.569  -7.984   8.474  1.00 10.00      B   
ATOM   4170  CB  ARG B 272     -28.220  -8.155   7.770  1.00 10.00      B   
ATOM   4171  CG  ARG B 272     -27.219  -8.975   8.572  1.00 10.00      B   
ATOM   4172  CD  ARG B 272     -25.799  -8.452   8.417  1.00 10.00      B   
ATOM   4173  NE  ARG B 272     -25.319  -8.540   7.039  1.00 10.00      B   
ATOM   4174  HE  ARG B 272     -25.986  -8.428   6.321  1.00 10.00      B   
ATOM   4175  CZ  ARG B 272     -24.048  -8.767   6.699  1.00 10.00      B   
ATOM   4176  NH1 ARG B 272     -23.112  -8.936   7.631  1.00 10.00      B   
ATOM   4177 HH11 ARG B 272     -23.363  -8.897   8.653  1.00 10.00      B   
ATOM   4178 HH12 ARG B 272     -22.121  -9.111   7.355  1.00 10.00      B   
ATOM   4179  NH2 ARG B 272     -23.715  -8.825   5.418  1.00 10.00      B   
ATOM   4180 HH21 ARG B 272     -24.444  -8.694   4.684  1.00 10.00      B   
ATOM   4181 HH22 ARG B 272     -22.726  -8.999   5.136  1.00 10.00      B   
ATOM   4182  C   ARG B 272     -29.454  -6.928   9.573  1.00 10.00      B   
ATOM   4183  O   ARG B 272     -29.466  -7.262  10.759  1.00 10.00      B   
ATOM   4184  N   ASN B 273     -29.354  -5.663   9.173  1.00 10.00      B   
ATOM   4185  HN  ASN B 273     -29.365  -5.464   8.212  1.00 10.00      B   
ATOM   4186  CA  ASN B 273     -29.223  -4.558  10.124  1.00 10.00      B   
ATOM   4187  CB  ASN B 273     -29.141  -3.207   9.405  1.00 10.00      B   
ATOM   4188  CG  ASN B 273     -27.770  -2.908   8.831  1.00 10.00      B   
ATOM   4189  OD1 ASN B 273     -26.759  -3.438   9.291  1.00 10.00      B   
ATOM   4190  ND2 ASN B 273     -27.725  -2.045   7.826  1.00 10.00      B   
ATOM   4191 HD21 ASN B 273     -28.572  -1.652   7.509  1.00 10.00      B   
ATOM   4192 HD22 ASN B 273     -26.849  -1.827   7.442  1.00 10.00      B   
ATOM   4193  C   ASN B 273     -30.372  -4.540  11.121  1.00 10.00      B   
ATOM   4194  O   ASN B 273     -30.154  -4.482  12.329  1.00 10.00      B   
ATOM   4195  N   ILE B 274     -31.594  -4.606  10.608  1.00 10.00      B   
ATOM   4196  HN  ILE B 274     -31.700  -4.653   9.635  1.00 10.00      B   
ATOM   4197  CA  ILE B 274     -32.781  -4.594  11.452  1.00 10.00      B   
ATOM   4198  CB  ILE B 274     -34.074  -4.538  10.614  1.00 10.00      B   
ATOM   4199  CG1 ILE B 274     -34.164  -3.186   9.898  1.00 10.00      B   
ATOM   4200  CG2 ILE B 274     -35.300  -4.767  11.486  1.00 10.00      B   
ATOM   4201  CD1 ILE B 274     -35.432  -2.985   9.097  1.00 10.00      B   
ATOM   4202  C   ILE B 274     -32.806  -5.785  12.409  1.00 10.00      B   
ATOM   4203  O   ILE B 274     -33.087  -5.628  13.596  1.00 10.00      B   
ATOM   4204  N   SER B 275     -32.483  -6.967  11.898  1.00 10.00      B   
ATOM   4205  HN  SER B 275     -32.244  -7.030  10.947  1.00 10.00      B   
ATOM   4206  CA  SER B 275     -32.472  -8.172  12.718  1.00 10.00      B   
ATOM   4207  CB  SER B 275     -32.215  -9.408  11.856  1.00 10.00      B   
ATOM   4208  OG  SER B 275     -33.171  -9.497  10.809  1.00 10.00      B   
ATOM   4209  HG  SER B 275     -32.906  -8.915  10.083  1.00 10.00      B   
ATOM   4210  C   SER B 275     -31.446  -8.061  13.846  1.00 10.00      B   
ATOM   4211  O   SER B 275     -31.703  -8.481  14.974  1.00 10.00      B   
ATOM   4212  N   LEU B 276     -30.292  -7.475  13.537  1.00 10.00      B   
ATOM   4213  HN  LEU B 276     -30.145  -7.161  12.617  1.00 10.00      B   
ATOM   4214  CA  LEU B 276     -29.239  -7.287  14.528  1.00 10.00      B   
ATOM   4215  CB  LEU B 276     -27.928  -6.885  13.848  1.00 10.00      B   
ATOM   4216  CG  LEU B 276     -27.158  -7.998  13.136  1.00 10.00      B   
ATOM   4217  CD1 LEU B 276     -26.081  -7.406  12.241  1.00 10.00      B   
ATOM   4218  CD2 LEU B 276     -26.544  -8.951  14.149  1.00 10.00      B   
ATOM   4219  C   LEU B 276     -29.651  -6.207  15.521  1.00 10.00      B   
ATOM   4220  O   LEU B 276     -29.338  -6.281  16.710  1.00 10.00      B   
ATOM   4221  N   LEU B 277     -30.369  -5.211  15.017  1.00 10.00      B   
ATOM   4222  HN  LEU B 277     -30.576  -5.212  14.056  1.00 10.00      B   
ATOM   4223  CA  LEU B 277     -30.842  -4.105  15.837  1.00 10.00      B   
ATOM   4224  CB  LEU B 277     -31.514  -3.043  14.965  1.00 10.00      B   
ATOM   4225  CG  LEU B 277     -31.826  -1.711  15.645  1.00 10.00      B   
ATOM   4226  CD1 LEU B 277     -30.542  -0.984  16.011  1.00 10.00      B   
ATOM   4227  CD2 LEU B 277     -32.701  -0.848  14.751  1.00 10.00      B   
ATOM   4228  C   LEU B 277     -31.809  -4.593  16.905  1.00 10.00      B   
ATOM   4229  O   LEU B 277     -31.863  -4.038  18.000  1.00 10.00      B   
ATOM   4230  N   LYS B 278     -32.560  -5.642  16.584  1.00 10.00      B   
ATOM   4231  HN  LYS B 278     -32.467  -6.039  15.691  1.00 10.00      B   
ATOM   4232  CA  LYS B 278     -33.522  -6.213  17.521  1.00 10.00      B   
ATOM   4233  CB  LYS B 278     -34.301  -7.361  16.872  1.00 10.00      B   
ATOM   4234  CG  LYS B 278     -35.105  -6.954  15.649  1.00 10.00      B   
ATOM   4235  CD  LYS B 278     -36.590  -7.205  15.848  1.00 10.00      B   
ATOM   4236  CE  LYS B 278     -37.394  -6.661  14.682  1.00 10.00      B   
ATOM   4237  NZ  LYS B 278     -38.860  -6.800  14.890  1.00 10.00      B   
ATOM   4238  HZ1 LYS B 278     -39.150  -6.309  15.769  1.00 10.00      B   
ATOM   4239  HZ2 LYS B 278     -39.118  -7.804  14.968  1.00 10.00      B   
ATOM   4240  HZ3 LYS B 278     -39.374  -6.382  14.087  1.00 10.00      B   
ATOM   4241  C   LYS B 278     -32.813  -6.705  18.778  1.00 10.00      B   
ATOM   4242  O   LYS B 278     -33.372  -6.675  19.874  1.00 10.00      B   
ATOM   4243  N   ILE B 279     -31.570  -7.145  18.610  1.00 10.00      B   
ATOM   4244  HN  ILE B 279     -31.179  -7.134  17.711  1.00 10.00      B   
ATOM   4245  CA  ILE B 279     -30.771  -7.632  19.725  1.00 10.00      B   
ATOM   4246  CB  ILE B 279     -29.525  -8.401  19.231  1.00 10.00      B   
ATOM   4247  CG1 ILE B 279     -29.926  -9.445  18.183  1.00 10.00      B   
ATOM   4248  CG2 ILE B 279     -28.805  -9.060  20.400  1.00 10.00      B   
ATOM   4249  CD1 ILE B 279     -28.757 -10.102  17.483  1.00 10.00      B   
ATOM   4250  C   ILE B 279     -30.326  -6.455  20.588  1.00 10.00      B   
ATOM   4251  O   ILE B 279     -30.493  -6.465  21.809  1.00 10.00      B   
ATOM   4252  N   GLU B 280     -29.784  -5.435  19.932  1.00 10.00      B   
ATOM   4253  HN  GLU B 280     -29.694  -5.494  18.957  1.00 10.00      B   
ATOM   4254  CA  GLU B 280     -29.313  -4.233  20.612  1.00 10.00      B   
ATOM   4255  CB  GLU B 280     -28.682  -3.276  19.595  1.00 10.00      B   
ATOM   4256  CG  GLU B 280     -27.937  -2.100  20.209  1.00 10.00      B   
ATOM   4257  CD  GLU B 280     -26.658  -2.515  20.908  1.00 10.00      B   
ATOM   4258  OE1 GLU B 280     -25.635  -2.729  20.215  1.00 10.00      B   
ATOM   4259  OE2 GLU B 280     -26.660  -2.617  22.147  1.00 10.00      B   
ATOM   4260  C   GLU B 280     -30.461  -3.533  21.336  1.00 10.00      B   
ATOM   4261  O   GLU B 280     -30.334  -3.147  22.498  1.00 10.00      B   
ATOM   4262  N   LEU B 281     -31.585  -3.391  20.644  1.00 10.00      B   
ATOM   4263  HN  LEU B 281     -31.624  -3.740  19.724  1.00 10.00      B   
ATOM   4264  CA  LEU B 281     -32.761  -2.734  21.201  1.00 10.00      B   
ATOM   4265  CB  LEU B 281     -33.868  -2.650  20.145  1.00 10.00      B   
ATOM   4266  CG  LEU B 281     -35.111  -1.843  20.525  1.00 10.00      B   
ATOM   4267  CD1 LEU B 281     -34.741  -0.407  20.858  1.00 10.00      B   
ATOM   4268  CD2 LEU B 281     -36.142  -1.889  19.407  1.00 10.00      B   
ATOM   4269  C   LEU B 281     -33.267  -3.458  22.448  1.00 10.00      B   
ATOM   4270  O   LEU B 281     -33.621  -2.825  23.444  1.00 10.00      B   
ATOM   4271  N   ASP B 282     -33.278  -4.784  22.389  1.00 10.00      B   
ATOM   4272  HN  ASP B 282     -32.965  -5.229  21.571  1.00 10.00      B   
ATOM   4273  CA  ASP B 282     -33.744  -5.603  23.506  1.00 10.00      B   
ATOM   4274  CB  ASP B 282     -33.815  -7.073  23.090  1.00 10.00      B   
ATOM   4275  CG  ASP B 282     -34.980  -7.814  23.712  1.00 10.00      B   
ATOM   4276  OD1 ASP B 282     -34.748  -8.694  24.557  1.00 10.00      B   
ATOM   4277  OD2 ASP B 282     -36.141  -7.535  23.341  1.00 10.00      B   
ATOM   4278  C   ASP B 282     -32.836  -5.434  24.721  1.00 10.00      B   
ATOM   4279  O   ASP B 282     -33.292  -5.480  25.864  1.00 10.00      B   
ATOM   4280  N   ILE B 283     -31.549  -5.227  24.464  1.00 10.00      B   
ATOM   4281  HN  ILE B 283     -31.247  -5.206  23.528  1.00 10.00      B   
ATOM   4282  CA  ILE B 283     -30.572  -5.034  25.531  1.00 10.00      B   
ATOM   4283  CB  ILE B 283     -29.133  -5.317  25.041  1.00 10.00      B   
ATOM   4284  CG1 ILE B 283     -29.004  -6.781  24.609  1.00 10.00      B   
ATOM   4285  CG2 ILE B 283     -28.111  -4.992  26.127  1.00 10.00      B   
ATOM   4286  CD1 ILE B 283     -27.694  -7.105  23.924  1.00 10.00      B   
ATOM   4287  C   ILE B 283     -30.663  -3.607  26.071  1.00 10.00      B   
ATOM   4288  O   ILE B 283     -30.522  -3.374  27.272  1.00 10.00      B   
ATOM   4289  N   LEU B 284     -30.917  -2.661  25.174  1.00 10.00      B   
ATOM   4290  HN  LEU B 284     -31.004  -2.913  24.227  1.00 10.00      B   
ATOM   4291  CA  LEU B 284     -31.043  -1.254  25.544  1.00 10.00      B   
ATOM   4292  CB  LEU B 284     -31.249  -0.396  24.292  1.00 10.00      B   
ATOM   4293  CG  LEU B 284     -31.267   1.118  24.505  1.00 10.00      B   
ATOM   4294  CD1 LEU B 284     -29.882   1.625  24.870  1.00 10.00      B   
ATOM   4295  CD2 LEU B 284     -31.797   1.831  23.272  1.00 10.00      B   
ATOM   4296  C   LEU B 284     -32.199  -1.048  26.520  1.00 10.00      B   
ATOM   4297  O   LEU B 284     -32.143  -0.189  27.399  1.00 10.00      B   
ATOM   4298  N   TYR B 285     -33.247  -1.842  26.354  1.00 10.00      B   
ATOM   4299  HN  TYR B 285     -33.241  -2.492  25.619  1.00 10.00      B   
ATOM   4300  CA  TYR B 285     -34.412  -1.764  27.224  1.00 10.00      B   
ATOM   4301  CB  TYR B 285     -35.699  -1.998  26.429  1.00 10.00      B   
ATOM   4302  CG  TYR B 285     -36.199  -0.779  25.686  1.00 10.00      B   
ATOM   4303  CD1 TYR B 285     -35.602  -0.366  24.503  1.00 10.00      B   
ATOM   4304  CD2 TYR B 285     -37.274  -0.044  26.169  1.00 10.00      B   
ATOM   4305  CE1 TYR B 285     -36.060   0.745  23.823  1.00 10.00      B   
ATOM   4306  CE2 TYR B 285     -37.740   1.069  25.493  1.00 10.00      B   
ATOM   4307  CZ  TYR B 285     -37.127   1.458  24.320  1.00 10.00      B   
ATOM   4308  OH  TYR B 285     -37.583   2.562  23.641  1.00 10.00      B   
ATOM   4309  HH  TYR B 285     -38.119   3.107  24.231  1.00 10.00      B   
ATOM   4310  C   TYR B 285     -34.305  -2.778  28.361  1.00 10.00      B   
ATOM   4311  O   TYR B 285     -35.204  -2.878  29.197  1.00 10.00      B   
ATOM   4312  N   SER B 286     -33.196  -3.520  28.378  1.00 10.00      B   
ATOM   4313  HN  SER B 286     -32.518  -3.369  27.685  1.00 10.00      B   
ATOM   4314  CA  SER B 286     -32.941  -4.536  29.396  1.00 10.00      B   
ATOM   4315  CB  SER B 286     -32.681  -3.884  30.753  1.00 10.00      B   
ATOM   4316  OG  SER B 286     -31.625  -2.939  30.658  1.00 10.00      B   
ATOM   4317  HG  SER B 286     -32.000  -2.054  30.557  1.00 10.00      B   
ATOM   4318  C   SER B 286     -34.070  -5.565  29.477  1.00 10.00      B   
ATOM   4319  O   SER B 286     -34.884  -5.551  30.405  1.00 10.00      B   
ATOM   4320  N   ARG B 287     -34.128  -6.444  28.485  1.00 10.00      B   
ATOM   4321  HN  ARG B 287     -33.467  -6.395  27.759  1.00 10.00      B   
ATOM   4322  CA  ARG B 287     -35.158  -7.472  28.441  1.00 10.00      B   
ATOM   4323  CB  ARG B 287     -36.110  -7.227  27.267  1.00 10.00      B   
ATOM   4324  CG  ARG B 287     -36.902  -5.932  27.363  1.00 10.00      B   
ATOM   4325  CD  ARG B 287     -37.213  -5.367  25.986  1.00 10.00      B   
ATOM   4326  NE  ARG B 287     -37.821  -6.362  25.111  1.00 10.00      B   
ATOM   4327  HE  ARG B 287     -37.208  -6.977  24.630  1.00 10.00      B   
ATOM   4328  CZ  ARG B 287     -39.131  -6.464  24.899  1.00 10.00      B   
ATOM   4329  NH1 ARG B 287     -39.971  -5.619  25.489  1.00 10.00      B   
ATOM   4330 HH11 ARG B 287     -41.000  -5.696  25.323  1.00 10.00      B   
ATOM   4331 HH12 ARG B 287     -39.607  -4.874  26.121  1.00 10.00      B   
ATOM   4332  NH2 ARG B 287     -39.600  -7.420  24.107  1.00 10.00      B   
ATOM   4333 HH21 ARG B 287     -40.627  -7.506  23.938  1.00 10.00      B   
ATOM   4334 HH22 ARG B 287     -38.943  -8.093  23.649  1.00 10.00      B   
ATOM   4335  C   ARG B 287     -34.560  -8.877  28.353  1.00 10.00      B   
ATOM   4336  O   ARG B 287     -34.324  -9.528  29.374  1.00 10.00      B   
ATOM   4337  N   ASN B 288     -34.307  -9.332  27.135  1.00 10.00      B   
ATOM   4338  HN  ASN B 288     -34.487  -8.754  26.355  1.00 10.00      B   
ATOM   4339  CA  ASN B 288     -33.762 -10.663  26.906  1.00 10.00      B   
ATOM   4340  CB  ASN B 288     -34.881 -11.594  26.426  1.00 10.00      B   
ATOM   4341  CG  ASN B 288     -34.693 -13.028  26.873  1.00 10.00      B   
ATOM   4342  OD1 ASN B 288     -33.944 -13.792  26.258  1.00 10.00      B   
ATOM   4343  ND2 ASN B 288     -35.379 -13.402  27.939  1.00 10.00      B   
ATOM   4344 HD21 ASN B 288     -35.962 -12.737  28.373  1.00 10.00      B   
ATOM   4345 HD22 ASN B 288     -35.286 -14.327  28.250  1.00 10.00      B   
ATOM   4346  C   ASN B 288     -32.655 -10.610  25.854  1.00 10.00      B   
ATOM   4347  O   ASN B 288     -32.064  -9.554  25.619  1.00 10.00      B   
ATOM   4348  N   ILE B 289     -32.382 -11.751  25.222  1.00 10.00      B   
ATOM   4349  HN  ILE B 289     -32.894 -12.556  25.454  1.00 10.00      B   
ATOM   4350  CA  ILE B 289     -31.351 -11.838  24.194  1.00 10.00      B   
ATOM   4351  CB  ILE B 289     -29.934 -11.610  24.781  1.00 10.00      B   
ATOM   4352  CG1 ILE B 289     -28.896 -11.454  23.665  1.00 10.00      B   
ATOM   4353  CG2 ILE B 289     -29.543 -12.728  25.740  1.00 10.00      B   
ATOM   4354  CD1 ILE B 289     -27.564 -10.917  24.138  1.00 10.00      B   
ATOM   4355  C   ILE B 289     -31.412 -13.180  23.453  1.00 10.00      B   
ATOM   4356  O   ILE B 289     -31.020 -13.276  22.289  1.00 10.00      B   
ATOM   4357  N   GLU B 290     -31.933 -14.203  24.125  1.00 10.00      B   
ATOM   4358  HN  GLU B 290     -32.257 -14.059  25.038  1.00 10.00      B   
ATOM   4359  CA  GLU B 290     -32.034 -15.540  23.545  1.00 10.00      B   
ATOM   4360  CB  GLU B 290     -32.603 -16.520  24.576  1.00 10.00      B   
ATOM   4361  CG  GLU B 290     -32.396 -17.985  24.224  1.00 10.00      B   
ATOM   4362  CD  GLU B 290     -33.251 -18.914  25.060  1.00 10.00      B   
ATOM   4363  OE1 GLU B 290     -34.275 -19.408  24.543  1.00 10.00      B   
ATOM   4364  OE2 GLU B 290     -32.904 -19.157  26.238  1.00 10.00      B   
ATOM   4365  C   GLU B 290     -32.899 -15.548  22.285  1.00 10.00      B   
ATOM   4366  O   GLU B 290     -32.486 -16.058  21.240  1.00 10.00      B   
ATOM   4367  N   THR B 291     -34.090 -14.973  22.394  1.00 10.00      B   
ATOM   4368  HN  THR B 291     -34.354 -14.581  23.253  1.00 10.00      B   
ATOM   4369  CA  THR B 291     -35.031 -14.912  21.283  1.00 10.00      B   
ATOM   4370  CB  THR B 291     -36.345 -14.248  21.737  1.00 10.00      B   
ATOM   4371  OG1 THR B 291     -36.190 -13.781  23.089  1.00 10.00      B   
ATOM   4372  HG1 THR B 291     -35.995 -12.834  23.080  1.00 10.00      B   
ATOM   4373  CG2 THR B 291     -37.490 -15.246  21.683  1.00 10.00      B   
ATOM   4374  C   THR B 291     -34.460 -14.147  20.089  1.00 10.00      B   
ATOM   4375  O   THR B 291     -34.579 -14.586  18.944  1.00 10.00      B   
ATOM   4376  N   SER B 292     -33.817 -13.019  20.371  1.00 10.00      B   
ATOM   4377  HN  SER B 292     -33.730 -12.743  21.306  1.00 10.00      B   
ATOM   4378  CA  SER B 292     -33.237 -12.174  19.336  1.00 10.00      B   
ATOM   4379  CB  SER B 292     -32.644 -10.918  19.974  1.00 10.00      B   
ATOM   4380  OG  SER B 292     -33.121 -10.751  21.300  1.00 10.00      B   
ATOM   4381  HG  SER B 292     -32.559 -10.110  21.758  1.00 10.00      B   
ATOM   4382  C   SER B 292     -32.169 -12.909  18.521  1.00 10.00      B   
ATOM   4383  O   SER B 292     -32.218 -12.923  17.290  1.00 10.00      B   
ATOM   4384  N   VAL B 293     -31.216 -13.525  19.213  1.00 10.00      B   
ATOM   4385  HN  VAL B 293     -31.242 -13.496  20.195  1.00 10.00      B   
ATOM   4386  CA  VAL B 293     -30.132 -14.247  18.552  1.00 10.00      B   
ATOM   4387  CB  VAL B 293     -29.059 -14.721  19.559  1.00 10.00      B   
ATOM   4388  CG1 VAL B 293     -27.911 -15.417  18.842  1.00 10.00      B   
ATOM   4389  CG2 VAL B 293     -28.536 -13.548  20.376  1.00 10.00      B   
ATOM   4390  C   VAL B 293     -30.655 -15.436  17.742  1.00 10.00      B   
ATOM   4391  O   VAL B 293     -30.212 -15.672  16.615  1.00 10.00      B   
ATOM   4392  N   GLU B 294     -31.610 -16.164  18.313  1.00 10.00      B   
ATOM   4393  HN  GLU B 294     -31.935 -15.911  19.206  1.00 10.00      B   
ATOM   4394  CA  GLU B 294     -32.191 -17.330  17.649  1.00 10.00      B   
ATOM   4395  CB  GLU B 294     -33.162 -18.047  18.594  1.00 10.00      B   
ATOM   4396  CG  GLU B 294     -33.727 -19.357  18.063  1.00 10.00      B   
ATOM   4397  CD  GLU B 294     -32.732 -20.503  18.094  1.00 10.00      B   
ATOM   4398  OE1 GLU B 294     -32.042 -20.675  19.120  1.00 10.00      B   
ATOM   4399  OE2 GLU B 294     -32.660 -21.260  17.101  1.00 10.00      B   
ATOM   4400  C   GLU B 294     -32.896 -16.932  16.349  1.00 10.00      B   
ATOM   4401  O   GLU B 294     -32.792 -17.626  15.335  1.00 10.00      B   
ATOM   4402  N   ASN B 295     -33.598 -15.804  16.385  1.00 10.00      B   
ATOM   4403  HN  ASN B 295     -33.633 -15.289  17.221  1.00 10.00      B   
ATOM   4404  CA  ASN B 295     -34.321 -15.303  15.217  1.00 10.00      B   
ATOM   4405  CB  ASN B 295     -35.126 -14.052  15.598  1.00 10.00      B   
ATOM   4406  CG  ASN B 295     -36.240 -13.709  14.618  1.00 10.00      B   
ATOM   4407  OD1 ASN B 295     -36.159 -13.993  13.423  1.00 10.00      B   
ATOM   4408  ND2 ASN B 295     -37.295 -13.088  15.119  1.00 10.00      B   
ATOM   4409 HD21 ASN B 295     -37.300 -12.884  16.081  1.00 10.00      B   
ATOM   4410 HD22 ASN B 295     -38.029 -12.857  14.512  1.00 10.00      B   
ATOM   4411  C   ASN B 295     -33.353 -14.972  14.082  1.00 10.00      B   
ATOM   4412  O   ASN B 295     -33.561 -15.368  12.934  1.00 10.00      B   
ATOM   4413  N   TYR B 296     -32.285 -14.260  14.421  1.00 10.00      B   
ATOM   4414  HN  TYR B 296     -32.166 -13.999  15.361  1.00 10.00      B   
ATOM   4415  CA  TYR B 296     -31.283 -13.854  13.443  1.00 10.00      B   
ATOM   4416  CB  TYR B 296     -30.299 -12.860  14.074  1.00 10.00      B   
ATOM   4417  CG  TYR B 296     -29.185 -12.415  13.150  1.00 10.00      B   
ATOM   4418  CD1 TYR B 296     -29.380 -11.385  12.242  1.00 10.00      B   
ATOM   4419  CD2 TYR B 296     -27.939 -13.029  13.184  1.00 10.00      B   
ATOM   4420  CE1 TYR B 296     -28.369 -10.978  11.394  1.00 10.00      B   
ATOM   4421  CE2 TYR B 296     -26.921 -12.628  12.340  1.00 10.00      B   
ATOM   4422  CZ  TYR B 296     -27.141 -11.603  11.446  1.00 10.00      B   
ATOM   4423  OH  TYR B 296     -26.133 -11.203  10.602  1.00 10.00      B   
ATOM   4424  HH  TYR B 296     -25.598 -11.964  10.359  1.00 10.00      B   
ATOM   4425  C   TYR B 296     -30.528 -15.049  12.870  1.00 10.00      B   
ATOM   4426  O   TYR B 296     -30.396 -15.185  11.654  1.00 10.00      B   
ATOM   4427  N   TYR B 297     -30.046 -15.917  13.751  1.00 10.00      B   
ATOM   4428  HN  TYR B 297     -30.212 -15.768  14.711  1.00 10.00      B   
ATOM   4429  CA  TYR B 297     -29.278 -17.086  13.338  1.00 10.00      B   
ATOM   4430  CB  TYR B 297     -28.810 -17.891  14.551  1.00 10.00      B   
ATOM   4431  CG  TYR B 297     -27.772 -18.943  14.222  1.00 10.00      B   
ATOM   4432  CD1 TYR B 297     -26.478 -18.583  13.862  1.00 10.00      B   
ATOM   4433  CD2 TYR B 297     -28.085 -20.295  14.270  1.00 10.00      B   
ATOM   4434  CE1 TYR B 297     -25.530 -19.540  13.559  1.00 10.00      B   
ATOM   4435  CE2 TYR B 297     -27.142 -21.259  13.969  1.00 10.00      B   
ATOM   4436  CZ  TYR B 297     -25.866 -20.876  13.615  1.00 10.00      B   
ATOM   4437  OH  TYR B 297     -24.922 -21.834  13.317  1.00 10.00      B   
ATOM   4438  HH  TYR B 297     -25.310 -22.492  12.730  1.00 10.00      B   
ATOM   4439  C   TYR B 297     -30.045 -17.980  12.370  1.00 10.00      B   
ATOM   4440  O   TYR B 297     -29.477 -18.486  11.407  1.00 10.00      B   
ATOM   4441  N   GLN B 298     -31.338 -18.153  12.609  1.00 10.00      B   
ATOM   4442  HN  GLN B 298     -31.751 -17.698  13.375  1.00 10.00      B   
ATOM   4443  CA  GLN B 298     -32.162 -19.006  11.756  1.00 10.00      B   
ATOM   4444  CB  GLN B 298     -33.502 -19.316  12.425  1.00 10.00      B   
ATOM   4445  CG  GLN B 298     -33.423 -20.362  13.525  1.00 10.00      B   
ATOM   4446  CD  GLN B 298     -34.767 -20.621  14.183  1.00 10.00      B   
ATOM   4447  OE1 GLN B 298     -35.821 -20.487  13.561  1.00 10.00      B   
ATOM   4448  NE2 GLN B 298     -34.740 -20.989  15.451  1.00 10.00      B   
ATOM   4449 HE21 GLN B 298     -33.857 -21.070  15.896  1.00 10.00      B   
ATOM   4450 HE22 GLN B 298     -35.589 -21.170  15.902  1.00 10.00      B   
ATOM   4451  C   GLN B 298     -32.394 -18.410  10.366  1.00 10.00      B   
ATOM   4452  O   GLN B 298     -32.827 -19.111   9.451  1.00 10.00      B   
ATOM   4453  N   LYS B 299     -32.102 -17.125  10.200  1.00 10.00      B   
ATOM   4454  HN  LYS B 299     -31.741 -16.609  10.955  1.00 10.00      B   
ATOM   4455  CA  LYS B 299     -32.307 -16.461   8.915  1.00 10.00      B   
ATOM   4456  CB  LYS B 299     -33.011 -15.117   9.114  1.00 10.00      B   
ATOM   4457  CG  LYS B 299     -34.480 -15.243   9.472  1.00 10.00      B   
ATOM   4458  CD  LYS B 299     -35.060 -13.916   9.932  1.00 10.00      B   
ATOM   4459  CE  LYS B 299     -36.561 -14.030  10.137  1.00 10.00      B   
ATOM   4460  NZ  LYS B 299     -37.116 -12.878  10.890  1.00 10.00      B   
ATOM   4461  HZ1 LYS B 299     -36.750 -12.875  11.863  1.00 10.00      B   
ATOM   4462  HZ2 LYS B 299     -38.155 -12.939  10.920  1.00 10.00      B   
ATOM   4463  HZ3 LYS B 299     -36.849 -11.985  10.427  1.00 10.00      B   
ATOM   4464  C   LYS B 299     -31.008 -16.266   8.141  1.00 10.00      B   
ATOM   4465  O   LYS B 299     -31.028 -15.998   6.935  1.00 10.00      B   
ATOM   4466  N   PHE B 300     -29.879 -16.405   8.823  1.00 10.00      B   
ATOM   4467  HN  PHE B 300     -29.919 -16.632   9.777  1.00 10.00      B   
ATOM   4468  CA  PHE B 300     -28.580 -16.221   8.184  1.00 10.00      B   
ATOM   4469  CB  PHE B 300     -27.979 -14.862   8.568  1.00 10.00      B   
ATOM   4470  CG  PHE B 300     -28.817 -13.677   8.166  1.00 10.00      B   
ATOM   4471  CD1 PHE B 300     -29.773 -13.162   9.027  1.00 10.00      B   
ATOM   4472  CD2 PHE B 300     -28.652 -13.082   6.927  1.00 10.00      B   
ATOM   4473  CE1 PHE B 300     -30.548 -12.078   8.662  1.00 10.00      B   
ATOM   4474  CE2 PHE B 300     -29.424 -11.996   6.556  1.00 10.00      B   
ATOM   4475  CZ  PHE B 300     -30.373 -11.494   7.424  1.00 10.00      B   
ATOM   4476  C   PHE B 300     -27.614 -17.350   8.539  1.00 10.00      B   
ATOM   4477  O   PHE B 300     -26.397 -17.166   8.522  1.00 10.00      B   
ATOM   4478  N   ASN B 301     -28.157 -18.527   8.827  1.00 10.00      B   
ATOM   4479  HN  ASN B 301     -29.132 -18.620   8.799  1.00 10.00      B   
ATOM   4480  CA  ASN B 301     -27.338 -19.685   9.195  1.00 10.00      B   
ATOM   4481  CB  ASN B 301     -28.198 -20.807   9.794  1.00 10.00      B   
ATOM   4482  CG  ASN B 301     -28.822 -21.713   8.746  1.00 10.00      B   
ATOM   4483  OD1 ASN B 301     -29.857 -21.383   8.157  1.00 10.00      B   
ATOM   4484  ND2 ASN B 301     -28.204 -22.863   8.513  1.00 10.00      B   
ATOM   4485 HD21 ASN B 301     -27.387 -23.064   9.024  1.00 10.00      B   
ATOM   4486 HD22 ASN B 301     -28.585 -23.467   7.841  1.00 10.00      B   
ATOM   4487  C   ASN B 301     -26.522 -20.209   8.016  1.00 10.00      B   
ATOM   4488  O   ASN B 301     -25.575 -20.974   8.197  1.00 10.00      B   
ATOM   4489  N   THR B 302     -26.890 -19.795   6.813  1.00 10.00      B   
ATOM   4490  HN  THR B 302     -27.657 -19.191   6.727  1.00 10.00      B   
ATOM   4491  CA  THR B 302     -26.186 -20.221   5.615  1.00 10.00      B   
ATOM   4492  CB  THR B 302     -27.161 -20.413   4.438  1.00 10.00      B   
ATOM   4493  OG1 THR B 302     -28.302 -19.551   4.605  1.00 10.00      B   
ATOM   4494  HG1 THR B 302     -28.687 -19.362   3.737  1.00 10.00      B   
ATOM   4495  CG2 THR B 302     -27.629 -21.859   4.371  1.00 10.00      B   
ATOM   4496  C   THR B 302     -25.109 -19.213   5.229  1.00 10.00      B   
ATOM   4497  O   THR B 302     -24.488 -19.317   4.168  1.00 10.00      B   
ATOM   4498  N   LYS B 303     -24.892 -18.238   6.103  1.00 10.00      B   
ATOM   4499  HN  LYS B 303     -25.408 -18.221   6.939  1.00 10.00      B   
ATOM   4500  CA  LYS B 303     -23.902 -17.201   5.868  1.00 10.00      B   
ATOM   4501  CB  LYS B 303     -24.597 -15.856   5.626  1.00 10.00      B   
ATOM   4502  CG  LYS B 303     -25.421 -15.814   4.347  1.00 10.00      B   
ATOM   4503  CD  LYS B 303     -26.378 -14.633   4.325  1.00 10.00      B   
ATOM   4504  CE  LYS B 303     -27.220 -14.643   3.060  1.00 10.00      B   
ATOM   4505  NZ  LYS B 303     -28.218 -13.544   3.041  1.00 10.00      B   
ATOM   4506  HZ1 LYS B 303     -28.945 -13.705   3.769  1.00 10.00      B   
ATOM   4507  HZ2 LYS B 303     -28.682 -13.502   2.113  1.00 10.00      B   
ATOM   4508  HZ3 LYS B 303     -27.753 -12.632   3.224  1.00 10.00      B   
ATOM   4509  C   LYS B 303     -22.930 -17.111   7.042  1.00 10.00      B   
ATOM   4510  O   LYS B 303     -23.339 -17.090   8.204  1.00 10.00      B   
ATOM   4511  N   LEU B 304     -21.643 -17.037   6.728  1.00 10.00      B   
ATOM   4512  HN  LEU B 304     -21.386 -17.032   5.779  1.00 10.00      B   
ATOM   4513  CA  LEU B 304     -20.596 -16.967   7.746  1.00 10.00      B   
ATOM   4514  CB  LEU B 304     -19.221 -17.205   7.116  1.00 10.00      B   
ATOM   4515  CG  LEU B 304     -19.033 -18.528   6.372  1.00 10.00      B   
ATOM   4516  CD1 LEU B 304     -17.676 -18.566   5.687  1.00 10.00      B   
ATOM   4517  CD2 LEU B 304     -19.192 -19.710   7.316  1.00 10.00      B   
ATOM   4518  C   LEU B 304     -20.605 -15.633   8.486  1.00 10.00      B   
ATOM   4519  O   LEU B 304     -19.910 -15.466   9.489  1.00 10.00      B   
ATOM   4520  N   CYS B 305     -21.405 -14.693   7.993  1.00 10.00      B   
ATOM   4521  HN  CYS B 305     -21.937 -14.895   7.194  1.00 10.00      B   
ATOM   4522  CA  CYS B 305     -21.515 -13.370   8.595  1.00 10.00      B   
ATOM   4523  CB  CYS B 305     -22.518 -12.527   7.806  1.00 10.00      B   
ATOM   4524  SG  CYS B 305     -22.596 -12.938   6.045  1.00 10.00      B   
ATOM   4525  HG  CYS B 305     -22.669 -11.804   5.361  1.00 10.00      B   
ATOM   4526  C   CYS B 305     -21.931 -13.447  10.065  1.00 10.00      B   
ATOM   4527  O   CYS B 305     -21.543 -12.606  10.874  1.00 10.00      B   
ATOM   4528  N   CYS B 306     -22.703 -14.470  10.412  1.00 10.00      B   
ATOM   4529  HN  CYS B 306     -22.967 -15.124   9.728  1.00 10.00      B   
ATOM   4530  CA  CYS B 306     -23.170 -14.647  11.784  1.00 10.00      B   
ATOM   4531  CB  CYS B 306     -24.137 -15.825  11.873  1.00 10.00      B   
ATOM   4532  SG  CYS B 306     -25.655 -15.599  10.924  1.00 10.00      B   
ATOM   4533  HG  CYS B 306     -25.631 -16.448   9.902  1.00 10.00      B   
ATOM   4534  C   CYS B 306     -22.013 -14.837  12.761  1.00 10.00      B   
ATOM   4535  O   CYS B 306     -22.080 -14.393  13.907  1.00 10.00      B   
ATOM   4536  N   TYR B 307     -20.934 -15.449  12.289  1.00 10.00      B   
ATOM   4537  HN  TYR B 307     -20.915 -15.733  11.350  1.00 10.00      B   
ATOM   4538  CA  TYR B 307     -19.770 -15.702  13.132  1.00 10.00      B   
ATOM   4539  CB  TYR B 307     -18.888 -16.791  12.512  1.00 10.00      B   
ATOM   4540  CG  TYR B 307     -18.059 -17.563  13.518  1.00 10.00      B   
ATOM   4541  CD1 TYR B 307     -18.665 -18.368  14.474  1.00 10.00      B   
ATOM   4542  CD2 TYR B 307     -16.672 -17.487  13.512  1.00 10.00      B   
ATOM   4543  CE1 TYR B 307     -17.911 -19.075  15.394  1.00 10.00      B   
ATOM   4544  CE2 TYR B 307     -15.912 -18.189  14.427  1.00 10.00      B   
ATOM   4545  CZ  TYR B 307     -16.535 -18.981  15.365  1.00 10.00      B   
ATOM   4546  OH  TYR B 307     -15.780 -19.685  16.278  1.00 10.00      B   
ATOM   4547  HH  TYR B 307     -15.221 -19.070  16.775  1.00 10.00      B   
ATOM   4548  C   TYR B 307     -18.968 -14.424  13.370  1.00 10.00      B   
ATOM   4549  O   TYR B 307     -17.958 -14.432  14.075  1.00 10.00      B   
ATOM   4550  N   ALA B 308     -19.421 -13.329  12.777  1.00 10.00      B   
ATOM   4551  HN  ALA B 308     -20.218 -13.389  12.209  1.00 10.00      B   
ATOM   4552  CA  ALA B 308     -18.759 -12.045  12.935  1.00 10.00      B   
ATOM   4553  CB  ALA B 308     -18.160 -11.590  11.615  1.00 10.00      B   
ATOM   4554  C   ALA B 308     -19.725 -10.995  13.475  1.00 10.00      B   
ATOM   4555  O   ALA B 308     -19.318 -10.072  14.181  1.00 10.00      B   
ATOM   4556  N   ASP B 309     -21.004 -11.146  13.143  1.00 10.00      B   
ATOM   4557  HN  ASP B 309     -21.261 -11.899  12.567  1.00 10.00      B   
ATOM   4558  CA  ASP B 309     -22.034 -10.206  13.583  1.00 10.00      B   
ATOM   4559  CB  ASP B 309     -23.143 -10.073  12.531  1.00 10.00      B   
ATOM   4560  CG  ASP B 309     -22.817  -9.052  11.455  1.00 10.00      B   
ATOM   4561  OD1 ASP B 309     -22.580  -7.876  11.798  1.00 10.00      B   
ATOM   4562  OD2 ASP B 309     -22.783  -9.423  10.259  1.00 10.00      B   
ATOM   4563  C   ASP B 309     -22.636 -10.586  14.934  1.00 10.00      B   
ATOM   4564  O   ASP B 309     -23.078  -9.719  15.683  1.00 10.00      B   
ATOM   4565  N   LEU B 310     -22.655 -11.875  15.250  1.00 10.00      B   
ATOM   4566  HN  LEU B 310     -22.289 -12.534  14.622  1.00 10.00      B   
ATOM   4567  CA  LEU B 310     -23.220 -12.328  16.519  1.00 10.00      B   
ATOM   4568  CB  LEU B 310     -23.859 -13.712  16.383  1.00 10.00      B   
ATOM   4569  CG  LEU B 310     -25.165 -13.774  15.589  1.00 10.00      B   
ATOM   4570  CD1 LEU B 310     -25.655 -15.208  15.475  1.00 10.00      B   
ATOM   4571  CD2 LEU B 310     -26.226 -12.890  16.231  1.00 10.00      B   
ATOM   4572  C   LEU B 310     -22.187 -12.329  17.640  1.00 10.00      B   
ATOM   4573  O   LEU B 310     -22.540 -12.294  18.818  1.00 10.00      B   
ATOM   4574  N   SER B 311     -20.915 -12.337  17.267  1.00 10.00      B   
ATOM   4575  HN  SER B 311     -20.696 -12.332  16.309  1.00 10.00      B   
ATOM   4576  CA  SER B 311     -19.826 -12.359  18.233  1.00 10.00      B   
ATOM   4577  CB  SER B 311     -18.518 -12.673  17.510  1.00 10.00      B   
ATOM   4578  OG  SER B 311     -18.745 -12.747  16.110  1.00 10.00      B   
ATOM   4579  HG  SER B 311     -18.003 -13.202  15.685  1.00 10.00      B   
ATOM   4580  C   SER B 311     -19.715 -11.046  19.011  1.00 10.00      B   
ATOM   4581  O   SER B 311     -19.074 -10.990  20.060  1.00 10.00      B   
ATOM   4582  N   GLN B 312     -20.352  -9.993  18.506  1.00 10.00      B   
ATOM   4583  HN  GLN B 312     -20.855 -10.092  17.670  1.00 10.00      B   
ATOM   4584  CA  GLN B 312     -20.314  -8.691  19.171  1.00 10.00      B   
ATOM   4585  CB  GLN B 312     -20.560  -7.552  18.177  1.00 10.00      B   
ATOM   4586  CG  GLN B 312     -21.922  -7.592  17.507  1.00 10.00      B   
ATOM   4587  CD  GLN B 312     -22.088  -6.544  16.427  1.00 10.00      B   
ATOM   4588  OE1 GLN B 312     -21.548  -5.440  16.519  1.00 10.00      B   
ATOM   4589  NE2 GLN B 312     -22.832  -6.891  15.389  1.00 10.00      B   
ATOM   4590 HE21 GLN B 312     -23.225  -7.795  15.383  1.00 10.00      B   
ATOM   4591 HE22 GLN B 312     -22.959  -6.241  14.668  1.00 10.00      B   
ATOM   4592  C   GLN B 312     -21.315  -8.627  20.325  1.00 10.00      B   
ATOM   4593  O   GLN B 312     -21.470  -7.587  20.970  1.00 10.00      B   
ATOM   4594  N   TYR B 313     -21.990  -9.743  20.581  1.00 10.00      B   
ATOM   4595  HN  TYR B 313     -21.814 -10.545  20.040  1.00 10.00      B   
ATOM   4596  CA  TYR B 313     -22.964  -9.821  21.657  1.00 10.00      B   
ATOM   4597  CB  TYR B 313     -24.391  -9.878  21.104  1.00 10.00      B   
ATOM   4598  CG  TYR B 313     -24.851  -8.582  20.478  1.00 10.00      B   
ATOM   4599  CD1 TYR B 313     -25.009  -8.468  19.105  1.00 10.00      B   
ATOM   4600  CD2 TYR B 313     -25.119  -7.466  21.263  1.00 10.00      B   
ATOM   4601  CE1 TYR B 313     -25.420  -7.280  18.530  1.00 10.00      B   
ATOM   4602  CE2 TYR B 313     -25.532  -6.275  20.697  1.00 10.00      B   
ATOM   4603  CZ  TYR B 313     -25.679  -6.187  19.330  1.00 10.00      B   
ATOM   4604  OH  TYR B 313     -26.088  -5.003  18.760  1.00 10.00      B   
ATOM   4605  HH  TYR B 313     -25.858  -4.267  19.347  1.00 10.00      B   
ATOM   4606  C   TYR B 313     -22.682 -11.034  22.531  1.00 10.00      B   
ATOM   4607  O   TYR B 313     -21.940 -11.936  22.130  1.00 10.00      B   
ATOM   4608  N   GLU B 314     -23.264 -11.050  23.721  1.00 10.00      B   
ATOM   4609  HN  GLU B 314     -23.844 -10.301  23.981  1.00 10.00      B   
ATOM   4610  CA  GLU B 314     -23.067 -12.145  24.657  1.00 10.00      B   
ATOM   4611  CB  GLU B 314     -23.184 -11.627  26.091  1.00 10.00      B   
ATOM   4612  CG  GLU B 314     -22.742 -12.611  27.158  1.00 10.00      B   
ATOM   4613  CD  GLU B 314     -22.765 -11.992  28.537  1.00 10.00      B   
ATOM   4614  OE1 GLU B 314     -23.588 -12.418  29.371  1.00 10.00      B   
ATOM   4615  OE2 GLU B 314     -21.967 -11.063  28.789  1.00 10.00      B   
ATOM   4616  C   GLU B 314     -24.076 -13.260  24.410  1.00 10.00      B   
ATOM   4617  O   GLU B 314     -25.222 -13.184  24.855  1.00 10.00      B   
ATOM   4618  N   LEU B 315     -23.650 -14.286  23.689  1.00 10.00      B   
ATOM   4619  HN  LEU B 315     -22.729 -14.288  23.355  1.00 10.00      B   
ATOM   4620  CA  LEU B 315     -24.520 -15.416  23.389  1.00 10.00      B   
ATOM   4621  CB  LEU B 315     -23.930 -16.273  22.266  1.00 10.00      B   
ATOM   4622  CG  LEU B 315     -23.787 -15.597  20.900  1.00 10.00      B   
ATOM   4623  CD1 LEU B 315     -22.412 -14.965  20.750  1.00 10.00      B   
ATOM   4624  CD2 LEU B 315     -24.047 -16.590  19.779  1.00 10.00      B   
ATOM   4625  C   LEU B 315     -24.746 -16.269  24.635  1.00 10.00      B   
ATOM   4626  O   LEU B 315     -23.789 -16.695  25.284  1.00 10.00      B   
ATOM   4627  N   PRO B 316     -26.016 -16.520  24.989  1.00 10.00      B   
ATOM   4628  CA  PRO B 316     -26.368 -17.323  26.168  1.00 10.00      B   
ATOM   4629  CB  PRO B 316     -27.898 -17.238  26.222  1.00 10.00      B   
ATOM   4630  CG  PRO B 316     -28.316 -16.878  24.837  1.00 10.00      B   
ATOM   4631  CD  PRO B 316     -27.208 -16.037  24.271  1.00 10.00      B   
ATOM   4632  C   PRO B 316     -25.922 -18.778  26.031  1.00 10.00      B   
ATOM   4633  O   PRO B 316     -25.785 -19.296  24.917  1.00 10.00      B   
ATOM   4634  N   THR B 317     -25.721 -19.435  27.168  1.00 10.00      B   
ATOM   4635  HN  THR B 317     -25.879 -18.972  28.020  1.00 10.00      B   
ATOM   4636  CA  THR B 317     -25.286 -20.823  27.203  1.00 10.00      B   
ATOM   4637  CB  THR B 317     -25.005 -21.264  28.652  1.00 10.00      B   
ATOM   4638  OG1 THR B 317     -24.630 -20.118  29.432  1.00 10.00      B   
ATOM   4639  HG1 THR B 317     -25.056 -20.171  30.297  1.00 10.00      B   
ATOM   4640  CG2 THR B 317     -23.882 -22.287  28.691  1.00 10.00      B   
ATOM   4641  C   THR B 317     -26.343 -21.744  26.593  1.00 10.00      B   
ATOM   4642  O   THR B 317     -26.019 -22.792  26.033  1.00 10.00      B   
ATOM   4643  N   SER B 318     -27.605 -21.348  26.701  1.00 10.00      B   
ATOM   4644  HN  SER B 318     -27.809 -20.516  27.184  1.00 10.00      B   
ATOM   4645  CA  SER B 318     -28.699 -22.133  26.146  1.00 10.00      B   
ATOM   4646  CB  SER B 318     -30.036 -21.542  26.588  1.00 10.00      B   
ATOM   4647  OG  SER B 318     -29.967 -21.113  27.937  1.00 10.00      B   
ATOM   4648  HG  SER B 318     -29.766 -21.870  28.502  1.00 10.00      B   
ATOM   4649  C   SER B 318     -28.619 -22.173  24.624  1.00 10.00      B   
ATOM   4650  O   SER B 318     -28.906 -23.196  24.001  1.00 10.00      B   
ATOM   4651  N   PHE B 319     -28.200 -21.062  24.031  1.00 10.00      B   
ATOM   4652  HN  PHE B 319     -27.957 -20.288  24.581  1.00 10.00      B   
ATOM   4653  CA  PHE B 319     -28.083 -20.972  22.585  1.00 10.00      B   
ATOM   4654  CB  PHE B 319     -27.963 -19.512  22.139  1.00 10.00      B   
ATOM   4655  CG  PHE B 319     -27.920 -19.335  20.647  1.00 10.00      B   
ATOM   4656  CD1 PHE B 319     -29.089 -19.291  19.906  1.00 10.00      B   
ATOM   4657  CD2 PHE B 319     -26.710 -19.211  19.984  1.00 10.00      B   
ATOM   4658  CE1 PHE B 319     -29.054 -19.128  18.534  1.00 10.00      B   
ATOM   4659  CE2 PHE B 319     -26.667 -19.048  18.612  1.00 10.00      B   
ATOM   4660  CZ  PHE B 319     -27.841 -19.006  17.886  1.00 10.00      B   
ATOM   4661  C   PHE B 319     -26.890 -21.780  22.088  1.00 10.00      B   
ATOM   4662  O   PHE B 319     -27.022 -22.602  21.181  1.00 10.00      B   
ATOM   4663  N   ILE B 320     -25.733 -21.567  22.707  1.00 10.00      B   
ATOM   4664  HN  ILE B 320     -25.696 -20.918  23.442  1.00 10.00      B   
ATOM   4665  CA  ILE B 320     -24.515 -22.273  22.318  1.00 10.00      B   
ATOM   4666  CB  ILE B 320     -23.257 -21.667  22.988  1.00 10.00      B   
ATOM   4667  CG1 ILE B 320     -21.989 -22.036  22.212  1.00 10.00      B   
ATOM   4668  CG2 ILE B 320     -23.138 -22.086  24.447  1.00 10.00      B   
ATOM   4669  CD1 ILE B 320     -21.935 -21.449  20.818  1.00 10.00      B   
ATOM   4670  C   ILE B 320     -24.621 -23.773  22.609  1.00 10.00      B   
ATOM   4671  O   ILE B 320     -23.872 -24.581  22.065  1.00 10.00      B   
ATOM   4672  N   GLY B 321     -25.581 -24.141  23.449  1.00 10.00      B   
ATOM   4673  HN  GLY B 321     -26.159 -23.456  23.847  1.00 10.00      B   
ATOM   4674  CA  GLY B 321     -25.775 -25.534  23.785  1.00 10.00      B   
ATOM   4675  C   GLY B 321     -26.586 -26.271  22.736  1.00 10.00      B   
ATOM   4676  O   GLY B 321     -26.838 -27.469  22.866  1.00 10.00      B   
ATOM   4677  N   SER B 322     -26.981 -25.556  21.688  1.00 10.00      B   
ATOM   4678  HN  SER B 322     -26.730 -24.606  21.637  1.00 10.00      B   
ATOM   4679  CA  SER B 322     -27.772 -26.134  20.611  1.00 10.00      B   
ATOM   4680  CB  SER B 322     -28.781 -25.102  20.101  1.00 10.00      B   
ATOM   4681  OG  SER B 322     -29.460 -24.480  21.184  1.00 10.00      B   
ATOM   4682  HG  SER B 322     -28.852 -23.892  21.647  1.00 10.00      B   
ATOM   4683  C   SER B 322     -26.875 -26.613  19.466  1.00 10.00      B   
ATOM   4684  O   SER B 322     -27.297 -26.674  18.311  1.00 10.00      B   
ATOM   4685  N   LEU B 323     -25.638 -26.962  19.798  1.00 10.00      B   
ATOM   4686  HN  LEU B 323     -25.361 -26.897  20.734  1.00 10.00      B   
ATOM   4687  CA  LEU B 323     -24.679 -27.439  18.806  1.00 10.00      B   
ATOM   4688  CB  LEU B 323     -23.255 -27.004  19.174  1.00 10.00      B   
ATOM   4689  CG  LEU B 323     -22.959 -25.503  19.106  1.00 10.00      B   
ATOM   4690  CD1 LEU B 323     -21.540 -25.220  19.574  1.00 10.00      B   
ATOM   4691  CD2 LEU B 323     -23.171 -24.975  17.695  1.00 10.00      B   
ATOM   4692  C   LEU B 323     -24.746 -28.958  18.666  1.00 10.00      B   
ATOM   4693  O   LEU B 323     -23.796 -29.595  18.201  1.00 10.00      B   
ATOM   4694  N   LYS B 324     -25.872 -29.530  19.064  1.00 10.00      B   
ATOM   4695  HN  LYS B 324     -26.592 -28.969  19.410  1.00 10.00      B   
ATOM   4696  CA  LYS B 324     -26.074 -30.967  18.989  1.00 10.00      B   
ATOM   4697  CB  LYS B 324     -27.193 -31.390  19.944  1.00 10.00      B   
ATOM   4698  CG  LYS B 324     -27.418 -32.890  20.022  1.00 10.00      B   
ATOM   4699  CD  LYS B 324     -28.598 -33.224  20.917  1.00 10.00      B   
ATOM   4700  CE  LYS B 324     -28.907 -34.710  20.885  1.00 10.00      B   
ATOM   4701  NZ  LYS B 324     -30.136 -35.042  21.651  1.00 10.00      B   
ATOM   4702  HZ1 LYS B 324     -30.389 -36.040  21.505  1.00 10.00      B   
ATOM   4703  HZ2 LYS B 324     -30.929 -34.448  21.335  1.00 10.00      B   
ATOM   4704  HZ3 LYS B 324     -29.984 -34.879  22.667  1.00 10.00      B   
ATOM   4705  C   LYS B 324     -26.409 -31.381  17.560  1.00 10.00      B   
ATOM   4706  O   LYS B 324     -27.477 -31.046  17.045  1.00 10.00      B   
ATOM   4707  N   ASN B 325     -25.478 -32.091  16.923  1.00 10.00      B   
ATOM   4708  HN  ASN B 325     -24.640 -32.301  17.390  1.00 10.00      B   
ATOM   4709  CA  ASN B 325     -25.657 -32.558  15.548  1.00 10.00      B   
ATOM   4710  CB  ASN B 325     -26.846 -33.523  15.436  1.00 10.00      B   
ATOM   4711  CG  ASN B 325     -27.134 -33.946  14.007  1.00 10.00      B   
ATOM   4712  OD1 ASN B 325     -26.544 -34.897  13.497  1.00 10.00      B   
ATOM   4713  ND2 ASN B 325     -28.056 -33.255  13.357  1.00 10.00      B   
ATOM   4714 HD21 ASN B 325     -28.501 -32.515  13.829  1.00 10.00      B   
ATOM   4715 HD22 ASN B 325     -28.256 -33.504  12.429  1.00 10.00      B   
ATOM   4716  C   ASN B 325     -25.807 -31.390  14.576  1.00 10.00      B   
ATOM   4717  O   ASN B 325     -25.203 -30.331  14.770  1.00 10.00      B   
ATOM   4718  N   GLU B 329     -23.493 -33.362   1.387  1.00 10.00      B   
ATOM   4719  HN  GLU B 329     -22.992 -33.118   2.202  1.00 10.00      B   
ATOM   4720  CA  GLU B 329     -24.486 -32.436   0.870  1.00 10.00      B   
ATOM   4721  CB  GLU B 329     -24.435 -31.105   1.631  1.00 10.00      B   
ATOM   4722  CG  GLU B 329     -24.669 -31.227   3.133  1.00 10.00      B   
ATOM   4723  CD  GLU B 329     -23.388 -31.405   3.929  1.00 10.00      B   
ATOM   4724  OE1 GLU B 329     -22.729 -32.458   3.780  1.00 10.00      B   
ATOM   4725  OE2 GLU B 329     -23.042 -30.500   4.720  1.00 10.00      B   
ATOM   4726  C   GLU B 329     -24.267 -32.204  -0.621  1.00 10.00      B   
ATOM   4727  O   GLU B 329     -23.127 -32.090  -1.079  1.00 10.00      B   
ATOM   4728  N   GLU B 330     -25.358 -32.148  -1.372  1.00 10.00      B   
ATOM   4729  HN  GLU B 330     -26.235 -32.243  -0.947  1.00 10.00      B   
ATOM   4730  CA  GLU B 330     -25.285 -31.935  -2.811  1.00 10.00      B   
ATOM   4731  CB  GLU B 330     -26.626 -32.253  -3.465  1.00 10.00      B   
ATOM   4732  CG  GLU B 330     -27.127 -33.663  -3.204  1.00 10.00      B   
ATOM   4733  CD  GLU B 330     -28.601 -33.813  -3.506  1.00 10.00      B   
ATOM   4734  OE1 GLU B 330     -28.970 -33.836  -4.703  1.00 10.00      B   
ATOM   4735  OE2 GLU B 330     -29.399 -33.911  -2.550  1.00 10.00      B   
ATOM   4736  C   GLU B 330     -24.881 -30.501  -3.120  1.00 10.00      B   
ATOM   4737  O   GLU B 330     -24.243 -30.226  -4.135  1.00 10.00      B   
ATOM   4738  N   ASN B 331     -25.260 -29.590  -2.236  1.00 10.00      B   
ATOM   4739  HN  ASN B 331     -25.771 -29.875  -1.448  1.00 10.00      B   
ATOM   4740  CA  ASN B 331     -24.933 -28.182  -2.396  1.00 10.00      B   
ATOM   4741  CB  ASN B 331     -25.975 -27.313  -1.691  1.00 10.00      B   
ATOM   4742  CG  ASN B 331     -25.803 -25.834  -1.976  1.00 10.00      B   
ATOM   4743  OD1 ASN B 331     -24.996 -25.158  -1.338  1.00 10.00      B   
ATOM   4744  ND2 ASN B 331     -26.570 -25.321  -2.923  1.00 10.00      B   
ATOM   4745 HD21 ASN B 331     -27.201 -25.918  -3.387  1.00 10.00      B   
ATOM   4746 HD22 ASN B 331     -26.485 -24.364  -3.121  1.00 10.00      B   
ATOM   4747  C   ASN B 331     -23.544 -27.909  -1.830  1.00 10.00      B   
ATOM   4748  O   ASN B 331     -23.363 -27.851  -0.611  1.00 10.00      B   
ATOM   4749  N   LEU B 332     -22.575 -27.749  -2.726  1.00 10.00      B   
ATOM   4750  HN  LEU B 332     -22.805 -27.799  -3.680  1.00 10.00      B   
ATOM   4751  CA  LEU B 332     -21.181 -27.505  -2.354  1.00 10.00      B   
ATOM   4752  CB  LEU B 332     -20.331 -27.268  -3.607  1.00 10.00      B   
ATOM   4753  CG  LEU B 332     -18.841 -26.977  -3.389  1.00 10.00      B   
ATOM   4754  CD1 LEU B 332     -18.177 -28.098  -2.604  1.00 10.00      B   
ATOM   4755  CD2 LEU B 332     -18.143 -26.774  -4.725  1.00 10.00      B   
ATOM   4756  C   LEU B 332     -21.016 -26.346  -1.372  1.00 10.00      B   
ATOM   4757  O   LEU B 332     -20.274 -26.456  -0.395  1.00 10.00      B   
ATOM   4758  N   ILE B 333     -21.715 -25.247  -1.629  1.00 10.00      B   
ATOM   4759  HN  ILE B 333     -22.302 -25.229  -2.415  1.00 10.00      B   
ATOM   4760  CA  ILE B 333     -21.635 -24.068  -0.769  1.00 10.00      B   
ATOM   4761  CB  ILE B 333     -22.497 -22.905  -1.309  1.00 10.00      B   
ATOM   4762  CG1 ILE B 333     -22.051 -22.524  -2.728  1.00 10.00      B   
ATOM   4763  CG2 ILE B 333     -22.423 -21.699  -0.379  1.00 10.00      B   
ATOM   4764  CD1 ILE B 333     -22.924 -21.480  -3.392  1.00 10.00      B   
ATOM   4765  C   ILE B 333     -22.047 -24.406   0.664  1.00 10.00      B   
ATOM   4766  O   ILE B 333     -21.399 -23.986   1.625  1.00 10.00      B   
ATOM   4767  N   THR B 334     -23.107 -25.192   0.800  1.00 10.00      B   
ATOM   4768  HN  THR B 334     -23.570 -25.513  -0.005  1.00 10.00      B   
ATOM   4769  CA  THR B 334     -23.598 -25.590   2.110  1.00 10.00      B   
ATOM   4770  CB  THR B 334     -24.963 -26.292   2.009  1.00 10.00      B   
ATOM   4771  OG1 THR B 334     -25.855 -25.475   1.235  1.00 10.00      B   
ATOM   4772  HG1 THR B 334     -25.473 -25.321   0.359  1.00 10.00      B   
ATOM   4773  CG2 THR B 334     -25.562 -26.500   3.391  1.00 10.00      B   
ATOM   4774  C   THR B 334     -22.590 -26.486   2.831  1.00 10.00      B   
ATOM   4775  O   THR B 334     -22.435 -26.399   4.051  1.00 10.00      B   
ATOM   4776  N   VAL B 335     -21.894 -27.333   2.073  1.00 10.00      B   
ATOM   4777  HN  VAL B 335     -22.058 -27.360   1.106  1.00 10.00      B   
ATOM   4778  CA  VAL B 335     -20.889 -28.221   2.653  1.00 10.00      B   
ATOM   4779  CB  VAL B 335     -20.245 -29.151   1.598  1.00 10.00      B   
ATOM   4780  CG1 VAL B 335     -19.380 -30.205   2.274  1.00 10.00      B   
ATOM   4781  CG2 VAL B 335     -21.303 -29.809   0.730  1.00 10.00      B   
ATOM   4782  C   VAL B 335     -19.793 -27.389   3.303  1.00 10.00      B   
ATOM   4783  O   VAL B 335     -19.425 -27.617   4.456  1.00 10.00      B   
ATOM   4784  N   VAL B 336     -19.297 -26.404   2.559  1.00 10.00      B   
ATOM   4785  HN  VAL B 336     -19.643 -26.272   1.650  1.00 10.00      B   
ATOM   4786  CA  VAL B 336     -18.253 -25.516   3.054  1.00 10.00      B   
ATOM   4787  CB  VAL B 336     -17.858 -24.459   1.999  1.00 10.00      B   
ATOM   4788  CG1 VAL B 336     -16.704 -23.599   2.497  1.00 10.00      B   
ATOM   4789  CG2 VAL B 336     -17.494 -25.130   0.683  1.00 10.00      B   
ATOM   4790  C   VAL B 336     -18.713 -24.817   4.330  1.00 10.00      B   
ATOM   4791  O   VAL B 336     -17.941 -24.659   5.276  1.00 10.00      B   
ATOM   4792  N   ASN B 337     -19.980 -24.417   4.352  1.00 10.00      B   
ATOM   4793  HN  ASN B 337     -20.542 -24.572   3.561  1.00 10.00      B   
ATOM   4794  CA  ASN B 337     -20.559 -23.748   5.514  1.00 10.00      B   
ATOM   4795  CB  ASN B 337     -22.022 -23.373   5.252  1.00 10.00      B   
ATOM   4796  CG  ASN B 337     -22.201 -22.115   4.428  1.00 10.00      B   
ATOM   4797  OD1 ASN B 337     -21.346 -21.230   4.420  1.00 10.00      B   
ATOM   4798  ND2 ASN B 337     -23.330 -22.022   3.740  1.00 10.00      B   
ATOM   4799 HD21 ASN B 337     -23.971 -22.762   3.803  1.00 10.00      B   
ATOM   4800 HD22 ASN B 337     -23.486 -21.210   3.211  1.00 10.00      B   
ATOM   4801  C   ASN B 337     -20.504 -24.656   6.736  1.00 10.00      B   
ATOM   4802  O   ASN B 337     -19.893 -24.318   7.750  1.00 10.00      B   
ATOM   4803  N   ASN B 338     -21.131 -25.822   6.614  1.00 10.00      B   
ATOM   4804  HN  ASN B 338     -21.570 -26.036   5.761  1.00 10.00      B   
ATOM   4805  CA  ASN B 338     -21.192 -26.795   7.700  1.00 10.00      B   
ATOM   4806  CB  ASN B 338     -21.977 -28.039   7.266  1.00 10.00      B   
ATOM   4807  CG  ASN B 338     -23.472 -27.790   7.167  1.00 10.00      B   
ATOM   4808  OD1 ASN B 338     -24.035 -27.002   7.926  1.00 10.00      B   
ATOM   4809  ND2 ASN B 338     -24.127 -28.461   6.230  1.00 10.00      B   
ATOM   4810 HD21 ASN B 338     -23.616 -29.083   5.652  1.00 10.00      B   
ATOM   4811 HD22 ASN B 338     -25.091 -28.309   6.143  1.00 10.00      B   
ATOM   4812  C   ASN B 338     -19.805 -27.190   8.195  1.00 10.00      B   
ATOM   4813  O   ASN B 338     -19.541 -27.182   9.398  1.00 10.00      B   
ATOM   4814  N   ARG B 339     -18.912 -27.505   7.266  1.00 10.00      B   
ATOM   4815  HN  ARG B 339     -19.171 -27.464   6.316  1.00 10.00      B   
ATOM   4816  CA  ARG B 339     -17.555 -27.910   7.620  1.00 10.00      B   
ATOM   4817  CB  ARG B 339     -16.787 -28.409   6.395  1.00 10.00      B   
ATOM   4818  CG  ARG B 339     -17.464 -29.557   5.655  1.00 10.00      B   
ATOM   4819  CD  ARG B 339     -17.533 -30.821   6.501  1.00 10.00      B   
ATOM   4820  NE  ARG B 339     -16.298 -31.598   6.421  1.00 10.00      B   
ATOM   4821  HE  ARG B 339     -15.494 -31.210   6.837  1.00 10.00      B   
ATOM   4822  CZ  ARG B 339     -16.191 -32.775   5.808  1.00 10.00      B   
ATOM   4823  NH1 ARG B 339     -17.240 -33.324   5.210  1.00 10.00      B   
ATOM   4824 HH11 ARG B 339     -18.162 -32.839   5.218  1.00 10.00      B   
ATOM   4825 HH12 ARG B 339     -17.144 -34.252   4.724  1.00 10.00      B   
ATOM   4826  NH2 ARG B 339     -15.032 -33.410   5.803  1.00 10.00      B   
ATOM   4827 HH21 ARG B 339     -14.198 -32.996   6.283  1.00 10.00      B   
ATOM   4828 HH22 ARG B 339     -14.944 -34.339   5.318  1.00 10.00      B   
ATOM   4829  C   ARG B 339     -16.794 -26.784   8.323  1.00 10.00      B   
ATOM   4830  O   ARG B 339     -16.016 -27.035   9.243  1.00 10.00      B   
ATOM   4831  N   LYS B 340     -17.028 -25.546   7.897  1.00 10.00      B   
ATOM   4832  HN  LYS B 340     -17.663 -25.400   7.162  1.00 10.00      B   
ATOM   4833  CA  LYS B 340     -16.362 -24.399   8.505  1.00 10.00      B   
ATOM   4834  CB  LYS B 340     -16.438 -23.160   7.605  1.00 10.00      B   
ATOM   4835  CG  LYS B 340     -15.268 -23.013   6.641  1.00 10.00      B   
ATOM   4836  CD  LYS B 340     -15.178 -21.596   6.087  1.00 10.00      B   
ATOM   4837  CE  LYS B 340     -13.961 -21.424   5.187  1.00 10.00      B   
ATOM   4838  NZ  LYS B 340     -13.788 -20.013   4.741  1.00 10.00      B   
ATOM   4839  HZ1 LYS B 340     -13.719 -19.970   3.697  1.00 10.00      B   
ATOM   4840  HZ2 LYS B 340     -12.916 -19.610   5.147  1.00 10.00      B   
ATOM   4841  HZ3 LYS B 340     -14.594 -19.435   5.049  1.00 10.00      B   
ATOM   4842  C   LYS B 340     -16.947 -24.097   9.882  1.00 10.00      B   
ATOM   4843  O   LYS B 340     -16.218 -23.739  10.809  1.00 10.00      B   
ATOM   4844  N   PHE B 341     -18.261 -24.251  10.015  1.00 10.00      B   
ATOM   4845  HN  PHE B 341     -18.792 -24.528   9.233  1.00 10.00      B   
ATOM   4846  CA  PHE B 341     -18.936 -24.003  11.286  1.00 10.00      B   
ATOM   4847  CB  PHE B 341     -20.459 -24.060  11.133  1.00 10.00      B   
ATOM   4848  CG  PHE B 341     -21.068 -22.781  10.624  1.00 10.00      B   
ATOM   4849  CD1 PHE B 341     -22.026 -22.803   9.622  1.00 10.00      B   
ATOM   4850  CD2 PHE B 341     -20.680 -21.556  11.146  1.00 10.00      B   
ATOM   4851  CE1 PHE B 341     -22.586 -21.630   9.153  1.00 10.00      B   
ATOM   4852  CE2 PHE B 341     -21.236 -20.379  10.682  1.00 10.00      B   
ATOM   4853  CZ  PHE B 341     -22.190 -20.416   9.682  1.00 10.00      B   
ATOM   4854  C   PHE B 341     -18.462 -24.978  12.359  1.00 10.00      B   
ATOM   4855  O   PHE B 341     -18.058 -24.569  13.452  1.00 10.00      B   
ATOM   4856  N   VAL B 342     -18.494 -26.265  12.039  1.00 10.00      B   
ATOM   4857  HN  VAL B 342     -18.822 -26.532  11.150  1.00 10.00      B   
ATOM   4858  CA  VAL B 342     -18.052 -27.292  12.976  1.00 10.00      B   
ATOM   4859  CB  VAL B 342     -18.557 -28.700  12.573  1.00 10.00      B   
ATOM   4860  CG1 VAL B 342     -17.825 -29.232  11.348  1.00 10.00      B   
ATOM   4861  CG2 VAL B 342     -18.455 -29.674  13.739  1.00 10.00      B   
ATOM   4862  C   VAL B 342     -16.524 -27.285  13.077  1.00 10.00      B   
ATOM   4863  O   VAL B 342     -15.943 -27.849  14.005  1.00 10.00      B   
ATOM   4864  N   ASN B 343     -15.894 -26.622  12.108  1.00 10.00      B   
ATOM   4865  HN  ASN B 343     -16.431 -26.205  11.401  1.00 10.00      B   
ATOM   4866  CA  ASN B 343     -14.440 -26.503  12.041  1.00 10.00      B   
ATOM   4867  CB  ASN B 343     -13.868 -25.689  13.213  1.00 10.00      B   
ATOM   4868  CG  ASN B 343     -12.438 -25.235  12.964  1.00 10.00      B   
ATOM   4869  OD1 ASN B 343     -11.984 -25.167  11.821  1.00 10.00      B   
ATOM   4870  ND2 ASN B 343     -11.723 -24.909  14.030  1.00 10.00      B   
ATOM   4871 HD21 ASN B 343     -12.150 -24.973  14.913  1.00 10.00      B   
ATOM   4872 HD22 ASN B 343     -10.800 -24.610  13.894  1.00 10.00      B   
ATOM   4873  C   ASN B 343     -13.769 -27.866  11.921  1.00 10.00      B   
ATOM   4874  O   ASN B 343     -13.013 -28.289  12.800  1.00 10.00      B   
ATOM   4875  N   GLN B 344     -14.066 -28.561  10.831  1.00 10.00      B   
ATOM   4876  HN  GLN B 344     -14.680 -28.174  10.166  1.00 10.00      B   
ATOM   4877  CA  GLN B 344     -13.494 -29.874  10.586  1.00 10.00      B   
ATOM   4878  CB  GLN B 344     -14.481 -30.775   9.844  1.00 10.00      B   
ATOM   4879  CG  GLN B 344     -14.188 -32.259  10.005  1.00 10.00      B   
ATOM   4880  CD  GLN B 344     -15.288 -33.140   9.454  1.00 10.00      B   
ATOM   4881  OE1 GLN B 344     -16.457 -32.759   9.439  1.00 10.00      B   
ATOM   4882  NE2 GLN B 344     -14.925 -34.326   8.999  1.00 10.00      B   
ATOM   4883 HE21 GLN B 344     -13.974 -34.572   9.046  1.00 10.00      B   
ATOM   4884 HE22 GLN B 344     -15.618 -34.909   8.626  1.00 10.00      B   
ATOM   4885  C   GLN B 344     -12.194 -29.744   9.805  1.00 10.00      B   
ATOM   4886  O   GLN B 344     -12.159 -29.125   8.739  1.00 10.00      B   
ATOM   4887  N   THR B 345     -11.131 -30.313  10.346  1.00 10.00      B   
ATOM   4888  HN  THR B 345     -11.223 -30.787  11.201  1.00 10.00      B   
ATOM   4889  CA  THR B 345      -9.825 -30.256   9.714  1.00 10.00      B   
ATOM   4890  CB  THR B 345      -8.731 -30.689  10.705  1.00 10.00      B   
ATOM   4891  OG1 THR B 345      -9.344 -31.398  11.792  1.00 10.00      B   
ATOM   4892  HG1 THR B 345      -8.970 -32.286  11.848  1.00 10.00      B   
ATOM   4893  CG2 THR B 345      -8.008 -29.469  11.252  1.00 10.00      B   
ATOM   4894  C   THR B 345      -9.766 -31.128   8.463  1.00 10.00      B   
ATOM   4895  O   THR B 345      -9.354 -30.669   7.397  1.00 10.00      B   
ATOM   4896  N   ASP B 346     -10.192 -32.376   8.593  1.00 10.00      B   
ATOM   4897  HN  ASP B 346     -10.529 -32.679   9.464  1.00 10.00      B   
ATOM   4898  CA  ASP B 346     -10.186 -33.308   7.473  1.00 10.00      B   
ATOM   4899  CB  ASP B 346     -10.158 -34.751   7.976  1.00 10.00      B   
ATOM   4900  CG  ASP B 346     -10.305 -35.765   6.861  1.00 10.00      B   
ATOM   4901  OD1 ASP B 346      -9.429 -35.804   5.969  1.00 10.00      B   
ATOM   4902  OD2 ASP B 346     -11.292 -36.533   6.882  1.00 10.00      B   
ATOM   4903  C   ASP B 346     -11.398 -33.081   6.578  1.00 10.00      B   
ATOM   4904  O   ASP B 346     -12.543 -33.133   7.037  1.00 10.00      B   
ATOM   4905  N   ASN B 347     -11.145 -32.816   5.303  1.00 10.00      B   
ATOM   4906  HN  ASN B 347     -10.214 -32.791   4.995  1.00 10.00      B   
ATOM   4907  CA  ASN B 347     -12.217 -32.562   4.349  1.00 10.00      B   
ATOM   4908  CB  ASN B 347     -12.371 -31.055   4.093  1.00 10.00      B   
ATOM   4909  CG  ASN B 347     -12.774 -30.275   5.332  1.00 10.00      B   
ATOM   4910  OD1 ASN B 347     -13.935 -30.282   5.735  1.00 10.00      B   
ATOM   4911  ND2 ASN B 347     -11.821 -29.579   5.931  1.00 10.00      B   
ATOM   4912 HD21 ASN B 347     -10.919 -29.598   5.545  1.00 10.00      B   
ATOM   4913 HD22 ASN B 347     -12.053 -29.085   6.749  1.00 10.00      B   
ATOM   4914  C   ASN B 347     -11.970 -33.287   3.031  1.00 10.00      B   
ATOM   4915  O   ASN B 347     -12.504 -32.899   1.990  1.00 10.00      B   
ATOM   4916  N   TRP B 348     -11.184 -34.358   3.078  1.00 10.00      B   
ATOM   4917  HN  TRP B 348     -10.803 -34.637   3.940  1.00 10.00      B   
ATOM   4918  CA  TRP B 348     -10.865 -35.124   1.878  1.00 10.00      B   
ATOM   4919  CB  TRP B 348      -9.815 -36.204   2.171  1.00 10.00      B   
ATOM   4920  CG  TRP B 348     -10.378 -37.500   2.678  1.00 10.00      B   
ATOM   4921  CD1 TRP B 348     -10.869 -37.751   3.925  1.00 10.00      B   
ATOM   4922  CD2 TRP B 348     -10.503 -38.723   1.945  1.00 10.00      B   
ATOM   4923  NE1 TRP B 348     -11.296 -39.053   4.012  1.00 10.00      B   
ATOM   4924  HE1 TRP B 348     -11.693 -39.473   4.810  1.00 10.00      B   
ATOM   4925  CE2 TRP B 348     -11.081 -39.672   2.810  1.00 10.00      B   
ATOM   4926  CE3 TRP B 348     -10.183 -39.107   0.639  1.00 10.00      B   
ATOM   4927  CZ2 TRP B 348     -11.346 -40.978   2.411  1.00 10.00      B   
ATOM   4928  CZ3 TRP B 348     -10.446 -40.403   0.245  1.00 10.00      B   
ATOM   4929  CH2 TRP B 348     -11.021 -41.322   1.127  1.00 10.00      B   
ATOM   4930  C   TRP B 348     -12.116 -35.729   1.233  1.00 10.00      B   
ATOM   4931  O   TRP B 348     -12.164 -35.928   0.019  1.00 10.00      B   
ATOM   4932  N   ASP B 349     -13.135 -35.994   2.047  1.00 10.00      B   
ATOM   4933  HN  ASP B 349     -13.047 -35.790   3.003  1.00 10.00      B   
ATOM   4934  CA  ASP B 349     -14.380 -36.580   1.555  1.00 10.00      B   
ATOM   4935  CB  ASP B 349     -15.244 -37.110   2.706  1.00 10.00      B   
ATOM   4936  CG  ASP B 349     -15.598 -36.054   3.732  1.00 10.00      B   
ATOM   4937  OD1 ASP B 349     -14.715 -35.685   4.534  1.00 10.00      B   
ATOM   4938  OD2 ASP B 349     -16.763 -35.597   3.760  1.00 10.00      B   
ATOM   4939  C   ASP B 349     -15.165 -35.592   0.701  1.00 10.00      B   
ATOM   4940  O   ASP B 349     -15.975 -35.986  -0.137  1.00 10.00      B   
ATOM   4941  N   VAL B 350     -14.918 -34.308   0.908  1.00 10.00      B   
ATOM   4942  HN  VAL B 350     -14.264 -34.048   1.591  1.00 10.00      B   
ATOM   4943  CA  VAL B 350     -15.598 -33.276   0.140  1.00 10.00      B   
ATOM   4944  CB  VAL B 350     -15.540 -31.901   0.831  1.00 10.00      B   
ATOM   4945  CG1 VAL B 350     -16.458 -30.916   0.124  1.00 10.00      B   
ATOM   4946  CG2 VAL B 350     -15.915 -32.023   2.298  1.00 10.00      B   
ATOM   4947  C   VAL B 350     -14.976 -33.171  -1.245  1.00 10.00      B   
ATOM   4948  O   VAL B 350     -15.680 -33.124  -2.256  1.00 10.00      B   
ATOM   4949  N   TYR B 351     -13.649 -33.160  -1.287  1.00 10.00      B   
ATOM   4950  HN  TYR B 351     -13.144 -33.204  -0.448  1.00 10.00      B   
ATOM   4951  CA  TYR B 351     -12.926 -33.079  -2.549  1.00 10.00      B   
ATOM   4952  CB  TYR B 351     -11.428 -32.889  -2.295  1.00 10.00      B   
ATOM   4953  CG  TYR B 351     -10.620 -32.587  -3.538  1.00 10.00      B   
ATOM   4954  CD1 TYR B 351     -10.689 -31.341  -4.151  1.00 10.00      B   
ATOM   4955  CD2 TYR B 351      -9.781 -33.544  -4.094  1.00 10.00      B   
ATOM   4956  CE1 TYR B 351      -9.946 -31.061  -5.282  1.00 10.00      B   
ATOM   4957  CE2 TYR B 351      -9.036 -33.272  -5.226  1.00 10.00      B   
ATOM   4958  CZ  TYR B 351      -9.122 -32.030  -5.815  1.00 10.00      B   
ATOM   4959  OH  TYR B 351      -8.378 -31.754  -6.941  1.00 10.00      B   
ATOM   4960  HH  TYR B 351      -8.418 -32.511  -7.542  1.00 10.00      B   
ATOM   4961  C   TYR B 351     -13.168 -34.345  -3.366  1.00 10.00      B   
ATOM   4962  O   TYR B 351     -13.092 -34.334  -4.592  1.00 10.00      B   
ATOM   4963  N   GLU B 352     -13.484 -35.427  -2.667  1.00 10.00      B   
ATOM   4964  HN  GLU B 352     -13.526 -35.360  -1.691  1.00 10.00      B   
ATOM   4965  CA  GLU B 352     -13.756 -36.713  -3.298  1.00 10.00      B   
ATOM   4966  CB  GLU B 352     -13.888 -37.799  -2.226  1.00 10.00      B   
ATOM   4967  CG  GLU B 352     -12.722 -38.770  -2.171  1.00 10.00      B   
ATOM   4968  CD  GLU B 352     -12.790 -39.811  -3.265  1.00 10.00      B   
ATOM   4969  OE1 GLU B 352     -13.450 -40.853  -3.060  1.00 10.00      B   
ATOM   4970  OE2 GLU B 352     -12.189 -39.594  -4.340  1.00 10.00      B   
ATOM   4971  C   GLU B 352     -15.031 -36.659  -4.137  1.00 10.00      B   
ATOM   4972  O   GLU B 352     -15.206 -37.442  -5.070  1.00 10.00      B   
ATOM   4973  N   ARG B 353     -15.917 -35.728  -3.804  1.00 10.00      B   
ATOM   4974  HN  ARG B 353     -15.716 -35.121  -3.061  1.00 10.00      B   
ATOM   4975  CA  ARG B 353     -17.173 -35.584  -4.526  1.00 10.00      B   
ATOM   4976  CB  ARG B 353     -18.347 -35.425  -3.557  1.00 10.00      B   
ATOM   4977  CG  ARG B 353     -18.619 -36.649  -2.698  1.00 10.00      B   
ATOM   4978  CD  ARG B 353     -19.925 -36.505  -1.939  1.00 10.00      B   
ATOM   4979  NE  ARG B 353     -19.868 -35.447  -0.932  1.00 10.00      B   
ATOM   4980  HE  ARG B 353     -19.171 -35.522  -0.241  1.00 10.00      B   
ATOM   4981  CZ  ARG B 353     -20.704 -34.407  -0.896  1.00 10.00      B   
ATOM   4982  NH1 ARG B 353     -21.664 -34.282  -1.807  1.00 10.00      B   
ATOM   4983 HH11 ARG B 353     -22.317 -33.463  -1.768  1.00 10.00      B   
ATOM   4984 HH12 ARG B 353     -21.774 -34.991  -2.564  1.00 10.00      B   
ATOM   4985  NH2 ARG B 353     -20.586 -33.492   0.056  1.00 10.00      B   
ATOM   4986 HH21 ARG B 353     -21.242 -32.683   0.088  1.00 10.00      B   
ATOM   4987 HH22 ARG B 353     -19.839 -33.582   0.780  1.00 10.00      B   
ATOM   4988  C   ARG B 353     -17.128 -34.406  -5.495  1.00 10.00      B   
ATOM   4989  O   ARG B 353     -17.792 -34.417  -6.532  1.00 10.00      B   
ATOM   4990  N   PHE B 354     -16.345 -33.389  -5.156  1.00 10.00      B   
ATOM   4991  HN  PHE B 354     -15.828 -33.435  -4.322  1.00 10.00      B   
ATOM   4992  CA  PHE B 354     -16.233 -32.204  -5.998  1.00 10.00      B   
ATOM   4993  CB  PHE B 354     -16.818 -30.976  -5.290  1.00 10.00      B   
ATOM   4994  CG  PHE B 354     -18.303 -31.047  -5.074  1.00 10.00      B   
ATOM   4995  CD1 PHE B 354     -18.822 -31.502  -3.872  1.00 10.00      B   
ATOM   4996  CD2 PHE B 354     -19.179 -30.660  -6.074  1.00 10.00      B   
ATOM   4997  CE1 PHE B 354     -20.187 -31.570  -3.672  1.00 10.00      B   
ATOM   4998  CE2 PHE B 354     -20.546 -30.725  -5.882  1.00 10.00      B   
ATOM   4999  CZ  PHE B 354     -21.050 -31.180  -4.679  1.00 10.00      B   
ATOM   5000  C   PHE B 354     -14.790 -31.941  -6.412  1.00 10.00      B   
ATOM   5001  O   PHE B 354     -14.198 -30.930  -6.036  1.00 10.00      B   
ATOM   5002  N   SER B 355     -14.224 -32.859  -7.181  1.00 10.00      B   
ATOM   5003  HN  SER B 355     -14.735 -33.657  -7.434  1.00 10.00      B   
ATOM   5004  CA  SER B 355     -12.856 -32.715  -7.652  1.00 10.00      B   
ATOM   5005  CB  SER B 355     -12.210 -34.092  -7.807  1.00 10.00      B   
ATOM   5006  OG  SER B 355     -12.968 -35.078  -7.123  1.00 10.00      B   
ATOM   5007  HG  SER B 355     -13.007 -34.853  -6.181  1.00 10.00      B   
ATOM   5008  C   SER B 355     -12.835 -31.974  -8.983  1.00 10.00      B   
ATOM   5009  O   SER B 355     -11.888 -31.250  -9.295  1.00 10.00      B   
ATOM   5010  N   THR B 356     -13.896 -32.152  -9.759  1.00 10.00      B   
ATOM   5011  HN  THR B 356     -14.628 -32.729  -9.447  1.00 10.00      B   
ATOM   5012  CA  THR B 356     -14.012 -31.510 -11.054  1.00 10.00      B   
ATOM   5013  CB  THR B 356     -14.979 -32.299 -11.956  1.00 10.00      B   
ATOM   5014  OG1 THR B 356     -14.770 -33.705 -11.750  1.00 10.00      B   
ATOM   5015  HG1 THR B 356     -13.962 -33.840 -11.239  1.00 10.00      B   
ATOM   5016  CG2 THR B 356     -14.740 -31.968 -13.421  1.00 10.00      B   
ATOM   5017  C   THR B 356     -14.516 -30.075 -10.896  1.00 10.00      B   
ATOM   5018  O   THR B 356     -15.504 -29.828 -10.200  1.00 10.00      B   
ATOM   5019  N   LYS B 357     -13.830 -29.138 -11.538  1.00 10.00      B   
ATOM   5020  HN  LYS B 357     -13.059 -29.398 -12.081  1.00 10.00      B   
ATOM   5021  CA  LYS B 357     -14.202 -27.733 -11.470  1.00 10.00      B   
ATOM   5022  CB  LYS B 357     -12.947 -26.855 -11.473  1.00 10.00      B   
ATOM   5023  CG  LYS B 357     -13.225 -25.365 -11.357  1.00 10.00      B   
ATOM   5024  CD  LYS B 357     -11.933 -24.570 -11.304  1.00 10.00      B   
ATOM   5025  CE  LYS B 357     -12.208 -23.081 -11.328  1.00 10.00      B   
ATOM   5026  NZ  LYS B 357     -10.957 -22.294 -11.211  1.00 10.00      B   
ATOM   5027  HZ1 LYS B 357     -10.527 -22.439 -10.267  1.00 10.00      B   
ATOM   5028  HZ2 LYS B 357     -11.160 -21.279 -11.329  1.00 10.00      B   
ATOM   5029  HZ3 LYS B 357     -10.275 -22.590 -11.937  1.00 10.00      B   
ATOM   5030  C   LYS B 357     -15.107 -27.360 -12.639  1.00 10.00      B   
ATOM   5031  O   LYS B 357     -14.766 -27.595 -13.799  1.00 10.00      B   
ATOM   5032  N   GLU B 358     -16.267 -26.799 -12.326  1.00 10.00      B   
ATOM   5033  HN  GLU B 358     -16.491 -26.655 -11.384  1.00 10.00      B   
ATOM   5034  CA  GLU B 358     -17.220 -26.390 -13.346  1.00 10.00      B   
ATOM   5035  CB  GLU B 358     -18.440 -27.316 -13.348  1.00 10.00      B   
ATOM   5036  CG  GLU B 358     -18.144 -28.746 -13.770  1.00 10.00      B   
ATOM   5037  CD  GLU B 358     -17.842 -28.886 -15.248  1.00 10.00      B   
ATOM   5038  OE1 GLU B 358     -17.804 -27.857 -15.964  1.00 10.00      B   
ATOM   5039  OE2 GLU B 358     -17.649 -30.031 -15.710  1.00 10.00      B   
ATOM   5040  C   GLU B 358     -17.658 -24.950 -13.117  1.00 10.00      B   
ATOM   5041  O   GLU B 358     -17.310 -24.339 -12.103  1.00 10.00      B   
ATOM   5042  N   GLY B 359     -18.414 -24.414 -14.060  1.00 10.00      B   
ATOM   5043  HN  GLY B 359     -18.647 -24.948 -14.848  1.00 10.00      B   
ATOM   5044  CA  GLY B 359     -18.889 -23.052 -13.950  1.00 10.00      B   
ATOM   5045  C   GLY B 359     -18.021 -22.093 -14.731  1.00 10.00      B   
ATOM   5046  O   GLY B 359     -18.080 -22.047 -15.962  1.00 10.00      B   
ATOM   5047  N   ALA B 360     -17.207 -21.338 -14.019  1.00 10.00      B   
ATOM   5048  HN  ALA B 360     -17.201 -21.433 -13.040  1.00 10.00      B   
ATOM   5049  CA  ALA B 360     -16.313 -20.377 -14.644  1.00 10.00      B   
ATOM   5050  CB  ALA B 360     -16.732 -18.957 -14.299  1.00 10.00      B   
ATOM   5051  C   ALA B 360     -14.876 -20.629 -14.210  1.00 10.00      B   
ATOM   5052  O   ALA B 360     -14.567 -20.623 -13.015  1.00 10.00      B   
ATOM   5053  N   GLU B 361     -13.999 -20.846 -15.181  1.00 10.00      B   
ATOM   5054  HN  GLU B 361     -14.303 -20.827 -16.115  1.00 10.00      B   
ATOM   5055  CA  GLU B 361     -12.593 -21.103 -14.900  1.00 10.00      B   
ATOM   5056  CB  GLU B 361     -11.870 -21.593 -16.152  1.00 10.00      B   
ATOM   5057  CG  GLU B 361     -12.364 -22.939 -16.649  1.00 10.00      B   
ATOM   5058  CD  GLU B 361     -12.746 -22.912 -18.111  1.00 10.00      B   
ATOM   5059  OE1 GLU B 361     -12.882 -21.803 -18.676  1.00 10.00      B   
ATOM   5060  OE2 GLU B 361     -12.921 -24.002 -18.703  1.00 10.00      B   
ATOM   5061  C   GLU B 361     -11.914 -19.860 -14.351  1.00 10.00      B   
ATOM   5062  O   GLU B 361     -10.903 -19.952 -13.658  1.00 10.00      B   
ATOM   5063  N   TYR B 362     -12.485 -18.700 -14.660  1.00 10.00      B   
ATOM   5064  HN  TYR B 362     -13.287 -18.699 -15.224  1.00 10.00      B   
ATOM   5065  CA  TYR B 362     -11.943 -17.430 -14.191  1.00 10.00      B   
ATOM   5066  CB  TYR B 362     -12.589 -16.252 -14.923  1.00 10.00      B   
ATOM   5067  CG  TYR B 362     -11.995 -15.990 -16.286  1.00 10.00      B   
ATOM   5068  CD1 TYR B 362     -12.652 -16.398 -17.440  1.00 10.00      B   
ATOM   5069  CD2 TYR B 362     -10.774 -15.342 -16.420  1.00 10.00      B   
ATOM   5070  CE1 TYR B 362     -12.109 -16.166 -18.689  1.00 10.00      B   
ATOM   5071  CE2 TYR B 362     -10.224 -15.105 -17.665  1.00 10.00      B   
ATOM   5072  CZ  TYR B 362     -10.897 -15.519 -18.795  1.00 10.00      B   
ATOM   5073  OH  TYR B 362     -10.354 -15.285 -20.037  1.00 10.00      B   
ATOM   5074  HH  TYR B 362     -11.050 -14.992 -20.638  1.00 10.00      B   
ATOM   5075  C   TYR B 362     -12.117 -17.281 -12.686  1.00 10.00      B   
ATOM   5076  O   TYR B 362     -11.411 -16.506 -12.044  1.00 10.00      B   
ATOM   5077  N   ASP B 363     -13.058 -18.028 -12.129  1.00 10.00      B   
ATOM   5078  HN  ASP B 363     -13.581 -18.639 -12.686  1.00 10.00      B   
ATOM   5079  CA  ASP B 363     -13.307 -17.982 -10.698  1.00 10.00      B   
ATOM   5080  CB  ASP B 363     -14.805 -18.125 -10.396  1.00 10.00      B   
ATOM   5081  CG  ASP B 363     -15.228 -17.339  -9.168  1.00 10.00      B   
ATOM   5082  OD1 ASP B 363     -16.259 -16.628  -9.233  1.00 10.00      B   
ATOM   5083  OD2 ASP B 363     -14.525 -17.410  -8.140  1.00 10.00      B   
ATOM   5084  C   ASP B 363     -12.517 -19.092 -10.017  1.00 10.00      B   
ATOM   5085  O   ASP B 363     -11.769 -19.816 -10.675  1.00 10.00      B   
ATOM   5086  N   SER B 364     -12.673 -19.230  -8.717  1.00 10.00      B   
ATOM   5087  HN  SER B 364     -13.287 -18.624  -8.236  1.00 10.00      B   
ATOM   5088  CA  SER B 364     -11.965 -20.256  -7.973  1.00 10.00      B   
ATOM   5089  CB  SER B 364     -11.327 -19.641  -6.727  1.00 10.00      B   
ATOM   5090  OG  SER B 364     -11.862 -18.350  -6.470  1.00 10.00      B   
ATOM   5091  HG  SER B 364     -11.430 -17.705  -7.043  1.00 10.00      B   
ATOM   5092  C   SER B 364     -12.905 -21.397  -7.593  1.00 10.00      B   
ATOM   5093  O   SER B 364     -14.130 -21.261  -7.673  1.00 10.00      B   
ATOM   5094  N   ASN B 365     -12.337 -22.528  -7.206  1.00 10.00      B   
ATOM   5095  HN  ASN B 365     -11.352 -22.593  -7.184  1.00 10.00      B   
ATOM   5096  CA  ASN B 365     -13.139 -23.676  -6.808  1.00 10.00      B   
ATOM   5097  CB  ASN B 365     -12.402 -24.988  -7.099  1.00 10.00      B   
ATOM   5098  CG  ASN B 365     -13.299 -26.211  -6.995  1.00 10.00      B   
ATOM   5099  OD1 ASN B 365     -14.282 -26.221  -6.254  1.00 10.00      B   
ATOM   5100  ND2 ASN B 365     -12.964 -27.254  -7.737  1.00 10.00      B   
ATOM   5101 HD21 ASN B 365     -12.168 -27.184  -8.309  1.00 10.00      B   
ATOM   5102 HD22 ASN B 365     -13.517 -28.060  -7.678  1.00 10.00      B   
ATOM   5103  C   ASN B 365     -13.489 -23.577  -5.326  1.00 10.00      B   
ATOM   5104  O   ASN B 365     -12.603 -23.586  -4.472  1.00 10.00      B   
ATOM   5105  N   PRO B 366     -14.792 -23.482  -5.008  1.00 10.00      B   
ATOM   5106  CA  PRO B 366     -15.277 -23.367  -3.625  1.00 10.00      B   
ATOM   5107  CB  PRO B 366     -16.803 -23.359  -3.775  1.00 10.00      B   
ATOM   5108  CG  PRO B 366     -17.041 -22.911  -5.176  1.00 10.00      B   
ATOM   5109  CD  PRO B 366     -15.901 -23.468  -5.978  1.00 10.00      B   
ATOM   5110  C   PRO B 366     -14.837 -24.524  -2.725  1.00 10.00      B   
ATOM   5111  O   PRO B 366     -14.774 -24.375  -1.505  1.00 10.00      B   
ATOM   5112  N   VAL B 367     -14.524 -25.672  -3.322  1.00 10.00      B   
ATOM   5113  HN  VAL B 367     -14.575 -25.736  -4.301  1.00 10.00      B   
ATOM   5114  CA  VAL B 367     -14.101 -26.834  -2.548  1.00 10.00      B   
ATOM   5115  CB  VAL B 367     -14.186 -28.149  -3.365  1.00 10.00      B   
ATOM   5116  CG1 VAL B 367     -12.960 -28.350  -4.246  1.00 10.00      B   
ATOM   5117  CG2 VAL B 367     -14.393 -29.344  -2.449  1.00 10.00      B   
ATOM   5118  C   VAL B 367     -12.686 -26.640  -1.999  1.00 10.00      B   
ATOM   5119  O   VAL B 367     -12.309 -27.244  -0.994  1.00 10.00      B   
ATOM   5120  N   ASN B 368     -11.925 -25.754  -2.637  1.00 10.00      B   
ATOM   5121  HN  ASN B 368     -12.304 -25.253  -3.394  1.00 10.00      B   
ATOM   5122  CA  ASN B 368     -10.547 -25.491  -2.228  1.00 10.00      B   
ATOM   5123  CB  ASN B 368      -9.798 -24.673  -3.282  1.00 10.00      B   
ATOM   5124  CG  ASN B 368      -8.786 -25.505  -4.046  1.00 10.00      B   
ATOM   5125  OD1 ASN B 368      -8.238 -26.474  -3.522  1.00 10.00      B   
ATOM   5126  ND2 ASN B 368      -8.531 -25.135  -5.291  1.00 10.00      B   
ATOM   5127 HD21 ASN B 368      -9.005 -24.347  -5.654  1.00 10.00      B   
ATOM   5128 HD22 ASN B 368      -7.880 -25.654  -5.801  1.00 10.00      B   
ATOM   5129  C   ASN B 368     -10.477 -24.817  -0.864  1.00 10.00      B   
ATOM   5130  O   ASN B 368      -9.444 -24.854  -0.198  1.00 10.00      B   
ATOM   5131  N   GLU B 369     -11.588 -24.218  -0.449  1.00 10.00      B   
ATOM   5132  HN  GLU B 369     -12.380 -24.235  -1.025  1.00 10.00      B   
ATOM   5133  CA  GLU B 369     -11.665 -23.547   0.844  1.00 10.00      B   
ATOM   5134  CB  GLU B 369     -13.031 -22.870   0.995  1.00 10.00      B   
ATOM   5135  CG  GLU B 369     -13.117 -21.479   0.392  1.00 10.00      B   
ATOM   5136  CD  GLU B 369     -12.606 -20.410   1.336  1.00 10.00      B   
ATOM   5137  OE1 GLU B 369     -13.419 -19.850   2.109  1.00 10.00      B   
ATOM   5138  OE2 GLU B 369     -11.393 -20.122   1.314  1.00 10.00      B   
ATOM   5139  C   GLU B 369     -11.473 -24.557   1.972  1.00 10.00      B   
ATOM   5140  O   GLU B 369     -10.961 -24.234   3.044  1.00 10.00      B   
ATOM   5141  N   LEU B 370     -11.882 -25.788   1.711  1.00 10.00      B   
ATOM   5142  HN  LEU B 370     -12.262 -25.987   0.829  1.00 10.00      B   
ATOM   5143  CA  LEU B 370     -11.771 -26.853   2.693  1.00 10.00      B   
ATOM   5144  CB  LEU B 370     -12.929 -27.839   2.546  1.00 10.00      B   
ATOM   5145  CG  LEU B 370     -14.330 -27.253   2.742  1.00 10.00      B   
ATOM   5146  CD1 LEU B 370     -15.391 -28.318   2.531  1.00 10.00      B   
ATOM   5147  CD2 LEU B 370     -14.462 -26.631   4.124  1.00 10.00      B   
ATOM   5148  C   LEU B 370     -10.429 -27.567   2.583  1.00 10.00      B   
ATOM   5149  O   LEU B 370      -9.815 -27.903   3.596  1.00 10.00      B   
ATOM   5150  N   THR B 371      -9.973 -27.790   1.354  1.00 10.00      B   
ATOM   5151  HN  THR B 371     -10.512 -27.512   0.580  1.00 10.00      B   
ATOM   5152  CA  THR B 371      -8.698 -28.455   1.119  1.00 10.00      B   
ATOM   5153  CB  THR B 371      -8.450 -28.647  -0.388  1.00 10.00      B   
ATOM   5154  OG1 THR B 371      -9.677 -28.443  -1.102  1.00 10.00      B   
ATOM   5155  HG1 THR B 371      -9.490 -28.377  -2.044  1.00 10.00      B   
ATOM   5156  CG2 THR B 371      -7.931 -30.048  -0.671  1.00 10.00      B   
ATOM   5157  C   THR B 371      -7.553 -27.634   1.707  1.00 10.00      B   
ATOM   5158  O   THR B 371      -6.665 -28.168   2.377  1.00 10.00      B   
ATOM   5159  N   LEU B 372      -7.596 -26.325   1.467  1.00 10.00      B   
ATOM   5160  HN  LEU B 372      -8.338 -25.961   0.932  1.00 10.00      B   
ATOM   5161  CA  LEU B 372      -6.574 -25.417   1.973  1.00 10.00      B   
ATOM   5162  CB  LEU B 372      -6.823 -23.990   1.475  1.00 10.00      B   
ATOM   5163  CG  LEU B 372      -5.822 -22.925   1.931  1.00 10.00      B   
ATOM   5164  CD1 LEU B 372      -4.433 -23.225   1.390  1.00 10.00      B   
ATOM   5165  CD2 LEU B 372      -6.277 -21.539   1.500  1.00 10.00      B   
ATOM   5166  C   LEU B 372      -6.540 -25.449   3.496  1.00 10.00      B   
ATOM   5167  O   LEU B 372      -5.469 -25.416   4.100  1.00 10.00      B
[truncated: 289,833 more chars]
