# Supplementary material for: Large-scale discovery of protein interactions at residue resolution using co-evolution calculated from genomic sequences
Source: Nat Commun. 2021 Mar 2;12:1396. doi: 10.1038/s41467-021-21636-z (PMC7925567; doi:10.1038/s41467-021-21636-z)
Supplement: Supplementary file 12 — Supplementary Data 10 [file 41467_2021_21636_MOESM12_ESM.zip › supplementary/allpdb1629_C4YDZ9_C4YFL7/models/haddock_top3_haddock_8w.pdb]

REMARK FILENAME="haddock_8w.pdb0"
REMARK ===============================================================
REMARK HADDOCK run for haddock
REMARK initial structure: haddock_8.pdb
REMARK final NOE weights: unambig 50 amb: 50
REMARK ===============================================================
REMARK            total,bonds,angles,improper,dihe,vdw,elec,air,cdih,coup,rdcs,vean,dani,xpcs,rg
REMARK energies: -304.268, 0, 0, 0, 0, -39.8282, -320.777, 56.3369, 0, 0, 0, 0, 0, 0, 0
REMARK ===============================================================
REMARK            bonds,angles,impropers,dihe,air,cdih,coup,rdcs,vean,dani,xpcs
REMARK rms-dev.: 0,0,0,0,2.47341,0,0, 0, 0, 0, 0
REMARK ===============================================================
REMARK               air,cdih,coup,rdcs,vean,dani,xpcs
REMARK               >0.3,>5,>1,>0,>5,>0.2,>0.2
REMARK violations.: 1, 0, 0, 0, 0, 0, 0
REMARK ===============================================================
REMARK                        CVpartition#,violations,rms
REMARK AIRs cross-validation: 2, 0, NaN
REMARK ===============================================================
REMARK NCS energy: 0
REMARK ===============================================================
REMARK Symmetry energy: 0
REMARK ===============================================================
REMARK Desolvation energy: 16.2451
REMARK Internal energy free molecules: 74663.3
REMARK Internal energy complex: -36718.6
REMARK Binding energy: -111726
REMARK ===============================================================
REMARK buried surface area: 1979.43
REMARK ===============================================================
REMARK water - chain1: 0 0 0
REMARK water - chain2: 0 0 0
REMARK water - chain3: 0 0 0
REMARK water - chain4: 0 0 0
REMARK water - chain5: 0 0 0
REMARK water - chain6: 0 0 0
REMARK ===============================================================
REMARK water - water: 0 0 0
REMARK ===============================================================
REMARK DATE:28-May-2020  23:41:31       created by user: he47
REMARK VERSION:1.3
ATOM      1  CB  THR A   2     -21.031   0.322  -0.051  1.00 10.00      A   
ATOM      2  OG1 THR A   2     -20.040   0.796  -0.978  1.00 10.00      A   
ATOM      3  HG1 THR A   2     -19.235   1.041  -0.495  1.00 10.00      A   
ATOM      4  CG2 THR A   2     -22.405   0.370  -0.707  1.00 10.00      A   
ATOM      5  C   THR A   2     -21.714   2.490   1.083  1.00 10.00      A   
ATOM      6  O   THR A   2     -22.897   2.606   1.410  1.00 10.00      A   
ATOM      7  N   THR A   2     -21.549   0.407   2.397  1.00 10.00      A   
ATOM      8  HT1 THR A   2     -20.955  -0.426   2.608  1.00 10.00      A   
ATOM      9  HT2 THR A   2     -22.510   0.089   2.182  1.00 10.00      A   
ATOM     10  HT3 THR A   2     -21.577   1.016   3.240  1.00 10.00      A   
ATOM     11  CA  THR A   2     -20.987   1.155   1.253  1.00 10.00      A   
ATOM     12  N   SER A   3     -20.999   3.502   0.610  1.00 10.00      A   
ATOM     13  HN  SER A   3     -20.054   3.357   0.382  1.00 10.00      A   
ATOM     14  CA  SER A   3     -21.580   4.824   0.414  1.00 10.00      A   
ATOM     15  CB  SER A   3     -21.358   5.685   1.662  1.00 10.00      A   
ATOM     16  OG  SER A   3     -21.690   4.967   2.840  1.00 10.00      A   
ATOM     17  HG  SER A   3     -22.349   4.293   2.625  1.00 10.00      A   
ATOM     18  C   SER A   3     -20.977   5.510  -0.810  1.00 10.00      A   
ATOM     19  O   SER A   3     -19.800   5.315  -1.123  1.00 10.00      A   
ATOM     20  N   ILE A   4     -21.791   6.299  -1.503  1.00 10.00      A   
ATOM     21  HN  ILE A   4     -22.722   6.399  -1.208  1.00 10.00      A   
ATOM     22  CA  ILE A   4     -21.346   7.021  -2.692  1.00 10.00      A   
ATOM     23  CB  ILE A   4     -22.531   7.298  -3.645  1.00 10.00      A   
ATOM     24  CG1 ILE A   4     -23.242   5.990  -3.999  1.00 10.00      A   
ATOM     25  CG2 ILE A   4     -22.060   8.011  -4.906  1.00 10.00      A   
ATOM     26  CD1 ILE A   4     -24.566   6.182  -4.702  1.00 10.00      A   
ATOM     27  C   ILE A   4     -20.687   8.347  -2.306  1.00 10.00      A   
ATOM     28  O   ILE A   4     -21.190   9.072  -1.447  1.00 10.00      A   
ATOM     29  N   LYS A   5     -19.558   8.651  -2.938  1.00 10.00      A   
ATOM     30  HN  LYS A   5     -19.207   8.033  -3.616  1.00 10.00      A   
ATOM     31  CA  LYS A   5     -18.832   9.887  -2.666  1.00 10.00      A   
ATOM     32  CB  LYS A   5     -17.700   9.632  -1.658  1.00 10.00      A   
ATOM     33  CG  LYS A   5     -18.189   9.485  -0.224  1.00 10.00      A   
ATOM     34  CD  LYS A   5     -17.045   9.492   0.776  1.00 10.00      A   
ATOM     35  CE  LYS A   5     -17.544   9.855   2.166  1.00 10.00      A   
ATOM     36  NZ  LYS A   5     -16.500   9.660   3.207  1.00 10.00      A   
ATOM     37  HZ1 LYS A   5     -16.640  10.338   3.992  1.00 10.00      A   
ATOM     38  HZ2 LYS A   5     -15.555   9.807   2.804  1.00 10.00      A   
ATOM     39  HZ3 LYS A   5     -16.554   8.697   3.591  1.00 10.00      A   
ATOM     40  C   LYS A   5     -18.292  10.489  -3.968  1.00 10.00      A   
ATOM     41  O   LYS A   5     -18.149   9.774  -4.963  1.00 10.00      A   
ATOM     42  N   PRO A   6     -18.005  11.812  -3.981  1.00 10.00      A   
ATOM     43  CA  PRO A   6     -17.478  12.518  -5.163  1.00 10.00      A   
ATOM     44  CB  PRO A   6     -17.021  13.882  -4.599  1.00 10.00      A   
ATOM     45  CG  PRO A   6     -17.104  13.752  -3.115  1.00 10.00      A   
ATOM     46  CD  PRO A   6     -18.167  12.729  -2.850  1.00 10.00      A   
ATOM     47  C   PRO A   6     -16.298  11.779  -5.794  1.00 10.00      A   
ATOM     48  O   PRO A   6     -15.341  11.417  -5.107  1.00 10.00      A   
ATOM     49  N   PHE A   7     -16.370  11.551  -7.100  1.00 10.00      A   
ATOM     50  HN  PHE A   7     -17.149  11.878  -7.603  1.00 10.00      A   
ATOM     51  CA  PHE A   7     -15.315  10.839  -7.813  1.00 10.00      A   
ATOM     52  CB  PHE A   7     -15.906   9.705  -8.662  1.00 10.00      A   
ATOM     53  CG  PHE A   7     -14.872   8.879  -9.384  1.00 10.00      A   
ATOM     54  CD1 PHE A   7     -14.148   7.911  -8.711  1.00 10.00      A   
ATOM     55  CD2 PHE A   7     -14.626   9.072 -10.734  1.00 10.00      A   
ATOM     56  CE1 PHE A   7     -13.198   7.150  -9.367  1.00 10.00      A   
ATOM     57  CE2 PHE A   7     -13.677   8.316 -11.397  1.00 10.00      A   
ATOM     58  CZ  PHE A   7     -12.962   7.354 -10.713  1.00 10.00      A   
ATOM     59  C   PHE A   7     -14.502  11.784  -8.689  1.00 10.00      A   
ATOM     60  O   PHE A   7     -15.060  12.617  -9.410  1.00 10.00      A   
ATOM     61  N   GLN A   8     -13.184  11.651  -8.611  1.00 10.00      A   
ATOM     62  HN  GLN A   8     -12.806  10.965  -8.008  1.00 10.00      A   
ATOM     63  CA  GLN A   8     -12.273  12.473  -9.392  1.00 10.00      A   
ATOM     64  CB  GLN A   8     -11.567  13.491  -8.496  1.00 10.00      A   
ATOM     65  CG  GLN A   8     -12.231  14.856  -8.446  1.00 10.00      A   
ATOM     66  CD  GLN A   8     -13.485  14.880  -7.592  1.00 10.00      A   
ATOM     67  OE1 GLN A   8     -13.607  14.140  -6.612  1.00 10.00      A   
ATOM     68  NE2 GLN A   8     -14.423  15.732  -7.957  1.00 10.00      A   
ATOM     69 HE21 GLN A   8     -14.257  16.292  -8.744  1.00 10.00      A   
ATOM     70 HE22 GLN A   8     -15.248  15.767  -7.429  1.00 10.00      A   
ATOM     71  C   GLN A   8     -11.242  11.596 -10.098  1.00 10.00      A   
ATOM     72  O   GLN A   8     -11.154  10.396  -9.835  1.00 10.00      A   
ATOM     73  N   MET A   9     -10.458  12.203 -10.982  1.00 10.00      A   
ATOM     74  HN  MET A   9     -10.575  13.165 -11.137  1.00 10.00      A   
ATOM     75  CA  MET A   9      -9.435  11.484 -11.739  1.00 10.00      A   
ATOM     76  CB  MET A   9      -8.851  12.393 -12.827  1.00 10.00      A   
ATOM     77  CG  MET A   9      -7.890  11.696 -13.780  1.00 10.00      A   
ATOM     78  SD  MET A   9      -7.134  12.830 -14.965  1.00 10.00      A   
ATOM     79  CE  MET A   9      -6.136  13.846 -13.875  1.00 10.00      A   
ATOM     80  C   MET A   9      -8.315  10.961 -10.838  1.00 10.00      A   
ATOM     81  O   MET A   9      -7.749   9.896 -11.086  1.00 10.00      A   
ATOM     82  N   GLU A  10      -8.008  11.706  -9.787  1.00 10.00      A   
ATOM     83  HN  GLU A  10      -8.496  12.550  -9.637  1.00 10.00      A   
ATOM     84  CA  GLU A  10      -6.950  11.326  -8.855  1.00 10.00      A   
ATOM     85  CB  GLU A  10      -6.561  12.508  -7.956  1.00 10.00      A   
ATOM     86  CG  GLU A  10      -7.730  13.177  -7.247  1.00 10.00      A   
ATOM     87  CD  GLU A  10      -8.246  14.397  -7.983  1.00 10.00      A   
ATOM     88  OE1 GLU A  10      -8.482  14.303  -9.206  1.00 10.00      A   
ATOM     89  OE2 GLU A  10      -8.438  15.452  -7.342  1.00 10.00      A   
ATOM     90  C   GLU A  10      -7.311  10.093  -8.020  1.00 10.00      A   
ATOM     91  O   GLU A  10      -6.476   9.565  -7.291  1.00 10.00      A   
ATOM     92  N   ASP A  11      -8.547   9.620  -8.148  1.00 10.00      A   
ATOM     93  HN  ASP A  11      -9.168  10.066  -8.763  1.00 10.00      A   
ATOM     94  CA  ASP A  11      -9.005   8.452  -7.397  1.00 10.00      A   
ATOM     95  CB  ASP A  11     -10.535   8.399  -7.350  1.00 10.00      A   
ATOM     96  CG  ASP A  11     -11.143   9.331  -6.321  1.00 10.00      A   
ATOM     97  OD1 ASP A  11     -10.786   9.232  -5.128  1.00 10.00      A   
ATOM     98  OD2 ASP A  11     -12.000  10.158  -6.695  1.00 10.00      A   
ATOM     99  C   ASP A  11      -8.473   7.152  -8.000  1.00 10.00      A   
ATOM    100  O   ASP A  11      -8.600   6.079  -7.399  1.00 10.00      A   
ATOM    101  N   LEU A  12      -7.866   7.258  -9.179  1.00 10.00      A   
ATOM    102  HN  LEU A  12      -7.786   8.145  -9.591  1.00 10.00      A   
ATOM    103  CA  LEU A  12      -7.324   6.099  -9.884  1.00 10.00      A   
ATOM    104  CB  LEU A  12      -6.715   6.519 -11.223  1.00 10.00      A   
ATOM    105  CG  LEU A  12      -7.694   6.992 -12.298  1.00 10.00      A   
ATOM    106  CD1 LEU A  12      -6.941   7.461 -13.534  1.00 10.00      A   
ATOM    107  CD2 LEU A  12      -8.677   5.888 -12.653  1.00 10.00      A   
ATOM    108  C   LEU A  12      -6.288   5.334  -9.061  1.00 10.00      A   
ATOM    109  O   LEU A  12      -6.134   4.123  -9.223  1.00 10.00      A   
ATOM    110  N   PHE A  13      -5.597   6.030  -8.166  1.00 10.00      A   
ATOM    111  HN  PHE A  13      -5.784   6.988  -8.056  1.00 10.00      A   
ATOM    112  CA  PHE A  13      -4.570   5.402  -7.336  1.00 10.00      A   
ATOM    113  CB  PHE A  13      -3.772   6.455  -6.555  1.00 10.00      A   
ATOM    114  CG  PHE A  13      -3.140   7.493  -7.440  1.00 10.00      A   
ATOM    115  CD1 PHE A  13      -3.478   8.828  -7.317  1.00 10.00      A   
ATOM    116  CD2 PHE A  13      -2.213   7.128  -8.405  1.00 10.00      A   
ATOM    117  CE1 PHE A  13      -2.908   9.782  -8.136  1.00 10.00      A   
ATOM    118  CE2 PHE A  13      -1.637   8.077  -9.226  1.00 10.00      A   
ATOM    119  CZ  PHE A  13      -1.985   9.406  -9.091  1.00 10.00      A   
ATOM    120  C   PHE A  13      -5.153   4.359  -6.388  1.00 10.00      A   
ATOM    121  O   PHE A  13      -4.457   3.441  -5.960  1.00 10.00      A   
ATOM    122  N   GLU A  14      -6.434   4.485  -6.079  1.00 10.00      A   
ATOM    123  HN  GLU A  14      -6.959   5.215  -6.476  1.00 10.00      A   
ATOM    124  CA  GLU A  14      -7.083   3.548  -5.171  1.00 10.00      A   
ATOM    125  CB  GLU A  14      -7.955   4.288  -4.158  1.00 10.00      A   
ATOM    126  CG  GLU A  14      -7.235   5.411  -3.423  1.00 10.00      A   
ATOM    127  CD  GLU A  14      -8.149   6.177  -2.492  1.00 10.00      A   
ATOM    128  OE1 GLU A  14      -9.236   6.602  -2.936  1.00 10.00      A   
ATOM    129  OE2 GLU A  14      -7.784   6.361  -1.312  1.00 10.00      A   
ATOM    130  C   GLU A  14      -7.901   2.509  -5.932  1.00 10.00      A   
ATOM    131  O   GLU A  14      -8.512   1.628  -5.333  1.00 10.00      A   
ATOM    132  N   LEU A  15      -7.898   2.607  -7.255  1.00 10.00      A   
ATOM    133  HN  LEU A  15      -7.389   3.328  -7.682  1.00 10.00      A   
ATOM    134  CA  LEU A  15      -8.637   1.663  -8.089  1.00 10.00      A   
ATOM    135  CB  LEU A  15      -9.260   2.368  -9.300  1.00 10.00      A   
ATOM    136  CG  LEU A  15     -10.398   3.349  -9.001  1.00 10.00      A   
ATOM    137  CD1 LEU A  15     -10.910   3.981 -10.287  1.00 10.00      A   
ATOM    138  CD2 LEU A  15     -11.531   2.649  -8.266  1.00 10.00      A   
ATOM    139  C   LEU A  15      -7.729   0.524  -8.541  1.00 10.00      A   
ATOM    140  O   LEU A  15      -8.164  -0.403  -9.226  1.00 10.00      A   
ATOM    141  N   ASN A  16      -6.467   0.600  -8.133  1.00 10.00      A   
ATOM    142  HN  ASN A  16      -6.196   1.362  -7.582  1.00 10.00      A   
ATOM    143  CA  ASN A  16      -5.471  -0.409  -8.484  1.00 10.00      A   
ATOM    144  CB  ASN A  16      -4.068  -0.035  -7.984  1.00 10.00      A   
ATOM    145  CG  ASN A  16      -3.342   0.904  -8.929  1.00 10.00      A   
ATOM    146  OD1 ASN A  16      -3.686   1.005 -10.106  1.00 10.00      A   
ATOM    147  ND2 ASN A  16      -2.319   1.583  -8.429  1.00 10.00      A   
ATOM    148 HD21 ASN A  16      -2.083   1.443  -7.480  1.00 10.00      A   
ATOM    149 HD22 ASN A  16      -1.837   2.197  -9.023  1.00 10.00      A   
ATOM    150  C   ASN A  16      -5.866  -1.826  -8.048  1.00 10.00      A   
ATOM    151  O   ASN A  16      -5.871  -2.735  -8.875  1.00 10.00      A   
ATOM    152  N   PRO A  17      -6.222  -2.045  -6.759  1.00 10.00      A   
ATOM    153  CA  PRO A  17      -6.609  -3.379  -6.262  1.00 10.00      A   
ATOM    154  CB  PRO A  17      -6.940  -3.138  -4.784  1.00 10.00      A   
ATOM    155  CG  PRO A  17      -6.225  -1.879  -4.436  1.00 10.00      A   
ATOM    156  CD  PRO A  17      -6.256  -1.039  -5.678  1.00 10.00      A   
ATOM    157  C   PRO A  17      -7.830  -3.961  -6.979  1.00 10.00      A   
ATOM    158  O   PRO A  17      -8.135  -5.143  -6.832  1.00 10.00      A   
ATOM    159  N   VAL A  18      -8.527  -3.131  -7.746  1.00 10.00      A   
ATOM    160  HN  VAL A  18      -8.235  -2.199  -7.829  1.00 10.00      A   
ATOM    161  CA  VAL A  18      -9.705  -3.578  -8.474  1.00 10.00      A   
ATOM    162  CB  VAL A  18     -10.866  -2.565  -8.368  1.00 10.00      A   
ATOM    163  CG1 VAL A  18     -12.096  -3.086  -9.097  1.00 10.00      A   
ATOM    164  CG2 VAL A  18     -11.193  -2.268  -6.912  1.00 10.00      A   
ATOM    165  C   VAL A  18      -9.375  -3.810  -9.944  1.00 10.00      A   
ATOM    166  O   VAL A  18      -9.688  -4.858 -10.501  1.00 10.00      A   
ATOM    167  N   ASN A  19      -8.708  -2.836 -10.561  1.00 10.00      A   
ATOM    168  HN  ASN A  19      -8.462  -2.031 -10.053  1.00 10.00      A   
ATOM    169  CA  ASN A  19      -8.342  -2.920 -11.978  1.00 10.00      A   
ATOM    170  CB  ASN A  19      -7.824  -1.575 -12.497  1.00 10.00      A   
ATOM    171  CG  ASN A  19      -8.934  -0.569 -12.756  1.00 10.00      A   
ATOM    172  OD1 ASN A  19     -10.059  -0.933 -13.091  1.00 10.00      A   
ATOM    173  ND2 ASN A  19      -8.623   0.710 -12.597  1.00 10.00      A   
ATOM    174 HD21 ASN A  19      -7.707   0.935 -12.323  1.00 10.00      A   
ATOM    175 HD22 ASN A  19      -9.319   1.377 -12.764  1.00 10.00      A   
ATOM    176  C   ASN A  19      -7.326  -4.032 -12.256  1.00 10.00      A   
ATOM    177  O   ASN A  19      -7.029  -4.340 -13.415  1.00 10.00      A   
ATOM    178  N   LEU A  20      -6.791  -4.627 -11.197  1.00 10.00      A   
ATOM    179  HN  LEU A  20      -7.049  -4.325 -10.297  1.00 10.00      A   
ATOM    180  CA  LEU A  20      -5.826  -5.711 -11.334  1.00 10.00      A   
ATOM    181  CB  LEU A  20      -4.874  -5.749 -10.135  1.00 10.00      A   
ATOM    182  CG  LEU A  20      -3.771  -4.686 -10.111  1.00 10.00      A   
ATOM    183  CD1 LEU A  20      -3.002  -4.743  -8.799  1.00 10.00      A   
ATOM    184  CD2 LEU A  20      -2.828  -4.862 -11.291  1.00 10.00      A   
ATOM    185  C   LEU A  20      -6.531  -7.056 -11.499  1.00 10.00      A   
ATOM    186  O   LEU A  20      -5.888  -8.084 -11.711  1.00 10.00      A   
ATOM    187  N   ASP A  21      -7.854  -7.044 -11.396  1.00 10.00      A   
ATOM    188  HN  ASP A  21      -8.315  -6.193 -11.220  1.00 10.00      A   
ATOM    189  CA  ASP A  21      -8.644  -8.262 -11.546  1.00 10.00      A   
ATOM    190  CB  ASP A  21     -10.051  -8.050 -10.980  1.00 10.00      A   
ATOM    191  CG  ASP A  21     -11.009  -9.176 -11.307  1.00 10.00      A   
ATOM    192  OD1 ASP A  21     -11.026 -10.184 -10.567  1.00 10.00      A   
ATOM    193  OD2 ASP A  21     -11.756  -9.054 -12.298  1.00 10.00      A   
ATOM    194  C   ASP A  21      -8.699  -8.675 -13.019  1.00 10.00      A   
ATOM    195  O   ASP A  21      -8.843  -7.827 -13.902  1.00 10.00      A   
ATOM    196  N   PRO A  22      -8.572  -9.985 -13.302  1.00 10.00      A   
ATOM    197  CA  PRO A  22      -8.586 -10.524 -14.672  1.00 10.00      A   
ATOM    198  CB  PRO A  22      -8.473 -12.044 -14.473  1.00 10.00      A   
ATOM    199  CG  PRO A  22      -8.822 -12.279 -13.044  1.00 10.00      A   
ATOM    200  CD  PRO A  22      -8.381 -11.052 -12.305  1.00 10.00      A   
ATOM    201  C   PRO A  22      -9.846 -10.183 -15.476  1.00 10.00      A   
ATOM    202  O   PRO A  22      -9.814 -10.168 -16.708  1.00 10.00      A   
ATOM    203  N   LEU A  23     -10.945  -9.902 -14.795  1.00 10.00      A   
ATOM    204  HN  LEU A  23     -10.920  -9.894 -13.808  1.00 10.00      A   
ATOM    205  CA  LEU A  23     -12.190  -9.578 -15.476  1.00 10.00      A   
ATOM    206  CB  LEU A  23     -13.352 -10.386 -14.895  1.00 10.00      A   
ATOM    207  CG  LEU A  23     -13.297 -11.902 -15.108  1.00 10.00      A   
ATOM    208  CD1 LEU A  23     -14.470 -12.586 -14.420  1.00 10.00      A   
ATOM    209  CD2 LEU A  23     -13.275 -12.235 -16.593  1.00 10.00      A   
ATOM    210  C   LEU A  23     -12.483  -8.084 -15.396  1.00 10.00      A   
ATOM    211  O   LEU A  23     -13.590  -7.636 -15.711  1.00 10.00      A   
ATOM    212  N   THR A  24     -11.484  -7.320 -14.983  1.00 10.00      A   
ATOM    213  HN  THR A  24     -10.624  -7.736 -14.761  1.00 10.00      A   
ATOM    214  CA  THR A  24     -11.620  -5.879 -14.860  1.00 10.00      A   
ATOM    215  CB  THR A  24     -11.296  -5.412 -13.431  1.00 10.00      A   
ATOM    216  OG1 THR A  24     -12.060  -6.197 -12.502  1.00 10.00      A   
ATOM    217  HG1 THR A  24     -11.868  -7.136 -12.636  1.00 10.00      A   
ATOM    218  CG2 THR A  24     -11.651  -3.944 -13.252  1.00 10.00      A   
ATOM    219  C   THR A  24     -10.714  -5.171 -15.867  1.00 10.00      A   
ATOM    220  O   THR A  24      -9.482  -5.230 -15.773  1.00 10.00      A   
ATOM    221  N   GLU A  25     -11.336  -4.520 -16.841  1.00 10.00      A   
ATOM    222  HN  GLU A  25     -12.316  -4.513 -16.857  1.00 10.00      A   
ATOM    223  CA  GLU A  25     -10.608  -3.815 -17.881  1.00 10.00      A   
ATOM    224  CB  GLU A  25     -11.475  -3.665 -19.131  1.00 10.00      A   
ATOM    225  CG  GLU A  25     -11.562  -4.924 -19.980  1.00 10.00      A   
ATOM    226  CD  GLU A  25     -10.261  -5.229 -20.693  1.00 10.00      A   
ATOM    227  OE1 GLU A  25      -9.844  -4.413 -21.544  1.00 10.00      A   
ATOM    228  OE2 GLU A  25      -9.646  -6.282 -20.410  1.00 10.00      A   
ATOM    229  C   GLU A  25     -10.115  -2.451 -17.411  1.00 10.00      A   
ATOM    230  O   GLU A  25     -10.907  -1.604 -16.992  1.00 10.00      A   
ATOM    231  N   ASN A  26      -8.803  -2.256 -17.474  1.00 10.00      A   
ATOM    232  HN  ASN A  26      -8.229  -2.979 -17.805  1.00 10.00      A   
ATOM    233  CA  ASN A  26      -8.191  -0.997 -17.076  1.00 10.00      A   
ATOM    234  CB  ASN A  26      -6.856  -1.244 -16.368  1.00 10.00      A   
ATOM    235  CG  ASN A  26      -6.171   0.043 -15.942  1.00 10.00      A   
ATOM    236  OD1 ASN A  26      -6.821   0.993 -15.500  1.00 10.00      A   
ATOM    237  ND2 ASN A  26      -4.854   0.082 -16.073  1.00 10.00      A   
ATOM    238 HD21 ASN A  26      -4.399  -0.710 -16.431  1.00 10.00      A   
ATOM    239 HD22 ASN A  26      -4.386   0.902 -15.808  1.00 10.00      A   
ATOM    240  C   ASN A  26      -7.969  -0.132 -18.309  1.00 10.00      A   
ATOM    241  O   ASN A  26      -7.261  -0.527 -19.238  1.00 10.00      A   
ATOM    242  N   PHE A  27      -8.586   1.036 -18.324  1.00 10.00      A   
ATOM    243  HN  PHE A  27      -9.131   1.300 -17.547  1.00 10.00      A   
ATOM    244  CA  PHE A  27      -8.470   1.945 -19.453  1.00 10.00      A   
ATOM    245  CB  PHE A  27      -9.789   2.687 -19.672  1.00 10.00      A   
ATOM    246  CG  PHE A  27     -10.990   1.786 -19.736  1.00 10.00      A   
ATOM    247  CD1 PHE A  27     -11.819   1.637 -18.637  1.00 10.00      A   
ATOM    248  CD2 PHE A  27     -11.290   1.088 -20.895  1.00 10.00      A   
ATOM    249  CE1 PHE A  27     -12.924   0.812 -18.691  1.00 10.00      A   
ATOM    250  CE2 PHE A  27     -12.395   0.259 -20.955  1.00 10.00      A   
ATOM    251  CZ  PHE A  27     -13.213   0.121 -19.851  1.00 10.00      A   
ATOM    252  C   PHE A  27      -7.330   2.941 -19.253  1.00 10.00      A   
ATOM    253  O   PHE A  27      -6.692   2.974 -18.198  1.00 10.00      A   
ATOM    254  N   ASN A  28      -7.078   3.748 -20.272  1.00 10.00      A   
ATOM    255  HN  ASN A  28      -7.617   3.666 -21.087  1.00 10.00      A   
ATOM    256  CA  ASN A  28      -6.023   4.752 -20.215  1.00 10.00      A   
ATOM    257  CB  ASN A  28      -5.650   5.211 -21.632  1.00 10.00      A   
ATOM    258  CG  ASN A  28      -4.395   6.061 -21.665  1.00 10.00      A   
ATOM    259  OD1 ASN A  28      -4.448   7.272 -21.456  1.00 10.00      A   
ATOM    260  ND2 ASN A  28      -3.257   5.435 -21.928  1.00 10.00      A   
ATOM    261 HD21 ASN A  28      -3.286   4.467 -22.086  1.00 10.00      A   
ATOM    262 HD22 ASN A  28      -2.430   5.966 -21.954  1.00 10.00      A   
ATOM    263  C   ASN A  28      -6.474   5.945 -19.373  1.00 10.00      A   
ATOM    264  O   ASN A  28      -7.673   6.182 -19.221  1.00 10.00      A   
ATOM    265  N   VAL A  29      -5.513   6.695 -18.841  1.00 10.00      A   
ATOM    266  HN  VAL A  29      -4.578   6.465 -19.022  1.00 10.00      A   
ATOM    267  CA  VAL A  29      -5.804   7.862 -18.006  1.00 10.00      A   
ATOM    268  CB  VAL A  29      -4.507   8.552 -17.519  1.00 10.00      A   
ATOM    269  CG1 VAL A  29      -4.820   9.660 -16.521  1.00 10.00      A   
ATOM    270  CG2 VAL A  29      -3.548   7.537 -16.912  1.00 10.00      A   
ATOM    271  C   VAL A  29      -6.664   8.879 -18.757  1.00 10.00      A   
ATOM    272  O   VAL A  29      -7.602   9.447 -18.193  1.00 10.00      A   
ATOM    273  N   SER A  30      -6.357   9.080 -20.037  1.00 10.00      A   
ATOM    274  HN  SER A  30      -5.609   8.581 -20.437  1.00 10.00      A   
ATOM    275  CA  SER A  30      -7.094  10.029 -20.865  1.00 10.00      A   
ATOM    276  CB  SER A  30      -6.364  10.237 -22.192  1.00 10.00      A   
ATOM    277  OG  SER A  30      -4.959  10.282 -21.993  1.00 10.00      A   
ATOM    278  HG  SER A  30      -4.624  11.143 -22.272  1.00 10.00      A   
ATOM    279  C   SER A  30      -8.535   9.571 -21.113  1.00 10.00      A   
ATOM    280  O   SER A  30      -9.407  10.375 -21.452  1.00 10.00      A   
ATOM    281  N   PHE A  31      -8.781   8.280 -20.935  1.00 10.00      A   
ATOM    282  HN  PHE A  31      -8.052   7.689 -20.647  1.00 10.00      A   
ATOM    283  CA  PHE A  31     -10.109   7.720 -21.139  1.00 10.00      A   
ATOM    284  CB  PHE A  31     -10.015   6.203 -21.332  1.00 10.00      A   
ATOM    285  CG  PHE A  31     -11.181   5.590 -22.055  1.00 10.00      A   
ATOM    286  CD1 PHE A  31     -11.359   5.795 -23.413  1.00 10.00      A   
ATOM    287  CD2 PHE A  31     -12.093   4.798 -21.380  1.00 10.00      A   
ATOM    288  CE1 PHE A  31     -12.422   5.221 -24.082  1.00 10.00      A   
ATOM    289  CE2 PHE A  31     -13.159   4.223 -22.043  1.00 10.00      A   
ATOM    290  CZ  PHE A  31     -13.324   4.435 -23.396  1.00 10.00      A   
ATOM    291  C   PHE A  31     -11.002   8.050 -19.947  1.00 10.00      A   
ATOM    292  O   PHE A  31     -12.158   8.446 -20.109  1.00 10.00      A   
ATOM    293  N   TYR A  32     -10.448   7.902 -18.747  1.00 10.00      A   
ATOM    294  HN  TYR A  32      -9.516   7.597 -18.686  1.00 10.00      A   
ATOM    295  CA  TYR A  32     -11.186   8.184 -17.521  1.00 10.00      A   
ATOM    296  CB  TYR A  32     -10.391   7.737 -16.288  1.00 10.00      A   
ATOM    297  CG  TYR A  32     -10.162   6.246 -16.183  1.00 10.00      A   
ATOM    298  CD1 TYR A  32      -8.893   5.709 -16.350  1.00 10.00      A   
ATOM    299  CD2 TYR A  32     -11.209   5.375 -15.904  1.00 10.00      A   
ATOM    300  CE1 TYR A  32      -8.673   4.349 -16.245  1.00 10.00      A   
ATOM    301  CE2 TYR A  32     -10.997   4.011 -15.799  1.00 10.00      A   
ATOM    302  CZ  TYR A  32      -9.727   3.504 -15.969  1.00 10.00      A   
ATOM    303  OH  TYR A  32      -9.509   2.148 -15.865  1.00 10.00      A   
ATOM    304  HH  TYR A  32      -8.639   1.990 -15.472  1.00 10.00      A   
ATOM    305  C   TYR A  32     -11.499   9.670 -17.405  1.00 10.00      A   
ATOM    306  O   TYR A  32     -12.622  10.058 -17.082  1.00 10.00      A   
ATOM    307  N   SER A  33     -10.501  10.494 -17.687  1.00 10.00      A   
ATOM    308  HN  SER A  33      -9.637  10.121 -17.965  1.00 10.00      A   
ATOM    309  CA  SER A  33     -10.648  11.940 -17.602  1.00 10.00      A   
ATOM    310  CB  SER A  33      -9.305  12.618 -17.867  1.00 10.00      A   
ATOM    311  OG  SER A  33      -8.570  11.900 -18.840  1.00 10.00      A   
ATOM    312  HG  SER A  33      -7.902  11.360 -18.401  1.00 10.00      A   
ATOM    313  C   SER A  33     -11.709  12.462 -18.565  1.00 10.00      A   
ATOM    314  O   SER A  33     -12.541  13.288 -18.189  1.00 10.00      A   
ATOM    315  N   GLN A  34     -11.681  11.965 -19.799  1.00 10.00      A   
ATOM    316  HN  GLN A  34     -10.992  11.305 -20.028  1.00 10.00      A   
ATOM    317  CA  GLN A  34     -12.636  12.376 -20.821  1.00 10.00      A   
ATOM    318  CB  GLN A  34     -12.393  11.596 -22.113  1.00 10.00      A   
ATOM    319  CG  GLN A  34     -13.380  11.906 -23.227  1.00 10.00      A   
ATOM    320  CD  GLN A  34     -13.372  10.855 -24.318  1.00 10.00      A   
ATOM    321  OE1 GLN A  34     -13.113   9.678 -24.065  1.00 10.00      A   
ATOM    322  NE2 GLN A  34     -13.650  11.271 -25.540  1.00 10.00      A   
ATOM    323 HE21 GLN A  34     -13.845  12.225 -25.672  1.00 10.00      A   
ATOM    324 HE22 GLN A  34     -13.646  10.613 -26.266  1.00 10.00      A   
ATOM    325  C   GLN A  34     -14.070  12.161 -20.353  1.00 10.00      A   
ATOM    326  O   GLN A  34     -14.904  13.060 -20.440  1.00 10.00      A   
ATOM    327  N   TYR A  35     -14.341  10.974 -19.827  1.00 10.00      A   
ATOM    328  HN  TYR A  35     -13.626  10.307 -19.748  1.00 10.00      A   
ATOM    329  CA  TYR A  35     -15.678  10.642 -19.358  1.00 10.00      A   
ATOM    330  CB  TYR A  35     -15.827   9.140 -19.123  1.00 10.00      A   
ATOM    331  CG  TYR A  35     -15.928   8.341 -20.402  1.00 10.00      A   
ATOM    332  CD1 TYR A  35     -16.220   8.964 -21.610  1.00 10.00      A   
ATOM    333  CD2 TYR A  35     -15.738   6.969 -20.405  1.00 10.00      A   
ATOM    334  CE1 TYR A  35     -16.316   8.242 -22.782  1.00 10.00      A   
ATOM    335  CE2 TYR A  35     -15.833   6.238 -21.572  1.00 10.00      A   
ATOM    336  CZ  TYR A  35     -16.122   6.880 -22.757  1.00 10.00      A   
ATOM    337  OH  TYR A  35     -16.217   6.157 -23.924  1.00 10.00      A   
ATOM    338  HH  TYR A  35     -15.553   6.479 -24.550  1.00 10.00      A   
ATOM    339  C   TYR A  35     -16.065  11.442 -18.120  1.00 10.00      A   
ATOM    340  O   TYR A  35     -17.240  11.717 -17.902  1.00 10.00      A   
ATOM    341  N   LEU A  36     -15.073  11.827 -17.326  1.00 10.00      A   
ATOM    342  HN  LEU A  36     -14.152  11.572 -17.550  1.00 10.00      A   
ATOM    343  CA  LEU A  36     -15.320  12.611 -16.119  1.00 10.00      A   
ATOM    344  CB  LEU A  36     -14.097  12.585 -15.202  1.00 10.00      A   
ATOM    345  CG  LEU A  36     -14.035  11.428 -14.207  1.00 10.00      A   
ATOM    346  CD1 LEU A  36     -12.623  11.257 -13.671  1.00 10.00      A   
ATOM    347  CD2 LEU A  36     -15.019  11.659 -13.069  1.00 10.00      A   
ATOM    348  C   LEU A  36     -15.688  14.048 -16.472  1.00 10.00      A   
ATOM    349  O   LEU A  36     -16.296  14.760 -15.675  1.00 10.00      A   
ATOM    350  N   ILE A  37     -15.302  14.469 -17.666  1.00 10.00      A   
ATOM    351  HN  ILE A  37     -14.797  13.859 -18.246  1.00 10.00      A   
ATOM    352  CA  ILE A  37     -15.599  15.813 -18.137  1.00 10.00      A   
ATOM    353  CB  ILE A  37     -14.495  16.334 -19.085  1.00 10.00      A   
ATOM    354  CG1 ILE A  37     -13.148  16.392 -18.361  1.00 10.00      A   
ATOM    355  CG2 ILE A  37     -14.857  17.705 -19.640  1.00 10.00      A   
ATOM    356  CD1 ILE A  37     -11.959  16.537 -19.286  1.00 10.00      A   
ATOM    357  C   ILE A  37     -16.939  15.825 -18.866  1.00 10.00      A   
ATOM    358  O   ILE A  37     -17.767  16.714 -18.659  1.00 10.00      A   
ATOM    359  N   GLU A  38     -17.153  14.831 -19.712  1.00 10.00      A   
ATOM    360  HN  GLU A  38     -16.455  14.151 -19.841  1.00 10.00      A   
ATOM    361  CA  GLU A  38     -18.390  14.734 -20.472  1.00 10.00      A   
ATOM    362  CB  GLU A  38     -18.225  13.780 -21.652  1.00 10.00      A   
ATOM    363  CG  GLU A  38     -17.063  14.124 -22.568  1.00 10.00      A   
ATOM    364  CD  GLU A  38     -17.201  15.490 -23.209  1.00 10.00      A   
ATOM    365  OE1 GLU A  38     -17.929  15.606 -24.221  1.00 10.00      A   
ATOM    366  OE2 GLU A  38     -16.577  16.450 -22.711  1.00 10.00      A   
ATOM    367  C   GLU A  38     -19.565  14.300 -19.600  1.00 10.00      A   
ATOM    368  O   GLU A  38     -20.642  14.891 -19.666  1.00 10.00      A   
ATOM    369  N   TRP A  39     -19.355  13.276 -18.779  1.00 10.00      A   
ATOM    370  HN  TRP A  39     -18.469  12.849 -18.755  1.00 10.00      A   
ATOM    371  CA  TRP A  39     -20.406  12.768 -17.901  1.00 10.00      A   
ATOM    372  CB  TRP A  39     -20.907  11.405 -18.396  1.00 10.00      A   
ATOM    373  CG  TRP A  39     -21.544  11.441 -19.751  1.00 10.00      A   
ATOM    374  CD1 TRP A  39     -22.818  11.827 -20.046  1.00 10.00      A   
ATOM    375  CD2 TRP A  39     -20.938  11.074 -20.997  1.00 10.00      A   
ATOM    376  NE1 TRP A  39     -23.044  11.724 -21.397  1.00 10.00      A   
ATOM    377  HE1 TRP A  39     -23.886  11.949 -21.852  1.00 10.00      A   
ATOM    378  CE2 TRP A  39     -21.905  11.264 -22.003  1.00 10.00      A   
ATOM    379  CE3 TRP A  39     -19.674  10.600 -21.356  1.00 10.00      A   
ATOM    380  CZ2 TRP A  39     -21.642  11.008 -23.347  1.00 10.00      A   
ATOM    381  CZ3 TRP A  39     -19.416  10.347 -22.690  1.00 10.00      A   
ATOM    382  CH2 TRP A  39     -20.396  10.546 -23.668  1.00 10.00      A   
ATOM    383  C   TRP A  39     -19.910  12.637 -16.458  1.00 10.00      A   
ATOM    384  O   TRP A  39     -19.682  11.528 -15.974  1.00 10.00      A   
ATOM    385  N   PRO A  40     -19.747  13.769 -15.745  1.00 10.00      A   
ATOM    386  CA  PRO A  40     -19.264  13.768 -14.356  1.00 10.00      A   
ATOM    387  CB  PRO A  40     -19.014  15.251 -14.062  1.00 10.00      A   
ATOM    388  CG  PRO A  40     -19.912  15.983 -14.998  1.00 10.00      A   
ATOM    389  CD  PRO A  40     -20.007  15.136 -16.236  1.00 10.00      A   
ATOM    390  C   PRO A  40     -20.286  13.200 -13.372  1.00 10.00      A   
ATOM    391  O   PRO A  40     -19.928  12.696 -12.307  1.00 10.00      A   
ATOM    392  N   GLN A  41     -21.560  13.272 -13.739  1.00 10.00      A   
ATOM    393  HN  GLN A  41     -21.785  13.665 -14.610  1.00 10.00      A   
ATOM    394  CA  GLN A  41     -22.629  12.770 -12.883  1.00 10.00      A   
ATOM    395  CB  GLN A  41     -23.903  13.608 -13.039  1.00 10.00      A   
ATOM    396  CG  GLN A  41     -23.790  15.021 -12.489  1.00 10.00      A   
ATOM    397  CD  GLN A  41     -23.428  15.048 -11.015  1.00 10.00      A   
ATOM    398  OE1 GLN A  41     -23.815  14.163 -10.249  1.00 10.00      A   
ATOM    399  NE2 GLN A  41     -22.682  16.059 -10.607  1.00 10.00      A   
ATOM    400 HE21 GLN A  41     -22.408  16.731 -11.269  1.00 10.00      A   
ATOM    401 HE22 GLN A  41     -22.422  16.095  -9.662  1.00 10.00      A   
ATOM    402  C   GLN A  41     -22.923  11.299 -13.154  1.00 10.00      A   
ATOM    403  O   GLN A  41     -23.643  10.651 -12.393  1.00 10.00      A   
ATOM    404  N   LEU A  42     -22.356  10.774 -14.234  1.00 10.00      A   
ATOM    405  HN  LEU A  42     -21.783  11.338 -14.797  1.00 10.00      A   
ATOM    406  CA  LEU A  42     -22.555   9.376 -14.599  1.00 10.00      A   
ATOM    407  CB  LEU A  42     -22.928   9.243 -16.075  1.00 10.00      A   
ATOM    408  CG  LEU A  42     -24.349   9.669 -16.449  1.00 10.00      A   
ATOM    409  CD1 LEU A  42     -24.573   9.521 -17.944  1.00 10.00      A   
ATOM    410  CD2 LEU A  42     -25.377   8.862 -15.671  1.00 10.00      A   
ATOM    411  C   LEU A  42     -21.317   8.550 -14.269  1.00 10.00      A   
ATOM    412  O   LEU A  42     -21.162   7.413 -14.721  1.00 10.00      A   
ATOM    413  N   PHE A  43     -20.439   9.145 -13.479  1.00 10.00      A   
ATOM    414  HN  PHE A  43     -20.619  10.058 -13.175  1.00 10.00      A   
ATOM    415  CA  PHE A  43     -19.216   8.495 -13.048  1.00 10.00      A   
ATOM    416  CB  PHE A  43     -18.019   9.086 -13.799  1.00 10.00      A   
ATOM    417  CG  PHE A  43     -16.881   8.130 -14.031  1.00 10.00      A   
ATOM    418  CD1 PHE A  43     -16.669   7.047 -13.193  1.00 10.00      A   
ATOM    419  CD2 PHE A  43     -16.014   8.324 -15.093  1.00 10.00      A   
ATOM    420  CE1 PHE A  43     -15.617   6.177 -13.409  1.00 10.00      A   
ATOM    421  CE2 PHE A  43     -14.960   7.458 -15.316  1.00 10.00      A   
ATOM    422  CZ  PHE A  43     -14.761   6.384 -14.473  1.00 10.00      A   
ATOM    423  C   PHE A  43     -19.053   8.717 -11.551  1.00 10.00      A   
ATOM    424  O   PHE A  43     -18.915   9.855 -11.099  1.00 10.00      A   
ATOM    425  N   TYR A  44     -19.094   7.641 -10.780  1.00 10.00      A   
ATOM    426  HN  TYR A  44     -19.210   6.754 -11.190  1.00 10.00      A   
ATOM    427  CA  TYR A  44     -18.960   7.745  -9.334  1.00 10.00      A   
ATOM    428  CB  TYR A  44     -20.321   8.012  -8.672  1.00 10.00      A   
ATOM    429  CG  TYR A  44     -21.320   6.876  -8.780  1.00 10.00      A   
ATOM    430  CD1 TYR A  44     -21.463   5.949  -7.754  1.00 10.00      A   
ATOM    431  CD2 TYR A  44     -22.130   6.739  -9.899  1.00 10.00      A   
ATOM    432  CE1 TYR A  44     -22.384   4.921  -7.841  1.00 10.00      A   
ATOM    433  CE2 TYR A  44     -23.050   5.714  -9.995  1.00 10.00      A   
ATOM    434  CZ  TYR A  44     -23.173   4.808  -8.965  1.00 10.00      A   
ATOM    435  OH  TYR A  44     -24.094   3.792  -9.052  1.00 10.00      A   
ATOM    436  HH  TYR A  44     -24.105   3.441  -9.947  1.00 10.00      A   
ATOM    437  C   TYR A  44     -18.319   6.501  -8.741  1.00 10.00      A   
ATOM    438  O   TYR A  44     -18.146   5.489  -9.425  1.00 10.00      A   
ATOM    439  N   LYS A  45     -17.973   6.585  -7.463  1.00 10.00      A   
ATOM    440  HN  LYS A  45     -18.144   7.419  -6.977  1.00 10.00      A   
ATOM    441  CA  LYS A  45     -17.358   5.476  -6.760  1.00 10.00      A   
ATOM    442  CB  LYS A  45     -15.851   5.703  -6.581  1.00 10.00      A   
ATOM    443  CG  LYS A  45     -15.489   6.779  -5.565  1.00 10.00      A   
ATOM    444  CD  LYS A  45     -14.003   6.761  -5.243  1.00 10.00      A   
ATOM    445  CE  LYS A  45     -13.681   7.652  -4.054  1.00 10.00      A   
ATOM    446  NZ  LYS A  45     -12.246   7.578  -3.678  1.00 10.00      A   
ATOM    447  HZ1 LYS A  45     -11.907   6.595  -3.742  1.00 10.00      A   
ATOM    448  HZ2 LYS A  45     -12.111   7.910  -2.705  1.00 10.00      A   
ATOM    449  HZ3 LYS A  45     -11.673   8.174  -4.319  1.00 10.00      A   
ATOM    450  C   LYS A  45     -18.026   5.270  -5.406  1.00 10.00      A   
ATOM    451  O   LYS A  45     -18.536   6.215  -4.798  1.00 10.00      A   
ATOM    452  N   SER A  46     -18.034   4.035  -4.949  1.00 10.00      A   
ATOM    453  HN  SER A  46     -17.628   3.322  -5.494  1.00 10.00      A   
ATOM    454  CA  SER A  46     -18.623   3.693  -3.670  1.00 10.00      A   
ATOM    455  CB  SER A  46     -19.702   2.628  -3.860  1.00 10.00      A   
ATOM    456  OG  SER A  46     -20.573   2.987  -4.923  1.00 10.00      A   
ATOM    457  HG  SER A  46     -20.488   3.929  -5.100  1.00 10.00      A   
ATOM    458  C   SER A  46     -17.540   3.207  -2.712  1.00 10.00      A   
ATOM    459  O   SER A  46     -16.747   2.322  -3.051  1.00 10.00      A   
ATOM    460  N   VAL A  47     -17.495   3.804  -1.533  1.00 10.00      A   
ATOM    461  HN  VAL A  47     -18.161   4.497  -1.326  1.00 10.00      A   
ATOM    462  CA  VAL A  47     -16.501   3.450  -0.530  1.00 10.00      A   
ATOM    463  CB  VAL A  47     -15.984   4.695   0.225  1.00 10.00      A   
ATOM    464  CG1 VAL A  47     -15.331   5.675  -0.739  1.00 10.00      A   
ATOM    465  CG2 VAL A  47     -17.106   5.374   1.001  1.00 10.00      A   
ATOM    466  C   VAL A  47     -17.062   2.443   0.467  1.00 10.00      A   
ATOM    467  O   VAL A  47     -18.277   2.236   0.532  1.00 10.00      A   
ATOM    468  N   GLU A  48     -16.179   1.817   1.232  1.00 10.00      A   
ATOM    469  HN  GLU A  48     -15.226   2.014   1.124  1.00 10.00      A   
ATOM    470  CA  GLU A  48     -16.583   0.833   2.224  1.00 10.00      A   
ATOM    471  CB  GLU A  48     -16.547  -0.570   1.618  1.00 10.00      A   
ATOM    472  CG  GLU A  48     -17.903  -1.247   1.514  1.00 10.00      A   
ATOM    473  CD  GLU A  48     -18.501  -1.575   2.865  1.00 10.00      A   
ATOM    474  OE1 GLU A  48     -17.743  -1.958   3.785  1.00 10.00      A   
ATOM    475  OE2 GLU A  48     -19.737  -1.454   3.011  1.00 10.00      A   
ATOM    476  C   GLU A  48     -15.661   0.878   3.435  1.00 10.00      A   
ATOM    477  O   GLU A  48     -14.636   1.569   3.424  1.00 10.00      A   
ATOM    478  N   THR A  49     -16.041   0.130   4.464  1.00 10.00      A   
ATOM    479  HN  THR A  49     -16.872  -0.389   4.382  1.00 10.00      A   
ATOM    480  CA  THR A  49     -15.280   0.030   5.706  1.00 10.00      A   
ATOM    481  CB  THR A  49     -15.954  -0.989   6.653  1.00 10.00      A   
ATOM    482  OG1 THR A  49     -16.123  -2.239   5.965  1.00 10.00      A   
ATOM    483  HG1 THR A  49     -16.652  -2.096   5.164  1.00 10.00      A   
ATOM    484  CG2 THR A  49     -17.314  -0.486   7.116  1.00 10.00      A   
ATOM    485  C   THR A  49     -15.129   1.382   6.418  1.00 10.00      A   
ATOM    486  O   THR A  49     -15.863   2.331   6.136  1.00 10.00      A   
ATOM    487  N   PRO A  50     -14.165   1.484   7.358  1.00 10.00      A   
ATOM    488  CA  PRO A  50     -13.915   2.704   8.118  1.00 10.00      A   
ATOM    489  CB  PRO A  50     -13.491   2.132   9.471  1.00 10.00      A   
ATOM    490  CG  PRO A  50     -12.766   0.863   9.137  1.00 10.00      A   
ATOM    491  CD  PRO A  50     -13.251   0.407   7.780  1.00 10.00      A   
ATOM    492  C   PRO A  50     -12.778   3.539   7.528  1.00 10.00      A   
ATOM    493  O   PRO A  50     -12.353   4.536   8.120  1.00 10.00      A   
ATOM    494  N   ASN A  51     -12.273   3.125   6.373  1.00 10.00      A   
ATOM    495  HN  ASN A  51     -12.635   2.315   5.954  1.00 10.00      A   
ATOM    496  CA  ASN A  51     -11.186   3.844   5.718  1.00 10.00      A   
ATOM    497  CB  ASN A  51     -10.052   2.892   5.336  1.00 10.00      A   
ATOM    498  CG  ASN A  51      -9.218   2.452   6.521  1.00 10.00      A   
ATOM    499  OD1 ASN A  51      -9.030   3.200   7.484  1.00 10.00      A   
ATOM    500  ND2 ASN A  51      -8.708   1.234   6.460  1.00 10.00      A   
ATOM    501 HD21 ASN A  51      -8.896   0.692   5.663  1.00 10.00      A   
ATOM    502 HD22 ASN A  51      -8.162   0.920   7.210  1.00 10.00      A   
ATOM    503  C   ASN A  51     -11.688   4.569   4.482  1.00 10.00      A   
ATOM    504  O   ASN A  51     -11.091   5.549   4.033  1.00 10.00      A   
ATOM    505  N   GLY A  52     -12.796   4.088   3.938  1.00 10.00      A   
ATOM    506  HN  GLY A  52     -13.235   3.309   4.344  1.00 10.00      A   
ATOM    507  CA  GLY A  52     -13.354   4.698   2.750  1.00 10.00      A   
ATOM    508  C   GLY A  52     -12.644   4.219   1.507  1.00 10.00      A   
ATOM    509  O   GLY A  52     -12.267   5.014   0.647  1.00 10.00      A   
ATOM    510  N   GLN A  53     -12.451   2.913   1.421  1.00 10.00      A   
ATOM    511  HN  GLN A  53     -12.779   2.332   2.144  1.00 10.00      A   
ATOM    512  CA  GLN A  53     -11.775   2.315   0.283  1.00 10.00      A   
ATOM    513  CB  GLN A  53     -11.090   1.013   0.707  1.00 10.00      A   
ATOM    514  CG  GLN A  53     -10.172   0.406  -0.342  1.00 10.00      A   
ATOM    515  CD  GLN A  53      -8.981   1.290  -0.668  1.00 10.00      A   
ATOM    516  OE1 GLN A  53      -8.521   2.076   0.163  1.00 10.00      A   
ATOM    517  NE2 GLN A  53      -8.470   1.160  -1.878  1.00 10.00      A   
ATOM    518 HE21 GLN A  53      -8.881   0.510  -2.489  1.00 10.00      A   
ATOM    519 HE22 GLN A  53      -7.694   1.713  -2.116  1.00 10.00      A   
ATOM    520  C   GLN A  53     -12.766   2.049  -0.843  1.00 10.00      A   
ATOM    521  O   GLN A  53     -13.802   1.414  -0.628  1.00 10.00      A   
ATOM    522  N   ALA A  54     -12.457   2.561  -2.030  1.00 10.00      A   
ATOM    523  HN  ALA A  54     -11.633   3.087  -2.121  1.00 10.00      A   
ATOM    524  CA  ALA A  54     -13.309   2.374  -3.199  1.00 10.00      A   
ATOM    525  CB  ALA A  54     -12.743   3.127  -4.393  1.00 10.00      A   
ATOM    526  C   ALA A  54     -13.452   0.892  -3.523  1.00 10.00      A   
ATOM    527  O   ALA A  54     -12.490   0.236  -3.928  1.00 10.00      A   
ATOM    528  N   SER A  55     -14.650   0.368  -3.325  1.00 10.00      A   
ATOM    529  HN  SER A  55     -15.375   0.941  -2.990  1.00 10.00      A   
ATOM    530  CA  SER A  55     -14.920  -1.038  -3.577  1.00 10.00      A   
ATOM    531  CB  SER A  55     -15.723  -1.612  -2.415  1.00 10.00      A   
ATOM    532  OG  SER A  55     -15.886  -0.633  -1.403  1.00 10.00      A   
ATOM    533  HG  SER A  55     -15.037  -0.201  -1.234  1.00 10.00      A   
ATOM    534  C   SER A  55     -15.672  -1.236  -4.888  1.00 10.00      A   
ATOM    535  O   SER A  55     -15.686  -2.335  -5.446  1.00 10.00      A   
ATOM    536  N   GLY A  56     -16.288  -0.174  -5.382  1.00 10.00      A   
ATOM    537  HN  GLY A  56     -16.229   0.683  -4.909  1.00 10.00      A   
ATOM    538  CA  GLY A  56     -17.034  -0.266  -6.620  1.00 10.00      A   
ATOM    539  C   GLY A  56     -17.081   1.048  -7.362  1.00 10.00      A   
ATOM    540  O   GLY A  56     -17.207   2.108  -6.747  1.00 10.00      A   
ATOM    541  N   TYR A  57     -16.974   0.985  -8.678  1.00 10.00      A   
ATOM    542  HN  TYR A  57     -16.873   0.110  -9.109  1.00 10.00      A   
ATOM    543  CA  TYR A  57     -17.014   2.178  -9.510  1.00 10.00      A   
ATOM    544  CB  TYR A  57     -15.606   2.603  -9.962  1.00 10.00      A   
ATOM    545  CG  TYR A  57     -14.900   1.635 -10.891  1.00 10.00      A   
ATOM    546  CD1 TYR A  57     -14.760   1.917 -12.246  1.00 10.00      A   
ATOM    547  CD2 TYR A  57     -14.368   0.445 -10.415  1.00 10.00      A   
ATOM    548  CE1 TYR A  57     -14.111   1.041 -13.095  1.00 10.00      A   
ATOM    549  CE2 TYR A  57     -13.717  -0.437 -11.256  1.00 10.00      A   
ATOM    550  CZ  TYR A  57     -13.592  -0.134 -12.595  1.00 10.00      A   
ATOM    551  OH  TYR A  57     -12.951  -1.016 -13.436  1.00 10.00      A   
ATOM    552  HH  TYR A  57     -12.000  -0.829 -13.436  1.00 10.00      A   
ATOM    553  C   TYR A  57     -17.938   1.961 -10.704  1.00 10.00      A   
ATOM    554  O   TYR A  57     -17.960   0.877 -11.294  1.00 10.00      A   
ATOM    555  N   MET A  58     -18.710   2.983 -11.038  1.00 10.00      A   
ATOM    556  HN  MET A  58     -18.647   3.818 -10.520  1.00 10.00      A   
ATOM    557  CA  MET A  58     -19.646   2.910 -12.154  1.00 10.00      A   
ATOM    558  CB  MET A  58     -21.086   3.079 -11.656  1.00 10.00      A   
ATOM    559  CG  MET A  58     -22.103   3.401 -12.747  1.00 10.00      A   
ATOM    560  SD  MET A  58     -22.324   2.057 -13.930  1.00 10.00      A   
ATOM    561  CE  MET A  58     -23.231   0.876 -12.934  1.00 10.00      A   
ATOM    562  C   MET A  58     -19.326   3.967 -13.203  1.00 10.00      A   
ATOM    563  O   MET A  58     -19.108   5.133 -12.872  1.00 10.00      A   
ATOM    564  N   MET A  59     -19.301   3.550 -14.460  1.00 10.00      A   
ATOM    565  HN  MET A  59     -19.481   2.602 -14.650  1.00 10.00      A   
ATOM    566  CA  MET A  59     -19.017   4.446 -15.571  1.00 10.00      A   
ATOM    567  CB  MET A  59     -17.612   4.181 -16.114  1.00 10.00      A   
ATOM    568  CG  MET A  59     -17.225   5.058 -17.294  1.00 10.00      A   
ATOM    569  SD  MET A  59     -16.079   4.242 -18.423  1.00 10.00      A   
ATOM    570  CE  MET A  59     -14.622   4.098 -17.391  1.00 10.00      A   
ATOM    571  C   MET A  59     -20.048   4.258 -16.682  1.00 10.00      A   
ATOM    572  O   MET A  59     -19.984   3.293 -17.452  1.00 10.00      A   
ATOM    573  N   ALA A  60     -21.005   5.170 -16.751  1.00 10.00      A   
ATOM    574  HN  ALA A  60     -21.008   5.912 -16.105  1.00 10.00      A   
ATOM    575  CA  ALA A  60     -22.048   5.109 -17.765  1.00 10.00      A   
ATOM    576  CB  ALA A  60     -23.404   4.881 -17.113  1.00 10.00      A   
ATOM    577  C   ALA A  60     -22.057   6.388 -18.592  1.00 10.00      A   
ATOM    578  O   ALA A  60     -21.492   7.402 -18.181  1.00 10.00      A   
ATOM    579  N   LYS A  61     -22.680   6.335 -19.759  1.00 10.00      A   
ATOM    580  HN  LYS A  61     -23.102   5.496 -20.041  1.00 10.00      A   
ATOM    581  CA  LYS A  61     -22.755   7.494 -20.636  1.00 10.00      A   
ATOM    582  CB  LYS A  61     -21.567   7.537 -21.602  1.00 10.00      A   
ATOM    583  CG  LYS A  61     -21.324   6.251 -22.373  1.00 10.00      A   
ATOM    584  CD  LYS A  61     -20.085   6.364 -23.243  1.00 10.00      A   
ATOM    585  CE  LYS A  61     -19.752   5.039 -23.905  1.00 10.00      A   
ATOM    586  NZ  LYS A  61     -18.567   5.146 -24.794  1.00 10.00      A   
ATOM    587  HZ1 LYS A  61     -18.750   5.833 -25.549  1.00 10.00      A   
ATOM    588  HZ2 LYS A  61     -18.356   4.224 -25.225  1.00 10.00      A   
ATOM    589  HZ3 LYS A  61     -17.733   5.460 -24.250  1.00 10.00      A   
ATOM    590  C   LYS A  61     -24.068   7.520 -21.404  1.00 10.00      A   
ATOM    591  O   LYS A  61     -24.545   6.487 -21.878  1.00 10.00      A   
ATOM    592  N   THR A  62     -24.651   8.702 -21.514  1.00 10.00      A   
ATOM    593  HN  THR A  62     -24.228   9.487 -21.105  1.00 10.00      A   
ATOM    594  CA  THR A  62     -25.903   8.872 -22.225  1.00 10.00      A   
ATOM    595  CB  THR A  62     -26.780   9.944 -21.552  1.00 10.00      A   
ATOM    596  OG1 THR A  62     -25.946  10.969 -20.993  1.00 10.00      A   
ATOM    597  HG1 THR A  62     -26.448  11.791 -20.939  1.00 10.00      A   
ATOM    598  CG2 THR A  62     -27.622   9.327 -20.448  1.00 10.00      A   
ATOM    599  C   THR A  62     -25.642   9.261 -23.675  1.00 10.00      A   
ATOM    600  O   THR A  62     -24.909  10.212 -23.954  1.00 10.00      A   
ATOM    601  N   GLU A  63     -26.228   8.515 -24.596  1.00 10.00      A   
ATOM    602  HN  GLU A  63     -26.791   7.756 -24.316  1.00 10.00      A   
ATOM    603  CA  GLU A  63     -26.056   8.787 -26.010  1.00 10.00      A   
ATOM    604  CB  GLU A  63     -25.230   7.677 -26.660  1.00 10.00      A   
ATOM    605  CG  GLU A  63     -24.777   7.973 -28.077  1.00 10.00      A   
ATOM    606  CD  GLU A  63     -24.232   6.744 -28.770  1.00 10.00      A   
ATOM    607  OE1 GLU A  63     -25.044   5.940 -29.282  1.00 10.00      A   
ATOM    608  OE2 GLU A  63     -22.990   6.577 -28.803  1.00 10.00      A   
ATOM    609  C   GLU A  63     -27.412   8.913 -26.689  1.00 10.00      A   
ATOM    610  O   GLU A  63     -28.368   8.241 -26.301  1.00 10.00      A   
ATOM    611  N   GLY A  64     -27.496   9.773 -27.691  1.00 10.00      A   
ATOM    612  HN  GLY A  64     -26.698  10.274 -27.966  1.00 10.00      A   
ATOM    613  CA  GLY A  64     -28.744   9.971 -28.390  1.00 10.00      A   
ATOM    614  C   GLY A  64     -28.689   9.483 -29.820  1.00 10.00      A   
ATOM    615  O   GLY A  64     -27.721   9.742 -30.536  1.00 10.00      A   
ATOM    616  N   GLN A  65     -29.726   8.771 -30.228  1.00 10.00      A   
ATOM    617  HN  GLN A  65     -30.465   8.601 -29.597  1.00 10.00      A   
ATOM    618  CA  GLN A  65     -29.828   8.247 -31.578  1.00 10.00      A   
ATOM    619  CB  GLN A  65     -30.003   6.722 -31.566  1.00 10.00      A   
ATOM    620  CG  GLN A  65     -31.198   6.224 -30.765  1.00 10.00      A   
ATOM    621  CD  GLN A  65     -31.200   4.716 -30.590  1.00 10.00      A   
ATOM    622  OE1 GLN A  65     -30.145   4.077 -30.572  1.00 10.00      A   
ATOM    623  NE2 GLN A  65     -32.382   4.131 -30.451  1.00 10.00      A   
ATOM    624 HE21 GLN A  65     -33.193   4.696 -30.466  1.00 10.00      A   
ATOM    625 HE22 GLN A  65     -32.407   3.159 -30.338  1.00 10.00      A   
ATOM    626  C   GLN A  65     -30.986   8.925 -32.303  1.00 10.00      A   
ATOM    627  O   GLN A  65     -31.779   9.636 -31.676  1.00 10.00      A   
ATOM    628  N   LEU A  66     -31.058   8.720 -33.616  1.00 10.00      A   
ATOM    629  HN  LEU A  66     -30.370   8.165 -34.043  1.00 10.00      A   
ATOM    630  CA  LEU A  66     -32.114   9.302 -34.451  1.00 10.00      A   
ATOM    631  CB  LEU A  66     -33.507   8.870 -33.978  1.00 10.00      A   
ATOM    632  CG  LEU A  66     -33.746   7.364 -33.856  1.00 10.00      A   
ATOM    633  CD1 LEU A  66     -35.122   7.096 -33.275  1.00 10.00      A   
ATOM    634  CD2 LEU A  66     -33.587   6.683 -35.208  1.00 10.00      A   
ATOM    635  C   LEU A  66     -32.016  10.825 -34.508  1.00 10.00      A   
ATOM    636  O   LEU A  66     -32.611  11.531 -33.689  1.00 10.00      A   
ATOM    637  N   LYS A  68     -30.655  13.681 -32.232  1.00 10.00      A   
ATOM    638  HN  LYS A  68     -30.823  14.647 -32.151  1.00 10.00      A   
ATOM    639  CA  LYS A  68     -30.738  12.850 -31.038  1.00 10.00      A   
ATOM    640  CB  LYS A  68     -29.616  13.202 -30.060  1.00 10.00      A   
ATOM    641  CG  LYS A  68     -28.220  13.052 -30.644  1.00 10.00      A   
ATOM    642  CD  LYS A  68     -27.154  13.507 -29.663  1.00 10.00      A   
ATOM    643  CE  LYS A  68     -25.759  13.363 -30.253  1.00 10.00      A   
ATOM    644  NZ  LYS A  68     -25.578  14.177 -31.484  1.00 10.00      A   
ATOM    645  HZ1 LYS A  68     -24.579  14.167 -31.774  1.00 10.00      A   
ATOM    646  HZ2 LYS A  68     -25.866  15.161 -31.312  1.00 10.00      A   
ATOM    647  HZ3 LYS A  68     -26.156  13.792 -32.260  1.00 10.00      A   
ATOM    648  C   LYS A  68     -32.096  13.011 -30.369  1.00 10.00      A   
ATOM    649  O   LYS A  68     -32.228  13.697 -29.355  1.00 10.00      A   
ATOM    650  N   LYS A  69     -33.104  12.387 -30.956  1.00 10.00      A   
ATOM    651  HN  LYS A  69     -32.934  11.871 -31.776  1.00 10.00      A   
ATOM    652  CA  LYS A  69     -34.460  12.458 -30.427  1.00 10.00      A   
ATOM    653  CB  LYS A  69     -35.468  12.600 -31.569  1.00 10.00      A   
ATOM    654  CG  LYS A  69     -35.276  13.875 -32.376  1.00 10.00      A   
ATOM    655  CD  LYS A  69     -36.066  13.854 -33.670  1.00 10.00      A   
ATOM    656  CE  LYS A  69     -35.633  14.992 -34.581  1.00 10.00      A   
ATOM    657  NZ  LYS A  69     -36.309  14.942 -35.901  1.00 10.00      A   
ATOM    658  HZ1 LYS A  69     -36.291  13.973 -36.280  1.00 10.00      A   
ATOM    659  HZ2 LYS A  69     -35.827  15.573 -36.573  1.00 10.00      A   
ATOM    660  HZ3 LYS A  69     -37.297  15.249 -35.807  1.00 10.00      A   
ATOM    661  C   LYS A  69     -34.782  11.252 -29.552  1.00 10.00      A   
ATOM    662  O   LYS A  69     -35.829  11.200 -28.904  1.00 10.00      A   
ATOM    663  N   GLU A  70     -33.879  10.284 -29.542  1.00 10.00      A   
ATOM    664  HN  GLU A  70     -33.072  10.377 -30.092  1.00 10.00      A   
ATOM    665  CA  GLU A  70     -34.046   9.085 -28.738  1.00 10.00      A   
ATOM    666  CB  GLU A  70     -34.409   7.897 -29.627  1.00 10.00      A   
ATOM    667  CG  GLU A  70     -34.936   6.694 -28.867  1.00 10.00      A   
ATOM    668  CD  GLU A  70     -35.694   5.739 -29.760  1.00 10.00      A   
ATOM    669  OE1 GLU A  70     -35.065   4.811 -30.310  1.00 10.00      A   
ATOM    670  OE2 GLU A  70     -36.922   5.917 -29.920  1.00 10.00      A   
ATOM    671  C   GLU A  70     -32.755   8.816 -27.979  1.00 10.00      A   
ATOM    672  O   GLU A  70     -31.723   8.533 -28.577  1.00 10.00      A   
ATOM    673  N   TRP A  71     -32.805   8.914 -26.666  1.00 10.00      A   
ATOM    674  HN  TRP A  71     -33.662   9.117 -26.230  1.00 10.00      A   
ATOM    675  CA  TRP A  71     -31.615   8.715 -25.852  1.00 10.00      A   
ATOM    676  CB  TRP A  71     -31.497   9.818 -24.798  1.00 10.00      A   
ATOM    677  CG  TRP A  71     -31.198  11.163 -25.383  1.00 10.00      A   
ATOM    678  CD1 TRP A  71     -32.039  11.936 -26.129  1.00 10.00      A   
ATOM    679  CD2 TRP A  71     -29.971  11.893 -25.276  1.00 10.00      A   
ATOM    680  NE1 TRP A  71     -31.414  13.099 -26.496  1.00 10.00      A   
ATOM    681  HE1 TRP A  71     -31.817  13.817 -27.039  1.00 10.00      A   
ATOM    682  CE2 TRP A  71     -30.143  13.101 -25.981  1.00 10.00      A   
ATOM    683  CE3 TRP A  71     -28.746  11.645 -24.649  1.00 10.00      A   
ATOM    684  CZ2 TRP A  71     -29.133  14.055 -26.080  1.00 10.00      A   
ATOM    685  CZ3 TRP A  71     -27.746  12.594 -24.748  1.00 10.00      A   
ATOM    686  CH2 TRP A  71     -27.945  13.785 -25.456  1.00 10.00      A   
ATOM    687  C   TRP A  71     -31.557   7.335 -25.207  1.00 10.00      A   
ATOM    688  O   TRP A  71     -32.579   6.766 -24.825  1.00 10.00      A   
ATOM    689  N   HIS A  72     -30.345   6.809 -25.091  1.00 10.00      A   
ATOM    690  HN  HIS A  72     -29.567   7.325 -25.416  1.00 10.00      A   
ATOM    691  CA  HIS A  72     -30.117   5.504 -24.485  1.00 10.00      A   
ATOM    692  CB  HIS A  72     -29.904   4.414 -25.552  1.00 10.00      A   
ATOM    693  CG  HIS A  72     -28.586   4.458 -26.278  1.00 10.00      A   
ATOM    694  ND1 HIS A  72     -27.545   3.600 -25.995  1.00 10.00      A   
ATOM    695  HD1 HIS A  72     -27.557   2.881 -25.304  1.00 10.00      A   
ATOM    696  CD2 HIS A  72     -28.151   5.250 -27.289  1.00 10.00      A   
ATOM    697  CE1 HIS A  72     -26.528   3.861 -26.794  1.00 10.00      A   
ATOM    698  NE2 HIS A  72     -26.870   4.856 -27.590  1.00 10.00      A   
ATOM    699  HE2 HIS A  72     -26.288   5.257 -28.287  1.00 10.00      A   
ATOM    700  C   HIS A  72     -28.933   5.577 -23.525  1.00 10.00      A   
ATOM    701  O   HIS A  72     -27.949   6.267 -23.801  1.00 10.00      A   
ATOM    702  N   THR A  73     -29.043   4.896 -22.397  1.00 10.00      A   
ATOM    703  HN  THR A  73     -29.855   4.371 -22.228  1.00 10.00      A   
ATOM    704  CA  THR A  73     -27.980   4.893 -21.403  1.00 10.00      A   
ATOM    705  CB  THR A  73     -28.548   5.007 -19.973  1.00 10.00      A   
ATOM    706  OG1 THR A  73     -29.426   6.138 -19.894  1.00 10.00      A   
ATOM    707  HG1 THR A  73     -30.301   5.888 -20.205  1.00 10.00      A   
ATOM    708  CG2 THR A  73     -27.424   5.179 -18.961  1.00 10.00      A   
ATOM    709  C   THR A  73     -27.146   3.622 -21.517  1.00 10.00      A   
ATOM    710  O   THR A  73     -27.569   2.550 -21.087  1.00 10.00      A   
ATOM    711  N   HIS A  74     -25.966   3.745 -22.099  1.00 10.00      A   
ATOM    712  HN  HIS A  74     -25.678   4.626 -22.420  1.00 10.00      A   
ATOM    713  CA  HIS A  74     -25.084   2.602 -22.266  1.00 10.00      A   
ATOM    714  CB  HIS A  74     -24.419   2.630 -23.647  1.00 10.00      A   
ATOM    715  CG  HIS A  74     -23.620   1.405 -23.971  1.00 10.00      A   
ATOM    716  ND1 HIS A  74     -24.167   0.289 -24.565  1.00 10.00      A   
ATOM    717  HD1 HIS A  74     -25.118   0.188 -24.839  1.00 10.00      A   
ATOM    718  CD2 HIS A  74     -22.308   1.123 -23.783  1.00 10.00      A   
ATOM    719  CE1 HIS A  74     -23.232  -0.624 -24.728  1.00 10.00      A   
ATOM    720  NE2 HIS A  74     -22.097  -0.145 -24.265  1.00 10.00      A   
ATOM    721  HE2 HIS A  74     -21.234  -0.618 -24.271  1.00 10.00      A   
ATOM    722  C   HIS A  74     -24.028   2.567 -21.170  1.00 10.00      A   
ATOM    723  O   HIS A  74     -23.288   3.533 -20.975  1.00 10.00      A   
ATOM    724  N   ILE A  75     -23.971   1.460 -20.450  1.00 10.00      A   
ATOM    725  HN  ILE A  75     -24.603   0.733 -20.641  1.00 10.00      A   
ATOM    726  CA  ILE A  75     -22.992   1.294 -19.386  1.00 10.00      A   
ATOM    727  CB  ILE A  75     -23.467   0.265 -18.339  1.00 10.00      A   
ATOM    728  CG1 ILE A  75     -24.821   0.690 -17.757  1.00 10.00      A   
ATOM    729  CG2 ILE A  75     -22.432   0.117 -17.231  1.00 10.00      A   
ATOM    730  CD1 ILE A  75     -25.405  -0.296 -16.767  1.00 10.00      A   
ATOM    731  C   ILE A  75     -21.665   0.843 -19.989  1.00 10.00      A   
ATOM    732  O   ILE A  75     -21.615  -0.137 -20.735  1.00 10.00      A   
ATOM    733  N   THR A  76     -20.599   1.571 -19.689  1.00 10.00      A   
ATOM    734  HN  THR A  76     -20.695   2.347 -19.096  1.00 10.00      A   
ATOM    735  CA  THR A  76     -19.288   1.246 -20.223  1.00 10.00      A   
ATOM    736  CB  THR A  76     -18.483   2.526 -20.517  1.00 10.00      A   
ATOM    737  OG1 THR A  76     -19.360   3.515 -21.074  1.00 10.00      A   
ATOM    738  HG1 THR A  76     -19.386   4.285 -20.492  1.00 10.00      A   
ATOM    739  CG2 THR A  76     -17.364   2.238 -21.508  1.00 10.00      A   
ATOM    740  C   THR A  76     -18.500   0.342 -19.277  1.00 10.00      A   
ATOM    741  O   THR A  76     -18.006  -0.714 -19.682  1.00 10.00      A   
ATOM    742  N   ALA A  77     -18.400   0.742 -18.016  1.00 10.00      A   
ATOM    743  HN  ALA A  77     -18.843   1.574 -17.733  1.00 10.00      A   
ATOM    744  CA  ALA A  77     -17.658  -0.037 -17.036  1.00 10.00      A   
ATOM    745  CB  ALA A  77     -16.258   0.532 -16.857  1.00 10.00      A   
ATOM    746  C   ALA A  77     -18.383  -0.096 -15.699  1.00 10.00      A   
ATOM    747  O   ALA A  77     -19.013   0.875 -15.277  1.00 10.00      A   
ATOM    748  N   VAL A  78     -18.288  -1.248 -15.046  1.00 10.00      A   
ATOM    749  HN  VAL A  78     -17.778  -1.981 -15.452  1.00 10.00      A   
ATOM    750  CA  VAL A  78     -18.911  -1.469 -13.748  1.00 10.00      A   
ATOM    751  CB  VAL A  78     -20.454  -1.576 -13.851  1.00 10.00      A   
ATOM    752  CG1 VAL A  78     -20.875  -2.546 -14.948  1.00 10.00      A   
ATOM    753  CG2 VAL A  78     -21.068  -1.961 -12.514  1.00 10.00      A   
ATOM    754  C   VAL A  78     -18.321  -2.725 -13.101  1.00 10.00      A   
ATOM    755  O   VAL A  78     -18.529  -3.847 -13.576  1.00 10.00      A   
ATOM    756  N   THR A  79     -17.558  -2.528 -12.036  1.00 10.00      A   
ATOM    757  HN  THR A  79     -17.408  -1.615 -11.713  1.00 10.00      A   
ATOM    758  CA  THR A  79     -16.925  -3.639 -11.341  1.00 10.00      A   
ATOM    759  CB  THR A  79     -15.455  -3.792 -11.773  1.00 10.00      A   
ATOM    760  OG1 THR A  79     -15.240  -3.086 -13.003  1.00 10.00      A   
ATOM    761  HG1 THR A  79     -14.349  -2.721 -13.011  1.00 10.00      A   
ATOM    762  CG2 THR A  79     -15.114  -5.260 -11.973  1.00 10.00      A   
ATOM    763  C   THR A  79     -16.980  -3.450  -9.830  1.00 10.00      A   
ATOM    764  O   THR A  79     -17.055  -2.322  -9.337  1.00 10.00      A   
ATOM    765  N   VAL A  80     -16.947  -4.560  -9.103  1.00 10.00      A   
ATOM    766  HN  VAL A  80     -16.897  -5.429  -9.562  1.00 10.00      A   
ATOM    767  CA  VAL A  80     -16.978  -4.539  -7.645  1.00 10.00      A   
ATOM    768  CB  VAL A  80     -18.315  -5.096  -7.098  1.00 10.00      A   
ATOM    769  CG1 VAL A  80     -18.379  -4.975  -5.581  1.00 10.00      A   
ATOM    770  CG2 VAL A  80     -19.495  -4.381  -7.737  1.00 10.00      A   
ATOM    771  C   VAL A  80     -15.821  -5.377  -7.107  1.00 10.00      A   
ATOM    772  O   VAL A  80     -15.437  -6.371  -7.726  1.00 10.00      A   
ATOM    773  N   LEU A  81     -15.260  -4.955  -5.975  1.00 10.00      A   
ATOM    774  HN  LEU A  81     -15.606  -4.138  -5.554  1.00 10.00      A   
ATOM    775  CA  LEU A  81     -14.146  -5.653  -5.342  1.00 10.00      A   
ATOM    776  CB  LEU A  81     -13.794  -4.995  -4.005  1.00 10.00      A   
ATOM    777  CG  LEU A  81     -12.508  -5.477  -3.331  1.00 10.00      A   
ATOM    778  CD1 LEU A  81     -11.294  -5.137  -4.184  1.00 10.00      A   
ATOM    779  CD2 LEU A  81     -12.377  -4.879  -1.938  1.00 10.00      A   
ATOM    780  C   LEU A  81     -14.453  -7.135  -5.137  1.00 10.00      A   
ATOM    781  O   LEU A  81     -15.564  -7.500  -4.748  1.00 10.00      A   
ATOM    782  N   ASP A  82     -13.444  -7.967  -5.385  1.00 10.00      A   
ATOM    783  HN  ASP A  82     -12.586  -7.589  -5.666  1.00 10.00      A   
ATOM    784  CA  ASP A  82     -13.555  -9.424  -5.264  1.00 10.00      A   
ATOM    785  CB  ASP A  82     -12.179 -10.066  -5.466  1.00 10.00      A   
ATOM    786  CG  ASP A  82     -12.256 -11.496  -5.964  1.00 10.00      A   
ATOM    787  OD1 ASP A  82     -12.712 -12.375  -5.205  1.00 10.00      A   
ATOM    788  OD2 ASP A  82     -11.859 -11.748  -7.125  1.00 10.00      A   
ATOM    789  C   ASP A  82     -14.134  -9.857  -3.917  1.00 10.00      A   
ATOM    790  O   ASP A  82     -14.977 -10.751  -3.854  1.00 10.00      A   
ATOM    791  N   GLN A  83     -13.677  -9.217  -2.843  1.00 10.00      A   
ATOM    792  HN  GLN A  83     -12.993  -8.524  -2.961  1.00 10.00      A   
ATOM    793  CA  GLN A  83     -14.144  -9.532  -1.495  1.00 10.00      A   
ATOM    794  CB  GLN A  83     -13.303  -8.784  -0.449  1.00 10.00      A   
ATOM    795  CG  GLN A  83     -13.877  -8.789   0.965  1.00 10.00      A   
ATOM    796  CD  GLN A  83     -13.824 -10.151   1.635  1.00 10.00      A   
ATOM    797  OE1 GLN A  83     -12.841 -10.495   2.288  1.00 10.00      A   
ATOM    798  NE2 GLN A  83     -14.885 -10.926   1.490  1.00 10.00      A   
ATOM    799 HE21 GLN A  83     -15.642 -10.582   0.964  1.00 10.00      A   
ATOM    800 HE22 GLN A  83     -14.876 -11.811   1.913  1.00 10.00      A   
ATOM    801  C   GLN A  83     -15.630  -9.218  -1.306  1.00 10.00      A   
ATOM    802  O   GLN A  83     -16.348  -9.967  -0.647  1.00 10.00      A   
ATOM    803  N   TYR A  84     -16.094  -8.139  -1.915  1.00 10.00      A   
ATOM    804  HN  TYR A  84     -15.499  -7.627  -2.498  1.00 10.00      A   
ATOM    805  CA  TYR A  84     -17.485  -7.721  -1.773  1.00 10.00      A   
ATOM    806  CB  TYR A  84     -17.585  -6.197  -1.723  1.00 10.00      A   
ATOM    807  CG  TYR A  84     -17.104  -5.598  -0.418  1.00 10.00      A   
ATOM    808  CD1 TYR A  84     -16.007  -4.745  -0.381  1.00 10.00      A   
ATOM    809  CD2 TYR A  84     -17.746  -5.889   0.779  1.00 10.00      A   
ATOM    810  CE1 TYR A  84     -15.566  -4.200   0.811  1.00 10.00      A   
ATOM    811  CE2 TYR A  84     -17.311  -5.349   1.975  1.00 10.00      A   
ATOM    812  CZ  TYR A  84     -16.221  -4.504   1.985  1.00 10.00      A   
ATOM    813  OH  TYR A  84     -15.789  -3.963   3.175  1.00 10.00      A   
ATOM    814  HH  TYR A  84     -16.362  -3.219   3.414  1.00 10.00      A   
ATOM    815  C   TYR A  84     -18.377  -8.290  -2.873  1.00 10.00      A   
ATOM    816  O   TYR A  84     -19.230  -7.593  -3.428  1.00 10.00      A   
ATOM    817  N   ARG A  85     -18.191  -9.563  -3.172  1.00 10.00      A   
ATOM    818  HN  ARG A  85     -17.505 -10.071  -2.690  1.00 10.00      A   
ATOM    819  CA  ARG A  85     -18.982 -10.226  -4.196  1.00 10.00      A   
ATOM    820  CB  ARG A  85     -18.090 -11.065  -5.115  1.00 10.00      A   
ATOM    821  CG  ARG A  85     -17.580 -12.352  -4.482  1.00 10.00      A   
ATOM    822  CD  ARG A  85     -17.185 -13.368  -5.538  1.00 10.00      A   
ATOM    823  NE  ARG A  85     -15.748 -13.369  -5.798  1.00 10.00      A   
ATOM    824  HE  ARG A  85     -15.208 -12.662  -5.369  1.00 10.00      A   
ATOM    825  CZ  ARG A  85     -15.138 -14.253  -6.588  1.00 10.00      A   
ATOM    826  NH1 ARG A  85     -15.836 -15.223  -7.175  1.00 10.00      A   
ATOM    827 HH11 ARG A  85     -15.356 -15.922  -7.791  1.00 10.00      A   
ATOM    828 HH12 ARG A  85     -16.870 -15.286  -7.035  1.00 10.00      A   
ATOM    829  NH2 ARG A  85     -13.828 -14.187  -6.763  1.00 10.00      A   
ATOM    830 HH21 ARG A  85     -13.342 -14.875  -7.375  1.00 10.00      A   
ATOM    831 HH22 ARG A  85     -13.268 -13.429  -6.287  1.00 10.00      A   
ATOM    832  C   ARG A  85     -20.045 -11.116  -3.560  1.00 10.00      A   
ATOM    833  O   ARG A  85     -19.945 -11.472  -2.382  1.00 10.00      A   
ATOM    834  N   ARG A  86     -21.064 -11.456  -4.348  1.00 10.00      A   
ATOM    835  HN  ARG A  86     -21.087 -11.106  -5.265  1.00 10.00      A   
ATOM    836  CA  ARG A  86     -22.154 -12.328  -3.906  1.00 10.00      A   
ATOM    837  CB  ARG A  86     -21.636 -13.715  -3.508  1.00 10.00      A   
ATOM    838  CG  ARG A  86     -21.052 -14.509  -4.669  1.00 10.00      A   
ATOM    839  CD  ARG A  86     -20.027 -15.524  -4.195  1.00 10.00      A   
ATOM    840  NE  ARG A  86     -20.648 -16.705  -3.594  1.00 10.00      A   
ATOM    841  HE  ARG A  86     -21.296 -16.555  -2.867  1.00 10.00      A   
ATOM    842  CZ  ARG A  86     -20.382 -17.957  -3.969  1.00 10.00      A   
ATOM    843  NH1 ARG A  86     -19.509 -18.200  -4.938  1.00 10.00      A   
ATOM    844 HH11 ARG A  86     -19.020 -17.412  -5.418  1.00 10.00      A   
ATOM    845 HH12 ARG A  86     -19.306 -19.181  -5.224  1.00 10.00      A   
ATOM    846  NH2 ARG A  86     -20.984 -18.972  -3.368  1.00 10.00      A   
ATOM    847 HH21 ARG A  86     -21.666 -18.794  -2.599  1.00 10.00      A   
ATOM    848 HH22 ARG A  86     -20.778 -19.954  -3.663  1.00 10.00      A   
ATOM    849  C   ARG A  86     -23.010 -11.713  -2.801  1.00 10.00      A   
ATOM    850  O   ARG A  86     -23.734 -12.421  -2.102  1.00 10.00      A   
ATOM    851  N   ILE A  87     -22.945 -10.395  -2.650  1.00 10.00      A   
ATOM    852  HN  ILE A  87     -22.352  -9.871  -3.231  1.00 10.00      A   
ATOM    853  CA  ILE A  87     -23.736  -9.715  -1.629  1.00 10.00      A   
ATOM    854  CB  ILE A  87     -22.867  -8.948  -0.612  1.00 10.00      A   
ATOM    855  CG1 ILE A  87     -21.929  -7.967  -1.319  1.00 10.00      A   
ATOM    856  CG2 ILE A  87     -22.083  -9.920   0.260  1.00 10.00      A   
ATOM    857  CD1 ILE A  87     -21.218  -7.017  -0.379  1.00 10.00      A   
ATOM    858  C   ILE A  87     -24.753  -8.768  -2.258  1.00 10.00      A   
ATOM    859  O   ILE A  87     -25.485  -8.067  -1.559  1.00 10.00      A   
ATOM    860  N   GLY A  88     -24.792  -8.754  -3.585  1.00 10.00      A   
ATOM    861  HN  GLY A  88     -24.189  -9.340  -4.090  1.00 10.00      A   
ATOM    862  CA  GLY A  88     -25.723  -7.895  -4.291  1.00 10.00      A   
ATOM    863  C   GLY A  88     -25.254  -6.456  -4.363  1.00 10.00      A   
ATOM    864  O   GLY A  88     -26.048  -5.547  -4.609  1.00 10.00      A   
ATOM    865  N   LEU A  89     -23.959  -6.245  -4.165  1.00 10.00      A   
ATOM    866  HN  LEU A  89     -23.369  -7.009  -3.992  1.00 10.00      A   
ATOM    867  CA  LEU A  89     -23.392  -4.904  -4.204  1.00 10.00      A   
ATOM    868  CB  LEU A  89     -22.008  -4.895  -3.552  1.00 10.00      A   
ATOM    869  CG  LEU A  89     -21.596  -3.594  -2.862  1.00 10.00      A   
ATOM    870  CD1 LEU A  89     -22.546  -3.271  -1.719  1.00 10.00      A   
ATOM    871  CD2 LEU A  89     -20.167  -3.684  -2.355  1.00 10.00      A   
ATOM    872  C   LEU A  89     -23.301  -4.416  -5.643  1.00 10.00      A   
ATOM    873  O   LEU A  89     -23.428  -3.223  -5.918  1.00 10.00      A   
ATOM    874  N   ALA A  90     -23.091  -5.354  -6.559  1.00 10.00      A   
ATOM    875  HN  ALA A  90     -22.998  -6.286  -6.274  1.00 10.00      A   
ATOM    876  CA  ALA A  90     -22.993  -5.031  -7.975  1.00 10.00      A   
ATOM    877  CB  ALA A  90     -22.472  -6.228  -8.759  1.00 10.00      A   
ATOM    878  C   ALA A  90     -24.348  -4.593  -8.515  1.00 10.00      A   
ATOM    879  O   ALA A  90     -24.440  -3.660  -9.310  1.00 10.00      A   
ATOM    880  N   SER A  91     -25.398  -5.264  -8.061  1.00 10.00      A   
ATOM    881  HN  SER A  91     -25.258  -5.998  -7.427  1.00 10.00      A   
ATOM    882  CA  SER A  91     -26.754  -4.962  -8.488  1.00 10.00      A   
ATOM    883  CB  SER A  91     -27.704  -5.981  -7.866  1.00 10.00      A   
ATOM    884  OG  SER A  91     -26.984  -7.127  -7.435  1.00 10.00      A   
ATOM    885  HG  SER A  91     -27.538  -7.642  -6.840  1.00 10.00      A   
ATOM    886  C   SER A  91     -27.173  -3.548  -8.087  1.00 10.00      A   
ATOM    887  O   SER A  91     -27.818  -2.841  -8.859  1.00 10.00      A   
ATOM    888  N   LYS A  92     -26.788  -3.138  -6.881  1.00 10.00      A   
ATOM    889  HN  LYS A  92     -26.258  -3.742  -6.317  1.00 10.00      A   
ATOM    890  CA  LYS A  92     -27.135  -1.815  -6.374  1.00 10.00      A   
ATOM    891  CB  LYS A  92     -26.715  -1.653  -4.912  1.00 10.00      A   
ATOM    892  CG  LYS A  92     -27.769  -2.115  -3.919  1.00 10.00      A   
ATOM    893  CD  LYS A  92     -27.373  -1.773  -2.492  1.00 10.00      A   
ATOM    894  CE  LYS A  92     -28.545  -1.950  -1.538  1.00 10.00      A   
ATOM    895  NZ  LYS A  92     -28.156  -1.695  -0.127  1.00 10.00      A   
ATOM    896  HZ1 LYS A  92     -27.490  -0.898  -0.078  1.00 10.00      A   
ATOM    897  HZ2 LYS A  92     -27.701  -2.537   0.281  1.00 10.00      A   
ATOM    898  HZ3 LYS A  92     -28.995  -1.461   0.441  1.00 10.00      A   
ATOM    899  C   LYS A  92     -26.562  -0.693  -7.235  1.00 10.00      A   
ATOM    900  O   LYS A  92     -27.157   0.382  -7.338  1.00 10.00      A   
ATOM    901  N   LEU A  93     -25.419  -0.950  -7.863  1.00 10.00      A   
ATOM    902  HN  LEU A  93     -24.995  -1.826  -7.747  1.00 10.00      A   
ATOM    903  CA  LEU A  93     -24.781   0.042  -8.721  1.00 10.00      A   
ATOM    904  CB  LEU A  93     -23.401  -0.440  -9.178  1.00 10.00      A   
ATOM    905  CG  LEU A  93     -22.329  -0.554  -8.091  1.00 10.00      A   
ATOM    906  CD1 LEU A  93     -21.021  -1.066  -8.677  1.00 10.00      A   
ATOM    907  CD2 LEU A  93     -22.117   0.785  -7.402  1.00 10.00      A   
ATOM    908  C   LEU A  93     -25.660   0.343  -9.931  1.00 10.00      A   
ATOM    909  O   LEU A  93     -25.752   1.485 -10.381  1.00 10.00      A   
ATOM    910  N   CYS A  94     -26.314  -0.690 -10.445  1.00 10.00      A   
ATOM    911  HN  CYS A  94     -26.197  -1.580 -10.042  1.00 10.00      A   
ATOM    912  CA  CYS A  94     -27.192  -0.547 -11.596  1.00 10.00      A   
ATOM    913  CB  CYS A  94     -27.447  -1.916 -12.224  1.00 10.00      A   
ATOM    914  SG  CYS A  94     -26.102  -3.099 -11.980  1.00 10.00      A   
ATOM    915  HG  CYS A  94     -25.121  -2.782 -12.815  1.00 10.00      A   
ATOM    916  C   CYS A  94     -28.517   0.087 -11.181  1.00 10.00      A   
ATOM    917  O   CYS A  94     -29.090   0.896 -11.910  1.00 10.00      A   
ATOM    918  N   LEU A  95     -28.988  -0.278  -9.993  1.00 10.00      A   
ATOM    919  HN  LEU A  95     -28.480  -0.928  -9.458  1.00 10.00      A   
ATOM    920  CA  LEU A  95     -30.245   0.244  -9.467  1.00 10.00      A   
ATOM    921  CB  LEU A  95     -30.691  -0.560  -8.244  1.00 10.00      A   
ATOM    922  CG  LEU A  95     -30.867  -2.068  -8.452  1.00 10.00      A   
ATOM    923  CD1 LEU A  95     -31.223  -2.752  -7.143  1.00 10.00      A   
ATOM    924  CD2 LEU A  95     -31.917  -2.350  -9.514  1.00 10.00      A   
ATOM    925  C   LEU A  95     -30.137   1.726  -9.112  1.00 10.00      A   
ATOM    926  O   LEU A  95     -31.143   2.436  -9.062  1.00 10.00      A   
ATOM    927  N   GLU A  96     -28.917   2.189  -8.865  1.00 10.00      A   
ATOM    928  HN  GLU A  96     -28.153   1.574  -8.904  1.00 10.00      A   
ATOM    929  CA  GLU A  96     -28.688   3.588  -8.522  1.00 10.00      A   
ATOM    930  CB  GLU A  96     -27.292   3.771  -7.922  1.00 10.00      A   
ATOM    931  CG  GLU A  96     -27.057   5.126  -7.272  1.00 10.00      A   
ATOM    932  CD  GLU A  96     -28.000   5.403  -6.117  1.00 10.00      A   
ATOM    933  OE1 GLU A  96     -28.436   4.439  -5.451  1.00 10.00      A   
ATOM    934  OE2 GLU A  96     -28.304   6.590  -5.866  1.00 10.00      A   
ATOM    935  C   GLU A  96     -28.868   4.473  -9.753  1.00 10.00      A   
ATOM    936  O   GLU A  96     -29.319   5.616  -9.654  1.00 10.00      A   
ATOM    937  N   LEU A  97     -28.537   3.925 -10.919  1.00 10.00      A   
ATOM    938  HN  LEU A  97     -28.196   3.005 -10.935  1.00 10.00      A   
ATOM    939  CA  LEU A  97     -28.671   4.656 -12.173  1.00 10.00      A   
ATOM    940  CB  LEU A  97     -28.069   3.856 -13.330  1.00 10.00      A   
ATOM    941  CG  LEU A  97     -26.577   3.532 -13.240  1.00 10.00      A   
ATOM    942  CD1 LEU A  97     -26.156   2.672 -14.422  1.00 10.00      A   
ATOM    943  CD2 LEU A  97     -25.747   4.805 -13.182  1.00 10.00      A   
ATOM    944  C   LEU A  97     -30.139   4.935 -12.460  1.00 10.00      A   
ATOM    945  O   LEU A  97     -30.491   5.949 -13.059  1.00 10.00      A   
ATOM    946  N   GLU A  98     -30.997   4.035 -11.995  1.00 10.00      A   
ATOM    947  HN  GLU A  98     -30.651   3.258 -11.505  1.00 10.00      A   
ATOM    948  CA  GLU A  98     -32.434   4.163 -12.194  1.00 10.00      A   
ATOM    949  CB  GLU A  98     -33.137   2.855 -11.835  1.00 10.00      A   
ATOM    950  CG  GLU A  98     -32.452   1.604 -12.357  1.00 10.00      A   
ATOM    951  CD  GLU A  98     -33.207   0.343 -11.992  1.00 10.00      A   
ATOM    952  OE1 GLU A  98     -33.205  -0.609 -12.798  1.00 10.00      A   
ATOM    953  OE2 GLU A  98     -33.823   0.304 -10.904  1.00 10.00      A   
ATOM    954  C   GLU A  98     -33.015   5.291 -11.346  1.00 10.00      A   
ATOM    955  O   GLU A  98     -34.204   5.599 -11.443  1.00 10.00      A   
ATOM    956  N   ASN A  99     -32.181   5.892 -10.507  1.00 10.00      A   
ATOM    957  HN  ASN A  99     -31.243   5.599 -10.473  1.00 10.00      A   
ATOM    958  CA  ASN A  99     -32.615   6.976  -9.641  1.00 10.00      A   
ATOM    959  CB  ASN A  99     -32.186   6.692  -8.196  1.00 10.00      A   
ATOM    960  CG  ASN A  99     -33.152   7.248  -7.165  1.00 10.00      A   
ATOM    961  OD1 ASN A  99     -33.834   8.245  -7.400  1.00 10.00      A   
ATOM    962  ND2 ASN A  99     -33.214   6.610  -6.006  1.00 10.00      A   
ATOM    963 HD21 ASN A  99     -32.641   5.826  -5.876  1.00 10.00      A   
ATOM    964 HD22 ASN A  99     -33.833   6.950  -5.324  1.00 10.00      A   
ATOM    965  C   ASN A  99     -32.029   8.303 -10.115  1.00 10.00      A   
ATOM    966  O   ASN A  99     -32.147   9.326  -9.443  1.00 10.00      A   
ATOM    967  N   LEU A 100     -31.401   8.285 -11.282  1.00 10.00      A   
ATOM    968  HN  LEU A 100     -31.348   7.445 -11.785  1.00 10.00      A   
ATOM    969  CA  LEU A 100     -30.796   9.488 -11.836  1.00 10.00      A   
ATOM    970  CB  LEU A 100     -29.433   9.169 -12.447  1.00 10.00      A   
ATOM    971  CG  LEU A 100     -28.407   8.557 -11.496  1.00 10.00      A   
ATOM    972  CD1 LEU A 100     -27.158   8.152 -12.254  1.00 10.00      A   
ATOM    973  CD2 LEU A 100     -28.064   9.531 -10.381  1.00 10.00      A   
ATOM    974  C   LEU A 100     -31.700  10.129 -12.879  1.00 10.00      A   
ATOM    975  O   LEU A 100     -32.246   9.444 -13.743  1.00 10.00      A   
ATOM    976  N   THR A 101     -31.842  11.445 -12.800  1.00 10.00      A   
ATOM    977  HN  THR A 101     -31.369  11.937 -12.094  1.00 10.00      A   
ATOM    978  CA  THR A 101     -32.679  12.190 -13.729  1.00 10.00      A   
ATOM    979  CB  THR A 101     -32.752  13.667 -13.309  1.00 10.00      A   
ATOM    980  OG1 THR A 101     -31.612  13.976 -12.495  1.00 10.00      A   
ATOM    981  HG1 THR A 101     -31.203  14.788 -12.817  1.00 10.00      A   
ATOM    982  CG2 THR A 101     -34.021  13.931 -12.513  1.00 10.00      A   
ATOM    983  C   THR A 101     -32.137  12.100 -15.151  1.00 10.00      A   
ATOM    984  O   THR A 101     -32.899  12.095 -16.118  1.00 10.00      A   
ATOM    985  N   GLN A 102     -30.816  12.012 -15.263  1.00 10.00      A   
ATOM    986  HN  GLN A 102     -30.270  12.024 -14.452  1.00 10.00      A   
ATOM    987  CA  GLN A 102     -30.155  11.917 -16.559  1.00 10.00      A   
ATOM    988  CB  GLN A 102     -28.639  12.049 -16.395  1.00 10.00      A   
ATOM    989  CG  GLN A 102     -28.210  13.286 -15.617  1.00 10.00      A   
ATOM    990  CD  GLN A 102     -26.712  13.520 -15.646  1.00 10.00      A   
ATOM    991  OE1 GLN A 102     -25.921  12.583 -15.722  1.00 10.00      A   
ATOM    992  NE2 GLN A 102     -26.310  14.777 -15.594  1.00 10.00      A   
ATOM    993 HE21 GLN A 102     -26.992  15.484 -15.544  1.00 10.00      A   
ATOM    994 HE22 GLN A 102     -25.348  14.953 -15.604  1.00 10.00      A   
ATOM    995  C   GLN A 102     -30.504  10.604 -17.254  1.00 10.00      A   
ATOM    996  O   GLN A 102     -30.709  10.565 -18.470  1.00 10.00      A   
ATOM    997  N   VAL A 103     -30.580   9.536 -16.469  1.00 10.00      A   
ATOM    998  HN  VAL A 103     -30.407   9.635 -15.511  1.00 10.00      A   
ATOM    999  CA  VAL A 103     -30.914   8.219 -16.995  1.00 10.00      A   
ATOM   1000  CB  VAL A 103     -30.480   7.094 -16.032  1.00 10.00      A   
ATOM   1001  CG1 VAL A 103     -30.841   5.728 -16.597  1.00 10.00      A   
ATOM   1002  CG2 VAL A 103     -28.985   7.179 -15.763  1.00 10.00      A   
ATOM   1003  C   VAL A 103     -32.415   8.128 -17.257  1.00 10.00      A   
ATOM   1004  O   VAL A 103     -32.848   7.584 -18.271  1.00 10.00      A   
ATOM   1005  N   LYS A 104     -33.202   8.698 -16.348  1.00 10.00      A   
ATOM   1006  HN  LYS A 104     -32.793   9.125 -15.562  1.00 10.00      A   
ATOM   1007  CA  LYS A 104     -34.658   8.700 -16.477  1.00 10.00      A   
ATOM   1008  CB  LYS A 104     -35.300   9.313 -15.230  1.00 10.00      A   
ATOM   1009  CG  LYS A 104     -35.479   8.351 -14.069  1.00 10.00      A   
ATOM   1010  CD  LYS A 104     -36.292   8.997 -12.958  1.00 10.00      A   
ATOM   1011  CE  LYS A 104     -36.665   7.992 -11.882  1.00 10.00      A   
ATOM   1012  NZ  LYS A 104     -37.607   8.565 -10.887  1.00 10.00      A   
ATOM   1013  HZ1 LYS A 104     -37.875   7.844 -10.190  1.00 10.00      A   
ATOM   1014  HZ2 LYS A 104     -38.467   8.907 -11.360  1.00 10.00      A   
ATOM   1015  HZ3 LYS A 104     -37.161   9.362 -10.389  1.00 10.00      A   
ATOM   1016  C   LYS A 104     -35.092   9.500 -17.700  1.00 10.00      A   
ATOM   1017  O   LYS A 104     -36.236   9.415 -18.144  1.00 10.00      A   
ATOM   1018  N   ASP A 105     -34.168  10.278 -18.236  1.00 10.00      A   
ATOM   1019  HN  ASP A 105     -33.274  10.302 -17.832  1.00 10.00      A   
ATOM   1020  CA  ASP A 105     -34.439  11.102 -19.399  1.00 10.00      A   
ATOM   1021  CB  ASP A 105     -33.519  12.320 -19.399  1.00 10.00      A   
ATOM   1022  CG  ASP A 105     -33.986  13.403 -20.343  1.00 10.00      A   
ATOM   1023  OD1 ASP A 105     -35.208  13.669 -20.393  1.00 10.00      A   
ATOM   1024  OD2 ASP A 105     -33.131  14.003 -21.028  1.00 10.00      A   
ATOM   1025  C   ASP A 105     -34.270  10.313 -20.693  1.00 10.00      A   
ATOM   1026  O   ASP A 105     -34.619  10.788 -21.772  1.00 10.00      A   
ATOM   1027  N   THR A 106     -33.732   9.105 -20.584  1.00 10.00      A   
ATOM   1028  HN  THR A 106     -33.482   8.768 -19.696  1.00 10.00      A   
ATOM   1029  CA  THR A 106     -33.525   8.264 -21.755  1.00 10.00      A   
ATOM   1030  CB  THR A 106     -32.189   7.494 -21.692  1.00 10.00      A   
ATOM   1031  OG1 THR A 106     -32.193   6.560 -20.605  1.00 10.00      A   
ATOM   1032  HG1 THR A 106     -32.484   7.004 -19.797  1.00 10.00      A   
ATOM   1033  CG2 THR A 106     -31.031   8.460 -21.517  1.00 10.00      A   
ATOM   1034  C   THR A 106     -34.695   7.300 -21.955  1.00 10.00      A   
ATOM   1035  O   THR A 106     -35.667   7.329 -21.196  1.00 10.00      A   
ATOM   1036  N   LEU A 107     -34.612   6.464 -22.980  1.00 10.00      A   
ATOM   1037  HN  LEU A 107     -33.822   6.494 -23.566  1.00 10.00      A   
ATOM   1038  CA  LEU A 107     -35.672   5.511 -23.265  1.00 10.00      A   
ATOM   1039  CB  LEU A 107     -35.854   5.348 -24.774  1.00 10.00      A   
ATOM   1040  CG  LEU A 107     -37.100   4.579 -25.213  1.00 10.00      A   
ATOM   1041  CD1 LEU A 107     -38.355   5.404 -24.965  1.00 10.00      A   
ATOM   1042  CD2 LEU A 107     -36.995   4.171 -26.672  1.00 10.00      A   
ATOM   1043  C   LEU A 107     -35.401   4.156 -22.624  1.00 10.00      A   
ATOM   1044  O   LEU A 107     -36.326   3.475 -22.177  1.00 10.00      A   
ATOM   1045  N   PHE A 108     -34.133   3.770 -22.568  1.00 10.00      A   
ATOM   1046  HN  PHE A 108     -33.433   4.366 -22.907  1.00 10.00      A   
ATOM   1047  CA  PHE A 108     -33.757   2.482 -21.989  1.00 10.00      A   
ATOM   1048  CB  PHE A 108     -34.129   1.324 -22.935  1.00 10.00      A   
ATOM   1049  CG  PHE A 108     -33.507   1.406 -24.305  1.00 10.00      A   
ATOM   1050  CD1 PHE A 108     -32.247   0.883 -24.544  1.00 10.00      A   
ATOM   1051  CD2 PHE A 108     -34.183   2.010 -25.351  1.00 10.00      A   
ATOM   1052  CE1 PHE A 108     -31.672   0.963 -25.799  1.00 10.00      A   
ATOM   1053  CE2 PHE A 108     -33.616   2.093 -26.608  1.00 10.00      A   
ATOM   1054  CZ  PHE A 108     -32.357   1.570 -26.834  1.00 10.00      A   
ATOM   1055  C   PHE A 108     -32.271   2.421 -21.649  1.00 10.00      A   
ATOM   1056  O   PHE A 108     -31.478   3.247 -22.116  1.00 10.00      A   
ATOM   1057  N   ILE A 109     -31.910   1.445 -20.824  1.00 10.00      A   
ATOM   1058  HN  ILE A 109     -32.599   0.844 -20.469  1.00 10.00      A   
ATOM   1059  CA  ILE A 109     -30.521   1.231 -20.431  1.00 10.00      A   
ATOM   1060  CB  ILE A 109     -30.397   0.947 -18.916  1.00 10.00      A   
ATOM   1061  CG1 ILE A 109     -31.074   2.056 -18.106  1.00 10.00      A   
ATOM   1062  CG2 ILE A 109     -28.934   0.812 -18.512  1.00 10.00      A   
ATOM   1063  CD1 ILE A 109     -31.152   1.771 -16.621  1.00 10.00      A   
ATOM   1064  C   ILE A 109     -29.997   0.028 -21.205  1.00 10.00      A   
ATOM   1065  O   ILE A 109     -30.639  -1.025 -21.212  1.00 10.00      A   
ATOM   1066  N   ASP A 110     -28.851   0.175 -21.852  1.00 10.00      A   
ATOM   1067  HN  ASP A 110     -28.361   1.028 -21.788  1.00 10.00      A   
ATOM   1068  CA  ASP A 110     -28.291  -0.910 -22.648  1.00 10.00      A   
ATOM   1069  CB  ASP A 110     -28.434  -0.612 -24.145  1.00 10.00      A   
ATOM   1070  CG  ASP A 110     -27.518   0.494 -24.641  1.00 10.00      A   
ATOM   1071  OD1 ASP A 110     -26.577   0.193 -25.407  1.00 10.00      A   
ATOM   1072  OD2 ASP A 110     -27.740   1.671 -24.284  1.00 10.00      A   
ATOM   1073  C   ASP A 110     -26.837  -1.205 -22.295  1.00 10.00      A   
ATOM   1074  O   ASP A 110     -26.103  -0.331 -21.827  1.00 10.00      A   
ATOM   1075  N   LEU A 111     -26.438  -2.454 -22.508  1.00 10.00      A   
ATOM   1076  HN  LEU A 111     -27.086  -3.107 -22.861  1.00 10.00      A   
ATOM   1077  CA  LEU A 111     -25.077  -2.899 -22.237  1.00 10.00      A   
ATOM   1078  CB  LEU A 111     -24.882  -3.216 -20.747  1.00 10.00      A   
ATOM   1079  CG  LEU A 111     -26.074  -3.837 -20.006  1.00 10.00      A   
ATOM   1080  CD1 LEU A 111     -26.139  -5.337 -20.239  1.00 10.00      A   
ATOM   1081  CD2 LEU A 111     -25.994  -3.529 -18.522  1.00 10.00      A   
ATOM   1082  C   LEU A 111     -24.735  -4.110 -23.100  1.00 10.00      A   
ATOM   1083  O   LEU A 111     -25.623  -4.872 -23.488  1.00 10.00      A   
ATOM   1084  N   PHE A 112     -23.456  -4.287 -23.404  1.00 10.00      A   
ATOM   1085  HN  PHE A 112     -22.784  -3.663 -23.051  1.00 10.00      A   
ATOM   1086  CA  PHE A 112     -23.026  -5.405 -24.234  1.00 10.00      A   
ATOM   1087  CB  PHE A 112     -22.122  -4.925 -25.373  1.00 10.00      A   
ATOM   1088  CG  PHE A 112     -22.813  -4.067 -26.395  1.00 10.00      A   
ATOM   1089  CD1 PHE A 112     -22.123  -3.064 -27.052  1.00 10.00      A   
ATOM   1090  CD2 PHE A 112     -24.150  -4.263 -26.700  1.00 10.00      A   
ATOM   1091  CE1 PHE A 112     -22.751  -2.274 -27.994  1.00 10.00      A   
ATOM   1092  CE2 PHE A 112     -24.784  -3.476 -27.640  1.00 10.00      A   
ATOM   1093  CZ  PHE A 112     -24.083  -2.480 -28.289  1.00 10.00      A   
ATOM   1094  C   PHE A 112     -22.301  -6.460 -23.410  1.00 10.00      A   
ATOM   1095  O   PHE A 112     -21.203  -6.219 -22.907  1.00 10.00      A   
ATOM   1096  N   VAL A 113     -22.915  -7.627 -23.287  1.00 10.00      A   
ATOM   1097  HN  VAL A 113     -23.787  -7.757 -23.725  1.00 10.00      A   
ATOM   1098  CA  VAL A 113     -22.333  -8.728 -22.529  1.00 10.00      A   
ATOM   1099  CB  VAL A 113     -23.346  -9.308 -21.518  1.00 10.00      A   
ATOM   1100  CG1 VAL A 113     -22.694 -10.359 -20.629  1.00 10.00      A   
ATOM   1101  CG2 VAL A 113     -23.954  -8.200 -20.677  1.00 10.00      A   
ATOM   1102  C   VAL A 113     -21.890  -9.835 -23.476  1.00 10.00      A   
ATOM   1103  O   VAL A 113     -22.695 -10.347 -24.248  1.00 10.00      A   
ATOM   1104  N   LYS A 114     -20.610 -10.187 -23.426  1.00 10.00      A   
ATOM   1105  HN  LYS A 114     -20.014  -9.727 -22.799  1.00 10.00      A   
ATOM   1106  CA  LYS A 114     -20.067 -11.235 -24.284  1.00 10.00      A   
ATOM   1107  CB  LYS A 114     -18.567 -11.414 -24.037  1.00 10.00      A   
ATOM   1108  CG  LYS A 114     -17.730 -10.174 -24.314  1.00 10.00      A   
ATOM   1109  CD  LYS A 114     -17.701  -9.828 -25.796  1.00 10.00      A   
ATOM   1110  CE  LYS A 114     -16.712  -8.708 -26.082  1.00 10.00      A   
ATOM   1111  NZ  LYS A 114     -16.776  -8.245 -27.494  1.00 10.00      A   
ATOM   1112  HZ1 LYS A 114     -15.999  -7.574 -27.688  1.00 10.00      A   
ATOM   1113  HZ2 LYS A 114     -17.679  -7.766 -27.673  1.00 10.00      A   
ATOM   1114  HZ3 LYS A 114     -16.693  -9.055 -28.146  1.00 10.00      A   
ATOM   1115  C   LYS A 114     -20.795 -12.561 -24.073  1.00 10.00      A   
ATOM   1116  O   LYS A 114     -21.237 -12.872 -22.964  1.00 10.00      A   
ATOM   1117  N   VAL A 115     -20.913 -13.337 -25.143  1.00 10.00      A   
ATOM   1118  HN  VAL A 115     -20.533 -13.028 -26.000  1.00 10.00      A   
ATOM   1119  CA  VAL A 115     -21.591 -14.631 -25.093  1.00 10.00      A   
ATOM   1120  CB  VAL A 115     -21.696 -15.268 -26.498  1.00 10.00      A   
ATOM   1121  CG1 VAL A 115     -22.474 -16.575 -26.450  1.00 10.00      A   
ATOM   1122  CG2 VAL A 115     -22.344 -14.304 -27.479  1.00 10.00      A   
ATOM   1123  C   VAL A 115     -20.872 -15.596 -24.147  1.00 10.00      A   
ATOM   1124  O   VAL A 115     -21.486 -16.499 -23.576  1.00 10.00      A   
ATOM   1125  N   THR A 116     -19.575 -15.387 -23.972  1.00 10.00      A   
ATOM   1126  HN  THR A 116     -19.143 -14.641 -24.437  1.00 10.00      A   
ATOM   1127  CA  THR A 116     -18.766 -16.233 -23.106  1.00 10.00      A   
ATOM   1128  CB  THR A 116     -17.268 -15.986 -23.357  1.00 10.00      A   
ATOM   1129  OG1 THR A 116     -17.074 -14.620 -23.754  1.00 10.00      A   
ATOM   1130  HG1 THR A 116     -16.303 -14.261 -23.297  1.00 10.00      A   
ATOM   1131  CG2 THR A 116     -16.755 -16.906 -24.454  1.00 10.00      A   
ATOM   1132  C   THR A 116     -19.077 -15.989 -21.631  1.00 10.00      A   
ATOM   1133  O   THR A 116     -18.812 -16.839 -20.781  1.00 10.00      A   
ATOM   1134  N   ASN A 117     -19.643 -14.826 -21.329  1.00 10.00      A   
ATOM   1135  HN  ASN A 117     -19.848 -14.190 -22.047  1.00 10.00      A   
ATOM   1136  CA  ASN A 117     -19.980 -14.488 -19.953  1.00 10.00      A   
ATOM   1137  CB  ASN A 117     -19.881 -12.981 -19.690  1.00 10.00      A   
ATOM   1138  CG  ASN A 117     -20.037 -12.635 -18.216  1.00 10.00      A   
ATOM   1139  OD1 ASN A 117     -20.129 -13.517 -17.362  1.00 10.00      A   
ATOM   1140  ND2 ASN A 117     -20.065 -11.349 -17.902  1.00 10.00      A   
ATOM   1141 HD21 ASN A 117     -19.982 -10.692 -18.626  1.00 10.00      A   
ATOM   1142 HD22 ASN A 117     -20.166 -11.105 -16.956  1.00 10.00      A   
ATOM   1143  C   ASN A 117     -21.360 -15.022 -19.586  1.00 10.00      A   
ATOM   1144  O   ASN A 117     -22.365 -14.308 -19.654  1.00 10.00      A   
ATOM   1145  N   THR A 118     -21.396 -16.295 -19.220  1.00 10.00      A   
ATOM   1146  HN  THR A 118     -20.566 -16.819 -19.234  1.00 10.00      A   
ATOM   1147  CA  THR A 118     -22.631 -16.958 -18.834  1.00 10.00      A   
ATOM   1148  CB  THR A 118     -22.411 -18.482 -18.782  1.00 10.00      A   
ATOM   1149  OG1 THR A 118     -21.193 -18.807 -19.472  1.00 10.00      A   
ATOM   1150  HG1 THR A 118     -20.657 -19.395 -18.920  1.00 10.00      A   
ATOM   1151  CG2 THR A 118     -23.569 -19.214 -19.439  1.00 10.00      A   
ATOM   1152  C   THR A 118     -23.111 -16.471 -17.464  1.00 10.00      A   
ATOM   1153  O   THR A 118     -24.294 -16.575 -17.130  1.00 10.00      A   
ATOM   1154  N   LEU A 119     -22.188 -15.926 -16.681  1.00 10.00      A   
ATOM   1155  HN  LEU A 119     -21.268 -15.850 -17.010  1.00 10.00      A   
ATOM   1156  CA  LEU A 119     -22.509 -15.428 -15.346  1.00 10.00      A   
ATOM   1157  CB  LEU A 119     -21.231 -15.269 -14.516  1.00 10.00      A   
ATOM   1158  CG  LEU A 119     -21.407 -14.714 -13.099  1.00 10.00      A   
ATOM   1159  CD1 LEU A 119     -22.120 -15.720 -12.210  1.00 10.00      A   
ATOM   1160  CD2 LEU A 119     -20.062 -14.324 -12.504  1.00 10.00      A   
ATOM   1161  C   LEU A 119     -23.252 -14.099 -15.421  1.00 10.00      A   
ATOM   1162  O   LEU A 119     -24.331 -13.945 -14.846  1.00 10.00      A   
ATOM   1163  N   GLY A 120     -22.668 -13.149 -16.143  1.00 10.00      A   
ATOM   1164  HN  GLY A 120     -21.807 -13.340 -16.576  1.00 10.00      A   
ATOM   1165  CA  GLY A 120     -23.271 -11.834 -16.292  1.00 10.00      A   
ATOM   1166  C   GLY A 120     -24.653 -11.886 -16.916  1.00 10.00      A   
ATOM   1167  O   GLY A 120     -25.524 -11.088 -16.573  1.00 10.00      A   
ATOM   1168  N   ARG A 121     -24.851 -12.839 -17.822  1.00 10.00      A   
ATOM   1169  HN  ARG A 121     -24.111 -13.440 -18.046  1.00 10.00      A   
ATOM   1170  CA  ARG A 121     -26.129 -13.013 -18.501  1.00 10.00      A   
ATOM   1171  CB  ARG A 121     -26.065 -14.205 -19.463  1.00 10.00      A   
ATOM   1172  CG  ARG A 121     -27.161 -14.212 -20.519  1.00 10.00      A   
ATOM   1173  CD  ARG A 121     -27.852 -15.563 -20.602  1.00 10.00      A   
ATOM   1174  NE  ARG A 121     -26.966 -16.618 -21.098  1.00 10.00      A   
ATOM   1175  HE  ARG A 121     -26.230 -16.347 -21.693  1.00 10.00      A   
ATOM   1176  CZ  ARG A 121     -27.108 -17.910 -20.799  1.00 10.00      A   
ATOM   1177  NH1 ARG A 121     -28.094 -18.302 -19.999  1.00 10.00      A   
ATOM   1178 HH11 ARG A 121     -28.765 -17.602 -19.609  1.00 10.00      A   
ATOM   1179 HH12 ARG A 121     -28.211 -19.313 -19.758  1.00 10.00      A   
ATOM   1180  NH2 ARG A 121     -26.257 -18.804 -21.293  1.00 10.00      A   
ATOM   1181 HH21 ARG A 121     -26.363 -19.816 -21.059  1.00 10.00      A   
ATOM   1182 HH22 ARG A 121     -25.476 -18.499 -21.920  1.00 10.00      A   
ATOM   1183  C   ARG A 121     -27.261 -13.206 -17.491  1.00 10.00      A   
ATOM   1184  O   ARG A 121     -28.279 -12.519 -17.551  1.00 10.00      A   
ATOM   1185  N   ILE A 122     -27.061 -14.126 -16.553  1.00 10.00      A   
ATOM   1186  HN  ILE A 122     -26.217 -14.622 -16.542  1.00 10.00      A   
ATOM   1187  CA  ILE A 122     -28.064 -14.407 -15.532  1.00 10.00      A   
ATOM   1188  CB  ILE A 122     -27.730 -15.690 -14.740  1.00 10.00      A   
ATOM   1189  CG1 ILE A 122     -27.499 -16.864 -15.696  1.00 10.00      A   
ATOM   1190  CG2 ILE A 122     -28.846 -16.020 -13.756  1.00 10.00      A   
ATOM   1191  CD1 ILE A 122     -27.059 -18.139 -15.005  1.00 10.00      A   
ATOM   1192  C   ILE A 122     -28.183 -13.236 -14.562  1.00 10.00      A   
ATOM   1193  O   ILE A 122     -29.286 -12.858 -14.156  1.00 10.00      A   
ATOM   1194  N   LEU A 123     -27.039 -12.656 -14.211  1.00 10.00      A   
ATOM   1195  HN  LEU A 123     -26.199 -12.999 -14.586  1.00 10.00      A   
ATOM   1196  CA  LEU A 123     -26.995 -11.527 -13.288  1.00 10.00      A   
ATOM   1197  CB  LEU A 123     -25.554 -11.050 -13.094  1.00 10.00      A   
ATOM   1198  CG  LEU A 123     -25.350  -9.871 -12.139  1.00 10.00      A   
ATOM   1199  CD1 LEU A 123     -25.631 -10.282 -10.701  1.00 10.00      A   
ATOM   1200  CD2 LEU A 123     -23.948  -9.294 -12.281  1.00 10.00      A   
ATOM   1201  C   LEU A 123     -27.862 -10.381 -13.785  1.00 10.00      A   
ATOM   1202  O   LEU A 123     -28.671  -9.835 -13.037  1.00 10.00      A   
ATOM   1203  N   TYR A 124     -27.707 -10.035 -15.056  1.00 10.00      A   
ATOM   1204  HN  TYR A 124     -27.051 -10.518 -15.610  1.00 10.00      A   
ATOM   1205  CA  TYR A 124     -28.477  -8.950 -15.645  1.00 10.00      A   
ATOM   1206  CB  TYR A 124     -27.833  -8.468 -16.944  1.00 10.00      A   
ATOM   1207  CG  TYR A 124     -26.547  -7.704 -16.726  1.00 10.00      A   
ATOM   1208  CD1 TYR A 124     -25.397  -8.016 -17.437  1.00 10.00      A   
ATOM   1209  CD2 TYR A 124     -26.484  -6.672 -15.801  1.00 10.00      A   
ATOM   1210  CE1 TYR A 124     -24.220  -7.319 -17.233  1.00 10.00      A   
ATOM   1211  CE2 TYR A 124     -25.314  -5.970 -15.590  1.00 10.00      A   
ATOM   1212  CZ  TYR A 124     -24.183  -6.296 -16.307  1.00 10.00      A   
ATOM   1213  OH  TYR A 124     -23.013  -5.596 -16.097  1.00 10.00      A   
ATOM   1214  HH  TYR A 124     -22.509  -5.552 -16.920  1.00 10.00      A   
ATOM   1215  C   TYR A 124     -29.930  -9.350 -15.873  1.00 10.00      A   
ATOM   1216  O   TYR A 124     -30.835  -8.524 -15.741  1.00 10.00      A   
ATOM   1217  N   GLU A 125     -30.146 -10.615 -16.207  1.00 10.00      A   
ATOM   1218  HN  GLU A 125     -29.379 -11.221 -16.304  1.00 10.00      A   
ATOM   1219  CA  GLU A 125     -31.489 -11.127 -16.447  1.00 10.00      A   
ATOM   1220  CB  GLU A 125     -31.431 -12.594 -16.875  1.00 10.00      A   
ATOM   1221  CG  GLU A 125     -32.731 -13.120 -17.458  1.00 10.00      A   
ATOM   1222  CD  GLU A 125     -32.667 -14.598 -17.762  1.00 10.00      A   
ATOM   1223  OE1 GLU A 125     -33.072 -15.403 -16.900  1.00 10.00      A   
ATOM   1224  OE2 GLU A 125     -32.217 -14.963 -18.868  1.00 10.00      A   
ATOM   1225  C   GLU A 125     -32.350 -10.977 -15.197  1.00 10.00      A   
ATOM   1226  O   GLU A 125     -33.511 -10.563 -15.274  1.00 10.00      A   
ATOM   1227  N   LYS A 126     -31.766 -11.299 -14.047  1.00 10.00      A   
ATOM   1228  HN  LYS A 126     -30.839 -11.629 -14.060  1.00 10.00      A   
ATOM   1229  CA  LYS A 126     -32.464 -11.196 -12.769  1.00 10.00      A   
ATOM   1230  CB  LYS A 126     -31.692 -11.935 -11.674  1.00 10.00      A   
ATOM   1231  CG  LYS A 126     -31.898 -13.441 -11.672  1.00 10.00      A   
ATOM   1232  CD  LYS A 126     -32.405 -13.918 -10.320  1.00 10.00      A   
ATOM   1233  CE  LYS A 126     -32.574 -15.429 -10.288  1.00 10.00      A   
ATOM   1234  NZ  LYS A 126     -33.186 -15.891  -9.014  1.00 10.00      A   
ATOM   1235  HZ1 LYS A 126     -33.397 -16.906  -9.068  1.00 10.00      A   
ATOM   1236  HZ2 LYS A 126     -34.074 -15.377  -8.834  1.00 10.00      A   
ATOM   1237  HZ3 LYS A 126     -32.535 -15.724  -8.220  1.00 10.00      A   
ATOM   1238  C   LYS A 126     -32.685  -9.741 -12.367  1.00 10.00      A   
ATOM   1239  O   LYS A 126     -33.486  -9.446 -11.482  1.00 10.00      A   
ATOM   1240  N   LEU A 127     -31.969  -8.835 -13.020  1.00 10.00      A   
ATOM   1241  HN  LEU A 127     -31.337  -9.129 -13.709  1.00 10.00      A   
ATOM   1242  CA  LEU A 127     -32.093  -7.416 -12.733  1.00 10.00      A   
ATOM   1243  CB  LEU A 127     -30.744  -6.708 -12.870  1.00 10.00      A   
ATOM   1244  CG  LEU A 127     -29.732  -6.968 -11.756  1.00 10.00      A   
ATOM   1245  CD1 LEU A 127     -28.416  -6.269 -12.059  1.00 10.00      A   
ATOM   1246  CD2 LEU A 127     -30.286  -6.518 -10.413  1.00 10.00      A   
ATOM   1247  C   LEU A 127     -33.134  -6.761 -13.632  1.00 10.00      A   
ATOM   1248  O   LEU A 127     -33.413  -5.572 -13.503  1.00 10.00      A   
ATOM   1249  N   GLY A 128     -33.696  -7.536 -14.552  1.00 10.00      A   
ATOM   1250  HN  GLY A 128     -33.423  -8.476 -14.629  1.00 10.00      A   
ATOM   1251  CA  GLY A 128     -34.711  -7.001 -15.436  1.00 10.00      A   
ATOM   1252  C   GLY A 128     -34.220  -6.770 -16.849  1.00 10.00      A   
ATOM   1253  O   GLY A 128     -34.995  -6.367 -17.717  1.00 10.00      A   
ATOM   1254  N   TYR A 129     -32.944  -7.030 -17.095  1.00 10.00      A   
ATOM   1255  HN  TYR A 129     -32.371  -7.369 -16.373  1.00 10.00      A   
ATOM   1256  CA  TYR A 129     -32.383  -6.843 -18.426  1.00 10.00      A   
ATOM   1257  CB  TYR A 129     -30.861  -6.699 -18.377  1.00 10.00      A   
ATOM   1258  CG  TYR A 129     -30.381  -5.420 -17.728  1.00 10.00      A   
ATOM   1259  CD1 TYR A 129     -30.237  -5.328 -16.350  1.00 10.00      A   
ATOM   1260  CD2 TYR A 129     -30.068  -4.305 -18.495  1.00 10.00      A   
ATOM   1261  CE1 TYR A 129     -29.798  -4.164 -15.753  1.00 10.00      A   
ATOM   1262  CE2 TYR A 129     -29.627  -3.136 -17.905  1.00 10.00      A   
ATOM   1263  CZ  TYR A 129     -29.494  -3.070 -16.535  1.00 10.00      A   
ATOM   1264  OH  TYR A 129     -29.052  -1.909 -15.944  1.00 10.00      A   
ATOM   1265  HH  TYR A 129     -29.432  -1.151 -16.402  1.00 10.00      A   
ATOM   1266  C   TYR A 129     -32.777  -8.000 -19.336  1.00 10.00      A   
ATOM   1267  O   TYR A 129     -32.778  -9.154 -18.917  1.00 10.00      A   
ATOM   1268  N   SER A 130     -33.133  -7.682 -20.569  1.00 10.00      A   
ATOM   1269  HN  SER A 130     -33.118  -6.737 -20.845  1.00 10.00      A   
ATOM   1270  CA  SER A 130     -33.536  -8.694 -21.533  1.00 10.00      A   
ATOM   1271  CB  SER A 130     -35.020  -8.526 -21.871  1.00 10.00      A   
ATOM   1272  OG  SER A 130     -35.769  -8.260 -20.695  1.00 10.00      A   
ATOM   1273  HG  SER A 130     -35.179  -7.891 -20.028  1.00 10.00      A   
ATOM   1274  C   SER A 130     -32.686  -8.600 -22.798  1.00 10.00      A   
ATOM   1275  O   SER A 130     -32.264  -7.510 -23.191  1.00 10.00      A   
ATOM   1276  N   VAL A 131     -32.420  -9.745 -23.414  1.00 10.00      A   
ATOM   1277  HN  VAL A 131     -32.772 -10.583 -23.037  1.00 10.00      A   
ATOM   1278  CA  VAL A 131     -31.623  -9.793 -24.636  1.00 10.00      A   
ATOM   1279  CB  VAL A 131     -31.106 -11.223 -24.916  1.00 10.00      A   
ATOM   1280  CG1 VAL A 131     -30.302 -11.265 -26.208  1.00 10.00      A   
ATOM   1281  CG2 VAL A 131     -30.269 -11.736 -23.752  1.00 10.00      A   
ATOM   1282  C   VAL A 131     -32.447  -9.316 -25.831  1.00 10.00      A   
ATOM   1283  O   VAL A 131     -33.499  -9.880 -26.134  1.00 10.00      A   
ATOM   1284  N   PHE A 132     -31.976  -8.272 -26.500  1.00 10.00      A   
ATOM   1285  HN  PHE A 132     -31.133  -7.851 -26.209  1.00 10.00      A   
ATOM   1286  CA  PHE A 132     -32.681  -7.734 -27.652  1.00 10.00      A   
ATOM   1287  CB  PHE A 132     -32.656  -6.203 -27.639  1.00 10.00      A   
ATOM   1288  CG  PHE A 132     -33.456  -5.570 -28.743  1.00 10.00      A   
ATOM   1289  CD1 PHE A 132     -34.825  -5.408 -28.617  1.00 10.00      A   
ATOM   1290  CD2 PHE A 132     -32.837  -5.135 -29.905  1.00 10.00      A   
ATOM   1291  CE1 PHE A 132     -35.564  -4.826 -29.629  1.00 10.00      A   
ATOM   1292  CE2 PHE A 132     -33.569  -4.552 -30.922  1.00 10.00      A   
ATOM   1293  CZ  PHE A 132     -34.936  -4.397 -30.783  1.00 10.00      A   
ATOM   1294  C   PHE A 132     -32.092  -8.260 -28.955  1.00 10.00      A   
ATOM   1295  O   PHE A 132     -32.820  -8.737 -29.826  1.00 10.00      A   
ATOM   1296  N   ARG A 133     -30.774  -8.181 -29.081  1.00 10.00      A   
ATOM   1297  HN  ARG A 133     -30.240  -7.814 -28.342  1.00 10.00      A   
ATOM   1298  CA  ARG A 133     -30.096  -8.634 -30.289  1.00 10.00      A   
ATOM   1299  CB  ARG A 133     -30.174  -7.536 -31.361  1.00 10.00      A   
ATOM   1300  CG  ARG A 133     -29.941  -8.013 -32.785  1.00 10.00      A   
ATOM   1301  CD  ARG A 133     -30.227  -6.911 -33.789  1.00 10.00      A   
ATOM   1302  NE  ARG A 133     -29.438  -5.711 -33.528  1.00 10.00      A   
ATOM   1303  HE  ARG A 133     -29.438  -5.362 -32.606  1.00 10.00      A   
ATOM   1304  CZ  ARG A 133     -28.740  -5.066 -34.459  1.00 10.00      A   
ATOM   1305  NH1 ARG A 133     -28.739  -5.504 -35.715  1.00 10.00      A   
ATOM   1306 HH11 ARG A 133     -29.286  -6.353 -35.973  1.00 10.00      A   
ATOM   1307 HH12 ARG A 133     -28.194  -5.000 -36.447  1.00 10.00      A   
ATOM   1308  NH2 ARG A 133     -28.051  -3.978 -34.136  1.00 10.00      A   
ATOM   1309 HH21 ARG A 133     -28.059  -3.624 -33.154  1.00 10.00      A   
ATOM   1310 HH22 ARG A 133     -27.498  -3.470 -34.864  1.00 10.00      A   
ATOM   1311  C   ARG A 133     -28.640  -8.970 -29.980  1.00 10.00      A   
ATOM   1312  O   ARG A 133     -28.161  -8.710 -28.879  1.00 10.00      A   
ATOM   1313  N   ARG A 134     -27.948  -9.564 -30.941  1.00 10.00      A   
ATOM   1314  HN  ARG A 134     -28.392  -9.773 -31.794  1.00 10.00      A   
ATOM   1315  CA  ARG A 134     -26.548  -9.920 -30.769  1.00 10.00      A   
ATOM   1316  CB  ARG A 134     -26.313 -11.365 -31.219  1.00 10.00      A   
ATOM   1317  CG  ARG A 134     -24.937 -11.910 -30.880  1.00 10.00      A   
ATOM   1318  CD  ARG A 134     -24.642 -13.179 -31.654  1.00 10.00      A   
ATOM   1319  NE  ARG A 134     -25.135 -14.378 -30.985  1.00 10.00      A   
ATOM   1320  HE  ARG A 134     -26.056 -14.354 -30.639  1.00 10.00      A   
ATOM   1321  CZ  ARG A 134     -24.408 -15.485 -30.820  1.00 10.00      A   
ATOM   1322  NH1 ARG A 134     -23.166 -15.547 -31.290  1.00 10.00      A   
ATOM   1323 HH11 ARG A 134     -22.742 -14.719 -31.781  1.00 10.00      A   
ATOM   1324 HH12 ARG A 134     -22.602 -16.418 -31.168  1.00 10.00      A   
ATOM   1325  NH2 ARG A 134     -24.929 -16.538 -30.200  1.00 10.00      A   
ATOM   1326 HH21 ARG A 134     -25.905 -16.504 -29.826  1.00 10.00      A   
ATOM   1327 HH22 ARG A 134     -24.362 -17.404 -30.073  1.00 10.00      A   
ATOM   1328  C   ARG A 134     -25.670  -8.966 -31.575  1.00 10.00      A   
ATOM   1329  O   ARG A 134     -26.048  -8.542 -32.666  1.00 10.00      A   
ATOM   1330  N   VAL A 135     -24.511  -8.615 -31.032  1.00 10.00      A   
ATOM   1331  HN  VAL A 135     -24.262  -8.982 -30.152  1.00 10.00      A   
ATOM   1332  CA  VAL A 135     -23.588  -7.711 -31.712  1.00 10.00      A   
ATOM   1333  CB  VAL A 135     -23.485  -6.333 -31.017  1.00 10.00      A   
ATOM   1334  CG1 VAL A 135     -24.748  -5.515 -31.246  1.00 10.00      A   
ATOM   1335  CG2 VAL A 135     -23.212  -6.494 -29.528  1.00 10.00      A   
ATOM   1336  C   VAL A 135     -22.198  -8.332 -31.836  1.00 10.00      A   
ATOM   1337  O   VAL A 135     -21.710  -8.981 -30.907  1.00 10.00      A   
ATOM   1338  N   VAL A 136     -21.573  -8.138 -32.992  1.00 10.00      A   
ATOM   1339  HN  VAL A 136     -22.018  -7.621 -33.697  1.00 10.00      A   
ATOM   1340  CA  VAL A 136     -20.242  -8.676 -33.242  1.00 10.00      A   
ATOM   1341  CB  VAL A 136     -19.879  -8.616 -34.739  1.00 10.00      A   
ATOM   1342  CG1 VAL A 136     -18.566  -9.337 -35.006  1.00 10.00      A   
ATOM   1343  CG2 VAL A 136     -20.997  -9.203 -35.589  1.00 10.00      A   
ATOM   1344  C   VAL A 136     -19.198  -7.909 -32.435  1.00 10.00      A   
ATOM   1345  O   VAL A 136     -18.353  -8.500 -31.764  1.00 10.00      A   
ATOM   1346  N   GLY A 137     -19.260  -6.587 -32.505  1.00 10.00      A   
ATOM   1347  HN  GLY A 137     -19.942  -6.165 -33.069  1.00 10.00      A   
ATOM   1348  CA  GLY A 137     -18.321  -5.764 -31.766  1.00 10.00      A   
ATOM   1349  C   GLY A 137     -17.112  -5.377 -32.593  1.00 10.00      A   
ATOM   1350  O   GLY A 137     -16.754  -4.202 -32.670  1.00 10.00      A   
ATOM   1351  N   TYR A 138     -16.482  -6.364 -33.214  1.00 10.00      A   
ATOM   1352  HN  TYR A 138     -16.821  -7.279 -33.120  1.00 10.00      A   
ATOM   1353  CA  TYR A 138     -15.306  -6.122 -34.043  1.00 10.00      A   
ATOM   1354  CB  TYR A 138     -14.187  -7.111 -33.699  1.00 10.00      A   
ATOM   1355  CG  TYR A 138     -12.822  -6.701 -34.210  1.00 10.00      A   
ATOM   1356  CD1 TYR A 138     -11.962  -5.952 -33.419  1.00 10.00      A   
ATOM   1357  CD2 TYR A 138     -12.392  -7.063 -35.482  1.00 10.00      A   
ATOM   1358  CE1 TYR A 138     -10.717  -5.571 -33.881  1.00 10.00      A   
ATOM   1359  CE2 TYR A 138     -11.146  -6.686 -35.951  1.00 10.00      A   
ATOM   1360  CZ  TYR A 138     -10.312  -5.941 -35.146  1.00 10.00      A   
ATOM   1361  OH  TYR A 138      -9.068  -5.558 -35.607  1.00 10.00      A   
ATOM   1362  HH  TYR A 138      -8.437  -5.582 -34.877  1.00 10.00      A   
ATOM   1363  C   TYR A 138     -15.670  -6.225 -35.521  1.00 10.00      A   
ATOM   1364  O   TYR A 138     -16.846  -6.376 -35.865  1.00 10.00      A   
ATOM   1365  N   ASN A 148      -8.038  -5.669 -23.089  1.00 10.00      A   
ATOM   1366  HN  ASN A 148      -8.710  -5.256 -22.492  1.00 10.00      A   
ATOM   1367  CA  ASN A 148      -6.675  -5.849 -22.604  1.00 10.00      A   
ATOM   1368  CB  ASN A 148      -6.340  -4.806 -21.533  1.00 10.00      A   
ATOM   1369  CG  ASN A 148      -4.851  -4.689 -21.270  1.00 10.00      A   
ATOM   1370  OD1 ASN A 148      -4.308  -5.348 -20.383  1.00 10.00      A   
ATOM   1371  ND2 ASN A 148      -4.184  -3.841 -22.036  1.00 10.00      A   
ATOM   1372 HD21 ASN A 148      -4.681  -3.341 -22.719  1.00 10.00      A   
ATOM   1373 HD22 ASN A 148      -3.217  -3.751 -21.895  1.00 10.00      A   
ATOM   1374  C   ASN A 148      -6.481  -7.261 -22.057  1.00 10.00      A   
ATOM   1375  O   ASN A 148      -5.553  -7.969 -22.451  1.00 10.00      A   
ATOM   1376  N   LYS A 149      -7.369  -7.673 -21.161  1.00 10.00      A   
ATOM   1377  HN  LYS A 149      -8.103  -7.069 -20.894  1.00 10.00      A   
ATOM   1378  CA  LYS A 149      -7.295  -9.004 -20.573  1.00 10.00      A   
ATOM   1379  CB  LYS A 149      -7.543  -8.950 -19.061  1.00 10.00      A   
ATOM   1380  CG  LYS A 149      -6.583  -8.074 -18.267  1.00 10.00      A   
ATOM   1381  CD  LYS A 149      -6.856  -8.202 -16.773  1.00 10.00      A   
ATOM   1382  CE  LYS A 149      -6.084  -7.179 -15.953  1.00 10.00      A   
ATOM   1383  NZ  LYS A 149      -6.760  -5.857 -15.932  1.00 10.00      A   
ATOM   1384  HZ1 LYS A 149      -7.791  -5.979 -15.839  1.00 10.00      A   
ATOM   1385  HZ2 LYS A 149      -6.563  -5.341 -16.813  1.00 10.00      A   
ATOM   1386  HZ3 LYS A 149      -6.418  -5.291 -15.129  1.00 10.00      A   
ATOM   1387  C   LYS A 149      -8.339  -9.910 -21.218  1.00 10.00      A   
ATOM   1388  O   LYS A 149      -8.174 -11.132 -21.284  1.00 10.00      A   
ATOM   1389  N   ILE A 150      -9.411  -9.295 -21.700  1.00 10.00      A   
ATOM   1390  HN  ILE A 150      -9.468  -8.316 -21.641  1.00 10.00      A   
ATOM   1391  CA  ILE A 150     -10.500 -10.028 -22.331  1.00 10.00      A   
ATOM   1392  CB  ILE A 150     -11.870  -9.623 -21.739  1.00 10.00      A   
ATOM   1393  CG1 ILE A 150     -11.781  -9.503 -20.213  1.00 10.00      A   
ATOM   1394  CG2 ILE A 150     -12.933 -10.643 -22.124  1.00 10.00      A   
ATOM   1395  CD1 ILE A 150     -12.998  -8.868 -19.573  1.00 10.00      A   
ATOM   1396  C   ILE A 150     -10.508  -9.795 -23.843  1.00 10.00      A   
ATOM   1397  O   ILE A 150     -10.208  -8.696 -24.316  1.00 10.00      A   
ATOM   1398  N   ASP A 151     -10.838 -10.838 -24.596  1.00 10.00      A   
ATOM   1399  HN  ASP A 151     -11.049 -11.690 -24.161  1.00 10.00      A   
ATOM   1400  CA  ASP A 151     -10.891 -10.751 -26.050  1.00 10.00      A   
ATOM   1401  CB  ASP A 151     -10.888 -12.150 -26.669  1.00 10.00      A   
ATOM   1402  CG  ASP A 151     -10.792 -12.121 -28.179  1.00 10.00      A   
ATOM   1403  OD1 ASP A 151     -11.817 -12.344 -28.850  1.00 10.00      A   
ATOM   1404  OD2 ASP A 151      -9.687 -11.872 -28.708  1.00 10.00      A   
ATOM   1405  C   ASP A 151     -12.130  -9.978 -26.488  1.00 10.00      A   
ATOM   1406  O   ASP A 151     -13.210 -10.140 -25.912  1.00 10.00      A   
ATOM   1407  N   ASP A 152     -11.981  -9.142 -27.503  1.00 10.00      A   
ATOM   1408  HN  ASP A 152     -11.105  -9.066 -27.943  1.00 10.00      A   
ATOM   1409  CA  ASP A 152     -13.093  -8.334 -27.980  1.00 10.00      A   
ATOM   1410  CB  ASP A 152     -12.654  -6.890 -28.215  1.00 10.00      A   
ATOM   1411  CG  ASP A 152     -13.598  -5.891 -27.580  1.00 10.00      A   
ATOM   1412  OD1 ASP A 152     -14.798  -6.210 -27.425  1.00 10.00      A   
ATOM   1413  OD2 ASP A 152     -13.146  -4.780 -27.224  1.00 10.00      A   
ATOM   1414  C   ASP A 152     -13.732  -8.907 -29.237  1.00 10.00      A   
ATOM   1415  O   ASP A 152     -14.836  -8.511 -29.609  1.00 10.00      A   
ATOM   1416  N   SER A 153     -13.050  -9.848 -29.879  1.00 10.00      A   
ATOM   1417  HN  SER A 153     -12.182 -10.136 -29.528  1.00 10.00      A   
ATOM   1418  CA  SER A 153     -13.565 -10.467 -31.098  1.00 10.00      A   
ATOM   1419  CB  SER A 153     -12.476 -11.294 -31.783  1.00 10.00      A   
ATOM   1420  OG  SER A 153     -11.207 -11.056 -31.192  1.00 10.00      A   
ATOM   1421  HG  SER A 153     -11.146 -11.556 -30.360  1.00 10.00      A   
ATOM   1422  C   SER A 153     -14.781 -11.342 -30.796  1.00 10.00      A   
ATOM   1423  O   SER A 153     -15.614 -11.591 -31.669  1.00 10.00      A   
ATOM   1424  N   VAL A 154     -14.863 -11.815 -29.557  1.00 10.00      A   
ATOM   1425  HN  VAL A 154     -14.147 -11.604 -28.921  1.00 10.00      A   
ATOM   1426  CA  VAL A 154     -15.973 -12.651 -29.124  1.00 10.00      A   
ATOM   1427  CB  VAL A 154     -15.783 -13.129 -27.668  1.00 10.00      A   
ATOM   1428  CG1 VAL A 154     -16.930 -14.031 -27.236  1.00 10.00      A   
ATOM   1429  CG2 VAL A 154     -14.453 -13.849 -27.514  1.00 10.00      A   
ATOM   1430  C   VAL A 154     -17.296 -11.898 -29.240  1.00 10.00      A   
ATOM   1431  O   VAL A 154     -17.387 -10.720 -28.875  1.00 10.00      A   
ATOM   1432  N   ASP A 155     -18.306 -12.589 -29.759  1.00 10.00      A   
ATOM   1433  HN  ASP A 155     -18.148 -13.516 -30.033  1.00 10.00      A   
ATOM   1434  CA  ASP A 155     -19.641 -12.023 -29.938  1.00 10.00      A   
ATOM   1435  CB  ASP A 155     -20.566 -13.070 -30.569  1.00 10.00      A   
ATOM   1436  CG  ASP A 155     -21.033 -12.718 -31.969  1.00 10.00      A   
ATOM   1437  OD1 ASP A 155     -20.562 -11.717 -32.539  1.00 10.00      A   
ATOM   1438  OD2 ASP A 155     -21.883 -13.458 -32.514  1.00 10.00      A   
ATOM   1439  C   ASP A 155     -20.229 -11.575 -28.601  1.00 10.00      A   
ATOM   1440  O   ASP A 155     -19.905 -12.130 -27.545  1.00 10.00      A   
ATOM   1441  N   ALA A 156     -21.097 -10.575 -28.645  1.00 10.00      A   
ATOM   1442  HN  ALA A 156     -21.326 -10.173 -29.515  1.00 10.00      A   
ATOM   1443  CA  ALA A 156     -21.730 -10.065 -27.437  1.00 10.00      A   
ATOM   1444  CB  ALA A 156     -21.119  -8.735 -27.027  1.00 10.00      A   
ATOM   1445  C   ALA A 156     -23.235  -9.924 -27.629  1.00 10.00      A   
ATOM   1446  O   ALA A 156     -23.724  -9.872 -28.755  1.00 10.00      A   
ATOM   1447  N   PHE A 157     -23.962  -9.879 -26.528  1.00 10.00      A   
ATOM   1448  HN  PHE A 157     -23.512  -9.944 -25.652  1.00 10.00      A   
ATOM   1449  CA  PHE A 157     -25.405  -9.736 -26.570  1.00 10.00      A   
ATOM   1450  CB  PHE A 157     -26.085 -10.833 -25.748  1.00 10.00      A   
ATOM   1451  CG  PHE A 157     -26.322 -12.101 -26.514  1.00 10.00      A   
ATOM   1452  CD1 PHE A 157     -25.636 -13.258 -26.192  1.00 10.00      A   
ATOM   1453  CD2 PHE A 157     -27.225 -12.134 -27.564  1.00 10.00      A   
ATOM   1454  CE1 PHE A 157     -25.850 -14.426 -26.898  1.00 10.00      A   
ATOM   1455  CE2 PHE A 157     -27.445 -13.297 -28.273  1.00 10.00      A   
ATOM   1456  CZ  PHE A 157     -26.753 -14.444 -27.942  1.00 10.00      A   
ATOM   1457  C   PHE A 157     -25.831  -8.367 -26.063  1.00 10.00      A   
ATOM   1458  O   PHE A 157     -25.316  -7.879 -25.053  1.00 10.00      A   
ATOM   1459  N   ASP A 158     -26.760  -7.754 -26.777  1.00 10.00      A   
ATOM   1460  HN  ASP A 158     -27.118  -8.198 -27.579  1.00 10.00      A   
ATOM   1461  CA  ASP A 158     -27.284  -6.448 -26.410  1.00 10.00      A   
ATOM   1462  CB  ASP A 158     -27.743  -5.693 -27.668  1.00 10.00      A   
ATOM   1463  CG  ASP A 158     -28.447  -4.379 -27.376  1.00 10.00      A   
ATOM   1464  OD1 ASP A 158     -28.026  -3.662 -26.447  1.00 10.00      A   
ATOM   1465  OD2 ASP A 158     -29.416  -4.052 -28.100  1.00 10.00      A   
ATOM   1466  C   ASP A 158     -28.443  -6.632 -25.444  1.00 10.00      A   
ATOM   1467  O   ASP A 158     -29.552  -7.006 -25.844  1.00 10.00      A   
ATOM   1468  N   MET A 159     -28.167  -6.428 -24.166  1.00 10.00      A   
ATOM   1469  HN  MET A 159     -27.256  -6.159 -23.912  1.00 10.00      A   
ATOM   1470  CA  MET A 159     -29.177  -6.570 -23.132  1.00 10.00      A   
ATOM   1471  CB  MET A 159     -28.642  -7.368 -21.940  1.00 10.00      A   
ATOM   1472  CG  MET A 159     -28.192  -8.779 -22.282  1.00 10.00      A   
ATOM   1473  SD  MET A 159     -27.868  -9.784 -20.818  1.00 10.00      A   
ATOM   1474  CE  MET A 159     -29.536 -10.088 -20.231  1.00 10.00      A   
ATOM   1475  C   MET A 159     -29.655  -5.202 -22.675  1.00 10.00      A   
ATOM   1476  O   MET A 159     -28.856  -4.363 -22.261  1.00 10.00      A   
ATOM   1477  N   ARG A 160     -30.958  -4.987 -22.747  1.00 10.00      A   
ATOM   1478  HN  ARG A 160     -31.546  -5.709 -23.063  1.00 10.00      A   
ATOM   1479  CA  ARG A 160     -31.542  -3.713 -22.358  1.00 10.00      A   
ATOM   1480  CB  ARG A 160     -32.114  -2.999 -23.584  1.00 10.00      A   
ATOM   1481  CG  ARG A 160     -31.090  -2.714 -24.665  1.00 10.00      A   
ATOM   1482  CD  ARG A 160     -31.485  -3.363 -25.978  1.00 10.00      A   
ATOM   1483  NE  ARG A 160     -32.567  -2.649 -26.651  1.00 10.00      A   
ATOM   1484  HE  ARG A 160     -33.413  -2.544 -26.161  1.00 10.00      A   
ATOM   1485  CZ  ARG A 160     -32.463  -2.127 -27.869  1.00 10.00      A   
ATOM   1486  NH1 ARG A 160     -31.332  -2.241 -28.554  1.00 10.00      A   
ATOM   1487 HH11 ARG A 160     -31.255  -1.828 -29.507  1.00 10.00      A   
ATOM   1488 HH12 ARG A 160     -30.505  -2.751 -28.140  1.00 10.00      A   
ATOM   1489  NH2 ARG A 160     -33.500  -1.505 -28.416  1.00 10.00      A   
ATOM   1490 HH21 ARG A 160     -33.420  -1.098 -29.373  1.00 10.00      A   
ATOM   1491 HH22 ARG A 160     -34.399  -1.422 -27.895  1.00 10.00      A   
ATOM   1492  C   ARG A 160     -32.639  -3.894 -21.325  1.00 10.00      A   
ATOM   1493  O   ARG A 160     -33.168  -4.992 -21.148  1.00 10.00      A   
ATOM   1494  N   LYS A 161     -32.965  -2.810 -20.640  1.00 10.00      A   
ATOM   1495  HN  LYS A 161     -32.480  -1.972 -20.818  1.00 10.00      A   
ATOM   1496  CA  LYS A 161     -34.016  -2.819 -19.638  1.00 10.00      A   
ATOM   1497  CB  LYS A 161     -33.435  -2.674 -18.230  1.00 10.00      A   
ATOM   1498  CG  LYS A 161     -34.465  -2.826 -17.122  1.00 10.00      A   
ATOM   1499  CD  LYS A 161     -33.822  -2.789 -15.747  1.00 10.00      A   
ATOM   1500  CE  LYS A 161     -34.865  -2.935 -14.654  1.00 10.00      A   
ATOM   1501  NZ  LYS A 161     -34.254  -2.985 -13.302  1.00 10.00      A   
ATOM   1502  HZ1 LYS A 161     -33.567  -3.765 -13.247  1.00 10.00      A   
ATOM   1503  HZ2 LYS A 161     -34.990  -3.135 -12.585  1.00 10.00      A   
ATOM   1504  HZ3 LYS A 161     -33.762  -2.085 -13.095  1.00 10.00      A   
ATOM   1505  C   LYS A 161     -34.997  -1.693 -19.919  1.00 10.00      A   
ATOM   1506  O   LYS A 161     -34.590  -0.549 -20.135  1.00 10.00      A   
ATOM   1507  N   LEU A 162     -36.281  -2.024 -19.930  1.00 10.00      A   
ATOM   1508  HN  LEU A 162     -36.534  -2.954 -19.752  1.00 10.00      A   
ATOM   1509  CA  LEU A 162     -37.326  -1.046 -20.192  1.00 10.00      A   
ATOM   1510  CB  LEU A 162     -38.667  -1.749 -20.431  1.00 10.00      A   
ATOM   1511  CG  LEU A 162     -38.708  -2.782 -21.564  1.00 10.00      A   
ATOM   1512  CD1 LEU A 162     -40.086  -3.419 -21.657  1.00 10.00      A   
ATOM   1513  CD2 LEU A 162     -38.325  -2.143 -22.889  1.00 10.00      A   
ATOM   1514  C   LEU A 162     -37.457  -0.066 -19.032  1.00 10.00      A   
ATOM   1515  O   LEU A 162     -37.604  -0.471 -17.876  1.00 10.00      A   
ATOM   1516  N   LEU A 163     -37.390   1.219 -19.348  1.00 10.00      A   
ATOM   1517  HN  LEU A 163     -37.260   1.475 -20.286  1.00 10.00      A   
ATOM   1518  CA  LEU A 163     -37.511   2.263 -18.340  1.00 10.00      A   
ATOM   1519  CB  LEU A 163     -36.616   3.455 -18.694  1.00 10.00      A   
ATOM   1520  CG  LEU A 163     -35.109   3.246 -18.525  1.00 10.00      A   
ATOM   1521  CD1 LEU A 163     -34.348   4.506 -18.901  1.00 10.00      A   
ATOM   1522  CD2 LEU A 163     -34.780   2.831 -17.100  1.00 10.00      A   
ATOM   1523  C   LEU A 163     -38.966   2.707 -18.218  1.00 10.00      A   
ATOM   1524  O   LEU A 163     -39.747   2.542 -19.158  1.00 10.00      A   
ATOM   1525  N   PRO A 164     -39.356   3.252 -17.057  1.00 10.00      A   
ATOM   1526  CB  PRO A 164     -40.708   4.183 -15.361  1.00 10.00      A   
ATOM   1527  CG  PRO A 164     -39.274   4.452 -15.065  1.00 10.00      A   
ATOM   1528  CD  PRO A 164     -38.497   3.457 -15.877  1.00 10.00      A   
ATOM   1529  CA  PRO A 164     -40.728   3.719 -16.821  1.00 10.00      A   
ATOM   1530  C   PRO A 164     -41.111   4.877 -17.741  1.00 10.00      A   
ATOM   1531  O   PRO A 164     -42.325   5.072 -17.975  1.00 10.00      A   
ATOM   1532  OXT PRO A 164     -40.203   5.581 -18.232  1.00 10.00      A   
ATOM   1533  CB  GLU B   8      19.878  22.888 -18.254  1.00 10.00      B   
ATOM   1534  CG  GLU B   8      18.958  24.064 -17.966  1.00 10.00      B   
ATOM   1535  CD  GLU B   8      17.536  23.827 -18.425  1.00 10.00      B   
ATOM   1536  OE1 GLU B   8      17.302  23.778 -19.650  1.00 10.00      B   
ATOM   1537  OE2 GLU B   8      16.640  23.705 -17.565  1.00 10.00      B   
ATOM   1538  C   GLU B   8      22.229  21.966 -18.243  1.00 10.00      B   
ATOM   1539  O   GLU B   8      22.280  21.117 -17.353  1.00 10.00      B   
ATOM   1540  N   GLU B   8      21.778  24.283 -19.009  1.00 10.00      B   
ATOM   1541  HT1 GLU B   8      22.786  24.498 -18.880  1.00 10.00      B   
ATOM   1542  HT2 GLU B   8      21.229  25.147 -18.828  1.00 10.00      B   
ATOM   1543  HT3 GLU B   8      21.620  23.988 -19.992  1.00 10.00      B   
ATOM   1544  CA  GLU B   8      21.363  23.215 -18.076  1.00 10.00      B   
ATOM   1545  N   ILE B   9      22.922  21.859 -19.379  1.00 10.00      B   
ATOM   1546  HN  ILE B   9      22.847  22.563 -20.057  1.00 10.00      B   
ATOM   1547  CA  ILE B   9      23.789  20.713 -19.645  1.00 10.00      B   
ATOM   1548  CB  ILE B   9      24.426  20.790 -21.050  1.00 10.00      B   
ATOM   1549  CG1 ILE B   9      23.332  20.909 -22.115  1.00 10.00      B   
ATOM   1550  CG2 ILE B   9      25.295  19.565 -21.314  1.00 10.00      B   
ATOM   1551  CD1 ILE B   9      23.848  21.283 -23.487  1.00 10.00      B   
ATOM   1552  C   ILE B   9      24.890  20.619 -18.593  1.00 10.00      B   
ATOM   1553  O   ILE B   9      25.163  19.545 -18.056  1.00 10.00      B   
ATOM   1554  N   ILE B  10      25.499  21.758 -18.288  1.00 10.00      B   
ATOM   1555  HN  ILE B  10      25.228  22.581 -18.751  1.00 10.00      B   
ATOM   1556  CA  ILE B  10      26.563  21.817 -17.293  1.00 10.00      B   
ATOM   1557  CB  ILE B  10      27.191  23.224 -17.198  1.00 10.00      B   
ATOM   1558  CG1 ILE B  10      26.129  24.282 -16.884  1.00 10.00      B   
ATOM   1559  CG2 ILE B  10      27.918  23.566 -18.488  1.00 10.00      B   
ATOM   1560  CD1 ILE B  10      26.703  25.598 -16.401  1.00 10.00      B   
ATOM   1561  C   ILE B  10      26.054  21.386 -15.917  1.00 10.00      B   
ATOM   1562  O   ILE B  10      26.785  20.772 -15.135  1.00 10.00      B   
ATOM   1563  N   ASP B  11      24.792  21.696 -15.643  1.00 10.00      B   
ATOM   1564  HN  ASP B  11      24.266  22.177 -16.314  1.00 10.00      B   
ATOM   1565  CA  ASP B  11      24.165  21.351 -14.374  1.00 10.00      B   
ATOM   1566  CB  ASP B  11      22.782  21.993 -14.274  1.00 10.00      B   
ATOM   1567  CG  ASP B  11      22.857  23.474 -13.988  1.00 10.00      B   
ATOM   1568  OD1 ASP B  11      22.820  24.273 -14.949  1.00 10.00      B   
ATOM   1569  OD2 ASP B  11      22.956  23.842 -12.798  1.00 10.00      B   
ATOM   1570  C   ASP B  11      24.041  19.846 -14.239  1.00 10.00      B   
ATOM   1571  O   ASP B  11      24.199  19.290 -13.151  1.00 10.00      B   
ATOM   1572  N   PHE B  12      23.761  19.190 -15.355  1.00 10.00      B   
ATOM   1573  HN  PHE B  12      23.636  19.694 -16.188  1.00 10.00      B   
ATOM   1574  CA  PHE B  12      23.628  17.746 -15.374  1.00 10.00      B   
ATOM   1575  CB  PHE B  12      23.046  17.281 -16.709  1.00 10.00      B   
ATOM   1576  CG  PHE B  12      22.744  15.812 -16.753  1.00 10.00      B   
ATOM   1577  CD1 PHE B  12      21.742  15.275 -15.958  1.00 10.00      B   
ATOM   1578  CD2 PHE B  12      23.459  14.969 -17.586  1.00 10.00      B   
ATOM   1579  CE1 PHE B  12      21.462  13.926 -15.992  1.00 10.00      B   
ATOM   1580  CE2 PHE B  12      23.184  13.619 -17.625  1.00 10.00      B   
ATOM   1581  CZ  PHE B  12      22.183  13.098 -16.827  1.00 10.00      B   
ATOM   1582  C   PHE B  12      24.984  17.092 -15.122  1.00 10.00      B   
ATOM   1583  O   PHE B  12      25.082  16.085 -14.420  1.00 10.00      B   
ATOM   1584  N   ILE B  13      26.028  17.688 -15.687  1.00 10.00      B   
ATOM   1585  HN  ILE B  13      25.879  18.489 -16.235  1.00 10.00      B   
ATOM   1586  CA  ILE B  13      27.384  17.181 -15.523  1.00 10.00      B   
ATOM   1587  CB  ILE B  13      28.380  17.905 -16.457  1.00 10.00      B   
ATOM   1588  CG1 ILE B  13      27.922  17.793 -17.916  1.00 10.00      B   
ATOM   1589  CG2 ILE B  13      29.783  17.335 -16.296  1.00 10.00      B   
ATOM   1590  CD1 ILE B  13      28.731  18.639 -18.879  1.00 10.00      B   
ATOM   1591  C   ILE B  13      27.840  17.341 -14.073  1.00 10.00      B   
ATOM   1592  O   ILE B  13      28.461  16.442 -13.505  1.00 10.00      B   
ATOM   1593  N   ASP B  14      27.502  18.479 -13.472  1.00 10.00      B   
ATOM   1594  HN  ASP B  14      26.989  19.151 -13.971  1.00 10.00      B   
ATOM   1595  CA  ASP B  14      27.882  18.758 -12.090  1.00 10.00      B   
ATOM   1596  CB  ASP B  14      27.622  20.216 -11.718  1.00 10.00      B   
ATOM   1597  CG  ASP B  14      28.240  20.584 -10.383  1.00 10.00      B   
ATOM   1598  OD1 ASP B  14      29.478  20.459 -10.242  1.00 10.00      B   
ATOM   1599  OD2 ASP B  14      27.493  21.005  -9.473  1.00 10.00      B   
ATOM   1600  C   ASP B  14      27.171  17.828 -11.120  1.00 10.00      B   
ATOM   1601  O   ASP B  14      27.709  17.481 -10.068  1.00 10.00      B   
ATOM   1602  N   GLN B  15      25.965  17.416 -11.488  1.00 10.00      B   
ATOM   1603  HN  GLN B  15      25.591  17.736 -12.336  1.00 10.00      B   
ATOM   1604  CA  GLN B  15      25.179  16.511 -10.660  1.00 10.00      B   
ATOM   1605  CB  GLN B  15      23.803  16.284 -11.292  1.00 10.00      B   
ATOM   1606  CG  GLN B  15      22.706  15.922 -10.303  1.00 10.00      B   
ATOM   1607  CD  GLN B  15      22.474  17.001  -9.259  1.00 10.00      B   
ATOM   1608  OE1 GLN B  15      21.780  17.989  -9.513  1.00 10.00      B   
ATOM   1609  NE2 GLN B  15      23.039  16.818  -8.075  1.00 10.00      B   
ATOM   1610 HE21 GLN B  15      23.574  16.005  -7.935  1.00 10.00      B   
ATOM   1611 HE22 GLN B  15      22.889  17.493  -7.380  1.00 10.00      B   
ATOM   1612  C   GLN B  15      25.907  15.180 -10.502  1.00 10.00      B   
ATOM   1613  O   GLN B  15      25.868  14.556  -9.440  1.00 10.00      B   
ATOM   1614  N   GLY B  16      26.583  14.762 -11.567  1.00 10.00      B   
ATOM   1615  HN  GLY B  16      26.574  15.304 -12.385  1.00 10.00      B   
ATOM   1616  CA  GLY B  16      27.325  13.517 -11.538  1.00 10.00      B   
ATOM   1617  C   GLY B  16      28.705  13.696 -10.935  1.00 10.00      B   
ATOM   1618  O   GLY B  16      29.442  12.723 -10.756  1.00 10.00      B   
ATOM   1619  N   ASN B  17      29.047  14.954 -10.641  1.00 10.00      B   
ATOM   1620  HN  ASN B  17      28.405  15.669 -10.836  1.00 10.00      B   
ATOM   1621  CA  ASN B  17      30.333  15.319 -10.042  1.00 10.00      B   
ATOM   1622  CB  ASN B  17      30.583  14.551  -8.738  1.00 10.00      B   
ATOM   1623  CG  ASN B  17      31.214  15.410  -7.661  1.00 10.00      B   
ATOM   1624  OD1 ASN B  17      32.024  16.296  -7.944  1.00 10.00      B   
ATOM   1625  ND2 ASN B  17      30.841  15.160  -6.416  1.00 10.00      B   
ATOM   1626 HD21 ASN B  17      30.186  14.445  -6.261  1.00 10.00      B   
ATOM   1627 HD22 ASN B  17      31.236  15.696  -5.693  1.00 10.00      B   
ATOM   1628  C   ASN B  17      31.499  15.159 -11.017  1.00 10.00      B   
ATOM   1629  O   ASN B  17      31.385  14.481 -12.040  1.00 10.00      B   
ATOM   1630  N   THR B  19      32.625  15.775 -10.694  1.00 10.00      B   
ATOM   1631  HN  THR B  19      32.673  16.279  -9.851  1.00 10.00      B   
ATOM   1632  CA  THR B  19      33.808  15.708 -11.544  1.00 10.00      B   
ATOM   1633  CB  THR B  19      34.712  14.526 -11.133  1.00 10.00      B   
ATOM   1634  OG1 THR B  19      33.945  13.310 -11.138  1.00 10.00      B   
ATOM   1635  HG1 THR B  19      33.066  13.488 -11.500  1.00 10.00      B   
ATOM   1636  CG2 THR B  19      35.275  14.750  -9.738  1.00 10.00      B   
ATOM   1637  C   THR B  19      34.604  17.015 -11.474  1.00 10.00      B   
ATOM   1638  O   THR B  19      34.356  17.852 -10.603  1.00 10.00      B   
ATOM   1639  N   TYR B  20      35.545  17.189 -12.399  1.00 10.00      B   
ATOM   1640  HN  TYR B  20      35.684  16.489 -13.076  1.00 10.00      B   
ATOM   1641  CA  TYR B  20      36.373  18.389 -12.443  1.00 10.00      B   
ATOM   1642  CB  TYR B  20      37.858  18.012 -12.437  1.00 10.00      B   
ATOM   1643  CG  TYR B  20      38.334  17.335 -11.171  1.00 10.00      B   
ATOM   1644  CD1 TYR B  20      38.526  15.960 -11.122  1.00 10.00      B   
ATOM   1645  CD2 TYR B  20      38.604  18.075 -10.027  1.00 10.00      B   
ATOM   1646  CE1 TYR B  20      38.976  15.340  -9.970  1.00 10.00      B   
ATOM   1647  CE2 TYR B  20      39.050  17.464  -8.870  1.00 10.00      B   
ATOM   1648  CZ  TYR B  20      39.235  16.096  -8.848  1.00 10.00      B   
ATOM   1649  OH  TYR B  20      39.685  15.483  -7.700  1.00 10.00      B   
ATOM   1650  HH  TYR B  20      40.421  14.900  -7.918  1.00 10.00      B   
ATOM   1651  C   TYR B  20      36.073  19.220 -13.691  1.00 10.00      B   
ATOM   1652  O   TYR B  20      36.482  20.378 -13.792  1.00 10.00      B   
ATOM   1653  N   ALA B  21      35.343  18.629 -14.629  1.00 10.00      B   
ATOM   1654  HN  ALA B  21      35.012  17.717 -14.472  1.00 10.00      B   
ATOM   1655  CA  ALA B  21      35.008  19.297 -15.883  1.00 10.00      B   
ATOM   1656  CB  ALA B  21      34.298  18.337 -16.825  1.00 10.00      B   
ATOM   1657  C   ALA B  21      34.167  20.549 -15.662  1.00 10.00      B   
ATOM   1658  O   ALA B  21      34.412  21.585 -16.281  1.00 10.00      B   
ATOM   1659  N   GLN B  22      33.192  20.454 -14.762  1.00 10.00      B   
ATOM   1660  HN  GLN B  22      33.067  19.603 -14.282  1.00 10.00      B   
ATOM   1661  CA  GLN B  22      32.303  21.576 -14.466  1.00 10.00      B   
ATOM   1662  CB  GLN B  22      31.258  21.212 -13.409  1.00 10.00      B   
ATOM   1663  CG  GLN B  22      30.706  19.804 -13.507  1.00 10.00      B   
ATOM   1664  CD  GLN B  22      31.552  18.804 -12.751  1.00 10.00      B   
ATOM   1665  OE1 GLN B  22      32.405  18.133 -13.331  1.00 10.00      B   
ATOM   1666  NE2 GLN B  22      31.345  18.721 -11.449  1.00 10.00      B   
ATOM   1667 HE21 GLN B  22      30.656  19.308 -11.046  1.00 10.00      B   
ATOM   1668 HE22 GLN B  22      31.886  18.090 -10.935  1.00 10.00      B   
ATOM   1669  C   GLN B  22      33.081  22.798 -14.005  1.00 10.00      B   
ATOM   1670  O   GLN B  22      32.770  23.918 -14.402  1.00 10.00      B   
ATOM   1671  N   SER B  23      34.097  22.571 -13.182  1.00 10.00      B   
ATOM   1672  HN  SER B  23      34.297  21.649 -12.917  1.00 10.00      B   
ATOM   1673  CA  SER B  23      34.926  23.645 -12.650  1.00 10.00      B   
ATOM   1674  CB  SER B  23      36.019  23.043 -11.769  1.00 10.00      B   
ATOM   1675  OG  SER B  23      35.605  21.787 -11.249  1.00 10.00      B   
ATOM   1676  HG  SER B  23      36.305  21.141 -11.388  1.00 10.00      B   
ATOM   1677  C   SER B  23      35.551  24.473 -13.769  1.00 10.00      B   
ATOM   1678  O   SER B  23      35.751  25.679 -13.627  1.00 10.00      B   
ATOM   1679  N   LEU B  24      35.840  23.819 -14.884  1.00 10.00      B   
ATOM   1680  HN  LEU B  24      35.644  22.858 -14.936  1.00 10.00      B   
ATOM   1681  CA  LEU B  24      36.446  24.483 -16.029  1.00 10.00      B   
ATOM   1682  CB  LEU B  24      37.271  23.481 -16.841  1.00 10.00      B   
ATOM   1683  CG  LEU B  24      38.218  22.583 -16.042  1.00 10.00      B   
ATOM   1684  CD1 LEU B  24      38.712  21.432 -16.902  1.00 10.00      B   
ATOM   1685  CD2 LEU B  24      39.388  23.385 -15.492  1.00 10.00      B   
ATOM   1686  C   LEU B  24      35.391  25.125 -16.925  1.00 10.00      B   
ATOM   1687  O   LEU B  24      35.559  26.255 -17.388  1.00 10.00      B   
ATOM   1688  N   ILE B  25      34.301  24.409 -17.162  1.00 10.00      B   
ATOM   1689  HN  ILE B  25      34.210  23.520 -16.749  1.00 10.00      B   
ATOM   1690  CA  ILE B  25      33.236  24.907 -18.023  1.00 10.00      B   
ATOM   1691  CB  ILE B  25      32.228  23.801 -18.402  1.00 10.00      B   
ATOM   1692  CG1 ILE B  25      32.966  22.577 -18.957  1.00 10.00      B   
ATOM   1693  CG2 ILE B  25      31.237  24.325 -19.430  1.00 10.00      B   
ATOM   1694  CD1 ILE B  25      32.091  21.354 -19.132  1.00 10.00      B   
ATOM   1695  C   ILE B  25      32.500  26.094 -17.403  1.00 10.00      B   
ATOM   1696  O   ILE B  25      32.317  27.126 -18.051  1.00 10.00      B   
ATOM   1697  N   THR B  26      32.108  25.961 -16.140  1.00 10.00      B   
ATOM   1698  HN  THR B  26      32.320  25.131 -15.654  1.00 10.00      B   
ATOM   1699  CA  THR B  26      31.384  27.026 -15.449  1.00 10.00      B   
ATOM   1700  CB  THR B  26      30.904  26.590 -14.050  1.00 10.00      B   
ATOM   1701  OG1 THR B  26      32.028  26.202 -13.253  1.00 10.00      B   
ATOM   1702  HG1 THR B  26      32.145  25.245 -13.307  1.00 10.00      B   
ATOM   1703  CG2 THR B  26      29.923  25.432 -14.151  1.00 10.00      B   
ATOM   1704  C   THR B  26      32.250  28.275 -15.320  1.00 10.00      B   
ATOM   1705  O   THR B  26      31.742  29.394 -15.256  1.00 10.00      B   
ATOM   1706  N   LYS B  27      33.562  28.068 -15.297  1.00 10.00      B   
ATOM   1707  HN  LYS B  27      33.899  27.149 -15.353  1.00 10.00      B   
ATOM   1708  CA  LYS B  27      34.512  29.164 -15.188  1.00 10.00      B   
ATOM   1709  CB  LYS B  27      35.925  28.611 -14.991  1.00 10.00      B   
ATOM   1710  CG  LYS B  27      36.958  29.644 -14.574  1.00 10.00      B   
ATOM   1711  CD  LYS B  27      38.311  28.995 -14.337  1.00 10.00      B   
ATOM   1712  CE  LYS B  27      39.357  30.016 -13.924  1.00 10.00      B   
ATOM   1713  NZ  LYS B  27      40.694  29.393 -13.731  1.00 10.00      B   
ATOM   1714  HZ1 LYS B  27      41.414  30.128 -13.594  1.00 10.00      B   
ATOM   1715  HZ2 LYS B  27      40.951  28.829 -14.566  1.00 10.00      B   
ATOM   1716  HZ3 LYS B  27      40.685  28.774 -12.898  1.00 10.00      B   
ATOM   1717  C   LYS B  27      34.452  30.038 -16.438  1.00 10.00      B   
ATOM   1718  O   LYS B  27      34.615  31.254 -16.366  1.00 10.00      B   
ATOM   1719  N   LYS B  28      34.203  29.407 -17.582  1.00 10.00      B   
ATOM   1720  HN  LYS B  28      34.082  28.434 -17.575  1.00 10.00      B   
ATOM   1721  CA  LYS B  28      34.107  30.127 -18.845  1.00 10.00      B   
ATOM   1722  CB  LYS B  28      34.426  29.201 -20.023  1.00 10.00      B   
ATOM   1723  CG  LYS B  28      34.605  29.924 -21.350  1.00 10.00      B   
ATOM   1724  CD  LYS B  28      34.827  28.950 -22.499  1.00 10.00      B   
ATOM   1725  CE  LYS B  28      33.581  28.123 -22.779  1.00 10.00      B   
ATOM   1726  NZ  LYS B  28      33.650  27.444 -24.099  1.00 10.00      B   
ATOM   1727  HZ1 LYS B  28      34.521  26.880 -24.168  1.00 10.00      B   
ATOM   1728  HZ2 LYS B  28      33.645  28.146 -24.866  1.00 10.00      B   
ATOM   1729  HZ3 LYS B  28      32.833  26.812 -24.221  1.00 10.00      B   
ATOM   1730  C   LYS B  28      32.712  30.727 -19.004  1.00 10.00      B   
ATOM   1731  O   LYS B  28      32.554  31.848 -19.493  1.00 10.00      B   
ATOM   1732  N   LEU B  29      31.703  29.987 -18.549  1.00 10.00      B   
ATOM   1733  HN  LEU B  29      31.897  29.112 -18.153  1.00 10.00      B   
ATOM   1734  CA  LEU B  29      30.315  30.435 -18.634  1.00 10.00      B   
ATOM   1735  CB  LEU B  29      29.340  29.285 -18.371  1.00 10.00      B   
ATOM   1736  CG  LEU B  29      28.769  28.597 -19.617  1.00 10.00      B   
ATOM   1737  CD1 LEU B  29      29.850  27.827 -20.363  1.00 10.00      B   
ATOM   1738  CD2 LEU B  29      27.608  27.689 -19.251  1.00 10.00      B   
ATOM   1739  C   LEU B  29      30.044  31.609 -17.698  1.00 10.00      B   
ATOM   1740  O   LEU B  29      29.002  32.257 -17.777  1.00 10.00      B   
ATOM   1741  N   ALA B  30      30.983  31.868 -16.801  1.00 10.00      B   
ATOM   1742  HN  ALA B  30      31.770  31.285 -16.752  1.00 10.00      B   
ATOM   1743  CA  ALA B  30      30.869  32.985 -15.873  1.00 10.00      B   
ATOM   1744  CB  ALA B  30      31.039  32.513 -14.435  1.00 10.00      B   
ATOM   1745  C   ALA B  30      31.919  34.033 -16.218  1.00 10.00      B   
ATOM   1746  O   ALA B  30      32.051  35.056 -15.545  1.00 10.00      B   
ATOM   1747  N   LYS B  31      32.663  33.758 -17.279  1.00 10.00      B   
ATOM   1748  HN  LYS B  31      32.495  32.929 -17.770  1.00 10.00      B   
ATOM   1749  CA  LYS B  31      33.719  34.642 -17.741  1.00 10.00      B   
ATOM   1750  CB  LYS B  31      34.920  33.799 -18.174  1.00 10.00      B   
ATOM   1751  CG  LYS B  31      36.216  34.567 -18.358  1.00 10.00      B   
ATOM   1752  CD  LYS B  31      37.339  33.631 -18.779  1.00 10.00      B   
ATOM   1753  CE  LYS B  31      38.684  34.340 -18.794  1.00 10.00      B   
ATOM   1754  NZ  LYS B  31      39.785  33.430 -19.210  1.00 10.00      B   
ATOM   1755  HZ1 LYS B  31      40.707  33.886 -19.055  1.00 10.00      B   
ATOM   1756  HZ2 LYS B  31      39.696  33.199 -20.221  1.00 10.00      B   
ATOM   1757  HZ3 LYS B  31      39.748  32.546 -18.661  1.00 10.00      B   
ATOM   1758  C   LYS B  31      33.232  35.476 -18.918  1.00 10.00      B   
ATOM   1759  O   LYS B  31      33.444  36.687 -18.966  1.00 10.00      B   
ATOM   1760  N   SER B  32      32.585  34.817 -19.870  1.00 10.00      B   
ATOM   1761  HN  SER B  32      32.460  33.847 -19.784  1.00 10.00      B   
ATOM   1762  CA  SER B  32      32.073  35.496 -21.049  1.00 10.00      B   
ATOM   1763  CB  SER B  32      31.827  34.504 -22.192  1.00 10.00      B   
ATOM   1764  OG  SER B  32      32.610  33.333 -22.018  1.00 10.00      B   
ATOM   1765  HG  SER B  32      32.072  32.650 -21.591  1.00 10.00      B   
ATOM   1766  C   SER B  32      30.826  36.342 -20.741  1.00 10.00      B   
ATOM   1767  O   SER B  32      30.852  37.561 -20.918  1.00 10.00      B   
ATOM   1768  N   PRO B  33      29.714  35.730 -20.275  1.00 10.00      B   
ATOM   1769  CA  PRO B  33      28.489  36.468 -19.957  1.00 10.00      B   
ATOM   1770  CB  PRO B  33      27.409  35.373 -19.895  1.00 10.00      B   
ATOM   1771  CG  PRO B  33      28.083  34.112 -20.332  1.00 10.00      B   
ATOM   1772  CD  PRO B  33      29.537  34.297 -20.028  1.00 10.00      B   
ATOM   1773  C   PRO B  33      28.585  37.191 -18.613  1.00 10.00      B   
ATOM   1774  O   PRO B  33      29.012  36.609 -17.608  1.00 10.00      B   
ATOM   1775  N   LEU B  36      23.417  35.193 -12.257  1.00 10.00      B   
ATOM   1776  HN  LEU B  36      23.199  36.129 -12.466  1.00 10.00      B   
ATOM   1777  CA  LEU B  36      24.761  34.863 -11.802  1.00 10.00      B   
ATOM   1778  CB  LEU B  36      25.645  36.115 -11.799  1.00 10.00      B   
ATOM   1779  CG  LEU B  36      27.116  35.904 -11.432  1.00 10.00      B   
ATOM   1780  CD1 LEU B  36      27.844  35.145 -12.529  1.00 10.00      B   
ATOM   1781  CD2 LEU B  36      27.795  37.236 -11.149  1.00 10.00      B   
ATOM   1782  C   LEU B  36      24.711  34.255 -10.406  1.00 10.00      B   
ATOM   1783  O   LEU B  36      25.614  33.523 -10.000  1.00 10.00      B   
ATOM   1784  N   PHE B  37      23.629  34.544  -9.694  1.00 10.00      B   
ATOM   1785  HN  PHE B  37      22.930  35.100 -10.102  1.00 10.00      B   
ATOM   1786  CA  PHE B  37      23.440  34.045  -8.336  1.00 10.00      B   
ATOM   1787  CB  PHE B  37      22.163  34.618  -7.720  1.00 10.00      B   
ATOM   1788  CG  PHE B  37      22.331  35.994  -7.145  1.00 10.00      B   
ATOM   1789  CD1 PHE B  37      22.490  37.092  -7.974  1.00 10.00      B   
ATOM   1790  CD2 PHE B  37      22.329  36.188  -5.774  1.00 10.00      B   
ATOM   1791  CE1 PHE B  37      22.645  38.359  -7.448  1.00 10.00      B   
ATOM   1792  CE2 PHE B  37      22.482  37.452  -5.241  1.00 10.00      B   
ATOM   1793  CZ  PHE B  37      22.641  38.539  -6.079  1.00 10.00      B   
ATOM   1794  C   PHE B  37      23.395  32.525  -8.315  1.00 10.00      B   
ATOM   1795  O   PHE B  37      23.967  31.891  -7.430  1.00 10.00      B   
ATOM   1796  N   TYR B  38      22.723  31.952  -9.304  1.00 10.00      B   
ATOM   1797  HN  TYR B  38      22.294  32.520  -9.980  1.00 10.00      B   
ATOM   1798  CA  TYR B  38      22.597  30.504  -9.411  1.00 10.00      B   
ATOM   1799  CB  TYR B  38      21.637  30.142 -10.545  1.00 10.00      B   
ATOM   1800  CG  TYR B  38      21.443  28.657 -10.746  1.00 10.00      B   
ATOM   1801  CD1 TYR B  38      20.940  27.856  -9.727  1.00 10.00      B   
ATOM   1802  CD2 TYR B  38      21.762  28.054 -11.955  1.00 10.00      B   
ATOM   1803  CE1 TYR B  38      20.763  26.498  -9.908  1.00 10.00      B   
ATOM   1804  CE2 TYR B  38      21.587  26.698 -12.145  1.00 10.00      B   
ATOM   1805  CZ  TYR B  38      21.088  25.924 -11.118  1.00 10.00      B   
ATOM   1806  OH  TYR B  38      20.916  24.571 -11.303  1.00 10.00      B   
ATOM   1807  HH  TYR B  38      21.660  24.228 -11.831  1.00 10.00      B   
ATOM   1808  C   TYR B  38      23.960  29.850  -9.634  1.00 10.00      B   
ATOM   1809  O   TYR B  38      24.278  28.833  -9.020  1.00 10.00      B   
ATOM   1810  N   HIS B  39      24.766  30.451 -10.504  1.00 10.00      B   
ATOM   1811  HN  HIS B  39      24.456  31.263 -10.959  1.00 10.00      B   
ATOM   1812  CA  HIS B  39      26.096  29.927 -10.806  1.00 10.00      B   
ATOM   1813  CB  HIS B  39      26.725  30.671 -11.985  1.00 10.00      B   
ATOM   1814  CG  HIS B  39      26.312  30.135 -13.319  1.00 10.00      B   
ATOM   1815  ND1 HIS B  39      26.622  30.753 -14.511  1.00 10.00      B   
ATOM   1816  HD1 HIS B  39      27.118  31.596 -14.611  1.00 10.00      B   
ATOM   1817  CD2 HIS B  39      25.620  29.018 -13.648  1.00 10.00      B   
ATOM   1818  CE1 HIS B  39      26.133  30.048 -15.513  1.00 10.00      B   
ATOM   1819  NE2 HIS B  39      25.523  28.988 -15.014  1.00 10.00      B   
ATOM   1820  HE2 HIS B  39      25.058  28.297 -15.543  1.00 10.00      B   
ATOM   1821  C   HIS B  39      27.007  29.979  -9.586  1.00 10.00      B   
ATOM   1822  O   HIS B  39      27.795  29.063  -9.350  1.00 10.00      B   
ATOM   1823  N   VAL B  40      26.902  31.056  -8.819  1.00 10.00      B   
ATOM   1824  HN  VAL B  40      26.274  31.765  -9.074  1.00 10.00      B   
ATOM   1825  CA  VAL B  40      27.704  31.212  -7.608  1.00 10.00      B   
ATOM   1826  CB  VAL B  40      27.604  32.644  -7.036  1.00 10.00      B   
ATOM   1827  CG1 VAL B  40      28.381  32.771  -5.734  1.00 10.00      B   
ATOM   1828  CG2 VAL B  40      28.110  33.656  -8.052  1.00 10.00      B   
ATOM   1829  C   VAL B  40      27.247  30.202  -6.558  1.00 10.00      B   
ATOM   1830  O   VAL B  40      28.064  29.548  -5.909  1.00 10.00      B   
ATOM   1831  N   LEU B  41      25.933  30.063  -6.429  1.00 10.00      B   
ATOM   1832  HN  LEU B  41      25.340  30.613  -6.986  1.00 10.00      B   
ATOM   1833  CA  LEU B  41      25.338  29.133  -5.481  1.00 10.00      B   
ATOM   1834  CB  LEU B  41      23.812  29.238  -5.548  1.00 10.00      B   
ATOM   1835  CG  LEU B  41      23.012  28.260  -4.687  1.00 10.00      B   
ATOM   1836  CD1 LEU B  41      23.247  28.523  -3.209  1.00 10.00      B   
ATOM   1837  CD2 LEU B  41      21.533  28.355  -5.022  1.00 10.00      B   
ATOM   1838  C   LEU B  41      25.780  27.704  -5.776  1.00 10.00      B   
ATOM   1839  O   LEU B  41      26.144  26.955  -4.870  1.00 10.00      B   
ATOM   1840  N   GLN B  42      25.755  27.336  -7.055  1.00 10.00      B   
ATOM   1841  HN  GLN B  42      25.449  27.984  -7.729  1.00 10.00      B   
ATOM   1842  CA  GLN B  42      26.154  25.999  -7.484  1.00 10.00      B   
ATOM   1843  CB  GLN B  42      25.986  25.857  -8.998  1.00 10.00      B   
ATOM   1844  CG  GLN B  42      26.039  24.423  -9.501  1.00 10.00      B   
ATOM   1845  CD  GLN B  42      24.914  23.566  -8.952  1.00 10.00      B   
ATOM   1846  OE1 GLN B  42      23.823  24.062  -8.650  1.00 10.00      B   
ATOM   1847  NE2 GLN B  42      25.166  22.274  -8.817  1.00 10.00      B   
ATOM   1848 HE21 GLN B  42      26.062  21.941  -9.078  1.00 10.00      B   
ATOM   1849 HE22 GLN B  42      24.454  21.698  -8.475  1.00 10.00      B   
ATOM   1850  C   GLN B  42      27.598  25.706  -7.081  1.00 10.00      B   
ATOM   1851  O   GLN B  42      27.929  24.588  -6.683  1.00 10.00      B   
ATOM   1852  N   ASN B  43      28.449  26.723  -7.172  1.00 10.00      B   
ATOM   1853  HN  ASN B  43      28.124  27.592  -7.488  1.00 10.00      B   
ATOM   1854  CA  ASN B  43      29.853  26.580  -6.807  1.00 10.00      B   
ATOM   1855  CB  ASN B  43      30.646  27.832  -7.200  1.00 10.00      B   
ATOM   1856  CG  ASN B  43      32.088  27.795  -6.719  1.00 10.00      B   
ATOM   1857  OD1 ASN B  43      32.920  27.073  -7.270  1.00 10.00      B   
ATOM   1858  ND2 ASN B  43      32.402  28.589  -5.706  1.00 10.00      B   
ATOM   1859 HD21 ASN B  43      31.696  29.159  -5.324  1.00 10.00      B   
ATOM   1860 HD22 ASN B  43      33.321  28.574  -5.374  1.00 10.00      B   
ATOM   1861  C   ASN B  43      29.993  26.309  -5.313  1.00 10.00      B   
ATOM   1862  O   ASN B  43      30.726  25.409  -4.899  1.00 10.00      B   
ATOM   1863  N   GLU B  44      29.266  27.081  -4.512  1.00 10.00      B   
ATOM   1864  HN  GLU B  44      28.690  27.772  -4.909  1.00 10.00      B   
ATOM   1865  CA  GLU B  44      29.299  26.934  -3.062  1.00 10.00      B   
ATOM   1866  CB  GLU B  44      28.560  28.088  -2.390  1.00 10.00      B   
ATOM   1867  CG  GLU B  44      29.255  29.426  -2.573  1.00 10.00      B   
ATOM   1868  CD  GLU B  44      28.406  30.609  -2.159  1.00 10.00      B   
ATOM   1869  OE1 GLU B  44      27.410  30.410  -1.432  1.00 10.00      B   
ATOM   1870  OE2 GLU B  44      28.749  31.750  -2.550  1.00 10.00      B   
ATOM   1871  C   GLU B  44      28.735  25.586  -2.623  1.00 10.00      B   
ATOM   1872  O   GLU B  44      29.280  24.942  -1.728  1.00 10.00      B   
ATOM   1873  N   ILE B  45      27.657  25.153  -3.269  1.00 10.00      B   
ATOM   1874  HN  ILE B  45      27.254  25.718  -3.967  1.00 10.00      B   
ATOM   1875  CA  ILE B  45      27.043  23.865  -2.952  1.00 10.00      B   
ATOM   1876  CB  ILE B  45      25.728  23.642  -3.740  1.00 10.00      B   
ATOM   1877  CG1 ILE B  45      24.670  24.666  -3.307  1.00 10.00      B   
ATOM   1878  CG2 ILE B  45      25.207  22.223  -3.537  1.00 10.00      B   
ATOM   1879  CD1 ILE B  45      23.387  24.607  -4.113  1.00 10.00      B   
ATOM   1880  C   ILE B  45      28.027  22.734  -3.252  1.00 10.00      B   
ATOM   1881  O   ILE B  45      28.123  21.759  -2.505  1.00 10.00      B   
ATOM   1882  N   HIS B  46      28.781  22.892  -4.334  1.00 10.00      B   
ATOM   1883  HN  HIS B  46      28.664  23.698  -4.883  1.00 10.00      B   
ATOM   1884  CA  HIS B  46      29.768  21.894  -4.733  1.00 10.00      B   
ATOM   1885  CB  HIS B  46      30.293  22.182  -6.145  1.00 10.00      B   
ATOM   1886  CG  HIS B  46      30.950  21.004  -6.802  1.00 10.00      B   
ATOM   1887  ND1 HIS B  46      32.193  21.068  -7.396  1.00 10.00      B   
ATOM   1888  HD1 HIS B  46      32.759  21.867  -7.453  1.00 10.00      B   
ATOM   1889  CD2 HIS B  46      30.527  19.729  -6.961  1.00 10.00      B   
ATOM   1890  CE1 HIS B  46      32.506  19.883  -7.885  1.00 10.00      B   
ATOM   1891  NE2 HIS B  46      31.513  19.054  -7.635  1.00 10.00      B   
ATOM   1892  HE2 HIS B  46      31.494  18.099  -7.874  1.00 10.00      B   
ATOM   1893  C   HIS B  46      30.921  21.847  -3.731  1.00 10.00      B   
ATOM   1894  O   HIS B  46      31.534  20.800  -3.519  1.00 10.00      B   
ATOM   1895  N   LEU B  47      31.205  22.987  -3.112  1.00 10.00      B   
ATOM   1896  HN  LEU B  47      30.687  23.793  -3.332  1.00 10.00      B   
ATOM   1897  CA  LEU B  47      32.269  23.078  -2.121  1.00 10.00      B   
ATOM   1898  CB  LEU B  47      32.657  24.539  -1.880  1.00 10.00      B   
ATOM   1899  CG  LEU B  47      33.350  25.254  -3.043  1.00 10.00      B   
ATOM   1900  CD1 LEU B  47      33.481  26.740  -2.751  1.00 10.00      B   
ATOM   1901  CD2 LEU B  47      34.715  24.640  -3.313  1.00 10.00      B   
ATOM   1902  C   LEU B  47      31.835  22.434  -0.814  1.00 10.00      B   
ATOM   1903  O   LEU B  47      32.661  21.931  -0.053  1.00 10.00      B   
ATOM   1904  N   LYS B  48      30.526  22.437  -0.577  1.00 10.00      B   
ATOM   1905  HN  LYS B  48      29.928  22.847  -1.240  1.00 10.00      B   
ATOM   1906  CA  LYS B  48      29.946  21.859   0.633  1.00 10.00      B   
ATOM   1907  CB  LYS B  48      28.428  22.075   0.633  1.00 10.00      B   
ATOM   1908  CG  LYS B  48      27.689  21.479   1.822  1.00 10.00      B   
ATOM   1909  CD  LYS B  48      26.351  20.893   1.397  1.00 10.00      B   
ATOM   1910  CE  LYS B  48      25.553  20.396   2.590  1.00 10.00      B   
ATOM   1911  NZ  LYS B  48      24.366  19.603   2.173  1.00 10.00      B   
ATOM   1912  HZ1 LYS B  48      23.815  19.317   3.009  1.00 10.00      B   
ATOM   1913  HZ2 LYS B  48      24.666  18.747   1.664  1.00 10.00      B   
ATOM   1914  HZ3 LYS B  48      23.757  20.167   1.548  1.00 10.00      B   
ATOM   1915  C   LYS B  48      30.266  20.368   0.726  1.00 10.00      B   
ATOM   1916  O   LYS B  48      30.382  19.807   1.819  1.00 10.00      B   
ATOM   1917  N   SER B  49      30.424  19.738  -0.431  1.00 10.00      B   
ATOM   1918  HN  SER B  49      30.314  20.242  -1.265  1.00 10.00      B   
ATOM   1919  CA  SER B  49      30.740  18.319  -0.500  1.00 10.00      B   
ATOM   1920  CB  SER B  49      30.462  17.791  -1.907  1.00 10.00      B   
ATOM   1921  OG  SER B  49      29.143  18.126  -2.314  1.00 10.00      B   
ATOM   1922  HG  SER B  49      29.160  18.469  -3.216  1.00 10.00      B   
ATOM   1923  C   SER B  49      32.189  18.048  -0.086  1.00 10.00      B   
ATOM   1924  O   SER B  49      32.603  16.899   0.064  1.00 10.00      B   
ATOM   1925  N   GLY B  50      32.958  19.114   0.088  1.00 10.00      B   
ATOM   1926  HN  GLY B  50      32.581  20.008  -0.066  1.00 10.00      B   
ATOM   1927  CA  GLY B  50      34.339  18.979   0.507  1.00 10.00      B   
ATOM   1928  C   GLY B  50      34.537  19.561   1.892  1.00 10.00      B   
ATOM   1929  O   GLY B  50      35.055  18.897   2.795  1.00 10.00      B   
ATOM   1930  N   GLN B  51      34.104  20.801   2.055  1.00 10.00      B   
ATOM   1931  HN  GLN B  51      33.697  21.265   1.287  1.00 10.00      B   
ATOM   1932  CA  GLN B  51      34.198  21.507   3.322  1.00 10.00      B   
ATOM   1933  CB  GLN B  51      35.505  22.298   3.399  1.00 10.00      B   
ATOM   1934  CG  GLN B  51      35.860  22.788   4.794  1.00 10.00      B   
ATOM   1935  CD  GLN B  51      37.007  23.777   4.775  1.00 10.00      B   
ATOM   1936  OE1 GLN B  51      37.182  24.525   3.813  1.00 10.00      B   
ATOM   1937  NE2 GLN B  51      37.791  23.799   5.836  1.00 10.00      B   
ATOM   1938 HE21 GLN B  51      37.589  23.185   6.576  1.00 10.00      B   
ATOM   1939 HE22 GLN B  51      38.545  24.429   5.841  1.00 10.00      B   
ATOM   1940  C   GLN B  51      33.004  22.445   3.439  1.00 10.00      B   
ATOM   1941  O   GLN B  51      32.819  23.332   2.608  1.00 10.00      B   
ATOM   1942  N   ARG B  52      32.192  22.235   4.459  1.00 10.00      B   
ATOM   1943  HN  ARG B  52      32.403  21.521   5.099  1.00 10.00      B   
ATOM   1944  CA  ARG B  52      31.001  23.047   4.661  1.00 10.00      B   
ATOM   1945  CB  ARG B  52      29.771  22.155   4.833  1.00 10.00      B   
ATOM   1946  CG  ARG B  52      29.892  21.125   5.947  1.00 10.00      B   
ATOM   1947  CD  ARG B  52      28.905  19.988   5.755  1.00 10.00      B   
ATOM   1948  NE  ARG B  52      29.123  19.299   4.481  1.00 10.00      B   
ATOM   1949  HE  ARG B  52      29.918  19.562   3.958  1.00 10.00      B   
ATOM   1950  CZ  ARG B  52      28.325  18.356   3.992  1.00 10.00      B   
ATOM   1951  NH1 ARG B  52      27.246  17.968   4.664  1.00 10.00      B   
ATOM   1952 HH11 ARG B  52      27.009  18.405   5.583  1.00 10.00      B   
ATOM   1953 HH12 ARG B  52      26.629  17.222   4.275  1.00 10.00      B   
ATOM   1954  NH2 ARG B  52      28.606  17.807   2.816  1.00 10.00      B   
ATOM   1955 HH21 ARG B  52      29.443  18.123   2.276  1.00 10.00      B   
ATOM   1956 HH22 ARG B  52      27.990  17.061   2.423  1.00 10.00      B   
ATOM   1957  C   ARG B  52      31.148  23.992   5.848  1.00 10.00      B   
ATOM   1958  O   ARG B  52      30.157  24.410   6.446  1.00 10.00      B   
ATOM   1959  N   GLU B  53      32.385  24.350   6.169  1.00 10.00      B   
ATOM   1960  HN  GLU B  53      33.136  24.010   5.636  1.00 10.00      B   
ATOM   1961  CA  GLU B  53      32.648  25.248   7.288  1.00 10.00      B   
ATOM   1962  CB  GLU B  53      34.111  25.166   7.734  1.00 10.00      B   
ATOM   1963  CG  GLU B  53      34.485  23.845   8.387  1.00 10.00      B   
ATOM   1964  CD  GLU B  53      35.754  23.943   9.210  1.00 10.00      B   
ATOM   1965  OE1 GLU B  53      36.852  23.980   8.618  1.00 10.00      B   
ATOM   1966  OE2 GLU B  53      35.660  23.990  10.457  1.00 10.00      B   
ATOM   1967  C   GLU B  53      32.281  26.685   6.937  1.00 10.00      B   
ATOM   1968  O   GLU B  53      31.822  27.444   7.789  1.00 10.00      B   
ATOM   1969  N   LEU B  54      32.483  27.051   5.678  1.00 10.00      B   
ATOM   1970  HN  LEU B  54      32.868  26.404   5.045  1.00 10.00      B   
ATOM   1971  CA  LEU B  54      32.170  28.397   5.217  1.00 10.00      B   
ATOM   1972  CB  LEU B  54      33.423  29.066   4.639  1.00 10.00      B   
ATOM   1973  CG  LEU B  54      34.614  29.222   5.592  1.00 10.00      B   
ATOM   1974  CD1 LEU B  54      35.823  29.771   4.850  1.00 10.00      B   
ATOM   1975  CD2 LEU B  54      34.249  30.125   6.761  1.00 10.00      B   
ATOM   1976  C   LEU B  54      31.063  28.372   4.168  1.00 10.00      B   
ATOM   1977  O   LEU B  54      30.684  29.411   3.626  1.00 10.00      B   
ATOM   1978  N   ALA B  55      30.531  27.182   3.903  1.00 10.00      B   
ATOM   1979  HN  ALA B  55      30.851  26.400   4.393  1.00 10.00      B   
ATOM   1980  CA  ALA B  55      29.475  27.020   2.909  1.00 10.00      B   
ATOM   1981  CB  ALA B  55      29.187  25.548   2.668  1.00 10.00      B   
ATOM   1982  C   ALA B  55      28.203  27.758   3.319  1.00 10.00      B   
ATOM   1983  O   ALA B  55      27.602  28.470   2.515  1.00 10.00      B   
ATOM   1984  N   ILE B  56      27.806  27.600   4.576  1.00 10.00      B   
ATOM   1985  HN  ILE B  56      28.334  27.033   5.178  1.00 10.00      B   
ATOM   1986  CA  ILE B  56      26.605  28.254   5.083  1.00 10.00      B   
ATOM   1987  CB  ILE B  56      26.264  27.779   6.509  1.00 10.00      B   
ATOM   1988  CG1 ILE B  56      26.294  26.252   6.584  1.00 10.00      B   
ATOM   1989  CG2 ILE B  56      24.899  28.306   6.933  1.00 10.00      B   
ATOM   1990  CD1 ILE B  56      26.240  25.716   7.996  1.00 10.00      B   
ATOM   1991  C   ILE B  56      26.795  29.766   5.093  1.00 10.00      B   
ATOM   1992  O   ILE B  56      25.892  30.519   4.737  1.00 10.00      B   
ATOM   1993  N   LYS B  57      27.985  30.193   5.494  1.00 10.00      B   
ATOM   1994  HN  LYS B  57      28.659  29.529   5.761  1.00 10.00      B   
ATOM   1995  CA  LYS B  57      28.320  31.609   5.557  1.00 10.00      B   
ATOM   1996  CB  LYS B  57      29.739  31.787   6.105  1.00 10.00      B   
ATOM   1997  CG  LYS B  57      30.148  33.231   6.334  1.00 10.00      B   
ATOM   1998  CD  LYS B  57      31.561  33.315   6.881  1.00 10.00      B   
ATOM   1999  CE  LYS B  57      31.901  34.726   7.322  1.00 10.00      B   
ATOM   2000  NZ  LYS B  57      33.196  34.781   8.046  1.00 10.00      B   
ATOM   2001  HZ1 LYS B  57      33.388  35.752   8.364  1.00 10.00      B   
ATOM   2002  HZ2 LYS B  57      33.969  34.475   7.422  1.00 10.00      B   
ATOM   2003  HZ3 LYS B  57      33.167  34.154   8.877  1.00 10.00      B   
ATOM   2004  C   LYS B  57      28.206  32.256   4.182  1.00 10.00      B   
ATOM   2005  O   LYS B  57      27.639  33.340   4.036  1.00 10.00      B   
ATOM   2006  N   LYS B  58      28.742  31.581   3.175  1.00 10.00      B   
ATOM   2007  HN  LYS B  58      29.182  30.720   3.354  1.00 10.00      B   
ATOM   2008  CA  LYS B  58      28.699  32.085   1.812  1.00 10.00      B   
ATOM   2009  CB  LYS B  58      29.604  31.253   0.903  1.00 10.00      B   
ATOM   2010  CG  LYS B  58      31.076  31.622   0.995  1.00 10.00      B   
ATOM   2011  CD  LYS B  58      31.307  33.071   0.592  1.00 10.00      B   
ATOM   2012  CE  LYS B  58      31.025  33.288  -0.886  1.00 10.00      B   
ATOM   2013  NZ  LYS B  58      30.958  34.730  -1.234  1.00 10.00      B   
ATOM   2014  HZ1 LYS B  58      30.869  34.843  -2.262  1.00 10.00      B   
ATOM   2015  HZ2 LYS B  58      31.823  35.217  -0.917  1.00 10.00      B   
ATOM   2016  HZ3 LYS B  58      30.136  35.176  -0.775  1.00 10.00      B   
ATOM   2017  C   LYS B  58      27.268  32.106   1.286  1.00 10.00      B   
ATOM   2018  O   LYS B  58      26.858  33.052   0.606  1.00 10.00      B   
ATOM   2019  N   ASN B  59      26.505  31.071   1.623  1.00 10.00      B   
ATOM   2020  HN  ASN B  59      26.891  30.344   2.161  1.00 10.00      B   
ATOM   2021  CA  ASN B  59      25.112  30.979   1.196  1.00 10.00      B   
ATOM   2022  CB  ASN B  59      24.521  29.615   1.551  1.00 10.00      B   
ATOM   2023  CG  ASN B  59      24.387  28.696   0.349  1.00 10.00      B   
ATOM   2024  OD1 ASN B  59      23.457  27.893   0.271  1.00 10.00      B   
ATOM   2025  ND2 ASN B  59      25.310  28.804  -0.597  1.00 10.00      B   
ATOM   2026 HD21 ASN B  59      26.032  29.468  -0.477  1.00 10.00      B   
ATOM   2027 HD22 ASN B  59      25.236  28.228  -1.381  1.00 10.00      B   
ATOM   2028  C   ASN B  59      24.287  32.101   1.818  1.00 10.00      B   
ATOM   2029  O   ASN B  59      23.401  32.663   1.174  1.00 10.00      B   
ATOM   2030  N   LEU B  60      24.595  32.431   3.072  1.00 10.00      B   
ATOM   2031  HN  LEU B  60      25.305  31.933   3.535  1.00 10.00      B   
ATOM   2032  CA  LEU B  60      23.905  33.504   3.779  1.00 10.00      B   
ATOM   2033  CB  LEU B  60      24.415  33.615   5.220  1.00 10.00      B   
ATOM   2034  CG  LEU B  60      23.990  32.505   6.186  1.00 10.00      B   
ATOM   2035  CD1 LEU B  60      24.744  32.624   7.503  1.00 10.00      B   
ATOM   2036  CD2 LEU B  60      22.490  32.550   6.424  1.00 10.00      B   
ATOM   2037  C   LEU B  60      24.128  34.825   3.053  1.00 10.00      B   
ATOM   2038  O   LEU B  60      23.228  35.663   2.965  1.00 10.00      B   
ATOM   2039  N   GLU B  61      25.333  34.987   2.519  1.00 10.00      B   
ATOM   2040  HN  GLU B  61      25.998  34.273   2.627  1.00 10.00      B   
ATOM   2041  CA  GLU B  61      25.704  36.185   1.781  1.00 10.00      B   
ATOM   2042  CB  GLU B  61      27.187  36.118   1.404  1.00 10.00      B   
ATOM   2043  CG  GLU B  61      27.887  37.464   1.341  1.00 10.00      B   
ATOM   2044  CD  GLU B  61      29.323  37.340   0.876  1.00 10.00      B   
ATOM   2045  OE1 GLU B  61      30.243  37.559   1.690  1.00 10.00      B   
ATOM   2046  OE2 GLU B  61      29.541  37.020  -0.313  1.00 10.00      B   
ATOM   2047  C   GLU B  61      24.843  36.315   0.526  1.00 10.00      B   
ATOM   2048  O   GLU B  61      24.414  37.411   0.166  1.00 10.00      B   
ATOM   2049  N   LEU B  62      24.587  35.183  -0.129  1.00 10.00      B   
ATOM   2050  HN  LEU B  62      24.962  34.338   0.208  1.00 10.00      B   
ATOM   2051  CA  LEU B  62      23.761  35.165  -1.331  1.00 10.00      B   
ATOM   2052  CB  LEU B  62      23.852  33.807  -2.033  1.00 10.00      B   
ATOM   2053  CG  LEU B  62      25.136  33.534  -2.815  1.00 10.00      B   
ATOM   2054  CD1 LEU B  62      25.146  32.113  -3.349  1.00 10.00      B   
ATOM   2055  CD2 LEU B  62      25.296  34.533  -3.948  1.00 10.00      B   
ATOM   2056  C   LEU B  62      22.313  35.466  -0.977  1.00 10.00      B   
ATOM   2057  O   LEU B  62      21.627  36.199  -1.685  1.00 10.00      B   
ATOM   2058  N   LEU B  63      21.863  34.891   0.131  1.00 10.00      B   
ATOM   2059  HN  LEU B  63      22.466  34.301   0.638  1.00 10.00      B   
ATOM   2060  CA  LEU B  63      20.503  35.089   0.616  1.00 10.00      B   
ATOM   2061  CB  LEU B  63      20.263  34.194   1.841  1.00 10.00      B   
ATOM   2062  CG  LEU B  63      19.246  34.676   2.883  1.00 10.00      B   
ATOM   2063  CD1 LEU B  63      17.825  34.557   2.356  1.00 10.00      B   
ATOM   2064  CD2 LEU B  63      19.405  33.892   4.177  1.00 10.00      B   
ATOM   2065  C   LEU B  63      20.268  36.557   0.967  1.00 10.00      B   
ATOM   2066  O   LEU B  63      19.205  37.112   0.692  1.00 10.00      B   
ATOM   2067  N   ASN B  64      21.282  37.185   1.547  1.00 10.00      B   
ATOM   2068  HN  ASN B  64      22.113  36.690   1.722  1.00 10.00      B   
ATOM   2069  CA  ASN B  64      21.196  38.585   1.943  1.00 10.00      B   
ATOM   2070  CB  ASN B  64      22.296  38.910   2.954  1.00 10.00      B   
ATOM   2071  CG  ASN B  64      21.961  40.105   3.823  1.00 10.00      B   
ATOM   2072  OD1 ASN B  64      20.794  40.391   4.085  1.00 10.00      B   
ATOM   2073  ND2 ASN B  64      22.986  40.796   4.293  1.00 10.00      B   
ATOM   2074 HD21 ASN B  64      23.894  40.496   4.061  1.00 10.00      B   
ATOM   2075 HD22 ASN B  64      22.799  41.586   4.842  1.00 10.00      B   
ATOM   2076  C   ASN B  64      21.296  39.511   0.732  1.00 10.00      B   
ATOM   2077  O   ASN B  64      20.989  40.699   0.816  1.00 10.00      B   
ATOM   2078  N   ARG B  65      21.709  38.956  -0.400  1.00 10.00      B   
ATOM   2079  HN  ARG B  65      21.927  38.000  -0.413  1.00 10.00      B   
ATOM   2080  CA  ARG B  65      21.844  39.732  -1.625  1.00 10.00      B   
ATOM   2081  CB  ARG B  65      23.080  39.306  -2.414  1.00 10.00      B   
ATOM   2082  CG  ARG B  65      24.309  40.153  -2.139  1.00 10.00      B   
ATOM   2083  CD  ARG B  65      25.404  39.894  -3.161  1.00 10.00      B   
ATOM   2084  NE  ARG B  65      26.026  38.581  -2.993  1.00 10.00      B   
ATOM   2085  HE  ARG B  65      25.647  37.837  -3.513  1.00 10.00      B   
ATOM   2086  CZ  ARG B  65      27.077  38.349  -2.207  1.00 10.00      B   
ATOM   2087  NH1 ARG B  65      27.626  39.344  -1.517  1.00 10.00      B   
ATOM   2088 HH11 ARG B  65      27.232  40.308  -1.586  1.00 10.00      B   
ATOM   2089 HH12 ARG B  65      28.452  39.167  -0.907  1.00 10.00      B   
ATOM   2090  NH2 ARG B  65      27.568  37.122  -2.096  1.00 10.00      B   
ATOM   2091 HH21 ARG B  65      27.136  36.332  -2.620  1.00 10.00      B   
ATOM   2092 HH22 ARG B  65      28.395  36.944  -1.474  1.00 10.00      B   
ATOM   2093  C   ARG B  65      20.604  39.617  -2.498  1.00 10.00      B   
ATOM   2094  O   ARG B  65      20.552  40.195  -3.584  1.00 10.00      B   
ATOM   2095  N   TYR B  66      19.610  38.878  -2.006  1.00 10.00      B   
ATOM   2096  HN  TYR B  66      19.730  38.458  -1.129  1.00 10.00      B   
ATOM   2097  CA  TYR B  66      18.350  38.663  -2.726  1.00 10.00      B   
ATOM   2098  CB  TYR B  66      17.624  39.981  -3.027  1.00 10.00      B   
ATOM   2099  CG  TYR B  66      17.145  40.724  -1.796  1.00 10.00      B   
ATOM   2100  CD1 TYR B  66      17.892  41.760  -1.251  1.00 10.00      B   
ATOM   2101  CD2 TYR B  66      15.943  40.394  -1.182  1.00 10.00      B   
ATOM   2102  CE1 TYR B  66      17.460  42.444  -0.132  1.00 10.00      B   
ATOM   2103  CE2 TYR B  66      15.502  41.074  -0.059  1.00 10.00      B   
ATOM   2104  CZ  TYR B  66      16.265  42.099   0.459  1.00 10.00      B   
ATOM   2105  OH  TYR B  66      15.831  42.784   1.571  1.00 10.00      B   
ATOM   2106  HH  TYR B  66      15.513  42.159   2.234  1.00 10.00      B   
ATOM   2107  C   TYR B  66      18.560  37.845  -4.002  1.00 10.00      B   
ATOM   2108  O   TYR B  66      18.903  38.385  -5.053  1.00 10.00      B   
ATOM   2109  N   PRO B  67      18.352  36.519  -3.914  1.00 10.00      B   
ATOM   2110  CA  PRO B  67      18.516  35.602  -5.051  1.00 10.00      B   
ATOM   2111  CB  PRO B  67      18.057  34.244  -4.496  1.00 10.00      B   
ATOM   2112  CG  PRO B  67      17.320  34.562  -3.238  1.00 10.00      B   
ATOM   2113  CD  PRO B  67      17.950  35.807  -2.693  1.00 10.00      B   
ATOM   2114  C   PRO B  67      17.660  36.003  -6.251  1.00 10.00      B   
ATOM   2115  O   PRO B  67      18.132  35.980  -7.392  1.00 10.00      B   
ATOM   2116  N   ASN B  68      16.402  36.361  -5.978  1.00 10.00      B   
ATOM   2117  HN  ASN B  68      16.105  36.340  -5.046  1.00 10.00      B   
ATOM   2118  CA  ASN B  68      15.444  36.786  -7.006  1.00 10.00      B   
ATOM   2119  CB  ASN B  68      15.980  37.937  -7.871  1.00 10.00      B   
ATOM   2120  CG  ASN B  68      16.161  39.230  -7.101  1.00 10.00      B   
ATOM   2121  OD1 ASN B  68      15.485  39.478  -6.102  1.00 10.00      B   
ATOM   2122  ND2 ASN B  68      17.077  40.066  -7.563  1.00 10.00      B   
ATOM   2123 HD21 ASN B  68      17.582  39.806  -8.363  1.00 10.00      B   
ATOM   2124 HD22 ASN B  68      17.213  40.913  -7.087  1.00 10.00      B   
ATOM   2125  C   ASN B  68      14.957  35.630  -7.876  1.00 10.00      B   
ATOM   2126  O   ASN B  68      13.756  35.381  -7.968  1.00 10.00      B   
ATOM   2127  N   ASP B  69      15.889  34.935  -8.517  1.00 10.00      B   
ATOM   2128  HN  ASP B  69      16.832  35.183  -8.396  1.00 10.00      B   
ATOM   2129  CA  ASP B  69      15.553  33.808  -9.387  1.00 10.00      B   
ATOM   2130  CB  ASP B  69      16.774  33.370 -10.200  1.00 10.00      B   
ATOM   2131  CG  ASP B  69      16.616  31.997 -10.820  1.00 10.00      B   
ATOM   2132  OD1 ASP B  69      15.938  31.880 -11.866  1.00 10.00      B   
ATOM   2133  OD2 ASP B  69      17.179  31.031 -10.270  1.00 10.00      B   
ATOM   2134  C   ASP B  69      14.998  32.635  -8.584  1.00 10.00      B   
ATOM   2135  O   ASP B  69      15.608  32.205  -7.604  1.00 10.00      B   
ATOM   2136  N   PRO B  70      13.827  32.111  -8.996  1.00 10.00      B   
ATOM   2137  CA  PRO B  70      13.155  30.988  -8.320  1.00 10.00      B   
ATOM   2138  CB  PRO B  70      12.012  30.633  -9.272  1.00 10.00      B   
ATOM   2139  CG  PRO B  70      11.723  31.907  -9.984  1.00 10.00      B   
ATOM   2140  CD  PRO B  70      13.050  32.589 -10.156  1.00 10.00      B   
ATOM   2141  C   PRO B  70      14.059  29.773  -8.106  1.00 10.00      B   
ATOM   2142  O   PRO B  70      14.106  29.224  -7.006  1.00 10.00      B   
ATOM   2143  N   LEU B  71      14.784  29.365  -9.146  1.00 10.00      B   
ATOM   2144  HN  LEU B  71      14.723  29.853  -9.996  1.00 10.00      B   
ATOM   2145  CA  LEU B  71      15.676  28.208  -9.047  1.00 10.00      B   
ATOM   2146  CB  LEU B  71      16.332  27.890 -10.392  1.00 10.00      B   
ATOM   2147  CG  LEU B  71      15.481  27.093 -11.382  1.00 10.00      B   
ATOM   2148  CD1 LEU B  71      16.220  26.912 -12.698  1.00 10.00      B   
ATOM   2149  CD2 LEU B  71      15.092  25.744 -10.793  1.00 10.00      B   
ATOM   2150  C   LEU B  71      16.740  28.424  -7.977  1.00 10.00      B   
ATOM   2151  O   LEU B  71      17.067  27.511  -7.213  1.00 10.00      B   
ATOM   2152  N   THR B  72      17.278  29.635  -7.932  1.00 10.00      B   
ATOM   2153  HN  THR B  72      16.994  30.308  -8.594  1.00 10.00      B   
ATOM   2154  CA  THR B  72      18.287  29.987  -6.946  1.00 10.00      B   
ATOM   2155  CB  THR B  72      18.844  31.403  -7.206  1.00 10.00      B   
ATOM   2156  OG1 THR B  72      19.162  31.546  -8.599  1.00 10.00      B   
ATOM   2157  HG1 THR B  72      18.421  31.213  -9.137  1.00 10.00      B   
ATOM   2158  CG2 THR B  72      20.100  31.647  -6.383  1.00 10.00      B   
ATOM   2159  C   THR B  72      17.682  29.925  -5.544  1.00 10.00      B   
ATOM   2160  O   THR B  72      18.312  29.447  -4.600  1.00 10.00      B   
ATOM   2161  N   ILE B  73      16.440  30.385  -5.429  1.00 10.00      B   
ATOM   2162  HN  ILE B  73      15.984  30.729  -6.229  1.00 10.00      B   
ATOM   2163  CA  ILE B  73      15.729  30.387  -4.159  1.00 10.00      B   
ATOM   2164  CB  ILE B  73      14.383  31.136  -4.280  1.00 10.00      B   
ATOM   2165  CG1 ILE B  73      14.620  32.603  -4.639  1.00 10.00      B   
ATOM   2166  CG2 ILE B  73      13.578  31.030  -2.994  1.00 10.00      B   
ATOM   2167  CD1 ILE B  73      13.358  33.356  -5.005  1.00 10.00      B   
ATOM   2168  C   ILE B  73      15.478  28.957  -3.682  1.00 10.00      B   
ATOM   2169  O   ILE B  73      15.666  28.646  -2.501  1.00 10.00      B   
ATOM   2170  N   GLU B  74      15.067  28.094  -4.609  1.00 10.00      B   
ATOM   2171  HN  GLU B  74      14.932  28.413  -5.530  1.00 10.00      B   
ATOM   2172  CA  GLU B  74      14.790  26.693  -4.299  1.00 10.00      B   
ATOM   2173  CB  GLU B  74      14.350  25.937  -5.556  1.00 10.00      B   
ATOM   2174  CG  GLU B  74      12.962  26.298  -6.060  1.00 10.00      B   
ATOM   2175  CD  GLU B  74      12.491  25.368  -7.159  1.00 10.00      B   
ATOM   2176  OE1 GLU B  74      11.748  25.821  -8.055  1.00 10.00      B   
ATOM   2177  OE2 GLU B  74      12.862  24.171  -7.132  1.00 10.00      B   
ATOM   2178  C   GLU B  74      16.002  26.001  -3.682  1.00 10.00      B   
ATOM   2179  O   GLU B  74      15.901  25.372  -2.630  1.00 10.00      B   
ATOM   2180  N   LYS B  75      17.151  26.133  -4.334  1.00 10.00      B   
ATOM   2181  HN  LYS B  75      17.176  26.663  -5.159  1.00 10.00      B   
ATOM   2182  CA  LYS B  75      18.372  25.507  -3.849  1.00 10.00      B   
ATOM   2183  CB  LYS B  75      19.474  25.537  -4.909  1.00 10.00      B   
ATOM   2184  CG  LYS B  75      19.176  24.683  -6.129  1.00 10.00      B   
ATOM   2185  CD  LYS B  75      20.453  24.278  -6.848  1.00 10.00      B   
ATOM   2186  CE  LYS B  75      20.156  23.329  -7.997  1.00 10.00      B   
ATOM   2187  NZ  LYS B  75      21.393  22.775  -8.604  1.00 10.00      B   
ATOM   2188  HZ1 LYS B  75      21.153  22.151  -9.402  1.00 10.00      B   
ATOM   2189  HZ2 LYS B  75      21.926  22.226  -7.902  1.00 10.00      B   
ATOM   2190  HZ3 LYS B  75      22.000  23.544  -8.954  1.00 10.00      B   
ATOM   2191  C   LYS B  75      18.853  26.128  -2.543  1.00 10.00      B   
ATOM   2192  O   LYS B  75      19.343  25.423  -1.663  1.00 10.00      B   
ATOM   2193  N   LEU B  76      18.699  27.443  -2.418  1.00 10.00      B   
ATOM   2194  HN  LEU B  76      18.297  27.952  -3.157  1.00 10.00      B   
ATOM   2195  CA  LEU B  76      19.120  28.153  -1.212  1.00 10.00      B   
ATOM   2196  CB  LEU B  76      18.948  29.662  -1.389  1.00 10.00      B   
ATOM   2197  CG  LEU B  76      20.196  30.442  -1.806  1.00 10.00      B   
ATOM   2198  CD1 LEU B  76      19.827  31.862  -2.202  1.00 10.00      B   
ATOM   2199  CD2 LEU B  76      21.217  30.454  -0.679  1.00 10.00      B   
ATOM   2200  C   LEU B  76      18.338  27.680   0.013  1.00 10.00      B   
ATOM   2201  O   LEU B  76      18.922  27.342   1.042  1.00 10.00      B   
ATOM   2202  N   SER B  77      17.016  27.649  -0.110  1.00 10.00      B   
ATOM   2203  HN  SER B  77      16.608  27.911  -0.965  1.00 10.00      B   
ATOM   2204  CA  SER B  77      16.160  27.224   0.989  1.00 10.00      B   
ATOM   2205  CB  SER B  77      14.688  27.463   0.641  1.00 10.00      B   
ATOM   2206  OG  SER B  77      14.395  27.030  -0.677  1.00 10.00      B   
ATOM   2207  HG  SER B  77      14.635  27.719  -1.309  1.00 10.00      B   
ATOM   2208  C   SER B  77      16.402  25.756   1.326  1.00 10.00      B   
ATOM   2209  O   SER B  77      16.474  25.379   2.498  1.00 10.00      B   
ATOM   2210  N   ASP B  78      16.537  24.942   0.286  1.00 10.00      B   
ATOM   2211  HN  ASP B  78      16.458  25.312  -0.622  1.00 10.00      B   
ATOM   2212  CA  ASP B  78      16.781  23.516   0.442  1.00 10.00      B   
ATOM   2213  CB  ASP B  78      16.797  22.841  -0.932  1.00 10.00      B   
ATOM   2214  CG  ASP B  78      16.672  21.336  -0.861  1.00 10.00      B   
ATOM   2215  OD1 ASP B  78      15.939  20.832   0.013  1.00 10.00      B   
ATOM   2216  OD2 ASP B  78      17.300  20.646  -1.694  1.00 10.00      B   
ATOM   2217  C   ASP B  78      18.102  23.277   1.170  1.00 10.00      B   
ATOM   2218  O   ASP B  78      18.221  22.363   1.987  1.00 10.00      B   
ATOM   2219  N   PHE B  79      19.088  24.119   0.879  1.00 10.00      B   
ATOM   2220  HN  PHE B  79      18.929  24.828   0.219  1.00 10.00      B   
ATOM   2221  CA  PHE B  79      20.401  24.021   1.504  1.00 10.00      B   
ATOM   2222  CB  PHE B  79      21.360  25.036   0.870  1.00 10.00      B   
ATOM   2223  CG  PHE B  79      22.781  24.960   1.359  1.00 10.00      B   
ATOM   2224  CD1 PHE B  79      23.725  24.227   0.662  1.00 10.00      B   
ATOM   2225  CD2 PHE B  79      23.175  25.631   2.508  1.00 10.00      B   
ATOM   2226  CE1 PHE B  79      25.034  24.163   1.098  1.00 10.00      B   
ATOM   2227  CE2 PHE B  79      24.482  25.569   2.952  1.00 10.00      B   
ATOM   2228  CZ  PHE B  79      25.414  24.833   2.245  1.00 10.00      B   
ATOM   2229  C   PHE B  79      20.295  24.269   3.003  1.00 10.00      B   
ATOM   2230  O   PHE B  79      20.813  23.494   3.808  1.00 10.00      B   
ATOM   2231  N   PHE B  80      19.607  25.347   3.369  1.00 10.00      B   
ATOM   2232  HN  PHE B  80      19.209  25.916   2.672  1.00 10.00      B   
ATOM   2233  CA  PHE B  80      19.432  25.711   4.771  1.00 10.00      B   
ATOM   2234  CB  PHE B  80      18.738  27.069   4.908  1.00 10.00      B   
ATOM   2235  CG  PHE B  80      19.570  28.225   4.432  1.00 10.00      B   
ATOM   2236  CD1 PHE B  80      19.025  29.194   3.605  1.00 10.00      B   
ATOM   2237  CD2 PHE B  80      20.900  28.344   4.806  1.00 10.00      B   
ATOM   2238  CE1 PHE B  80      19.787  30.256   3.159  1.00 10.00      B   
ATOM   2239  CE2 PHE B  80      21.668  29.404   4.364  1.00 10.00      B   
ATOM   2240  CZ  PHE B  80      21.110  30.362   3.539  1.00 10.00      B   
ATOM   2241  C   PHE B  80      18.672  24.637   5.545  1.00 10.00      B   
ATOM   2242  O   PHE B  80      19.009  24.327   6.690  1.00 10.00      B   
ATOM   2243  N   SER B  81      17.654  24.063   4.918  1.00 10.00      B   
ATOM   2244  HN  SER B  81      17.422  24.354   4.006  1.00 10.00      B   
ATOM   2245  CA  SER B  81      16.858  23.021   5.554  1.00 10.00      B   
ATOM   2246  CB  SER B  81      15.649  22.666   4.690  1.00 10.00      B   
ATOM   2247  OG  SER B  81      14.732  23.748   4.647  1.00 10.00      B   
ATOM   2248  HG  SER B  81      14.392  23.912   5.540  1.00 10.00      B   
ATOM   2249  C   SER B  81      17.698  21.781   5.858  1.00 10.00      B   
ATOM   2250  O   SER B  81      17.443  21.062   6.827  1.00 10.00      B   
ATOM   2251  N   LYS B  82      18.722  21.550   5.046  1.00 10.00      B   
ATOM   2252  HN  LYS B  82      18.889  22.162   4.297  1.00 10.00      B   
ATOM   2253  CA  LYS B  82      19.605  20.408   5.240  1.00 10.00      B   
ATOM   2254  CB  LYS B  82      20.345  20.071   3.944  1.00 10.00      B   
ATOM   2255  CG  LYS B  82      19.460  19.449   2.877  1.00 10.00      B   
ATOM   2256  CD  LYS B  82      20.129  19.482   1.515  1.00 10.00      B   
ATOM   2257  CE  LYS B  82      19.193  18.977   0.429  1.00 10.00      B   
ATOM   2258  NZ  LYS B  82      19.543  19.541  -0.899  1.00 10.00      B   
ATOM   2259  HZ1 LYS B  82      20.253  20.290  -0.793  1.00 10.00      B   
ATOM   2260  HZ2 LYS B  82      18.692  19.952  -1.348  1.00 10.00      B   
ATOM   2261  HZ3 LYS B  82      19.925  18.801  -1.523  1.00 10.00      B   
ATOM   2262  C   LYS B  82      20.603  20.687   6.358  1.00 10.00      B   
ATOM   2263  O   LYS B  82      21.387  19.816   6.736  1.00 10.00      B   
ATOM   2264  N   MET B  83      20.574  21.908   6.875  1.00 10.00      B   
ATOM   2265  HN  MET B  83      19.937  22.564   6.516  1.00 10.00      B   
ATOM   2266  CA  MET B  83      21.464  22.308   7.955  1.00 10.00      B   
ATOM   2267  CB  MET B  83      22.339  23.490   7.540  1.00 10.00      B   
ATOM   2268  CG  MET B  83      23.526  23.098   6.678  1.00 10.00      B   
ATOM   2269  SD  MET B  83      24.453  21.707   7.362  1.00 10.00      B   
ATOM   2270  CE  MET B  83      24.890  22.342   8.981  1.00 10.00      B   
ATOM   2271  C   MET B  83      20.674  22.648   9.209  1.00 10.00      B   
ATOM   2272  O   MET B  83      21.165  23.342  10.097  1.00 10.00      B   
ATOM   2273  N   GLU B  84      19.437  22.154   9.255  1.00 10.00      B   
ATOM   2274  HN  GLU B  84      19.117  21.624   8.497  1.00 10.00      B   
ATOM   2275  CA  GLU B  84      18.538  22.370  10.390  1.00 10.00      B   
ATOM   2276  CB  GLU B  84      19.126  21.807  11.691  1.00 10.00      B   
ATOM   2277  CG  GLU B  84      19.398  20.310  11.652  1.00 10.00      B   
ATOM   2278  CD  GLU B  84      18.621  19.547  12.705  1.00 10.00      B   
ATOM   2279  OE1 GLU B  84      19.063  19.518  13.875  1.00 10.00      B   
ATOM   2280  OE2 GLU B  84      17.565  18.968  12.372  1.00 10.00      B   
ATOM   2281  C   GLU B  84      18.149  23.840  10.548  1.00 10.00      B   
ATOM   2282  O   GLU B  84      17.748  24.278  11.627  1.00 10.00      B   
ATOM   2283  N   MET B  85      18.252  24.592   9.461  1.00 10.00      B   
ATOM   2284  HN  MET B  85      18.561  24.184   8.623  1.00 10.00      B   
ATOM   2285  CA  MET B  85      17.913  26.007   9.470  1.00 10.00      B   
ATOM   2286  CB  MET B  85      19.046  26.829   8.846  1.00 10.00      B   
ATOM   2287  CG  MET B  85      20.355  26.754   9.613  1.00 10.00      B   
ATOM   2288  SD  MET B  85      21.721  27.570   8.764  1.00 10.00      B   
ATOM   2289  CE  MET B  85      21.167  29.272   8.789  1.00 10.00      B   
ATOM   2290  C   MET B  85      16.615  26.235   8.708  1.00 10.00      B   
ATOM   2291  O   MET B  85      16.627  26.536   7.511  1.00 10.00      B   
ATOM   2292  N   GLU B  86      15.494  26.069   9.399  1.00 10.00      B   
ATOM   2293  HN  GLU B  86      15.546  25.817  10.348  1.00 10.00      B   
ATOM   2294  CA  GLU B  86      14.187  26.243   8.780  1.00 10.00      B   
ATOM   2295  CB  GLU B  86      13.129  25.363   9.452  1.00 10.00      B   
ATOM   2296  CG  GLU B  86      13.374  23.869   9.320  1.00 10.00      B   
ATOM   2297  CD  GLU B  86      13.560  23.421   7.883  1.00 10.00      B   
ATOM   2298  OE1 GLU B  86      12.931  24.004   6.974  1.00 10.00      B   
ATOM   2299  OE2 GLU B  86      14.335  22.472   7.656  1.00 10.00      B   
ATOM   2300  C   GLU B  86      13.742  27.700   8.786  1.00 10.00      B   
ATOM   2301  O   GLU B  86      12.764  28.057   8.134  1.00 10.00      B   
ATOM   2302  N   LYS B  87      14.461  28.536   9.522  1.00 10.00      B   
ATOM   2303  HN  LYS B  87      15.231  28.193  10.026  1.00 10.00      B   
ATOM   2304  CA  LYS B  87      14.134  29.954   9.602  1.00 10.00      B   
ATOM   2305  CB  LYS B  87      14.703  30.554  10.894  1.00 10.00      B   
ATOM   2306  CG  LYS B  87      14.668  32.074  10.968  1.00 10.00      B   
ATOM   2307  CD  LYS B  87      15.518  32.582  12.122  1.00 10.00      B   
ATOM   2308  CE  LYS B  87      15.546  34.103  12.182  1.00 10.00      B   
ATOM   2309  NZ  LYS B  87      16.234  34.705  11.006  1.00 10.00      B   
ATOM   2310  HZ1 LYS B  87      16.839  35.494  11.312  1.00 10.00      B   
ATOM   2311  HZ2 LYS B  87      15.535  35.068  10.328  1.00 10.00      B   
ATOM   2312  HZ3 LYS B  87      16.831  33.990  10.525  1.00 10.00      B   
ATOM   2313  C   LYS B  87      14.671  30.698   8.383  1.00 10.00      B   
ATOM   2314  O   LYS B  87      13.933  31.414   7.700  1.00 10.00      B   
ATOM   2315  N   GLU B  88      15.951  30.494   8.098  1.00 10.00      B   
ATOM   2316  HN  GLU B  88      16.472  29.885   8.664  1.00 10.00      B   
ATOM   2317  CA  GLU B  88      16.609  31.150   6.975  1.00 10.00      B   
ATOM   2318  CB  GLU B  88      18.124  30.936   7.028  1.00 10.00      B   
ATOM   2319  CG  GLU B  88      18.892  32.041   7.739  1.00 10.00      B   
ATOM   2320  CD  GLU B  88      18.444  32.253   9.170  1.00 10.00      B   
ATOM   2321  OE1 GLU B  88      18.807  31.435  10.043  1.00 10.00      B   
ATOM   2322  OE2 GLU B  88      17.735  33.246   9.430  1.00 10.00      B   
ATOM   2323  C   GLU B  88      16.053  30.690   5.633  1.00 10.00      B   
ATOM   2324  O   GLU B  88      16.026  31.458   4.673  1.00 10.00      B   
ATOM   2325  N   SER B  89      15.591  29.447   5.572  1.00 10.00      B   
ATOM   2326  HN  SER B  89      15.616  28.885   6.374  1.00 10.00      B   
ATOM   2327  CA  SER B  89      15.041  28.898   4.340  1.00 10.00      B   
ATOM   2328  CB  SER B  89      14.784  27.401   4.492  1.00 10.00      B   
ATOM   2329  OG  SER B  89      14.562  27.069   5.850  1.00 10.00      B   
ATOM   2330  HG  SER B  89      15.379  26.717   6.232  1.00 10.00      B   
ATOM   2331  C   SER B  89      13.768  29.632   3.922  1.00 10.00      B   
ATOM   2332  O   SER B  89      13.599  29.988   2.755  1.00 10.00      B   
ATOM   2333  N   SER B  90      12.882  29.877   4.883  1.00 10.00      B   
ATOM   2334  HN  SER B  90      13.063  29.570   5.799  1.00 10.00      B   
ATOM   2335  CA  SER B  90      11.638  30.581   4.604  1.00 10.00      B   
ATOM   2336  CB  SER B  90      10.701  30.506   5.812  1.00 10.00      B   
ATOM   2337  OG  SER B  90      11.429  30.374   7.021  1.00 10.00      B   
ATOM   2338  HG  SER B  90      12.035  31.119   7.117  1.00 10.00      B   
ATOM   2339  C   SER B  90      11.909  32.036   4.229  1.00 10.00      B   
ATOM   2340  O   SER B  90      11.172  32.636   3.444  1.00 10.00      B   
ATOM   2341  N   LEU B  91      12.991  32.583   4.773  1.00 10.00      B   
ATOM   2342  HN  LEU B  91      13.555  32.040   5.363  1.00 10.00      B   
ATOM   2343  CA  LEU B  91      13.369  33.963   4.513  1.00 10.00      B   
ATOM   2344  CB  LEU B  91      14.521  34.390   5.417  1.00 10.00      B   
ATOM   2345  CG  LEU B  91      14.214  34.460   6.913  1.00 10.00      B   
ATOM   2346  CD1 LEU B  91      15.452  34.883   7.683  1.00 10.00      B   
ATOM   2347  CD2 LEU B  91      13.058  35.414   7.186  1.00 10.00      B   
ATOM   2348  C   LEU B  91      13.743  34.178   3.055  1.00 10.00      B   
ATOM   2349  O   LEU B  91      13.539  35.264   2.513  1.00 10.00      B   
ATOM   2350  N   VAL B  92      14.287  33.141   2.422  1.00 10.00      B   
ATOM   2351  HN  VAL B  92      14.423  32.301   2.910  1.00 10.00      B   
ATOM   2352  CA  VAL B  92      14.685  33.227   1.019  1.00 10.00      B   
ATOM   2353  CB  VAL B  92      15.346  31.925   0.509  1.00 10.00      B   
ATOM   2354  CG1 VAL B  92      16.072  32.175  -0.802  1.00 10.00      B   
ATOM   2355  CG2 VAL B  92      16.305  31.354   1.539  1.00 10.00      B   
ATOM   2356  C   VAL B  92      13.470  33.548   0.152  1.00 10.00      B   
ATOM   2357  O   VAL B  92      13.549  34.350  -0.778  1.00 10.00      B   
ATOM   2358  N   TYR B  93      12.344  32.931   0.487  1.00 10.00      B   
ATOM   2359  HN  TYR B  93      12.346  32.315   1.249  1.00 10.00      B   
ATOM   2360  CA  TYR B  93      11.104  33.150  -0.242  1.00 10.00      B   
ATOM   2361  CB  TYR B  93      10.128  31.993  -0.010  1.00 10.00      B   
ATOM   2362  CG  TYR B  93      10.505  30.711  -0.716  1.00 10.00      B   
ATOM   2363  CD1 TYR B  93      11.271  29.745  -0.080  1.00 10.00      B   
ATOM   2364  CD2 TYR B  93      10.088  30.464  -2.019  1.00 10.00      B   
ATOM   2365  CE1 TYR B  93      11.616  28.572  -0.719  1.00 10.00      B   
ATOM   2366  CE2 TYR B  93      10.429  29.292  -2.668  1.00 10.00      B   
ATOM   2367  CZ  TYR B  93      11.193  28.349  -2.012  1.00 10.00      B   
ATOM   2368  OH  TYR B  93      11.535  27.180  -2.651  1.00 10.00      B   
ATOM   2369  HH  TYR B  93      11.655  26.484  -1.999  1.00 10.00      B   
ATOM   2370  C   TYR B  93      10.461  34.464   0.180  1.00 10.00      B   
ATOM   2371  O   TYR B  93      10.080  35.272  -0.662  1.00 10.00      B   
ATOM   2372  N   GLU B  94      10.364  34.680   1.492  1.00 10.00      B   
ATOM   2373  HN  GLU B  94      10.709  34.001   2.113  1.00 10.00      B   
ATOM   2374  CA  GLU B  94       9.760  35.894   2.038  1.00 10.00      B   
ATOM   2375  CB  GLU B  94       9.811  35.888   3.566  1.00 10.00      B   
ATOM   2376  CG  GLU B  94       8.757  35.014   4.222  1.00 10.00      B   
ATOM   2377  CD  GLU B  94       8.557  35.358   5.681  1.00 10.00      B   
ATOM   2378  OE1 GLU B  94       8.874  34.517   6.543  1.00 10.00      B   
ATOM   2379  OE2 GLU B  94       8.078  36.478   5.969  1.00 10.00      B   
ATOM   2380  C   GLU B  94      10.427  37.157   1.506  1.00 10.00      B   
ATOM   2381  O   GLU B  94       9.749  38.114   1.129  1.00 10.00      B   
ATOM   2382  N   ASN B  95      11.754  37.151   1.475  1.00 10.00      B   
ATOM   2383  HN  ASN B  95      12.237  36.352   1.788  1.00 10.00      B   
ATOM   2384  CA  ASN B  95      12.516  38.300   0.995  1.00 10.00      B   
ATOM   2385  CB  ASN B  95      14.023  38.063   1.133  1.00 10.00      B   
ATOM   2386  CG  ASN B  95      14.543  38.400   2.517  1.00 10.00      B   
ATOM   2387  OD1 ASN B  95      13.975  39.233   3.222  1.00 10.00      B   
ATOM   2388  ND2 ASN B  95      15.631  37.758   2.916  1.00 10.00      B   
ATOM   2389 HD21 ASN B  95      16.036  37.107   2.304  1.00 10.00      B   
ATOM   2390 HD22 ASN B  95      15.986  37.958   3.807  1.00 10.00      B   
ATOM   2391  C   ASN B  95      12.166  38.646  -0.446  1.00 10.00      B   
ATOM   2392  O   ASN B  95      12.063  39.821  -0.799  1.00 10.00      B   
ATOM   2393  N   ALA B  96      11.964  37.620  -1.264  1.00 10.00      B   
ATOM   2394  HN  ALA B  96      12.039  36.707  -0.915  1.00 10.00      B   
ATOM   2395  CA  ALA B  96      11.626  37.817  -2.667  1.00 10.00      B   
ATOM   2396  CB  ALA B  96      11.934  36.565  -3.471  1.00 10.00      B   
ATOM   2397  C   ALA B  96      10.160  38.214  -2.822  1.00 10.00      B   
ATOM   2398  O   ALA B  96       9.820  39.058  -3.653  1.00 10.00      B   
ATOM   2399  N   ILE B  97       9.301  37.610  -2.008  1.00 10.00      B   
ATOM   2400  HN  ILE B  97       9.639  36.944  -1.369  1.00 10.00      B   
ATOM   2401  CA  ILE B  97       7.868  37.897  -2.040  1.00 10.00      B   
ATOM   2402  CB  ILE B  97       7.092  37.003  -1.037  1.00 10.00      B   
ATOM   2403  CG1 ILE B  97       7.024  35.560  -1.544  1.00 10.00      B   
ATOM   2404  CG2 ILE B  97       5.692  37.542  -0.772  1.00 10.00      B   
ATOM   2405  CD1 ILE B  97       6.475  34.579  -0.530  1.00 10.00      B   
ATOM   2406  C   ILE B  97       7.605  39.370  -1.729  1.00 10.00      B   
ATOM   2407  O   ILE B  97       6.770  40.013  -2.365  1.00 10.00      B   
ATOM   2408  N   LYS B  98       8.341  39.900  -0.761  1.00 10.00      B   
ATOM   2409  HN  LYS B  98       8.999  39.337  -0.298  1.00 10.00      B   
ATOM   2410  CA  LYS B  98       8.191  41.292  -0.360  1.00 10.00      B   
ATOM   2411  CB  LYS B  98       8.690  41.487   1.071  1.00 10.00      B   
ATOM   2412  CG  LYS B  98       7.873  40.726   2.101  1.00 10.00      B   
ATOM   2413  CD  LYS B  98       8.682  40.418   3.349  1.00 10.00      B   
ATOM   2414  CE  LYS B  98       7.957  39.407   4.222  1.00 10.00      B   
ATOM   2415  NZ  LYS B  98       8.761  39.006   5.407  1.00 10.00      B   
ATOM   2416  HZ1 LYS B  98       8.639  39.693   6.178  1.00 10.00      B   
ATOM   2417  HZ2 LYS B  98       9.766  38.964   5.155  1.00 10.00      B   
ATOM   2418  HZ3 LYS B  98       8.462  38.062   5.746  1.00 10.00      B   
ATOM   2419  C   LYS B  98       8.904  42.234  -1.328  1.00 10.00      B   
ATOM   2420  O   LYS B  98       8.679  43.444  -1.313  1.00 10.00      B   
ATOM   2421  N   LYS B  99       9.766  41.674  -2.167  1.00 10.00      B   
ATOM   2422  HN  LYS B  99       9.915  40.707  -2.125  1.00 10.00      B   
ATOM   2423  CA  LYS B  99      10.491  42.466  -3.150  1.00 10.00      B   
ATOM   2424  CB  LYS B  99      11.832  41.818  -3.502  1.00 10.00      B   
ATOM   2425  CG  LYS B  99      12.995  42.286  -2.640  1.00 10.00      B   
ATOM   2426  CD  LYS B  99      13.245  43.778  -2.804  1.00 10.00      B   
ATOM   2427  CE  LYS B  99      14.292  44.274  -1.822  1.00 10.00      B   
ATOM   2428  NZ  LYS B  99      14.404  45.755  -1.825  1.00 10.00      B   
ATOM   2429  HZ1 LYS B  99      15.138  46.056  -1.152  1.00 10.00      B   
ATOM   2430  HZ2 LYS B  99      13.498  46.184  -1.546  1.00 10.00      B   
ATOM   2431  HZ3 LYS B  99      14.658  46.097  -2.774  1.00 10.00      B   
ATOM   2432  C   LYS B  99       9.647  42.649  -4.403  1.00 10.00      B   
ATOM   2433  O   LYS B  99       9.517  43.760  -4.920  1.00 10.00      B   
ATOM   2434  N   TYR B 100       9.069  41.556  -4.879  1.00 10.00      B   
ATOM   2435  HN  TYR B 100       9.209  40.698  -4.414  1.00 10.00      B   
ATOM   2436  CA  TYR B 100       8.228  41.590  -6.066  1.00 10.00      B   
ATOM   2437  CB  TYR B 100       8.893  40.860  -7.239  1.00 10.00      B   
ATOM   2438  CG  TYR B 100       9.066  41.720  -8.472  1.00 10.00      B   
ATOM   2439  CD1 TYR B 100       8.522  42.996  -8.533  1.00 10.00      B   
ATOM   2440  CD2 TYR B 100       9.774  41.256  -9.574  1.00 10.00      B   
ATOM   2441  CE1 TYR B 100       8.681  43.787  -9.654  1.00 10.00      B   
ATOM   2442  CE2 TYR B 100       9.936  42.041 -10.700  1.00 10.00      B   
ATOM   2443  CZ  TYR B 100       9.388  43.306 -10.734  1.00 10.00      B   
ATOM   2444  OH  TYR B 100       9.548  44.097 -11.849  1.00 10.00      B   
ATOM   2445  HH  TYR B 100       9.772  44.994 -11.571  1.00 10.00      B   
ATOM   2446  C   TYR B 100       6.855  40.998  -5.769  1.00 10.00      B   
ATOM   2447  O   TYR B 100       6.653  39.787  -5.863  1.00 10.00      B   
ATOM   2448  N   PRO B 101       5.885  41.858  -5.415  1.00 10.00      B   
ATOM   2449  CA  PRO B 101       4.513  41.438  -5.083  1.00 10.00      B   
ATOM   2450  CB  PRO B 101       3.838  42.736  -4.614  1.00 10.00      B   
ATOM   2451  CG  PRO B 101       4.954  43.683  -4.337  1.00 10.00      B   
ATOM   2452  CD  PRO B 101       6.049  43.314  -5.290  1.00 10.00      B   
ATOM   2453  C   PRO B 101       3.756  40.859  -6.281  1.00 10.00      B   
ATOM   2454  O   PRO B 101       2.636  40.365  -6.142  1.00 10.00      B   
ATOM   2455  N   VAL B 102       4.365  40.928  -7.455  1.00 10.00      B   
ATOM   2456  HN  VAL B 102       5.248  41.347  -7.508  1.00 10.00      B   
ATOM   2457  CA  VAL B 102       3.747  40.401  -8.664  1.00 10.00      B   
ATOM   2458  CB  VAL B 102       4.129  41.211  -9.922  1.00 10.00      B   
ATOM   2459  CG1 VAL B 102       3.577  42.625  -9.827  1.00 10.00      B   
ATOM   2460  CG2 VAL B 102       5.638  41.236 -10.124  1.00 10.00      B   
ATOM   2461  C   VAL B 102       4.091  38.926  -8.860  1.00 10.00      B   
ATOM   2462  O   VAL B 102       3.362  38.192  -9.528  1.00 10.00      B   
ATOM   2463  N   SER B 103       5.184  38.492  -8.249  1.00 10.00      B   
ATOM   2464  HN  SER B 103       5.710  39.116  -7.708  1.00 10.00      B   
ATOM   2465  CA  SER B 103       5.627  37.109  -8.364  1.00 10.00      B   
ATOM   2466  CB  SER B 103       7.135  37.060  -8.619  1.00 10.00      B   
ATOM   2467  OG  SER B 103       7.548  38.100  -9.497  1.00 10.00      B   
ATOM   2468  HG  SER B 103       8.512  38.118  -9.533  1.00 10.00      B   
ATOM   2469  C   SER B 103       5.282  36.315  -7.105  1.00 10.00      B   
ATOM   2470  O   SER B 103       5.707  35.172  -6.946  1.00 10.00      B   
ATOM   2471  N   THR B 104       4.498  36.925  -6.220  1.00 10.00      B   
ATOM   2472  HN  THR B 104       4.172  37.829  -6.417  1.00 10.00      B   
ATOM   2473  CA  THR B 104       4.100  36.292  -4.967  1.00 10.00      B   
ATOM   2474  CB  THR B 104       3.127  37.194  -4.183  1.00 10.00      B   
ATOM   2475  OG1 THR B 104       3.686  38.509  -4.060  1.00 10.00      B   
ATOM   2476  HG1 THR B 104       4.602  38.445  -3.762  1.00 10.00      B   
ATOM   2477  CG2 THR B 104       2.853  36.626  -2.797  1.00 10.00      B   
ATOM   2478  C   THR B 104       3.457  34.924  -5.202  1.00 10.00      B   
ATOM   2479  O   THR B 104       3.820  33.942  -4.552  1.00 10.00      B   
ATOM   2480  N   GLU B 105       2.516  34.865  -6.139  1.00 10.00      B   
ATOM   2481  HN  GLU B 105       2.280  35.681  -6.633  1.00 10.00      B   
ATOM   2482  CA  GLU B 105       1.821  33.621  -6.453  1.00 10.00      B   
ATOM   2483  CB  GLU B 105       0.732  33.858  -7.503  1.00 10.00      B   
ATOM   2484  CG  GLU B 105      -0.015  32.600  -7.914  1.00 10.00      B   
ATOM   2485  CD  GLU B 105      -1.065  32.864  -8.968  1.00 10.00      B   
ATOM   2486  OE1 GLU B 105      -0.726  32.851 -10.171  1.00 10.00      B   
ATOM   2487  OE2 GLU B 105      -2.240  33.074  -8.597  1.00 10.00      B   
ATOM   2488  C   GLU B 105       2.785  32.540  -6.935  1.00 10.00      B   
ATOM   2489  O   GLU B 105       2.830  31.444  -6.375  1.00 10.00      B   
ATOM   2490  N   THR B 106       3.565  32.864  -7.957  1.00 10.00      B   
ATOM   2491  HN  THR B 106       3.505  33.763  -8.343  1.00 10.00      B   
ATOM   2492  CA  THR B 106       4.518  31.926  -8.529  1.00 10.00      B   
ATOM   2493  CB  THR B 106       5.249  32.577  -9.709  1.00 10.00      B   
ATOM   2494  OG1 THR B 106       4.793  33.935  -9.835  1.00 10.00      B   
ATOM   2495  HG1 THR B 106       5.355  34.398 -10.468  1.00 10.00      B   
ATOM   2496  CG2 THR B 106       4.944  31.825 -10.995  1.00 10.00      B   
ATOM   2497  C   THR B 106       5.526  31.438  -7.491  1.00 10.00      B   
ATOM   2498  O   THR B 106       5.871  30.253  -7.460  1.00 10.00      B   
ATOM   2499  N   LEU B 107       5.985  32.349  -6.636  1.00 10.00      B   
ATOM   2500  HN  LEU B 107       5.679  33.283  -6.718  1.00 10.00      B   
ATOM   2501  CA  LEU B 107       6.940  32.000  -5.594  1.00 10.00      B   
ATOM   2502  CB  LEU B 107       7.464  33.248  -4.887  1.00 10.00      B   
ATOM   2503  CG  LEU B 107       8.406  34.128  -5.709  1.00 10.00      B   
ATOM   2504  CD1 LEU B 107       8.686  35.433  -4.983  1.00 10.00      B   
ATOM   2505  CD2 LEU B 107       9.702  33.389  -6.007  1.00 10.00      B   
ATOM   2506  C   LEU B 107       6.319  31.038  -4.590  1.00 10.00      B   
ATOM   2507  O   LEU B 107       6.942  30.053  -4.199  1.00 10.00      B   
ATOM   2508  N   CYS B 108       5.085  31.320  -4.187  1.00 10.00      B   
ATOM   2509  HN  CYS B 108       4.636  32.121  -4.533  1.00 10.00      B   
ATOM   2510  CA  CYS B 108       4.383  30.469  -3.239  1.00 10.00      B   
ATOM   2511  CB  CYS B 108       3.078  31.120  -2.787  1.00 10.00      B   
ATOM   2512  SG  CYS B 108       3.289  32.696  -1.928  1.00 10.00      B   
ATOM   2513  HG  CYS B 108       3.717  33.584  -2.816  1.00 10.00      B   
ATOM   2514  C   CYS B 108       4.117  29.095  -3.845  1.00 10.00      B   
ATOM   2515  O   CYS B 108       4.199  28.076  -3.157  1.00 10.00      B   
ATOM   2516  N   LEU B 109       3.811  29.071  -5.141  1.00 10.00      B   
ATOM   2517  HN  LEU B 109       3.749  29.919  -5.638  1.00 10.00      B   
ATOM   2518  CA  LEU B 109       3.553  27.816  -5.841  1.00 10.00      B   
ATOM   2519  CB  LEU B 109       3.122  28.075  -7.288  1.00 10.00      B   
ATOM   2520  CG  LEU B 109       1.733  28.695  -7.480  1.00 10.00      B   
ATOM   2521  CD1 LEU B 109       1.457  28.948  -8.955  1.00 10.00      B   
ATOM   2522  CD2 LEU B 109       0.657  27.799  -6.880  1.00 10.00      B   
ATOM   2523  C   LEU B 109       4.789  26.927  -5.806  1.00 10.00      B   
ATOM   2524  O   LEU B 109       4.714  25.760  -5.425  1.00 10.00      B   
ATOM   2525  N   SER B 110       5.932  27.492  -6.180  1.00 10.00      B   
ATOM   2526  HN  SER B 110       5.929  28.428  -6.475  1.00 10.00      B   
ATOM   2527  CA  SER B 110       7.188  26.752  -6.176  1.00 10.00      B   
ATOM   2528  CB  SER B 110       8.282  27.555  -6.876  1.00 10.00      B   
ATOM   2529  OG  SER B 110       7.927  27.810  -8.226  1.00 10.00      B   
ATOM   2530  HG  SER B 110       7.489  28.670  -8.286  1.00 10.00      B   
ATOM   2531  C   SER B 110       7.599  26.395  -4.747  1.00 10.00      B   
ATOM   2532  O   SER B 110       8.243  25.371  -4.512  1.00 10.00      B   
ATOM   2533  N   TRP B 111       7.216  27.246  -3.796  1.00 10.00      B   
ATOM   2534  HN  TRP B 111       6.727  28.059  -4.049  1.00 10.00      B   
ATOM   2535  CA  TRP B 111       7.517  27.012  -2.393  1.00 10.00      B   
ATOM   2536  CB  TRP B 111       7.097  28.226  -1.553  1.00 10.00      B   
ATOM   2537  CG  TRP B 111       7.638  28.239  -0.152  1.00 10.00      B   
ATOM   2538  CD1 TRP B 111       8.414  27.285   0.446  1.00 10.00      B   
ATOM   2539  CD2 TRP B 111       7.441  29.265   0.829  1.00 10.00      B   
ATOM   2540  NE1 TRP B 111       8.709  27.655   1.734  1.00 10.00      B   
ATOM   2541  HE1 TRP B 111       9.252  27.133   2.368  1.00 10.00      B   
ATOM   2542  CE2 TRP B 111       8.123  28.866   1.994  1.00 10.00      B   
ATOM   2543  CE3 TRP B 111       6.753  30.484   0.836  1.00 10.00      B   
ATOM   2544  CZ2 TRP B 111       8.136  29.642   3.152  1.00 10.00      B   
ATOM   2545  CZ3 TRP B 111       6.767  31.251   1.984  1.00 10.00      B   
ATOM   2546  CH2 TRP B 111       7.454  30.829   3.127  1.00 10.00      B   
ATOM   2547  C   TRP B 111       6.780  25.765  -1.922  1.00 10.00      B   
ATOM   2548  O   TRP B 111       7.381  24.851  -1.352  1.00 10.00      B   
ATOM   2549  N   PHE B 112       5.478  25.723  -2.189  1.00 10.00      B   
ATOM   2550  HN  PHE B 112       5.058  26.484  -2.651  1.00 10.00      B   
ATOM   2551  CA  PHE B 112       4.652  24.586  -1.804  1.00 10.00      B   
ATOM   2552  CB  PHE B 112       3.167  24.884  -2.040  1.00 10.00      B   
ATOM   2553  CG  PHE B 112       2.242  23.863  -1.437  1.00 10.00      B   
ATOM   2554  CD1 PHE B 112       1.935  23.898  -0.087  1.00 10.00      B   
ATOM   2555  CD2 PHE B 112       1.682  22.867  -2.221  1.00 10.00      B   
ATOM   2556  CE1 PHE B 112       1.086  22.960   0.471  1.00 10.00      B   
ATOM   2557  CE2 PHE B 112       0.832  21.925  -1.670  1.00 10.00      B   
ATOM   2558  CZ  PHE B 112       0.534  21.972  -0.322  1.00 10.00      B   
ATOM   2559  C   PHE B 112       5.069  23.331  -2.565  1.00 10.00      B   
ATOM   2560  O   PHE B 112       5.104  22.239  -2.004  1.00 10.00      B   
ATOM   2561  N   ASP B 113       5.410  23.506  -3.837  1.00 10.00      B   
ATOM   2562  HN  ASP B 113       5.367  24.411  -4.219  1.00 10.00      B   
ATOM   2563  CA  ASP B 113       5.831  22.397  -4.693  1.00 10.00      B   
ATOM   2564  CB  ASP B 113       6.092  22.900  -6.116  1.00 10.00      B   
ATOM   2565  CG  ASP B 113       6.042  21.802  -7.162  1.00 10.00      B   
ATOM   2566  OD1 ASP B 113       7.087  21.522  -7.784  1.00 10.00      B   
ATOM   2567  OD2 ASP B 113       4.949  21.229  -7.383  1.00 10.00      B   
ATOM   2568  C   ASP B 113       7.083  21.715  -4.141  1.00 10.00      B   
ATOM   2569  O   ASP B 113       7.320  20.531  -4.387  1.00 10.00      B   
ATOM   2570  N   ASN B 114       7.872  22.461  -3.378  1.00 10.00      B   
ATOM   2571  HN  ASN B 114       7.628  23.396  -3.208  1.00 10.00      B   
ATOM   2572  CA  ASN B 114       9.096  21.925  -2.796  1.00 10.00      B   
ATOM   2573  CB  ASN B 114      10.239  22.938  -2.885  1.00 10.00      B   
ATOM   2574  CG  ASN B 114      11.043  22.806  -4.163  1.00 10.00      B   
ATOM   2575  OD1 ASN B 114      11.902  21.930  -4.279  1.00 10.00      B   
ATOM   2576  ND2 ASN B 114      10.776  23.672  -5.127  1.00 10.00      B   
ATOM   2577 HD21 ASN B 114      10.076  24.344  -4.969  1.00 10.00      B   
ATOM   2578 HD22 ASN B 114      11.300  23.617  -5.960  1.00 10.00      B   
ATOM   2579  C   ASN B 114       8.898  21.491  -1.347  1.00 10.00      B   
ATOM   2580  O   ASN B 114       9.742  20.791  -0.784  1.00 10.00      B   
ATOM   2581  N   SER B 115       7.784  21.889  -0.747  1.00 10.00      B   
ATOM   2582  HN  SER B 115       7.127  22.421  -1.246  1.00 10.00      B   
ATOM   2583  CA  SER B 115       7.508  21.539   0.641  1.00 10.00      B   
ATOM   2584  CB  SER B 115       6.979  22.747   1.423  1.00 10.00      B   
ATOM   2585  OG  SER B 115       6.152  23.560   0.613  1.00 10.00      B   
ATOM   2586  HG  SER B 115       6.705  24.112   0.044  1.00 10.00      B   
ATOM   2587  C   SER B 115       6.553  20.354   0.755  1.00 10.00      B   
ATOM   2588  O   SER B 115       6.158  19.975   1.851  1.00 10.00      B   
ATOM   2589  N   ILE B 116       6.199  19.762  -0.378  1.00 10.00      B   
ATOM   2590  HN  ILE B 116       6.545  20.109  -1.226  1.00 10.00      B   
ATOM   2591  CA  ILE B 116       5.294  18.615  -0.388  1.00 10.00      B   
ATOM   2592  CB  ILE B 116       4.905  18.205  -1.826  1.00 10.00      B   
ATOM   2593  CG1 ILE B 116       4.125  19.339  -2.497  1.00 10.00      B   
ATOM   2594  CG2 ILE B 116       4.078  16.925  -1.824  1.00 10.00      B   
ATOM   2595  CD1 ILE B 116       3.860  19.123  -3.969  1.00 10.00      B   
ATOM   2596  C   ILE B 116       5.907  17.429   0.362  1.00 10.00      B   
ATOM   2597  O   ILE B 116       5.216  16.714   1.092  1.00 10.00      B   
ATOM   2598  N   GLU B 117       7.206  17.232   0.186  1.00 10.00      B   
ATOM   2599  HN  GLU B 117       7.702  17.815  -0.434  1.00 10.00      B   
ATOM   2600  CA  GLU B 117       7.916  16.150   0.860  1.00 10.00      B   
ATOM   2601  CB  GLU B 117       9.226  15.822   0.131  1.00 10.00      B   
ATOM   2602  CG  GLU B 117       9.042  15.286  -1.282  1.00 10.00      B   
ATOM   2603  CD  GLU B 117       9.054  16.372  -2.340  1.00 10.00      B   
ATOM   2604  OE1 GLU B 117       8.903  17.561  -1.988  1.00 10.00      B   
ATOM   2605  OE2 GLU B 117       9.224  16.039  -3.536  1.00 10.00      B   
ATOM   2606  C   GLU B 117       8.203  16.507   2.319  1.00 10.00      B   
ATOM   2607  O   GLU B 117       8.451  15.632   3.150  1.00 10.00      B   
ATOM   2608  N   LYS B 118       8.168  17.797   2.627  1.00 10.00      B   
ATOM   2609  HN  LYS B 118       7.951  18.448   1.930  1.00 10.00      B   
ATOM   2610  CA  LYS B 118       8.421  18.266   3.981  1.00 10.00      B   
ATOM   2611  CB  LYS B 118       9.366  19.472   3.965  1.00 10.00      B   
ATOM   2612  CG  LYS B 118       9.846  19.910   5.341  1.00 10.00      B   
ATOM   2613  CD  LYS B 118      11.061  20.822   5.247  1.00 10.00      B   
ATOM   2614  CE  LYS B 118      10.700  22.182   4.668  1.00 10.00      B   
ATOM   2615  NZ  LYS B 118      11.866  23.105   4.642  1.00 10.00      B   
ATOM   2616  HZ1 LYS B 118      12.163  23.343   5.616  1.00 10.00      B   
ATOM   2617  HZ2 LYS B 118      11.619  23.982   4.143  1.00 10.00      B   
ATOM   2618  HZ3 LYS B 118      12.668  22.659   4.149  1.00 10.00      B   
ATOM   2619  C   LYS B 118       7.106  18.616   4.671  1.00 10.00      B   
ATOM   2620  O   LYS B 118       6.609  19.736   4.554  1.00 10.00      B   
ATOM   2621  N   TYR B 119       6.552  17.651   5.391  1.00 10.00      B   
ATOM   2622  HN  TYR B 119       7.014  16.786   5.466  1.00 10.00      B   
ATOM   2623  CA  TYR B 119       5.287  17.837   6.088  1.00 10.00      B   
ATOM   2624  CB  TYR B 119       4.733  16.494   6.566  1.00 10.00      B   
ATOM   2625  CG  TYR B 119       4.623  15.455   5.471  1.00 10.00      B   
ATOM   2626  CD1 TYR B 119       5.489  14.372   5.427  1.00 10.00      B   
ATOM   2627  CD2 TYR B 119       3.658  15.563   4.476  1.00 10.00      B   
ATOM   2628  CE1 TYR B 119       5.396  13.423   4.429  1.00 10.00      B   
ATOM   2629  CE2 TYR B 119       3.557  14.618   3.474  1.00 10.00      B   
ATOM   2630  CZ  TYR B 119       4.431  13.552   3.456  1.00 10.00      B   
ATOM   2631  OH  TYR B 119       4.339  12.608   2.463  1.00 10.00      B   
ATOM   2632  HH  TYR B 119       4.394  13.042   1.606  1.00 10.00      B   
ATOM   2633  C   TYR B 119       5.426  18.808   7.255  1.00 10.00      B   
ATOM   2634  O   TYR B 119       5.720  18.408   8.383  1.00 10.00      B   
ATOM   2635  N   ASP B 120       5.236  20.085   6.968  1.00 10.00      B   
ATOM   2636  HN  ASP B 120       5.038  20.339   6.040  1.00 10.00      B   
ATOM   2637  CA  ASP B 120       5.329  21.124   7.980  1.00 10.00      B   
ATOM   2638  CB  ASP B 120       6.625  21.918   7.809  1.00 10.00      B   
ATOM   2639  CG  ASP B 120       7.060  22.611   9.082  1.00 10.00      B   
ATOM   2640  OD1 ASP B 120       6.435  23.619   9.463  1.00 10.00      B   
ATOM   2641  OD2 ASP B 120       8.041  22.146   9.710  1.00 10.00      B   
ATOM   2642  C   ASP B 120       4.128  22.052   7.869  1.00 10.00      B   
ATOM   2643  O   ASP B 120       4.068  22.904   6.980  1.00 10.00      B   
ATOM   2644  N   PHE B 121       3.173  21.880   8.772  1.00 10.00      B   
ATOM   2645  HN  PHE B 121       3.300  21.206   9.474  1.00 10.00      B   
ATOM   2646  CA  PHE B 121       1.954  22.680   8.769  1.00 10.00      B   
ATOM   2647  CB  PHE B 121       0.972  22.181   9.830  1.00 10.00      B   
ATOM   2648  CG  PHE B 121       0.568  20.748   9.647  1.00 10.00      B   
ATOM   2649  CD1 PHE B 121       0.593  19.870  10.716  1.00 10.00      B   
ATOM   2650  CD2 PHE B 121       0.162  20.280   8.409  1.00 10.00      B   
ATOM   2651  CE1 PHE B 121       0.219  18.551  10.554  1.00 10.00      B   
ATOM   2652  CE2 PHE B 121      -0.212  18.963   8.238  1.00 10.00      B   
ATOM   2653  CZ  PHE B 121      -0.185  18.096   9.314  1.00 10.00      B   
ATOM   2654  C   PHE B 121       2.245  24.162   8.960  1.00 10.00      B   
ATOM   2655  O   PHE B 121       1.550  25.013   8.405  1.00 10.00      B   
ATOM   2656  N   LYS B 122       3.277  24.463   9.739  1.00 10.00      B   
ATOM   2657  HN  LYS B 122       3.800  23.737  10.146  1.00 10.00      B   
ATOM   2658  CA  LYS B 122       3.660  25.843   9.989  1.00 10.00      B   
ATOM   2659  CB  LYS B 122       4.744  25.923  11.064  1.00 10.00      B   
ATOM   2660  CG  LYS B 122       4.248  25.585  12.458  1.00 10.00      B   
ATOM   2661  CD  LYS B 122       5.352  25.725  13.492  1.00 10.00      B   
ATOM   2662  CE  LYS B 122       4.781  25.739  14.899  1.00 10.00      B   
ATOM   2663  NZ  LYS B 122       4.159  24.441  15.269  1.00 10.00      B   
ATOM   2664  HZ1 LYS B 122       4.818  23.883  15.844  1.00 10.00      B   
ATOM   2665  HZ2 LYS B 122       3.913  23.892  14.415  1.00 10.00      B   
ATOM   2666  HZ3 LYS B 122       3.286  24.607  15.824  1.00 10.00      B   
ATOM   2667  C   LYS B 122       4.138  26.494   8.700  1.00 10.00      B   
ATOM   2668  O   LYS B 122       3.811  27.649   8.414  1.00 10.00      B   
ATOM   2669  N   VAL B 123       4.913  25.748   7.924  1.00 10.00      B   
ATOM   2670  HN  VAL B 123       5.160  24.841   8.221  1.00 10.00      B   
ATOM   2671  CA  VAL B 123       5.417  26.243   6.652  1.00 10.00      B   
ATOM   2672  CB  VAL B 123       6.506  25.319   6.058  1.00 10.00      B   
ATOM   2673  CG1 VAL B 123       6.822  25.699   4.618  1.00 10.00      B   
ATOM   2674  CG2 VAL B 123       7.769  25.381   6.903  1.00 10.00      B   
ATOM   2675  C   VAL B 123       4.268  26.408   5.660  1.00 10.00      B   
ATOM   2676  O   VAL B 123       4.165  27.432   4.985  1.00 10.00      B   
ATOM   2677  N   PHE B 124       3.391  25.410   5.605  1.00 10.00      B   
ATOM   2678  HN  PHE B 124       3.523  24.626   6.185  1.00 10.00      B   
ATOM   2679  CA  PHE B 124       2.244  25.438   4.703  1.00 10.00      B   
ATOM   2680  CB  PHE B 124       1.398  24.173   4.860  1.00 10.00      B   
ATOM   2681  CG  PHE B 124       2.102  22.906   4.463  1.00 10.00      B   
ATOM   2682  CD1 PHE B 124       3.045  22.904   3.447  1.00 10.00      B   
ATOM   2683  CD2 PHE B 124       1.815  21.712   5.107  1.00 10.00      B   
ATOM   2684  CE1 PHE B 124       3.689  21.738   3.082  1.00 10.00      B   
ATOM   2685  CE2 PHE B 124       2.455  20.542   4.748  1.00 10.00      B   
ATOM   2686  CZ  PHE B 124       3.394  20.555   3.735  1.00 10.00      B   
ATOM   2687  C   PHE B 124       1.382  26.673   4.939  1.00 10.00      B   
ATOM   2688  O   PHE B 124       1.043  27.392   3.998  1.00 10.00      B   
ATOM   2689  N   ASN B 125       1.045  26.923   6.202  1.00 10.00      B   
ATOM   2690  HN  ASN B 125       1.350  26.313   6.909  1.00 10.00      B   
ATOM   2691  CA  ASN B 125       0.225  28.077   6.557  1.00 10.00      B   
ATOM   2692  CB  ASN B 125      -0.103  28.080   8.051  1.00 10.00      B   
ATOM   2693  CG  ASN B 125      -1.285  28.972   8.379  1.00 10.00      B   
ATOM   2694  OD1 ASN B 125      -2.329  28.898   7.735  1.00 10.00      B   
ATOM   2695  ND2 ASN B 125      -1.127  29.823   9.379  1.00 10.00      B   
ATOM   2696 HD21 ASN B 125      -0.265  29.833   9.851  1.00 10.00      B   
ATOM   2697 HD22 ASN B 125      -1.874  30.415   9.606  1.00 10.00      B   
ATOM   2698  C   ASN B 125       0.933  29.373   6.179  1.00 10.00      B   
ATOM   2699  O   ASN B 125       0.301  30.333   5.745  1.00 10.00      B   
ATOM   2700  N   ARG B 126       2.253  29.383   6.339  1.00 10.00      B   
ATOM   2701  HN  ARG B 126       2.692  28.581   6.696  1.00 10.00      B   
ATOM   2702  CA  ARG B 126       3.065  30.549   6.009  1.00 10.00      B   
ATOM   2703  CB  ARG B 126       4.524  30.290   6.383  1.00 10.00      B   
ATOM   2704  CG  ARG B 126       5.376  31.538   6.541  1.00 10.00      B   
ATOM   2705  CD  ARG B 126       6.770  31.173   7.028  1.00 10.00      B   
ATOM   2706  NE  ARG B 126       7.520  32.338   7.495  1.00 10.00      B   
ATOM   2707  HE  ARG B 126       7.870  32.962   6.809  1.00 10.00      B   
ATOM   2708  CZ  ARG B 126       7.761  32.610   8.776  1.00 10.00      B   
ATOM   2709  NH1 ARG B 126       7.308  31.808   9.735  1.00 10.00      B   
ATOM   2710 HH11 ARG B 126       7.506  32.026  10.736  1.00 10.00      B   
ATOM   2711 HH12 ARG B 126       6.753  30.959   9.492  1.00 10.00      B   
ATOM   2712  NH2 ARG B 126       8.458  33.690   9.093  1.00 10.00      B   
ATOM   2713 HH21 ARG B 126       8.654  33.919  10.091  1.00 10.00      B   
ATOM   2714 HH22 ARG B 126       8.816  34.321   8.331  1.00 10.00      B   
ATOM   2715  C   ARG B 126       2.953  30.868   4.520  1.00 10.00      B   
ATOM   2716  O   ARG B 126       2.847  32.032   4.129  1.00 10.00      B   
ATOM   2717  N   ILE B 127       2.961  29.821   3.702  1.00 10.00      B   
ATOM   2718  HN  ILE B 127       3.047  28.921   4.083  1.00 10.00      B   
ATOM   2719  CA  ILE B 127       2.848  29.966   2.256  1.00 10.00      B   
ATOM   2720  CB  ILE B 127       3.024  28.602   1.544  1.00 10.00      B   
ATOM   2721  CG1 ILE B 127       4.348  27.946   1.938  1.00 10.00      B   
ATOM   2722  CG2 ILE B 127       2.936  28.763   0.032  1.00 10.00      B   
ATOM   2723  CD1 ILE B 127       4.467  26.495   1.519  1.00 10.00      B   
ATOM   2724  C   ILE B 127       1.480  30.528   1.889  1.00 10.00      B   
ATOM   2725  O   ILE B 127       1.370  31.542   1.197  1.00 10.00      B   
ATOM   2726  N   PHE B 128       0.440  29.876   2.392  1.00 10.00      B   
ATOM   2727  HN  PHE B 128       0.600  29.094   2.968  1.00 10.00      B   
ATOM   2728  CA  PHE B 128      -0.930  30.282   2.115  1.00 10.00      B   
ATOM   2729  CB  PHE B 128      -1.922  29.253   2.654  1.00 10.00      B   
ATOM   2730  CG  PHE B 128      -1.794  27.908   2.002  1.00 10.00      B   
ATOM   2731  CD1 PHE B 128      -1.815  26.754   2.760  1.00 10.00      B   
ATOM   2732  CD2 PHE B 128      -1.645  27.801   0.627  1.00 10.00      B   
ATOM   2733  CE1 PHE B 128      -1.690  25.513   2.165  1.00 10.00      B   
ATOM   2734  CE2 PHE B 128      -1.521  26.564   0.024  1.00 10.00      B   
ATOM   2735  CZ  PHE B 128      -1.542  25.417   0.794  1.00 10.00      B   
ATOM   2736  C   PHE B 128      -1.236  31.671   2.658  1.00 10.00      B   
ATOM   2737  O   PHE B 128      -2.089  32.375   2.122  1.00 10.00      B   
ATOM   2738  N   MET B 129      -0.540  32.053   3.724  1.00 10.00      B   
ATOM   2739  HN  MET B 129       0.098  31.424   4.127  1.00 10.00      B   
ATOM   2740  CA  MET B 129      -0.721  33.365   4.330  1.00 10.00      B   
ATOM   2741  CB  MET B 129       0.196  33.530   5.548  1.00 10.00      B   
ATOM   2742  CG  MET B 129       0.051  34.865   6.259  1.00 10.00      B   
ATOM   2743  SD  MET B 129       1.020  34.958   7.778  1.00 10.00      B   
ATOM   2744  CE  MET B 129       2.683  34.751   7.142  1.00 10.00      B   
ATOM   2745  C   MET B 129      -0.445  34.464   3.312  1.00 10.00      B   
ATOM   2746  O   MET B 129      -1.263  35.362   3.113  1.00 10.00      B   
ATOM   2747  N   TYR B 130       0.701  34.371   2.650  1.00 10.00      B   
ATOM   2748  HN  TYR B 130       1.306  33.622   2.841  1.00 10.00      B   
ATOM   2749  CA  TYR B 130       1.081  35.353   1.644  1.00 10.00      B   
ATOM   2750  CB  TYR B 130       2.584  35.288   1.363  1.00 10.00      B   
ATOM   2751  CG  TYR B 130       3.424  35.859   2.480  1.00 10.00      B   
ATOM   2752  CD1 TYR B 130       4.129  35.030   3.342  1.00 10.00      B   
ATOM   2753  CD2 TYR B 130       3.501  37.231   2.681  1.00 10.00      B   
ATOM   2754  CE1 TYR B 130       4.889  35.553   4.372  1.00 10.00      B   
ATOM   2755  CE2 TYR B 130       4.258  37.762   3.706  1.00 10.00      B   
ATOM   2756  CZ  TYR B 130       4.949  36.919   4.549  1.00 10.00      B   
ATOM   2757  OH  TYR B 130       5.704  37.444   5.572  1.00 10.00      B   
ATOM   2758  HH  TYR B 130       6.519  36.919   5.674  1.00 10.00      B   
ATOM   2759  C   TYR B 130       0.281  35.150   0.365  1.00 10.00      B   
ATOM   2760  O   TYR B 130      -0.075  36.109  -0.319  1.00 10.00      B   
ATOM   2761  N   LEU B 131      -0.020  33.894   0.064  1.00 10.00      B   
ATOM   2762  HN  LEU B 131       0.295  33.174   0.655  1.00 10.00      B   
ATOM   2763  CA  LEU B 131      -0.787  33.546  -1.125  1.00 10.00      B   
ATOM   2764  CB  LEU B 131      -0.814  32.025  -1.304  1.00 10.00      B   
ATOM   2765  CG  LEU B 131      -1.170  31.510  -2.700  1.00 10.00      B   
ATOM   2766  CD1 LEU B 131      -0.245  32.111  -3.748  1.00 10.00      B   
ATOM   2767  CD2 LEU B 131      -1.108  29.991  -2.742  1.00 10.00      B   
ATOM   2768  C   LEU B 131      -2.208  34.104  -1.041  1.00 10.00      B   
ATOM   2769  O   LEU B 131      -2.860  34.346  -2.060  1.00 10.00      B   
ATOM   2770  N   ASN B 132      -2.690  34.294   0.178  1.00 10.00      B   
ATOM   2771  HN  ASN B 132      -2.141  34.045   0.953  1.00 10.00      B   
ATOM   2772  CA  ASN B 132      -4.023  34.843   0.398  1.00 10.00      B   
ATOM   2773  CB  ASN B 132      -4.681  34.191   1.616  1.00 10.00      B   
ATOM   2774  CG  ASN B 132      -6.135  34.594   1.813  1.00 10.00      B   
ATOM   2775  OD1 ASN B 132      -6.595  34.729   2.944  1.00 10.00      B   
ATOM   2776  ND2 ASN B 132      -6.870  34.777   0.722  1.00 10.00      B   
ATOM   2777 HD21 ASN B 132      -6.449  34.648  -0.151  1.00 10.00      B   
ATOM   2778 HD22 ASN B 132      -7.813  35.031   0.837  1.00 10.00      B   
ATOM   2779  C   ASN B 132      -3.941  36.355   0.586  1.00 10.00      B   
ATOM   2780  O   ASN B 132      -4.847  37.090   0.200  1.00 10.00      B   
ATOM   2781  N   LYS B 133      -2.847  36.808   1.188  1.00 10.00      B   
ATOM   2782  HN  LYS B 133      -2.174  36.166   1.502  1.00 10.00      B   
ATOM   2783  CA  LYS B 133      -2.626  38.233   1.418  1.00 10.00      B   
ATOM   2784  CB  LYS B 133      -1.367  38.440   2.265  1.00 10.00      B   
ATOM   2785  CG  LYS B 133      -1.097  39.886   2.652  1.00 10.00      B   
ATOM   2786  CD  LYS B 133       0.242  40.022   3.361  1.00 10.00      B   
ATOM   2787  CE  LYS B 133       0.487  41.450   3.820  1.00 10.00      B   
ATOM   2788  NZ  LYS B 133       1.834  41.620   4.429  1.00 10.00      B   
ATOM   2789  HZ1 LYS B 133       1.984  42.615   4.693  1.00 10.00      B   
ATOM   2790  HZ2 LYS B 133       2.571  41.342   3.754  1.00 10.00      B   
ATOM   2791  HZ3 LYS B 133       1.923  41.031   5.284  1.00 10.00      B   
ATOM   2792  C   LYS B 133      -2.486  38.964   0.088  1.00 10.00      B   
ATOM   2793  O   LYS B 133      -2.974  40.082  -0.079  1.00 10.00      B   
ATOM   2794  N   ASN B 134      -1.820  38.316  -0.856  1.00 10.00      B   
ATOM   2795  HN  ASN B 134      -1.444  37.430  -0.655  1.00 10.00      B   
ATOM   2796  CA  ASN B 134      -1.616  38.882  -2.180  1.00 10.00      B   
ATOM   2797  CB  ASN B 134      -0.131  38.843  -2.563  1.00 10.00      B   
ATOM   2798  CG  ASN B 134       0.668  39.987  -1.961  1.00 10.00      B   
ATOM   2799  OD1 ASN B 134       0.290  40.551  -0.934  1.00 10.00      B   
ATOM   2800  ND2 ASN B 134       1.787  40.328  -2.584  1.00 10.00      B   
ATOM   2801 HD21 ASN B 134       2.042  39.828  -3.392  1.00 10.00      B   
ATOM   2802 HD22 ASN B 134       2.311  41.071  -2.220  1.00 10.00      B   
ATOM   2803  C   ASN B 134      -2.447  38.122  -3.207  1.00 10.00      B   
ATOM   2804  O   ASN B 134      -2.078  38.027  -4.379  1.00 10.00      B   
ATOM   2805  N   GLY B 135      -3.573  37.576  -2.763  1.00 10.00      B   
ATOM   2806  HN  GLY B 135      -3.827  37.688  -1.820  1.00 10.00      B   
ATOM   2807  CA  GLY B 135      -4.433  36.830  -3.656  1.00 10.00      B   
ATOM   2808  C   GLY B 135      -5.895  37.147  -3.429  1.00 10.00      B   
ATOM   2809  O   GLY B 135      -6.322  37.337  -2.291  1.00 10.00      B   
ATOM   2810  N   LYS B 136      -6.661  37.209  -4.508  1.00 10.00      B   
ATOM   2811  HN  LYS B 136      -6.253  37.058  -5.391  1.00 10.00      B   
ATOM   2812  CA  LYS B 136      -8.086  37.511  -4.424  1.00 10.00      B   
ATOM   2813  CB  LYS B 136      -8.458  38.600  -5.435  1.00 10.00      B   
ATOM   2814  CG  LYS B 136      -7.708  39.906  -5.242  1.00 10.00      B   
ATOM   2815  CD  LYS B 136      -7.768  40.762  -6.493  1.00 10.00      B   
ATOM   2816  CE  LYS B 136      -6.958  42.034  -6.328  1.00 10.00      B   
ATOM   2817  NZ  LYS B 136      -6.773  42.735  -7.620  1.00 10.00      B   
ATOM   2818  HZ1 LYS B 136      -5.941  42.352  -8.116  1.00 10.00      B   
ATOM   2819  HZ2 LYS B 136      -6.635  43.751  -7.462  1.00 10.00      B   
ATOM   2820  HZ3 LYS B 136      -7.610  42.602  -8.223  1.00 10.00      B   
ATOM   2821  C   LYS B 136      -8.934  36.266  -4.665  1.00 10.00      B   
ATOM   2822  O   LYS B 136     -10.159  36.298  -4.531  1.00 10.00      B   
ATOM   2823  N   SER B 137      -8.274  35.167  -5.010  1.00 10.00      B   
ATOM   2824  HN  SER B 137      -7.295  35.198  -5.079  1.00 10.00      B   
ATOM   2825  CA  SER B 137      -8.961  33.913  -5.280  1.00 10.00      B   
ATOM   2826  CB  SER B 137      -7.998  32.902  -5.913  1.00 10.00      B   
ATOM   2827  OG  SER B 137      -8.430  31.565  -5.708  1.00 10.00      B   
ATOM   2828  HG  SER B 137      -9.039  31.312  -6.416  1.00 10.00      B   
ATOM   2829  C   SER B 137      -9.591  33.336  -4.015  1.00 10.00      B   
ATOM   2830  O   SER B 137      -8.975  33.330  -2.945  1.00 10.00      B   
ATOM   2831  N   ARG B 138     -10.824  32.863  -4.147  1.00 10.00      B   
ATOM   2832  HN  ARG B 138     -11.259  32.916  -5.027  1.00 10.00      B   
ATOM   2833  CA  ARG B 138     -11.553  32.265  -3.036  1.00 10.00      B   
ATOM   2834  CB  ARG B 138     -13.002  31.988  -3.458  1.00 10.00      B   
ATOM   2835  CG  ARG B 138     -13.817  31.164  -2.472  1.00 10.00      B   
ATOM   2836  CD  ARG B 138     -15.228  30.932  -2.997  1.00 10.00      B   
ATOM   2837  NE  ARG B 138     -16.027  30.095  -2.102  1.00 10.00      B   
ATOM   2838  HE  ARG B 138     -15.853  29.114  -2.115  1.00 10.00      B   
ATOM   2839  CZ  ARG B 138     -16.971  30.565  -1.284  1.00 10.00      B   
ATOM   2840  NH1 ARG B 138     -17.235  31.868  -1.233  1.00 10.00      B   
ATOM   2841 HH11 ARG B 138     -16.709  32.537  -1.836  1.00 10.00      B   
ATOM   2842 HH12 ARG B 138     -17.975  32.226  -0.590  1.00 10.00      B   
ATOM   2843  NH2 ARG B 138     -17.669  29.730  -0.531  1.00 10.00      B   
ATOM   2844 HH21 ARG B 138     -18.403  30.095   0.113  1.00 10.00      B   
ATOM   2845 HH22 ARG B 138     -17.491  28.693  -0.584  1.00 10.00      B   
ATOM   2846  C   ARG B 138     -10.871  30.972  -2.610  1.00 10.00      B   
ATOM   2847  O   ARG B 138     -10.787  30.660  -1.423  1.00 10.00      B   
ATOM   2848  N   LEU B 139     -10.359  30.243  -3.595  1.00 10.00      B   
ATOM   2849  HN  LEU B 139     -10.453  30.563  -4.521  1.00 10.00      B   
ATOM   2850  CA  LEU B 139      -9.669  28.981  -3.352  1.00 10.00      B   
ATOM   2851  CB  LEU B 139      -9.259  28.345  -4.686  1.00 10.00      B   
ATOM   2852  CG  LEU B 139      -8.703  26.918  -4.636  1.00 10.00      B   
ATOM   2853  CD1 LEU B 139      -9.742  25.954  -4.089  1.00 10.00      B   
ATOM   2854  CD2 LEU B 139      -8.245  26.478  -6.018  1.00 10.00      B   
ATOM   2855  C   LEU B 139      -8.445  29.199  -2.467  1.00 10.00      B   
ATOM   2856  O   LEU B 139      -8.064  28.329  -1.686  1.00 10.00      B   
ATOM   2857  N   HIS B 140      -7.845  30.380  -2.578  1.00 10.00      B   
ATOM   2858  HN  HIS B 140      -8.210  31.040  -3.206  1.00 10.00      B   
ATOM   2859  CA  HIS B 140      -6.669  30.717  -1.783  1.00 10.00      B   
ATOM   2860  CB  HIS B 140      -6.032  32.023  -2.261  1.00 10.00      B   
ATOM   2861  CG  HIS B 140      -5.208  31.879  -3.502  1.00 10.00      B   
ATOM   2862  ND1 HIS B 140      -4.163  32.723  -3.815  1.00 10.00      B   
ATOM   2863  HD1 HIS B 140      -3.838  33.472  -3.260  1.00 10.00      B   
ATOM   2864  CD2 HIS B 140      -5.289  30.993  -4.525  1.00 10.00      B   
ATOM   2865  CE1 HIS B 140      -3.637  32.358  -4.970  1.00 10.00      B   
ATOM   2866  NE2 HIS B 140      -4.303  31.317  -5.420  1.00 10.00      B   
ATOM   2867  HE2 HIS B 140      -4.122  30.850  -6.266  1.00 10.00      B   
ATOM   2868  C   HIS B 140      -7.029  30.814  -0.306  1.00 10.00      B   
ATOM   2869  O   HIS B 140      -6.286  30.346   0.555  1.00 10.00      B   
ATOM   2870  N   THR B 141      -8.176  31.422  -0.024  1.00 10.00      B   
ATOM   2871  HN  THR B 141      -8.719  31.789  -0.756  1.00 10.00      B   
ATOM   2872  CA  THR B 141      -8.649  31.568   1.343  1.00 10.00      B   
ATOM   2873  CB  THR B 141      -9.896  32.468   1.395  1.00 10.00      B   
ATOM   2874  OG1 THR B 141      -9.893  33.343   0.255  1.00 10.00      B   
ATOM   2875  HG1 THR B 141     -10.799  33.585   0.038  1.00 10.00      B   
ATOM   2876  CG2 THR B 141      -9.904  33.303   2.669  1.00 10.00      B   
ATOM   2877  C   THR B 141      -8.995  30.198   1.920  1.00 10.00      B   
ATOM   2878  O   THR B 141      -8.763  29.931   3.100  1.00 10.00      B   
ATOM   2879  N   LEU B 142      -9.534  29.329   1.068  1.00 10.00      B   
ATOM   2880  HN  LEU B 142      -9.692  29.608   0.142  1.00 10.00      B   
ATOM   2881  CA  LEU B 142      -9.903  27.980   1.473  1.00 10.00      B   
ATOM   2882  CB  LEU B 142     -10.559  27.232   0.306  1.00 10.00      B   
ATOM   2883  CG  LEU B 142     -11.777  27.897  -0.346  1.00 10.00      B   
ATOM   2884  CD1 LEU B 142     -12.275  27.070  -1.522  1.00 10.00      B   
ATOM   2885  CD2 LEU B 142     -12.893  28.111   0.665  1.00 10.00      B   
ATOM   2886  C   LEU B 142      -8.672  27.219   1.948  1.00 10.00      B   
ATOM   2887  O   LEU B 142      -8.699  26.551   2.985  1.00 10.00      B   
ATOM   2888  N   TRP B 143      -7.587  27.347   1.190  1.00 10.00      B   
ATOM   2889  HN  TRP B 143      -7.638  27.899   0.379  1.00 10.00      B   
ATOM   2890  CA  TRP B 143      -6.330  26.689   1.519  1.00 10.00      B   
ATOM   2891  CB  TRP B 143      -5.292  26.927   0.418  1.00 10.00      B   
ATOM   2892  CG  TRP B 143      -5.600  26.276  -0.897  1.00 10.00      B   
ATOM   2893  CD1 TRP B 143      -6.560  25.341  -1.154  1.00 10.00      B   
ATOM   2894  CD2 TRP B 143      -4.930  26.514  -2.140  1.00 10.00      B   
ATOM   2895  NE1 TRP B 143      -6.529  24.985  -2.480  1.00 10.00      B   
ATOM   2896  HE1 TRP B 143      -7.122  24.326  -2.912  1.00 10.00      B   
ATOM   2897  CE2 TRP B 143      -5.538  25.692  -3.106  1.00 10.00      B   
ATOM   2898  CE3 TRP B 143      -3.879  27.349  -2.533  1.00 10.00      B   
ATOM   2899  CZ2 TRP B 143      -5.126  25.671  -4.435  1.00 10.00      B   
ATOM   2900  CZ3 TRP B 143      -3.471  27.327  -3.853  1.00 10.00      B   
ATOM   2901  CH2 TRP B 143      -4.096  26.497  -4.790  1.00 10.00      B   
ATOM   2902  C   TRP B 143      -5.778  27.220   2.835  1.00 10.00      B   
ATOM   2903  O   TRP B 143      -5.419  26.448   3.723  1.00 10.00      B   
ATOM   2904  N   TYR B 144      -5.741  28.545   2.949  1.00 10.00      B   
ATOM   2905  HN  TYR B 144      -6.072  29.090   2.201  1.00 10.00      B   
ATOM   2906  CA  TYR B 144      -5.230  29.223   4.139  1.00 10.00      B   
ATOM   2907  CB  TYR B 144      -5.314  30.744   3.936  1.00 10.00      B   
ATOM   2908  CG  TYR B 144      -4.684  31.588   5.027  1.00 10.00      B   
ATOM   2909  CD1 TYR B 144      -3.589  31.141   5.758  1.00 10.00      B   
ATOM   2910  CD2 TYR B 144      -5.190  32.847   5.317  1.00 10.00      B   
ATOM   2911  CE1 TYR B 144      -3.024  31.924   6.748  1.00 10.00      B   
ATOM   2912  CE2 TYR B 144      -4.633  33.635   6.303  1.00 10.00      B   
ATOM   2913  CZ  TYR B 144      -3.553  33.171   7.014  1.00 10.00      B   
ATOM   2914  OH  TYR B 144      -2.999  33.961   7.996  1.00 10.00      B   
ATOM   2915  HH  TYR B 144      -2.247  33.498   8.393  1.00 10.00      B   
ATOM   2916  C   TYR B 144      -5.985  28.800   5.400  1.00 10.00      B   
ATOM   2917  O   TYR B 144      -5.385  28.610   6.457  1.00 10.00      B   
ATOM   2918  N   ALA B 145      -7.296  28.635   5.281  1.00 10.00      B   
ATOM   2919  HN  ALA B 145      -7.721  28.789   4.410  1.00 10.00      B   
ATOM   2920  CA  ALA B 145      -8.120  28.236   6.414  1.00 10.00      B   
ATOM   2921  CB  ALA B 145      -9.589  28.495   6.124  1.00 10.00      B   
ATOM   2922  C   ALA B 145      -7.893  26.775   6.783  1.00 10.00      B   
ATOM   2923  O   ALA B 145      -7.897  26.416   7.960  1.00 10.00      B   
ATOM   2924  N   PHE B 146      -7.670  25.939   5.775  1.00 10.00      B   
ATOM   2925  HN  PHE B 146      -7.649  26.289   4.856  1.00 10.00      B   
ATOM   2926  CA  PHE B 146      -7.455  24.514   5.999  1.00 10.00      B   
ATOM   2927  CB  PHE B 146      -7.433  23.752   4.670  1.00 10.00      B   
ATOM   2928  CG  PHE B 146      -7.570  22.262   4.822  1.00 10.00      B   
ATOM   2929  CD1 PHE B 146      -8.743  21.708   5.308  1.00 10.00      B   
ATOM   2930  CD2 PHE B 146      -6.527  21.419   4.477  1.00 10.00      B   
ATOM   2931  CE1 PHE B 146      -8.873  20.340   5.451  1.00 10.00      B   
ATOM   2932  CE2 PHE B 146      -6.652  20.050   4.619  1.00 10.00      B   
ATOM   2933  CZ  PHE B 146      -7.826  19.510   5.105  1.00 10.00      B   
ATOM   2934  C   PHE B 146      -6.181  24.247   6.801  1.00 10.00      B   
ATOM   2935  O   PHE B 146      -6.149  23.348   7.647  1.00 10.00      B   
ATOM   2936  N   SER B 147      -5.145  25.044   6.551  1.00 10.00      B   
ATOM   2937  HN  SER B 147      -5.235  25.752   5.875  1.00 10.00      B   
ATOM   2938  CA  SER B 147      -3.874  24.892   7.249  1.00 10.00      B   
ATOM   2939  CB  SER B 147      -2.830  25.847   6.675  1.00 10.00      B   
ATOM   2940  OG  SER B 147      -3.418  26.722   5.731  1.00 10.00      B   
ATOM   2941  HG  SER B 147      -3.596  27.575   6.154  1.00 10.00      B   
ATOM   2942  C   SER B 147      -4.035  25.105   8.750  1.00 10.00      B   
ATOM   2943  O   SER B 147      -3.319  24.503   9.550  1.00 10.00      B   
ATOM   2944  N   PHE B 148      -4.989  25.948   9.129  1.00 10.00      B   
ATOM   2945  HN  PHE B 148      -5.532  26.399   8.446  1.00 10.00      B   
ATOM   2946  CA  PHE B 148      -5.242  26.219  10.538  1.00 10.00      B   
ATOM   2947  CB  PHE B 148      -6.202  27.395  10.713  1.00 10.00      B   
ATOM   2948  CG  PHE B 148      -5.543  28.733  10.549  1.00 10.00      B   
ATOM   2949  CD1 PHE B 148      -5.905  29.579   9.516  1.00 10.00      B   
ATOM   2950  CD2 PHE B 148      -4.555  29.142  11.431  1.00 10.00      B   
ATOM   2951  CE1 PHE B 148      -5.293  30.808   9.364  1.00 10.00      B   
ATOM   2952  CE2 PHE B 148      -3.939  30.369  11.285  1.00 10.00      B   
ATOM   2953  CZ  PHE B 148      -4.310  31.204  10.249  1.00 10.00      B   
ATOM   2954  C   PHE B 148      -5.774  24.975  11.239  1.00 10.00      B   
ATOM   2955  O   PHE B 148      -5.463  24.725  12.403  1.00 10.00      B   
ATOM   2956  N   HIS B 149      -6.558  24.182  10.515  1.00 10.00      B   
ATOM   2957  HN  HIS B 149      -6.762  24.427   9.585  1.00 10.00      B   
ATOM   2958  CA  HIS B 149      -7.111  22.954  11.069  1.00 10.00      B   
ATOM   2959  CB  HIS B 149      -8.290  22.450  10.233  1.00 10.00      B   
ATOM   2960  CG  HIS B 149      -8.921  21.196  10.764  1.00 10.00      B   
ATOM   2961  ND1 HIS B 149      -9.706  21.162  11.900  1.00 10.00      B   
ATOM   2962  HD1 HIS B 149      -9.930  21.930  12.472  1.00 10.00      B   
ATOM   2963  CD2 HIS B 149      -8.877  19.923  10.304  1.00 10.00      B   
ATOM   2964  CE1 HIS B 149     -10.113  19.924  12.113  1.00 10.00      B   
ATOM   2965  NE2 HIS B 149      -9.626  19.157  11.160  1.00 10.00      B   
ATOM   2966  HE2 HIS B 149      -9.782  18.188  11.074  1.00 10.00      B   
ATOM   2967  C   HIS B 149      -6.015  21.899  11.152  1.00 10.00      B   
ATOM   2968  O   HIS B 149      -6.043  21.018  12.009  1.00 10.00      B   
ATOM   2969  N   LEU B 150      -5.051  22.000  10.246  1.00 10.00      B   
ATOM   2970  HN  LEU B 150      -5.099  22.713   9.572  1.00 10.00      B   
ATOM   2971  CA  LEU B 150      -3.926  21.081  10.226  1.00 10.00      B   
ATOM   2972  CB  LEU B 150      -3.200  21.149   8.881  1.00 10.00      B   
ATOM   2973  CG  LEU B 150      -3.989  20.667   7.661  1.00 10.00      B   
ATOM   2974  CD1 LEU B 150      -3.177  20.857   6.389  1.00 10.00      B   
ATOM   2975  CD2 LEU B 150      -4.399  19.211   7.822  1.00 10.00      B   
ATOM   2976  C   LEU B 150      -2.975  21.432  11.365  1.00 10.00      B   
ATOM   2977  O   LEU B 150      -2.379  20.554  11.990  1.00 10.00      B   
ATOM   2978  N   LEU B 151      -2.861  22.729  11.640  1.00 10.00      B   
ATOM   2979  HN  LEU B 151      -3.350  23.377  11.088  1.00 10.00      B   
ATOM   2980  CA  LEU B 151      -2.012  23.225  12.714  1.00 10.00      B   
ATOM   2981  CB  LEU B 151      -1.894  24.748  12.650  1.00 10.00      B   
ATOM   2982  CG  LEU B 151      -0.806  25.301  11.727  1.00 10.00      B   
ATOM   2983  CD1 LEU B 151      -1.030  26.781  11.471  1.00 10.00      B   
ATOM   2984  CD2 LEU B 151       0.570  25.068  12.332  1.00 10.00      B   
ATOM   2985  C   LEU B 151      -2.556  22.792  14.069  1.00 10.00      B   
ATOM   2986  O   LEU B 151      -1.823  22.728  15.056  1.00 10.00      B   
ATOM   2987  N   LEU B 152      -3.847  22.493  14.111  1.00 10.00      B   
ATOM   2988  HN  LEU B 152      -4.386  22.589  13.296  1.00 10.00      B   
ATOM   2989  CA  LEU B 152      -4.489  22.043  15.337  1.00 10.00      B   
ATOM   2990  CB  LEU B 152      -6.012  22.100  15.200  1.00 10.00      B   
ATOM   2991  CG  LEU B 152      -6.631  23.498  15.150  1.00 10.00      B   
ATOM   2992  CD1 LEU B 152      -8.103  23.423  14.776  1.00 10.00      B   
ATOM   2993  CD2 LEU B 152      -6.456  24.208  16.482  1.00 10.00      B   
ATOM   2994  C   LEU B 152      -4.038  20.627  15.683  1.00 10.00      B   
ATOM   2995  O   LEU B 152      -4.157  20.181  16.825  1.00 10.00      B   
ATOM   2996  N   GLN B 153      -3.498  19.929  14.692  1.00 10.00      B   
ATOM   2997  HN  GLN B 153      -3.411  20.345  13.806  1.00 10.00      B   
ATOM   2998  CA  GLN B 153      -3.024  18.566  14.884  1.00 10.00      B   
ATOM   2999  CB  GLN B 153      -3.114  17.774  13.576  1.00 10.00      B   
ATOM   3000  CG  GLN B 153      -4.450  17.905  12.855  1.00 10.00      B   
ATOM   3001  CD  GLN B 153      -5.624  17.403  13.676  1.00 10.00      B   
ATOM   3002  OE1 GLN B 153      -5.493  16.482  14.480  1.00 10.00      B   
ATOM   3003  NE2 GLN B 153      -6.783  18.007  13.475  1.00 10.00      B   
ATOM   3004 HE21 GLN B 153      -6.818  18.733  12.817  1.00 10.00      B   
ATOM   3005 HE22 GLN B 153      -7.560  17.703  13.993  1.00 10.00      B   
ATOM   3006  C   GLN B 153      -1.586  18.569  15.399  1.00 10.00      B   
ATOM   3007  O   GLN B 153      -1.025  17.518  15.708  1.00 10.00      B   
ATOM   3008  N   GLU B 154      -0.997  19.760  15.486  1.00 10.00      B   
ATOM   3009  HN  GLU B 154      -1.498  20.559  15.213  1.00 10.00      B   
ATOM   3010  CA  GLU B 154       0.373  19.914  15.966  1.00 10.00      B   
ATOM   3011  CB  GLU B 154       0.883  21.329  15.684  1.00 10.00      B   
ATOM   3012  CG  GLU B 154       1.273  21.575  14.236  1.00 10.00      B   
ATOM   3013  CD  GLU B 154       2.740  21.309  13.978  1.00 10.00      B   
ATOM   3014  OE1 GLU B 154       3.509  22.285  13.838  1.00 10.00      B   
ATOM   3015  OE2 GLU B 154       3.134  20.126  13.918  1.00 10.00      B   
ATOM   3016  C   GLU B 154       0.468  19.617  17.461  1.00 10.00      B   
ATOM   3017  O   GLU B 154       1.505  19.171  17.951  1.00 10.00      B   
ATOM   3018  N   GLY B 155      -0.623  19.866  18.179  1.00 10.00      B   
ATOM   3019  HN  GLY B 155      -1.424  20.211  17.733  1.00 10.00      B   
ATOM   3020  CA  GLY B 155      -0.641  19.623  19.609  1.00 10.00      B   
ATOM   3021  C   GLY B 155      -0.367  20.883  20.402  1.00 10.00      B   
ATOM   3022  O   GLY B 155      -0.195  20.839  21.622  1.00 10.00      B   
ATOM   3023  N   GLU B 156      -0.327  22.011  19.710  1.00 10.00      B   
ATOM   3024  HN  GLU B 156      -0.487  21.986  18.745  1.00 10.00      B   
ATOM   3025  CA  GLU B 156      -0.072  23.289  20.352  1.00 10.00      B   
ATOM   3026  CB  GLU B 156       0.514  24.290  19.354  1.00 10.00      B   
ATOM   3027  CG  GLU B 156       1.844  23.867  18.762  1.00 10.00      B   
ATOM   3028  CD  GLU B 156       2.392  24.883  17.783  1.00 10.00      B   
ATOM   3029  OE1 GLU B 156       3.312  25.639  18.158  1.00 10.00      B   
ATOM   3030  OE2 GLU B 156       1.922  24.920  16.625  1.00 10.00      B   
ATOM   3031  C   GLU B 156      -1.352  23.840  20.955  1.00 10.00      B   
ATOM   3032  O   GLU B 156      -2.005  24.701  20.369  1.00 10.00      B   
ATOM   3033  N   THR B 157      -1.712  23.327  22.124  1.00 10.00      B   
ATOM   3034  HN  THR B 157      -1.157  22.622  22.527  1.00 10.00      B   
ATOM   3035  CA  THR B 157      -2.913  23.760  22.820  1.00 10.00      B   
ATOM   3036  CB  THR B 157      -3.122  22.925  24.097  1.00 10.00      B   
ATOM   3037  OG1 THR B 157      -2.511  21.642  23.913  1.00 10.00      B   
ATOM   3038  HG1 THR B 157      -1.714  21.586  24.458  1.00 10.00      B   
ATOM   3039  CG2 THR B 157      -4.604  22.733  24.380  1.00 10.00      B   
ATOM   3040  C   THR B 157      -2.824  25.238  23.189  1.00 10.00      B   
ATOM   3041  O   THR B 157      -3.837  25.923  23.301  1.00 10.00      B   
ATOM   3042  N   ASP B 158      -1.596  25.723  23.349  1.00 10.00      B   
ATOM   3043  HN  ASP B 158      -0.833  25.117  23.242  1.00 10.00      B   
ATOM   3044  CA  ASP B 158      -1.349  27.120  23.696  1.00 10.00      B   
ATOM   3045  CB  ASP B 158       0.134  27.335  24.008  1.00 10.00      B   
ATOM   3046  CG  ASP B 158       0.580  26.612  25.258  1.00 10.00      B   
ATOM   3047  OD1 ASP B 158       0.236  27.066  26.367  1.00 10.00      B   
ATOM   3048  OD2 ASP B 158       1.273  25.578  25.135  1.00 10.00      B   
ATOM   3049  C   ASP B 158      -1.771  28.058  22.570  1.00 10.00      B   
ATOM   3050  O   ASP B 158      -1.992  29.250  22.786  1.00 10.00      B   
ATOM   3051  N   LYS B 159      -1.874  27.515  21.367  1.00 10.00      B   
ATOM   3052  HN  LYS B 159      -1.689  26.558  21.260  1.00 10.00      B   
ATOM   3053  CA  LYS B 159      -2.260  28.294  20.201  1.00 10.00      B   
ATOM   3054  CB  LYS B 159      -1.099  28.356  19.204  1.00 10.00      B   
ATOM   3055  CG  LYS B 159       0.222  28.811  19.801  1.00 10.00      B   
ATOM   3056  CD  LYS B 159       1.373  28.524  18.855  1.00 10.00      B   
ATOM   3057  CE  LYS B 159       2.716  28.701  19.543  1.00 10.00      B   
ATOM   3058  NZ  LYS B 159       3.833  28.200  18.703  1.00 10.00      B   
ATOM   3059  HZ1 LYS B 159       3.709  27.178  18.508  1.00 10.00      B   
ATOM   3060  HZ2 LYS B 159       4.742  28.342  19.191  1.00 10.00      B   
ATOM   3061  HZ3 LYS B 159       3.856  28.712  17.803  1.00 10.00      B   
ATOM   3062  C   LYS B 159      -3.474  27.669  19.528  1.00 10.00      B   
ATOM   3063  O   LYS B 159      -3.812  28.011  18.395  1.00 10.00      B   
ATOM   3064  N   ALA B 160      -4.137  26.768  20.243  1.00 10.00      B   
ATOM   3065  HN  ALA B 160      -3.836  26.570  21.155  1.00 10.00      B   
ATOM   3066  CA  ALA B 160      -5.308  26.077  19.716  1.00 10.00      B   
ATOM   3067  CB  ALA B 160      -5.769  24.989  20.673  1.00 10.00      B   
ATOM   3068  C   ALA B 160      -6.439  27.051  19.420  1.00 10.00      B   
ATOM   3069  O   ALA B 160      -7.094  26.957  18.380  1.00 10.00      B   
ATOM   3070  N   SER B 161      -6.662  27.988  20.328  1.00 10.00      B   
ATOM   3071  HN  SER B 161      -6.112  28.013  21.144  1.00 10.00      B   
ATOM   3072  CA  SER B 161      -7.711  28.979  20.148  1.00 10.00      B   
ATOM   3073  CB  SER B 161      -7.974  29.721  21.457  1.00 10.00      B   
ATOM   3074  OG  SER B 161      -7.969  28.822  22.554  1.00 10.00      B   
ATOM   3075  HG  SER B 161      -7.111  28.863  22.992  1.00 10.00      B   
ATOM   3076  C   SER B 161      -7.324  29.960  19.048  1.00 10.00      B   
ATOM   3077  O   SER B 161      -8.180  30.461  18.318  1.00 10.00      B   
ATOM   3078  N   LEU B 162      -6.022  30.205  18.919  1.00 10.00      B   
ATOM   3079  HN  LEU B 162      -5.394  29.759  19.523  1.00 10.00      B   
ATOM   3080  CA  LEU B 162      -5.507  31.121  17.910  1.00 10.00      B   
ATOM   3081  CB  LEU B 162      -4.008  31.361  18.119  1.00 10.00      B   
ATOM   3082  CG  LEU B 162      -3.351  32.397  17.204  1.00 10.00      B   
ATOM   3083  CD1 LEU B 162      -3.853  33.795  17.530  1.00 10.00      B   
ATOM   3084  CD2 LEU B 162      -1.834  32.328  17.311  1.00 10.00      B   
ATOM   3085  C   LEU B 162      -5.757  30.566  16.515  1.00 10.00      B   
ATOM   3086  O   LEU B 162      -6.334  31.243  15.665  1.00 10.00      B   
ATOM   3087  N   TYR B 163      -5.336  29.325  16.295  1.00 10.00      B   
ATOM   3088  HN  TYR B 163      -4.890  28.834  17.021  1.00 10.00      B   
ATOM   3089  CA  TYR B 163      -5.516  28.676  15.002  1.00 10.00      B   
ATOM   3090  CB  TYR B 163      -4.853  27.293  14.981  1.00 10.00      B   
ATOM   3091  CG  TYR B 163      -3.355  27.288  15.203  1.00 10.00      B   
ATOM   3092  CD1 TYR B 163      -2.539  28.277  14.663  1.00 10.00      B   
ATOM   3093  CD2 TYR B 163      -2.755  26.282  15.949  1.00 10.00      B   
ATOM   3094  CE1 TYR B 163      -1.170  28.262  14.863  1.00 10.00      B   
ATOM   3095  CE2 TYR B 163      -1.390  26.259  16.153  1.00 10.00      B   
ATOM   3096  CZ  TYR B 163      -0.602  27.250  15.609  1.00 10.00      B   
ATOM   3097  OH  TYR B 163       0.760  27.234  15.813  1.00 10.00      B   
ATOM   3098  HH  TYR B 163       1.058  26.321  15.971  1.00 10.00      B   
ATOM   3099  C   TYR B 163      -6.999  28.528  14.680  1.00 10.00      B   
ATOM   3100  O   TYR B 163      -7.430  28.777  13.554  1.00 10.00      B   
ATOM   3101  N   ASN B 164      -7.775  28.143  15.687  1.00 10.00      B   
ATOM   3102  HN  ASN B 164      -7.369  27.980  16.566  1.00 10.00      B   
ATOM   3103  CA  ASN B 164      -9.212  27.945  15.521  1.00 10.00      B   
ATOM   3104  CB  ASN B 164      -9.832  27.343  16.786  1.00 10.00      B   
ATOM   3105  CG  ASN B 164     -11.244  26.832  16.561  1.00 10.00      B   
ATOM   3106  OD1 ASN B 164     -11.443  25.709  16.100  1.00 10.00      B   
ATOM   3107  ND2 ASN B 164     -12.234  27.645  16.899  1.00 10.00      B   
ATOM   3108 HD21 ASN B 164     -12.007  28.520  17.273  1.00 10.00      B   
ATOM   3109 HD22 ASN B 164     -13.155  27.336  16.762  1.00 10.00      B   
ATOM   3110  C   ASN B 164      -9.937  29.235  15.144  1.00 10.00      B   
ATOM   3111  O   ASN B 164     -10.706  29.264  14.185  1.00 10.00      B   
ATOM   3112  N   SER B 165      -9.684  30.305  15.886  1.00 10.00      B   
ATOM   3113  HN  SER B 165      -9.043  30.240  16.626  1.00 10.00      B   
ATOM   3114  CA  SER B 165     -10.341  31.578  15.620  1.00 10.00      B   
ATOM   3115  CB  SER B 165     -10.119  32.572  16.762  1.00 10.00      B   
ATOM   3116  OG  SER B 165      -8.740  32.729  17.053  1.00 10.00      B   
ATOM   3117  HG  SER B 165      -8.456  32.020  17.648  1.00 10.00      B   
ATOM   3118  C   SER B 165      -9.922  32.173  14.277  1.00 10.00      B   
ATOM   3119  O   SER B 165     -10.764  32.628  13.505  1.00 10.00      B   
ATOM   3120  N   LEU B 166      -8.626  32.153  13.993  1.00 10.00      B   
ATOM   3121  HN  LEU B 166      -7.995  31.770  14.645  1.00 10.00      B   
ATOM   3122  CA  LEU B 166      -8.116  32.697  12.738  1.00 10.00      B   
ATOM   3123  CB  LEU B 166      -6.590  32.634  12.687  1.00 10.00      B   
ATOM   3124  CG  LEU B 166      -5.843  33.646  13.563  1.00 10.00      B   
ATOM   3125  CD1 LEU B 166      -4.341  33.429  13.468  1.00 10.00      B   
ATOM   3126  CD2 LEU B 166      -6.202  35.071  13.169  1.00 10.00      B   
ATOM   3127  C   LEU B 166      -8.728  31.987  11.537  1.00 10.00      B   
ATOM   3128  O   LEU B 166      -9.134  32.630  10.568  1.00 10.00      B   
ATOM   3129  N   GLY B 167      -8.803  30.662  11.613  1.00 10.00      B   
ATOM   3130  HN  GLY B 167      -8.452  30.206  12.409  1.00 10.00      B   
ATOM   3131  CA  GLY B 167      -9.384  29.885  10.537  1.00 10.00      B   
ATOM   3132  C   GLY B 167     -10.880  30.103  10.440  1.00 10.00      B   
ATOM   3133  O   GLY B 167     -11.431  30.205   9.343  1.00 10.00      B   
ATOM   3134  N   LYS B 168     -11.531  30.191  11.595  1.00 10.00      B   
ATOM   3135  HN  LYS B 168     -11.026  30.102  12.434  1.00 10.00      B   
ATOM   3136  CA  LYS B 168     -12.971  30.406  11.660  1.00 10.00      B   
ATOM   3137  CB  LYS B 168     -13.432  30.387  13.122  1.00 10.00      B   
ATOM   3138  CG  LYS B 168     -14.926  30.207  13.319  1.00 10.00      B   
ATOM   3139  CD  LYS B 168     -15.285  30.214  14.797  1.00 10.00      B   
ATOM   3140  CE  LYS B 168     -16.752  29.884  15.018  1.00 10.00      B   
ATOM   3141  NZ  LYS B 168     -17.143  30.010  16.447  1.00 10.00      B   
ATOM   3142  HZ1 LYS B 168     -16.440  29.543  17.055  1.00 10.00      B   
ATOM   3143  HZ2 LYS B 168     -18.077  29.562  16.607  1.00 10.00      B   
ATOM   3144  HZ3 LYS B 168     -17.205  31.013  16.712  1.00 10.00      B   
ATOM   3145  C   LYS B 168     -13.350  31.735  11.009  1.00 10.00      B   
ATOM   3146  O   LYS B 168     -14.272  31.798  10.198  1.00 10.00      B   
ATOM   3147  N   LYS B 169     -12.617  32.790  11.360  1.00 10.00      B   
ATOM   3148  HN  LYS B 169     -11.889  32.668  12.012  1.00 10.00      B   
ATOM   3149  CA  LYS B 169     -12.869  34.125  10.818  1.00 10.00      B   
ATOM   3150  CB  LYS B 169     -11.934  35.160  11.445  1.00 10.00      B   
ATOM   3151  CG  LYS B 169     -12.173  35.388  12.927  1.00 10.00      B   
ATOM   3152  CD  LYS B 169     -11.414  36.601  13.431  1.00 10.00      B   
ATOM   3153  CE  LYS B 169     -11.558  36.754  14.934  1.00 10.00      B   
ATOM   3154  NZ  LYS B 169     -11.148  38.106  15.390  1.00 10.00      B   
ATOM   3155  HZ1 LYS B 169     -10.172  38.308  15.091  1.00 10.00      B   
ATOM   3156  HZ2 LYS B 169     -11.198  38.164  16.427  1.00 10.00      B   
ATOM   3157  HZ3 LYS B 169     -11.778  38.827  14.986  1.00 10.00      B   
ATOM   3158  C   LYS B 169     -12.743  34.151   9.299  1.00 10.00      B   
ATOM   3159  O   LYS B 169     -13.457  34.895   8.620  1.00 10.00      B   
ATOM   3160  N   LEU B 170     -11.834  33.339   8.769  1.00 10.00      B   
ATOM   3161  HN  LEU B 170     -11.291  32.776   9.361  1.00 10.00      B   
ATOM   3162  CA  LEU B 170     -11.629  33.264   7.330  1.00 10.00      B   
ATOM   3163  CB  LEU B 170     -10.378  32.445   7.009  1.00 10.00      B   
ATOM   3164  CG  LEU B 170      -9.047  33.045   7.459  1.00 10.00      B   
ATOM   3165  CD1 LEU B 170      -7.932  32.025   7.317  1.00 10.00      B   
ATOM   3166  CD2 LEU B 170      -8.729  34.304   6.667  1.00 10.00      B   
ATOM   3167  C   LEU B 170     -12.838  32.627   6.668  1.00 10.00      B   
ATOM   3168  O   LEU B 170     -13.332  33.112   5.649  1.00 10.00      B   
ATOM   3169  N   MET B 171     -13.328  31.553   7.280  1.00 10.00      B   
ATOM   3170  HN  MET B 171     -12.900  31.242   8.110  1.00 10.00      B   
ATOM   3171  CA  MET B 171     -14.481  30.828   6.764  1.00 10.00      B   
ATOM   3172  CB  MET B 171     -14.680  29.509   7.517  1.00 10.00      B   
ATOM   3173  CG  MET B 171     -13.542  28.509   7.362  1.00 10.00      B   
ATOM   3174  SD  MET B 171     -13.255  28.021   5.648  1.00 10.00      B   
ATOM   3175  CE  MET B 171     -14.837  27.301   5.218  1.00 10.00      B   
ATOM   3176  C   MET B 171     -15.741  31.681   6.841  1.00 10.00      B   
ATOM   3177  O   MET B 171     -16.637  31.555   6.007  1.00 10.00      B   
ATOM   3178  N   GLU B 172     -15.805  32.553   7.845  1.00 10.00      B   
ATOM   3179  HN  GLU B 172     -15.070  32.589   8.497  1.00 10.00      B   
ATOM   3180  CA  GLU B 172     -16.951  33.440   8.015  1.00 10.00      B   
ATOM   3181  CB  GLU B 172     -16.863  34.205   9.338  1.00 10.00      B   
ATOM   3182  CG  GLU B 172     -16.981  33.332  10.576  1.00 10.00      B   
ATOM   3183  CD  GLU B 172     -17.158  34.145  11.844  1.00 10.00      B   
ATOM   3184  OE1 GLU B 172     -18.247  34.074  12.454  1.00 10.00      B   
ATOM   3185  OE2 GLU B 172     -16.215  34.864  12.237  1.00 10.00      B   
ATOM   3186  C   GLU B 172     -17.055  34.421   6.849  1.00 10.00      B   
ATOM   3187  O   GLU B 172     -18.134  34.933   6.547  1.00 10.00      B   
ATOM   3188  N   GLY B 173     -15.929  34.667   6.186  1.00 10.00      B   
ATOM   3189  HN  GLY B 173     -15.101  34.216   6.462  1.00 10.00      B   
ATOM   3190  CA  GLY B 173     -15.909  35.578   5.058  1.00 10.00      B   
ATOM   3191  C   GLY B 173     -16.026  34.844   3.734  1.00 10.00      B   
ATOM   3192  O   GLY B 173     -15.827  35.424   2.665  1.00 10.00      B   
ATOM   3193  N   LEU B 174     -16.341  33.559   3.807  1.00 10.00      B   
ATOM   3194  HN  LEU B 174     -16.468  33.148   4.688  1.00 10.00      B   
ATOM   3195  CA  LEU B 174     -16.493  32.739   2.615  1.00 10.00      B   
ATOM   3196  CB  LEU B 174     -15.626  31.483   2.720  1.00 10.00      B   
ATOM   3197  CG  LEU B 174     -14.117  31.724   2.677  1.00 10.00      B   
ATOM   3198  CD1 LEU B 174     -13.362  30.519   3.210  1.00 10.00      B   
ATOM   3199  CD2 LEU B 174     -13.670  32.053   1.261  1.00 10.00      B   
ATOM   3200  C   LEU B 174     -17.955  32.369   2.401  1.00 10.00      B   
ATOM   3201  O   LEU B 174     -18.277  31.445   1.656  1.00 10.00      B   
ATOM   3202  N   GLN B 175     -18.835  33.110   3.054  1.00 10.00      B   
ATOM   3203  HN  GLN B 175     -18.514  33.839   3.621  1.00 10.00      B   
ATOM   3204  CA  GLN B 175     -20.265  32.877   2.939  1.00 10.00      B   
ATOM   3205  CB  GLN B 175     -20.954  33.120   4.285  1.00 10.00      B   
ATOM   3206  CG  GLN B 175     -20.354  32.329   5.437  1.00 10.00      B   
ATOM   3207  CD  GLN B 175     -21.029  32.620   6.761  1.00 10.00      B   
ATOM   3208  OE1 GLN B 175     -21.970  31.935   7.156  1.00 10.00      B   
ATOM   3209  NE2 GLN B 175     -20.551  33.639   7.457  1.00 10.00      B   
ATOM   3210 HE21 GLN B 175     -19.796  34.142   7.082  1.00 10.00      B   
ATOM   3211 HE22 GLN B 175     -20.971  33.853   8.316  1.00 10.00      B   
ATOM   3212  C   GLN B 175     -20.858  33.791   1.870  1.00 10.00      B   
ATOM   3213  O   GLN B 175     -20.448  34.949   1.742  1.00 10.00      B   
ATOM   3214  N   PRO B 176     -21.820  33.288   1.077  1.00 10.00      B   
ATOM   3215  CA  PRO B 176     -22.325  31.915   1.180  1.00 10.00      B   
ATOM   3216  CB  PRO B 176     -23.649  31.952   0.397  1.00 10.00      B   
ATOM   3217  CG  PRO B 176     -23.863  33.381   0.022  1.00 10.00      B   
ATOM   3218  CD  PRO B 176     -22.510  34.025   0.018  1.00 10.00      B   
ATOM   3219  C   PRO B 176     -21.373  30.903   0.541  1.00 10.00      B   
ATOM   3220  O   PRO B 176     -20.491  31.267  -0.241  1.00 10.00      B   
ATOM   3221  N   PHE B 177     -21.560  29.635   0.876  1.00 10.00      B   
ATOM   3222  HN  PHE B 177     -22.292  29.407   1.489  1.00 10.00      B   
ATOM   3223  CA  PHE B 177     -20.725  28.569   0.347  1.00 10.00      B   
ATOM   3224  CB  PHE B 177     -20.680  27.385   1.315  1.00 10.00      B   
ATOM   3225  CG  PHE B 177     -20.096  27.742   2.653  1.00 10.00      B   
ATOM   3226  CD1 PHE B 177     -20.917  28.002   3.738  1.00 10.00      B   
ATOM   3227  CD2 PHE B 177     -18.724  27.830   2.822  1.00 10.00      B   
ATOM   3228  CE1 PHE B 177     -20.381  28.341   4.965  1.00 10.00      B   
ATOM   3229  CE2 PHE B 177     -18.183  28.166   4.047  1.00 10.00      B   
ATOM   3230  CZ  PHE B 177     -19.011  28.423   5.120  1.00 10.00      B   
ATOM   3231  C   PHE B 177     -21.205  28.132  -1.031  1.00 10.00      B   
ATOM   3232  O   PHE B 177     -22.388  28.253  -1.355  1.00 10.00      B   
ATOM   3233  N   GLU B 178     -20.284  27.626  -1.834  1.00 10.00      B   
ATOM   3234  HN  GLU B 178     -19.356  27.532  -1.505  1.00 10.00      B   
ATOM   3235  CA  GLU B 178     -20.599  27.194  -3.184  1.00 10.00      B   
ATOM   3236  CB  GLU B 178     -19.444  27.542  -4.123  1.00 10.00      B   
ATOM   3237  CG  GLU B 178     -19.027  29.001  -4.076  1.00 10.00      B   
ATOM   3238  CD  GLU B 178     -19.600  29.806  -5.220  1.00 10.00      B   
ATOM   3239  OE1 GLU B 178     -18.953  29.863  -6.288  1.00 10.00      B   
ATOM   3240  OE2 GLU B 178     -20.694  30.391  -5.057  1.00 10.00      B   
ATOM   3241  C   GLU B 178     -20.866  25.696  -3.241  1.00 10.00      B   
ATOM   3242  O   GLU B 178     -21.811  25.248  -3.893  1.00 10.00      B   
ATOM   3243  N   ASN B 179     -20.043  24.922  -2.548  1.00 10.00      B   
ATOM   3244  HN  ASN B 179     -19.332  25.334  -2.008  1.00 10.00      B   
ATOM   3245  CA  ASN B 179     -20.184  23.471  -2.557  1.00 10.00      B   
ATOM   3246  CB  ASN B 179     -19.137  22.827  -3.472  1.00 10.00      B   
ATOM   3247  CG  ASN B 179     -17.718  23.240  -3.135  1.00 10.00      B   
ATOM   3248  OD1 ASN B 179     -17.087  22.668  -2.248  1.00 10.00      B   
ATOM   3249  ND2 ASN B 179     -17.201  24.230  -3.851  1.00 10.00      B   
ATOM   3250 HD21 ASN B 179     -17.755  24.633  -4.552  1.00 10.00      B   
ATOM   3251 HD22 ASN B 179     -16.288  24.524  -3.649  1.00 10.00      B   
ATOM   3252  C   ASN B 179     -20.104  22.871  -1.159  1.00 10.00      B   
ATOM   3253  O   ASN B 179     -19.669  23.525  -0.209  1.00 10.00      B   
ATOM   3254  N   THR B 180     -20.519  21.613  -1.057  1.00 10.00      B   
ATOM   3255  HN  THR B 180     -20.850  21.155  -1.860  1.00 10.00      B   
ATOM   3256  CA  THR B 180     -20.519  20.879   0.199  1.00 10.00      B   
ATOM   3257  CB  THR B 180     -21.188  19.511  -0.009  1.00 10.00      B   
ATOM   3258  OG1 THR B 180     -21.303  19.268  -1.422  1.00 10.00      B   
ATOM   3259  HG1 THR B 180     -21.259  18.320  -1.587  1.00 10.00      B   
ATOM   3260  CG2 THR B 180     -22.572  19.499   0.619  1.00 10.00      B   
ATOM   3261  C   THR B 180     -19.102  20.665   0.726  1.00 10.00      B   
ATOM   3262  O   THR B 180     -18.878  20.652   1.937  1.00 10.00      B   
ATOM   3263  N   GLN B 181     -18.148  20.521  -0.191  1.00 10.00      B   
ATOM   3264  HN  GLN B 181     -18.389  20.564  -1.139  1.00 10.00      B   
ATOM   3265  CA  GLN B 181     -16.754  20.300   0.180  1.00 10.00      B   
ATOM   3266  CB  GLN B 181     -15.890  19.996  -1.052  1.00 10.00      B   
ATOM   3267  CG  GLN B 181     -16.355  18.803  -1.868  1.00 10.00      B   
ATOM   3268  CD  GLN B 181     -16.462  17.532  -1.049  1.00 10.00      B   
ATOM   3269  OE1 GLN B 181     -15.729  17.336  -0.077  1.00 10.00      B   
ATOM   3270  NE2 GLN B 181     -17.375  16.660  -1.440  1.00 10.00      B   
ATOM   3271 HE21 GLN B 181     -17.920  16.883  -2.227  1.00 10.00      B   
ATOM   3272 HE22 GLN B 181     -17.473  15.827  -0.929  1.00 10.00      B   
ATOM   3273  C   GLN B 181     -16.192  21.483   0.974  1.00 10.00      B   
ATOM   3274  O   GLN B 181     -15.320  21.309   1.826  1.00 10.00      B   
ATOM   3275  N   GLU B 182     -16.704  22.682   0.692  1.00 10.00      B   
ATOM   3276  HN  GLU B 182     -17.378  22.757  -0.014  1.00 10.00      B   
ATOM   3277  CA  GLU B 182     -16.273  23.893   1.393  1.00 10.00      B   
ATOM   3278  CB  GLU B 182     -16.768  25.144   0.664  1.00 10.00      B   
ATOM   3279  CG  GLU B 182     -16.090  25.438  -0.661  1.00 10.00      B   
ATOM   3280  CD  GLU B 182     -16.619  26.712  -1.285  1.00 10.00      B   
ATOM   3281  OE1 GLU B 182     -17.797  27.056  -1.034  1.00 10.00      B   
ATOM   3282  OE2 GLU B 182     -15.868  27.382  -2.022  1.00 10.00      B   
ATOM   3283  C   GLU B 182     -16.843  23.909   2.807  1.00 10.00      B   
ATOM   3284  O   GLU B 182     -16.148  24.241   3.771  1.00 10.00      B   
ATOM   3285  N   ILE B 183     -18.121  23.543   2.911  1.00 10.00      B   
ATOM   3286  HN  ILE B 183     -18.602  23.285   2.098  1.00 10.00      B   
ATOM   3287  CA  ILE B 183     -18.830  23.511   4.188  1.00 10.00      B   
ATOM   3288  CB  ILE B 183     -20.282  23.015   4.006  1.00 10.00      B   
ATOM   3289  CG1 ILE B 183     -20.993  23.830   2.921  1.00 10.00      B   
ATOM   3290  CG2 ILE B 183     -21.046  23.105   5.318  1.00 10.00      B   
ATOM   3291  CD1 ILE B 183     -22.359  23.296   2.548  1.00 10.00      B   
ATOM   3292  C   ILE B 183     -18.110  22.617   5.195  1.00 10.00      B   
ATOM   3293  O   ILE B 183     -18.109  22.893   6.395  1.00 10.00      B   
ATOM   3294  N   TYR B 184     -17.482  21.561   4.689  1.00 10.00      B   
ATOM   3295  HN  TYR B 184     -17.518  21.409   3.721  1.00 10.00      B   
ATOM   3296  CA  TYR B 184     -16.747  20.617   5.525  1.00 10.00      B   
ATOM   3297  CB  TYR B 184     -16.107  19.537   4.646  1.00 10.00      B   
ATOM   3298  CG  TYR B 184     -15.591  18.336   5.406  1.00 10.00      B   
ATOM   3299  CD1 TYR B 184     -16.430  17.273   5.706  1.00 10.00      B   
ATOM   3300  CD2 TYR B 184     -14.264  18.258   5.813  1.00 10.00      B   
ATOM   3301  CE1 TYR B 184     -15.968  16.166   6.392  1.00 10.00      B   
ATOM   3302  CE2 TYR B 184     -13.792  17.153   6.501  1.00 10.00      B   
ATOM   3303  CZ  TYR B 184     -14.649  16.109   6.786  1.00 10.00      B   
ATOM   3304  OH  TYR B 184     -14.187  15.007   7.471  1.00 10.00      B   
ATOM   3305  HH  TYR B 184     -14.359  14.215   6.950  1.00 10.00      B   
ATOM   3306  C   TYR B 184     -15.669  21.325   6.351  1.00 10.00      B   
ATOM   3307  O   TYR B 184     -15.440  20.983   7.511  1.00 10.00      B   
ATOM   3308  N   VAL B 185     -15.032  22.331   5.757  1.00 10.00      B   
ATOM   3309  HN  VAL B 185     -15.287  22.589   4.845  1.00 10.00      B   
ATOM   3310  CA  VAL B 185     -13.973  23.070   6.437  1.00 10.00      B   
ATOM   3311  CB  VAL B 185     -13.078  23.846   5.447  1.00 10.00      B   
ATOM   3312  CG1 VAL B 185     -11.842  24.390   6.149  1.00 10.00      B   
ATOM   3313  CG2 VAL B 185     -12.678  22.957   4.278  1.00 10.00      B   
ATOM   3314  C   VAL B 185     -14.543  24.022   7.488  1.00 10.00      B   
ATOM   3315  O   VAL B 185     -13.890  24.325   8.487  1.00 10.00      B   
ATOM   3316  N   TYR B 186     -15.773  24.474   7.276  1.00 10.00      B   
ATOM   3317  HN  TYR B 186     -16.261  24.184   6.476  1.00 10.00      B   
ATOM   3318  CA  TYR B 186     -16.416  25.381   8.218  1.00 10.00      B   
ATOM   3319  CB  TYR B 186     -17.727  25.936   7.646  1.00 10.00      B   
ATOM   3320  CG  TYR B 186     -18.308  27.098   8.432  1.00 10.00      B   
ATOM   3321  CD1 TYR B 186     -17.529  28.197   8.765  1.00 10.00      B   
ATOM   3322  CD2 TYR B 186     -19.638  27.098   8.833  1.00 10.00      B   
ATOM   3323  CE1 TYR B 186     -18.053  29.261   9.476  1.00 10.00      B   
ATOM   3324  CE2 TYR B 186     -20.172  28.158   9.544  1.00 10.00      B   
ATOM   3325  CZ  TYR B 186     -19.377  29.237   9.863  1.00 10.00      B   
ATOM   3326  OH  TYR B 186     -19.906  30.295  10.569  1.00 10.00      B   
ATOM   3327  HH  TYR B 186     -20.505  29.959  11.248  1.00 10.00      B   
ATOM   3328  C   TYR B 186     -16.665  24.669   9.543  1.00 10.00      B   
ATOM   3329  O   TYR B 186     -16.488  25.249  10.614  1.00 10.00      B   
ATOM   3330  N   THR B 187     -17.036  23.397   9.461  1.00 10.00      B   
ATOM   3331  HN  THR B 187     -17.140  22.982   8.576  1.00 10.00      B   
ATOM   3332  CA  THR B 187     -17.310  22.592  10.643  1.00 10.00      B   
ATOM   3333  CB  THR B 187     -18.123  21.345  10.259  1.00 10.00      B   
ATOM   3334  OG1 THR B 187     -17.920  21.067   8.866  1.00 10.00      B   
ATOM   3335  HG1 THR B 187     -17.065  20.632   8.745  1.00 10.00      B   
ATOM   3336  CG2 THR B 187     -19.602  21.580  10.506  1.00 10.00      B   
ATOM   3337  C   THR B 187     -16.022  22.160  11.346  1.00 10.00      B   
ATOM   3338  O   THR B 187     -16.059  21.514  12.396  1.00 10.00      B   
ATOM   3339  N   LEU B 188     -14.884  22.533  10.775  1.00 10.00      B   
ATOM   3340  HN  LEU B 188     -14.912  23.061   9.948  1.00 10.00      B   
ATOM   3341  CA  LEU B 188     -13.594  22.173  11.345  1.00 10.00      B   
ATOM   3342  CB  LEU B 188     -12.529  22.047  10.250  1.00 10.00      B   
ATOM   3343  CG  LEU B 188     -12.783  20.988   9.169  1.00 10.00      B   
ATOM   3344  CD1 LEU B 188     -11.695  21.026   8.109  1.00 10.00      B   
ATOM   3345  CD2 LEU B 188     -12.879  19.601   9.781  1.00 10.00      B   
ATOM   3346  C   LEU B 188     -13.151  23.178  12.405  1.00 10.00      B   
ATOM   3347  O   LEU B 188     -12.100  23.012  13.028  1.00 10.00      B   
ATOM   3348  N   PHE B 189     -13.950  24.221  12.604  1.00 10.00      B   
ATOM   3349  HN  PHE B 189     -14.770  24.301  12.071  1.00 10.00      B   
ATOM   3350  CA  PHE B 189     -13.639  25.255  13.590  1.00 10.00      B   
ATOM   3351  CB  PHE B 189     -13.106  26.514  12.901  1.00 10.00      B   
ATOM   3352  CG  PHE B 189     -11.839  26.312  12.116  1.00 10.00      B   
ATOM   3353  CD1 PHE B 189     -11.867  26.251  10.733  1.00 10.00      B   
ATOM   3354  CD2 PHE B 189     -10.623  26.185  12.762  1.00 10.00      B   
ATOM   3355  CE1 PHE B 189     -10.705  26.066  10.010  1.00 10.00      B   
ATOM   3356  CE2 PHE B 189      -9.457  25.999  12.046  1.00 10.00      B   
ATOM   3357  CZ  PHE B 189      -9.499  25.940  10.669  1.00 10.00      B   
ATOM   3358  C   PHE B 189     -14.882  25.605  14.402  1.00 10.00      B   
ATOM   3359  O   PHE B 189     -14.959  26.667  15.019  1.00 10.00      B   
ATOM   3360  N   LEU B 190     -15.851  24.701  14.405  1.00 10.00      B   
ATOM   3361  HN  LEU B 190     -15.720  23.854  13.929  1.00 10.00      B   
ATOM   3362  CA  LEU B 190     -17.091  24.920  15.133  1.00 10.00      B   
ATOM   3363  CB  LEU B 190     -18.291  24.817  14.188  1.00 10.00      B   
ATOM   3364  CG  LEU B 190     -18.392  25.862  13.076  1.00 10.00      B   
ATOM   3365  CD1 LEU B 190     -19.536  25.519  12.134  1.00 10.00      B   
ATOM   3366  CD2 LEU B 190     -18.588  27.252  13.659  1.00 10.00      B   
ATOM   3367  C   LEU B 190     -17.244  23.899  16.247  1.00 10.00      B   
ATOM   3368  O   LEU B 190     -16.693  22.797  16.172  1.00 10.00      B   
ATOM   3369  N   SER B 191     -17.976  24.275  17.285  1.00 10.00      B   
ATOM   3370  HN  SER B 191     -18.354  25.183  17.303  1.00 10.00      B   
ATOM   3371  CA  SER B 191     -18.222  23.383  18.404  1.00 10.00      B   
ATOM   3372  CB  SER B 191     -18.520  24.195  19.664  1.00 10.00      B   
ATOM   3373  OG  SER B 191     -19.534  25.154  19.418  1.00 10.00      B   
ATOM   3374  HG  SER B 191     -19.156  25.907  18.934  1.00 10.00      B   
ATOM   3375  C   SER B 191     -19.397  22.465  18.079  1.00 10.00      B   
ATOM   3376  O   SER B 191     -20.097  22.678  17.085  1.00 10.00      B   
ATOM   3377  N   SER B 192     -19.626  21.464  18.921  1.00 10.00      B   
ATOM   3378  HN  SER B 192     -19.048  21.356  19.709  1.00 10.00      B   
ATOM   3379  CA  SER B 192     -20.714  20.515  18.714  1.00 10.00      B   
ATOM   3380  CB  SER B 192     -20.718  19.487  19.843  1.00 10.00      B   
ATOM   3381  OG  SER B 192     -19.393  19.046  20.113  1.00 10.00      B   
ATOM   3382  HG  SER B 192     -19.315  18.108  19.885  1.00 10.00      B   
ATOM   3383  C   SER B 192     -22.069  21.218  18.611  1.00 10.00      B   
ATOM   3384  O   SER B 192     -22.939  20.805  17.839  1.00 10.00      B   
ATOM   3385  N   LYS B 193     -22.237  22.295  19.368  1.00 10.00      B   
ATOM   3386  HN  LYS B 193     -21.506  22.587  19.952  1.00 10.00      B   
ATOM   3387  CA  LYS B 193     -23.480  23.052  19.348  1.00 10.00      B   
ATOM   3388  CB  LYS B 193     -23.555  24.001  20.542  1.00 10.00      B   
ATOM   3389  CG  LYS B 193     -23.786  23.316  21.876  1.00 10.00      B   
ATOM   3390  CD  LYS B 193     -24.124  24.335  22.950  1.00 10.00      B   
ATOM   3391  CE  LYS B 193     -24.342  23.675  24.301  1.00 10.00      B   
ATOM   3392  NZ  LYS B 193     -24.698  24.667  25.351  1.00 10.00      B   
ATOM   3393  HZ1 LYS B 193     -25.574  25.165  25.092  1.00 10.00      B   
ATOM   3394  HZ2 LYS B 193     -23.935  25.365  25.459  1.00 10.00      B   
ATOM   3395  HZ3 LYS B 193     -24.842  24.190  26.261  1.00 10.00      B   
ATOM   3396  C   LYS B 193     -23.618  23.840  18.052  1.00 10.00      B   
ATOM   3397  O   LYS B 193     -24.663  23.806  17.400  1.00 10.00      B   
ATOM   3398  N   GLU B 194     -22.552  24.540  17.679  1.00 10.00      B   
ATOM   3399  HN  GLU B 194     -21.746  24.517  18.240  1.00 10.00      B   
ATOM   3400  CA  GLU B 194     -22.547  25.347  16.466  1.00 10.00      B   
ATOM   3401  CB  GLU B 194     -21.239  26.120  16.343  1.00 10.00      B   
ATOM   3402  CG  GLU B 194     -21.009  27.120  17.457  1.00 10.00      B   
ATOM   3403  CD  GLU B 194     -19.631  27.737  17.393  1.00 10.00      B   
ATOM   3404  OE1 GLU B 194     -18.654  27.055  17.774  1.00 10.00      B   
ATOM   3405  OE2 GLU B 194     -19.520  28.905  16.962  1.00 10.00      B   
ATOM   3406  C   GLU B 194     -22.773  24.496  15.223  1.00 10.00      B   
ATOM   3407  O   GLU B 194     -23.488  24.903  14.306  1.00 10.00      B   
ATOM   3408  N   ILE B 195     -22.168  23.312  15.202  1.00 10.00      B   
ATOM   3409  HN  ILE B 195     -21.613  23.047  15.970  1.00 10.00      B   
ATOM   3410  CA  ILE B 195     -22.301  22.400  14.073  1.00 10.00      B   
ATOM   3411  CB  ILE B 195     -21.532  21.078  14.303  1.00 10.00      B   
ATOM   3412  CG1 ILE B 195     -20.022  21.342  14.320  1.00 10.00      B   
ATOM   3413  CG2 ILE B 195     -21.876  20.054  13.228  1.00 10.00      B   
ATOM   3414  CD1 ILE B 195     -19.194  20.170  14.806  1.00 10.00      B   
ATOM   3415  C   ILE B 195     -23.773  22.111  13.776  1.00 10.00      B   
ATOM   3416  O   ILE B 195     -24.210  22.200  12.628  1.00 10.00      B   
ATOM   3417  N   GLU B 196     -24.535  21.810  14.821  1.00 10.00      B   
ATOM   3418  HN  GLU B 196     -24.133  21.792  15.714  1.00 10.00      B   
ATOM   3419  CA  GLU B 196     -25.954  21.507  14.676  1.00 10.00      B   
ATOM   3420  CB  GLU B 196     -26.529  21.024  16.013  1.00 10.00      B   
ATOM   3421  CG  GLU B 196     -27.727  20.090  15.893  1.00 10.00      B   
ATOM   3422  CD  GLU B 196     -29.059  20.817  15.880  1.00 10.00      B   
ATOM   3423  OE1 GLU B 196     -29.591  21.112  16.975  1.00 10.00      B   
ATOM   3424  OE2 GLU B 196     -29.579  21.098  14.780  1.00 10.00      B   
ATOM   3425  C   GLU B 196     -26.738  22.720  14.173  1.00 10.00      B   
ATOM   3426  O   GLU B 196     -27.431  22.647  13.158  1.00 10.00      B   
ATOM   3427  N   GLN B 197     -26.594  23.837  14.872  1.00 10.00      B   
ATOM   3428  HN  GLN B 197     -25.991  23.834  15.647  1.00 10.00      B   
ATOM   3429  CA  GLN B 197     -27.302  25.070  14.532  1.00 10.00      B   
ATOM   3430  CB  GLN B 197     -26.981  26.164  15.549  1.00 10.00      B   
ATOM   3431  CG  GLN B 197     -27.267  25.771  16.988  1.00 10.00      B   
ATOM   3432  CD  GLN B 197     -26.758  26.788  17.987  1.00 10.00      B   
ATOM   3433  OE1 GLN B 197     -25.772  27.488  17.738  1.00 10.00      B   
ATOM   3434  NE2 GLN B 197     -27.428  26.876  19.126  1.00 10.00      B   
ATOM   3435 HE21 GLN B 197     -28.203  26.287  19.255  1.00 10.00      B   
ATOM   3436 HE22 GLN B 197     -27.123  27.525  19.796  1.00 10.00      B   
ATOM   3437  C   GLN B 197     -27.010  25.571  13.114  1.00 10.00      B   
ATOM   3438  O   GLN B 197     -27.915  26.017  12.407  1.00 10.00      B   
ATOM   3439  N   VAL B 198     -25.756  25.485  12.696  1.00 10.00      B   
ATOM   3440  HN  VAL B 198     -25.073  25.102  13.291  1.00 10.00      B   
ATOM   3441  CA  VAL B 198     -25.370  25.958  11.371  1.00 10.00      B   
ATOM   3442  CB  VAL B 198     -23.867  26.314  11.294  1.00 10.00      B   
ATOM   3443  CG1 VAL B 198     -23.498  26.814   9.905  1.00 10.00      B   
ATOM   3444  CG2 VAL B 198     -23.509  27.360  12.341  1.00 10.00      B   
ATOM   3445  C   VAL B 198     -25.742  24.978  10.253  1.00 10.00      B   
ATOM   3446  O   VAL B 198     -26.261  25.390   9.216  1.00 10.00      B   
ATOM   3447  N   LEU B 199     -25.515  23.685  10.472  1.00 10.00      B   
ATOM   3448  HN  LEU B 199     -25.153  23.397  11.340  1.00 10.00      B   
ATOM   3449  CA  LEU B 199     -25.804  22.676   9.450  1.00 10.00      B   
ATOM   3450  CB  LEU B 199     -25.136  21.338   9.773  1.00 10.00      B   
ATOM   3451  CG  LEU B 199     -23.659  21.207   9.395  1.00 10.00      B   
ATOM   3452  CD1 LEU B 199     -23.151  19.810   9.714  1.00 10.00      B   
ATOM   3453  CD2 LEU B 199     -23.452  21.528   7.923  1.00 10.00      B   
ATOM   3454  C   LEU B 199     -27.299  22.483   9.192  1.00 10.00      B   
ATOM   3455  O   LEU B 199     -27.689  21.860   8.204  1.00 10.00      B   
ATOM   3456  N   SER B 200     -28.138  23.010  10.069  1.00 10.00      B   
ATOM   3457  HN  SER B 200     -27.788  23.487  10.853  1.00 10.00      B   
ATOM   3458  CA  SER B 200     -29.577  22.882   9.892  1.00 10.00      B   
ATOM   3459  CB  SER B 200     -30.291  22.868  11.243  1.00 10.00      B   
ATOM   3460  OG  SER B 200     -29.636  23.706  12.176  1.00 10.00      B   
ATOM   3461  HG  SER B 200     -28.981  23.187  12.667  1.00 10.00      B   
ATOM   3462  C   SER B 200     -30.126  23.991   8.999  1.00 10.00      B   
ATOM   3463  O   SER B 200     -31.230  23.883   8.470  1.00 10.00      B   
ATOM   3464  N   GLY B 201     -29.341  25.044   8.814  1.00 10.00      B   
ATOM   3465  HN  GLY B 201     -28.454  25.066   9.236  1.00 10.00      B   
ATOM   3466  CA  GLY B 201     -29.779  26.155   7.991  1.00 10.00      B   
ATOM   3467  C   GLY B 201     -29.076  26.203   6.651  1.00 10.00      B   
ATOM   3468  O   GLY B 201     -28.867  27.280   6.091  1.00 10.00      B   
ATOM   3469  N   VAL B 202     -28.709  25.041   6.133  1.00 10.00      B   
ATOM   3470  HN  VAL B 202     -28.910  24.217   6.622  1.00 10.00      B   
ATOM   3471  CA  VAL B 202     -28.028  24.958   4.848  1.00 10.00      B   
ATOM   3472  CB  VAL B 202     -26.914  23.885   4.861  1.00 10.00      B   
ATOM   3473  CG1 VAL B 202     -26.161  23.870   3.538  1.00 10.00      B   
ATOM   3474  CG2 VAL B 202     -25.954  24.123   6.016  1.00 10.00      B   
ATOM   3475  C   VAL B 202     -29.030  24.647   3.738  1.00 10.00      B   
ATOM   3476  O   VAL B 202     -29.766  23.662   3.813  1.00 10.00      B   
ATOM   3477  N   THR B 203     -29.069  25.504   2.724  1.00 10.00      B   
ATOM   3478  HN  THR B 203     -28.482  26.290   2.736  1.00 10.00      B   
ATOM   3479  CA  THR B 203     -29.977  25.318   1.599  1.00 10.00      B   
ATOM   3480  CB  THR B 203     -30.153  26.636   0.824  1.00 10.00      B   
ATOM   3481  OG1 THR B 203     -28.966  27.434   0.971  1.00 10.00      B   
ATOM   3482  HG1 THR B 203     -28.526  27.517   0.112  1.00 10.00      B   
ATOM   3483  CG2 THR B 203     -31.348  27.408   1.357  1.00 10.00      B   
ATOM   3484  C   THR B 203     -29.457  24.241   0.650  1.00 10.00      B   
ATOM   3485  O   THR B 203     -30.229  23.554  -0.027  1.00 10.00      B   
ATOM   3486  N   LEU B 204     -28.140  24.106   0.611  1.00 10.00      B   
ATOM   3487  HN  LEU B 204     -27.589  24.683   1.175  1.00 10.00      B   
ATOM   3488  CA  LEU B 204     -27.490  23.121  -0.239  1.00 10.00      B   
ATOM   3489  CB  LEU B 204     -25.986  23.416  -0.335  1.00 10.00      B   
ATOM   3490  CG  LEU B 204     -25.586  24.734  -1.004  1.00 10.00      B   
ATOM   3491  CD1 LEU B 204     -24.122  25.049  -0.734  1.00 10.00      B   
ATOM   3492  CD2 LEU B 204     -25.853  24.675  -2.501  1.00 10.00      B   
ATOM   3493  C   LEU B 204     -27.700  21.718   0.317  1.00 10.00      B   
ATOM   3494  O   LEU B 204     -27.754  21.528   1.536  1.00 10.00      B   
ATOM   3495  N   PRO B 205     -27.851  20.723  -0.564  1.00 10.00      B   
ATOM   3496  CA  PRO B 205     -28.030  19.330  -0.152  1.00 10.00      B   
ATOM   3497  CB  PRO B 205     -28.342  18.594  -1.464  1.00 10.00      B   
ATOM   3498  CG  PRO B 205     -28.646  19.662  -2.461  1.00 10.00      B   
ATOM   3499  CD  PRO B 205     -27.873  20.870  -2.025  1.00 10.00      B   
ATOM   3500  C   PRO B 205     -26.736  18.795   0.449  1.00 10.00      B   
ATOM   3501  O   PRO B 205     -25.712  18.722  -0.233  1.00 10.00      B   
ATOM   3502  N   LEU B 206     -26.781  18.438   1.724  1.00 10.00      B   
ATOM   3503  HN  LEU B 206     -27.630  18.512   2.214  1.00 10.00      B   
ATOM   3504  CA  LEU B 206     -25.606  17.925   2.415  1.00 10.00      B   
ATOM   3505  CB  LEU B 206     -25.849  17.858   3.925  1.00 10.00      B   
ATOM   3506  CG  LEU B 206     -26.113  19.188   4.630  1.00 10.00      B   
ATOM   3507  CD1 LEU B 206     -26.220  18.978   6.133  1.00 10.00      B   
ATOM   3508  CD2 LEU B 206     -25.021  20.197   4.306  1.00 10.00      B   
ATOM   3509  C   LEU B 206     -25.208  16.554   1.888  1.00 10.00      B   
ATOM   3510  O   LEU B 206     -26.060  15.767   1.464  1.00 10.00      B   
ATOM   3511  N   ASP B 207     -23.912  16.279   1.910  1.00 10.00      B   
ATOM   3512  HN  ASP B 207     -23.286  16.951   2.251  1.00 10.00      B   
ATOM   3513  CA  ASP B 207     -23.390  15.003   1.448  1.00 10.00      B   
ATOM   3514  CB  ASP B 207     -21.940  15.146   0.970  1.00 10.00      B   
ATOM   3515  CG  ASP B 207     -20.936  15.036   2.098  1.00 10.00      B   
ATOM   3516  OD1 ASP B 207     -20.861  15.966   2.925  1.00 10.00      B   
ATOM   3517  OD2 ASP B 207     -20.221  14.017   2.161  1.00 10.00      B   
ATOM   3518  C   ASP B 207     -23.492  13.961   2.557  1.00 10.00      B   
ATOM   3519  O   ASP B 207     -23.932  14.267   3.667  1.00 10.00      B   
ATOM   3520  N   LEU B 208     -23.061  12.745   2.262  1.00 10.00      B   
ATOM   3521  HN  LEU B 208     -22.665  12.579   1.378  1.00 10.00      B   
ATOM   3522  CA  LEU B 208     -23.135  11.652   3.220  1.00 10.00      B   
ATOM   3523  CB  LEU B 208     -22.836  10.313   2.540  1.00 10.00      B   
ATOM   3524  CG  LEU B 208     -23.812   9.893   1.435  1.00 10.00      B   
ATOM   3525  CD1 LEU B 208     -23.446   8.523   0.888  1.00 10.00      B   
ATOM   3526  CD2 LEU B 208     -25.244   9.899   1.947  1.00 10.00      B   
ATOM   3527  C   LEU B 208     -22.238  11.867   4.438  1.00 10.00      B   
ATOM   3528  O   LEU B 208     -22.573  11.429   5.538  1.00 10.00      B   
ATOM   3529  N   GLU B 209     -21.119  12.551   4.253  1.00 10.00      B   
ATOM   3530  HN  GLU B 209     -20.915  12.912   3.356  1.00 10.00      B   
ATOM   3531  CA  GLU B 209     -20.191  12.800   5.350  1.00 10.00      B   
ATOM   3532  CB  GLU B 209     -18.815  13.209   4.817  1.00 10.00      B   
ATOM   3533  CG  GLU B 209     -17.716  13.200   5.868  1.00 10.00      B   
ATOM   3534  CD  GLU B 209     -17.204  11.807   6.169  1.00 10.00      B   
ATOM   3535  OE1 GLU B 209     -16.479  11.245   5.319  1.00 10.00      B   
ATOM   3536  OE2 GLU B 209     -17.497  11.274   7.261  1.00 10.00      B   
ATOM   3537  C   GLU B 209     -20.728  13.872   6.292  1.00 10.00      B   
ATOM   3538  O   GLU B 209     -20.768  13.677   7.510  1.00 10.00      B   
ATOM   3539  N   LEU B 210     -21.150  14.999   5.725  1.00 10.00      B   
ATOM   3540  HN  LEU B 210     -21.096  15.095   4.745  1.00 10.00      B   
ATOM   3541  CA  LEU B 210     -21.688  16.097   6.521  1.00 10.00      B   
ATOM   3542  CB  LEU B 210     -22.017  17.308   5.644  1.00 10.00      B   
ATOM   3543  CG  LEU B 210     -20.833  18.194   5.249  1.00 10.00      B   
ATOM   3544  CD1 LEU B 210     -21.278  19.277   4.277  1.00 10.00      B   
ATOM   3545  CD2 LEU B 210     -20.186  18.811   6.483  1.00 10.00      B   
ATOM   3546  C   LEU B 210     -22.916  15.655   7.308  1.00 10.00      B   
ATOM   3547  O   LEU B 210     -23.146  16.112   8.431  1.00 10.00      B   
ATOM   3548  N   LYS B 211     -23.696  14.750   6.722  1.00 10.00      B   
ATOM   3549  HN  LYS B 211     -23.462  14.422   5.825  1.00 10.00      B   
ATOM   3550  CA  LYS B 211     -24.889  14.236   7.381  1.00 10.00      B   
ATOM   3551  CB  LYS B 211     -25.728  13.391   6.418  1.00 10.00      B   
ATOM   3552  CG  LYS B 211     -26.561  14.215   5.447  1.00 10.00      B   
ATOM   3553  CD  LYS B 211     -27.288  13.336   4.443  1.00 10.00      B   
ATOM   3554  CE  LYS B 211     -28.238  14.158   3.587  1.00 10.00      B   
ATOM   3555  NZ  LYS B 211     -28.822  13.356   2.482  1.00 10.00      B   
ATOM   3556  HZ1 LYS B 211     -28.104  13.176   1.750  1.00 10.00      B   
ATOM   3557  HZ2 LYS B 211     -29.619  13.863   2.048  1.00 10.00      B   
ATOM   3558  HZ3 LYS B 211     -29.167  12.444   2.843  1.00 10.00      B   
ATOM   3559  C   LYS B 211     -24.516  13.437   8.627  1.00 10.00      B   
ATOM   3560  O   LYS B 211     -25.214  13.492   9.643  1.00 10.00      B   
ATOM   3561  N   LEU B 212     -23.406  12.708   8.549  1.00 10.00      B   
ATOM   3562  HN  LEU B 212     -22.894  12.705   7.710  1.00 10.00      B   
ATOM   3563  CA  LEU B 212     -22.930  11.916   9.677  1.00 10.00      B   
ATOM   3564  CB  LEU B 212     -21.786  10.992   9.249  1.00 10.00      B   
ATOM   3565  CG  LEU B 212     -22.119   9.955   8.176  1.00 10.00      B   
ATOM   3566  CD1 LEU B 212     -20.865   9.219   7.731  1.00 10.00      B   
ATOM   3567  CD2 LEU B 212     -23.165   8.978   8.686  1.00 10.00      B   
ATOM   3568  C   LEU B 212     -22.455  12.838  10.789  1.00 10.00      B   
ATOM   3569  O   LEU B 212     -22.737  12.609  11.966  1.00 10.00      B   
ATOM   3570  N   LEU B 213     -21.743  13.891  10.401  1.00 10.00      B   
ATOM   3571  HN  LEU B 213     -21.561  14.016   9.442  1.00 10.00      B   
ATOM   3572  CA  LEU B 213     -21.224  14.863  11.354  1.00 10.00      B   
ATOM   3573  CB  LEU B 213     -20.354  15.897  10.637  1.00 10.00      B   
ATOM   3574  CG  LEU B 213     -19.106  15.356   9.936  1.00 10.00      B   
ATOM   3575  CD1 LEU B 213     -18.495  16.424   9.044  1.00 10.00      B   
ATOM   3576  CD2 LEU B 213     -18.089  14.863  10.956  1.00 10.00      B   
ATOM   3577  C   LEU B 213     -22.369  15.559  12.076  1.00 10.00      B   
ATOM   3578  O   LEU B 213     -22.322  15.761  13.290  1.00 10.00      B   
ATOM   3579  N   TYR B 214     -23.399  15.916  11.317  1.00 10.00      B   
ATOM   3580  HN  TYR B 214     -23.363  15.736  10.351  1.00 10.00      B   
ATOM   3581  CA  TYR B 214     -24.576  16.573  11.870  1.00 10.00      B   
ATOM   3582  CB  TYR B 214     -25.515  16.993  10.736  1.00 10.00      B   
ATOM   3583  CG  TYR B 214     -26.734  17.758  11.194  1.00 10.00      B   
ATOM   3584  CD1 TYR B 214     -26.606  18.960  11.874  1.00 10.00      B   
ATOM   3585  CD2 TYR B 214     -28.013  17.278  10.945  1.00 10.00      B   
ATOM   3586  CE1 TYR B 214     -27.717  19.661  12.295  1.00 10.00      B   
ATOM   3587  CE2 TYR B 214     -29.129  17.975  11.362  1.00 10.00      B   
ATOM   3588  CZ  TYR B 214     -28.975  19.167  12.038  1.00 10.00      B   
ATOM   3589  OH  TYR B 214     -30.083  19.864  12.456  1.00 10.00      B   
ATOM   3590  HH  TYR B 214     -29.905  20.265  13.326  1.00 10.00      B   
ATOM   3591  C   TYR B 214     -25.297  15.635  12.836  1.00 10.00      B   
ATOM   3592  O   TYR B 214     -25.784  16.057  13.889  1.00 10.00      B   
ATOM   3593  N   MET B 215     -25.350  14.361  12.466  1.00 10.00      B   
ATOM   3594  HN  MET B 215     -24.946  14.099  11.611  1.00 10.00      B   
ATOM   3595  CA  MET B 215     -25.994  13.342  13.282  1.00 10.00      B   
ATOM   3596  CB  MET B 215     -25.988  12.002  12.545  1.00 10.00      B   
ATOM   3597  CG  MET B 215     -27.030  11.011  13.035  1.00 10.00      B   
ATOM   3598  SD  MET B 215     -26.893   9.400  12.233  1.00 10.00      B   
ATOM   3599  CE  MET B 215     -27.064   9.855  10.509  1.00 10.00      B   
ATOM   3600  C   MET B 215     -25.281  13.206  14.624  1.00 10.00      B   
ATOM   3601  O   MET B 215     -25.919  13.162  15.676  1.00 10.00      B   
ATOM   3602  N   LYS B 216     -23.953  13.163  14.575  1.00 10.00      B   
ATOM   3603  HN  LYS B 216     -23.506  13.206  13.700  1.00 10.00      B   
ATOM   3604  CA  LYS B 216     -23.139  13.042  15.780  1.00 10.00      B   
ATOM   3605  CB  LYS B 216     -21.671  12.815  15.411  1.00 10.00      B   
ATOM   3606  CG  LYS B 216     -21.406  11.496  14.705  1.00 10.00      B   
ATOM   3607  CD  LYS B 216     -20.001  11.452  14.127  1.00 10.00      B   
ATOM   3608  CE  LYS B 216     -19.774  10.183  13.323  1.00 10.00      B   
ATOM   3609  NZ  LYS B 216     -18.435  10.173  12.679  1.00 10.00      B   
ATOM   3610  HZ1 LYS B 216     -18.274   9.264  12.203  1.00 10.00      B   
ATOM   3611  HZ2 LYS B 216     -17.691  10.312  13.394  1.00 10.00      B   
ATOM   3612  HZ3 LYS B 216     -18.367  10.938  11.977  1.00 10.00      B   
ATOM   3613  C   LYS B 216     -23.274  14.281  16.655  1.00 10.00      B   
ATOM   3614  O   LYS B 216     -23.286  14.186  17.886  1.00 10.00      B   
ATOM   3615  N   ALA B 217     -23.382  15.440  16.013  1.00 10.00      B   
ATOM   3616  HN  ALA B 217     -23.346  15.446  15.030  1.00 10.00      B   
ATOM   3617  CA  ALA B 217     -23.529  16.707  16.723  1.00 10.00      B   
ATOM   3618  CB  ALA B 217     -23.501  17.873  15.749  1.00 10.00      B   
ATOM   3619  C   ALA B 217     -24.816  16.726  17.541  1.00 10.00      B   
ATOM   3620  O   ALA B 217     -24.822  17.156  18.695  1.00 10.00      B   
ATOM   3621  N   MET B 218     -25.903  16.245  16.940  1.00 10.00      B   
ATOM   3622  HN  MET B 218     -25.837  15.920  16.014  1.00 10.00      B   
ATOM   3623  CA  MET B 218     -27.194  16.202  17.621  1.00 10.00      B   
ATOM   3624  CB  MET B 218     -28.296  15.697  16.690  1.00 10.00      B   
ATOM   3625  CG  MET B 218     -28.846  16.756  15.750  1.00 10.00      B   
ATOM   3626  SD  MET B 218     -30.124  16.122  14.649  1.00 10.00      B   
ATOM   3627  CE  MET B 218     -29.192  14.914  13.717  1.00 10.00      B   
ATOM   3628  C   MET B 218     -27.114  15.332  18.869  1.00 10.00      B   
ATOM   3629  O   MET B 218     -27.719  15.642  19.898  1.00 10.00      B   
ATOM   3630  N   LYS B 219     -26.350  14.249  18.775  1.00 10.00      B   
ATOM   3631  HN  LYS B 219     -25.903  14.052  17.921  1.00 10.00      B   
ATOM   3632  CA  LYS B 219     -26.166  13.340  19.900  1.00 10.00      B   
ATOM   3633  CB  LYS B 219     -25.460  12.061  19.446  1.00 10.00      B   
ATOM   3634  CG  LYS B 219     -25.220  11.044  20.552  1.00 10.00      B   
ATOM   3635  CD  LYS B 219     -24.540   9.798  20.007  1.00 10.00      B   
ATOM   3636  CE  LYS B 219     -24.079   8.871  21.120  1.00 10.00      B   
ATOM   3637  NZ  LYS B 219     -23.346   7.689  20.588  1.00 10.00      B   
ATOM   3638  HZ1 LYS B 219     -23.014   7.089  21.370  1.00 10.00      B   
ATOM   3639  HZ2 LYS B 219     -22.521   7.996  20.032  1.00 10.00      B   
ATOM   3640  HZ3 LYS B 219     -23.968   7.125  19.977  1.00 10.00      B   
ATOM   3641  C   LYS B 219     -25.368  14.025  21.007  1.00 10.00      B   
ATOM   3642  O   LYS B 219     -25.679  13.891  22.190  1.00 10.00      B   
ATOM   3643  N   GLU B 220     -24.353  14.782  20.611  1.00 10.00      B   
ATOM   3644  HN  GLU B 220     -24.160  14.859  19.649  1.00 10.00      B   
ATOM   3645  CA  GLU B 220     -23.512  15.496  21.565  1.00 10.00      B   
ATOM   3646  CB  GLU B 220     -22.304  16.121  20.866  1.00 10.00      B   
ATOM   3647  CG  GLU B 220     -21.205  15.135  20.515  1.00 10.00      B   
ATOM   3648  CD  GLU B 220     -19.858  15.809  20.388  1.00 10.00      B   
ATOM   3649  OE1 GLU B 220     -19.400  16.022  19.246  1.00 10.00      B   
ATOM   3650  OE2 GLU B 220     -19.253  16.137  21.431  1.00 10.00      B   
ATOM   3651  C   GLU B 220     -24.292  16.578  22.308  1.00 10.00      B   
ATOM   3652  O   GLU B 220     -24.051  16.826  23.490  1.00 10.00      B   
ATOM   3653  N   ASN B 221     -25.233  17.206  21.614  1.00 10.00      B   
ATOM   3654  HN  ASN B 221     -25.382  16.957  20.675  1.00 10.00      B   
ATOM   3655  CA  ASN B 221     -26.040  18.272  22.204  1.00 10.00      B   
ATOM   3656  CB  ASN B 221     -26.474  19.281  21.133  1.00 10.00      B   
ATOM   3657  CG  ASN B 221     -25.306  19.868  20.368  1.00 10.00      B   
ATOM   3658  OD1 ASN B 221     -24.198  19.984  20.891  1.00 10.00      B   
ATOM   3659  ND2 ASN B 221     -25.550  20.246  19.123  1.00 10.00      B   
ATOM   3660 HD21 ASN B 221     -26.460  20.130  18.774  1.00 10.00      B   
ATOM   3661 HD22 ASN B 221     -24.807  20.618  18.597  1.00 10.00      B   
ATOM   3662  C   ASN B 221     -27.267  17.724  22.923  1.00 10.00      B   
ATOM   3663  O   ASN B 221     -28.084  18.490  23.435  1.00 10.00      B   
ATOM   3664  N   ALA B 222     -27.391  16.398  22.947  1.00 10.00      B   
ATOM   3665  HN  ALA B 222     -26.702  15.852  22.515  1.00 10.00      B   
ATOM   3666  CA  ALA B 222     -28.515  15.722  23.598  1.00 10.00      B   
ATOM   3667  CB  ALA B 222     -28.536  15.994  25.099  1.00 10.00      B   
ATOM   3668  C   ALA B 222     -29.849  16.079  22.945  1.00 10.00      B   
ATOM   3669  O   ALA B 222     -30.902  16.040  23.579  1.00 10.00      B   
ATOM   3670  N   SER B 223     -29.793  16.402  21.662  1.00 10.00      B   
ATOM   3671  HN  SER B 223     -28.923  16.396  21.205  1.00 10.00      B   
ATOM   3672  CA  SER B 223     -30.982  16.761  20.905  1.00 10.00      B   
ATOM   3673  CB  SER B 223     -30.606  17.783  19.835  1.00 10.00      B   
ATOM   3674  OG  SER B 223     -29.707  18.742  20.371  1.00 10.00      B   
ATOM   3675  HG  SER B 223     -29.823  18.782  21.330  1.00 10.00      B   
ATOM   3676  C   SER B 223     -31.585  15.512  20.268  1.00 10.00      B   
ATOM   3677  O   SER B 223     -31.537  15.330  19.052  1.00 10.00      B   
ATOM   3678  N   PHE B 224     -32.142  14.654  21.113  1.00 10.00      B   
ATOM   3679  HN  PHE B 224     -32.165  14.882  22.067  1.00 10.00      B   
ATOM   3680  CA  PHE B 224     -32.736  13.402  20.670  1.00 10.00      B   
ATOM   3681  CB  PHE B 224     -33.036  12.492  21.867  1.00 10.00      B   
ATOM   3682  CG  PHE B 224     -31.806  12.040  22.605  1.00 10.00      B   
ATOM   3683  CD1 PHE B 224     -31.377  12.710  23.740  1.00 10.00      B   
ATOM   3684  CD2 PHE B 224     -31.074  10.948  22.162  1.00 10.00      B   
ATOM   3685  CE1 PHE B 224     -30.246  12.299  24.420  1.00 10.00      B   
ATOM   3686  CE2 PHE B 224     -29.943  10.531  22.837  1.00 10.00      B   
ATOM   3687  CZ  PHE B 224     -29.527  11.209  23.968  1.00 10.00      B   
ATOM   3688  C   PHE B 224     -33.996  13.630  19.845  1.00 10.00      B   
ATOM   3689  O   PHE B 224     -34.334  12.818  18.984  1.00 10.00      B   
ATOM   3690  N   GLU B 225     -34.690  14.730  20.109  1.00 10.00      B   
ATOM   3691  HN  GLU B 225     -34.376  15.341  20.813  1.00 10.00      B   
ATOM   3692  CA  GLU B 225     -35.910  15.047  19.375  1.00 10.00      B   
ATOM   3693  CB  GLU B 225     -36.584  16.298  19.943  1.00 10.00      B   
ATOM   3694  CG  GLU B 225     -37.911  16.636  19.283  1.00 10.00      B   
ATOM   3695  CD  GLU B 225     -38.426  17.999  19.678  1.00 10.00      B   
ATOM   3696  OE1 GLU B 225     -37.831  19.013  19.250  1.00 10.00      B   
ATOM   3697  OE2 GLU B 225     -39.433  18.070  20.414  1.00 10.00      B   
ATOM   3698  C   GLU B 225     -35.610  15.232  17.889  1.00 10.00      B   
ATOM   3699  O   GLU B 225     -36.154  14.520  17.038  1.00 10.00      B   
ATOM   3700  N   ALA B 226     -34.719  16.171  17.585  1.00 10.00      B   
ATOM   3701  HN  ALA B 226     -34.314  16.698  18.308  1.00 10.00      B   
ATOM   3702  CA  ALA B 226     -34.333  16.448  16.205  1.00 10.00      B   
ATOM   3703  CB  ALA B 226     -33.461  17.691  16.133  1.00 10.00      B   
ATOM   3704  C   ALA B 226     -33.605  15.252  15.599  1.00 10.00      B   
ATOM   3705  O   ALA B 226     -33.737  14.969  14.404  1.00 10.00      B   
ATOM   3706  N   LEU B 227     -32.851  14.548  16.438  1.00 10.00      B   
ATOM   3707  HN  LEU B 227     -32.790  14.833  17.376  1.00 10.00      B   
ATOM   3708  CA  LEU B 227     -32.105  13.374  16.005  1.00 10.00      B   
ATOM   3709  CB  LEU B 227     -31.229  12.843  17.145  1.00 10.00      B   
ATOM   3710  CG  LEU B 227     -30.426  11.572  16.854  1.00 10.00      B   
ATOM   3711  CD1 LEU B 227     -29.249  11.873  15.940  1.00 10.00      B   
ATOM   3712  CD2 LEU B 227     -29.957  10.922  18.146  1.00 10.00      B   
ATOM   3713  C   LEU B 227     -33.048  12.277  15.520  1.00 10.00      B   
ATOM   3714  O   LEU B 227     -32.820  11.678  14.469  1.00 10.00      B   
ATOM   3715  N   HIS B 228     -34.113  12.034  16.280  1.00 10.00      B   
ATOM   3716  HN  HIS B 228     -34.243  12.561  17.105  1.00 10.00      B   
ATOM   3717  CA  HIS B 228     -35.090  11.003  15.936  1.00 10.00      B   
ATOM   3718  CB  HIS B 228     -36.144  10.853  17.038  1.00 10.00      B   
ATOM   3719  CG  HIS B 228     -37.047   9.671  16.855  1.00 10.00      B   
ATOM   3720  ND1 HIS B 228     -36.646   8.372  17.086  1.00 10.00      B   
ATOM   3721  HD1 HIS B 228     -35.745   8.088  17.374  1.00 10.00      B   
ATOM   3722  CD2 HIS B 228     -38.341   9.599  16.459  1.00 10.00      B   
ATOM   3723  CE1 HIS B 228     -37.654   7.553  16.841  1.00 10.00      B   
ATOM   3724  NE2 HIS B 228     -38.691   8.277  16.460  1.00 10.00      B   
ATOM   3725  HE2 HIS B 228     -39.574   7.919  16.209  1.00 10.00      B   
ATOM   3726  C   HIS B 228     -35.762  11.285  14.596  1.00 10.00      B   
ATOM   3727  O   HIS B 228     -35.932  10.382  13.779  1.00 10.00      B   
ATOM   3728  N   ALA B 229     -36.139  12.535  14.380  1.00 10.00      B   
ATOM   3729  HN  ALA B 229     -35.978  13.212  15.072  1.00 10.00      B   
ATOM   3730  CA  ALA B 229     -36.790  12.925  13.137  1.00 10.00      B   
ATOM   3731  CB  ALA B 229     -37.343  14.338  13.252  1.00 10.00      B   
ATOM   3732  C   ALA B 229     -35.822  12.816  11.964  1.00 10.00      B   
ATOM   3733  O   ALA B 229     -36.196  12.396  10.868  1.00 10.00      B   
ATOM   3734  N   TYR B 230     -34.572  13.180  12.212  1.00 10.00      B   
ATOM   3735  HN  TYR B 230     -34.337  13.499  13.110  1.00 10.00      B   
ATOM   3736  CA  TYR B 230     -33.539  13.133  11.186  1.00 10.00      B   
ATOM   3737  CB  TYR B 230     -32.282  13.861  11.665  1.00 10.00      B   
ATOM   3738  CG  TYR B 230     -31.335  14.269  10.558  1.00 10.00      B   
ATOM   3739  CD1 TYR B 230     -31.683  15.261   9.650  1.00 10.00      B   
ATOM   3740  CD2 TYR B 230     -30.088  13.669  10.427  1.00 10.00      B   
ATOM   3741  CE1 TYR B 230     -30.815  15.643   8.644  1.00 10.00      B   
ATOM   3742  CE2 TYR B 230     -29.216  14.044   9.423  1.00 10.00      B   
ATOM   3743  CZ  TYR B 230     -29.584  15.031   8.535  1.00 10.00      B   
ATOM   3744  OH  TYR B 230     -28.716  15.414   7.538  1.00 10.00      B   
ATOM   3745  HH  TYR B 230     -28.266  14.637   7.193  1.00 10.00      B   
ATOM   3746  C   TYR B 230     -33.205  11.692  10.800  1.00 10.00      B   
ATOM   3747  O   TYR B 230     -33.116  11.366   9.617  1.00 10.00      B   
ATOM   3748  N   THR B 231     -33.032  10.833  11.799  1.00 10.00      B   
ATOM   3749  HN  THR B 231     -33.128  11.146  12.725  1.00 10.00      B   
ATOM   3750  CA  THR B 231     -32.707   9.433  11.551  1.00 10.00      B   
ATOM   3751  CB  THR B 231     -32.368   8.680  12.854  1.00 10.00      B   
ATOM   3752  OG1 THR B 231     -33.219   9.133  13.915  1.00 10.00      B   
ATOM   3753  HG1 THR B 231     -32.899   9.984  14.241  1.00 10.00      B   
ATOM   3754  CG2 THR B 231     -30.918   8.916  13.243  1.00 10.00      B   
ATOM   3755  C   THR B 231     -33.847   8.726  10.822  1.00 10.00      B   
ATOM   3756  O   THR B 231     -33.619   7.981   9.869  1.00 10.00      B   
ATOM   3757  N   GLU B 232     -35.071   8.989  11.266  1.00 10.00      B   
ATOM   3758  HN  GLU B 232     -35.179   9.596  12.030  1.00 10.00      B   
ATOM   3759  CA  GLU B 232     -36.258   8.393  10.669  1.00 10.00      B   
ATOM   3760  CB  GLU B 232     -37.506   8.904  11.391  1.00 10.00      B   
ATOM   3761  CG  GLU B 232     -38.777   8.152  11.046  1.00 10.00      B   
ATOM   3762  CD  GLU B 232     -39.735   8.065  12.214  1.00 10.00      B   
ATOM   3763  OE1 GLU B 232     -40.658   8.900  12.298  1.00 10.00      B   
ATOM   3764  OE2 GLU B 232     -39.584   7.144  13.046  1.00 10.00      B   
ATOM   3765  C   GLU B 232     -36.339   8.710   9.176  1.00 10.00      B   
ATOM   3766  O   GLU B 232     -36.681   7.849   8.360  1.00 10.00      B   
ATOM   3767  N   LYS B 233     -35.998   9.942   8.825  1.00 10.00      B   
ATOM   3768  HN  LYS B 233     -35.717  10.574   9.521  1.00 10.00      B   
ATOM   3769  CA  LYS B 233     -36.031  10.383   7.439  1.00 10.00      B   
ATOM   3770  CB  LYS B 233     -35.753  11.886   7.355  1.00 10.00      B   
ATOM   3771  CG  LYS B 233     -35.689  12.429   5.937  1.00 10.00      B   
ATOM   3772  CD  LYS B 233     -35.523  13.936   5.933  1.00 10.00      B   
ATOM   3773  CE  LYS B 233     -35.515  14.484   4.517  1.00 10.00      B   
ATOM   3774  NZ  LYS B 233     -35.825  15.935   4.491  1.00 10.00      B   
ATOM   3775  HZ1 LYS B 233     -36.821  16.095   4.740  1.00 10.00      B   
ATOM   3776  HZ2 LYS B 233     -35.652  16.322   3.544  1.00 10.00      B   
ATOM   3777  HZ3 LYS B 233     -35.225  16.440   5.171  1.00 10.00      B   
ATOM   3778  C   LYS B 233     -35.024   9.614   6.589  1.00 10.00      B   
ATOM   3779  O   LYS B 233     -35.353   9.132   5.507  1.00 10.00      B   
ATOM   3780  N   LEU B 234     -33.806   9.475   7.092  1.00 10.00      B   
ATOM   3781  HN  LEU B 234     -33.607   9.850   7.978  1.00 10.00      B   
ATOM   3782  CA  LEU B 234     -32.754   8.779   6.363  1.00 10.00      B   
ATOM   3783  CB  LEU B 234     -31.393   9.038   7.009  1.00 10.00      B   
ATOM   3784  CG  LEU B 234     -30.952  10.500   7.094  1.00 10.00      B   
ATOM   3785  CD1 LEU B 234     -29.649  10.619   7.870  1.00 10.00      B   
ATOM   3786  CD2 LEU B 234     -30.808  11.101   5.704  1.00 10.00      B   
ATOM   3787  C   LEU B 234     -33.010   7.277   6.269  1.00 10.00      B   
ATOM   3788  O   LEU B 234     -32.529   6.615   5.348  1.00 10.00      B   
ATOM   3789  N   LEU B 235     -33.779   6.743   7.204  1.00 10.00      B   
ATOM   3790  HN  LEU B 235     -34.155   7.321   7.905  1.00 10.00      B   
ATOM   3791  CA  LEU B 235     -34.066   5.316   7.224  1.00 10.00      B   
ATOM   3792  CB  LEU B 235     -34.161   4.813   8.666  1.00 10.00      B   
ATOM   3793  CG  LEU B 235     -32.887   4.944   9.499  1.00 10.00      B   
ATOM   3794  CD1 LEU B 235     -33.190   4.746  10.973  1.00 10.00      B   
ATOM   3795  CD2 LEU B 235     -31.835   3.954   9.024  1.00 10.00      B   
ATOM   3796  C   LEU B 235     -35.326   4.941   6.445  1.00 10.00      B   
ATOM   3797  O   LEU B 235     -35.304   4.019   5.630  1.00 10.00      B   
ATOM   3798  N   PHE B 236     -36.416   5.658   6.683  1.00 10.00      B   
ATOM   3799  HN  PHE B 236     -36.375   6.403   7.324  1.00 10.00      B   
ATOM   3800  CA  PHE B 236     -37.680   5.350   6.025  1.00 10.00      B   
ATOM   3801  CB  PHE B 236     -38.855   5.539   6.987  1.00 10.00      B   
ATOM   3802  CG  PHE B 236     -38.795   4.628   8.183  1.00 10.00      B   
ATOM   3803  CD1 PHE B 236     -38.299   5.084   9.394  1.00 10.00      B   
ATOM   3804  CD2 PHE B 236     -39.221   3.313   8.092  1.00 10.00      B   
ATOM   3805  CE1 PHE B 236     -38.232   4.248  10.492  1.00 10.00      B   
ATOM   3806  CE2 PHE B 236     -39.158   2.471   9.187  1.00 10.00      B   
ATOM   3807  CZ  PHE B 236     -38.661   2.939  10.389  1.00 10.00      B   
ATOM   3808  C   PHE B 236     -37.903   6.112   4.722  1.00 10.00      B   
ATOM   3809  O   PHE B 236     -38.481   5.569   3.783  1.00 10.00      B   
ATOM   3810  N   LYS B 237     -37.448   7.357   4.650  1.00 10.00      B   
ATOM   3811  HN  LYS B 237     -36.974   7.748   5.417  1.00 10.00      B   
ATOM   3812  CA  LYS B 237     -37.634   8.150   3.435  1.00 10.00      B   
ATOM   3813  CB  LYS B 237     -37.783   9.640   3.744  1.00 10.00      B   
ATOM   3814  CG  LYS B 237     -39.103  10.016   4.396  1.00 10.00      B   
ATOM   3815  CD  LYS B 237     -39.195  11.515   4.613  1.00 10.00      B   
ATOM   3816  CE  LYS B 237     -40.576  11.924   5.102  1.00 10.00      B   
ATOM   3817  NZ  LYS B 237     -40.622  13.360   5.485  1.00 10.00      B   
ATOM   3818  HZ1 LYS B 237     -39.951  13.546   6.258  1.00 10.00      B   
ATOM   3819  HZ2 LYS B 237     -41.576  13.616   5.807  1.00 10.00      B   
ATOM   3820  HZ3 LYS B 237     -40.370  13.959   4.675  1.00 10.00      B   
ATOM   3821  C   LYS B 237     -36.512   7.919   2.429  1.00 10.00      B   
ATOM   3822  O   LYS B 237     -36.744   7.394   1.339  1.00 10.00      B   
ATOM   3823  N   GLU B 238     -35.295   8.298   2.802  1.00 10.00      B   
ATOM   3824  HN  GLU B 238     -35.172   8.706   3.688  1.00 10.00      B   
ATOM   3825  CA  GLU B 238     -34.138   8.134   1.927  1.00 10.00      B   
ATOM   3826  CB  GLU B 238     -32.926   8.884   2.488  1.00 10.00      B   
ATOM   3827  CG  GLU B 238     -33.183  10.349   2.823  1.00 10.00      B   
ATOM   3828  CD  GLU B 238     -33.457  11.211   1.605  1.00 10.00      B   
ATOM   3829  OE1 GLU B 238     -32.766  11.042   0.574  1.00 10.00      B   
ATOM   3830  OE2 GLU B 238     -34.355  12.078   1.675  1.00 10.00      B   
ATOM   3831  C   GLU B 238     -33.805   6.653   1.731  1.00 10.00      B   
ATOM   3832  O   GLU B 238     -33.164   6.276   0.749  1.00 10.00      B   
ATOM   3833  N   LYS B 239     -34.247   5.825   2.682  1.00 10.00      B   
ATOM   3834  HN  LYS B 239     -34.735   6.202   3.441  1.00 10.00      B   
ATOM   3835  CA  LYS B 239     -34.026   4.379   2.638  1.00 10.00      B   
ATOM   3836  CB  LYS B 239     -34.827   3.738   1.497  1.00 10.00      B   
ATOM   3837  CG  LYS B 239     -36.324   3.984   1.572  1.00 10.00      B   
ATOM   3838  CD  LYS B 239     -37.033   3.465   0.333  1.00 10.00      B   
ATOM   3839  CE  LYS B 239     -38.435   4.037   0.222  1.00 10.00      B   
ATOM   3840  NZ  LYS B 239     -39.118   3.581  -1.016  1.00 10.00      B   
ATOM   3841  HZ1 LYS B 239     -40.019   4.084  -1.138  1.00 10.00      B   
ATOM   3842  HZ2 LYS B 239     -39.308   2.562  -0.968  1.00 10.00      B   
ATOM   3843  HZ3 LYS B 239     -38.518   3.770  -1.845  1.00 10.00      B   
ATOM   3844  C   LYS B 239     -32.544   4.029   2.518  1.00 10.00      B   
ATOM   3845  O   LYS B 239     -32.167   3.112   1.783  1.00 10.00      B   
ATOM   3846  N   PHE B 240     -31.709   4.757   3.251  1.00 10.00      B   
ATOM   3847  HN  PHE B 240     -32.068   5.469   3.823  1.00 10.00      B   
ATOM   3848  CA  PHE B 240     -30.271   4.524   3.227  1.00 10.00      B   
ATOM   3849  CB  PHE B 240     -29.530   5.655   3.947  1.00 10.00      B   
ATOM   3850  CG  PHE B 240     -28.040   5.632   3.750  1.00 10.00      B   
ATOM   3851  CD1 PHE B 240     -27.470   6.170   2.609  1.00 10.00      B   
ATOM   3852  CD2 PHE B 240     -27.210   5.071   4.704  1.00 10.00      B   
ATOM   3853  CE1 PHE B 240     -26.102   6.150   2.423  1.00 10.00      B   
ATOM   3854  CE2 PHE B 240     -25.841   5.046   4.527  1.00 10.00      B   
ATOM   3855  CZ  PHE B 240     -25.285   5.587   3.384  1.00 10.00      B   
ATOM   3856  C   PHE B 240     -29.943   3.181   3.868  1.00 10.00      B   
ATOM   3857  O   PHE B 240     -29.288   2.337   3.254  1.00 10.00      B   
ATOM   3858  N   ASP B 241     -30.423   2.998   5.100  1.00 10.00      B   
ATOM   3859  HN  ASP B 241     -30.933   3.723   5.514  1.00 10.00      B   
ATOM   3860  CA  ASP B 241     -30.210   1.764   5.864  1.00 10.00      B   
ATOM   3861  CB  ASP B 241     -30.690   0.524   5.095  1.00 10.00      B   
ATOM   3862  CG  ASP B 241     -30.249  -0.777   5.731  1.00 10.00      B   
ATOM   3863  OD1 ASP B 241     -30.488  -0.967   6.943  1.00 10.00      B   
ATOM   3864  OD2 ASP B 241     -29.661  -1.621   5.019  1.00 10.00      B   
ATOM   3865  C   ASP B 241     -28.761   1.618   6.331  1.00 10.00      B   
ATOM   3866  O   ASP B 241     -27.854   1.356   5.535  1.00 10.00      B   
ATOM   3867  N   ASP B 242     -28.556   1.794   7.633  1.00 10.00      B   
ATOM   3868  HN  ASP B 242     -29.321   1.988   8.213  1.00 10.00      B   
ATOM   3869  CA  ASP B 242     -27.228   1.698   8.233  1.00 10.00      B   
ATOM   3870  CB  ASP B 242     -26.466   3.011   8.034  1.00 10.00      B   
ATOM   3871  CG  ASP B 242     -25.353   3.213   9.038  1.00 10.00      B   
ATOM   3872  OD1 ASP B 242     -24.295   2.564   8.908  1.00 10.00      B   
ATOM   3873  OD2 ASP B 242     -25.534   4.025   9.965  1.00 10.00      B   
ATOM   3874  C   ASP B 242     -27.341   1.357   9.718  1.00 10.00      B   
ATOM   3875  O   ASP B 242     -28.163   1.936  10.430  1.00 10.00      B   
ATOM   3876  N   PHE B 243     -26.502   0.428  10.175  1.00 10.00      B   
ATOM   3877  HN  PHE B 243     -25.848   0.037   9.554  1.00 10.00      B   
ATOM   3878  CA  PHE B 243     -26.509  -0.033  11.564  1.00 10.00      B   
ATOM   3879  CB  PHE B 243     -25.412  -1.076  11.785  1.00 10.00      B   
ATOM   3880  CG  PHE B 243     -25.619  -1.940  12.997  1.00 10.00      B   
ATOM   3881  CD1 PHE B 243     -26.724  -2.772  13.089  1.00 10.00      B   
ATOM   3882  CD2 PHE B 243     -24.705  -1.928  14.040  1.00 10.00      B   
ATOM   3883  CE1 PHE B 243     -26.919  -3.572  14.198  1.00 10.00      B   
ATOM   3884  CE2 PHE B 243     -24.894  -2.725  15.153  1.00 10.00      B   
ATOM   3885  CZ  PHE B 243     -26.002  -3.549  15.231  1.00 10.00      B   
ATOM   3886  C   PHE B 243     -26.377   1.100  12.584  1.00 10.00      B   
ATOM   3887  O   PHE B 243     -27.068   1.098  13.604  1.00 10.00      B   
ATOM   3888  N   ASP B 244     -25.492   2.058  12.318  1.00 10.00      B   
ATOM   3889  HN  ASP B 244     -24.971   2.015  11.489  1.00 10.00      B   
ATOM   3890  CA  ASP B 244     -25.289   3.182  13.234  1.00 10.00      B   
ATOM   3891  CB  ASP B 244     -24.071   4.025  12.837  1.00 10.00      B   
ATOM   3892  CG  ASP B 244     -22.745   3.322  13.053  1.00 10.00      B   
ATOM   3893  OD1 ASP B 244     -22.219   3.352  14.189  1.00 10.00      B   
ATOM   3894  OD2 ASP B 244     -22.208   2.750  12.079  1.00 10.00      B   
ATOM   3895  C   ASP B 244     -26.533   4.062  13.292  1.00 10.00      B   
ATOM   3896  O   ASP B 244     -26.977   4.456  14.372  1.00 10.00      B   
ATOM   3897  N   THR B 245     -27.097   4.355  12.124  1.00 10.00      B   
ATOM   3898  HN  THR B 245     -26.685   4.010  11.299  1.00 10.00      B   
ATOM   3899  CA  THR B 245     -28.294   5.182  12.028  1.00 10.00      B   
ATOM   3900  CB  THR B 245     -28.698   5.442  10.561  1.00 10.00      B   
ATOM   3901  OG1 THR B 245     -27.534   5.728   9.770  1.00 10.00      B   
ATOM   3902  HG1 THR B 245     -26.817   5.120  10.009  1.00 10.00      B   
ATOM   3903  CG2 THR B 245     -29.650   6.625  10.475  1.00 10.00      B   
ATOM   3904  C   THR B 245     -29.468   4.534  12.763  1.00 10.00      B   
ATOM   3905  O   THR B 245     -30.200   5.209  13.488  1.00 10.00      B   
ATOM   3906  N   TRP B 246     -29.631   3.224  12.578  1.00 10.00      B   
ATOM   3907  HN  TRP B 246     -29.011   2.742  11.989  1.00 10.00      B   
ATOM   3908  CA  TRP B 246     -30.707   2.485  13.226  1.00 10.00      B   
ATOM   3909  CB  TRP B 246     -30.677   1.008  12.806  1.00 10.00      B   
ATOM   3910  CG  TRP B 246     -31.265   0.723  11.453  1.00 10.00      B   
ATOM   3911  CD1 TRP B 246     -30.611   0.216  10.367  1.00 10.00      B   
ATOM   3912  CD2 TRP B 246     -32.628   0.910  11.045  1.00 10.00      B   
ATOM   3913  NE1 TRP B 246     -31.474   0.088   9.307  1.00 10.00      B   
ATOM   3914  HE1 TRP B 246     -31.235  -0.255   8.410  1.00 10.00      B   
ATOM   3915  CE2 TRP B 246     -32.719   0.507   9.698  1.00 10.00      B   
ATOM   3916  CE3 TRP B 246     -33.779   1.387  11.684  1.00 10.00      B   
ATOM   3917  CZ2 TRP B 246     -33.913   0.560   8.983  1.00 10.00      B   
ATOM   3918  CZ3 TRP B 246     -34.964   1.438  10.971  1.00 10.00      B   
ATOM   3919  CH2 TRP B 246     -35.022   1.028   9.634  1.00 10.00      B   
ATOM   3920  C   TRP B 246     -30.594   2.593  14.745  1.00 10.00      B   
ATOM   3921  O   TRP B 246     -31.595   2.742  15.445  1.00 10.00      B   
ATOM   3922  N   LYS B 247     -29.361   2.539  15.241  1.00 10.00      B   
ATOM   3923  HN  LYS B 247     -28.604   2.441  14.623  1.00 10.00      B   
ATOM   3924  CA  LYS B 247     -29.101   2.621  16.674  1.00 10.00      B   
ATOM   3925  CB  LYS B 247     -27.629   2.331  16.967  1.00 10.00      B   
ATOM   3926  CG  LYS B 247     -27.297   2.187  18.443  1.00 10.00      B   
ATOM   3927  CD  LYS B 247     -26.187   1.172  18.652  1.00 10.00      B   
ATOM   3928  CE  LYS B 247     -25.780   1.084  20.114  1.00 10.00      B   
ATOM   3929  NZ  LYS B 247     -24.949  -0.119  20.385  1.00 10.00      B   
ATOM   3930  HZ1 LYS B 247     -24.429  -0.006  21.277  1.00 10.00      B   
ATOM   3931  HZ2 LYS B 247     -24.266  -0.266  19.615  1.00 10.00      B   
ATOM   3932  HZ3 LYS B 247     -25.561  -0.965  20.458  1.00 10.00      B   
ATOM   3933  C   LYS B 247     -29.495   3.980  17.241  1.00 10.00      B   
ATOM   3934  O   LYS B 247     -30.118   4.067  18.299  1.00 10.00      B   
ATOM   3935  N   LEU B 248     -29.144   5.040  16.531  1.00 10.00      B   
ATOM   3936  HN  LEU B 248     -28.651   4.914  15.690  1.00 10.00      B   
ATOM   3937  CA  LEU B 248     -29.469   6.387  16.973  1.00 10.00      B   
ATOM   3938  CB  LEU B 248     -28.687   7.437  16.180  1.00 10.00      B   
ATOM   3939  CG  LEU B 248     -27.185   7.505  16.472  1.00 10.00      B   
ATOM   3940  CD1 LEU B 248     -26.516   8.578  15.630  1.00 10.00      B   
ATOM   3941  CD2 LEU B 248     -26.935   7.756  17.951  1.00 10.00      B   
ATOM   3942  C   LEU B 248     -30.972   6.643  16.905  1.00 10.00      B   
ATOM   3943  O   LEU B 248     -31.510   7.446  17.668  1.00 10.00      B   
ATOM   3944  N   TRP B 249     -31.647   5.947  15.996  1.00 10.00      B   
ATOM   3945  HN  TRP B 249     -31.158   5.332  15.405  1.00 10.00      B   
ATOM   3946  CA  TRP B 249     -33.089   6.084  15.841  1.00 10.00      B   
ATOM   3947  CB  TRP B 249     -33.560   5.362  14.573  1.00 10.00      B   
ATOM   3948  CG  TRP B 249     -35.046   5.390  14.349  1.00 10.00      B   
ATOM   3949  CD1 TRP B 249     -35.803   6.460  13.958  1.00 10.00      B   
ATOM   3950  CD2 TRP B 249     -35.955   4.288  14.486  1.00 10.00      B   
ATOM   3951  NE1 TRP B 249     -37.125   6.091  13.854  1.00 10.00      B   
ATOM   3952  HE1 TRP B 249     -37.871   6.685  13.588  1.00 10.00      B   
ATOM   3953  CE2 TRP B 249     -37.242   4.763  14.169  1.00 10.00      B   
ATOM   3954  CE3 TRP B 249     -35.801   2.946  14.845  1.00 10.00      B   
ATOM   3955  CZ2 TRP B 249     -38.368   3.943  14.205  1.00 10.00      B   
ATOM   3956  CZ3 TRP B 249     -36.919   2.134  14.878  1.00 10.00      B   
ATOM   3957  CH2 TRP B 249     -38.185   2.634  14.558  1.00 10.00      B   
ATOM   3958  C   TRP B 249     -33.812   5.543  17.074  1.00 10.00      B   
ATOM   3959  O   TRP B 249     -34.721   6.185  17.608  1.00 10.00      B   
ATOM   3960  N   ILE B 250     -33.396   4.367  17.535  1.00 10.00      B   
ATOM   3961  HN  ILE B 250     -32.672   3.895  17.067  1.00 10.00      B   
ATOM   3962  CA  ILE B 250     -34.006   3.757  18.715  1.00 10.00      B   
ATOM   3963  CB  ILE B 250     -33.753   2.236  18.813  1.00 10.00      B   
ATOM   3964  CG1 ILE B 250     -32.256   1.923  18.867  1.00 10.00      B   
ATOM   3965  CG2 ILE B 250     -34.414   1.507  17.654  1.00 10.00      B   
ATOM   3966  CD1 ILE B 250     -31.940   0.521  19.336  1.00 10.00      B   
ATOM   3967  C   ILE B 250     -33.550   4.448  19.997  1.00 10.00      B   
ATOM   3968  O   ILE B 250     -34.326   4.588  20.943  1.00 10.00      B   
ATOM   3969  N   LEU B 251     -32.294   4.895  20.014  1.00 10.00      B   
ATOM   3970  HN  LEU B 251     -31.724   4.750  19.226  1.00 10.00      B   
ATOM   3971  CA  LEU B 251     -31.738   5.582  21.175  1.00 10.00      B   
ATOM   3972  CB  LEU B 251     -30.255   5.907  20.951  1.00 10.00      B   
ATOM   3973  CG  LEU B 251     -29.507   6.542  22.129  1.00 10.00      B   
ATOM   3974  CD1 LEU B 251     -29.431   5.576  23.305  1.00 10.00      B   
ATOM   3975  CD2 LEU B 251     -28.116   6.985  21.703  1.00 10.00      B   
ATOM   3976  C   LEU B 251     -32.520   6.858  21.455  1.00 10.00      B   
ATOM   3977  O   LEU B 251     -32.887   7.141  22.596  1.00 10.00      B   
ATOM   3978  N   SER B 252     -32.790   7.616  20.399  1.00 10.00      B   
ATOM   3979  HN  SER B 252     -32.469   7.339  19.514  1.00 10.00      B   
ATOM   3980  CA  SER B 252     -33.543   8.850  20.527  1.00 10.00      B   
ATOM   3981  CB  SER B 252     -33.501   9.644  19.219  1.00 10.00      B   
ATOM   3982  OG  SER B 252     -33.759   8.809  18.103  1.00 10.00      B   
ATOM   3983  HG  SER B 252     -32.923   8.443  17.778  1.00 10.00      B   
ATOM   3984  C   SER B 252     -34.983   8.550  20.923  1.00 10.00      B   
ATOM   3985  O   SER B 252     -35.600   9.306  21.672  1.00 10.00      B   
ATOM   3986  N   GLY B 253     -35.499   7.426  20.430  1.00 10.00      B   
ATOM   3987  HN  GLY B 253     -34.945   6.862  19.849  1.00 10.00      B   
ATOM   3988  CA  GLY B 253     -36.856   7.022  20.741  1.00 10.00      B   
ATOM   3989  C   GLY B 253     -37.048   6.788  22.225  1.00 10.00      B   
ATOM   3990  O   GLY B 253     -38.023   7.254  22.814  1.00 10.00      B   
ATOM   3991  N   LYS B 254     -36.107   6.076  22.830  1.00 10.00      B   
ATOM   3992  HN  LYS B 254     -35.356   5.729  22.298  1.00 10.00      B   
ATOM   3993  CA  LYS B 254     -36.162   5.785  24.256  1.00 10.00      B   
ATOM   3994  CB  LYS B 254     -35.014   4.853  24.661  1.00 10.00      B   
ATOM   3995  CG  LYS B 254     -35.089   4.344  26.096  1.00 10.00      B   
ATOM   3996  CD  LYS B 254     -36.063   3.185  26.221  1.00 10.00      B   
ATOM   3997  CE  LYS B 254     -36.103   2.638  27.640  1.00 10.00      B   
ATOM   3998  NZ  LYS B 254     -36.980   3.445  28.530  1.00 10.00      B   
ATOM   3999  HZ1 LYS B 254     -37.149   2.939  29.425  1.00 10.00      B   
ATOM   4000  HZ2 LYS B 254     -37.895   3.623  28.069  1.00 10.00      B   
ATOM   4001  HZ3 LYS B 254     -36.535   4.359  28.742  1.00 10.00      B   
ATOM   4002  C   LYS B 254     -36.093   7.073  25.070  1.00 10.00      B   
ATOM   4003  O   LYS B 254     -36.798   7.227  26.067  1.00 10.00      B   
ATOM   4004  N   GLU B 255     -35.258   8.002  24.622  1.00 10.00      B   
ATOM   4005  HN  GLU B 255     -34.740   7.826  23.809  1.00 10.00      B   
ATOM   4006  CA  GLU B 255     -35.083   9.272  25.315  1.00 10.00      B   
ATOM   4007  CB  GLU B 255     -33.805   9.975  24.858  1.00 10.00      B   
ATOM   4008  CG  GLU B 255     -32.553   9.478  25.558  1.00 10.00      B   
ATOM   4009  CD  GLU B 255     -32.669   9.552  27.067  1.00 10.00      B   
ATOM   4010  OE1 GLU B 255     -32.743  10.677  27.609  1.00 10.00      B   
ATOM   4011  OE2 GLU B 255     -32.692   8.485  27.716  1.00 10.00      B   
ATOM   4012  C   GLU B 255     -36.291  10.200  25.182  1.00 10.00      B   
ATOM   4013  O   GLU B 255     -36.653  10.884  26.139  1.00 10.00      B   
ATOM   4014  N   ILE B 256     -36.909  10.234  24.005  1.00 10.00      B   
ATOM   4015  HN  ILE B 256     -36.577   9.677  23.265  1.00 10.00      B   
ATOM   4016  CA  ILE B 256     -38.071  11.099  23.794  1.00 10.00      B   
ATOM   4017  CB  ILE B 256     -38.381  11.360  22.304  1.00 10.00      B   
ATOM   4018  CG1 ILE B 256     -38.644  10.053  21.557  1.00 10.00      B   
ATOM   4019  CG2 ILE B 256     -37.252  12.145  21.652  1.00 10.00      B   
ATOM   4020  CD1 ILE B 256     -39.015  10.237  20.101  1.00 10.00      B   
ATOM   4021  C   ILE B 256     -39.309  10.572  24.517  1.00 10.00      B   
ATOM   4022  O   ILE B 256     -40.201  11.342  24.878  1.00 10.00      B   
ATOM   4023  N   GLY B 257     -39.355   9.262  24.733  1.00 10.00      B   
ATOM   4024  HN  GLY B 257     -38.619   8.698  24.415  1.00 10.00      B   
ATOM   4025  CA  GLY B 257     -40.480   8.667  25.432  1.00 10.00      B   
ATOM   4026  C   GLY B 257     -41.275   7.693  24.583  1.00 10.00      B   
ATOM   4027  O   GLY B 257     -42.504   7.680  24.631  1.00 10.00      B   
ATOM   4028  N   LYS B 258     -40.581   6.885  23.795  1.00 10.00      B   
ATOM   4029  HN  LYS B 258     -39.603   6.950  23.779  1.00 10.00      B   
ATOM   4030  CA  LYS B 258     -41.239   5.898  22.951  1.00 10.00      B   
ATOM   4031  CB  LYS B 258     -40.654   5.891  21.535  1.00 10.00      B   
ATOM   4032  CG  LYS B 258     -40.948   7.146  20.720  1.00 10.00      B   
ATOM   4033  CD  LYS B 258     -42.426   7.265  20.374  1.00 10.00      B   
ATOM   4034  CE  LYS B 258     -43.204   7.969  21.475  1.00 10.00      B   
ATOM   4035  NZ  LYS B 258     -44.666   7.900  21.251  1.00 10.00      B   
ATOM   4036  HZ1 LYS B 258     -45.172   8.243  22.088  1.00 10.00      B   
ATOM   4037  HZ2 LYS B 258     -44.957   6.914  21.063  1.00 10.00      B   
ATOM   4038  HZ3 LYS B 258     -44.929   8.488  20.437  1.00 10.00      B   
ATOM   4039  C   LYS B 258     -41.137   4.515  23.576  1.00 10.00      B   
ATOM   4040  O   LYS B 258     -40.152   4.196  24.248  1.00 10.00      B   
ATOM   4041  N   SER B 259     -42.151   3.699  23.356  1.00 10.00      B   
ATOM   4042  HN  SER B 259     -42.901   4.005  22.793  1.00 10.00      B   
ATOM   4043  CA  SER B 259     -42.179   2.357  23.912  1.00 10.00      B   
ATOM   4044  CB  SER B 259     -43.601   1.981  24.332  1.00 10.00      B   
ATOM   4045  OG  SER B 259     -44.530   2.238  23.293  1.00 10.00      B   
ATOM   4046  HG  SER B 259     -44.442   3.158  22.999  1.00 10.00      B   
ATOM   4047  C   SER B 259     -41.607   1.333  22.936  1.00 10.00      B   
ATOM   4048  O   SER B 259     -41.445   1.614  21.745  1.00 10.00      B   
ATOM   4049  N   PHE B 260     -41.323   0.145  23.456  1.00 10.00      B   
ATOM   4050  HN  PHE B 260     -41.513  -0.009  24.404  1.00 10.00      B   
ATOM   4051  CA  PHE B 260     -40.758  -0.945  22.670  1.00 10.00      B   
ATOM   4052  CB  PHE B 260     -40.515  -2.154  23.582  1.00 10.00      B   
ATOM   4053  CG  PHE B 260     -39.685  -3.253  22.978  1.00 10.00      B   
ATOM   4054  CD1 PHE B 260     -38.332  -3.341  23.252  1.00 10.00      B   
ATOM   4055  CD2 PHE B 260     -40.260  -4.199  22.143  1.00 10.00      B   
ATOM   4056  CE1 PHE B 260     -37.567  -4.354  22.711  1.00 10.00      B   
ATOM   4057  CE2 PHE B 260     -39.500  -5.215  21.596  1.00 10.00      B   
ATOM   4058  CZ  PHE B 260     -38.150  -5.290  21.879  1.00 10.00      B   
ATOM   4059  C   PHE B 260     -41.692  -1.335  21.535  1.00 10.00      B   
ATOM   4060  O   PHE B 260     -41.271  -1.463  20.389  1.00 10.00      B   
ATOM   4061  N   GLU B 261     -42.962  -1.502  21.864  1.00 10.00      B   
ATOM   4062  HN  GLU B 261     -43.234  -1.351  22.797  1.00 10.00      B   
ATOM   4063  CA  GLU B 261     -43.971  -1.899  20.892  1.00 10.00      B   
ATOM   4064  CB  GLU B 261     -45.334  -2.017  21.578  1.00 10.00      B   
ATOM   4065  CG  GLU B 261     -46.397  -2.728  20.756  1.00 10.00      B   
ATOM   4066  CD  GLU B 261     -46.027  -4.157  20.406  1.00 10.00      B   
ATOM   4067  OE1 GLU B 261     -45.197  -4.764  21.119  1.00 10.00      B   
ATOM   4068  OE2 GLU B 261     -46.578  -4.689  19.418  1.00 10.00      B   
ATOM   4069  C   GLU B 261     -44.039  -0.929  19.710  1.00 10.00      B   
ATOM   4070  O   GLU B 261     -44.169  -1.352  18.561  1.00 10.00      B   
ATOM   4071  N   GLU B 262     -43.929   0.365  19.996  1.00 10.00      B   
ATOM   4072  HN  GLU B 262     -43.799   0.640  20.927  1.00 10.00      B   
ATOM   4073  CA  GLU B 262     -43.986   1.385  18.956  1.00 10.00      B   
ATOM   4074  CB  GLU B 262     -43.910   2.784  19.571  1.00 10.00      B   
ATOM   4075  CG  GLU B 262     -45.123   3.161  20.404  1.00 10.00      B   
ATOM   4076  CD  GLU B 262     -44.995   4.532  21.035  1.00 10.00      B   
ATOM   4077  OE1 GLU B 262     -44.358   4.644  22.107  1.00 10.00      B   
ATOM   4078  OE2 GLU B 262     -45.534   5.507  20.464  1.00 10.00      B   
ATOM   4079  C   GLU B 262     -42.870   1.200  17.933  1.00 10.00      B   
ATOM   4080  O   GLU B 262     -43.105   1.241  16.727  1.00 10.00      B   
ATOM   4081  N   LEU B 263     -41.661   0.977  18.421  1.00 10.00      B   
ATOM   4082  HN  LEU B 263     -41.540   0.934  19.396  1.00 10.00      B   
ATOM   4083  CA  LEU B 263     -40.506   0.797  17.548  1.00 10.00      B   
ATOM   4084  CB  LEU B 263     -39.206   1.048  18.320  1.00 10.00      B   
ATOM   4085  CG  LEU B 263     -39.087   2.407  19.020  1.00 10.00      B   
ATOM   4086  CD1 LEU B 263     -37.817   2.472  19.850  1.00 10.00      B   
ATOM   4087  CD2 LEU B 263     -39.126   3.546  18.014  1.00 10.00      B   
ATOM   4088  C   LEU B 263     -40.490  -0.591  16.904  1.00 10.00      B   
ATOM   4089  O   LEU B 263     -40.208  -0.729  15.714  1.00 10.00      B   
ATOM   4090  N   ASP B 264     -40.811  -1.608  17.696  1.00 10.00      B   
ATOM   4091  HN  ASP B 264     -41.032  -1.423  18.636  1.00 10.00      B   
ATOM   4092  CA  ASP B 264     -40.834  -2.991  17.226  1.00 10.00      B   
ATOM   4093  CB  ASP B 264     -41.202  -3.938  18.371  1.00 10.00      B   
ATOM   4094  CG  ASP B 264     -41.475  -5.353  17.905  1.00 10.00      B   
ATOM   4095  OD1 ASP B 264     -40.506  -6.107  17.674  1.00 10.00      B   
ATOM   4096  OD2 ASP B 264     -42.662  -5.723  17.776  1.00 10.00      B   
ATOM   4097  C   ASP B 264     -41.797  -3.181  16.057  1.00 10.00      B   
ATOM   4098  O   ASP B 264     -41.482  -3.874  15.088  1.00 10.00      B   
ATOM   4099  N   GLN B 265     -42.966  -2.557  16.145  1.00 10.00      B   
ATOM   4100  HN  GLN B 265     -43.165  -2.019  16.944  1.00 10.00      B   
ATOM   4101  CA  GLN B 265     -43.966  -2.667  15.092  1.00 10.00      B   
ATOM   4102  CB  GLN B 265     -45.299  -2.077  15.541  1.00 10.00      B   
ATOM   4103  CG  GLN B 265     -46.138  -3.023  16.377  1.00 10.00      B   
ATOM   4104  CD  GLN B 265     -47.479  -2.427  16.739  1.00 10.00      B   
ATOM   4105  OE1 GLN B 265     -48.040  -1.623  15.993  1.00 10.00      B   
ATOM   4106  NE2 GLN B 265     -48.001  -2.812  17.889  1.00 10.00      B   
ATOM   4107 HE21 GLN B 265     -47.494  -3.457  18.438  1.00 10.00      B   
ATOM   4108 HE22 GLN B 265     -48.868  -2.436  18.153  1.00 10.00      B   
ATOM   4109  C   GLN B 265     -43.508  -1.997  13.803  1.00 10.00      B   
ATOM   4110  O   GLN B 265     -43.873  -2.425  12.706  1.00 10.00      B   
ATOM   4111  N   LYS B 266     -42.707  -0.950  13.936  1.00 10.00      B   
ATOM   4112  HN  LYS B 266     -42.440  -0.663  14.835  1.00 10.00      B   
ATOM   4113  CA  LYS B 266     -42.206  -0.224  12.776  1.00 10.00      B   
ATOM   4114  CB  LYS B 266     -41.674   1.147  13.196  1.00 10.00      B   
ATOM   4115  CG  LYS B 266     -41.892   2.241  12.165  1.00 10.00      B   
ATOM   4116  CD  LYS B 266     -41.702   3.621  12.778  1.00 10.00      B   
ATOM   4117  CE  LYS B 266     -42.041   4.723  11.786  1.00 10.00      B   
ATOM   4118  NZ  LYS B 266     -41.990   6.069  12.415  1.00 10.00      B   
ATOM   4119  HZ1 LYS B 266     -42.587   6.091  13.262  1.00 10.00      B   
ATOM   4120  HZ2 LYS B 266     -42.329   6.790  11.749  1.00 10.00      B   
ATOM   4121  HZ3 LYS B 266     -41.007   6.305  12.688  1.00 10.00      B   
ATOM   4122  C   LYS B 266     -41.121  -1.033  12.073  1.00 10.00      B   
ATOM   4123  O   LYS B 266     -40.946  -0.944  10.856  1.00 10.00      B   
ATOM   4124  N   LEU B 267     -40.412  -1.840  12.850  1.00 10.00      B   
ATOM   4125  HN  LEU B 267     -40.610  -1.865  13.811  1.00 10.00      B   
ATOM   4126  CA  LEU B 267     -39.349  -2.687  12.330  1.00 10.00      B   
ATOM   4127  CB  LEU B 267     -38.283  -2.908  13.404  1.00 10.00      B   
ATOM   4128  CG  LEU B 267     -37.615  -1.648  13.957  1.00 10.00      B   
ATOM   4129  CD1 LEU B 267     -36.746  -1.994  15.151  1.00 10.00      B   
ATOM   4130  CD2 LEU B 267     -36.791  -0.963  12.880  1.00 10.00      B   
ATOM   4131  C   LEU B 267     -39.917  -4.029  11.875  1.00 10.00      B   
ATOM   4132  O   LEU B 267     -39.521  -5.089  12.360  1.00 10.00      B   
ATOM   4133  N   THR B 268     -40.849  -3.973  10.936  1.00 10.00      B   
ATOM   4134  HN  THR B 268     -41.124  -3.095  10.587  1.00 10.00      B   
ATOM   4135  CA  THR B 268     -41.493  -5.169  10.412  1.00 10.00      B   
ATOM   4136  CB  THR B 268     -42.936  -4.849   9.976  1.00 10.00      B   
ATOM   4137  OG1 THR B 268     -43.215  -3.466  10.250  1.00 10.00      B   
ATOM   4138  HG1 THR B 268     -43.435  -3.362  11.190  1.00 10.00      B   
ATOM   4139  CG2 THR B 268     -43.931  -5.716  10.733  1.00 10.00      B   
ATOM   4140  C   THR B 268     -40.726  -5.754   9.222  1.00 10.00      B   
ATOM   4141  O   THR B 268     -41.314  -6.390   8.348  1.00 10.00      B   
ATOM   4142  N   LEU B 269     -39.415  -5.551   9.198  1.00 10.00      B   
ATOM   4143  HN  LEU B 269     -38.990  -5.066   9.935  1.00 10.00      B   
ATOM   4144  CA  LEU B 269     -38.585  -6.058   8.116  1.00 10.00      B   
ATOM   4145  CB  LEU B 269     -37.845  -4.913   7.421  1.00 10.00      B   
ATOM   4146  CG  LEU B 269     -38.710  -3.891   6.678  1.00 10.00      B   
ATOM   4147  CD1 LEU B 269     -37.854  -2.747   6.156  1.00 10.00      B   
ATOM   4148  CD2 LEU B 269     -39.472  -4.551   5.540  1.00 10.00      B   
ATOM   4149  C   LEU B 269     -37.592  -7.090   8.643  1.00 10.00      B   
ATOM   4150  O   LEU B 269     -37.034  -6.923   9.726  1.00 10.00      B   
ATOM   4151  N   PRO B 270     -37.368  -8.172   7.884  1.00 10.00      B   
ATOM   4152  CA  PRO B 270     -36.447  -9.242   8.271  1.00 10.00      B   
ATOM   4153  CB  PRO B 270     -37.057 -10.448   7.560  1.00 10.00      B   
ATOM   4154  CG  PRO B 270     -37.643  -9.889   6.304  1.00 10.00      B   
ATOM   4155  CD  PRO B 270     -38.010  -8.453   6.586  1.00 10.00      B   
ATOM   4156  C   PRO B 270     -35.021  -8.999   7.771  1.00 10.00      B   
ATOM   4157  O   PRO B 270     -34.294  -9.943   7.448  1.00 10.00      B   
ATOM   4158  N   THR B 271     -34.618  -7.736   7.722  1.00 10.00      B   
ATOM   4159  HN  THR B 271     -35.231  -7.025   8.011  1.00 10.00      B   
ATOM   4160  CA  THR B 271     -33.288  -7.370   7.261  1.00 10.00      B   
ATOM   4161  CB  THR B 271     -33.235  -5.881   6.885  1.00 10.00      B   
ATOM   4162  OG1 THR B 271     -34.192  -5.164   7.675  1.00 10.00      B   
ATOM   4163  HG1 THR B 271     -33.962  -4.226   7.676  1.00 10.00      B   
ATOM   4164  CG2 THR B 271     -33.560  -5.695   5.411  1.00 10.00      B   
ATOM   4165  C   THR B 271     -32.231  -7.677   8.320  1.00 10.00      B   
ATOM   4166  O   THR B 271     -32.556  -7.861   9.497  1.00 10.00      B   
ATOM   4167  N   ARG B 272     -30.972  -7.733   7.898  1.00 10.00      B   
ATOM   4168  HN  ARG B 272     -30.778  -7.570   6.948  1.00 10.00      B   
ATOM   4169  CA  ARG B 272     -29.868  -8.031   8.804  1.00 10.00      B   
ATOM   4170  CB  ARG B 272     -28.545  -8.138   8.034  1.00 10.00      B   
ATOM   4171  CG  ARG B 272     -27.497  -8.999   8.727  1.00 10.00      B   
ATOM   4172  CD  ARG B 272     -26.283  -8.186   9.160  1.00 10.00      B   
ATOM   4173  NE  ARG B 272     -25.318  -7.997   8.073  1.00 10.00      B   
ATOM   4174  HE  ARG B 272     -25.660  -7.654   7.218  1.00 10.00      B   
ATOM   4175  CZ  ARG B 272     -24.009  -8.246   8.188  1.00 10.00      B   
ATOM   4176  NH1 ARG B 272     -23.508  -8.709   9.328  1.00 10.00      B   
ATOM   4177 HH11 ARG B 272     -24.137  -8.881  10.156  1.00 10.00      B   
ATOM   4178 HH12 ARG B 272     -22.488  -8.897   9.415  1.00 10.00      B   
ATOM   4179  NH2 ARG B 272     -23.205  -8.060   7.147  1.00 10.00      B   
ATOM   4180 HH21 ARG B 272     -23.591  -7.712   6.243  1.00 10.00      B   
ATOM   4181 HH22 ARG B 272     -22.181  -8.256   7.230  1.00 10.00      B   
ATOM   4182  C   ARG B 272     -29.754  -6.981   9.902  1.00 10.00      B   
ATOM   4183  O   ARG B 272     -29.697  -7.317  11.085  1.00 10.00      B   
ATOM   4184  N   ASN B 273     -29.739  -5.716   9.500  1.00 10.00      B   
ATOM   4185  HN  ASN B 273     -29.810  -5.519   8.541  1.00 10.00      B   
ATOM   4186  CA  ASN B 273     -29.620  -4.607  10.440  1.00 10.00      B   
ATOM   4187  CB  ASN B 273     -29.579  -3.264   9.704  1.00 10.00      B   
ATOM   4188  CG  ASN B 273     -28.228  -2.955   9.087  1.00 10.00      B   
ATOM   4189  OD1 ASN B 273     -27.186  -3.395   9.575  1.00 10.00      B   
ATOM   4190  ND2 ASN B 273     -28.237  -2.185   8.010  1.00 10.00      B   
ATOM   4191 HD21 ASN B 273     -29.110  -1.860   7.672  1.00 10.00      B   
ATOM   4192 HD22 ASN B 273     -27.381  -1.965   7.591  1.00 10.00      B   
ATOM   4193  C   ASN B 273     -30.752  -4.604  11.460  1.00 10.00      B   
ATOM   4194  O   ASN B 273     -30.509  -4.514  12.661  1.00 10.00      B   
ATOM   4195  N   ILE B 274     -31.984  -4.723  10.980  1.00 10.00      B   
ATOM   4196  HN  ILE B 274     -32.113  -4.816  10.014  1.00 10.00      B   
ATOM   4197  CA  ILE B 274     -33.151  -4.717  11.857  1.00 10.00      B   
ATOM   4198  CB  ILE B 274     -34.475  -4.620  11.062  1.00 10.00      B   
ATOM   4199  CG1 ILE B 274     -34.579  -3.237  10.402  1.00 10.00      B   
ATOM   4200  CG2 ILE B 274     -35.676  -4.877  11.963  1.00 10.00      B   
ATOM   4201  CD1 ILE B 274     -35.873  -2.992   9.656  1.00 10.00      B   
ATOM   4202  C   ILE B 274     -33.162  -5.918  12.803  1.00 10.00      B   
ATOM   4203  O   ILE B 274     -33.500  -5.784  13.978  1.00 10.00      B   
ATOM   4204  N   SER B 275     -32.770  -7.085  12.299  1.00 10.00      B   
ATOM   4205  HN  SER B 275     -32.506  -7.138  11.355  1.00 10.00      B   
ATOM   4206  CA  SER B 275     -32.735  -8.289  13.124  1.00 10.00      B   
ATOM   4207  CB  SER B 275     -32.380  -9.520  12.289  1.00 10.00      B   
ATOM   4208  OG  SER B 275     -33.355  -9.735  11.281  1.00 10.00      B   
ATOM   4209  HG  SER B 275     -33.182  -9.132  10.543  1.00 10.00      B   
ATOM   4210  C   SER B 275     -31.772  -8.116  14.298  1.00 10.00      B   
ATOM   4211  O   SER B 275     -32.032  -8.594  15.404  1.00 10.00      B   
ATOM   4212  N   LEU B 276     -30.673  -7.415  14.054  1.00 10.00      B   
ATOM   4213  HN  LEU B 276     -30.519  -7.063  13.148  1.00 10.00      B   
ATOM   4214  CA  LEU B 276     -29.686  -7.155  15.092  1.00 10.00      B   
ATOM   4215  CB  LEU B 276     -28.343  -6.784  14.465  1.00 10.00      B   
ATOM   4216  CG  LEU B 276     -27.631  -7.880  13.678  1.00 10.00      B   
ATOM   4217  CD1 LEU B 276     -26.550  -7.273  12.802  1.00 10.00      B   
ATOM   4218  CD2 LEU B 276     -27.039  -8.914  14.621  1.00 10.00      B   
ATOM   4219  C   LEU B 276     -30.166  -6.016  15.980  1.00 10.00      B   
ATOM   4220  O   LEU B 276     -29.964  -6.027  17.195  1.00 10.00      B   
ATOM   4221  N   LEU B 277     -30.819  -5.041  15.359  1.00 10.00      B   
ATOM   4222  HN  LEU B 277     -30.939  -5.095  14.385  1.00 10.00      B   
ATOM   4223  CA  LEU B 277     -31.344  -3.883  16.069  1.00 10.00      B   
ATOM   4224  CB  LEU B 277     -31.994  -2.905  15.093  1.00 10.00      B   
ATOM   4225  CG  LEU B 277     -32.330  -1.524  15.655  1.00 10.00      B   
ATOM   4226  CD1 LEU B 277     -31.059  -0.764  16.002  1.00 10.00      B   
ATOM   4227  CD2 LEU B 277     -33.187  -0.738  14.675  1.00 10.00      B   
ATOM   4228  C   LEU B 277     -32.350  -4.306  17.130  1.00 10.00      B   
ATOM   4229  O   LEU B 277     -32.432  -3.696  18.196  1.00 10.00      B   
ATOM   4230  N   LYS B 278     -33.124  -5.345  16.832  1.00 10.00      B   
ATOM   4231  HN  LYS B 278     -33.042  -5.765  15.947  1.00 10.00      B   
ATOM   4232  CA  LYS B 278     -34.110  -5.856  17.777  1.00 10.00      B   
ATOM   4233  CB  LYS B 278     -34.967  -6.958  17.153  1.00 10.00      B   
ATOM   4234  CG  LYS B 278     -35.930  -6.450  16.094  1.00 10.00      B   
ATOM   4235  CD  LYS B 278     -37.250  -7.200  16.138  1.00 10.00      B   
ATOM   4236  CE  LYS B 278     -38.265  -6.590  15.186  1.00 10.00      B   
ATOM   4237  NZ  LYS B 278     -39.626  -7.142  15.403  1.00 10.00      B   
ATOM   4238  HZ1 LYS B 278     -40.270  -6.806  14.660  1.00 10.00      B   
ATOM   4239  HZ2 LYS B 278     -39.995  -6.830  16.332  1.00 10.00      B   
ATOM   4240  HZ3 LYS B 278     -39.601  -8.180  15.384  1.00 10.00      B   
ATOM   4241  C   LYS B 278     -33.424  -6.356  19.040  1.00 10.00      B   
ATOM   4242  O   LYS B 278     -33.968  -6.254  20.138  1.00 10.00      B   
ATOM   4243  N   ILE B 279     -32.217  -6.880  18.876  1.00 10.00      B   
ATOM   4244  HN  ILE B 279     -31.831  -6.926  17.974  1.00 10.00      B   
ATOM   4245  CA  ILE B 279     -31.443  -7.370  20.002  1.00 10.00      B   
ATOM   4246  CB  ILE B 279     -30.185  -8.131  19.529  1.00 10.00      B   
ATOM   4247  CG1 ILE B 279     -30.561  -9.201  18.497  1.00 10.00      B   
ATOM   4248  CG2 ILE B 279     -29.461  -8.757  20.713  1.00 10.00      B   
ATOM   4249  CD1 ILE B 279     -29.373  -9.869  17.838  1.00 10.00      B   
ATOM   4250  C   ILE B 279     -31.025  -6.180  20.861  1.00 10.00      B   
ATOM   4251  O   ILE B 279     -31.197  -6.185  22.080  1.00 10.00      B   
ATOM   4252  N   GLU B 280     -30.501  -5.150  20.202  1.00 10.00      B   
ATOM   4253  HN  GLU B 280     -30.397  -5.215  19.227  1.00 10.00      B   
ATOM   4254  CA  GLU B 280     -30.070  -3.932  20.882  1.00 10.00      B   
ATOM   4255  CB  GLU B 280     -29.450  -2.955  19.871  1.00 10.00      B   
ATOM   4256  CG  GLU B 280     -29.075  -1.589  20.435  1.00 10.00      B   
ATOM   4257  CD  GLU B 280     -27.872  -1.627  21.357  1.00 10.00      B   
ATOM   4258  OE1 GLU B 280     -26.774  -2.007  20.897  1.00 10.00      B   
ATOM   4259  OE2 GLU B 280     -28.011  -1.258  22.542  1.00 10.00      B   
ATOM   4260  C   GLU B 280     -31.254  -3.280  21.596  1.00 10.00      B   
ATOM   4261  O   GLU B 280     -31.122  -2.782  22.711  1.00 10.00      B   
ATOM   4262  N   LEU B 281     -32.416  -3.318  20.951  1.00 10.00      B   
ATOM   4263  HN  LEU B 281     -32.453  -3.742  20.063  1.00 10.00      B   
ATOM   4264  CA  LEU B 281     -33.632  -2.733  21.508  1.00 10.00      B   
ATOM   4265  CB  LEU B 281     -34.778  -2.822  20.500  1.00 10.00      B   
ATOM   4266  CG  LEU B 281     -35.973  -1.900  20.752  1.00 10.00      B   
ATOM   4267  CD1 LEU B 281     -35.548  -0.443  20.653  1.00 10.00      B   
ATOM   4268  CD2 LEU B 281     -37.097  -2.199  19.771  1.00 10.00      B   
ATOM   4269  C   LEU B 281     -34.035  -3.408  22.814  1.00 10.00      B   
ATOM   4270  O   LEU B 281     -34.273  -2.737  23.817  1.00 10.00      B   
ATOM   4271  N   ASP B 282     -34.100  -4.736  22.801  1.00 10.00      B   
ATOM   4272  HN  ASP B 282     -33.900  -5.219  21.968  1.00 10.00      B   
ATOM   4273  CA  ASP B 282     -34.476  -5.496  23.993  1.00 10.00      B   
ATOM   4274  CB  ASP B 282     -34.583  -6.990  23.675  1.00 10.00      B   
ATOM   4275  CG  ASP B 282     -35.944  -7.573  24.002  1.00 10.00      B   
ATOM   4276  OD1 ASP B 282     -36.320  -7.597  25.192  1.00 10.00      B   
ATOM   4277  OD2 ASP B 282     -36.645  -8.020  23.068  1.00 10.00      B   
ATOM   4278  C   ASP B 282     -33.485  -5.250  25.129  1.00 10.00      B   
ATOM   4279  O   ASP B 282     -33.846  -5.289  26.306  1.00 10.00      B   
ATOM   4280  N   ILE B 283     -32.233  -4.982  24.767  1.00 10.00      B   
ATOM   4281  HN  ILE B 283     -32.003  -4.980  23.815  1.00 10.00      B   
ATOM   4282  CA  ILE B 283     -31.192  -4.700  25.749  1.00 10.00      B   
ATOM   4283  CB  ILE B 283     -29.778  -4.875  25.149  1.00 10.00      B   
ATOM   4284  CG1 ILE B 283     -29.559  -6.323  24.705  1.00 10.00      B   
ATOM   4285  CG2 ILE B 283     -28.706  -4.459  26.153  1.00 10.00      B   
ATOM   4286  CD1 ILE B 283     -28.283  -6.531  23.919  1.00 10.00      B   
ATOM   4287  C   ILE B 283     -31.344  -3.271  26.273  1.00 10.00      B   
ATOM   4288  O   ILE B 283     -31.237  -3.024  27.476  1.00 10.00      B   
ATOM   4289  N   LEU B 284     -31.614  -2.341  25.360  1.00 10.00      B   
ATOM   4290  HN  LEU B 284     -31.687  -2.611  24.417  1.00 10.00      B   
ATOM   4291  CA  LEU B 284     -31.793  -0.933  25.701  1.00 10.00      B   
ATOM   4292  CB  LEU B 284     -32.012  -0.112  24.426  1.00 10.00      B   
ATOM   4293  CG  LEU B 284     -32.090   1.407  24.598  1.00 10.00      B   
ATOM   4294  CD1 LEU B 284     -30.723   1.980  24.941  1.00 10.00      B   
ATOM   4295  CD2 LEU B 284     -32.648   2.059  23.340  1.00 10.00      B   
ATOM   4296  C   LEU B 284     -32.979  -0.753  26.645  1.00 10.00      B   
ATOM   4297  O   LEU B 284     -32.994   0.151  27.482  1.00 10.00      B   
ATOM   4298  N   TYR B 285     -33.979  -1.614  26.491  1.00 10.00      B   
ATOM   4299  HN  TYR B 285     -33.919  -2.293  25.779  1.00 10.00      B   
ATOM   4300  CA  TYR B 285     -35.168  -1.571  27.334  1.00 10.00      B   
ATOM   4301  CB  TYR B 285     -36.411  -1.975  26.538  1.00 10.00      B   
ATOM   4302  CG  TYR B 285     -36.966  -0.869  25.667  1.00 10.00      B   
ATOM   4303  CD1 TYR B 285     -36.303  -0.464  24.517  1.00 10.00      B   
ATOM   4304  CD2 TYR B 285     -38.155  -0.230  25.996  1.00 10.00      B   
ATOM   4305  CE1 TYR B 285     -36.807   0.546  23.719  1.00 10.00      B   
ATOM   4306  CE2 TYR B 285     -38.665   0.782  25.204  1.00 10.00      B   
ATOM   4307  CZ  TYR B 285     -37.986   1.164  24.065  1.00 10.00      B   
ATOM   4308  OH  TYR B 285     -38.488   2.167  23.266  1.00 10.00      B   
ATOM   4309  HH  TYR B 285     -38.931   2.829  23.812  1.00 10.00      B   
ATOM   4310  C   TYR B 285     -34.999  -2.476  28.550  1.00 10.00      B   
ATOM   4311  O   TYR B 285     -35.879  -2.545  29.412  1.00 10.00      B   
ATOM   4312  N   SER B 286     -33.859  -3.161  28.600  1.00 10.00      B   
ATOM   4313  HN  SER B 286     -33.204  -3.035  27.877  1.00 10.00      B   
ATOM   4314  CA  SER B 286     -33.526  -4.069  29.691  1.00 10.00      B   
ATOM   4315  CB  SER B 286     -33.300  -3.283  30.985  1.00 10.00      B   
ATOM   4316  OG  SER B 286     -32.437  -2.178  30.759  1.00 10.00      B   
ATOM   4317  HG  SER B 286     -32.947  -1.358  30.805  1.00 10.00      B   
ATOM   4318  C   SER B 286     -34.584  -5.156  29.886  1.00 10.00      B   
ATOM   4319  O   SER B 286     -35.161  -5.290  30.967  1.00 10.00      B   
ATOM   4320  N   ARG B 287     -34.840  -5.931  28.841  1.00 10.00      B   
ATOM   4321  HN  ARG B 287     -34.354  -5.780  27.995  1.00 10.00      B   
ATOM   4322  CA  ARG B 287     -35.831  -6.996  28.915  1.00 10.00      B   
ATOM   4323  CB  ARG B 287     -36.973  -6.751  27.929  1.00 10.00      B   
ATOM   4324  CG  ARG B 287     -37.862  -5.571  28.271  1.00 10.00      B   
ATOM   4325  CD  ARG B 287     -38.424  -4.926  27.015  1.00 10.00      B   
ATOM   4326  NE  ARG B 287     -38.913  -5.916  26.057  1.00 10.00      B   
ATOM   4327  HE  ARG B 287     -38.307  -6.664  25.830  1.00 10.00      B   
ATOM   4328  CZ  ARG B 287     -40.114  -5.866  25.481  1.00 10.00      B   
ATOM   4329  NH1 ARG B 287     -40.954  -4.878  25.769  1.00 10.00      B   
ATOM   4330 HH11 ARG B 287     -41.897  -4.838  25.320  1.00 10.00      B   
ATOM   4331 HH12 ARG B 287     -40.678  -4.133  26.448  1.00 10.00      B   
ATOM   4332  NH2 ARG B 287     -40.469  -6.807  24.617  1.00 10.00      B   
ATOM   4333 HH21 ARG B 287     -41.407  -6.780  24.161  1.00 10.00      B   
ATOM   4334 HH22 ARG B 287     -39.805  -7.582  24.390  1.00 10.00      B   
ATOM   4335  C   ARG B 287     -35.211  -8.375  28.688  1.00 10.00      B   
ATOM   4336  O   ARG B 287     -34.802  -9.044  29.639  1.00 10.00      B   
ATOM   4337  N   ASN B 288     -35.128  -8.792  27.429  1.00 10.00      B   
ATOM   4338  HN  ASN B 288     -35.444  -8.201  26.701  1.00 10.00      B   
ATOM   4339  CA  ASN B 288     -34.580 -10.103  27.091  1.00 10.00      B   
ATOM   4340  CB  ASN B 288     -35.700 -11.017  26.570  1.00 10.00      B   
ATOM   4341  CG  ASN B 288     -35.484 -12.495  26.874  1.00 10.00      B   
ATOM   4342  OD1 ASN B 288     -34.372 -13.022  26.763  1.00 10.00      B   
ATOM   4343  ND2 ASN B 288     -36.552 -13.179  27.257  1.00 10.00      B   
ATOM   4344 HD21 ASN B 288     -37.411 -12.702  27.322  1.00 10.00      B   
ATOM   4345 HD22 ASN B 288     -36.444 -14.132  27.457  1.00 10.00      B   
ATOM   4346  C   ASN B 288     -33.464  -9.984  26.055  1.00 10.00      B   
ATOM   4347  O   ASN B 288     -33.026  -8.883  25.721  1.00 10.00      B   
ATOM   4348  N   ILE B 289     -33.000 -11.125  25.564  1.00 10.00      B   
ATOM   4349  HN  ILE B 289     -33.391 -11.968  25.883  1.00 10.00      B   
ATOM   4350  CA  ILE B 289     -31.939 -11.172  24.569  1.00 10.00      B   
ATOM   4351  CB  ILE B 289     -30.550 -10.880  25.194  1.00 10.00      B   
ATOM   4352  CG1 ILE B 289     -29.498 -10.675  24.100  1.00 10.00      B   
ATOM   4353  CG2 ILE B 289     -30.130 -11.989  26.153  1.00 10.00      B   
ATOM   4354  CD1 ILE B 289     -28.147 -10.237  24.618  1.00 10.00      B   
ATOM   4355  C   ILE B 289     -31.922 -12.526  23.851  1.00 10.00      B   
ATOM   4356  O   ILE B 289     -31.531 -12.621  22.688  1.00 10.00      B   
ATOM   4357  N   GLU B 290     -32.383 -13.562  24.546  1.00 10.00      B   
ATOM   4358  HN  GLU B 290     -32.710 -13.415  25.459  1.00 10.00      B   
ATOM   4359  CA  GLU B 290     -32.415 -14.914  23.998  1.00 10.00      B   
ATOM   4360  CB  GLU B 290     -32.978 -15.885  25.037  1.00 10.00      B   
ATOM   4361  CG  GLU B 290     -32.991 -17.340  24.596  1.00 10.00      B   
ATOM   4362  CD  GLU B 290     -33.618 -18.248  25.631  1.00 10.00      B   
ATOM   4363  OE1 GLU B 290     -34.850 -18.457  25.579  1.00 10.00      B   
ATOM   4364  OE2 GLU B 290     -32.886 -18.748  26.511  1.00 10.00      B   
ATOM   4365  C   GLU B 290     -33.230 -14.982  22.709  1.00 10.00      B   
ATOM   4366  O   GLU B 290     -32.716 -15.365  21.659  1.00 10.00      B   
ATOM   4367  N   THR B 291     -34.491 -14.585  22.799  1.00 10.00      B   
ATOM   4368  HN  THR B 291     -34.832 -14.275  23.664  1.00 10.00      B   
ATOM   4369  CA  THR B 291     -35.396 -14.599  21.660  1.00 10.00      B   
ATOM   4370  CB  THR B 291     -36.760 -14.016  22.066  1.00 10.00      B   
ATOM   4371  OG1 THR B 291     -36.855 -14.015  23.499  1.00 10.00      B   
ATOM   4372  HG1 THR B 291     -37.166 -14.878  23.800  1.00 10.00      B   
ATOM   4373  CG2 THR B 291     -37.894 -14.851  21.486  1.00 10.00      B   
ATOM   4374  C   THR B 291     -34.837 -13.790  20.490  1.00 10.00      B   
ATOM   4375  O   THR B 291     -34.857 -14.241  19.346  1.00 10.00      B   
ATOM   4376  N   SER B 292     -34.316 -12.608  20.794  1.00 10.00      B   
ATOM   4377  HN  SER B 292     -34.310 -12.317  21.731  1.00 10.00      B   
ATOM   4378  CA  SER B 292     -33.755 -11.723  19.784  1.00 10.00      B   
ATOM   4379  CB  SER B 292     -33.296 -10.428  20.446  1.00 10.00      B   
ATOM   4380  OG  SER B 292     -33.873 -10.297  21.737  1.00 10.00      B   
ATOM   4381  HG  SER B 292     -33.420  -9.592  22.219  1.00 10.00      B   
ATOM   4382  C   SER B 292     -32.596 -12.381  19.032  1.00 10.00      B   
ATOM   4383  O   SER B 292     -32.501 -12.283  17.807  1.00 10.00      B   
ATOM   4384  N   VAL B 293     -31.723 -13.060  19.767  1.00 10.00      B   
ATOM   4385  HN  VAL B 293     -31.850 -13.105  20.742  1.00 10.00      B   
ATOM   4386  CA  VAL B 293     -30.578 -13.733  19.163  1.00 10.00      B   
ATOM   4387  CB  VAL B 293     -29.505 -14.102  20.209  1.00 10.00      B   
ATOM   4388  CG1 VAL B 293     -28.452 -15.026  19.615  1.00 10.00      B   
ATOM   4389  CG2 VAL B 293     -28.851 -12.843  20.758  1.00 10.00      B   
ATOM   4390  C   VAL B 293     -31.016 -14.969  18.377  1.00 10.00      B   
ATOM   4391  O   VAL B 293     -30.549 -15.200  17.257  1.00 10.00      B   
ATOM   4392  N   GLU B 294     -31.922 -15.752  18.958  1.00 10.00      B   
ATOM   4393  HN  GLU B 294     -32.255 -15.519  19.856  1.00 10.00      B   
ATOM   4394  CA  GLU B 294     -32.433 -16.947  18.295  1.00 10.00      B   
ATOM   4395  CB  GLU B 294     -33.443 -17.680  19.183  1.00 10.00      B   
ATOM   4396  CG  GLU B 294     -32.824 -18.701  20.123  1.00 10.00      B   
ATOM   4397  CD  GLU B 294     -33.703 -19.923  20.298  1.00 10.00      B   
ATOM   4398  OE1 GLU B 294     -34.399 -20.023  21.330  1.00 10.00      B   
ATOM   4399  OE2 GLU B 294     -33.711 -20.788  19.398  1.00 10.00      B   
ATOM   4400  C   GLU B 294     -33.082 -16.569  16.969  1.00 10.00      B   
ATOM   4401  O   GLU B 294     -32.944 -17.275  15.973  1.00 10.00      B   
ATOM   4402  N   ASN B 295     -33.770 -15.433  16.971  1.00 10.00      B   
ATOM   4403  HN  ASN B 295     -33.837 -14.922  17.807  1.00 10.00      B   
ATOM   4404  CA  ASN B 295     -34.441 -14.922  15.785  1.00 10.00      B   
ATOM   4405  CB  ASN B 295     -35.171 -13.618  16.131  1.00 10.00      B   
ATOM   4406  CG  ASN B 295     -36.250 -13.244  15.133  1.00 10.00      B   
ATOM   4407  OD1 ASN B 295     -36.132 -13.504  13.939  1.00 10.00      B   
ATOM   4408  ND2 ASN B 295     -37.313 -12.623  15.618  1.00 10.00      B   
ATOM   4409 HD21 ASN B 295     -37.341 -12.437  16.584  1.00 10.00      B   
ATOM   4410 HD22 ASN B 295     -38.031 -12.376  14.996  1.00 10.00      B   
ATOM   4411  C   ASN B 295     -33.429 -14.684  14.666  1.00 10.00      B   
ATOM   4412  O   ASN B 295     -33.682 -15.002  13.507  1.00 10.00      B   
ATOM   4413  N   TYR B 296     -32.268 -14.150  15.027  1.00 10.00      B   
ATOM   4414  HN  TYR B 296     -32.111 -13.942  15.972  1.00 10.00      B   
ATOM   4415  CA  TYR B 296     -31.222 -13.880  14.051  1.00 10.00      B   
ATOM   4416  CB  TYR B 296     -30.175 -12.913  14.613  1.00 10.00      B   
ATOM   4417  CG  TYR B 296     -29.115 -12.515  13.609  1.00 10.00      B   
ATOM   4418  CD1 TYR B 296     -29.303 -11.431  12.761  1.00 10.00      B   
ATOM   4419  CD2 TYR B 296     -27.927 -13.226  13.506  1.00 10.00      B   
ATOM   4420  CE1 TYR B 296     -28.338 -11.070  11.837  1.00 10.00      B   
ATOM   4421  CE2 TYR B 296     -26.958 -12.873  12.588  1.00 10.00      B   
ATOM   4422  CZ  TYR B 296     -27.167 -11.795  11.756  1.00 10.00      B   
ATOM   4423  OH  TYR B 296     -26.205 -11.449  10.835  1.00 10.00      B   
ATOM   4424  HH  TYR B 296     -25.712 -10.674  11.158  1.00 10.00      B   
ATOM   4425  C   TYR B 296     -30.556 -15.172  13.586  1.00 10.00      B   
ATOM   4426  O   TYR B 296     -30.267 -15.339  12.398  1.00 10.00      B   
ATOM   4427  N   TYR B 297     -30.323 -16.090  14.519  1.00 10.00      B   
ATOM   4428  HN  TYR B 297     -30.585 -15.909  15.450  1.00 10.00      B   
ATOM   4429  CA  TYR B 297     -29.686 -17.359  14.190  1.00 10.00      B   
ATOM   4430  CB  TYR B 297     -29.312 -18.143  15.451  1.00 10.00      B   
ATOM   4431  CG  TYR B 297     -28.267 -19.208  15.199  1.00 10.00      B   
ATOM   4432  CD1 TYR B 297     -26.921 -18.877  15.121  1.00 10.00      B   
ATOM   4433  CD2 TYR B 297     -28.625 -20.540  15.026  1.00 10.00      B   
ATOM   4434  CE1 TYR B 297     -25.960 -19.839  14.876  1.00 10.00      B   
ATOM   4435  CE2 TYR B 297     -27.671 -21.508  14.784  1.00 10.00      B   
ATOM   4436  CZ  TYR B 297     -26.340 -21.154  14.708  1.00 10.00      B   
ATOM   4437  OH  TYR B 297     -25.391 -22.116  14.453  1.00 10.00      B   
ATOM   4438  HH  TYR B 297     -25.535 -22.480  13.572  1.00 10.00      B   
ATOM   4439  C   TYR B 297     -30.570 -18.201  13.274  1.00 10.00      B   
ATOM   4440  O   TYR B 297     -30.076 -19.010  12.491  1.00 10.00      B   
ATOM   4441  N   GLN B 298     -31.877 -18.008  13.374  1.00 10.00      B   
ATOM   4442  HN  GLN B 298     -32.217 -17.364  14.035  1.00 10.00      B   
ATOM   4443  CA  GLN B 298     -32.826 -18.738  12.540  1.00 10.00      B   
ATOM   4444  CB  GLN B 298     -34.159 -18.920  13.270  1.00 10.00      B   
ATOM   4445  CG  GLN B 298     -34.092 -19.881  14.446  1.00 10.00      B   
ATOM   4446  CD  GLN B 298     -35.388 -19.938  15.231  1.00 10.00      B   
ATOM   4447  OE1 GLN B 298     -36.475 -19.760  14.678  1.00 10.00      B   
ATOM   4448  NE2 GLN B 298     -35.287 -20.187  16.526  1.00 10.00      B   
ATOM   4449 HE21 GLN B 298     -34.391 -20.323  16.907  1.00 10.00      B   
ATOM   4450 HE22 GLN B 298     -36.110 -20.224  17.054  1.00 10.00      B   
ATOM   4451  C   GLN B 298     -33.037 -18.014  11.214  1.00 10.00      B   
ATOM   4452  O   GLN B 298     -33.944 -18.336  10.446  1.00 10.00      B   
ATOM   4453  N   LYS B 299     -32.188 -17.030  10.950  1.00 10.00      B   
ATOM   4454  HN  LYS B 299     -31.488 -16.817  11.604  1.00 10.00      B   
ATOM   4455  CA  LYS B 299     -32.276 -16.256   9.725  1.00 10.00      B   
ATOM   4456  CB  LYS B 299     -32.531 -14.780  10.042  1.00 10.00      B   
ATOM   4457  CG  LYS B 299     -33.981 -14.420  10.300  1.00 10.00      B   
ATOM   4458  CD  LYS B 299     -34.084 -13.005  10.853  1.00 10.00      B   
ATOM   4459  CE  LYS B 299     -35.526 -12.545  10.975  1.00 10.00      B   
ATOM   4460  NZ  LYS B 299     -35.646 -11.346  11.848  1.00 10.00      B   
ATOM   4461  HZ1 LYS B 299     -35.598 -11.625  12.850  1.00 10.00      B   
ATOM   4462  HZ2 LYS B 299     -36.552 -10.866  11.681  1.00 10.00      B   
ATOM   4463  HZ3 LYS B 299     -34.871 -10.677  11.651  1.00 10.00      B   
ATOM   4464  C   LYS B 299     -31.007 -16.372   8.889  1.00 10.00      B   
ATOM   4465  O   LYS B 299     -31.050 -16.799   7.738  1.00 10.00      B   
ATOM   4466  N   PHE B 300     -29.874 -16.004   9.478  1.00 10.00      B   
ATOM   4467  HN  PHE B 300     -29.892 -15.711  10.415  1.00 10.00      B   
ATOM   4468  CA  PHE B 300     -28.605 -16.022   8.761  1.00 10.00      B   
ATOM   4469  CB  PHE B 300     -27.903 -14.669   8.906  1.00 10.00      B   
ATOM   4470  CG  PHE B 300     -28.690 -13.520   8.342  1.00 10.00      B   
ATOM   4471  CD1 PHE B 300     -29.595 -12.827   9.129  1.00 10.00      B   
ATOM   4472  CD2 PHE B 300     -28.529 -13.136   7.022  1.00 10.00      B   
ATOM   4473  CE1 PHE B 300     -30.324 -11.773   8.611  1.00 10.00      B   
ATOM   4474  CE2 PHE B 300     -29.252 -12.084   6.497  1.00 10.00      B   
ATOM   4475  CZ  PHE B 300     -30.153 -11.402   7.291  1.00 10.00      B   
ATOM   4476  C   PHE B 300     -27.681 -17.151   9.203  1.00 10.00      B   
ATOM   4477  O   PHE B 300     -26.462 -16.996   9.201  1.00 10.00      B   
ATOM   4478  N   ASN B 301     -28.253 -18.295   9.550  1.00 10.00      B   
ATOM   4479  HN  ASN B 301     -29.230 -18.373   9.519  1.00 10.00      B   
ATOM   4480  CA  ASN B 301     -27.454 -19.443   9.980  1.00 10.00      B   
ATOM   4481  CB  ASN B 301     -28.341 -20.534  10.595  1.00 10.00      B   
ATOM   4482  CG  ASN B 301     -29.172 -21.301   9.577  1.00 10.00      B   
ATOM   4483  OD1 ASN B 301     -29.579 -20.764   8.545  1.00 10.00      B   
ATOM   4484  ND2 ASN B 301     -29.435 -22.564   9.865  1.00 10.00      B   
ATOM   4485 HD21 ASN B 301     -29.090 -22.932  10.708  1.00 10.00      B   
ATOM   4486 HD22 ASN B 301     -29.955 -23.090   9.220  1.00 10.00      B   
ATOM   4487  C   ASN B 301     -26.648 -20.017   8.817  1.00 10.00      B   
ATOM   4488  O   ASN B 301     -25.656 -20.718   9.016  1.00 10.00      B   
ATOM   4489  N   THR B 302     -27.079 -19.699   7.603  1.00 10.00      B   
ATOM   4490  HN  THR B 302     -27.868 -19.123   7.517  1.00 10.00      B   
ATOM   4491  CA  THR B 302     -26.426 -20.180   6.397  1.00 10.00      B   
ATOM   4492  CB  THR B 302     -27.471 -20.420   5.293  1.00 10.00      B   
ATOM   4493  OG1 THR B 302     -28.773 -20.066   5.792  1.00 10.00      B   
ATOM   4494  HG1 THR B 302     -28.947 -20.553   6.610  1.00 10.00      B   
ATOM   4495  CG2 THR B 302     -27.475 -21.880   4.874  1.00 10.00      B   
ATOM   4496  C   THR B 302     -25.375 -19.190   5.895  1.00 10.00      B   
ATOM   4497  O   THR B 302     -24.791 -19.376   4.828  1.00 10.00      B   
ATOM   4498  N   LYS B 303     -25.135 -18.141   6.670  1.00 10.00      B   
ATOM   4499  HN  LYS B 303     -25.615 -18.052   7.521  1.00 10.00      B   
ATOM   4500  CA  LYS B 303     -24.155 -17.131   6.297  1.00 10.00      B   
ATOM   4501  CB  LYS B 303     -24.788 -15.738   6.239  1.00 10.00      B   
ATOM   4502  CG  LYS B 303     -25.533 -15.446   4.943  1.00 10.00      B   
ATOM   4503  CD  LYS B 303     -25.773 -13.954   4.763  1.00 10.00      B   
ATOM   4504  CE  LYS B 303     -26.069 -13.608   3.312  1.00 10.00      B   
ATOM   4505  NZ  LYS B 303     -27.491 -13.856   2.954  1.00 10.00      B   
ATOM   4506  HZ1 LYS B 303     -27.749 -14.840   3.166  1.00 10.00      B   
ATOM   4507  HZ2 LYS B 303     -27.642 -13.685   1.938  1.00 10.00      B   
ATOM   4508  HZ3 LYS B 303     -28.111 -13.221   3.496  1.00 10.00      B   
ATOM   4509  C   LYS B 303     -22.963 -17.151   7.249  1.00 10.00      B   
ATOM   4510  O   LYS B 303     -23.123 -17.320   8.458  1.00 10.00      B   
ATOM   4511  N   LEU B 304     -21.770 -16.958   6.695  1.00 10.00      B   
ATOM   4512  HN  LEU B 304     -21.719 -16.806   5.725  1.00 10.00      B   
ATOM   4513  CA  LEU B 304     -20.531 -16.970   7.473  1.00 10.00      B   
ATOM   4514  CB  LEU B 304     -19.328 -17.233   6.560  1.00 10.00      B   
ATOM   4515  CG  LEU B 304     -19.230 -18.630   5.945  1.00 10.00      B   
ATOM   4516  CD1 LEU B 304     -18.141 -18.669   4.881  1.00 10.00      B   
ATOM   4517  CD2 LEU B 304     -18.960 -19.670   7.021  1.00 10.00      B   
ATOM   4518  C   LEU B 304     -20.314 -15.675   8.254  1.00 10.00      B   
ATOM   4519  O   LEU B 304     -19.195 -15.374   8.668  1.00 10.00      B   
ATOM   4520  N   CYS B 305     -21.371 -14.905   8.450  1.00 10.00      B   
ATOM   4521  HN  CYS B 305     -22.239 -15.175   8.082  1.00 10.00      B   
ATOM   4522  CA  CYS B 305     -21.270 -13.657   9.191  1.00 10.00      B   
ATOM   4523  CB  CYS B 305     -21.664 -12.472   8.307  1.00 10.00      B   
ATOM   4524  SG  CYS B 305     -23.067 -12.793   7.212  1.00 10.00      B   
ATOM   4525  HG  CYS B 305     -23.092 -11.838   6.291  1.00 10.00      B   
ATOM   4526  C   CYS B 305     -22.125 -13.699  10.453  1.00 10.00      B   
ATOM   4527  O   CYS B 305     -22.127 -12.755  11.243  1.00 10.00      B   
ATOM   4528  N   CYS B 306     -22.826 -14.815  10.646  1.00 10.00      B   
ATOM   4529  HN  CYS B 306     -22.754 -15.541   9.992  1.00 10.00      B   
ATOM   4530  CA  CYS B 306     -23.703 -14.990  11.798  1.00 10.00      B   
ATOM   4531  CB  CYS B 306     -24.525 -16.271  11.645  1.00 10.00      B   
ATOM   4532  SG  CYS B 306     -25.979 -16.360  12.714  1.00 10.00      B   
ATOM   4533  HG  CYS B 306     -26.541 -15.160  12.733  1.00 10.00      B   
ATOM   4534  C   CYS B 306     -22.924 -15.018  13.113  1.00 10.00      B   
ATOM   4535  O   CYS B 306     -23.262 -14.304  14.060  1.00 10.00      B   
ATOM   4536  N   TYR B 307     -21.872 -15.829  13.161  1.00 10.00      B   
ATOM   4537  HN  TYR B 307     -21.636 -16.353  12.369  1.00 10.00      B   
ATOM   4538  CA  TYR B 307     -21.058 -15.958  14.366  1.00 10.00      B   
ATOM   4539  CB  TYR B 307     -19.965 -17.015  14.174  1.00 10.00      B   
ATOM   4540  CG  TYR B 307     -19.099 -17.239  15.397  1.00 10.00      B   
ATOM   4541  CD1 TYR B 307     -19.508 -18.090  16.415  1.00 10.00      B   
ATOM   4542  CD2 TYR B 307     -17.873 -16.598  15.534  1.00 10.00      B   
ATOM   4543  CE1 TYR B 307     -18.724 -18.296  17.535  1.00 10.00      B   
ATOM   4544  CE2 TYR B 307     -17.084 -16.799  16.650  1.00 10.00      B   
ATOM   4545  CZ  TYR B 307     -17.513 -17.649  17.647  1.00 10.00      B   
ATOM   4546  OH  TYR B 307     -16.730 -17.849  18.764  1.00 10.00      B   
ATOM   4547  HH  TYR B 307     -16.357 -17.004  19.048  1.00 10.00      B   
ATOM   4548  C   TYR B 307     -20.449 -14.619  14.769  1.00 10.00      B   
ATOM   4549  O   TYR B 307     -20.470 -14.247  15.941  1.00 10.00      B   
ATOM   4550  N   ALA B 308     -19.931 -13.890  13.789  1.00 10.00      B   
ATOM   4551  HN  ALA B 308     -19.962 -14.236  12.872  1.00 10.00      B   
ATOM   4552  CA  ALA B 308     -19.310 -12.592  14.035  1.00 10.00      B   
ATOM   4553  CB  ALA B 308     -18.567 -12.113  12.796  1.00 10.00      B   
ATOM   4554  C   ALA B 308     -20.332 -11.552  14.483  1.00 10.00      B   
ATOM   4555  O   ALA B 308     -20.001 -10.617  15.212  1.00 10.00      B   
ATOM   4556  N   ASP B 309     -21.575 -11.726  14.061  1.00 10.00      B   
ATOM   4557  HN  ASP B 309     -21.786 -12.499  13.492  1.00 10.00      B   
ATOM   4558  CA  ASP B 309     -22.637 -10.793  14.416  1.00 10.00      B   
ATOM   4559  CB  ASP B 309     -23.762 -10.828  13.378  1.00 10.00      B   
ATOM   4560  CG  ASP B 309     -23.680  -9.692  12.378  1.00 10.00      B   
ATOM   4561  OD1 ASP B 309     -22.636  -9.008  12.327  1.00 10.00      B   
ATOM   4562  OD2 ASP B 309     -24.657  -9.484  11.625  1.00 10.00      B   
ATOM   4563  C   ASP B 309     -23.203 -11.084  15.800  1.00 10.00      B   
ATOM   4564  O   ASP B 309     -23.730 -10.194  16.460  1.00 10.00      B   
ATOM   4565  N   LEU B 310     -23.095 -12.330  16.234  1.00 10.00      B   
ATOM   4566  HN  LEU B 310     -22.674 -13.004  15.659  1.00 10.00      B   
ATOM   4567  CA  LEU B 310     -23.616 -12.725  17.538  1.00 10.00      B   
ATOM   4568  CB  LEU B 310     -24.255 -14.115  17.471  1.00 10.00      B   
ATOM   4569  CG  LEU B 310     -25.487 -14.248  16.572  1.00 10.00      B   
ATOM   4570  CD1 LEU B 310     -26.042 -15.663  16.620  1.00 10.00      B   
ATOM   4571  CD2 LEU B 310     -26.556 -13.240  16.963  1.00 10.00      B   
ATOM   4572  C   LEU B 310     -22.553 -12.683  18.633  1.00 10.00      B   
ATOM   4573  O   LEU B 310     -22.877 -12.544  19.809  1.00 10.00      B   
ATOM   4574  N   SER B 311     -21.287 -12.785  18.246  1.00 10.00      B   
ATOM   4575  HN  SER B 311     -21.082 -12.881  17.293  1.00 10.00      B   
ATOM   4576  CA  SER B 311     -20.189 -12.772  19.210  1.00 10.00      B   
ATOM   4577  CB  SER B 311     -18.867 -13.134  18.526  1.00 10.00      B   
ATOM   4578  OG  SER B 311     -18.816 -12.601  17.213  1.00 10.00      B   
ATOM   4579  HG  SER B 311     -19.140 -13.265  16.589  1.00 10.00      B   
ATOM   4580  C   SER B 311     -20.073 -11.431  19.932  1.00 10.00      B   
ATOM   4581  O   SER B 311     -19.493 -11.345  21.014  1.00 10.00      B   
ATOM   4582  N   GLN B 312     -20.636 -10.390  19.333  1.00 10.00      B   
ATOM   4583  HN  GLN B 312     -21.091 -10.523  18.476  1.00 10.00      B   
ATOM   4584  CA  GLN B 312     -20.590  -9.057  19.922  1.00 10.00      B   
ATOM   4585  CB  GLN B 312     -20.800  -7.980  18.852  1.00 10.00      B   
ATOM   4586  CG  GLN B 312     -22.127  -8.076  18.119  1.00 10.00      B   
ATOM   4587  CD  GLN B 312     -22.210  -7.149  16.922  1.00 10.00      B   
ATOM   4588  OE1 GLN B 312     -21.609  -6.074  16.907  1.00 10.00      B   
ATOM   4589  NE2 GLN B 312     -22.958  -7.557  15.912  1.00 10.00      B   
ATOM   4590 HE21 GLN B 312     -23.411  -8.429  15.993  1.00 10.00      B   
ATOM   4591 HE22 GLN B 312     -23.029  -6.980  15.121  1.00 10.00      B   
ATOM   4592  C   GLN B 312     -21.616  -8.908  21.046  1.00 10.00      B   
ATOM   4593  O   GLN B 312     -21.620  -7.906  21.764  1.00 10.00      B   
ATOM   4594  N   TYR B 313     -22.477  -9.909  21.197  1.00 10.00      B   
ATOM   4595  HN  TYR B 313     -22.409 -10.693  20.606  1.00 10.00      B   
ATOM   4596  CA  TYR B 313     -23.502  -9.898  22.235  1.00 10.00      B   
ATOM   4597  CB  TYR B 313     -24.897 -10.098  21.626  1.00 10.00      B   
ATOM   4598  CG  TYR B 313     -25.291  -9.062  20.598  1.00 10.00      B   
ATOM   4599  CD1 TYR B 313     -25.486  -9.415  19.267  1.00 10.00      B   
ATOM   4600  CD2 TYR B 313     -25.472  -7.732  20.955  1.00 10.00      B   
ATOM   4601  CE1 TYR B 313     -25.850  -8.474  18.324  1.00 10.00      B   
ATOM   4602  CE2 TYR B 313     -25.835  -6.784  20.016  1.00 10.00      B   
ATOM   4603  CZ  TYR B 313     -26.021  -7.160  18.703  1.00 10.00      B   
ATOM   4604  OH  TYR B 313     -26.386  -6.218  17.767  1.00 10.00      B   
ATOM   4605  HH  TYR B 313     -25.883  -5.412  17.909  1.00 10.00      B   
ATOM   4606  C   TYR B 313     -23.227 -11.009  23.241  1.00 10.00      B   
ATOM   4607  O   TYR B 313     -22.488 -11.948  22.942  1.00 10.00      B   
ATOM   4608  N   GLU B 314     -23.809 -10.903  24.430  1.00 10.00      B   
ATOM   4609  HN  GLU B 314     -24.386 -10.128  24.619  1.00 10.00      B   
ATOM   4610  CA  GLU B 314     -23.621 -11.917  25.460  1.00 10.00      B   
ATOM   4611  CB  GLU B 314     -23.687 -11.298  26.860  1.00 10.00      B   
ATOM   4612  CG  GLU B 314     -23.432 -12.289  27.985  1.00 10.00      B   
ATOM   4613  CD  GLU B 314     -23.455 -11.648  29.356  1.00 10.00      B   
ATOM   4614  OE1 GLU B 314     -24.396 -10.874  29.642  1.00 10.00      B   
ATOM   4615  OE2 GLU B 314     -22.541 -11.930  30.161  1.00 10.00      B   
ATOM   4616  C   GLU B 314     -24.664 -13.022  25.310  1.00 10.00      B   
ATOM   4617  O   GLU B 314     -25.850 -12.816  25.582  1.00 10.00      B   
ATOM   4618  N   LEU B 315     -24.220 -14.187  24.858  1.00 10.00      B   
ATOM   4619  HN  LEU B 315     -23.265 -14.287  24.649  1.00 10.00      B   
ATOM   4620  CA  LEU B 315     -25.109 -15.322  24.664  1.00 10.00      B   
ATOM   4621  CB  LEU B 315     -24.534 -16.268  23.606  1.00 10.00      B   
ATOM   4622  CG  LEU B 315     -24.081 -15.621  22.292  1.00 10.00      B   
ATOM   4623  CD1 LEU B 315     -23.425 -16.650  21.387  1.00 10.00      B   
ATOM   4624  CD2 LEU B 315     -25.248 -14.948  21.584  1.00 10.00      B   
ATOM   4625  C   LEU B 315     -25.333 -16.069  25.975  1.00 10.00      B   
ATOM   4626  O   LEU B 315     -24.391 -16.300  26.736  1.00 10.00      B   
ATOM   4627  N   PRO B 316     -26.588 -16.448  26.264  1.00 10.00      B   
ATOM   4628  CA  PRO B 316     -26.933 -17.171  27.488  1.00 10.00      B   
ATOM   4629  CB  PRO B 316     -28.452 -17.020  27.565  1.00 10.00      B   
ATOM   4630  CG  PRO B 316     -28.886 -16.901  26.146  1.00 10.00      B   
ATOM   4631  CD  PRO B 316     -27.770 -16.195  25.423  1.00 10.00      B   
ATOM   4632  C   PRO B 316     -26.551 -18.644  27.398  1.00 10.00      B   
ATOM   4633  O   PRO B 316     -26.311 -19.171  26.306  1.00 10.00      B   
ATOM   4634  N   THR B 317     -26.517 -19.305  28.549  1.00 10.00      B   
ATOM   4635  HN  THR B 317     -26.741 -18.830  29.379  1.00 10.00      B   
ATOM   4636  CA  THR B 317     -26.157 -20.711  28.627  1.00 10.00      B   
ATOM   4637  CB  THR B 317     -26.088 -21.157  30.095  1.00 10.00      B   
ATOM   4638  OG1 THR B 317     -25.521 -20.091  30.871  1.00 10.00      B   
ATOM   4639  HG1 THR B 317     -25.728 -20.232  31.802  1.00 10.00      B   
ATOM   4640  CG2 THR B 317     -25.219 -22.394  30.240  1.00 10.00      B   
ATOM   4641  C   THR B 317     -27.139 -21.596  27.860  1.00 10.00      B   
ATOM   4642  O   THR B 317     -26.764 -22.654  27.354  1.00 10.00      B   
ATOM   4643  N   SER B 318     -28.387 -21.156  27.763  1.00 10.00      B   
ATOM   4644  HN  SER B 318     -28.635 -20.306  28.186  1.00 10.00      B   
ATOM   4645  CA  SER B 318     -29.406 -21.908  27.050  1.00 10.00      B   
ATOM   4646  CB  SER B 318     -30.770 -21.259  27.281  1.00 10.00      B   
ATOM   4647  OG  SER B 318     -30.642 -19.848  27.343  1.00 10.00      B   
ATOM   4648  HG  SER B 318     -31.453 -19.437  26.992  1.00 10.00      B   
ATOM   4649  C   SER B 318     -29.090 -21.970  25.555  1.00 10.00      B   
ATOM   4650  O   SER B 318     -29.029 -23.050  24.967  1.00 10.00      B   
ATOM   4651  N   PHE B 319     -28.862 -20.804  24.957  1.00 10.00      B   
ATOM   4652  HN  PHE B 319     -28.906 -19.982  25.490  1.00 10.00      B   
ATOM   4653  CA  PHE B 319     -28.557 -20.712  23.532  1.00 10.00      B   
ATOM   4654  CB  PHE B 319     -28.455 -19.246  23.095  1.00 10.00      B   
ATOM   4655  CG  PHE B 319     -28.132 -19.061  21.638  1.00 10.00      B   
ATOM   4656  CD1 PHE B 319     -29.103 -19.258  20.670  1.00 10.00      B   
ATOM   4657  CD2 PHE B 319     -26.860 -18.686  21.236  1.00 10.00      B   
ATOM   4658  CE1 PHE B 319     -28.811 -19.090  19.330  1.00 10.00      B   
ATOM   4659  CE2 PHE B 319     -26.561 -18.518  19.897  1.00 10.00      B   
ATOM   4660  CZ  PHE B 319     -27.539 -18.718  18.944  1.00 10.00      B   
ATOM   4661  C   PHE B 319     -27.272 -21.460  23.186  1.00 10.00      B   
ATOM   4662  O   PHE B 319     -27.261 -22.315  22.299  1.00 10.00      B   
ATOM   4663  N   ILE B 320     -26.198 -21.157  23.908  1.00 10.00      B   
ATOM   4664  HN  ILE B 320     -26.271 -20.484  24.622  1.00 10.00      B   
ATOM   4665  CA  ILE B 320     -24.913 -21.799  23.662  1.00 10.00      B   
ATOM   4666  CB  ILE B 320     -23.759 -21.086  24.406  1.00 10.00      B   
ATOM   4667  CG1 ILE B 320     -22.399 -21.468  23.812  1.00 10.00      B   
ATOM   4668  CG2 ILE B 320     -23.800 -21.375  25.898  1.00 10.00      B   
ATOM   4669  CD1 ILE B 320     -22.206 -21.011  22.381  1.00 10.00      B   
ATOM   4670  C   ILE B 320     -24.955 -23.286  24.028  1.00 10.00      B   
ATOM   4671  O   ILE B 320     -24.090 -24.064  23.629  1.00 10.00      B   
ATOM   4672  N   GLY B 321     -25.984 -23.679  24.766  1.00 10.00      B   
ATOM   4673  HN  GLY B 321     -26.661 -23.023  25.041  1.00 10.00      B   
ATOM   4674  CA  GLY B 321     -26.124 -25.062  25.168  1.00 10.00      B   
ATOM   4675  C   GLY B 321     -27.071 -25.829  24.266  1.00 10.00      B   
ATOM   4676  O   GLY B 321     -27.513 -26.923  24.605  1.00 10.00      B   
ATOM   4677  N   SER B 322     -27.391 -25.251  23.115  1.00 10.00      B   
ATOM   4678  HN  SER B 322     -27.022 -24.366  22.903  1.00 10.00      B   
ATOM   4679  CA  SER B 322     -28.289 -25.895  22.160  1.00 10.00      B   
ATOM   4680  CB  SER B 322     -29.265 -24.876  21.566  1.00 10.00      B   
ATOM   4681  OG  SER B 322     -29.878 -24.112  22.591  1.00 10.00      B   
ATOM   4682  HG  SER B 322     -29.233 -23.934  23.290  1.00 10.00      B   
ATOM   4683  C   SER B 322     -27.500 -26.594  21.054  1.00 10.00      B   
ATOM   4684  O   SER B 322     -28.060 -27.005  20.033  1.00 10.00      B   
ATOM   4685  N   LEU B 323     -26.198 -26.734  21.269  1.00 10.00      B   
ATOM   4686  HN  LEU B 323     -25.815 -26.395  22.102  1.00 10.00      B   
ATOM   4687  CA  LEU B 323     -25.329 -27.384  20.303  1.00 10.00      B   
ATOM   4688  CB  LEU B 323     -23.874 -26.956  20.523  1.00 10.00      B   
ATOM   4689  CG  LEU B 323     -23.552 -25.485  20.244  1.00 10.00      B   
ATOM   4690  CD1 LEU B 323     -22.139 -25.153  20.698  1.00 10.00      B   
ATOM   4691  CD2 LEU B 323     -23.734 -25.167  18.768  1.00 10.00      B   
ATOM   4692  C   LEU B 323     -25.456 -28.901  20.407  1.00 10.00      B   
ATOM   4693  O   LEU B 323     -24.768 -29.542  21.202  1.00 10.00      B   
ATOM   4694  N   LYS B 324     -26.354 -29.462  19.614  1.00 10.00      B   
ATOM   4695  HN  LYS B 324     -26.871 -28.894  19.002  1.00 10.00      B   
ATOM   4696  CA  LYS B 324     -26.593 -30.894  19.606  1.00 10.00      B   
ATOM   4697  CB  LYS B 324     -27.730 -31.239  20.572  1.00 10.00      B   
ATOM   4698  CG  LYS B 324     -27.801 -32.706  20.962  1.00 10.00      B   
ATOM   4699  CD  LYS B 324     -28.938 -32.958  21.938  1.00 10.00      B   
ATOM   4700  CE  LYS B 324     -28.924 -34.390  22.448  1.00 10.00      B   
ATOM   4701  NZ  LYS B 324     -30.082 -34.677  23.335  1.00 10.00      B   
ATOM   4702  HZ1 LYS B 324     -30.969 -34.649  22.788  1.00 10.00      B   
ATOM   4703  HZ2 LYS B 324     -30.136 -33.973  24.098  1.00 10.00      B   
ATOM   4704  HZ3 LYS B 324     -29.980 -35.621  23.759  1.00 10.00      B   
ATOM   4705  C   LYS B 324     -26.947 -31.344  18.195  1.00 10.00      B   
ATOM   4706  O   LYS B 324     -28.116 -31.338  17.810  1.00 10.00      B   
ATOM   4707  N   ASN B 325     -25.925 -31.715  17.430  1.00 10.00      B   
ATOM   4708  HN  ASN B 325     -25.021 -31.696  17.810  1.00 10.00      B   
ATOM   4709  CA  ASN B 325     -26.095 -32.162  16.042  1.00 10.00      B   
ATOM   4710  CB  ASN B 325     -26.849 -33.497  15.960  1.00 10.00      B   
ATOM   4711  CG  ASN B 325     -26.917 -34.053  14.546  1.00 10.00      B   
ATOM   4712  OD1 ASN B 325     -26.046 -33.792  13.716  1.00 10.00      B   
ATOM   4713  ND2 ASN B 325     -27.953 -34.824  14.259  1.00 10.00      B   
ATOM   4714 HD21 ASN B 325     -28.613 -34.997  14.966  1.00 10.00      B   
ATOM   4715 HD22 ASN B 325     -28.019 -35.192  13.351  1.00 10.00      B   
ATOM   4716  C   ASN B 325     -26.759 -31.091  15.173  1.00 10.00      B   
ATOM   4717  O   ASN B 325     -27.932 -31.194  14.804  1.00 10.00      B   
ATOM   4718  N   GLU B 329     -24.142 -32.575   1.930  1.00 10.00      B   
ATOM   4719  HN  GLU B 329     -24.000 -32.428   2.896  1.00 10.00      B   
ATOM   4720  CA  GLU B 329     -25.162 -31.794   1.243  1.00 10.00      B   
ATOM   4721  CB  GLU B 329     -25.179 -30.348   1.757  1.00 10.00      B   
ATOM   4722  CG  GLU B 329     -25.462 -30.192   3.246  1.00 10.00      B   
ATOM   4723  CD  GLU B 329     -24.245 -30.450   4.113  1.00 10.00      B   
ATOM   4724  OE1 GLU B 329     -24.053 -31.609   4.541  1.00 10.00      B   
ATOM   4725  OE2 GLU B 329     -23.478 -29.499   4.371  1.00 10.00      B   
ATOM   4726  C   GLU B 329     -24.915 -31.800  -0.262  1.00 10.00      B   
ATOM   4727  O   GLU B 329     -23.801 -32.059  -0.714  1.00 10.00      B   
ATOM   4728  N   GLU B 330     -25.953 -31.531  -1.036  1.00 10.00      B   
ATOM   4729  HN  GLU B 330     -26.830 -31.363  -0.625  1.00 10.00      B   
ATOM   4730  CA  GLU B 330     -25.827 -31.497  -2.488  1.00 10.00      B   
ATOM   4731  CB  GLU B 330     -27.166 -31.810  -3.151  1.00 10.00      B   
ATOM   4732  CG  GLU B 330     -27.642 -33.236  -2.930  1.00 10.00      B   
ATOM   4733  CD  GLU B 330     -28.995 -33.497  -3.552  1.00 10.00      B   
ATOM   4734  OE1 GLU B 330     -29.047 -33.869  -4.747  1.00 10.00      B   
ATOM   4735  OE2 GLU B 330     -30.016 -33.329  -2.852  1.00 10.00      B   
ATOM   4736  C   GLU B 330     -25.302 -30.140  -2.947  1.00 10.00      B   
ATOM   4737  O   GLU B 330     -24.710 -30.017  -4.019  1.00 10.00      B   
ATOM   4738  N   ASN B 331     -25.526 -29.124  -2.125  1.00 10.00      B   
ATOM   4739  HN  ASN B 331     -26.019 -29.285  -1.295  1.00 10.00      B   
ATOM   4740  CA  ASN B 331     -25.066 -27.774  -2.425  1.00 10.00      B   
ATOM   4741  CB  ASN B 331     -26.022 -26.739  -1.822  1.00 10.00      B   
ATOM   4742  CG  ASN B 331     -25.656 -25.314  -2.190  1.00 10.00      B   
ATOM   4743  OD1 ASN B 331     -24.819 -24.690  -1.542  1.00 10.00      B   
ATOM   4744  ND2 ASN B 331     -26.289 -24.784  -3.225  1.00 10.00      B   
ATOM   4745 HD21 ASN B 331     -26.958 -25.331  -3.693  1.00 10.00      B   
ATOM   4746 HD22 ASN B 331     -26.062 -23.866  -3.485  1.00 10.00      B   
ATOM   4747  C   ASN B 331     -23.656 -27.577  -1.875  1.00 10.00      B   
ATOM   4748  O   ASN B 331     -23.457 -27.534  -0.660  1.00 10.00      B   
ATOM   4749  N   LEU B 332     -22.686 -27.445  -2.774  1.00 10.00      B   
ATOM   4750  HN  LEU B 332     -22.919 -27.450  -3.726  1.00 10.00      B   
ATOM   4751  CA  LEU B 332     -21.285 -27.285  -2.391  1.00 10.00      B   
ATOM   4752  CB  LEU B 332     -20.392 -27.210  -3.631  1.00 10.00      B   
ATOM   4753  CG  LEU B 332     -18.882 -27.278  -3.389  1.00 10.00      B   
ATOM   4754  CD1 LEU B 332     -18.538 -28.442  -2.471  1.00 10.00      B   
ATOM   4755  CD2 LEU B 332     -18.142 -27.405  -4.711  1.00 10.00      B   
ATOM   4756  C   LEU B 332     -21.054 -26.081  -1.479  1.00 10.00      B   
ATOM   4757  O   LEU B 332     -20.255 -26.153  -0.545  1.00 10.00      B   
ATOM   4758  N   ILE B 333     -21.765 -24.986  -1.736  1.00 10.00      B   
ATOM   4759  HN  ILE B 333     -22.404 -24.996  -2.480  1.00 10.00      B   
ATOM   4760  CA  ILE B 333     -21.626 -23.773  -0.927  1.00 10.00      B   
ATOM   4761  CB  ILE B 333     -22.512 -22.628  -1.462  1.00 10.00      B   
ATOM   4762  CG1 ILE B 333     -22.279 -22.440  -2.965  1.00 10.00      B   
ATOM   4763  CG2 ILE B 333     -22.220 -21.335  -0.714  1.00 10.00      B   
ATOM   4764  CD1 ILE B 333     -23.314 -21.574  -3.646  1.00 10.00      B   
ATOM   4765  C   ILE B 333     -21.983 -24.061   0.532  1.00 10.00      B   
ATOM   4766  O   ILE B 333     -21.236 -23.711   1.452  1.00 10.00      B   
ATOM   4767  N   THR B 334     -23.117 -24.722   0.728  1.00 10.00      B   
ATOM   4768  HN  THR B 334     -23.664 -24.971  -0.050  1.00 10.00      B   
ATOM   4769  CA  THR B 334     -23.577 -25.081   2.059  1.00 10.00      B   
ATOM   4770  CB  THR B 334     -24.999 -25.673   2.008  1.00 10.00      B   
ATOM   4771  OG1 THR B 334     -25.848 -24.780   1.268  1.00 10.00      B   
ATOM   4772  HG1 THR B 334     -25.353 -23.976   1.048  1.00 10.00      B   
ATOM   4773  CG2 THR B 334     -25.563 -25.847   3.410  1.00 10.00      B   
ATOM   4774  C   THR B 334     -22.611 -26.069   2.709  1.00 10.00      B   
ATOM   4775  O   THR B 334     -22.353 -26.001   3.912  1.00 10.00      B   
ATOM   4776  N   VAL B 335     -22.053 -26.964   1.900  1.00 10.00      B   
ATOM   4777  HN  VAL B 335     -22.295 -26.965   0.947  1.00 10.00      B   
ATOM   4778  CA  VAL B 335     -21.098 -27.950   2.396  1.00 10.00      B   
ATOM   4779  CB  VAL B 335     -20.632 -28.918   1.286  1.00 10.00      B   
ATOM   4780  CG1 VAL B 335     -19.514 -29.824   1.786  1.00 10.00      B   
ATOM   4781  CG2 VAL B 335     -21.796 -29.750   0.779  1.00 10.00      B   
ATOM   4782  C   VAL B 335     -19.879 -27.258   2.998  1.00 10.00      B   
ATOM   4783  O   VAL B 335     -19.514 -27.522   4.144  1.00 10.00      B   
ATOM   4784  N   VAL B 336     -19.272 -26.361   2.224  1.00 10.00      B   
ATOM   4785  HN  VAL B 336     -19.633 -26.187   1.326  1.00 10.00      B   
ATOM   4786  CA  VAL B 336     -18.091 -25.623   2.665  1.00 10.00      B   
ATOM   4787  CB  VAL B 336     -17.582 -24.657   1.568  1.00 10.00      B   
ATOM   4788  CG1 VAL B 336     -16.403 -23.834   2.069  1.00 10.00      B   
ATOM   4789  CG2 VAL B 336     -17.200 -25.427   0.311  1.00 10.00      B   
ATOM   4790  C   VAL B 336     -18.380 -24.839   3.943  1.00 10.00      B   
ATOM   4791  O   VAL B 336     -17.611 -24.897   4.906  1.00 10.00      B   
ATOM   4792  N   ASN B 337     -19.498 -24.124   3.951  1.00 10.00      B   
ATOM   4793  HN  ASN B 337     -20.066 -24.117   3.148  1.00 10.00      B   
ATOM   4794  CA  ASN B 337     -19.900 -23.333   5.107  1.00 10.00      B   
ATOM   4795  CB  ASN B 337     -21.200 -22.579   4.817  1.00 10.00      B   
ATOM   4796  CG  ASN B 337     -20.979 -21.300   4.030  1.00 10.00      B   
ATOM   4797  OD1 ASN B 337     -19.973 -21.145   3.333  1.00 10.00      B   
ATOM   4798  ND2 ASN B 337     -21.927 -20.379   4.120  1.00 10.00      B   
ATOM   4799 HD21 ASN B 337     -22.712 -20.571   4.680  1.00 10.00      B   
ATOM   4800 HD22 ASN B 337     -21.809 -19.545   3.624  1.00 10.00      B   
ATOM   4801  C   ASN B 337     -20.064 -24.213   6.342  1.00 10.00      B   
ATOM   4802  O   ASN B 337     -19.544 -23.897   7.415  1.00 10.00      B   
ATOM   4803  N   ASN B 338     -20.768 -25.330   6.176  1.00 10.00      B   
ATOM   4804  HN  ASN B 338     -21.148 -25.527   5.290  1.00 10.00      B   
ATOM   4805  CA  ASN B 338     -21.004 -26.266   7.271  1.00 10.00      B   
ATOM   4806  CB  ASN B 338     -21.931 -27.405   6.833  1.00 10.00      B   
ATOM   4807  CG  ASN B 338     -23.401 -27.108   7.070  1.00 10.00      B   
ATOM   4808  OD1 ASN B 338     -23.757 -26.339   7.964  1.00 10.00      B   
ATOM   4809  ND2 ASN B 338     -24.267 -27.726   6.278  1.00 10.00      B   
ATOM   4810 HD21 ASN B 338     -23.914 -28.341   5.583  1.00 10.00      B   
ATOM   4811 HD22 ASN B 338     -25.223 -27.553   6.411  1.00 10.00      B   
ATOM   4812  C   ASN B 338     -19.698 -26.842   7.805  1.00 10.00      B   
ATOM   4813  O   ASN B 338     -19.472 -26.859   9.013  1.00 10.00      B   
ATOM   4814  N   ARG B 339     -18.830 -27.291   6.898  1.00 10.00      B   
ATOM   4815  HN  ARG B 339     -19.055 -27.221   5.942  1.00 10.00      B   
ATOM   4816  CA  ARG B 339     -17.547 -27.877   7.287  1.00 10.00      B   
ATOM   4817  CB  ARG B 339     -16.808 -28.458   6.076  1.00 10.00      B   
ATOM   4818  CG  ARG B 339     -17.576 -29.535   5.318  1.00 10.00      B   
ATOM   4819  CD  ARG B 339     -17.746 -30.808   6.134  1.00 10.00      B   
ATOM   4820  NE  ARG B 339     -16.571 -31.673   6.049  1.00 10.00      B   
ATOM   4821  HE  ARG B 339     -15.726 -31.323   6.418  1.00 10.00      B   
ATOM   4822  CZ  ARG B 339     -16.569 -32.884   5.482  1.00 10.00      B   
ATOM   4823  NH1 ARG B 339     -17.673 -33.380   4.933  1.00 10.00      B   
ATOM   4824 HH11 ARG B 339     -18.559 -32.831   4.941  1.00 10.00      B   
ATOM   4825 HH12 ARG B 339     -17.654 -34.331   4.479  1.00 10.00      B   
ATOM   4826  NH2 ARG B 339     -15.463 -33.612   5.486  1.00 10.00      B   
ATOM   4827 HH21 ARG B 339     -14.591 -33.250   5.938  1.00 10.00      B   
ATOM   4828 HH22 ARG B 339     -15.457 -34.566   5.035  1.00 10.00      B   
ATOM   4829  C   ARG B 339     -16.669 -26.857   8.008  1.00 10.00      B   
ATOM   4830  O   ARG B 339     -15.904 -27.207   8.911  1.00 10.00      B   
ATOM   4831  N   LYS B 340     -16.781 -25.594   7.612  1.00 10.00      B   
ATOM   4832  HN  LYS B 340     -17.397 -25.370   6.879  1.00 10.00      B   
ATOM   4833  CA  LYS B 340     -16.002 -24.536   8.239  1.00 10.00      B   
ATOM   4834  CB  LYS B 340     -15.976 -23.267   7.376  1.00 10.00      B   
ATOM   4835  CG  LYS B 340     -14.934 -23.285   6.266  1.00 10.00      B   
ATOM   4836  CD  LYS B 340     -14.733 -21.899   5.665  1.00 10.00      B   
ATOM   4837  CE  LYS B 340     -13.664 -21.913   4.581  1.00 10.00      B   
ATOM   4838  NZ  LYS B 340     -13.352 -20.546   4.078  1.00 10.00      B   
ATOM   4839  HZ1 LYS B 340     -12.788 -20.602   3.196  1.00 10.00      B   
ATOM   4840  HZ2 LYS B 340     -12.805 -20.016   4.790  1.00 10.00      B   
ATOM   4841  HZ3 LYS B 340     -14.228 -20.026   3.878  1.00 10.00      B   
ATOM   4842  C   LYS B 340     -16.539 -24.224   9.633  1.00 10.00      B   
ATOM   4843  O   LYS B 340     -15.770 -24.057  10.579  1.00 10.00      B   
ATOM   4844  N   PHE B 341     -17.862 -24.166   9.756  1.00 10.00      B   
ATOM   4845  HN  PHE B 341     -18.424 -24.321   8.963  1.00 10.00      B   
ATOM   4846  CA  PHE B 341     -18.505 -23.871  11.034  1.00 10.00      B   
ATOM   4847  CB  PHE B 341     -19.992 -23.564  10.839  1.00 10.00      B   
ATOM   4848  CG  PHE B 341     -20.301 -22.106  10.645  1.00 10.00      B   
ATOM   4849  CD1 PHE B 341     -21.262 -21.702   9.733  1.00 10.00      B   
ATOM   4850  CD2 PHE B 341     -19.634 -21.138  11.378  1.00 10.00      B   
ATOM   4851  CE1 PHE B 341     -21.554 -20.361   9.557  1.00 10.00      B   
ATOM   4852  CE2 PHE B 341     -19.920 -19.797  11.208  1.00 10.00      B   
ATOM   4853  CZ  PHE B 341     -20.882 -19.407  10.296  1.00 10.00      B   
ATOM   4854  C   PHE B 341     -18.335 -25.014  12.032  1.00 10.00      B   
ATOM   4855  O   PHE B 341     -18.179 -24.784  13.230  1.00 10.00      B   
ATOM   4856  N   VAL B 342     -18.361 -26.245  11.537  1.00 10.00      B   
ATOM   4857  HN  VAL B 342     -18.487 -26.373  10.571  1.00 10.00      B   
ATOM   4858  CA  VAL B 342     -18.215 -27.416  12.398  1.00 10.00      B   
ATOM   4859  CB  VAL B 342     -18.866 -28.675  11.774  1.00 10.00      B   
ATOM   4860  CG1 VAL B 342     -17.998 -29.269  10.677  1.00 10.00      B   
ATOM   4861  CG2 VAL B 342     -19.200 -29.713  12.836  1.00 10.00      B   
ATOM   4862  C   VAL B 342     -16.745 -27.674  12.747  1.00 10.00      B   
ATOM   4863  O   VAL B 342     -16.427 -28.598  13.498  1.00 10.00      B   
ATOM   4864  N   ASN B 343     -15.861 -26.831  12.209  1.00 10.00      B   
ATOM   4865  HN  ASN B 343     -16.187 -26.107  11.635  1.00 10.00      B   
ATOM   4866  CA  ASN B 343     -14.424 -26.945  12.455  1.00 10.00      B   
ATOM   4867  CB  ASN B 343     -14.102 -26.713  13.939  1.00 10.00      B   
ATOM   4868  CG  ASN B 343     -12.665 -26.279  14.181  1.00 10.00      B   
ATOM   4869  OD1 ASN B 343     -11.787 -26.478  13.340  1.00 10.00      B   
ATOM   4870  ND2 ASN B 343     -12.414 -25.682  15.341  1.00 10.00      B   
ATOM   4871 HD21 ASN B 343     -13.159 -25.553  15.967  1.00 10.00      B   
ATOM   4872 HD22 ASN B 343     -11.494 -25.399  15.527  1.00 10.00      B   
ATOM   4873  C   ASN B 343     -13.898 -28.304  11.994  1.00 10.00      B   
ATOM   4874  O   ASN B 343     -13.226 -29.019  12.741  1.00 10.00      B   
ATOM   4875  N   GLN B 344     -14.223 -28.668  10.761  1.00 10.00      B   
ATOM   4876  HN  GLN B 344     -14.781 -28.073  10.213  1.00 10.00      B   
ATOM   4877  CA  GLN B 344     -13.773 -29.934  10.207  1.00 10.00      B   
ATOM   4878  CB  GLN B 344     -14.891 -30.617   9.423  1.00 10.00      B   
ATOM   4879  CG  GLN B 344     -14.865 -32.136   9.508  1.00 10.00      B   
ATOM   4880  CD  GLN B 344     -16.192 -32.765   9.135  1.00 10.00      B   
ATOM   4881  OE1 GLN B 344     -17.251 -32.166   9.320  1.00 10.00      B   
ATOM   4882  NE2 GLN B 344     -16.148 -33.976   8.604  1.00 10.00      B   
ATOM   4883 HE21 GLN B 344     -15.271 -34.396   8.480  1.00 10.00      B   
ATOM   4884 HE22 GLN B 344     -16.996 -34.404   8.354  1.00 10.00      B   
ATOM   4885  C   GLN B 344     -12.546 -29.724   9.329  1.00 10.00      B   
ATOM   4886  O   GLN B 344     -12.603 -29.028   8.311  1.00 10.00      B   
ATOM   4887  N   THR B 345     -11.436 -30.307   9.748  1.00 10.00      B   
ATOM   4888  HN  THR B 345     -11.456 -30.837  10.574  1.00 10.00      B   
ATOM   4889  CA  THR B 345     -10.185 -30.199   9.023  1.00 10.00      B   
ATOM   4890  CB  THR B 345      -9.004 -30.412   9.982  1.00 10.00      B   
ATOM   4891  OG1 THR B 345      -9.414 -31.295  11.038  1.00 10.00      B   
ATOM   4892  HG1 THR B 345      -8.632 -31.695  11.442  1.00 10.00      B   
ATOM   4893  CG2 THR B 345      -8.573 -29.084  10.586  1.00 10.00      B   
ATOM   4894  C   THR B 345     -10.127 -31.232   7.905  1.00 10.00      B   
ATOM   4895  O   THR B 345      -9.618 -30.962   6.814  1.00 10.00      B   
ATOM   4896  N   ASP B 346     -10.657 -32.413   8.186  1.00 10.00      B   
ATOM   4897  HN  ASP B 346     -11.041 -32.561   9.077  1.00 10.00      B   
ATOM   4898  CA  ASP B 346     -10.686 -33.496   7.217  1.00 10.00      B   
ATOM   4899  CB  ASP B 346     -10.742 -34.848   7.932  1.00 10.00      B   
ATOM   4900  CG  ASP B 346     -10.800 -36.019   6.974  1.00 10.00      B   
ATOM   4901  OD1 ASP B 346     -10.089 -35.992   5.948  1.00 10.00      B   
ATOM   4902  OD2 ASP B 346     -11.542 -36.984   7.259  1.00 10.00      B   
ATOM   4903  C   ASP B 346     -11.889 -33.331   6.300  1.00 10.00      B   
ATOM   4904  O   ASP B 346     -13.036 -33.461   6.733  1.00 10.00      B   
ATOM   4905  N   ASN B 347     -11.628 -33.023   5.042  1.00 10.00      B   
ATOM   4906  HN  ASN B 347     -10.693 -32.932   4.754  1.00 10.00      B   
ATOM   4907  CA  ASN B 347     -12.691 -32.815   4.071  1.00 10.00      B   
ATOM   4908  CB  ASN B 347     -12.850 -31.321   3.763  1.00 10.00      B   
ATOM   4909  CG  ASN B 347     -13.070 -30.475   5.005  1.00 10.00      B   
ATOM   4910  OD1 ASN B 347     -14.175 -30.410   5.539  1.00 10.00      B   
ATOM   4911  ND2 ASN B 347     -12.024 -29.809   5.467  1.00 10.00      B   
ATOM   4912 HD21 ASN B 347     -11.171 -29.894   4.988  1.00 10.00      B   
ATOM   4913 HD22 ASN B 347     -12.142 -29.266   6.276  1.00 10.00      B   
ATOM   4914  C   ASN B 347     -12.420 -33.586   2.787  1.00 10.00      B   
ATOM   4915  O   ASN B 347     -12.849 -33.178   1.706  1.00 10.00      B   
ATOM   4916  N   TRP B 348     -11.721 -34.714   2.912  1.00 10.00      B   
ATOM   4917  HN  TRP B 348     -11.413 -34.988   3.802  1.00 10.00      B   
ATOM   4918  CA  TRP B 348     -11.389 -35.544   1.757  1.00 10.00      B   
ATOM   4919  CB  TRP B 348     -10.493 -36.726   2.161  1.00 10.00      B   
ATOM   4920  CG  TRP B 348     -11.219 -37.888   2.773  1.00 10.00      B   
ATOM   4921  CD1 TRP B 348     -11.680 -37.988   4.052  1.00 10.00      B   
ATOM   4922  CD2 TRP B 348     -11.562 -39.121   2.128  1.00 10.00      B   
ATOM   4923  NE1 TRP B 348     -12.292 -39.202   4.244  1.00 10.00      B   
ATOM   4924  HE1 TRP B 348     -12.700 -39.507   5.084  1.00 10.00      B   
ATOM   4925  CE2 TRP B 348     -12.234 -39.917   3.077  1.00 10.00      B   
ATOM   4926  CE3 TRP B 348     -11.372 -39.624   0.839  1.00 10.00      B   
ATOM   4927  CZ2 TRP B 348     -12.709 -41.193   2.779  1.00 10.00      B   
ATOM   4928  CZ3 TRP B 348     -11.843 -40.889   0.544  1.00 10.00      B   
ATOM   4929  CH2 TRP B 348     -12.508 -41.659   1.508  1.00 10.00      B   
ATOM   4930  C   TRP B 348     -12.644 -36.027   1.030  1.00 10.00      B   
ATOM   4931  O   TRP B 348     -12.655 -36.147  -0.195  1.00 10.00      B   
ATOM   4932  N   ASP B 349     -13.704 -36.281   1.793  1.00 10.00      B   
ATOM   4933  HN  ASP B 349     -13.636 -36.153   2.764  1.00 10.00      B   
ATOM   4934  CA  ASP B 349     -14.965 -36.746   1.232  1.00 10.00      B   
ATOM   4935  CB  ASP B 349     -15.921 -37.216   2.334  1.00 10.00      B   
ATOM   4936  CG  ASP B 349     -16.170 -36.166   3.401  1.00 10.00      B   
ATOM   4937  OD1 ASP B 349     -15.285 -35.970   4.268  1.00 10.00      B   
ATOM   4938  OD2 ASP B 349     -17.250 -35.537   3.388  1.00 10.00      B   
ATOM   4939  C   ASP B 349     -15.615 -35.669   0.372  1.00 10.00      B   
ATOM   4940  O   ASP B 349     -16.284 -35.970  -0.618  1.00 10.00      B   
ATOM   4941  N   VAL B 350     -15.398 -34.415   0.742  1.00 10.00      B   
ATOM   4942  HN  VAL B 350     -14.850 -34.240   1.533  1.00 10.00      B   
ATOM   4943  CA  VAL B 350     -15.946 -33.292  -0.004  1.00 10.00      B   
ATOM   4944  CB  VAL B 350     -15.747 -31.963   0.759  1.00 10.00      B   
ATOM   4945  CG1 VAL B 350     -16.323 -30.792  -0.025  1.00 10.00      B   
ATOM   4946  CG2 VAL B 350     -16.382 -32.040   2.135  1.00 10.00      B   
ATOM   4947  C   VAL B 350     -15.253 -33.200  -1.354  1.00 10.00      B   
ATOM   4948  O   VAL B 350     -15.898 -33.043  -2.396  1.00 10.00      B   
ATOM   4949  N   TYR B 351     -13.932 -33.328  -1.329  1.00 10.00      B   
ATOM   4950  HN  TYR B 351     -13.485 -33.465  -0.465  1.00 10.00      B   
ATOM   4951  CA  TYR B 351     -13.130 -33.270  -2.544  1.00 10.00      B   
ATOM   4952  CB  TYR B 351     -11.634 -33.317  -2.207  1.00 10.00      B   
ATOM   4953  CG  TYR B 351     -10.721 -33.360  -3.417  1.00 10.00      B   
ATOM   4954  CD1 TYR B 351     -10.654 -32.293  -4.305  1.00 10.00      B   
ATOM   4955  CD2 TYR B 351      -9.925 -34.470  -3.669  1.00 10.00      B   
ATOM   4956  CE1 TYR B 351      -9.822 -32.332  -5.408  1.00 10.00      B   
ATOM   4957  CE2 TYR B 351      -9.090 -34.518  -4.769  1.00 10.00      B   
ATOM   4958  CZ  TYR B 351      -9.042 -33.448  -5.637  1.00 10.00      B   
ATOM   4959  OH  TYR B 351      -8.208 -33.489  -6.732  1.00 10.00      B   
ATOM   4960  HH  TYR B 351      -7.888 -34.390  -6.858  1.00 10.00      B   
ATOM   4961  C   TYR B 351     -13.501 -34.410  -3.490  1.00 10.00      B   
ATOM   4962  O   TYR B 351     -13.511 -34.240  -4.706  1.00 10.00      B   
ATOM   4963  N   GLU B 352     -13.816 -35.566  -2.920  1.00 10.00      B   
ATOM   4964  HN  GLU B 352     -13.782 -35.639  -1.941  1.00 10.00      B   
ATOM   4965  CA  GLU B 352     -14.194 -36.735  -3.710  1.00 10.00      B   
ATOM   4966  CB  GLU B 352     -14.220 -37.992  -2.839  1.00 10.00      B   
ATOM   4967  CG  GLU B 352     -12.843 -38.503  -2.464  1.00 10.00      B   
ATOM   4968  CD  GLU B 352     -11.977 -38.754  -3.680  1.00 10.00      B   
ATOM   4969  OE1 GLU B 352     -12.112 -39.833  -4.295  1.00 10.00      B   
ATOM   4970  OE2 GLU B 352     -11.161 -37.873  -4.031  1.00 10.00      B   
ATOM   4971  C   GLU B 352     -15.542 -36.546  -4.398  1.00 10.00      B   
ATOM   4972  O   GLU B 352     -15.727 -36.960  -5.543  1.00 10.00      B   
ATOM   4973  N   ARG B 353     -16.479 -35.923  -3.697  1.00 10.00      B   
ATOM   4974  HN  ARG B 353     -16.277 -35.624  -2.784  1.00 10.00      B   
ATOM   4975  CA  ARG B 353     -17.806 -35.691  -4.246  1.00 10.00      B   
ATOM   4976  CB  ARG B 353     -18.810 -35.327  -3.153  1.00 10.00      B   
ATOM   4977  CG  ARG B 353     -19.196 -36.503  -2.274  1.00 10.00      B   
ATOM   4978  CD  ARG B 353     -20.632 -36.391  -1.795  1.00 10.00      B   
ATOM   4979  NE  ARG B 353     -20.752 -35.532  -0.619  1.00 10.00      B   
ATOM   4980  HE  ARG B 353     -20.055 -35.621   0.072  1.00 10.00      B   
ATOM   4981  CZ  ARG B 353     -21.739 -34.651  -0.429  1.00 10.00      B   
ATOM   4982  NH1 ARG B 353     -22.680 -34.483  -1.356  1.00 10.00      B   
ATOM   4983 HH11 ARG B 353     -23.445 -33.783  -1.204  1.00 10.00      B   
ATOM   4984 HH12 ARG B 353     -22.666 -35.052  -2.233  1.00 10.00      B   
ATOM   4985  NH2 ARG B 353     -21.776 -33.929   0.689  1.00 10.00      B   
ATOM   4986 HH21 ARG B 353     -22.545 -33.235   0.844  1.00 10.00      B   
ATOM   4987 HH22 ARG B 353     -21.040 -34.056   1.421  1.00 10.00      B   
ATOM   4988  C   ARG B 353     -17.795 -34.649  -5.358  1.00 10.00      B   
ATOM   4989  O   ARG B 353     -18.487 -34.798  -6.364  1.00 10.00      B   
ATOM   4990  N   PHE B 354     -17.013 -33.596  -5.177  1.00 10.00      B   
ATOM   4991  HN  PHE B 354     -16.482 -33.525  -4.354  1.00 10.00      B   
ATOM   4992  CA  PHE B 354     -16.920 -32.541  -6.179  1.00 10.00      B   
ATOM   4993  CB  PHE B 354     -17.649 -31.272  -5.723  1.00 10.00      B   
ATOM   4994  CG  PHE B 354     -19.119 -31.455  -5.456  1.00 10.00      B   
ATOM   4995  CD1 PHE B 354     -19.584 -31.659  -4.165  1.00 10.00      B   
ATOM   4996  CD2 PHE B 354     -20.037 -31.418  -6.494  1.00 10.00      B   
ATOM   4997  CE1 PHE B 354     -20.933 -31.822  -3.914  1.00 10.00      B   
ATOM   4998  CE2 PHE B 354     -21.388 -31.581  -6.251  1.00 10.00      B   
ATOM   4999  CZ  PHE B 354     -21.837 -31.784  -4.959  1.00 10.00      B   
ATOM   5000  C   PHE B 354     -15.457 -32.232  -6.492  1.00 10.00      B   
ATOM   5001  O   PHE B 354     -14.849 -31.347  -5.885  1.00 10.00      B   
ATOM   5002  N   SER B 355     -14.889 -32.988  -7.418  1.00 10.00      B   
ATOM   5003  HN  SER B 355     -15.417 -33.696  -7.845  1.00 10.00      B   
ATOM   5004  CA  SER B 355     -13.497 -32.803  -7.809  1.00 10.00      B   
ATOM   5005  CB  SER B 355     -12.833 -34.163  -8.029  1.00 10.00      B   
ATOM   5006  OG  SER B 355     -13.375 -35.137  -7.153  1.00 10.00      B   
ATOM   5007  HG  SER B 355     -13.585 -34.718  -6.302  1.00 10.00      B   
ATOM   5008  C   SER B 355     -13.388 -31.969  -9.080  1.00 10.00      B   
ATOM   5009  O   SER B 355     -12.473 -31.157  -9.226  1.00 10.00      B   
ATOM   5010  N   THR B 356     -14.324 -32.178  -9.995  1.00 10.00      B   
ATOM   5011  HN  THR B 356     -15.032 -32.830  -9.812  1.00 10.00      B   
ATOM   5012  CA  THR B 356     -14.335 -31.463 -11.262  1.00 10.00      B   
ATOM   5013  CB  THR B 356     -15.359 -32.090 -12.230  1.00 10.00      B   
ATOM   5014  OG1 THR B 356     -15.279 -33.519 -12.134  1.00 10.00      B   
ATOM   5015  HG1 THR B 356     -14.619 -33.840 -12.762  1.00 10.00      B   
ATOM   5016  CG2 THR B 356     -15.064 -31.678 -13.663  1.00 10.00      B   
ATOM   5017  C   THR B 356     -14.659 -29.983 -11.056  1.00 10.00      B   
ATOM   5018  O   THR B 356     -15.650 -29.640 -10.413  1.00 10.00      B   
ATOM   5019  N   LYS B 357     -13.809 -29.113 -11.590  1.00 10.00      B   
ATOM   5020  HN  LYS B 357     -13.027 -29.449 -12.082  1.00 10.00      B   
ATOM   5021  CA  LYS B 357     -14.010 -27.676 -11.470  1.00 10.00      B   
ATOM   5022  CB  LYS B 357     -12.683 -26.928 -11.643  1.00 10.00      B   
ATOM   5023  CG  LYS B 357     -12.793 -25.415 -11.506  1.00 10.00      B   
ATOM   5024  CD  LYS B 357     -11.557 -24.719 -12.055  1.00 10.00      B   
ATOM   5025  CE  LYS B 357     -11.813 -23.238 -12.288  1.00 10.00      B   
ATOM   5026  NZ  LYS B 357     -10.709 -22.598 -13.049  1.00 10.00      B   
ATOM   5027  HZ1 LYS B 357     -10.501 -23.148 -13.907  1.00 10.00      B   
ATOM   5028  HZ2 LYS B 357      -9.851 -22.551 -12.466  1.00 10.00      B   
ATOM   5029  HZ3 LYS B 357     -10.979 -21.629 -13.328  1.00 10.00      B   
ATOM   5030  C   LYS B 357     -15.023 -27.196 -12.504  1.00 10.00      B   
ATOM   5031  O   LYS B 357     -14.685 -26.996 -13.673  1.00 10.00      B   
ATOM   5032  N   GLU B 358     -16.262 -27.027 -12.069  1.00 10.00      B   
ATOM   5033  HN  GLU B 358     -16.466 -27.212 -11.126  1.00 10.00      B   
ATOM   5034  CA  GLU B 358     -17.329 -26.576 -12.946  1.00 10.00      B   
ATOM   5035  CB  GLU B 358     -18.554 -27.477 -12.787  1.00 10.00      B   
ATOM   5036  CG  GLU B 358     -18.418 -28.826 -13.470  1.00 10.00      B   
ATOM   5037  CD  GLU B 358     -18.220 -28.692 -14.964  1.00 10.00      B   
ATOM   5038  OE1 GLU B 358     -18.908 -27.853 -15.585  1.00 10.00      B   
ATOM   5039  OE2 GLU B 358     -17.385 -29.425 -15.531  1.00 10.00      B   
ATOM   5040  C   GLU B 358     -17.705 -25.130 -12.651  1.00 10.00      B   
ATOM   5041  O   GLU B 358     -17.382 -24.599 -11.585  1.00 10.00      B   
ATOM   5042  N   GLY B 359     -18.384 -24.497 -13.598  1.00 10.00      B   
ATOM   5043  HN  GLY B 359     -18.610 -24.970 -14.428  1.00 10.00      B   
ATOM   5044  CA  GLY B 359     -18.799 -23.123 -13.420  1.00 10.00      B   
ATOM   5045  C   GLY B 359     -18.033 -22.172 -14.311  1.00 10.00      B   
ATOM   5046  O   GLY B 359     -18.025 -22.328 -15.536  1.00 10.00      B   
ATOM   5047  N   ALA B 360     -17.371 -21.199 -13.700  1.00 10.00      B   
ATOM   5048  HN  ALA B 360     -17.389 -21.151 -12.719  1.00 10.00      B   
ATOM   5049  CA  ALA B 360     -16.603 -20.208 -14.442  1.00 10.00      B   
ATOM   5050  CB  ALA B 360     -16.783 -18.827 -13.827  1.00 10.00      B   
ATOM   5051  C   ALA B 360     -15.125 -20.583 -14.494  1.00 10.00      B   
ATOM   5052  O   ALA B 360     -14.601 -21.216 -13.574  1.00 10.00      B   
ATOM   5053  N   GLU B 361     -14.457 -20.177 -15.564  1.00 10.00      B   
ATOM   5054  HN  GLU B 361     -14.927 -19.661 -16.251  1.00 10.00      B   
ATOM   5055  CA  GLU B 361     -13.043 -20.480 -15.749  1.00 10.00      B   
ATOM   5056  CB  GLU B 361     -12.644 -20.255 -17.206  1.00 10.00      B   
ATOM   5057  CG  GLU B 361     -13.365 -21.147 -18.200  1.00 10.00      B   
ATOM   5058  CD  GLU B 361     -13.285 -20.618 -19.617  1.00 10.00      B   
ATOM   5059  OE1 GLU B 361     -14.232 -20.855 -20.397  1.00 10.00      B   
ATOM   5060  OE2 GLU B 361     -12.280 -19.956 -19.959  1.00 10.00      B   
ATOM   5061  C   GLU B 361     -12.157 -19.629 -14.847  1.00 10.00      B   
ATOM   5062  O   GLU B 361     -11.248 -20.141 -14.192  1.00 10.00      B   
ATOM   5063  N   TYR B 362     -12.445 -18.336 -14.796  1.00 10.00      B   
ATOM   5064  HN  TYR B 362     -13.216 -17.999 -15.301  1.00 10.00      B   
ATOM   5065  CA  TYR B 362     -11.652 -17.398 -14.000  1.00 10.00      B   
ATOM   5066  CB  TYR B 362     -11.748 -15.977 -14.571  1.00 10.00      B   
ATOM   5067  CG  TYR B 362     -11.091 -15.808 -15.924  1.00 10.00      B   
ATOM   5068  CD1 TYR B 362     -11.640 -16.384 -17.060  1.00 10.00      B   
ATOM   5069  CD2 TYR B 362      -9.919 -15.075 -16.064  1.00 10.00      B   
ATOM   5070  CE1 TYR B 362     -11.045 -16.239 -18.295  1.00 10.00      B   
ATOM   5071  CE2 TYR B 362      -9.315 -14.923 -17.299  1.00 10.00      B   
ATOM   5072  CZ  TYR B 362      -9.884 -15.509 -18.411  1.00 10.00      B   
ATOM   5073  OH  TYR B 362      -9.289 -15.363 -19.644  1.00 10.00      B   
ATOM   5074  HH  TYR B 362      -9.958 -15.116 -20.294  1.00 10.00      B   
ATOM   5075  C   TYR B 362     -12.036 -17.409 -12.524  1.00 10.00      B   
ATOM   5076  O   TYR B 362     -11.501 -16.629 -11.731  1.00 10.00      B   
ATOM   5077  N   ASP B 363     -12.953 -18.288 -12.154  1.00 10.00      B   
ATOM   5078  HN  ASP B 363     -13.336 -18.897 -12.819  1.00 10.00      B   
ATOM   5079  CA  ASP B 363     -13.381 -18.380 -10.767  1.00 10.00      B   
ATOM   5080  CB  ASP B 363     -14.897 -18.566 -10.660  1.00 10.00      B   
ATOM   5081  CG  ASP B 363     -15.450 -18.091  -9.328  1.00 10.00      B   
ATOM   5082  OD1 ASP B 363     -14.836 -17.198  -8.705  1.00 10.00      B   
ATOM   5083  OD2 ASP B 363     -16.508 -18.598  -8.899  1.00 10.00      B   
ATOM   5084  C   ASP B 363     -12.645 -19.508 -10.058  1.00 10.00      B   
ATOM   5085  O   ASP B 363     -12.163 -20.444 -10.700  1.00 10.00      B   
ATOM   5086  N   SER B 364     -12.540 -19.405  -8.744  1.00 10.00      B   
ATOM   5087  HN  SER B 364     -12.929 -18.627  -8.293  1.00 10.00      B   
ATOM   5088  CA  SER B 364     -11.860 -20.412  -7.950  1.00 10.00      B   
ATOM   5089  CB  SER B 364     -11.311 -19.783  -6.669  1.00 10.00      B   
ATOM   5090  OG  SER B 364     -10.660 -18.554  -6.944  1.00 10.00      B   
ATOM   5091  HG  SER B 364      -9.784 -18.731  -7.307  1.00 10.00      B   
ATOM   5092  C   SER B 364     -12.799 -21.564  -7.607  1.00 10.00      B   
ATOM   5093  O   SER B 364     -14.025 -21.399  -7.577  1.00 10.00      B   
ATOM   5094  N   ASN B 365     -12.217 -22.730  -7.364  1.00 10.00      B   
ATOM   5095  HN  ASN B 365     -11.230 -22.789  -7.406  1.00 10.00      B   
ATOM   5096  CA  ASN B 365     -12.984 -23.920  -7.014  1.00 10.00      B   
ATOM   5097  CB  ASN B 365     -12.190 -25.193  -7.358  1.00 10.00      B   
ATOM   5098  CG  ASN B 365     -13.023 -26.465  -7.273  1.00 10.00      B   
ATOM   5099  OD1 ASN B 365     -13.985 -26.549  -6.514  1.00 10.00      B   
ATOM   5100  ND2 ASN B 365     -12.653 -27.472  -8.047  1.00 10.00      B   
ATOM   5101 HD21 ASN B 365     -11.870 -27.352  -8.629  1.00 10.00      B   
ATOM   5102 HD22 ASN B 365     -13.171 -28.304  -8.001  1.00 10.00      B   
ATOM   5103  C   ASN B 365     -13.318 -23.887  -5.525  1.00 10.00      B   
ATOM   5104  O   ASN B 365     -12.420 -23.797  -4.688  1.00 10.00      B   
ATOM   5105  N   PRO B 366     -14.617 -23.946  -5.181  1.00 10.00      B   
ATOM   5106  CA  PRO B 366     -15.084 -23.916  -3.786  1.00 10.00      B   
ATOM   5107  CB  PRO B 366     -16.588 -24.175  -3.904  1.00 10.00      B   
ATOM   5108  CG  PRO B 366     -16.939 -23.729  -5.280  1.00 10.00      B   
ATOM   5109  CD  PRO B 366     -15.743 -24.034  -6.133  1.00 10.00      B   
ATOM   5110  C   PRO B 366     -14.431 -24.980  -2.898  1.00 10.00      B   
ATOM   5111  O   PRO B 366     -14.260 -24.768  -1.697  1.00 10.00      B   
ATOM   5112  N   VAL B 367     -14.055 -26.118  -3.483  1.00 10.00      B   
ATOM   5113  HN  VAL B 367     -14.212 -26.243  -4.447  1.00 10.00      B   
ATOM   5114  CA  VAL B 367     -13.422 -27.190  -2.712  1.00 10.00      B   
ATOM   5115  CB  VAL B 367     -13.272 -28.504  -3.516  1.00 10.00      B   
ATOM   5116  CG1 VAL B 367     -12.186 -28.391  -4.575  1.00 10.00      B   
ATOM   5117  CG2 VAL B 367     -12.994 -29.674  -2.585  1.00 10.00      B   
ATOM   5118  C   VAL B 367     -12.067 -26.748  -2.157  1.00 10.00      B   
ATOM   5119  O   VAL B 367     -11.602 -27.267  -1.142  1.00 10.00      B   
ATOM   5120  N   ASN B 368     -11.460 -25.755  -2.804  1.00 10.00      B   
ATOM   5121  HN  ASN B 368     -11.902 -25.350  -3.583  1.00 10.00      B   
ATOM   5122  CA  ASN B 368     -10.160 -25.241  -2.379  1.00 10.00      B   
ATOM   5123  CB  ASN B 368      -9.536 -24.343  -3.453  1.00 10.00      B   
ATOM   5124  CG  ASN B 368      -8.778 -25.144  -4.496  1.00 10.00      B   
ATOM   5125  OD1 ASN B 368      -8.177 -26.175  -4.189  1.00 10.00      B   
ATOM   5126  ND2 ASN B 368      -8.798 -24.687  -5.737  1.00 10.00      B   
ATOM   5127 HD21 ASN B 368      -9.299 -23.861  -5.923  1.00 10.00      B   
ATOM   5128 HD22 ASN B 368      -8.304 -25.184  -6.420  1.00 10.00      B   
ATOM   5129  C   ASN B 368     -10.252 -24.522  -1.037  1.00 10.00      B   
ATOM   5130  O   ASN B 368      -9.240 -24.246  -0.394  1.00 10.00      B   
ATOM   5131  N   GLU B 369     -11.475 -24.231  -0.614  1.00 10.00      B   
ATOM   5132  HN  GLU B 369     -12.245 -24.470  -1.174  1.00 10.00      B   
ATOM   5133  CA  GLU B 369     -11.703 -23.572   0.661  1.00 10.00      B   
ATOM   5134  CB  GLU B 369     -13.100 -22.950   0.697  1.00 10.00      B   
ATOM   5135  CG  GLU B 369     -13.229 -21.658  -0.085  1.00 10.00      B   
ATOM   5136  CD  GLU B 369     -12.293 -20.585   0.426  1.00 10.00      B   
ATOM   5137  OE1 GLU B 369     -12.493 -20.106   1.564  1.00 10.00      B   
ATOM   5138  OE2 GLU B 369     -11.354 -20.216  -0.309  1.00 10.00      B   
ATOM   5139  C   GLU B 369     -11.573 -24.578   1.795  1.00 10.00      B   
ATOM   5140  O   GLU B 369     -11.349 -24.210   2.947  1.00 10.00      B   
ATOM   5141  N   LEU B 370     -11.710 -25.853   1.452  1.00 10.00      B   
ATOM   5142  HN  LEU B 370     -11.869 -26.081   0.510  1.00 10.00      B   
ATOM   5143  CA  LEU B 370     -11.622 -26.922   2.431  1.00 10.00      B   
ATOM   5144  CB  LEU B 370     -12.822 -27.866   2.309  1.00 10.00      B   
ATOM   5145  CG  LEU B 370     -14.194 -27.247   2.592  1.00 10.00      B   
ATOM   5146  CD1 LEU B 370     -15.295 -28.283   2.427  1.00 10.00      B   
ATOM   5147  CD2 LEU B 370     -14.236 -26.643   3.989  1.00 10.00      B   
ATOM   5148  C   LEU B 370     -10.309 -27.689   2.307  1.00 10.00      B   
ATOM   5149  O   LEU B 370      -9.740 -28.110   3.314  1.00 10.00      B   
ATOM   5150  N   THR B 371      -9.824 -27.867   1.078  1.00 10.00      B   
ATOM   5151  HN  THR B 371     -10.321 -27.522   0.303  1.00 10.00      B   
ATOM   5152  CA  THR B 371      -8.575 -28.585   0.859  1.00 10.00      B   
ATOM   5153  CB  THR B 371      -8.314 -28.836  -0.638  1.00 10.00      B   
ATOM   5154  OG1 THR B 371      -8.643 -27.664  -1.392  1.00 10.00      B   
ATOM   5155  HG1 THR B 371      -7.829 -27.222  -1.668  1.00 10.00      B   
ATOM   5156  CG2 THR B 371      -9.158 -30.001  -1.134  1.00 10.00      B   
ATOM   5157  C   THR B 371      -7.401 -27.830   1.473  1.00 10.00      B   
ATOM   5158  O   THR B 371      -6.526 -28.427   2.106  1.00 10.00      B   
ATOM   5159  N   LEU B 372      -7.401 -26.511   1.304  1.00 10.00      B   
ATOM   5160  HN  LEU B 372      -8.123 -26.093   0.787  1.00 10.00      B   
ATOM   5161  CA  LEU B 372      -6.344 -25.673   1.856  1.00 10.00      B   
ATOM   5162  CB  LEU B 372      -6.429 -24.246   1.303  1.00 10.00      B   
ATOM   5163  CG  LEU B 372      -5.342 -23.269   1.766  1.00 10.00      B   
ATOM   5164  CD1 LEU B 372      -3.962 -23.727   1.312  1.00 10.00      B   
ATOM   5165  CD2 LEU B 372      -5.637 -21.863   1.264  1.00 10.00      B   
ATOM   5166  C   LEU B 372      -6.429 -25.659   3.377  1.00 10.00      B   
ATOM   5167  O   LEU B 372      -5.413 -25.576   4.064  1.00 10.00      B
[truncated: 289,833 more chars]
