# Supplementary material for: Large-scale discovery of protein interactions at residue resolution using co-evolution calculated from genomic sequences
Source: Nat Commun. 2021 Mar 2;12:1396. doi: 10.1038/s41467-021-21636-z (PMC7925567; doi:10.1038/s41467-021-21636-z)
Supplement: Supplementary file 12 — Supplementary Data 10 [file 41467_2021_21636_MOESM12_ESM.zip › supplementary/allpdb1629_C4YDZ9_C4YFL7/models/haddock_top4_haddock_28w.pdb]

REMARK FILENAME="haddock_28w.pdb0"
REMARK ===============================================================
REMARK HADDOCK run for haddock
REMARK initial structure: haddock_28.pdb
REMARK final NOE weights: unambig 50 amb: 50
REMARK ===============================================================
REMARK            total,bonds,angles,improper,dihe,vdw,elec,air,cdih,coup,rdcs,vean,dani,xpcs,rg
REMARK energies: -288.843, 0, 0, 0, 0, -48.3345, -294.412, 53.9035, 0, 0, 0, 0, 0, 0, 0
REMARK ===============================================================
REMARK            bonds,angles,impropers,dihe,air,cdih,coup,rdcs,vean,dani,xpcs
REMARK rms-dev.: 0,0,0,0,2.28177,0,0, 0, 0, 0, 0
REMARK ===============================================================
REMARK               air,cdih,coup,rdcs,vean,dani,xpcs
REMARK               >0.3,>5,>1,>0,>5,>0.2,>0.2
REMARK violations.: 1, 0, 0, 0, 0, 0, 0
REMARK ===============================================================
REMARK                        CVpartition#,violations,rms
REMARK AIRs cross-validation: 2, 0, NaN
REMARK ===============================================================
REMARK NCS energy: 0
REMARK ===============================================================
REMARK Symmetry energy: 0
REMARK ===============================================================
REMARK Desolvation energy: 24.3456
REMARK Internal energy free molecules: 74408.5
REMARK Internal energy complex: -36803.7
REMARK Binding energy: -111531
REMARK ===============================================================
REMARK buried surface area: 2194.68
REMARK ===============================================================
REMARK water - chain1: 0 0 0
REMARK water - chain2: 0 0 0
REMARK water - chain3: 0 0 0
REMARK water - chain4: 0 0 0
REMARK water - chain5: 0 0 0
REMARK water - chain6: 0 0 0
REMARK ===============================================================
REMARK water - water: 0 0 0
REMARK ===============================================================
REMARK DATE:28-May-2020  23:06:08       created by user: he47
REMARK VERSION:1.3
ATOM      1  CB  THR A   2     -21.523  -0.752  -0.354  1.00 10.00      A   
ATOM      2  OG1 THR A   2     -20.505  -1.317   0.485  1.00 10.00      A   
ATOM      3  HG1 THR A   2     -19.752  -1.583  -0.062  1.00 10.00      A   
ATOM      4  CG2 THR A   2     -22.846  -0.726   0.398  1.00 10.00      A   
ATOM      5  C   THR A   2     -22.289  -2.918  -1.397  1.00 10.00      A   
ATOM      6  O   THR A   2     -23.499  -3.079  -1.571  1.00 10.00      A   
ATOM      7  N   THR A   2     -22.395  -0.820  -2.696  1.00 10.00      A   
ATOM      8  HT1 THR A   2     -21.884   0.050  -2.959  1.00 10.00      A   
ATOM      9  HT2 THR A   2     -23.336  -0.566  -2.335  1.00 10.00      A   
ATOM     10  HT3 THR A   2     -22.513  -1.407  -3.544  1.00 10.00      A   
ATOM     11  CA  THR A   2     -21.638  -1.562  -1.666  1.00 10.00      A   
ATOM     12  N   SER A   3     -21.490  -3.895  -0.990  1.00 10.00      A   
ATOM     13  HN  SER A   3     -20.532  -3.714  -0.869  1.00 10.00      A   
ATOM     14  CA  SER A   3     -22.001  -5.229  -0.715  1.00 10.00      A   
ATOM     15  CB  SER A   3     -21.827  -6.113  -1.948  1.00 10.00      A   
ATOM     16  OG  SER A   3     -22.254  -5.440  -3.119  1.00 10.00      A   
ATOM     17  HG  SER A   3     -22.936  -4.797  -2.886  1.00 10.00      A   
ATOM     18  C   SER A   3     -21.286  -5.854   0.478  1.00 10.00      A   
ATOM     19  O   SER A   3     -20.152  -5.487   0.799  1.00 10.00      A   
ATOM     20  N   ILE A   4     -21.952  -6.799   1.128  1.00 10.00      A   
ATOM     21  HN  ILE A   4     -22.854  -7.044   0.824  1.00 10.00      A   
ATOM     22  CA  ILE A   4     -21.391  -7.483   2.287  1.00 10.00      A   
ATOM     23  CB  ILE A   4     -22.444  -7.638   3.404  1.00 10.00      A   
ATOM     24  CG1 ILE A   4     -23.015  -6.271   3.796  1.00 10.00      A   
ATOM     25  CG2 ILE A   4     -21.844  -8.335   4.617  1.00 10.00      A   
ATOM     26  CD1 ILE A   4     -24.278  -6.347   4.626  1.00 10.00      A   
ATOM     27  C   ILE A   4     -20.864  -8.866   1.901  1.00 10.00      A   
ATOM     28  O   ILE A   4     -21.634  -9.773   1.590  1.00 10.00      A   
ATOM     29  N   LYS A   5     -19.546  -9.014   1.921  1.00 10.00      A   
ATOM     30  HN  LYS A   5     -18.988  -8.256   2.187  1.00 10.00      A   
ATOM     31  CA  LYS A   5     -18.902 -10.280   1.580  1.00 10.00      A   
ATOM     32  CB  LYS A   5     -17.791 -10.048   0.545  1.00 10.00      A   
ATOM     33  CG  LYS A   5     -18.268 -10.100  -0.898  1.00 10.00      A   
ATOM     34  CD  LYS A   5     -17.098 -10.150  -1.868  1.00 10.00      A   
ATOM     35  CE  LYS A   5     -17.577 -10.406  -3.289  1.00 10.00      A   
ATOM     36  NZ  LYS A   5     -16.459 -10.394  -4.270  1.00 10.00      A   
ATOM     37  HZ1 LYS A   5     -16.783  -9.998  -5.177  1.00 10.00      A   
ATOM     38  HZ2 LYS A   5     -16.111 -11.365  -4.438  1.00 10.00      A   
ATOM     39  HZ3 LYS A   5     -15.672  -9.816  -3.915  1.00 10.00      A   
ATOM     40  C   LYS A   5     -18.334 -10.938   2.839  1.00 10.00      A   
ATOM     41  O   LYS A   5     -18.207 -10.272   3.868  1.00 10.00      A   
ATOM     42  N   PRO A   6     -18.001 -12.253   2.777  1.00 10.00      A   
ATOM     43  CA  PRO A   6     -17.442 -13.000   3.913  1.00 10.00      A   
ATOM     44  CB  PRO A   6     -16.888 -14.292   3.274  1.00 10.00      A   
ATOM     45  CG  PRO A   6     -17.034 -14.107   1.798  1.00 10.00      A   
ATOM     46  CD  PRO A   6     -18.149 -13.123   1.604  1.00 10.00      A   
ATOM     47  C   PRO A   6     -16.325 -12.230   4.615  1.00 10.00      A   
ATOM     48  O   PRO A   6     -15.375 -11.762   3.978  1.00 10.00      A   
ATOM     49  N   PHE A   7     -16.450 -12.091   5.924  1.00 10.00      A   
ATOM     50  HN  PHE A   7     -17.222 -12.496   6.379  1.00 10.00      A   
ATOM     51  CA  PHE A   7     -15.465 -11.368   6.710  1.00 10.00      A   
ATOM     52  CB  PHE A   7     -16.142 -10.243   7.502  1.00 10.00      A   
ATOM     53  CG  PHE A   7     -15.196  -9.395   8.309  1.00 10.00      A   
ATOM     54  CD1 PHE A   7     -14.307  -8.536   7.684  1.00 10.00      A   
ATOM     55  CD2 PHE A   7     -15.200  -9.453   9.692  1.00 10.00      A   
ATOM     56  CE1 PHE A   7     -13.440  -7.752   8.422  1.00 10.00      A   
ATOM     57  CE2 PHE A   7     -14.335  -8.673  10.437  1.00 10.00      A   
ATOM     58  CZ  PHE A   7     -13.454  -7.820   9.801  1.00 10.00      A   
ATOM     59  C   PHE A   7     -14.732 -12.311   7.653  1.00 10.00      A   
ATOM     60  O   PHE A   7     -15.356 -13.038   8.426  1.00 10.00      A   
ATOM     61  N   GLN A   8     -13.413 -12.303   7.576  1.00 10.00      A   
ATOM     62  HN  GLN A   8     -12.967 -11.706   6.926  1.00 10.00      A   
ATOM     63  CA  GLN A   8     -12.591 -13.146   8.423  1.00 10.00      A   
ATOM     64  CB  GLN A   8     -11.868 -14.205   7.585  1.00 10.00      A   
ATOM     65  CG  GLN A   8     -12.763 -15.354   7.139  1.00 10.00      A   
ATOM     66  CD  GLN A   8     -13.128 -15.301   5.664  1.00 10.00      A   
ATOM     67  OE1 GLN A   8     -13.174 -14.234   5.050  1.00 10.00      A   
ATOM     68  NE2 GLN A   8     -13.394 -16.463   5.085  1.00 10.00      A   
ATOM     69 HE21 GLN A   8     -13.342 -17.277   5.633  1.00 10.00      A   
ATOM     70 HE22 GLN A   8     -13.636 -16.464   4.137  1.00 10.00      A   
ATOM     71  C   GLN A   8     -11.602 -12.297   9.220  1.00 10.00      A   
ATOM     72  O   GLN A   8     -11.685 -11.066   9.217  1.00 10.00      A   
ATOM     73  N   MET A   9     -10.665 -12.950   9.890  1.00 10.00      A   
ATOM     74  HN  MET A   9     -10.620 -13.929   9.819  1.00 10.00      A   
ATOM     75  CA  MET A   9      -9.676 -12.253  10.703  1.00 10.00      A   
ATOM     76  CB  MET A   9      -9.139 -13.189  11.791  1.00 10.00      A   
ATOM     77  CG  MET A   9      -8.209 -12.521  12.791  1.00 10.00      A   
ATOM     78  SD  MET A   9      -7.357 -13.708  13.848  1.00 10.00      A   
ATOM     79  CE  MET A   9      -6.361 -14.581  12.643  1.00 10.00      A   
ATOM     80  C   MET A   9      -8.528 -11.741   9.837  1.00 10.00      A   
ATOM     81  O   MET A   9      -7.828 -10.788  10.191  1.00 10.00      A   
ATOM     82  N   GLU A  10      -8.349 -12.378   8.694  1.00 10.00      A   
ATOM     83  HN  GLU A  10      -8.934 -13.142   8.479  1.00 10.00      A   
ATOM     84  CA  GLU A  10      -7.293 -12.018   7.759  1.00 10.00      A   
ATOM     85  CB  GLU A  10      -6.907 -13.224   6.889  1.00 10.00      A   
ATOM     86  CG  GLU A  10      -8.057 -14.173   6.558  1.00 10.00      A   
ATOM     87  CD  GLU A  10      -8.270 -15.242   7.617  1.00 10.00      A   
ATOM     88  OE1 GLU A  10      -7.695 -16.340   7.486  1.00 10.00      A   
ATOM     89  OE2 GLU A  10      -9.023 -14.983   8.583  1.00 10.00      A   
ATOM     90  C   GLU A  10      -7.662 -10.806   6.897  1.00 10.00      A   
ATOM     91  O   GLU A  10      -6.901 -10.404   6.020  1.00 10.00      A   
ATOM     92  N   ASP A  11      -8.822 -10.216   7.158  1.00 10.00      A   
ATOM     93  HN  ASP A  11      -9.396 -10.579   7.867  1.00 10.00      A   
ATOM     94  CA  ASP A  11      -9.271  -9.048   6.400  1.00 10.00      A   
ATOM     95  CB  ASP A  11     -10.802  -8.993   6.336  1.00 10.00      A   
ATOM     96  CG  ASP A  11     -11.405 -10.007   5.387  1.00 10.00      A   
ATOM     97  OD1 ASP A  11     -11.534  -9.705   4.181  1.00 10.00      A   
ATOM     98  OD2 ASP A  11     -11.778 -11.103   5.842  1.00 10.00      A   
ATOM     99  C   ASP A  11      -8.742  -7.756   7.017  1.00 10.00      A   
ATOM    100  O   ASP A  11      -8.763  -6.700   6.385  1.00 10.00      A   
ATOM    101  N   LEU A  12      -8.244  -7.856   8.247  1.00 10.00      A   
ATOM    102  HN  LEU A  12      -8.227  -8.736   8.679  1.00 10.00      A   
ATOM    103  CA  LEU A  12      -7.722  -6.702   8.984  1.00 10.00      A   
ATOM    104  CB  LEU A  12      -7.242  -7.135  10.371  1.00 10.00      A   
ATOM    105  CG  LEU A  12      -8.320  -7.580  11.358  1.00 10.00      A   
ATOM    106  CD1 LEU A  12      -7.683  -8.222  12.579  1.00 10.00      A   
ATOM    107  CD2 LEU A  12      -9.189  -6.401  11.766  1.00 10.00      A   
ATOM    108  C   LEU A  12      -6.582  -5.993   8.256  1.00 10.00      A   
ATOM    109  O   LEU A  12      -6.342  -4.804   8.473  1.00 10.00      A   
ATOM    110  N   PHE A  13      -5.890  -6.714   7.388  1.00 10.00      A   
ATOM    111  HN  PHE A  13      -6.151  -7.644   7.226  1.00 10.00      A   
ATOM    112  CA  PHE A  13      -4.757  -6.157   6.654  1.00 10.00      A   
ATOM    113  CB  PHE A  13      -3.936  -7.270   6.002  1.00 10.00      A   
ATOM    114  CG  PHE A  13      -3.484  -8.303   6.995  1.00 10.00      A   
ATOM    115  CD1 PHE A  13      -4.196  -9.479   7.170  1.00 10.00      A   
ATOM    116  CD2 PHE A  13      -2.359  -8.088   7.772  1.00 10.00      A   
ATOM    117  CE1 PHE A  13      -3.796 -10.419   8.100  1.00 10.00      A   
ATOM    118  CE2 PHE A  13      -1.951  -9.025   8.701  1.00 10.00      A   
ATOM    119  CZ  PHE A  13      -2.670 -10.192   8.866  1.00 10.00      A   
ATOM    120  C   PHE A  13      -5.179  -5.097   5.639  1.00 10.00      A   
ATOM    121  O   PHE A  13      -4.382  -4.239   5.261  1.00 10.00      A   
ATOM    122  N   GLU A  14      -6.436  -5.141   5.218  1.00 10.00      A   
ATOM    123  HN  GLU A  14      -7.036  -5.841   5.560  1.00 10.00      A   
ATOM    124  CA  GLU A  14      -6.943  -4.172   4.254  1.00 10.00      A   
ATOM    125  CB  GLU A  14      -7.645  -4.871   3.091  1.00 10.00      A   
ATOM    126  CG  GLU A  14      -6.710  -5.672   2.201  1.00 10.00      A   
ATOM    127  CD  GLU A  14      -7.273  -5.891   0.814  1.00 10.00      A   
ATOM    128  OE1 GLU A  14      -7.757  -7.011   0.532  1.00 10.00      A   
ATOM    129  OE2 GLU A  14      -7.241  -4.945   0.000  1.00 10.00      A   
ATOM    130  C   GLU A  14      -7.875  -3.170   4.927  1.00 10.00      A   
ATOM    131  O   GLU A  14      -8.476  -2.314   4.272  1.00 10.00      A   
ATOM    132  N   LEU A  15      -7.979  -3.281   6.243  1.00 10.00      A   
ATOM    133  HN  LEU A  15      -7.473  -3.984   6.702  1.00 10.00      A   
ATOM    134  CA  LEU A  15      -8.825  -2.392   7.026  1.00 10.00      A   
ATOM    135  CB  LEU A  15      -9.409  -3.153   8.224  1.00 10.00      A   
ATOM    136  CG  LEU A  15     -10.909  -2.984   8.483  1.00 10.00      A   
ATOM    137  CD1 LEU A  15     -11.429  -4.114   9.358  1.00 10.00      A   
ATOM    138  CD2 LEU A  15     -11.200  -1.636   9.123  1.00 10.00      A   
ATOM    139  C   LEU A  15      -8.013  -1.195   7.510  1.00 10.00      A   
ATOM    140  O   LEU A  15      -8.569  -0.191   7.956  1.00 10.00      A   
ATOM    141  N   ASN A  16      -6.690  -1.312   7.385  1.00 10.00      A   
ATOM    142  HN  ASN A  16      -6.328  -2.129   6.988  1.00 10.00      A   
ATOM    143  CA  ASN A  16      -5.757  -0.268   7.813  1.00 10.00      A   
ATOM    144  CB  ASN A  16      -4.311  -0.604   7.444  1.00 10.00      A   
ATOM    145  CG  ASN A  16      -3.607  -1.425   8.507  1.00 10.00      A   
ATOM    146  OD1 ASN A  16      -4.130  -1.626   9.601  1.00 10.00      A   
ATOM    147  ND2 ASN A  16      -2.408  -1.896   8.195  1.00 10.00      A   
ATOM    148 HD21 ASN A  16      -2.046  -1.688   7.300  1.00 10.00      A   
ATOM    149 HD22 ASN A  16      -1.925  -2.427   8.865  1.00 10.00      A   
ATOM    150  C   ASN A  16      -6.126   1.142   7.343  1.00 10.00      A   
ATOM    151  O   ASN A  16      -6.181   2.051   8.166  1.00 10.00      A   
ATOM    152  N   PRO A  17      -6.376   1.360   6.027  1.00 10.00      A   
ATOM    153  CA  PRO A  17      -6.738   2.687   5.505  1.00 10.00      A   
ATOM    154  CB  PRO A  17      -7.208   2.388   4.084  1.00 10.00      A   
ATOM    155  CG  PRO A  17      -6.430   1.186   3.693  1.00 10.00      A   
ATOM    156  CD  PRO A  17      -6.304   0.358   4.941  1.00 10.00      A   
ATOM    157  C   PRO A  17      -7.864   3.354   6.298  1.00 10.00      A   
ATOM    158  O   PRO A  17      -7.779   4.536   6.628  1.00 10.00      A   
ATOM    159  N   VAL A  18      -8.907   2.588   6.608  1.00 10.00      A   
ATOM    160  HN  VAL A  18      -8.903   1.646   6.337  1.00 10.00      A   
ATOM    161  CA  VAL A  18     -10.050   3.108   7.357  1.00 10.00      A   
ATOM    162  CB  VAL A  18     -11.300   2.218   7.161  1.00 10.00      A   
ATOM    163  CG1 VAL A  18     -12.529   2.849   7.803  1.00 10.00      A   
ATOM    164  CG2 VAL A  18     -11.541   1.961   5.682  1.00 10.00      A   
ATOM    165  C   VAL A  18      -9.718   3.199   8.844  1.00 10.00      A   
ATOM    166  O   VAL A  18     -10.187   4.093   9.548  1.00 10.00      A   
ATOM    167  N   ASN A  19      -8.889   2.272   9.305  1.00 10.00      A   
ATOM    168  HN  ASN A  19      -8.547   1.589   8.684  1.00 10.00      A   
ATOM    169  CA  ASN A  19      -8.471   2.224  10.704  1.00 10.00      A   
ATOM    170  CB  ASN A  19      -7.707   0.922  10.962  1.00 10.00      A   
ATOM    171  CG  ASN A  19      -7.486   0.618  12.430  1.00 10.00      A   
ATOM    172  OD1 ASN A  19      -8.198   1.111  13.303  1.00 10.00      A   
ATOM    173  ND2 ASN A  19      -6.496  -0.215  12.709  1.00 10.00      A   
ATOM    174 HD21 ASN A  19      -5.971  -0.578  11.964  1.00 10.00      A   
ATOM    175 HD22 ASN A  19      -6.339  -0.449  13.647  1.00 10.00      A   
ATOM    176  C   ASN A  19      -7.599   3.434  11.048  1.00 10.00      A   
ATOM    177  O   ASN A  19      -7.456   3.811  12.214  1.00 10.00      A   
ATOM    178  N   LEU A  20      -7.016   4.042  10.021  1.00 10.00      A   
ATOM    179  HN  LEU A  20      -7.160   3.686   9.118  1.00 10.00      A   
ATOM    180  CA  LEU A  20      -6.165   5.215  10.189  1.00 10.00      A   
ATOM    181  CB  LEU A  20      -5.177   5.325   9.025  1.00 10.00      A   
ATOM    182  CG  LEU A  20      -4.021   4.324   9.030  1.00 10.00      A   
ATOM    183  CD1 LEU A  20      -3.529   4.069   7.614  1.00 10.00      A   
ATOM    184  CD2 LEU A  20      -2.887   4.827   9.908  1.00 10.00      A   
ATOM    185  C   LEU A  20      -7.008   6.486  10.297  1.00 10.00      A   
ATOM    186  O   LEU A  20      -6.810   7.451   9.556  1.00 10.00      A   
ATOM    187  N   ASP A  21      -7.957   6.468  11.216  1.00 10.00      A   
ATOM    188  HN  ASP A  21      -8.072   5.661  11.762  1.00 10.00      A   
ATOM    189  CA  ASP A  21      -8.840   7.601  11.442  1.00 10.00      A   
ATOM    190  CB  ASP A  21     -10.260   7.240  10.990  1.00 10.00      A   
ATOM    191  CG  ASP A  21     -11.230   8.406  11.025  1.00 10.00      A   
ATOM    192  OD1 ASP A  21     -11.431   9.057   9.975  1.00 10.00      A   
ATOM    193  OD2 ASP A  21     -11.820   8.664  12.097  1.00 10.00      A   
ATOM    194  C   ASP A  21      -8.823   7.967  12.923  1.00 10.00      A   
ATOM    195  O   ASP A  21      -8.788   7.081  13.779  1.00 10.00      A   
ATOM    196  N   PRO A  22      -8.819   9.272  13.247  1.00 10.00      A   
ATOM    197  CA  PRO A  22      -8.791   9.751  14.638  1.00 10.00      A   
ATOM    198  CB  PRO A  22      -8.819  11.280  14.505  1.00 10.00      A   
ATOM    199  CG  PRO A  22      -9.302  11.542  13.119  1.00 10.00      A   
ATOM    200  CD  PRO A  22      -8.820  10.389  12.288  1.00 10.00      A   
ATOM    201  C   PRO A  22      -9.979   9.266  15.469  1.00 10.00      A   
ATOM    202  O   PRO A  22      -9.907   9.218  16.698  1.00 10.00      A   
ATOM    203  N   LEU A  23     -11.066   8.904  14.803  1.00 10.00      A   
ATOM    204  HN  LEU A  23     -11.071   8.956  13.817  1.00 10.00      A   
ATOM    205  CA  LEU A  23     -12.253   8.426  15.496  1.00 10.00      A   
ATOM    206  CB  LEU A  23     -13.505   9.152  14.998  1.00 10.00      A   
ATOM    207  CG  LEU A  23     -13.643  10.621  15.406  1.00 10.00      A   
ATOM    208  CD1 LEU A  23     -14.869  11.241  14.754  1.00 10.00      A   
ATOM    209  CD2 LEU A  23     -13.721  10.754  16.919  1.00 10.00      A   
ATOM    210  C   LEU A  23     -12.410   6.915  15.352  1.00 10.00      A   
ATOM    211  O   LEU A  23     -13.500   6.372  15.531  1.00 10.00      A   
ATOM    212  N   THR A  24     -11.318   6.242  15.025  1.00 10.00      A   
ATOM    213  HN  THR A  24     -10.473   6.729  14.898  1.00 10.00      A   
ATOM    214  CA  THR A  24     -11.327   4.796  14.871  1.00 10.00      A   
ATOM    215  CB  THR A  24     -11.153   4.396  13.394  1.00 10.00      A   
ATOM    216  OG1 THR A  24     -12.090   5.139  12.599  1.00 10.00      A   
ATOM    217  HG1 THR A  24     -12.157   6.033  12.948  1.00 10.00      A   
ATOM    218  CG2 THR A  24     -11.400   2.906  13.208  1.00 10.00      A   
ATOM    219  C   THR A  24     -10.215   4.179  15.715  1.00 10.00      A   
ATOM    220  O   THR A  24      -9.032   4.427  15.475  1.00 10.00      A   
ATOM    221  N   GLU A  25     -10.602   3.392  16.711  1.00 10.00      A   
ATOM    222  HN  GLU A  25     -11.558   3.224  16.842  1.00 10.00      A   
ATOM    223  CA  GLU A  25      -9.645   2.757  17.607  1.00 10.00      A   
ATOM    224  CB  GLU A  25     -10.244   2.627  19.011  1.00 10.00      A   
ATOM    225  CG  GLU A  25     -10.419   3.943  19.747  1.00 10.00      A   
ATOM    226  CD  GLU A  25      -9.101   4.561  20.162  1.00 10.00      A   
ATOM    227  OE1 GLU A  25      -8.140   3.806  20.432  1.00 10.00      A   
ATOM    228  OE2 GLU A  25      -9.022   5.802  20.235  1.00 10.00      A   
ATOM    229  C   GLU A  25      -9.233   1.379  17.108  1.00 10.00      A   
ATOM    230  O   GLU A  25     -10.051   0.627  16.572  1.00 10.00      A   
ATOM    231  N   ASN A  26      -7.962   1.052  17.285  1.00 10.00      A   
ATOM    232  HN  ASN A  26      -7.352   1.706  17.694  1.00 10.00      A   
ATOM    233  CA  ASN A  26      -7.444  -0.248  16.884  1.00 10.00      A   
ATOM    234  CB  ASN A  26      -6.020  -0.127  16.339  1.00 10.00      A   
ATOM    235  CG  ASN A  26      -5.538  -1.411  15.690  1.00 10.00      A   
ATOM    236  OD1 ASN A  26      -6.316  -2.136  15.073  1.00 10.00      A   
ATOM    237  ND2 ASN A  26      -4.250  -1.698  15.818  1.00 10.00      A   
ATOM    238 HD21 ASN A  26      -3.682  -1.077  16.321  1.00 10.00      A   
ATOM    239 HD22 ASN A  26      -3.914  -2.520  15.397  1.00 10.00      A   
ATOM    240  C   ASN A  26      -7.453  -1.190  18.080  1.00 10.00      A   
ATOM    241  O   ASN A  26      -6.859  -0.893  19.120  1.00 10.00      A   
ATOM    242  N   PHE A  27      -8.130  -2.316  17.939  1.00 10.00      A   
ATOM    243  HN  PHE A  27      -8.570  -2.511  17.079  1.00 10.00      A   
ATOM    244  CA  PHE A  27      -8.218  -3.287  19.016  1.00 10.00      A   
ATOM    245  CB  PHE A  27      -9.629  -3.876  19.098  1.00 10.00      A   
ATOM    246  CG  PHE A  27     -10.697  -2.863  19.415  1.00 10.00      A   
ATOM    247  CD1 PHE A  27     -11.627  -2.492  18.456  1.00 10.00      A   
ATOM    248  CD2 PHE A  27     -10.772  -2.285  20.673  1.00 10.00      A   
ATOM    249  CE1 PHE A  27     -12.610  -1.566  18.747  1.00 10.00      A   
ATOM    250  CE2 PHE A  27     -11.751  -1.357  20.970  1.00 10.00      A   
ATOM    251  CZ  PHE A  27     -12.671  -0.998  20.005  1.00 10.00      A   
ATOM    252  C   PHE A  27      -7.187  -4.395  18.831  1.00 10.00      A   
ATOM    253  O   PHE A  27      -6.462  -4.426  17.835  1.00 10.00      A   
ATOM    254  N   ASN A  28      -7.118  -5.293  19.801  1.00 10.00      A   
ATOM    255  HN  ASN A  28      -7.715  -5.210  20.571  1.00 10.00      A   
ATOM    256  CA  ASN A  28      -6.180  -6.407  19.744  1.00 10.00      A   
ATOM    257  CB  ASN A  28      -5.808  -6.862  21.163  1.00 10.00      A   
ATOM    258  CG  ASN A  28      -4.754  -7.956  21.178  1.00 10.00      A   
ATOM    259  OD1 ASN A  28      -5.073  -9.146  21.139  1.00 10.00      A   
ATOM    260  ND2 ASN A  28      -3.494  -7.563  21.230  1.00 10.00      A   
ATOM    261 HD21 ASN A  28      -3.308  -6.598  21.250  1.00 10.00      A   
ATOM    262 HD22 ASN A  28      -2.792  -8.252  21.245  1.00 10.00      A   
ATOM    263  C   ASN A  28      -6.793  -7.560  18.956  1.00 10.00      A   
ATOM    264  O   ASN A  28      -8.017  -7.662  18.860  1.00 10.00      A   
ATOM    265  N   VAL A  29      -5.942  -8.409  18.386  1.00 10.00      A   
ATOM    266  HN  VAL A  29      -4.980  -8.251  18.487  1.00 10.00      A   
ATOM    267  CA  VAL A  29      -6.385  -9.563  17.600  1.00 10.00      A   
ATOM    268  CB  VAL A  29      -5.194 -10.464  17.197  1.00 10.00      A   
ATOM    269  CG1 VAL A  29      -5.647 -11.617  16.313  1.00 10.00      A   
ATOM    270  CG2 VAL A  29      -4.111  -9.651  16.501  1.00 10.00      A   
ATOM    271  C   VAL A  29      -7.417 -10.397  18.363  1.00 10.00      A   
ATOM    272  O   VAL A  29      -8.444 -10.787  17.808  1.00 10.00      A   
ATOM    273  N   SER A  30      -7.154 -10.639  19.646  1.00 10.00      A   
ATOM    274  HN  SER A  30      -6.329 -10.281  20.045  1.00 10.00      A   
ATOM    275  CA  SER A  30      -8.058 -11.427  20.476  1.00 10.00      A   
ATOM    276  CB  SER A  30      -7.460 -11.633  21.867  1.00 10.00      A   
ATOM    277  OG  SER A  30      -6.173 -12.222  21.779  1.00 10.00      A   
ATOM    278  HG  SER A  30      -6.250 -13.098  21.378  1.00 10.00      A   
ATOM    279  C   SER A  30      -9.439 -10.778  20.580  1.00 10.00      A   
ATOM    280  O   SER A  30     -10.453 -11.473  20.636  1.00 10.00      A   
ATOM    281  N   PHE A  31      -9.475  -9.450  20.582  1.00 10.00      A   
ATOM    282  HN  PHE A  31      -8.638  -8.948  20.511  1.00 10.00      A   
ATOM    283  CA  PHE A  31     -10.735  -8.719  20.676  1.00 10.00      A   
ATOM    284  CB  PHE A  31     -10.477  -7.230  20.926  1.00 10.00      A   
ATOM    285  CG  PHE A  31     -11.667  -6.473  21.454  1.00 10.00      A   
ATOM    286  CD1 PHE A  31     -11.961  -6.476  22.807  1.00 10.00      A   
ATOM    287  CD2 PHE A  31     -12.483  -5.750  20.599  1.00 10.00      A   
ATOM    288  CE1 PHE A  31     -13.045  -5.773  23.298  1.00 10.00      A   
ATOM    289  CE2 PHE A  31     -13.569  -5.046  21.082  1.00 10.00      A   
ATOM    290  CZ  PHE A  31     -13.850  -5.056  22.434  1.00 10.00      A   
ATOM    291  C   PHE A  31     -11.558  -8.912  19.405  1.00 10.00      A   
ATOM    292  O   PHE A  31     -12.787  -8.991  19.450  1.00 10.00      A   
ATOM    293  N   TYR A  32     -10.868  -8.990  18.273  1.00 10.00      A   
ATOM    294  HN  TYR A  32      -9.889  -8.921  18.303  1.00 10.00      A   
ATOM    295  CA  TYR A  32     -11.529  -9.183  16.991  1.00 10.00      A   
ATOM    296  CB  TYR A  32     -10.573  -8.887  15.830  1.00 10.00      A   
ATOM    297  CG  TYR A  32     -10.142  -7.440  15.725  1.00 10.00      A   
ATOM    298  CD1 TYR A  32      -8.804  -7.088  15.832  1.00 10.00      A   
ATOM    299  CD2 TYR A  32     -11.069  -6.428  15.510  1.00 10.00      A   
ATOM    300  CE1 TYR A  32      -8.398  -5.770  15.735  1.00 10.00      A   
ATOM    301  CE2 TYR A  32     -10.672  -5.105  15.410  1.00 10.00      A   
ATOM    302  CZ  TYR A  32      -9.333  -4.782  15.523  1.00 10.00      A   
ATOM    303  OH  TYR A  32      -8.931  -3.465  15.429  1.00 10.00      A   
ATOM    304  HH  TYR A  32      -8.073  -3.426  14.987  1.00 10.00      A   
ATOM    305  C   TYR A  32     -12.061 -10.607  16.881  1.00 10.00      A   
ATOM    306  O   TYR A  32     -13.241 -10.817  16.596  1.00 10.00      A   
ATOM    307  N   SER A  33     -11.186 -11.580  17.128  1.00 10.00      A   
ATOM    308  HN  SER A  33     -10.257 -11.344  17.352  1.00 10.00      A   
ATOM    309  CA  SER A  33     -11.555 -12.987  17.062  1.00 10.00      A   
ATOM    310  CB  SER A  33     -10.332 -13.865  17.333  1.00 10.00      A   
ATOM    311  OG  SER A  33      -9.281 -13.550  16.437  1.00 10.00      A   
ATOM    312  HG  SER A  33      -9.576 -13.716  15.531  1.00 10.00      A   
ATOM    313  C   SER A  33     -12.675 -13.314  18.045  1.00 10.00      A   
ATOM    314  O   SER A  33     -13.587 -14.079  17.727  1.00 10.00      A   
ATOM    315  N   GLN A  34     -12.611 -12.716  19.229  1.00 10.00      A   
ATOM    316  HN  GLN A  34     -11.855 -12.116  19.422  1.00 10.00      A   
ATOM    317  CA  GLN A  34     -13.623 -12.936  20.257  1.00 10.00      A   
ATOM    318  CB  GLN A  34     -13.319 -12.096  21.497  1.00 10.00      A   
ATOM    319  CG  GLN A  34     -14.298 -12.283  22.647  1.00 10.00      A   
ATOM    320  CD  GLN A  34     -13.892 -11.495  23.875  1.00 10.00      A   
ATOM    321  OE1 GLN A  34     -13.251 -10.449  23.767  1.00 10.00      A   
ATOM    322  NE2 GLN A  34     -14.258 -11.985  25.049  1.00 10.00      A   
ATOM    323 HE21 GLN A  34     -14.772 -12.821  25.065  1.00 10.00      A   
ATOM    324 HE22 GLN A  34     -13.992 -11.499  25.860  1.00 10.00      A   
ATOM    325  C   GLN A  34     -15.010 -12.596  19.728  1.00 10.00      A   
ATOM    326  O   GLN A  34     -15.936 -13.399  19.829  1.00 10.00      A   
ATOM    327  N   TYR A  35     -15.138 -11.405  19.154  1.00 10.00      A   
ATOM    328  HN  TYR A  35     -14.353 -10.818  19.095  1.00 10.00      A   
ATOM    329  CA  TYR A  35     -16.410 -10.949  18.606  1.00 10.00      A   
ATOM    330  CB  TYR A  35     -16.356  -9.455  18.272  1.00 10.00      A   
ATOM    331  CG  TYR A  35     -16.646  -8.542  19.443  1.00 10.00      A   
ATOM    332  CD1 TYR A  35     -15.873  -8.585  20.596  1.00 10.00      A   
ATOM    333  CD2 TYR A  35     -17.696  -7.631  19.396  1.00 10.00      A   
ATOM    334  CE1 TYR A  35     -16.136  -7.752  21.667  1.00 10.00      A   
ATOM    335  CE2 TYR A  35     -17.966  -6.792  20.462  1.00 10.00      A   
ATOM    336  CZ  TYR A  35     -17.183  -6.858  21.595  1.00 10.00      A   
ATOM    337  OH  TYR A  35     -17.444  -6.024  22.662  1.00 10.00      A   
ATOM    338  HH  TYR A  35     -16.642  -5.544  22.896  1.00 10.00      A   
ATOM    339  C   TYR A  35     -16.798 -11.752  17.370  1.00 10.00      A   
ATOM    340  O   TYR A  35     -17.975 -12.048  17.158  1.00 10.00      A   
ATOM    341  N   LEU A  36     -15.799 -12.106  16.566  1.00 10.00      A   
ATOM    342  HN  LEU A  36     -14.881 -11.832  16.796  1.00 10.00      A   
ATOM    343  CA  LEU A  36     -16.020 -12.878  15.347  1.00 10.00      A   
ATOM    344  CB  LEU A  36     -14.717 -13.030  14.560  1.00 10.00      A   
ATOM    345  CG  LEU A  36     -14.427 -11.951  13.516  1.00 10.00      A   
ATOM    346  CD1 LEU A  36     -12.966 -11.997  13.094  1.00 10.00      A   
ATOM    347  CD2 LEU A  36     -15.337 -12.121  12.310  1.00 10.00      A   
ATOM    348  C   LEU A  36     -16.606 -14.251  15.646  1.00 10.00      A   
ATOM    349  O   LEU A  36     -17.592 -14.660  15.036  1.00 10.00      A   
ATOM    350  N   ILE A  37     -16.000 -14.961  16.587  1.00 10.00      A   
ATOM    351  HN  ILE A  37     -15.212 -14.583  17.046  1.00 10.00      A   
ATOM    352  CA  ILE A  37     -16.469 -16.293  16.952  1.00 10.00      A   
ATOM    353  CB  ILE A  37     -15.401 -17.089  17.733  1.00 10.00      A   
ATOM    354  CG1 ILE A  37     -14.082 -17.103  16.955  1.00 10.00      A   
ATOM    355  CG2 ILE A  37     -15.877 -18.513  17.987  1.00 10.00      A   
ATOM    356  CD1 ILE A  37     -12.914 -17.673  17.731  1.00 10.00      A   
ATOM    357  C   ILE A  37     -17.767 -16.218  17.757  1.00 10.00      A   
ATOM    358  O   ILE A  37     -18.630 -17.094  17.647  1.00 10.00      A   
ATOM    359  N   GLU A  38     -17.909 -15.167  18.557  1.00 10.00      A   
ATOM    360  HN  GLU A  38     -17.187 -14.504  18.609  1.00 10.00      A   
ATOM    361  CA  GLU A  38     -19.107 -14.984  19.369  1.00 10.00      A   
ATOM    362  CB  GLU A  38     -18.913 -13.846  20.373  1.00 10.00      A   
ATOM    363  CG  GLU A  38     -18.438 -14.288  21.746  1.00 10.00      A   
ATOM    364  CD  GLU A  38     -19.480 -15.101  22.483  1.00 10.00      A   
ATOM    365  OE1 GLU A  38     -20.652 -14.678  22.523  1.00 10.00      A   
ATOM    366  OE2 GLU A  38     -19.127 -16.166  23.027  1.00 10.00      A   
ATOM    367  C   GLU A  38     -20.326 -14.695  18.497  1.00 10.00      A   
ATOM    368  O   GLU A  38     -21.356 -15.367  18.609  1.00 10.00      A   
ATOM    369  N   TRP A  39     -20.203 -13.702  17.624  1.00 10.00      A   
ATOM    370  HN  TRP A  39     -19.348 -13.217  17.564  1.00 10.00      A   
ATOM    371  CA  TRP A  39     -21.298 -13.317  16.742  1.00 10.00      A   
ATOM    372  CB  TRP A  39     -21.923 -11.996  17.211  1.00 10.00      A   
ATOM    373  CG  TRP A  39     -22.278 -11.969  18.670  1.00 10.00      A   
ATOM    374  CD1 TRP A  39     -23.404 -12.478  19.249  1.00 10.00      A   
ATOM    375  CD2 TRP A  39     -21.501 -11.404  19.736  1.00 10.00      A   
ATOM    376  NE1 TRP A  39     -23.378 -12.263  20.605  1.00 10.00      A   
ATOM    377  HE1 TRP A  39     -24.076 -12.539  21.240  1.00 10.00      A   
ATOM    378  CE2 TRP A  39     -22.219 -11.607  20.931  1.00 10.00      A   
ATOM    379  CE3 TRP A  39     -20.268 -10.745  19.796  1.00 10.00      A   
ATOM    380  CZ2 TRP A  39     -21.745 -11.180  22.169  1.00 10.00      A   
ATOM    381  CZ3 TRP A  39     -19.800 -10.322  21.026  1.00 10.00      A   
ATOM    382  CH2 TRP A  39     -20.536 -10.541  22.196  1.00 10.00      A   
ATOM    383  C   TRP A  39     -20.812 -13.183  15.299  1.00 10.00      A   
ATOM    384  O   TRP A  39     -20.572 -12.076  14.815  1.00 10.00      A   
ATOM    385  N   PRO A  40     -20.673 -14.311  14.585  1.00 10.00      A   
ATOM    386  CA  PRO A  40     -20.198 -14.318  13.194  1.00 10.00      A   
ATOM    387  CB  PRO A  40     -20.028 -15.807  12.881  1.00 10.00      A   
ATOM    388  CG  PRO A  40     -20.947 -16.500  13.827  1.00 10.00      A   
ATOM    389  CD  PRO A  40     -20.962 -15.670  15.077  1.00 10.00      A   
ATOM    390  C   PRO A  40     -21.201 -13.694  12.229  1.00 10.00      A   
ATOM    391  O   PRO A  40     -20.843 -13.275  11.126  1.00 10.00      A   
ATOM    392  N   GLN A  41     -22.459 -13.640  12.644  1.00 10.00      A   
ATOM    393  HN  GLN A  41     -22.689 -13.999  13.528  1.00 10.00      A   
ATOM    394  CA  GLN A  41     -23.507 -13.069  11.812  1.00 10.00      A   
ATOM    395  CB  GLN A  41     -24.855 -13.719  12.128  1.00 10.00      A   
ATOM    396  CG  GLN A  41     -24.912 -15.213  11.850  1.00 10.00      A   
ATOM    397  CD  GLN A  41     -24.844 -15.543  10.371  1.00 10.00      A   
ATOM    398  OE1 GLN A  41     -25.315 -14.781   9.524  1.00 10.00      A   
ATOM    399  NE2 GLN A  41     -24.265 -16.687  10.050  1.00 10.00      A   
ATOM    400 HE21 GLN A  41     -23.918 -17.252  10.776  1.00 10.00      A   
ATOM    401 HE22 GLN A  41     -24.198 -16.923   9.100  1.00 10.00      A   
ATOM    402  C   GLN A  41     -23.595 -11.558  12.000  1.00 10.00      A   
ATOM    403  O   GLN A  41     -24.241 -10.865  11.215  1.00 10.00      A   
ATOM    404  N   LEU A  42     -22.938 -11.052  13.037  1.00 10.00      A   
ATOM    405  HN  LEU A  42     -22.428 -11.651  13.620  1.00 10.00      A   
ATOM    406  CA  LEU A  42     -22.953  -9.625  13.321  1.00 10.00      A   
ATOM    407  CB  LEU A  42     -23.130  -9.364  14.821  1.00 10.00      A   
ATOM    408  CG  LEU A  42     -24.499  -9.709  15.413  1.00 10.00      A   
ATOM    409  CD1 LEU A  42     -24.539  -9.371  16.894  1.00 10.00      A   
ATOM    410  CD2 LEU A  42     -25.608  -8.979  14.670  1.00 10.00      A   
ATOM    411  C   LEU A  42     -21.695  -8.936  12.802  1.00 10.00      A   
ATOM    412  O   LEU A  42     -21.747  -7.797  12.343  1.00 10.00      A   
ATOM    413  N   PHE A  43     -20.564  -9.625  12.875  1.00 10.00      A   
ATOM    414  HN  PHE A  43     -20.574 -10.528  13.251  1.00 10.00      A   
ATOM    415  CA  PHE A  43     -19.306  -9.061  12.409  1.00 10.00      A   
ATOM    416  CB  PHE A  43     -18.124  -9.707  13.135  1.00 10.00      A   
ATOM    417  CG  PHE A  43     -17.017  -8.747  13.486  1.00 10.00      A   
ATOM    418  CD1 PHE A  43     -16.851  -7.561  12.786  1.00 10.00      A   
ATOM    419  CD2 PHE A  43     -16.145  -9.033  14.522  1.00 10.00      A   
ATOM    420  CE1 PHE A  43     -15.835  -6.683  13.113  1.00 10.00      A   
ATOM    421  CE2 PHE A  43     -15.127  -8.160  14.853  1.00 10.00      A   
ATOM    422  CZ  PHE A  43     -14.973  -6.983  14.150  1.00 10.00      A   
ATOM    423  C   PHE A  43     -19.159  -9.226  10.901  1.00 10.00      A   
ATOM    424  O   PHE A  43     -18.864 -10.318  10.412  1.00 10.00      A   
ATOM    425  N   TYR A  44     -19.375  -8.141  10.171  1.00 10.00      A   
ATOM    426  HN  TYR A  44     -19.613  -7.301  10.619  1.00 10.00      A   
ATOM    427  CA  TYR A  44     -19.263  -8.159   8.720  1.00 10.00      A   
ATOM    428  CB  TYR A  44     -20.629  -8.400   8.060  1.00 10.00      A   
ATOM    429  CG  TYR A  44     -21.685  -7.351   8.354  1.00 10.00      A   
ATOM    430  CD1 TYR A  44     -21.734  -6.161   7.636  1.00 10.00      A   
ATOM    431  CD2 TYR A  44     -22.640  -7.556   9.342  1.00 10.00      A   
ATOM    432  CE1 TYR A  44     -22.700  -5.209   7.894  1.00 10.00      A   
ATOM    433  CE2 TYR A  44     -23.611  -6.607   9.607  1.00 10.00      A   
ATOM    434  CZ  TYR A  44     -23.635  -5.437   8.880  1.00 10.00      A   
ATOM    435  OH  TYR A  44     -24.600  -4.490   9.138  1.00 10.00      A   
ATOM    436  HH  TYR A  44     -24.832  -4.514  10.070  1.00 10.00      A   
ATOM    437  C   TYR A  44     -18.619  -6.875   8.199  1.00 10.00      A   
ATOM    438  O   TYR A  44     -18.349  -5.948   8.969  1.00 10.00      A   
ATOM    439  N   LYS A  45     -18.381  -6.827   6.894  1.00 10.00      A   
ATOM    440  HN  LYS A  45     -18.630  -7.591   6.335  1.00 10.00      A   
ATOM    441  CA  LYS A  45     -17.772  -5.662   6.264  1.00 10.00      A   
ATOM    442  CB  LYS A  45     -16.285  -5.914   5.984  1.00 10.00      A   
ATOM    443  CG  LYS A  45     -16.019  -6.949   4.899  1.00 10.00      A   
ATOM    444  CD  LYS A  45     -14.551  -6.977   4.499  1.00 10.00      A   
ATOM    445  CE  LYS A  45     -14.312  -7.925   3.331  1.00 10.00      A   
ATOM    446  NZ  LYS A  45     -12.897  -7.895   2.868  1.00 10.00      A   
ATOM    447  HZ1 LYS A  45     -12.534  -6.923   2.885  1.00 10.00      A   
ATOM    448  HZ2 LYS A  45     -12.829  -8.254   1.896  1.00 10.00      A   
ATOM    449  HZ3 LYS A  45     -12.299  -8.491   3.485  1.00 10.00      A   
ATOM    450  C   LYS A  45     -18.492  -5.320   4.962  1.00 10.00      A   
ATOM    451  O   LYS A  45     -19.186  -6.160   4.385  1.00 10.00      A   
ATOM    452  N   SER A  46     -18.324  -4.092   4.502  1.00 10.00      A   
ATOM    453  HN  SER A  46     -17.768  -3.458   5.012  1.00 10.00      A   
ATOM    454  CA  SER A  46     -18.948  -3.649   3.267  1.00 10.00      A   
ATOM    455  CB  SER A  46     -19.934  -2.515   3.544  1.00 10.00      A   
ATOM    456  OG  SER A  46     -20.896  -2.917   4.505  1.00 10.00      A   
ATOM    457  HG  SER A  46     -21.006  -3.875   4.464  1.00 10.00      A   
ATOM    458  C   SER A  46     -17.893  -3.221   2.251  1.00 10.00      A   
ATOM    459  O   SER A  46     -17.073  -2.338   2.518  1.00 10.00      A   
ATOM    460  N   VAL A  47     -17.912  -3.866   1.095  1.00 10.00      A   
ATOM    461  HN  VAL A  47     -18.597  -4.558   0.948  1.00 10.00      A   
ATOM    462  CA  VAL A  47     -16.958  -3.575   0.033  1.00 10.00      A   
ATOM    463  CB  VAL A  47     -16.467  -4.867  -0.661  1.00 10.00      A   
ATOM    464  CG1 VAL A  47     -15.853  -5.814   0.358  1.00 10.00      A   
ATOM    465  CG2 VAL A  47     -17.598  -5.552  -1.412  1.00 10.00      A   
ATOM    466  C   VAL A  47     -17.561  -2.628  -1.003  1.00 10.00      A   
ATOM    467  O   VAL A  47     -18.783  -2.586  -1.176  1.00 10.00      A   
ATOM    468  N   GLU A  48     -16.709  -1.862  -1.670  1.00 10.00      A   
ATOM    469  HN  GLU A  48     -15.749  -1.928  -1.470  1.00 10.00      A   
ATOM    470  CA  GLU A  48     -17.152  -0.917  -2.685  1.00 10.00      A   
ATOM    471  CB  GLU A  48     -17.397   0.461  -2.059  1.00 10.00      A   
ATOM    472  CG  GLU A  48     -18.854   0.899  -2.042  1.00 10.00      A   
ATOM    473  CD  GLU A  48     -19.418   1.153  -3.426  1.00 10.00      A   
ATOM    474  OE1 GLU A  48     -18.636   1.474  -4.350  1.00 10.00      A   
ATOM    475  OE2 GLU A  48     -20.652   1.037  -3.595  1.00 10.00      A   
ATOM    476  C   GLU A  48     -16.114  -0.787  -3.791  1.00 10.00      A   
ATOM    477  O   GLU A  48     -15.026  -1.358  -3.709  1.00 10.00      A   
ATOM    478  N   THR A  49     -16.465  -0.030  -4.818  1.00 10.00      A   
ATOM    479  HN  THR A  49     -17.356   0.393  -4.809  1.00 10.00      A   
ATOM    480  CA  THR A  49     -15.587   0.211  -5.952  1.00 10.00      A   
ATOM    481  CB  THR A  49     -16.123   1.400  -6.785  1.00 10.00      A   
ATOM    482  OG1 THR A  49     -16.524   2.459  -5.897  1.00 10.00      A   
ATOM    483  HG1 THR A  49     -17.074   2.092  -5.186  1.00 10.00      A   
ATOM    484  CG2 THR A  49     -17.320   0.981  -7.632  1.00 10.00      A   
ATOM    485  C   THR A  49     -15.445  -1.037  -6.841  1.00 10.00      A   
ATOM    486  O   THR A  49     -16.229  -1.982  -6.727  1.00 10.00      A   
ATOM    487  N   PRO A  50     -14.436  -1.062  -7.736  1.00 10.00      A   
ATOM    488  CA  PRO A  50     -14.215  -2.184  -8.646  1.00 10.00      A   
ATOM    489  CB  PRO A  50     -13.605  -1.485  -9.857  1.00 10.00      A   
ATOM    490  CG  PRO A  50     -12.814  -0.352  -9.281  1.00 10.00      A   
ATOM    491  CD  PRO A  50     -13.444   0.010  -7.957  1.00 10.00      A   
ATOM    492  C   PRO A  50     -13.237  -3.225  -8.100  1.00 10.00      A   
ATOM    493  O   PRO A  50     -13.096  -4.307  -8.669  1.00 10.00      A   
ATOM    494  N   ASN A  51     -12.557  -2.899  -7.010  1.00 10.00      A   
ATOM    495  HN  ASN A  51     -12.711  -2.026  -6.590  1.00 10.00      A   
ATOM    496  CA  ASN A  51     -11.591  -3.818  -6.414  1.00 10.00      A   
ATOM    497  CB  ASN A  51     -10.307  -3.086  -6.003  1.00 10.00      A   
ATOM    498  CG  ASN A  51      -9.432  -2.695  -7.180  1.00 10.00      A   
ATOM    499  OD1 ASN A  51      -8.705  -3.524  -7.731  1.00 10.00      A   
ATOM    500  ND2 ASN A  51      -9.463  -1.422  -7.552  1.00 10.00      A   
ATOM    501 HD21 ASN A  51     -10.038  -0.803  -7.051  1.00 10.00      A   
ATOM    502 HD22 ASN A  51      -8.914  -1.149  -8.317  1.00 10.00      A   
ATOM    503  C   ASN A  51     -12.190  -4.527  -5.210  1.00 10.00      A   
ATOM    504  O   ASN A  51     -11.620  -5.492  -4.697  1.00 10.00      A   
ATOM    505  N   GLY A  52     -13.340  -4.045  -4.761  1.00 10.00      A   
ATOM    506  HN  GLY A  52     -13.743  -3.270  -5.205  1.00 10.00      A   
ATOM    507  CA  GLY A  52     -13.993  -4.643  -3.619  1.00 10.00      A   
ATOM    508  C   GLY A  52     -13.310  -4.266  -2.324  1.00 10.00      A   
ATOM    509  O   GLY A  52     -13.160  -5.096  -1.426  1.00 10.00      A   
ATOM    510  N   GLN A  53     -12.901  -3.008  -2.229  1.00 10.00      A   
ATOM    511  HN  GLN A  53     -13.067  -2.395  -2.978  1.00 10.00      A   
ATOM    512  CA  GLN A  53     -12.225  -2.508  -1.042  1.00 10.00      A   
ATOM    513  CB  GLN A  53     -11.501  -1.191  -1.353  1.00 10.00      A   
ATOM    514  CG  GLN A  53     -11.043  -0.410  -0.125  1.00 10.00      A   
ATOM    515  CD  GLN A  53      -9.977  -1.132   0.677  1.00 10.00      A   
ATOM    516  OE1 GLN A  53      -9.126  -1.823   0.119  1.00 10.00      A   
ATOM    517  NE2 GLN A  53     -10.028  -0.993   1.995  1.00 10.00      A   
ATOM    518 HE21 GLN A  53     -10.746  -0.442   2.375  1.00 10.00      A   
ATOM    519 HE22 GLN A  53      -9.346  -1.449   2.541  1.00 10.00      A   
ATOM    520  C   GLN A  53     -13.213  -2.297   0.095  1.00 10.00      A   
ATOM    521  O   GLN A  53     -14.273  -1.695  -0.095  1.00 10.00      A   
ATOM    522  N   ALA A  54     -12.868  -2.811   1.268  1.00 10.00      A   
ATOM    523  HN  ALA A  54     -12.026  -3.312   1.342  1.00 10.00      A   
ATOM    524  CA  ALA A  54     -13.703  -2.655   2.445  1.00 10.00      A   
ATOM    525  CB  ALA A  54     -13.152  -3.483   3.594  1.00 10.00      A   
ATOM    526  C   ALA A  54     -13.756  -1.181   2.821  1.00 10.00      A   
ATOM    527  O   ALA A  54     -12.785  -0.621   3.333  1.00 10.00      A   
ATOM    528  N   SER A  55     -14.885  -0.554   2.554  1.00 10.00      A   
ATOM    529  HN  SER A  55     -15.634  -1.060   2.165  1.00 10.00      A   
ATOM    530  CA  SER A  55     -15.054   0.862   2.830  1.00 10.00      A   
ATOM    531  CB  SER A  55     -15.991   1.475   1.794  1.00 10.00      A   
ATOM    532  OG  SER A  55     -15.618   1.072   0.488  1.00 10.00      A   
ATOM    533  HG  SER A  55     -15.043   0.300   0.540  1.00 10.00      A   
ATOM    534  C   SER A  55     -15.578   1.116   4.237  1.00 10.00      A   
ATOM    535  O   SER A  55     -15.431   2.218   4.769  1.00 10.00      A   
ATOM    536  N   GLY A  56     -16.185   0.098   4.832  1.00 10.00      A   
ATOM    537  HN  GLY A  56     -16.264  -0.761   4.361  1.00 10.00      A   
ATOM    538  CA  GLY A  56     -16.720   0.236   6.170  1.00 10.00      A   
ATOM    539  C   GLY A  56     -16.994  -1.106   6.811  1.00 10.00      A   
ATOM    540  O   GLY A  56     -17.176  -2.107   6.117  1.00 10.00      A   
ATOM    541  N   TYR A  57     -17.036  -1.123   8.132  1.00 10.00      A   
ATOM    542  HN  TYR A  57     -16.907  -0.286   8.624  1.00 10.00      A   
ATOM    543  CA  TYR A  57     -17.286  -2.346   8.879  1.00 10.00      A   
ATOM    544  CB  TYR A  57     -15.986  -2.862   9.515  1.00 10.00      A   
ATOM    545  CG  TYR A  57     -15.431  -1.960  10.598  1.00 10.00      A   
ATOM    546  CD1 TYR A  57     -15.673  -2.224  11.943  1.00 10.00      A   
ATOM    547  CD2 TYR A  57     -14.677  -0.840  10.279  1.00 10.00      A   
ATOM    548  CE1 TYR A  57     -15.184  -1.397  12.933  1.00 10.00      A   
ATOM    549  CE2 TYR A  57     -14.179  -0.010  11.262  1.00 10.00      A   
ATOM    550  CZ  TYR A  57     -14.436  -0.291  12.586  1.00 10.00      A   
ATOM    551  OH  TYR A  57     -13.954   0.543  13.567  1.00 10.00      A   
ATOM    552  HH  TYR A  57     -14.154   1.456  13.329  1.00 10.00      A   
ATOM    553  C   TYR A  57     -18.323  -2.085   9.960  1.00 10.00      A   
ATOM    554  O   TYR A  57     -18.523  -0.940  10.372  1.00 10.00      A   
ATOM    555  N   MET A  58     -18.976  -3.141  10.412  1.00 10.00      A   
ATOM    556  HN  MET A  58     -18.776  -4.026  10.036  1.00 10.00      A   
ATOM    557  CA  MET A  58     -19.987  -3.026  11.450  1.00 10.00      A   
ATOM    558  CB  MET A  58     -21.386  -3.269  10.878  1.00 10.00      A   
ATOM    559  CG  MET A  58     -22.472  -3.445  11.928  1.00 10.00      A   
ATOM    560  SD  MET A  58     -22.652  -2.012  13.007  1.00 10.00      A   
ATOM    561  CE  MET A  58     -23.374  -0.828  11.876  1.00 10.00      A   
ATOM    562  C   MET A  58     -19.699  -3.993  12.591  1.00 10.00      A   
ATOM    563  O   MET A  58     -19.488  -5.187  12.370  1.00 10.00      A   
ATOM    564  N   MET A  59     -19.672  -3.465  13.806  1.00 10.00      A   
ATOM    565  HN  MET A  59     -19.824  -2.498  13.912  1.00 10.00      A   
ATOM    566  CA  MET A  59     -19.419  -4.273  14.988  1.00 10.00      A   
ATOM    567  CB  MET A  59     -18.054  -3.933  15.592  1.00 10.00      A   
ATOM    568  CG  MET A  59     -17.592  -4.916  16.656  1.00 10.00      A   
ATOM    569  SD  MET A  59     -16.203  -4.297  17.628  1.00 10.00      A   
ATOM    570  CE  MET A  59     -14.996  -3.971  16.341  1.00 10.00      A   
ATOM    571  C   MET A  59     -20.515  -4.064  16.027  1.00 10.00      A   
ATOM    572  O   MET A  59     -20.665  -2.969  16.576  1.00 10.00      A   
ATOM    573  N   ALA A  60     -21.281  -5.110  16.286  1.00 10.00      A   
ATOM    574  HN  ALA A  60     -21.103  -5.957  15.820  1.00 10.00      A   
ATOM    575  CA  ALA A  60     -22.364  -5.060  17.257  1.00 10.00      A   
ATOM    576  CB  ALA A  60     -23.700  -4.861  16.556  1.00 10.00      A   
ATOM    577  C   ALA A  60     -22.378  -6.347  18.066  1.00 10.00      A   
ATOM    578  O   ALA A  60     -21.790  -7.347  17.655  1.00 10.00      A   
ATOM    579  N   LYS A  61     -23.043  -6.335  19.210  1.00 10.00      A   
ATOM    580  HN  LYS A  61     -23.507  -5.515  19.496  1.00 10.00      A   
ATOM    581  CA  LYS A  61     -23.099  -7.521  20.048  1.00 10.00      A   
ATOM    582  CB  LYS A  61     -21.934  -7.541  21.039  1.00 10.00      A   
ATOM    583  CG  LYS A  61     -21.825  -6.307  21.922  1.00 10.00      A   
ATOM    584  CD  LYS A  61     -20.714  -6.465  22.945  1.00 10.00      A   
ATOM    585  CE  LYS A  61     -20.561  -5.223  23.803  1.00 10.00      A   
ATOM    586  NZ  LYS A  61     -19.524  -5.400  24.852  1.00 10.00      A   
ATOM    587  HZ1 LYS A  61     -19.740  -6.237  25.432  1.00 10.00      A   
ATOM    588  HZ2 LYS A  61     -19.492  -4.564  25.472  1.00 10.00      A   
ATOM    589  HZ3 LYS A  61     -18.589  -5.530  24.413  1.00 10.00      A   
ATOM    590  C   LYS A  61     -24.425  -7.649  20.781  1.00 10.00      A   
ATOM    591  O   LYS A  61     -25.011  -6.651  21.212  1.00 10.00      A   
ATOM    592  N   THR A  62     -24.891  -8.879  20.907  1.00 10.00      A   
ATOM    593  HN  THR A  62     -24.390  -9.622  20.512  1.00 10.00      A   
ATOM    594  CA  THR A  62     -26.134  -9.168  21.595  1.00 10.00      A   
ATOM    595  CB  THR A  62     -26.778 -10.448  21.025  1.00 10.00      A   
ATOM    596  OG1 THR A  62     -26.209 -10.737  19.739  1.00 10.00      A   
ATOM    597  HG1 THR A  62     -26.600 -11.547  19.391  1.00 10.00      A   
ATOM    598  CG2 THR A  62     -28.280 -10.267  20.876  1.00 10.00      A   
ATOM    599  C   THR A  62     -25.874  -9.373  23.086  1.00 10.00      A   
ATOM    600  O   THR A  62     -24.911 -10.040  23.471  1.00 10.00      A   
ATOM    601  N   GLU A  63     -26.715  -8.785  23.919  1.00 10.00      A   
ATOM    602  HN  GLU A  63     -27.450  -8.241  23.554  1.00 10.00      A   
ATOM    603  CA  GLU A  63     -26.580  -8.912  25.362  1.00 10.00      A   
ATOM    604  CB  GLU A  63     -25.865  -7.688  25.944  1.00 10.00      A   
ATOM    605  CG  GLU A  63     -25.483  -7.825  27.410  1.00 10.00      A   
ATOM    606  CD  GLU A  63     -24.597  -6.697  27.894  1.00 10.00      A   
ATOM    607  OE1 GLU A  63     -25.132  -5.629  28.258  1.00 10.00      A   
ATOM    608  OE2 GLU A  63     -23.358  -6.876  27.926  1.00 10.00      A   
ATOM    609  C   GLU A  63     -27.957  -9.087  25.993  1.00 10.00      A   
ATOM    610  O   GLU A  63     -28.926  -8.458  25.563  1.00 10.00      A   
ATOM    611  N   GLY A  64     -28.044  -9.948  26.995  1.00 10.00      A   
ATOM    612  HN  GLY A  64     -27.237 -10.418  27.299  1.00 10.00      A   
ATOM    613  CA  GLY A  64     -29.311 -10.195  27.653  1.00 10.00      A   
ATOM    614  C   GLY A  64     -29.345  -9.656  29.065  1.00 10.00      A   
ATOM    615  O   GLY A  64     -28.395  -9.834  29.829  1.00 10.00      A   
ATOM    616  N   GLN A  65     -30.438  -8.993  29.409  1.00 10.00      A   
ATOM    617  HN  GLN A  65     -31.162  -8.885  28.748  1.00 10.00      A   
ATOM    618  CA  GLN A  65     -30.607  -8.428  30.736  1.00 10.00      A   
ATOM    619  CB  GLN A  65     -30.674  -6.897  30.667  1.00 10.00      A   
ATOM    620  CG  GLN A  65     -31.857  -6.347  29.882  1.00 10.00      A   
ATOM    621  CD  GLN A  65     -31.783  -4.846  29.688  1.00 10.00      A   
ATOM    622  OE1 GLN A  65     -30.700  -4.265  29.658  1.00 10.00      A   
ATOM    623  NE2 GLN A  65     -32.930  -4.205  29.540  1.00 10.00      A   
ATOM    624 HE21 GLN A  65     -33.768  -4.729  29.563  1.00 10.00      A   
ATOM    625 HE22 GLN A  65     -32.904  -3.234  29.411  1.00 10.00      A   
ATOM    626  C   GLN A  65     -31.865  -8.989  31.385  1.00 10.00      A   
ATOM    627  O   GLN A  65     -32.716  -9.564  30.699  1.00 10.00      A   
ATOM    628  N   LEU A  66     -31.970  -8.824  32.703  1.00 10.00      A   
ATOM    629  HN  LEU A  66     -31.246  -8.363  33.178  1.00 10.00      A   
ATOM    630  CA  LEU A  66     -33.121  -9.304  33.471  1.00 10.00      A   
ATOM    631  CB  LEU A  66     -34.385  -8.517  33.123  1.00 10.00      A   
ATOM    632  CG  LEU A  66     -34.280  -6.996  33.262  1.00 10.00      A   
ATOM    633  CD1 LEU A  66     -35.525  -6.320  32.712  1.00 10.00      A   
ATOM    634  CD2 LEU A  66     -34.047  -6.599  34.713  1.00 10.00      A   
ATOM    635  C   LEU A  66     -33.344 -10.808  33.298  1.00 10.00      A   
ATOM    636  O   LEU A  66     -34.130 -11.246  32.450  1.00 10.00      A   
ATOM    637  N   LYS A  68     -31.854 -13.794  31.752  1.00 10.00      A   
ATOM    638  HN  LYS A  68     -32.387 -14.617  31.793  1.00 10.00      A   
ATOM    639  CA  LYS A  68     -31.676 -13.134  30.462  1.00 10.00      A   
ATOM    640  CB  LYS A  68     -30.450 -13.689  29.737  1.00 10.00      A   
ATOM    641  CG  LYS A  68     -29.122 -13.339  30.383  1.00 10.00      A   
ATOM    642  CD  LYS A  68     -27.965 -13.904  29.577  1.00 10.00      A   
ATOM    643  CE  LYS A  68     -26.637 -13.300  30.001  1.00 10.00      A   
ATOM    644  NZ  LYS A  68     -26.180 -13.808  31.321  1.00 10.00      A   
ATOM    645  HZ1 LYS A  68     -25.275 -13.363  31.579  1.00 10.00      A   
ATOM    646  HZ2 LYS A  68     -26.046 -14.837  31.282  1.00 10.00      A   
ATOM    647  HZ3 LYS A  68     -26.882 -13.588  32.055  1.00 10.00      A   
ATOM    648  C   LYS A  68     -32.915 -13.296  29.587  1.00 10.00      A   
ATOM    649  O   LYS A  68     -32.927 -14.090  28.647  1.00 10.00      A   
ATOM    650  N   LYS A  69     -33.962 -12.554  29.916  1.00 10.00      A   
ATOM    651  HN  LYS A  69     -33.902 -11.954  30.694  1.00 10.00      A   
ATOM    652  CA  LYS A  69     -35.204 -12.612  29.155  1.00 10.00      A   
ATOM    653  CB  LYS A  69     -36.412 -12.613  30.092  1.00 10.00      A   
ATOM    654  CG  LYS A  69     -36.499 -13.819  31.012  1.00 10.00      A   
ATOM    655  CD  LYS A  69     -37.771 -13.773  31.839  1.00 10.00      A   
ATOM    656  CE  LYS A  69     -37.842 -14.934  32.816  1.00 10.00      A   
ATOM    657  NZ  LYS A  69     -39.084 -14.891  33.629  1.00 10.00      A   
ATOM    658  HZ1 LYS A  69     -39.130 -13.999  34.166  1.00 10.00      A   
ATOM    659  HZ2 LYS A  69     -39.102 -15.682  34.300  1.00 10.00      A   
ATOM    660  HZ3 LYS A  69     -39.918 -14.952  33.014  1.00 10.00      A   
ATOM    661  C   LYS A  69     -35.303 -11.434  28.197  1.00 10.00      A   
ATOM    662  O   LYS A  69     -35.857 -11.552  27.104  1.00 10.00      A   
ATOM    663  N   GLU A  70     -34.763 -10.297  28.614  1.00 10.00      A   
ATOM    664  HN  GLU A  70     -34.317 -10.272  29.488  1.00 10.00      A   
ATOM    665  CA  GLU A  70     -34.796  -9.089  27.804  1.00 10.00      A   
ATOM    666  CB  GLU A  70     -35.132  -7.884  28.683  1.00 10.00      A   
ATOM    667  CG  GLU A  70     -35.798  -6.734  27.948  1.00 10.00      A   
ATOM    668  CD  GLU A  70     -36.351  -5.693  28.897  1.00 10.00      A   
ATOM    669  OE1 GLU A  70     -35.613  -4.747  29.247  1.00 10.00      A   
ATOM    670  OE2 GLU A  70     -37.528  -5.816  29.306  1.00 10.00      A   
ATOM    671  C   GLU A  70     -33.458  -8.887  27.103  1.00 10.00      A   
ATOM    672  O   GLU A  70     -32.484  -8.442  27.708  1.00 10.00      A   
ATOM    673  N   TRP A  71     -33.407  -9.234  25.832  1.00 10.00      A   
ATOM    674  HN  TRP A  71     -34.212  -9.593  25.400  1.00 10.00      A   
ATOM    675  CA  TRP A  71     -32.184  -9.102  25.058  1.00 10.00      A   
ATOM    676  CB  TRP A  71     -32.003 -10.293  24.113  1.00 10.00      A   
ATOM    677  CG  TRP A  71     -31.606 -11.551  24.828  1.00 10.00      A   
ATOM    678  CD1 TRP A  71     -32.390 -12.313  25.646  1.00 10.00      A   
ATOM    679  CD2 TRP A  71     -30.324 -12.191  24.795  1.00 10.00      A   
ATOM    680  NE1 TRP A  71     -31.673 -13.378  26.132  1.00 10.00      A   
ATOM    681  HE1 TRP A  71     -32.017 -14.065  26.747  1.00 10.00      A   
ATOM    682  CE2 TRP A  71     -30.403 -13.328  25.622  1.00 10.00      A   
ATOM    683  CE3 TRP A  71     -29.115 -11.912  24.148  1.00 10.00      A   
ATOM    684  CZ2 TRP A  71     -29.322 -14.183  25.818  1.00 10.00      A   
ATOM    685  CZ3 TRP A  71     -28.044 -12.762  24.344  1.00 10.00      A   
ATOM    686  CH2 TRP A  71     -28.155 -13.885  25.172  1.00 10.00      A   
ATOM    687  C   TRP A  71     -32.137  -7.784  24.293  1.00 10.00      A   
ATOM    688  O   TRP A  71     -33.160  -7.284  23.822  1.00 10.00      A   
ATOM    689  N   HIS A  72     -30.942  -7.222  24.184  1.00 10.00      A   
ATOM    690  HN  HIS A  72     -30.160  -7.679  24.575  1.00 10.00      A   
ATOM    691  CA  HIS A  72     -30.747  -5.961  23.485  1.00 10.00      A   
ATOM    692  CB  HIS A  72     -30.689  -4.780  24.469  1.00 10.00      A   
ATOM    693  CG  HIS A  72     -29.541  -4.805  25.441  1.00 10.00      A   
ATOM    694  ND1 HIS A  72     -28.431  -3.995  25.315  1.00 10.00      A   
ATOM    695  HD1 HIS A  72     -28.279  -3.320  24.600  1.00 10.00      A   
ATOM    696  CD2 HIS A  72     -29.344  -5.533  26.569  1.00 10.00      A   
ATOM    697  CE1 HIS A  72     -27.606  -4.226  26.316  1.00 10.00      A   
ATOM    698  NE2 HIS A  72     -28.133  -5.148  27.091  1.00 10.00      A   
ATOM    699  HE2 HIS A  72     -27.732  -5.491  27.919  1.00 10.00      A   
ATOM    700  C   HIS A  72     -29.494  -6.010  22.624  1.00 10.00      A   
ATOM    701  O   HIS A  72     -28.548  -6.736  22.934  1.00 10.00      A   
ATOM    702  N   THR A  73     -29.497  -5.244  21.549  1.00 10.00      A   
ATOM    703  HN  THR A  73     -30.287  -4.689  21.354  1.00 10.00      A   
ATOM    704  CA  THR A  73     -28.363  -5.193  20.644  1.00 10.00      A   
ATOM    705  CB  THR A  73     -28.834  -5.199  19.179  1.00 10.00      A   
ATOM    706  OG1 THR A  73     -29.674  -6.341  18.954  1.00 10.00      A   
ATOM    707  HG1 THR A  73     -30.601  -6.084  19.058  1.00 10.00      A   
ATOM    708  CG2 THR A  73     -27.647  -5.250  18.226  1.00 10.00      A   
ATOM    709  C   THR A  73     -27.536  -3.939  20.909  1.00 10.00      A   
ATOM    710  O   THR A  73     -28.021  -2.822  20.751  1.00 10.00      A   
ATOM    711  N   HIS A  74     -26.291  -4.125  21.320  1.00 10.00      A   
ATOM    712  HN  HIS A  74     -25.947  -5.043  21.420  1.00 10.00      A   
ATOM    713  CA  HIS A  74     -25.416  -2.997  21.611  1.00 10.00      A   
ATOM    714  CB  HIS A  74     -24.713  -3.185  22.963  1.00 10.00      A   
ATOM    715  CG  HIS A  74     -23.814  -2.043  23.354  1.00 10.00      A   
ATOM    716  ND1 HIS A  74     -24.259  -0.932  24.037  1.00 10.00      A   
ATOM    717  HD1 HIS A  74     -25.190  -0.770  24.338  1.00 10.00      A   
ATOM    718  CD2 HIS A  74     -22.487  -1.851  23.156  1.00 10.00      A   
ATOM    719  CE1 HIS A  74     -23.252  -0.105  24.230  1.00 10.00      A   
ATOM    720  NE2 HIS A  74     -22.166  -0.636  23.710  1.00 10.00      A   
ATOM    721  HE2 HIS A  74     -21.270  -0.225  23.714  1.00 10.00      A   
ATOM    722  C   HIS A  74     -24.384  -2.805  20.511  1.00 10.00      A   
ATOM    723  O   HIS A  74     -23.551  -3.681  20.273  1.00 10.00      A   
ATOM    724  N   ILE A  75     -24.437  -1.660  19.847  1.00 10.00      A   
ATOM    725  HN  ILE A  75     -25.128  -0.998  20.082  1.00 10.00      A   
ATOM    726  CA  ILE A  75     -23.481  -1.357  18.792  1.00 10.00      A   
ATOM    727  CB  ILE A  75     -23.953  -0.182  17.905  1.00 10.00      A   
ATOM    728  CG1 ILE A  75     -25.273  -0.546  17.214  1.00 10.00      A   
ATOM    729  CG2 ILE A  75     -22.889   0.181  16.874  1.00 10.00      A   
ATOM    730  CD1 ILE A  75     -25.825   0.538  16.311  1.00 10.00      A   
ATOM    731  C   ILE A  75     -22.136  -1.033  19.433  1.00 10.00      A   
ATOM    732  O   ILE A  75     -22.070  -0.274  20.398  1.00 10.00      A   
ATOM    733  N   THR A  76     -21.076  -1.631  18.923  1.00 10.00      A   
ATOM    734  HN  THR A  76     -21.183  -2.223  18.141  1.00 10.00      A   
ATOM    735  CA  THR A  76     -19.753  -1.417  19.477  1.00 10.00      A   
ATOM    736  CB  THR A  76     -18.990  -2.749  19.590  1.00 10.00      A   
ATOM    737  OG1 THR A  76     -19.928  -3.785  19.921  1.00 10.00      A   
ATOM    738  HG1 THR A  76     -20.822  -3.448  19.814  1.00 10.00      A   
ATOM    739  CG2 THR A  76     -17.935  -2.664  20.682  1.00 10.00      A   
ATOM    740  C   THR A  76     -18.945  -0.415  18.658  1.00 10.00      A   
ATOM    741  O   THR A  76     -18.454   0.580  19.195  1.00 10.00      A   
ATOM    742  N   ALA A  77     -18.825  -0.661  17.359  1.00 10.00      A   
ATOM    743  HN  ALA A  77     -19.271  -1.445  16.968  1.00 10.00      A   
ATOM    744  CA  ALA A  77     -18.057   0.224  16.497  1.00 10.00      A   
ATOM    745  CB  ALA A  77     -16.581  -0.147  16.536  1.00 10.00      A   
ATOM    746  C   ALA A  77     -18.572   0.212  15.065  1.00 10.00      A   
ATOM    747  O   ALA A  77     -19.029  -0.816  14.563  1.00 10.00      A   
ATOM    748  N   VAL A  78     -18.496   1.371  14.426  1.00 10.00      A   
ATOM    749  HN  VAL A  78     -18.136   2.153  14.902  1.00 10.00      A   
ATOM    750  CA  VAL A  78     -18.928   1.538  13.044  1.00 10.00      A   
ATOM    751  CB  VAL A  78     -20.475   1.524  12.902  1.00 10.00      A   
ATOM    752  CG1 VAL A  78     -21.142   2.454  13.908  1.00 10.00      A   
ATOM    753  CG2 VAL A  78     -20.905   1.856  11.478  1.00 10.00      A   
ATOM    754  C   VAL A  78     -18.335   2.829  12.474  1.00 10.00      A   
ATOM    755  O   VAL A  78     -18.783   3.931  12.797  1.00 10.00      A   
ATOM    756  N   THR A  79     -17.300   2.692  11.656  1.00 10.00      A   
ATOM    757  HN  THR A  79     -16.965   1.796  11.447  1.00 10.00      A   
ATOM    758  CA  THR A  79     -16.648   3.849  11.065  1.00 10.00      A   
ATOM    759  CB  THR A  79     -15.308   4.168  11.764  1.00 10.00      A   
ATOM    760  OG1 THR A  79     -14.593   2.954  12.037  1.00 10.00      A   
ATOM    761  HG1 THR A  79     -13.647   3.109  11.912  1.00 10.00      A   
ATOM    762  CG2 THR A  79     -15.551   4.905  13.072  1.00 10.00      A   
ATOM    763  C   THR A  79     -16.435   3.679   9.561  1.00 10.00      A   
ATOM    764  O   THR A  79     -16.256   2.563   9.065  1.00 10.00      A   
ATOM    765  N   VAL A  80     -16.482   4.797   8.845  1.00 10.00      A   
ATOM    766  HN  VAL A  80     -16.646   5.648   9.307  1.00 10.00      A   
ATOM    767  CA  VAL A  80     -16.292   4.811   7.399  1.00 10.00      A   
ATOM    768  CB  VAL A  80     -17.600   5.192   6.663  1.00 10.00      A   
ATOM    769  CG1 VAL A  80     -17.468   4.983   5.163  1.00 10.00      A   
ATOM    770  CG2 VAL A  80     -18.779   4.398   7.205  1.00 10.00      A   
ATOM    771  C   VAL A  80     -15.201   5.821   7.045  1.00 10.00      A   
ATOM    772  O   VAL A  80     -15.054   6.841   7.722  1.00 10.00      A   
ATOM    773  N   LEU A  81     -14.438   5.535   5.996  1.00 10.00      A   
ATOM    774  HN  LEU A  81     -14.612   4.716   5.486  1.00 10.00      A   
ATOM    775  CA  LEU A  81     -13.357   6.417   5.568  1.00 10.00      A   
ATOM    776  CB  LEU A  81     -12.339   5.655   4.711  1.00 10.00      A   
ATOM    777  CG  LEU A  81     -10.980   6.331   4.503  1.00 10.00      A   
ATOM    778  CD1 LEU A  81     -10.298   6.595   5.838  1.00 10.00      A   
ATOM    779  CD2 LEU A  81     -10.094   5.487   3.602  1.00 10.00      A   
ATOM    780  C   LEU A  81     -13.897   7.635   4.817  1.00 10.00      A   
ATOM    781  O   LEU A  81     -15.034   7.629   4.345  1.00 10.00      A   
ATOM    782  N   ASP A  82     -13.063   8.668   4.712  1.00 10.00      A   
ATOM    783  HN  ASP A  82     -12.169   8.592   5.112  1.00 10.00      A   
ATOM    784  CA  ASP A  82     -13.421   9.922   4.043  1.00 10.00      A   
ATOM    785  CB  ASP A  82     -12.207  10.854   3.964  1.00 10.00      A   
ATOM    786  CG  ASP A  82     -11.604  11.164   5.313  1.00 10.00      A   
ATOM    787  OD1 ASP A  82     -11.856  12.267   5.838  1.00 10.00      A   
ATOM    788  OD2 ASP A  82     -10.876  10.301   5.852  1.00 10.00      A   
ATOM    789  C   ASP A  82     -13.964   9.709   2.638  1.00 10.00      A   
ATOM    790  O   ASP A  82     -14.918  10.370   2.228  1.00 10.00      A   
ATOM    791  N   GLN A  83     -13.362   8.776   1.916  1.00 10.00      A   
ATOM    792  HN  GLN A  83     -12.631   8.263   2.322  1.00 10.00      A   
ATOM    793  CA  GLN A  83     -13.747   8.490   0.538  1.00 10.00      A   
ATOM    794  CB  GLN A  83     -12.854   7.397  -0.051  1.00 10.00      A   
ATOM    795  CG  GLN A  83     -12.953   7.262  -1.563  1.00 10.00      A   
ATOM    796  CD  GLN A  83     -12.559   8.534  -2.287  1.00 10.00      A   
ATOM    797  OE1 GLN A  83     -11.717   9.300  -1.811  1.00 10.00      A   
ATOM    798  NE2 GLN A  83     -13.157   8.766  -3.444  1.00 10.00      A   
ATOM    799 HE21 GLN A  83     -13.813   8.109  -3.768  1.00 10.00      A   
ATOM    800 HE22 GLN A  83     -12.925   9.584  -3.931  1.00 10.00      A   
ATOM    801  C   GLN A  83     -15.223   8.120   0.375  1.00 10.00      A   
ATOM    802  O   GLN A  83     -15.842   8.467  -0.631  1.00 10.00      A   
ATOM    803  N   TYR A  84     -15.792   7.430   1.355  1.00 10.00      A   
ATOM    804  HN  TYR A  84     -15.275   7.213   2.161  1.00 10.00      A   
ATOM    805  CA  TYR A  84     -17.186   7.010   1.262  1.00 10.00      A   
ATOM    806  CB  TYR A  84     -17.288   5.485   1.130  1.00 10.00      A   
ATOM    807  CG  TYR A  84     -16.685   4.929  -0.145  1.00 10.00      A   
ATOM    808  CD1 TYR A  84     -15.356   4.529  -0.188  1.00 10.00      A   
ATOM    809  CD2 TYR A  84     -17.443   4.805  -1.304  1.00 10.00      A   
ATOM    810  CE1 TYR A  84     -14.798   4.022  -1.345  1.00 10.00      A   
ATOM    811  CE2 TYR A  84     -16.892   4.297  -2.468  1.00 10.00      A   
ATOM    812  CZ  TYR A  84     -15.568   3.908  -2.482  1.00 10.00      A   
ATOM    813  OH  TYR A  84     -15.010   3.397  -3.633  1.00 10.00      A   
ATOM    814  HH  TYR A  84     -15.507   3.711  -4.399  1.00 10.00      A   
ATOM    815  C   TYR A  84     -18.024   7.507   2.437  1.00 10.00      A   
ATOM    816  O   TYR A  84     -18.997   6.864   2.834  1.00 10.00      A   
ATOM    817  N   ARG A  85     -17.658   8.651   2.993  1.00 10.00      A   
ATOM    818  HN  ARG A  85     -16.878   9.133   2.643  1.00 10.00      A   
ATOM    819  CA  ARG A  85     -18.407   9.207   4.112  1.00 10.00      A   
ATOM    820  CB  ARG A  85     -17.513   9.554   5.308  1.00 10.00      A   
ATOM    821  CG  ARG A  85     -16.593  10.745   5.104  1.00 10.00      A   
ATOM    822  CD  ARG A  85     -15.933  11.165   6.410  1.00 10.00      A   
ATOM    823  NE  ARG A  85     -15.283  10.042   7.094  1.00 10.00      A   
ATOM    824  HE  ARG A  85     -15.689   9.151   6.983  1.00 10.00      A   
ATOM    825  CZ  ARG A  85     -14.187  10.159   7.849  1.00 10.00      A   
ATOM    826  NH1 ARG A  85     -13.615  11.344   8.023  1.00 10.00      A   
ATOM    827 HH11 ARG A  85     -12.761  11.433   8.614  1.00 10.00      A   
ATOM    828 HH12 ARG A  85     -14.011  12.193   7.564  1.00 10.00      A   
ATOM    829  NH2 ARG A  85     -13.666   9.085   8.433  1.00 10.00      A   
ATOM    830 HH21 ARG A  85     -12.801   9.171   9.028  1.00 10.00      A   
ATOM    831 HH22 ARG A  85     -14.113   8.145   8.303  1.00 10.00      A   
ATOM    832  C   ARG A  85     -19.266  10.393   3.683  1.00 10.00      A   
ATOM    833  O   ARG A  85     -19.021  10.999   2.637  1.00 10.00      A   
ATOM    834  N   ARG A  86     -20.285  10.695   4.494  1.00 10.00      A   
ATOM    835  HN  ARG A  86     -20.421  10.145   5.299  1.00 10.00      A   
ATOM    836  CA  ARG A  86     -21.214  11.802   4.237  1.00 10.00      A   
ATOM    837  CB  ARG A  86     -20.485  13.132   4.008  1.00 10.00      A   
ATOM    838  CG  ARG A  86     -19.774  13.677   5.235  1.00 10.00      A   
ATOM    839  CD  ARG A  86     -19.133  15.026   4.948  1.00 10.00      A   
ATOM    840  NE  ARG A  86     -18.089  14.940   3.926  1.00 10.00      A   
ATOM    841  HE  ARG A  86     -18.271  14.375   3.139  1.00 10.00      A   
ATOM    842  CZ  ARG A  86     -16.916  15.573   4.002  1.00 10.00      A   
ATOM    843  NH1 ARG A  86     -16.634  16.342   5.048  1.00 10.00      A   
ATOM    844 HH11 ARG A  86     -17.324  16.454   5.820  1.00 10.00      A   
ATOM    845 HH12 ARG A  86     -15.714  16.836   5.103  1.00 10.00      A   
ATOM    846  NH2 ARG A  86     -16.023  15.439   3.029  1.00 10.00      A   
ATOM    847 HH21 ARG A  86     -16.234  14.838   2.202  1.00 10.00      A   
ATOM    848 HH22 ARG A  86     -15.106  15.932   3.089  1.00 10.00      A   
ATOM    849  C   ARG A  86     -22.166  11.501   3.080  1.00 10.00      A   
ATOM    850  O   ARG A  86     -22.798  12.408   2.531  1.00 10.00      A   
ATOM    851  N   ILE A  87     -22.278  10.230   2.717  1.00 10.00      A   
ATOM    852  HN  ILE A  87     -21.748   9.548   3.184  1.00 10.00      A   
ATOM    853  CA  ILE A  87     -23.164   9.832   1.630  1.00 10.00      A   
ATOM    854  CB  ILE A  87     -22.420   9.096   0.495  1.00 10.00      A   
ATOM    855  CG1 ILE A  87     -21.728   7.836   1.018  1.00 10.00      A   
ATOM    856  CG2 ILE A  87     -21.424  10.025  -0.182  1.00 10.00      A   
ATOM    857  CD1 ILE A  87     -21.154   6.951  -0.069  1.00 10.00      A   
ATOM    858  C   ILE A  87     -24.312   8.966   2.136  1.00 10.00      A   
ATOM    859  O   ILE A  87     -25.210   8.604   1.376  1.00 10.00      A   
ATOM    860  N   GLY A  88     -24.282   8.637   3.420  1.00 10.00      A   
ATOM    861  HN  GLY A  88     -23.545   8.953   3.986  1.00 10.00      A   
ATOM    862  CA  GLY A  88     -25.334   7.818   3.994  1.00 10.00      A   
ATOM    863  C   GLY A  88     -24.967   6.349   4.049  1.00 10.00      A   
ATOM    864  O   GLY A  88     -25.798   5.505   4.391  1.00 10.00      A   
ATOM    865  N   LEU A  89     -23.715   6.042   3.725  1.00 10.00      A   
ATOM    866  HN  LEU A  89     -23.097   6.762   3.479  1.00 10.00      A   
ATOM    867  CA  LEU A  89     -23.238   4.668   3.736  1.00 10.00      A   
ATOM    868  CB  LEU A  89     -21.817   4.585   3.172  1.00 10.00      A   
ATOM    869  CG  LEU A  89     -21.328   3.187   2.792  1.00 10.00      A   
ATOM    870  CD1 LEU A  89     -21.938   2.751   1.470  1.00 10.00      A   
ATOM    871  CD2 LEU A  89     -19.809   3.139   2.731  1.00 10.00      A   
ATOM    872  C   LEU A  89     -23.268   4.108   5.152  1.00 10.00      A   
ATOM    873  O   LEU A  89     -23.648   2.956   5.370  1.00 10.00      A   
ATOM    874  N   ALA A  90     -22.875   4.938   6.108  1.00 10.00      A   
ATOM    875  HN  ALA A  90     -22.588   5.844   5.864  1.00 10.00      A   
ATOM    876  CA  ALA A  90     -22.859   4.540   7.509  1.00 10.00      A   
ATOM    877  CB  ALA A  90     -22.130   5.578   8.343  1.00 10.00      A   
ATOM    878  C   ALA A  90     -24.282   4.350   8.021  1.00 10.00      A   
ATOM    879  O   ALA A  90     -24.570   3.396   8.746  1.00 10.00      A   
ATOM    880  N   SER A  91     -25.165   5.261   7.628  1.00 10.00      A   
ATOM    881  HN  SER A  91     -24.869   5.996   7.053  1.00 10.00      A   
ATOM    882  CA  SER A  91     -26.562   5.209   8.027  1.00 10.00      A   
ATOM    883  CB  SER A  91     -27.304   6.405   7.431  1.00 10.00      A   
ATOM    884  OG  SER A  91     -26.399   7.473   7.188  1.00 10.00      A   
ATOM    885  HG  SER A  91     -26.768   8.295   7.532  1.00 10.00      A   
ATOM    886  C   SER A  91     -27.199   3.902   7.565  1.00 10.00      A   
ATOM    887  O   SER A  91     -27.946   3.268   8.312  1.00 10.00      A   
ATOM    888  N   LYS A  92     -26.883   3.498   6.335  1.00 10.00      A   
ATOM    889  HN  LYS A  92     -26.281   4.054   5.791  1.00 10.00      A   
ATOM    890  CA  LYS A  92     -27.406   2.261   5.770  1.00 10.00      A   
ATOM    891  CB  LYS A  92     -26.937   2.084   4.324  1.00 10.00      A   
ATOM    892  CG  LYS A  92     -27.752   2.855   3.297  1.00 10.00      A   
ATOM    893  CD  LYS A  92     -27.352   2.478   1.879  1.00 10.00      A   
ATOM    894  CE  LYS A  92     -27.582   0.998   1.616  1.00 10.00      A   
ATOM    895  NZ  LYS A  92     -27.109   0.586   0.267  1.00 10.00      A   
ATOM    896  HZ1 LYS A  92     -26.141   0.931   0.099  1.00 10.00      A   
ATOM    897  HZ2 LYS A  92     -27.730   0.980  -0.465  1.00 10.00      A   
ATOM    898  HZ3 LYS A  92     -27.115  -0.453   0.188  1.00 10.00      A   
ATOM    899  C   LYS A  92     -26.970   1.061   6.605  1.00 10.00      A   
ATOM    900  O   LYS A  92     -27.745   0.138   6.830  1.00 10.00      A   
ATOM    901  N   LEU A  93     -25.728   1.096   7.076  1.00 10.00      A   
ATOM    902  HN  LEU A  93     -25.164   1.873   6.876  1.00 10.00      A   
ATOM    903  CA  LEU A  93     -25.183   0.013   7.889  1.00 10.00      A   
ATOM    904  CB  LEU A  93     -23.694   0.240   8.176  1.00 10.00      A   
ATOM    905  CG  LEU A  93     -22.759   0.195   6.966  1.00 10.00      A   
ATOM    906  CD1 LEU A  93     -21.318   0.448   7.387  1.00 10.00      A   
ATOM    907  CD2 LEU A  93     -22.881  -1.139   6.248  1.00 10.00      A   
ATOM    908  C   LEU A  93     -25.955  -0.124   9.195  1.00 10.00      A   
ATOM    909  O   LEU A  93     -26.371  -1.220   9.569  1.00 10.00      A   
ATOM    910  N   CYS A  94     -26.152   0.997   9.880  1.00 10.00      A   
ATOM    911  HN  CYS A  94     -25.790   1.841   9.531  1.00 10.00      A   
ATOM    912  CA  CYS A  94     -26.879   1.004  11.141  1.00 10.00      A   
ATOM    913  CB  CYS A  94     -26.806   2.386  11.799  1.00 10.00      A   
ATOM    914  SG  CYS A  94     -25.122   2.994  12.057  1.00 10.00      A   
ATOM    915  HG  CYS A  94     -24.760   2.687  13.294  1.00 10.00      A   
ATOM    916  C   CYS A  94     -28.330   0.586  10.933  1.00 10.00      A   
ATOM    917  O   CYS A  94     -28.903  -0.130  11.750  1.00 10.00      A   
ATOM    918  N   LEU A  95     -28.911   1.011   9.819  1.00 10.00      A   
ATOM    919  HN  LEU A  95     -28.396   1.566   9.191  1.00 10.00      A   
ATOM    920  CA  LEU A  95     -30.295   0.684   9.505  1.00 10.00      A   
ATOM    921  CB  LEU A  95     -30.827   1.589   8.393  1.00 10.00      A   
ATOM    922  CG  LEU A  95     -31.216   3.006   8.810  1.00 10.00      A   
ATOM    923  CD1 LEU A  95     -31.532   3.853   7.589  1.00 10.00      A   
ATOM    924  CD2 LEU A  95     -32.400   2.976   9.763  1.00 10.00      A   
ATOM    925  C   LEU A  95     -30.462  -0.780   9.116  1.00 10.00      A   
ATOM    926  O   LEU A  95     -31.480  -1.399   9.425  1.00 10.00      A   
ATOM    927  N   GLU A  96     -29.457  -1.337   8.449  1.00 10.00      A   
ATOM    928  HN  GLU A  96     -28.664  -0.799   8.232  1.00 10.00      A   
ATOM    929  CA  GLU A  96     -29.512  -2.727   8.015  1.00 10.00      A   
ATOM    930  CB  GLU A  96     -28.378  -3.056   7.044  1.00 10.00      A   
ATOM    931  CG  GLU A  96     -28.684  -4.224   6.118  1.00 10.00      A   
ATOM    932  CD  GLU A  96     -29.817  -3.934   5.149  1.00 10.00      A   
ATOM    933  OE1 GLU A  96     -29.586  -4.008   3.922  1.00 10.00      A   
ATOM    934  OE2 GLU A  96     -30.944  -3.634   5.600  1.00 10.00      A   
ATOM    935  C   GLU A  96     -29.523  -3.693   9.196  1.00 10.00      A   
ATOM    936  O   GLU A  96     -29.959  -4.838   9.068  1.00 10.00      A   
ATOM    937  N   LEU A  97     -29.056  -3.227  10.351  1.00 10.00      A   
ATOM    938  HN  LEU A  97     -28.705  -2.312  10.393  1.00 10.00      A   
ATOM    939  CA  LEU A  97     -29.045  -4.054  11.551  1.00 10.00      A   
ATOM    940  CB  LEU A  97     -28.387  -3.309  12.715  1.00 10.00      A   
ATOM    941  CG  LEU A  97     -26.911  -2.950  12.542  1.00 10.00      A   
ATOM    942  CD1 LEU A  97     -26.385  -2.246  13.784  1.00 10.00      A   
ATOM    943  CD2 LEU A  97     -26.086  -4.192  12.240  1.00 10.00      A   
ATOM    944  C   LEU A  97     -30.468  -4.451  11.930  1.00 10.00      A   
ATOM    945  O   LEU A  97     -30.704  -5.539  12.446  1.00 10.00      A   
ATOM    946  N   GLU A  98     -31.416  -3.571  11.621  1.00 10.00      A   
ATOM    947  HN  GLU A  98     -31.161  -2.738  11.171  1.00 10.00      A   
ATOM    948  CA  GLU A  98     -32.823  -3.809  11.923  1.00 10.00      A   
ATOM    949  CB  GLU A  98     -33.620  -2.512  11.776  1.00 10.00      A   
ATOM    950  CG  GLU A  98     -33.050  -1.348  12.572  1.00 10.00      A   
ATOM    951  CD  GLU A  98     -33.705  -0.021  12.239  1.00 10.00      A   
ATOM    952  OE1 GLU A  98     -33.402   0.982  12.924  1.00 10.00      A   
ATOM    953  OE2 GLU A  98     -34.522   0.030  11.295  1.00 10.00      A   
ATOM    954  C   GLU A  98     -33.409  -4.892  11.018  1.00 10.00      A   
ATOM    955  O   GLU A  98     -34.519  -5.371  11.244  1.00 10.00      A   
ATOM    956  N   ASN A  99     -32.653  -5.270   9.994  1.00 10.00      A   
ATOM    957  HN  ASN A  99     -31.775  -4.848   9.867  1.00 10.00      A   
ATOM    958  CA  ASN A  99     -33.088  -6.297   9.056  1.00 10.00      A   
ATOM    959  CB  ASN A  99     -32.610  -5.975   7.640  1.00 10.00      A   
ATOM    960  CG  ASN A  99     -33.730  -5.541   6.716  1.00 10.00      A   
ATOM    961  OD1 ASN A  99     -34.878  -5.965   6.860  1.00 10.00      A   
ATOM    962  ND2 ASN A  99     -33.406  -4.694   5.756  1.00 10.00      A   
ATOM    963 HD21 ASN A  99     -32.461  -4.394   5.695  1.00 10.00      A   
ATOM    964 HD22 ASN A  99     -34.109  -4.397   5.142  1.00 10.00      A   
ATOM    965  C   ASN A  99     -32.566  -7.665   9.474  1.00 10.00      A   
ATOM    966  O   ASN A  99     -33.093  -8.697   9.050  1.00 10.00      A   
ATOM    967  N   LEU A 100     -31.531  -7.670  10.311  1.00 10.00      A   
ATOM    968  HN  LEU A 100     -31.164  -6.815  10.623  1.00 10.00      A   
ATOM    969  CA  LEU A 100     -30.935  -8.912  10.784  1.00 10.00      A   
ATOM    970  CB  LEU A 100     -29.615  -8.642  11.509  1.00 10.00      A   
ATOM    971  CG  LEU A 100     -28.492  -8.043  10.657  1.00 10.00      A   
ATOM    972  CD1 LEU A 100     -27.254  -7.790  11.501  1.00 10.00      A   
ATOM    973  CD2 LEU A 100     -28.164  -8.951   9.482  1.00 10.00      A   
ATOM    974  C   LEU A 100     -31.902  -9.667  11.686  1.00 10.00      A   
ATOM    975  O   LEU A 100     -32.403  -9.124  12.672  1.00 10.00      A   
ATOM    976  N   THR A 101     -32.153 -10.920  11.337  1.00 10.00      A   
ATOM    977  HN  THR A 101     -31.705 -11.289  10.544  1.00 10.00      A   
ATOM    978  CA  THR A 101     -33.070 -11.777  12.073  1.00 10.00      A   
ATOM    979  CB  THR A 101     -33.093 -13.181  11.446  1.00 10.00      A   
ATOM    980  OG1 THR A 101     -32.853 -13.053  10.034  1.00 10.00      A   
ATOM    981  HG1 THR A 101     -32.755 -13.933   9.642  1.00 10.00      A   
ATOM    982  CG2 THR A 101     -34.444 -13.841  11.660  1.00 10.00      A   
ATOM    983  C   THR A 101     -32.728 -11.865  13.564  1.00 10.00      A   
ATOM    984  O   THR A 101     -33.617 -11.813  14.413  1.00 10.00      A   
ATOM    985  N   GLN A 102     -31.442 -11.973  13.880  1.00 10.00      A   
ATOM    986  HN  GLN A 102     -30.770 -12.003  13.165  1.00 10.00      A   
ATOM    987  CA  GLN A 102     -31.010 -12.057  15.273  1.00 10.00      A   
ATOM    988  CB  GLN A 102     -29.532 -12.416  15.369  1.00 10.00      A   
ATOM    989  CG  GLN A 102     -29.265 -13.911  15.396  1.00 10.00      A   
ATOM    990  CD  GLN A 102     -27.836 -14.248  15.033  1.00 10.00      A   
ATOM    991  OE1 GLN A 102     -27.219 -13.567  14.215  1.00 10.00      A   
ATOM    992  NE2 GLN A 102     -27.300 -15.294  15.640  1.00 10.00      A   
ATOM    993 HE21 GLN A 102     -27.852 -15.790  16.286  1.00 10.00      A   
ATOM    994 HE22 GLN A 102     -26.374 -15.529  15.423  1.00 10.00      A   
ATOM    995  C   GLN A 102     -31.299 -10.764  16.029  1.00 10.00      A   
ATOM    996  O   GLN A 102     -31.702 -10.793  17.193  1.00 10.00      A   
ATOM    997  N   VAL A 103     -31.113  -9.634  15.358  1.00 10.00      A   
ATOM    998  HN  VAL A 103     -30.803  -9.671  14.431  1.00 10.00      A   
ATOM    999  CA  VAL A 103     -31.366  -8.336  15.970  1.00 10.00      A   
ATOM   1000  CB  VAL A 103     -30.798  -7.184  15.116  1.00 10.00      A   
ATOM   1001  CG1 VAL A 103     -31.047  -5.839  15.781  1.00 10.00      A   
ATOM   1002  CG2 VAL A 103     -29.310  -7.385  14.874  1.00 10.00      A   
ATOM   1003  C   VAL A 103     -32.866  -8.142  16.170  1.00 10.00      A   
ATOM   1004  O   VAL A 103     -33.305  -7.554  17.157  1.00 10.00      A   
ATOM   1005  N   LYS A 104     -33.649  -8.673  15.237  1.00 10.00      A   
ATOM   1006  HN  LYS A 104     -33.234  -9.132  14.473  1.00 10.00      A   
ATOM   1007  CA  LYS A 104     -35.104  -8.580  15.305  1.00 10.00      A   
ATOM   1008  CB  LYS A 104     -35.738  -9.106  14.015  1.00 10.00      A   
ATOM   1009  CG  LYS A 104     -35.721  -8.126  12.853  1.00 10.00      A   
ATOM   1010  CD  LYS A 104     -36.515  -8.662  11.672  1.00 10.00      A   
ATOM   1011  CE  LYS A 104     -36.761  -7.581  10.632  1.00 10.00      A   
ATOM   1012  NZ  LYS A 104     -37.736  -8.016   9.596  1.00 10.00      A   
ATOM   1013  HZ1 LYS A 104     -38.022  -7.207   9.007  1.00 10.00      A   
ATOM   1014  HZ2 LYS A 104     -38.584  -8.413  10.045  1.00 10.00      A   
ATOM   1015  HZ3 LYS A 104     -37.312  -8.741   8.984  1.00 10.00      A   
ATOM   1016  C   LYS A 104     -35.650  -9.361  16.500  1.00 10.00      A   
ATOM   1017  O   LYS A 104     -36.813  -9.212  16.870  1.00 10.00      A   
ATOM   1018  N   ASP A 105     -34.807 -10.194  17.097  1.00 10.00      A   
ATOM   1019  HN  ASP A 105     -33.890 -10.276  16.754  1.00 10.00      A   
ATOM   1020  CA  ASP A 105     -35.207 -10.990  18.248  1.00 10.00      A   
ATOM   1021  CB  ASP A 105     -34.432 -12.309  18.299  1.00 10.00      A   
ATOM   1022  CG  ASP A 105     -35.316 -13.517  18.066  1.00 10.00      A   
ATOM   1023  OD1 ASP A 105     -36.160 -13.823  18.937  1.00 10.00      A   
ATOM   1024  OD2 ASP A 105     -35.174 -14.168  17.007  1.00 10.00      A   
ATOM   1025  C   ASP A 105     -35.014 -10.215  19.544  1.00 10.00      A   
ATOM   1026  O   ASP A 105     -35.506 -10.624  20.596  1.00 10.00      A   
ATOM   1027  N   THR A 106     -34.309  -9.092  19.468  1.00 10.00      A   
ATOM   1028  HN  THR A 106     -33.956  -8.804  18.598  1.00 10.00      A   
ATOM   1029  CA  THR A 106     -34.063  -8.270  20.647  1.00 10.00      A   
ATOM   1030  CB  THR A 106     -32.673  -7.598  20.623  1.00 10.00      A   
ATOM   1031  OG1 THR A 106     -32.578  -6.671  19.533  1.00 10.00      A   
ATOM   1032  HG1 THR A 106     -33.084  -7.004  18.778  1.00 10.00      A   
ATOM   1033  CG2 THR A 106     -31.575  -8.644  20.496  1.00 10.00      A   
ATOM   1034  C   THR A 106     -35.161  -7.225  20.824  1.00 10.00      A   
ATOM   1035  O   THR A 106     -35.972  -7.009  19.922  1.00 10.00      A   
ATOM   1036  N   LEU A 107     -35.191  -6.587  21.987  1.00 10.00      A   
ATOM   1037  HN  LEU A 107     -34.520  -6.804  22.674  1.00 10.00      A   
ATOM   1038  CA  LEU A 107     -36.206  -5.580  22.273  1.00 10.00      A   
ATOM   1039  CB  LEU A 107     -36.491  -5.521  23.775  1.00 10.00      A   
ATOM   1040  CG  LEU A 107     -37.653  -4.621  24.205  1.00 10.00      A   
ATOM   1041  CD1 LEU A 107     -38.988  -5.221  23.790  1.00 10.00      A   
ATOM   1042  CD2 LEU A 107     -37.615  -4.369  25.703  1.00 10.00      A   
ATOM   1043  C   LEU A 107     -35.813  -4.198  21.761  1.00 10.00      A   
ATOM   1044  O   LEU A 107     -36.671  -3.419  21.336  1.00 10.00      A   
ATOM   1045  N   PHE A 108     -34.521  -3.892  21.794  1.00 10.00      A   
ATOM   1046  HN  PHE A 108     -33.874  -4.560  22.099  1.00 10.00      A   
ATOM   1047  CA  PHE A 108     -34.044  -2.588  21.354  1.00 10.00      A   
ATOM   1048  CB  PHE A 108     -34.350  -1.520  22.417  1.00 10.00      A   
ATOM   1049  CG  PHE A 108     -33.579  -1.678  23.701  1.00 10.00      A   
ATOM   1050  CD1 PHE A 108     -32.408  -0.968  23.913  1.00 10.00      A   
ATOM   1051  CD2 PHE A 108     -34.025  -2.535  24.696  1.00 10.00      A   
ATOM   1052  CE1 PHE A 108     -31.696  -1.109  25.088  1.00 10.00      A   
ATOM   1053  CE2 PHE A 108     -33.319  -2.681  25.873  1.00 10.00      A   
ATOM   1054  CZ  PHE A 108     -32.153  -1.966  26.071  1.00 10.00      A   
ATOM   1055  C   PHE A 108     -32.549  -2.601  21.063  1.00 10.00      A   
ATOM   1056  O   PHE A 108     -31.844  -3.563  21.388  1.00 10.00      A   
ATOM   1057  N   ILE A 109     -32.082  -1.522  20.451  1.00 10.00      A   
ATOM   1058  HN  ILE A 109     -32.712  -0.805  20.208  1.00 10.00      A   
ATOM   1059  CA  ILE A 109     -30.675  -1.352  20.124  1.00 10.00      A   
ATOM   1060  CB  ILE A 109     -30.468  -1.140  18.606  1.00 10.00      A   
ATOM   1061  CG1 ILE A 109     -30.856  -2.411  17.845  1.00 10.00      A   
ATOM   1062  CG2 ILE A 109     -29.027  -0.759  18.297  1.00 10.00      A   
ATOM   1063  CD1 ILE A 109     -30.883  -2.248  16.342  1.00 10.00      A   
ATOM   1064  C   ILE A 109     -30.131  -0.156  20.900  1.00 10.00      A   
ATOM   1065  O   ILE A 109     -30.752   0.909  20.918  1.00 10.00      A   
ATOM   1066  N   ASP A 110     -28.993  -0.342  21.553  1.00 10.00      A   
ATOM   1067  HN  ASP A 110     -28.542  -1.215  21.490  1.00 10.00      A   
ATOM   1068  CA  ASP A 110     -28.388   0.713  22.354  1.00 10.00      A   
ATOM   1069  CB  ASP A 110     -28.488   0.374  23.847  1.00 10.00      A   
ATOM   1070  CG  ASP A 110     -27.607  -0.792  24.260  1.00 10.00      A   
ATOM   1071  OD1 ASP A 110     -26.619  -0.566  24.994  1.00 10.00      A   
ATOM   1072  OD2 ASP A 110     -27.898  -1.942  23.865  1.00 10.00      A   
ATOM   1073  C   ASP A 110     -26.933   0.969  21.972  1.00 10.00      A   
ATOM   1074  O   ASP A 110     -26.228   0.072  21.498  1.00 10.00      A   
ATOM   1075  N   LEU A 111     -26.496   2.202  22.181  1.00 10.00      A   
ATOM   1076  HN  LEU A 111     -27.115   2.869  22.556  1.00 10.00      A   
ATOM   1077  CA  LEU A 111     -25.132   2.607  21.880  1.00 10.00      A   
ATOM   1078  CB  LEU A 111     -24.974   2.944  20.390  1.00 10.00      A   
ATOM   1079  CG  LEU A 111     -26.062   3.823  19.756  1.00 10.00      A   
ATOM   1080  CD1 LEU A 111     -25.772   5.298  19.977  1.00 10.00      A   
ATOM   1081  CD2 LEU A 111     -26.194   3.523  18.272  1.00 10.00      A   
ATOM   1082  C   LEU A 111     -24.728   3.793  22.751  1.00 10.00      A   
ATOM   1083  O   LEU A 111     -25.575   4.592  23.155  1.00 10.00      A   
ATOM   1084  N   PHE A 112     -23.443   3.899  23.052  1.00 10.00      A   
ATOM   1085  HN  PHE A 112     -22.810   3.234  22.706  1.00 10.00      A   
ATOM   1086  CA  PHE A 112     -22.947   4.991  23.876  1.00 10.00      A   
ATOM   1087  CB  PHE A 112     -22.055   4.466  25.004  1.00 10.00      A   
ATOM   1088  CG  PHE A 112     -22.800   3.765  26.105  1.00 10.00      A   
ATOM   1089  CD1 PHE A 112     -22.522   2.444  26.416  1.00 10.00      A   
ATOM   1090  CD2 PHE A 112     -23.775   4.426  26.831  1.00 10.00      A   
ATOM   1091  CE1 PHE A 112     -23.202   1.796  27.428  1.00 10.00      A   
ATOM   1092  CE2 PHE A 112     -24.459   3.783  27.844  1.00 10.00      A   
ATOM   1093  CZ  PHE A 112     -24.172   2.467  28.143  1.00 10.00      A   
ATOM   1094  C   PHE A 112     -22.178   5.996  23.033  1.00 10.00      A   
ATOM   1095  O   PHE A 112     -21.330   5.618  22.221  1.00 10.00      A   
ATOM   1096  N   VAL A 113     -22.484   7.272  23.217  1.00 10.00      A   
ATOM   1097  HN  VAL A 113     -23.185   7.509  23.867  1.00 10.00      A   
ATOM   1098  CA  VAL A 113     -21.811   8.335  22.481  1.00 10.00      A   
ATOM   1099  CB  VAL A 113     -22.774   9.066  21.517  1.00 10.00      A   
ATOM   1100  CG1 VAL A 113     -22.010  10.013  20.600  1.00 10.00      A   
ATOM   1101  CG2 VAL A 113     -23.587   8.075  20.700  1.00 10.00      A   
ATOM   1102  C   VAL A 113     -21.233   9.352  23.458  1.00 10.00      A   
ATOM   1103  O   VAL A 113     -21.933   9.818  24.355  1.00 10.00      A   
ATOM   1104  N   LYS A 114     -19.958   9.680  23.298  1.00 10.00      A   
ATOM   1105  HN  LYS A 114     -19.441   9.257  22.578  1.00 10.00      A   
ATOM   1106  CA  LYS A 114     -19.309  10.651  24.171  1.00 10.00      A   
ATOM   1107  CB  LYS A 114     -17.792  10.674  23.945  1.00 10.00      A   
ATOM   1108  CG  LYS A 114     -17.083   9.369  24.289  1.00 10.00      A   
ATOM   1109  CD  LYS A 114     -17.322   8.962  25.735  1.00 10.00      A   
ATOM   1110  CE  LYS A 114     -16.520   7.725  26.101  1.00 10.00      A   
ATOM   1111  NZ  LYS A 114     -16.880   7.205  27.448  1.00 10.00      A   
ATOM   1112  HZ1 LYS A 114     -16.236   6.423  27.714  1.00 10.00      A   
ATOM   1113  HZ2 LYS A 114     -17.855   6.847  27.443  1.00 10.00      A   
ATOM   1114  HZ3 LYS A 114     -16.802   7.962  28.159  1.00 10.00      A   
ATOM   1115  C   LYS A 114     -19.911  12.038  23.968  1.00 10.00      A   
ATOM   1116  O   LYS A 114     -20.236  12.420  22.844  1.00 10.00      A   
ATOM   1117  N   VAL A 115     -20.065  12.776  25.063  1.00 10.00      A   
ATOM   1118  HN  VAL A 115     -19.786  12.398  25.929  1.00 10.00      A   
ATOM   1119  CA  VAL A 115     -20.646  14.120  25.039  1.00 10.00      A   
ATOM   1120  CB  VAL A 115     -20.600  14.774  26.439  1.00 10.00      A   
ATOM   1121  CG1 VAL A 115     -21.234  16.157  26.420  1.00 10.00      A   
ATOM   1122  CG2 VAL A 115     -21.291  13.888  27.462  1.00 10.00      A   
ATOM   1123  C   VAL A 115     -19.968  15.043  24.023  1.00 10.00      A   
ATOM   1124  O   VAL A 115     -20.632  15.849  23.370  1.00 10.00      A   
ATOM   1125  N   THR A 116     -18.657  14.899  23.875  1.00 10.00      A   
ATOM   1126  HN  THR A 116     -18.189  14.214  24.395  1.00 10.00      A   
ATOM   1127  CA  THR A 116     -17.889  15.728  22.958  1.00 10.00      A   
ATOM   1128  CB  THR A 116     -16.381  15.479  23.136  1.00 10.00      A   
ATOM   1129  OG1 THR A 116     -16.168  14.103  23.481  1.00 10.00      A   
ATOM   1130  HG1 THR A 116     -15.560  13.709  22.847  1.00 10.00      A   
ATOM   1131  CG2 THR A 116     -15.816  16.364  24.236  1.00 10.00      A   
ATOM   1132  C   THR A 116     -18.276  15.505  21.492  1.00 10.00      A   
ATOM   1133  O   THR A 116     -18.098  16.389  20.655  1.00 10.00      A   
ATOM   1134  N   ASN A 117     -18.819  14.333  21.182  1.00 10.00      A   
ATOM   1135  HN  ASN A 117     -18.978  13.671  21.892  1.00 10.00      A   
ATOM   1136  CA  ASN A 117     -19.209  14.023  19.812  1.00 10.00      A   
ATOM   1137  CB  ASN A 117     -18.936  12.554  19.470  1.00 10.00      A   
ATOM   1138  CG  ASN A 117     -19.253  12.216  18.023  1.00 10.00      A   
ATOM   1139  OD1 ASN A 117     -19.308  13.096  17.158  1.00 10.00      A   
ATOM   1140  ND2 ASN A 117     -19.444  10.936  17.746  1.00 10.00      A   
ATOM   1141 HD21 ASN A 117     -19.368  10.285  18.478  1.00 10.00      A   
ATOM   1142 HD22 ASN A 117     -19.648  10.684  16.821  1.00 10.00      A   
ATOM   1143  C   ASN A 117     -20.669  14.385  19.561  1.00 10.00      A   
ATOM   1144  O   ASN A 117     -21.560  13.533  19.614  1.00 10.00      A   
ATOM   1145  N   THR A 118     -20.911  15.658  19.304  1.00 10.00      A   
ATOM   1146  HN  THR A 118     -20.165  16.298  19.301  1.00 10.00      A   
ATOM   1147  CA  THR A 118     -22.253  16.146  19.043  1.00 10.00      A   
ATOM   1148  CB  THR A 118     -22.304  17.672  19.205  1.00 10.00      A   
ATOM   1149  OG1 THR A 118     -20.987  18.202  18.995  1.00 10.00      A   
ATOM   1150  HG1 THR A 118     -21.011  18.828  18.260  1.00 10.00      A   
ATOM   1151  CG2 THR A 118     -22.775  18.046  20.601  1.00 10.00      A   
ATOM   1152  C   THR A 118     -22.706  15.769  17.634  1.00 10.00      A   
ATOM   1153  O   THR A 118     -23.882  15.487  17.405  1.00 10.00      A   
ATOM   1154  N   LEU A 119     -21.758  15.748  16.697  1.00 10.00      A   
ATOM   1155  HN  LEU A 119     -20.839  15.972  16.949  1.00 10.00      A   
ATOM   1156  CA  LEU A 119     -22.049  15.407  15.308  1.00 10.00      A   
ATOM   1157  CB  LEU A 119     -20.793  15.546  14.444  1.00 10.00      A   
ATOM   1158  CG  LEU A 119     -20.999  15.448  12.929  1.00 10.00      A   
ATOM   1159  CD1 LEU A 119     -21.865  16.595  12.426  1.00 10.00      A   
ATOM   1160  CD2 LEU A 119     -19.660  15.427  12.209  1.00 10.00      A   
ATOM   1161  C   LEU A 119     -22.605  13.989  15.206  1.00 10.00      A   
ATOM   1162  O   LEU A 119     -23.550  13.729  14.457  1.00 10.00      A   
ATOM   1163  N   GLY A 120     -22.011  13.078  15.970  1.00 10.00      A   
ATOM   1164  HN  GLY A 120     -21.249  13.345  16.530  1.00 10.00      A   
ATOM   1165  CA  GLY A 120     -22.462  11.701  15.975  1.00 10.00      A   
ATOM   1166  C   GLY A 120     -23.847  11.583  16.573  1.00 10.00      A   
ATOM   1167  O   GLY A 120     -24.668  10.793  16.111  1.00 10.00      A   
ATOM   1168  N   ARG A 121     -24.109  12.391  17.595  1.00 10.00      A   
ATOM   1169  HN  ARG A 121     -23.410  13.004  17.907  1.00 10.00      A   
ATOM   1170  CA  ARG A 121     -25.405  12.396  18.261  1.00 10.00      A   
ATOM   1171  CB  ARG A 121     -25.388  13.383  19.429  1.00 10.00      A   
ATOM   1172  CG  ARG A 121     -26.584  13.272  20.363  1.00 10.00      A   
ATOM   1173  CD  ARG A 121     -26.638  14.438  21.338  1.00 10.00      A   
ATOM   1174  NE  ARG A 121     -25.351  14.667  21.998  1.00 10.00      A   
ATOM   1175  HE  ARG A 121     -24.687  13.938  21.946  1.00 10.00      A   
ATOM   1176  CZ  ARG A 121     -25.031  15.784  22.654  1.00 10.00      A   
ATOM   1177  NH1 ARG A 121     -25.901  16.783  22.753  1.00 10.00      A   
ATOM   1178 HH11 ARG A 121     -26.846  16.704  22.315  1.00 10.00      A   
ATOM   1179 HH12 ARG A 121     -25.645  17.656  23.269  1.00 10.00      A   
ATOM   1180  NH2 ARG A 121     -23.828  15.908  23.199  1.00 10.00      A   
ATOM   1181 HH21 ARG A 121     -23.572  16.777  23.716  1.00 10.00      A   
ATOM   1182 HH22 ARG A 121     -23.132  15.136  23.109  1.00 10.00      A   
ATOM   1183  C   ARG A 121     -26.498  12.781  17.273  1.00 10.00      A   
ATOM   1184  O   ARG A 121     -27.520  12.106  17.170  1.00 10.00      A   
ATOM   1185  N   ILE A 122     -26.258  13.861  16.531  1.00 10.00      A   
ATOM   1186  HN  ILE A 122     -25.417  14.353  16.663  1.00 10.00      A   
ATOM   1187  CA  ILE A 122     -27.213  14.342  15.534  1.00 10.00      A   
ATOM   1188  CB  ILE A 122     -26.691  15.609  14.814  1.00 10.00      A   
ATOM   1189  CG1 ILE A 122     -26.437  16.731  15.825  1.00 10.00      A   
ATOM   1190  CG2 ILE A 122     -27.675  16.067  13.741  1.00 10.00      A   
ATOM   1191  CD1 ILE A 122     -25.738  17.940  15.239  1.00 10.00      A   
ATOM   1192  C   ILE A 122     -27.502  13.254  14.502  1.00 10.00      A   
ATOM   1193  O   ILE A 122     -28.649  13.053  14.096  1.00 10.00      A   
ATOM   1194  N   LEU A 123     -26.453  12.548  14.094  1.00 10.00      A   
ATOM   1195  HN  LEU A 123     -25.568  12.755  14.466  1.00 10.00      A   
ATOM   1196  CA  LEU A 123     -26.585  11.477  13.115  1.00 10.00      A   
ATOM   1197  CB  LEU A 123     -25.211  10.895  12.767  1.00 10.00      A   
ATOM   1198  CG  LEU A 123     -25.193   9.772  11.728  1.00 10.00      A   
ATOM   1199  CD1 LEU A 123     -25.545  10.309  10.351  1.00 10.00      A   
ATOM   1200  CD2 LEU A 123     -23.838   9.083  11.704  1.00 10.00      A   
ATOM   1201  C   LEU A 123     -27.503  10.375  13.636  1.00 10.00      A   
ATOM   1202  O   LEU A 123     -28.405   9.919  12.935  1.00 10.00      A   
ATOM   1203  N   TYR A 124     -27.282   9.971  14.880  1.00 10.00      A   
ATOM   1204  HN  TYR A 124     -26.560  10.389  15.401  1.00 10.00      A   
ATOM   1205  CA  TYR A 124     -28.083   8.923  15.491  1.00 10.00      A   
ATOM   1206  CB  TYR A 124     -27.433   8.405  16.776  1.00 10.00      A   
ATOM   1207  CG  TYR A 124     -26.128   7.678  16.540  1.00 10.00      A   
ATOM   1208  CD1 TYR A 124     -25.011   7.946  17.318  1.00 10.00      A   
ATOM   1209  CD2 TYR A 124     -26.011   6.729  15.532  1.00 10.00      A   
ATOM   1210  CE1 TYR A 124     -23.814   7.290  17.099  1.00 10.00      A   
ATOM   1211  CE2 TYR A 124     -24.821   6.066  15.306  1.00 10.00      A   
ATOM   1212  CZ  TYR A 124     -23.725   6.350  16.091  1.00 10.00      A   
ATOM   1213  OH  TYR A 124     -22.534   5.696  15.865  1.00 10.00      A   
ATOM   1214  HH  TYR A 124     -22.188   5.357  16.698  1.00 10.00      A   
ATOM   1215  C   TYR A 124     -29.517   9.383  15.734  1.00 10.00      A   
ATOM   1216  O   TYR A 124     -30.455   8.591  15.624  1.00 10.00      A   
ATOM   1217  N   GLU A 125     -29.688  10.662  16.054  1.00 10.00      A   
ATOM   1218  HN  GLU A 125     -28.902  11.248  16.144  1.00 10.00      A   
ATOM   1219  CA  GLU A 125     -31.019  11.210  16.282  1.00 10.00      A   
ATOM   1220  CB  GLU A 125     -30.946  12.665  16.751  1.00 10.00      A   
ATOM   1221  CG  GLU A 125     -30.430  12.836  18.171  1.00 10.00      A   
ATOM   1222  CD  GLU A 125     -30.735  14.205  18.740  1.00 10.00      A   
ATOM   1223  OE1 GLU A 125     -29.810  15.038  18.839  1.00 10.00      A   
ATOM   1224  OE2 GLU A 125     -31.910  14.456  19.091  1.00 10.00      A   
ATOM   1225  C   GLU A 125     -31.849  11.100  15.009  1.00 10.00      A   
ATOM   1226  O   GLU A 125     -33.034  10.767  15.051  1.00 10.00      A   
ATOM   1227  N   LYS A 126     -31.203  11.347  13.872  1.00 10.00      A   
ATOM   1228  HN  LYS A 126     -30.252  11.597  13.908  1.00 10.00      A   
ATOM   1229  CA  LYS A 126     -31.867  11.262  12.572  1.00 10.00      A   
ATOM   1230  CB  LYS A 126     -30.981  11.853  11.472  1.00 10.00      A   
ATOM   1231  CG  LYS A 126     -30.778  13.357  11.556  1.00 10.00      A   
ATOM   1232  CD  LYS A 126     -29.882  13.851  10.433  1.00 10.00      A   
ATOM   1233  CE  LYS A 126     -29.808  15.369  10.407  1.00 10.00      A   
ATOM   1234  NZ  LYS A 126     -29.006  15.864   9.256  1.00 10.00      A   
ATOM   1235  HZ1 LYS A 126     -29.125  16.893   9.151  1.00 10.00      A   
ATOM   1236  HZ2 LYS A 126     -29.316  15.401   8.379  1.00 10.00      A   
ATOM   1237  HZ3 LYS A 126     -27.996  15.659   9.406  1.00 10.00      A   
ATOM   1238  C   LYS A 126     -32.210   9.814  12.235  1.00 10.00      A   
ATOM   1239  O   LYS A 126     -33.042   9.543  11.367  1.00 10.00      A   
ATOM   1240  N   LEU A 127     -31.562   8.888  12.933  1.00 10.00      A   
ATOM   1241  HN  LEU A 127     -30.910   9.172  13.612  1.00 10.00      A   
ATOM   1242  CA  LEU A 127     -31.789   7.466  12.721  1.00 10.00      A   
ATOM   1243  CB  LEU A 127     -30.485   6.680  12.886  1.00 10.00      A   
ATOM   1244  CG  LEU A 127     -29.386   6.976  11.864  1.00 10.00      A   
ATOM   1245  CD1 LEU A 127     -28.097   6.263  12.239  1.00 10.00      A   
ATOM   1246  CD2 LEU A 127     -29.833   6.570  10.470  1.00 10.00      A   
ATOM   1247  C   LEU A 127     -32.867   6.929  13.660  1.00 10.00      A   
ATOM   1248  O   LEU A 127     -33.269   5.772  13.559  1.00 10.00      A   
ATOM   1249  N   GLY A 128     -33.326   7.773  14.577  1.00 10.00      A   
ATOM   1250  HN  GLY A 128     -32.961   8.683  14.623  1.00 10.00      A   
ATOM   1251  CA  GLY A 128     -34.367   7.366  15.502  1.00 10.00      A   
ATOM   1252  C   GLY A 128     -33.856   7.014  16.885  1.00 10.00      A   
ATOM   1253  O   GLY A 128     -34.588   6.443  17.693  1.00 10.00      A   
ATOM   1254  N   TYR A 129     -32.605   7.343  17.166  1.00 10.00      A   
ATOM   1255  HN  TYR A 129     -32.059   7.794  16.485  1.00 10.00      A   
ATOM   1256  CA  TYR A 129     -32.023   7.051  18.471  1.00 10.00      A   
ATOM   1257  CB  TYR A 129     -30.517   6.800  18.358  1.00 10.00      A   
ATOM   1258  CG  TYR A 129     -30.165   5.509  17.655  1.00 10.00      A   
ATOM   1259  CD1 TYR A 129     -29.896   5.489  16.294  1.00 10.00      A   
ATOM   1260  CD2 TYR A 129     -30.109   4.310  18.352  1.00 10.00      A   
ATOM   1261  CE1 TYR A 129     -29.582   4.312  15.645  1.00 10.00      A   
ATOM   1262  CE2 TYR A 129     -29.795   3.128  17.712  1.00 10.00      A   
ATOM   1263  CZ  TYR A 129     -29.532   3.136  16.358  1.00 10.00      A   
ATOM   1264  OH  TYR A 129     -29.226   1.961  15.715  1.00 10.00      A   
ATOM   1265  HH  TYR A 129     -29.910   1.307  15.908  1.00 10.00      A   
ATOM   1266  C   TYR A 129     -32.304   8.177  19.459  1.00 10.00      A   
ATOM   1267  O   TYR A 129     -31.861   9.309  19.270  1.00 10.00      A   
ATOM   1268  N   SER A 130     -33.052   7.862  20.504  1.00 10.00      A   
ATOM   1269  HN  SER A 130     -33.389   6.947  20.594  1.00 10.00      A   
ATOM   1270  CA  SER A 130     -33.393   8.840  21.522  1.00 10.00      A   
ATOM   1271  CB  SER A 130     -34.843   8.638  21.964  1.00 10.00      A   
ATOM   1272  OG  SER A 130     -35.636   8.163  20.887  1.00 10.00      A   
ATOM   1273  HG  SER A 130     -35.468   8.705  20.103  1.00 10.00      A   
ATOM   1274  C   SER A 130     -32.460   8.711  22.721  1.00 10.00      A   
ATOM   1275  O   SER A 130     -32.050   7.603  23.082  1.00 10.00      A   
ATOM   1276  N   VAL A 131     -32.117   9.842  23.327  1.00 10.00      A   
ATOM   1277  HN  VAL A 131     -32.463  10.693  22.988  1.00 10.00      A   
ATOM   1278  CA  VAL A 131     -31.243   9.848  24.489  1.00 10.00      A   
ATOM   1279  CB  VAL A 131     -30.623  11.242  24.729  1.00 10.00      A   
ATOM   1280  CG1 VAL A 131     -29.662  11.208  25.907  1.00 10.00      A   
ATOM   1281  CG2 VAL A 131     -29.923  11.743  23.474  1.00 10.00      A   
ATOM   1282  C   VAL A 131     -32.026   9.427  25.729  1.00 10.00      A   
ATOM   1283  O   VAL A 131     -32.938  10.129  26.165  1.00 10.00      A   
ATOM   1284  N   PHE A 132     -31.678   8.274  26.277  1.00 10.00      A   
ATOM   1285  HN  PHE A 132     -30.941   7.755  25.877  1.00 10.00      A   
ATOM   1286  CA  PHE A 132     -32.350   7.759  27.464  1.00 10.00      A   
ATOM   1287  CB  PHE A 132     -32.146   6.246  27.565  1.00 10.00      A   
ATOM   1288  CG  PHE A 132     -33.221   5.528  28.328  1.00 10.00      A   
ATOM   1289  CD1 PHE A 132     -34.409   5.185  27.709  1.00 10.00      A   
ATOM   1290  CD2 PHE A 132     -33.041   5.185  29.657  1.00 10.00      A   
ATOM   1291  CE1 PHE A 132     -35.399   4.516  28.399  1.00 10.00      A   
ATOM   1292  CE2 PHE A 132     -34.030   4.518  30.355  1.00 10.00      A   
ATOM   1293  CZ  PHE A 132     -35.208   4.180  29.723  1.00 10.00      A   
ATOM   1294  C   PHE A 132     -31.812   8.443  28.714  1.00 10.00      A   
ATOM   1295  O   PHE A 132     -32.564   9.063  29.468  1.00 10.00      A   
ATOM   1296  N   ARG A 133     -30.505   8.321  28.922  1.00 10.00      A   
ATOM   1297  HN  ARG A 133     -29.967   7.806  28.282  1.00 10.00      A   
ATOM   1298  CA  ARG A 133     -29.837   8.930  30.063  1.00 10.00      A   
ATOM   1299  CB  ARG A 133     -30.116   8.160  31.362  1.00 10.00      A   
ATOM   1300  CG  ARG A 133     -29.934   6.654  31.276  1.00 10.00      A   
ATOM   1301  CD  ARG A 133     -30.511   5.975  32.510  1.00 10.00      A   
ATOM   1302  NE  ARG A 133     -30.373   4.520  32.458  1.00 10.00      A   
ATOM   1303  HE  ARG A 133     -29.631   4.158  31.920  1.00 10.00      A   
ATOM   1304  CZ  ARG A 133     -31.185   3.668  33.086  1.00 10.00      A   
ATOM   1305  NH1 ARG A 133     -32.201   4.119  33.812  1.00 10.00      A   
ATOM   1306 HH11 ARG A 133     -32.371   5.143  33.895  1.00 10.00      A   
ATOM   1307 HH12 ARG A 133     -32.837   3.448  34.301  1.00 10.00      A   
ATOM   1308  NH2 ARG A 133     -30.982   2.360  32.985  1.00 10.00      A   
ATOM   1309 HH21 ARG A 133     -30.188   1.995  32.414  1.00 10.00      A   
ATOM   1310 HH22 ARG A 133     -31.616   1.690  33.476  1.00 10.00      A   
ATOM   1311  C   ARG A 133     -28.342   9.030  29.790  1.00 10.00      A   
ATOM   1312  O   ARG A 133     -27.900   8.776  28.671  1.00 10.00      A   
ATOM   1313  N   ARG A 134     -27.566   9.411  30.790  1.00 10.00      A   
ATOM   1314  HN  ARG A 134     -27.965   9.613  31.661  1.00 10.00      A   
ATOM   1315  CA  ARG A 134     -26.126   9.533  30.618  1.00 10.00      A   
ATOM   1316  CB  ARG A 134     -25.698  11.008  30.625  1.00 10.00      A   
ATOM   1317  CG  ARG A 134     -24.193  11.231  30.599  1.00 10.00      A   
ATOM   1318  CD  ARG A 134     -23.847  12.667  30.249  1.00 10.00      A   
ATOM   1319  NE  ARG A 134     -24.547  13.631  31.094  1.00 10.00      A   
ATOM   1320  HE  ARG A 134     -25.464  13.404  31.378  1.00 10.00      A   
ATOM   1321  CZ  ARG A 134     -24.017  14.783  31.505  1.00 10.00      A   
ATOM   1322  NH1 ARG A 134     -22.779  15.118  31.153  1.00 10.00      A   
ATOM   1323 HH11 ARG A 134     -22.218  14.480  30.553  1.00 10.00      A   
ATOM   1324 HH12 ARG A 134     -22.366  16.020  31.478  1.00 10.00      A   
ATOM   1325  NH2 ARG A 134     -24.735  15.604  32.257  1.00 10.00      A   
ATOM   1326 HH21 ARG A 134     -25.711  15.347  32.528  1.00 10.00      A   
ATOM   1327 HH22 ARG A 134     -24.331  16.508  32.586  1.00 10.00      A   
ATOM   1328  C   ARG A 134     -25.371   8.742  31.678  1.00 10.00      A   
ATOM   1329  O   ARG A 134     -25.829   8.611  32.814  1.00 10.00      A   
ATOM   1330  N   VAL A 135     -24.226   8.201  31.291  1.00 10.00      A   
ATOM   1331  HN  VAL A 135     -23.926   8.327  30.361  1.00 10.00      A   
ATOM   1332  CA  VAL A 135     -23.386   7.437  32.198  1.00 10.00      A   
ATOM   1333  CB  VAL A 135     -23.248   5.963  31.756  1.00 10.00      A   
ATOM   1334  CG1 VAL A 135     -24.582   5.241  31.861  1.00 10.00      A   
ATOM   1335  CG2 VAL A 135     -22.692   5.865  30.342  1.00 10.00      A   
ATOM   1336  C   VAL A 135     -22.005   8.076  32.275  1.00 10.00      A   
ATOM   1337  O   VAL A 135     -21.581   8.759  31.338  1.00 10.00      A   
ATOM   1338  N   VAL A 136     -21.314   7.856  33.388  1.00 10.00      A   
ATOM   1339  HN  VAL A 136     -21.714   7.308  34.096  1.00 10.00      A   
ATOM   1340  CA  VAL A 136     -19.977   8.411  33.595  1.00 10.00      A   
ATOM   1341  CB  VAL A 136     -19.460   8.116  35.024  1.00 10.00      A   
ATOM   1342  CG1 VAL A 136     -18.113   8.784  35.272  1.00 10.00      A   
ATOM   1343  CG2 VAL A 136     -20.476   8.556  36.066  1.00 10.00      A   
ATOM   1344  C   VAL A 136     -19.001   7.831  32.578  1.00 10.00      A   
ATOM   1345  O   VAL A 136     -18.080   8.508  32.119  1.00 10.00      A   
ATOM   1346  N   GLY A 137     -19.213   6.571  32.227  1.00 10.00      A   
ATOM   1347  HN  GLY A 137     -19.958   6.078  32.632  1.00 10.00      A   
ATOM   1348  CA  GLY A 137     -18.354   5.913  31.268  1.00 10.00      A   
ATOM   1349  C   GLY A 137     -17.190   5.226  31.944  1.00 10.00      A   
ATOM   1350  O   GLY A 137     -17.017   4.012  31.818  1.00 10.00      A   
ATOM   1351  N   TYR A 138     -16.395   6.003  32.667  1.00 10.00      A   
ATOM   1352  HN  TYR A 138     -16.592   6.964  32.724  1.00 10.00      A   
ATOM   1353  CA  TYR A 138     -15.241   5.472  33.380  1.00 10.00      A   
ATOM   1354  CB  TYR A 138     -14.006   6.340  33.138  1.00 10.00      A   
ATOM   1355  CG  TYR A 138     -12.715   5.692  33.577  1.00 10.00      A   
ATOM   1356  CD1 TYR A 138     -12.185   4.618  32.877  1.00 10.00      A   
ATOM   1357  CD2 TYR A 138     -12.024   6.149  34.695  1.00 10.00      A   
ATOM   1358  CE1 TYR A 138     -11.007   4.016  33.273  1.00 10.00      A   
ATOM   1359  CE2 TYR A 138     -10.844   5.554  35.098  1.00 10.00      A   
ATOM   1360  CZ  TYR A 138     -10.342   4.488  34.384  1.00 10.00      A   
ATOM   1361  OH  TYR A 138      -9.168   3.890  34.778  1.00 10.00      A   
ATOM   1362  HH  TYR A 138      -8.696   3.575  33.998  1.00 10.00      A   
ATOM   1363  C   TYR A 138     -15.528   5.366  34.873  1.00 10.00      A   
ATOM   1364  O   TYR A 138     -16.668   5.122  35.275  1.00 10.00      A   
ATOM   1365  N   ASN A 148      -7.189   5.185  23.313  1.00 10.00      A   
ATOM   1366  HN  ASN A 148      -8.020   5.423  22.847  1.00 10.00      A   
ATOM   1367  CA  ASN A 148      -5.936   5.788  22.876  1.00 10.00      A   
ATOM   1368  CB  ASN A 148      -5.266   4.935  21.790  1.00 10.00      A   
ATOM   1369  CG  ASN A 148      -5.083   3.484  22.194  1.00 10.00      A   
ATOM   1370  OD1 ASN A 148      -4.089   3.117  22.823  1.00 10.00      A   
ATOM   1371  ND2 ASN A 148      -6.038   2.644  21.825  1.00 10.00      A   
ATOM   1372 HD21 ASN A 148      -6.807   3.006  21.321  1.00 10.00      A   
ATOM   1373 HD22 ASN A 148      -5.941   1.698  22.068  1.00 10.00      A   
ATOM   1374  C   ASN A 148      -6.188   7.191  22.345  1.00 10.00      A   
ATOM   1375  O   ASN A 148      -5.698   8.176  22.899  1.00 10.00      A   
ATOM   1376  N   LYS A 149      -6.974   7.274  21.281  1.00 10.00      A   
ATOM   1377  HN  LYS A 149      -7.357   6.450  20.900  1.00 10.00      A   
ATOM   1378  CA  LYS A 149      -7.307   8.549  20.666  1.00 10.00      A   
ATOM   1379  CB  LYS A 149      -7.548   8.361  19.165  1.00 10.00      A   
ATOM   1380  CG  LYS A 149      -6.540   7.440  18.490  1.00 10.00      A   
ATOM   1381  CD  LYS A 149      -6.989   7.047  17.091  1.00 10.00      A   
ATOM   1382  CE  LYS A 149      -6.064   6.005  16.485  1.00 10.00      A   
ATOM   1383  NZ  LYS A 149      -6.557   5.526  15.170  1.00 10.00      A   
ATOM   1384  HZ1 LYS A 149      -6.578   6.308  14.490  1.00 10.00      A   
ATOM   1385  HZ2 LYS A 149      -7.521   5.137  15.266  1.00 10.00      A   
ATOM   1386  HZ3 LYS A 149      -5.934   4.777  14.807  1.00 10.00      A   
ATOM   1387  C   LYS A 149      -8.552   9.116  21.330  1.00 10.00      A   
ATOM   1388  O   LYS A 149      -8.660  10.318  21.565  1.00 10.00      A   
ATOM   1389  N   ILE A 150      -9.489   8.232  21.633  1.00 10.00      A   
ATOM   1390  HN  ILE A 150      -9.346   7.287  21.400  1.00 10.00      A   
ATOM   1391  CA  ILE A 150     -10.724   8.622  22.292  1.00 10.00      A   
ATOM   1392  CB  ILE A 150     -11.945   7.892  21.688  1.00 10.00      A   
ATOM   1393  CG1 ILE A 150     -12.038   8.164  20.181  1.00 10.00      A   
ATOM   1394  CG2 ILE A 150     -13.227   8.320  22.393  1.00 10.00      A   
ATOM   1395  CD1 ILE A 150     -13.121   7.373  19.475  1.00 10.00      A   
ATOM   1396  C   ILE A 150     -10.636   8.306  23.782  1.00 10.00      A   
ATOM   1397  O   ILE A 150     -10.330   7.175  24.166  1.00 10.00      A   
ATOM   1398  N   ASP A 151     -10.899   9.305  24.614  1.00 10.00      A   
ATOM   1399  HN  ASP A 151     -11.138  10.182  24.245  1.00 10.00      A   
ATOM   1400  CA  ASP A 151     -10.848   9.130  26.060  1.00 10.00      A   
ATOM   1401  CB  ASP A 151     -10.548  10.461  26.748  1.00 10.00      A   
ATOM   1402  CG  ASP A 151      -9.862  10.279  28.083  1.00 10.00      A   
ATOM   1403  OD1 ASP A 151     -10.334   9.453  28.896  1.00 10.00      A   
ATOM   1404  OD2 ASP A 151      -8.844  10.965  28.327  1.00 10.00      A   
ATOM   1405  C   ASP A 151     -12.167   8.563  26.577  1.00 10.00      A   
ATOM   1406  O   ASP A 151     -13.243   9.040  26.210  1.00 10.00      A   
ATOM   1407  N   ASP A 152     -12.083   7.559  27.440  1.00 10.00      A   
ATOM   1408  HN  ASP A 152     -11.196   7.240  27.719  1.00 10.00      A   
ATOM   1409  CA  ASP A 152     -13.277   6.920  27.987  1.00 10.00      A   
ATOM   1410  CB  ASP A 152     -13.043   5.424  28.226  1.00 10.00      A   
ATOM   1411  CG  ASP A 152     -14.336   4.643  28.423  1.00 10.00      A   
ATOM   1412  OD1 ASP A 152     -15.361   5.013  27.803  1.00 10.00      A   
ATOM   1413  OD2 ASP A 152     -14.328   3.644  29.183  1.00 10.00      A   
ATOM   1414  C   ASP A 152     -13.766   7.594  29.265  1.00 10.00      A   
ATOM   1415  O   ASP A 152     -14.888   7.351  29.708  1.00 10.00      A   
ATOM   1416  N   SER A 153     -12.940   8.461  29.847  1.00 10.00      A   
ATOM   1417  HN  SER A 153     -12.061   8.638  29.442  1.00 10.00      A   
ATOM   1418  CA  SER A 153     -13.317   9.152  31.078  1.00 10.00      A   
ATOM   1419  CB  SER A 153     -12.103   9.808  31.740  1.00 10.00      A   
ATOM   1420  OG  SER A 153     -11.458  10.708  30.860  1.00 10.00      A   
ATOM   1421  HG  SER A 153     -10.943  10.205  30.208  1.00 10.00      A   
ATOM   1422  C   SER A 153     -14.431  10.172  30.833  1.00 10.00      A   
ATOM   1423  O   SER A 153     -15.127  10.586  31.763  1.00 10.00      A   
ATOM   1424  N   VAL A 154     -14.589  10.570  29.576  1.00 10.00      A   
ATOM   1425  HN  VAL A 154     -14.000  10.205  28.887  1.00 10.00      A   
ATOM   1426  CA  VAL A 154     -15.619  11.529  29.197  1.00 10.00      A   
ATOM   1427  CB  VAL A 154     -15.403  12.044  27.754  1.00 10.00      A   
ATOM   1428  CG1 VAL A 154     -16.376  13.165  27.417  1.00 10.00      A   
ATOM   1429  CG2 VAL A 154     -13.967  12.503  27.554  1.00 10.00      A   
ATOM   1430  C   VAL A 154     -16.994  10.872  29.298  1.00 10.00      A   
ATOM   1431  O   VAL A 154     -17.150   9.696  28.948  1.00 10.00      A   
ATOM   1432  N   ASP A 155     -17.975  11.627  29.790  1.00 10.00      A   
ATOM   1433  HN  ASP A 155     -17.776  12.552  30.054  1.00 10.00      A   
ATOM   1434  CA  ASP A 155     -19.338  11.126  29.947  1.00 10.00      A   
ATOM   1435  CB  ASP A 155     -20.263  12.219  30.488  1.00 10.00      A   
ATOM   1436  CG  ASP A 155     -20.070  12.497  31.965  1.00 10.00      A   
ATOM   1437  OD1 ASP A 155     -19.045  13.115  32.330  1.00 10.00      A   
ATOM   1438  OD2 ASP A 155     -20.948  12.118  32.770  1.00 10.00      A   
ATOM   1439  C   ASP A 155     -19.886  10.614  28.623  1.00 10.00      A   
ATOM   1440  O   ASP A 155     -19.564  11.146  27.555  1.00 10.00      A   
ATOM   1441  N   ALA A 156     -20.720   9.586  28.693  1.00 10.00      A   
ATOM   1442  HN  ALA A 156     -20.953   9.216  29.575  1.00 10.00      A   
ATOM   1443  CA  ALA A 156     -21.310   9.001  27.500  1.00 10.00      A   
ATOM   1444  CB  ALA A 156     -20.777   7.592  27.278  1.00 10.00      A   
ATOM   1445  C   ALA A 156     -22.830   8.989  27.595  1.00 10.00      A   
ATOM   1446  O   ALA A 156     -23.396   8.670  28.642  1.00 10.00      A   
ATOM   1447  N   PHE A 157     -23.482   9.352  26.503  1.00 10.00      A   
ATOM   1448  HN  PHE A 157     -22.969   9.603  25.699  1.00 10.00      A   
ATOM   1449  CA  PHE A 157     -24.933   9.373  26.449  1.00 10.00      A   
ATOM   1450  CB  PHE A 157     -25.421  10.448  25.474  1.00 10.00      A   
ATOM   1451  CG  PHE A 157     -25.449  11.836  26.050  1.00 10.00      A   
ATOM   1452  CD1 PHE A 157     -24.604  12.820  25.565  1.00 10.00      A   
ATOM   1453  CD2 PHE A 157     -26.326  12.157  27.073  1.00 10.00      A   
ATOM   1454  CE1 PHE A 157     -24.634  14.097  26.089  1.00 10.00      A   
ATOM   1455  CE2 PHE A 157     -26.362  13.433  27.603  1.00 10.00      A   
ATOM   1456  CZ  PHE A 157     -25.513  14.405  27.109  1.00 10.00      A   
ATOM   1457  C   PHE A 157     -25.463   8.013  26.023  1.00 10.00      A   
ATOM   1458  O   PHE A 157     -24.929   7.393  25.101  1.00 10.00      A   
ATOM   1459  N   ASP A 158     -26.501   7.556  26.704  1.00 10.00      A   
ATOM   1460  HN  ASP A 158     -26.873   8.102  27.433  1.00 10.00      A   
ATOM   1461  CA  ASP A 158     -27.119   6.273  26.403  1.00 10.00      A   
ATOM   1462  CB  ASP A 158     -27.641   5.626  27.691  1.00 10.00      A   
ATOM   1463  CG  ASP A 158     -28.282   4.268  27.475  1.00 10.00      A   
ATOM   1464  OD1 ASP A 158     -27.862   3.544  26.551  1.00 10.00      A   
ATOM   1465  OD2 ASP A 158     -29.204   3.913  28.249  1.00 10.00      A   
ATOM   1466  C   ASP A 158     -28.255   6.469  25.408  1.00 10.00      A   
ATOM   1467  O   ASP A 158     -29.357   6.881  25.778  1.00 10.00      A   
ATOM   1468  N   MET A 159     -27.971   6.213  24.141  1.00 10.00      A   
ATOM   1469  HN  MET A 159     -27.069   5.894  23.909  1.00 10.00      A   
ATOM   1470  CA  MET A 159     -28.965   6.363  23.089  1.00 10.00      A   
ATOM   1471  CB  MET A 159     -28.370   7.067  21.866  1.00 10.00      A   
ATOM   1472  CG  MET A 159     -27.755   8.425  22.172  1.00 10.00      A   
ATOM   1473  SD  MET A 159     -27.184   9.292  20.697  1.00 10.00      A   
ATOM   1474  CE  MET A 159     -28.741   9.796  19.970  1.00 10.00      A   
ATOM   1475  C   MET A 159     -29.516   5.000  22.705  1.00 10.00      A   
ATOM   1476  O   MET A 159     -28.766   4.106  22.313  1.00 10.00      A   
ATOM   1477  N   ARG A 160     -30.826   4.839  22.827  1.00 10.00      A   
ATOM   1478  HN  ARG A 160     -31.377   5.594  23.127  1.00 10.00      A   
ATOM   1479  CA  ARG A 160     -31.463   3.568  22.517  1.00 10.00      A   
ATOM   1480  CB  ARG A 160     -31.928   2.887  23.804  1.00 10.00      A   
ATOM   1481  CG  ARG A 160     -30.838   2.725  24.846  1.00 10.00      A   
ATOM   1482  CD  ARG A 160     -31.344   3.077  26.232  1.00 10.00      A   
ATOM   1483  NE  ARG A 160     -32.166   2.014  26.805  1.00 10.00      A   
ATOM   1484  HE  ARG A 160     -32.961   1.734  26.297  1.00 10.00      A   
ATOM   1485  CZ  ARG A 160     -31.899   1.416  27.965  1.00 10.00      A   
ATOM   1486  NH1 ARG A 160     -30.831   1.771  28.672  1.00 10.00      A   
ATOM   1487 HH11 ARG A 160     -30.620   1.298  29.578  1.00 10.00      A   
ATOM   1488 HH12 ARG A 160     -30.194   2.536  28.324  1.00 10.00      A   
ATOM   1489  NH2 ARG A 160     -32.698   0.461  28.418  1.00 10.00      A   
ATOM   1490 HH21 ARG A 160     -32.490  -0.013  29.324  1.00 10.00      A   
ATOM   1491 HH22 ARG A 160     -33.539   0.180  27.871  1.00 10.00      A   
ATOM   1492  C   ARG A 160     -32.652   3.746  21.589  1.00 10.00      A   
ATOM   1493  O   ARG A 160     -33.369   4.746  21.664  1.00 10.00      A   
ATOM   1494  N   LYS A 161     -32.852   2.768  20.722  1.00 10.00      A   
ATOM   1495  HN  LYS A 161     -32.224   2.007  20.708  1.00 10.00      A   
ATOM   1496  CA  LYS A 161     -33.962   2.780  19.784  1.00 10.00      A   
ATOM   1497  CB  LYS A 161     -33.447   2.947  18.355  1.00 10.00      A   
ATOM   1498  CG  LYS A 161     -34.541   3.059  17.305  1.00 10.00      A   
ATOM   1499  CD  LYS A 161     -33.951   3.175  15.911  1.00 10.00      A   
ATOM   1500  CE  LYS A 161     -35.035   3.320  14.855  1.00 10.00      A   
ATOM   1501  NZ  LYS A 161     -34.462   3.356  13.484  1.00 10.00      A   
ATOM   1502  HZ1 LYS A 161     -33.747   4.111  13.413  1.00 10.00      A   
ATOM   1503  HZ2 LYS A 161     -35.211   3.540  12.787  1.00 10.00      A   
ATOM   1504  HZ3 LYS A 161     -34.011   2.441  13.258  1.00 10.00      A   
ATOM   1505  C   LYS A 161     -34.747   1.480  19.915  1.00 10.00      A   
ATOM   1506  O   LYS A 161     -34.183   0.391  19.789  1.00 10.00      A   
ATOM   1507  N   LEU A 162     -36.037   1.596  20.187  1.00 10.00      A   
ATOM   1508  HN  LEU A 162     -36.427   2.491  20.276  1.00 10.00      A   
ATOM   1509  CA  LEU A 162     -36.893   0.425  20.346  1.00 10.00      A   
ATOM   1510  CB  LEU A 162     -38.234   0.813  20.971  1.00 10.00      A   
ATOM   1511  CG  LEU A 162     -38.197   1.255  22.436  1.00 10.00      A   
ATOM   1512  CD1 LEU A 162     -39.587   1.654  22.904  1.00 10.00      A   
ATOM   1513  CD2 LEU A 162     -37.635   0.149  23.316  1.00 10.00      A   
ATOM   1514  C   LEU A 162     -37.119  -0.288  19.018  1.00 10.00      A   
ATOM   1515  O   LEU A 162     -37.179   0.345  17.961  1.00 10.00      A   
ATOM   1516  N   LEU A 163     -37.234  -1.606  19.081  1.00 10.00      A   
ATOM   1517  HN  LEU A 163     -37.171  -2.049  19.956  1.00 10.00      A   
ATOM   1518  CA  LEU A 163     -37.459  -2.418  17.896  1.00 10.00      A   
ATOM   1519  CB  LEU A 163     -36.371  -3.483  17.758  1.00 10.00      A   
ATOM   1520  CG  LEU A 163     -34.933  -2.981  17.632  1.00 10.00      A   
ATOM   1521  CD1 LEU A 163     -33.966  -4.153  17.629  1.00 10.00      A   
ATOM   1522  CD2 LEU A 163     -34.764  -2.149  16.371  1.00 10.00      A   
ATOM   1523  C   LEU A 163     -38.824  -3.094  17.960  1.00 10.00      A   
ATOM   1524  O   LEU A 163     -38.972  -4.155  18.570  1.00 10.00      A   
ATOM   1525  N   PRO A 164     -39.846  -2.469  17.365  1.00 10.00      A   
ATOM   1526  CB  PRO A 164     -42.056  -1.842  16.818  1.00 10.00      A   
ATOM   1527  CG  PRO A 164     -41.162  -0.647  16.845  1.00 10.00      A   
ATOM   1528  CD  PRO A 164     -39.769  -1.173  16.687  1.00 10.00      A   
ATOM   1529  CA  PRO A 164     -41.205  -3.011  17.340  1.00 10.00      A   
ATOM   1530  C   PRO A 164     -41.313  -4.206  16.396  1.00 10.00      A   
ATOM   1531  O   PRO A 164     -41.437  -5.347  16.890  1.00 10.00      A   
ATOM   1532  OXT PRO A 164     -41.263  -4.001  15.162  1.00 10.00      A   
ATOM   1533  CB  GLU B   8      20.890 -20.780  16.287  1.00 10.00      B   
ATOM   1534  CG  GLU B   8      19.779 -21.597  15.652  1.00 10.00      B   
ATOM   1535  CD  GLU B   8      18.425 -21.311  16.268  1.00 10.00      B   
ATOM   1536  OE1 GLU B   8      18.239 -20.207  16.828  1.00 10.00      B   
ATOM   1537  OE2 GLU B   8      17.539 -22.187  16.195  1.00 10.00      B   
ATOM   1538  C   GLU B   8      23.246 -19.967  16.153  1.00 10.00      B   
ATOM   1539  O   GLU B   8      23.700 -19.182  15.319  1.00 10.00      B   
ATOM   1540  N   GLU B   8      22.760 -22.400  16.201  1.00 10.00      B   
ATOM   1541  HT1 GLU B   8      23.640 -22.666  15.698  1.00 10.00      B   
ATOM   1542  HT2 GLU B   8      22.040 -23.122  16.015  1.00 10.00      B   
ATOM   1543  HT3 GLU B   8      22.953 -22.376  17.219  1.00 10.00      B   
ATOM   1544  CA  GLU B   8      22.285 -21.075  15.736  1.00 10.00      B   
ATOM   1545  N   ILE B   9      23.558 -19.917  17.448  1.00 10.00      B   
ATOM   1546  HN  ILE B   9      23.173 -20.587  18.055  1.00 10.00      B   
ATOM   1547  CA  ILE B   9      24.453 -18.902  17.997  1.00 10.00      B   
ATOM   1548  CB  ILE B   9      24.702 -19.135  19.505  1.00 10.00      B   
ATOM   1549  CG1 ILE B   9      23.375 -19.404  20.220  1.00 10.00      B   
ATOM   1550  CG2 ILE B   9      25.405 -17.934  20.125  1.00 10.00      B   
ATOM   1551  CD1 ILE B   9      23.513 -20.178  21.513  1.00 10.00      B   
ATOM   1552  C   ILE B   9      25.792 -18.880  17.263  1.00 10.00      B   
ATOM   1553  O   ILE B   9      26.147 -17.886  16.627  1.00 10.00      B   
ATOM   1554  N   ILE B  10      26.517 -19.990  17.326  1.00 10.00      B   
ATOM   1555  HN  ILE B  10      26.166 -20.765  17.815  1.00 10.00      B   
ATOM   1556  CA  ILE B  10      27.816 -20.084  16.676  1.00 10.00      B   
ATOM   1557  CB  ILE B  10      28.631 -21.301  17.164  1.00 10.00      B   
ATOM   1558  CG1 ILE B  10      27.936 -22.613  16.788  1.00 10.00      B   
ATOM   1559  CG2 ILE B  10      28.858 -21.221  18.666  1.00 10.00      B   
ATOM   1560  CD1 ILE B  10      28.886 -23.680  16.289  1.00 10.00      B   
ATOM   1561  C   ILE B  10      27.678 -20.137  15.161  1.00 10.00      B   
ATOM   1562  O   ILE B  10      28.596 -19.764  14.434  1.00 10.00      B   
ATOM   1563  N   ASP B  11      26.524 -20.590  14.692  1.00 10.00      B   
ATOM   1564  HN  ASP B  11      25.831 -20.873  15.326  1.00 10.00      B   
ATOM   1565  CA  ASP B  11      26.261 -20.694  13.259  1.00 10.00      B   
ATOM   1566  CB  ASP B  11      24.949 -21.440  13.002  1.00 10.00      B   
ATOM   1567  CG  ASP B  11      24.959 -22.856  13.544  1.00 10.00      B   
ATOM   1568  OD1 ASP B  11      25.033 -23.805  12.736  1.00 10.00      B   
ATOM   1569  OD2 ASP B  11      24.885 -23.027  14.780  1.00 10.00      B   
ATOM   1570  C   ASP B  11      26.217 -19.311  12.620  1.00 10.00      B   
ATOM   1571  O   ASP B  11      26.688 -19.116  11.498  1.00 10.00      B   
ATOM   1572  N   PHE B  12      25.654 -18.352  13.346  1.00 10.00      B   
ATOM   1573  HN  PHE B  12      25.278 -18.579  14.225  1.00 10.00      B   
ATOM   1574  CA  PHE B  12      25.561 -16.980  12.868  1.00 10.00      B   
ATOM   1575  CB  PHE B  12      24.640 -16.154  13.775  1.00 10.00      B   
ATOM   1576  CG  PHE B  12      24.311 -14.789  13.236  1.00 10.00      B   
ATOM   1577  CD1 PHE B  12      23.493 -14.646  12.128  1.00 10.00      B   
ATOM   1578  CD2 PHE B  12      24.819 -13.648  13.837  1.00 10.00      B   
ATOM   1579  CE1 PHE B  12      23.188 -13.395  11.630  1.00 10.00      B   
ATOM   1580  CE2 PHE B  12      24.518 -12.394  13.343  1.00 10.00      B   
ATOM   1581  CZ  PHE B  12      23.700 -12.267  12.238  1.00 10.00      B   
ATOM   1582  C   PHE B  12      26.951 -16.354  12.811  1.00 10.00      B   
ATOM   1583  O   PHE B  12      27.265 -15.578  11.904  1.00 10.00      B   
ATOM   1584  N   ILE B  13      27.783 -16.707  13.784  1.00 10.00      B   
ATOM   1585  HN  ILE B  13      27.471 -17.331  14.473  1.00 10.00      B   
ATOM   1586  CA  ILE B  13      29.145 -16.197  13.850  1.00 10.00      B   
ATOM   1587  CB  ILE B  13      29.779 -16.455  15.233  1.00 10.00      B   
ATOM   1588  CG1 ILE B  13      28.814 -16.045  16.348  1.00 10.00      B   
ATOM   1589  CG2 ILE B  13      31.094 -15.699  15.368  1.00 10.00      B   
ATOM   1590  CD1 ILE B  13      29.195 -16.580  17.711  1.00 10.00      B   
ATOM   1591  C   ILE B  13      29.994 -16.862  12.769  1.00 10.00      B   
ATOM   1592  O   ILE B  13      30.892 -16.242  12.200  1.00 10.00      B   
ATOM   1593  N   ASP B  14      29.693 -18.130  12.488  1.00 10.00      B   
ATOM   1594  HN  ASP B  14      28.980 -18.575  13.001  1.00 10.00      B   
ATOM   1595  CA  ASP B  14      30.403 -18.891  11.461  1.00 10.00      B   
ATOM   1596  CB  ASP B  14      29.908 -20.339  11.420  1.00 10.00      B   
ATOM   1597  CG  ASP B  14      30.721 -21.205  10.479  1.00 10.00      B   
ATOM   1598  OD1 ASP B  14      31.931 -21.400  10.744  1.00 10.00      B   
ATOM   1599  OD2 ASP B  14      30.158 -21.702   9.483  1.00 10.00      B   
ATOM   1600  C   ASP B  14      30.204 -18.245  10.099  1.00 10.00      B   
ATOM   1601  O   ASP B  14      31.154 -18.063   9.334  1.00 10.00      B   
ATOM   1602  N   GLN B  15      28.963 -17.873   9.819  1.00 10.00      B   
ATOM   1603  HN  GLN B  15      28.254 -18.049  10.476  1.00 10.00      B   
ATOM   1604  CA  GLN B  15      28.617 -17.228   8.560  1.00 10.00      B   
ATOM   1605  CB  GLN B  15      27.099 -17.128   8.417  1.00 10.00      B   
ATOM   1606  CG  GLN B  15      26.614 -17.207   6.979  1.00 10.00      B   
ATOM   1607  CD  GLN B  15      26.810 -18.583   6.374  1.00 10.00      B   
ATOM   1608  OE1 GLN B  15      26.711 -19.599   7.062  1.00 10.00      B   
ATOM   1609  NE2 GLN B  15      27.096 -18.628   5.083  1.00 10.00      B   
ATOM   1610 HE21 GLN B  15      27.163 -17.780   4.593  1.00 10.00      B   
ATOM   1611 HE22 GLN B  15      27.232 -19.506   4.670  1.00 10.00      B   
ATOM   1612  C   GLN B  15      29.243 -15.838   8.483  1.00 10.00      B   
ATOM   1613  O   GLN B  15      29.393 -15.265   7.401  1.00 10.00      B   
ATOM   1614  N   GLY B  16      29.615 -15.308   9.647  1.00 10.00      B   
ATOM   1615  HN  GLY B  16      29.471 -15.819  10.472  1.00 10.00      B   
ATOM   1616  CA  GLY B  16      30.231 -13.995   9.718  1.00 10.00      B   
ATOM   1617  C   GLY B  16      31.685 -14.024   9.290  1.00 10.00      B   
ATOM   1618  O   GLY B  16      32.280 -12.979   9.012  1.00 10.00      B   
ATOM   1619  N   ASN B  17      32.254 -15.229   9.251  1.00 10.00      B   
ATOM   1620  HN  ASN B  17      31.717 -16.009   9.506  1.00 10.00      B   
ATOM   1621  CA  ASN B  17      33.644 -15.441   8.847  1.00 10.00      B   
ATOM   1622  CB  ASN B  17      33.940 -14.872   7.456  1.00 10.00      B   
ATOM   1623  CG  ASN B  17      33.551 -15.825   6.346  1.00 10.00      B   
ATOM   1624  OD1 ASN B  17      33.684 -17.041   6.479  1.00 10.00      B   
ATOM   1625  ND2 ASN B  17      33.065 -15.281   5.243  1.00 10.00      B   
ATOM   1626 HD21 ASN B  17      32.988 -14.303   5.202  1.00 10.00      B   
ATOM   1627 HD22 ASN B  17      32.796 -15.876   4.514  1.00 10.00      B   
ATOM   1628  C   ASN B  17      34.659 -14.940   9.867  1.00 10.00      B   
ATOM   1629  O   ASN B  17      34.438 -13.952  10.573  1.00 10.00      B   
ATOM   1630  N   THR B  19      35.778 -15.639   9.939  1.00 10.00      B   
ATOM   1631  HN  THR B  19      35.883 -16.430   9.367  1.00 10.00      B   
ATOM   1632  CA  THR B  19      36.852 -15.292  10.850  1.00 10.00      B   
ATOM   1633  CB  THR B  19      37.560 -13.995  10.384  1.00 10.00      B   
ATOM   1634  OG1 THR B  19      37.747 -14.029   8.961  1.00 10.00      B   
ATOM   1635  HG1 THR B  19      37.471 -14.894   8.628  1.00 10.00      B   
ATOM   1636  CG2 THR B  19      38.901 -13.802  11.075  1.00 10.00      B   
ATOM   1637  C   THR B  19      37.843 -16.449  10.926  1.00 10.00      B   
ATOM   1638  O   THR B  19      38.251 -16.989   9.895  1.00 10.00      B   
ATOM   1639  N   TYR B  20      38.205 -16.840  12.142  1.00 10.00      B   
ATOM   1640  HN  TYR B  20      37.836 -16.374  12.924  1.00 10.00      B   
ATOM   1641  CA  TYR B  20      39.139 -17.941  12.347  1.00 10.00      B   
ATOM   1642  CB  TYR B  20      40.575 -17.425  12.438  1.00 10.00      B   
ATOM   1643  CG  TYR B  20      41.329 -17.493  11.131  1.00 10.00      B   
ATOM   1644  CD1 TYR B  20      41.446 -16.377  10.309  1.00 10.00      B   
ATOM   1645  CD2 TYR B  20      41.926 -18.674  10.718  1.00 10.00      B   
ATOM   1646  CE1 TYR B  20      42.138 -16.440   9.114  1.00 10.00      B   
ATOM   1647  CE2 TYR B  20      42.618 -18.746   9.528  1.00 10.00      B   
ATOM   1648  CZ  TYR B  20      42.723 -17.629   8.729  1.00 10.00      B   
ATOM   1649  OH  TYR B  20      43.420 -17.699   7.542  1.00 10.00      B   
ATOM   1650  HH  TYR B  20      43.994 -16.924   7.463  1.00 10.00      B   
ATOM   1651  C   TYR B  20      38.781 -18.745  13.592  1.00 10.00      B   
ATOM   1652  O   TYR B  20      38.873 -19.975  13.597  1.00 10.00      B   
ATOM   1653  N   ALA B  21      38.354 -18.046  14.636  1.00 10.00      B   
ATOM   1654  HN  ALA B  21      38.301 -17.070  14.567  1.00 10.00      B   
ATOM   1655  CA  ALA B  21      37.976 -18.687  15.889  1.00 10.00      B   
ATOM   1656  CB  ALA B  21      37.673 -17.641  16.951  1.00 10.00      B   
ATOM   1657  C   ALA B  21      36.775 -19.606  15.688  1.00 10.00      B   
ATOM   1658  O   ALA B  21      36.630 -20.611  16.383  1.00 10.00      B   
ATOM   1659  N   GLN B  22      35.932 -19.253  14.721  1.00 10.00      B   
ATOM   1660  HN  GLN B  22      36.119 -18.437  14.204  1.00 10.00      B   
ATOM   1661  CA  GLN B  22      34.736 -20.020  14.404  1.00 10.00      B   
ATOM   1662  CB  GLN B  22      34.005 -19.395  13.213  1.00 10.00      B   
ATOM   1663  CG  GLN B  22      33.350 -18.055  13.511  1.00 10.00      B   
ATOM   1664  CD  GLN B  22      34.255 -16.863  13.248  1.00 10.00      B   
ATOM   1665  OE1 GLN B  22      35.477 -16.949  13.370  1.00 10.00      B   
ATOM   1666  NE2 GLN B  22      33.660 -15.743  12.874  1.00 10.00      B   
ATOM   1667 HE21 GLN B  22      32.680 -15.745  12.781  1.00 10.00      B   
ATOM   1668 HE22 GLN B  22      34.218 -14.953  12.712  1.00 10.00      B   
ATOM   1669  C   GLN B  22      35.068 -21.476  14.105  1.00 10.00      B   
ATOM   1670  O   GLN B  22      34.410 -22.384  14.610  1.00 10.00      B   
ATOM   1671  N   SER B  23      36.110 -21.690  13.304  1.00 10.00      B   
ATOM   1672  HN  SER B  23      36.611 -20.923  12.956  1.00 10.00      B   
ATOM   1673  CA  SER B  23      36.536 -23.032  12.928  1.00 10.00      B   
ATOM   1674  CB  SER B  23      37.740 -22.942  11.994  1.00 10.00      B   
ATOM   1675  OG  SER B  23      37.830 -21.642  11.427  1.00 10.00      B   
ATOM   1676  HG  SER B  23      38.690 -21.260  11.651  1.00 10.00      B   
ATOM   1677  C   SER B  23      36.875 -23.873  14.157  1.00 10.00      B   
ATOM   1678  O   SER B  23      36.596 -25.073  14.199  1.00 10.00      B   
ATOM   1679  N   LEU B  24      37.460 -23.236  15.165  1.00 10.00      B   
ATOM   1680  HN  LEU B  24      37.649 -22.276  15.081  1.00 10.00      B   
ATOM   1681  CA  LEU B  24      37.821 -23.932  16.394  1.00 10.00      B   
ATOM   1682  CB  LEU B  24      38.826 -23.117  17.213  1.00 10.00      B   
ATOM   1683  CG  LEU B  24      40.240 -23.002  16.635  1.00 10.00      B   
ATOM   1684  CD1 LEU B  24      41.066 -22.014  17.441  1.00 10.00      B   
ATOM   1685  CD2 LEU B  24      40.919 -24.364  16.595  1.00 10.00      B   
ATOM   1686  C   LEU B  24      36.579 -24.240  17.224  1.00 10.00      B   
ATOM   1687  O   LEU B  24      36.562 -25.192  18.004  1.00 10.00      B   
ATOM   1688  N   ILE B  25      35.542 -23.431  17.049  1.00 10.00      B   
ATOM   1689  HN  ILE B  25      35.618 -22.683  16.414  1.00 10.00      B   
ATOM   1690  CA  ILE B  25      34.293 -23.623  17.770  1.00 10.00      B   
ATOM   1691  CB  ILE B  25      33.405 -22.360  17.730  1.00 10.00      B   
ATOM   1692  CG1 ILE B  25      34.129 -21.183  18.388  1.00 10.00      B   
ATOM   1693  CG2 ILE B  25      32.077 -22.621  18.422  1.00 10.00      B   
ATOM   1694  CD1 ILE B  25      33.376 -19.872  18.304  1.00 10.00      B   
ATOM   1695  C   ILE B  25      33.529 -24.805  17.185  1.00 10.00      B   
ATOM   1696  O   ILE B  25      33.051 -25.670  17.922  1.00 10.00      B   
ATOM   1697  N   THR B  26      33.434 -24.851  15.858  1.00 10.00      B   
ATOM   1698  HN  THR B  26      33.841 -24.136  15.320  1.00 10.00      B   
ATOM   1699  CA  THR B  26      32.736 -25.938  15.187  1.00 10.00      B   
ATOM   1700  CB  THR B  26      32.653 -25.720  13.665  1.00 10.00      B   
ATOM   1701  OG1 THR B  26      33.423 -24.568  13.295  1.00 10.00      B   
ATOM   1702  HG1 THR B  26      32.934 -23.765  13.527  1.00 10.00      B   
ATOM   1703  CG2 THR B  26      31.205 -25.527  13.235  1.00 10.00      B   
ATOM   1704  C   THR B  26      33.423 -27.267  15.477  1.00 10.00      B   
ATOM   1705  O   THR B  26      32.764 -28.278  15.707  1.00 10.00      B   
ATOM   1706  N   LYS B  27      34.753 -27.246  15.494  1.00 10.00      B   
ATOM   1707  HN  LYS B  27      35.219 -26.399  15.310  1.00 10.00      B   
ATOM   1708  CA  LYS B  27      35.535 -28.446  15.768  1.00 10.00      B   
ATOM   1709  CB  LYS B  27      37.024 -28.177  15.537  1.00 10.00      B   
ATOM   1710  CG  LYS B  27      37.894 -29.422  15.583  1.00 10.00      B   
ATOM   1711  CD  LYS B  27      39.365 -29.072  15.431  1.00 10.00      B   
ATOM   1712  CE  LYS B  27      40.235 -30.317  15.500  1.00 10.00      B   
ATOM   1713  NZ  LYS B  27      41.669 -30.007  15.266  1.00 10.00      B   
ATOM   1714  HZ1 LYS B  27      41.791 -29.554  14.338  1.00 10.00      B   
ATOM   1715  HZ2 LYS B  27      42.230 -30.879  15.287  1.00 10.00      B   
ATOM   1716  HZ3 LYS B  27      42.021 -29.364  16.001  1.00 10.00      B   
ATOM   1717  C   LYS B  27      35.307 -28.918  17.202  1.00 10.00      B   
ATOM   1718  O   LYS B  27      35.257 -30.119  17.472  1.00 10.00      B   
ATOM   1719  N   LYS B  28      35.167 -27.963  18.116  1.00 10.00      B   
ATOM   1720  HN  LYS B  28      35.230 -27.023  17.839  1.00 10.00      B   
ATOM   1721  CA  LYS B  28      34.936 -28.274  19.521  1.00 10.00      B   
ATOM   1722  CB  LYS B  28      35.160 -27.035  20.397  1.00 10.00      B   
ATOM   1723  CG  LYS B  28      34.967 -27.292  21.883  1.00 10.00      B   
ATOM   1724  CD  LYS B  28      35.026 -26.009  22.696  1.00 10.00      B   
ATOM   1725  CE  LYS B  28      34.583 -26.259  24.128  1.00 10.00      B   
ATOM   1726  NZ  LYS B  28      34.593 -25.019  24.944  1.00 10.00      B   
ATOM   1727  HZ1 LYS B  28      34.082 -24.261  24.453  1.00 10.00      B   
ATOM   1728  HZ2 LYS B  28      35.569 -24.710  25.116  1.00 10.00      B   
ATOM   1729  HZ3 LYS B  28      34.134 -25.193  25.860  1.00 10.00      B   
ATOM   1730  C   LYS B  28      33.523 -28.816  19.727  1.00 10.00      B   
ATOM   1731  O   LYS B  28      33.308 -29.763  20.485  1.00 10.00      B   
ATOM   1732  N   LEU B  29      32.566 -28.210  19.037  1.00 10.00      B   
ATOM   1733  HN  LEU B  29      32.804 -27.458  18.446  1.00 10.00      B   
ATOM   1734  CA  LEU B  29      31.172 -28.619  19.140  1.00 10.00      B   
ATOM   1735  CB  LEU B  29      30.246 -27.563  18.531  1.00 10.00      B   
ATOM   1736  CG  LEU B  29      28.754 -27.721  18.839  1.00 10.00      B   
ATOM   1737  CD1 LEU B  29      28.492 -27.570  20.330  1.00 10.00      B   
ATOM   1738  CD2 LEU B  29      27.933 -26.722  18.041  1.00 10.00      B   
ATOM   1739  C   LEU B  29      30.949 -29.971  18.474  1.00 10.00      B   
ATOM   1740  O   LEU B  29      30.175 -30.790  18.957  1.00 10.00      B   
ATOM   1741  N   ALA B  30      31.644 -30.207  17.369  1.00 10.00      B   
ATOM   1742  HN  ALA B  30      32.248 -29.512  17.021  1.00 10.00      B   
ATOM   1743  CA  ALA B  30      31.519 -31.468  16.648  1.00 10.00      B   
ATOM   1744  CB  ALA B  30      32.214 -31.386  15.298  1.00 10.00      B   
ATOM   1745  C   ALA B  30      32.080 -32.625  17.469  1.00 10.00      B   
ATOM   1746  O   ALA B  30      31.701 -33.779  17.273  1.00 10.00      B   
ATOM   1747  N   LYS B  31      32.972 -32.304  18.396  1.00 10.00      B   
ATOM   1748  HN  LYS B  31      33.229 -31.364  18.508  1.00 10.00      B   
ATOM   1749  CA  LYS B  31      33.588 -33.309  19.245  1.00 10.00      B   
ATOM   1750  CB  LYS B  31      35.029 -32.909  19.570  1.00 10.00      B   
ATOM   1751  CG  LYS B  31      35.925 -34.076  19.954  1.00 10.00      B   
ATOM   1752  CD  LYS B  31      37.389 -33.668  19.970  1.00 10.00      B   
ATOM   1753  CE  LYS B  31      38.288 -34.862  20.245  1.00 10.00      B   
ATOM   1754  NZ  LYS B  31      39.714 -34.560  19.954  1.00 10.00      B   
ATOM   1755  HZ1 LYS B  31      40.305 -35.392  20.147  1.00 10.00      B   
ATOM   1756  HZ2 LYS B  31      40.043 -33.772  20.546  1.00 10.00      B   
ATOM   1757  HZ3 LYS B  31      39.824 -34.294  18.954  1.00 10.00      B   
ATOM   1758  C   LYS B  31      32.777 -33.517  20.526  1.00 10.00      B   
ATOM   1759  O   LYS B  31      33.151 -34.310  21.389  1.00 10.00      B   
ATOM   1760  N   SER B  32      31.663 -32.804  20.641  1.00 10.00      B   
ATOM   1761  HN  SER B  32      31.402 -32.194  19.918  1.00 10.00      B   
ATOM   1762  CA  SER B  32      30.810 -32.926  21.813  1.00 10.00      B   
ATOM   1763  CB  SER B  32      29.930 -31.689  22.005  1.00 10.00      B   
ATOM   1764  OG  SER B  32      30.721 -30.509  22.028  1.00 10.00      B   
ATOM   1765  HG  SER B  32      31.500 -30.637  21.470  1.00 10.00      B   
ATOM   1766  C   SER B  32      29.985 -34.219  21.776  1.00 10.00      B   
ATOM   1767  O   SER B  32      30.075 -35.031  22.694  1.00 10.00      B   
ATOM   1768  N   PRO B  33      29.170 -34.447  20.721  1.00 10.00      B   
ATOM   1769  CA  PRO B  33      28.368 -35.668  20.614  1.00 10.00      B   
ATOM   1770  CB  PRO B  33      27.321 -35.332  19.538  1.00 10.00      B   
ATOM   1771  CG  PRO B  33      27.526 -33.890  19.203  1.00 10.00      B   
ATOM   1772  CD  PRO B  33      28.944 -33.571  19.566  1.00 10.00      B   
ATOM   1773  C   PRO B  33      29.218 -36.851  20.162  1.00 10.00      B   
ATOM   1774  O   PRO B  33      30.163 -36.692  19.379  1.00 10.00      B   
ATOM   1775  N   LEU B  36      24.491 -33.735  13.152  1.00 10.00      B   
ATOM   1776  HN  LEU B  36      23.710 -34.153  12.718  1.00 10.00      B   
ATOM   1777  CA  LEU B  36      25.830 -34.072  12.679  1.00 10.00      B   
ATOM   1778  CB  LEU B  36      26.070 -35.583  12.786  1.00 10.00      B   
ATOM   1779  CG  LEU B  36      27.428 -36.098  12.297  1.00 10.00      B   
ATOM   1780  CD1 LEU B  36      28.179 -36.786  13.425  1.00 10.00      B   
ATOM   1781  CD2 LEU B  36      27.251 -37.045  11.121  1.00 10.00      B   
ATOM   1782  C   LEU B  36      26.042 -33.606  11.240  1.00 10.00      B   
ATOM   1783  O   LEU B  36      26.967 -32.843  10.954  1.00 10.00      B   
ATOM   1784  N   PHE B  37      25.167 -34.062  10.348  1.00 10.00      B   
ATOM   1785  HN  PHE B  37      24.442 -34.647  10.652  1.00 10.00      B   
ATOM   1786  CA  PHE B  37      25.250 -33.719   8.930  1.00 10.00      B   
ATOM   1787  CB  PHE B  37      24.245 -34.537   8.113  1.00 10.00      B   
ATOM   1788  CG  PHE B  37      24.622 -35.981   7.952  1.00 10.00      B   
ATOM   1789  CD1 PHE B  37      25.575 -36.361   7.021  1.00 10.00      B   
ATOM   1790  CD2 PHE B  37      24.022 -36.961   8.728  1.00 10.00      B   
ATOM   1791  CE1 PHE B  37      25.924 -37.688   6.865  1.00 10.00      B   
ATOM   1792  CE2 PHE B  37      24.366 -38.293   8.578  1.00 10.00      B   
ATOM   1793  CZ  PHE B  37      25.319 -38.656   7.644  1.00 10.00      B   
ATOM   1794  C   PHE B  37      25.027 -32.234   8.689  1.00 10.00      B   
ATOM   1795  O   PHE B  37      25.647 -31.646   7.803  1.00 10.00      B   
ATOM   1796  N   TYR B  38      24.153 -31.631   9.487  1.00 10.00      B   
ATOM   1797  HN  TYR B  38      23.701 -32.154  10.184  1.00 10.00      B   
ATOM   1798  CA  TYR B  38      23.846 -30.213   9.351  1.00 10.00      B   
ATOM   1799  CB  TYR B  38      22.802 -29.761  10.382  1.00 10.00      B   
ATOM   1800  CG  TYR B  38      22.790 -28.266  10.608  1.00 10.00      B   
ATOM   1801  CD1 TYR B  38      22.338 -27.396   9.623  1.00 10.00      B   
ATOM   1802  CD2 TYR B  38      23.264 -27.723  11.794  1.00 10.00      B   
ATOM   1803  CE1 TYR B  38      22.362 -26.031   9.817  1.00 10.00      B   
ATOM   1804  CE2 TYR B  38      23.283 -26.360  11.999  1.00 10.00      B   
ATOM   1805  CZ  TYR B  38      22.836 -25.520  11.005  1.00 10.00      B   
ATOM   1806  OH  TYR B  38      22.876 -24.160  11.197  1.00 10.00      B   
ATOM   1807  HH  TYR B  38      23.670 -23.940  11.723  1.00 10.00      B   
ATOM   1808  C   TYR B  38      25.105 -29.351   9.445  1.00 10.00      B   
ATOM   1809  O   TYR B  38      25.301 -28.436   8.645  1.00 10.00      B   
ATOM   1810  N   HIS B  39      25.964 -29.642  10.417  1.00 10.00      B   
ATOM   1811  HN  HIS B  39      25.767 -30.383  11.033  1.00 10.00      B   
ATOM   1812  CA  HIS B  39      27.186 -28.868  10.588  1.00 10.00      B   
ATOM   1813  CB  HIS B  39      27.753 -28.944  12.003  1.00 10.00      B   
ATOM   1814  CG  HIS B  39      27.200 -27.875  12.893  1.00 10.00      B   
ATOM   1815  ND1 HIS B  39      26.995 -28.041  14.246  1.00 10.00      B   
ATOM   1816  HD1 HIS B  39      27.193 -28.858  14.762  1.00 10.00      B   
ATOM   1817  CD2 HIS B  39      26.785 -26.617  12.606  1.00 10.00      B   
ATOM   1818  CE1 HIS B  39      26.476 -26.933  14.750  1.00 10.00      B   
ATOM   1819  NE2 HIS B  39      26.339 -26.057  13.774  1.00 10.00      B   
ATOM   1820  HE2 HIS B  39      25.951 -25.150  13.867  1.00 10.00      B   
ATOM   1821  C   HIS B  39      28.224 -29.156   9.515  1.00 10.00      B   
ATOM   1822  O   HIS B  39      29.144 -28.367   9.306  1.00 10.00      B   
ATOM   1823  N   VAL B  40      28.080 -30.289   8.839  1.00 10.00      B   
ATOM   1824  HN  VAL B  40      27.350 -30.901   9.075  1.00 10.00      B   
ATOM   1825  CA  VAL B  40      28.980 -30.638   7.750  1.00 10.00      B   
ATOM   1826  CB  VAL B  40      28.840 -32.123   7.344  1.00 10.00      B   
ATOM   1827  CG1 VAL B  40      29.752 -32.452   6.170  1.00 10.00      B   
ATOM   1828  CG2 VAL B  40      29.146 -33.032   8.523  1.00 10.00      B   
ATOM   1829  C   VAL B  40      28.610 -29.757   6.564  1.00 10.00      B   
ATOM   1830  O   VAL B  40      29.464 -29.130   5.937  1.00 10.00      B   
ATOM   1831  N   LEU B  41      27.307 -29.687   6.305  1.00 10.00      B   
ATOM   1832  HN  LEU B  41      26.688 -30.217   6.852  1.00 10.00      B   
ATOM   1833  CA  LEU B  41      26.767 -28.867   5.230  1.00 10.00      B   
ATOM   1834  CB  LEU B  41      25.254 -29.113   5.108  1.00 10.00      B   
ATOM   1835  CG  LEU B  41      24.349 -27.882   4.995  1.00 10.00      B   
ATOM   1836  CD1 LEU B  41      24.025 -27.578   3.542  1.00 10.00      B   
ATOM   1837  CD2 LEU B  41      23.072 -28.080   5.795  1.00 10.00      B   
ATOM   1838  C   LEU B  41      27.059 -27.393   5.507  1.00 10.00      B   
ATOM   1839  O   LEU B  41      27.271 -26.605   4.589  1.00 10.00      B   
ATOM   1840  N   GLN B  42      27.076 -27.036   6.788  1.00 10.00      B   
ATOM   1841  HN  GLN B  42      26.881 -27.713   7.469  1.00 10.00      B   
ATOM   1842  CA  GLN B  42      27.359 -25.668   7.207  1.00 10.00      B   
ATOM   1843  CB  GLN B  42      27.257 -25.538   8.734  1.00 10.00      B   
ATOM   1844  CG  GLN B  42      27.659 -24.178   9.289  1.00 10.00      B   
ATOM   1845  CD  GLN B  42      26.877 -23.029   8.680  1.00 10.00      B   
ATOM   1846  OE1 GLN B  42      25.701 -23.172   8.330  1.00 10.00      B   
ATOM   1847  NE2 GLN B  42      27.528 -21.885   8.540  1.00 10.00      B   
ATOM   1848 HE21 GLN B  42      28.473 -21.845   8.838  1.00 10.00      B   
ATOM   1849 HE22 GLN B  42      27.054 -21.123   8.138  1.00 10.00      B   
ATOM   1850  C   GLN B  42      28.739 -25.237   6.718  1.00 10.00      B   
ATOM   1851  O   GLN B  42      28.913 -24.121   6.228  1.00 10.00      B   
ATOM   1852  N   ASN B  43      29.713 -26.135   6.831  1.00 10.00      B   
ATOM   1853  HN  ASN B  43      29.514 -27.013   7.222  1.00 10.00      B   
ATOM   1854  CA  ASN B  43      31.070 -25.841   6.381  1.00 10.00      B   
ATOM   1855  CB  ASN B  43      32.033 -26.975   6.750  1.00 10.00      B   
ATOM   1856  CG  ASN B  43      33.486 -26.527   6.790  1.00 10.00      B   
ATOM   1857  OD1 ASN B  43      33.858 -25.507   6.209  1.00 10.00      B   
ATOM   1858  ND2 ASN B  43      34.324 -27.296   7.472  1.00 10.00      B   
ATOM   1859 HD21 ASN B  43      33.967 -28.098   7.905  1.00 10.00      B   
ATOM   1860 HD22 ASN B  43      35.266 -27.030   7.515  1.00 10.00      B   
ATOM   1861  C   ASN B  43      31.068 -25.630   4.872  1.00 10.00      B   
ATOM   1862  O   ASN B  43      31.758 -24.755   4.354  1.00 10.00      B   
ATOM   1863  N   GLU B  44      30.265 -26.427   4.177  1.00 10.00      B   
ATOM   1864  HN  GLU B  44      29.736 -27.103   4.654  1.00 10.00      B   
ATOM   1865  CA  GLU B  44      30.146 -26.331   2.728  1.00 10.00      B   
ATOM   1866  CB  GLU B  44      29.315 -27.494   2.184  1.00 10.00      B   
ATOM   1867  CG  GLU B  44      29.922 -28.858   2.494  1.00 10.00      B   
ATOM   1868  CD  GLU B  44      29.000 -30.019   2.168  1.00 10.00      B   
ATOM   1869  OE1 GLU B  44      27.914 -29.786   1.591  1.00 10.00      B   
ATOM   1870  OE2 GLU B  44      29.370 -31.173   2.485  1.00 10.00      B   
ATOM   1871  C   GLU B  44      29.552 -24.979   2.335  1.00 10.00      B   
ATOM   1872  O   GLU B  44      30.013 -24.336   1.391  1.00 10.00      B   
ATOM   1873  N   ILE B  45      28.541 -24.540   3.078  1.00 10.00      B   
ATOM   1874  HN  ILE B  45      28.195 -25.109   3.802  1.00 10.00      B   
ATOM   1875  CA  ILE B  45      27.921 -23.241   2.829  1.00 10.00      B   
ATOM   1876  CB  ILE B  45      26.702 -23.004   3.747  1.00 10.00      B   
ATOM   1877  CG1 ILE B  45      25.657 -24.108   3.557  1.00 10.00      B   
ATOM   1878  CG2 ILE B  45      26.086 -21.636   3.474  1.00 10.00      B   
ATOM   1879  CD1 ILE B  45      24.505 -24.032   4.537  1.00 10.00      B   
ATOM   1880  C   ILE B  45      28.959 -22.150   3.086  1.00 10.00      B   
ATOM   1881  O   ILE B  45      29.026 -21.146   2.378  1.00 10.00      B   
ATOM   1882  N   HIS B  46      29.777 -22.378   4.102  1.00 10.00      B   
ATOM   1883  HN  HIS B  46      29.652 -23.195   4.637  1.00 10.00      B   
ATOM   1884  CA  HIS B  46      30.843 -21.455   4.468  1.00 10.00      B   
ATOM   1885  CB  HIS B  46      31.491 -21.916   5.783  1.00 10.00      B   
ATOM   1886  CG  HIS B  46      32.827 -21.310   6.082  1.00 10.00      B   
ATOM   1887  ND1 HIS B  46      34.009 -22.021   6.007  1.00 10.00      B   
ATOM   1888  HD1 HIS B  46      34.093 -22.977   5.786  1.00 10.00      B   
ATOM   1889  CD2 HIS B  46      33.169 -20.053   6.446  1.00 10.00      B   
ATOM   1890  CE1 HIS B  46      35.018 -21.224   6.308  1.00 10.00      B   
ATOM   1891  NE2 HIS B  46      34.532 -20.026   6.579  1.00 10.00      B   
ATOM   1892  HE2 HIS B  46      35.063 -19.245   6.844  1.00 10.00      B   
ATOM   1893  C   HIS B  46      31.877 -21.376   3.340  1.00 10.00      B   
ATOM   1894  O   HIS B  46      32.392 -20.304   3.026  1.00 10.00      B   
ATOM   1895  N   LEU B  47      32.159 -22.520   2.725  1.00 10.00      B   
ATOM   1896  HN  LEU B  47      31.712 -23.345   3.021  1.00 10.00      B   
ATOM   1897  CA  LEU B  47      33.122 -22.587   1.633  1.00 10.00      B   
ATOM   1898  CB  LEU B  47      33.500 -24.040   1.330  1.00 10.00      B   
ATOM   1899  CG  LEU B  47      34.255 -24.795   2.426  1.00 10.00      B   
ATOM   1900  CD1 LEU B  47      34.385 -26.266   2.064  1.00 10.00      B   
ATOM   1901  CD2 LEU B  47      35.627 -24.178   2.659  1.00 10.00      B   
ATOM   1902  C   LEU B  47      32.574 -21.926   0.373  1.00 10.00      B   
ATOM   1903  O   LEU B  47      33.334 -21.511  -0.496  1.00 10.00      B   
ATOM   1904  N   LYS B  48      31.253 -21.814   0.294  1.00 10.00      B   
ATOM   1905  HN  LYS B  48      30.704 -22.150   1.036  1.00 10.00      B   
ATOM   1906  CA  LYS B  48      30.585 -21.212  -0.857  1.00 10.00      B   
ATOM   1907  CB  LYS B  48      29.067 -21.305  -0.679  1.00 10.00      B   
ATOM   1908  CG  LYS B  48      28.256 -20.971  -1.915  1.00 10.00      B   
ATOM   1909  CD  LYS B  48      26.769 -21.010  -1.606  1.00 10.00      B   
ATOM   1910  CE  LYS B  48      25.941 -21.048  -2.877  1.00 10.00      B   
ATOM   1911  NZ  LYS B  48      24.497 -21.256  -2.596  1.00 10.00      B   
ATOM   1912  HZ1 LYS B  48      23.967 -21.338  -3.485  1.00 10.00      B   
ATOM   1913  HZ2 LYS B  48      24.120 -20.452  -2.052  1.00 10.00      B   
ATOM   1914  HZ3 LYS B  48      24.360 -22.125  -2.041  1.00 10.00      B   
ATOM   1915  C   LYS B  48      31.008 -19.754  -1.063  1.00 10.00      B   
ATOM   1916  O   LYS B  48      30.960 -19.233  -2.183  1.00 10.00      B   
ATOM   1917  N   SER B  49      31.421 -19.103   0.015  1.00 10.00      B   
ATOM   1918  HN  SER B  49      31.433 -19.568   0.878  1.00 10.00      B   
ATOM   1919  CA  SER B  49      31.847 -17.712  -0.048  1.00 10.00      B   
ATOM   1920  CB  SER B  49      31.704 -17.052   1.326  1.00 10.00      B   
ATOM   1921  OG  SER B  49      30.353 -17.103   1.773  1.00 10.00      B   
ATOM   1922  HG  SER B  49      30.333 -17.301   2.721  1.00 10.00      B   
ATOM   1923  C   SER B  49      33.282 -17.588  -0.567  1.00 10.00      B   
ATOM   1924  O   SER B  49      33.689 -16.533  -1.054  1.00 10.00      B   
ATOM   1925  N   GLY B  50      34.037 -18.673  -0.473  1.00 10.00      B   
ATOM   1926  HN  GLY B  50      33.657 -19.494  -0.094  1.00 10.00      B   
ATOM   1927  CA  GLY B  50      35.411 -18.662  -0.938  1.00 10.00      B   
ATOM   1928  C   GLY B  50      35.547 -19.343  -2.282  1.00 10.00      B   
ATOM   1929  O   GLY B  50      36.162 -18.807  -3.207  1.00 10.00      B   
ATOM   1930  N   GLN B  51      34.960 -20.525  -2.387  1.00 10.00      B   
ATOM   1931  HN  GLN B  51      34.479 -20.889  -1.608  1.00 10.00      B   
ATOM   1932  CA  GLN B  51      34.996 -21.303  -3.613  1.00 10.00      B   
ATOM   1933  CB  GLN B  51      36.306 -22.088  -3.720  1.00 10.00      B   
ATOM   1934  CG  GLN B  51      36.444 -22.899  -4.999  1.00 10.00      B   
ATOM   1935  CD  GLN B  51      37.854 -23.407  -5.218  1.00 10.00      B   
ATOM   1936  OE1 GLN B  51      38.626 -23.560  -4.271  1.00 10.00      B   
ATOM   1937  NE2 GLN B  51      38.196 -23.693  -6.465  1.00 10.00      B   
ATOM   1938 HE21 GLN B  51      37.527 -23.566  -7.174  1.00 10.00      B   
ATOM   1939 HE22 GLN B  51      39.106 -24.013  -6.632  1.00 10.00      B   
ATOM   1940  C   GLN B  51      33.795 -22.242  -3.674  1.00 10.00      B   
ATOM   1941  O   GLN B  51      33.824 -23.350  -3.136  1.00 10.00      B   
ATOM   1942  N   ARG B  52      32.737 -21.789  -4.333  1.00 10.00      B   
ATOM   1943  HN  ARG B  52      32.784 -20.902  -4.753  1.00 10.00      B   
ATOM   1944  CA  ARG B  52      31.513 -22.577  -4.463  1.00 10.00      B   
ATOM   1945  CB  ARG B  52      30.347 -21.710  -4.943  1.00 10.00      B   
ATOM   1946  CG  ARG B  52      30.613 -20.948  -6.231  1.00 10.00      B   
ATOM   1947  CD  ARG B  52      29.887 -19.613  -6.236  1.00 10.00      B   
ATOM   1948  NE  ARG B  52      30.227 -18.812  -5.062  1.00 10.00      B   
ATOM   1949  HE  ARG B  52      30.210 -19.265  -4.190  1.00 10.00      B   
ATOM   1950  CZ  ARG B  52      30.552 -17.523  -5.100  1.00 10.00      B   
ATOM   1951  NH1 ARG B  52      30.587 -16.871  -6.256  1.00 10.00      B   
ATOM   1952 HH11 ARG B  52      30.354 -17.365  -7.147  1.00 10.00      B   
ATOM   1953 HH12 ARG B  52      30.850 -15.860  -6.284  1.00 10.00      B   
ATOM   1954  NH2 ARG B  52      30.842 -16.890  -3.971  1.00 10.00      B   
ATOM   1955 HH21 ARG B  52      30.816 -17.404  -3.059  1.00 10.00      B   
ATOM   1956 HH22 ARG B  52      31.094 -15.872  -3.982  1.00 10.00      B   
ATOM   1957  C   ARG B  52      31.722 -23.769  -5.389  1.00 10.00      B   
ATOM   1958  O   ARG B  52      30.919 -24.702  -5.410  1.00 10.00      B   
ATOM   1959  N   GLU B  53      32.821 -23.729  -6.134  1.00 10.00      B   
ATOM   1960  HN  GLU B  53      33.408 -22.948  -6.061  1.00 10.00      B   
ATOM   1961  CA  GLU B  53      33.184 -24.792  -7.064  1.00 10.00      B   
ATOM   1962  CB  GLU B  53      34.539 -24.462  -7.689  1.00 10.00      B   
ATOM   1963  CG  GLU B  53      34.901 -25.287  -8.911  1.00 10.00      B   
ATOM   1964  CD  GLU B  53      36.335 -25.064  -9.341  1.00 10.00      B   
ATOM   1965  OE1 GLU B  53      36.997 -26.041  -9.748  1.00 10.00      B   
ATOM   1966  OE2 GLU B  53      36.813 -23.911  -9.263  1.00 10.00      B   
ATOM   1967  C   GLU B  53      33.253 -26.137  -6.343  1.00 10.00      B   
ATOM   1968  O   GLU B  53      32.927 -27.179  -6.914  1.00 10.00      B   
ATOM   1969  N   LEU B  54      33.678 -26.103  -5.085  1.00 10.00      B   
ATOM   1970  HN  LEU B  54      33.927 -25.243  -4.689  1.00 10.00      B   
ATOM   1971  CA  LEU B  54      33.783 -27.309  -4.276  1.00 10.00      B   
ATOM   1972  CB  LEU B  54      34.993 -27.216  -3.342  1.00 10.00      B   
ATOM   1973  CG  LEU B  54      36.367 -27.114  -4.008  1.00 10.00      B   
ATOM   1974  CD1 LEU B  54      37.443 -26.848  -2.967  1.00 10.00      B   
ATOM   1975  CD2 LEU B  54      36.680 -28.382  -4.787  1.00 10.00      B   
ATOM   1976  C   LEU B  54      32.517 -27.510  -3.450  1.00 10.00      B   
ATOM   1977  O   LEU B  54      32.063 -28.636  -3.255  1.00 10.00      B   
ATOM   1978  N   ALA B  55      31.946 -26.402  -2.989  1.00 10.00      B   
ATOM   1979  HN  ALA B  55      32.346 -25.538  -3.211  1.00 10.00      B   
ATOM   1980  CA  ALA B  55      30.740 -26.428  -2.168  1.00 10.00      B   
ATOM   1981  CB  ALA B  55      30.353 -25.016  -1.765  1.00 10.00      B   
ATOM   1982  C   ALA B  55      29.578 -27.119  -2.876  1.00 10.00      B   
ATOM   1983  O   ALA B  55      28.909 -27.970  -2.296  1.00 10.00      B   
ATOM   1984  N   ILE B  56      29.348 -26.752  -4.133  1.00 10.00      B   
ATOM   1985  HN  ILE B  56      29.923 -26.070  -4.544  1.00 10.00      B   
ATOM   1986  CA  ILE B  56      28.264 -27.337  -4.920  1.00 10.00      B   
ATOM   1987  CB  ILE B  56      28.222 -26.742  -6.345  1.00 10.00      B   
ATOM   1988  CG1 ILE B  56      27.943 -25.239  -6.297  1.00 10.00      B   
ATOM   1989  CG2 ILE B  56      27.183 -27.450  -7.200  1.00 10.00      B   
ATOM   1990  CD1 ILE B  56      28.215 -24.531  -7.607  1.00 10.00      B   
ATOM   1991  C   ILE B  56      28.424 -28.854  -5.019  1.00 10.00      B   
ATOM   1992  O   ILE B  56      27.475 -29.608  -4.806  1.00 10.00      B   
ATOM   1993  N   LYS B  57      29.643 -29.281  -5.327  1.00 10.00      B   
ATOM   1994  HN  LYS B  57      30.354 -28.622  -5.459  1.00 10.00      B   
ATOM   1995  CA  LYS B  57      29.957 -30.696  -5.469  1.00 10.00      B   
ATOM   1996  CB  LYS B  57      31.407 -30.864  -5.925  1.00 10.00      B   
ATOM   1997  CG  LYS B  57      31.761 -32.267  -6.379  1.00 10.00      B   
ATOM   1998  CD  LYS B  57      33.229 -32.360  -6.751  1.00 10.00      B   
ATOM   1999  CE  LYS B  57      33.587 -33.748  -7.255  1.00 10.00      B   
ATOM   2000  NZ  LYS B  57      35.042 -33.880  -7.523  1.00 10.00      B   
ATOM   2001  HZ1 LYS B  57      35.270 -34.854  -7.802  1.00 10.00      B   
ATOM   2002  HZ2 LYS B  57      35.587 -33.646  -6.668  1.00 10.00      B   
ATOM   2003  HZ3 LYS B  57      35.324 -33.237  -8.291  1.00 10.00      B   
ATOM   2004  C   LYS B  57      29.721 -31.451  -4.163  1.00 10.00      B   
ATOM   2005  O   LYS B  57      29.088 -32.507  -4.156  1.00 10.00      B   
ATOM   2006  N   LYS B  58      30.209 -30.886  -3.065  1.00 10.00      B   
ATOM   2007  HN  LYS B  58      30.680 -30.026  -3.136  1.00 10.00      B   
ATOM   2008  CA  LYS B  58      30.064 -31.501  -1.754  1.00 10.00      B   
ATOM   2009  CB  LYS B  58      30.897 -30.759  -0.710  1.00 10.00      B   
ATOM   2010  CG  LYS B  58      32.332 -31.241  -0.623  1.00 10.00      B   
ATOM   2011  CD  LYS B  58      32.379 -32.745  -0.417  1.00 10.00      B   
ATOM   2012  CE  LYS B  58      33.782 -33.292  -0.597  1.00 10.00      B   
ATOM   2013  NZ  LYS B  58      33.770 -34.763  -0.797  1.00 10.00      B   
ATOM   2014  HZ1 LYS B  58      33.434 -35.236   0.067  1.00 10.00      B   
ATOM   2015  HZ2 LYS B  58      34.729 -35.102  -1.013  1.00 10.00      B   
ATOM   2016  HZ3 LYS B  58      33.133 -35.014  -1.590  1.00 10.00      B   
ATOM   2017  C   LYS B  58      28.607 -31.584  -1.322  1.00 10.00      B   
ATOM   2018  O   LYS B  58      28.172 -32.598  -0.770  1.00 10.00      B   
ATOM   2019  N   ASN B  59      27.856 -30.525  -1.589  1.00 10.00      B   
ATOM   2020  HN  ASN B  59      28.264 -29.743  -2.020  1.00 10.00      B   
ATOM   2021  CA  ASN B  59      26.446 -30.481  -1.231  1.00 10.00      B   
ATOM   2022  CB  ASN B  59      25.854 -29.106  -1.536  1.00 10.00      B   
ATOM   2023  CG  ASN B  59      25.053 -28.555  -0.376  1.00 10.00      B   
ATOM   2024  OD1 ASN B  59      23.980 -27.987  -0.566  1.00 10.00      B   
ATOM   2025  ND2 ASN B  59      25.573 -28.706   0.834  1.00 10.00      B   
ATOM   2026 HD21 ASN B  59      26.450 -29.165   0.921  1.00 10.00      B   
ATOM   2027 HD22 ASN B  59      25.072 -28.355   1.596  1.00 10.00      B   
ATOM   2028  C   ASN B  59      25.671 -31.565  -1.969  1.00 10.00      B   
ATOM   2029  O   ASN B  59      24.766 -32.193  -1.414  1.00 10.00      B   
ATOM   2030  N   LEU B  60      26.043 -31.796  -3.223  1.00 10.00      B   
ATOM   2031  HN  LEU B  60      26.766 -31.255  -3.613  1.00 10.00      B   
ATOM   2032  CA  LEU B  60      25.398 -32.819  -4.038  1.00 10.00      B   
ATOM   2033  CB  LEU B  60      25.868 -32.733  -5.492  1.00 10.00      B   
ATOM   2034  CG  LEU B  60      25.318 -31.563  -6.312  1.00 10.00      B   
ATOM   2035  CD1 LEU B  60      26.044 -31.454  -7.643  1.00 10.00      B   
ATOM   2036  CD2 LEU B  60      23.822 -31.721  -6.530  1.00 10.00      B   
ATOM   2037  C   LEU B  60      25.673 -34.208  -3.470  1.00 10.00      B   
ATOM   2038  O   LEU B  60      24.890 -35.142  -3.666  1.00 10.00      B   
ATOM   2039  N   GLU B  61      26.788 -34.331  -2.759  1.00 10.00      B   
ATOM   2040  HN  GLU B  61      27.372 -33.549  -2.644  1.00 10.00      B   
ATOM   2041  CA  GLU B  61      27.168 -35.590  -2.145  1.00 10.00      B   
ATOM   2042  CB  GLU B  61      28.643 -35.574  -1.740  1.00 10.00      B   
ATOM   2043  CG  GLU B  61      29.605 -35.339  -2.895  1.00 10.00      B   
ATOM   2044  CD  GLU B  61      31.023 -35.739  -2.553  1.00 10.00      B   
ATOM   2045  OE1 GLU B  61      31.965 -34.969  -2.844  1.00 10.00      B   
ATOM   2046  OE2 GLU B  61      31.207 -36.835  -1.987  1.00 10.00      B   
ATOM   2047  C   GLU B  61      26.287 -35.861  -0.927  1.00 10.00      B   
ATOM   2048  O   GLU B  61      25.835 -36.987  -0.711  1.00 10.00      B   
ATOM   2049  N   LEU B  62      26.025 -34.812  -0.149  1.00 10.00      B   
ATOM   2050  HN  LEU B  62      26.403 -33.934  -0.387  1.00 10.00      B   
ATOM   2051  CA  LEU B  62      25.192 -34.929   1.047  1.00 10.00      B   
ATOM   2052  CB  LEU B  62      25.269 -33.667   1.910  1.00 10.00      B   
ATOM   2053  CG  LEU B  62      26.505 -33.529   2.801  1.00 10.00      B   
ATOM   2054  CD1 LEU B  62      26.386 -32.302   3.689  1.00 10.00      B   
ATOM   2055  CD2 LEU B  62      26.711 -34.780   3.644  1.00 10.00      B   
ATOM   2056  C   LEU B  62      23.745 -35.228   0.681  1.00 10.00      B   
ATOM   2057  O   LEU B  62      23.021 -35.878   1.440  1.00 10.00      B   
ATOM   2058  N   LEU B  63      23.333 -34.758  -0.490  1.00 10.00      B   
ATOM   2059  HN  LEU B  63      23.956 -34.230  -1.035  1.00 10.00      B   
ATOM   2060  CA  LEU B  63      21.977 -34.980  -0.981  1.00 10.00      B   
ATOM   2061  CB  LEU B  63      21.764 -34.229  -2.302  1.00 10.00      B   
ATOM   2062  CG  LEU B  63      20.419 -34.441  -3.006  1.00 10.00      B   
ATOM   2063  CD1 LEU B  63      19.267 -33.921  -2.156  1.00 10.00      B   
ATOM   2064  CD2 LEU B  63      20.422 -33.783  -4.378  1.00 10.00      B   
ATOM   2065  C   LEU B  63      21.705 -36.471  -1.165  1.00 10.00      B   
ATOM   2066  O   LEU B  63      20.563 -36.923  -1.081  1.00 10.00      B   
ATOM   2067  N   ASN B  64      22.763 -37.239  -1.399  1.00 10.00      B   
ATOM   2068  HN  ASN B  64      23.656 -36.831  -1.447  1.00 10.00      B   
ATOM   2069  CA  ASN B  64      22.626 -38.674  -1.589  1.00 10.00      B   
ATOM   2070  CB  ASN B  64      23.525 -39.172  -2.724  1.00 10.00      B   
ATOM   2071  CG  ASN B  64      22.741 -39.467  -3.989  1.00 10.00      B   
ATOM   2072  OD1 ASN B  64      21.559 -39.819  -3.933  1.00 10.00      B   
ATOM   2073  ND2 ASN B  64      23.385 -39.323  -5.136  1.00 10.00      B   
ATOM   2074 HD21 ASN B  64      24.323 -39.037  -5.113  1.00 10.00      B   
ATOM   2075 HD22 ASN B  64      22.897 -39.510  -5.967  1.00 10.00      B   
ATOM   2076  C   ASN B  64      22.903 -39.439  -0.300  1.00 10.00      B   
ATOM   2077  O   ASN B  64      23.046 -40.659  -0.312  1.00 10.00      B   
ATOM   2078  N   ARG B  65      22.985 -38.713   0.811  1.00 10.00      B   
ATOM   2079  HN  ARG B  65      22.879 -37.738   0.756  1.00 10.00      B   
ATOM   2080  CA  ARG B  65      23.236 -39.329   2.112  1.00 10.00      B   
ATOM   2081  CB  ARG B  65      24.315 -38.558   2.883  1.00 10.00      B   
ATOM   2082  CG  ARG B  65      25.641 -38.421   2.152  1.00 10.00      B   
ATOM   2083  CD  ARG B  65      26.315 -39.767   1.947  1.00 10.00      B   
ATOM   2084  NE  ARG B  65      27.374 -39.693   0.940  1.00 10.00      B   
ATOM   2085  HE  ARG B  65      27.112 -39.400   0.036  1.00 10.00      B   
ATOM   2086  CZ  ARG B  65      28.656 -39.992   1.171  1.00 10.00      B   
ATOM   2087  NH1 ARG B  65      29.042 -40.385   2.378  1.00 10.00      B   
ATOM   2088 HH11 ARG B  65      28.348 -40.465   3.154  1.00 10.00      B   
ATOM   2089 HH12 ARG B  65      30.045 -40.619   2.560  1.00 10.00      B   
ATOM   2090  NH2 ARG B  65      29.545 -39.898   0.193  1.00 10.00      B   
ATOM   2091 HH21 ARG B  65      29.250 -39.593  -0.760  1.00 10.00      B   
ATOM   2092 HH22 ARG B  65      30.548 -40.127   0.367  1.00 10.00      B   
ATOM   2093  C   ARG B  65      21.955 -39.367   2.934  1.00 10.00      B   
ATOM   2094  O   ARG B  65      21.944 -39.864   4.061  1.00 10.00      B   
ATOM   2095  N   TYR B  66      20.886 -38.829   2.349  1.00 10.00      B   
ATOM   2096  HN  TYR B  66      20.984 -38.456   1.451  1.00 10.00      B   
ATOM   2097  CA  TYR B  66      19.576 -38.764   2.995  1.00 10.00      B   
ATOM   2098  CB  TYR B  66      19.027 -40.160   3.311  1.00 10.00      B   
ATOM   2099  CG  TYR B  66      18.816 -41.029   2.095  1.00 10.00      B   
ATOM   2100  CD1 TYR B  66      19.573 -42.177   1.899  1.00 10.00      B   
ATOM   2101  CD2 TYR B  66      17.860 -40.705   1.142  1.00 10.00      B   
ATOM   2102  CE1 TYR B  66      19.382 -42.978   0.793  1.00 10.00      B   
ATOM   2103  CE2 TYR B  66      17.663 -41.502   0.031  1.00 10.00      B   
ATOM   2104  CZ  TYR B  66      18.427 -42.635  -0.138  1.00 10.00      B   
ATOM   2105  OH  TYR B  66      18.233 -43.432  -1.242  1.00 10.00      B   
ATOM   2106  HH  TYR B  66      18.414 -42.918  -2.038  1.00 10.00      B   
ATOM   2107  C   TYR B  66      19.631 -37.908   4.254  1.00 10.00      B   
ATOM   2108  O   TYR B  66      19.951 -38.402   5.335  1.00 10.00      B   
ATOM   2109  N   PRO B  67      19.344 -36.602   4.119  1.00 10.00      B   
ATOM   2110  CA  PRO B  67      19.363 -35.664   5.245  1.00 10.00      B   
ATOM   2111  CB  PRO B  67      18.804 -34.360   4.657  1.00 10.00      B   
ATOM   2112  CG  PRO B  67      18.227 -34.731   3.330  1.00 10.00      B   
ATOM   2113  CD  PRO B  67      18.990 -35.934   2.859  1.00 10.00      B   
ATOM   2114  C   PRO B  67      18.502 -36.145   6.408  1.00 10.00      B   
ATOM   2115  O   PRO B  67      18.971 -36.213   7.545  1.00 10.00      B   
ATOM   2116  N   ASN B  68      17.246 -36.484   6.110  1.00 10.00      B   
ATOM   2117  HN  ASN B  68      16.949 -36.420   5.175  1.00 10.00      B   
ATOM   2118  CA  ASN B  68      16.301 -36.970   7.121  1.00 10.00      B   
ATOM   2119  CB  ASN B  68      16.705 -38.366   7.622  1.00 10.00      B   
ATOM   2120  CG  ASN B  68      16.671 -39.431   6.541  1.00 10.00      B   
ATOM   2121  OD1 ASN B  68      15.846 -39.385   5.625  1.00 10.00      B   
ATOM   2122  ND2 ASN B  68      17.566 -40.403   6.641  1.00 10.00      B   
ATOM   2123 HD21 ASN B  68      18.192 -40.382   7.400  1.00 10.00      B   
ATOM   2124 HD22 ASN B  68      17.575 -41.098   5.952  1.00 10.00      B   
ATOM   2125  C   ASN B  68      16.189 -36.007   8.302  1.00 10.00      B   
ATOM   2126  O   ASN B  68      15.856 -36.418   9.414  1.00 10.00      B   
ATOM   2127  N   ASP B  69      16.449 -34.727   8.049  1.00 10.00      B   
ATOM   2128  HN  ASP B  69      16.674 -34.460   7.135  1.00 10.00      B   
ATOM   2129  CA  ASP B  69      16.402 -33.707   9.090  1.00 10.00      B   
ATOM   2130  CB  ASP B  69      17.796 -33.501   9.685  1.00 10.00      B   
ATOM   2131  CG  ASP B  69      17.835 -32.369  10.683  1.00 10.00      B   
ATOM   2132  OD1 ASP B  69      17.527 -32.612  11.868  1.00 10.00      B   
ATOM   2133  OD2 ASP B  69      18.183 -31.235  10.289  1.00 10.00      B   
ATOM   2134  C   ASP B  69      15.878 -32.387   8.531  1.00 10.00      B   
ATOM   2135  O   ASP B  69      16.378 -31.898   7.520  1.00 10.00      B   
ATOM   2136  N   PRO B  70      14.865 -31.798   9.191  1.00 10.00      B   
ATOM   2137  CA  PRO B  70      14.242 -30.532   8.765  1.00 10.00      B   
ATOM   2138  CB  PRO B  70      13.329 -30.170   9.937  1.00 10.00      B   
ATOM   2139  CG  PRO B  70      13.006 -31.476  10.572  1.00 10.00      B   
ATOM   2140  CD  PRO B  70      14.232 -32.331  10.412  1.00 10.00      B   
ATOM   2141  C   PRO B  70      15.243 -29.402   8.508  1.00 10.00      B   
ATOM   2142  O   PRO B  70      15.280 -28.843   7.414  1.00 10.00      B   
ATOM   2143  N   LEU B  71      16.066 -29.086   9.505  1.00 10.00      B   
ATOM   2144  HN  LEU B  71      16.022 -29.593  10.341  1.00 10.00      B   
ATOM   2145  CA  LEU B  71      17.047 -28.009   9.375  1.00 10.00      B   
ATOM   2146  CB  LEU B  71      17.807 -27.788  10.684  1.00 10.00      B   
ATOM   2147  CG  LEU B  71      17.447 -26.527  11.474  1.00 10.00      B   
ATOM   2148  CD1 LEU B  71      18.371 -26.367  12.670  1.00 10.00      B   
ATOM   2149  CD2 LEU B  71      17.499 -25.293  10.583  1.00 10.00      B   
ATOM   2150  C   LEU B  71      18.029 -28.270   8.239  1.00 10.00      B   
ATOM   2151  O   LEU B  71      18.364 -27.365   7.471  1.00 10.00      B   
ATOM   2152  N   THR B  72      18.487 -29.509   8.138  1.00 10.00      B   
ATOM   2153  HN  THR B  72      18.184 -30.186   8.787  1.00 10.00      B   
ATOM   2154  CA  THR B  72      19.426 -29.890   7.097  1.00 10.00      B   
ATOM   2155  CB  THR B  72      19.939 -31.329   7.310  1.00 10.00      B   
ATOM   2156  OG1 THR B  72      20.293 -31.509   8.693  1.00 10.00      B   
ATOM   2157  HG1 THR B  72      19.535 -31.270   9.254  1.00 10.00      B   
ATOM   2158  CG2 THR B  72      21.159 -31.599   6.442  1.00 10.00      B   
ATOM   2159  C   THR B  72      18.777 -29.760   5.717  1.00 10.00      B   
ATOM   2160  O   THR B  72      19.386 -29.243   4.780  1.00 10.00      B   
ATOM   2161  N   ILE B  73      17.526 -30.201   5.615  1.00 10.00      B   
ATOM   2162  HN  ILE B  73      17.090 -30.578   6.412  1.00 10.00      B   
ATOM   2163  CA  ILE B  73      16.776 -30.141   4.362  1.00 10.00      B   
ATOM   2164  CB  ILE B  73      15.412 -30.866   4.479  1.00 10.00      B   
ATOM   2165  CG1 ILE B  73      15.620 -32.375   4.620  1.00 10.00      B   
ATOM   2166  CG2 ILE B  73      14.526 -30.570   3.277  1.00 10.00      B   
ATOM   2167  CD1 ILE B  73      14.368 -33.131   5.008  1.00 10.00      B   
ATOM   2168  C   ILE B  73      16.557 -28.696   3.914  1.00 10.00      B   
ATOM   2169  O   ILE B  73      16.733 -28.372   2.735  1.00 10.00      B   
ATOM   2170  N   GLU B  74      16.185 -27.832   4.854  1.00 10.00      B   
ATOM   2171  HN  GLU B  74      16.061 -28.151   5.776  1.00 10.00      B   
ATOM   2172  CA  GLU B  74      15.939 -26.425   4.552  1.00 10.00      B   
ATOM   2173  CB  GLU B  74      15.454 -25.671   5.790  1.00 10.00      B   
ATOM   2174  CG  GLU B  74      14.039 -26.026   6.216  1.00 10.00      B   
ATOM   2175  CD  GLU B  74      13.524 -25.124   7.315  1.00 10.00      B   
ATOM   2176  OE1 GLU B  74      13.654 -25.489   8.505  1.00 10.00      B   
ATOM   2177  OE2 GLU B  74      12.989 -24.041   6.998  1.00 10.00      B   
ATOM   2178  C   GLU B  74      17.174 -25.744   3.969  1.00 10.00      B   
ATOM   2179  O   GLU B  74      17.103 -25.112   2.918  1.00 10.00      B   
ATOM   2180  N   LYS B  75      18.308 -25.882   4.646  1.00 10.00      B   
ATOM   2181  HN  LYS B  75      18.310 -26.401   5.481  1.00 10.00      B   
ATOM   2182  CA  LYS B  75      19.545 -25.268   4.176  1.00 10.00      B   
ATOM   2183  CB  LYS B  75      20.621 -25.271   5.265  1.00 10.00      B   
ATOM   2184  CG  LYS B  75      20.544 -24.083   6.212  1.00 10.00      B   
ATOM   2185  CD  LYS B  75      21.775 -24.008   7.101  1.00 10.00      B   
ATOM   2186  CE  LYS B  75      21.811 -22.708   7.888  1.00 10.00      B   
ATOM   2187  NZ  LYS B  75      22.984 -22.632   8.803  1.00 10.00      B   
ATOM   2188  HZ1 LYS B  75      23.864 -22.847   8.287  1.00 10.00      B   
ATOM   2189  HZ2 LYS B  75      22.877 -23.312   9.586  1.00 10.00      B   
ATOM   2190  HZ3 LYS B  75      23.061 -21.675   9.203  1.00 10.00      B   
ATOM   2191  C   LYS B  75      20.060 -25.923   2.895  1.00 10.00      B   
ATOM   2192  O   LYS B  75      20.619 -25.249   2.031  1.00 10.00      B   
ATOM   2193  N   LEU B  76      19.856 -27.232   2.774  1.00 10.00      B   
ATOM   2194  HN  LEU B  76      19.404 -27.715   3.500  1.00 10.00      B   
ATOM   2195  CA  LEU B  76      20.301 -27.975   1.597  1.00 10.00      B   
ATOM   2196  CB  LEU B  76      20.106 -29.482   1.803  1.00 10.00      B   
ATOM   2197  CG  LEU B  76      20.992 -30.413   0.970  1.00 10.00      B   
ATOM   2198  CD1 LEU B  76      22.450 -30.288   1.384  1.00 10.00      B   
ATOM   2199  CD2 LEU B  76      20.527 -31.854   1.103  1.00 10.00      B   
ATOM   2200  C   LEU B  76      19.556 -27.515   0.347  1.00 10.00      B   
ATOM   2201  O   LEU B  76      20.167 -27.219  -0.678  1.00 10.00      B   
ATOM   2202  N   SER B  77      18.232 -27.444   0.443  1.00 10.00      B   
ATOM   2203  HN  SER B  77      17.800 -27.682   1.291  1.00 10.00      B   
ATOM   2204  CA  SER B  77      17.406 -27.019  -0.681  1.00 10.00      B   
ATOM   2205  CB  SER B  77      15.922 -27.234  -0.369  1.00 10.00      B   
ATOM   2206  OG  SER B  77      15.574 -26.652   0.876  1.00 10.00      B   
ATOM   2207  HG  SER B  77      15.815 -27.253   1.593  1.00 10.00      B   
ATOM   2208  C   SER B  77      17.680 -25.560  -1.041  1.00 10.00      B   
ATOM   2209  O   SER B  77      17.735 -25.198  -2.219  1.00 10.00      B   
ATOM   2210  N   ASP B  78      17.859 -24.735  -0.013  1.00 10.00      B   
ATOM   2211  HN  ASP B  78      17.780 -25.093   0.898  1.00 10.00      B   
ATOM   2212  CA  ASP B  78      18.146 -23.315  -0.193  1.00 10.00      B   
ATOM   2213  CB  ASP B  78      18.261 -22.633   1.172  1.00 10.00      B   
ATOM   2214  CG  ASP B  78      18.743 -21.198   1.087  1.00 10.00      B   
ATOM   2215  OD1 ASP B  78      19.963 -20.967   1.220  1.00 10.00      B   
ATOM   2216  OD2 ASP B  78      17.902 -20.291   0.906  1.00 10.00      B   
ATOM   2217  C   ASP B  78      19.441 -23.128  -0.976  1.00 10.00      B   
ATOM   2218  O   ASP B  78      19.523 -22.289  -1.876  1.00 10.00      B   
ATOM   2219  N   PHE B  79      20.439 -23.935  -0.630  1.00 10.00      B   
ATOM   2220  HN  PHE B  79      20.298 -24.579   0.101  1.00 10.00      B   
ATOM   2221  CA  PHE B  79      21.737 -23.895  -1.287  1.00 10.00      B   
ATOM   2222  CB  PHE B  79      22.651 -24.961  -0.674  1.00 10.00      B   
ATOM   2223  CG  PHE B  79      24.106 -24.847  -1.035  1.00 10.00      B   
ATOM   2224  CD1 PHE B  79      25.021 -24.378  -0.111  1.00 10.00      B   
ATOM   2225  CD2 PHE B  79      24.561 -25.227  -2.289  1.00 10.00      B   
ATOM   2226  CE1 PHE B  79      26.362 -24.289  -0.425  1.00 10.00      B   
ATOM   2227  CE2 PHE B  79      25.901 -25.137  -2.612  1.00 10.00      B   
ATOM   2228  CZ  PHE B  79      26.802 -24.667  -1.678  1.00 10.00      B   
ATOM   2229  C   PHE B  79      21.577 -24.147  -2.782  1.00 10.00      B   
ATOM   2230  O   PHE B  79      22.089 -23.387  -3.607  1.00 10.00      B   
ATOM   2231  N   PHE B  80      20.846 -25.206  -3.116  1.00 10.00      B   
ATOM   2232  HN  PHE B  80      20.457 -25.759  -2.403  1.00 10.00      B   
ATOM   2233  CA  PHE B  80      20.611 -25.571  -4.506  1.00 10.00      B   
ATOM   2234  CB  PHE B  80      19.905 -26.928  -4.598  1.00 10.00      B   
ATOM   2235  CG  PHE B  80      20.715 -28.080  -4.073  1.00 10.00      B   
ATOM   2236  CD1 PHE B  80      20.129 -29.052  -3.282  1.00 10.00      B   
ATOM   2237  CD2 PHE B  80      22.062 -28.190  -4.373  1.00 10.00      B   
ATOM   2238  CE1 PHE B  80      20.871 -30.112  -2.799  1.00 10.00      B   
ATOM   2239  CE2 PHE B  80      22.811 -29.245  -3.894  1.00 10.00      B   
ATOM   2240  CZ  PHE B  80      22.215 -30.208  -3.106  1.00 10.00      B   
ATOM   2241  C   PHE B  80      19.789 -24.509  -5.228  1.00 10.00      B   
ATOM   2242  O   PHE B  80      20.078 -24.163  -6.373  1.00 10.00      B   
ATOM   2243  N   SER B  81      18.771 -23.987  -4.550  1.00 10.00      B   
ATOM   2244  HN  SER B  81      18.595 -24.303  -3.633  1.00 10.00      B   
ATOM   2245  CA  SER B  81      17.901 -22.966  -5.127  1.00 10.00      B   
ATOM   2246  CB  SER B  81      16.818 -22.550  -4.125  1.00 10.00      B   
ATOM   2247  OG  SER B  81      15.698 -21.974  -4.782  1.00 10.00      B   
ATOM   2248  HG  SER B  81      15.632 -21.037  -4.544  1.00 10.00      B   
ATOM   2249  C   SER B  81      18.703 -21.748  -5.584  1.00 10.00      B   
ATOM   2250  O   SER B  81      18.490 -21.224  -6.679  1.00 10.00      B   
ATOM   2251  N   LYS B  82      19.644 -21.320  -4.750  1.00 10.00      B   
ATOM   2252  HN  LYS B  82      19.767 -21.783  -3.892  1.00 10.00      B   
ATOM   2253  CA  LYS B  82      20.487 -20.169  -5.066  1.00 10.00      B   
ATOM   2254  CB  LYS B  82      21.248 -19.701  -3.828  1.00 10.00      B   
ATOM   2255  CG  LYS B  82      20.381 -18.948  -2.836  1.00 10.00      B   
ATOM   2256  CD  LYS B  82      20.995 -18.946  -1.450  1.00 10.00      B   
ATOM   2257  CE  LYS B  82      20.157 -18.129  -0.481  1.00 10.00      B   
ATOM   2258  NZ  LYS B  82      20.508 -18.411   0.934  1.00 10.00      B   
ATOM   2259  HZ1 LYS B  82      20.263 -19.402   1.173  1.00 10.00      B   
ATOM   2260  HZ2 LYS B  82      19.984 -17.777   1.569  1.00 10.00      B   
ATOM   2261  HZ3 LYS B  82      21.524 -18.274   1.087  1.00 10.00      B   
ATOM   2262  C   LYS B  82      21.449 -20.467  -6.215  1.00 10.00      B   
ATOM   2263  O   LYS B  82      21.945 -19.552  -6.874  1.00 10.00      B   
ATOM   2264  N   MET B  83      21.700 -21.748  -6.460  1.00 10.00      B   
ATOM   2265  HN  MET B  83      21.269 -22.437  -5.908  1.00 10.00      B   
ATOM   2266  CA  MET B  83      22.591 -22.158  -7.539  1.00 10.00      B   
ATOM   2267  CB  MET B  83      23.427 -23.378  -7.140  1.00 10.00      B   
ATOM   2268  CG  MET B  83      24.386 -23.144  -5.984  1.00 10.00      B   
ATOM   2269  SD  MET B  83      25.215 -21.541  -6.055  1.00 10.00      B   
ATOM   2270  CE  MET B  83      26.104 -21.670  -7.606  1.00 10.00      B   
ATOM   2271  C   MET B  83      21.795 -22.468  -8.800  1.00 10.00      B   
ATOM   2272  O   MET B  83      22.323 -23.045  -9.752  1.00 10.00      B   
ATOM   2273  N   GLU B  84      20.523 -22.079  -8.788  1.00 10.00      B   
ATOM   2274  HN  GLU B  84      20.178 -21.625  -7.992  1.00 10.00      B   
ATOM   2275  CA  GLU B  84      19.620 -22.297  -9.912  1.00 10.00      B   
ATOM   2276  CB  GLU B  84      20.111 -21.600 -11.176  1.00 10.00      B   
ATOM   2277  CG  GLU B  84      19.800 -20.116 -11.217  1.00 10.00      B   
ATOM   2278  CD  GLU B  84      20.258 -19.481 -12.505  1.00 10.00      B   
ATOM   2279  OE1 GLU B  84      20.329 -20.195 -13.528  1.00 10.00      B   
ATOM   2280  OE2 GLU B  84      20.568 -18.272 -12.500  1.00 10.00      B   
ATOM   2281  C   GLU B  84      19.357 -23.776 -10.161  1.00 10.00      B   
ATOM   2282  O   GLU B  84      19.154 -24.208 -11.300  1.00 10.00      B   
ATOM   2283  N   MET B  85      19.362 -24.546  -9.086  1.00 10.00      B   
ATOM   2284  HN  MET B  85      19.550 -24.141  -8.209  1.00 10.00      B   
ATOM   2285  CA  MET B  85      19.104 -25.970  -9.164  1.00 10.00      B   
ATOM   2286  CB  MET B  85      20.142 -26.750  -8.354  1.00 10.00      B   
ATOM   2287  CG  MET B  85      21.478 -26.911  -9.062  1.00 10.00      B   
ATOM   2288  SD  MET B  85      22.746 -27.648  -8.013  1.00 10.00      B   
ATOM   2289  CE  MET B  85      24.020 -27.983  -9.227  1.00 10.00      B   
ATOM   2290  C   MET B  85      17.693 -26.259  -8.669  1.00 10.00      B   
ATOM   2291  O   MET B  85      17.491 -26.633  -7.511  1.00 10.00      B   
ATOM   2292  N   GLU B  86      16.718 -26.056  -9.549  1.00 10.00      B   
ATOM   2293  HN  GLU B  86      16.952 -25.752 -10.455  1.00 10.00      B   
ATOM   2294  CA  GLU B  86      15.316 -26.275  -9.219  1.00 10.00      B   
ATOM   2295  CB  GLU B  86      14.418 -25.788 -10.357  1.00 10.00      B   
ATOM   2296  CG  GLU B  86      14.367 -24.278 -10.506  1.00 10.00      B   
ATOM   2297  CD  GLU B  86      13.878 -23.586  -9.252  1.00 10.00      B   
ATOM   2298  OE1 GLU B  86      12.652 -23.568  -9.018  1.00 10.00      B   
ATOM   2299  OE2 GLU B  86      14.715 -23.050  -8.495  1.00 10.00      B   
ATOM   2300  C   GLU B  86      15.040 -27.740  -8.938  1.00 10.00      B   
ATOM   2301  O   GLU B  86      14.352 -28.077  -7.980  1.00 10.00      B   
ATOM   2302  N   LYS B  87      15.590 -28.601  -9.780  1.00 10.00      B   
ATOM   2303  HN  LYS B  87      16.136 -28.256 -10.519  1.00 10.00      B   
ATOM   2304  CA  LYS B  87      15.416 -30.038  -9.646  1.00 10.00      B   
ATOM   2305  CB  LYS B  87      16.134 -30.736 -10.805  1.00 10.00      B   
ATOM   2306  CG  LYS B  87      16.130 -32.254 -10.752  1.00 10.00      B   
ATOM   2307  CD  LYS B  87      17.162 -32.819 -11.711  1.00 10.00      B   
ATOM   2308  CE  LYS B  87      17.217 -34.335 -11.664  1.00 10.00      B   
ATOM   2309  NZ  LYS B  87      18.450 -34.857 -12.312  1.00 10.00      B   
ATOM   2310  HZ1 LYS B  87      18.446 -35.896 -12.311  1.00 10.00      B   
ATOM   2311  HZ2 LYS B  87      19.292 -34.527 -11.796  1.00 10.00      B   
ATOM   2312  HZ3 LYS B  87      18.506 -34.522 -13.295  1.00 10.00      B   
ATOM   2313  C   LYS B  87      15.969 -30.526  -8.310  1.00 10.00      B   
ATOM   2314  O   LYS B  87      15.266 -31.174  -7.531  1.00 10.00      B   
ATOM   2315  N   GLU B  88      17.224 -30.179  -8.050  1.00 10.00      B   
ATOM   2316  HN  GLU B  88      17.719 -29.644  -8.717  1.00 10.00      B   
ATOM   2317  CA  GLU B  88      17.912 -30.575  -6.832  1.00 10.00      B   
ATOM   2318  CB  GLU B  88      19.349 -30.043  -6.832  1.00 10.00      B   
ATOM   2319  CG  GLU B  88      20.306 -30.787  -7.756  1.00 10.00      B   
ATOM   2320  CD  GLU B  88      19.971 -30.629  -9.228  1.00 10.00      B   
ATOM   2321  OE1 GLU B  88      19.351 -29.607  -9.600  1.00 10.00      B   
ATOM   2322  OE2 GLU B  88      20.322 -31.532 -10.019  1.00 10.00      B   
ATOM   2323  C   GLU B  88      17.184 -30.119  -5.570  1.00 10.00      B   
ATOM   2324  O   GLU B  88      17.028 -30.897  -4.629  1.00 10.00      B   
ATOM   2325  N   SER B  89      16.728 -28.869  -5.554  1.00 10.00      B   
ATOM   2326  HN  SER B  89      16.853 -28.302  -6.344  1.00 10.00      B   
ATOM   2327  CA  SER B  89      16.038 -28.327  -4.387  1.00 10.00      B   
ATOM   2328  CB  SER B  89      15.730 -26.836  -4.551  1.00 10.00      B   
ATOM   2329  OG  SER B  89      15.386 -26.527  -5.888  1.00 10.00      B   
ATOM   2330  HG  SER B  89      16.193 -26.405  -6.411  1.00 10.00      B   
ATOM   2331  C   SER B  89      14.784 -29.122  -4.028  1.00 10.00      B   
ATOM   2332  O   SER B  89      14.526 -29.381  -2.854  1.00 10.00      B   
ATOM   2333  N   SER B  90      14.013 -29.518  -5.035  1.00 10.00      B   
ATOM   2334  HN  SER B  90      14.257 -29.280  -5.958  1.00 10.00      B   
ATOM   2335  CA  SER B  90      12.802 -30.292  -4.796  1.00 10.00      B   
ATOM   2336  CB  SER B  90      11.916 -30.316  -6.045  1.00 10.00      B   
ATOM   2337  OG  SER B  90      12.681 -30.118  -7.225  1.00 10.00      B   
ATOM   2338  HG  SER B  90      13.357 -30.803  -7.291  1.00 10.00      B   
ATOM   2339  C   SER B  90      13.138 -31.711  -4.341  1.00 10.00      B   
ATOM   2340  O   SER B  90      12.476 -32.266  -3.460  1.00 10.00      B   
ATOM   2341  N   LEU B  91      14.200 -32.272  -4.918  1.00 10.00      B   
ATOM   2342  HN  LEU B  91      14.710 -31.754  -5.580  1.00 10.00      B   
ATOM   2343  CA  LEU B  91      14.632 -33.628  -4.597  1.00 10.00      B   
ATOM   2344  CB  LEU B  91      15.798 -34.057  -5.488  1.00 10.00      B   
ATOM   2345  CG  LEU B  91      15.497 -34.197  -6.981  1.00 10.00      B   
ATOM   2346  CD1 LEU B  91      16.740 -34.637  -7.737  1.00 10.00      B   
ATOM   2347  CD2 LEU B  91      14.347 -35.165  -7.216  1.00 10.00      B   
ATOM   2348  C   LEU B  91      15.010 -33.784  -3.129  1.00 10.00      B   
ATOM   2349  O   LEU B  91      14.892 -34.875  -2.572  1.00 10.00      B   
ATOM   2350  N   VAL B  92      15.464 -32.701  -2.506  1.00 10.00      B   
ATOM   2351  HN  VAL B  92      15.543 -31.858  -3.004  1.00 10.00      B   
ATOM   2352  CA  VAL B  92      15.853 -32.738  -1.098  1.00 10.00      B   
ATOM   2353  CB  VAL B  92      16.366 -31.368  -0.605  1.00 10.00      B   
ATOM   2354  CG1 VAL B  92      16.908 -31.478   0.811  1.00 10.00      B   
ATOM   2355  CG2 VAL B  92      17.429 -30.818  -1.539  1.00 10.00      B   
ATOM   2356  C   VAL B  92      14.676 -33.170  -0.228  1.00 10.00      B   
ATOM   2357  O   VAL B  92      14.795 -34.078   0.597  1.00 10.00      B   
ATOM   2358  N   TYR B  93      13.539 -32.524  -0.438  1.00 10.00      B   
ATOM   2359  HN  TYR B  93      13.505 -31.829  -1.129  1.00 10.00      B   
ATOM   2360  CA  TYR B  93      12.335 -32.826   0.322  1.00 10.00      B   
ATOM   2361  CB  TYR B  93      11.291 -31.727   0.116  1.00 10.00      B   
ATOM   2362  CG  TYR B  93      11.591 -30.439   0.850  1.00 10.00      B   
ATOM   2363  CD1 TYR B  93      12.378 -29.451   0.273  1.00 10.00      B   
ATOM   2364  CD2 TYR B  93      11.077 -30.208   2.120  1.00 10.00      B   
ATOM   2365  CE1 TYR B  93      12.646 -28.272   0.943  1.00 10.00      B   
ATOM   2366  CE2 TYR B  93      11.340 -29.034   2.796  1.00 10.00      B   
ATOM   2367  CZ  TYR B  93      12.124 -28.068   2.203  1.00 10.00      B   
ATOM   2368  OH  TYR B  93      12.386 -26.895   2.872  1.00 10.00      B   
ATOM   2369  HH  TYR B  93      12.450 -26.169   2.237  1.00 10.00      B   
ATOM   2370  C   TYR B  93      11.756 -34.173  -0.091  1.00 10.00      B   
ATOM   2371  O   TYR B  93      11.399 -34.995   0.753  1.00 10.00      B   
ATOM   2372  N   GLU B  94      11.687 -34.401  -1.396  1.00 10.00      B   
ATOM   2373  HN  GLU B  94      12.008 -33.711  -2.020  1.00 10.00      B   
ATOM   2374  CA  GLU B  94      11.140 -35.642  -1.932  1.00 10.00      B   
ATOM   2375  CB  GLU B  94      11.098 -35.602  -3.455  1.00 10.00      B   
ATOM   2376  CG  GLU B  94      10.154 -34.544  -3.997  1.00 10.00      B   
ATOM   2377  CD  GLU B  94      10.180 -34.452  -5.504  1.00 10.00      B   
ATOM   2378  OE1 GLU B  94      10.630 -33.416  -6.032  1.00 10.00      B   
ATOM   2379  OE2 GLU B  94       9.743 -35.416  -6.168  1.00 10.00      B   
ATOM   2380  C   GLU B  94      11.884 -36.878  -1.429  1.00 10.00      B   
ATOM   2381  O   GLU B  94      11.284 -37.937  -1.244  1.00 10.00      B   
ATOM   2382  N   ASN B  95      13.187 -36.740  -1.199  1.00 10.00      B   
ATOM   2383  HN  ASN B  95      13.616 -35.871  -1.368  1.00 10.00      B   
ATOM   2384  CA  ASN B  95      13.992 -37.853  -0.701  1.00 10.00      B   
ATOM   2385  CB  ASN B  95      15.486 -37.518  -0.723  1.00 10.00      B   
ATOM   2386  CG  ASN B  95      16.186 -38.049  -1.961  1.00 10.00      B   
ATOM   2387  OD1 ASN B  95      16.631 -39.196  -1.997  1.00 10.00      B   
ATOM   2388  ND2 ASN B  95      16.286 -37.218  -2.985  1.00 10.00      B   
ATOM   2389 HD21 ASN B  95      15.907 -36.314  -2.887  1.00 10.00      B   
ATOM   2390 HD22 ASN B  95      16.740 -37.531  -3.797  1.00 10.00      B   
ATOM   2391  C   ASN B  95      13.560 -38.240   0.704  1.00 10.00      B   
ATOM   2392  O   ASN B  95      13.482 -39.421   1.039  1.00 10.00      B   
ATOM   2393  N   ALA B  96      13.265 -37.236   1.517  1.00 10.00      B   
ATOM   2394  HN  ALA B  96      13.337 -36.314   1.184  1.00 10.00      B   
ATOM   2395  CA  ALA B  96      12.829 -37.461   2.887  1.00 10.00      B   
ATOM   2396  CB  ALA B  96      12.878 -36.166   3.680  1.00 10.00      B   
ATOM   2397  C   ALA B  96      11.421 -38.046   2.906  1.00 10.00      B   
ATOM   2398  O   ALA B  96      11.125 -38.944   3.692  1.00 10.00      B   
ATOM   2399  N   ILE B  97      10.566 -37.541   2.020  1.00 10.00      B   
ATOM   2400  HN  ILE B  97      10.873 -36.821   1.423  1.00 10.00      B   
ATOM   2401  CA  ILE B  97       9.185 -38.008   1.917  1.00 10.00      B   
ATOM   2402  CB  ILE B  97       8.412 -37.222   0.830  1.00 10.00      B   
ATOM   2403  CG1 ILE B  97       8.286 -35.747   1.228  1.00 10.00      B   
ATOM   2404  CG2 ILE B  97       7.036 -37.828   0.580  1.00 10.00      B   
ATOM   2405  CD1 ILE B  97       7.791 -34.848   0.114  1.00 10.00      B   
ATOM   2406  C   ILE B  97       9.134 -39.505   1.601  1.00 10.00      B   
ATOM   2407  O   ILE B  97       8.264 -40.229   2.085  1.00 10.00      B   
ATOM   2408  N   LYS B  98      10.087 -39.965   0.803  1.00 10.00      B   
ATOM   2409  HN  LYS B  98      10.765 -39.342   0.457  1.00 10.00      B   
ATOM   2410  CA  LYS B  98      10.146 -41.369   0.421  1.00 10.00      B   
ATOM   2411  CB  LYS B  98      10.978 -41.548  -0.847  1.00 10.00      B   
ATOM   2412  CG  LYS B  98      10.366 -40.907  -2.081  1.00 10.00      B   
ATOM   2413  CD  LYS B  98      11.323 -40.950  -3.259  1.00 10.00      B   
ATOM   2414  CE  LYS B  98      10.737 -40.239  -4.468  1.00 10.00      B   
ATOM   2415  NZ  LYS B  98      11.655 -40.268  -5.638  1.00 10.00      B   
ATOM   2416  HZ1 LYS B  98      11.863 -41.251  -5.911  1.00 10.00      B   
ATOM   2417  HZ2 LYS B  98      12.547 -39.790  -5.406  1.00 10.00      B   
ATOM   2418  HZ3 LYS B  98      11.218 -39.782  -6.449  1.00 10.00      B   
ATOM   2419  C   LYS B  98      10.695 -42.244   1.543  1.00 10.00      B   
ATOM   2420  O   LYS B  98      10.426 -43.442   1.586  1.00 10.00      B   
ATOM   2421  N   LYS B  99      11.458 -41.652   2.451  1.00 10.00      B   
ATOM   2422  HN  LYS B  99      11.636 -40.690   2.379  1.00 10.00      B   
ATOM   2423  CA  LYS B  99      12.036 -42.408   3.558  1.00 10.00      B   
ATOM   2424  CB  LYS B  99      13.470 -41.955   3.856  1.00 10.00      B   
ATOM   2425  CG  LYS B  99      14.431 -42.147   2.691  1.00 10.00      B   
ATOM   2426  CD  LYS B  99      14.286 -43.531   2.080  1.00 10.00      B   
ATOM   2427  CE  LYS B  99      14.786 -43.558   0.646  1.00 10.00      B   
ATOM   2428  NZ  LYS B  99      14.391 -44.806  -0.060  1.00 10.00      B   
ATOM   2429  HZ1 LYS B  99      14.705 -44.771  -1.052  1.00 10.00      B   
ATOM   2430  HZ2 LYS B  99      13.357 -44.920  -0.043  1.00 10.00      B   
ATOM   2431  HZ3 LYS B  99      14.827 -45.632   0.400  1.00 10.00      B   
ATOM   2432  C   LYS B  99      11.166 -42.344   4.809  1.00 10.00      B   
ATOM   2433  O   LYS B  99      11.139 -43.284   5.604  1.00 10.00      B   
ATOM   2434  N   TYR B 100      10.461 -41.236   4.979  1.00 10.00      B   
ATOM   2435  HN  TYR B 100      10.542 -40.510   4.320  1.00 10.00      B   
ATOM   2436  CA  TYR B 100       9.582 -41.052   6.124  1.00 10.00      B   
ATOM   2437  CB  TYR B 100      10.201 -40.084   7.137  1.00 10.00      B   
ATOM   2438  CG  TYR B 100      10.738 -40.762   8.375  1.00 10.00      B   
ATOM   2439  CD1 TYR B 100      12.081 -41.097   8.483  1.00 10.00      B   
ATOM   2440  CD2 TYR B 100       9.900 -41.073   9.434  1.00 10.00      B   
ATOM   2441  CE1 TYR B 100      12.568 -41.728   9.611  1.00 10.00      B   
ATOM   2442  CE2 TYR B 100      10.379 -41.701  10.566  1.00 10.00      B   
ATOM   2443  CZ  TYR B 100      11.714 -42.025  10.651  1.00 10.00      B   
ATOM   2444  OH  TYR B 100      12.193 -42.661  11.774  1.00 10.00      B   
ATOM   2445  HH  TYR B 100      12.968 -42.189  12.108  1.00 10.00      B   
ATOM   2446  C   TYR B 100       8.199 -40.564   5.691  1.00 10.00      B   
ATOM   2447  O   TYR B 100       7.866 -39.386   5.845  1.00 10.00      B   
ATOM   2448  N   PRO B 101       7.368 -41.472   5.148  1.00 10.00      B   
ATOM   2449  CA  PRO B 101       6.012 -41.140   4.689  1.00 10.00      B   
ATOM   2450  CB  PRO B 101       5.528 -42.430   4.009  1.00 10.00      B   
ATOM   2451  CG  PRO B 101       6.752 -43.257   3.807  1.00 10.00      B   
ATOM   2452  CD  PRO B 101       7.680 -42.892   4.927  1.00 10.00      B   
ATOM   2453  C   PRO B 101       5.096 -40.786   5.860  1.00 10.00      B   
ATOM   2454  O   PRO B 101       4.027 -40.201   5.682  1.00 10.00      B   
ATOM   2455  N   VAL B 102       5.526 -41.138   7.062  1.00 10.00      B   
ATOM   2456  HN  VAL B 102       6.383 -41.607   7.145  1.00 10.00      B   
ATOM   2457  CA  VAL B 102       4.748 -40.853   8.258  1.00 10.00      B   
ATOM   2458  CB  VAL B 102       5.026 -41.864   9.387  1.00 10.00      B   
ATOM   2459  CG1 VAL B 102       4.553 -43.253   8.987  1.00 10.00      B   
ATOM   2460  CG2 VAL B 102       6.502 -41.882   9.750  1.00 10.00      B   
ATOM   2461  C   VAL B 102       5.009 -39.437   8.759  1.00 10.00      B   
ATOM   2462  O   VAL B 102       4.355 -38.965   9.687  1.00 10.00      B   
ATOM   2463  N   SER B 103       5.964 -38.761   8.139  1.00 10.00      B   
ATOM   2464  HN  SER B 103       6.456 -39.191   7.409  1.00 10.00      B   
ATOM   2465  CA  SER B 103       6.304 -37.399   8.518  1.00 10.00      B   
ATOM   2466  CB  SER B 103       7.747 -37.339   9.023  1.00 10.00      B   
ATOM   2467  OG  SER B 103       7.982 -38.319  10.026  1.00 10.00      B   
ATOM   2468  HG  SER B 103       8.908 -38.282  10.294  1.00 10.00      B   
ATOM   2469  C   SER B 103       6.117 -36.451   7.335  1.00 10.00      B   
ATOM   2470  O   SER B 103       6.474 -35.275   7.406  1.00 10.00      B   
ATOM   2471  N   THR B 104       5.533 -36.972   6.258  1.00 10.00      B   
ATOM   2472  HN  THR B 104       5.243 -37.909   6.281  1.00 10.00      B   
ATOM   2473  CA  THR B 104       5.299 -36.194   5.044  1.00 10.00      B   
ATOM   2474  CB  THR B 104       4.585 -37.049   3.978  1.00 10.00      B   
ATOM   2475  OG1 THR B 104       5.341 -38.246   3.756  1.00 10.00      B   
ATOM   2476  HG1 THR B 104       6.281 -38.052   3.836  1.00 10.00      B   
ATOM   2477  CG2 THR B 104       4.451 -36.291   2.665  1.00 10.00      B   
ATOM   2478  C   THR B 104       4.486 -34.931   5.322  1.00 10.00      B   
ATOM   2479  O   THR B 104       4.768 -33.871   4.760  1.00 10.00      B   
ATOM   2480  N   GLU B 105       3.499 -35.044   6.204  1.00 10.00      B   
ATOM   2481  HN  GLU B 105       3.342 -35.913   6.635  1.00 10.00      B   
ATOM   2482  CA  GLU B 105       2.645 -33.917   6.553  1.00 10.00      B   
ATOM   2483  CB  GLU B 105       1.587 -34.352   7.567  1.00 10.00      B   
ATOM   2484  CG  GLU B 105       0.282 -33.579   7.480  1.00 10.00      B   
ATOM   2485  CD  GLU B 105      -0.886 -34.459   7.085  1.00 10.00      B   
ATOM   2486  OE1 GLU B 105      -1.291 -35.314   7.903  1.00 10.00      B   
ATOM   2487  OE2 GLU B 105      -1.415 -34.294   5.969  1.00 10.00      B   
ATOM   2488  C   GLU B 105       3.471 -32.767   7.126  1.00 10.00      B   
ATOM   2489  O   GLU B 105       3.392 -31.633   6.653  1.00 10.00      B   
ATOM   2490  N   THR B 106       4.278 -33.080   8.132  1.00 10.00      B   
ATOM   2491  HN  THR B 106       4.306 -34.005   8.450  1.00 10.00      B   
ATOM   2492  CA  THR B 106       5.122 -32.087   8.784  1.00 10.00      B   
ATOM   2493  CB  THR B 106       5.802 -32.692  10.026  1.00 10.00      B   
ATOM   2494  OG1 THR B 106       4.909 -33.635  10.642  1.00 10.00      B   
ATOM   2495  HG1 THR B 106       4.139 -33.162  10.985  1.00 10.00      B   
ATOM   2496  CG2 THR B 106       6.153 -31.601  11.028  1.00 10.00      B   
ATOM   2497  C   THR B 106       6.189 -31.543   7.829  1.00 10.00      B   
ATOM   2498  O   THR B 106       6.490 -30.349   7.831  1.00 10.00      B   
ATOM   2499  N   LEU B 107       6.742 -32.422   7.001  1.00 10.00      B   
ATOM   2500  HN  LEU B 107       6.461 -33.362   7.047  1.00 10.00      B   
ATOM   2501  CA  LEU B 107       7.769 -32.034   6.040  1.00 10.00      B   
ATOM   2502  CB  LEU B 107       8.336 -33.268   5.336  1.00 10.00      B   
ATOM   2503  CG  LEU B 107       9.143 -34.232   6.210  1.00 10.00      B   
ATOM   2504  CD1 LEU B 107       9.462 -35.512   5.447  1.00 10.00      B   
ATOM   2505  CD2 LEU B 107      10.418 -33.568   6.707  1.00 10.00      B   
ATOM   2506  C   LEU B 107       7.236 -31.038   5.013  1.00 10.00      B   
ATOM   2507  O   LEU B 107       7.922 -30.080   4.649  1.00 10.00      B   
ATOM   2508  N   CYS B 108       6.009 -31.264   4.554  1.00 10.00      B   
ATOM   2509  HN  CYS B 108       5.513 -32.048   4.879  1.00 10.00      B   
ATOM   2510  CA  CYS B 108       5.387 -30.387   3.569  1.00 10.00      B   
ATOM   2511  CB  CYS B 108       4.083 -30.989   3.050  1.00 10.00      B   
ATOM   2512  SG  CYS B 108       4.297 -32.549   2.163  1.00 10.00      B   
ATOM   2513  HG  CYS B 108       4.375 -33.519   3.067  1.00 10.00      B   
ATOM   2514  C   CYS B 108       5.149 -28.991   4.130  1.00 10.00      B   
ATOM   2515  O   CYS B 108       5.158 -28.010   3.390  1.00 10.00      B   
ATOM   2516  N   LEU B 109       4.951 -28.905   5.439  1.00 10.00      B   
ATOM   2517  HN  LEU B 109       4.957 -29.724   5.979  1.00 10.00      B   
ATOM   2518  CA  LEU B 109       4.722 -27.621   6.093  1.00 10.00      B   
ATOM   2519  CB  LEU B 109       4.357 -27.822   7.563  1.00 10.00      B   
ATOM   2520  CG  LEU B 109       3.075 -28.610   7.836  1.00 10.00      B   
ATOM   2521  CD1 LEU B 109       2.965 -28.952   9.310  1.00 10.00      B   
ATOM   2522  CD2 LEU B 109       1.854 -27.829   7.373  1.00 10.00      B   
ATOM   2523  C   LEU B 109       5.963 -26.744   5.976  1.00 10.00      B   
ATOM   2524  O   LEU B 109       5.873 -25.564   5.641  1.00 10.00      B   
ATOM   2525  N   SER B 110       7.123 -27.341   6.238  1.00 10.00      B   
ATOM   2526  HN  SER B 110       7.126 -28.287   6.496  1.00 10.00      B   
ATOM   2527  CA  SER B 110       8.391 -26.632   6.154  1.00 10.00      B   
ATOM   2528  CB  SER B 110       9.512 -27.539   6.659  1.00 10.00      B   
ATOM   2529  OG  SER B 110       9.051 -28.347   7.731  1.00 10.00      B   
ATOM   2530  HG  SER B 110       8.673 -27.782   8.418  1.00 10.00      B   
ATOM   2531  C   SER B 110       8.658 -26.214   4.710  1.00 10.00      B   
ATOM   2532  O   SER B 110       9.178 -25.126   4.446  1.00 10.00      B   
ATOM   2533  N   TRP B 111       8.282 -27.088   3.782  1.00 10.00      B   
ATOM   2534  HN  TRP B 111       7.879 -27.937   4.065  1.00 10.00      B   
ATOM   2535  CA  TRP B 111       8.454 -26.828   2.362  1.00 10.00      B   
ATOM   2536  CB  TRP B 111       8.059 -28.070   1.553  1.00 10.00      B   
ATOM   2537  CG  TRP B 111       8.640 -28.123   0.170  1.00 10.00      B   
ATOM   2538  CD1 TRP B 111       9.385 -27.163  -0.452  1.00 10.00      B   
ATOM   2539  CD2 TRP B 111       8.515 -29.200  -0.769  1.00 10.00      B   
ATOM   2540  NE1 TRP B 111       9.733 -27.575  -1.715  1.00 10.00      B   
ATOM   2541  HE1 TRP B 111      10.270 -27.059  -2.358  1.00 10.00      B   
ATOM   2542  CE2 TRP B 111       9.213 -28.825  -1.933  1.00 10.00      B   
ATOM   2543  CE3 TRP B 111       7.885 -30.448  -0.736  1.00 10.00      B   
ATOM   2544  CZ2 TRP B 111       9.295 -29.649  -3.053  1.00 10.00      B   
ATOM   2545  CZ3 TRP B 111       7.968 -31.264  -1.847  1.00 10.00      B   
ATOM   2546  CH2 TRP B 111       8.669 -30.863  -2.990  1.00 10.00      B   
ATOM   2547  C   TRP B 111       7.591 -25.641   1.951  1.00 10.00      B   
ATOM   2548  O   TRP B 111       8.084 -24.674   1.370  1.00 10.00      B   
ATOM   2549  N   PHE B 112       6.307 -25.716   2.295  1.00 10.00      B   
ATOM   2550  HN  PHE B 112       5.993 -26.510   2.784  1.00 10.00      B   
ATOM   2551  CA  PHE B 112       5.350 -24.666   1.975  1.00 10.00      B   
ATOM   2552  CB  PHE B 112       3.963 -25.027   2.518  1.00 10.00      B   
ATOM   2553  CG  PHE B 112       2.906 -23.988   2.262  1.00 10.00      B   
ATOM   2554  CD1 PHE B 112       2.477 -23.723   0.973  1.00 10.00      B   
ATOM   2555  CD2 PHE B 112       2.341 -23.279   3.312  1.00 10.00      B   
ATOM   2556  CE1 PHE B 112       1.504 -22.771   0.734  1.00 10.00      B   
ATOM   2557  CE2 PHE B 112       1.368 -22.324   3.080  1.00 10.00      B   
ATOM   2558  CZ  PHE B 112       0.949 -22.071   1.789  1.00 10.00      B   
ATOM   2559  C   PHE B 112       5.801 -23.318   2.526  1.00 10.00      B   
ATOM   2560  O   PHE B 112       5.796 -22.317   1.811  1.00 10.00      B   
ATOM   2561  N   ASP B 113       6.221 -23.310   3.788  1.00 10.00      B   
ATOM   2562  HN  ASP B 113       6.222 -24.153   4.293  1.00 10.00      B   
ATOM   2563  CA  ASP B 113       6.677 -22.091   4.452  1.00 10.00      B   
ATOM   2564  CB  ASP B 113       7.170 -22.407   5.865  1.00 10.00      B   
ATOM   2565  CG  ASP B 113       7.577 -21.167   6.637  1.00 10.00      B   
ATOM   2566  OD1 ASP B 113       6.781 -20.700   7.478  1.00 10.00      B   
ATOM   2567  OD2 ASP B 113       8.699 -20.655   6.415  1.00 10.00      B   
ATOM   2568  C   ASP B 113       7.789 -21.403   3.666  1.00 10.00      B   
ATOM   2569  O   ASP B 113       7.750 -20.193   3.447  1.00 10.00      B   
ATOM   2570  N   ASN B 114       8.773 -22.178   3.232  1.00 10.00      B   
ATOM   2571  HN  ASN B 114       8.746 -23.142   3.422  1.00 10.00      B   
ATOM   2572  CA  ASN B 114       9.895 -21.627   2.482  1.00 10.00      B   
ATOM   2573  CB  ASN B 114      11.102 -22.571   2.496  1.00 10.00      B   
ATOM   2574  CG  ASN B 114      11.852 -22.553   3.817  1.00 10.00      B   
ATOM   2575  OD1 ASN B 114      12.602 -21.619   4.113  1.00 10.00      B   
ATOM   2576  ND2 ASN B 114      11.663 -23.589   4.619  1.00 10.00      B   
ATOM   2577 HD21 ASN B 114      11.053 -24.301   4.321  1.00 10.00      B   
ATOM   2578 HD22 ASN B 114      12.147 -23.612   5.481  1.00 10.00      B   
ATOM   2579  C   ASN B 114       9.509 -21.271   1.049  1.00 10.00      B   
ATOM   2580  O   ASN B 114      10.046 -20.326   0.467  1.00 10.00      B   
ATOM   2581  N   SER B 115       8.572 -22.021   0.480  1.00 10.00      B   
ATOM   2582  HN  SER B 115       8.180 -22.770   0.985  1.00 10.00      B   
ATOM   2583  CA  SER B 115       8.128 -21.775  -0.886  1.00 10.00      B   
ATOM   2584  CB  SER B 115       7.411 -22.998  -1.464  1.00 10.00      B   
ATOM   2585  OG  SER B 115       6.358 -23.432  -0.621  1.00 10.00      B   
ATOM   2586  HG  SER B 115       6.254 -22.813   0.114  1.00 10.00      B   
ATOM   2587  C   SER B 115       7.259 -20.522  -1.000  1.00 10.00      B   
ATOM   2588  O   SER B 115       6.978 -20.055  -2.099  1.00 10.00      B   
ATOM   2589  N   ILE B 116       6.837 -19.975   0.138  1.00 10.00      B   
ATOM   2590  HN  ILE B 116       7.079 -20.395   0.992  1.00 10.00      B   
ATOM   2591  CA  ILE B 116       6.013 -18.769   0.137  1.00 10.00      B   
ATOM   2592  CB  ILE B 116       5.484 -18.428   1.550  1.00 10.00      B   
ATOM   2593  CG1 ILE B 116       4.529 -19.523   2.031  1.00 10.00      B   
ATOM   2594  CG2 ILE B 116       4.783 -17.075   1.559  1.00 10.00      B   
ATOM   2595  CD1 ILE B 116       4.112 -19.383   3.480  1.00 10.00      B   
ATOM   2596  C   ILE B 116       6.792 -17.586  -0.442  1.00 10.00      B   
ATOM   2597  O   ILE B 116       6.236 -16.745  -1.152  1.00 10.00      B   
ATOM   2598  N   GLU B 117       8.089 -17.542  -0.151  1.00 10.00      B   
ATOM   2599  HN  GLU B 117       8.472 -18.236   0.426  1.00 10.00      B   
ATOM   2600  CA  GLU B 117       8.950 -16.480  -0.660  1.00 10.00      B   
ATOM   2601  CB  GLU B 117      10.189 -16.310   0.224  1.00 10.00      B   
ATOM   2602  CG  GLU B 117       9.932 -15.569   1.528  1.00 10.00      B   
ATOM   2603  CD  GLU B 117       9.580 -16.494   2.675  1.00 10.00      B   
ATOM   2604  OE1 GLU B 117      10.500 -16.913   3.409  1.00 10.00      B   
ATOM   2605  OE2 GLU B 117       8.384 -16.803   2.849  1.00 10.00      B   
ATOM   2606  C   GLU B 117       9.374 -16.783  -2.093  1.00 10.00      B   
ATOM   2607  O   GLU B 117       9.739 -15.885  -2.853  1.00 10.00      B   
ATOM   2608  N   LYS B 118       9.314 -18.054  -2.455  1.00 10.00      B   
ATOM   2609  HN  LYS B 118       8.990 -18.717  -1.811  1.00 10.00      B   
ATOM   2610  CA  LYS B 118       9.688 -18.495  -3.788  1.00 10.00      B   
ATOM   2611  CB  LYS B 118      10.653 -19.683  -3.693  1.00 10.00      B   
ATOM   2612  CG  LYS B 118      11.254 -20.117  -5.018  1.00 10.00      B   
ATOM   2613  CD  LYS B 118      12.141 -21.336  -4.844  1.00 10.00      B   
ATOM   2614  CE  LYS B 118      12.556 -21.912  -6.185  1.00 10.00      B   
ATOM   2615  NZ  LYS B 118      13.519 -23.034  -6.039  1.00 10.00      B   
ATOM   2616  HZ1 LYS B 118      13.871 -23.327  -6.979  1.00 10.00      B   
ATOM   2617  HZ2 LYS B 118      13.059 -23.846  -5.582  1.00 10.00      B   
ATOM   2618  HZ3 LYS B 118      14.330 -22.737  -5.457  1.00 10.00      B   
ATOM   2619  C   LYS B 118       8.434 -18.882  -4.562  1.00 10.00      B   
ATOM   2620  O   LYS B 118       8.114 -20.062  -4.699  1.00 10.00      B   
ATOM   2621  N   TYR B 119       7.719 -17.875  -5.046  1.00 10.00      B   
ATOM   2622  HN  TYR B 119       8.029 -16.958  -4.897  1.00 10.00      B   
ATOM   2623  CA  TYR B 119       6.485 -18.093  -5.786  1.00 10.00      B   
ATOM   2624  CB  TYR B 119       5.790 -16.773  -6.116  1.00 10.00      B   
ATOM   2625  CG  TYR B 119       4.993 -16.210  -4.959  1.00 10.00      B   
ATOM   2626  CD1 TYR B 119       5.255 -14.943  -4.456  1.00 10.00      B   
ATOM   2627  CD2 TYR B 119       3.977 -16.953  -4.368  1.00 10.00      B   
ATOM   2628  CE1 TYR B 119       4.526 -14.429  -3.400  1.00 10.00      B   
ATOM   2629  CE2 TYR B 119       3.244 -16.448  -3.313  1.00 10.00      B   
ATOM   2630  CZ  TYR B 119       3.522 -15.187  -2.833  1.00 10.00      B   
ATOM   2631  OH  TYR B 119       2.789 -14.677  -1.788  1.00 10.00      B   
ATOM   2632  HH  TYR B 119       2.802 -15.296  -1.055  1.00 10.00      B   
ATOM   2633  C   TYR B 119       6.675 -18.950  -7.036  1.00 10.00      B   
ATOM   2634  O   TYR B 119       7.140 -18.476  -8.077  1.00 10.00      B   
ATOM   2635  N   ASP B 120       6.320 -20.218  -6.901  1.00 10.00      B   
ATOM   2636  HN  ASP B 120       5.990 -20.523  -6.030  1.00 10.00      B   
ATOM   2637  CA  ASP B 120       6.409 -21.183  -7.984  1.00 10.00      B   
ATOM   2638  CB  ASP B 120       7.757 -21.910  -7.957  1.00 10.00      B   
ATOM   2639  CG  ASP B 120       8.041 -22.653  -9.246  1.00 10.00      B   
ATOM   2640  OD1 ASP B 120       7.286 -23.591  -9.579  1.00 10.00      B   
ATOM   2641  OD2 ASP B 120       9.026 -22.305  -9.936  1.00 10.00      B   
ATOM   2642  C   ASP B 120       5.265 -22.179  -7.839  1.00 10.00      B   
ATOM   2643  O   ASP B 120       5.304 -23.063  -6.980  1.00 10.00      B   
ATOM   2644  N   PHE B 121       4.245 -22.019  -8.671  1.00 10.00      B   
ATOM   2645  HN  PHE B 121       4.294 -21.313  -9.351  1.00 10.00      B   
ATOM   2646  CA  PHE B 121       3.057 -22.869  -8.622  1.00 10.00      B   
ATOM   2647  CB  PHE B 121       1.999 -22.375  -9.608  1.00 10.00      B   
ATOM   2648  CG  PHE B 121       1.670 -20.918  -9.450  1.00 10.00      B   
ATOM   2649  CD1 PHE B 121       1.739 -20.057 -10.532  1.00 10.00      B   
ATOM   2650  CD2 PHE B 121       1.298 -20.408  -8.216  1.00 10.00      B   
ATOM   2651  CE1 PHE B 121       1.443 -18.716 -10.387  1.00 10.00      B   
ATOM   2652  CE2 PHE B 121       1.000 -19.068  -8.063  1.00 10.00      B   
ATOM   2653  CZ  PHE B 121       1.072 -18.221  -9.152  1.00 10.00      B   
ATOM   2654  C   PHE B 121       3.378 -24.339  -8.860  1.00 10.00      B   
ATOM   2655  O   PHE B 121       2.732 -25.221  -8.295  1.00 10.00      B   
ATOM   2656  N   LYS B 122       4.391 -24.598  -9.677  1.00 10.00      B   
ATOM   2657  HN  LYS B 122       4.887 -23.853 -10.077  1.00 10.00      B   
ATOM   2658  CA  LYS B 122       4.792 -25.963  -9.981  1.00 10.00      B   
ATOM   2659  CB  LYS B 122       5.789 -25.982 -11.140  1.00 10.00      B   
ATOM   2660  CG  LYS B 122       5.430 -24.992 -12.238  1.00 10.00      B   
ATOM   2661  CD  LYS B 122       6.183 -25.255 -13.527  1.00 10.00      B   
ATOM   2662  CE  LYS B 122       5.817 -24.217 -14.575  1.00 10.00      B   
ATOM   2663  NZ  LYS B 122       6.327 -24.572 -15.924  1.00 10.00      B   
ATOM   2664  HZ1 LYS B 122       7.306 -24.908 -15.862  1.00 10.00      B   
ATOM   2665  HZ2 LYS B 122       6.301 -23.738 -16.544  1.00 10.00      B   
ATOM   2666  HZ3 LYS B 122       5.735 -25.321 -16.346  1.00 10.00      B   
ATOM   2667  C   LYS B 122       5.365 -26.627  -8.737  1.00 10.00      B   
ATOM   2668  O   LYS B 122       5.171 -27.824  -8.512  1.00 10.00      B   
ATOM   2669  N   VAL B 123       6.060 -25.836  -7.924  1.00 10.00      B   
ATOM   2670  HN  VAL B 123       6.200 -24.895  -8.176  1.00 10.00      B   
ATOM   2671  CA  VAL B 123       6.627 -26.332  -6.677  1.00 10.00      B   
ATOM   2672  CB  VAL B 123       7.629 -25.334  -6.053  1.00 10.00      B   
ATOM   2673  CG1 VAL B 123       8.045 -25.780  -4.657  1.00 10.00      B   
ATOM   2674  CG2 VAL B 123       8.854 -25.199  -6.942  1.00 10.00      B   
ATOM   2675  C   VAL B 123       5.498 -26.619  -5.692  1.00 10.00      B   
ATOM   2676  O   VAL B 123       5.457 -27.686  -5.079  1.00 10.00      B   
ATOM   2677  N   PHE B 124       4.569 -25.671  -5.573  1.00 10.00      B   
ATOM   2678  HN  PHE B 124       4.660 -24.846  -6.099  1.00 10.00      B   
ATOM   2679  CA  PHE B 124       3.420 -25.822  -4.678  1.00 10.00      B   
ATOM   2680  CB  PHE B 124       2.482 -24.616  -4.795  1.00 10.00      B   
ATOM   2681  CG  PHE B 124       3.003 -23.349  -4.177  1.00 10.00      B   
ATOM   2682  CD1 PHE B 124       3.397 -23.319  -2.852  1.00 10.00      B   
ATOM   2683  CD2 PHE B 124       3.087 -22.184  -4.922  1.00 10.00      B   
ATOM   2684  CE1 PHE B 124       3.866 -22.153  -2.281  1.00 10.00      B   
ATOM   2685  CE2 PHE B 124       3.558 -21.014  -4.358  1.00 10.00      B   
ATOM   2686  CZ  PHE B 124       3.947 -20.998  -3.034  1.00 10.00      B   
ATOM   2687  C   PHE B 124       2.651 -27.091  -5.026  1.00 10.00      B   
ATOM   2688  O   PHE B 124       2.244 -27.850  -4.143  1.00 10.00      B   
ATOM   2689  N   ASN B 125       2.467 -27.307  -6.325  1.00 10.00      B   
ATOM   2690  HN  ASN B 125       2.803 -26.641  -6.967  1.00 10.00      B   
ATOM   2691  CA  ASN B 125       1.766 -28.481  -6.832  1.00 10.00      B   
ATOM   2692  CB  ASN B 125       1.709 -28.434  -8.366  1.00 10.00      B   
ATOM   2693  CG  ASN B 125       1.725 -29.801  -9.025  1.00 10.00      B   
ATOM   2694  OD1 ASN B 125       0.701 -30.475  -9.108  1.00 10.00      B   
ATOM   2695  ND2 ASN B 125       2.887 -30.213  -9.513  1.00 10.00      B   
ATOM   2696 HD21 ASN B 125       3.665 -29.619  -9.423  1.00 10.00      B   
ATOM   2697 HD22 ASN B 125       2.921 -31.088  -9.953  1.00 10.00      B   
ATOM   2698  C   ASN B 125       2.427 -29.770  -6.345  1.00 10.00      B   
ATOM   2699  O   ASN B 125       1.746 -30.725  -5.971  1.00 10.00      B   
ATOM   2700  N   ARG B 126       3.756 -29.782  -6.328  1.00 10.00      B   
ATOM   2701  HN  ARG B 126       4.245 -28.981  -6.617  1.00 10.00      B   
ATOM   2702  CA  ARG B 126       4.506 -30.951  -5.882  1.00 10.00      B   
ATOM   2703  CB  ARG B 126       5.989 -30.812  -6.233  1.00 10.00      B   
ATOM   2704  CG  ARG B 126       6.288 -31.000  -7.711  1.00 10.00      B   
ATOM   2705  CD  ARG B 126       7.654 -30.444  -8.089  1.00 10.00      B   
ATOM   2706  NE  ARG B 126       8.736 -31.405  -7.860  1.00 10.00      B   
ATOM   2707  HE  ARG B 126       8.889 -31.706  -6.935  1.00 10.00      B   
ATOM   2708  CZ  ARG B 126       9.522 -31.881  -8.826  1.00 10.00      B   
ATOM   2709  NH1 ARG B 126       9.338 -31.501 -10.084  1.00 10.00      B   
ATOM   2710 HH11 ARG B 126       9.949 -31.878 -10.840  1.00 10.00      B   
ATOM   2711 HH12 ARG B 126       8.584 -30.819 -10.324  1.00 10.00      B   
ATOM   2712  NH2 ARG B 126      10.495 -32.735  -8.531  1.00 10.00      B   
ATOM   2713 HH21 ARG B 126      11.113 -33.111  -9.282  1.00 10.00      B   
ATOM   2714 HH22 ARG B 126      10.653 -33.034  -7.529  1.00 10.00      B   
ATOM   2715  C   ARG B 126       4.332 -31.174  -4.383  1.00 10.00      B   
ATOM   2716  O   ARG B 126       4.179 -32.308  -3.928  1.00 10.00      B   
ATOM   2717  N   ILE B 127       4.338 -30.080  -3.626  1.00 10.00      B   
ATOM   2718  HN  ILE B 127       4.450 -29.204  -4.055  1.00 10.00      B   
ATOM   2719  CA  ILE B 127       4.182 -30.146  -2.176  1.00 10.00      B   
ATOM   2720  CB  ILE B 127       4.245 -28.741  -1.533  1.00 10.00      B   
ATOM   2721  CG1 ILE B 127       5.485 -27.978  -2.002  1.00 10.00      B   
ATOM   2722  CG2 ILE B 127       4.228 -28.846  -0.015  1.00 10.00      B   
ATOM   2723  CD1 ILE B 127       5.499 -26.521  -1.592  1.00 10.00      B   
ATOM   2724  C   ILE B 127       2.849 -30.785  -1.801  1.00 10.00      B   
ATOM   2725  O   ILE B 127       2.802 -31.803  -1.110  1.00 10.00      B   
ATOM   2726  N   PHE B 128       1.769 -30.194  -2.288  1.00 10.00      B   
ATOM   2727  HN  PHE B 128       1.877 -29.404  -2.864  1.00 10.00      B   
ATOM   2728  CA  PHE B 128       0.429 -30.680  -1.992  1.00 10.00      B   
ATOM   2729  CB  PHE B 128      -0.626 -29.670  -2.435  1.00 10.00      B   
ATOM   2730  CG  PHE B 128      -0.478 -28.329  -1.768  1.00 10.00      B   
ATOM   2731  CD1 PHE B 128      -0.449 -27.167  -2.519  1.00 10.00      B   
ATOM   2732  CD2 PHE B 128      -0.366 -28.233  -0.391  1.00 10.00      B   
ATOM   2733  CE1 PHE B 128      -0.311 -25.935  -1.910  1.00 10.00      B   
ATOM   2734  CE2 PHE B 128      -0.228 -27.005   0.224  1.00 10.00      B   
ATOM   2735  CZ  PHE B 128      -0.201 -25.854  -0.537  1.00 10.00      B   
ATOM   2736  C   PHE B 128       0.165 -32.058  -2.590  1.00 10.00      B   
ATOM   2737  O   PHE B 128      -0.716 -32.776  -2.128  1.00 10.00      B   
ATOM   2738  N   MET B 129       0.931 -32.418  -3.612  1.00 10.00      B   
ATOM   2739  HN  MET B 129       1.603 -31.788  -3.949  1.00 10.00      B   
ATOM   2740  CA  MET B 129       0.794 -33.717  -4.256  1.00 10.00      B   
ATOM   2741  CB  MET B 129       1.739 -33.810  -5.458  1.00 10.00      B   
ATOM   2742  CG  MET B 129       1.725 -35.151  -6.172  1.00 10.00      B   
ATOM   2743  SD  MET B 129       2.984 -35.254  -7.456  1.00 10.00      B   
ATOM   2744  CE  MET B 129       2.604 -36.852  -8.172  1.00 10.00      B   
ATOM   2745  C   MET B 129       1.107 -34.828  -3.259  1.00 10.00      B   
ATOM   2746  O   MET B 129       0.324 -35.764  -3.083  1.00 10.00      B   
ATOM   2747  N   TYR B 130       2.246 -34.702  -2.591  1.00 10.00      B   
ATOM   2748  HN  TYR B 130       2.817 -33.922  -2.763  1.00 10.00      B   
ATOM   2749  CA  TYR B 130       2.664 -35.691  -1.609  1.00 10.00      B   
ATOM   2750  CB  TYR B 130       4.162 -35.569  -1.314  1.00 10.00      B   
ATOM   2751  CG  TYR B 130       5.043 -35.857  -2.509  1.00 10.00      B   
ATOM   2752  CD1 TYR B 130       5.699 -34.831  -3.175  1.00 10.00      B   
ATOM   2753  CD2 TYR B 130       5.212 -37.153  -2.978  1.00 10.00      B   
ATOM   2754  CE1 TYR B 130       6.498 -35.084  -4.272  1.00 10.00      B   
ATOM   2755  CE2 TYR B 130       6.012 -37.417  -4.075  1.00 10.00      B   
ATOM   2756  CZ  TYR B 130       6.651 -36.378  -4.719  1.00 10.00      B   
ATOM   2757  OH  TYR B 130       7.445 -36.634  -5.815  1.00 10.00      B   
ATOM   2758  HH  TYR B 130       8.246 -36.077  -5.776  1.00 10.00      B   
ATOM   2759  C   TYR B 130       1.849 -35.545  -0.329  1.00 10.00      B   
ATOM   2760  O   TYR B 130       1.565 -36.531   0.354  1.00 10.00      B   
ATOM   2761  N   LEU B 131       1.464 -34.310  -0.029  1.00 10.00      B   
ATOM   2762  HN  LEU B 131       1.732 -33.573  -0.618  1.00 10.00      B   
ATOM   2763  CA  LEU B 131       0.672 -34.009   1.158  1.00 10.00      B   
ATOM   2764  CB  LEU B 131       0.561 -32.493   1.350  1.00 10.00      B   
ATOM   2765  CG  LEU B 131      -0.124 -32.019   2.633  1.00 10.00      B   
ATOM   2766  CD1 LEU B 131       0.686 -32.417   3.857  1.00 10.00      B   
ATOM   2767  CD2 LEU B 131      -0.342 -30.515   2.600  1.00 10.00      B   
ATOM   2768  C   LEU B 131      -0.718 -34.632   1.058  1.00 10.00      B   
ATOM   2769  O   LEU B 131      -1.323 -34.983   2.065  1.00 10.00      B   
ATOM   2770  N   ASN B 132      -1.223 -34.754  -0.163  1.00 10.00      B   
ATOM   2771  HN  ASN B 132      -0.705 -34.428  -0.931  1.00 10.00      B   
ATOM   2772  CA  ASN B 132      -2.534 -35.346  -0.390  1.00 10.00      B   
ATOM   2773  CB  ASN B 132      -3.166 -34.801  -1.679  1.00 10.00      B   
ATOM   2774  CG  ASN B 132      -4.257 -35.699  -2.244  1.00 10.00      B   
ATOM   2775  OD1 ASN B 132      -4.029 -36.455  -3.188  1.00 10.00      B   
ATOM   2776  ND2 ASN B 132      -5.448 -35.626  -1.668  1.00 10.00      B   
ATOM   2777 HD21 ASN B 132      -5.564 -35.006  -0.917  1.00 10.00      B   
ATOM   2778 HD22 ASN B 132      -6.168 -36.194  -2.017  1.00 10.00      B   
ATOM   2779  C   ASN B 132      -2.431 -36.865  -0.442  1.00 10.00      B   
ATOM   2780  O   ASN B 132      -3.298 -37.575   0.073  1.00 10.00      B   
ATOM   2781  N   LYS B 133      -1.356 -37.361  -1.049  1.00 10.00      B   
ATOM   2782  HN  LYS B 133      -0.693 -36.745  -1.432  1.00 10.00      B   
ATOM   2783  CA  LYS B 133      -1.142 -38.798  -1.168  1.00 10.00      B   
ATOM   2784  CB  LYS B 133       0.098 -39.104  -2.013  1.00 10.00      B   
ATOM   2785  CG  LYS B 133       0.270 -40.582  -2.322  1.00 10.00      B   
ATOM   2786  CD  LYS B 133       1.643 -40.895  -2.889  1.00 10.00      B   
ATOM   2787  CE  LYS B 133       1.782 -42.383  -3.149  1.00 10.00      B   
ATOM   2788  NZ  LYS B 133       3.101 -42.736  -3.730  1.00 10.00      B   
ATOM   2789  HZ1 LYS B 133       3.046 -43.666  -4.194  1.00 10.00      B   
ATOM   2790  HZ2 LYS B 133       3.822 -42.778  -2.983  1.00 10.00      B   
ATOM   2791  HZ3 LYS B 133       3.384 -42.027  -4.434  1.00 10.00      B   
ATOM   2792  C   LYS B 133      -1.021 -39.458   0.202  1.00 10.00      B   
ATOM   2793  O   LYS B 133      -1.513 -40.567   0.413  1.00 10.00      B   
ATOM   2794  N   ASN B 134      -0.374 -38.773   1.131  1.00 10.00      B   
ATOM   2795  HN  ASN B 134      -0.011 -37.886   0.912  1.00 10.00      B   
ATOM   2796  CA  ASN B 134      -0.190 -39.305   2.474  1.00 10.00      B   
ATOM   2797  CB  ASN B 134       1.299 -39.428   2.806  1.00 10.00      B   
ATOM   2798  CG  ASN B 134       1.830 -40.828   2.572  1.00 10.00      B   
ATOM   2799  OD1 ASN B 134       2.237 -41.177   1.462  1.00 10.00      B   
ATOM   2800  ND2 ASN B 134       1.826 -41.640   3.616  1.00 10.00      B   
ATOM   2801 HD21 ASN B 134       1.485 -41.294   4.470  1.00 10.00      B   
ATOM   2802 HD22 ASN B 134       2.167 -42.552   3.499  1.00 10.00      B   
ATOM   2803  C   ASN B 134      -0.903 -38.451   3.513  1.00 10.00      B   
ATOM   2804  O   ASN B 134      -0.539 -38.453   4.689  1.00 10.00      B   
ATOM   2805  N   GLY B 135      -1.928 -37.737   3.076  1.00 10.00      B   
ATOM   2806  HN  GLY B 135      -2.179 -37.781   2.129  1.00 10.00      B   
ATOM   2807  CA  GLY B 135      -2.676 -36.886   3.979  1.00 10.00      B   
ATOM   2808  C   GLY B 135      -4.171 -37.011   3.781  1.00 10.00      B   
ATOM   2809  O   GLY B 135      -4.738 -36.423   2.858  1.00 10.00      B   
ATOM   2810  N   LYS B 136      -4.814 -37.780   4.648  1.00 10.00      B   
ATOM   2811  HN  LYS B 136      -4.307 -38.218   5.363  1.00 10.00      B   
ATOM   2812  CA  LYS B 136      -6.254 -37.983   4.573  1.00 10.00      B   
ATOM   2813  CB  LYS B 136      -6.655 -39.266   5.305  1.00 10.00      B   
ATOM   2814  CG  LYS B 136      -6.014 -40.531   4.761  1.00 10.00      B   
ATOM   2815  CD  LYS B 136      -6.512 -41.754   5.514  1.00 10.00      B   
ATOM   2816  CE  LYS B 136      -5.861 -43.034   5.012  1.00 10.00      B   
ATOM   2817  NZ  LYS B 136      -6.432 -44.239   5.674  1.00 10.00      B   
ATOM   2818  HZ1 LYS B 136      -6.018 -45.102   5.267  1.00 10.00      B   
ATOM   2819  HZ2 LYS B 136      -7.464 -44.267   5.541  1.00 10.00      B   
ATOM   2820  HZ3 LYS B 136      -6.231 -44.219   6.693  1.00 10.00      B   
ATOM   2821  C   LYS B 136      -6.998 -36.793   5.169  1.00 10.00      B   
ATOM   2822  O   LYS B 136      -7.455 -36.840   6.311  1.00 10.00      B   
ATOM   2823  N   SER B 137      -7.102 -35.723   4.398  1.00 10.00      B   
ATOM   2824  HN  SER B 137      -6.698 -35.736   3.502  1.00 10.00      B   
ATOM   2825  CA  SER B 137      -7.787 -34.526   4.851  1.00 10.00      B   
ATOM   2826  CB  SER B 137      -6.804 -33.600   5.586  1.00 10.00      B   
ATOM   2827  OG  SER B 137      -7.059 -32.231   5.304  1.00 10.00      B   
ATOM   2828  HG  SER B 137      -7.471 -31.813   6.078  1.00 10.00      B   
ATOM   2829  C   SER B 137      -8.433 -33.801   3.678  1.00 10.00      B   
ATOM   2830  O   SER B 137      -7.824 -33.655   2.613  1.00 10.00      B   
ATOM   2831  N   ARG B 138      -9.669 -33.355   3.872  1.00 10.00      B   
ATOM   2832  HN  ARG B 138     -10.098 -33.505   4.743  1.00 10.00      B   
ATOM   2833  CA  ARG B 138     -10.396 -32.633   2.839  1.00 10.00      B   
ATOM   2834  CB  ARG B 138     -11.824 -32.332   3.298  1.00 10.00      B   
ATOM   2835  CG  ARG B 138     -12.777 -33.511   3.209  1.00 10.00      B   
ATOM   2836  CD  ARG B 138     -14.173 -33.132   3.682  1.00 10.00      B   
ATOM   2837  NE  ARG B 138     -14.703 -31.966   2.976  1.00 10.00      B   
ATOM   2838  HE  ARG B 138     -14.449 -31.078   3.323  1.00 10.00      B   
ATOM   2839  CZ  ARG B 138     -15.509 -32.037   1.916  1.00 10.00      B   
ATOM   2840  NH1 ARG B 138     -15.879 -33.218   1.439  1.00 10.00      B   
ATOM   2841 HH11 ARG B 138     -15.544 -34.096   1.891  1.00 10.00      B   
ATOM   2842 HH12 ARG B 138     -16.511 -33.275   0.604  1.00 10.00      B   
ATOM   2843  NH2 ARG B 138     -15.945 -30.930   1.330  1.00 10.00      B   
ATOM   2844 HH21 ARG B 138     -16.574 -30.991   0.505  1.00 10.00      B   
ATOM   2845 HH22 ARG B 138     -15.656 -29.982   1.694  1.00 10.00      B   
ATOM   2846  C   ARG B 138      -9.681 -31.330   2.519  1.00 10.00      B   
ATOM   2847  O   ARG B 138      -9.492 -30.977   1.356  1.00 10.00      B   
ATOM   2848  N   LEU B 139      -9.256 -30.642   3.570  1.00 10.00      B   
ATOM   2849  HN  LEU B 139      -9.414 -31.003   4.470  1.00 10.00      B   
ATOM   2850  CA  LEU B 139      -8.557 -29.373   3.438  1.00 10.00      B   
ATOM   2851  CB  LEU B 139      -8.295 -28.778   4.822  1.00 10.00      B   
ATOM   2852  CG  LEU B 139      -7.694 -27.372   4.856  1.00 10.00      B   
ATOM   2853  CD1 LEU B 139      -8.681 -26.352   4.309  1.00 10.00      B   
ATOM   2854  CD2 LEU B 139      -7.271 -27.010   6.269  1.00 10.00      B   
ATOM   2855  C   LEU B 139      -7.244 -29.552   2.683  1.00 10.00      B   
ATOM   2856  O   LEU B 139      -6.902 -28.749   1.818  1.00 10.00      B   
ATOM   2857  N   HIS B 140      -6.525 -30.627   2.994  1.00 10.00      B   
ATOM   2858  HN  HIS B 140      -6.859 -31.248   3.683  1.00 10.00      B   
ATOM   2859  CA  HIS B 140      -5.250 -30.904   2.338  1.00 10.00      B   
ATOM   2860  CB  HIS B 140      -4.458 -31.992   3.075  1.00 10.00      B   
ATOM   2861  CG  HIS B 140      -3.946 -31.547   4.415  1.00 10.00      B   
ATOM   2862  ND1 HIS B 140      -3.002 -32.243   5.146  1.00 10.00      B   
ATOM   2863  HD1 HIS B 140      -2.574 -33.097   4.886  1.00 10.00      B   
ATOM   2864  CD2 HIS B 140      -4.255 -30.456   5.159  1.00 10.00      B   
ATOM   2865  CE1 HIS B 140      -2.765 -31.602   6.275  1.00 10.00      B   
ATOM   2866  NE2 HIS B 140      -3.509 -30.517   6.304  1.00 10.00      B   
ATOM   2867  HE2 HIS B 140      -3.533 -29.866   7.039  1.00 10.00      B   
ATOM   2868  C   HIS B 140      -5.457 -31.257   0.869  1.00 10.00      B   
ATOM   2869  O   HIS B 140      -4.573 -31.053   0.041  1.00 10.00      B   
ATOM   2870  N   THR B 141      -6.639 -31.773   0.552  1.00 10.00      B   
ATOM   2871  HN  THR B 141      -7.302 -31.918   1.259  1.00 10.00      B   
ATOM   2872  CA  THR B 141      -6.973 -32.125  -0.820  1.00 10.00      B   
ATOM   2873  CB  THR B 141      -8.113 -33.164  -0.869  1.00 10.00      B   
ATOM   2874  OG1 THR B 141      -7.797 -34.255   0.010  1.00 10.00      B   
ATOM   2875  HG1 THR B 141      -7.704 -33.924   0.916  1.00 10.00      B   
ATOM   2876  CG2 THR B 141      -8.302 -33.699  -2.282  1.00 10.00      B   
ATOM   2877  C   THR B 141      -7.381 -30.868  -1.591  1.00 10.00      B   
ATOM   2878  O   THR B 141      -7.077 -30.725  -2.778  1.00 10.00      B   
ATOM   2879  N   LEU B 142      -8.051 -29.950  -0.894  1.00 10.00      B   
ATOM   2880  HN  LEU B 142      -8.258 -30.127   0.052  1.00 10.00      B   
ATOM   2881  CA  LEU B 142      -8.498 -28.696  -1.489  1.00 10.00      B   
ATOM   2882  CB  LEU B 142      -9.278 -27.864  -0.465  1.00 10.00      B   
ATOM   2883  CG  LEU B 142     -10.655 -28.392  -0.056  1.00 10.00      B   
ATOM   2884  CD1 LEU B 142     -11.149 -27.676   1.190  1.00 10.00      B   
ATOM   2885  CD2 LEU B 142     -11.649 -28.224  -1.194  1.00 10.00      B   
ATOM   2886  C   LEU B 142      -7.309 -27.892  -2.000  1.00 10.00      B   
ATOM   2887  O   LEU B 142      -7.346 -27.341  -3.102  1.00 10.00      B   
ATOM   2888  N   TRP B 143      -6.252 -27.835  -1.194  1.00 10.00      B   
ATOM   2889  HN  TRP B 143      -6.294 -28.290  -0.324  1.00 10.00      B   
ATOM   2890  CA  TRP B 143      -5.040 -27.104  -1.557  1.00 10.00      B   
ATOM   2891  CB  TRP B 143      -4.000 -27.197  -0.435  1.00 10.00      B   
ATOM   2892  CG  TRP B 143      -4.448 -26.618   0.872  1.00 10.00      B   
ATOM   2893  CD1 TRP B 143      -5.496 -25.769   1.085  1.00 10.00      B   
ATOM   2894  CD2 TRP B 143      -3.852 -26.845   2.153  1.00 10.00      B   
ATOM   2895  NE1 TRP B 143      -5.588 -25.457   2.420  1.00 10.00      B   
ATOM   2896  HE1 TRP B 143      -6.262 -24.863   2.826  1.00 10.00      B   
ATOM   2897  CE2 TRP B 143      -4.588 -26.102   3.094  1.00 10.00      B   
ATOM   2898  CE3 TRP B 143      -2.764 -27.601   2.594  1.00 10.00      B   
ATOM   2899  CZ2 TRP B 143      -4.275 -26.099   4.450  1.00 10.00      B   
ATOM   2900  CZ3 TRP B 143      -2.454 -27.596   3.940  1.00 10.00      B   
ATOM   2901  CH2 TRP B 143      -3.206 -26.849   4.852  1.00 10.00      B   
ATOM   2902  C   TRP B 143      -4.442 -27.661  -2.842  1.00 10.00      B   
ATOM   2903  O   TRP B 143      -4.006 -26.911  -3.721  1.00 10.00      B   
ATOM   2904  N   TYR B 144      -4.438 -28.981  -2.943  1.00 10.00      B   
ATOM   2905  HN  TYR B 144      -4.814 -29.510  -2.210  1.00 10.00      B   
ATOM   2906  CA  TYR B 144      -3.904 -29.672  -4.108  1.00 10.00      B   
ATOM   2907  CB  TYR B 144      -3.943 -31.188  -3.866  1.00 10.00      B   
ATOM   2908  CG  TYR B 144      -3.313 -32.040  -4.948  1.00 10.00      B   
ATOM   2909  CD1 TYR B 144      -2.232 -31.588  -5.696  1.00 10.00      B   
ATOM   2910  CD2 TYR B 144      -3.807 -33.310  -5.219  1.00 10.00      B   
ATOM   2911  CE1 TYR B 144      -1.662 -32.379  -6.678  1.00 10.00      B   
ATOM   2912  CE2 TYR B 144      -3.246 -34.105  -6.197  1.00 10.00      B   
ATOM   2913  CZ  TYR B 144      -2.176 -33.635  -6.925  1.00 10.00      B   
ATOM   2914  OH  TYR B 144      -1.610 -34.430  -7.898  1.00 10.00      B   
ATOM   2915  HH  TYR B 144      -0.775 -34.038  -8.184  1.00 10.00      B   
ATOM   2916  C   TYR B 144      -4.693 -29.301  -5.363  1.00 10.00      B   
ATOM   2917  O   TYR B 144      -4.114 -28.965  -6.393  1.00 10.00      B   
ATOM   2918  N   ALA B 145      -6.015 -29.339  -5.259  1.00 10.00      B   
ATOM   2919  HN  ALA B 145      -6.419 -29.597  -4.400  1.00 10.00      B   
ATOM   2920  CA  ALA B 145      -6.884 -29.010  -6.382  1.00 10.00      B   
ATOM   2921  CB  ALA B 145      -8.325 -29.380  -6.065  1.00 10.00      B   
ATOM   2922  C   ALA B 145      -6.778 -27.533  -6.753  1.00 10.00      B   
ATOM   2923  O   ALA B 145      -6.697 -27.182  -7.931  1.00 10.00      B   
ATOM   2924  N   PHE B 146      -6.751 -26.674  -5.740  1.00 10.00      B   
ATOM   2925  HN  PHE B 146      -6.802 -27.021  -4.821  1.00 10.00      B   
ATOM   2926  CA  PHE B 146      -6.661 -25.231  -5.950  1.00 10.00      B   
ATOM   2927  CB  PHE B 146      -6.775 -24.484  -4.617  1.00 10.00      B   
ATOM   2928  CG  PHE B 146      -6.714 -22.989  -4.753  1.00 10.00      B   
ATOM   2929  CD1 PHE B 146      -7.736 -22.295  -5.379  1.00 10.00      B   
ATOM   2930  CD2 PHE B 146      -5.634 -22.278  -4.253  1.00 10.00      B   
ATOM   2931  CE1 PHE B 146      -7.681 -20.921  -5.510  1.00 10.00      B   
ATOM   2932  CE2 PHE B 146      -5.572 -20.903  -4.380  1.00 10.00      B   
ATOM   2933  CZ  PHE B 146      -6.598 -20.223  -5.008  1.00 10.00      B   
ATOM   2934  C   PHE B 146      -5.369 -24.843  -6.670  1.00 10.00      B   
ATOM   2935  O   PHE B 146      -5.356 -23.924  -7.495  1.00 10.00      B   
ATOM   2936  N   SER B 147      -4.293 -25.559  -6.372  1.00 10.00      B   
ATOM   2937  HN  SER B 147      -4.371 -26.290  -5.719  1.00 10.00      B   
ATOM   2938  CA  SER B 147      -2.996 -25.286  -6.983  1.00 10.00      B   
ATOM   2939  CB  SER B 147      -1.914 -26.171  -6.367  1.00 10.00      B   
ATOM   2940  OG  SER B 147      -1.815 -25.933  -4.970  1.00 10.00      B   
ATOM   2941  HG  SER B 147      -2.597 -26.292  -4.525  1.00 10.00      B   
ATOM   2942  C   SER B 147      -3.035 -25.438  -8.504  1.00 10.00      B   
ATOM   2943  O   SER B 147      -2.297 -24.762  -9.221  1.00 10.00      B   
ATOM   2944  N   PHE B 148      -3.916 -26.304  -8.996  1.00 10.00      B   
ATOM   2945  HN  PHE B 148      -4.490 -26.809  -8.380  1.00 10.00      B   
ATOM   2946  CA  PHE B 148      -4.046 -26.520 -10.432  1.00 10.00      B   
ATOM   2947  CB  PHE B 148      -4.936 -27.725 -10.738  1.00 10.00      B   
ATOM   2948  CG  PHE B 148      -4.280 -29.038 -10.428  1.00 10.00      B   
ATOM   2949  CD1 PHE B 148      -4.867 -29.937  -9.557  1.00 10.00      B   
ATOM   2950  CD2 PHE B 148      -3.068 -29.370 -11.005  1.00 10.00      B   
ATOM   2951  CE1 PHE B 148      -4.256 -31.142  -9.268  1.00 10.00      B   
ATOM   2952  CE2 PHE B 148      -2.451 -30.572 -10.722  1.00 10.00      B   
ATOM   2953  CZ  PHE B 148      -3.047 -31.461  -9.851  1.00 10.00      B   
ATOM   2954  C   PHE B 148      -4.567 -25.264 -11.121  1.00 10.00      B   
ATOM   2955  O   PHE B 148      -4.195 -24.964 -12.254  1.00 10.00      B   
ATOM   2956  N   HIS B 149      -5.417 -24.519 -10.418  1.00 10.00      B   
ATOM   2957  HN  HIS B 149      -5.677 -24.811  -9.516  1.00 10.00      B   
ATOM   2958  CA  HIS B 149      -5.963 -23.280 -10.956  1.00 10.00      B   
ATOM   2959  CB  HIS B 149      -7.088 -22.735 -10.060  1.00 10.00      B   
ATOM   2960  CG  HIS B 149      -7.501 -21.317 -10.360  1.00 10.00      B   
ATOM   2961  ND1 HIS B 149      -8.331 -20.974 -11.408  1.00 10.00      B   
ATOM   2962  HD1 HIS B 149      -8.727 -21.597 -12.060  1.00 10.00      B   
ATOM   2963  CD2 HIS B 149      -7.185 -20.152  -9.739  1.00 10.00      B   
ATOM   2964  CE1 HIS B 149      -8.506 -19.663 -11.419  1.00 10.00      B   
ATOM   2965  NE2 HIS B 149      -7.821 -19.145 -10.418  1.00 10.00      B   
ATOM   2966  HE2 HIS B 149      -7.762 -18.183 -10.206  1.00 10.00      B   
ATOM   2967  C   HIS B 149      -4.844 -22.256 -11.087  1.00 10.00      B   
ATOM   2968  O   HIS B 149      -4.824 -21.457 -12.022  1.00 10.00      B   
ATOM   2969  N   LEU B 150      -3.912 -22.300 -10.143  1.00 10.00      B   
ATOM   2970  HN  LEU B 150      -3.988 -22.969  -9.427  1.00 10.00      B   
ATOM   2971  CA  LEU B 150      -2.776 -21.392 -10.143  1.00 10.00      B   
ATOM   2972  CB  LEU B 150      -2.025 -21.470  -8.813  1.00 10.00      B   
ATOM   2973  CG  LEU B 150      -2.807 -21.038  -7.570  1.00 10.00      B   
ATOM   2974  CD1 LEU B 150      -1.987 -21.278  -6.313  1.00 10.00      B   
ATOM   2975  CD2 LEU B 150      -3.208 -19.575  -7.672  1.00 10.00      B   
ATOM   2976  C   LEU B 150      -1.848 -21.717 -11.305  1.00 10.00      B   
ATOM   2977  O   LEU B 150      -1.301 -20.820 -11.943  1.00 10.00      B   
ATOM   2978  N   LEU B 151      -1.690 -23.006 -11.583  1.00 10.00      B   
ATOM   2979  HN  LEU B 151      -2.135 -23.676 -11.020  1.00 10.00      B   
ATOM   2980  CA  LEU B 151      -0.853 -23.453 -12.691  1.00 10.00      B   
ATOM   2981  CB  LEU B 151      -0.744 -24.979 -12.693  1.00 10.00      B   
ATOM   2982  CG  LEU B 151       0.194 -25.588 -11.651  1.00 10.00      B   
ATOM   2983  CD1 LEU B 151      -0.118 -27.061 -11.447  1.00 10.00      B   
ATOM   2984  CD2 LEU B 151       1.642 -25.403 -12.070  1.00 10.00      B   
ATOM   2985  C   LEU B 151      -1.444 -22.966 -14.009  1.00 10.00      B   
ATOM   2986  O   LEU B 151      -0.722 -22.630 -14.948  1.00 10.00      B   
ATOM   2987  N   LEU B 152      -2.773 -22.907 -14.053  1.00 10.00      B   
ATOM   2988  HN  LEU B 152      -3.288 -23.198 -13.270  1.00 10.00      B   
ATOM   2989  CA  LEU B 152      -3.485 -22.444 -15.235  1.00 10.00      B   
ATOM   2990  CB  LEU B 152      -4.978 -22.769 -15.129  1.00 10.00      B   
ATOM   2991  CG  LEU B 152      -5.351 -24.251 -15.213  1.00 10.00      B   
ATOM   2992  CD1 LEU B 152      -6.840 -24.445 -14.984  1.00 10.00      B   
ATOM   2993  CD2 LEU B 152      -4.934 -24.834 -16.553  1.00 10.00      B   
ATOM   2994  C   LEU B 152      -3.279 -20.945 -15.449  1.00 10.00      B   
ATOM   2995  O   LEU B 152      -3.583 -20.412 -16.515  1.00 10.00      B   
ATOM   2996  N   GLN B 153      -2.748 -20.272 -14.435  1.00 10.00      B   
ATOM   2997  HN  GLN B 153      -2.512 -20.749 -13.611  1.00 10.00      B   
ATOM   2998  CA  GLN B 153      -2.493 -18.843 -14.525  1.00 10.00      B   
ATOM   2999  CB  GLN B 153      -2.586 -18.179 -13.146  1.00 10.00      B   
ATOM   3000  CG  GLN B 153      -3.917 -18.359 -12.425  1.00 10.00      B   
ATOM   3001  CD  GLN B 153      -5.117 -18.139 -13.327  1.00 10.00      B   
ATOM   3002  OE1 GLN B 153      -5.534 -17.006 -13.563  1.00 10.00      B   
ATOM   3003  NE2 GLN B 153      -5.695 -19.226 -13.818  1.00 10.00      B   
ATOM   3004 HE21 GLN B 153      -5.321 -20.101 -13.573  1.00 10.00      B   
ATOM   3005 HE22 GLN B 153      -6.470 -19.113 -14.412  1.00 10.00      B   
ATOM   3006  C   GLN B 153      -1.116 -18.588 -15.132  1.00 10.00      B   
ATOM   3007  O   GLN B 153      -0.804 -17.468 -15.546  1.00 10.00      B   
ATOM   3008  N   GLU B 154      -0.296 -19.636 -15.187  1.00 10.00      B   
ATOM   3009  HN  GLU B 154      -0.603 -20.505 -14.846  1.00 10.00      B   
ATOM   3010  CA  GLU B 154       1.047 -19.527 -15.743  1.00 10.00      B   
ATOM   3011  CB  GLU B 154       1.942 -20.680 -15.281  1.00 10.00      B   
ATOM   3012  CG  GLU B 154       2.598 -20.453 -13.930  1.00 10.00      B   
ATOM   3013  CD  GLU B 154       3.948 -21.134 -13.811  1.00 10.00      B   
ATOM   3014  OE1 GLU B 154       4.838 -20.847 -14.644  1.00 10.00      B   
ATOM   3015  OE2 GLU B 154       4.130 -21.943 -12.880  1.00 10.00      B   
ATOM   3016  C   GLU B 154       1.009 -19.466 -17.263  1.00 10.00      B   
ATOM   3017  O   GLU B 154       1.771 -18.722 -17.881  1.00 10.00      B   
ATOM   3018  N   GLY B 155       0.119 -20.239 -17.864  1.00 10.00      B   
ATOM   3019  HN  GLY B 155      -0.470 -20.812 -17.328  1.00 10.00      B   
ATOM   3020  CA  GLY B 155       0.014 -20.241 -19.307  1.00 10.00      B   
ATOM   3021  C   GLY B 155       0.451 -21.553 -19.918  1.00 10.00      B   
ATOM   3022  O   GLY B 155       0.835 -21.603 -21.085  1.00 10.00      B   
ATOM   3023  N   GLU B 156       0.394 -22.617 -19.132  1.00 10.00      B   
ATOM   3024  HN  GLU B 156       0.070 -22.516 -18.213  1.00 10.00      B   
ATOM   3025  CA  GLU B 156       0.774 -23.936 -19.611  1.00 10.00      B   
ATOM   3026  CB  GLU B 156       1.204 -24.841 -18.451  1.00 10.00      B   
ATOM   3027  CG  GLU B 156       2.298 -24.262 -17.564  1.00 10.00      B   
ATOM   3028  CD  GLU B 156       3.072 -25.336 -16.826  1.00 10.00      B   
ATOM   3029  OE1 GLU B 156       2.529 -25.929 -15.874  1.00 10.00      B   
ATOM   3030  OE2 GLU B 156       4.230 -25.613 -17.213  1.00 10.00      B   
ATOM   3031  C   GLU B 156      -0.398 -24.566 -20.358  1.00 10.00      B   
ATOM   3032  O   GLU B 156      -0.990 -25.539 -19.895  1.00 10.00      B   
ATOM   3033  N   THR B 157      -0.725 -23.999 -21.514  1.00 10.00      B   
ATOM   3034  HN  THR B 157      -0.200 -23.230 -21.830  1.00 10.00      B   
ATOM   3035  CA  THR B 157      -1.830 -24.475 -22.336  1.00 10.00      B   
ATOM   3036  CB  THR B 157      -2.036 -23.556 -23.550  1.00 10.00      B   
ATOM   3037  OG1 THR B 157      -0.838 -22.798 -23.771  1.00 10.00      B   
ATOM   3038  HG1 THR B 157      -0.235 -23.309 -24.324  1.00 10.00      B   
ATOM   3039  CG2 THR B 157      -3.196 -22.604 -23.308  1.00 10.00      B   
ATOM   3040  C   THR B 157      -1.610 -25.907 -22.814  1.00 10.00      B   
ATOM   3041  O   THR B 157      -2.567 -26.634 -23.085  1.00 10.00      B   
ATOM   3042  N   ASP B 158      -0.348 -26.307 -22.896  1.00 10.00      B   
ATOM   3043  HN  ASP B 158       0.366 -25.674 -22.666  1.00 10.00      B   
ATOM   3044  CA  ASP B 158       0.014 -27.651 -23.329  1.00 10.00      B   
ATOM   3045  CB  ASP B 158       1.523 -27.743 -23.557  1.00 10.00      B   
ATOM   3046  CG  ASP B 158       1.883 -28.113 -24.979  1.00 10.00      B   
ATOM   3047  OD1 ASP B 158       1.515 -27.362 -25.910  1.00 10.00      B   
ATOM   3048  OD2 ASP B 158       2.554 -29.149 -25.171  1.00 10.00      B   
ATOM   3049  C   ASP B 158      -0.419 -28.688 -22.299  1.00 10.00      B   
ATOM   3050  O   ASP B 158      -0.572 -29.867 -22.609  1.00 10.00      B   
ATOM   3051  N   LYS B 159      -0.613 -28.235 -21.069  1.00 10.00      B   
ATOM   3052  HN  LYS B 159      -0.470 -27.282 -20.885  1.00 10.00      B   
ATOM   3053  CA  LYS B 159      -1.036 -29.109 -19.982  1.00 10.00      B   
ATOM   3054  CB  LYS B 159       0.096 -29.278 -18.964  1.00 10.00      B   
ATOM   3055  CG  LYS B 159       1.300 -30.047 -19.486  1.00 10.00      B   
ATOM   3056  CD  LYS B 159       2.474 -29.947 -18.527  1.00 10.00      B   
ATOM   3057  CE  LYS B 159       3.060 -28.544 -18.510  1.00 10.00      B   
ATOM   3058  NZ  LYS B 159       3.917 -28.322 -17.318  1.00 10.00      B   
ATOM   3059  HZ1 LYS B 159       3.407 -28.601 -16.458  1.00 10.00      B   
ATOM   3060  HZ2 LYS B 159       4.172 -27.309 -17.239  1.00 10.00      B   
ATOM   3061  HZ3 LYS B 159       4.791 -28.883 -17.391  1.00 10.00      B   
ATOM   3062  C   LYS B 159      -2.271 -28.536 -19.296  1.00 10.00      B   
ATOM   3063  O   LYS B 159      -2.631 -28.950 -18.195  1.00 10.00      B   
ATOM   3064  N   ALA B 160      -2.923 -27.592 -19.969  1.00 10.00      B   
ATOM   3065  HN  ALA B 160      -2.596 -27.330 -20.855  1.00 10.00      B   
ATOM   3066  CA  ALA B 160      -4.112 -26.940 -19.434  1.00 10.00      B   
ATOM   3067  CB  ALA B 160      -4.560 -25.816 -20.356  1.00 10.00      B   
ATOM   3068  C   ALA B 160      -5.240 -27.939 -19.231  1.00 10.00      B   
ATOM   3069  O   ALA B 160      -5.911 -27.931 -18.199  1.00 10.00      B   
ATOM   3070  N   SER B 161      -5.431 -28.809 -20.212  1.00 10.00      B   
ATOM   3071  HN  SER B 161      -4.847 -28.776 -21.002  1.00 10.00      B   
ATOM   3072  CA  SER B 161      -6.476 -29.817 -20.144  1.00 10.00      B   
ATOM   3073  CB  SER B 161      -6.569 -30.574 -21.472  1.00 10.00      B   
ATOM   3074  OG  SER B 161      -7.914 -30.902 -21.777  1.00 10.00      B   
ATOM   3075  HG  SER B 161      -8.080 -31.823 -21.528  1.00 10.00      B   
ATOM   3076  C   SER B 161      -6.195 -30.784 -18.999  1.00 10.00      B   
ATOM   3077  O   SER B 161      -7.114 -31.271 -18.335  1.00 10.00      B   
ATOM   3078  N   LEU B 162      -4.916 -31.035 -18.761  1.00 10.00      B   
ATOM   3079  HN  LEU B 162      -4.236 -30.597 -19.314  1.00 10.00      B   
ATOM   3080  CA  LEU B 162      -4.494 -31.933 -17.696  1.00 10.00      B   
ATOM   3081  CB  LEU B 162      -2.983 -32.173 -17.765  1.00 10.00      B   
ATOM   3082  CG  LEU B 162      -2.401 -33.151 -16.742  1.00 10.00      B   
ATOM   3083  CD1 LEU B 162      -2.866 -34.570 -17.027  1.00 10.00      B   
ATOM   3084  CD2 LEU B 162      -0.882 -33.071 -16.727  1.00 10.00      B   
ATOM   3085  C   LEU B 162      -4.880 -31.360 -16.335  1.00 10.00      B   
ATOM   3086  O   LEU B 162      -5.533 -32.026 -15.535  1.00 10.00      B   
ATOM   3087  N   TYR B 163      -4.496 -30.110 -16.092  1.00 10.00      B   
ATOM   3088  HN  TYR B 163      -3.993 -29.622 -16.782  1.00 10.00      B   
ATOM   3089  CA  TYR B 163      -4.800 -29.445 -14.826  1.00 10.00      B   
ATOM   3090  CB  TYR B 163      -4.094 -28.087 -14.738  1.00 10.00      B   
ATOM   3091  CG  TYR B 163      -2.592 -28.139 -14.915  1.00 10.00      B   
ATOM   3092  CD1 TYR B 163      -1.834 -29.162 -14.357  1.00 10.00      B   
ATOM   3093  CD2 TYR B 163      -1.929 -27.153 -15.635  1.00 10.00      B   
ATOM   3094  CE1 TYR B 163      -0.462 -29.204 -14.516  1.00 10.00      B   
ATOM   3095  CE2 TYR B 163      -0.559 -27.188 -15.800  1.00 10.00      B   
ATOM   3096  CZ  TYR B 163       0.170 -28.213 -15.236  1.00 10.00      B   
ATOM   3097  OH  TYR B 163       1.538 -28.248 -15.400  1.00 10.00      B   
ATOM   3098  HH  TYR B 163       1.872 -27.330 -15.483  1.00 10.00      B   
ATOM   3099  C   TYR B 163      -6.307 -29.253 -14.662  1.00 10.00      B   
ATOM   3100  O   TYR B 163      -6.850 -29.429 -13.569  1.00 10.00      B   
ATOM   3101  N   ASN B 164      -6.973 -28.910 -15.762  1.00 10.00      B   
ATOM   3102  HN  ASN B 164      -6.476 -28.795 -16.603  1.00 10.00      B   
ATOM   3103  CA  ASN B 164      -8.416 -28.686 -15.762  1.00 10.00      B   
ATOM   3104  CB  ASN B 164      -8.879 -28.231 -17.154  1.00 10.00      B   
ATOM   3105  CG  ASN B 164     -10.340 -27.817 -17.198  1.00 10.00      B   
ATOM   3106  OD1 ASN B 164     -10.883 -27.294 -16.225  1.00 10.00      B   
ATOM   3107  ND2 ASN B 164     -10.985 -28.043 -18.334  1.00 10.00      B   
ATOM   3108 HD21 ASN B 164     -10.491 -28.456 -19.075  1.00 10.00      B   
ATOM   3109 HD22 ASN B 164     -11.932 -27.793 -18.387  1.00 10.00      B   
ATOM   3110  C   ASN B 164      -9.177 -29.942 -15.333  1.00 10.00      B   
ATOM   3111  O   ASN B 164     -10.100 -29.874 -14.520  1.00 10.00      B   
ATOM   3112  N   SER B 165      -8.781 -31.090 -15.871  1.00 10.00      B   
ATOM   3113  HN  SER B 165      -8.033 -31.092 -16.506  1.00 10.00      B   
ATOM   3114  CA  SER B 165      -9.440 -32.346 -15.535  1.00 10.00      B   
ATOM   3115  CB  SER B 165      -9.147 -33.430 -16.579  1.00 10.00      B   
ATOM   3116  OG  SER B 165      -7.770 -33.464 -16.921  1.00 10.00      B   
ATOM   3117  HG  SER B 165      -7.575 -32.739 -17.534  1.00 10.00      B   
ATOM   3118  C   SER B 165      -9.074 -32.818 -14.128  1.00 10.00      B   
ATOM   3119  O   SER B 165      -9.932 -33.301 -13.386  1.00 10.00      B   
ATOM   3120  N   LEU B 166      -7.802 -32.668 -13.766  1.00 10.00      B   
ATOM   3121  HN  LEU B 166      -7.167 -32.275 -14.405  1.00 10.00      B   
ATOM   3122  CA  LEU B 166      -7.321 -33.077 -12.448  1.00 10.00      B   
ATOM   3123  CB  LEU B 166      -5.813 -32.835 -12.317  1.00 10.00      B   
ATOM   3124  CG  LEU B 166      -4.899 -33.730 -13.159  1.00 10.00      B   
ATOM   3125  CD1 LEU B 166      -3.443 -33.325 -12.993  1.00 10.00      B   
ATOM   3126  CD2 LEU B 166      -5.093 -35.192 -12.798  1.00 10.00      B   
ATOM   3127  C   LEU B 166      -8.070 -32.346 -11.340  1.00 10.00      B   
ATOM   3128  O   LEU B 166      -8.555 -32.969 -10.393  1.00 10.00      B   
ATOM   3129  N   GLY B 167      -8.181 -31.026 -11.479  1.00 10.00      B   
ATOM   3130  HN  GLY B 167      -7.787 -30.591 -12.268  1.00 10.00      B   
ATOM   3131  CA  GLY B 167      -8.874 -30.223 -10.489  1.00 10.00      B   
ATOM   3132  C   GLY B 167     -10.326 -30.627 -10.326  1.00 10.00      B   
ATOM   3133  O   GLY B 167     -10.823 -30.739  -9.205  1.00 10.00      B   
ATOM   3134  N   LYS B 168     -11.000 -30.868 -11.446  1.00 10.00      B   
ATOM   3135  HN  LYS B 168     -10.538 -30.781 -12.306  1.00 10.00      B   
ATOM   3136  CA  LYS B 168     -12.405 -31.262 -11.428  1.00 10.00      B   
ATOM   3137  CB  LYS B 168     -12.979 -31.325 -12.851  1.00 10.00      B   
ATOM   3138  CG  LYS B 168     -14.462 -31.670 -12.914  1.00 10.00      B   
ATOM   3139  CD  LYS B 168     -15.002 -31.597 -14.335  1.00 10.00      B   
ATOM   3140  CE  LYS B 168     -16.480 -31.962 -14.385  1.00 10.00      B   
ATOM   3141  NZ  LYS B 168     -17.048 -31.825 -15.753  1.00 10.00      B   
ATOM   3142  HZ1 LYS B 168     -16.430 -32.297 -16.445  1.00 10.00      B   
ATOM   3143  HZ2 LYS B 168     -17.134 -30.816 -16.014  1.00 10.00      B   
ATOM   3144  HZ3 LYS B 168     -17.991 -32.263 -15.796  1.00 10.00      B   
ATOM   3145  C   LYS B 168     -12.594 -32.603 -10.723  1.00 10.00      B   
ATOM   3146  O   LYS B 168     -13.461 -32.739  -9.867  1.00 10.00      B   
ATOM   3147  N   LYS B 169     -11.765 -33.581 -11.079  1.00 10.00      B   
ATOM   3148  HN  LYS B 169     -11.080 -33.401 -11.760  1.00 10.00      B   
ATOM   3149  CA  LYS B 169     -11.848 -34.916 -10.491  1.00 10.00      B   
ATOM   3150  CB  LYS B 169     -10.869 -35.873 -11.174  1.00 10.00      B   
ATOM   3151  CG  LYS B 169     -11.201 -36.163 -12.629  1.00 10.00      B   
ATOM   3152  CD  LYS B 169     -10.142 -37.039 -13.276  1.00 10.00      B   
ATOM   3153  CE  LYS B 169     -10.423 -37.240 -14.755  1.00 10.00      B   
ATOM   3154  NZ  LYS B 169      -9.456 -38.178 -15.388  1.00 10.00      B   
ATOM   3155  HZ1 LYS B 169      -8.481 -37.842 -15.247  1.00 10.00      B   
ATOM   3156  HZ2 LYS B 169      -9.640 -38.245 -16.409  1.00 10.00      B   
ATOM   3157  HZ3 LYS B 169      -9.546 -39.126 -14.970  1.00 10.00      B   
ATOM   3158  C   LYS B 169     -11.604 -34.889  -8.984  1.00 10.00      B   
ATOM   3159  O   LYS B 169     -12.250 -35.620  -8.225  1.00 10.00      B   
ATOM   3160  N   LEU B 170     -10.672 -34.045  -8.554  1.00 10.00      B   
ATOM   3161  HN  LEU B 170     -10.186 -33.496  -9.209  1.00 10.00      B   
ATOM   3162  CA  LEU B 170     -10.349 -33.917  -7.140  1.00 10.00      B   
ATOM   3163  CB  LEU B 170      -9.091 -33.067  -6.949  1.00 10.00      B   
ATOM   3164  CG  LEU B 170      -7.761 -33.751  -7.265  1.00 10.00      B   
ATOM   3165  CD1 LEU B 170      -6.657 -32.718  -7.400  1.00 10.00      B   
ATOM   3166  CD2 LEU B 170      -7.411 -34.760  -6.181  1.00 10.00      B   
ATOM   3167  C   LEU B 170     -11.508 -33.299  -6.375  1.00 10.00      B   
ATOM   3168  O   LEU B 170     -11.961 -33.840  -5.367  1.00 10.00      B   
ATOM   3169  N   MET B 171     -12.003 -32.174  -6.877  1.00 10.00      B   
ATOM   3170  HN  MET B 171     -11.613 -31.805  -7.701  1.00 10.00      B   
ATOM   3171  CA  MET B 171     -13.111 -31.473  -6.240  1.00 10.00      B   
ATOM   3172  CB  MET B 171     -13.340 -30.110  -6.895  1.00 10.00      B   
ATOM   3173  CG  MET B 171     -12.206 -29.118  -6.687  1.00 10.00      B   
ATOM   3174  SD  MET B 171     -11.901 -28.762  -4.945  1.00 10.00      B   
ATOM   3175  CE  MET B 171     -13.442 -27.978  -4.484  1.00 10.00      B   
ATOM   3176  C   MET B 171     -14.390 -32.302  -6.274  1.00 10.00      B   
ATOM   3177  O   MET B 171     -15.180 -32.277  -5.331  1.00 10.00      B   
ATOM   3178  N   GLU B 172     -14.583 -33.045  -7.361  1.00 10.00      B   
ATOM   3179  HN  GLU B 172     -13.917 -33.016  -8.085  1.00 10.00      B   
ATOM   3180  CA  GLU B 172     -15.763 -33.891  -7.518  1.00 10.00      B   
ATOM   3181  CB  GLU B 172     -15.802 -34.485  -8.928  1.00 10.00      B   
ATOM   3182  CG  GLU B 172     -17.171 -34.974  -9.365  1.00 10.00      B   
ATOM   3183  CD  GLU B 172     -17.132 -35.681 -10.699  1.00 10.00      B   
ATOM   3184  OE1 GLU B 172     -17.002 -36.923 -10.713  1.00 10.00      B   
ATOM   3185  OE2 GLU B 172     -17.228 -35.002 -11.744  1.00 10.00      B   
ATOM   3186  C   GLU B 172     -15.765 -35.007  -6.475  1.00 10.00      B   
ATOM   3187  O   GLU B 172     -16.819 -35.439  -6.011  1.00 10.00      B   
ATOM   3188  N   GLY B 173     -14.575 -35.461  -6.103  1.00 10.00      B   
ATOM   3189  HN  GLY B 173     -13.766 -35.078  -6.511  1.00 10.00      B   
ATOM   3190  CA  GLY B 173     -14.455 -36.512  -5.108  1.00 10.00      B   
ATOM   3191  C   GLY B 173     -14.692 -35.991  -3.704  1.00 10.00      B   
ATOM   3192  O   GLY B 173     -14.875 -36.764  -2.763  1.00 10.00      B   
ATOM   3193  N   LEU B 174     -14.698 -34.673  -3.563  1.00 10.00      B   
ATOM   3194  HN  LEU B 174     -14.557 -34.108  -4.353  1.00 10.00      B   
ATOM   3195  CA  LEU B 174     -14.916 -34.040  -2.272  1.00 10.00      B   
ATOM   3196  CB  LEU B 174     -14.006 -32.820  -2.113  1.00 10.00      B   
ATOM   3197  CG  LEU B 174     -12.505 -33.105  -2.042  1.00 10.00      B   
ATOM   3198  CD1 LEU B 174     -11.714 -31.808  -2.072  1.00 10.00      B   
ATOM   3199  CD2 LEU B 174     -12.172 -33.904  -0.791  1.00 10.00      B   
ATOM   3200  C   LEU B 174     -16.375 -33.636  -2.108  1.00 10.00      B   
ATOM   3201  O   LEU B 174     -16.731 -32.907  -1.179  1.00 10.00      B   
ATOM   3202  N   GLN B 175     -17.214 -34.111  -3.018  1.00 10.00      B   
ATOM   3203  HN  GLN B 175     -16.868 -34.683  -3.737  1.00 10.00      B   
ATOM   3204  CA  GLN B 175     -18.635 -33.809  -2.976  1.00 10.00      B   
ATOM   3205  CB  GLN B 175     -19.233 -33.857  -4.382  1.00 10.00      B   
ATOM   3206  CG  GLN B 175     -18.657 -32.816  -5.327  1.00 10.00      B   
ATOM   3207  CD  GLN B 175     -19.259 -32.878  -6.719  1.00 10.00      B   
ATOM   3208  OE1 GLN B 175     -19.378 -31.861  -7.400  1.00 10.00      B   
ATOM   3209  NE2 GLN B 175     -19.631 -34.067  -7.158  1.00 10.00      B   
ATOM   3210 HE21 GLN B 175     -19.497 -34.844  -6.569  1.00 10.00      B   
ATOM   3211 HE22 GLN B 175     -20.022 -34.130  -8.057  1.00 10.00      B   
ATOM   3212  C   GLN B 175     -19.358 -34.787  -2.055  1.00 10.00      B   
ATOM   3213  O   GLN B 175     -18.959 -35.949  -1.933  1.00 10.00      B   
ATOM   3214  N   PRO B 176     -20.421 -34.332  -1.373  1.00 10.00      B   
ATOM   3215  CA  PRO B 176     -20.911 -32.953  -1.476  1.00 10.00      B   
ATOM   3216  CB  PRO B 176     -22.329 -33.053  -0.917  1.00 10.00      B   
ATOM   3217  CG  PRO B 176     -22.259 -34.162   0.076  1.00 10.00      B   
ATOM   3218  CD  PRO B 176     -21.232 -35.136  -0.439  1.00 10.00      B   
ATOM   3219  C   PRO B 176     -20.080 -31.976  -0.642  1.00 10.00      B   
ATOM   3220  O   PRO B 176     -19.306 -32.383   0.227  1.00 10.00      B   
ATOM   3221  N   PHE B 177     -20.247 -30.690  -0.910  1.00 10.00      B   
ATOM   3222  HN  PHE B 177     -20.892 -30.424  -1.601  1.00 10.00      B   
ATOM   3223  CA  PHE B 177     -19.512 -29.659  -0.193  1.00 10.00      B   
ATOM   3224  CB  PHE B 177     -19.291 -28.439  -1.088  1.00 10.00      B   
ATOM   3225  CG  PHE B 177     -18.621 -28.770  -2.389  1.00 10.00      B   
ATOM   3226  CD1 PHE B 177     -19.319 -28.697  -3.584  1.00 10.00      B   
ATOM   3227  CD2 PHE B 177     -17.293 -29.159  -2.417  1.00 10.00      B   
ATOM   3228  CE1 PHE B 177     -18.704 -29.006  -4.782  1.00 10.00      B   
ATOM   3229  CE2 PHE B 177     -16.672 -29.469  -3.611  1.00 10.00      B   
ATOM   3230  CZ  PHE B 177     -17.377 -29.392  -4.795  1.00 10.00      B   
ATOM   3231  C   PHE B 177     -20.243 -29.259   1.082  1.00 10.00      B   
ATOM   3232  O   PHE B 177     -21.387 -29.663   1.305  1.00 10.00      B   
ATOM   3233  N   GLU B 178     -19.581 -28.474   1.916  1.00 10.00      B   
ATOM   3234  HN  GLU B 178     -18.667 -28.175   1.679  1.00 10.00      B   
ATOM   3235  CA  GLU B 178     -20.162 -28.027   3.171  1.00 10.00      B   
ATOM   3236  CB  GLU B 178     -19.286 -28.459   4.349  1.00 10.00      B   
ATOM   3237  CG  GLU B 178     -18.853 -29.917   4.302  1.00 10.00      B   
ATOM   3238  CD  GLU B 178     -18.249 -30.390   5.609  1.00 10.00      B   
ATOM   3239  OE1 GLU B 178     -17.157 -29.910   5.978  1.00 10.00      B   
ATOM   3240  OE2 GLU B 178     -18.869 -31.248   6.279  1.00 10.00      B   
ATOM   3241  C   GLU B 178     -20.343 -26.512   3.182  1.00 10.00      B   
ATOM   3242  O   GLU B 178     -21.347 -26.000   3.681  1.00 10.00      B   
ATOM   3243  N   ASN B 179     -19.375 -25.794   2.627  1.00 10.00      B   
ATOM   3244  HN  ASN B 179     -18.595 -26.256   2.230  1.00 10.00      B   
ATOM   3245  CA  ASN B 179     -19.443 -24.337   2.587  1.00 10.00      B   
ATOM   3246  CB  ASN B 179     -18.382 -23.686   3.482  1.00 10.00      B   
ATOM   3247  CG  ASN B 179     -16.961 -24.061   3.110  1.00 10.00      B   
ATOM   3248  OD1 ASN B 179     -16.374 -23.495   2.187  1.00 10.00      B   
ATOM   3249  ND2 ASN B 179     -16.390 -25.005   3.842  1.00 10.00      B   
ATOM   3250 HD21 ASN B 179     -16.909 -25.404   4.572  1.00 10.00      B   
ATOM   3251 HD22 ASN B 179     -15.470 -25.266   3.626  1.00 10.00      B   
ATOM   3252  C   ASN B 179     -19.373 -23.796   1.163  1.00 10.00      B   
ATOM   3253  O   ASN B 179     -19.022 -24.517   0.227  1.00 10.00      B   
ATOM   3254  N   THR B 180     -19.693 -22.518   1.010  1.00 10.00      B   
ATOM   3255  HN  THR B 180     -19.927 -21.987   1.801  1.00 10.00      B   
ATOM   3256  CA  THR B 180     -19.701 -21.867  -0.293  1.00 10.00      B   
ATOM   3257  CB  THR B 180     -20.418 -20.508  -0.210  1.00 10.00      B   
ATOM   3258  OG1 THR B 180     -20.840 -20.278   1.145  1.00 10.00      B   
ATOM   3259  HG1 THR B 180     -21.573 -20.874   1.355  1.00 10.00      B   
ATOM   3260  CG2 THR B 180     -21.637 -20.501  -1.115  1.00 10.00      B   
ATOM   3261  C   THR B 180     -18.292 -21.667  -0.848  1.00 10.00      B   
ATOM   3262  O   THR B 180     -18.077 -21.738  -2.061  1.00 10.00      B   
ATOM   3263  N   GLN B 181     -17.336 -21.433   0.042  1.00 10.00      B   
ATOM   3264  HN  GLN B 181     -17.570 -21.404   0.995  1.00 10.00      B   
ATOM   3265  CA  GLN B 181     -15.951 -21.214  -0.356  1.00 10.00      B   
ATOM   3266  CB  GLN B 181     -15.100 -20.767   0.837  1.00 10.00      B   
ATOM   3267  CG  GLN B 181     -15.294 -19.311   1.230  1.00 10.00      B   
ATOM   3268  CD  GLN B 181     -14.654 -18.354   0.245  1.00 10.00      B   
ATOM   3269  OE1 GLN B 181     -13.482 -17.994   0.384  1.00 10.00      B   
ATOM   3270  NE2 GLN B 181     -15.417 -17.934  -0.756  1.00 10.00      B   
ATOM   3271 HE21 GLN B 181     -16.345 -18.260  -0.802  1.00 10.00      B   
ATOM   3272 HE22 GLN B 181     -15.030 -17.314  -1.409  1.00 10.00      B   
ATOM   3273  C   GLN B 181     -15.355 -22.446  -1.045  1.00 10.00      B   
ATOM   3274  O   GLN B 181     -14.438 -22.327  -1.858  1.00 10.00      B   
ATOM   3275  N   GLU B 182     -15.879 -23.627  -0.718  1.00 10.00      B   
ATOM   3276  HN  GLU B 182     -16.590 -23.664  -0.044  1.00 10.00      B   
ATOM   3277  CA  GLU B 182     -15.410 -24.869  -1.333  1.00 10.00      B   
ATOM   3278  CB  GLU B 182     -15.942 -26.088  -0.572  1.00 10.00      B   
ATOM   3279  CG  GLU B 182     -15.288 -26.348   0.775  1.00 10.00      B   
ATOM   3280  CD  GLU B 182     -16.007 -27.429   1.557  1.00 10.00      B   
ATOM   3281  OE1 GLU B 182     -17.240 -27.330   1.701  1.00 10.00      B   
ATOM   3282  OE2 GLU B 182     -15.344 -28.380   2.029  1.00 10.00      B   
ATOM   3283  C   GLU B 182     -15.889 -24.941  -2.778  1.00 10.00      B   
ATOM   3284  O   GLU B 182     -15.126 -25.267  -3.691  1.00 10.00      B   
ATOM   3285  N   ILE B 183     -17.162 -24.619  -2.974  1.00 10.00      B   
ATOM   3286  HN  ILE B 183     -17.707 -24.357  -2.203  1.00 10.00      B   
ATOM   3287  CA  ILE B 183     -17.773 -24.641  -4.301  1.00 10.00      B   
ATOM   3288  CB  ILE B 183     -19.279 -24.307  -4.232  1.00 10.00      B   
ATOM   3289  CG1 ILE B 183     -19.933 -25.034  -3.053  1.00 10.00      B   
ATOM   3290  CG2 ILE B 183     -19.971 -24.682  -5.536  1.00 10.00      B   
ATOM   3291  CD1 ILE B 183     -21.332 -24.555  -2.736  1.00 10.00      B   
ATOM   3292  C   ILE B 183     -17.076 -23.645  -5.222  1.00 10.00      B   
ATOM   3293  O   ILE B 183     -16.989 -23.860  -6.432  1.00 10.00      B   
ATOM   3294  N   TYR B 184     -16.570 -22.568  -4.630  1.00 10.00      B   
ATOM   3295  HN  TYR B 184     -16.682 -22.468  -3.660  1.00 10.00      B   
ATOM   3296  CA  TYR B 184     -15.863 -21.524  -5.365  1.00 10.00      B   
ATOM   3297  CB  TYR B 184     -15.363 -20.464  -4.377  1.00 10.00      B   
ATOM   3298  CG  TYR B 184     -14.651 -19.282  -4.998  1.00 10.00      B   
ATOM   3299  CD1 TYR B 184     -15.322 -18.397  -5.832  1.00 10.00      B   
ATOM   3300  CD2 TYR B 184     -13.311 -19.044  -4.730  1.00 10.00      B   
ATOM   3301  CE1 TYR B 184     -14.674 -17.307  -6.382  1.00 10.00      B   
ATOM   3302  CE2 TYR B 184     -12.655 -17.958  -5.278  1.00 10.00      B   
ATOM   3303  CZ  TYR B 184     -13.342 -17.093  -6.101  1.00 10.00      B   
ATOM   3304  OH  TYR B 184     -12.691 -16.007  -6.643  1.00 10.00      B   
ATOM   3305  HH  TYR B 184     -13.212 -15.210  -6.483  1.00 10.00      B   
ATOM   3306  C   TYR B 184     -14.697 -22.113  -6.161  1.00 10.00      B   
ATOM   3307  O   TYR B 184     -14.474 -21.751  -7.319  1.00 10.00      B   
ATOM   3308  N   VAL B 185     -13.974 -23.041  -5.546  1.00 10.00      B   
ATOM   3309  HN  VAL B 185     -14.212 -23.304  -4.630  1.00 10.00      B   
ATOM   3310  CA  VAL B 185     -12.839 -23.683  -6.197  1.00 10.00      B   
ATOM   3311  CB  VAL B 185     -11.966 -24.456  -5.183  1.00 10.00      B   
ATOM   3312  CG1 VAL B 185     -10.688 -24.958  -5.838  1.00 10.00      B   
ATOM   3313  CG2 VAL B 185     -11.646 -23.589  -3.977  1.00 10.00      B   
ATOM   3314  C   VAL B 185     -13.323 -24.647  -7.277  1.00 10.00      B   
ATOM   3315  O   VAL B 185     -12.713 -24.767  -8.340  1.00 10.00      B   
ATOM   3316  N   TYR B 186     -14.443 -25.304  -7.005  1.00 10.00      B   
ATOM   3317  HN  TYR B 186     -14.899 -25.132  -6.152  1.00 10.00      B   
ATOM   3318  CA  TYR B 186     -15.027 -26.265  -7.937  1.00 10.00      B   
ATOM   3319  CB  TYR B 186     -16.244 -26.940  -7.295  1.00 10.00      B   
ATOM   3320  CG  TYR B 186     -16.877 -28.043  -8.118  1.00 10.00      B   
ATOM   3321  CD1 TYR B 186     -16.163 -29.186  -8.454  1.00 10.00      B   
ATOM   3322  CD2 TYR B 186     -18.192 -27.943  -8.549  1.00 10.00      B   
ATOM   3323  CE1 TYR B 186     -16.742 -30.199  -9.197  1.00 10.00      B   
ATOM   3324  CE2 TYR B 186     -18.779 -28.949  -9.293  1.00 10.00      B   
ATOM   3325  CZ  TYR B 186     -18.049 -30.076  -9.614  1.00 10.00      B   
ATOM   3326  OH  TYR B 186     -18.631 -31.084 -10.350  1.00 10.00      B   
ATOM   3327  HH  TYR B 186     -18.467 -31.928  -9.913  1.00 10.00      B   
ATOM   3328  C   TYR B 186     -15.421 -25.591  -9.249  1.00 10.00      B   
ATOM   3329  O   TYR B 186     -15.187 -26.131 -10.334  1.00 10.00      B   
ATOM   3330  N   THR B 187     -15.995 -24.399  -9.149  1.00 10.00      B   
ATOM   3331  HN  THR B 187     -16.138 -24.008  -8.256  1.00 10.00      B   
ATOM   3332  CA  THR B 187     -16.433 -23.657 -10.326  1.00 10.00      B   
ATOM   3333  CB  THR B 187     -17.392 -22.514  -9.941  1.00 10.00      B   
ATOM   3334  OG1 THR B 187     -16.997 -21.963  -8.677  1.00 10.00      B   
ATOM   3335  HG1 THR B 187     -16.052 -21.770  -8.689  1.00 10.00      B   
ATOM   3336  CG2 THR B 187     -18.818 -23.034  -9.835  1.00 10.00      B   
ATOM   3337  C   THR B 187     -15.262 -23.096 -11.136  1.00 10.00      B   
ATOM   3338  O   THR B 187     -15.435 -22.690 -12.283  1.00 10.00      B   
ATOM   3339  N   LEU B 188     -14.068 -23.102 -10.549  1.00 10.00      B   
ATOM   3340  HN  LEU B 188     -13.978 -23.470  -9.642  1.00 10.00      B   
ATOM   3341  CA  LEU B 188     -12.885 -22.577 -11.226  1.00 10.00      B   
ATOM   3342  CB  LEU B 188     -11.742 -22.341 -10.235  1.00 10.00      B   
ATOM   3343  CG  LEU B 188     -11.975 -21.254  -9.184  1.00 10.00      B   
ATOM   3344  CD1 LEU B 188     -10.796 -21.170  -8.225  1.00 10.00      B   
ATOM   3345  CD2 LEU B 188     -12.236 -19.908  -9.844  1.00 10.00      B   
ATOM   3346  C   LEU B 188     -12.425 -23.488 -12.364  1.00 10.00      B   
ATOM   3347  O   LEU B 188     -11.656 -23.072 -13.232  1.00 10.00      B   
ATOM   3348  N   PHE B 189     -12.892 -24.729 -12.352  1.00 10.00      B   
ATOM   3349  HN  PHE B 189     -13.494 -25.006 -11.629  1.00 10.00      B   
ATOM   3350  CA  PHE B 189     -12.530 -25.692 -13.383  1.00 10.00      B   
ATOM   3351  CB  PHE B 189     -11.947 -26.958 -12.749  1.00 10.00      B   
ATOM   3352  CG  PHE B 189     -10.678 -26.733 -11.980  1.00 10.00      B   
ATOM   3353  CD1 PHE B 189     -10.705 -26.552 -10.606  1.00 10.00      B   
ATOM   3354  CD2 PHE B 189      -9.455 -26.706 -12.632  1.00 10.00      B   
ATOM   3355  CE1 PHE B 189      -9.539 -26.346  -9.897  1.00 10.00      B   
ATOM   3356  CE2 PHE B 189      -8.285 -26.501 -11.929  1.00 10.00      B   
ATOM   3357  CZ  PHE B 189      -8.327 -26.321 -10.561  1.00 10.00      B   
ATOM   3358  C   PHE B 189     -13.743 -26.052 -14.229  1.00 10.00      B   
ATOM   3359  O   PHE B 189     -13.751 -27.062 -14.935  1.00 10.00      B   
ATOM   3360  N   LEU B 190     -14.770 -25.220 -14.160  1.00 10.00      B   
ATOM   3361  HN  LEU B 190     -14.700 -24.414 -13.604  1.00 10.00      B   
ATOM   3362  CA  LEU B 190     -15.990 -25.462 -14.908  1.00 10.00      B   
ATOM   3363  CB  LEU B 190     -17.180 -25.610 -13.957  1.00 10.00      B   
ATOM   3364  CG  LEU B 190     -17.113 -26.739 -12.925  1.00 10.00      B   
ATOM   3365  CD1 LEU B 190     -18.338 -26.695 -12.026  1.00 10.00      B   
ATOM   3366  CD2 LEU B 190     -16.995 -28.097 -13.601  1.00 10.00      B   
ATOM   3367  C   LEU B 190     -16.268 -24.340 -15.894  1.00 10.00      B   
ATOM   3368  O   LEU B 190     -15.872 -23.193 -15.676  1.00 10.00      B   
ATOM   3369  N   SER B 191     -16.937 -24.686 -16.980  1.00 10.00      B   
ATOM   3370  HN  SER B 191     -17.187 -25.631 -17.104  1.00 10.00      B   
ATOM   3371  CA  SER B 191     -17.302 -23.722 -18.003  1.00 10.00      B   
ATOM   3372  CB  SER B 191     -17.442 -24.433 -19.351  1.00 10.00      B   
ATOM   3373  OG  SER B 191     -18.234 -25.605 -19.229  1.00 10.00      B   
ATOM   3374  HG  SER B 191     -17.710 -26.308 -18.815  1.00 10.00      B   
ATOM   3375  C   SER B 191     -18.614 -23.034 -17.621  1.00 10.00      B   
ATOM   3376  O   SER B 191     -19.243 -23.405 -16.625  1.00 10.00      B   
ATOM   3377  N   SER B 192     -19.034 -22.047 -18.409  1.00 10.00      B   
ATOM   3378  HN  SER B 192     -18.503 -21.802 -19.199  1.00 10.00      B   
ATOM   3379  CA  SER B 192     -20.268 -21.322 -18.123  1.00 10.00      B   
ATOM   3380  CB  SER B 192     -20.490 -20.181 -19.123  1.00 10.00      B   
ATOM   3381  OG  SER B 192     -20.519 -20.659 -20.460  1.00 10.00      B   
ATOM   3382  HG  SER B 192     -21.444 -20.723 -20.757  1.00 10.00      B   
ATOM   3383  C   SER B 192     -21.479 -22.258 -18.074  1.00 10.00      B   
ATOM   3384  O   SER B 192     -22.381 -22.076 -17.255  1.00 10.00      B   
ATOM   3385  N   LYS B 193     -21.486 -23.268 -18.940  1.00 10.00      B   
ATOM   3386  HN  LYS B 193     -20.736 -23.370 -19.566  1.00 10.00      B   
ATOM   3387  CA  LYS B 193     -22.580 -24.228 -18.986  1.00 10.00      B   
ATOM   3388  CB  LYS B 193     -22.491 -25.097 -20.243  1.00 10.00      B   
ATOM   3389  CG  LYS B 193     -22.747 -24.346 -21.538  1.00 10.00      B   
ATOM   3390  CD  LYS B 193     -22.675 -25.276 -22.736  1.00 10.00      B   
ATOM   3391  CE  LYS B 193     -22.833 -24.509 -24.039  1.00 10.00      B   
ATOM   3392  NZ  LYS B 193     -22.650 -25.384 -25.226  1.00 10.00      B   
ATOM   3393  HZ1 LYS B 193     -23.353 -26.150 -25.219  1.00 10.00      B   
ATOM   3394  HZ2 LYS B 193     -21.698 -25.803 -25.222  1.00 10.00      B   
ATOM   3395  HZ3 LYS B 193     -22.767 -24.834 -26.100  1.00 10.00      B   
ATOM   3396  C   LYS B 193     -22.578 -25.104 -17.738  1.00 10.00      B   
ATOM   3397  O   LYS B 193     -23.624 -25.330 -17.127  1.00 10.00      B   
ATOM   3398  N   GLU B 194     -21.393 -25.571 -17.358  1.00 10.00      B   
ATOM   3399  HN  GLU B 194     -20.598 -25.335 -17.880  1.00 10.00      B   
ATOM   3400  CA  GLU B 194     -21.243 -26.422 -16.185  1.00 10.00      B   
ATOM   3401  CB  GLU B 194     -19.801 -26.936 -16.066  1.00 10.00      B   
ATOM   3402  CG  GLU B 194     -19.358 -27.838 -17.210  1.00 10.00      B   
ATOM   3403  CD  GLU B 194     -17.884 -28.199 -17.146  1.00 10.00      B   
ATOM   3404  OE1 GLU B 194     -17.041 -27.338 -17.485  1.00 10.00      B   
ATOM   3405  OE2 GLU B 194     -17.561 -29.349 -16.765  1.00 10.00      B   
ATOM   3406  C   GLU B 194     -21.650 -25.677 -14.914  1.00 10.00      B   
ATOM   3407  O   GLU B 194     -22.451 -26.174 -14.125  1.00 10.00      B   
ATOM   3408  N   ILE B 195     -21.111 -24.474 -14.742  1.00 10.00      B   
ATOM   3409  HN  ILE B 195     -20.496 -24.128 -15.430  1.00 10.00      B   
ATOM   3410  CA  ILE B 195     -21.395 -23.644 -13.568  1.00 10.00      B   
ATOM   3411  CB  ILE B 195     -20.640 -22.293 -13.644  1.00 10.00      B   
ATOM   3412  CG1 ILE B 195     -19.126 -22.523 -13.604  1.00 10.00      B   
ATOM   3413  CG2 ILE B 195     -21.065 -21.361 -12.516  1.00 10.00      B   
ATOM   3414  CD1 ILE B 195     -18.308 -21.273 -13.851  1.00 10.00      B   
ATOM   3415  C   ILE B 195     -22.894 -23.378 -13.404  1.00 10.00      B   
ATOM   3416  O   ILE B 195     -23.444 -23.523 -12.309  1.00 10.00      B   
ATOM   3417  N   GLU B 196     -23.547 -23.021 -14.505  1.00 10.00      B   
ATOM   3418  HN  GLU B 196     -23.052 -22.959 -15.351  1.00 10.00      B   
ATOM   3419  CA  GLU B 196     -24.974 -22.714 -14.499  1.00 10.00      B   
ATOM   3420  CB  GLU B 196     -25.428 -22.258 -15.891  1.00 10.00      B   
ATOM   3421  CG  GLU B 196     -26.864 -21.759 -15.948  1.00 10.00      B   
ATOM   3422  CD  GLU B 196     -27.411 -21.721 -17.357  1.00 10.00      B   
ATOM   3423  OE1 GLU B 196     -27.037 -20.808 -18.120  1.00 10.00      B   
ATOM   3424  OE2 GLU B 196     -28.216 -22.610 -17.711  1.00 10.00      B   
ATOM   3425  C   GLU B 196     -25.830 -23.892 -14.036  1.00 10.00      B   
ATOM   3426  O   GLU B 196     -26.852 -23.698 -13.383  1.00 10.00      B   
ATOM   3427  N   GLN B 197     -25.411 -25.108 -14.366  1.00 10.00      B   
ATOM   3428  HN  GLN B 197     -24.571 -25.208 -14.865  1.00 10.00      B   
ATOM   3429  CA  GLN B 197     -26.171 -26.299 -13.997  1.00 10.00      B   
ATOM   3430  CB  GLN B 197     -25.991 -27.395 -15.045  1.00 10.00      B   
ATOM   3431  CG  GLN B 197     -26.463 -26.996 -16.431  1.00 10.00      B   
ATOM   3432  CD  GLN B 197     -26.325 -28.114 -17.439  1.00 10.00      B   
ATOM   3433  OE1 GLN B 197     -25.440 -28.965 -17.329  1.00 10.00      B   
ATOM   3434  NE2 GLN B 197     -27.201 -28.123 -18.430  1.00 10.00      B   
ATOM   3435 HE21 GLN B 197     -27.879 -27.413 -18.453  1.00 10.00      B   
ATOM   3436 HE22 GLN B 197     -27.138 -28.834 -19.099  1.00 10.00      B   
ATOM   3437  C   GLN B 197     -25.801 -26.827 -12.615  1.00 10.00      B   
ATOM   3438  O   GLN B 197     -26.527 -27.636 -12.038  1.00 10.00      B   
ATOM   3439  N   VAL B 198     -24.681 -26.372 -12.084  1.00 10.00      B   
ATOM   3440  HN  VAL B 198     -24.144 -25.719 -12.581  1.00 10.00      B   
ATOM   3441  CA  VAL B 198     -24.232 -26.824 -10.772  1.00 10.00      B   
ATOM   3442  CB  VAL B 198     -22.690 -26.914 -10.684  1.00 10.00      B   
ATOM   3443  CG1 VAL B 198     -22.240 -27.143  -9.247  1.00 10.00      B   
ATOM   3444  CG2 VAL B 198     -22.173 -28.031 -11.578  1.00 10.00      B   
ATOM   3445  C   VAL B 198     -24.771 -25.939  -9.651  1.00 10.00      B   
ATOM   3446  O   VAL B 198     -25.378 -26.433  -8.699  1.00 10.00      B   
ATOM   3447  N   LEU B 199     -24.580 -24.631  -9.787  1.00 10.00      B   
ATOM   3448  HN  LEU B 199     -24.135 -24.296 -10.598  1.00 10.00      B   
ATOM   3449  CA  LEU B 199     -25.015 -23.675  -8.769  1.00 10.00      B   
ATOM   3450  CB  LEU B 199     -24.525 -22.262  -9.097  1.00 10.00      B   
ATOM   3451  CG  LEU B 199     -23.010 -22.043  -9.059  1.00 10.00      B   
ATOM   3452  CD1 LEU B 199     -22.676 -20.584  -9.316  1.00 10.00      B   
ATOM   3453  CD2 LEU B 199     -22.428 -22.498  -7.729  1.00 10.00      B   
ATOM   3454  C   LEU B 199     -26.527 -23.684  -8.537  1.00 10.00      B   
ATOM   3455  O   LEU B 199     -26.997 -23.304  -7.465  1.00 10.00      B   
ATOM   3456  N   SER B 200     -27.283 -24.128  -9.531  1.00 10.00      B   
ATOM   3457  HN  SER B 200     -26.859 -24.426 -10.362  1.00 10.00      B   
ATOM   3458  CA  SER B 200     -28.735 -24.177  -9.423  1.00 10.00      B   
ATOM   3459  CB  SER B 200     -29.347 -24.268 -10.818  1.00 10.00      B   
ATOM   3460  OG  SER B 200     -28.584 -25.131 -11.643  1.00 10.00      B   
ATOM   3461  HG  SER B 200     -28.903 -26.035 -11.542  1.00 10.00      B   
ATOM   3462  C   SER B 200     -29.201 -25.356  -8.564  1.00 10.00      B   
ATOM   3463  O   SER B 200     -30.334 -25.375  -8.076  1.00 10.00      B   
ATOM   3464  N   GLY B 201     -28.316 -26.326  -8.372  1.00 10.00      B   
ATOM   3465  HN  GLY B 201     -27.420 -26.245  -8.765  1.00 10.00      B   
ATOM   3466  CA  GLY B 201     -28.654 -27.498  -7.587  1.00 10.00      B   
ATOM   3467  C   GLY B 201     -27.980 -27.507  -6.232  1.00 10.00      B   
ATOM   3468  O   GLY B 201     -27.910 -28.544  -5.573  1.00 10.00      B   
ATOM   3469  N   VAL B 202     -27.483 -26.353  -5.815  1.00 10.00      B   
ATOM   3470  HN  VAL B 202     -27.576 -25.560  -6.383  1.00 10.00      B   
ATOM   3471  CA  VAL B 202     -26.814 -26.235  -4.529  1.00 10.00      B   
ATOM   3472  CB  VAL B 202     -25.678 -25.189  -4.566  1.00 10.00      B   
ATOM   3473  CG1 VAL B 202     -25.002 -25.080  -3.207  1.00 10.00      B   
ATOM   3474  CG2 VAL B 202     -24.656 -25.547  -5.636  1.00 10.00      B   
ATOM   3475  C   VAL B 202     -27.818 -25.865  -3.440  1.00 10.00      B   
ATOM   3476  O   VAL B 202     -28.367 -24.764  -3.437  1.00 10.00      B   
ATOM   3477  N   THR B 203     -28.050 -26.790  -2.519  1.00 10.00      B   
ATOM   3478  HN  THR B 203     -27.590 -27.653  -2.583  1.00 10.00      B   
ATOM   3479  CA  THR B 203     -28.987 -26.576  -1.422  1.00 10.00      B   
ATOM   3480  CB  THR B 203     -29.474 -27.926  -0.870  1.00 10.00      B   
ATOM   3481  OG1 THR B 203     -29.254 -28.941  -1.862  1.00 10.00      B   
ATOM   3482  HG1 THR B 203     -29.152 -29.796  -1.427  1.00 10.00      B   
ATOM   3483  CG2 THR B 203     -30.957 -27.858  -0.541  1.00 10.00      B   
ATOM   3484  C   THR B 203     -28.345 -25.770  -0.289  1.00 10.00      B   
ATOM   3485  O   THR B 203     -28.604 -26.012   0.890  1.00 10.00      B   
ATOM   3486  N   LEU B 204     -27.516 -24.804  -0.655  1.00 10.00      B   
ATOM   3487  HN  LEU B 204     -27.373 -24.641  -1.612  1.00 10.00      B   
ATOM   3488  CA  LEU B 204     -26.833 -23.959   0.314  1.00 10.00      B   
ATOM   3489  CB  LEU B 204     -25.368 -24.388   0.465  1.00 10.00      B   
ATOM   3490  CG  LEU B 204     -25.110 -25.761   1.098  1.00 10.00      B   
ATOM   3491  CD1 LEU B 204     -23.661 -26.177   0.897  1.00 10.00      B   
ATOM   3492  CD2 LEU B 204     -25.459 -25.749   2.579  1.00 10.00      B   
ATOM   3493  C   LEU B 204     -26.898 -22.507  -0.138  1.00 10.00      B   
ATOM   3494  O   LEU B 204     -26.844 -22.230  -1.336  1.00 10.00      B   
ATOM   3495  N   PRO B 205     -27.043 -21.566   0.810  1.00 10.00      B   
ATOM   3496  CA  PRO B 205     -27.103 -20.134   0.498  1.00 10.00      B   
ATOM   3497  CB  PRO B 205     -27.296 -19.469   1.869  1.00 10.00      B   
ATOM   3498  CG  PRO B 205     -27.812 -20.554   2.750  1.00 10.00      B   
ATOM   3499  CD  PRO B 205     -27.178 -21.818   2.253  1.00 10.00      B   
ATOM   3500  C   PRO B 205     -25.799 -19.662  -0.140  1.00 10.00      B   
ATOM   3501  O   PRO B 205     -24.759 -19.591   0.521  1.00 10.00      B   
ATOM   3502  N   LEU B 206     -25.857 -19.369  -1.433  1.00 10.00      B   
ATOM   3503  HN  LEU B 206     -26.710 -19.462  -1.904  1.00 10.00      B   
ATOM   3504  CA  LEU B 206     -24.686 -18.914  -2.167  1.00 10.00      B   
ATOM   3505  CB  LEU B 206     -24.913 -19.029  -3.678  1.00 10.00      B   
ATOM   3506  CG  LEU B 206     -25.242 -20.425  -4.212  1.00 10.00      B   
ATOM   3507  CD1 LEU B 206     -25.400 -20.394  -5.723  1.00 10.00      B   
ATOM   3508  CD2 LEU B 206     -24.169 -21.424  -3.810  1.00 10.00      B   
ATOM   3509  C   LEU B 206     -24.337 -17.479  -1.798  1.00 10.00      B   
ATOM   3510  O   LEU B 206     -25.221 -16.664  -1.526  1.00 10.00      B   
ATOM   3511  N   ASP B 207     -23.046 -17.178  -1.783  1.00 10.00      B   
ATOM   3512  HN  ASP B 207     -22.392 -17.872  -2.006  1.00 10.00      B   
ATOM   3513  CA  ASP B 207     -22.573 -15.841  -1.454  1.00 10.00      B   
ATOM   3514  CB  ASP B 207     -21.152 -15.892  -0.879  1.00 10.00      B   
ATOM   3515  CG  ASP B 207     -20.073 -15.660  -1.919  1.00 10.00      B   
ATOM   3516  OD1 ASP B 207     -19.839 -16.562  -2.752  1.00 10.00      B   
ATOM   3517  OD2 ASP B 207     -19.468 -14.565  -1.915  1.00 10.00      B   
ATOM   3518  C   ASP B 207     -22.628 -14.942  -2.686  1.00 10.00      B   
ATOM   3519  O   ASP B 207     -22.938 -15.406  -3.782  1.00 10.00      B   
ATOM   3520  N   LEU B 208     -22.313 -13.668  -2.501  1.00 10.00      B   
ATOM   3521  HN  LEU B 208     -22.042 -13.372  -1.607  1.00 10.00      B   
ATOM   3522  CA  LEU B 208     -22.345 -12.696  -3.590  1.00 10.00      B   
ATOM   3523  CB  LEU B 208     -22.033 -11.299  -3.059  1.00 10.00      B   
ATOM   3524  CG  LEU B 208     -23.015 -10.750  -2.022  1.00 10.00      B   
ATOM   3525  CD1 LEU B 208     -22.548  -9.399  -1.518  1.00 10.00      B   
ATOM   3526  CD2 LEU B 208     -24.417 -10.649  -2.604  1.00 10.00      B   
ATOM   3527  C   LEU B 208     -21.406 -13.060  -4.740  1.00 10.00      B   
ATOM   3528  O   LEU B 208     -21.722 -12.814  -5.906  1.00 10.00      B   
ATOM   3529  N   GLU B 209     -20.266 -13.660  -4.417  1.00 10.00      B   
ATOM   3530  HN  GLU B 209     -20.071 -13.855  -3.469  1.00 10.00      B   
ATOM   3531  CA  GLU B 209     -19.303 -14.055  -5.434  1.00 10.00      B   
ATOM   3532  CB  GLU B 209     -18.025 -14.591  -4.787  1.00 10.00      B   
ATOM   3533  CG  GLU B 209     -16.806 -14.537  -5.688  1.00 10.00      B   
ATOM   3534  CD  GLU B 209     -16.356 -13.118  -5.950  1.00 10.00      B   
ATOM   3535  OE1 GLU B 209     -15.423 -12.647  -5.257  1.00 10.00      B   
ATOM   3536  OE2 GLU B 209     -16.935 -12.461  -6.842  1.00 10.00      B   
ATOM   3537  C   GLU B 209     -19.913 -15.112  -6.350  1.00 10.00      B   
ATOM   3538  O   GLU B 209     -19.927 -14.957  -7.576  1.00 10.00      B   
ATOM   3539  N   LEU B 210     -20.431 -16.178  -5.749  1.00 10.00      B   
ATOM   3540  HN  LEU B 210     -20.381 -16.246  -4.766  1.00 10.00      B   
ATOM   3541  CA  LEU B 210     -21.057 -17.251  -6.511  1.00 10.00      B   
ATOM   3542  CB  LEU B 210     -21.336 -18.473  -5.633  1.00 10.00      B   
ATOM   3543  CG  LEU B 210     -20.120 -19.338  -5.284  1.00 10.00      B   
ATOM   3544  CD1 LEU B 210     -20.541 -20.558  -4.483  1.00 10.00      B   
ATOM   3545  CD2 LEU B 210     -19.371 -19.752  -6.543  1.00 10.00      B   
ATOM   3546  C   LEU B 210     -22.328 -16.764  -7.197  1.00 10.00      B   
ATOM   3547  O   LEU B 210     -22.654 -17.199  -8.301  1.00 10.00      B   
ATOM   3548  N   LYS B 211     -23.035 -15.849  -6.540  1.00 10.00      B   
ATOM   3549  HN  LYS B 211     -22.731 -15.555  -5.653  1.00 10.00      B   
ATOM   3550  CA  LYS B 211     -24.255 -15.274  -7.096  1.00 10.00      B   
ATOM   3551  CB  LYS B 211     -24.902 -14.306  -6.100  1.00 10.00      B   
ATOM   3552  CG  LYS B 211     -25.847 -14.961  -5.102  1.00 10.00      B   
ATOM   3553  CD  LYS B 211     -26.520 -13.921  -4.216  1.00 10.00      B   
ATOM   3554  CE  LYS B 211     -27.793 -14.461  -3.578  1.00 10.00      B   
ATOM   3555  NZ  LYS B 211     -28.525 -13.405  -2.824  1.00 10.00      B   
ATOM   3556  HZ1 LYS B 211     -28.107 -13.286  -1.880  1.00 10.00      B   
ATOM   3557  HZ2 LYS B 211     -29.532 -13.666  -2.715  1.00 10.00      B   
ATOM   3558  HZ3 LYS B 211     -28.468 -12.499  -3.331  1.00 10.00      B   
ATOM   3559  C   LYS B 211     -23.939 -14.548  -8.397  1.00 10.00      B   
ATOM   3560  O   LYS B 211     -24.649 -14.692  -9.395  1.00 10.00      B   
ATOM   3561  N   LEU B 212     -22.856 -13.777  -8.386  1.00 10.00      B   
ATOM   3562  HN  LEU B 212     -22.331 -13.703  -7.557  1.00 10.00      B   
ATOM   3563  CA  LEU B 212     -22.434 -13.037  -9.565  1.00 10.00      B   
ATOM   3564  CB  LEU B 212     -21.316 -12.049  -9.219  1.00 10.00      B   
ATOM   3565  CG  LEU B 212     -21.562 -10.585  -9.596  1.00 10.00      B   
ATOM   3566  CD1 LEU B 212     -20.346  -9.737  -9.265  1.00 10.00      B   
ATOM   3567  CD2 LEU B 212     -21.924 -10.453 -11.069  1.00 10.00      B   
ATOM   3568  C   LEU B 212     -21.974 -14.001 -10.654  1.00 10.00      B   
ATOM   3569  O   LEU B 212     -22.283 -13.813 -11.830  1.00 10.00      B   
ATOM   3570  N   LEU B 213     -21.246 -15.040 -10.251  1.00 10.00      B   
ATOM   3571  HN  LEU B 213     -21.031 -15.132  -9.295  1.00 10.00      B   
ATOM   3572  CA  LEU B 213     -20.756 -16.045 -11.191  1.00 10.00      B   
ATOM   3573  CB  LEU B 213     -19.869 -17.074 -10.481  1.00 10.00      B   
ATOM   3574  CG  LEU B 213     -18.489 -16.581 -10.034  1.00 10.00      B   
ATOM   3575  CD1 LEU B 213     -17.737 -17.680  -9.299  1.00 10.00      B   
ATOM   3576  CD2 LEU B 213     -17.685 -16.087 -11.225  1.00 10.00      B   
ATOM   3577  C   LEU B 213     -21.926 -16.740 -11.880  1.00 10.00      B   
ATOM   3578  O   LEU B 213     -21.885 -17.001 -13.083  1.00 10.00      B   
ATOM   3579  N   TYR B 214     -22.969 -17.021 -11.106  1.00 10.00      B   
ATOM   3580  HN  TYR B 214     -22.927 -16.796 -10.148  1.00 10.00      B   
ATOM   3581  CA  TYR B 214     -24.168 -17.665 -11.627  1.00 10.00      B   
ATOM   3582  CB  TYR B 214     -25.155 -17.920 -10.482  1.00 10.00      B   
ATOM   3583  CG  TYR B 214     -26.350 -18.768 -10.848  1.00 10.00      B   
ATOM   3584  CD1 TYR B 214     -26.194 -20.041 -11.379  1.00 10.00      B   
ATOM   3585  CD2 TYR B 214     -27.640 -18.297 -10.647  1.00 10.00      B   
ATOM   3586  CE1 TYR B 214     -27.289 -20.818 -11.705  1.00 10.00      B   
ATOM   3587  CE2 TYR B 214     -28.740 -19.065 -10.970  1.00 10.00      B   
ATOM   3588  CZ  TYR B 214     -28.559 -20.325 -11.496  1.00 10.00      B   
ATOM   3589  OH  TYR B 214     -29.656 -21.092 -11.822  1.00 10.00      B   
ATOM   3590  HH  TYR B 214     -30.066 -20.737 -12.622  1.00 10.00      B   
ATOM   3591  C   TYR B 214     -24.807 -16.780 -12.692  1.00 10.00      B   
ATOM   3592  O   TYR B 214     -25.226 -17.258 -13.747  1.00 10.00      B   
ATOM   3593  N   MET B 215     -24.852 -15.480 -12.415  1.00 10.00      B   
ATOM   3594  HN  MET B 215     -24.486 -15.161 -11.560  1.00 10.00      B   
ATOM   3595  CA  MET B 215     -25.426 -14.519 -13.345  1.00 10.00      B   
ATOM   3596  CB  MET B 215     -25.577 -13.141 -12.696  1.00 10.00      B   
ATOM   3597  CG  MET B 215     -26.828 -12.991 -11.844  1.00 10.00      B   
ATOM   3598  SD  MET B 215     -27.046 -11.315 -11.217  1.00 10.00      B   
ATOM   3599  CE  MET B 215     -25.810 -11.277  -9.921  1.00 10.00      B   
ATOM   3600  C   MET B 215     -24.587 -14.420 -14.614  1.00 10.00      B   
ATOM   3601  O   MET B 215     -25.127 -14.370 -15.720  1.00 10.00      B   
ATOM   3602  N   LYS B 216     -23.265 -14.398 -14.445  1.00 10.00      B   
ATOM   3603  HN  LYS B 216     -22.900 -14.434 -13.532  1.00 10.00      B   
ATOM   3604  CA  LYS B 216     -22.347 -14.320 -15.579  1.00 10.00      B   
ATOM   3605  CB  LYS B 216     -20.890 -14.257 -15.107  1.00 10.00      B   
ATOM   3606  CG  LYS B 216     -20.537 -13.040 -14.268  1.00 10.00      B   
ATOM   3607  CD  LYS B 216     -19.062 -13.048 -13.894  1.00 10.00      B   
ATOM   3608  CE  LYS B 216     -18.823 -12.337 -12.572  1.00 10.00      B   
ATOM   3609  NZ  LYS B 216     -17.380 -12.292 -12.213  1.00 10.00      B   
ATOM   3610  HZ1 LYS B 216     -17.267 -12.355 -11.179  1.00 10.00      B   
ATOM   3611  HZ2 LYS B 216     -16.958 -11.400 -12.540  1.00 10.00      B   
ATOM   3612  HZ3 LYS B 216     -16.871 -13.085 -12.655  1.00 10.00      B   
ATOM   3613  C   LYS B 216     -22.528 -15.533 -16.480  1.00 10.00      B   
ATOM   3614  O   LYS B 216     -22.602 -15.407 -17.703  1.00 10.00      B   
ATOM   3615  N   ALA B 217     -22.609 -16.707 -15.861  1.00 10.00      B   
ATOM   3616  HN  ALA B 217     -22.540 -16.736 -14.880  1.00 10.00      B   
ATOM   3617  CA  ALA B 217     -22.788 -17.950 -16.595  1.00 10.00      B   
ATOM   3618  CB  ALA B 217     -22.768 -19.135 -15.646  1.00 10.00      B   
ATOM   3619  C   ALA B 217     -24.085 -17.931 -17.394  1.00 10.00      B   
ATOM   3620  O   ALA B 217     -24.092 -18.254 -18.582  1.00 10.00      B   
ATOM   3621  N   MET B 218     -25.171 -17.529 -16.740  1.00 10.00      B   
ATOM   3622  HN  MET B 218     -25.090 -17.262 -15.797  1.00 10.00      B   
ATOM   3623  CA  MET B 218     -26.478 -17.474 -17.388  1.00 10.00      B   
ATOM   3624  CB  MET B 218     -27.572 -17.074 -16.396  1.00 10.00      B   
ATOM   3625  CG  MET B 218     -27.962 -18.180 -15.428  1.00 10.00      B   
ATOM   3626  SD  MET B 218     -29.357 -17.729 -14.378  1.00 10.00      B   
ATOM   3627  CE  MET B 218     -28.687 -16.312 -13.514  1.00 10.00      B   
ATOM   3628  C   MET B 218     -26.478 -16.537 -18.589  1.00 10.00      B   
ATOM   3629  O   MET B 218     -27.015 -16.873 -19.643  1.00 10.00      B   
ATOM   3630  N   LYS B 219     -25.864 -15.368 -18.434  1.00 10.00      B   
ATOM   3631  HN  LYS B 219     -25.442 -15.154 -17.571  1.00 10.00      B   
ATOM   3632  CA  LYS B 219     -25.801 -14.396 -19.522  1.00 10.00      B   
ATOM   3633  CB  LYS B 219     -25.209 -13.064 -19.041  1.00 10.00      B   
ATOM   3634  CG  LYS B 219     -25.231 -11.969 -20.099  1.00 10.00      B   
ATOM   3635  CD  LYS B 219     -24.384 -10.767 -19.703  1.00 10.00      B   
ATOM   3636  CE  LYS B 219     -24.330  -9.746 -20.832  1.00 10.00      B   
ATOM   3637  NZ  LYS B 219     -23.477  -8.573 -20.503  1.00 10.00      B   
ATOM   3638  HZ1 LYS B 219     -22.544  -8.891 -20.168  1.00 10.00      B   
ATOM   3639  HZ2 LYS B 219     -23.923  -8.001 -19.759  1.00 10.00      B   
ATOM   3640  HZ3 LYS B 219     -23.344  -7.977 -21.346  1.00 10.00      B   
ATOM   3641  C   LYS B 219     -24.977 -14.946 -20.681  1.00 10.00      B   
ATOM   3642  O   LYS B 219     -25.347 -14.800 -21.847  1.00 10.00      B   
ATOM   3643  N   GLU B 220     -23.873 -15.599 -20.347  1.00 10.00      B   
ATOM   3644  HN  GLU B 220     -23.647 -15.693 -19.395  1.00 10.00      B   
ATOM   3645  CA  GLU B 220     -22.979 -16.169 -21.346  1.00 10.00      B   
ATOM   3646  CB  GLU B 220     -21.688 -16.647 -20.690  1.00 10.00      B   
ATOM   3647  CG  GLU B 220     -20.465 -16.512 -21.573  1.00 10.00      B   
ATOM   3648  CD  GLU B 220     -19.221 -16.170 -20.787  1.00 10.00      B   
ATOM   3649  OE1 GLU B 220     -18.478 -17.099 -20.404  1.00 10.00      B   
ATOM   3650  OE2 GLU B 220     -18.977 -14.968 -20.544  1.00 10.00      B   
ATOM   3651  C   GLU B 220     -23.638 -17.310 -22.113  1.00 10.00      B   
ATOM   3652  O   GLU B 220     -23.409 -17.478 -23.314  1.00 10.00      B   
ATOM   3653  N   ASN B 221     -24.463 -18.084 -21.421  1.00 10.00      B   
ATOM   3654  HN  ASN B 221     -24.601 -17.901 -20.464  1.00 10.00      B   
ATOM   3655  CA  ASN B 221     -25.157 -19.213 -22.040  1.00 10.00      B   
ATOM   3656  CB  ASN B 221     -25.504 -20.283 -21.005  1.00 10.00      B   
ATOM   3657  CG  ASN B 221     -24.296 -20.857 -20.295  1.00 10.00      B   
ATOM   3658  OD1 ASN B 221     -23.207 -20.961 -20.861  1.00 10.00      B   
ATOM   3659  ND2 ASN B 221     -24.487 -21.232 -19.042  1.00 10.00      B   
ATOM   3660 HD21 ASN B 221     -25.391 -21.114 -18.656  1.00 10.00      B   
ATOM   3661 HD22 ASN B 221     -23.728 -21.605 -18.545  1.00 10.00      B   
ATOM   3662  C   ASN B 221     -26.433 -18.764 -22.737  1.00 10.00      B   
ATOM   3663  O   ASN B 221     -27.164 -19.587 -23.292  1.00 10.00      B   
ATOM   3664  N   ALA B 222     -26.697 -17.461 -22.693  1.00 10.00      B   
ATOM   3665  HN  ALA B 222     -26.072 -16.868 -22.223  1.00 10.00      B   
ATOM   3666  CA  ALA B 222     -27.884 -16.876 -23.313  1.00 10.00      B   
ATOM   3667  CB  ALA B 222     -27.963 -17.194 -24.803  1.00 10.00      B   
ATOM   3668  C   ALA B 222     -29.159 -17.281 -22.582  1.00 10.00      B   
ATOM   3669  O   ALA B 222     -30.258 -17.226 -23.140  1.00 10.00      B   
ATOM   3670  N   SER B 223     -29.009 -17.665 -21.322  1.00 10.00      B   
ATOM   3671  HN  SER B 223     -28.106 -17.677 -20.929  1.00 10.00      B   
ATOM   3672  CA  SER B 223     -30.137 -18.067 -20.495  1.00 10.00      B   
ATOM   3673  CB  SER B 223     -29.663 -19.060 -19.432  1.00 10.00      B   
ATOM   3674  OG  SER B 223     -28.742 -19.993 -19.978  1.00 10.00      B   
ATOM   3675  HG  SER B 223     -28.062 -20.206 -19.310  1.00 10.00      B   
ATOM   3676  C   SER B 223     -30.757 -16.833 -19.838  1.00 10.00      B   
ATOM   3677  O   SER B 223     -30.855 -16.735 -18.612  1.00 10.00      B   
ATOM   3678  N   PHE B 224     -31.187 -15.897 -20.676  1.00 10.00      B   
ATOM   3679  HN  PHE B 224     -31.108 -16.058 -21.641  1.00 10.00      B   
ATOM   3680  CA  PHE B 224     -31.777 -14.645 -20.212  1.00 10.00      B   
ATOM   3681  CB  PHE B 224     -31.960 -13.668 -21.376  1.00 10.00      B   
ATOM   3682  CG  PHE B 224     -30.668 -13.277 -22.037  1.00 10.00      B   
ATOM   3683  CD1 PHE B 224     -30.289 -13.852 -23.239  1.00 10.00      B   
ATOM   3684  CD2 PHE B 224     -29.832 -12.340 -21.456  1.00 10.00      B   
ATOM   3685  CE1 PHE B 224     -29.100 -13.499 -23.849  1.00 10.00      B   
ATOM   3686  CE2 PHE B 224     -28.642 -11.982 -22.061  1.00 10.00      B   
ATOM   3687  CZ  PHE B 224     -28.275 -12.562 -23.259  1.00 10.00      B   
ATOM   3688  C   PHE B 224     -33.094 -14.865 -19.475  1.00 10.00      B   
ATOM   3689  O   PHE B 224     -33.521 -14.019 -18.690  1.00 10.00      B   
ATOM   3690  N   GLU B 225     -33.728 -16.002 -19.727  1.00 10.00      B   
ATOM   3691  HN  GLU B 225     -33.339 -16.636 -20.369  1.00 10.00      B   
ATOM   3692  CA  GLU B 225     -34.984 -16.333 -19.074  1.00 10.00      B   
ATOM   3693  CB  GLU B 225     -35.590 -17.589 -19.696  1.00 10.00      B   
ATOM   3694  CG  GLU B 225     -36.920 -18.000 -19.095  1.00 10.00      B   
ATOM   3695  CD  GLU B 225     -37.635 -19.035 -19.929  1.00 10.00      B   
ATOM   3696  OE1 GLU B 225     -37.189 -20.202 -19.955  1.00 10.00      B   
ATOM   3697  OE2 GLU B 225     -38.650 -18.686 -20.567  1.00 10.00      B   
ATOM   3698  C   GLU B 225     -34.752 -16.531 -17.580  1.00 10.00      B   
ATOM   3699  O   GLU B 225     -35.337 -15.832 -16.751  1.00 10.00      B   
ATOM   3700  N   ALA B 226     -33.873 -17.471 -17.246  1.00 10.00      B   
ATOM   3701  HN  ALA B 226     -33.438 -17.994 -17.956  1.00 10.00      B   
ATOM   3702  CA  ALA B 226     -33.546 -17.753 -15.854  1.00 10.00      B   
ATOM   3703  CB  ALA B 226     -32.682 -19.001 -15.749  1.00 10.00      B   
ATOM   3704  C   ALA B 226     -32.839 -16.556 -15.230  1.00 10.00      B   
ATOM   3705  O   ALA B 226     -33.003 -16.269 -14.046  1.00 10.00      B   
ATOM   3706  N   LEU B 227     -32.059 -15.854 -16.046  1.00 10.00      B   
ATOM   3707  HN  LEU B 227     -31.956 -16.148 -16.979  1.00 10.00      B   
ATOM   3708  CA  LEU B 227     -31.336 -14.673 -15.595  1.00 10.00      B   
ATOM   3709  CB  LEU B 227     -30.443 -14.137 -16.720  1.00 10.00      B   
ATOM   3710  CG  LEU B 227     -29.690 -12.835 -16.436  1.00 10.00      B   
ATOM   3711  CD1 LEU B 227     -28.624 -13.045 -15.370  1.00 10.00      B   
ATOM   3712  CD2 LEU B 227     -29.073 -12.287 -17.713  1.00 10.00      B   
ATOM   3713  C   LEU B 227     -32.307 -13.590 -15.135  1.00 10.00      B   
ATOM   3714  O   LEU B 227     -32.101 -12.959 -14.099  1.00 10.00      B   
ATOM   3715  N   HIS B 228     -33.375 -13.396 -15.903  1.00 10.00      B   
ATOM   3716  HN  HIS B 228     -33.487 -13.946 -16.712  1.00 10.00      B   
ATOM   3717  CA  HIS B 228     -34.383 -12.391 -15.584  1.00 10.00      B   
ATOM   3718  CB  HIS B 228     -35.374 -12.241 -16.740  1.00 10.00      B   
ATOM   3719  CG  HIS B 228     -36.210 -11.001 -16.667  1.00 10.00      B   
ATOM   3720  ND1 HIS B 228     -35.748  -9.758 -17.044  1.00 10.00      B   
ATOM   3721  HD1 HIS B 228     -34.836  -9.555 -17.372  1.00 10.00      B   
ATOM   3722  CD2 HIS B 228     -37.488 -10.815 -16.260  1.00 10.00      B   
ATOM   3723  CE1 HIS B 228     -36.704  -8.866 -16.877  1.00 10.00      B   
ATOM   3724  NE2 HIS B 228     -37.768  -9.482 -16.402  1.00 10.00      B   
ATOM   3725  HE2 HIS B 228     -38.620  -9.048 -16.170  1.00 10.00      B   
ATOM   3726  C   HIS B 228     -35.122 -12.742 -14.296  1.00 10.00      B   
ATOM   3727  O   HIS B 228     -35.416 -11.870 -13.478  1.00 10.00      B   
ATOM   3728  N   ALA B 229     -35.414 -14.025 -14.124  1.00 10.00      B   
ATOM   3729  HN  ALA B 229     -35.156 -14.673 -14.817  1.00 10.00      B   
ATOM   3730  CA  ALA B 229     -36.116 -14.496 -12.936  1.00 10.00      B   
ATOM   3731  CB  ALA B 229     -36.603 -15.921 -13.145  1.00 10.00      B   
ATOM   3732  C   ALA B 229     -35.212 -14.414 -11.709  1.00 10.00      B   
ATOM   3733  O   ALA B 229     -35.679 -14.240 -10.582  1.00 10.00      B   
ATOM   3734  N   TYR B 230     -33.914 -14.545 -11.938  1.00 10.00      B   
ATOM   3735  HN  TYR B 230     -33.605 -14.703 -12.857  1.00 10.00      B   
ATOM   3736  CA  TYR B 230     -32.942 -14.482 -10.862  1.00 10.00      B   
ATOM   3737  CB  TYR B 230     -31.649 -15.184 -11.273  1.00 10.00      B   
ATOM   3738  CG  TYR B 230     -30.701 -15.431 -10.126  1.00 10.00      B   
ATOM   3739  CD1 TYR B 230     -31.047 -16.290  -9.092  1.00 10.00      B   
ATOM   3740  CD2 TYR B 230     -29.465 -14.802 -10.072  1.00 10.00      B   
ATOM   3741  CE1 TYR B 230     -30.186 -16.517  -8.036  1.00 10.00      B   
ATOM   3742  CE2 TYR B 230     -28.598 -15.025  -9.023  1.00 10.00      B   
ATOM   3743  CZ  TYR B 230     -28.964 -15.880  -8.005  1.00 10.00      B   
ATOM   3744  OH  TYR B 230     -28.106 -16.101  -6.957  1.00 10.00      B   
ATOM   3745  HH  TYR B 230     -28.087 -17.045  -6.755  1.00 10.00      B   
ATOM   3746  C   TYR B 230     -32.659 -13.039 -10.451  1.00 10.00      B   
ATOM   3747  O   TYR B 230     -32.629 -12.722  -9.261  1.00 10.00      B   
ATOM   3748  N   THR B 231     -32.463 -12.166 -11.433  1.00 10.00      B   
ATOM   3749  HN  THR B 231     -32.507 -12.471 -12.367  1.00 10.00      B   
ATOM   3750  CA  THR B 231     -32.177 -10.763 -11.154  1.00 10.00      B   
ATOM   3751  CB  THR B 231     -31.886  -9.968 -12.438  1.00 10.00      B   
ATOM   3752  OG1 THR B 231     -32.715 -10.454 -13.500  1.00 10.00      B   
ATOM   3753  HG1 THR B 231     -32.331 -11.267 -13.855  1.00 10.00      B   
ATOM   3754  CG2 THR B 231     -30.426 -10.122 -12.833  1.00 10.00      B   
ATOM   3755  C   THR B 231     -33.316 -10.104 -10.384  1.00 10.00      B   
ATOM   3756  O   THR B 231     -33.083  -9.401  -9.400  1.00 10.00      B   
ATOM   3757  N   GLU B 232     -34.545 -10.353 -10.822  1.00 10.00      B   
ATOM   3758  HN  GLU B 232     -34.663 -10.928 -11.612  1.00 10.00      B   
ATOM   3759  CA  GLU B 232     -35.721  -9.790 -10.171  1.00 10.00      B   
ATOM   3760  CB  GLU B 232     -36.989 -10.189 -10.928  1.00 10.00      B   
ATOM   3761  CG  GLU B 232     -38.257  -9.553 -10.387  1.00 10.00      B   
ATOM   3762  CD  GLU B 232     -39.257  -9.233 -11.474  1.00 10.00      B   
ATOM   3763  OE1 GLU B 232     -38.998  -9.582 -12.648  1.00 10.00      B   
ATOM   3764  OE2 GLU B 232     -40.308  -8.632 -11.161  1.00 10.00      B   
ATOM   3765  C   GLU B 232     -35.806 -10.248  -8.718  1.00 10.00      B   
ATOM   3766  O   GLU B 232     -36.210  -9.489  -7.831  1.00 10.00      B   
ATOM   3767  N   LYS B 233     -35.399 -11.486  -8.480  1.00 10.00      B   
ATOM   3768  HN  LYS B 233     -35.065 -12.029  -9.225  1.00 10.00      B   
ATOM   3769  CA  LYS B 233     -35.422 -12.058  -7.145  1.00 10.00      B   
ATOM   3770  CB  LYS B 233     -35.067 -13.550  -7.201  1.00 10.00      B   
ATOM   3771  CG  LYS B 233     -35.044 -14.252  -5.850  1.00 10.00      B   
ATOM   3772  CD  LYS B 233     -34.700 -15.725  -6.005  1.00 10.00      B   
ATOM   3773  CE  LYS B 233     -34.562 -16.411  -4.655  1.00 10.00      B   
ATOM   3774  NZ  LYS B 233     -34.326 -17.870  -4.802  1.00 10.00      B   
ATOM   3775  HZ1 LYS B 233     -35.191 -18.339  -5.136  1.00 10.00      B   
ATOM   3776  HZ2 LYS B 233     -34.052 -18.287  -3.890  1.00 10.00      B   
ATOM   3777  HZ3 LYS B 233     -33.566 -18.044  -5.490  1.00 10.00      B   
ATOM   3778  C   LYS B 233     -34.470 -11.308  -6.218  1.00 10.00      B   
ATOM   3779  O   LYS B 233     -34.795 -11.045  -5.067  1.00 10.00      B   
ATOM   3780  N   LEU B 234     -33.313 -10.932  -6.735  1.00 10.00      B   
ATOM   3781  HN  LEU B 234     -33.115 -11.140  -7.675  1.00 10.00      B   
ATOM   3782  CA  LEU B 234     -32.321 -10.220  -5.937  1.00 10.00      B   
ATOM   3783  CB  LEU B 234     -30.923 -10.382  -6.539  1.00 10.00      B   
ATOM   3784  CG  LEU B 234     -30.516 -11.792  -6.973  1.00 10.00      B   
ATOM   3785  CD1 LEU B 234     -29.134 -11.773  -7.604  1.00 10.00      B   
ATOM   3786  CD2 LEU B 234     -30.554 -12.753  -5.797  1.00 10.00      B   
ATOM   3787  C   LEU B 234     -32.651  -8.733  -5.811  1.00 10.00      B   
ATOM   3788  O   LEU B 234     -32.427  -8.118  -4.768  1.00 10.00      B   
ATOM   3789  N   LEU B 235     -33.194  -8.165  -6.871  1.00 10.00      B   
ATOM   3790  HN  LEU B 235     -33.362  -8.711  -7.670  1.00 10.00      B   
ATOM   3791  CA  LEU B 235     -33.520  -6.746  -6.898  1.00 10.00      B   
ATOM   3792  CB  LEU B 235     -33.548  -6.237  -8.340  1.00 10.00      B   
ATOM   3793  CG  LEU B 235     -32.231  -6.351  -9.112  1.00 10.00      B   
ATOM   3794  CD1 LEU B 235     -32.463  -6.156 -10.601  1.00 10.00      B   
ATOM   3795  CD2 LEU B 235     -31.212  -5.351  -8.587  1.00 10.00      B   
ATOM   3796  C   LEU B 235     -34.815  -6.384  -6.170  1.00 10.00      B   
ATOM   3797  O   LEU B 235     -34.807  -5.544  -5.271  1.00 10.00      B   
ATOM   3798  N   PHE B 236     -35.916  -7.021  -6.539  1.00 10.00      B   
ATOM   3799  HN  PHE B 236     -35.862  -7.723  -7.225  1.00 10.00      B   
ATOM   3800  CA  PHE B 236     -37.209  -6.705  -5.941  1.00 10.00      B   
ATOM   3801  CB  PHE B 236     -38.340  -6.930  -6.946  1.00 10.00      B   
ATOM   3802  CG  PHE B 236     -38.334  -5.959  -8.092  1.00 10.00      B   
ATOM   3803  CD1 PHE B 236     -37.701  -6.274  -9.282  1.00 10.00      B   
ATOM   3804  CD2 PHE B 236     -38.966  -4.734  -7.980  1.00 10.00      B   
ATOM   3805  CE1 PHE B 236     -37.699  -5.385 -10.341  1.00 10.00      B   
ATOM   3806  CE2 PHE B 236     -38.967  -3.839  -9.032  1.00 10.00      B   
ATOM   3807  CZ  PHE B 236     -38.333  -4.165 -10.215  1.00 10.00      B   
ATOM   3808  C   PHE B 236     -37.485  -7.465  -4.648  1.00 10.00      B   
ATOM   3809  O   PHE B 236     -37.978  -6.890  -3.677  1.00 10.00      B   
ATOM   3810  N   LYS B 237     -37.172  -8.751  -4.629  1.00 10.00      B   
ATOM   3811  HN  LYS B 237     -36.773  -9.163  -5.423  1.00 10.00      B   
ATOM   3812  CA  LYS B 237     -37.424  -9.566  -3.447  1.00 10.00      B   
ATOM   3813  CB  LYS B 237     -37.593 -11.038  -3.829  1.00 10.00      B   
ATOM   3814  CG  LYS B 237     -38.677 -11.277  -4.871  1.00 10.00      B   
ATOM   3815  CD  LYS B 237     -38.620 -12.686  -5.440  1.00 10.00      B   
ATOM   3816  CE  LYS B 237     -39.524 -12.818  -6.659  1.00 10.00      B   
ATOM   3817  NZ  LYS B 237     -39.522 -14.195  -7.226  1.00 10.00      B   
ATOM   3818  HZ1 LYS B 237     -38.575 -14.443  -7.578  1.00 10.00      B   
ATOM   3819  HZ2 LYS B 237     -40.197 -14.259  -8.015  1.00 10.00      B   
ATOM   3820  HZ3 LYS B 237     -39.798 -14.886  -6.498  1.00 10.00      B   
ATOM   3821  C   LYS B 237     -36.352  -9.382  -2.373  1.00 10.00      B   
ATOM   3822  O   LYS B 237     -36.660  -9.025  -1.234  1.00 10.00      B   
ATOM   3823  N   GLU B 238     -35.097  -9.609  -2.742  1.00 10.00      B   
ATOM   3824  HN  GLU B 238     -34.913  -9.895  -3.663  1.00 10.00      B   
ATOM   3825  CA  GLU B 238     -33.985  -9.477  -1.804  1.00 10.00      B   
ATOM   3826  CB  GLU B 238     -32.760 -10.251  -2.296  1.00 10.00      B   
ATOM   3827  CG  GLU B 238     -32.906 -11.763  -2.237  1.00 10.00      B   
ATOM   3828  CD  GLU B 238     -31.583 -12.456  -1.979  1.00 10.00      B   
ATOM   3829  OE1 GLU B 238     -31.298 -13.480  -2.634  1.00 10.00      B   
ATOM   3830  OE2 GLU B 238     -30.816 -11.973  -1.118  1.00 10.00      B   
ATOM   3831  C   GLU B 238     -33.621  -8.018  -1.519  1.00 10.00      B   
ATOM   3832  O   GLU B 238     -32.923  -7.732  -0.546  1.00 10.00      B   
ATOM   3833  N   LYS B 239     -34.089  -7.108  -2.373  1.00 10.00      B   
ATOM   3834  HN  LYS B 239     -34.624  -7.409  -3.137  1.00 10.00      B   
ATOM   3835  CA  LYS B 239     -33.827  -5.674  -2.216  1.00 10.00      B   
ATOM   3836  CB  LYS B 239     -34.454  -5.132  -0.922  1.00 10.00      B   
ATOM   3837  CG  LYS B 239     -35.969  -5.237  -0.843  1.00 10.00      B   
ATOM   3838  CD  LYS B 239     -36.477  -4.654   0.465  1.00 10.00      B   
ATOM   3839  CE  LYS B 239     -37.977  -4.830   0.620  1.00 10.00      B   
ATOM   3840  NZ  LYS B 239     -38.453  -4.336   1.939  1.00 10.00      B   
ATOM   3841  HZ1 LYS B 239     -39.443  -4.613   2.091  1.00 10.00      B   
ATOM   3842  HZ2 LYS B 239     -38.389  -3.297   1.980  1.00 10.00      B   
ATOM   3843  HZ3 LYS B 239     -37.873  -4.738   2.703  1.00 10.00      B   
ATOM   3844  C   LYS B 239     -32.329  -5.362  -2.236  1.00 10.00      B   
ATOM   3845  O   LYS B 239     -31.858  -4.512  -1.484  1.00 10.00      B   
ATOM   3846  N   PHE B 240     -31.585  -6.052  -3.095  1.00 10.00      B   
ATOM   3847  HN  PHE B 240     -32.014  -6.728  -3.665  1.00 10.00      B   
ATOM   3848  CA  PHE B 240     -30.142  -5.840  -3.202  1.00 10.00      B   
ATOM   3849  CB  PHE B 240     -29.517  -6.882  -4.133  1.00 10.00      B   
ATOM   3850  CG  PHE B 240     -28.017  -6.828  -4.201  1.00 10.00      B   
ATOM   3851  CD1 PHE B 240     -27.247  -7.086  -3.078  1.00 10.00      B   
ATOM   3852  CD2 PHE B 240     -27.376  -6.527  -5.390  1.00 10.00      B   
ATOM   3853  CE1 PHE B 240     -25.869  -7.043  -3.139  1.00 10.00      B   
ATOM   3854  CE2 PHE B 240     -25.997  -6.480  -5.459  1.00 10.00      B   
ATOM   3855  CZ  PHE B 240     -25.242  -6.739  -4.331  1.00 10.00      B   
ATOM   3856  C   PHE B 240     -29.831  -4.427  -3.696  1.00 10.00      B   
ATOM   3857  O   PHE B 240     -29.089  -3.686  -3.052  1.00 10.00      B   
ATOM   3858  N   ASP B 241     -30.418  -4.074  -4.841  1.00 10.00      B   
ATOM   3859  HN  ASP B 241     -30.996  -4.724  -5.289  1.00 10.00      B   
ATOM   3860  CA  ASP B 241     -30.241  -2.753  -5.456  1.00 10.00      B   
ATOM   3861  CB  ASP B 241     -30.772  -1.624  -4.567  1.00 10.00      B   
ATOM   3862  CG  ASP B 241     -30.529  -0.261  -5.178  1.00 10.00      B   
ATOM   3863  OD1 ASP B 241     -30.876  -0.067  -6.364  1.00 10.00      B   
ATOM   3864  OD2 ASP B 241     -29.984   0.624  -4.482  1.00 10.00      B   
ATOM   3865  C   ASP B 241     -28.805  -2.468  -5.908  1.00 10.00      B   
ATOM   3866  O   ASP B 241     -27.934  -2.139  -5.101  1.00 10.00      B   
ATOM   3867  N   ASP B 242     -28.577  -2.588  -7.209  1.00 10.00      B   
ATOM   3868  HN  ASP B 242     -29.316  -2.848  -7.796  1.00 10.00      B   
ATOM   3869  CA  ASP B 242     -27.264  -2.337  -7.803  1.00 10.00      B   
ATOM   3870  CB  ASP B 242     -26.326  -3.525  -7.588  1.00 10.00      B   
ATOM   3871  CG  ASP B 242     -25.177  -3.546  -8.571  1.00 10.00      B   
ATOM   3872  OD1 ASP B 242     -24.305  -2.655  -8.499  1.00 10.00      B   
ATOM   3873  OD2 ASP B 242     -25.146  -4.456  -9.425  1.00 10.00      B   
ATOM   3874  C   ASP B 242     -27.425  -2.039  -9.290  1.00 10.00      B   
ATOM   3875  O   ASP B 242     -28.061  -2.807 -10.008  1.00 10.00      B   
ATOM   3876  N   PHE B 243     -26.853  -0.924  -9.737  1.00 10.00      B   
ATOM   3877  HN  PHE B 243     -26.336  -0.374  -9.111  1.00 10.00      B   
ATOM   3878  CA  PHE B 243     -26.958  -0.491 -11.133  1.00 10.00      B   
ATOM   3879  CB  PHE B 243     -26.129   0.774 -11.375  1.00 10.00      B   
ATOM   3880  CG  PHE B 243     -26.382   1.425 -12.705  1.00 10.00      B   
ATOM   3881  CD1 PHE B 243     -27.670   1.763 -13.091  1.00 10.00      B   
ATOM   3882  CD2 PHE B 243     -25.335   1.697 -13.570  1.00 10.00      B   
ATOM   3883  CE1 PHE B 243     -27.908   2.358 -14.313  1.00 10.00      B   
ATOM   3884  CE2 PHE B 243     -25.566   2.293 -14.794  1.00 10.00      B   
ATOM   3885  CZ  PHE B 243     -26.855   2.625 -15.166  1.00 10.00      B   
ATOM   3886  C   PHE B 243     -26.577  -1.581 -12.136  1.00 10.00      B   
ATOM   3887  O   PHE B 243     -27.257  -1.762 -13.148  1.00 10.00      B   
ATOM   3888  N   ASP B 244     -25.497  -2.302 -11.857  1.00 10.00      B   
ATOM   3889  HN  ASP B 244     -24.995  -2.119 -11.035  1.00 10.00      B   
ATOM   3890  CA  ASP B 244     -25.042  -3.366 -12.750  1.00 10.00      B   
ATOM   3891  CB  ASP B 244     -23.718  -3.956 -12.260  1.00 10.00      B   
ATOM   3892  CG  ASP B 244     -22.659  -4.024 -13.341  1.00 10.00      B   
ATOM   3893  OD1 ASP B 244     -23.016  -4.064 -14.538  1.00 10.00      B   
ATOM   3894  OD2 ASP B 244     -21.454  -4.038 -12.996  1.00 10.00      B   
ATOM   3895  C   ASP B 244     -26.101  -4.458 -12.857  1.00 10.00      B   
ATOM   3896  O   ASP B 244     -26.464  -4.885 -13.953  1.00 10.00      B   
ATOM   3897  N   THR B 245     -26.617  -4.884 -11.711  1.00 10.00      B   
ATOM   3898  HN  THR B 245     -26.287  -4.500 -10.868  1.00 10.00      B   
ATOM   3899  CA  THR B 245     -27.646  -5.914 -11.666  1.00 10.00      B   
ATOM   3900  CB  THR B 245     -27.906  -6.392 -10.223  1.00 10.00      B   
ATOM   3901  OG1 THR B 245     -26.649  -6.586  -9.555  1.00 10.00      B   
ATOM   3902  HG1 THR B 245     -26.180  -5.736  -9.486  1.00 10.00      B   
ATOM   3903  CG2 THR B 245     -28.672  -7.707 -10.226  1.00 10.00      B   
ATOM   3904  C   THR B 245     -28.950  -5.416 -12.302  1.00 10.00      B   
ATOM   3905  O   THR B 245     -29.650  -6.174 -12.979  1.00 10.00      B   
ATOM   3906  N   TRP B 246     -29.266  -4.138 -12.091  1.00 10.00      B   
ATOM   3907  HN  TRP B 246     -28.680  -3.588 -11.526  1.00 10.00      B   
ATOM   3908  CA  TRP B 246     -30.467  -3.539 -12.665  1.00 10.00      B   
ATOM   3909  CB  TRP B 246     -30.620  -2.083 -12.210  1.00 10.00      B   
ATOM   3910  CG  TRP B 246     -31.216  -1.907 -10.841  1.00 10.00      B   
ATOM   3911  CD1 TRP B 246     -30.618  -1.324  -9.763  1.00 10.00      B   
ATOM   3912  CD2 TRP B 246     -32.532  -2.288 -10.407  1.00 10.00      B   
ATOM   3913  NE1 TRP B 246     -31.463  -1.333  -8.682  1.00 10.00      B   
ATOM   3914  HE1 TRP B 246     -31.254  -0.969  -7.785  1.00 10.00      B   
ATOM   3915  CE2 TRP B 246     -32.646  -1.915  -9.050  1.00 10.00      B   
ATOM   3916  CE3 TRP B 246     -33.620  -2.910 -11.026  1.00 10.00      B   
ATOM   3917  CZ2 TRP B 246     -33.803  -2.142  -8.307  1.00 10.00      B   
ATOM   3918  CZ3 TRP B 246     -34.766  -3.133 -10.285  1.00 10.00      B   
ATOM   3919  CH2 TRP B 246     -34.849  -2.751  -8.942  1.00 10.00      B   
ATOM   3920  C   TRP B 246     -30.397  -3.594 -14.189  1.00 10.00      B   
ATOM   3921  O   TRP B 246     -31.395  -3.862 -14.863  1.00 10.00      B   
ATOM   3922  N   LYS B 247     -29.202  -3.355 -14.722  1.00 10.00      B   
ATOM   3923  HN  LYS B 247     -28.443  -3.148 -14.127  1.00 10.00      B   
ATOM   3924  CA  LYS B 247     -28.987  -3.383 -16.161  1.00 10.00      B   
ATOM   3925  CB  LYS B 247     -27.591  -2.858 -16.512  1.00 10.00      B   
ATOM   3926  CG  LYS B 247     -27.300  -2.801 -18.003  1.00 10.00      B   
ATOM   3927  CD  LYS B 247     -26.142  -1.865 -18.298  1.00 10.00      B   
ATOM   3928  CE  LYS B 247     -25.743  -1.927 -19.762  1.00 10.00      B   
ATOM   3929  NZ  LYS B 247     -24.808  -0.832 -20.122  1.00 10.00      B   
ATOM   3930  HZ1 LYS B 247     -24.479  -0.947 -21.101  1.00 10.00      B   
ATOM   3931  HZ2 LYS B 247     -23.983  -0.843 -19.488  1.00 10.00      B   
ATOM   3932  HZ3 LYS B 247     -25.288   0.096 -20.034  1.00 10.00      B   
ATOM   3933  C   LYS B 247     -29.197  -4.792 -16.711  1.00 10.00      B   
ATOM   3934  O   LYS B 247     -29.736  -4.968 -17.802  1.00 10.00      B   
ATOM   3935  N   LEU B 248     -28.784  -5.793 -15.942  1.00 10.00      B   
ATOM   3936  HN  LEU B 248     -28.359  -5.592 -15.082  1.00 10.00      B   
ATOM   3937  CA  LEU B 248     -28.945  -7.184 -16.350  1.00 10.00      B   
ATOM   3938  CB  LEU B 248     -28.239  -8.124 -15.369  1.00 10.00      B   
ATOM   3939  CG  LEU B 248     -26.712  -8.014 -15.307  1.00 10.00      B   
ATOM   3940  CD1 LEU B 248     -26.161  -8.804 -14.131  1.00 10.00      B   
ATOM   3941  CD2 LEU B 248     -26.087  -8.487 -16.611  1.00 10.00      B   
ATOM   3942  C   LEU B 248     -30.425  -7.539 -16.445  1.00 10.00      B   
ATOM   3943  O   LEU B 248     -30.838  -8.323 -17.302  1.00 10.00      B   
ATOM   3944  N   TRP B 249     -31.222  -6.936 -15.570  1.00 10.00      B   
ATOM   3945  HN  TRP B 249     -30.829  -6.315 -14.918  1.00 10.00      B   
ATOM   3946  CA  TRP B 249     -32.660  -7.173 -15.545  1.00 10.00      B   
ATOM   3947  CB  TRP B 249     -33.284  -6.570 -14.281  1.00 10.00      B   
ATOM   3948  CG  TRP B 249     -34.719  -6.954 -14.063  1.00 10.00      B   
ATOM   3949  CD1 TRP B 249     -35.183  -8.123 -13.531  1.00 10.00      B   
ATOM   3950  CD2 TRP B 249     -35.878  -6.166 -14.368  1.00 10.00      B   
ATOM   3951  NE1 TRP B 249     -36.557  -8.114 -13.494  1.00 10.00      B   
ATOM   3952  HE1 TRP B 249     -37.129  -8.845 -13.156  1.00 10.00      B   
ATOM   3953  CE2 TRP B 249     -37.006  -6.923 -13.997  1.00 10.00      B   
ATOM   3954  CE3 TRP B 249     -36.072  -4.897 -14.919  1.00 10.00      B   
ATOM   3955  CZ2 TRP B 249     -38.305  -6.453 -14.158  1.00 10.00      B   
ATOM   3956  CZ3 TRP B 249     -37.363  -4.434 -15.076  1.00 10.00      B   
ATOM   3957  CH2 TRP B 249     -38.463  -5.212 -14.699  1.00 10.00      B   
ATOM   3958  C   TRP B 249     -33.331  -6.606 -16.794  1.00 10.00      B   
ATOM   3959  O   TRP B 249     -34.116  -7.291 -17.452  1.00 10.00      B   
ATOM   3960  N   ILE B 250     -33.015  -5.359 -17.131  1.00 10.00      B   
ATOM   3961  HN  ILE B 250     -32.380  -4.854 -16.575  1.00 10.00      B   
ATOM   3962  CA  ILE B 250     -33.602  -4.726 -18.309  1.00 10.00      B   
ATOM   3963  CB  ILE B 250     -33.394  -3.193 -18.346  1.00 10.00      B   
ATOM   3964  CG1 ILE B 250     -31.907  -2.833 -18.388  1.00 10.00      B   
ATOM   3965  CG2 ILE B 250     -34.075  -2.536 -17.155  1.00 10.00      B   
ATOM   3966  CD1 ILE B 250     -31.627  -1.419 -18.851  1.00 10.00      B   
ATOM   3967  C   ILE B 250     -33.081  -5.363 -19.598  1.00 10.00      B   
ATOM   3968  O   ILE B 250     -33.821  -5.509 -20.571  1.00 10.00      B   
ATOM   3969  N   LEU B 251     -31.811  -5.768 -19.588  1.00 10.00      B   
ATOM   3970  HN  LEU B 251     -31.271  -5.631 -18.777  1.00 10.00      B   
ATOM   3971  CA  LEU B 251     -31.195  -6.393 -20.752  1.00 10.00      B   
ATOM   3972  CB  LEU B 251     -29.688  -6.571 -20.536  1.00 10.00      B   
ATOM   3973  CG  LEU B 251     -28.842  -6.739 -21.800  1.00 10.00      B   
ATOM   3974  CD1 LEU B 251     -29.012  -5.539 -22.719  1.00 10.00      B   
ATOM   3975  CD2 LEU B 251     -27.376  -6.935 -21.445  1.00 10.00      B   
ATOM   3976  C   LEU B 251     -31.854  -7.734 -21.054  1.00 10.00      B   
ATOM   3977  O   LEU B 251     -32.109  -8.065 -22.211  1.00 10.00      B   
ATOM   3978  N   SER B 252     -32.149  -8.494 -20.006  1.00 10.00      B   
ATOM   3979  HN  SER B 252     -31.931  -8.177 -19.104  1.00 10.00      B   
ATOM   3980  CA  SER B 252     -32.793  -9.788 -20.170  1.00 10.00      B   
ATOM   3981  CB  SER B 252     -32.707 -10.618 -18.886  1.00 10.00      B   
ATOM   3982  OG  SER B 252     -33.029  -9.836 -17.749  1.00 10.00      B   
ATOM   3983  HG  SER B 252     -32.222  -9.418 -17.410  1.00 10.00      B   
ATOM   3984  C   SER B 252     -34.243  -9.608 -20.608  1.00 10.00      B   
ATOM   3985  O   SER B 252     -34.819 -10.478 -21.257  1.00 10.00      B   
ATOM   3986  N   GLY B 253     -34.821  -8.462 -20.258  1.00 10.00      B   
ATOM   3987  HN  GLY B 253     -34.309  -7.803 -19.739  1.00 10.00      B   
ATOM   3988  CA  GLY B 253     -36.188  -8.172 -20.641  1.00 10.00      B   
ATOM   3989  C   GLY B 253     -36.301  -8.009 -22.143  1.00 10.00      B   
ATOM   3990  O   GLY B 253     -37.214  -8.540 -22.773  1.00 10.00      B   
ATOM   3991  N   LYS B 254     -35.357  -7.278 -22.714  1.00 10.00      B   
ATOM   3992  HN  LYS B 254     -34.665  -6.871 -22.149  1.00 10.00      B   
ATOM   3993  CA  LYS B 254     -35.318  -7.049 -24.154  1.00 10.00      B   
ATOM   3994  CB  LYS B 254     -34.193  -6.057 -24.484  1.00 10.00      B   
ATOM   3995  CG  LYS B 254     -33.770  -6.004 -25.946  1.00 10.00      B   
ATOM   3996  CD  LYS B 254     -34.852  -5.411 -26.835  1.00 10.00      B   
ATOM   3997  CE  LYS B 254     -34.432  -5.451 -28.296  1.00 10.00      B   
ATOM   3998  NZ  LYS B 254     -35.527  -5.038 -29.215  1.00 10.00      B   
ATOM   3999  HZ1 LYS B 254     -35.216  -5.139 -30.203  1.00 10.00      B   
ATOM   4000  HZ2 LYS B 254     -35.787  -4.047 -29.046  1.00 10.00      B   
ATOM   4001  HZ3 LYS B 254     -36.365  -5.634 -29.065  1.00 10.00      B   
ATOM   4002  C   LYS B 254     -35.115  -8.372 -24.896  1.00 10.00      B   
ATOM   4003  O   LYS B 254     -35.623  -8.566 -26.002  1.00 10.00      B   
ATOM   4004  N   GLU B 255     -34.394  -9.288 -24.262  1.00 10.00      B   
ATOM   4005  HN  GLU B 255     -34.034  -9.080 -23.376  1.00 10.00      B   
ATOM   4006  CA  GLU B 255     -34.115 -10.592 -24.850  1.00 10.00      B   
ATOM   4007  CB  GLU B 255     -32.929 -11.259 -24.154  1.00 10.00      B   
ATOM   4008  CG  GLU B 255     -31.576 -10.713 -24.575  1.00 10.00      B   
ATOM   4009  CD  GLU B 255     -31.387 -10.727 -26.075  1.00 10.00      B   
ATOM   4010  OE1 GLU B 255     -31.489 -11.813 -26.687  1.00 10.00      B   
ATOM   4011  OE2 GLU B 255     -31.141  -9.648 -26.654  1.00 10.00      B   
ATOM   4012  C   GLU B 255     -35.330 -11.515 -24.817  1.00 10.00      B   
ATOM   4013  O   GLU B 255     -35.604 -12.212 -25.790  1.00 10.00      B   
ATOM   4014  N   ILE B 256     -36.056 -11.522 -23.704  1.00 10.00      B   
ATOM   4015  HN  ILE B 256     -35.793 -10.944 -22.954  1.00 10.00      B   
ATOM   4016  CA  ILE B 256     -37.231 -12.384 -23.573  1.00 10.00      B   
ATOM   4017  CB  ILE B 256     -37.621 -12.668 -22.104  1.00 10.00      B   
ATOM   4018  CG1 ILE B 256     -37.966 -11.375 -21.361  1.00 10.00      B   
ATOM   4019  CG2 ILE B 256     -36.502 -13.423 -21.397  1.00 10.00      B   
ATOM   4020  CD1 ILE B 256     -38.522 -11.593 -19.970  1.00 10.00      B   
ATOM   4021  C   ILE B 256     -38.432 -11.853 -24.356  1.00 10.00      B   
ATOM   4022  O   ILE B 256     -39.315 -12.617 -24.745  1.00 10.00      B   
ATOM   4023  N   GLY B 257     -38.457 -10.549 -24.593  1.00 10.00      B   
ATOM   4024  HN  GLY B 257     -37.729  -9.985 -24.259  1.00 10.00      B   
ATOM   4025  CA  GLY B 257     -39.553  -9.958 -25.341  1.00 10.00      B   
ATOM   4026  C   GLY B 257     -40.404  -9.017 -24.513  1.00 10.00      B   
ATOM   4027  O   GLY B 257     -41.634  -9.068 -24.569  1.00 10.00      B   
ATOM   4028  N   LYS B 258     -39.758  -8.157 -23.743  1.00 10.00      B   
ATOM   4029  HN  LYS B 258     -38.775  -8.165 -23.733  1.00 10.00      B   
ATOM   4030  CA  LYS B 258     -40.467  -7.197 -22.912  1.00 10.00      B   
ATOM   4031  CB  LYS B 258     -39.835  -7.109 -21.520  1.00 10.00      B   
ATOM   4032  CG  LYS B 258     -40.184  -8.272 -20.607  1.00 10.00      B   
ATOM   4033  CD  LYS B 258     -41.655  -8.251 -20.239  1.00 10.00      B   
ATOM   4034  CE  LYS B 258     -42.206  -9.654 -20.056  1.00 10.00      B   
ATOM   4035  NZ  LYS B 258     -43.693  -9.658 -20.043  1.00 10.00      B   
ATOM   4036  HZ1 LYS B 258     -44.054 -10.602 -20.292  1.00 10.00      B   
ATOM   4037  HZ2 LYS B 258     -44.061  -8.967 -20.733  1.00 10.00      B   
ATOM   4038  HZ3 LYS B 258     -44.044  -9.399 -19.099  1.00 10.00      B   
ATOM   4039  C   LYS B 258     -40.479  -5.826 -23.569  1.00 10.00      B   
ATOM   4040  O   LYS B 258     -39.569  -5.482 -24.329  1.00 10.00      B   
ATOM   4041  N   SER B 259     -41.519  -5.059 -23.288  1.00 10.00      B   
ATOM   4042  HN  SER B 259     -42.224  -5.407 -22.699  1.00 10.00      B   
ATOM   4043  CA  SER B 259     -41.655  -3.723 -23.837  1.00 10.00      B   
ATOM   4044  CB  SER B 259     -43.121  -3.460 -24.185  1.00 10.00      B   
ATOM   4045  OG  SER B 259     -43.761  -4.654 -24.611  1.00 10.00      B   
ATOM   4046  HG  SER B 259     -43.822  -5.272 -23.863  1.00 10.00      B   
ATOM   4047  C   SER B 259     -41.153  -2.684 -22.837  1.00 10.00      B   
ATOM   4048  O   SER B 259     -41.052  -2.962 -21.640  1.00 10.00      B   
ATOM   4049  N   PHE B 260     -40.845  -1.490 -23.336  1.00 10.00      B   
ATOM   4050  HN  PHE B 260     -40.949  -1.336 -24.300  1.00 10.00      B   
ATOM   4051  CA  PHE B 260     -40.354  -0.400 -22.498  1.00 10.00      B   
ATOM   4052  CB  PHE B 260     -40.138   0.859 -23.348  1.00 10.00      B   
ATOM   4053  CG  PHE B 260     -39.498   2.008 -22.617  1.00 10.00      B   
ATOM   4054  CD1 PHE B 260     -38.125   2.188 -22.648  1.00 10.00      B   
ATOM   4055  CD2 PHE B 260     -40.268   2.909 -21.899  1.00 10.00      B   
ATOM   4056  CE1 PHE B 260     -37.533   3.242 -21.981  1.00 10.00      B   
ATOM   4057  CE2 PHE B 260     -39.682   3.965 -21.229  1.00 10.00      B   
ATOM   4058  CZ  PHE B 260     -38.312   4.132 -21.270  1.00 10.00      B   
ATOM   4059  C   PHE B 260     -41.333  -0.107 -21.367  1.00 10.00      B   
ATOM   4060  O   PHE B 260     -40.937   0.052 -20.213  1.00 10.00      B   
ATOM   4061  N   GLU B 261     -42.614  -0.061 -21.713  1.00 10.00      B   
ATOM   4062  HN  GLU B 261     -42.857  -0.207 -22.654  1.00 10.00      B   
ATOM   4063  CA  GLU B 261     -43.674   0.210 -20.748  1.00 10.00      B   
ATOM   4064  CB  GLU B 261     -45.030   0.177 -21.453  1.00 10.00      B   
ATOM   4065  CG  GLU B 261     -46.136   0.904 -20.711  1.00 10.00      B   
ATOM   4066  CD  GLU B 261     -46.007   2.405 -20.829  1.00 10.00      B   
ATOM   4067  OE1 GLU B 261     -45.896   2.904 -21.970  1.00 10.00      B   
ATOM   4068  OE2 GLU B 261     -46.029   3.098 -19.790  1.00 10.00      B   
ATOM   4069  C   GLU B 261     -43.668  -0.808 -19.608  1.00 10.00      B   
ATOM   4070  O   GLU B 261     -43.884  -0.459 -18.450  1.00 10.00      B   
ATOM   4071  N   GLU B 262     -43.407  -2.066 -19.945  1.00 10.00      B   
ATOM   4072  HN  GLU B 262     -43.211  -2.278 -20.879  1.00 10.00      B   
ATOM   4073  CA  GLU B 262     -43.391  -3.138 -18.957  1.00 10.00      B   
ATOM   4074  CB  GLU B 262     -43.340  -4.503 -19.647  1.00 10.00      B   
ATOM   4075  CG  GLU B 262     -44.532  -4.788 -20.549  1.00 10.00      B   
ATOM   4076  CD  GLU B 262     -44.426  -6.123 -21.260  1.00 10.00      B   
ATOM   4077  OE1 GLU B 262     -44.009  -6.142 -22.440  1.00 10.00      B   
ATOM   4078  OE2 GLU B 262     -44.752  -7.163 -20.644  1.00 10.00      B   
ATOM   4079  C   GLU B 262     -42.222  -2.993 -17.984  1.00 10.00      B   
ATOM   4080  O   GLU B 262     -42.364  -3.242 -16.786  1.00 10.00      B   
ATOM   4081  N   LEU B 263     -41.074  -2.578 -18.501  1.00 10.00      B   
ATOM   4082  HN  LEU B 263     -41.024  -2.377 -19.461  1.00 10.00      B   
ATOM   4083  CA  LEU B 263     -39.884  -2.413 -17.676  1.00 10.00      B   
ATOM   4084  CB  LEU B 263     -38.618  -2.451 -18.536  1.00 10.00      B   
ATOM   4085  CG  LEU B 263     -38.419  -3.714 -19.382  1.00 10.00      B   
ATOM   4086  CD1 LEU B 263     -37.106  -3.651 -20.141  1.00 10.00      B   
ATOM   4087  CD2 LEU B 263     -38.479  -4.966 -18.518  1.00 10.00      B   
ATOM   4088  C   LEU B 263     -39.946  -1.132 -16.847  1.00 10.00      B   
ATOM   4089  O   LEU B 263     -39.625  -1.140 -15.657  1.00 10.00      B   
ATOM   4090  N   ASP B 264     -40.373  -0.038 -17.472  1.00 10.00      B   
ATOM   4091  HN  ASP B 264     -40.616  -0.094 -18.425  1.00 10.00      B   
ATOM   4092  CA  ASP B 264     -40.482   1.249 -16.786  1.00 10.00      B   
ATOM   4093  CB  ASP B 264     -40.707   2.382 -17.798  1.00 10.00      B   
ATOM   4094  CG  ASP B 264     -40.687   3.763 -17.165  1.00 10.00      B   
ATOM   4095  OD1 ASP B 264     -39.608   4.197 -16.701  1.00 10.00      B   
ATOM   4096  OD2 ASP B 264     -41.747   4.429 -17.140  1.00 10.00      B   
ATOM   4097  C   ASP B 264     -41.612   1.218 -15.758  1.00 10.00      B   
ATOM   4098  O   ASP B 264     -41.652   2.026 -14.829  1.00 10.00      B   
ATOM   4099  N   GLN B 265     -42.518   0.260 -15.922  1.00 10.00      B   
ATOM   4100  HN  GLN B 265     -42.424  -0.353 -16.681  1.00 10.00      B   
ATOM   4101  CA  GLN B 265     -43.655   0.096 -15.022  1.00 10.00      B   
ATOM   4102  CB  GLN B 265     -44.532  -1.057 -15.510  1.00 10.00      B   
ATOM   4103  CG  GLN B 265     -46.026  -0.829 -15.357  1.00 10.00      B   
ATOM   4104  CD  GLN B 265     -46.828  -2.055 -15.737  1.00 10.00      B   
ATOM   4105  OE1 GLN B 265     -46.405  -3.188 -15.503  1.00 10.00      B   
ATOM   4106  NE2 GLN B 265     -47.990  -1.840 -16.329  1.00 10.00      B   
ATOM   4107 HE21 GLN B 265     -48.267  -0.913 -16.484  1.00 10.00      B   
ATOM   4108 HE22 GLN B 265     -48.522  -2.618 -16.603  1.00 10.00      B   
ATOM   4109  C   GLN B 265     -43.192  -0.196 -13.599  1.00 10.00      B   
ATOM   4110  O   GLN B 265     -43.878   0.134 -12.629  1.00 10.00      B   
ATOM   4111  N   LYS B 266     -42.023  -0.812 -13.476  1.00 10.00      B   
ATOM   4112  HN  LYS B 266     -41.509  -1.034 -14.284  1.00 10.00      B   
ATOM   4113  CA  LYS B 266     -41.481  -1.156 -12.172  1.00 10.00      B   
ATOM   4114  CB  LYS B 266     -40.906  -2.577 -12.181  1.00 10.00      B   
ATOM   4115  CG  LYS B 266     -41.969  -3.659 -12.344  1.00 10.00      B   
ATOM   4116  CD  LYS B 266     -41.361  -5.049 -12.481  1.00 10.00      B   
ATOM   4117  CE  LYS B 266     -42.449  -6.107 -12.623  1.00 10.00      B   
ATOM   4118  NZ  LYS B 266     -41.905  -7.459 -12.934  1.00 10.00      B   
ATOM   4119  HZ1 LYS B 266     -41.341  -7.432 -13.806  1.00 10.00      B   
ATOM   4120  HZ2 LYS B 266     -42.687  -8.135 -13.068  1.00 10.00      B   
ATOM   4121  HZ3 LYS B 266     -41.299  -7.801 -12.151  1.00 10.00      B   
ATOM   4122  C   LYS B 266     -40.449  -0.130 -11.702  1.00 10.00      B   
ATOM   4123  O   LYS B 266     -39.824  -0.296 -10.654  1.00 10.00      B   
ATOM   4124  N   LEU B 267     -40.288   0.938 -12.476  1.00 10.00      B   
ATOM   4125  HN  LEU B 267     -40.820   1.017 -13.298  1.00 10.00      B   
ATOM   4126  CA  LEU B 267     -39.351   2.003 -12.136  1.00 10.00      B   
ATOM   4127  CB  LEU B 267     -38.563   2.446 -13.371  1.00 10.00      B   
ATOM   4128  CG  LEU B 267     -37.580   1.430 -13.951  1.00 10.00      B   
ATOM   4129  CD1 LEU B 267     -36.900   1.998 -15.186  1.00 10.00      B   
ATOM   4130  CD2 LEU B 267     -36.550   1.028 -12.909  1.00 10.00      B   
ATOM   4131  C   LEU B 267     -40.111   3.191 -11.559  1.00 10.00      B   
ATOM   4132  O   LEU B 267     -40.273   4.223 -12.215  1.00 10.00      B   
ATOM   4133  N   THR B 268     -40.585   3.039 -10.333  1.00 10.00      B   
ATOM   4134  HN  THR B 268     -40.426   2.194  -9.858  1.00 10.00      B   
ATOM   4135  CA  THR B 268     -41.354   4.085  -9.680  1.00 10.00      B   
ATOM   4136  CB  THR B 268     -42.598   3.486  -9.010  1.00 10.00      B   
ATOM   4137  OG1 THR B 268     -43.004   2.326  -9.749  1.00 10.00      B   
ATOM   4138  HG1 THR B 268     -43.019   2.539 -10.693  1.00 10.00      B   
ATOM   4139  CG2 THR B 268     -43.734   4.495  -9.004  1.00 10.00      B   
ATOM   4140  C   THR B 268     -40.539   4.853  -8.639  1.00 10.00      B   
ATOM   4141  O   THR B 268     -40.769   6.046  -8.423  1.00 10.00      B   
ATOM   4142  N   LEU B 269     -39.592   4.177  -7.999  1.00 10.00      B   
ATOM   4143  HN  LEU B 269     -39.442   3.232  -8.219  1.00 10.00      B   
ATOM   4144  CA  LEU B 269     -38.766   4.813  -6.977  1.00 10.00      B   
ATOM   4145  CB  LEU B 269     -38.000   3.771  -6.156  1.00 10.00      B   
ATOM   4146  CG  LEU B 269     -38.849   2.776  -5.359  1.00 10.00      B   
ATOM   4147  CD1 LEU B 269     -37.958   1.810  -4.595  1.00 10.00      B   
ATOM   4148  CD2 LEU B 269     -39.790   3.507  -4.412  1.00 10.00      B   
ATOM   4149  C   LEU B 269     -37.805   5.832  -7.586  1.00 10.00      B   
ATOM   4150  O   LEU B 269     -37.109   5.540  -8.555  1.00 10.00      B   
ATOM   4151  N   PRO B 270     -37.759   7.046  -7.023  1.00 10.00      B   
ATOM   4152  CA  PRO B 270     -36.883   8.115  -7.507  1.00 10.00      B   
ATOM   4153  CB  PRO B 270     -37.573   9.371  -6.980  1.00 10.00      B   
ATOM   4154  CG  PRO B 270     -38.218   8.936  -5.707  1.00 10.00      B   
ATOM   4155  CD  PRO B 270     -38.571   7.481  -5.871  1.00 10.00      B   
ATOM   4156  C   PRO B 270     -35.467   8.008  -6.939  1.00 10.00      B   
ATOM   4157  O   PRO B 270     -34.908   8.981  -6.431  1.00 10.00      B   
ATOM   4158  N   THR B 271     -34.888   6.824  -7.036  1.00 10.00      B   
ATOM   4159  HN  THR B 271     -35.374   6.084  -7.460  1.00 10.00      B   
ATOM   4160  CA  THR B 271     -33.543   6.592  -6.537  1.00 10.00      B   
ATOM   4161  CB  THR B 271     -33.387   5.143  -6.057  1.00 10.00      B   
ATOM   4162  OG1 THR B 271     -34.023   4.273  -6.998  1.00 10.00      B   
ATOM   4163  HG1 THR B 271     -34.024   3.374  -6.651  1.00 10.00      B   
ATOM   4164  CG2 THR B 271     -34.036   4.965  -4.693  1.00 10.00      B   
ATOM   4165  C   THR B 271     -32.517   6.883  -7.627  1.00 10.00      B   
ATOM   4166  O   THR B 271     -32.882   7.056  -8.795  1.00 10.00      B   
ATOM   4167  N   ARG B 272     -31.242   6.926  -7.255  1.00 10.00      B   
ATOM   4168  HN  ARG B 272     -31.007   6.751  -6.318  1.00 10.00      B   
ATOM   4169  CA  ARG B 272     -30.182   7.213  -8.215  1.00 10.00      B   
ATOM   4170  CB  ARG B 272     -28.836   7.413  -7.511  1.00 10.00      B   
ATOM   4171  CG  ARG B 272     -27.800   8.142  -8.356  1.00 10.00      B   
ATOM   4172  CD  ARG B 272     -26.490   7.371  -8.434  1.00 10.00      B   
ATOM   4173  NE  ARG B 272     -25.863   7.207  -7.124  1.00 10.00      B   
ATOM   4174  HE  ARG B 272     -26.420   6.833  -6.401  1.00 10.00      B   
ATOM   4175  CZ  ARG B 272     -24.592   7.512  -6.859  1.00 10.00      B   
ATOM   4176  NH1 ARG B 272     -23.801   7.991  -7.818  1.00 10.00      B   
ATOM   4177 HH11 ARG B 272     -24.172   8.134  -8.794  1.00 10.00      B   
ATOM   4178 HH12 ARG B 272     -22.808   8.229  -7.607  1.00 10.00      B   
ATOM   4179  NH2 ARG B 272     -24.112   7.338  -5.632  1.00 10.00      B   
ATOM   4180 HH21 ARG B 272     -24.728   6.966  -4.872  1.00 10.00      B   
ATOM   4181 HH22 ARG B 272     -23.116   7.571  -5.421  1.00 10.00      B   
ATOM   4182  C   ARG B 272     -30.074   6.106  -9.255  1.00 10.00      B   
ATOM   4183  O   ARG B 272     -29.938   6.378 -10.448  1.00 10.00      B   
ATOM   4184  N   ASN B 273     -30.154   4.862  -8.797  1.00 10.00      B   
ATOM   4185  HN  ASN B 273     -30.277   4.714  -7.830  1.00 10.00      B   
ATOM   4186  CA  ASN B 273     -30.060   3.711  -9.690  1.00 10.00      B   
ATOM   4187  CB  ASN B 273     -30.042   2.395  -8.910  1.00 10.00      B   
ATOM   4188  CG  ASN B 273     -28.672   2.044  -8.365  1.00 10.00      B   
ATOM   4189  OD1 ASN B 273     -27.647   2.515  -8.862  1.00 10.00      B   
ATOM   4190  ND2 ASN B 273     -28.643   1.205  -7.341  1.00 10.00      B   
ATOM   4191 HD21 ASN B 273     -29.504   0.856  -6.994  1.00 10.00      B   
ATOM   4192 HD22 ASN B 273     -27.773   0.967  -6.958  1.00 10.00      B   
ATOM   4193  C   ASN B 273     -31.193   3.693 -10.704  1.00 10.00      B   
ATOM   4194  O   ASN B 273     -30.961   3.499 -11.895  1.00 10.00      B   
ATOM   4195  N   ILE B 274     -32.418   3.904 -10.233  1.00 10.00      B   
ATOM   4196  HN  ILE B 274     -32.545   4.056  -9.272  1.00 10.00      B   
ATOM   4197  CA  ILE B 274     -33.580   3.905 -11.115  1.00 10.00      B   
ATOM   4198  CB  ILE B 274     -34.915   3.902 -10.334  1.00 10.00      B   
ATOM   4199  CG1 ILE B 274     -35.125   2.532  -9.673  1.00 10.00      B   
ATOM   4200  CG2 ILE B 274     -36.083   4.245 -11.250  1.00 10.00      B   
ATOM   4201  CD1 ILE B 274     -36.471   2.353  -9.007  1.00 10.00      B   
ATOM   4202  C   ILE B 274     -33.525   5.065 -12.108  1.00 10.00      B   
ATOM   4203  O   ILE B 274     -33.822   4.891 -13.291  1.00 10.00      B   
ATOM   4204  N   SER B 275     -33.127   6.235 -11.633  1.00 10.00      B   
ATOM   4205  HN  SER B 275     -32.904   6.319 -10.680  1.00 10.00      B   
ATOM   4206  CA  SER B 275     -33.024   7.403 -12.497  1.00 10.00      B   
ATOM   4207  CB  SER B 275     -32.641   8.640 -11.688  1.00 10.00      B   
ATOM   4208  OG  SER B 275     -33.587   8.884 -10.661  1.00 10.00      B   
ATOM   4209  HG  SER B 275     -33.424   8.277  -9.926  1.00 10.00      B   
ATOM   4210  C   SER B 275     -32.020   7.158 -13.621  1.00 10.00      B   
ATOM   4211  O   SER B 275     -32.264   7.517 -14.772  1.00 10.00      B   
ATOM   4212  N   LEU B 276     -30.900   6.526 -13.283  1.00 10.00      B   
ATOM   4213  HN  LEU B 276     -30.765   6.258 -12.349  1.00 10.00      B   
ATOM   4214  CA  LEU B 276     -29.868   6.222 -14.266  1.00 10.00      B   
ATOM   4215  CB  LEU B 276     -28.548   5.865 -13.578  1.00 10.00      B   
ATOM   4216  CG  LEU B 276     -27.782   7.018 -12.928  1.00 10.00      B   
ATOM   4217  CD1 LEU B 276     -26.592   6.488 -12.148  1.00 10.00      B   
ATOM   4218  CD2 LEU B 276     -27.329   8.022 -13.979  1.00 10.00      B   
ATOM   4219  C   LEU B 276     -30.309   5.078 -15.174  1.00 10.00      B   
ATOM   4220  O   LEU B 276     -30.012   5.070 -16.369  1.00 10.00      B   
ATOM   4221  N   LEU B 277     -31.031   4.120 -14.599  1.00 10.00      B   
ATOM   4222  HN  LEU B 277     -31.235   4.187 -13.640  1.00 10.00      B   
ATOM   4223  CA  LEU B 277     -31.519   2.970 -15.349  1.00 10.00      B   
ATOM   4224  CB  LEU B 277     -32.194   1.950 -14.427  1.00 10.00      B   
ATOM   4225  CG  LEU B 277     -32.468   0.576 -15.043  1.00 10.00      B   
ATOM   4226  CD1 LEU B 277     -31.165  -0.118 -15.406  1.00 10.00      B   
ATOM   4227  CD2 LEU B 277     -33.293  -0.286 -14.101  1.00 10.00      B   
ATOM   4228  C   LEU B 277     -32.478   3.410 -16.446  1.00 10.00      B   
ATOM   4229  O   LEU B 277     -32.475   2.852 -17.541  1.00 10.00      B   
ATOM   4230  N   LYS B 278     -33.288   4.421 -16.145  1.00 10.00      B   
ATOM   4231  HN  LYS B 278     -33.248   4.813 -15.245  1.00 10.00      B   
ATOM   4232  CA  LYS B 278     -34.243   4.954 -17.109  1.00 10.00      B   
ATOM   4233  CB  LYS B 278     -35.078   6.073 -16.483  1.00 10.00      B   
ATOM   4234  CG  LYS B 278     -36.160   5.582 -15.536  1.00 10.00      B   
ATOM   4235  CD  LYS B 278     -36.834   6.739 -14.818  1.00 10.00      B   
ATOM   4236  CE  LYS B 278     -38.014   6.267 -13.983  1.00 10.00      B   
ATOM   4237  NZ  LYS B 278     -39.237   6.044 -14.803  1.00 10.00      B   
ATOM   4238  HZ1 LYS B 278     -39.129   5.194 -15.402  1.00 10.00      B   
ATOM   4239  HZ2 LYS B 278     -39.411   6.863 -15.420  1.00 10.00      B   
ATOM   4240  HZ3 LYS B 278     -40.065   5.912 -14.183  1.00 10.00      B   
ATOM   4241  C   LYS B 278     -33.515   5.470 -18.344  1.00 10.00      B   
ATOM   4242  O   LYS B 278     -34.009   5.351 -19.464  1.00 10.00      B   
ATOM   4243  N   ILE B 279     -32.328   6.027 -18.122  1.00 10.00      B   
ATOM   4244  HN  ILE B 279     -31.993   6.082 -17.202  1.00 10.00      B   
ATOM   4245  CA  ILE B 279     -31.507   6.550 -19.202  1.00 10.00      B   
ATOM   4246  CB  ILE B 279     -30.301   7.345 -18.656  1.00 10.00      B   
ATOM   4247  CG1 ILE B 279     -30.770   8.404 -17.651  1.00 10.00      B   
ATOM   4248  CG2 ILE B 279     -29.534   8.000 -19.795  1.00 10.00      B   
ATOM   4249  CD1 ILE B 279     -29.643   9.151 -16.970  1.00 10.00      B   
ATOM   4250  C   ILE B 279     -31.011   5.403 -20.076  1.00 10.00      B   
ATOM   4251  O   ILE B 279     -31.192   5.412 -21.294  1.00 10.00      B   
ATOM   4252  N   GLU B 280     -30.419   4.401 -19.436  1.00 10.00      B   
ATOM   4253  HN  GLU B 280     -30.325   4.450 -18.460  1.00 10.00      B   
ATOM   4254  CA  GLU B 280     -29.900   3.233 -20.140  1.00 10.00      B   
ATOM   4255  CB  GLU B 280     -29.209   2.291 -19.151  1.00 10.00      B   
ATOM   4256  CG  GLU B 280     -28.561   1.071 -19.787  1.00 10.00      B   
ATOM   4257  CD  GLU B 280     -27.241   1.386 -20.463  1.00 10.00      B   
ATOM   4258  OE1 GLU B 280     -26.205   1.421 -19.760  1.00 10.00      B   
ATOM   4259  OE2 GLU B 280     -27.225   1.570 -21.699  1.00 10.00      B   
ATOM   4260  C   GLU B 280     -31.025   2.502 -20.877  1.00 10.00      B   
ATOM   4261  O   GLU B 280     -30.843   2.021 -21.997  1.00 10.00      B   
ATOM   4262  N   LEU B 281     -32.192   2.445 -20.241  1.00 10.00      B   
ATOM   4263  HN  LEU B 281     -32.268   2.855 -19.349  1.00 10.00      B   
ATOM   4264  CA  LEU B 281     -33.358   1.790 -20.818  1.00 10.00      B   
ATOM   4265  CB  LEU B 281     -34.508   1.770 -19.808  1.00 10.00      B   
ATOM   4266  CG  LEU B 281     -35.696   0.870 -20.151  1.00 10.00      B   
ATOM   4267  CD1 LEU B 281     -35.242  -0.568 -20.342  1.00 10.00      B   
ATOM   4268  CD2 LEU B 281     -36.766   0.960 -19.073  1.00 10.00      B   
ATOM   4269  C   LEU B 281     -33.791   2.497 -22.097  1.00 10.00      B   
ATOM   4270  O   LEU B 281     -34.154   1.851 -23.080  1.00 10.00      B   
ATOM   4271  N   ASP B 282     -33.739   3.828 -22.079  1.00 10.00      B   
ATOM   4272  HN  ASP B 282     -33.451   4.284 -21.257  1.00 10.00      B   
ATOM   4273  CA  ASP B 282     -34.110   4.626 -23.244  1.00 10.00      B   
ATOM   4274  CB  ASP B 282     -34.099   6.122 -22.918  1.00 10.00      B   
ATOM   4275  CG  ASP B 282     -35.490   6.712 -22.796  1.00 10.00      B   
ATOM   4276  OD1 ASP B 282     -36.373   6.347 -23.597  1.00 10.00      B   
ATOM   4277  OD2 ASP B 282     -35.706   7.558 -21.903  1.00 10.00      B   
ATOM   4278  C   ASP B 282     -33.167   4.336 -24.404  1.00 10.00      B   
ATOM   4279  O   ASP B 282     -33.591   4.250 -25.559  1.00 10.00      B   
ATOM   4280  N   ILE B 283     -31.884   4.178 -24.086  1.00 10.00      B   
ATOM   4281  HN  ILE B 283     -31.614   4.271 -23.146  1.00 10.00      B   
ATOM   4282  CA  ILE B 283     -30.870   3.879 -25.092  1.00 10.00      B   
ATOM   4283  CB  ILE B 283     -29.446   3.893 -24.497  1.00 10.00      B   
ATOM   4284  CG1 ILE B 283     -29.221   5.140 -23.647  1.00 10.00      B   
ATOM   4285  CG2 ILE B 283     -28.405   3.810 -25.605  1.00 10.00      B   
ATOM   4286  CD1 ILE B 283     -28.035   5.023 -22.718  1.00 10.00      B   
ATOM   4287  C   ILE B 283     -31.117   2.498 -25.680  1.00 10.00      B   
ATOM   4288  O   ILE B 283     -31.037   2.304 -26.894  1.00 10.00      B   
ATOM   4289  N   LEU B 284     -31.431   1.548 -24.801  1.00 10.00      B   
ATOM   4290  HN  LEU B 284     -31.479   1.786 -23.846  1.00 10.00      B   
ATOM   4291  CA  LEU B 284     -31.695   0.167 -25.191  1.00 10.00      B   
ATOM   4292  CB  LEU B 284     -32.098  -0.654 -23.960  1.00 10.00      B   
ATOM   4293  CG  LEU B 284     -32.410  -2.135 -24.194  1.00 10.00      B   
ATOM   4294  CD1 LEU B 284     -31.168  -2.881 -24.651  1.00 10.00      B   
ATOM   4295  CD2 LEU B 284     -32.981  -2.769 -22.934  1.00 10.00      B   
ATOM   4296  C   LEU B 284     -32.782   0.081 -26.260  1.00 10.00      B   
ATOM   4297  O   LEU B 284     -32.654  -0.666 -27.230  1.00 10.00      B   
ATOM   4298  N   TYR B 285     -33.843   0.858 -26.091  1.00 10.00      B   
ATOM   4299  HN  TYR B 285     -33.888   1.439 -25.300  1.00 10.00      B   
ATOM   4300  CA  TYR B 285     -34.946   0.862 -27.048  1.00 10.00      B   
ATOM   4301  CB  TYR B 285     -36.284   1.070 -26.334  1.00 10.00      B   
ATOM   4302  CG  TYR B 285     -36.746  -0.136 -25.547  1.00 10.00      B   
ATOM   4303  CD1 TYR B 285     -36.223  -0.413 -24.292  1.00 10.00      B   
ATOM   4304  CD2 TYR B 285     -37.704  -0.999 -26.061  1.00 10.00      B   
ATOM   4305  CE1 TYR B 285     -36.639  -1.515 -23.573  1.00 10.00      B   
ATOM   4306  CE2 TYR B 285     -38.129  -2.104 -25.350  1.00 10.00      B   
ATOM   4307  CZ  TYR B 285     -37.591  -2.357 -24.106  1.00 10.00      B   
ATOM   4308  OH  TYR B 285     -38.010  -3.452 -23.387  1.00 10.00      B   
ATOM   4309  HH  TYR B 285     -38.352  -4.127 -23.987  1.00 10.00      B   
ATOM   4310  C   TYR B 285     -34.741   1.903 -28.149  1.00 10.00      B   
ATOM   4311  O   TYR B 285     -35.643   2.156 -28.952  1.00 10.00      B   
ATOM   4312  N   SER B 286     -33.544   2.487 -28.184  1.00 10.00      B   
ATOM   4313  HN  SER B 286     -32.872   2.226 -27.516  1.00 10.00      B   
ATOM   4314  CA  SER B 286     -33.191   3.499 -29.176  1.00 10.00      B   
ATOM   4315  CB  SER B 286     -33.070   2.870 -30.566  1.00 10.00      B   
ATOM   4316  OG  SER B 286     -32.222   1.732 -30.533  1.00 10.00      B   
ATOM   4317  HG  SER B 286     -32.408   1.220 -29.737  1.00 10.00      B   
ATOM   4318  C   SER B 286     -34.191   4.654 -29.180  1.00 10.00      B   
ATOM   4319  O   SER B 286     -34.680   5.070 -30.232  1.00 10.00      B   
ATOM   4320  N   ARG B 287     -34.489   5.164 -27.994  1.00 10.00      B   
ATOM   4321  HN  ARG B 287     -34.054   4.795 -27.191  1.00 10.00      B   
ATOM   4322  CA  ARG B 287     -35.427   6.260 -27.842  1.00 10.00      B   
ATOM   4323  CB  ARG B 287     -36.448   5.930 -26.749  1.00 10.00      B   
ATOM   4324  CG  ARG B 287     -37.639   5.115 -27.229  1.00 10.00      B   
ATOM   4325  CD  ARG B 287     -38.422   4.530 -26.062  1.00 10.00      B   
ATOM   4326  NE  ARG B 287     -38.436   5.410 -24.895  1.00 10.00      B   
ATOM   4327  HE  ARG B 287     -37.556   5.659 -24.503  1.00 10.00      B   
ATOM   4328  CZ  ARG B 287     -39.539   5.906 -24.340  1.00 10.00      B   
ATOM   4329  NH1 ARG B 287     -40.738   5.600 -24.824  1.00 10.00      B   
ATOM   4330 HH11 ARG B 287     -41.601   5.991 -24.377  1.00 10.00      B   
ATOM   4331 HH12 ARG B 287     -40.825   4.977 -25.656  1.00 10.00      B   
ATOM   4332  NH2 ARG B 287     -39.440   6.686 -23.276  1.00 10.00      B   
ATOM   4333 HH21 ARG B 287     -40.297   7.076 -22.830  1.00 10.00      B   
ATOM   4334 HH22 ARG B 287     -38.498   6.917 -22.884  1.00 10.00      B   
ATOM   4335  C   ARG B 287     -34.697   7.558 -27.517  1.00 10.00      B   
ATOM   4336  O   ARG B 287     -33.467   7.627 -27.600  1.00 10.00      B   
ATOM   4337  N   ASN B 288     -35.456   8.579 -27.145  1.00 10.00      B   
ATOM   4338  HN  ASN B 288     -36.428   8.453 -27.087  1.00 10.00      B   
ATOM   4339  CA  ASN B 288     -34.895   9.885 -26.807  1.00 10.00      B   
ATOM   4340  CB  ASN B 288     -36.016  10.931 -26.747  1.00 10.00      B   
ATOM   4341  CG  ASN B 288     -35.555  12.331 -27.113  1.00 10.00      B   
ATOM   4342  OD1 ASN B 288     -34.386  12.683 -26.947  1.00 10.00      B   
ATOM   4343  ND2 ASN B 288     -36.472  13.147 -27.606  1.00 10.00      B   
ATOM   4344 HD21 ASN B 288     -37.391  12.807 -27.703  1.00 10.00      B   
ATOM   4345 HD22 ASN B 288     -36.200  14.056 -27.857  1.00 10.00      B   
ATOM   4346  C   ASN B 288     -34.162   9.822 -25.468  1.00 10.00      B   
ATOM   4347  O   ASN B 288     -34.344   8.882 -24.699  1.00 10.00      B   
ATOM   4348  N   ILE B 289     -33.329  10.816 -25.194  1.00 10.00      B   
ATOM   4349  HN  ILE B 289     -33.209  11.538 -25.850  1.00 10.00      B   
ATOM   4350  CA  ILE B 289     -32.581  10.855 -23.945  1.00 10.00      B   
ATOM   4351  CB  ILE B 289     -31.084  10.539 -24.175  1.00 10.00      B   
ATOM   4352  CG1 ILE B 289     -30.461   9.915 -22.924  1.00 10.00      B   
ATOM   4353  CG2 ILE B 289     -30.312  11.776 -24.615  1.00 10.00      B   
ATOM   4354  CD1 ILE B 289     -29.099   9.300 -23.159  1.00 10.00      B   
ATOM   4355  C   ILE B 289     -32.751  12.209 -23.248  1.00 10.00      B   
ATOM   4356  O   ILE B 289     -32.189  12.453 -22.177  1.00 10.00      B   
ATOM   4357  N   GLU B 290     -33.549  13.076 -23.859  1.00 10.00      B   
ATOM   4358  HN  GLU B 290     -33.985  12.811 -24.696  1.00 10.00      B   
ATOM   4359  CA  GLU B 290     -33.801  14.407 -23.318  1.00 10.00      B   
ATOM   4360  CB  GLU B 290     -34.661  15.221 -24.290  1.00 10.00      B   
ATOM   4361  CG  GLU B 290     -35.045  16.602 -23.784  1.00 10.00      B   
ATOM   4362  CD  GLU B 290     -35.660  17.471 -24.862  1.00 10.00      B   
ATOM   4363  OE1 GLU B 290     -36.738  17.110 -25.386  1.00 10.00      B   
ATOM   4364  OE2 GLU B 290     -35.071  18.525 -25.188  1.00 10.00      B   
ATOM   4365  C   GLU B 290     -34.458  14.341 -21.940  1.00 10.00      B   
ATOM   4366  O   GLU B 290     -33.961  14.927 -20.977  1.00 10.00      B   
ATOM   4367  N   THR B 291     -35.558  13.610 -21.850  1.00 10.00      B   
ATOM   4368  HN  THR B 291     -35.885  13.140 -22.645  1.00 10.00      B   
ATOM   4369  CA  THR B 291     -36.288  13.471 -20.603  1.00 10.00      B   
ATOM   4370  CB  THR B 291     -37.681  12.854 -20.851  1.00 10.00      B   
ATOM   4371  OG1 THR B 291     -38.345  13.584 -21.896  1.00 10.00      B   
ATOM   4372  HG1 THR B 291     -38.221  14.533 -21.744  1.00 10.00      B   
ATOM   4373  CG2 THR B 291     -38.526  12.910 -19.588  1.00 10.00      B   
ATOM   4374  C   THR B 291     -35.515  12.613 -19.601  1.00 10.00      B   
ATOM   4375  O   THR B 291     -35.479  12.921 -18.411  1.00 10.00      B   
ATOM   4376  N   SER B 292     -34.885  11.556 -20.099  1.00 10.00      B   
ATOM   4377  HN  SER B 292     -34.937  11.378 -21.064  1.00 10.00      B   
ATOM   4378  CA  SER B 292     -34.122  10.639 -19.261  1.00 10.00      B   
ATOM   4379  CB  SER B 292     -33.509   9.548 -20.136  1.00 10.00      B   
ATOM   4380  OG  SER B 292     -34.110   9.555 -21.420  1.00 10.00      B   
ATOM   4381  HG  SER B 292     -34.684   8.771 -21.513  1.00 10.00      B   
ATOM   4382  C   SER B 292     -33.037  11.359 -18.459  1.00 10.00      B   
ATOM   4383  O   SER B 292     -32.963  11.220 -17.236  1.00 10.00      B   
ATOM   4384  N   VAL B 293     -32.205  12.135 -19.147  1.00 10.00      B   
ATOM   4385  HN  VAL B 293     -32.314  12.213 -20.120  1.00 10.00      B   
ATOM   4386  CA  VAL B 293     -31.131  12.865 -18.487  1.00 10.00      B   
ATOM   4387  CB  VAL B 293     -30.086  13.397 -19.493  1.00 10.00      B   
ATOM   4388  CG1 VAL B 293     -28.987  14.161 -18.770  1.00 10.00      B   
ATOM   4389  CG2 VAL B 293     -29.485  12.247 -20.288  1.00 10.00      B   
ATOM   4390  C   VAL B 293     -31.672  14.011 -17.635  1.00 10.00      B   
ATOM   4391  O   VAL B 293     -31.200  14.240 -16.521  1.00 10.00      B   
ATOM   4392  N   GLU B 294     -32.676  14.713 -18.150  1.00 10.00      B   
ATOM   4393  HN  GLU B 294     -33.028  14.471 -19.034  1.00 10.00      B   
ATOM   4394  CA  GLU B 294     -33.268  15.835 -17.428  1.00 10.00      B   
ATOM   4395  CB  GLU B 294     -34.307  16.557 -18.289  1.00 10.00      B   
ATOM   4396  CG  GLU B 294     -34.833  17.848 -17.682  1.00 10.00      B   
ATOM   4397  CD  GLU B 294     -35.632  18.672 -18.668  1.00 10.00      B   
ATOM   4398  OE1 GLU B 294     -36.527  18.110 -19.332  1.00 10.00      B   
ATOM   4399  OE2 GLU B 294     -35.374  19.890 -18.781  1.00 10.00      B   
ATOM   4400  C   GLU B 294     -33.884  15.380 -16.107  1.00 10.00      B   
ATOM   4401  O   GLU B 294     -33.754  16.061 -15.090  1.00 10.00      B   
ATOM   4402  N   ASN B 295     -34.537  14.221 -16.124  1.00 10.00      B   
ATOM   4403  HN  ASN B 295     -34.605  13.723 -16.971  1.00 10.00      B   
ATOM   4404  CA  ASN B 295     -35.172  13.668 -14.926  1.00 10.00      B   
ATOM   4405  CB  ASN B 295     -35.868  12.343 -15.256  1.00 10.00      B   
ATOM   4406  CG  ASN B 295     -36.975  11.988 -14.279  1.00 10.00      B   
ATOM   4407  OD1 ASN B 295     -37.062  12.543 -13.187  1.00 10.00      B   
ATOM   4408  ND2 ASN B 295     -37.830  11.050 -14.662  1.00 10.00      B   
ATOM   4409 HD21 ASN B 295     -37.705  10.638 -15.549  1.00 10.00      B   
ATOM   4410 HD22 ASN B 295     -38.555  10.803 -14.047  1.00 10.00      B   
ATOM   4411  C   ASN B 295     -34.144  13.449 -13.816  1.00 10.00      B   
ATOM   4412  O   ASN B 295     -34.406  13.728 -12.645  1.00 10.00      B   
ATOM   4413  N   TYR B 296     -32.973  12.954 -14.195  1.00 10.00      B   
ATOM   4414  HN  TYR B 296     -32.821  12.759 -15.144  1.00 10.00      B   
ATOM   4415  CA  TYR B 296     -31.906  12.700 -13.236  1.00 10.00      B   
ATOM   4416  CB  TYR B 296     -30.839  11.779 -13.852  1.00 10.00      B   
ATOM   4417  CG  TYR B 296     -29.643  11.520 -12.957  1.00 10.00      B   
ATOM   4418  CD1 TYR B 296     -29.682  10.539 -11.973  1.00 10.00      B   
ATOM   4419  CD2 TYR B 296     -28.476  12.262 -13.092  1.00 10.00      B   
ATOM   4420  CE1 TYR B 296     -28.596  10.306 -11.151  1.00 10.00      B   
ATOM   4421  CE2 TYR B 296     -27.386  12.034 -12.274  1.00 10.00      B   
ATOM   4422  CZ  TYR B 296     -27.451  11.057 -11.306  1.00 10.00      B   
ATOM   4423  OH  TYR B 296     -26.368  10.835 -10.487  1.00 10.00      B   
ATOM   4424  HH  TYR B 296     -25.936  10.009 -10.739  1.00 10.00      B   
ATOM   4425  C   TYR B 296     -31.274  14.010 -12.771  1.00 10.00      B   
ATOM   4426  O   TYR B 296     -31.115  14.244 -11.574  1.00 10.00      B   
ATOM   4427  N   TYR B 297     -30.949  14.871 -13.726  1.00 10.00      B   
ATOM   4428  HN  TYR B 297     -31.150  14.640 -14.662  1.00 10.00      B   
ATOM   4429  CA  TYR B 297     -30.311  16.150 -13.432  1.00 10.00      B   
ATOM   4430  CB  TYR B 297     -29.962  16.888 -14.728  1.00 10.00      B   
ATOM   4431  CG  TYR B 297     -28.989  18.034 -14.545  1.00 10.00      B   
ATOM   4432  CD1 TYR B 297     -27.663  17.794 -14.211  1.00 10.00      B   
ATOM   4433  CD2 TYR B 297     -29.394  19.352 -14.712  1.00 10.00      B   
ATOM   4434  CE1 TYR B 297     -26.766  18.833 -14.046  1.00 10.00      B   
ATOM   4435  CE2 TYR B 297     -28.504  20.398 -14.549  1.00 10.00      B   
ATOM   4436  CZ  TYR B 297     -27.191  20.133 -14.217  1.00 10.00      B   
ATOM   4437  OH  TYR B 297     -26.298  21.171 -14.058  1.00 10.00      B   
ATOM   4438  HH  TYR B 297     -26.732  21.898 -13.596  1.00 10.00      B   
ATOM   4439  C   TYR B 297     -31.171  17.038 -12.539  1.00 10.00      B   
ATOM   4440  O   TYR B 297     -30.675  17.633 -11.588  1.00 10.00      B   
ATOM   4441  N   GLN B 298     -32.461  17.104 -12.832  1.00 10.00      B   
ATOM   4442  HN  GLN B 298     -32.809  16.576 -13.585  1.00 10.00      B   
ATOM   4443  CA  GLN B 298     -33.380  17.945 -12.068  1.00 10.00      B   
ATOM   4444  CB  GLN B 298     -34.752  18.008 -12.738  1.00 10.00      B   
ATOM   4445  CG  GLN B 298     -34.899  19.109 -13.774  1.00 10.00      B   
ATOM   4446  CD  GLN B 298     -36.344  19.326 -14.176  1.00 10.00      B   
ATOM   4447  OE1 GLN B 298     -37.261  19.099 -13.385  1.00 10.00      B   
ATOM   4448  NE2 GLN B 298     -36.561  19.763 -15.407  1.00 10.00      B   
ATOM   4449 HE21 GLN B 298     -35.786  19.921 -15.987  1.00 10.00      B   
ATOM   4450 HE22 GLN B 298     -37.489  19.907 -15.690  1.00 10.00      B   
ATOM   4451  C   GLN B 298     -33.543  17.503 -10.615  1.00 10.00      B   
ATOM   4452  O   GLN B 298     -34.020  18.275  -9.783  1.00 10.00      B   
ATOM   4453  N   LYS B 299     -33.150  16.276 -10.301  1.00 10.00      B   
ATOM   4454  HN  LYS B 299     -32.755  15.702 -10.991  1.00 10.00      B   
ATOM   4455  CA  LYS B 299     -33.299  15.769  -8.944  1.00 10.00      B   
ATOM   4456  CB  LYS B 299     -34.143  14.489  -8.937  1.00 10.00      B   
ATOM   4457  CG  LYS B 299     -35.575  14.679  -9.416  1.00 10.00      B   
ATOM   4458  CD  LYS B 299     -36.297  13.348  -9.528  1.00 10.00      B   
ATOM   4459  CE  LYS B 299     -37.667  13.508 -10.172  1.00 10.00      B   
ATOM   4460  NZ  LYS B 299     -38.216  12.204 -10.627  1.00 10.00      B   
ATOM   4461  HZ1 LYS B 299     -37.552  11.749 -11.288  1.00 10.00      B   
ATOM   4462  HZ2 LYS B 299     -39.124  12.346 -11.114  1.00 10.00      B   
ATOM   4463  HZ3 LYS B 299     -38.366  11.574  -9.815  1.00 10.00      B   
ATOM   4464  C   LYS B 299     -31.963  15.523  -8.246  1.00 10.00      B   
ATOM   4465  O   LYS B 299     -31.924  15.363  -7.025  1.00 10.00      B   
ATOM   4466  N   PHE B 300     -30.870  15.506  -9.002  1.00 10.00      B   
ATOM   4467  HN  PHE B 300     -30.944  15.659  -9.970  1.00 10.00      B   
ATOM   4468  CA  PHE B 300     -29.559  15.249  -8.414  1.00 10.00      B   
ATOM   4469  CB  PHE B 300     -29.007  13.896  -8.883  1.00 10.00      B   
ATOM   4470  CG  PHE B 300     -29.734  12.713  -8.301  1.00 10.00      B   
ATOM   4471  CD1 PHE B 300     -30.828  12.164  -8.951  1.00 10.00      B   
ATOM   4472  CD2 PHE B 300     -29.328  12.158  -7.098  1.00 10.00      B   
ATOM   4473  CE1 PHE B 300     -31.504  11.085  -8.412  1.00 10.00      B   
ATOM   4474  CE2 PHE B 300     -29.998  11.078  -6.555  1.00 10.00      B   
ATOM   4475  CZ  PHE B 300     -31.088  10.543  -7.213  1.00 10.00      B   
ATOM   4476  C   PHE B 300     -28.548  16.362  -8.685  1.00 10.00      B   
ATOM   4477  O   PHE B 300     -27.360  16.199  -8.415  1.00 10.00      B   
ATOM   4478  N   ASN B 301     -29.016  17.505  -9.177  1.00 10.00      B   
ATOM   4479  HN  ASN B 301     -29.976  17.597  -9.351  1.00 10.00      B   
ATOM   4480  CA  ASN B 301     -28.118  18.626  -9.473  1.00 10.00      B   
ATOM   4481  CB  ASN B 301     -28.815  19.716 -10.296  1.00 10.00      B   
ATOM   4482  CG  ASN B 301     -29.914  20.446  -9.542  1.00 10.00      B   
ATOM   4483  OD1 ASN B 301     -31.087  20.084  -9.625  1.00 10.00      B   
ATOM   4484  ND2 ASN B 301     -29.545  21.482  -8.807  1.00 10.00      B   
ATOM   4485 HD21 ASN B 301     -28.588  21.723  -8.786  1.00 10.00      B   
ATOM   4486 HD22 ASN B 301     -30.237  21.974  -8.313  1.00 10.00      B   
ATOM   4487  C   ASN B 301     -27.505  19.227  -8.210  1.00 10.00      B   
ATOM   4488  O   ASN B 301     -26.601  20.057  -8.279  1.00 10.00      B   
ATOM   4489  N   THR B 302     -27.997  18.801  -7.058  1.00 10.00      B   
ATOM   4490  HN  THR B 302     -28.713  18.135  -7.059  1.00 10.00      B   
ATOM   4491  CA  THR B 302     -27.499  19.300  -5.789  1.00 10.00      B   
ATOM   4492  CB  THR B 302     -28.638  19.396  -4.760  1.00 10.00      B   
ATOM   4493  OG1 THR B 302     -29.617  18.386  -5.046  1.00 10.00      B   
ATOM   4494  HG1 THR B 302     -29.873  17.951  -4.221  1.00 10.00      B   
ATOM   4495  CG2 THR B 302     -29.296  20.766  -4.811  1.00 10.00      B   
ATOM   4496  C   THR B 302     -26.395  18.407  -5.231  1.00 10.00      B   
ATOM   4497  O   THR B 302     -25.816  18.707  -4.187  1.00 10.00      B   
ATOM   4498  N   LYS B 303     -26.095  17.321  -5.933  1.00 10.00      B   
ATOM   4499  HN  LYS B 303     -26.568  17.149  -6.779  1.00 10.00      B   
ATOM   4500  CA  LYS B 303     -25.064  16.389  -5.493  1.00 10.00      B   
ATOM   4501  CB  LYS B 303     -25.620  14.966  -5.385  1.00 10.00      B   
ATOM   4502  CG  LYS B 303     -26.778  14.821  -4.409  1.00 10.00      B   
ATOM   4503  CD  LYS B 303     -27.101  13.360  -4.148  1.00 10.00      B   
ATOM   4504  CE  LYS B 303     -28.338  13.213  -3.274  1.00 10.00      B   
ATOM   4505  NZ  LYS B 303     -28.567  11.802  -2.863  1.00 10.00      B   
ATOM   4506  HZ1 LYS B 303     -28.391  11.160  -3.660  1.00 10.00      B   
ATOM   4507  HZ2 LYS B 303     -29.551  11.677  -2.549  1.00 10.00      B   
ATOM   4508  HZ3 LYS B 303     -27.932  11.548  -2.079  1.00 10.00      B   
ATOM   4509  C   LYS B 303     -23.866  16.411  -6.434  1.00 10.00      B   
ATOM   4510  O   LYS B 303     -24.020  16.537  -7.649  1.00 10.00      B   
ATOM   4511  N   LEU B 304     -22.675  16.270  -5.865  1.00 10.00      B   
ATOM   4512  HN  LEU B 304     -22.624  16.173  -4.888  1.00 10.00      B   
ATOM   4513  CA  LEU B 304     -21.436  16.277  -6.645  1.00 10.00      B   
ATOM   4514  CB  LEU B 304     -20.232  16.595  -5.753  1.00 10.00      B   
ATOM   4515  CG  LEU B 304     -19.984  18.072  -5.445  1.00 10.00      B   
ATOM   4516  CD1 LEU B 304     -18.878  18.220  -4.412  1.00 10.00      B   
ATOM   4517  CD2 LEU B 304     -19.637  18.835  -6.714  1.00 10.00      B   
ATOM   4518  C   LEU B 304     -21.205  14.959  -7.380  1.00 10.00      B   
ATOM   4519  O   LEU B 304     -20.164  14.764  -8.005  1.00 10.00      B   
ATOM   4520  N   CYS B 305     -22.169  14.059  -7.304  1.00 10.00      B   
ATOM   4521  HN  CYS B 305     -22.972  14.263  -6.786  1.00 10.00      B   
ATOM   4522  CA  CYS B 305     -22.059  12.765  -7.965  1.00 10.00      B   
ATOM   4523  CB  CYS B 305     -22.628  11.663  -7.065  1.00 10.00      B   
ATOM   4524  SG  CYS B 305     -22.225  11.846  -5.309  1.00 10.00      B   
ATOM   4525  HG  CYS B 305     -21.229  11.015  -5.028  1.00 10.00      B   
ATOM   4526  C   CYS B 305     -22.791  12.774  -9.308  1.00 10.00      B   
ATOM   4527  O   CYS B 305     -22.548  11.920 -10.164  1.00 10.00      B   
ATOM   4528  N   CYS B 306     -23.664  13.761  -9.489  1.00 10.00      B   
ATOM   4529  HN  CYS B 306     -23.783  14.426  -8.779  1.00 10.00      B   
ATOM   4530  CA  CYS B 306     -24.459  13.889 -10.704  1.00 10.00      B   
ATOM   4531  CB  CYS B 306     -25.401  15.091 -10.596  1.00 10.00      B   
ATOM   4532  SG  CYS B 306     -26.450  15.350 -12.043  1.00 10.00      B   
ATOM   4533  HG  CYS B 306     -26.099  14.457 -12.958  1.00 10.00      B   
ATOM   4534  C   CYS B 306     -23.596  14.004 -11.957  1.00 10.00      B   
ATOM   4535  O   CYS B 306     -23.786  13.258 -12.918  1.00 10.00      B   
ATOM   4536  N   TYR B 307     -22.645  14.928 -11.944  1.00 10.00      B   
ATOM   4537  HN  TYR B 307     -22.524  15.478 -11.142  1.00 10.00      B   
ATOM   4538  CA  TYR B 307     -21.776  15.141 -13.093  1.00 10.00      B   
ATOM   4539  CB  TYR B 307     -20.857  16.348 -12.880  1.00 10.00      B   
ATOM   4540  CG  TYR B 307     -19.987  16.673 -14.078  1.00 10.00      B   
ATOM   4541  CD1 TYR B 307     -20.542  16.847 -15.341  1.00 10.00      B   
ATOM   4542  CD2 TYR B 307     -18.609  16.799 -13.947  1.00 10.00      B   
ATOM   4543  CE1 TYR B 307     -19.750  17.137 -16.436  1.00 10.00      B   
ATOM   4544  CE2 TYR B 307     -17.811  17.090 -15.037  1.00 10.00      B   
ATOM   4545  CZ  TYR B 307     -18.387  17.258 -16.279  1.00 10.00      B   
ATOM   4546  OH  TYR B 307     -17.596  17.553 -17.368  1.00 10.00      B   
ATOM   4547  HH  TYR B 307     -16.698  17.245 -17.203  1.00 10.00      B   
ATOM   4548  C   TYR B 307     -20.961  13.895 -13.425  1.00 10.00      B   
ATOM   4549  O   TYR B 307     -20.951  13.443 -14.566  1.00 10.00      B   
ATOM   4550  N   ALA B 308     -20.307  13.332 -12.418  1.00 10.00      B   
ATOM   4551  HN  ALA B 308     -20.377  13.732 -11.527  1.00 10.00      B   
ATOM   4552  CA  ALA B 308     -19.477  12.145 -12.598  1.00 10.00      B   
ATOM   4553  CB  ALA B 308     -18.772  11.787 -11.301  1.00 10.00      B   
ATOM   4554  C   ALA B 308     -20.262  10.945 -13.130  1.00 10.00      B   
ATOM   4555  O   ALA B 308     -19.688  10.045 -13.741  1.00 10.00      B   
ATOM   4556  N   ASP B 309     -21.568  10.926 -12.902  1.00 10.00      B   
ATOM   4557  HN  ASP B 309     -21.988  11.669 -12.411  1.00 10.00      B   
ATOM   4558  CA  ASP B 309     -22.393   9.817 -13.370  1.00 10.00      B   
ATOM   4559  CB  ASP B 309     -23.593   9.579 -12.450  1.00 10.00      B   
ATOM   4560  CG  ASP B 309     -23.411   8.380 -11.534  1.00 10.00      B   
ATOM   4561  OD1 ASP B 309     -22.578   7.498 -11.845  1.00 10.00      B   
ATOM   4562  OD2 ASP B 309     -24.100   8.313 -10.489  1.00 10.00      B   
ATOM   4563  C   ASP B 309     -22.860  10.027 -14.807  1.00 10.00      B   
ATOM   4564  O   ASP B 309     -23.242   9.077 -15.487  1.00 10.00      B   
ATOM   4565  N   LEU B 310     -22.804  11.270 -15.273  1.00 10.00      B   
ATOM   4566  HN  LEU B 310     -22.463  11.984 -14.690  1.00 10.00      B   
ATOM   4567  CA  LEU B 310     -23.240  11.601 -16.627  1.00 10.00      B   
ATOM   4568  CB  LEU B 310     -24.177  12.811 -16.606  1.00 10.00      B   
ATOM   4569  CG  LEU B 310     -25.501  12.630 -15.863  1.00 10.00      B   
ATOM   4570  CD1 LEU B 310     -26.233  13.956 -15.751  1.00 10.00      B   
ATOM   4571  CD2 LEU B 310     -26.371  11.596 -16.560  1.00 10.00      B   
ATOM   4572  C   LEU B 310     -22.062  11.871 -17.565  1.00 10.00      B   
ATOM   4573  O   LEU B 310     -22.190  11.743 -18.781  1.00 10.00      B   
ATOM   4574  N   SER B 311     -20.918  12.234 -16.993  1.00 10.00      B   
ATOM   4575  HN  SER B 311     -20.879  12.315 -16.016  1.00 10.00      B   
ATOM   4576  CA  SER B 311     -19.720  12.539 -17.770  1.00 10.00      B   
ATOM   4577  CB  SER B 311     -18.623  13.091 -16.855  1.00 10.00      B   
ATOM   4578  OG  SER B 311     -18.463  12.278 -15.703  1.00 10.00      B   
ATOM   4579  HG  SER B 311     -17.929  11.506 -15.926  1.00 10.00      B   
ATOM   4580  C   SER B 311     -19.205  11.325 -18.540  1.00 10.00      B   
ATOM   4581  O   SER B 311     -18.394  11.457 -19.455  1.00 10.00      B   
ATOM   4582  N   GLN B 312     -19.678  10.146 -18.166  1.00 10.00      B   
ATOM   4583  HN  GLN B 312     -20.319  10.103 -17.426  1.00 10.00      B   
ATOM   4584  CA  GLN B 312     -19.266   8.912 -18.825  1.00 10.00      B   
ATOM   4585  CB  GLN B 312     -19.432   7.721 -17.884  1.00 10.00      B   
ATOM   4586  CG  GLN B 312     -20.816   7.605 -17.270  1.00 10.00      B   
ATOM   4587  CD  GLN B 312     -21.047   6.268 -16.603  1.00 10.00      B   
ATOM   4588  OE1 GLN B 312     -20.477   5.256 -17.004  1.00 10.00      B   
ATOM   4589  NE2 GLN B 312     -21.899   6.250 -15.593  1.00 10.00      B   
ATOM   4590 HE21 GLN B 312     -22.333   7.095 -15.337  1.00 10.00      B   
ATOM   4591 HE22 GLN B 312     -22.056   5.394 -15.134  1.00 10.00      B   
ATOM   4592  C   GLN B 312     -20.064   8.677 -20.102  1.00 10.00      B   
ATOM   4593  O   GLN B 312     -19.751   7.783 -20.888  1.00 10.00      B   
ATOM   4594  N   TYR B 313     -21.090   9.487 -20.310  1.00 10.00      B   
ATOM   4595  HN  TYR B 313     -21.274  10.206 -19.667  1.00 10.00      B   
ATOM   4596  CA  TYR B 313     -21.937   9.354 -21.481  1.00 10.00      B   
ATOM   4597  CB  TYR B 313     -23.393   9.176 -21.056  1.00 10.00      B   
ATOM   4598  CG  TYR B 313     -23.626   8.015 -20.114  1.00 10.00      B   
ATOM   4599  CD1 TYR B 313     -24.280   8.197 -18.903  1.00 10.00      B   
ATOM   4600  CD2 TYR B 313     -23.189   6.735 -20.437  1.00 10.00      B   
ATOM   4601  CE1 TYR B 313     -24.492   7.139 -18.039  1.00 10.00      B   
ATOM   4602  CE2 TYR B 313     -23.400   5.672 -19.579  1.00 10.00      B   
ATOM   4603  CZ  TYR B 313     -24.052   5.879 -18.385  1.00 10.00      B   
ATOM   4604  OH  TYR B 313     -24.252   4.826 -17.524  1.00 10.00      B   
ATOM   4605  HH  TYR B 313     -23.431   4.641 -17.049  1.00 10.00      B   
ATOM   4606  C   TYR B 313     -21.802  10.575 -22.378  1.00 10.00      B   
ATOM   4607  O   TYR B 313     -21.306  11.619 -21.947  1.00 10.00      B   
ATOM   4608  N   GLU B 314     -22.229  10.437 -23.626  1.00 10.00      B   
ATOM   4609  HN  GLU B 314     -22.604   9.576 -23.912  1.00 10.00      B   
ATOM   4610  CA  GLU B 314     -22.164  11.536 -24.576  1.00 10.00      B   
ATOM   4611  CB  GLU B 314     -22.116  11.023 -26.020  1.00 10.00      B   
ATOM   4612  CG  GLU B 314     -21.877  12.117 -27.053  1.00 10.00      B   
ATOM   4613  CD  GLU B 314     -21.818  11.594 -28.474  1.00 10.00      B   
ATOM   4614  OE1 GLU B 314     -20.826  10.921 -28.825  1.00 10.00      B   
ATOM   4615  OE2 GLU B 314     -22.759  11.866 -29.253  1.00 10.00      B   
ATOM   4616  C   GLU B 314     -23.356  12.463 -24.381  1.00 10.00      B   
ATOM   4617  O   GLU B 314     -24.501  12.080 -24.626  1.00 10.00      B   
ATOM   4618  N   LEU B 315     -23.084  13.671 -23.920  1.00 10.00      B   
ATOM   4619  HN  LEU B 315     -22.152  13.916 -23.738  1.00 10.00      B   
ATOM   4620  CA  LEU B 315     -24.132  14.647 -23.688  1.00 10.00      B   
ATOM   4621  CB  LEU B 315     -23.784  15.522 -22.483  1.00 10.00      B   
ATOM   4622  CG  LEU B 315     -23.463  14.767 -21.185  1.00 10.00      B   
ATOM   4623  CD1 LEU B 315     -22.936  15.721 -20.125  1.00 10.00      B   
ATOM   4624  CD2 LEU B 315     -24.691  14.024 -20.678  1.00 10.00      B   
ATOM   4625  C   LEU B 315     -24.358  15.494 -24.935  1.00 10.00      B   
ATOM   4626  O   LEU B 315     -23.442  16.162 -25.418  1.00 10.00      B   
ATOM   4627  N   PRO B 316     -25.580  15.459 -25.483  1.00 10.00      B   
ATOM   4628  CA  PRO B 316     -25.926  16.211 -26.691  1.00 10.00      B   
ATOM   4629  CB  PRO B 316     -27.271  15.612 -27.109  1.00 10.00      B   
ATOM   4630  CG  PRO B 316     -27.869  15.112 -25.839  1.00 10.00      B   
ATOM   4631  CD  PRO B 316     -26.720  14.676 -24.972  1.00 10.00      B   
ATOM   4632  C   PRO B 316     -26.072  17.709 -26.427  1.00 10.00      B   
ATOM   4633  O   PRO B 316     -26.025  18.163 -25.277  1.00 10.00      B   
ATOM   4634  N   THR B 317     -26.268  18.465 -27.500  1.00 10.00      B   
ATOM   4635  HN  THR B 317     -26.305  18.032 -28.385  1.00 10.00      B   
ATOM   4636  CA  THR B 317     -26.423  19.911 -27.424  1.00 10.00      B   
ATOM   4637  CB  THR B 317     -26.570  20.508 -28.833  1.00 10.00      B   
ATOM   4638  OG1 THR B 317     -26.635  19.440 -29.791  1.00 10.00      B   
ATOM   4639  HG1 THR B 317     -25.757  19.298 -30.176  1.00 10.00      B   
ATOM   4640  CG2 THR B 317     -25.388  21.410 -29.157  1.00 10.00      B   
ATOM   4641  C   THR B 317     -27.634  20.308 -26.584  1.00 10.00      B   
ATOM   4642  O   THR B 317     -27.644  21.371 -25.960  1.00 10.00      B   
ATOM   4643  N   SER B 318     -28.641  19.441 -26.556  1.00 10.00      B   
ATOM   4644  HN  SER B 318     -28.569  18.604 -27.061  1.00 10.00      B   
ATOM   4645  CA  SER B 318     -29.855  19.699 -25.797  1.00 10.00      B   
ATOM   4646  CB  SER B 318     -30.896  18.626 -26.104  1.00 10.00      B   
ATOM   4647  OG  SER B 318     -30.284  17.496 -26.711  1.00 10.00      B   
ATOM   4648  HG  SER B 318     -30.884  17.127 -27.373  1.00 10.00      B   
ATOM   4649  C   SER B 318     -29.580  19.766 -24.293  1.00 10.00      B   
ATOM   4650  O   SER B 318     -30.336  20.380 -23.544  1.00 10.00      B   
ATOM   4651  N   PHE B 319     -28.490  19.143 -23.855  1.00 10.00      B   
ATOM   4652  HN  PHE B 319     -27.909  18.679 -24.496  1.00 10.00      B   
ATOM   4653  CA  PHE B 319     -28.140  19.147 -22.443  1.00 10.00      B   
ATOM   4654  CB  PHE B 319     -27.643  17.774 -21.984  1.00 10.00      B   
ATOM   4655  CG  PHE B 319     -27.443  17.687 -20.498  1.00 10.00      B   
ATOM   4656  CD1 PHE B 319     -28.518  17.816 -19.633  1.00 10.00      B   
ATOM   4657  CD2 PHE B 319     -26.182  17.489 -19.964  1.00 10.00      B   
ATOM   4658  CE1 PHE B 319     -28.339  17.748 -18.265  1.00 10.00      B   
ATOM   4659  CE2 PHE B 319     -25.995  17.418 -18.597  1.00 10.00      B   
ATOM   4660  CZ  PHE B 319     -27.075  17.548 -17.746  1.00 10.00      B   
ATOM   4661  C   PHE B 319     -27.107  20.221 -22.130  1.00 10.00      B   
ATOM   4662  O   PHE B 319     -27.259  20.973 -21.170  1.00 10.00      B   
ATOM   4663  N   ILE B 320     -26.068  20.299 -22.953  1.00 10.00      B   
ATOM   4664  HN  ILE B 320     -26.007  19.678 -23.709  1.00 10.00      B   
ATOM   4665  CA  ILE B 320     -25.006  21.280 -22.748  1.00 10.00      B   
ATOM   4666  CB  ILE B 320     -23.784  21.024 -23.665  1.00 10.00      B   
ATOM   4667  CG1 ILE B 320     -22.592  21.892 -23.246  1.00 10.00      B   
ATOM   4668  CG2 ILE B 320     -24.132  21.260 -25.128  1.00 10.00      B   
ATOM   4669  CD1 ILE B 320     -22.046  21.570 -21.871  1.00 10.00      B   
ATOM   4670  C   ILE B 320     -25.516  22.715 -22.906  1.00 10.00      B   
ATOM   4671  O   ILE B 320     -25.017  23.636 -22.263  1.00 10.00      B   
ATOM   4672  N   GLY B 321     -26.535  22.895 -23.736  1.00 10.00      B   
ATOM   4673  HN  GLY B 321     -26.916  22.124 -24.211  1.00 10.00      B   
ATOM   4674  CA  GLY B 321     -27.090  24.216 -23.951  1.00 10.00      B   
ATOM   4675  C   GLY B 321     -28.148  24.575 -22.925  1.00 10.00      B   
ATOM   4676  O   GLY B 321     -29.162  25.190 -23.257  1.00 10.00      B   
ATOM   4677  N   SER B 322     -27.918  24.183 -21.681  1.00 10.00      B   
ATOM   4678  HN  SER B 322     -27.098  23.680 -21.484  1.00 10.00      B   
ATOM   4679  CA  SER B 322     -28.852  24.466 -20.599  1.00 10.00      B   
ATOM   4680  CB  SER B 322     -29.483  23.166 -20.096  1.00 10.00      B   
ATOM   4681  OG  SER B 322     -29.708  22.267 -21.172  1.00 10.00      B   
ATOM   4682  HG  SER B 322     -28.933  21.699 -21.276  1.00 10.00      B   
ATOM   4683  C   SER B 322     -28.137  25.190 -19.464  1.00 10.00      B   
ATOM   4684  O   SER B 322     -28.486  25.047 -18.290  1.00 10.00      B   
ATOM   4685  N   LEU B 323     -27.145  25.987 -19.824  1.00 10.00      B   
ATOM   4686  HN  LEU B 323     -26.931  26.088 -20.779  1.00 10.00      B   
ATOM   4687  CA  LEU B 323     -26.364  26.724 -18.842  1.00 10.00      B   
ATOM   4688  CB  LEU B 323     -24.898  26.779 -19.269  1.00 10.00      B   
ATOM   4689  CG  LEU B 323     -24.234  25.435 -19.575  1.00 10.00      B   
ATOM   4690  CD1 LEU B 323     -22.823  25.643 -20.107  1.00 10.00      B   
ATOM   4691  CD2 LEU B 323     -24.220  24.548 -18.339  1.00 10.00      B   
ATOM   4692  C   LEU B 323     -26.914  28.130 -18.630  1.00 10.00      B   
ATOM   4693  O   LEU B 323     -26.214  29.011 -18.130  1.00 10.00      B   
ATOM   4694  N   LYS B 324     -28.165  28.339 -19.023  1.00 10.00      B   
ATOM   4695  HN  LYS B 324     -28.666  27.605 -19.432  1.00 10.00      B   
ATOM   4696  CA  LYS B 324     -28.809  29.634 -18.855  1.00 10.00      B   
ATOM   4697  CB  LYS B 324     -30.012  29.760 -19.793  1.00 10.00      B   
ATOM   4698  CG  LYS B 324     -30.792  31.056 -19.641  1.00 10.00      B   
ATOM   4699  CD  LYS B 324     -32.077  31.023 -20.454  1.00 10.00      B   
ATOM   4700  CE  LYS B 324     -32.987  32.186 -20.098  1.00 10.00      B   
ATOM   4701  NZ  LYS B 324     -34.297  32.102 -20.797  1.00 10.00      B   
ATOM   4702  HZ1 LYS B 324     -34.740  31.178 -20.621  1.00 10.00      B   
ATOM   4703  HZ2 LYS B 324     -34.166  32.219 -21.823  1.00 10.00      B   
ATOM   4704  HZ3 LYS B 324     -34.933  32.849 -20.457  1.00 10.00      B   
ATOM   4705  C   LYS B 324     -29.261  29.800 -17.411  1.00 10.00      B   
ATOM   4706  O   LYS B 324     -30.187  29.119 -16.966  1.00 10.00      B   
ATOM   4707  N   ASN B 325     -28.599  30.703 -16.692  1.00 10.00      B   
ATOM   4708  HN  ASN B 325     -27.868  31.197 -17.117  1.00 10.00      B   
ATOM   4709  CA  ASN B 325     -28.912  30.974 -15.286  1.00 10.00      B   
ATOM   4710  CB  ASN B 325     -30.357  31.462 -15.119  1.00 10.00      B   
ATOM   4711  CG  ASN B 325     -30.859  31.391 -13.687  1.00 10.00      B   
ATOM   4712  OD1 ASN B 325     -30.154  31.750 -12.744  1.00 10.00      B   
ATOM   4713  ND2 ASN B 325     -32.084  30.922 -13.519  1.00 10.00      B   
ATOM   4714 HD21 ASN B 325     -32.592  30.648 -14.317  1.00 10.00      B   
ATOM   4715 HD22 ASN B 325     -32.437  30.863 -12.605  1.00 10.00      B   
ATOM   4716  C   ASN B 325     -28.652  29.752 -14.411  1.00 10.00      B   
ATOM   4717  O   ASN B 325     -27.834  28.893 -14.748  1.00 10.00      B   
ATOM   4718  N   GLU B 329     -25.373  32.686  -2.406  1.00 10.00      B   
ATOM   4719  HN  GLU B 329     -25.322  32.259  -3.293  1.00 10.00      B   
ATOM   4720  CA  GLU B 329     -26.486  32.343  -1.524  1.00 10.00      B   
ATOM   4721  CB  GLU B 329     -27.247  31.127  -2.062  1.00 10.00      B   
ATOM   4722  CG  GLU B 329     -27.569  31.184  -3.549  1.00 10.00      B   
ATOM   4723  CD  GLU B 329     -26.452  30.632  -4.412  1.00 10.00      B   
ATOM   4724  OE1 GLU B 329     -25.655  31.438  -4.949  1.00 10.00      B   
ATOM   4725  OE2 GLU B 329     -26.361  29.395  -4.554  1.00 10.00      B   
ATOM   4726  C   GLU B 329     -25.982  32.067  -0.107  1.00 10.00      B   
ATOM   4727  O   GLU B 329     -24.798  32.262   0.182  1.00 10.00      B   
ATOM   4728  N   GLU B 330     -26.871  31.622   0.773  1.00 10.00      B   
ATOM   4729  HN  GLU B 330     -27.808  31.494   0.495  1.00 10.00      B   
ATOM   4730  CA  GLU B 330     -26.491  31.328   2.150  1.00 10.00      B   
ATOM   4731  CB  GLU B 330     -27.650  31.585   3.120  1.00 10.00      B   
ATOM   4732  CG  GLU B 330     -28.678  32.588   2.620  1.00 10.00      B   
ATOM   4733  CD  GLU B 330     -29.844  31.916   1.927  1.00 10.00      B   
ATOM   4734  OE1 GLU B 330     -29.645  31.332   0.837  1.00 10.00      B   
ATOM   4735  OE2 GLU B 330     -30.966  31.963   2.472  1.00 10.00      B   
ATOM   4736  C   GLU B 330     -25.990  29.893   2.289  1.00 10.00      B   
ATOM   4737  O   GLU B 330     -25.006  29.637   2.981  1.00 10.00      B   
ATOM   4738  N   ASN B 331     -26.663  28.961   1.622  1.00 10.00      B   
ATOM   4739  HN  ASN B 331     -27.439  29.222   1.086  1.00 10.00      B   
ATOM   4740  CA  ASN B 331     -26.272  27.553   1.675  1.00 10.00      B   
ATOM   4741  CB  ASN B 331     -27.326  26.663   1.009  1.00 10.00      B   
ATOM   4742  CG  ASN B 331     -27.048  25.183   1.197  1.00 10.00      B   
ATOM   4743  OD1 ASN B 331     -26.298  24.582   0.431  1.00 10.00      B   
ATOM   4744  ND2 ASN B 331     -27.652  24.583   2.212  1.00 10.00      B   
ATOM   4745 HD21 ASN B 331     -28.242  25.119   2.785  1.00 10.00      B   
ATOM   4746 HD22 ASN B 331     -27.490  23.625   2.348  1.00 10.00      B   
ATOM   4747  C   ASN B 331     -24.906  27.348   1.025  1.00 10.00      B   
ATOM   4748  O   ASN B 331     -24.789  27.282  -0.200  1.00 10.00      B   
ATOM   4749  N   LEU B 332     -23.884  27.245   1.864  1.00 10.00      B   
ATOM   4750  HN  LEU B 332     -24.060  27.286   2.830  1.00 10.00      B   
ATOM   4751  CA  LEU B 332     -22.510  27.076   1.411  1.00 10.00      B   
ATOM   4752  CB  LEU B 332     -21.560  27.063   2.611  1.00 10.00      B   
ATOM   4753  CG  LEU B 332     -20.063  27.025   2.295  1.00 10.00      B   
ATOM   4754  CD1 LEU B 332     -19.623  28.307   1.602  1.00 10.00      B   
ATOM   4755  CD2 LEU B 332     -19.256  26.784   3.562  1.00 10.00      B   
ATOM   4756  C   LEU B 332     -22.332  25.809   0.583  1.00 10.00      B   
ATOM   4757  O   LEU B 332     -21.599  25.808  -0.404  1.00 10.00      B   
ATOM   4758  N   ILE B 333     -23.017  24.741   0.981  1.00 10.00      B   
ATOM   4759  HN  ILE B 333     -23.600  24.819   1.766  1.00 10.00      B   
ATOM   4760  CA  ILE B 333     -22.929  23.458   0.284  1.00 10.00      B   
ATOM   4761  CB  ILE B 333     -23.886  22.412   0.897  1.00 10.00      B   
ATOM   4762  CG1 ILE B 333     -23.709  22.353   2.418  1.00 10.00      B   
ATOM   4763  CG2 ILE B 333     -23.643  21.042   0.279  1.00 10.00      B   
ATOM   4764  CD1 ILE B 333     -24.726  21.478   3.120  1.00 10.00      B   
ATOM   4765  C   ILE B 333     -23.232  23.607  -1.208  1.00 10.00      B   
ATOM   4766  O   ILE B 333     -22.450  23.179  -2.058  1.00 10.00      B   
ATOM   4767  N   THR B 334     -24.360  24.230  -1.517  1.00 10.00      B   
ATOM   4768  HN  THR B 334     -24.937  24.564  -0.797  1.00 10.00      B   
ATOM   4769  CA  THR B 334     -24.762  24.428  -2.902  1.00 10.00      B   
ATOM   4770  CB  THR B 334     -26.238  24.856  -3.005  1.00 10.00      B   
ATOM   4771  OG1 THR B 334     -27.024  24.073  -2.096  1.00 10.00      B   
ATOM   4772  HG1 THR B 334     -26.825  24.342  -1.188  1.00 10.00      B   
ATOM   4773  CG2 THR B 334     -26.760  24.651  -4.420  1.00 10.00      B   
ATOM   4774  C   THR B 334     -23.868  25.458  -3.597  1.00 10.00      B   
ATOM   4775  O   THR B 334     -23.569  25.328  -4.784  1.00 10.00      B   
ATOM   4776  N   VAL B 335     -23.427  26.469  -2.847  1.00 10.00      B   
ATOM   4777  HN  VAL B 335     -23.685  26.512  -1.901  1.00 10.00      B   
ATOM   4778  CA  VAL B 335     -22.561  27.508  -3.400  1.00 10.00      B   
ATOM   4779  CB  VAL B 335     -22.270  28.633  -2.380  1.00 10.00      B   
ATOM   4780  CG1 VAL B 335     -21.169  29.560  -2.886  1.00 10.00      B   
ATOM   4781  CG2 VAL B 335     -23.537  29.428  -2.103  1.00 10.00      B   
ATOM   4782  C   VAL B 335     -21.250  26.903  -3.898  1.00 10.00      B   
ATOM   4783  O   VAL B 335     -20.815  27.179  -5.017  1.00 10.00      B   
ATOM   4784  N   VAL B 336     -20.635  26.065  -3.067  1.00 10.00      B   
ATOM   4785  HN  VAL B 336     -21.034  25.884  -2.185  1.00 10.00      B   
ATOM   4786  CA  VAL B 336     -19.384  25.407  -3.429  1.00 10.00      B   
ATOM   4787  CB  VAL B 336     -18.878  24.485  -2.297  1.00 10.00      B   
ATOM   4788  CG1 VAL B 336     -17.627  23.731  -2.724  1.00 10.00      B   
ATOM   4789  CG2 VAL B 336     -18.607  25.293  -1.036  1.00 10.00      B   
ATOM   4790  C   VAL B 336     -19.579  24.585  -4.700  1.00 10.00      B   
ATOM   4791  O   VAL B 336     -18.772  24.653  -5.632  1.00 10.00      B   
ATOM   4792  N   ASN B 337     -20.671  23.830  -4.737  1.00 10.00      B   
ATOM   4793  HN  ASN B 337     -21.275  23.825  -3.960  1.00 10.00      B   
ATOM   4794  CA  ASN B 337     -20.994  23.000  -5.892  1.00 10.00      B   
ATOM   4795  CB  ASN B 337     -22.271  22.191  -5.642  1.00 10.00      B   
ATOM   4796  CG  ASN B 337     -22.045  20.978  -4.758  1.00 10.00      B   
ATOM   4797  OD1 ASN B 337     -21.136  20.956  -3.928  1.00 10.00      B   
ATOM   4798  ND2 ASN B 337     -22.873  19.959  -4.928  1.00 10.00      B   
ATOM   4799 HD21 ASN B 337     -23.574  20.040  -5.608  1.00 10.00      B   
ATOM   4800 HD22 ASN B 337     -22.760  19.167  -4.357  1.00 10.00      B   
ATOM   4801  C   ASN B 337     -21.158  23.857  -7.141  1.00 10.00      B   
ATOM   4802  O   ASN B 337     -20.603  23.545  -8.192  1.00 10.00      B   
ATOM   4803  N   ASN B 338     -21.907  24.950  -7.011  1.00 10.00      B   
ATOM   4804  HN  ASN B 338     -22.320  25.144  -6.138  1.00 10.00      B   
ATOM   4805  CA  ASN B 338     -22.147  25.863  -8.127  1.00 10.00      B   
ATOM   4806  CB  ASN B 338     -23.089  27.002  -7.719  1.00 10.00      B   
ATOM   4807  CG  ASN B 338     -24.547  26.584  -7.671  1.00 10.00      B   
ATOM   4808  OD1 ASN B 338     -24.970  25.675  -8.384  1.00 10.00      B   
ATOM   4809  ND2 ASN B 338     -25.326  27.251  -6.834  1.00 10.00      B   
ATOM   4810 HD21 ASN B 338     -24.927  27.971  -6.298  1.00 10.00      B   
ATOM   4811 HD22 ASN B 338     -26.273  27.001  -6.782  1.00 10.00      B   
ATOM   4812  C   ASN B 338     -20.842  26.440  -8.670  1.00 10.00      B   
ATOM   4813  O   ASN B 338     -20.672  26.583  -9.881  1.00 10.00      B   
ATOM   4814  N   ARG B 339     -19.921  26.762  -7.770  1.00 10.00      B   
ATOM   4815  HN  ARG B 339     -20.113  26.619  -6.817  1.00 10.00      B   
ATOM   4816  CA  ARG B 339     -18.633  27.323  -8.159  1.00 10.00      B   
ATOM   4817  CB  ARG B 339     -17.918  27.940  -6.954  1.00 10.00      B   
ATOM   4818  CG  ARG B 339     -18.702  29.049  -6.266  1.00 10.00      B   
ATOM   4819  CD  ARG B 339     -18.747  30.321  -7.099  1.00 10.00      B   
ATOM   4820  NE  ARG B 339     -17.562  31.153  -6.892  1.00 10.00      B   
ATOM   4821  HE  ARG B 339     -16.695  30.791  -7.201  1.00 10.00      B   
ATOM   4822  CZ  ARG B 339     -17.580  32.351  -6.307  1.00 10.00      B   
ATOM   4823  NH1 ARG B 339     -18.717  32.875  -5.868  1.00 10.00      B   
ATOM   4824 HH11 ARG B 339     -19.613  32.357  -5.980  1.00 10.00      B   
ATOM   4825 HH12 ARG B 339     -18.715  33.820  -5.399  1.00 10.00      B   
ATOM   4826  NH2 ARG B 339     -16.456  33.038  -6.181  1.00 10.00      B   
ATOM   4827 HH21 ARG B 339     -15.556  32.645  -6.543  1.00 10.00      B   
ATOM   4828 HH22 ARG B 339     -16.463  33.982  -5.714  1.00 10.00      B   
ATOM   4829  C   ARG B 339     -17.758  26.268  -8.834  1.00 10.00      B   
ATOM   4830  O   ARG B 339     -16.982  26.578  -9.738  1.00 10.00      B   
ATOM   4831  N   LYS B 340     -17.889  25.020  -8.392  1.00 10.00      B   
ATOM   4832  HN  LYS B 340     -18.511  24.835  -7.654  1.00 10.00      B   
ATOM   4833  CA  LYS B 340     -17.124  23.924  -8.973  1.00 10.00      B   
ATOM   4834  CB  LYS B 340     -17.119  22.698  -8.054  1.00 10.00      B   
ATOM   4835  CG  LYS B 340     -16.152  22.798  -6.880  1.00 10.00      B   
ATOM   4836  CD  LYS B 340     -15.757  21.420  -6.363  1.00 10.00      B   
ATOM   4837  CE  LYS B 340     -14.865  21.516  -5.130  1.00 10.00      B   
ATOM   4838  NZ  LYS B 340     -14.303  20.193  -4.736  1.00 10.00      B   
ATOM   4839  HZ1 LYS B 340     -13.835  20.262  -3.803  1.00 10.00      B   
ATOM   4840  HZ2 LYS B 340     -13.601  19.877  -5.437  1.00 10.00      B   
ATOM   4841  HZ3 LYS B 340     -15.059  19.483  -4.678  1.00 10.00      B   
ATOM   4842  C   LYS B 340     -17.669  23.557 -10.350  1.00 10.00      B   
ATOM   4843  O   LYS B 340     -16.907  23.273 -11.275  1.00 10.00      B   
ATOM   4844  N   PHE B 341     -18.994  23.571 -10.482  1.00 10.00      B   
ATOM   4845  HN  PHE B 341     -19.550  23.787  -9.699  1.00 10.00      B   
ATOM   4846  CA  PHE B 341     -19.643  23.251 -11.751  1.00 10.00      B   
ATOM   4847  CB  PHE B 341     -21.162  23.119 -11.586  1.00 10.00      B   
ATOM   4848  CG  PHE B 341     -21.601  21.872 -10.874  1.00 10.00      B   
ATOM   4849  CD1 PHE B 341     -22.663  21.905  -9.989  1.00 10.00      B   
ATOM   4850  CD2 PHE B 341     -20.958  20.664 -11.091  1.00 10.00      B   
ATOM   4851  CE1 PHE B 341     -23.074  20.765  -9.327  1.00 10.00      B   
ATOM   4852  CE2 PHE B 341     -21.363  19.519 -10.433  1.00 10.00      B   
ATOM   4853  CZ  PHE B 341     -22.426  19.569  -9.553  1.00 10.00      B   
ATOM   4854  C   PHE B 341     -19.320  24.295 -12.816  1.00 10.00      B   
ATOM   4855  O   PHE B 341     -19.044  23.961 -13.968  1.00 10.00      B   
ATOM   4856  N   VAL B 342     -19.352  25.563 -12.427  1.00 10.00      B   
ATOM   4857  HN  VAL B 342     -19.596  25.776 -11.500  1.00 10.00      B   
ATOM   4858  CA  VAL B 342     -19.050  26.648 -13.355  1.00 10.00      B   
ATOM   4859  CB  VAL B 342     -19.698  27.982 -12.910  1.00 10.00      B   
ATOM   4860  CG1 VAL B 342     -18.923  28.631 -11.773  1.00 10.00      B   
ATOM   4861  CG2 VAL B 342     -19.844  28.936 -14.086  1.00 10.00      B   
ATOM   4862  C   VAL B 342     -17.539  26.815 -13.515  1.00 10.00      B   
ATOM   4863  O   VAL B 342     -17.068  27.532 -14.399  1.00 10.00      B   
ATOM   4864  N   ASN B 343     -16.794  26.117 -12.662  1.00 10.00      B   
ATOM   4865  HN  ASN B 343     -17.245  25.544 -12.006  1.00 10.00      B   
ATOM   4866  CA  ASN B 343     -15.335  26.161 -12.666  1.00 10.00      B   
ATOM   4867  CB  ASN B 343     -14.743  25.504 -13.918  1.00 10.00      B   
ATOM   4868  CG  ASN B 343     -13.245  25.300 -13.806  1.00 10.00      B   
ATOM   4869  OD1 ASN B 343     -12.715  25.092 -12.713  1.00 10.00      B   
ATOM   4870  ND2 ASN B 343     -12.550  25.360 -14.928  1.00 10.00      B   
ATOM   4871 HD21 ASN B 343     -13.035  25.531 -15.765  1.00 10.00      B   
ATOM   4872 HD22 ASN B 343     -11.580  25.239 -14.883  1.00 10.00      B   
ATOM   4873  C   ASN B 343     -14.812  27.583 -12.493  1.00 10.00      B   
ATOM   4874  O   ASN B 343     -14.230  28.166 -13.411  1.00 10.00      B   
ATOM   4875  N   GLN B 344     -15.044  28.144 -11.318  1.00 10.00      B   
ATOM   4876  HN  GLN B 344     -15.537  27.640 -10.633  1.00 10.00      B   
ATOM   4877  CA  GLN B 344     -14.586  29.489 -11.018  1.00 10.00      B   
ATOM   4878  CB  GLN B 344     -15.695  30.309 -10.360  1.00 10.00      B   
ATOM   4879  CG  GLN B 344     -15.409  31.802 -10.321  1.00 10.00      B   
ATOM   4880  CD  GLN B 344     -16.634  32.624  -9.975  1.00 10.00      B   
ATOM   4881  OE1 GLN B 344     -17.763  32.245 -10.287  1.00 10.00      B   
ATOM   4882  NE2 GLN B 344     -16.421  33.754  -9.323  1.00 10.00      B   
ATOM   4883 HE21 GLN B 344     -15.495  33.993  -9.100  1.00 10.00      B   
ATOM   4884 HE22 GLN B 344     -17.194  34.310  -9.091  1.00 10.00      B   
ATOM   4885  C   GLN B 344     -13.355  29.439 -10.125  1.00 10.00      B   
ATOM   4886  O   GLN B 344     -13.375  28.833  -9.051  1.00 10.00      B   
ATOM   4887  N   THR B 345     -12.283  30.060 -10.582  1.00 10.00      B   
ATOM   4888  HN  THR B 345     -12.327  30.510 -11.454  1.00 10.00      B   
ATOM   4889  CA  THR B 345     -11.038  30.093  -9.838  1.00 10.00      B   
ATOM   4890  CB  THR B 345      -9.869  30.473 -10.761  1.00 10.00      B   
ATOM   4891  OG1 THR B 345     -10.325  31.446 -11.713  1.00 10.00      B   
ATOM   4892  HG1 THR B 345      -9.622  32.088 -11.873  1.00 10.00      B   
ATOM   4893  CG2 THR B 345      -9.357  29.247 -11.502  1.00 10.00      B   
ATOM   4894  C   THR B 345     -11.115  31.084  -8.681  1.00 10.00      B   
ATOM   4895  O   THR B 345     -10.759  30.756  -7.551  1.00 10.00      B   
ATOM   4896  N   ASP B 346     -11.580  32.294  -8.972  1.00 10.00      B   
ATOM   4897  HN  ASP B 346     -11.850  32.489  -9.894  1.00 10.00      B   
ATOM   4898  CA  ASP B 346     -11.707  33.337  -7.957  1.00 10.00      B   
ATOM   4899  CB  ASP B 346     -11.916  34.701  -8.613  1.00 10.00      B   
ATOM   4900  CG  ASP B 346     -12.166  35.797  -7.602  1.00 10.00      B   
ATOM   4901  OD1 ASP B 346     -13.103  36.597  -7.810  1.00 10.00      B   
ATOM   4902  OD2 ASP B 346     -11.422  35.870  -6.599  1.00 10.00      B   
ATOM   4903  C   ASP B 346     -12.863  33.026  -7.016  1.00 10.00      B   
ATOM   4904  O   ASP B 346     -14.014  32.945  -7.445  1.00 10.00      B   
ATOM   4905  N   ASN B 347     -12.558  32.857  -5.735  1.00 10.00      B   
ATOM   4906  HN  ASN B 347     -11.624  32.956  -5.448  1.00 10.00      B   
ATOM   4907  CA  ASN B 347     -13.581  32.531  -4.747  1.00 10.00      B   
ATOM   4908  CB  ASN B 347     -13.556  31.028  -4.442  1.00 10.00      B   
ATOM   4909  CG  ASN B 347     -13.895  30.166  -5.644  1.00 10.00      B   
ATOM   4910  OD1 ASN B 347     -14.906  30.377  -6.314  1.00 10.00      B   
ATOM   4911  ND2 ASN B 347     -13.048  29.187  -5.922  1.00 10.00      B   
ATOM   4912 HD21 ASN B 347     -12.263  29.074  -5.341  1.00 10.00      B   
ATOM   4913 HD22 ASN B 347     -13.231  28.625  -6.705  1.00 10.00      B   
ATOM   4914  C   ASN B 347     -13.389  33.317  -3.455  1.00 10.00      B   
ATOM   4915  O   ASN B 347     -13.795  32.864  -2.377  1.00 10.00      B   
ATOM   4916  N   TRP B 348     -12.787  34.501  -3.560  1.00 10.00      B   
ATOM   4917  HN  TRP B 348     -12.509  34.820  -4.446  1.00 10.00      B   
ATOM   4918  CA  TRP B 348     -12.538  35.339  -2.387  1.00 10.00      B   
ATOM   4919  CB  TRP B 348     -11.735  36.597  -2.771  1.00 10.00      B   
ATOM   4920  CG  TRP B 348     -12.558  37.679  -3.409  1.00 10.00      B   
ATOM   4921  CD1 TRP B 348     -12.852  37.813  -4.734  1.00 10.00      B   
ATOM   4922  CD2 TRP B 348     -13.201  38.776  -2.744  1.00 10.00      B   
ATOM   4923  NE1 TRP B 348     -13.642  38.917  -4.935  1.00 10.00      B   
ATOM   4924  HE1 TRP B 348     -13.989  39.220  -5.802  1.00 10.00      B   
ATOM   4925  CE2 TRP B 348     -13.869  39.526  -3.730  1.00 10.00      B   
ATOM   4926  CE3 TRP B 348     -13.276  39.194  -1.412  1.00 10.00      B   
ATOM   4927  CZ2 TRP B 348     -14.607  40.666  -3.426  1.00 10.00      B   
ATOM   4928  CZ3 TRP B 348     -14.010  40.326  -1.113  1.00 10.00      B   
ATOM   4929  CH2 TRP B 348     -14.662  41.051  -2.116  1.00 10.00      B   
ATOM   4930  C   TRP B 348     -13.844  35.731  -1.694  1.00 10.00      B   
ATOM   4931  O   TRP B 348     -13.912  35.816  -0.464  1.00 10.00      B   
ATOM   4932  N   ASP B 349     -14.885  35.931  -2.500  1.00 10.00      B   
ATOM   4933  HN  ASP B 349     -14.765  35.797  -3.467  1.00 10.00      B   
ATOM   4934  CA  ASP B 349     -16.199  36.334  -2.009  1.00 10.00      B   
ATOM   4935  CB  ASP B 349     -17.121  36.727  -3.171  1.00 10.00      B   
ATOM   4936  CG  ASP B 349     -17.235  35.653  -4.237  1.00 10.00      B   
ATOM   4937  OD1 ASP B 349     -16.195  35.282  -4.827  1.00 10.00      B   
ATOM   4938  OD2 ASP B 349     -18.363  35.182  -4.506  1.00 10.00      B   
ATOM   4939  C   ASP B 349     -16.854  35.254  -1.164  1.00 10.00      B   
ATOM   4940  O   ASP B 349     -17.771  35.532  -0.393  1.00 10.00      B   
ATOM   4941  N   VAL B 350     -16.383  34.027  -1.305  1.00 10.00      B   
ATOM   4942  HN  VAL B 350     -15.648  33.865  -1.934  1.00 10.00      B   
ATOM   4943  CA  VAL B 350     -16.931  32.918  -0.543  1.00 10.00      B   
ATOM   4944  CB  VAL B 350     -16.832  31.592  -1.323  1.00 10.00      B   
ATOM   4945  CG1 VAL B 350     -17.575  30.486  -0.591  1.00 10.00      B   
ATOM   4946  CG2 VAL B 350     -17.372  31.760  -2.737  1.00 10.00      B   
ATOM   4947  C   VAL B 350     -16.202  32.776   0.790  1.00 10.00      B   
ATOM   4948  O   VAL B 350     -16.829  32.625   1.839  1.00 10.00      B   
ATOM   4949  N   TYR B 351     -14.876  32.857   0.741  1.00 10.00      B   
ATOM   4950  HN  TYR B 351     -14.439  33.008  -0.123  1.00 10.00      B   
ATOM   4951  CA  TYR B 351     -14.054  32.725   1.937  1.00 10.00      B   
ATOM   4952  CB  TYR B 351     -12.560  32.718   1.595  1.00 10.00      B   
ATOM   4953  CG  TYR B 351     -11.668  32.558   2.811  1.00 10.00      B   
ATOM   4954  CD1 TYR B 351     -11.559  31.335   3.463  1.00 10.00      B   
ATOM   4955  CD2 TYR B 351     -10.947  33.633   3.317  1.00 10.00      B   
ATOM   4956  CE1 TYR B 351     -10.762  31.191   4.586  1.00 10.00      B   
ATOM   4957  CE2 TYR B 351     -10.145  33.496   4.435  1.00 10.00      B   
ATOM   4958  CZ  TYR B 351     -10.057  32.273   5.067  1.00 10.00      B   
ATOM   4959  OH  TYR B 351      -9.265  32.135   6.187  1.00 10.00      B   
ATOM   4960  HH  TYR B 351      -9.174  32.995   6.618  1.00 10.00      B   
ATOM   4961  C   TYR B 351     -14.358  33.807   2.968  1.00 10.00      B   
ATOM   4962  O   TYR B 351     -14.512  33.510   4.149  1.00 10.00      B   
ATOM   4963  N   GLU B 352     -14.461  35.055   2.526  1.00 10.00      B   
ATOM   4964  HN  GLU B 352     -14.342  35.243   1.569  1.00 10.00      B   
ATOM   4965  CA  GLU B 352     -14.734  36.156   3.446  1.00 10.00      B   
ATOM   4966  CB  GLU B 352     -14.422  37.514   2.819  1.00 10.00      B   
ATOM   4967  CG  GLU B 352     -13.044  38.051   3.179  1.00 10.00      B   
ATOM   4968  CD  GLU B 352     -12.754  37.970   4.669  1.00 10.00      B   
ATOM   4969  OE1 GLU B 352     -13.197  38.865   5.424  1.00 10.00      B   
ATOM   4970  OE2 GLU B 352     -12.082  37.009   5.095  1.00 10.00      B   
ATOM   4971  C   GLU B 352     -16.154  36.117   4.008  1.00 10.00      B   
ATOM   4972  O   GLU B 352     -16.463  36.806   4.979  1.00 10.00      B   
ATOM   4973  N   ARG B 353     -17.016  35.312   3.404  1.00 10.00      B   
ATOM   4974  HN  ARG B 353     -16.722  34.783   2.632  1.00 10.00      B   
ATOM   4975  CA  ARG B 353     -18.388  35.196   3.874  1.00 10.00      B   
ATOM   4976  CB  ARG B 353     -19.375  35.021   2.717  1.00 10.00      B   
ATOM   4977  CG  ARG B 353     -19.746  36.323   2.025  1.00 10.00      B   
ATOM   4978  CD  ARG B 353     -21.158  36.277   1.461  1.00 10.00      B   
ATOM   4979  NE  ARG B 353     -21.291  35.325   0.360  1.00 10.00      B   
ATOM   4980  HE  ARG B 353     -20.569  35.308  -0.310  1.00 10.00      B   
ATOM   4981  CZ  ARG B 353     -22.326  34.499   0.210  1.00 10.00      B   
ATOM   4982  NH1 ARG B 353     -23.317  34.499   1.093  1.00 10.00      B   
ATOM   4983 HH11 ARG B 353     -24.128  33.847   0.974  1.00 10.00      B   
ATOM   4984 HH12 ARG B 353     -23.296  35.149   1.907  1.00 10.00      B   
ATOM   4985  NH2 ARG B 353     -22.374  33.676  -0.826  1.00 10.00      B   
ATOM   4986 HH21 ARG B 353     -23.183  33.026  -0.942  1.00 10.00      B   
ATOM   4987 HH22 ARG B 353     -21.604  33.677  -1.531  1.00 10.00      B   
ATOM   4988  C   ARG B 353     -18.528  34.060   4.881  1.00 10.00      B   
ATOM   4989  O   ARG B 353     -19.279  34.171   5.848  1.00 10.00      B   
ATOM   4990  N   PHE B 354     -17.791  32.979   4.659  1.00 10.00      B   
ATOM   4991  HN  PHE B 354     -17.198  32.954   3.878  1.00 10.00      B   
ATOM   4992  CA  PHE B 354     -17.836  31.828   5.551  1.00 10.00      B   
ATOM   4993  CB  PHE B 354     -18.523  30.642   4.868  1.00 10.00      B   
ATOM   4994  CG  PHE B 354     -20.022  30.699   4.935  1.00 10.00      B   
ATOM   4995  CD1 PHE B 354     -20.748  31.382   3.973  1.00 10.00      B   
ATOM   4996  CD2 PHE B 354     -20.704  30.073   5.964  1.00 10.00      B   
ATOM   4997  CE1 PHE B 354     -22.128  31.440   4.036  1.00 10.00      B   
ATOM   4998  CE2 PHE B 354     -22.082  30.125   6.034  1.00 10.00      B   
ATOM   4999  CZ  PHE B 354     -22.795  30.809   5.068  1.00 10.00      B   
ATOM   5000  C   PHE B 354     -16.436  31.442   6.020  1.00 10.00      B   
ATOM   5001  O   PHE B 354     -15.995  30.306   5.837  1.00 10.00      B   
ATOM   5002  N   SER B 355     -15.742  32.396   6.623  1.00 10.00      B   
ATOM   5003  HN  SER B 355     -16.143  33.284   6.729  1.00 10.00      B   
ATOM   5004  CA  SER B 355     -14.394  32.170   7.122  1.00 10.00      B   
ATOM   5005  CB  SER B 355     -13.682  33.511   7.284  1.00 10.00      B   
ATOM   5006  OG  SER B 355     -14.628  34.565   7.382  1.00 10.00      B   
ATOM   5007  HG  SER B 355     -14.166  35.410   7.357  1.00 10.00      B   
ATOM   5008  C   SER B 355     -14.422  31.423   8.451  1.00 10.00      B   
ATOM   5009  O   SER B 355     -13.527  30.625   8.748  1.00 10.00      B   
ATOM   5010  N   THR B 356     -15.457  31.687   9.244  1.00 10.00      B   
ATOM   5011  HN  THR B 356     -16.134  32.328   8.947  1.00 10.00      B   
ATOM   5012  CA  THR B 356     -15.615  31.044  10.538  1.00 10.00      B   
ATOM   5013  CB  THR B 356     -16.746  31.698  11.350  1.00 10.00      B   
ATOM   5014  OG1 THR B 356     -16.785  33.105  11.069  1.00 10.00      B   
ATOM   5015  HG1 THR B 356     -17.641  33.328  10.686  1.00 10.00      B   
ATOM   5016  CG2 THR B 356     -16.520  31.490  12.838  1.00 10.00      B   
ATOM   5017  C   THR B 356     -15.922  29.562  10.354  1.00 10.00      B   
ATOM   5018  O   THR B 356     -16.879  29.197   9.666  1.00 10.00      B   
ATOM   5019  N   LYS B 357     -15.105  28.722  10.968  1.00 10.00      B   
ATOM   5020  HN  LYS B 357     -14.373  29.082  11.509  1.00 10.00      B   
ATOM   5021  CA  LYS B 357     -15.272  27.282  10.871  1.00 10.00      B   
ATOM   5022  CB  LYS B 357     -13.963  26.572  11.226  1.00 10.00      B   
ATOM   5023  CG  LYS B 357     -13.925  25.105  10.836  1.00 10.00      B   
ATOM   5024  CD  LYS B 357     -12.664  24.431  11.348  1.00 10.00      B   
ATOM   5025  CE  LYS B 357     -12.667  22.946  11.032  1.00 10.00      B   
ATOM   5026  NZ  LYS B 357     -13.923  22.285  11.481  1.00 10.00      B   
ATOM   5027  HZ1 LYS B 357     -14.737  22.681  10.971  1.00 10.00      B   
ATOM   5028  HZ2 LYS B 357     -14.065  22.431  12.500  1.00 10.00      B   
ATOM   5029  HZ3 LYS B 357     -13.877  21.261  11.292  1.00 10.00      B   
ATOM   5030  C   LYS B 357     -16.405  26.807  11.775  1.00 10.00      B   
ATOM   5031  O   LYS B 357     -16.199  26.515  12.955  1.00 10.00      B   
ATOM   5032  N   GLU B 358     -17.603  26.745  11.216  1.00 10.00      B   
ATOM   5033  HN  GLU B 358     -17.700  26.990  10.268  1.00 10.00      B   
ATOM   5034  CA  GLU B 358     -18.775  26.311  11.959  1.00 10.00      B   
ATOM   5035  CB  GLU B 358     -19.991  27.165  11.590  1.00 10.00      B   
ATOM   5036  CG  GLU B 358     -19.990  28.554  12.206  1.00 10.00      B   
ATOM   5037  CD  GLU B 358     -20.014  28.514  13.720  1.00 10.00      B   
ATOM   5038  OE1 GLU B 358     -20.816  27.740  14.287  1.00 10.00      B   
ATOM   5039  OE2 GLU B 358     -19.243  29.260  14.353  1.00 10.00      B   
ATOM   5040  C   GLU B 358     -19.070  24.843  11.682  1.00 10.00      B   
ATOM   5041  O   GLU B 358     -18.622  24.289  10.673  1.00 10.00      B   
ATOM   5042  N   GLY B 359     -19.820  24.214  12.573  1.00 10.00      B   
ATOM   5043  HN  GLY B 359     -20.144  24.699  13.364  1.00 10.00      B   
ATOM   5044  CA  GLY B 359     -20.156  22.821  12.396  1.00 10.00      B   
ATOM   5045  C   GLY B 359     -19.618  21.962  13.514  1.00 10.00      B   
ATOM   5046  O   GLY B 359     -20.103  22.035  14.646  1.00 10.00      B   
ATOM   5047  N   ALA B 360     -18.603  21.163  13.204  1.00 10.00      B   
ATOM   5048  HN  ALA B 360     -18.244  21.178  12.291  1.00 10.00      B   
ATOM   5049  CA  ALA B 360     -17.999  20.278  14.187  1.00 10.00      B   
ATOM   5050  CB  ALA B 360     -18.404  18.837  13.916  1.00 10.00      B   
ATOM   5051  C   ALA B 360     -16.482  20.412  14.183  1.00 10.00      B   
ATOM   5052  O   ALA B 360     -15.880  20.743  13.160  1.00 10.00      B   
ATOM   5053  N   GLU B 361     -15.872  20.137  15.326  1.00 10.00      B   
ATOM   5054  HN  GLU B 361     -16.415  19.867  16.099  1.00 10.00      B   
ATOM   5055  CA  GLU B 361     -14.422  20.224  15.473  1.00 10.00      B   
ATOM   5056  CB  GLU B 361     -14.058  20.572  16.916  1.00 10.00      B   
ATOM   5057  CG  GLU B 361     -14.679  21.865  17.415  1.00 10.00      B   
ATOM   5058  CD  GLU B 361     -14.279  22.184  18.837  1.00 10.00      B   
ATOM   5059  OE1 GLU B 361     -14.956  21.708  19.772  1.00 10.00      B   
ATOM   5060  OE2 GLU B 361     -13.288  22.918  19.029  1.00 10.00      B   
ATOM   5061  C   GLU B 361     -13.752  18.912  15.072  1.00 10.00      B   
ATOM   5062  O   GLU B 361     -12.528  18.783  15.123  1.00 10.00      B   
ATOM   5063  N   TYR B 362     -14.564  17.937  14.686  1.00 10.00      B   
ATOM   5064  HN  TYR B 362     -15.530  18.095  14.685  1.00 10.00      B   
ATOM   5065  CA  TYR B 362     -14.057  16.634  14.270  1.00 10.00      B   
ATOM   5066  CB  TYR B 362     -14.853  15.507  14.933  1.00 10.00      B   
ATOM   5067  CG  TYR B 362     -14.717  15.446  16.437  1.00 10.00      B   
ATOM   5068  CD1 TYR B 362     -15.840  15.423  17.253  1.00 10.00      B   
ATOM   5069  CD2 TYR B 362     -13.467  15.409  17.042  1.00 10.00      B   
ATOM   5070  CE1 TYR B 362     -15.724  15.363  18.628  1.00 10.00      B   
ATOM   5071  CE2 TYR B 362     -13.341  15.348  18.417  1.00 10.00      B   
ATOM   5072  CZ  TYR B 362     -14.473  15.326  19.205  1.00 10.00      B   
ATOM   5073  OH  TYR B 362     -14.351  15.267  20.573  1.00 10.00      B   
ATOM   5074  HH  TYR B 362     -13.922  16.070  20.887  1.00 10.00      B   
ATOM   5075  C   TYR B 362     -14.125  16.488  12.753  1.00 10.00      B   
ATOM   5076  O   TYR B 362     -13.964  15.394  12.215  1.00 10.00      B   
ATOM   5077  N   ASP B 363     -14.369  17.599  12.073  1.00 10.00      B   
ATOM   5078  HN  ASP B 363     -14.465  18.443  12.560  1.00 10.00      B   
ATOM   5079  CA  ASP B 363     -14.466  17.609  10.615  1.00 10.00      B   
ATOM   5080  CB  ASP B 363     -15.934  17.671  10.167  1.00 10.00      B   
ATOM   5081  CG  ASP B 363     -16.117  17.432   8.677  1.00 10.00      B   
ATOM   5082  OD1 ASP B 363     -16.875  18.195   8.036  1.00 10.00      B   
ATOM   5083  OD2 ASP B 363     -15.512  16.477   8.142  1.00 10.00      B   
ATOM   5084  C   ASP B 363     -13.692  18.797  10.061  1.00 10.00      B   
ATOM   5085  O   ASP B 363     -13.407  19.745  10.794  1.00 10.00      B   
ATOM   5086  N   SER B 364     -13.349  18.743   8.785  1.00 10.00      B   
ATOM   5087  HN  SER B 364     -13.610  17.961   8.250  1.00 10.00      B   
ATOM   5088  CA  SER B 364     -12.599  19.812   8.141  1.00 10.00      B   
ATOM   5089  CB  SER B 364     -11.881  19.254   6.913  1.00 10.00      B   
ATOM   5090  OG  SER B 364     -12.414  17.986   6.554  1.00 10.00      B   
ATOM   5091  HG  SER B 364     -11.692  17.348   6.485  1.00 10.00      B   
ATOM   5092  C   SER B 364     -13.506  20.977   7.742  1.00 10.00      B   
ATOM   5093  O   SER B 364     -14.729  20.900   7.875  1.00 10.00      B   
ATOM   5094  N   ASN B 365     -12.897  22.054   7.260  1.00 10.00      B   
ATOM   5095  HN  ASN B 365     -11.913  22.050   7.180  1.00 10.00      B   
ATOM   5096  CA  ASN B 365     -13.636  23.235   6.829  1.00 10.00      B   
ATOM   5097  CB  ASN B 365     -12.748  24.485   6.911  1.00 10.00      B   
ATOM   5098  CG  ASN B 365     -13.530  25.785   6.813  1.00 10.00      B   
ATOM   5099  OD1 ASN B 365     -14.641  25.823   6.284  1.00 10.00      B   
ATOM   5100  ND2 ASN B 365     -12.951  26.868   7.312  1.00 10.00      B   
ATOM   5101 HD21 ASN B 365     -12.056  26.775   7.713  1.00 10.00      B   
ATOM   5102 HD22 ASN B 365     -13.437  27.720   7.261  1.00 10.00      B   
ATOM   5103  C   ASN B 365     -14.124  23.041   5.396  1.00 10.00      B   
ATOM   5104  O   ASN B 365     -13.320  22.947   4.466  1.00 10.00      B   
ATOM   5105  N   PRO B 366     -15.452  22.990   5.197  1.00 10.00      B   
ATOM   5106  CA  PRO B 366     -16.056  22.785   3.873  1.00 10.00      B   
ATOM   5107  CB  PRO B 366     -17.563  22.726   4.162  1.00 10.00      B   
ATOM   5108  CG  PRO B 366     -17.667  22.462   5.625  1.00 10.00      B   
ATOM   5109  CD  PRO B 366     -16.473  23.121   6.249  1.00 10.00      B   
ATOM   5110  C   PRO B 366     -15.756  23.913   2.882  1.00 10.00      B   
ATOM   5111  O   PRO B 366     -15.920  23.743   1.673  1.00 10.00      B   
ATOM   5112  N   VAL B 367     -15.311  25.061   3.385  1.00 10.00      B   
ATOM   5113  HN  VAL B 367     -15.184  25.146   4.357  1.00 10.00      B   
ATOM   5114  CA  VAL B 367     -15.006  26.197   2.519  1.00 10.00      B   
ATOM   5115  CB  VAL B 367     -15.261  27.560   3.213  1.00 10.00      B   
ATOM   5116  CG1 VAL B 367     -14.051  28.028   4.010  1.00 10.00      B   
ATOM   5117  CG2 VAL B 367     -15.689  28.619   2.206  1.00 10.00      B   
ATOM   5118  C   VAL B 367     -13.578  26.123   1.970  1.00 10.00      B   
ATOM   5119  O   VAL B 367     -13.206  26.892   1.085  1.00 10.00      B   
ATOM   5120  N   ASN B 368     -12.800  25.167   2.474  1.00 10.00      B   
ATOM   5121  HN  ASN B 368     -13.170  24.555   3.150  1.00 10.00      B   
ATOM   5122  CA  ASN B 368     -11.409  24.993   2.048  1.00 10.00      B   
ATOM   5123  CB  ASN B 368     -10.673  24.025   2.980  1.00 10.00      B   
ATOM   5124  CG  ASN B 368      -9.782  24.732   3.983  1.00 10.00      B   
ATOM   5125  OD1 ASN B 368      -9.229  25.793   3.700  1.00 10.00      B   
ATOM   5126  ND2 ASN B 368      -9.632  24.153   5.164  1.00 10.00      B   
ATOM   5127 HD21 ASN B 368     -10.097  23.303   5.332  1.00 10.00      B   
ATOM   5128 HD22 ASN B 368      -9.063  24.596   5.826  1.00 10.00      B   
ATOM   5129  C   ASN B 368     -11.305  24.511   0.603  1.00 10.00      B   
ATOM   5130  O   ASN B 368     -10.276  24.698  -0.050  1.00 10.00      B   
ATOM   5131  N   GLU B 369     -12.378  23.901   0.109  1.00 10.00      B   
ATOM   5132  HN  GLU B 369     -13.166  23.793   0.680  1.00 10.00      B   
ATOM   5133  CA  GLU B 369     -12.420  23.388  -1.258  1.00 10.00      B   
ATOM   5134  CB  GLU B 369     -13.784  22.747  -1.544  1.00 10.00      B   
ATOM   5135  CG  GLU B 369     -14.089  21.505  -0.721  1.00 10.00      B   
ATOM   5136  CD  GLU B 369     -13.188  20.346  -1.080  1.00 10.00      B   
ATOM   5137  OE1 GLU B 369     -13.237  19.881  -2.242  1.00 10.00      B   
ATOM   5138  OE2 GLU B 369     -12.417  19.895  -0.210  1.00 10.00      B   
ATOM   5139  C   GLU B 369     -12.161  24.498  -2.275  1.00 10.00      B   
ATOM   5140  O   GLU B 369     -11.295  24.373  -3.143  1.00 10.00      B   
ATOM   5141  N   LEU B 370     -12.900  25.589  -2.139  1.00 10.00      B   
ATOM   5142  HN  LEU B 370     -13.542  25.641  -1.399  1.00 10.00      B   
ATOM   5143  CA  LEU B 370     -12.779  26.716  -3.053  1.00 10.00      B   
ATOM   5144  CB  LEU B 370     -13.990  27.643  -2.933  1.00 10.00      B   
ATOM   5145  CG  LEU B 370     -15.338  27.048  -3.358  1.00 10.00      B   
ATOM   5146  CD1 LEU B 370     -16.443  28.086  -3.246  1.00 10.00      B   
ATOM   5147  CD2 LEU B 370     -15.266  26.486  -4.772  1.00 10.00      B   
ATOM   5148  C   LEU B 370     -11.476  27.484  -2.861  1.00 10.00      B   
ATOM   5149  O   LEU B 370     -10.904  27.989  -3.830  1.00 10.00      B   
ATOM   5150  N   THR B 371     -11.005  27.565  -1.623  1.00 10.00      B   
ATOM   5151  HN  THR B 371     -11.502  27.147  -0.888  1.00 10.00      B   
ATOM   5152  CA  THR B 371      -9.769  28.271  -1.326  1.00 10.00      B   
ATOM   5153  CB  THR B 371      -9.533  28.367   0.192  1.00 10.00      B   
ATOM   5154  OG1 THR B 371     -10.797  28.345   0.870  1.00 10.00      B   
ATOM   5155  HG1 THR B 371     -10.648  28.280   1.822  1.00 10.00      B   
ATOM   5156  CG2 THR B 371      -8.804  29.658   0.534  1.00 10.00      B   
ATOM   5157  C   THR B 371      -8.582  27.564  -1.974  1.00 10.00      B   
ATOM   5158  O   THR B 371      -7.742  28.199  -2.613  1.00 10.00      B   
ATOM   5159  N   LEU B 372      -8.531  26.241  -1.821  1.00 10.00      B   
ATOM   5160  HN  LEU B 372      -9.237  25.789  -1.306  1.00 10.00      B   
ATOM   5161  CA  LEU B 372      -7.450  25.447  -2.395  1.00 10.00      B   
ATOM   5162  CB  LEU B 372      -7.580  23.978  -1.983  1.00 10.00      B   
ATOM   5163  CG  LEU B 372      -6.451  23.046  -2.428  1.00 10.00      B   
ATOM   5164  CD1 LEU B 372      -5.115  23.515  -1.873  1.00 10.00      B   
ATOM   5165  CD2 LEU B 372      -6.739  21.618  -1.991  1.00 10.00      B   
ATOM   5166  C   LEU B 372      -7.439  25.574  -3.915  1.00 10.00      B   
ATOM   5167  O   LEU B 372      -6.377  25.629  -4.533  1.00 10.00      B
[truncated: 289,833 more chars]
