# Supplementary material for: Large-scale discovery of protein interactions at residue resolution using co-evolution calculated from genomic sequences
Source: Nat Commun. 2021 Mar 2;12:1396. doi: 10.1038/s41467-021-21636-z (PMC7925567; doi:10.1038/s41467-021-21636-z)
Supplement: Supplementary file 12 — Supplementary Data 10 [file 41467_2021_21636_MOESM12_ESM.zip › supplementary/allpdb1629_C4YDZ9_C4YFL7/models/haddock_top5_haddock_10w.pdb]

REMARK FILENAME="haddock_10w.pdb0"
REMARK ===============================================================
REMARK HADDOCK run for haddock
REMARK initial structure: haddock_10.pdb
REMARK final NOE weights: unambig 50 amb: 50
REMARK ===============================================================
REMARK            total,bonds,angles,improper,dihe,vdw,elec,air,cdih,coup,rdcs,vean,dani,xpcs,rg
REMARK energies: -299.883, 0, 0, 0, 0, -41.2644, -305.964, 47.3451, 0, 0, 0, 0, 0, 0, 0
REMARK ===============================================================
REMARK            bonds,angles,impropers,dihe,air,cdih,coup,rdcs,vean,dani,xpcs
REMARK rms-dev.: 0,0,0,0,1.77323,0,0, 0, 0, 0, 0
REMARK ===============================================================
REMARK               air,cdih,coup,rdcs,vean,dani,xpcs
REMARK               >0.3,>5,>1,>0,>5,>0.2,>0.2
REMARK violations.: 1, 0, 0, 0, 0, 0, 0
REMARK ===============================================================
REMARK                        CVpartition#,violations,rms
REMARK AIRs cross-validation: 1, 0, NaN
REMARK ===============================================================
REMARK NCS energy: 0
REMARK ===============================================================
REMARK Symmetry energy: 0
REMARK ===============================================================
REMARK Desolvation energy: 24.0748
REMARK Internal energy free molecules: 74334.2
REMARK Internal energy complex: -36921.3
REMARK Binding energy: -111579
REMARK ===============================================================
REMARK buried surface area: 1847.3
REMARK ===============================================================
REMARK water - chain1: 0 0 0
REMARK water - chain2: 0 0 0
REMARK water - chain3: 0 0 0
REMARK water - chain4: 0 0 0
REMARK water - chain5: 0 0 0
REMARK water - chain6: 0 0 0
REMARK ===============================================================
REMARK water - water: 0 0 0
REMARK ===============================================================
REMARK DATE:29-May-2020  00:53:08       created by user: he47
REMARK VERSION:1.3
ATOM      1  CB  THR A   2     -22.163  -0.695  -0.153  1.00 10.00      A   
ATOM      2  OG1 THR A   2     -21.613  -1.286   1.030  1.00 10.00      A   
ATOM      3  HG1 THR A   2     -22.161  -1.046   1.790  1.00 10.00      A   
ATOM      4  CG2 THR A   2     -23.684  -0.741  -0.086  1.00 10.00      A   
ATOM      5  C   THR A   2     -22.061  -2.887  -1.413  1.00 10.00      A   
ATOM      6  O   THR A   2     -23.115  -3.234  -1.954  1.00 10.00      A   
ATOM      7  N   THR A   2     -22.071  -0.750  -2.655  1.00 10.00      A   
ATOM      8  HT1 THR A   2     -21.689   0.223  -2.689  1.00 10.00      A   
ATOM      9  HT2 THR A   2     -23.108  -0.708  -2.693  1.00 10.00      A   
ATOM     10  HT3 THR A   2     -21.724  -1.274  -3.482  1.00 10.00      A   
ATOM     11  CA  THR A   2     -21.631  -1.421  -1.413  1.00 10.00      A   
ATOM     12  N   SER A   3     -21.224  -3.746  -0.842  1.00 10.00      A   
ATOM     13  HN  SER A   3     -20.381  -3.409  -0.463  1.00 10.00      A   
ATOM     14  CA  SER A   3     -21.509  -5.172  -0.773  1.00 10.00      A   
ATOM     15  CB  SER A   3     -20.938  -5.876  -2.008  1.00 10.00      A   
ATOM     16  OG  SER A   3     -21.335  -5.222  -3.204  1.00 10.00      A   
ATOM     17  HG  SER A   3     -21.978  -5.772  -3.667  1.00 10.00      A   
ATOM     18  C   SER A   3     -20.911  -5.789   0.490  1.00 10.00      A   
ATOM     19  O   SER A   3     -19.781  -5.480   0.863  1.00 10.00      A   
ATOM     20  N   ILE A   4     -21.676  -6.650   1.149  1.00 10.00      A   
ATOM     21  HN  ILE A   4     -22.578  -6.844   0.812  1.00 10.00      A   
ATOM     22  CA  ILE A   4     -21.212  -7.317   2.359  1.00 10.00      A   
ATOM     23  CB  ILE A   4     -22.393  -7.801   3.228  1.00 10.00      A   
ATOM     24  CG1 ILE A   4     -23.313  -6.628   3.578  1.00 10.00      A   
ATOM     25  CG2 ILE A   4     -21.886  -8.478   4.496  1.00 10.00      A   
ATOM     26  CD1 ILE A   4     -24.620  -7.041   4.221  1.00 10.00      A   
ATOM     27  C   ILE A   4     -20.330  -8.507   1.990  1.00 10.00      A   
ATOM     28  O   ILE A   4     -20.760  -9.409   1.272  1.00 10.00      A   
ATOM     29  N   LYS A   5     -19.094  -8.489   2.461  1.00 10.00      A   
ATOM     30  HN  LYS A   5     -18.807  -7.735   3.022  1.00 10.00      A   
ATOM     31  CA  LYS A   5     -18.152  -9.563   2.180  1.00 10.00      A   
ATOM     32  CB  LYS A   5     -16.950  -9.016   1.401  1.00 10.00      A   
ATOM     33  CG  LYS A   5     -16.684  -9.720   0.077  1.00 10.00      A   
ATOM     34  CD  LYS A   5     -17.877  -9.611  -0.862  1.00 10.00      A   
ATOM     35  CE  LYS A   5     -17.646 -10.385  -2.150  1.00 10.00      A   
ATOM     36  NZ  LYS A   5     -16.680  -9.702  -3.055  1.00 10.00      A   
ATOM     37  HZ1 LYS A   5     -16.392 -10.350  -3.824  1.00 10.00      A   
ATOM     38  HZ2 LYS A   5     -15.833  -9.412  -2.528  1.00 10.00      A   
ATOM     39  HZ3 LYS A   5     -17.118  -8.858  -3.479  1.00 10.00      A   
ATOM     40  C   LYS A   5     -17.688 -10.212   3.481  1.00 10.00      A   
ATOM     41  O   LYS A   5     -17.562  -9.528   4.500  1.00 10.00      A   
ATOM     42  N   PRO A   6     -17.447 -11.541   3.461  1.00 10.00      A   
ATOM     43  CA  PRO A   6     -16.993 -12.303   4.633  1.00 10.00      A   
ATOM     44  CB  PRO A   6     -16.577 -13.669   4.054  1.00 10.00      A   
ATOM     45  CG  PRO A   6     -16.621 -13.509   2.570  1.00 10.00      A   
ATOM     46  CD  PRO A   6     -17.611 -12.416   2.294  1.00 10.00      A   
ATOM     47  C   PRO A   6     -15.814 -11.634   5.334  1.00 10.00      A   
ATOM     48  O   PRO A   6     -14.727 -11.493   4.762  1.00 10.00      A   
ATOM     49  N   PHE A   7     -16.043 -11.215   6.570  1.00 10.00      A   
ATOM     50  HN  PHE A   7     -16.928 -11.366   6.968  1.00 10.00      A   
ATOM     51  CA  PHE A   7     -15.023 -10.544   7.358  1.00 10.00      A   
ATOM     52  CB  PHE A   7     -15.671  -9.463   8.230  1.00 10.00      A   
ATOM     53  CG  PHE A   7     -14.702  -8.640   9.029  1.00 10.00      A   
ATOM     54  CD1 PHE A   7     -13.899  -7.697   8.412  1.00 10.00      A   
ATOM     55  CD2 PHE A   7     -14.596  -8.806  10.400  1.00 10.00      A   
ATOM     56  CE1 PHE A   7     -13.009  -6.936   9.145  1.00 10.00      A   
ATOM     57  CE2 PHE A   7     -13.709  -8.050  11.139  1.00 10.00      A   
ATOM     58  CZ  PHE A   7     -12.914  -7.112  10.512  1.00 10.00      A   
ATOM     59  C   PHE A   7     -14.258 -11.535   8.228  1.00 10.00      A   
ATOM     60  O   PHE A   7     -14.849 -12.436   8.828  1.00 10.00      A   
ATOM     61  N   GLN A   8     -12.944 -11.367   8.279  1.00 10.00      A   
ATOM     62  HN  GLN A   8     -12.531 -10.633   7.760  1.00 10.00      A   
ATOM     63  CA  GLN A   8     -12.086 -12.226   9.077  1.00 10.00      A   
ATOM     64  CB  GLN A   8     -11.311 -13.197   8.182  1.00 10.00      A   
ATOM     65  CG  GLN A   8     -11.879 -14.608   8.145  1.00 10.00      A   
ATOM     66  CD  GLN A   8     -13.029 -14.761   7.172  1.00 10.00      A   
ATOM     67  OE1 GLN A   8     -13.091 -14.081   6.148  1.00 10.00      A   
ATOM     68  NE2 GLN A   8     -13.951 -15.655   7.488  1.00 10.00      A   
ATOM     69 HE21 GLN A   8     -13.842 -16.159   8.326  1.00 10.00      A   
ATOM     70 HE22 GLN A   8     -14.703 -15.785   6.871  1.00 10.00      A   
ATOM     71  C   GLN A   8     -11.113 -11.380   9.895  1.00 10.00      A   
ATOM     72  O   GLN A   8     -11.235 -10.154   9.951  1.00 10.00      A   
ATOM     73  N   MET A   9     -10.146 -12.038  10.521  1.00 10.00      A   
ATOM     74  HN  MET A   9     -10.104 -13.018  10.439  1.00 10.00      A   
ATOM     75  CA  MET A   9      -9.147 -11.353  11.335  1.00 10.00      A   
ATOM     76  CB  MET A   9      -8.668 -12.262  12.470  1.00 10.00      A   
ATOM     77  CG  MET A   9      -9.532 -12.223  13.717  1.00 10.00      A   
ATOM     78  SD  MET A   9      -8.957 -13.352  15.001  1.00 10.00      A   
ATOM     79  CE  MET A   9      -7.248 -12.845  15.168  1.00 10.00      A   
ATOM     80  C   MET A   9      -7.952 -10.925  10.493  1.00 10.00      A   
ATOM     81  O   MET A   9      -6.997 -10.338  11.003  1.00 10.00      A   
ATOM     82  N   GLU A  10      -8.014 -11.213   9.203  1.00 10.00      A   
ATOM     83  HN  GLU A  10      -8.810 -11.663   8.851  1.00 10.00      A   
ATOM     84  CA  GLU A  10      -6.931 -10.875   8.291  1.00 10.00      A   
ATOM     85  CB  GLU A  10      -6.507 -12.108   7.480  1.00 10.00      A   
ATOM     86  CG  GLU A  10      -6.115 -13.329   8.309  1.00 10.00      A   
ATOM     87  CD  GLU A  10      -7.313 -14.081   8.864  1.00 10.00      A   
ATOM     88  OE1 GLU A  10      -8.182 -14.492   8.067  1.00 10.00      A   
ATOM     89  OE2 GLU A  10      -7.394 -14.254  10.103  1.00 10.00      A   
ATOM     90  C   GLU A  10      -7.347  -9.747   7.350  1.00 10.00      A   
ATOM     91  O   GLU A  10      -6.811  -9.610   6.253  1.00 10.00      A   
ATOM     92  N   ASP A  11      -8.290  -8.927   7.796  1.00 10.00      A   
ATOM     93  HN  ASP A  11      -8.656  -9.060   8.698  1.00 10.00      A   
ATOM     94  CA  ASP A  11      -8.787  -7.821   6.983  1.00 10.00      A   
ATOM     95  CB  ASP A  11     -10.320  -7.831   6.926  1.00 10.00      A   
ATOM     96  CG  ASP A  11     -10.890  -8.921   6.040  1.00 10.00      A   
ATOM     97  OD1 ASP A  11     -10.894  -8.751   4.802  1.00 10.00      A   
ATOM     98  OD2 ASP A  11     -11.366  -9.945   6.575  1.00 10.00      A   
ATOM     99  C   ASP A  11      -8.304  -6.473   7.511  1.00 10.00      A   
ATOM    100  O   ASP A  11      -8.630  -5.427   6.950  1.00 10.00      A   
ATOM    101  N   LEU A  12      -7.504  -6.500   8.575  1.00 10.00      A   
ATOM    102  HN  LEU A  12      -7.253  -7.368   8.961  1.00 10.00      A   
ATOM    103  CA  LEU A  12      -6.994  -5.269   9.187  1.00 10.00      A   
ATOM    104  CB  LEU A  12      -6.264  -5.555  10.506  1.00 10.00      A   
ATOM    105  CG  LEU A  12      -7.149  -5.737  11.741  1.00 10.00      A   
ATOM    106  CD1 LEU A  12      -6.300  -5.919  12.989  1.00 10.00      A   
ATOM    107  CD2 LEU A  12      -8.088  -4.554  11.906  1.00 10.00      A   
ATOM    108  C   LEU A  12      -6.097  -4.467   8.247  1.00 10.00      A   
ATOM    109  O   LEU A  12      -5.904  -3.268   8.439  1.00 10.00      A   
ATOM    110  N   PHE A  13      -5.565  -5.122   7.226  1.00 10.00      A   
ATOM    111  HN  PHE A  13      -5.766  -6.075   7.112  1.00 10.00      A   
ATOM    112  CA  PHE A  13      -4.685  -4.459   6.272  1.00 10.00      A   
ATOM    113  CB  PHE A  13      -4.073  -5.471   5.300  1.00 10.00      A   
ATOM    114  CG  PHE A  13      -3.461  -6.661   5.986  1.00 10.00      A   
ATOM    115  CD1 PHE A  13      -3.908  -7.941   5.709  1.00 10.00      A   
ATOM    116  CD2 PHE A  13      -2.444  -6.495   6.914  1.00 10.00      A   
ATOM    117  CE1 PHE A  13      -3.352  -9.035   6.343  1.00 10.00      A   
ATOM    118  CE2 PHE A  13      -1.883  -7.585   7.552  1.00 10.00      A   
ATOM    119  CZ  PHE A  13      -2.338  -8.857   7.265  1.00 10.00      A   
ATOM    120  C   PHE A  13      -5.405  -3.345   5.512  1.00 10.00      A   
ATOM    121  O   PHE A  13      -4.888  -2.234   5.387  1.00 10.00      A   
ATOM    122  N   GLU A  14      -6.607  -3.633   5.030  1.00 10.00      A   
ATOM    123  HN  GLU A  14      -6.984  -4.528   5.179  1.00 10.00      A   
ATOM    124  CA  GLU A  14      -7.382  -2.650   4.277  1.00 10.00      A   
ATOM    125  CB  GLU A  14      -8.337  -3.345   3.305  1.00 10.00      A   
ATOM    126  CG  GLU A  14      -9.278  -4.342   3.961  1.00 10.00      A   
ATOM    127  CD  GLU A  14     -10.120  -5.100   2.958  1.00 10.00      A   
ATOM    128  OE1 GLU A  14      -9.570  -5.966   2.244  1.00 10.00      A   
ATOM    129  OE2 GLU A  14     -11.340  -4.843   2.880  1.00 10.00      A   
ATOM    130  C   GLU A  14      -8.150  -1.707   5.202  1.00 10.00      A   
ATOM    131  O   GLU A  14      -8.574  -0.627   4.789  1.00 10.00      A   
ATOM    132  N   LEU A  15      -8.319  -2.119   6.454  1.00 10.00      A   
ATOM    133  HN  LEU A  15      -7.957  -2.991   6.722  1.00 10.00      A   
ATOM    134  CA  LEU A  15      -9.040  -1.314   7.434  1.00 10.00      A   
ATOM    135  CB  LEU A  15      -9.663  -2.204   8.511  1.00 10.00      A   
ATOM    136  CG  LEU A  15     -10.688  -3.233   8.036  1.00 10.00      A   
ATOM    137  CD1 LEU A  15     -11.218  -4.028   9.217  1.00 10.00      A   
ATOM    138  CD2 LEU A  15     -11.826  -2.553   7.291  1.00 10.00      A   
ATOM    139  C   LEU A  15      -8.128  -0.281   8.085  1.00 10.00      A   
ATOM    140  O   LEU A  15      -8.595   0.620   8.779  1.00 10.00      A   
ATOM    141  N   ASN A  16      -6.829  -0.420   7.857  1.00 10.00      A   
ATOM    142  HN  ASN A  16      -6.522  -1.161   7.295  1.00 10.00      A   
ATOM    143  CA  ASN A  16      -5.844   0.499   8.422  1.00 10.00      A   
ATOM    144  CB  ASN A  16      -4.415   0.119   8.013  1.00 10.00      A   
ATOM    145  CG  ASN A  16      -3.360   1.092   8.516  1.00 10.00      A   
ATOM    146  OD1 ASN A  16      -2.391   1.371   7.819  1.00 10.00      A   
ATOM    147  ND2 ASN A  16      -3.519   1.588   9.735  1.00 10.00      A   
ATOM    148 HD21 ASN A  16      -4.300   1.303  10.255  1.00 10.00      A   
ATOM    149 HD22 ASN A  16      -2.855   2.233  10.061  1.00 10.00      A   
ATOM    150  C   ASN A  16      -6.157   1.969   8.106  1.00 10.00      A   
ATOM    151  O   ASN A  16      -6.309   2.767   9.028  1.00 10.00      A   
ATOM    152  N   PRO A  17      -6.287   2.349   6.813  1.00 10.00      A   
ATOM    153  CA  PRO A  17      -6.587   3.741   6.431  1.00 10.00      A   
ATOM    154  CB  PRO A  17      -6.684   3.685   4.902  1.00 10.00      A   
ATOM    155  CG  PRO A  17      -5.903   2.477   4.522  1.00 10.00      A   
ATOM    156  CD  PRO A  17      -6.137   1.487   5.624  1.00 10.00      A   
ATOM    157  C   PRO A  17      -7.902   4.246   7.027  1.00 10.00      A   
ATOM    158  O   PRO A  17      -8.083   5.448   7.220  1.00 10.00      A   
ATOM    159  N   VAL A  18      -8.810   3.326   7.327  1.00 10.00      A   
ATOM    160  HN  VAL A  18      -8.601   2.382   7.175  1.00 10.00      A   
ATOM    161  CA  VAL A  18     -10.102   3.686   7.896  1.00 10.00      A   
ATOM    162  CB  VAL A  18     -11.158   2.582   7.660  1.00 10.00      A   
ATOM    163  CG1 VAL A  18     -12.545   3.086   8.029  1.00 10.00      A   
ATOM    164  CG2 VAL A  18     -11.132   2.112   6.213  1.00 10.00      A   
ATOM    165  C   VAL A  18      -9.971   3.948   9.394  1.00 10.00      A   
ATOM    166  O   VAL A  18     -10.461   4.954   9.907  1.00 10.00      A   
ATOM    167  N   ASN A  19      -9.265   3.055  10.080  1.00 10.00      A   
ATOM    168  HN  ASN A  19      -8.875   2.291   9.600  1.00 10.00      A   
ATOM    169  CA  ASN A  19      -9.059   3.168  11.527  1.00 10.00      A   
ATOM    170  CB  ASN A  19      -8.613   1.826  12.122  1.00 10.00      A   
ATOM    171  CG  ASN A  19      -9.770   0.882  12.395  1.00 10.00      A   
ATOM    172  OD1 ASN A  19     -10.833   0.983  11.785  1.00 10.00      A   
ATOM    173  ND2 ASN A  19      -9.569  -0.053  13.307  1.00 10.00      A   
ATOM    174 HD21 ASN A  19      -8.696  -0.088  13.754  1.00 10.00      A   
ATOM    175 HD22 ASN A  19     -10.303  -0.677  13.498  1.00 10.00      A   
ATOM    176  C   ASN A  19      -8.052   4.263  11.878  1.00 10.00      A   
ATOM    177  O   ASN A  19      -7.696   4.449  13.044  1.00 10.00      A   
ATOM    178  N   LEU A  20      -7.586   4.982  10.867  1.00 10.00      A   
ATOM    179  HN  LEU A  20      -7.887   4.776   9.960  1.00 10.00      A   
ATOM    180  CA  LEU A  20      -6.634   6.063  11.072  1.00 10.00      A   
ATOM    181  CB  LEU A  20      -5.714   6.217   9.859  1.00 10.00      A   
ATOM    182  CG  LEU A  20      -4.540   5.238   9.778  1.00 10.00      A   
ATOM    183  CD1 LEU A  20      -3.953   5.223   8.378  1.00 10.00      A   
ATOM    184  CD2 LEU A  20      -3.472   5.593  10.800  1.00 10.00      A   
ATOM    185  C   LEU A  20      -7.359   7.372  11.362  1.00 10.00      A   
ATOM    186  O   LEU A  20      -6.749   8.350  11.789  1.00 10.00      A   
ATOM    187  N   ASP A  21      -8.668   7.369  11.143  1.00 10.00      A   
ATOM    188  HN  ASP A  21      -9.092   6.547  10.811  1.00 10.00      A   
ATOM    189  CA  ASP A  21      -9.498   8.547  11.382  1.00 10.00      A   
ATOM    190  CB  ASP A  21     -10.938   8.269  10.926  1.00 10.00      A   
ATOM    191  CG  ASP A  21     -11.909   9.394  11.230  1.00 10.00      A   
ATOM    192  OD1 ASP A  21     -11.967  10.367  10.448  1.00 10.00      A   
ATOM    193  OD2 ASP A  21     -12.630   9.301  12.245  1.00 10.00      A   
ATOM    194  C   ASP A  21      -9.461   8.932  12.864  1.00 10.00      A   
ATOM    195  O   ASP A  21      -9.522   8.062  13.737  1.00 10.00      A   
ATOM    196  N   PRO A  22      -9.330  10.236  13.164  1.00 10.00      A   
ATOM    197  CA  PRO A  22      -9.269  10.745  14.544  1.00 10.00      A   
ATOM    198  CB  PRO A  22      -9.210  12.270  14.374  1.00 10.00      A   
ATOM    199  CG  PRO A  22      -9.635  12.526  12.968  1.00 10.00      A   
ATOM    200  CD  PRO A  22      -9.209  11.323  12.181  1.00 10.00      A   
ATOM    201  C   PRO A  22     -10.471  10.350  15.409  1.00 10.00      A   
ATOM    202  O   PRO A  22     -10.347  10.223  16.626  1.00 10.00      A   
ATOM    203  N   LEU A  23     -11.628  10.148  14.787  1.00 10.00      A   
ATOM    204  HN  LEU A  23     -11.675  10.238  13.809  1.00 10.00      A   
ATOM    205  CA  LEU A  23     -12.831   9.775  15.526  1.00 10.00      A   
ATOM    206  CB  LEU A  23     -14.061  10.481  14.948  1.00 10.00      A   
ATOM    207  CG  LEU A  23     -14.058  12.010  15.020  1.00 10.00      A   
ATOM    208  CD1 LEU A  23     -15.271  12.586  14.303  1.00 10.00      A   
ATOM    209  CD2 LEU A  23     -14.020  12.475  16.468  1.00 10.00      A   
ATOM    210  C   LEU A  23     -13.034   8.264  15.512  1.00 10.00      A   
ATOM    211  O   LEU A  23     -14.022   7.749  16.037  1.00 10.00      A   
ATOM    212  N   THR A  24     -12.086   7.559  14.920  1.00 10.00      A   
ATOM    213  HN  THR A  24     -11.311   8.026  14.541  1.00 10.00      A   
ATOM    214  CA  THR A  24     -12.150   6.114  14.827  1.00 10.00      A   
ATOM    215  CB  THR A  24     -12.007   5.660  13.364  1.00 10.00      A   
ATOM    216  OG1 THR A  24     -12.921   6.412  12.545  1.00 10.00      A   
ATOM    217  HG1 THR A  24     -12.813   7.357  12.729  1.00 10.00      A   
ATOM    218  CG2 THR A  24     -12.309   4.176  13.232  1.00 10.00      A   
ATOM    219  C   THR A  24     -11.053   5.480  15.676  1.00 10.00      A   
ATOM    220  O   THR A  24      -9.864   5.659  15.407  1.00 10.00      A   
ATOM    221  N   GLU A  25     -11.462   4.758  16.710  1.00 10.00      A   
ATOM    222  HN  GLU A  25     -12.426   4.655  16.871  1.00 10.00      A   
ATOM    223  CA  GLU A  25     -10.522   4.106  17.609  1.00 10.00      A   
ATOM    224  CB  GLU A  25     -11.191   3.811  18.953  1.00 10.00      A   
ATOM    225  CG  GLU A  25     -11.479   5.050  19.783  1.00 10.00      A   
ATOM    226  CD  GLU A  25     -10.269   5.532  20.556  1.00 10.00      A   
ATOM    227  OE1 GLU A  25      -9.151   5.519  20.002  1.00 10.00      A   
ATOM    228  OE2 GLU A  25     -10.430   5.927  21.727  1.00 10.00      A   
ATOM    229  C   GLU A  25      -9.971   2.820  17.007  1.00 10.00      A   
ATOM    230  O   GLU A  25     -10.612   2.185  16.169  1.00 10.00      A   
ATOM    231  N   ASN A  26      -8.778   2.449  17.436  1.00 10.00      A   
ATOM    232  HN  ASN A  26      -8.310   3.009  18.092  1.00 10.00      A   
ATOM    233  CA  ASN A  26      -8.134   1.237  16.960  1.00 10.00      A   
ATOM    234  CB  ASN A  26      -6.818   1.575  16.257  1.00 10.00      A   
ATOM    235  CG  ASN A  26      -6.287   0.430  15.415  1.00 10.00      A   
ATOM    236  OD1 ASN A  26      -7.034  -0.228  14.689  1.00 10.00      A   
ATOM    237  ND2 ASN A  26      -4.989   0.187  15.499  1.00 10.00      A   
ATOM    238 HD21 ASN A  26      -4.447   0.754  16.095  1.00 10.00      A   
ATOM    239 HD22 ASN A  26      -4.620  -0.547  14.963  1.00 10.00      A   
ATOM    240  C   ASN A  26      -7.871   0.308  18.139  1.00 10.00      A   
ATOM    241  O   ASN A  26      -6.889   0.473  18.864  1.00 10.00      A   
ATOM    242  N   PHE A  27      -8.768  -0.645  18.342  1.00 10.00      A   
ATOM    243  HN  PHE A  27      -9.536  -0.715  17.733  1.00 10.00      A   
ATOM    244  CA  PHE A  27      -8.649  -1.593  19.443  1.00 10.00      A   
ATOM    245  CB  PHE A  27      -9.991  -2.277  19.709  1.00 10.00      A   
ATOM    246  CG  PHE A  27     -11.051  -1.361  20.253  1.00 10.00      A   
ATOM    247  CD1 PHE A  27     -12.135  -0.991  19.473  1.00 10.00      A   
ATOM    248  CD2 PHE A  27     -10.965  -0.875  21.547  1.00 10.00      A   
ATOM    249  CE1 PHE A  27     -13.114  -0.154  19.972  1.00 10.00      A   
ATOM    250  CE2 PHE A  27     -11.939  -0.037  22.053  1.00 10.00      A   
ATOM    251  CZ  PHE A  27     -13.015   0.324  21.265  1.00 10.00      A   
ATOM    252  C   PHE A  27      -7.573  -2.639  19.173  1.00 10.00      A   
ATOM    253  O   PHE A  27      -6.967  -2.669  18.097  1.00 10.00      A   
ATOM    254  N   ASN A  28      -7.332  -3.491  20.161  1.00 10.00      A   
ATOM    255  HN  ASN A  28      -7.838  -3.405  21.000  1.00 10.00      A   
ATOM    256  CA  ASN A  28      -6.335  -4.544  20.038  1.00 10.00      A   
ATOM    257  CB  ASN A  28      -5.854  -4.989  21.421  1.00 10.00      A   
ATOM    258  CG  ASN A  28      -4.430  -5.510  21.407  1.00 10.00      A   
ATOM    259  OD1 ASN A  28      -4.180  -6.673  21.084  1.00 10.00      A   
ATOM    260  ND2 ASN A  28      -3.486  -4.657  21.769  1.00 10.00      A   
ATOM    261 HD21 ASN A  28      -3.758  -3.745  22.023  1.00 10.00      A   
ATOM    262 HD22 ASN A  28      -2.553  -4.968  21.782  1.00 10.00      A   
ATOM    263  C   ASN A  28      -6.913  -5.736  19.282  1.00 10.00      A   
ATOM    264  O   ASN A  28      -8.126  -5.826  19.091  1.00 10.00      A   
ATOM    265  N   VAL A  29      -6.042  -6.651  18.870  1.00 10.00      A   
ATOM    266  HN  VAL A  29      -5.091  -6.526  19.075  1.00 10.00      A   
ATOM    267  CA  VAL A  29      -6.452  -7.840  18.127  1.00 10.00      A   
ATOM    268  CB  VAL A  29      -5.240  -8.732  17.777  1.00 10.00      A   
ATOM    269  CG1 VAL A  29      -5.637  -9.827  16.798  1.00 10.00      A   
ATOM    270  CG2 VAL A  29      -4.097  -7.900  17.215  1.00 10.00      A   
ATOM    271  C   VAL A  29      -7.466  -8.662  18.919  1.00 10.00      A   
ATOM    272  O   VAL A  29      -8.432  -9.178  18.357  1.00 10.00      A   
ATOM    273  N   SER A  30      -7.251  -8.749  20.230  1.00 10.00      A   
ATOM    274  HN  SER A  30      -6.467  -8.300  20.617  1.00 10.00      A   
ATOM    275  CA  SER A  30      -8.126  -9.502  21.121  1.00 10.00      A   
ATOM    276  CB  SER A  30      -7.618  -9.359  22.555  1.00 10.00      A   
ATOM    277  OG  SER A  30      -6.300  -8.832  22.562  1.00 10.00      A   
ATOM    278  HG  SER A  30      -5.998  -8.745  23.474  1.00 10.00      A   
ATOM    279  C   SER A  30      -9.574  -9.025  21.031  1.00 10.00      A   
ATOM    280  O   SER A  30     -10.504  -9.823  21.134  1.00 10.00      A   
ATOM    281  N   PHE A  31      -9.756  -7.728  20.820  1.00 10.00      A   
ATOM    282  HN  PHE A  31      -8.975  -7.147  20.712  1.00 10.00      A   
ATOM    283  CA  PHE A  31     -11.087  -7.150  20.725  1.00 10.00      A   
ATOM    284  CB  PHE A  31     -11.000  -5.623  20.739  1.00 10.00      A   
ATOM    285  CG  PHE A  31     -12.262  -4.932  21.176  1.00 10.00      A   
ATOM    286  CD1 PHE A  31     -12.473  -4.631  22.511  1.00 10.00      A   
ATOM    287  CD2 PHE A  31     -13.229  -4.575  20.253  1.00 10.00      A   
ATOM    288  CE1 PHE A  31     -13.624  -3.986  22.917  1.00 10.00      A   
ATOM    289  CE2 PHE A  31     -14.384  -3.932  20.652  1.00 10.00      A   
ATOM    290  CZ  PHE A  31     -14.581  -3.636  21.986  1.00 10.00      A   
ATOM    291  C   PHE A  31     -11.791  -7.628  19.458  1.00 10.00      A   
ATOM    292  O   PHE A  31     -12.994  -7.892  19.466  1.00 10.00      A   
ATOM    293  N   TYR A  32     -11.031  -7.754  18.378  1.00 10.00      A   
ATOM    294  HN  TYR A  32     -10.073  -7.553  18.441  1.00 10.00      A   
ATOM    295  CA  TYR A  32     -11.582  -8.196  17.105  1.00 10.00      A   
ATOM    296  CB  TYR A  32     -10.609  -7.902  15.958  1.00 10.00      A   
ATOM    297  CG  TYR A  32     -10.291  -6.434  15.763  1.00 10.00      A   
ATOM    298  CD1 TYR A  32      -9.040  -5.925  16.091  1.00 10.00      A   
ATOM    299  CD2 TYR A  32     -11.238  -5.558  15.247  1.00 10.00      A   
ATOM    300  CE1 TYR A  32      -8.742  -4.587  15.914  1.00 10.00      A   
ATOM    301  CE2 TYR A  32     -10.948  -4.218  15.065  1.00 10.00      A   
ATOM    302  CZ  TYR A  32      -9.700  -3.737  15.400  1.00 10.00      A   
ATOM    303  OH  TYR A  32      -9.406  -2.403  15.216  1.00 10.00      A   
ATOM    304  HH  TYR A  32      -8.464  -2.303  15.042  1.00 10.00      A   
ATOM    305  C   TYR A  32     -11.908  -9.685  17.138  1.00 10.00      A   
ATOM    306  O   TYR A  32     -12.983 -10.107  16.707  1.00 10.00      A   
ATOM    307  N   SER A  33     -10.983 -10.477  17.663  1.00 10.00      A   
ATOM    308  HN  SER A  33     -10.150 -10.084  18.006  1.00 10.00      A   
ATOM    309  CA  SER A  33     -11.170 -11.918  17.741  1.00 10.00      A   
ATOM    310  CB  SER A  33      -9.878 -12.607  18.185  1.00 10.00      A   
ATOM    311  OG  SER A  33      -9.208 -11.844  19.172  1.00 10.00      A   
ATOM    312  HG  SER A  33      -9.624 -11.999  20.028  1.00 10.00      A   
ATOM    313  C   SER A  33     -12.330 -12.289  18.659  1.00 10.00      A   
ATOM    314  O   SER A  33     -13.177 -13.106  18.296  1.00 10.00      A   
ATOM    315  N   GLN A  34     -12.377 -11.662  19.833  1.00 10.00      A   
ATOM    316  HN  GLN A  34     -11.683 -11.000  20.049  1.00 10.00      A   
ATOM    317  CA  GLN A  34     -13.426 -11.929  20.811  1.00 10.00      A   
ATOM    318  CB  GLN A  34     -13.250 -11.030  22.038  1.00 10.00      A   
ATOM    319  CG  GLN A  34     -14.039 -11.473  23.260  1.00 10.00      A   
ATOM    320  CD  GLN A  34     -13.821 -10.563  24.451  1.00 10.00      A   
ATOM    321  OE1 GLN A  34     -13.612  -9.358  24.297  1.00 10.00      A   
ATOM    322  NE2 GLN A  34     -13.863 -11.132  25.646  1.00 10.00      A   
ATOM    323 HE21 GLN A  34     -14.034 -12.098  25.695  1.00 10.00      A   
ATOM    324 HE22 GLN A  34     -13.711 -10.568  26.434  1.00 10.00      A   
ATOM    325  C   GLN A  34     -14.809 -11.726  20.203  1.00 10.00      A   
ATOM    326  O   GLN A  34     -15.712 -12.539  20.407  1.00 10.00      A   
ATOM    327  N   TYR A  35     -14.961 -10.652  19.437  1.00 10.00      A   
ATOM    328  HN  TYR A  35     -14.200 -10.049  19.298  1.00 10.00      A   
ATOM    329  CA  TYR A  35     -16.233 -10.350  18.797  1.00 10.00      A   
ATOM    330  CB  TYR A  35     -16.245  -8.928  18.234  1.00 10.00      A   
ATOM    331  CG  TYR A  35     -16.712  -7.887  19.228  1.00 10.00      A   
ATOM    332  CD1 TYR A  35     -16.116  -7.774  20.479  1.00 10.00      A   
ATOM    333  CD2 TYR A  35     -17.752  -7.021  18.920  1.00 10.00      A   
ATOM    334  CE1 TYR A  35     -16.542  -6.828  21.391  1.00 10.00      A   
ATOM    335  CE2 TYR A  35     -18.184  -6.071  19.827  1.00 10.00      A   
ATOM    336  CZ  TYR A  35     -17.574  -5.980  21.061  1.00 10.00      A   
ATOM    337  OH  TYR A  35     -18.000  -5.036  21.970  1.00 10.00      A   
ATOM    338  HH  TYR A  35     -17.312  -4.906  22.641  1.00 10.00      A   
ATOM    339  C   TYR A  35     -16.565 -11.367  17.713  1.00 10.00      A   
ATOM    340  O   TYR A  35     -17.703 -11.809  17.604  1.00 10.00      A   
ATOM    341  N   LEU A  36     -15.563 -11.754  16.932  1.00 10.00      A   
ATOM    342  HN  LEU A  36     -14.668 -11.374  17.076  1.00 10.00      A   
ATOM    343  CA  LEU A  36     -15.756 -12.727  15.859  1.00 10.00      A   
ATOM    344  CB  LEU A  36     -14.515 -12.804  14.966  1.00 10.00      A   
ATOM    345  CG  LEU A  36     -14.510 -11.890  13.740  1.00 10.00      A   
ATOM    346  CD1 LEU A  36     -13.156 -11.923  13.052  1.00 10.00      A   
ATOM    347  CD2 LEU A  36     -15.613 -12.289  12.770  1.00 10.00      A   
ATOM    348  C   LEU A  36     -16.094 -14.111  16.407  1.00 10.00      A   
ATOM    349  O   LEU A  36     -16.760 -14.906  15.745  1.00 10.00      A   
ATOM    350  N   ILE A  37     -15.618 -14.402  17.610  1.00 10.00      A   
ATOM    351  HN  ILE A  37     -15.061 -13.739  18.077  1.00 10.00      A   
ATOM    352  CA  ILE A  37     -15.880 -15.688  18.242  1.00 10.00      A   
ATOM    353  CB  ILE A  37     -14.844 -16.002  19.347  1.00 10.00      A   
ATOM    354  CG1 ILE A  37     -13.441 -16.129  18.745  1.00 10.00      A   
ATOM    355  CG2 ILE A  37     -15.217 -17.278  20.093  1.00 10.00      A   
ATOM    356  CD1 ILE A  37     -12.338 -16.244  19.775  1.00 10.00      A   
ATOM    357  C   ILE A  37     -17.288 -15.725  18.834  1.00 10.00      A   
ATOM    358  O   ILE A  37     -18.042 -16.677  18.615  1.00 10.00      A   
ATOM    359  N   GLU A  38     -17.644 -14.672  19.557  1.00 10.00      A   
ATOM    360  HN  GLU A  38     -17.009 -13.930  19.666  1.00 10.00      A   
ATOM    361  CA  GLU A  38     -18.947 -14.588  20.198  1.00 10.00      A   
ATOM    362  CB  GLU A  38     -18.913 -13.612  21.374  1.00 10.00      A   
ATOM    363  CG  GLU A  38     -18.231 -14.163  22.615  1.00 10.00      A   
ATOM    364  CD  GLU A  38     -18.850 -15.465  23.082  1.00 10.00      A   
ATOM    365  OE1 GLU A  38     -20.096 -15.540  23.172  1.00 10.00      A   
ATOM    366  OE2 GLU A  38     -18.095 -16.420  23.371  1.00 10.00      A   
ATOM    367  C   GLU A  38     -20.075 -14.226  19.233  1.00 10.00      A   
ATOM    368  O   GLU A  38     -21.074 -14.945  19.150  1.00 10.00      A   
ATOM    369  N   TRP A  39     -19.916 -13.129  18.498  1.00 10.00      A   
ATOM    370  HN  TRP A  39     -19.079 -12.618  18.566  1.00 10.00      A   
ATOM    371  CA  TRP A  39     -20.951 -12.677  17.570  1.00 10.00      A   
ATOM    372  CB  TRP A  39     -21.606 -11.391  18.090  1.00 10.00      A   
ATOM    373  CG  TRP A  39     -21.923 -11.418  19.558  1.00 10.00      A   
ATOM    374  CD1 TRP A  39     -23.010 -11.991  20.152  1.00 10.00      A   
ATOM    375  CD2 TRP A  39     -21.140 -10.849  20.620  1.00 10.00      A   
ATOM    376  NE1 TRP A  39     -22.953 -11.817  21.514  1.00 10.00      A   
ATOM    377  HE1 TRP A  39     -23.618 -12.145  22.160  1.00 10.00      A   
ATOM    378  CE2 TRP A  39     -21.815 -11.120  21.826  1.00 10.00      A   
ATOM    379  CE3 TRP A  39     -19.933 -10.140  20.669  1.00 10.00      A   
ATOM    380  CZ2 TRP A  39     -21.325 -10.709  23.064  1.00 10.00      A   
ATOM    381  CZ3 TRP A  39     -19.450  -9.733  21.899  1.00 10.00      A   
ATOM    382  CH2 TRP A  39     -20.145 -10.018  23.080  1.00 10.00      A   
ATOM    383  C   TRP A  39     -20.388 -12.445  16.166  1.00 10.00      A   
ATOM    384  O   TRP A  39     -20.128 -11.306  15.773  1.00 10.00      A   
ATOM    385  N   PRO A  40     -20.208 -13.523  15.385  1.00 10.00      A   
ATOM    386  CA  PRO A  40     -19.663 -13.433  14.024  1.00 10.00      A   
ATOM    387  CB  PRO A  40     -19.289 -14.882  13.707  1.00 10.00      A   
ATOM    388  CG  PRO A  40     -20.242 -15.697  14.512  1.00 10.00      A   
ATOM    389  CD  PRO A  40     -20.508 -14.916  15.769  1.00 10.00      A   
ATOM    390  C   PRO A  40     -20.682 -12.924  13.004  1.00 10.00      A   
ATOM    391  O   PRO A  40     -20.320 -12.567  11.883  1.00 10.00      A   
ATOM    392  N   GLN A  41     -21.949 -12.888  13.395  1.00 10.00      A   
ATOM    393  HN  GLN A  41     -22.176 -13.170  14.307  1.00 10.00      A   
ATOM    394  CA  GLN A  41     -23.011 -12.431  12.504  1.00 10.00      A   
ATOM    395  CB  GLN A  41     -24.329 -13.141  12.822  1.00 10.00      A   
ATOM    396  CG  GLN A  41     -24.288 -14.642  12.588  1.00 10.00      A   
ATOM    397  CD  GLN A  41     -24.325 -15.006  11.118  1.00 10.00      A   
ATOM    398  OE1 GLN A  41     -25.023 -14.376  10.323  1.00 10.00      A   
ATOM    399  NE2 GLN A  41     -23.560 -16.015  10.743  1.00 10.00      A   
ATOM    400 HE21 GLN A  41     -23.016 -16.466  11.426  1.00 10.00      A   
ATOM    401 HE22 GLN A  41     -23.563 -16.273   9.796  1.00 10.00      A   
ATOM    402  C   GLN A  41     -23.189 -10.921  12.596  1.00 10.00      A   
ATOM    403  O   GLN A  41     -23.844 -10.309  11.753  1.00 10.00      A   
ATOM    404  N   LEU A  42     -22.597 -10.328  13.621  1.00 10.00      A   
ATOM    405  HN  LEU A  42     -22.089 -10.871  14.260  1.00 10.00      A   
ATOM    406  CA  LEU A  42     -22.684  -8.889  13.825  1.00 10.00      A   
ATOM    407  CB  LEU A  42     -22.986  -8.582  15.293  1.00 10.00      A   
ATOM    408  CG  LEU A  42     -24.267  -9.199  15.864  1.00 10.00      A   
ATOM    409  CD1 LEU A  42     -24.277  -9.106  17.381  1.00 10.00      A   
ATOM    410  CD2 LEU A  42     -25.497  -8.522  15.280  1.00 10.00      A   
ATOM    411  C   LEU A  42     -21.382  -8.218  13.403  1.00 10.00      A   
ATOM    412  O   LEU A  42     -21.273  -6.991  13.401  1.00 10.00      A   
ATOM    413  N   PHE A  43     -20.407  -9.038  13.036  1.00 10.00      A   
ATOM    414  HN  PHE A  43     -20.572 -10.004  13.041  1.00 10.00      A   
ATOM    415  CA  PHE A  43     -19.104  -8.552  12.612  1.00 10.00      A   
ATOM    416  CB  PHE A  43     -18.002  -9.250  13.413  1.00 10.00      A   
ATOM    417  CG  PHE A  43     -16.972  -8.317  13.982  1.00 10.00      A   
ATOM    418  CD1 PHE A  43     -17.330  -7.066  14.455  1.00 10.00      A   
ATOM    419  CD2 PHE A  43     -15.641  -8.695  14.048  1.00 10.00      A   
ATOM    420  CE1 PHE A  43     -16.383  -6.212  14.980  1.00 10.00      A   
ATOM    421  CE2 PHE A  43     -14.687  -7.845  14.573  1.00 10.00      A   
ATOM    422  CZ  PHE A  43     -15.059  -6.600  15.040  1.00 10.00      A   
ATOM    423  C   PHE A  43     -18.910  -8.804  11.120  1.00 10.00      A   
ATOM    424  O   PHE A  43     -18.523  -9.897  10.708  1.00 10.00      A   
ATOM    425  N   TYR A  44     -19.207  -7.798  10.311  1.00 10.00      A   
ATOM    426  HN  TYR A  44     -19.518  -6.953  10.697  1.00 10.00      A   
ATOM    427  CA  TYR A  44     -19.072  -7.908   8.864  1.00 10.00      A   
ATOM    428  CB  TYR A  44     -20.413  -8.283   8.216  1.00 10.00      A   
ATOM    429  CG  TYR A  44     -21.571  -7.380   8.594  1.00 10.00      A   
ATOM    430  CD1 TYR A  44     -21.915  -6.289   7.805  1.00 10.00      A   
ATOM    431  CD2 TYR A  44     -22.321  -7.620   9.739  1.00 10.00      A   
ATOM    432  CE1 TYR A  44     -22.970  -5.463   8.146  1.00 10.00      A   
ATOM    433  CE2 TYR A  44     -23.377  -6.800  10.087  1.00 10.00      A   
ATOM    434  CZ  TYR A  44     -23.697  -5.723   9.287  1.00 10.00      A   
ATOM    435  OH  TYR A  44     -24.745  -4.902   9.633  1.00 10.00      A   
ATOM    436  HH  TYR A  44     -25.363  -4.849   8.902  1.00 10.00      A   
ATOM    437  C   TYR A  44     -18.536  -6.609   8.275  1.00 10.00      A   
ATOM    438  O   TYR A  44     -18.603  -5.560   8.921  1.00 10.00      A   
ATOM    439  N   LYS A  45     -18.011  -6.678   7.056  1.00 10.00      A   
ATOM    440  HN  LYS A  45     -18.005  -7.539   6.584  1.00 10.00      A   
ATOM    441  CA  LYS A  45     -17.458  -5.501   6.392  1.00 10.00      A   
ATOM    442  CB  LYS A  45     -15.949  -5.665   6.146  1.00 10.00      A   
ATOM    443  CG  LYS A  45     -15.584  -6.680   5.066  1.00 10.00      A   
ATOM    444  CD  LYS A  45     -14.091  -6.671   4.769  1.00 10.00      A   
ATOM    445  CE  LYS A  45     -13.767  -7.438   3.493  1.00 10.00      A   
ATOM    446  NZ  LYS A  45     -12.333  -7.316   3.120  1.00 10.00      A   
ATOM    447  HZ1 LYS A  45     -12.059  -6.308   3.053  1.00 10.00      A   
ATOM    448  HZ2 LYS A  45     -12.158  -7.768   2.201  1.00 10.00      A   
ATOM    449  HZ3 LYS A  45     -11.733  -7.778   3.839  1.00 10.00      A   
ATOM    450  C   LYS A  45     -18.179  -5.218   5.075  1.00 10.00      A   
ATOM    451  O   LYS A  45     -18.619  -6.142   4.385  1.00 10.00      A   
ATOM    452  N   SER A  46     -18.300  -3.943   4.738  1.00 10.00      A   
ATOM    453  HN  SER A  46     -17.937  -3.252   5.336  1.00 10.00      A   
ATOM    454  CA  SER A  46     -18.954  -3.532   3.510  1.00 10.00      A   
ATOM    455  CB  SER A  46     -20.020  -2.477   3.817  1.00 10.00      A   
ATOM    456  OG  SER A  46     -20.862  -2.906   4.879  1.00 10.00      A   
ATOM    457  HG  SER A  46     -21.730  -3.134   4.527  1.00 10.00      A   
ATOM    458  C   SER A  46     -17.920  -2.987   2.527  1.00 10.00      A   
ATOM    459  O   SER A  46     -17.206  -2.028   2.829  1.00 10.00      A   
ATOM    460  N   VAL A  47     -17.829  -3.612   1.362  1.00 10.00      A   
ATOM    461  HN  VAL A  47     -18.429  -4.370   1.176  1.00 10.00      A   
ATOM    462  CA  VAL A  47     -16.874  -3.198   0.343  1.00 10.00      A   
ATOM    463  CB  VAL A  47     -16.223  -4.409  -0.366  1.00 10.00      A   
ATOM    464  CG1 VAL A  47     -15.557  -5.325   0.651  1.00 10.00      A   
ATOM    465  CG2 VAL A  47     -17.242  -5.182  -1.193  1.00 10.00      A   
ATOM    466  C   VAL A  47     -17.527  -2.276  -0.683  1.00 10.00      A   
ATOM    467  O   VAL A  47     -18.736  -2.347  -0.913  1.00 10.00      A   
ATOM    468  N   GLU A  48     -16.730  -1.409  -1.290  1.00 10.00      A   
ATOM    469  HN  GLU A  48     -15.774  -1.391  -1.060  1.00 10.00      A   
ATOM    470  CA  GLU A  48     -17.234  -0.473  -2.283  1.00 10.00      A   
ATOM    471  CB  GLU A  48     -17.290   0.935  -1.684  1.00 10.00      A   
ATOM    472  CG  GLU A  48     -18.689   1.414  -1.337  1.00 10.00      A   
ATOM    473  CD  GLU A  48     -19.535   1.670  -2.566  1.00 10.00      A   
ATOM    474  OE1 GLU A  48     -18.967   2.032  -3.617  1.00 10.00      A   
ATOM    475  OE2 GLU A  48     -20.774   1.515  -2.486  1.00 10.00      A   
ATOM    476  C   GLU A  48     -16.345  -0.464  -3.522  1.00 10.00      A   
ATOM    477  O   GLU A  48     -15.217  -0.965  -3.491  1.00 10.00      A   
ATOM    478  N   THR A  49     -16.858   0.114  -4.604  1.00 10.00      A   
ATOM    479  HN  THR A  49     -17.766   0.490  -4.556  1.00 10.00      A   
ATOM    480  CA  THR A  49     -16.125   0.218  -5.863  1.00 10.00      A   
ATOM    481  CB  THR A  49     -16.827   1.240  -6.806  1.00 10.00      A   
ATOM    482  OG1 THR A  49     -17.834   1.960  -6.077  1.00 10.00      A   
ATOM    483  HG1 THR A  49     -17.491   2.217  -5.212  1.00 10.00      A   
ATOM    484  CG2 THR A  49     -17.482   0.570  -8.011  1.00 10.00      A   
ATOM    485  C   THR A  49     -15.959  -1.148  -6.559  1.00 10.00      A   
ATOM    486  O   THR A  49     -16.695  -2.094  -6.264  1.00 10.00      A   
ATOM    487  N   PRO A  50     -14.980  -1.272  -7.487  1.00 10.00      A   
ATOM    488  CA  PRO A  50     -14.743  -2.507  -8.232  1.00 10.00      A   
ATOM    489  CB  PRO A  50     -14.307  -1.957  -9.588  1.00 10.00      A   
ATOM    490  CG  PRO A  50     -13.553  -0.705  -9.263  1.00 10.00      A   
ATOM    491  CD  PRO A  50     -14.051  -0.211  -7.921  1.00 10.00      A   
ATOM    492  C   PRO A  50     -13.634  -3.389  -7.652  1.00 10.00      A   
ATOM    493  O   PRO A  50     -13.488  -4.546  -8.049  1.00 10.00      A   
ATOM    494  N   ASN A  51     -12.853  -2.853  -6.722  1.00 10.00      A   
ATOM    495  HN  ASN A  51     -13.017  -1.933  -6.421  1.00 10.00      A   
ATOM    496  CA  ASN A  51     -11.760  -3.618  -6.129  1.00 10.00      A   
ATOM    497  CB  ASN A  51     -10.588  -2.712  -5.738  1.00 10.00      A   
ATOM    498  CG  ASN A  51      -9.736  -2.305  -6.925  1.00 10.00      A   
ATOM    499  OD1 ASN A  51      -9.685  -3.005  -7.936  1.00 10.00      A   
ATOM    500  ND2 ASN A  51      -9.053  -1.176  -6.808  1.00 10.00      A   
ATOM    501 HD21 ASN A  51      -9.136  -0.670  -5.969  1.00 10.00      A   
ATOM    502 HD22 ASN A  51      -8.492  -0.892  -7.557  1.00 10.00      A   
ATOM    503  C   ASN A  51     -12.238  -4.418  -4.931  1.00 10.00      A   
ATOM    504  O   ASN A  51     -11.664  -5.454  -4.589  1.00 10.00      A   
ATOM    505  N   GLY A  52     -13.300  -3.939  -4.304  1.00 10.00      A   
ATOM    506  HN  GLY A  52     -13.717  -3.114  -4.626  1.00 10.00      A   
ATOM    507  CA  GLY A  52     -13.841  -4.622  -3.150  1.00 10.00      A   
ATOM    508  C   GLY A  52     -13.097  -4.260  -1.883  1.00 10.00      A   
ATOM    509  O   GLY A  52     -12.697  -5.132  -1.116  1.00 10.00      A   
ATOM    510  N   GLN A  53     -12.899  -2.970  -1.672  1.00 10.00      A   
ATOM    511  HN  GLN A  53     -13.229  -2.320  -2.327  1.00 10.00      A   
ATOM    512  CA  GLN A  53     -12.207  -2.494  -0.489  1.00 10.00      A   
ATOM    513  CB  GLN A  53     -11.290  -1.324  -0.850  1.00 10.00      A   
ATOM    514  CG  GLN A  53     -10.288  -0.965   0.233  1.00 10.00      A   
ATOM    515  CD  GLN A  53      -8.856  -1.094  -0.239  1.00 10.00      A   
ATOM    516  OE1 GLN A  53      -8.267  -0.140  -0.747  1.00 10.00      A   
ATOM    517  NE2 GLN A  53      -8.286  -2.278  -0.086  1.00 10.00      A   
ATOM    518 HE21 GLN A  53      -8.817  -3.002   0.315  1.00 10.00      A   
ATOM    519 HE22 GLN A  53      -7.356  -2.382  -0.374  1.00 10.00      A   
ATOM    520  C   GLN A  53     -13.224  -2.066   0.557  1.00 10.00      A   
ATOM    521  O   GLN A  53     -14.142  -1.301   0.257  1.00 10.00      A   
ATOM    522  N   ALA A  54     -13.077  -2.580   1.772  1.00 10.00      A   
ATOM    523  HN  ALA A  54     -12.330  -3.197   1.944  1.00 10.00      A   
ATOM    524  CA  ALA A  54     -13.992  -2.251   2.855  1.00 10.00      A   
ATOM    525  CB  ALA A  54     -13.745  -3.140   4.060  1.00 10.00      A   
ATOM    526  C   ALA A  54     -13.883  -0.786   3.250  1.00 10.00      A   
ATOM    527  O   ALA A  54     -12.849  -0.339   3.748  1.00 10.00      A   
ATOM    528  N   SER A  55     -14.954  -0.044   3.018  1.00 10.00      A   
ATOM    529  HN  SER A  55     -15.743  -0.457   2.603  1.00 10.00      A   
ATOM    530  CA  SER A  55     -14.994   1.369   3.353  1.00 10.00      A   
ATOM    531  CB  SER A  55     -15.830   2.123   2.319  1.00 10.00      A   
ATOM    532  OG  SER A  55     -15.487   1.720   1.003  1.00 10.00      A   
ATOM    533  HG  SER A  55     -14.571   1.420   0.988  1.00 10.00      A   
ATOM    534  C   SER A  55     -15.582   1.564   4.746  1.00 10.00      A   
ATOM    535  O   SER A  55     -15.688   2.686   5.239  1.00 10.00      A   
ATOM    536  N   GLY A  56     -15.970   0.461   5.372  1.00 10.00      A   
ATOM    537  HN  GLY A  56     -15.877  -0.405   4.922  1.00 10.00      A   
ATOM    538  CA  GLY A  56     -16.540   0.514   6.701  1.00 10.00      A   
ATOM    539  C   GLY A  56     -17.004  -0.850   7.161  1.00 10.00      A   
ATOM    540  O   GLY A  56     -17.194  -1.752   6.341  1.00 10.00      A   
ATOM    541  N   TYR A  57     -17.166  -1.011   8.464  1.00 10.00      A   
ATOM    542  HN  TYR A  57     -16.982  -0.257   9.071  1.00 10.00      A   
ATOM    543  CA  TYR A  57     -17.612  -2.274   9.029  1.00 10.00      A   
ATOM    544  CB  TYR A  57     -16.422  -3.186   9.373  1.00 10.00      A   
ATOM    545  CG  TYR A  57     -15.382  -2.580  10.297  1.00 10.00      A   
ATOM    546  CD1 TYR A  57     -15.450  -2.768  11.672  1.00 10.00      A   
ATOM    547  CD2 TYR A  57     -14.324  -1.831   9.792  1.00 10.00      A   
ATOM    548  CE1 TYR A  57     -14.497  -2.229  12.517  1.00 10.00      A   
ATOM    549  CE2 TYR A  57     -13.369  -1.287  10.629  1.00 10.00      A   
ATOM    550  CZ  TYR A  57     -13.459  -1.489  11.990  1.00 10.00      A   
ATOM    551  OH  TYR A  57     -12.503  -0.956  12.826  1.00 10.00      A   
ATOM    552  HH  TYR A  57     -12.180  -0.121  12.457  1.00 10.00      A   
ATOM    553  C   TYR A  57     -18.491  -2.031  10.251  1.00 10.00      A   
ATOM    554  O   TYR A  57     -18.426  -0.969  10.872  1.00 10.00      A   
ATOM    555  N   MET A  58     -19.326  -3.002  10.579  1.00 10.00      A   
ATOM    556  HN  MET A  58     -19.355  -3.814  10.030  1.00 10.00      A   
ATOM    557  CA  MET A  58     -20.212  -2.889  11.730  1.00 10.00      A   
ATOM    558  CB  MET A  58     -21.625  -3.365  11.374  1.00 10.00      A   
ATOM    559  CG  MET A  58     -22.611  -3.351  12.537  1.00 10.00      A   
ATOM    560  SD  MET A  58     -22.643  -1.772  13.418  1.00 10.00      A   
ATOM    561  CE  MET A  58     -23.371  -0.701  12.179  1.00 10.00      A   
ATOM    562  C   MET A  58     -19.664  -3.672  12.918  1.00 10.00      A   
ATOM    563  O   MET A  58     -19.067  -4.736  12.748  1.00 10.00      A   
ATOM    564  N   MET A  59     -19.858  -3.128  14.112  1.00 10.00      A   
ATOM    565  HN  MET A  59     -20.341  -2.275  14.176  1.00 10.00      A   
ATOM    566  CA  MET A  59     -19.394  -3.762  15.334  1.00 10.00      A   
ATOM    567  CB  MET A  59     -18.118  -3.077  15.830  1.00 10.00      A   
ATOM    568  CG  MET A  59     -17.533  -3.692  17.090  1.00 10.00      A   
ATOM    569  SD  MET A  59     -16.213  -2.690  17.802  1.00 10.00      A   
ATOM    570  CE  MET A  59     -14.996  -2.736  16.488  1.00 10.00      A   
ATOM    571  C   MET A  59     -20.477  -3.675  16.401  1.00 10.00      A   
ATOM    572  O   MET A  59     -20.664  -2.625  17.021  1.00 10.00      A   
ATOM    573  N   ALA A  60     -21.194  -4.770  16.604  1.00 10.00      A   
ATOM    574  HN  ALA A  60     -20.998  -5.575  16.078  1.00 10.00      A   
ATOM    575  CA  ALA A  60     -22.264  -4.810  17.593  1.00 10.00      A   
ATOM    576  CB  ALA A  60     -23.623  -4.728  16.912  1.00 10.00      A   
ATOM    577  C   ALA A  60     -22.175  -6.066  18.448  1.00 10.00      A   
ATOM    578  O   ALA A  60     -21.543  -7.050  18.060  1.00 10.00      A   
ATOM    579  N   LYS A  61     -22.812  -6.028  19.613  1.00 10.00      A   
ATOM    580  HN  LYS A  61     -23.301  -5.212  19.866  1.00 10.00      A   
ATOM    581  CA  LYS A  61     -22.810  -7.162  20.526  1.00 10.00      A   
ATOM    582  CB  LYS A  61     -21.711  -7.015  21.583  1.00 10.00      A   
ATOM    583  CG  LYS A  61     -21.758  -5.724  22.387  1.00 10.00      A   
ATOM    584  CD  LYS A  61     -20.760  -5.765  23.534  1.00 10.00      A   
ATOM    585  CE  LYS A  61     -20.508  -4.382  24.113  1.00 10.00      A   
ATOM    586  NZ  LYS A  61     -19.452  -4.404  25.160  1.00 10.00      A   
ATOM    587  HZ1 LYS A  61     -19.804  -4.883  26.014  1.00 10.00      A   
ATOM    588  HZ2 LYS A  61     -19.170  -3.433  25.410  1.00 10.00      A   
ATOM    589  HZ3 LYS A  61     -18.613  -4.915  24.813  1.00 10.00      A   
ATOM    590  C   LYS A  61     -24.170  -7.333  21.195  1.00 10.00      A   
ATOM    591  O   LYS A  61     -24.951  -6.385  21.295  1.00 10.00      A   
ATOM    592  N   THR A  62     -24.457  -8.548  21.635  1.00 10.00      A   
ATOM    593  HN  THR A  62     -23.806  -9.270  21.507  1.00 10.00      A   
ATOM    594  CA  THR A  62     -25.716  -8.842  22.297  1.00 10.00      A   
ATOM    595  CB  THR A  62     -26.345 -10.125  21.724  1.00 10.00      A   
ATOM    596  OG1 THR A  62     -26.023 -10.225  20.329  1.00 10.00      A   
ATOM    597  HG1 THR A  62     -26.383 -11.046  19.974  1.00 10.00      A   
ATOM    598  CG2 THR A  62     -27.858 -10.098  21.888  1.00 10.00      A   
ATOM    599  C   THR A  62     -25.489  -9.025  23.790  1.00 10.00      A   
ATOM    600  O   THR A  62     -24.517  -9.661  24.201  1.00 10.00      A   
ATOM    601  N   GLU A  63     -26.365  -8.452  24.600  1.00 10.00      A   
ATOM    602  HN  GLU A  63     -27.115  -7.940  24.218  1.00 10.00      A   
ATOM    603  CA  GLU A  63     -26.244  -8.567  26.046  1.00 10.00      A   
ATOM    604  CB  GLU A  63     -25.712  -7.267  26.654  1.00 10.00      A   
ATOM    605  CG  GLU A  63     -25.460  -7.347  28.151  1.00 10.00      A   
ATOM    606  CD  GLU A  63     -25.094  -6.010  28.757  1.00 10.00      A   
ATOM    607  OE1 GLU A  63     -26.016  -5.222  29.068  1.00 10.00      A   
ATOM    608  OE2 GLU A  63     -23.884  -5.742  28.930  1.00 10.00      A   
ATOM    609  C   GLU A  63     -27.583  -8.929  26.670  1.00 10.00      A   
ATOM    610  O   GLU A  63     -28.619  -8.387  26.285  1.00 10.00      A   
ATOM    611  N   GLY A  64     -27.556  -9.846  27.624  1.00 10.00      A   
ATOM    612  HN  GLY A  64     -26.694 -10.243  27.885  1.00 10.00      A   
ATOM    613  CA  GLY A  64     -28.772 -10.258  28.292  1.00 10.00      A   
ATOM    614  C   GLY A  64     -28.843  -9.707  29.700  1.00 10.00      A   
ATOM    615  O   GLY A  64     -27.843  -9.696  30.417  1.00 10.00      A   
ATOM    616  N   GLN A  65     -30.014  -9.240  30.092  1.00 10.00      A   
ATOM    617  HN  GLN A  65     -30.779  -9.271  29.471  1.00 10.00      A   
ATOM    618  CA  GLN A  65     -30.206  -8.677  31.418  1.00 10.00      A   
ATOM    619  CB  GLN A  65     -30.078  -7.151  31.357  1.00 10.00      A   
ATOM    620  CG  GLN A  65     -31.017  -6.494  30.358  1.00 10.00      A   
ATOM    621  CD  GLN A  65     -30.673  -5.045  30.090  1.00 10.00      A   
ATOM    622  OE1 GLN A  65     -29.517  -4.635  30.211  1.00 10.00      A   
ATOM    623  NE2 GLN A  65     -31.668  -4.263  29.705  1.00 10.00      A   
ATOM    624 HE21 GLN A  65     -32.571  -4.661  29.612  1.00 10.00      A   
ATOM    625 HE22 GLN A  65     -31.473  -3.319  29.532  1.00 10.00      A   
ATOM    626  C   GLN A  65     -31.574  -9.059  31.966  1.00 10.00      A   
ATOM    627  O   GLN A  65     -32.428  -9.543  31.221  1.00 10.00      A   
ATOM    628  N   LEU A  66     -31.760  -8.854  33.267  1.00 10.00      A   
ATOM    629  HN  LEU A  66     -31.015  -8.499  33.797  1.00 10.00      A   
ATOM    630  CA  LEU A  66     -33.026  -9.152  33.947  1.00 10.00      A   
ATOM    631  CB  LEU A  66     -34.169  -8.294  33.386  1.00 10.00      A   
ATOM    632  CG  LEU A  66     -33.987  -6.777  33.487  1.00 10.00      A   
ATOM    633  CD1 LEU A  66     -35.057  -6.053  32.686  1.00 10.00      A   
ATOM    634  CD2 LEU A  66     -34.010  -6.329  34.939  1.00 10.00      A   
ATOM    635  C   LEU A  66     -33.386 -10.637  33.900  1.00 10.00      A   
ATOM    636  O   LEU A  66     -32.708 -11.441  33.254  1.00 10.00      A   
ATOM    637  N   LYS A  68     -30.434 -13.850  32.485  1.00 10.00      A   
ATOM    638  HN  LYS A  68     -31.275 -14.136  32.910  1.00 10.00      A   
ATOM    639  CA  LYS A  68     -30.491 -13.119  31.225  1.00 10.00      A   
ATOM    640  CB  LYS A  68     -29.273 -13.439  30.356  1.00 10.00      A   
ATOM    641  CG  LYS A  68     -27.938 -13.097  30.994  1.00 10.00      A   
ATOM    642  CD  LYS A  68     -26.785 -13.355  30.040  1.00 10.00      A   
ATOM    643  CE  LYS A  68     -25.452 -13.023  30.686  1.00 10.00      A   
ATOM    644  NZ  LYS A  68     -25.106 -13.977  31.773  1.00 10.00      A   
ATOM    645  HZ1 LYS A  68     -24.253 -13.652  32.272  1.00 10.00      A   
ATOM    646  HZ2 LYS A  68     -24.920 -14.921  31.380  1.00 10.00      A   
ATOM    647  HZ3 LYS A  68     -25.885 -14.047  32.456  1.00 10.00      A   
ATOM    648  C   LYS A  68     -31.768 -13.453  30.464  1.00 10.00      A   
ATOM    649  O   LYS A  68     -31.799 -14.380  29.653  1.00 10.00      A   
ATOM    650  N   LYS A  69     -32.826 -12.715  30.745  1.00 10.00      A   
ATOM    651  HN  LYS A  69     -32.754 -12.011  31.429  1.00 10.00      A   
ATOM    652  CA  LYS A  69     -34.102 -12.937  30.081  1.00 10.00      A   
ATOM    653  CB  LYS A  69     -35.249 -12.938  31.092  1.00 10.00      A   
ATOM    654  CG  LYS A  69     -35.169 -14.072  32.100  1.00 10.00      A   
ATOM    655  CD  LYS A  69     -36.419 -14.141  32.955  1.00 10.00      A   
ATOM    656  CE  LYS A  69     -36.359 -15.311  33.922  1.00 10.00      A   
ATOM    657  NZ  LYS A  69     -37.602 -15.428  34.724  1.00 10.00      A   
ATOM    658  HZ1 LYS A  69     -37.829 -14.518  35.171  1.00 10.00      A   
ATOM    659  HZ2 LYS A  69     -37.483 -16.146  35.469  1.00 10.00      A   
ATOM    660  HZ3 LYS A  69     -38.397 -15.708  34.114  1.00 10.00      A   
ATOM    661  C   LYS A  69     -34.341 -11.910  28.982  1.00 10.00      A   
ATOM    662  O   LYS A  69     -34.907 -12.231  27.936  1.00 10.00      A   
ATOM    663  N   GLU A  70     -33.902 -10.682  29.219  1.00 10.00      A   
ATOM    664  HN  GLU A  70     -33.453 -10.485  30.072  1.00 10.00      A   
ATOM    665  CA  GLU A  70     -34.062  -9.614  28.243  1.00 10.00      A   
ATOM    666  CB  GLU A  70     -34.566  -8.334  28.915  1.00 10.00      A   
ATOM    667  CG  GLU A  70     -34.636  -7.136  27.982  1.00 10.00      A   
ATOM    668  CD  GLU A  70     -35.091  -5.875  28.682  1.00 10.00      A   
ATOM    669  OE1 GLU A  70     -34.228  -5.112  29.161  1.00 10.00      A   
ATOM    670  OE2 GLU A  70     -36.319  -5.640  28.749  1.00 10.00      A   
ATOM    671  C   GLU A  70     -32.745  -9.342  27.529  1.00 10.00      A   
ATOM    672  O   GLU A  70     -31.828  -8.750  28.096  1.00 10.00      A   
ATOM    673  N   TRP A  71     -32.647  -9.789  26.292  1.00 10.00      A   
ATOM    674  HN  TRP A  71     -33.405 -10.266  25.892  1.00 10.00      A   
ATOM    675  CA  TRP A  71     -31.444  -9.580  25.507  1.00 10.00      A   
ATOM    676  CB  TRP A  71     -31.150 -10.802  24.632  1.00 10.00      A   
ATOM    677  CG  TRP A  71     -30.823 -12.037  25.417  1.00 10.00      A   
ATOM    678  CD1 TRP A  71     -31.687 -12.796  26.156  1.00 10.00      A   
ATOM    679  CD2 TRP A  71     -29.539 -12.659  25.537  1.00 10.00      A   
ATOM    680  NE1 TRP A  71     -31.020 -13.847  26.732  1.00 10.00      A   
ATOM    681  HE1 TRP A  71     -31.424 -14.532  27.310  1.00 10.00      A   
ATOM    682  CE2 TRP A  71     -29.699 -13.786  26.367  1.00 10.00      A   
ATOM    683  CE3 TRP A  71     -28.270 -12.371  25.025  1.00 10.00      A   
ATOM    684  CZ2 TRP A  71     -28.637 -14.626  26.694  1.00 10.00      A   
ATOM    685  CZ3 TRP A  71     -27.219 -13.205  25.350  1.00 10.00      A   
ATOM    686  CH2 TRP A  71     -27.409 -14.319  26.176  1.00 10.00      A   
ATOM    687  C   TRP A  71     -31.605  -8.329  24.653  1.00 10.00      A   
ATOM    688  O   TRP A  71     -32.618  -8.164  23.974  1.00 10.00      A   
ATOM    689  N   HIS A  72     -30.622  -7.444  24.710  1.00 10.00      A   
ATOM    690  HN  HIS A  72     -29.839  -7.638  25.273  1.00 10.00      A   
ATOM    691  CA  HIS A  72     -30.661  -6.202  23.950  1.00 10.00      A   
ATOM    692  CB  HIS A  72     -30.768  -4.974  24.872  1.00 10.00      A   
ATOM    693  CG  HIS A  72     -29.596  -4.750  25.789  1.00 10.00      A   
ATOM    694  ND1 HIS A  72     -28.691  -3.725  25.618  1.00 10.00      A   
ATOM    695  HD1 HIS A  72     -28.706  -3.045  24.888  1.00 10.00      A   
ATOM    696  CD2 HIS A  72     -29.200  -5.409  26.905  1.00 10.00      A   
ATOM    697  CE1 HIS A  72     -27.792  -3.763  26.582  1.00 10.00      A   
ATOM    698  NE2 HIS A  72     -28.079  -4.774  27.375  1.00 10.00      A   
ATOM    699  HE2 HIS A  72     -27.562  -5.028  28.179  1.00 10.00      A   
ATOM    700  C   HIS A  72     -29.467  -6.081  23.011  1.00 10.00      A   
ATOM    701  O   HIS A  72     -28.376  -6.573  23.311  1.00 10.00      A   
ATOM    702  N   THR A  73     -29.691  -5.435  21.875  1.00 10.00      A   
ATOM    703  HN  THR A  73     -30.589  -5.080  21.697  1.00 10.00      A   
ATOM    704  CA  THR A  73     -28.649  -5.234  20.879  1.00 10.00      A   
ATOM    705  CB  THR A  73     -29.260  -5.171  19.464  1.00 10.00      A   
ATOM    706  OG1 THR A  73     -30.059  -6.341  19.237  1.00 10.00      A   
ATOM    707  HG1 THR A  73     -30.993  -6.131  19.392  1.00 10.00      A   
ATOM    708  CG2 THR A  73     -28.168  -5.089  18.405  1.00 10.00      A   
ATOM    709  C   THR A  73     -27.892  -3.936  21.151  1.00 10.00      A   
ATOM    710  O   THR A  73     -28.452  -2.848  21.052  1.00 10.00      A   
ATOM    711  N   HIS A  74     -26.619  -4.053  21.488  1.00 10.00      A   
ATOM    712  HN  HIS A  74     -26.209  -4.945  21.531  1.00 10.00      A   
ATOM    713  CA  HIS A  74     -25.808  -2.881  21.777  1.00 10.00      A   
ATOM    714  CB  HIS A  74     -25.177  -2.984  23.172  1.00 10.00      A   
ATOM    715  CG  HIS A  74     -24.400  -1.767  23.587  1.00 10.00      A   
ATOM    716  ND1 HIS A  74     -24.934  -0.757  24.354  1.00 10.00      A   
ATOM    717  HD1 HIS A  74     -25.863  -0.723  24.703  1.00 10.00      A   
ATOM    718  CD2 HIS A  74     -23.121  -1.403  23.337  1.00 10.00      A   
ATOM    719  CE1 HIS A  74     -24.023   0.173  24.556  1.00 10.00      A   
ATOM    720  NE2 HIS A  74     -22.915  -0.195  23.951  1.00 10.00      A   
ATOM    721  HE2 HIS A  74     -22.076   0.318  23.939  1.00 10.00      A   
ATOM    722  C   HIS A  74     -24.732  -2.681  20.715  1.00 10.00      A   
ATOM    723  O   HIS A  74     -23.952  -3.590  20.429  1.00 10.00      A   
ATOM    724  N   ILE A  75     -24.701  -1.492  20.132  1.00 10.00      A   
ATOM    725  HN  ILE A  75     -25.360  -0.810  20.398  1.00 10.00      A   
ATOM    726  CA  ILE A  75     -23.710  -1.167  19.113  1.00 10.00      A   
ATOM    727  CB  ILE A  75     -24.213  -0.067  18.152  1.00 10.00      A   
ATOM    728  CG1 ILE A  75     -25.546  -0.474  17.519  1.00 10.00      A   
ATOM    729  CG2 ILE A  75     -23.175   0.216  17.073  1.00 10.00      A   
ATOM    730  CD1 ILE A  75     -26.191   0.618  16.691  1.00 10.00      A   
ATOM    731  C   ILE A  75     -22.429  -0.690  19.787  1.00 10.00      A   
ATOM    732  O   ILE A  75     -22.462   0.211  20.627  1.00 10.00      A   
ATOM    733  N   THR A  76     -21.309  -1.296  19.433  1.00 10.00      A   
ATOM    734  HN  THR A  76     -21.337  -2.008  18.757  1.00 10.00      A   
ATOM    735  CA  THR A  76     -20.035  -0.926  20.023  1.00 10.00      A   
ATOM    736  CB  THR A  76     -19.075  -2.128  20.090  1.00 10.00      A   
ATOM    737  OG1 THR A  76     -19.772  -3.265  20.623  1.00 10.00      A   
ATOM    738  HG1 THR A  76     -19.133  -3.877  21.019  1.00 10.00      A   
ATOM    739  CG2 THR A  76     -17.881  -1.810  20.979  1.00 10.00      A   
ATOM    740  C   THR A  76     -19.374   0.226  19.268  1.00 10.00      A   
ATOM    741  O   THR A  76     -19.011   1.243  19.867  1.00 10.00      A   
ATOM    742  N   ALA A  77     -19.227   0.078  17.955  1.00 10.00      A   
ATOM    743  HN  ALA A  77     -19.549  -0.744  17.520  1.00 10.00      A   
ATOM    744  CA  ALA A  77     -18.600   1.113  17.142  1.00 10.00      A   
ATOM    745  CB  ALA A  77     -17.084   1.033  17.259  1.00 10.00      A   
ATOM    746  C   ALA A  77     -19.020   1.016  15.680  1.00 10.00      A   
ATOM    747  O   ALA A  77     -19.427  -0.048  15.207  1.00 10.00      A   
ATOM    748  N   VAL A  78     -18.904   2.132  14.971  1.00 10.00      A   
ATOM    749  HN  VAL A  78     -18.558   2.940  15.409  1.00 10.00      A   
ATOM    750  CA  VAL A  78     -19.256   2.198  13.559  1.00 10.00      A   
ATOM    751  CB  VAL A  78     -20.622   2.894  13.348  1.00 10.00      A   
ATOM    752  CG1 VAL A  78     -20.600   4.331  13.852  1.00 10.00      A   
ATOM    753  CG2 VAL A  78     -21.051   2.832  11.889  1.00 10.00      A   
ATOM    754  C   VAL A  78     -18.155   2.933  12.792  1.00 10.00      A   
ATOM    755  O   VAL A  78     -17.562   3.881  13.314  1.00 10.00      A   
ATOM    756  N   THR A  79     -17.861   2.483  11.578  1.00 10.00      A   
ATOM    757  HN  THR A  79     -18.348   1.712  11.216  1.00 10.00      A   
ATOM    758  CA  THR A  79     -16.821   3.104  10.770  1.00 10.00      A   
ATOM    759  CB  THR A  79     -15.694   2.101  10.466  1.00 10.00      A   
ATOM    760  OG1 THR A  79     -16.219   0.767  10.510  1.00 10.00      A   
ATOM    761  HG1 THR A  79     -16.323   0.497  11.432  1.00 10.00      A   
ATOM    762  CG2 THR A  79     -14.581   2.232  11.490  1.00 10.00      A   
ATOM    763  C   THR A  79     -17.372   3.648   9.456  1.00 10.00      A   
ATOM    764  O   THR A  79     -17.994   2.918   8.682  1.00 10.00      A   
ATOM    765  N   VAL A  80     -17.156   4.936   9.218  1.00 10.00      A   
ATOM    766  HN  VAL A  80     -16.676   5.475   9.886  1.00 10.00      A   
ATOM    767  CA  VAL A  80     -17.615   5.577   7.995  1.00 10.00      A   
ATOM    768  CB  VAL A  80     -18.729   6.609   8.263  1.00 10.00      A   
ATOM    769  CG1 VAL A  80     -19.385   7.035   6.957  1.00 10.00      A   
ATOM    770  CG2 VAL A  80     -19.763   6.055   9.232  1.00 10.00      A   
ATOM    771  C   VAL A  80     -16.450   6.271   7.298  1.00 10.00      A   
ATOM    772  O   VAL A  80     -15.819   7.163   7.870  1.00 10.00      A   
ATOM    773  N   LEU A  81     -16.163   5.849   6.072  1.00 10.00      A   
ATOM    774  HN  LEU A  81     -16.705   5.132   5.676  1.00 10.00      A   
ATOM    775  CA  LEU A  81     -15.068   6.424   5.297  1.00 10.00      A   
ATOM    776  CB  LEU A  81     -14.822   5.608   4.025  1.00 10.00      A   
ATOM    777  CG  LEU A  81     -13.506   5.885   3.292  1.00 10.00      A   
ATOM    778  CD1 LEU A  81     -12.318   5.451   4.138  1.00 10.00      A   
ATOM    779  CD2 LEU A  81     -13.484   5.195   1.938  1.00 10.00      A   
ATOM    780  C   LEU A  81     -15.361   7.878   4.939  1.00 10.00      A   
ATOM    781  O   LEU A  81     -16.481   8.214   4.557  1.00 10.00      A   
ATOM    782  N   ASP A  82     -14.346   8.729   5.052  1.00 10.00      A   
ATOM    783  HN  ASP A  82     -13.473   8.390   5.354  1.00 10.00      A   
ATOM    784  CA  ASP A  82     -14.484  10.156   4.756  1.00 10.00      A   
ATOM    785  CB  ASP A  82     -13.162  10.881   5.036  1.00 10.00      A   
ATOM    786  CG  ASP A  82     -13.354  12.256   5.645  1.00 10.00      A   
ATOM    787  OD1 ASP A  82     -13.896  13.151   4.958  1.00 10.00      A   
ATOM    788  OD2 ASP A  82     -12.960  12.448   6.819  1.00 10.00      A   
ATOM    789  C   ASP A  82     -14.910  10.390   3.308  1.00 10.00      A   
ATOM    790  O   ASP A  82     -15.657  11.323   3.010  1.00 10.00      A   
ATOM    791  N   GLN A  83     -14.440   9.530   2.415  1.00 10.00      A   
ATOM    792  HN  GLN A  83     -13.845   8.811   2.716  1.00 10.00      A   
ATOM    793  CA  GLN A  83     -14.760   9.637   0.996  1.00 10.00      A   
ATOM    794  CB  GLN A  83     -13.803   8.768   0.178  1.00 10.00      A   
ATOM    795  CG  GLN A  83     -13.800   9.067  -1.312  1.00 10.00      A   
ATOM    796  CD  GLN A  83     -13.308  10.466  -1.625  1.00 10.00      A   
ATOM    797  OE1 GLN A  83     -12.487  11.024  -0.898  1.00 10.00      A   
ATOM    798  NE2 GLN A  83     -13.803  11.039  -2.709  1.00 10.00      A   
ATOM    799 HE21 GLN A  83     -14.452  10.533  -3.245  1.00 10.00      A   
ATOM    800 HE22 GLN A  83     -13.500  11.945  -2.933  1.00 10.00      A   
ATOM    801  C   GLN A  83     -16.209   9.241   0.697  1.00 10.00      A   
ATOM    802  O   GLN A  83     -16.761   9.615  -0.340  1.00 10.00      A   
ATOM    803  N   TYR A  84     -16.828   8.500   1.607  1.00 10.00      A   
ATOM    804  HN  TYR A  84     -16.358   8.260   2.434  1.00 10.00      A   
ATOM    805  CA  TYR A  84     -18.201   8.052   1.412  1.00 10.00      A   
ATOM    806  CB  TYR A  84     -18.252   6.532   1.237  1.00 10.00      A   
ATOM    807  CG  TYR A  84     -17.686   6.046  -0.079  1.00 10.00      A   
ATOM    808  CD1 TYR A  84     -16.489   5.345  -0.125  1.00 10.00      A   
ATOM    809  CD2 TYR A  84     -18.350   6.286  -1.276  1.00 10.00      A   
ATOM    810  CE1 TYR A  84     -15.968   4.897  -1.323  1.00 10.00      A   
ATOM    811  CE2 TYR A  84     -17.836   5.842  -2.480  1.00 10.00      A   
ATOM    812  CZ  TYR A  84     -16.645   5.148  -2.497  1.00 10.00      A   
ATOM    813  OH  TYR A  84     -16.127   4.700  -3.691  1.00 10.00      A   
ATOM    814  HH  TYR A  84     -16.224   5.388  -4.360  1.00 10.00      A   
ATOM    815  C   TYR A  84     -19.106   8.487   2.559  1.00 10.00      A   
ATOM    816  O   TYR A  84     -20.104   7.829   2.863  1.00 10.00      A   
ATOM    817  N   ARG A  85     -18.763   9.596   3.197  1.00 10.00      A   
ATOM    818  HN  ARG A  85     -17.955  10.081   2.924  1.00 10.00      A   
ATOM    819  CA  ARG A  85     -19.567  10.103   4.300  1.00 10.00      A   
ATOM    820  CB  ARG A  85     -18.705  10.676   5.431  1.00 10.00      A   
ATOM    821  CG  ARG A  85     -17.963  11.959   5.094  1.00 10.00      A   
ATOM    822  CD  ARG A  85     -17.566  12.701   6.361  1.00 10.00      A   
ATOM    823  NE  ARG A  85     -16.345  13.483   6.189  1.00 10.00      A   
ATOM    824  HE  ARG A  85     -15.693  13.165   5.518  1.00 10.00      A   
ATOM    825  CZ  ARG A  85     -16.054  14.577   6.887  1.00 10.00      A   
ATOM    826  NH1 ARG A  85     -16.901  15.034   7.795  1.00 10.00      A   
ATOM    827 HH11 ARG A  85     -16.668  15.901   8.345  1.00 10.00      A   
ATOM    828 HH12 ARG A  85     -17.796  14.537   7.975  1.00 10.00      A   
ATOM    829  NH2 ARG A  85     -14.904  15.203   6.680  1.00 10.00      A   
ATOM    830 HH21 ARG A  85     -14.663  16.073   7.223  1.00 10.00      A   
ATOM    831 HH22 ARG A  85     -14.226  14.823   5.978  1.00 10.00      A   
ATOM    832  C   ARG A  85     -20.576  11.130   3.812  1.00 10.00      A   
ATOM    833  O   ARG A  85     -20.364  11.775   2.783  1.00 10.00      A   
ATOM    834  N   ARG A  86     -21.674  11.258   4.556  1.00 10.00      A   
ATOM    835  HN  ARG A  86     -21.765  10.697   5.358  1.00 10.00      A   
ATOM    836  CA  ARG A  86     -22.749  12.199   4.235  1.00 10.00      A   
ATOM    837  CB  ARG A  86     -22.221  13.629   4.044  1.00 10.00      A   
ATOM    838  CG  ARG A  86     -21.548  14.216   5.275  1.00 10.00      A   
ATOM    839  CD  ARG A  86     -20.824  15.510   4.945  1.00 10.00      A   
ATOM    840  NE  ARG A  86     -21.732  16.652   4.842  1.00 10.00      A   
ATOM    841  HE  ARG A  86     -22.314  16.700   4.048  1.00 10.00      A   
ATOM    842  CZ  ARG A  86     -21.811  17.619   5.758  1.00 10.00      A   
ATOM    843  NH1 ARG A  86     -21.034  17.576   6.836  1.00 10.00      A   
ATOM    844 HH11 ARG A  86     -20.367  16.788   6.972  1.00 10.00      A   
ATOM    845 HH12 ARG A  86     -21.089  18.333   7.555  1.00 10.00      A   
ATOM    846  NH2 ARG A  86     -22.650  18.635   5.589  1.00 10.00      A   
ATOM    847 HH21 ARG A  86     -23.255  18.684   4.741  1.00 10.00      A   
ATOM    848 HH22 ARG A  86     -22.708  19.391   6.307  1.00 10.00      A   
ATOM    849  C   ARG A  86     -23.564  11.753   3.023  1.00 10.00      A   
ATOM    850  O   ARG A  86     -24.330  12.533   2.464  1.00 10.00      A   
ATOM    851  N   ILE A  87     -23.414  10.494   2.623  1.00 10.00      A   
ATOM    852  HN  ILE A  87     -22.795   9.905   3.103  1.00 10.00      A   
ATOM    853  CA  ILE A  87     -24.154   9.979   1.473  1.00 10.00      A   
ATOM    854  CB  ILE A  87     -23.249   9.260   0.447  1.00 10.00      A   
ATOM    855  CG1 ILE A  87     -22.703   7.950   1.021  1.00 10.00      A   
ATOM    856  CG2 ILE A  87     -22.114  10.171  -0.002  1.00 10.00      A   
ATOM    857  CD1 ILE A  87     -22.072   7.046  -0.016  1.00 10.00      A   
ATOM    858  C   ILE A  87     -25.288   9.053   1.901  1.00 10.00      A   
ATOM    859  O   ILE A  87     -26.148   8.699   1.092  1.00 10.00      A   
ATOM    860  N   GLY A  88     -25.280   8.660   3.172  1.00 10.00      A   
ATOM    861  HN  GLY A  88     -24.565   8.967   3.767  1.00 10.00      A   
ATOM    862  CA  GLY A  88     -26.318   7.786   3.684  1.00 10.00      A   
ATOM    863  C   GLY A  88     -25.796   6.410   4.041  1.00 10.00      A   
ATOM    864  O   GLY A  88     -26.539   5.576   4.557  1.00 10.00      A   
ATOM    865  N   LEU A  89     -24.513   6.182   3.783  1.00 10.00      A   
ATOM    866  HN  LEU A  89     -23.971   6.902   3.400  1.00 10.00      A   
ATOM    867  CA  LEU A  89     -23.884   4.898   4.062  1.00 10.00      A   
ATOM    868  CB  LEU A  89     -22.461   4.867   3.497  1.00 10.00      A   
ATOM    869  CG  LEU A  89     -21.777   3.497   3.456  1.00 10.00      A   
ATOM    870  CD1 LEU A  89     -22.532   2.542   2.543  1.00 10.00      A   
ATOM    871  CD2 LEU A  89     -20.329   3.638   3.009  1.00 10.00      A   
ATOM    872  C   LEU A  89     -23.872   4.607   5.561  1.00 10.00      A   
ATOM    873  O   LEU A  89     -24.107   3.474   5.986  1.00 10.00      A   
ATOM    874  N   ALA A  90     -23.621   5.641   6.356  1.00 10.00      A   
ATOM    875  HN  ALA A  90     -23.461   6.520   5.956  1.00 10.00      A   
ATOM    876  CA  ALA A  90     -23.579   5.504   7.808  1.00 10.00      A   
ATOM    877  CB  ALA A  90     -23.142   6.814   8.441  1.00 10.00      A   
ATOM    878  C   ALA A  90     -24.940   5.089   8.355  1.00 10.00      A   
ATOM    879  O   ALA A  90     -25.032   4.275   9.277  1.00 10.00      A   
ATOM    880  N   SER A  91     -25.993   5.652   7.778  1.00 10.00      A   
ATOM    881  HN  SER A  91     -25.852   6.296   7.052  1.00 10.00      A   
ATOM    882  CA  SER A  91     -27.352   5.351   8.197  1.00 10.00      A   
ATOM    883  CB  SER A  91     -28.320   6.353   7.568  1.00 10.00      A   
ATOM    884  OG  SER A  91     -27.762   7.658   7.574  1.00 10.00      A   
ATOM    885  HG  SER A  91     -28.222   8.197   8.225  1.00 10.00      A   
ATOM    886  C   SER A  91     -27.735   3.928   7.807  1.00 10.00      A   
ATOM    887  O   SER A  91     -28.370   3.211   8.582  1.00 10.00      A   
ATOM    888  N   LYS A  92     -27.322   3.522   6.610  1.00 10.00      A   
ATOM    889  HN  LYS A  92     -26.803   4.139   6.048  1.00 10.00      A   
ATOM    890  CA  LYS A  92     -27.620   2.187   6.106  1.00 10.00      A   
ATOM    891  CB  LYS A  92     -27.130   2.017   4.666  1.00 10.00      A   
ATOM    892  CG  LYS A  92     -27.932   2.801   3.643  1.00 10.00      A   
ATOM    893  CD  LYS A  92     -27.466   2.500   2.231  1.00 10.00      A   
ATOM    894  CE  LYS A  92     -28.379   3.148   1.206  1.00 10.00      A   
ATOM    895  NZ  LYS A  92     -28.186   2.572  -0.151  1.00 10.00      A   
ATOM    896  HZ1 LYS A  92     -29.008   2.784  -0.752  1.00 10.00      A   
ATOM    897  HZ2 LYS A  92     -28.075   1.539  -0.090  1.00 10.00      A   
ATOM    898  HZ3 LYS A  92     -27.333   2.973  -0.595  1.00 10.00      A   
ATOM    899  C   LYS A  92     -27.022   1.108   6.999  1.00 10.00      A   
ATOM    900  O   LYS A  92     -27.620   0.051   7.187  1.00 10.00      A   
ATOM    901  N   LEU A  93     -25.845   1.384   7.550  1.00 10.00      A   
ATOM    902  HN  LEU A  93     -25.416   2.246   7.353  1.00 10.00      A   
ATOM    903  CA  LEU A  93     -25.168   0.436   8.431  1.00 10.00      A   
ATOM    904  CB  LEU A  93     -23.798   0.973   8.854  1.00 10.00      A   
ATOM    905  CG  LEU A  93     -22.738   1.062   7.753  1.00 10.00      A   
ATOM    906  CD1 LEU A  93     -21.472   1.729   8.274  1.00 10.00      A   
ATOM    907  CD2 LEU A  93     -22.430  -0.319   7.193  1.00 10.00      A   
ATOM    908  C   LEU A  93     -26.018   0.126   9.660  1.00 10.00      A   
ATOM    909  O   LEU A  93     -26.178  -1.033  10.039  1.00 10.00      A   
ATOM    910  N   CYS A  94     -26.572   1.166  10.271  1.00 10.00      A   
ATOM    911  HN  CYS A  94     -26.408   2.070   9.925  1.00 10.00      A   
ATOM    912  CA  CYS A  94     -27.410   0.996  11.451  1.00 10.00      A   
ATOM    913  CB  CYS A  94     -27.700   2.350  12.102  1.00 10.00      A   
ATOM    914  SG  CYS A  94     -26.218   3.319  12.467  1.00 10.00      A   
ATOM    915  HG  CYS A  94     -26.088   3.380  13.785  1.00 10.00      A   
ATOM    916  C   CYS A  94     -28.713   0.284  11.099  1.00 10.00      A   
ATOM    917  O   CYS A  94     -29.151  -0.619  11.811  1.00 10.00      A   
ATOM    918  N   LEU A  95     -29.312   0.675   9.979  1.00 10.00      A   
ATOM    919  HN  LEU A  95     -28.900   1.386   9.440  1.00 10.00      A   
ATOM    920  CA  LEU A  95     -30.569   0.082   9.528  1.00 10.00      A   
ATOM    921  CB  LEU A  95     -31.160   0.895   8.375  1.00 10.00      A   
ATOM    922  CG  LEU A  95     -31.508   2.351   8.685  1.00 10.00      A   
ATOM    923  CD1 LEU A  95     -31.955   3.072   7.423  1.00 10.00      A   
ATOM    924  CD2 LEU A  95     -32.585   2.431   9.756  1.00 10.00      A   
ATOM    925  C   LEU A  95     -30.377  -1.369   9.097  1.00 10.00      A   
ATOM    926  O   LEU A  95     -31.336  -2.141   9.027  1.00 10.00      A   
ATOM    927  N   GLU A  96     -29.133  -1.735   8.813  1.00 10.00      A   
ATOM    928  HN  GLU A  96     -28.413  -1.074   8.889  1.00 10.00      A   
ATOM    929  CA  GLU A  96     -28.811  -3.086   8.385  1.00 10.00      A   
ATOM    930  CB  GLU A  96     -27.396  -3.143   7.805  1.00 10.00      A   
ATOM    931  CG  GLU A  96     -27.235  -4.160   6.690  1.00 10.00      A   
ATOM    932  CD  GLU A  96     -28.381  -4.111   5.703  1.00 10.00      A   
ATOM    933  OE1 GLU A  96     -29.231  -5.026   5.730  1.00 10.00      A   
ATOM    934  OE2 GLU A  96     -28.444  -3.154   4.903  1.00 10.00      A   
ATOM    935  C   GLU A  96     -28.954  -4.071   9.537  1.00 10.00      A   
ATOM    936  O   GLU A  96     -29.279  -5.243   9.333  1.00 10.00      A   
ATOM    937  N   LEU A  97     -28.718  -3.582  10.747  1.00 10.00      A   
ATOM    938  HN  LEU A  97     -28.466  -2.640  10.837  1.00 10.00      A   
ATOM    939  CA  LEU A  97     -28.827  -4.402  11.942  1.00 10.00      A   
ATOM    940  CB  LEU A  97     -28.241  -3.670  13.152  1.00 10.00      A   
ATOM    941  CG  LEU A  97     -26.729  -3.436  13.135  1.00 10.00      A   
ATOM    942  CD1 LEU A  97     -26.316  -2.551  14.302  1.00 10.00      A   
ATOM    943  CD2 LEU A  97     -25.980  -4.760  13.176  1.00 10.00      A   
ATOM    944  C   LEU A  97     -30.285  -4.758  12.196  1.00 10.00      A   
ATOM    945  O   LEU A  97     -30.599  -5.843  12.678  1.00 10.00      A   
ATOM    946  N   GLU A  98     -31.174  -3.842  11.833  1.00 10.00      A   
ATOM    947  HN  GLU A  98     -30.857  -3.003  11.440  1.00 10.00      A   
ATOM    948  CA  GLU A  98     -32.609  -4.044  12.008  1.00 10.00      A   
ATOM    949  CB  GLU A  98     -33.362  -2.727  11.794  1.00 10.00      A   
ATOM    950  CG  GLU A  98     -32.894  -1.595  12.699  1.00 10.00      A   
ATOM    951  CD  GLU A  98     -33.682  -0.313  12.512  1.00 10.00      A   
ATOM    952  OE1 GLU A  98     -33.408   0.669  13.239  1.00 10.00      A   
ATOM    953  OE2 GLU A  98     -34.574  -0.275  11.638  1.00 10.00      A   
ATOM    954  C   GLU A  98     -33.133  -5.115  11.052  1.00 10.00      A   
ATOM    955  O   GLU A  98     -34.238  -5.632  11.224  1.00 10.00      A   
ATOM    956  N   ASN A  99     -32.326  -5.444  10.049  1.00 10.00      A   
ATOM    957  HN  ASN A  99     -31.457  -4.996   9.973  1.00 10.00      A   
ATOM    958  CA  ASN A  99     -32.693  -6.451   9.061  1.00 10.00      A   
ATOM    959  CB  ASN A  99     -32.022  -6.159   7.715  1.00 10.00      A   
ATOM    960  CG  ASN A  99     -32.625  -4.982   6.974  1.00 10.00      A   
ATOM    961  OD1 ASN A  99     -33.813  -4.685   7.106  1.00 10.00      A   
ATOM    962  ND2 ASN A  99     -31.809  -4.309   6.178  1.00 10.00      A   
ATOM    963 HD21 ASN A  99     -30.869  -4.610   6.109  1.00 10.00      A   
ATOM    964 HD22 ASN A  99     -32.166  -3.540   5.685  1.00 10.00      A   
ATOM    965  C   ASN A  99     -32.283  -7.843   9.522  1.00 10.00      A   
ATOM    966  O   ASN A  99     -32.695  -8.846   8.936  1.00 10.00      A   
ATOM    967  N   LEU A 100     -31.467  -7.903  10.566  1.00 10.00      A   
ATOM    968  HN  LEU A 100     -31.186  -7.072  11.003  1.00 10.00      A   
ATOM    969  CA  LEU A 100     -30.991  -9.178  11.090  1.00 10.00      A   
ATOM    970  CB  LEU A 100     -29.688  -8.991  11.870  1.00 10.00      A   
ATOM    971  CG  LEU A 100     -28.540  -8.334  11.103  1.00 10.00      A   
ATOM    972  CD1 LEU A 100     -27.284  -8.281  11.957  1.00 10.00      A   
ATOM    973  CD2 LEU A 100     -28.274  -9.069   9.801  1.00 10.00      A   
ATOM    974  C   LEU A 100     -32.048  -9.838  11.964  1.00 10.00      A   
ATOM    975  O   LEU A 100     -32.588  -9.215  12.875  1.00 10.00      A   
ATOM    976  N   THR A 101     -32.327 -11.105  11.686  1.00 10.00      A   
ATOM    977  HN  THR A 101     -31.846 -11.547  10.952  1.00 10.00      A   
ATOM    978  CA  THR A 101     -33.324 -11.866  12.432  1.00 10.00      A   
ATOM    979  CB  THR A 101     -33.492 -13.277  11.841  1.00 10.00      A   
ATOM    980  OG1 THR A 101     -33.299 -13.209  10.419  1.00 10.00      A   
ATOM    981  HG1 THR A 101     -32.367 -13.358  10.214  1.00 10.00      A   
ATOM    982  CG2 THR A 101     -34.890 -13.805  12.125  1.00 10.00      A   
ATOM    983  C   THR A 101     -32.968 -11.958  13.917  1.00 10.00      A   
ATOM    984  O   THR A 101     -33.851 -11.932  14.777  1.00 10.00      A   
ATOM    985  N   GLN A 102     -31.672 -12.048  14.208  1.00 10.00      A   
ATOM    986  HN  GLN A 102     -31.020 -12.082  13.474  1.00 10.00      A   
ATOM    987  CA  GLN A 102     -31.197 -12.124  15.585  1.00 10.00      A   
ATOM    988  CB  GLN A 102     -29.683 -12.349  15.621  1.00 10.00      A   
ATOM    989  CG  GLN A 102     -29.213 -13.599  14.896  1.00 10.00      A   
ATOM    990  CD  GLN A 102     -27.721 -13.814  15.036  1.00 10.00      A   
ATOM    991  OE1 GLN A 102     -26.954 -12.862  15.193  1.00 10.00      A   
ATOM    992  NE2 GLN A 102     -27.298 -15.065  14.982  1.00 10.00      A   
ATOM    993 HE21 GLN A 102     -27.965 -15.772  14.855  1.00 10.00      A   
ATOM    994 HE22 GLN A 102     -26.337 -15.235  15.072  1.00 10.00      A   
ATOM    995  C   GLN A 102     -31.539 -10.843  16.338  1.00 10.00      A   
ATOM    996  O   GLN A 102     -32.050 -10.881  17.458  1.00 10.00      A   
ATOM    997  N   VAL A 103     -31.274  -9.712  15.698  1.00 10.00      A   
ATOM    998  HN  VAL A 103     -30.894  -9.755  14.798  1.00 10.00      A   
ATOM    999  CA  VAL A 103     -31.543  -8.409  16.290  1.00 10.00      A   
ATOM   1000  CB  VAL A 103     -30.905  -7.276  15.459  1.00 10.00      A   
ATOM   1001  CG1 VAL A 103     -31.193  -5.917  16.076  1.00 10.00      A   
ATOM   1002  CG2 VAL A 103     -29.406  -7.493  15.331  1.00 10.00      A   
ATOM   1003  C   VAL A 103     -33.046  -8.180  16.408  1.00 10.00      A   
ATOM   1004  O   VAL A 103     -33.517  -7.535  17.342  1.00 10.00      A   
ATOM   1005  N   LYS A 104     -33.797  -8.741  15.468  1.00 10.00      A   
ATOM   1006  HN  LYS A 104     -33.359  -9.247  14.750  1.00 10.00      A   
ATOM   1007  CA  LYS A 104     -35.250  -8.613  15.461  1.00 10.00      A   
ATOM   1008  CB  LYS A 104     -35.831  -9.252  14.199  1.00 10.00      A   
ATOM   1009  CG  LYS A 104     -35.706  -8.411  12.939  1.00 10.00      A   
ATOM   1010  CD  LYS A 104     -36.045  -9.239  11.712  1.00 10.00      A   
ATOM   1011  CE  LYS A 104     -36.327  -8.374  10.497  1.00 10.00      A   
ATOM   1012  NZ  LYS A 104     -36.792  -9.191   9.341  1.00 10.00      A   
ATOM   1013  HZ1 LYS A 104     -37.139  -8.572   8.581  1.00 10.00      A   
ATOM   1014  HZ2 LYS A 104     -37.566  -9.821   9.636  1.00 10.00      A   
ATOM   1015  HZ3 LYS A 104     -36.013  -9.772   8.974  1.00 10.00      A   
ATOM   1016  C   LYS A 104     -35.878  -9.263  16.695  1.00 10.00      A   
ATOM   1017  O   LYS A 104     -37.049  -9.031  17.000  1.00 10.00      A   
ATOM   1018  N   ASP A 105     -35.100 -10.079  17.398  1.00 10.00      A   
ATOM   1019  HN  ASP A 105     -34.175 -10.230  17.109  1.00 10.00      A   
ATOM   1020  CA  ASP A 105     -35.591 -10.758  18.593  1.00 10.00      A   
ATOM   1021  CB  ASP A 105     -34.910 -12.114  18.778  1.00 10.00      A   
ATOM   1022  CG  ASP A 105     -35.886 -13.191  19.207  1.00 10.00      A   
ATOM   1023  OD1 ASP A 105     -36.249 -14.035  18.361  1.00 10.00      A   
ATOM   1024  OD2 ASP A 105     -36.309 -13.196  20.385  1.00 10.00      A   
ATOM   1025  C   ASP A 105     -35.391  -9.899  19.836  1.00 10.00      A   
ATOM   1026  O   ASP A 105     -35.870 -10.233  20.919  1.00 10.00      A   
ATOM   1027  N   THR A 106     -34.684  -8.789  19.679  1.00 10.00      A   
ATOM   1028  HN  THR A 106     -34.337  -8.560  18.791  1.00 10.00      A   
ATOM   1029  CA  THR A 106     -34.434  -7.894  20.797  1.00 10.00      A   
ATOM   1030  CB  THR A 106     -33.000  -7.316  20.792  1.00 10.00      A   
ATOM   1031  OG1 THR A 106     -32.784  -6.499  19.635  1.00 10.00      A   
ATOM   1032  HG1 THR A 106     -33.340  -6.813  18.906  1.00 10.00      A   
ATOM   1033  CG2 THR A 106     -31.974  -8.442  20.807  1.00 10.00      A   
ATOM   1034  C   THR A 106     -35.470  -6.776  20.837  1.00 10.00      A   
ATOM   1035  O   THR A 106     -35.999  -6.373  19.800  1.00 10.00      A   
ATOM   1036  N   LEU A 107     -35.768  -6.294  22.035  1.00 10.00      A   
ATOM   1037  HN  LEU A 107     -35.314  -6.661  22.823  1.00 10.00      A   
ATOM   1038  CA  LEU A 107     -36.756  -5.239  22.216  1.00 10.00      A   
ATOM   1039  CB  LEU A 107     -37.159  -5.137  23.694  1.00 10.00      A   
ATOM   1040  CG  LEU A 107     -38.065  -3.964  24.084  1.00 10.00      A   
ATOM   1041  CD1 LEU A 107     -39.472  -4.157  23.539  1.00 10.00      A   
ATOM   1042  CD2 LEU A 107     -38.093  -3.789  25.595  1.00 10.00      A   
ATOM   1043  C   LEU A 107     -36.254  -3.889  21.714  1.00 10.00      A   
ATOM   1044  O   LEU A 107     -37.024  -3.099  21.166  1.00 10.00      A   
ATOM   1045  N   PHE A 108     -34.968  -3.622  21.892  1.00 10.00      A   
ATOM   1046  HN  PHE A 108     -34.386  -4.290  22.308  1.00 10.00      A   
ATOM   1047  CA  PHE A 108     -34.410  -2.349  21.469  1.00 10.00      A   
ATOM   1048  CB  PHE A 108     -34.691  -1.275  22.532  1.00 10.00      A   
ATOM   1049  CG  PHE A 108     -34.013  -1.520  23.856  1.00 10.00      A   
ATOM   1050  CD1 PHE A 108     -32.795  -0.926  24.149  1.00 10.00      A   
ATOM   1051  CD2 PHE A 108     -34.594  -2.343  24.808  1.00 10.00      A   
ATOM   1052  CE1 PHE A 108     -32.171  -1.149  25.361  1.00 10.00      A   
ATOM   1053  CE2 PHE A 108     -33.975  -2.570  26.022  1.00 10.00      A   
ATOM   1054  CZ  PHE A 108     -32.761  -1.971  26.299  1.00 10.00      A   
ATOM   1055  C   PHE A 108     -32.912  -2.429  21.204  1.00 10.00      A   
ATOM   1056  O   PHE A 108     -32.240  -3.381  21.613  1.00 10.00      A   
ATOM   1057  N   ILE A 109     -32.410  -1.416  20.508  1.00 10.00      A   
ATOM   1058  HN  ILE A 109     -33.019  -0.712  20.197  1.00 10.00      A   
ATOM   1059  CA  ILE A 109     -30.994  -1.297  20.194  1.00 10.00      A   
ATOM   1060  CB  ILE A 109     -30.760  -1.110  18.678  1.00 10.00      A   
ATOM   1061  CG1 ILE A 109     -31.230  -2.351  17.910  1.00 10.00      A   
ATOM   1062  CG2 ILE A 109     -29.290  -0.832  18.391  1.00 10.00      A   
ATOM   1063  CD1 ILE A 109     -31.047  -2.260  16.407  1.00 10.00      A   
ATOM   1064  C   ILE A 109     -30.453  -0.090  20.948  1.00 10.00      A   
ATOM   1065  O   ILE A 109     -31.060   0.985  20.914  1.00 10.00      A   
ATOM   1066  N   ASP A 110     -29.343  -0.269  21.644  1.00 10.00      A   
ATOM   1067  HN  ASP A 110     -28.902  -1.149  21.631  1.00 10.00      A   
ATOM   1068  CA  ASP A 110     -28.759   0.806  22.430  1.00 10.00      A   
ATOM   1069  CB  ASP A 110     -28.971   0.548  23.925  1.00 10.00      A   
ATOM   1070  CG  ASP A 110     -28.170  -0.626  24.451  1.00 10.00      A   
ATOM   1071  OD1 ASP A 110     -28.400  -1.767  23.997  1.00 10.00      A   
ATOM   1072  OD2 ASP A 110     -27.309  -0.416  25.332  1.00 10.00      A   
ATOM   1073  C   ASP A 110     -27.277   1.005  22.145  1.00 10.00      A   
ATOM   1074  O   ASP A 110     -26.594   0.107  21.646  1.00 10.00      A   
ATOM   1075  N   LEU A 111     -26.801   2.203  22.462  1.00 10.00      A   
ATOM   1076  HN  LEU A 111     -27.420   2.871  22.833  1.00 10.00      A   
ATOM   1077  CA  LEU A 111     -25.404   2.576  22.284  1.00 10.00      A   
ATOM   1078  CB  LEU A 111     -25.035   2.701  20.803  1.00 10.00      A   
ATOM   1079  CG  LEU A 111     -25.688   3.843  20.021  1.00 10.00      A   
ATOM   1080  CD1 LEU A 111     -24.710   4.397  19.000  1.00 10.00      A   
ATOM   1081  CD2 LEU A 111     -26.960   3.366  19.333  1.00 10.00      A   
ATOM   1082  C   LEU A 111     -25.121   3.878  23.030  1.00 10.00      A   
ATOM   1083  O   LEU A 111     -26.034   4.672  23.268  1.00 10.00      A   
ATOM   1084  N   PHE A 112     -23.866   4.097  23.397  1.00 10.00      A   
ATOM   1085  HN  PHE A 112     -23.174   3.444  23.158  1.00 10.00      A   
ATOM   1086  CA  PHE A 112     -23.490   5.295  24.132  1.00 10.00      A   
ATOM   1087  CB  PHE A 112     -22.576   4.943  25.313  1.00 10.00      A   
ATOM   1088  CG  PHE A 112     -23.145   3.920  26.257  1.00 10.00      A   
ATOM   1089  CD1 PHE A 112     -22.408   2.804  26.615  1.00 10.00      A   
ATOM   1090  CD2 PHE A 112     -24.417   4.074  26.783  1.00 10.00      A   
ATOM   1091  CE1 PHE A 112     -22.928   1.858  27.480  1.00 10.00      A   
ATOM   1092  CE2 PHE A 112     -24.943   3.134  27.649  1.00 10.00      A   
ATOM   1093  CZ  PHE A 112     -24.198   2.023  27.999  1.00 10.00      A   
ATOM   1094  C   PHE A 112     -22.799   6.312  23.232  1.00 10.00      A   
ATOM   1095  O   PHE A 112     -21.829   5.993  22.542  1.00 10.00      A   
ATOM   1096  N   VAL A 113     -23.314   7.532  23.236  1.00 10.00      A   
ATOM   1097  HN  VAL A 113     -24.107   7.711  23.790  1.00 10.00      A   
ATOM   1098  CA  VAL A 113     -22.742   8.615  22.445  1.00 10.00      A   
ATOM   1099  CB  VAL A 113     -23.785   9.243  21.496  1.00 10.00      A   
ATOM   1100  CG1 VAL A 113     -23.161  10.349  20.659  1.00 10.00      A   
ATOM   1101  CG2 VAL A 113     -24.396   8.178  20.600  1.00 10.00      A   
ATOM   1102  C   VAL A 113     -22.205   9.689  23.382  1.00 10.00      A   
ATOM   1103  O   VAL A 113     -22.959  10.260  24.166  1.00 10.00      A   
ATOM   1104  N   LYS A 114     -20.903   9.942  23.314  1.00 10.00      A   
ATOM   1105  HN  LYS A 114     -20.357   9.445  22.667  1.00 10.00      A   
ATOM   1106  CA  LYS A 114     -20.261  10.939  24.171  1.00 10.00      A   
ATOM   1107  CB  LYS A 114     -18.761  11.038  23.864  1.00 10.00      A   
ATOM   1108  CG  LYS A 114     -17.954   9.808  24.248  1.00 10.00      A   
ATOM   1109  CD  LYS A 114     -18.044   9.522  25.738  1.00 10.00      A   
ATOM   1110  CE  LYS A 114     -17.165   8.345  26.124  1.00 10.00      A   
ATOM   1111  NZ  LYS A 114     -17.403   7.905  27.526  1.00 10.00      A   
ATOM   1112  HZ1 LYS A 114     -16.704   7.175  27.795  1.00 10.00      A   
ATOM   1113  HZ2 LYS A 114     -18.356   7.498  27.619  1.00 10.00      A   
ATOM   1114  HZ3 LYS A 114     -17.317   8.712  28.181  1.00 10.00      A   
ATOM   1115  C   LYS A 114     -20.907  12.316  24.038  1.00 10.00      A   
ATOM   1116  O   LYS A 114     -21.330  12.715  22.951  1.00 10.00      A   
ATOM   1117  N   VAL A 115     -20.973  13.038  25.154  1.00 10.00      A   
ATOM   1118  HN  VAL A 115     -20.627  12.652  25.992  1.00 10.00      A   
ATOM   1119  CA  VAL A 115     -21.552  14.379  25.180  1.00 10.00      A   
ATOM   1120  CB  VAL A 115     -21.566  14.950  26.615  1.00 10.00      A   
ATOM   1121  CG1 VAL A 115     -22.112  16.371  26.640  1.00 10.00      A   
ATOM   1122  CG2 VAL A 115     -22.381  14.053  27.535  1.00 10.00      A   
ATOM   1123  C   VAL A 115     -20.774  15.320  24.260  1.00 10.00      A   
ATOM   1124  O   VAL A 115     -21.337  16.233  23.657  1.00 10.00      A   
ATOM   1125  N   THR A 116     -19.479  15.064  24.133  1.00 10.00      A   
ATOM   1126  HN  THR A 116     -19.093  14.306  24.620  1.00 10.00      A   
ATOM   1127  CA  THR A 116     -18.609  15.873  23.294  1.00 10.00      A   
ATOM   1128  CB  THR A 116     -17.136  15.511  23.548  1.00 10.00      A   
ATOM   1129  OG1 THR A 116     -17.061  14.158  24.025  1.00 10.00      A   
ATOM   1130  HG1 THR A 116     -16.266  13.741  23.673  1.00 10.00      A   
ATOM   1131  CG2 THR A 116     -16.527  16.445  24.584  1.00 10.00      A   
ATOM   1132  C   THR A 116     -18.926  15.687  21.809  1.00 10.00      A   
ATOM   1133  O   THR A 116     -18.489  16.474  20.968  1.00 10.00      A   
ATOM   1134  N   ASN A 117     -19.693  14.648  21.492  1.00 10.00      A   
ATOM   1135  HN  ASN A 117     -20.034  14.066  22.208  1.00 10.00      A   
ATOM   1136  CA  ASN A 117     -20.063  14.363  20.113  1.00 10.00      A   
ATOM   1137  CB  ASN A 117     -19.900  12.870  19.810  1.00 10.00      A   
ATOM   1138  CG  ASN A 117     -19.851  12.573  18.322  1.00 10.00      A   
ATOM   1139  OD1 ASN A 117     -20.363  13.337  17.502  1.00 10.00      A   
ATOM   1140  ND2 ASN A 117     -19.243  11.455  17.963  1.00 10.00      A   
ATOM   1141 HD21 ASN A 117     -18.865  10.884  18.666  1.00 10.00      A   
ATOM   1142 HD22 ASN A 117     -19.188  11.243  17.006  1.00 10.00      A   
ATOM   1143  C   ASN A 117     -21.502  14.795  19.860  1.00 10.00      A   
ATOM   1144  O   ASN A 117     -22.444  14.046  20.125  1.00 10.00      A   
ATOM   1145  N   THR A 118     -21.667  16.008  19.362  1.00 10.00      A   
ATOM   1146  HN  THR A 118     -20.878  16.566  19.182  1.00 10.00      A   
ATOM   1147  CA  THR A 118     -22.988  16.545  19.082  1.00 10.00      A   
ATOM   1148  CB  THR A 118     -22.946  18.085  19.030  1.00 10.00      A   
ATOM   1149  OG1 THR A 118     -21.944  18.560  19.943  1.00 10.00      A   
ATOM   1150  HG1 THR A 118     -21.226  18.970  19.443  1.00 10.00      A   
ATOM   1151  CG2 THR A 118     -24.297  18.670  19.419  1.00 10.00      A   
ATOM   1152  C   THR A 118     -23.542  15.999  17.763  1.00 10.00      A   
ATOM   1153  O   THR A 118     -24.706  15.597  17.682  1.00 10.00      A   
ATOM   1154  N   LEU A 119     -22.687  15.955  16.744  1.00 10.00      A   
ATOM   1155  HN  LEU A 119     -21.764  16.257  16.886  1.00 10.00      A   
ATOM   1156  CA  LEU A 119     -23.079  15.470  15.426  1.00 10.00      A   
ATOM   1157  CB  LEU A 119     -21.922  15.606  14.433  1.00 10.00      A   
ATOM   1158  CG  LEU A 119     -22.266  15.354  12.964  1.00 10.00      A   
ATOM   1159  CD1 LEU A 119     -23.267  16.384  12.462  1.00 10.00      A   
ATOM   1160  CD2 LEU A 119     -21.009  15.367  12.109  1.00 10.00      A   
ATOM   1161  C   LEU A 119     -23.562  14.025  15.486  1.00 10.00      A   
ATOM   1162  O   LEU A 119     -24.492  13.643  14.775  1.00 10.00      A   
ATOM   1163  N   GLY A 120     -22.924  13.230  16.342  1.00 10.00      A   
ATOM   1164  HN  GLY A 120     -22.179  13.592  16.873  1.00 10.00      A   
ATOM   1165  CA  GLY A 120     -23.309  11.839  16.493  1.00 10.00      A   
ATOM   1166  C   GLY A 120     -24.741  11.708  16.967  1.00 10.00      A   
ATOM   1167  O   GLY A 120     -25.521  10.937  16.409  1.00 10.00      A   
ATOM   1168  N   ARG A 121     -25.091  12.488  17.983  1.00 10.00      A   
ATOM   1169  HN  ARG A 121     -24.424  13.092  18.372  1.00 10.00      A   
ATOM   1170  CA  ARG A 121     -26.440  12.469  18.534  1.00 10.00      A   
ATOM   1171  CB  ARG A 121     -26.532  13.402  19.743  1.00 10.00      A   
ATOM   1172  CG  ARG A 121     -27.759  13.179  20.611  1.00 10.00      A   
ATOM   1173  CD  ARG A 121     -28.295  14.488  21.170  1.00 10.00      A   
ATOM   1174  NE  ARG A 121     -27.265  15.256  21.871  1.00 10.00      A   
ATOM   1175  HE  ARG A 121     -26.408  14.805  22.055  1.00 10.00      A   
ATOM   1176  CZ  ARG A 121     -27.424  16.517  22.273  1.00 10.00      A   
ATOM   1177  NH1 ARG A 121     -28.565  17.156  22.041  1.00 10.00      A   
ATOM   1178 HH11 ARG A 121     -29.348  16.674  21.546  1.00 10.00      A   
ATOM   1179 HH12 ARG A 121     -28.686  18.144  22.354  1.00 10.00      A   
ATOM   1180  NH2 ARG A 121     -26.437  17.145  22.895  1.00 10.00      A   
ATOM   1181 HH21 ARG A 121     -26.557  18.132  23.205  1.00 10.00      A   
ATOM   1182 HH22 ARG A 121     -25.535  16.654  23.078  1.00 10.00      A   
ATOM   1183  C   ARG A 121     -27.454  12.895  17.477  1.00 10.00      A   
ATOM   1184  O   ARG A 121     -28.482  12.247  17.297  1.00 10.00      A   
ATOM   1185  N   ILE A 122     -27.137  13.974  16.765  1.00 10.00      A   
ATOM   1186  HN  ILE A 122     -26.286  14.430  16.947  1.00 10.00      A   
ATOM   1187  CA  ILE A 122     -28.013  14.503  15.722  1.00 10.00      A   
ATOM   1188  CB  ILE A 122     -27.403  15.758  15.057  1.00 10.00      A   
ATOM   1189  CG1 ILE A 122     -27.163  16.854  16.101  1.00 10.00      A   
ATOM   1190  CG2 ILE A 122     -28.301  16.275  13.941  1.00 10.00      A   
ATOM   1191  CD1 ILE A 122     -26.324  18.011  15.595  1.00 10.00      A   
ATOM   1192  C   ILE A 122     -28.295  13.453  14.651  1.00 10.00      A   
ATOM   1193  O   ILE A 122     -29.442  13.262  14.242  1.00 10.00      A   
ATOM   1194  N   LEU A 123     -27.243  12.771  14.211  1.00 10.00      A   
ATOM   1195  HN  LEU A 123     -26.355  12.970  14.583  1.00 10.00      A   
ATOM   1196  CA  LEU A 123     -27.367  11.739  13.189  1.00 10.00      A   
ATOM   1197  CB  LEU A 123     -25.988  11.175  12.826  1.00 10.00      A   
ATOM   1198  CG  LEU A 123     -25.965  10.034  11.802  1.00 10.00      A   
ATOM   1199  CD1 LEU A 123     -26.449  10.510  10.439  1.00 10.00      A   
ATOM   1200  CD2 LEU A 123     -24.572   9.431  11.701  1.00 10.00      A   
ATOM   1201  C   LEU A 123     -28.294  10.617  13.648  1.00 10.00      A   
ATOM   1202  O   LEU A 123     -29.187  10.195  12.911  1.00 10.00      A   
ATOM   1203  N   TYR A 124     -28.095  10.157  14.877  1.00 10.00      A   
ATOM   1204  HN  TYR A 124     -27.383  10.552  15.429  1.00 10.00      A   
ATOM   1205  CA  TYR A 124     -28.906   9.081  15.426  1.00 10.00      A   
ATOM   1206  CB  TYR A 124     -28.262   8.485  16.674  1.00 10.00      A   
ATOM   1207  CG  TYR A 124     -27.084   7.592  16.358  1.00 10.00      A   
ATOM   1208  CD1 TYR A 124     -25.803   7.912  16.786  1.00 10.00      A   
ATOM   1209  CD2 TYR A 124     -27.255   6.428  15.620  1.00 10.00      A   
ATOM   1210  CE1 TYR A 124     -24.725   7.100  16.488  1.00 10.00      A   
ATOM   1211  CE2 TYR A 124     -26.185   5.609  15.318  1.00 10.00      A   
ATOM   1212  CZ  TYR A 124     -24.923   5.948  15.754  1.00 10.00      A   
ATOM   1213  OH  TYR A 124     -23.852   5.134  15.453  1.00 10.00      A   
ATOM   1214  HH  TYR A 124     -23.386   4.906  16.266  1.00 10.00      A   
ATOM   1215  C   TYR A 124     -30.345   9.517  15.684  1.00 10.00      A   
ATOM   1216  O   TYR A 124     -31.277   8.729  15.511  1.00 10.00      A   
ATOM   1217  N   GLU A 125     -30.532  10.772  16.075  1.00 10.00      A   
ATOM   1218  HN  GLU A 125     -29.752  11.361  16.201  1.00 10.00      A   
ATOM   1219  CA  GLU A 125     -31.871  11.290  16.331  1.00 10.00      A   
ATOM   1220  CB  GLU A 125     -31.822  12.717  16.869  1.00 10.00      A   
ATOM   1221  CG  GLU A 125     -31.349  12.828  18.307  1.00 10.00      A   
ATOM   1222  CD  GLU A 125     -31.741  14.145  18.939  1.00 10.00      A   
ATOM   1223  OE1 GLU A 125     -31.247  15.201  18.488  1.00 10.00      A   
ATOM   1224  OE2 GLU A 125     -32.554  14.134  19.889  1.00 10.00      A   
ATOM   1225  C   GLU A 125     -32.707  11.242  15.061  1.00 10.00      A   
ATOM   1226  O   GLU A 125     -33.904  10.964  15.102  1.00 10.00      A   
ATOM   1227  N   LYS A 126     -32.059  11.489  13.928  1.00 10.00      A   
ATOM   1228  HN  LYS A 126     -31.097  11.688  13.961  1.00 10.00      A   
ATOM   1229  CA  LYS A 126     -32.736  11.466  12.637  1.00 10.00      A   
ATOM   1230  CB  LYS A 126     -31.868  12.118  11.556  1.00 10.00      A   
ATOM   1231  CG  LYS A 126     -31.693  13.620  11.712  1.00 10.00      A   
ATOM   1232  CD  LYS A 126     -30.820  14.192  10.606  1.00 10.00      A   
ATOM   1233  CE  LYS A 126     -30.702  15.703  10.722  1.00 10.00      A   
ATOM   1234  NZ  LYS A 126     -29.879  16.289   9.628  1.00 10.00      A   
ATOM   1235  HZ1 LYS A 126     -28.931  15.861   9.622  1.00 10.00      A   
ATOM   1236  HZ2 LYS A 126     -29.782  17.315   9.764  1.00 10.00      A   
ATOM   1237  HZ3 LYS A 126     -30.330  16.116   8.707  1.00 10.00      A   
ATOM   1238  C   LYS A 126     -33.088  10.038  12.233  1.00 10.00      A   
ATOM   1239  O   LYS A 126     -33.911   9.817  11.346  1.00 10.00      A   
ATOM   1240  N   LEU A 127     -32.459   9.072  12.890  1.00 10.00      A   
ATOM   1241  HN  LEU A 127     -31.810   9.313  13.585  1.00 10.00      A   
ATOM   1242  CA  LEU A 127     -32.699   7.667  12.603  1.00 10.00      A   
ATOM   1243  CB  LEU A 127     -31.389   6.881  12.639  1.00 10.00      A   
ATOM   1244  CG  LEU A 127     -30.390   7.197  11.525  1.00 10.00      A   
ATOM   1245  CD1 LEU A 127     -29.091   6.435  11.738  1.00 10.00      A   
ATOM   1246  CD2 LEU A 127     -30.991   6.868  10.167  1.00 10.00      A   
ATOM   1247  C   LEU A 127     -33.715   7.060  13.567  1.00 10.00      A   
ATOM   1248  O   LEU A 127     -34.047   5.877  13.469  1.00 10.00      A   
ATOM   1249  N   GLY A 128     -34.202   7.872  14.502  1.00 10.00      A   
ATOM   1250  HN  GLY A 128     -33.896   8.804  14.535  1.00 10.00      A   
ATOM   1251  CA  GLY A 128     -35.189   7.396  15.456  1.00 10.00      A   
ATOM   1252  C   GLY A 128     -34.617   7.041  16.820  1.00 10.00      A   
ATOM   1253  O   GLY A 128     -35.301   6.434  17.644  1.00 10.00      A   
ATOM   1254  N   TYR A 129     -33.368   7.411  17.072  1.00 10.00      A   
ATOM   1255  HN  TYR A 129     -32.860   7.901  16.389  1.00 10.00      A   
ATOM   1256  CA  TYR A 129     -32.742   7.115  18.354  1.00 10.00      A   
ATOM   1257  CB  TYR A 129     -31.237   6.887  18.196  1.00 10.00      A   
ATOM   1258  CG  TYR A 129     -30.883   5.641  17.415  1.00 10.00      A   
ATOM   1259  CD1 TYR A 129     -30.797   5.667  16.030  1.00 10.00      A   
ATOM   1260  CD2 TYR A 129     -30.634   4.440  18.064  1.00 10.00      A   
ATOM   1261  CE1 TYR A 129     -30.477   4.532  15.314  1.00 10.00      A   
ATOM   1262  CE2 TYR A 129     -30.312   3.299  17.356  1.00 10.00      A   
ATOM   1263  CZ  TYR A 129     -30.235   3.352  15.980  1.00 10.00      A   
ATOM   1264  OH  TYR A 129     -29.919   2.218  15.268  1.00 10.00      A   
ATOM   1265  HH  TYR A 129     -30.432   1.473  15.609  1.00 10.00      A   
ATOM   1266  C   TYR A 129     -33.007   8.239  19.343  1.00 10.00      A   
ATOM   1267  O   TYR A 129     -32.825   9.416  19.023  1.00 10.00      A   
ATOM   1268  N   SER A 130     -33.455   7.880  20.537  1.00 10.00      A   
ATOM   1269  HN  SER A 130     -33.595   6.929  20.733  1.00 10.00      A   
ATOM   1270  CA  SER A 130     -33.748   8.861  21.567  1.00 10.00      A   
ATOM   1271  CB  SER A 130     -35.224   8.783  21.952  1.00 10.00      A   
ATOM   1272  OG  SER A 130     -36.049   8.786  20.797  1.00 10.00      A   
ATOM   1273  HG  SER A 130     -35.509   8.624  20.016  1.00 10.00      A   
ATOM   1274  C   SER A 130     -32.870   8.640  22.794  1.00 10.00      A   
ATOM   1275  O   SER A 130     -32.523   7.505  23.124  1.00 10.00      A   
ATOM   1276  N   VAL A 131     -32.505   9.730  23.454  1.00 10.00      A   
ATOM   1277  HN  VAL A 131     -32.811  10.607  23.134  1.00 10.00      A   
ATOM   1278  CA  VAL A 131     -31.672   9.662  24.646  1.00 10.00      A   
ATOM   1279  CB  VAL A 131     -31.006  11.020  24.958  1.00 10.00      A   
ATOM   1280  CG1 VAL A 131     -29.982  10.866  26.070  1.00 10.00      A   
ATOM   1281  CG2 VAL A 131     -30.359  11.605  23.712  1.00 10.00      A   
ATOM   1282  C   VAL A 131     -32.517   9.234  25.839  1.00 10.00      A   
ATOM   1283  O   VAL A 131     -33.406   9.965  26.277  1.00 10.00      A   
ATOM   1284  N   PHE A 132     -32.242   8.048  26.347  1.00 10.00      A   
ATOM   1285  HN  PHE A 132     -31.513   7.515  25.954  1.00 10.00      A   
ATOM   1286  CA  PHE A 132     -32.980   7.506  27.475  1.00 10.00      A   
ATOM   1287  CB  PHE A 132     -32.879   5.980  27.454  1.00 10.00      A   
ATOM   1288  CG  PHE A 132     -33.981   5.264  28.177  1.00 10.00      A   
ATOM   1289  CD1 PHE A 132     -35.161   4.946  27.527  1.00 10.00      A   
ATOM   1290  CD2 PHE A 132     -33.830   4.892  29.501  1.00 10.00      A   
ATOM   1291  CE1 PHE A 132     -36.172   4.272  28.184  1.00 10.00      A   
ATOM   1292  CE2 PHE A 132     -34.836   4.221  30.166  1.00 10.00      A   
ATOM   1293  CZ  PHE A 132     -36.008   3.909  29.506  1.00 10.00      A   
ATOM   1294  C   PHE A 132     -32.431   8.044  28.789  1.00 10.00      A   
ATOM   1295  O   PHE A 132     -33.188   8.428  29.682  1.00 10.00      A   
ATOM   1296  N   ARG A 133     -31.109   8.080  28.896  1.00 10.00      A   
ATOM   1297  HN  ARG A 133     -30.560   7.776  28.142  1.00 10.00      A   
ATOM   1298  CA  ARG A 133     -30.445   8.555  30.101  1.00 10.00      A   
ATOM   1299  CB  ARG A 133     -30.479   7.447  31.164  1.00 10.00      A   
ATOM   1300  CG  ARG A 133     -30.145   7.904  32.576  1.00 10.00      A   
ATOM   1301  CD  ARG A 133     -29.489   6.790  33.374  1.00 10.00      A   
ATOM   1302  NE  ARG A 133     -30.359   5.626  33.515  1.00 10.00      A   
ATOM   1303  HE  ARG A 133     -31.097   5.529  32.873  1.00 10.00      A   
ATOM   1304  CZ  ARG A 133     -30.197   4.687  34.449  1.00 10.00      A   
ATOM   1305  NH1 ARG A 133     -29.208   4.784  35.327  1.00 10.00      A   
ATOM   1306 HH11 ARG A 133     -28.546   5.590  35.288  1.00 10.00      A   
ATOM   1307 HH12 ARG A 133     -29.081   4.053  36.057  1.00 10.00      A   
ATOM   1308  NH2 ARG A 133     -31.033   3.661  34.511  1.00 10.00      A   
ATOM   1309 HH21 ARG A 133     -31.815   3.578  33.825  1.00 10.00      A   
ATOM   1310 HH22 ARG A 133     -30.914   2.928  35.247  1.00 10.00      A   
ATOM   1311  C   ARG A 133     -28.997   8.898  29.776  1.00 10.00      A   
ATOM   1312  O   ARG A 133     -28.511   8.575  28.699  1.00 10.00      A   
ATOM   1313  N   ARG A 134     -28.318   9.571  30.689  1.00 10.00      A   
ATOM   1314  HN  ARG A 134     -28.770   9.849  31.515  1.00 10.00      A   
ATOM   1315  CA  ARG A 134     -26.919   9.920  30.492  1.00 10.00      A   
ATOM   1316  CB  ARG A 134     -26.692  11.416  30.717  1.00 10.00      A   
ATOM   1317  CG  ARG A 134     -25.311  11.907  30.309  1.00 10.00      A   
ATOM   1318  CD  ARG A 134     -25.084  13.344  30.745  1.00 10.00      A   
ATOM   1319  NE  ARG A 134     -24.891  13.453  32.189  1.00 10.00      A   
ATOM   1320  HE  ARG A 134     -24.402  12.725  32.637  1.00 10.00      A   
ATOM   1321  CZ  ARG A 134     -25.322  14.481  32.920  1.00 10.00      A   
ATOM   1322  NH1 ARG A 134     -25.983  15.478  32.347  1.00 10.00      A   
ATOM   1323 HH11 ARG A 134     -26.165  15.472  31.321  1.00 10.00      A   
ATOM   1324 HH12 ARG A 134     -26.317  16.283  32.923  1.00 10.00      A   
ATOM   1325  NH2 ARG A 134     -25.104  14.500  34.227  1.00 10.00      A   
ATOM   1326 HH21 ARG A 134     -24.590  13.719  34.686  1.00 10.00      A   
ATOM   1327 HH22 ARG A 134     -25.440  15.303  34.805  1.00 10.00      A   
ATOM   1328  C   ARG A 134     -26.052   9.112  31.447  1.00 10.00      A   
ATOM   1329  O   ARG A 134     -26.142   9.275  32.664  1.00 10.00      A   
ATOM   1330  N   VAL A 135     -25.226   8.238  30.898  1.00 10.00      A   
ATOM   1331  HN  VAL A 135     -25.184   8.166  29.918  1.00 10.00      A   
ATOM   1332  CA  VAL A 135     -24.350   7.409  31.714  1.00 10.00      A   
ATOM   1333  CB  VAL A 135     -23.946   6.100  31.001  1.00 10.00      A   
ATOM   1334  CG1 VAL A 135     -25.181   5.314  30.588  1.00 10.00      A   
ATOM   1335  CG2 VAL A 135     -23.053   6.371  29.799  1.00 10.00      A   
ATOM   1336  C   VAL A 135     -23.109   8.193  32.127  1.00 10.00      A   
ATOM   1337  O   VAL A 135     -22.740   9.171  31.473  1.00 10.00      A   
ATOM   1338  N   VAL A 136     -22.475   7.765  33.210  1.00 10.00      A   
ATOM   1339  HN  VAL A 136     -22.812   6.970  33.677  1.00 10.00      A   
ATOM   1340  CA  VAL A 136     -21.284   8.435  33.722  1.00 10.00      A   
ATOM   1341  CB  VAL A 136     -20.915   7.931  35.137  1.00 10.00      A   
ATOM   1342  CG1 VAL A 136     -19.849   8.811  35.771  1.00 10.00      A   
ATOM   1343  CG2 VAL A 136     -22.152   7.878  36.023  1.00 10.00      A   
ATOM   1344  C   VAL A 136     -20.100   8.241  32.773  1.00 10.00      A   
ATOM   1345  O   VAL A 136     -19.160   9.039  32.759  1.00 10.00      A   
ATOM   1346  N   GLY A 137     -20.158   7.180  31.977  1.00 10.00      A   
ATOM   1347  HN  GLY A 137     -20.929   6.577  32.039  1.00 10.00      A   
ATOM   1348  CA  GLY A 137     -19.098   6.899  31.028  1.00 10.00      A   
ATOM   1349  C   GLY A 137     -18.003   6.045  31.628  1.00 10.00      A   
ATOM   1350  O   GLY A 137     -17.858   4.875  31.280  1.00 10.00      A   
ATOM   1351  N   TYR A 138     -17.242   6.625  32.542  1.00 10.00      A   
ATOM   1352  HN  TYR A 138     -17.419   7.556  32.792  1.00 10.00      A   
ATOM   1353  CA  TYR A 138     -16.155   5.913  33.195  1.00 10.00      A   
ATOM   1354  CB  TYR A 138     -14.809   6.565  32.861  1.00 10.00      A   
ATOM   1355  CG  TYR A 138     -13.616   5.865  33.474  1.00 10.00      A   
ATOM   1356  CD1 TYR A 138     -13.147   4.665  32.956  1.00 10.00      A   
ATOM   1357  CD2 TYR A 138     -12.956   6.406  34.571  1.00 10.00      A   
ATOM   1358  CE1 TYR A 138     -12.058   4.025  33.516  1.00 10.00      A   
ATOM   1359  CE2 TYR A 138     -11.866   5.772  35.136  1.00 10.00      A   
ATOM   1360  CZ  TYR A 138     -11.420   4.583  34.604  1.00 10.00      A   
ATOM   1361  OH  TYR A 138     -10.336   3.944  35.165  1.00 10.00      A   
ATOM   1362  HH  TYR A 138      -9.726   3.682  34.466  1.00 10.00      A   
ATOM   1363  C   TYR A 138     -16.372   5.884  34.701  1.00 10.00      A   
ATOM   1364  O   TYR A 138     -17.353   6.438  35.201  1.00 10.00      A   
ATOM   1365  N   ASN A 148      -8.312   5.595  23.311  1.00 10.00      A   
ATOM   1366  HN  ASN A 148      -9.057   5.778  22.681  1.00 10.00      A   
ATOM   1367  CA  ASN A 148      -7.007   6.188  23.049  1.00 10.00      A   
ATOM   1368  CB  ASN A 148      -6.189   5.280  22.129  1.00 10.00      A   
ATOM   1369  CG  ASN A 148      -4.693   5.478  22.275  1.00 10.00      A   
ATOM   1370  OD1 ASN A 148      -4.221   6.568  22.598  1.00 10.00      A   
ATOM   1371  ND2 ASN A 148      -3.935   4.421  22.033  1.00 10.00      A   
ATOM   1372 HD21 ASN A 148      -4.376   3.581  21.779  1.00 10.00      A   
ATOM   1373 HD22 ASN A 148      -2.963   4.522  22.109  1.00 10.00      A   
ATOM   1374  C   ASN A 148      -7.167   7.573  22.427  1.00 10.00      A   
ATOM   1375  O   ASN A 148      -6.637   8.560  22.938  1.00 10.00      A   
ATOM   1376  N   LYS A 149      -7.918   7.645  21.334  1.00 10.00      A   
ATOM   1377  HN  LYS A 149      -8.330   6.825  20.974  1.00 10.00      A   
ATOM   1378  CA  LYS A 149      -8.153   8.910  20.653  1.00 10.00      A   
ATOM   1379  CB  LYS A 149      -8.435   8.681  19.168  1.00 10.00      A   
ATOM   1380  CG  LYS A 149      -7.375   7.876  18.438  1.00 10.00      A   
ATOM   1381  CD  LYS A 149      -7.721   7.745  16.966  1.00 10.00      A   
ATOM   1382  CE  LYS A 149      -6.946   6.618  16.307  1.00 10.00      A   
ATOM   1383  NZ  LYS A 149      -7.288   6.493  14.869  1.00 10.00      A   
ATOM   1384  HZ1 LYS A 149      -6.915   5.599  14.489  1.00 10.00      A   
ATOM   1385  HZ2 LYS A 149      -6.877   7.284  14.335  1.00 10.00      A   
ATOM   1386  HZ3 LYS A 149      -8.324   6.504  14.745  1.00 10.00      A   
ATOM   1387  C   LYS A 149      -9.329   9.645  21.286  1.00 10.00      A   
ATOM   1388  O   LYS A 149      -9.292  10.864  21.466  1.00 10.00      A   
ATOM   1389  N   ILE A 150     -10.366   8.895  21.635  1.00 10.00      A   
ATOM   1390  HN  ILE A 150     -10.324   7.921  21.496  1.00 10.00      A   
ATOM   1391  CA  ILE A 150     -11.559   9.471  22.239  1.00 10.00      A   
ATOM   1392  CB  ILE A 150     -12.843   8.817  21.683  1.00 10.00      A   
ATOM   1393  CG1 ILE A 150     -12.831   8.826  20.149  1.00 10.00      A   
ATOM   1394  CG2 ILE A 150     -14.080   9.533  22.210  1.00 10.00      A   
ATOM   1395  CD1 ILE A 150     -13.978   8.063  19.519  1.00 10.00      A   
ATOM   1396  C   ILE A 150     -11.525   9.300  23.753  1.00 10.00      A   
ATOM   1397  O   ILE A 150     -11.199   8.223  24.257  1.00 10.00      A   
ATOM   1398  N   ASP A 151     -11.844  10.364  24.473  1.00 10.00      A   
ATOM   1399  HN  ASP A 151     -12.086  11.199  24.016  1.00 10.00      A   
ATOM   1400  CA  ASP A 151     -11.852  10.325  25.927  1.00 10.00      A   
ATOM   1401  CB  ASP A 151     -11.837  11.740  26.500  1.00 10.00      A   
ATOM   1402  CG  ASP A 151     -11.321  11.783  27.919  1.00 10.00      A   
ATOM   1403  OD1 ASP A 151     -11.744  10.937  28.731  1.00 10.00      A   
ATOM   1404  OD2 ASP A 151     -10.486  12.663  28.226  1.00 10.00      A   
ATOM   1405  C   ASP A 151     -13.074   9.562  26.426  1.00 10.00      A   
ATOM   1406  O   ASP A 151     -14.203   9.832  26.011  1.00 10.00      A   
ATOM   1407  N   ASP A 152     -12.851   8.608  27.318  1.00 10.00      A   
ATOM   1408  HN  ASP A 152     -11.936   8.450  27.634  1.00 10.00      A   
ATOM   1409  CA  ASP A 152     -13.942   7.801  27.848  1.00 10.00      A   
ATOM   1410  CB  ASP A 152     -13.554   6.325  27.901  1.00 10.00      A   
ATOM   1411  CG  ASP A 152     -14.746   5.407  28.108  1.00 10.00      A   
ATOM   1412  OD1 ASP A 152     -15.813   5.657  27.498  1.00 10.00      A   
ATOM   1413  OD2 ASP A 152     -14.615   4.420  28.861  1.00 10.00      A   
ATOM   1414  C   ASP A 152     -14.400   8.286  29.217  1.00 10.00      A   
ATOM   1415  O   ASP A 152     -15.451   7.874  29.708  1.00 10.00      A   
ATOM   1416  N   SER A 153     -13.632   9.186  29.821  1.00 10.00      A   
ATOM   1417  HN  SER A 153     -12.819   9.512  29.372  1.00 10.00      A   
ATOM   1418  CA  SER A 153     -13.985   9.712  31.132  1.00 10.00      A   
ATOM   1419  CB  SER A 153     -12.783  10.391  31.798  1.00 10.00      A   
ATOM   1420  OG  SER A 153     -12.414  11.582  31.118  1.00 10.00      A   
ATOM   1421  HG  SER A 153     -12.078  11.356  30.228  1.00 10.00      A   
ATOM   1422  C   SER A 153     -15.157  10.681  31.017  1.00 10.00      A   
ATOM   1423  O   SER A 153     -15.815  11.000  32.004  1.00 10.00      A   
ATOM   1424  N   VAL A 154     -15.399  11.147  29.801  1.00 10.00      A   
ATOM   1425  HN  VAL A 154     -14.820  10.864  29.063  1.00 10.00      A   
ATOM   1426  CA  VAL A 154     -16.490  12.067  29.527  1.00 10.00      A   
ATOM   1427  CB  VAL A 154     -16.294  12.739  28.150  1.00 10.00      A   
ATOM   1428  CG1 VAL A 154     -17.342  13.814  27.906  1.00 10.00      A   
ATOM   1429  CG2 VAL A 154     -14.895  13.324  28.043  1.00 10.00      A   
ATOM   1430  C   VAL A 154     -17.824  11.322  29.541  1.00 10.00      A   
ATOM   1431  O   VAL A 154     -17.888  10.145  29.164  1.00 10.00      A   
ATOM   1432  N   ASP A 155     -18.877  12.010  29.973  1.00 10.00      A   
ATOM   1433  HN  ASP A 155     -18.753  12.945  30.251  1.00 10.00      A   
ATOM   1434  CA  ASP A 155     -20.214  11.424  30.042  1.00 10.00      A   
ATOM   1435  CB  ASP A 155     -21.215  12.409  30.659  1.00 10.00      A   
ATOM   1436  CG  ASP A 155     -21.064  12.560  32.156  1.00 10.00      A   
ATOM   1437  OD1 ASP A 155     -20.215  13.364  32.593  1.00 10.00      A   
ATOM   1438  OD2 ASP A 155     -21.792  11.878  32.908  1.00 10.00      A   
ATOM   1439  C   ASP A 155     -20.701  11.008  28.661  1.00 10.00      A   
ATOM   1440  O   ASP A 155     -20.263  11.550  27.641  1.00 10.00      A   
ATOM   1441  N   ALA A 156     -21.612  10.050  28.628  1.00 10.00      A   
ATOM   1442  HN  ALA A 156     -21.939   9.669  29.475  1.00 10.00      A   
ATOM   1443  CA  ALA A 156     -22.155   9.561  27.372  1.00 10.00      A   
ATOM   1444  CB  ALA A 156     -21.522   8.228  27.004  1.00 10.00      A   
ATOM   1445  C   ALA A 156     -23.672   9.433  27.448  1.00 10.00      A   
ATOM   1446  O   ALA A 156     -24.227   9.120  28.500  1.00 10.00      A   
ATOM   1447  N   PHE A 157     -24.337   9.691  26.337  1.00 10.00      A   
ATOM   1448  HN  PHE A 157     -23.840   9.951  25.528  1.00 10.00      A   
ATOM   1449  CA  PHE A 157     -25.784   9.598  26.275  1.00 10.00      A   
ATOM   1450  CB  PHE A 157     -26.349  10.619  25.286  1.00 10.00      A   
ATOM   1451  CG  PHE A 157     -26.194  12.048  25.719  1.00 10.00      A   
ATOM   1452  CD1 PHE A 157     -25.468  12.944  24.954  1.00 10.00      A   
ATOM   1453  CD2 PHE A 157     -26.782  12.501  26.889  1.00 10.00      A   
ATOM   1454  CE1 PHE A 157     -25.330  14.262  25.345  1.00 10.00      A   
ATOM   1455  CE2 PHE A 157     -26.647  13.817  27.287  1.00 10.00      A   
ATOM   1456  CZ  PHE A 157     -25.920  14.699  26.514  1.00 10.00      A   
ATOM   1457  C   PHE A 157     -26.220   8.197  25.868  1.00 10.00      A   
ATOM   1458  O   PHE A 157     -25.800   7.680  24.828  1.00 10.00      A   
ATOM   1459  N   ASP A 158     -27.042   7.587  26.705  1.00 10.00      A   
ATOM   1460  HN  ASP A 158     -27.309   8.047  27.532  1.00 10.00      A   
ATOM   1461  CA  ASP A 158     -27.576   6.255  26.443  1.00 10.00      A   
ATOM   1462  CB  ASP A 158     -27.982   5.581  27.762  1.00 10.00      A   
ATOM   1463  CG  ASP A 158     -28.711   4.258  27.585  1.00 10.00      A   
ATOM   1464  OD1 ASP A 158     -28.247   3.412  26.795  1.00 10.00      A   
ATOM   1465  OD2 ASP A 158     -29.744   4.053  28.263  1.00 10.00      A   
ATOM   1466  C   ASP A 158     -28.775   6.386  25.513  1.00 10.00      A   
ATOM   1467  O   ASP A 158     -29.897   6.657  25.948  1.00 10.00      A   
ATOM   1468  N   MET A 159     -28.520   6.244  24.223  1.00 10.00      A   
ATOM   1469  HN  MET A 159     -27.607   6.027  23.937  1.00 10.00      A   
ATOM   1470  CA  MET A 159     -29.564   6.369  23.225  1.00 10.00      A   
ATOM   1471  CB  MET A 159     -29.050   7.117  21.996  1.00 10.00      A   
ATOM   1472  CG  MET A 159     -28.507   8.501  22.303  1.00 10.00      A   
ATOM   1473  SD  MET A 159     -27.980   9.388  20.824  1.00 10.00      A   
ATOM   1474  CE  MET A 159     -29.560   9.763  20.069  1.00 10.00      A   
ATOM   1475  C   MET A 159     -30.092   5.006  22.830  1.00 10.00      A   
ATOM   1476  O   MET A 159     -29.323   4.099  22.511  1.00 10.00      A   
ATOM   1477  N   ARG A 160     -31.405   4.867  22.850  1.00 10.00      A   
ATOM   1478  HN  ARG A 160     -31.966   5.636  23.095  1.00 10.00      A   
ATOM   1479  CA  ARG A 160     -32.036   3.607  22.508  1.00 10.00      A   
ATOM   1480  CB  ARG A 160     -32.562   2.916  23.765  1.00 10.00      A   
ATOM   1481  CG  ARG A 160     -31.476   2.504  24.736  1.00 10.00      A   
ATOM   1482  CD  ARG A 160     -31.783   2.977  26.140  1.00 10.00      A   
ATOM   1483  NE  ARG A 160     -32.751   2.116  26.814  1.00 10.00      A   
ATOM   1484  HE  ARG A 160     -33.518   1.791  26.288  1.00 10.00      A   
ATOM   1485  CZ  ARG A 160     -32.645   1.759  28.090  1.00 10.00      A   
ATOM   1486  NH1 ARG A 160     -31.620   2.187  28.815  1.00 10.00      A   
ATOM   1487 HH11 ARG A 160     -31.532   1.907  29.814  1.00 10.00      A   
ATOM   1488 HH12 ARG A 160     -30.893   2.817  28.385  1.00 10.00      A   
ATOM   1489  NH2 ARG A 160     -33.563   0.984  28.643  1.00 10.00      A   
ATOM   1490 HH21 ARG A 160     -33.477   0.702  29.643  1.00 10.00      A   
ATOM   1491 HH22 ARG A 160     -34.377   0.652  28.081  1.00 10.00      A   
ATOM   1492  C   ARG A 160     -33.174   3.802  21.526  1.00 10.00      A   
ATOM   1493  O   ARG A 160     -33.816   4.856  21.498  1.00 10.00      A   
ATOM   1494  N   LYS A 161     -33.407   2.784  20.724  1.00 10.00      A   
ATOM   1495  HN  LYS A 161     -32.829   1.988  20.785  1.00 10.00      A   
ATOM   1496  CA  LYS A 161     -34.477   2.801  19.744  1.00 10.00      A   
ATOM   1497  CB  LYS A 161     -33.900   2.961  18.337  1.00 10.00      A   
ATOM   1498  CG  LYS A 161     -34.940   3.003  17.231  1.00 10.00      A   
ATOM   1499  CD  LYS A 161     -34.283   3.181  15.875  1.00 10.00      A   
ATOM   1500  CE  LYS A 161     -35.295   3.086  14.748  1.00 10.00      A   
ATOM   1501  NZ  LYS A 161     -34.637   3.104  13.415  1.00 10.00      A   
ATOM   1502  HZ1 LYS A 161     -33.998   3.923  13.340  1.00 10.00      A   
ATOM   1503  HZ2 LYS A 161     -35.352   3.169  12.665  1.00 10.00      A   
ATOM   1504  HZ3 LYS A 161     -34.081   2.230  13.275  1.00 10.00      A   
ATOM   1505  C   LYS A 161     -35.263   1.503  19.844  1.00 10.00      A   
ATOM   1506  O   LYS A 161     -34.698   0.420  19.696  1.00 10.00      A   
ATOM   1507  N   LEU A 162     -36.556   1.614  20.112  1.00 10.00      A   
ATOM   1508  HN  LEU A 162     -36.950   2.507  20.212  1.00 10.00      A   
ATOM   1509  CA  LEU A 162     -37.410   0.440  20.242  1.00 10.00      A   
ATOM   1510  CB  LEU A 162     -38.763   0.820  20.846  1.00 10.00      A   
ATOM   1511  CG  LEU A 162     -38.751   1.230  22.318  1.00 10.00      A   
ATOM   1512  CD1 LEU A 162     -40.107   1.783  22.725  1.00 10.00      A   
ATOM   1513  CD2 LEU A 162     -38.366   0.051  23.200  1.00 10.00      A   
ATOM   1514  C   LEU A 162     -37.607  -0.249  18.899  1.00 10.00      A   
ATOM   1515  O   LEU A 162     -37.702   0.410  17.862  1.00 10.00      A   
ATOM   1516  N   LEU A 163     -37.658  -1.571  18.921  1.00 10.00      A   
ATOM   1517  HN  LEU A 163     -37.566  -2.044  19.781  1.00 10.00      A   
ATOM   1518  CA  LEU A 163     -37.848  -2.345  17.707  1.00 10.00      A   
ATOM   1519  CB  LEU A 163     -36.822  -3.478  17.627  1.00 10.00      A   
ATOM   1520  CG  LEU A 163     -35.351  -3.056  17.575  1.00 10.00      A   
ATOM   1521  CD1 LEU A 163     -34.446  -4.278  17.547  1.00 10.00      A   
ATOM   1522  CD2 LEU A 163     -35.086  -2.161  16.372  1.00 10.00      A   
ATOM   1523  C   LEU A 163     -39.263  -2.909  17.646  1.00 10.00      A   
ATOM   1524  O   LEU A 163     -39.825  -3.301  18.673  1.00 10.00      A   
ATOM   1525  N   PRO A 164     -39.866  -2.926  16.447  1.00 10.00      A   
ATOM   1526  CB  PRO A 164     -41.548  -3.071  14.804  1.00 10.00      A   
ATOM   1527  CG  PRO A 164     -40.226  -2.907  14.135  1.00 10.00      A   
ATOM   1528  CD  PRO A 164     -39.279  -2.417  15.194  1.00 10.00      A   
ATOM   1529  CA  PRO A 164     -41.218  -3.453  16.250  1.00 10.00      A   
ATOM   1530  C   PRO A 164     -41.263  -4.970  16.423  1.00 10.00      A   
ATOM   1531  O   PRO A 164     -41.810  -5.439  17.442  1.00 10.00      A   
ATOM   1532  OXT PRO A 164     -40.733  -5.689  15.548  1.00 10.00      A   
ATOM   1533  CB  GLU B   8      20.424 -23.471  17.904  1.00 10.00      B   
ATOM   1534  CG  GLU B   8      19.368 -24.505  17.528  1.00 10.00      B   
ATOM   1535  CD  GLU B   8      19.701 -25.909  18.001  1.00 10.00      B   
ATOM   1536  OE1 GLU B   8      18.770 -26.652  18.372  1.00 10.00      B   
ATOM   1537  OE2 GLU B   8      20.893 -26.279  18.002  1.00 10.00      B   
ATOM   1538  C   GLU B   8      22.297 -22.040  16.998  1.00 10.00      B   
ATOM   1539  O   GLU B   8      22.496 -21.387  15.975  1.00 10.00      B   
ATOM   1540  N   GLU B   8      22.565 -24.488  17.178  1.00 10.00      B   
ATOM   1541  HT1 GLU B   8      23.209 -24.589  16.362  1.00 10.00      B   
ATOM   1542  HT2 GLU B   8      22.054 -25.386  17.323  1.00 10.00      B   
ATOM   1543  HT3 GLU B   8      23.127 -24.284  18.026  1.00 10.00      B   
ATOM   1544  CA  GLU B   8      21.604 -23.396  16.930  1.00 10.00      B   
ATOM   1545  N   ILE B   9      22.683 -21.629  18.204  1.00 10.00      B   
ATOM   1546  HN  ILE B   9      22.505 -22.197  18.984  1.00 10.00      B   
ATOM   1547  CA  ILE B   9      23.361 -20.351  18.401  1.00 10.00      B   
ATOM   1548  CB  ILE B   9      23.625 -20.077  19.899  1.00 10.00      B   
ATOM   1549  CG1 ILE B   9      22.305 -20.017  20.675  1.00 10.00      B   
ATOM   1550  CG2 ILE B   9      24.415 -18.786  20.085  1.00 10.00      B   
ATOM   1551  CD1 ILE B   9      22.483 -19.922  22.177  1.00 10.00      B   
ATOM   1552  C   ILE B   9      24.683 -20.313  17.637  1.00 10.00      B   
ATOM   1553  O   ILE B   9      24.966 -19.359  16.912  1.00 10.00      B   
ATOM   1554  N   ILE B  10      25.472 -21.373  17.778  1.00 10.00      B   
ATOM   1555  HN  ILE B  10      25.176 -22.115  18.347  1.00 10.00      B   
ATOM   1556  CA  ILE B  10      26.768 -21.460  17.110  1.00 10.00      B   
ATOM   1557  CB  ILE B  10      27.575 -22.701  17.557  1.00 10.00      B   
ATOM   1558  CG1 ILE B  10      26.869 -23.997  17.139  1.00 10.00      B   
ATOM   1559  CG2 ILE B  10      27.797 -22.673  19.063  1.00 10.00      B   
ATOM   1560  CD1 ILE B  10      27.727 -25.236  17.275  1.00 10.00      B   
ATOM   1561  C   ILE B  10      26.621 -21.450  15.587  1.00 10.00      B   
ATOM   1562  O   ILE B  10      27.510 -20.988  14.872  1.00 10.00      B   
ATOM   1563  N   ASP B  11      25.487 -21.945  15.105  1.00 10.00      B   
ATOM   1564  HN  ASP B  11      24.818 -22.289  15.728  1.00 10.00      B   
ATOM   1565  CA  ASP B  11      25.208 -21.997  13.675  1.00 10.00      B   
ATOM   1566  CB  ASP B  11      23.925 -22.788  13.411  1.00 10.00      B   
ATOM   1567  CG  ASP B  11      24.040 -24.249  13.793  1.00 10.00      B   
ATOM   1568  OD1 ASP B  11      24.183 -25.092  12.885  1.00 10.00      B   
ATOM   1569  OD2 ASP B  11      23.971 -24.561  15.002  1.00 10.00      B   
ATOM   1570  C   ASP B  11      25.064 -20.592  13.113  1.00 10.00      B   
ATOM   1571  O   ASP B  11      25.492 -20.308  11.993  1.00 10.00      B   
ATOM   1572  N   PHE B  12      24.454 -19.713  13.901  1.00 10.00      B   
ATOM   1573  HN  PHE B  12      24.123 -20.007  14.777  1.00 10.00      B   
ATOM   1574  CA  PHE B  12      24.262 -18.328  13.497  1.00 10.00      B   
ATOM   1575  CB  PHE B  12      23.351 -17.597  14.489  1.00 10.00      B   
ATOM   1576  CG  PHE B  12      22.926 -16.226  14.036  1.00 10.00      B   
ATOM   1577  CD1 PHE B  12      21.984 -16.076  13.031  1.00 10.00      B   
ATOM   1578  CD2 PHE B  12      23.465 -15.089  14.618  1.00 10.00      B   
ATOM   1579  CE1 PHE B  12      21.588 -14.819  12.616  1.00 10.00      B   
ATOM   1580  CE2 PHE B  12      23.074 -13.829  14.207  1.00 10.00      B   
ATOM   1581  CZ  PHE B  12      22.133 -13.694  13.204  1.00 10.00      B   
ATOM   1582  C   PHE B  12      25.609 -17.622  13.395  1.00 10.00      B   
ATOM   1583  O   PHE B  12      25.840 -16.825  12.484  1.00 10.00      B   
ATOM   1584  N   ILE B  13      26.499 -17.930  14.332  1.00 10.00      B   
ATOM   1585  HN  ILE B  13      26.251 -18.568  15.036  1.00 10.00      B   
ATOM   1586  CA  ILE B  13      27.831 -17.341  14.348  1.00 10.00      B   
ATOM   1587  CB  ILE B  13      28.575 -17.644  15.666  1.00 10.00      B   
ATOM   1588  CG1 ILE B  13      27.614 -17.544  16.853  1.00 10.00      B   
ATOM   1589  CG2 ILE B  13      29.739 -16.679  15.850  1.00 10.00      B   
ATOM   1590  CD1 ILE B  13      28.197 -18.032  18.162  1.00 10.00      B   
ATOM   1591  C   ILE B  13      28.647 -17.871  13.172  1.00 10.00      B   
ATOM   1592  O   ILE B  13      29.374 -17.121  12.517  1.00 10.00      B   
ATOM   1593  N   ASP B  14      28.503 -19.169  12.899  1.00 10.00      B   
ATOM   1594  HN  ASP B  14      27.901 -19.711  13.459  1.00 10.00      B   
ATOM   1595  CA  ASP B  14      29.212 -19.814  11.796  1.00 10.00      B   
ATOM   1596  CB  ASP B  14      28.965 -21.326  11.807  1.00 10.00      B   
ATOM   1597  CG  ASP B  14      29.455 -22.017  10.547  1.00 10.00      B   
ATOM   1598  OD1 ASP B  14      30.630 -22.450  10.516  1.00 10.00      B   
ATOM   1599  OD2 ASP B  14      28.663 -22.139   9.587  1.00 10.00      B   
ATOM   1600  C   ASP B  14      28.769 -19.220  10.467  1.00 10.00      B   
ATOM   1601  O   ASP B  14      29.591 -18.903   9.609  1.00 10.00      B   
ATOM   1602  N   GLN B  15      27.460 -19.034  10.332  1.00 10.00      B   
ATOM   1603  HN  GLN B  15      26.868 -19.297  11.073  1.00 10.00      B   
ATOM   1604  CA  GLN B  15      26.869 -18.471   9.121  1.00 10.00      B   
ATOM   1605  CB  GLN B  15      25.345 -18.588   9.192  1.00 10.00      B   
ATOM   1606  CG  GLN B  15      24.654 -18.632   7.840  1.00 10.00      B   
ATOM   1607  CD  GLN B  15      24.954 -19.902   7.072  1.00 10.00      B   
ATOM   1608  OE1 GLN B  15      24.289 -20.921   7.255  1.00 10.00      B   
ATOM   1609  NE2 GLN B  15      25.949 -19.850   6.200  1.00 10.00      B   
ATOM   1610 HE21 GLN B  15      26.435 -19.001   6.094  1.00 10.00      B   
ATOM   1611 HE22 GLN B  15      26.164 -20.661   5.693  1.00 10.00      B   
ATOM   1612  C   GLN B  15      27.279 -17.008   8.939  1.00 10.00      B   
ATOM   1613  O   GLN B  15      27.042 -16.407   7.891  1.00 10.00      B   
ATOM   1614  N   GLY B  16      27.879 -16.442   9.978  1.00 10.00      B   
ATOM   1615  HN  GLY B  16      28.014 -16.967  10.795  1.00 10.00      B   
ATOM   1616  CA  GLY B  16      28.330 -15.067   9.924  1.00 10.00      B   
ATOM   1617  C   GLY B  16      29.775 -14.966   9.473  1.00 10.00      B   
ATOM   1618  O   GLY B  16      30.281 -13.865   9.246  1.00 10.00      B   
ATOM   1619  N   ASN B  17      30.429 -16.125   9.356  1.00 10.00      B   
ATOM   1620  HN  ASN B  17      29.950 -16.952   9.570  1.00 10.00      B   
ATOM   1621  CA  ASN B  17      31.830 -16.223   8.926  1.00 10.00      B   
ATOM   1622  CB  ASN B  17      32.071 -15.568   7.557  1.00 10.00      B   
ATOM   1623  CG  ASN B  17      31.828 -16.519   6.401  1.00 10.00      B   
ATOM   1624  OD1 ASN B  17      31.999 -17.730   6.531  1.00 10.00      B   
ATOM   1625  ND2 ASN B  17      31.447 -15.978   5.255  1.00 10.00      B   
ATOM   1626 HD21 ASN B  17      31.349 -15.000   5.211  1.00 10.00      B   
ATOM   1627 HD22 ASN B  17      31.274 -16.574   4.498  1.00 10.00      B   
ATOM   1628  C   ASN B  17      32.816 -15.708   9.975  1.00 10.00      B   
ATOM   1629  O   ASN B  17      32.446 -14.975  10.893  1.00 10.00      B   
ATOM   1630  N   THR B  19      34.069 -16.118   9.842  1.00 10.00      B   
ATOM   1631  HN  THR B  19      34.298 -16.714   9.098  1.00 10.00      B   
ATOM   1632  CA  THR B  19      35.126 -15.707  10.759  1.00 10.00      B   
ATOM   1633  CB  THR B  19      35.845 -14.457  10.195  1.00 10.00      B   
ATOM   1634  OG1 THR B  19      36.118 -14.649   8.800  1.00 10.00      B   
ATOM   1635  HG1 THR B  19      35.552 -14.064   8.281  1.00 10.00      B   
ATOM   1636  CG2 THR B  19      37.144 -14.165  10.932  1.00 10.00      B   
ATOM   1637  C   THR B  19      36.130 -16.853  10.939  1.00 10.00      B   
ATOM   1638  O   THR B  19      36.396 -17.594   9.993  1.00 10.00      B   
ATOM   1639  N   TYR B  20      36.668 -17.015  12.151  1.00 10.00      B   
ATOM   1640  HN  TYR B  20      36.418 -16.400  12.875  1.00 10.00      B   
ATOM   1641  CA  TYR B  20      37.638 -18.078  12.414  1.00 10.00      B   
ATOM   1642  CB  TYR B  20      39.074 -17.554  12.328  1.00 10.00      B   
ATOM   1643  CG  TYR B  20      39.668 -17.644  10.941  1.00 10.00      B   
ATOM   1644  CD1 TYR B  20      40.124 -16.510  10.281  1.00 10.00      B   
ATOM   1645  CD2 TYR B  20      39.773 -18.867  10.290  1.00 10.00      B   
ATOM   1646  CE1 TYR B  20      40.669 -16.593   9.013  1.00 10.00      B   
ATOM   1647  CE2 TYR B  20      40.316 -18.959   9.023  1.00 10.00      B   
ATOM   1648  CZ  TYR B  20      40.763 -17.820   8.389  1.00 10.00      B   
ATOM   1649  OH  TYR B  20      41.314 -17.911   7.128  1.00 10.00      B   
ATOM   1650  HH  TYR B  20      40.630 -18.162   6.498  1.00 10.00      B   
ATOM   1651  C   TYR B  20      37.404 -18.780  13.750  1.00 10.00      B   
ATOM   1652  O   TYR B  20      37.674 -19.974  13.882  1.00 10.00      B   
ATOM   1653  N   ALA B  21      36.893 -18.050  14.734  1.00 10.00      B   
ATOM   1654  HN  ALA B  21      36.708 -17.099  14.579  1.00 10.00      B   
ATOM   1655  CA  ALA B  21      36.627 -18.624  16.052  1.00 10.00      B   
ATOM   1656  CB  ALA B  21      36.188 -17.541  17.029  1.00 10.00      B   
ATOM   1657  C   ALA B  21      35.577 -19.732  15.966  1.00 10.00      B   
ATOM   1658  O   ALA B  21      35.472 -20.581  16.853  1.00 10.00      B   
ATOM   1659  N   GLN B  22      34.824 -19.724  14.873  1.00 10.00      B   
ATOM   1660  HN  GLN B  22      34.975 -19.026  14.206  1.00 10.00      B   
ATOM   1661  CA  GLN B  22      33.778 -20.707  14.637  1.00 10.00      B   
ATOM   1662  CB  GLN B  22      32.903 -20.292  13.454  1.00 10.00      B   
ATOM   1663  CG  GLN B  22      31.918 -19.178  13.777  1.00 10.00      B   
ATOM   1664  CD  GLN B  22      32.596 -17.859  14.093  1.00 10.00      B   
ATOM   1665  OE1 GLN B  22      32.891 -17.557  15.249  1.00 10.00      B   
ATOM   1666  NE2 GLN B  22      32.855 -17.068  13.066  1.00 10.00      B   
ATOM   1667 HE21 GLN B  22      32.600 -17.371  12.169  1.00 10.00      B   
ATOM   1668 HE22 GLN B  22      33.296 -16.207  13.244  1.00 10.00      B   
ATOM   1669  C   GLN B  22      34.357 -22.099  14.415  1.00 10.00      B   
ATOM   1670  O   GLN B  22      33.733 -23.100  14.768  1.00 10.00      B   
ATOM   1671  N   SER B  23      35.550 -22.156  13.832  1.00 10.00      B   
ATOM   1672  HN  SER B  23      35.994 -21.323  13.560  1.00 10.00      B   
ATOM   1673  CA  SER B  23      36.217 -23.426  13.579  1.00 10.00      B   
ATOM   1674  CB  SER B  23      37.442 -23.212  12.689  1.00 10.00      B   
ATOM   1675  OG  SER B  23      37.371 -21.956  12.032  1.00 10.00      B   
ATOM   1676  HG  SER B  23      37.925 -21.320  12.504  1.00 10.00      B   
ATOM   1677  C   SER B  23      36.629 -24.056  14.903  1.00 10.00      B   
ATOM   1678  O   SER B  23      36.654 -25.278  15.047  1.00 10.00      B   
ATOM   1679  N   LEU B  24      36.935 -23.205  15.877  1.00 10.00      B   
ATOM   1680  HN  LEU B  24      36.899 -22.243  15.697  1.00 10.00      B   
ATOM   1681  CA  LEU B  24      37.324 -23.666  17.201  1.00 10.00      B   
ATOM   1682  CB  LEU B  24      37.951 -22.522  17.997  1.00 10.00      B   
ATOM   1683  CG  LEU B  24      39.014 -21.698  17.268  1.00 10.00      B   
ATOM   1684  CD1 LEU B  24      39.435 -20.505  18.109  1.00 10.00      B   
ATOM   1685  CD2 LEU B  24      40.215 -22.559  16.912  1.00 10.00      B   
ATOM   1686  C   LEU B  24      36.097 -24.191  17.930  1.00 10.00      B   
ATOM   1687  O   LEU B  24      36.177 -25.143  18.705  1.00 10.00      B   
ATOM   1688  N   ILE B  25      34.954 -23.568  17.655  1.00 10.00      B   
ATOM   1689  HN  ILE B  25      34.960 -22.821  17.020  1.00 10.00      B   
ATOM   1690  CA  ILE B  25      33.696 -23.967  18.269  1.00 10.00      B   
ATOM   1691  CB  ILE B  25      32.553 -22.981  17.932  1.00 10.00      B   
ATOM   1692  CG1 ILE B  25      32.869 -21.584  18.476  1.00 10.00      B   
ATOM   1693  CG2 ILE B  25      31.232 -23.484  18.498  1.00 10.00      B   
ATOM   1694  CD1 ILE B  25      31.909 -20.506  18.014  1.00 10.00      B   
ATOM   1695  C   ILE B  25      33.311 -25.370  17.807  1.00 10.00      B   
ATOM   1696  O   ILE B  25      32.930 -26.218  18.615  1.00 10.00      B   
ATOM   1697  N   THR B  26      33.428 -25.611  16.505  1.00 10.00      B   
ATOM   1698  HN  THR B  26      33.738 -24.895  15.907  1.00 10.00      B   
ATOM   1699  CA  THR B  26      33.105 -26.913  15.943  1.00 10.00      B   
ATOM   1700  CB  THR B  26      33.048 -26.863  14.405  1.00 10.00      B   
ATOM   1701  OG1 THR B  26      33.944 -25.853  13.922  1.00 10.00      B   
ATOM   1702  HG1 THR B  26      33.448 -25.205  13.409  1.00 10.00      B   
ATOM   1703  CG2 THR B  26      31.637 -26.543  13.938  1.00 10.00      B   
ATOM   1704  C   THR B  26      34.120 -27.960  16.397  1.00 10.00      B   
ATOM   1705  O   THR B  26      33.768 -29.107  16.665  1.00 10.00      B   
ATOM   1706  N   LYS B  27      35.379 -27.542  16.495  1.00 10.00      B   
ATOM   1707  HN  LYS B  27      35.594 -26.615  16.246  1.00 10.00      B   
ATOM   1708  CA  LYS B  27      36.455 -28.422  16.936  1.00 10.00      B   
ATOM   1709  CB  LYS B  27      37.790 -27.674  16.875  1.00 10.00      B   
ATOM   1710  CG  LYS B  27      39.018 -28.545  17.077  1.00 10.00      B   
ATOM   1711  CD  LYS B  27      40.294 -27.730  16.934  1.00 10.00      B   
ATOM   1712  CE  LYS B  27      41.529 -28.595  17.125  1.00 10.00      B   
ATOM   1713  NZ  LYS B  27      42.786 -27.813  16.982  1.00 10.00      B   
ATOM   1714  HZ1 LYS B  27      42.870 -27.439  16.018  1.00 10.00      B   
ATOM   1715  HZ2 LYS B  27      43.610 -28.416  17.180  1.00 10.00      B   
ATOM   1716  HZ3 LYS B  27      42.790 -27.019  17.651  1.00 10.00      B   
ATOM   1717  C   LYS B  27      36.188 -28.907  18.361  1.00 10.00      B   
ATOM   1718  O   LYS B  27      36.324 -30.096  18.665  1.00 10.00      B   
ATOM   1719  N   LYS B  28      35.795 -27.976  19.222  1.00 10.00      B   
ATOM   1720  HN  LYS B  28      35.717 -27.045  18.914  1.00 10.00      B   
ATOM   1721  CA  LYS B  28      35.490 -28.285  20.612  1.00 10.00      B   
ATOM   1722  CB  LYS B  28      35.341 -26.988  21.416  1.00 10.00      B   
ATOM   1723  CG  LYS B  28      35.025 -27.186  22.891  1.00 10.00      B   
ATOM   1724  CD  LYS B  28      34.869 -25.852  23.604  1.00 10.00      B   
ATOM   1725  CE  LYS B  28      34.447 -26.041  25.052  1.00 10.00      B   
ATOM   1726  NZ  LYS B  28      34.418 -24.755  25.798  1.00 10.00      B   
ATOM   1727  HZ1 LYS B  28      33.778 -24.081  25.329  1.00 10.00      B   
ATOM   1728  HZ2 LYS B  28      35.370 -24.340  25.832  1.00 10.00      B   
ATOM   1729  HZ3 LYS B  28      34.086 -24.911  26.771  1.00 10.00      B   
ATOM   1730  C   LYS B  28      34.211 -29.115  20.699  1.00 10.00      B   
ATOM   1731  O   LYS B  28      34.116 -30.052  21.494  1.00 10.00      B   
ATOM   1732  N   LEU B  29      33.239 -28.774  19.860  1.00 10.00      B   
ATOM   1733  HN  LEU B  29      33.380 -28.015  19.251  1.00 10.00      B   
ATOM   1734  CA  LEU B  29      31.961 -29.479  19.826  1.00 10.00      B   
ATOM   1735  CB  LEU B  29      30.970 -28.759  18.905  1.00 10.00      B   
ATOM   1736  CG  LEU B  29      29.549 -29.329  18.865  1.00 10.00      B   
ATOM   1737  CD1 LEU B  29      28.815 -29.046  20.167  1.00 10.00      B   
ATOM   1738  CD2 LEU B  29      28.780 -28.775  17.677  1.00 10.00      B   
ATOM   1739  C   LEU B  29      32.137 -30.926  19.376  1.00 10.00      B   
ATOM   1740  O   LEU B  29      31.515 -31.834  19.919  1.00 10.00      B   
ATOM   1741  N   ALA B  30      32.998 -31.133  18.387  1.00 10.00      B   
ATOM   1742  HN  ALA B  30      33.460 -30.361  17.990  1.00 10.00      B   
ATOM   1743  CA  ALA B  30      33.264 -32.466  17.855  1.00 10.00      B   
ATOM   1744  CB  ALA B  30      34.093 -32.381  16.582  1.00 10.00      B   
ATOM   1745  C   ALA B  30      33.956 -33.360  18.882  1.00 10.00      B   
ATOM   1746  O   ALA B  30      33.967 -34.586  18.746  1.00 10.00      B   
ATOM   1747  N   LYS B  31      34.527 -32.742  19.910  1.00 10.00      B   
ATOM   1748  HN  LYS B  31      34.484 -31.763  19.963  1.00 10.00      B   
ATOM   1749  CA  LYS B  31      35.217 -33.479  20.961  1.00 10.00      B   
ATOM   1750  CB  LYS B  31      36.239 -32.591  21.672  1.00 10.00      B   
ATOM   1751  CG  LYS B  31      37.651 -32.716  21.129  1.00 10.00      B   
ATOM   1752  CD  LYS B  31      38.664 -32.165  22.119  1.00 10.00      B   
ATOM   1753  CE  LYS B  31      40.084 -32.502  21.702  1.00 10.00      B   
ATOM   1754  NZ  LYS B  31      41.063 -32.150  22.760  1.00 10.00      B   
ATOM   1755  HZ1 LYS B  31      42.033 -32.264  22.402  1.00 10.00      B   
ATOM   1756  HZ2 LYS B  31      40.939 -32.772  23.584  1.00 10.00      B   
ATOM   1757  HZ3 LYS B  31      40.931 -31.164  23.060  1.00 10.00      B   
ATOM   1758  C   LYS B  31      34.237 -34.063  21.972  1.00 10.00      B   
ATOM   1759  O   LYS B  31      34.589 -34.958  22.743  1.00 10.00      B   
ATOM   1760  N   SER B  32      33.012 -33.556  21.972  1.00 10.00      B   
ATOM   1761  HN  SER B  32      32.783 -32.852  21.327  1.00 10.00      B   
ATOM   1762  CA  SER B  32      31.995 -34.036  22.893  1.00 10.00      B   
ATOM   1763  CB  SER B  32      30.843 -33.036  23.021  1.00 10.00      B   
ATOM   1764  OG  SER B  32      31.338 -31.749  23.348  1.00 10.00      B   
ATOM   1765  HG  SER B  32      32.278 -31.813  23.558  1.00 10.00      B   
ATOM   1766  C   SER B  32      31.510 -35.449  22.530  1.00 10.00      B   
ATOM   1767  O   SER B  32      31.635 -36.367  23.344  1.00 10.00      B   
ATOM   1768  N   PRO B  33      30.961 -35.664  21.310  1.00 10.00      B   
ATOM   1769  CA  PRO B  33      30.492 -36.985  20.894  1.00 10.00      B   
ATOM   1770  CB  PRO B  33      29.478 -36.649  19.803  1.00 10.00      B   
ATOM   1771  CG  PRO B  33      30.027 -35.421  19.165  1.00 10.00      B   
ATOM   1772  CD  PRO B  33      30.740 -34.657  20.250  1.00 10.00      B   
ATOM   1773  C   PRO B  33      31.627 -37.823  20.313  1.00 10.00      B   
ATOM   1774  O   PRO B  33      32.796 -37.423  20.353  1.00 10.00      B   
ATOM   1775  N   LEU B  36      23.812 -35.355  12.635  1.00 10.00      B   
ATOM   1776  HN  LEU B  36      23.157 -36.026  12.337  1.00 10.00      B   
ATOM   1777  CA  LEU B  36      25.121 -35.312  11.995  1.00 10.00      B   
ATOM   1778  CB  LEU B  36      25.733 -36.714  11.913  1.00 10.00      B   
ATOM   1779  CG  LEU B  36      27.120 -36.809  11.271  1.00 10.00      B   
ATOM   1780  CD1 LEU B  36      28.177 -36.185  12.168  1.00 10.00      B   
ATOM   1781  CD2 LEU B  36      27.467 -38.253  10.949  1.00 10.00      B   
ATOM   1782  C   LEU B  36      25.030 -34.700  10.601  1.00 10.00      B   
ATOM   1783  O   LEU B  36      25.857 -33.866  10.229  1.00 10.00      B   
ATOM   1784  N   PHE B  37      24.006 -35.098   9.850  1.00 10.00      B   
ATOM   1785  HN  PHE B  37      23.362 -35.739  10.223  1.00 10.00      B   
ATOM   1786  CA  PHE B  37      23.807 -34.604   8.490  1.00 10.00      B   
ATOM   1787  CB  PHE B  37      22.558 -35.222   7.857  1.00 10.00      B   
ATOM   1788  CG  PHE B  37      22.695 -36.683   7.525  1.00 10.00      B   
ATOM   1789  CD1 PHE B  37      23.890 -37.187   7.034  1.00 10.00      B   
ATOM   1790  CD2 PHE B  37      21.629 -37.550   7.698  1.00 10.00      B   
ATOM   1791  CE1 PHE B  37      24.018 -38.528   6.725  1.00 10.00      B   
ATOM   1792  CE2 PHE B  37      21.751 -38.891   7.390  1.00 10.00      B   
ATOM   1793  CZ  PHE B  37      22.947 -39.381   6.902  1.00 10.00      B   
ATOM   1794  C   PHE B  37      23.720 -33.084   8.453  1.00 10.00      B   
ATOM   1795  O   PHE B  37      24.302 -32.443   7.577  1.00 10.00      B   
ATOM   1796  N   TYR B  38      23.002 -32.512   9.412  1.00 10.00      B   
ATOM   1797  HN  TYR B  38      22.553 -33.079  10.078  1.00 10.00      B   
ATOM   1798  CA  TYR B  38      22.850 -31.067   9.491  1.00 10.00      B   
ATOM   1799  CB  TYR B  38      21.861 -30.684  10.595  1.00 10.00      B   
ATOM   1800  CG  TYR B  38      21.806 -29.202  10.877  1.00 10.00      B   
ATOM   1801  CD1 TYR B  38      21.383 -28.304   9.906  1.00 10.00      B   
ATOM   1802  CD2 TYR B  38      22.192 -28.699  12.113  1.00 10.00      B   
ATOM   1803  CE1 TYR B  38      21.350 -26.947  10.157  1.00 10.00      B   
ATOM   1804  CE2 TYR B  38      22.156 -27.346  12.374  1.00 10.00      B   
ATOM   1805  CZ  TYR B  38      21.737 -26.474  11.393  1.00 10.00      B   
ATOM   1806  OH  TYR B  38      21.715 -25.123  11.646  1.00 10.00      B   
ATOM   1807  HH  TYR B  38      22.496 -24.895  12.179  1.00 10.00      B   
ATOM   1808  C   TYR B  38      24.197 -30.387   9.721  1.00 10.00      B   
ATOM   1809  O   TYR B  38      24.486 -29.345   9.133  1.00 10.00      B   
ATOM   1810  N   HIS B  39      25.026 -30.991  10.566  1.00 10.00      B   
ATOM   1811  HN  HIS B  39      24.751 -31.832  10.984  1.00 10.00      B   
ATOM   1812  CA  HIS B  39      26.341 -30.438  10.863  1.00 10.00      B   
ATOM   1813  CB  HIS B  39      26.993 -31.139  12.056  1.00 10.00      B   
ATOM   1814  CG  HIS B  39      26.593 -30.554  13.377  1.00 10.00      B   
ATOM   1815  ND1 HIS B  39      26.707 -31.233  14.571  1.00 10.00      B   
ATOM   1816  HD1 HIS B  39      27.058 -32.146  14.683  1.00 10.00      B   
ATOM   1817  CD2 HIS B  39      26.071 -29.344  13.686  1.00 10.00      B   
ATOM   1818  CE1 HIS B  39      26.271 -30.467  15.554  1.00 10.00      B   
ATOM   1819  NE2 HIS B  39      25.882 -29.317  15.043  1.00 10.00      B   
ATOM   1820  HE2 HIS B  39      25.505 -28.564  15.553  1.00 10.00      B   
ATOM   1821  C   HIS B  39      27.240 -30.482   9.635  1.00 10.00      B   
ATOM   1822  O   HIS B  39      28.014 -29.556   9.385  1.00 10.00      B   
ATOM   1823  N   VAL B  40      27.129 -31.560   8.868  1.00 10.00      B   
ATOM   1824  HN  VAL B  40      26.513 -32.278   9.132  1.00 10.00      B   
ATOM   1825  CA  VAL B  40      27.907 -31.706   7.649  1.00 10.00      B   
ATOM   1826  CB  VAL B  40      27.781 -33.127   7.058  1.00 10.00      B   
ATOM   1827  CG1 VAL B  40      28.594 -33.249   5.781  1.00 10.00      B   
ATOM   1828  CG2 VAL B  40      28.233 -34.167   8.071  1.00 10.00      B   
ATOM   1829  C   VAL B  40      27.418 -30.681   6.631  1.00 10.00      B   
ATOM   1830  O   VAL B  40      28.215 -30.022   5.965  1.00 10.00      B   
ATOM   1831  N   LEU B  41      26.097 -30.540   6.547  1.00 10.00      B   
ATOM   1832  HN  LEU B  41      25.523 -31.105   7.111  1.00 10.00      B   
ATOM   1833  CA  LEU B  41      25.473 -29.587   5.640  1.00 10.00      B   
ATOM   1834  CB  LEU B  41      23.951 -29.664   5.770  1.00 10.00      B   
ATOM   1835  CG  LEU B  41      23.155 -28.559   5.078  1.00 10.00      B   
ATOM   1836  CD1 LEU B  41      23.152 -28.757   3.571  1.00 10.00      B   
ATOM   1837  CD2 LEU B  41      21.739 -28.497   5.622  1.00 10.00      B   
ATOM   1838  C   LEU B  41      25.946 -28.172   5.946  1.00 10.00      B   
ATOM   1839  O   LEU B  41      26.365 -27.441   5.052  1.00 10.00      B   
ATOM   1840  N   GLN B  42      25.885 -27.798   7.220  1.00 10.00      B   
ATOM   1841  HN  GLN B  42      25.531 -28.429   7.886  1.00 10.00      B   
ATOM   1842  CA  GLN B  42      26.316 -26.473   7.654  1.00 10.00      B   
ATOM   1843  CB  GLN B  42      26.116 -26.311   9.165  1.00 10.00      B   
ATOM   1844  CG  GLN B  42      26.409 -24.912   9.686  1.00 10.00      B   
ATOM   1845  CD  GLN B  42      25.509 -23.857   9.071  1.00 10.00      B   
ATOM   1846  OE1 GLN B  42      24.345 -24.117   8.754  1.00 10.00      B   
ATOM   1847  NE2 GLN B  42      26.039 -22.662   8.890  1.00 10.00      B   
ATOM   1848 HE21 GLN B  42      26.982 -22.520   9.163  1.00 10.00      B   
ATOM   1849 HE22 GLN B  42      25.481 -21.966   8.487  1.00 10.00      B   
ATOM   1850  C   GLN B  42      27.775 -26.225   7.272  1.00 10.00      B   
ATOM   1851  O   GLN B  42      28.149 -25.121   6.876  1.00 10.00      B   
ATOM   1852  N   ASN B  43      28.592 -27.265   7.379  1.00 10.00      B   
ATOM   1853  HN  ASN B  43      28.236 -28.121   7.701  1.00 10.00      B   
ATOM   1854  CA  ASN B  43      30.004 -27.169   7.030  1.00 10.00      B   
ATOM   1855  CB  ASN B  43      30.750 -28.447   7.431  1.00 10.00      B   
ATOM   1856  CG  ASN B  43      32.227 -28.392   7.093  1.00 10.00      B   
ATOM   1857  OD1 ASN B  43      33.019 -27.786   7.815  1.00 10.00      B   
ATOM   1858  ND2 ASN B  43      32.611 -29.030   5.999  1.00 10.00      B   
ATOM   1859 HD21 ASN B  43      31.930 -29.496   5.470  1.00 10.00      B   
ATOM   1860 HD22 ASN B  43      33.566 -29.014   5.765  1.00 10.00      B   
ATOM   1861  C   ASN B  43      30.164 -26.906   5.537  1.00 10.00      B   
ATOM   1862  O   ASN B  43      31.012 -26.116   5.122  1.00 10.00      B   
ATOM   1863  N   GLU B  44      29.328 -27.564   4.739  1.00 10.00      B   
ATOM   1864  HN  GLU B  44      28.674 -28.181   5.138  1.00 10.00      B   
ATOM   1865  CA  GLU B  44      29.353 -27.407   3.292  1.00 10.00      B   
ATOM   1866  CB  GLU B  44      28.585 -28.543   2.614  1.00 10.00      B   
ATOM   1867  CG  GLU B  44      29.224 -29.906   2.837  1.00 10.00      B   
ATOM   1868  CD  GLU B  44      28.412 -31.052   2.270  1.00 10.00      B   
ATOM   1869  OE1 GLU B  44      27.424 -30.789   1.555  1.00 10.00      B   
ATOM   1870  OE2 GLU B  44      28.775 -32.222   2.532  1.00 10.00      B   
ATOM   1871  C   GLU B  44      28.815 -26.039   2.885  1.00 10.00      B   
ATOM   1872  O   GLU B  44      29.326 -25.413   1.956  1.00 10.00      B   
ATOM   1873  N   ILE B  45      27.791 -25.569   3.593  1.00 10.00      B   
ATOM   1874  HN  ILE B  45      27.403 -26.126   4.303  1.00 10.00      B   
ATOM   1875  CA  ILE B  45      27.224 -24.252   3.324  1.00 10.00      B   
ATOM   1876  CB  ILE B  45      25.967 -23.972   4.185  1.00 10.00      B   
ATOM   1877  CG1 ILE B  45      24.858 -24.980   3.866  1.00 10.00      B   
ATOM   1878  CG2 ILE B  45      25.469 -22.548   3.965  1.00 10.00      B   
ATOM   1879  CD1 ILE B  45      23.646 -24.861   4.766  1.00 10.00      B   
ATOM   1880  C   ILE B  45      28.295 -23.205   3.619  1.00 10.00      B   
ATOM   1881  O   ILE B  45      28.421 -22.199   2.918  1.00 10.00      B   
ATOM   1882  N   HIS B  46      29.091 -23.483   4.647  1.00 10.00      B   
ATOM   1883  HN  HIS B  46      28.928 -24.304   5.165  1.00 10.00      B   
ATOM   1884  CA  HIS B  46      30.181 -22.602   5.042  1.00 10.00      B   
ATOM   1885  CB  HIS B  46      30.770 -23.068   6.376  1.00 10.00      B   
ATOM   1886  CG  HIS B  46      31.706 -22.090   7.014  1.00 10.00      B   
ATOM   1887  ND1 HIS B  46      32.955 -22.441   7.480  1.00 10.00      B   
ATOM   1888  HD1 HIS B  46      33.351 -23.340   7.441  1.00 10.00      B   
ATOM   1889  CD2 HIS B  46      31.570 -20.769   7.264  1.00 10.00      B   
ATOM   1890  CE1 HIS B  46      33.545 -21.377   7.990  1.00 10.00      B   
ATOM   1891  NE2 HIS B  46      32.726 -20.351   7.868  1.00 10.00      B   
ATOM   1892  HE2 HIS B  46      32.921 -19.432   8.148  1.00 10.00      B   
ATOM   1893  C   HIS B  46      31.264 -22.598   3.964  1.00 10.00      B   
ATOM   1894  O   HIS B  46      32.027 -21.642   3.831  1.00 10.00      B   
ATOM   1895  N   LEU B  47      31.316 -23.678   3.190  1.00 10.00      B   
ATOM   1896  HN  LEU B  47      30.676 -24.405   3.346  1.00 10.00      B   
ATOM   1897  CA  LEU B  47      32.290 -23.810   2.114  1.00 10.00      B   
ATOM   1898  CB  LEU B  47      32.562 -25.284   1.802  1.00 10.00      B   
ATOM   1899  CG  LEU B  47      33.307 -26.076   2.878  1.00 10.00      B   
ATOM   1900  CD1 LEU B  47      33.337 -27.556   2.525  1.00 10.00      B   
ATOM   1901  CD2 LEU B  47      34.719 -25.536   3.064  1.00 10.00      B   
ATOM   1902  C   LEU B  47      31.808 -23.082   0.866  1.00 10.00      B   
ATOM   1903  O   LEU B  47      32.602 -22.744  -0.010  1.00 10.00      B   
ATOM   1904  N   LYS B  48      30.502 -22.829   0.797  1.00 10.00      B   
ATOM   1905  HN  LYS B  48      29.918 -23.136   1.525  1.00 10.00      B   
ATOM   1906  CA  LYS B  48      29.913 -22.125  -0.339  1.00 10.00      B   
ATOM   1907  CB  LYS B  48      28.384 -22.110  -0.240  1.00 10.00      B   
ATOM   1908  CG  LYS B  48      27.688 -21.560  -1.476  1.00 10.00      B   
ATOM   1909  CD  LYS B  48      26.320 -20.996  -1.139  1.00 10.00      B   
ATOM   1910  CE  LYS B  48      25.670 -20.358  -2.356  1.00 10.00      B   
ATOM   1911  NZ  LYS B  48      24.398 -19.676  -2.005  1.00 10.00      B   
ATOM   1912  HZ1 LYS B  48      23.792 -20.315  -1.456  1.00 10.00      B   
ATOM   1913  HZ2 LYS B  48      23.891 -19.393  -2.868  1.00 10.00      B   
ATOM   1914  HZ3 LYS B  48      24.591 -18.826  -1.437  1.00 10.00      B   
ATOM   1915  C   LYS B  48      30.444 -20.695  -0.412  1.00 10.00      B   
ATOM   1916  O   LYS B  48      30.448 -20.068  -1.473  1.00 10.00      B   
ATOM   1917  N   SER B  49      30.903 -20.187   0.727  1.00 10.00      B   
ATOM   1918  HN  SER B  49      30.873 -20.736   1.540  1.00 10.00      B   
ATOM   1919  CA  SER B  49      31.451 -18.841   0.804  1.00 10.00      B   
ATOM   1920  CB  SER B  49      31.374 -18.325   2.244  1.00 10.00      B   
ATOM   1921  OG  SER B  49      30.068 -18.492   2.771  1.00 10.00      B   
ATOM   1922  HG  SER B  49      29.448 -18.632   2.045  1.00 10.00      B   
ATOM   1923  C   SER B  49      32.897 -18.812   0.302  1.00 10.00      B   
ATOM   1924  O   SER B  49      33.544 -17.765   0.302  1.00 10.00      B   
ATOM   1925  N   GLY B  50      33.394 -19.969  -0.123  1.00 10.00      B   
ATOM   1926  HN  GLY B  50      32.833 -20.772  -0.090  1.00 10.00      B   
ATOM   1927  CA  GLY B  50      34.751 -20.063  -0.629  1.00 10.00      B   
ATOM   1928  C   GLY B  50      34.809 -20.763  -1.975  1.00 10.00      B   
ATOM   1929  O   GLY B  50      35.412 -20.259  -2.920  1.00 10.00      B   
ATOM   1930  N   GLN B  51      34.167 -21.918  -2.065  1.00 10.00      B   
ATOM   1931  HN  GLN B  51      33.688 -22.263  -1.277  1.00 10.00      B   
ATOM   1932  CA  GLN B  51      34.148 -22.693  -3.298  1.00 10.00      B   
ATOM   1933  CB  GLN B  51      35.167 -23.832  -3.228  1.00 10.00      B   
ATOM   1934  CG  GLN B  51      35.952 -24.039  -4.511  1.00 10.00      B   
ATOM   1935  CD  GLN B  51      37.195 -23.176  -4.571  1.00 10.00      B   
ATOM   1936  OE1 GLN B  51      37.805 -22.873  -3.546  1.00 10.00      B   
ATOM   1937  NE2 GLN B  51      37.580 -22.772  -5.769  1.00 10.00      B   
ATOM   1938 HE21 GLN B  51      37.047 -23.049  -6.546  1.00 10.00      B   
ATOM   1939 HE22 GLN B  51      38.380 -22.209  -5.833  1.00 10.00      B   
ATOM   1940  C   GLN B  51      32.759 -23.267  -3.556  1.00 10.00      B   
ATOM   1941  O   GLN B  51      32.375 -24.285  -2.973  1.00 10.00      B   
ATOM   1942  N   ARG B  52      32.009 -22.612  -4.432  1.00 10.00      B   
ATOM   1943  HN  ARG B  52      32.373 -21.809  -4.869  1.00 10.00      B   
ATOM   1944  CA  ARG B  52      30.663 -23.055  -4.770  1.00 10.00      B   
ATOM   1945  CB  ARG B  52      29.935 -21.999  -5.600  1.00 10.00      B   
ATOM   1946  CG  ARG B  52      29.400 -20.829  -4.794  1.00 10.00      B   
ATOM   1947  CD  ARG B  52      28.805 -19.765  -5.703  1.00 10.00      B   
ATOM   1948  NE  ARG B  52      29.831 -19.108  -6.511  1.00 10.00      B   
ATOM   1949  HE  ARG B  52      30.095 -19.548  -7.352  1.00 10.00      B   
ATOM   1950  CZ  ARG B  52      30.412 -17.954  -6.178  1.00 10.00      B   
ATOM   1951  NH1 ARG B  52      30.066 -17.335  -5.056  1.00 10.00      B   
ATOM   1952 HH11 ARG B  52      29.335 -17.743  -4.433  1.00 10.00      B   
ATOM   1953 HH12 ARG B  52      30.525 -16.433  -4.792  1.00 10.00      B   
ATOM   1954  NH2 ARG B  52      31.346 -17.425  -6.959  1.00 10.00      B   
ATOM   1955 HH21 ARG B  52      31.634 -17.910  -7.839  1.00 10.00      B   
ATOM   1956 HH22 ARG B  52      31.792 -16.520  -6.700  1.00 10.00      B   
ATOM   1957  C   ARG B  52      30.698 -24.375  -5.527  1.00 10.00      B   
ATOM   1958  O   ARG B  52      29.867 -25.249  -5.297  1.00 10.00      B   
ATOM   1959  N   GLU B  53      31.681 -24.516  -6.412  1.00 10.00      B   
ATOM   1960  HN  GLU B  53      32.318 -23.782  -6.532  1.00 10.00      B   
ATOM   1961  CA  GLU B  53      31.837 -25.726  -7.214  1.00 10.00      B   
ATOM   1962  CB  GLU B  53      33.055 -25.607  -8.133  1.00 10.00      B   
ATOM   1963  CG  GLU B  53      32.918 -24.537  -9.207  1.00 10.00      B   
ATOM   1964  CD  GLU B  53      34.179 -24.369 -10.028  1.00 10.00      B   
ATOM   1965  OE1 GLU B  53      34.519 -25.288 -10.803  1.00 10.00      B   
ATOM   1966  OE2 GLU B  53      34.840 -23.313  -9.902  1.00 10.00      B   
ATOM   1967  C   GLU B  53      31.950 -26.969  -6.333  1.00 10.00      B   
ATOM   1968  O   GLU B  53      31.389 -28.021  -6.649  1.00 10.00      B   
ATOM   1969  N   LEU B  54      32.666 -26.842  -5.224  1.00 10.00      B   
ATOM   1970  HN  LEU B  54      33.089 -25.982  -5.020  1.00 10.00      B   
ATOM   1971  CA  LEU B  54      32.834 -27.959  -4.304  1.00 10.00      B   
ATOM   1972  CB  LEU B  54      34.034 -27.736  -3.380  1.00 10.00      B   
ATOM   1973  CG  LEU B  54      35.412 -27.746  -4.047  1.00 10.00      B   
ATOM   1974  CD1 LEU B  54      36.508 -27.528  -3.016  1.00 10.00      B   
ATOM   1975  CD2 LEU B  54      35.638 -29.046  -4.806  1.00 10.00      B   
ATOM   1976  C   LEU B  54      31.567 -28.173  -3.487  1.00 10.00      B   
ATOM   1977  O   LEU B  54      31.171 -29.309  -3.222  1.00 10.00      B   
ATOM   1978  N   ALA B  55      30.925 -27.069  -3.114  1.00 10.00      B   
ATOM   1979  HN  ALA B  55      31.285 -26.197  -3.381  1.00 10.00      B   
ATOM   1980  CA  ALA B  55      29.704 -27.114  -2.318  1.00 10.00      B   
ATOM   1981  CB  ALA B  55      29.299 -25.713  -1.890  1.00 10.00      B   
ATOM   1982  C   ALA B  55      28.562 -27.805  -3.064  1.00 10.00      B   
ATOM   1983  O   ALA B  55      27.844 -28.621  -2.488  1.00 10.00      B   
ATOM   1984  N   ILE B  56      28.405 -27.482  -4.346  1.00 10.00      B   
ATOM   1985  HN  ILE B  56      29.008 -26.819  -4.750  1.00 10.00      B   
ATOM   1986  CA  ILE B  56      27.351 -28.076  -5.168  1.00 10.00      B   
ATOM   1987  CB  ILE B  56      27.387 -27.534  -6.616  1.00 10.00      B   
ATOM   1988  CG1 ILE B  56      27.135 -26.023  -6.632  1.00 10.00      B   
ATOM   1989  CG2 ILE B  56      26.369 -28.251  -7.495  1.00 10.00      B   
ATOM   1990  CD1 ILE B  56      27.381 -25.380  -7.980  1.00 10.00      B   
ATOM   1991  C   ILE B  56      27.480 -29.600  -5.193  1.00 10.00      B   
ATOM   1992  O   ILE B  56      26.518 -30.324  -4.922  1.00 10.00      B   
ATOM   1993  N   LYS B  57      28.685 -30.080  -5.491  1.00 10.00      B   
ATOM   1994  HN  LYS B  57      29.418 -29.453  -5.672  1.00 10.00      B   
ATOM   1995  CA  LYS B  57      28.943 -31.513  -5.553  1.00 10.00      B   
ATOM   1996  CB  LYS B  57      30.349 -31.788  -6.098  1.00 10.00      B   
ATOM   1997  CG  LYS B  57      30.680 -33.267  -6.238  1.00 10.00      B   
ATOM   1998  CD  LYS B  57      32.140 -33.486  -6.598  1.00 10.00      B   
ATOM   1999  CE  LYS B  57      32.497 -34.962  -6.543  1.00 10.00      B   
ATOM   2000  NZ  LYS B  57      33.915 -35.210  -6.909  1.00 10.00      B   
ATOM   2001  HZ1 LYS B  57      34.112 -34.833  -7.855  1.00 10.00      B   
ATOM   2002  HZ2 LYS B  57      34.110 -36.229  -6.910  1.00 10.00      B   
ATOM   2003  HZ3 LYS B  57      34.551 -34.748  -6.225  1.00 10.00      B   
ATOM   2004  C   LYS B  57      28.771 -32.154  -4.178  1.00 10.00      B   
ATOM   2005  O   LYS B  57      28.327 -33.299  -4.063  1.00 10.00      B   
ATOM   2006  N   LYS B  58      29.114 -31.408  -3.140  1.00 10.00      B   
ATOM   2007  HN  LYS B  58      29.450 -30.496  -3.293  1.00 10.00      B   
ATOM   2008  CA  LYS B  58      29.002 -31.900  -1.777  1.00 10.00      B   
ATOM   2009  CB  LYS B  58      29.761 -30.991  -0.812  1.00 10.00      B   
ATOM   2010  CG  LYS B  58      31.173 -31.465  -0.509  1.00 10.00      B   
ATOM   2011  CD  LYS B  58      31.159 -32.848   0.122  1.00 10.00      B   
ATOM   2012  CE  LYS B  58      32.556 -33.432   0.227  1.00 10.00      B   
ATOM   2013  NZ  LYS B  58      32.537 -34.792   0.828  1.00 10.00      B   
ATOM   2014  HZ1 LYS B  58      32.200 -34.745   1.811  1.00 10.00      B   
ATOM   2015  HZ2 LYS B  58      33.495 -35.199   0.824  1.00 10.00      B   
ATOM   2016  HZ3 LYS B  58      31.905 -35.414   0.287  1.00 10.00      B   
ATOM   2017  C   LYS B  58      27.546 -32.053  -1.349  1.00 10.00      B   
ATOM   2018  O   LYS B  58      27.140 -33.115  -0.872  1.00 10.00      B   
ATOM   2019  N   ASN B  59      26.763 -31.002  -1.548  1.00 10.00      B   
ATOM   2020  HN  ASN B  59      27.147 -30.187  -1.943  1.00 10.00      B   
ATOM   2021  CA  ASN B  59      25.353 -31.013  -1.180  1.00 10.00      B   
ATOM   2022  CB  ASN B  59      24.723 -29.639  -1.387  1.00 10.00      B   
ATOM   2023  CG  ASN B  59      24.430 -28.932  -0.076  1.00 10.00      B   
ATOM   2024  OD1 ASN B  59      23.472 -28.167   0.023  1.00 10.00      B   
ATOM   2025  ND2 ASN B  59      25.246 -29.180   0.944  1.00 10.00      B   
ATOM   2026 HD21 ASN B  59      25.998 -29.809   0.808  1.00 10.00      B   
ATOM   2027 HD22 ASN B  59      25.073 -28.726   1.792  1.00 10.00      B   
ATOM   2028  C   ASN B  59      24.582 -32.092  -1.932  1.00 10.00      B   
ATOM   2029  O   ASN B  59      23.651 -32.693  -1.390  1.00 10.00      B   
ATOM   2030  N   LEU B  60      24.980 -32.347  -3.175  1.00 10.00      B   
ATOM   2031  HN  LEU B  60      25.718 -31.827  -3.559  1.00 10.00      B   
ATOM   2032  CA  LEU B  60      24.336 -33.379  -3.980  1.00 10.00      B   
ATOM   2033  CB  LEU B  60      24.871 -33.365  -5.414  1.00 10.00      B   
ATOM   2034  CG  LEU B  60      24.333 -32.263  -6.328  1.00 10.00      B   
ATOM   2035  CD1 LEU B  60      25.083 -32.258  -7.652  1.00 10.00      B   
ATOM   2036  CD2 LEU B  60      22.839 -32.439  -6.559  1.00 10.00      B   
ATOM   2037  C   LEU B  60      24.561 -34.749  -3.348  1.00 10.00      B   
ATOM   2038  O   LEU B  60      23.691 -35.619  -3.386  1.00 10.00      B   
ATOM   2039  N   GLU B  61      25.730 -34.914  -2.740  1.00 10.00      B   
ATOM   2040  HN  GLU B  61      26.368 -34.168  -2.729  1.00 10.00      B   
ATOM   2041  CA  GLU B  61      26.090 -36.161  -2.078  1.00 10.00      B   
ATOM   2042  CB  GLU B  61      27.570 -36.129  -1.685  1.00 10.00      B   
ATOM   2043  CG  GLU B  61      28.241 -37.490  -1.620  1.00 10.00      B   
ATOM   2044  CD  GLU B  61      29.651 -37.407  -1.075  1.00 10.00      B   
ATOM   2045  OE1 GLU B  61      30.551 -36.937  -1.805  1.00 10.00      B   
ATOM   2046  OE2 GLU B  61      29.864 -37.802   0.090  1.00 10.00      B   
ATOM   2047  C   GLU B  61      25.218 -36.358  -0.841  1.00 10.00      B   
ATOM   2048  O   GLU B  61      24.789 -37.472  -0.536  1.00 10.00      B   
ATOM   2049  N   LEU B  62      24.943 -35.258  -0.143  1.00 10.00      B   
ATOM   2050  HN  LEU B  62      25.319 -34.400  -0.441  1.00 10.00      B   
ATOM   2051  CA  LEU B  62      24.111 -35.293   1.056  1.00 10.00      B   
ATOM   2052  CB  LEU B  62      24.188 -33.968   1.817  1.00 10.00      B   
ATOM   2053  CG  LEU B  62      25.393 -33.777   2.740  1.00 10.00      B   
ATOM   2054  CD1 LEU B  62      25.279 -32.461   3.489  1.00 10.00      B   
ATOM   2055  CD2 LEU B  62      25.521 -34.940   3.715  1.00 10.00      B   
ATOM   2056  C   LEU B  62      22.661 -35.602   0.705  1.00 10.00      B   
ATOM   2057  O   LEU B  62      21.963 -36.289   1.450  1.00 10.00      B   
ATOM   2058  N   LEU B  63      22.217 -35.092  -0.436  1.00 10.00      B   
ATOM   2059  HN  LEU B  63      22.824 -34.540  -0.979  1.00 10.00      B   
ATOM   2060  CA  LEU B  63      20.852 -35.316  -0.900  1.00 10.00      B   
ATOM   2061  CB  LEU B  63      20.588 -34.519  -2.183  1.00 10.00      B   
ATOM   2062  CG  LEU B  63      19.213 -34.708  -2.832  1.00 10.00      B   
ATOM   2063  CD1 LEU B  63      18.105 -34.294  -1.878  1.00 10.00      B   
ATOM   2064  CD2 LEU B  63      19.121 -33.927  -4.135  1.00 10.00      B   
ATOM   2065  C   LEU B  63      20.598 -36.803  -1.138  1.00 10.00      B   
ATOM   2066  O   LEU B  63      19.518 -37.318  -0.839  1.00 10.00      B   
ATOM   2067  N   ASN B  64      21.612 -37.489  -1.654  1.00 10.00      B   
ATOM   2068  HN  ASN B  64      22.450 -37.019  -1.853  1.00 10.00      B   
ATOM   2069  CA  ASN B  64      21.517 -38.919  -1.942  1.00 10.00      B   
ATOM   2070  CB  ASN B  64      22.640 -39.355  -2.892  1.00 10.00      B   
ATOM   2071  CG  ASN B  64      22.427 -38.876  -4.315  1.00 10.00      B   
ATOM   2072  OD1 ASN B  64      21.295 -38.766  -4.782  1.00 10.00      B   
ATOM   2073  ND2 ASN B  64      23.515 -38.595  -5.020  1.00 10.00      B   
ATOM   2074 HD21 ASN B  64      24.393 -38.716  -4.591  1.00 10.00      B   
ATOM   2075 HD22 ASN B  64      23.400 -38.254  -5.934  1.00 10.00      B   
ATOM   2076  C   ASN B  64      21.561 -39.757  -0.667  1.00 10.00      B   
ATOM   2077  O   ASN B  64      21.299 -40.960  -0.694  1.00 10.00      B   
ATOM   2078  N   ARG B  65      21.887 -39.121   0.450  1.00 10.00      B   
ATOM   2079  HN  ARG B  65      22.074 -38.160   0.416  1.00 10.00      B   
ATOM   2080  CA  ARG B  65      21.968 -39.817   1.726  1.00 10.00      B   
ATOM   2081  CB  ARG B  65      23.129 -39.290   2.568  1.00 10.00      B   
ATOM   2082  CG  ARG B  65      24.473 -39.874   2.177  1.00 10.00      B   
ATOM   2083  CD  ARG B  65      25.545 -39.553   3.203  1.00 10.00      B   
ATOM   2084  NE  ARG B  65      26.275 -38.333   2.867  1.00 10.00      B   
ATOM   2085  HE  ARG B  65      25.960 -37.497   3.270  1.00 10.00      B   
ATOM   2086  CZ  ARG B  65      27.338 -38.300   2.063  1.00 10.00      B   
ATOM   2087  NH1 ARG B  65      27.792 -39.413   1.499  1.00 10.00      B   
ATOM   2088 HH11 ARG B  65      27.327 -40.329   1.685  1.00 10.00      B   
ATOM   2089 HH12 ARG B  65      28.626 -39.377   0.867  1.00 10.00      B   
ATOM   2090  NH2 ARG B  65      27.949 -37.153   1.816  1.00 10.00      B   
ATOM   2091 HH21 ARG B  65      27.611 -36.266   2.249  1.00 10.00      B   
ATOM   2092 HH22 ARG B  65      28.782 -37.131   1.177  1.00 10.00      B   
ATOM   2093  C   ARG B  65      20.664 -39.746   2.510  1.00 10.00      B   
ATOM   2094  O   ARG B  65      20.489 -40.477   3.486  1.00 10.00      B   
ATOM   2095  N   TYR B  66      19.754 -38.877   2.071  1.00 10.00      B   
ATOM   2096  HN  TYR B  66      19.962 -38.337   1.280  1.00 10.00      B   
ATOM   2097  CA  TYR B  66      18.456 -38.700   2.729  1.00 10.00      B   
ATOM   2098  CB  TYR B  66      17.607 -39.977   2.659  1.00 10.00      B   
ATOM   2099  CG  TYR B  66      17.422 -40.519   1.259  1.00 10.00      B   
ATOM   2100  CD1 TYR B  66      18.001 -41.723   0.882  1.00 10.00      B   
ATOM   2101  CD2 TYR B  66      16.675 -39.827   0.313  1.00 10.00      B   
ATOM   2102  CE1 TYR B  66      17.841 -42.226  -0.394  1.00 10.00      B   
ATOM   2103  CE2 TYR B  66      16.509 -40.322  -0.965  1.00 10.00      B   
ATOM   2104  CZ  TYR B  66      17.095 -41.521  -1.314  1.00 10.00      B   
ATOM   2105  OH  TYR B  66      16.930 -42.019  -2.588  1.00 10.00      B   
ATOM   2106  HH  TYR B  66      16.975 -41.292  -3.221  1.00 10.00      B   
ATOM   2107  C   TYR B  66      18.619 -38.228   4.176  1.00 10.00      B   
ATOM   2108  O   TYR B  66      18.769 -39.037   5.096  1.00 10.00      B   
ATOM   2109  N   PRO B  67      18.594 -36.902   4.389  1.00 10.00      B   
ATOM   2110  CA  PRO B  67      18.757 -36.297   5.718  1.00 10.00      B   
ATOM   2111  CB  PRO B  67      18.558 -34.799   5.463  1.00 10.00      B   
ATOM   2112  CG  PRO B  67      18.849 -34.618   4.015  1.00 10.00      B   
ATOM   2113  CD  PRO B  67      18.407 -35.884   3.341  1.00 10.00      B   
ATOM   2114  C   PRO B  67      17.727 -36.793   6.729  1.00 10.00      B   
ATOM   2115  O   PRO B  67      18.067 -37.069   7.883  1.00 10.00      B   
ATOM   2116  N   ASN B  68      16.472 -36.899   6.287  1.00 10.00      B   
ATOM   2117  HN  ASN B  68      16.284 -36.677   5.349  1.00 10.00      B   
ATOM   2118  CA  ASN B  68      15.364 -37.348   7.139  1.00 10.00      B   
ATOM   2119  CB  ASN B  68      15.610 -38.754   7.706  1.00 10.00      B   
ATOM   2120  CG  ASN B  68      15.343 -39.862   6.708  1.00 10.00      B   
ATOM   2121  OD1 ASN B  68      14.454 -39.760   5.862  1.00 10.00      B   
ATOM   2122  ND2 ASN B  68      16.103 -40.940   6.809  1.00 10.00      B   
ATOM   2123 HD21 ASN B  68      16.785 -40.962   7.517  1.00 10.00      B   
ATOM   2124 HD22 ASN B  68      15.966 -41.669   6.166  1.00 10.00      B   
ATOM   2125  C   ASN B  68      15.100 -36.365   8.276  1.00 10.00      B   
ATOM   2126  O   ASN B  68      14.465 -36.707   9.272  1.00 10.00      B   
ATOM   2127  N   ASP B  69      15.576 -35.138   8.114  1.00 10.00      B   
ATOM   2128  HN  ASP B  69      16.046 -34.915   7.284  1.00 10.00      B   
ATOM   2129  CA  ASP B  69      15.405 -34.111   9.133  1.00 10.00      B   
ATOM   2130  CB  ASP B  69      16.692 -33.945   9.942  1.00 10.00      B   
ATOM   2131  CG  ASP B  69      16.686 -32.701  10.804  1.00 10.00      B   
ATOM   2132  OD1 ASP B  69      16.078 -32.733  11.897  1.00 10.00      B   
ATOM   2133  OD2 ASP B  69      17.289 -31.690  10.392  1.00 10.00      B   
ATOM   2134  C   ASP B  69      15.005 -32.782   8.509  1.00 10.00      B   
ATOM   2135  O   ASP B  69      15.711 -32.269   7.639  1.00 10.00      B   
ATOM   2136  N   PRO B  70      13.863 -32.219   8.945  1.00 10.00      B   
ATOM   2137  CA  PRO B  70      13.339 -30.941   8.435  1.00 10.00      B   
ATOM   2138  CB  PRO B  70      12.202 -30.612   9.404  1.00 10.00      B   
ATOM   2139  CG  PRO B  70      11.743 -31.940   9.892  1.00 10.00      B   
ATOM   2140  CD  PRO B  70      12.974 -32.801   9.969  1.00 10.00      B   
ATOM   2141  C   PRO B  70      14.371 -29.814   8.419  1.00 10.00      B   
ATOM   2142  O   PRO B  70      14.519 -29.132   7.411  1.00 10.00      B   
ATOM   2143  N   LEU B  71      15.091 -29.631   9.525  1.00 10.00      B   
ATOM   2144  HN  LEU B  71      14.947 -30.222  10.292  1.00 10.00      B   
ATOM   2145  CA  LEU B  71      16.101 -28.573   9.618  1.00 10.00      B   
ATOM   2146  CB  LEU B  71      16.774 -28.581  10.992  1.00 10.00      B   
ATOM   2147  CG  LEU B  71      15.929 -28.082  12.167  1.00 10.00      B   
ATOM   2148  CD1 LEU B  71      16.664 -28.293  13.481  1.00 10.00      B   
ATOM   2149  CD2 LEU B  71      15.575 -26.615  11.985  1.00 10.00      B   
ATOM   2150  C   LEU B  71      17.151 -28.713   8.518  1.00 10.00      B   
ATOM   2151  O   LEU B  71      17.497 -27.741   7.841  1.00 10.00      B   
ATOM   2152  N   THR B  72      17.645 -29.931   8.343  1.00 10.00      B   
ATOM   2153  HN  THR B  72      17.328 -30.661   8.926  1.00 10.00      B   
ATOM   2154  CA  THR B  72      18.645 -30.215   7.327  1.00 10.00      B   
ATOM   2155  CB  THR B  72      19.182 -31.655   7.478  1.00 10.00      B   
ATOM   2156  OG1 THR B  72      19.427 -31.937   8.865  1.00 10.00      B   
ATOM   2157  HG1 THR B  72      18.645 -31.687   9.391  1.00 10.00      B   
ATOM   2158  CG2 THR B  72      20.474 -31.837   6.692  1.00 10.00      B   
ATOM   2159  C   THR B  72      18.049 -30.039   5.930  1.00 10.00      B   
ATOM   2160  O   THR B  72      18.702 -29.528   5.020  1.00 10.00      B   
ATOM   2161  N   ILE B  73      16.793 -30.435   5.776  1.00 10.00      B   
ATOM   2162  HN  ILE B  73      16.311 -30.807   6.550  1.00 10.00      B   
ATOM   2163  CA  ILE B  73      16.106 -30.332   4.495  1.00 10.00      B   
ATOM   2164  CB  ILE B  73      14.806 -31.164   4.470  1.00 10.00      B   
ATOM   2165  CG1 ILE B  73      15.126 -32.652   4.645  1.00 10.00      B   
ATOM   2166  CG2 ILE B  73      14.051 -30.943   3.170  1.00 10.00      B   
ATOM   2167  CD1 ILE B  73      13.907 -33.518   4.873  1.00 10.00      B   
ATOM   2168  C   ILE B  73      15.816 -28.876   4.113  1.00 10.00      B   
ATOM   2169  O   ILE B  73      15.976 -28.493   2.950  1.00 10.00      B   
ATOM   2170  N   GLU B  74      15.400 -28.070   5.088  1.00 10.00      B   
ATOM   2171  HN  GLU B  74      15.279 -28.437   5.994  1.00 10.00      B   
ATOM   2172  CA  GLU B  74      15.095 -26.659   4.849  1.00 10.00      B   
ATOM   2173  CB  GLU B  74      14.674 -25.959   6.147  1.00 10.00      B   
ATOM   2174  CG  GLU B  74      13.284 -26.334   6.636  1.00 10.00      B   
ATOM   2175  CD  GLU B  74      12.788 -25.429   7.746  1.00 10.00      B   
ATOM   2176  OE1 GLU B  74      13.220 -25.603   8.909  1.00 10.00      B   
ATOM   2177  OE2 GLU B  74      11.948 -24.546   7.469  1.00 10.00      B   
ATOM   2178  C   GLU B  74      16.284 -25.934   4.226  1.00 10.00      B   
ATOM   2179  O   GLU B  74      16.155 -25.289   3.182  1.00 10.00      B   
ATOM   2180  N   LYS B  75      17.443 -26.070   4.859  1.00 10.00      B   
ATOM   2181  HN  LYS B  75      17.480 -26.617   5.673  1.00 10.00      B   
ATOM   2182  CA  LYS B  75      18.660 -25.427   4.378  1.00 10.00      B   
ATOM   2183  CB  LYS B  75      19.770 -25.499   5.428  1.00 10.00      B   
ATOM   2184  CG  LYS B  75      19.610 -24.497   6.560  1.00 10.00      B   
ATOM   2185  CD  LYS B  75      20.786 -24.550   7.520  1.00 10.00      B   
ATOM   2186  CE  LYS B  75      20.758 -23.371   8.478  1.00 10.00      B   
ATOM   2187  NZ  LYS B  75      21.831 -23.451   9.507  1.00 10.00      B   
ATOM   2188  HZ1 LYS B  75      21.608 -24.192  10.208  1.00 10.00      B   
ATOM   2189  HZ2 LYS B  75      21.919 -22.544  10.000  1.00 10.00      B   
ATOM   2190  HZ3 LYS B  75      22.745 -23.679   9.059  1.00 10.00      B   
ATOM   2191  C   LYS B  75      19.123 -26.023   3.051  1.00 10.00      B   
ATOM   2192  O   LYS B  75      19.645 -25.310   2.192  1.00 10.00      B   
ATOM   2193  N   LEU B  76      18.925 -27.329   2.887  1.00 10.00      B   
ATOM   2194  HN  LEU B  76      18.519 -27.848   3.615  1.00 10.00      B   
ATOM   2195  CA  LEU B  76      19.310 -28.014   1.656  1.00 10.00      B   
ATOM   2196  CB  LEU B  76      19.143 -29.528   1.807  1.00 10.00      B   
ATOM   2197  CG  LEU B  76      20.434 -30.345   1.894  1.00 10.00      B   
ATOM   2198  CD1 LEU B  76      20.145 -31.748   2.394  1.00 10.00      B   
ATOM   2199  CD2 LEU B  76      21.127 -30.396   0.543  1.00 10.00      B   
ATOM   2200  C   LEU B  76      18.479 -27.510   0.481  1.00 10.00      B   
ATOM   2201  O   LEU B  76      19.007 -27.242  -0.600  1.00 10.00      B   
ATOM   2202  N   SER B  77      17.176 -27.373   0.704  1.00 10.00      B   
ATOM   2203  HN  SER B  77      16.811 -27.613   1.584  1.00 10.00      B   
ATOM   2204  CA  SER B  77      16.275 -26.885  -0.325  1.00 10.00      B   
ATOM   2205  CB  SER B  77      14.825 -26.987   0.149  1.00 10.00      B   
ATOM   2206  OG  SER B  77      14.531 -28.300   0.600  1.00 10.00      B   
ATOM   2207  HG  SER B  77      14.939 -28.442   1.464  1.00 10.00      B   
ATOM   2208  C   SER B  77      16.623 -25.445  -0.685  1.00 10.00      B   
ATOM   2209  O   SER B  77      16.598 -25.064  -1.855  1.00 10.00      B   
ATOM   2210  N   ASP B  78      16.965 -24.658   0.332  1.00 10.00      B   
ATOM   2211  HN  ASP B  78      16.965 -25.027   1.243  1.00 10.00      B   
ATOM   2212  CA  ASP B  78      17.340 -23.262   0.138  1.00 10.00      B   
ATOM   2213  CB  ASP B  78      17.489 -22.567   1.496  1.00 10.00      B   
ATOM   2214  CG  ASP B  78      18.139 -21.201   1.402  1.00 10.00      B   
ATOM   2215  OD1 ASP B  78      17.576 -20.313   0.735  1.00 10.00      B   
ATOM   2216  OD2 ASP B  78      19.218 -21.008   2.007  1.00 10.00      B   
ATOM   2217  C   ASP B  78      18.643 -23.174  -0.649  1.00 10.00      B   
ATOM   2218  O   ASP B  78      18.824 -22.287  -1.485  1.00 10.00      B   
ATOM   2219  N   PHE B  79      19.537 -24.120  -0.392  1.00 10.00      B   
ATOM   2220  HN  PHE B  79      19.324 -24.809   0.277  1.00 10.00      B   
ATOM   2221  CA  PHE B  79      20.822 -24.172  -1.067  1.00 10.00      B   
ATOM   2222  CB  PHE B  79      21.673 -25.306  -0.493  1.00 10.00      B   
ATOM   2223  CG  PHE B  79      23.147 -25.151  -0.730  1.00 10.00      B   
ATOM   2224  CD1 PHE B  79      23.959 -24.594   0.244  1.00 10.00      B   
ATOM   2225  CD2 PHE B  79      23.723 -25.570  -1.920  1.00 10.00      B   
ATOM   2226  CE1 PHE B  79      25.317 -24.458   0.039  1.00 10.00      B   
ATOM   2227  CE2 PHE B  79      25.080 -25.436  -2.132  1.00 10.00      B   
ATOM   2228  CZ  PHE B  79      25.878 -24.880  -1.151  1.00 10.00      B   
ATOM   2229  C   PHE B  79      20.626 -24.373  -2.563  1.00 10.00      B   
ATOM   2230  O   PHE B  79      21.072 -23.556  -3.370  1.00 10.00      B   
ATOM   2231  N   PHE B  80      19.931 -25.448  -2.923  1.00 10.00      B   
ATOM   2232  HN  PHE B  80      19.585 -26.049  -2.227  1.00 10.00      B   
ATOM   2233  CA  PHE B  80      19.672 -25.761  -4.324  1.00 10.00      B   
ATOM   2234  CB  PHE B  80      18.980 -27.118  -4.462  1.00 10.00      B   
ATOM   2235  CG  PHE B  80      19.842 -28.293  -4.093  1.00 10.00      B   
ATOM   2236  CD1 PHE B  80      19.337 -29.317  -3.313  1.00 10.00      B   
ATOM   2237  CD2 PHE B  80      21.154 -28.376  -4.528  1.00 10.00      B   
ATOM   2238  CE1 PHE B  80      20.122 -30.403  -2.972  1.00 10.00      B   
ATOM   2239  CE2 PHE B  80      21.945 -29.457  -4.191  1.00 10.00      B   
ATOM   2240  CZ  PHE B  80      21.428 -30.473  -3.413  1.00 10.00      B   
ATOM   2241  C   PHE B  80      18.842 -24.667  -4.991  1.00 10.00      B   
ATOM   2242  O   PHE B  80      19.033 -24.367  -6.169  1.00 10.00      B   
ATOM   2243  N   SER B  81      17.924 -24.075  -4.231  1.00 10.00      B   
ATOM   2244  HN  SER B  81      17.801 -24.379  -3.305  1.00 10.00      B   
ATOM   2245  CA  SER B  81      17.077 -23.006  -4.742  1.00 10.00      B   
ATOM   2246  CB  SER B  81      16.038 -22.602  -3.687  1.00 10.00      B   
ATOM   2247  OG  SER B  81      15.001 -21.807  -4.242  1.00 10.00      B   
ATOM   2248  HG  SER B  81      15.054 -20.916  -3.870  1.00 10.00      B   
ATOM   2249  C   SER B  81      17.931 -21.805  -5.150  1.00 10.00      B   
ATOM   2250  O   SER B  81      17.735 -21.223  -6.220  1.00 10.00      B   
ATOM   2251  N   LYS B  82      18.902 -21.463  -4.306  1.00 10.00      B   
ATOM   2252  HN  LYS B  82      19.017 -21.980  -3.478  1.00 10.00      B   
ATOM   2253  CA  LYS B  82      19.796 -20.342  -4.572  1.00 10.00      B   
ATOM   2254  CB  LYS B  82      20.552 -19.939  -3.301  1.00 10.00      B   
ATOM   2255  CG  LYS B  82      19.732 -19.097  -2.335  1.00 10.00      B   
ATOM   2256  CD  LYS B  82      20.420 -18.965  -0.987  1.00 10.00      B   
ATOM   2257  CE  LYS B  82      19.621 -18.083  -0.039  1.00 10.00      B   
ATOM   2258  NZ  LYS B  82      19.847 -18.454   1.383  1.00 10.00      B   
ATOM   2259  HZ1 LYS B  82      19.521 -19.435   1.553  1.00 10.00      B   
ATOM   2260  HZ2 LYS B  82      19.318 -17.816   2.010  1.00 10.00      B   
ATOM   2261  HZ3 LYS B  82      20.858 -18.392   1.615  1.00 10.00      B   
ATOM   2262  C   LYS B  82      20.773 -20.670  -5.696  1.00 10.00      B   
ATOM   2263  O   LYS B  82      21.263 -19.776  -6.385  1.00 10.00      B   
ATOM   2264  N   MET B  83      21.047 -21.956  -5.883  1.00 10.00      B   
ATOM   2265  HN  MET B  83      20.633 -22.627  -5.294  1.00 10.00      B   
ATOM   2266  CA  MET B  83      21.959 -22.398  -6.931  1.00 10.00      B   
ATOM   2267  CB  MET B  83      22.722 -23.658  -6.511  1.00 10.00      B   
ATOM   2268  CG  MET B  83      23.620 -23.476  -5.293  1.00 10.00      B   
ATOM   2269  SD  MET B  83      24.648 -21.990  -5.372  1.00 10.00      B   
ATOM   2270  CE  MET B  83      25.606 -22.310  -6.852  1.00 10.00      B   
ATOM   2271  C   MET B  83      21.219 -22.626  -8.250  1.00 10.00      B   
ATOM   2272  O   MET B  83      21.788 -23.147  -9.211  1.00 10.00      B   
ATOM   2273  N   GLU B  84      19.947 -22.224  -8.282  1.00 10.00      B   
ATOM   2274  HN  GLU B  84      19.561 -21.819  -7.477  1.00 10.00      B   
ATOM   2275  CA  GLU B  84      19.105 -22.365  -9.467  1.00 10.00      B   
ATOM   2276  CB  GLU B  84      19.606 -21.494 -10.623  1.00 10.00      B   
ATOM   2277  CG  GLU B  84      19.289 -20.015 -10.458  1.00 10.00      B   
ATOM   2278  CD  GLU B  84      20.499 -19.127 -10.654  1.00 10.00      B   
ATOM   2279  OE1 GLU B  84      21.087 -19.150 -11.756  1.00 10.00      B   
ATOM   2280  OE2 GLU B  84      20.865 -18.388  -9.713  1.00 10.00      B   
ATOM   2281  C   GLU B  84      18.922 -23.824  -9.885  1.00 10.00      B   
ATOM   2282  O   GLU B  84      19.069 -24.179 -11.057  1.00 10.00      B   
ATOM   2283  N   MET B  85      18.618 -24.665  -8.906  1.00 10.00      B   
ATOM   2284  HN  MET B  85      18.558 -24.322  -7.985  1.00 10.00      B   
ATOM   2285  CA  MET B  85      18.383 -26.084  -9.140  1.00 10.00      B   
ATOM   2286  CB  MET B  85      19.440 -26.931  -8.426  1.00 10.00      B   
ATOM   2287  CG  MET B  85      20.876 -26.569  -8.777  1.00 10.00      B   
ATOM   2288  SD  MET B  85      22.090 -27.456  -7.779  1.00 10.00      B   
ATOM   2289  CE  MET B  85      21.998 -29.088  -8.513  1.00 10.00      B   
ATOM   2290  C   MET B  85      16.989 -26.442  -8.633  1.00 10.00      B   
ATOM   2291  O   MET B  85      16.837 -27.155  -7.639  1.00 10.00      B   
ATOM   2292  N   GLU B  86      15.979 -25.919  -9.320  1.00 10.00      B   
ATOM   2293  HN  GLU B  86      16.182 -25.372 -10.107  1.00 10.00      B   
ATOM   2294  CA  GLU B  86      14.579 -26.133  -8.957  1.00 10.00      B   
ATOM   2295  CB  GLU B  86      13.665 -25.434  -9.964  1.00 10.00      B   
ATOM   2296  CG  GLU B  86      13.633 -23.924  -9.821  1.00 10.00      B   
ATOM   2297  CD  GLU B  86      13.111 -23.488  -8.469  1.00 10.00      B   
ATOM   2298  OE1 GLU B  86      12.016 -23.945  -8.077  1.00 10.00      B   
ATOM   2299  OE2 GLU B  86      13.790 -22.686  -7.792  1.00 10.00      B   
ATOM   2300  C   GLU B  86      14.214 -27.609  -8.866  1.00 10.00      B   
ATOM   2301  O   GLU B  86      13.460 -28.020  -7.977  1.00 10.00      B   
ATOM   2302  N   LYS B  87      14.752 -28.400  -9.781  1.00 10.00      B   
ATOM   2303  HN  LYS B  87      15.353 -28.010 -10.454  1.00 10.00      B   
ATOM   2304  CA  LYS B  87      14.484 -29.828  -9.815  1.00 10.00      B   
ATOM   2305  CB  LYS B  87      15.198 -30.452 -11.012  1.00 10.00      B   
ATOM   2306  CG  LYS B  87      15.024 -31.954 -11.147  1.00 10.00      B   
ATOM   2307  CD  LYS B  87      15.888 -32.484 -12.275  1.00 10.00      B   
ATOM   2308  CE  LYS B  87      15.777 -33.991 -12.406  1.00 10.00      B   
ATOM   2309  NZ  LYS B  87      16.628 -34.508 -13.507  1.00 10.00      B   
ATOM   2310  HZ1 LYS B  87      16.602 -35.546 -13.523  1.00 10.00      B   
ATOM   2311  HZ2 LYS B  87      17.613 -34.203 -13.371  1.00 10.00      B   
ATOM   2312  HZ3 LYS B  87      16.287 -34.148 -14.423  1.00 10.00      B   
ATOM   2313  C   LYS B  87      14.943 -30.497  -8.523  1.00 10.00      B   
ATOM   2314  O   LYS B  87      14.158 -31.159  -7.839  1.00 10.00      B   
ATOM   2315  N   GLU B  88      16.213 -30.303  -8.191  1.00 10.00      B   
ATOM   2316  HN  GLU B  88      16.786 -29.769  -8.787  1.00 10.00      B   
ATOM   2317  CA  GLU B  88      16.800 -30.878  -6.992  1.00 10.00      B   
ATOM   2318  CB  GLU B  88      18.311 -30.618  -6.951  1.00 10.00      B   
ATOM   2319  CG  GLU B  88      19.142 -31.549  -7.826  1.00 10.00      B   
ATOM   2320  CD  GLU B  88      18.925 -31.336  -9.313  1.00 10.00      B   
ATOM   2321  OE1 GLU B  88      18.488 -30.234  -9.706  1.00 10.00      B   
ATOM   2322  OE2 GLU B  88      19.198 -32.275 -10.095  1.00 10.00      B   
ATOM   2323  C   GLU B  88      16.130 -30.355  -5.724  1.00 10.00      B   
ATOM   2324  O   GLU B  88      15.901 -31.118  -4.785  1.00 10.00      B   
ATOM   2325  N   SER B  89      15.808 -29.061  -5.710  1.00 10.00      B   
ATOM   2326  HN  SER B  89      16.011 -28.513  -6.499  1.00 10.00      B   
ATOM   2327  CA  SER B  89      15.165 -28.431  -4.556  1.00 10.00      B   
ATOM   2328  CB  SER B  89      14.863 -26.958  -4.842  1.00 10.00      B   
ATOM   2329  OG  SER B  89      16.030 -26.268  -5.244  1.00 10.00      B   
ATOM   2330  HG  SER B  89      16.301 -26.575  -6.119  1.00 10.00      B   
ATOM   2331  C   SER B  89      13.881 -29.156  -4.165  1.00 10.00      B   
ATOM   2332  O   SER B  89      13.618 -29.383  -2.984  1.00 10.00      B   
ATOM   2333  N   SER B  90      13.091 -29.525  -5.161  1.00 10.00      B   
ATOM   2334  HN  SER B  90      13.357 -29.320  -6.083  1.00 10.00      B   
ATOM   2335  CA  SER B  90      11.838 -30.221  -4.921  1.00 10.00      B   
ATOM   2336  CB  SER B  90      10.976 -30.180  -6.182  1.00 10.00      B   
ATOM   2337  OG  SER B  90      10.976 -28.877  -6.744  1.00 10.00      B   
ATOM   2338  HG  SER B  90      11.659 -28.821  -7.422  1.00 10.00      B   
ATOM   2339  C   SER B  90      12.080 -31.665  -4.480  1.00 10.00      B   
ATOM   2340  O   SER B  90      11.336 -32.208  -3.662  1.00 10.00      B   
ATOM   2341  N   LEU B  91      13.145 -32.266  -5.000  1.00 10.00      B   
ATOM   2342  HN  LEU B  91      13.719 -31.765  -5.619  1.00 10.00      B   
ATOM   2343  CA  LEU B  91      13.488 -33.648  -4.679  1.00 10.00      B   
ATOM   2344  CB  LEU B  91      14.624 -34.149  -5.577  1.00 10.00      B   
ATOM   2345  CG  LEU B  91      14.264 -34.412  -7.040  1.00 10.00      B   
ATOM   2346  CD1 LEU B  91      15.514 -34.712  -7.852  1.00 10.00      B   
ATOM   2347  CD2 LEU B  91      13.268 -35.554  -7.152  1.00 10.00      B   
ATOM   2348  C   LEU B  91      13.871 -33.824  -3.212  1.00 10.00      B   
ATOM   2349  O   LEU B  91      13.650 -34.889  -2.636  1.00 10.00      B   
ATOM   2350  N   VAL B  92      14.439 -32.779  -2.612  1.00 10.00      B   
ATOM   2351  HN  VAL B  92      14.578 -31.951  -3.124  1.00 10.00      B   
ATOM   2352  CA  VAL B  92      14.861 -32.837  -1.212  1.00 10.00      B   
ATOM   2353  CB  VAL B  92      15.484 -31.512  -0.718  1.00 10.00      B   
ATOM   2354  CG1 VAL B  92      16.225 -31.733   0.589  1.00 10.00      B   
ATOM   2355  CG2 VAL B  92      16.421 -30.928  -1.760  1.00 10.00      B   
ATOM   2356  C   VAL B  92      13.704 -33.228  -0.294  1.00 10.00      B   
ATOM   2357  O   VAL B  92      13.803 -34.194   0.464  1.00 10.00      B   
ATOM   2358  N   TYR B  93      12.604 -32.492  -0.384  1.00 10.00      B   
ATOM   2359  HN  TYR B  93      12.572 -31.752  -1.025  1.00 10.00      B   
ATOM   2360  CA  TYR B  93      11.443 -32.767   0.450  1.00 10.00      B   
ATOM   2361  CB  TYR B  93      10.562 -31.526   0.612  1.00 10.00      B   
ATOM   2362  CG  TYR B  93      10.652 -30.898   1.985  1.00 10.00      B   
ATOM   2363  CD1 TYR B  93      11.008 -29.564   2.143  1.00 10.00      B   
ATOM   2364  CD2 TYR B  93      10.398 -31.647   3.126  1.00 10.00      B   
ATOM   2365  CE1 TYR B  93      11.110 -28.995   3.400  1.00 10.00      B   
ATOM   2366  CE2 TYR B  93      10.493 -31.087   4.385  1.00 10.00      B   
ATOM   2367  CZ  TYR B  93      10.851 -29.762   4.517  1.00 10.00      B   
ATOM   2368  OH  TYR B  93      10.965 -29.210   5.773  1.00 10.00      B   
ATOM   2369  HH  TYR B  93      10.585 -28.319   5.778  1.00 10.00      B   
ATOM   2370  C   TYR B  93      10.631 -33.947  -0.073  1.00 10.00      B   
ATOM   2371  O   TYR B  93      10.099 -34.736   0.708  1.00 10.00      B   
ATOM   2372  N   GLU B  94      10.551 -34.077  -1.392  1.00 10.00      B   
ATOM   2373  HN  GLU B  94      11.003 -33.421  -1.968  1.00 10.00      B   
ATOM   2374  CA  GLU B  94       9.794 -35.164  -2.004  1.00 10.00      B   
ATOM   2375  CB  GLU B  94       9.780 -35.039  -3.526  1.00 10.00      B   
ATOM   2376  CG  GLU B  94       8.991 -36.135  -4.221  1.00 10.00      B   
ATOM   2377  CD  GLU B  94       9.066 -36.047  -5.726  1.00 10.00      B   
ATOM   2378  OE1 GLU B  94       9.795 -36.855  -6.339  1.00 10.00      B   
ATOM   2379  OE2 GLU B  94       8.385 -35.177  -6.304  1.00 10.00      B   
ATOM   2380  C   GLU B  94      10.334 -36.532  -1.595  1.00 10.00      B   
ATOM   2381  O   GLU B  94       9.564 -37.435  -1.260  1.00 10.00      B   
ATOM   2382  N   ASN B  95      11.658 -36.678  -1.610  1.00 10.00      B   
ATOM   2383  HN  ASN B  95      12.224 -35.918  -1.874  1.00 10.00      B   
ATOM   2384  CA  ASN B  95      12.289 -37.944  -1.247  1.00 10.00      B   
ATOM   2385  CB  ASN B  95      13.797 -37.915  -1.510  1.00 10.00      B   
ATOM   2386  CG  ASN B  95      14.147 -38.197  -2.959  1.00 10.00      B   
ATOM   2387  OD1 ASN B  95      13.387 -38.840  -3.682  1.00 10.00      B   
ATOM   2388  ND2 ASN B  95      15.307 -37.727  -3.391  1.00 10.00      B   
ATOM   2389 HD21 ASN B  95      15.868 -37.229  -2.761  1.00 10.00      B   
ATOM   2390 HD22 ASN B  95      15.562 -37.900  -4.324  1.00 10.00      B   
ATOM   2391  C   ASN B  95      12.011 -38.310   0.202  1.00 10.00      B   
ATOM   2392  O   ASN B  95      11.898 -39.488   0.543  1.00 10.00      B   
ATOM   2393  N   ALA B  96      11.884 -37.296   1.049  1.00 10.00      B   
ATOM   2394  HN  ALA B  96      11.972 -36.377   0.712  1.00 10.00      B   
ATOM   2395  CA  ALA B  96      11.608 -37.512   2.464  1.00 10.00      B   
ATOM   2396  CB  ALA B  96      11.769 -36.216   3.240  1.00 10.00      B   
ATOM   2397  C   ALA B  96      10.205 -38.079   2.647  1.00 10.00      B   
ATOM   2398  O   ALA B  96       9.975 -38.931   3.500  1.00 10.00      B   
ATOM   2399  N   ILE B  97       9.280 -37.615   1.817  1.00 10.00      B   
ATOM   2400  HN  ILE B  97       9.534 -36.939   1.152  1.00 10.00      B   
ATOM   2401  CA  ILE B  97       7.895 -38.070   1.868  1.00 10.00      B   
ATOM   2402  CB  ILE B  97       6.994 -37.172   0.993  1.00 10.00      B   
ATOM   2403  CG1 ILE B  97       7.037 -35.732   1.510  1.00 10.00      B   
ATOM   2404  CG2 ILE B  97       5.562 -37.687   0.958  1.00 10.00      B   
ATOM   2405  CD1 ILE B  97       6.438 -34.721   0.559  1.00 10.00      B   
ATOM   2406  C   ILE B  97       7.788 -39.523   1.405  1.00 10.00      B   
ATOM   2407  O   ILE B  97       6.914 -40.271   1.845  1.00 10.00      B   
ATOM   2408  N   LYS B  98       8.695 -39.921   0.521  1.00 10.00      B   
ATOM   2409  HN  LYS B  98       9.371 -39.281   0.211  1.00 10.00      B   
ATOM   2410  CA  LYS B  98       8.712 -41.281   0.000  1.00 10.00      B   
ATOM   2411  CB  LYS B  98       9.412 -41.325  -1.361  1.00 10.00      B   
ATOM   2412  CG  LYS B  98       8.663 -40.594  -2.465  1.00 10.00      B   
ATOM   2413  CD  LYS B  98       9.387 -40.694  -3.797  1.00 10.00      B   
ATOM   2414  CE  LYS B  98       8.626 -39.963  -4.890  1.00 10.00      B   
ATOM   2415  NZ  LYS B  98       9.274 -40.113  -6.218  1.00 10.00      B   
ATOM   2416  HZ1 LYS B  98      10.298 -40.257  -6.106  1.00 10.00      B   
ATOM   2417  HZ2 LYS B  98       9.118 -39.260  -6.790  1.00 10.00      B   
ATOM   2418  HZ3 LYS B  98       8.877 -40.931  -6.723  1.00 10.00      B   
ATOM   2419  C   LYS B  98       9.387 -42.238   0.983  1.00 10.00      B   
ATOM   2420  O   LYS B  98       9.124 -43.442   0.977  1.00 10.00      B   
ATOM   2421  N   LYS B  99      10.260 -41.698   1.824  1.00 10.00      B   
ATOM   2422  HN  LYS B  99      10.433 -40.734   1.781  1.00 10.00      B   
ATOM   2423  CA  LYS B  99      10.968 -42.506   2.807  1.00 10.00      B   
ATOM   2424  CB  LYS B  99      12.404 -42.004   2.996  1.00 10.00      B   
ATOM   2425  CG  LYS B  99      13.358 -42.414   1.884  1.00 10.00      B   
ATOM   2426  CD  LYS B  99      13.526 -43.924   1.831  1.00 10.00      B   
ATOM   2427  CE  LYS B  99      14.392 -44.349   0.657  1.00 10.00      B   
ATOM   2428  NZ  LYS B  99      14.578 -45.822   0.618  1.00 10.00      B   
ATOM   2429  HZ1 LYS B  99      13.655 -46.301   0.585  1.00 10.00      B   
ATOM   2430  HZ2 LYS B  99      15.089 -46.141   1.466  1.00 10.00      B   
ATOM   2431  HZ3 LYS B  99      15.127 -46.092  -0.222  1.00 10.00      B   
ATOM   2432  C   LYS B  99      10.230 -42.533   4.142  1.00 10.00      B   
ATOM   2433  O   LYS B  99      10.314 -43.506   4.891  1.00 10.00      B   
ATOM   2434  N   TYR B 100       9.509 -41.463   4.437  1.00 10.00      B   
ATOM   2435  HN  TYR B 100       9.481 -40.713   3.801  1.00 10.00      B   
ATOM   2436  CA  TYR B 100       8.753 -41.365   5.679  1.00 10.00      B   
ATOM   2437  CB  TYR B 100       9.499 -40.474   6.681  1.00 10.00      B   
ATOM   2438  CG  TYR B 100       9.462 -40.971   8.110  1.00 10.00      B   
ATOM   2439  CD1 TYR B 100       9.480 -42.331   8.398  1.00 10.00      B   
ATOM   2440  CD2 TYR B 100       9.413 -40.079   9.174  1.00 10.00      B   
ATOM   2441  CE1 TYR B 100       9.449 -42.786   9.703  1.00 10.00      B   
ATOM   2442  CE2 TYR B 100       9.382 -40.525  10.481  1.00 10.00      B   
ATOM   2443  CZ  TYR B 100       9.400 -41.880  10.740  1.00 10.00      B   
ATOM   2444  OH  TYR B 100       9.368 -42.330  12.041  1.00 10.00      B   
ATOM   2445  HH  TYR B 100       9.758 -43.213  12.082  1.00 10.00      B   
ATOM   2446  C   TYR B 100       7.353 -40.809   5.406  1.00 10.00      B   
ATOM   2447  O   TYR B 100       7.061 -39.653   5.720  1.00 10.00      B   
ATOM   2448  N   PRO B 101       6.461 -41.638   4.829  1.00 10.00      B   
ATOM   2449  CA  PRO B 101       5.088 -41.230   4.488  1.00 10.00      B   
ATOM   2450  CB  PRO B 101       4.501 -42.462   3.785  1.00 10.00      B   
ATOM   2451  CG  PRO B 101       5.679 -43.295   3.408  1.00 10.00      B   
ATOM   2452  CD  PRO B 101       6.718 -43.037   4.457  1.00 10.00      B   
ATOM   2453  C   PRO B 101       4.246 -40.879   5.713  1.00 10.00      B   
ATOM   2454  O   PRO B 101       3.220 -40.202   5.601  1.00 10.00      B   
ATOM   2455  N   VAL B 102       4.684 -41.325   6.883  1.00 10.00      B   
ATOM   2456  HN  VAL B 102       5.515 -41.844   6.914  1.00 10.00      B   
ATOM   2457  CA  VAL B 102       3.956 -41.061   8.119  1.00 10.00      B   
ATOM   2458  CB  VAL B 102       4.384 -42.004   9.263  1.00 10.00      B   
ATOM   2459  CG1 VAL B 102       4.005 -43.442   8.941  1.00 10.00      B   
ATOM   2460  CG2 VAL B 102       5.876 -41.888   9.536  1.00 10.00      B   
ATOM   2461  C   VAL B 102       4.090 -39.607   8.570  1.00 10.00      B   
ATOM   2462  O   VAL B 102       3.297 -39.128   9.377  1.00 10.00      B   
ATOM   2463  N   SER B 103       5.077 -38.899   8.036  1.00 10.00      B   
ATOM   2464  HN  SER B 103       5.678 -39.323   7.385  1.00 10.00      B   
ATOM   2465  CA  SER B 103       5.291 -37.506   8.408  1.00 10.00      B   
ATOM   2466  CB  SER B 103       6.682 -37.326   9.011  1.00 10.00      B   
ATOM   2467  OG  SER B 103       6.853 -38.175  10.135  1.00 10.00      B   
ATOM   2468  HG  SER B 103       7.598 -37.860  10.659  1.00 10.00      B   
ATOM   2469  C   SER B 103       5.084 -36.563   7.227  1.00 10.00      B   
ATOM   2470  O   SER B 103       5.581 -35.437   7.224  1.00 10.00      B   
ATOM   2471  N   THR B 104       4.329 -37.025   6.237  1.00 10.00      B   
ATOM   2472  HN  THR B 104       3.956 -37.928   6.307  1.00 10.00      B   
ATOM   2473  CA  THR B 104       4.043 -36.232   5.044  1.00 10.00      B   
ATOM   2474  CB  THR B 104       3.077 -36.984   4.107  1.00 10.00      B   
ATOM   2475  OG1 THR B 104       3.606 -38.283   3.812  1.00 10.00      B   
ATOM   2476  HG1 THR B 104       3.343 -38.902   4.508  1.00 10.00      B   
ATOM   2477  CG2 THR B 104       2.866 -36.217   2.811  1.00 10.00      B   
ATOM   2478  C   THR B 104       3.429 -34.880   5.409  1.00 10.00      B   
ATOM   2479  O   THR B 104       3.793 -33.848   4.842  1.00 10.00      B   
ATOM   2480  N   GLU B 105       2.517 -34.899   6.375  1.00 10.00      B   
ATOM   2481  HN  GLU B 105       2.296 -35.755   6.802  1.00 10.00      B   
ATOM   2482  CA  GLU B 105       1.834 -33.696   6.828  1.00 10.00      B   
ATOM   2483  CB  GLU B 105       0.865 -34.053   7.955  1.00 10.00      B   
ATOM   2484  CG  GLU B 105      -0.091 -32.940   8.349  1.00 10.00      B   
ATOM   2485  CD  GLU B 105      -1.087 -33.393   9.394  1.00 10.00      B   
ATOM   2486  OE1 GLU B 105      -0.670 -33.668  10.541  1.00 10.00      B   
ATOM   2487  OE2 GLU B 105      -2.290 -33.491   9.076  1.00 10.00      B   
ATOM   2488  C   GLU B 105       2.823 -32.629   7.294  1.00 10.00      B   
ATOM   2489  O   GLU B 105       2.825 -31.510   6.782  1.00 10.00      B   
ATOM   2490  N   THR B 106       3.676 -32.991   8.245  1.00 10.00      B   
ATOM   2491  HN  THR B 106       3.644 -33.907   8.595  1.00 10.00      B   
ATOM   2492  CA  THR B 106       4.662 -32.069   8.790  1.00 10.00      B   
ATOM   2493  CB  THR B 106       5.470 -32.752   9.905  1.00 10.00      B   
ATOM   2494  OG1 THR B 106       4.792 -33.953  10.301  1.00 10.00      B   
ATOM   2495  HG1 THR B 106       4.202 -33.758  11.041  1.00 10.00      B   
ATOM   2496  CG2 THR B 106       5.601 -31.829  11.107  1.00 10.00      B   
ATOM   2497  C   THR B 106       5.619 -31.566   7.710  1.00 10.00      B   
ATOM   2498  O   THR B 106       5.929 -30.372   7.646  1.00 10.00      B   
ATOM   2499  N   LEU B 107       6.065 -32.479   6.852  1.00 10.00      B   
ATOM   2500  HN  LEU B 107       5.765 -33.413   6.948  1.00 10.00      B   
ATOM   2501  CA  LEU B 107       6.989 -32.136   5.777  1.00 10.00      B   
ATOM   2502  CB  LEU B 107       7.433 -33.392   5.024  1.00 10.00      B   
ATOM   2503  CG  LEU B 107       8.160 -34.455   5.850  1.00 10.00      B   
ATOM   2504  CD1 LEU B 107       8.424 -35.695   5.013  1.00 10.00      B   
ATOM   2505  CD2 LEU B 107       9.457 -33.908   6.425  1.00 10.00      B   
ATOM   2506  C   LEU B 107       6.370 -31.131   4.811  1.00 10.00      B   
ATOM   2507  O   LEU B 107       7.003 -30.141   4.443  1.00 10.00      B   
ATOM   2508  N   CYS B 108       5.124 -31.374   4.424  1.00 10.00      B   
ATOM   2509  HN  CYS B 108       4.661 -32.174   4.763  1.00 10.00      B   
ATOM   2510  CA  CYS B 108       4.428 -30.486   3.500  1.00 10.00      B   
ATOM   2511  CB  CYS B 108       3.119 -31.109   3.018  1.00 10.00      B   
ATOM   2512  SG  CYS B 108       3.319 -32.702   2.189  1.00 10.00      B   
ATOM   2513  HG  CYS B 108       3.762 -33.569   3.091  1.00 10.00      B   
ATOM   2514  C   CYS B 108       4.171 -29.118   4.120  1.00 10.00      B   
ATOM   2515  O   CYS B 108       4.233 -28.104   3.434  1.00 10.00      B   
ATOM   2516  N   LEU B 109       3.889 -29.092   5.419  1.00 10.00      B   
ATOM   2517  HN  LEU B 109       3.844 -29.935   5.919  1.00 10.00      B   
ATOM   2518  CA  LEU B 109       3.638 -27.836   6.114  1.00 10.00      B   
ATOM   2519  CB  LEU B 109       3.214 -28.089   7.562  1.00 10.00      B   
ATOM   2520  CG  LEU B 109       1.847 -28.747   7.760  1.00 10.00      B   
ATOM   2521  CD1 LEU B 109       1.588 -29.008   9.237  1.00 10.00      B   
ATOM   2522  CD2 LEU B 109       0.743 -27.888   7.165  1.00 10.00      B   
ATOM   2523  C   LEU B 109       4.875 -26.943   6.068  1.00 10.00      B   
ATOM   2524  O   LEU B 109       4.784 -25.751   5.766  1.00 10.00      B   
ATOM   2525  N   SER B 110       6.030 -27.531   6.360  1.00 10.00      B   
ATOM   2526  HN  SER B 110       6.036 -28.482   6.605  1.00 10.00      B   
ATOM   2527  CA  SER B 110       7.288 -26.795   6.337  1.00 10.00      B   
ATOM   2528  CB  SER B 110       8.410 -27.634   6.961  1.00 10.00      B   
ATOM   2529  OG  SER B 110       9.672 -27.000   6.829  1.00 10.00      B   
ATOM   2530  HG  SER B 110       9.808 -26.397   7.567  1.00 10.00      B   
ATOM   2531  C   SER B 110       7.640 -26.392   4.904  1.00 10.00      B   
ATOM   2532  O   SER B 110       8.101 -25.275   4.656  1.00 10.00      B   
ATOM   2533  N   TRP B 111       7.402 -27.304   3.965  1.00 10.00      B   
ATOM   2534  HN  TRP B 111       7.030 -28.173   4.228  1.00 10.00      B   
ATOM   2535  CA  TRP B 111       7.677 -27.053   2.557  1.00 10.00      B   
ATOM   2536  CB  TRP B 111       7.371 -28.305   1.726  1.00 10.00      B   
ATOM   2537  CG  TRP B 111       8.031 -28.331   0.376  1.00 10.00      B   
ATOM   2538  CD1 TRP B 111       8.861 -27.386  -0.153  1.00 10.00      B   
ATOM   2539  CD2 TRP B 111       7.916 -29.361  -0.616  1.00 10.00      B   
ATOM   2540  NE1 TRP B 111       9.265 -27.761  -1.411  1.00 10.00      B   
ATOM   2541  HE1 TRP B 111       9.863 -27.244  -1.994  1.00 10.00      B   
ATOM   2542  CE2 TRP B 111       8.700 -28.970  -1.718  1.00 10.00      B   
ATOM   2543  CE3 TRP B 111       7.226 -30.577  -0.678  1.00 10.00      B   
ATOM   2544  CZ2 TRP B 111       8.813 -29.748  -2.868  1.00 10.00      B   
ATOM   2545  CZ3 TRP B 111       7.339 -31.348  -1.821  1.00 10.00      B   
ATOM   2546  CH2 TRP B 111       8.127 -30.931  -2.900  1.00 10.00      B   
ATOM   2547  C   TRP B 111       6.844 -25.873   2.067  1.00 10.00      B   
ATOM   2548  O   TRP B 111       7.381 -24.913   1.520  1.00 10.00      B   
ATOM   2549  N   PHE B 112       5.535 -25.943   2.303  1.00 10.00      B   
ATOM   2550  HN  PHE B 112       5.177 -26.735   2.764  1.00 10.00      B   
ATOM   2551  CA  PHE B 112       4.612 -24.889   1.898  1.00 10.00      B   
ATOM   2552  CB  PHE B 112       3.182 -25.238   2.330  1.00 10.00      B   
ATOM   2553  CG  PHE B 112       2.182 -24.135   2.120  1.00 10.00      B   
ATOM   2554  CD1 PHE B 112       1.836 -23.731   0.841  1.00 10.00      B   
ATOM   2555  CD2 PHE B 112       1.587 -23.506   3.203  1.00 10.00      B   
ATOM   2556  CE1 PHE B 112       0.917 -22.719   0.645  1.00 10.00      B   
ATOM   2557  CE2 PHE B 112       0.667 -22.493   3.014  1.00 10.00      B   
ATOM   2558  CZ  PHE B 112       0.331 -22.100   1.732  1.00 10.00      B   
ATOM   2559  C   PHE B 112       5.028 -23.536   2.471  1.00 10.00      B   
ATOM   2560  O   PHE B 112       5.116 -22.547   1.743  1.00 10.00      B   
ATOM   2561  N   ASP B 113       5.312 -23.512   3.767  1.00 10.00      B   
ATOM   2562  HN  ASP B 113       5.249 -24.346   4.284  1.00 10.00      B   
ATOM   2563  CA  ASP B 113       5.717 -22.286   4.447  1.00 10.00      B   
ATOM   2564  CB  ASP B 113       5.927 -22.559   5.936  1.00 10.00      B   
ATOM   2565  CG  ASP B 113       6.535 -21.386   6.673  1.00 10.00      B   
ATOM   2566  OD1 ASP B 113       7.701 -21.499   7.115  1.00 10.00      B   
ATOM   2567  OD2 ASP B 113       5.853 -20.353   6.825  1.00 10.00      B   
ATOM   2568  C   ASP B 113       6.982 -21.690   3.828  1.00 10.00      B   
ATOM   2569  O   ASP B 113       7.085 -20.477   3.642  1.00 10.00      B   
ATOM   2570  N   ASN B 114       7.931 -22.552   3.489  1.00 10.00      B   
ATOM   2571  HN  ASN B 114       7.787 -23.511   3.652  1.00 10.00      B   
ATOM   2572  CA  ASN B 114       9.188 -22.109   2.890  1.00 10.00      B   
ATOM   2573  CB  ASN B 114      10.245 -23.218   2.946  1.00 10.00      B   
ATOM   2574  CG  ASN B 114      11.030 -23.236   4.245  1.00 10.00      B   
ATOM   2575  OD1 ASN B 114      12.031 -22.529   4.393  1.00 10.00      B   
ATOM   2576  ND2 ASN B 114      10.590 -24.049   5.190  1.00 10.00      B   
ATOM   2577 HD21 ASN B 114       9.787 -24.588   5.005  1.00 10.00      B   
ATOM   2578 HD22 ASN B 114      11.093 -24.094   6.041  1.00 10.00      B   
ATOM   2579  C   ASN B 114       8.997 -21.653   1.447  1.00 10.00      B   
ATOM   2580  O   ASN B 114       9.657 -20.717   0.989  1.00 10.00      B   
ATOM   2581  N   SER B 115       8.089 -22.307   0.735  1.00 10.00      B   
ATOM   2582  HN  SER B 115       7.588 -23.046   1.154  1.00 10.00      B   
ATOM   2583  CA  SER B 115       7.829 -21.979  -0.658  1.00 10.00      B   
ATOM   2584  CB  SER B 115       7.138 -23.147  -1.366  1.00 10.00      B   
ATOM   2585  OG  SER B 115       5.996 -23.579  -0.649  1.00 10.00      B   
ATOM   2586  HG  SER B 115       5.837 -22.983   0.093  1.00 10.00      B   
ATOM   2587  C   SER B 115       7.027 -20.689  -0.830  1.00 10.00      B   
ATOM   2588  O   SER B 115       6.892 -20.193  -1.941  1.00 10.00      B   
ATOM   2589  N   ILE B 116       6.516 -20.136   0.266  1.00 10.00      B   
ATOM   2590  HN  ILE B 116       6.670 -20.562   1.136  1.00 10.00      B   
ATOM   2591  CA  ILE B 116       5.726 -18.906   0.203  1.00 10.00      B   
ATOM   2592  CB  ILE B 116       5.112 -18.545   1.578  1.00 10.00      B   
ATOM   2593  CG1 ILE B 116       4.147 -19.650   2.023  1.00 10.00      B   
ATOM   2594  CG2 ILE B 116       4.385 -17.207   1.523  1.00 10.00      B   
ATOM   2595  CD1 ILE B 116       3.510 -19.412   3.374  1.00 10.00      B   
ATOM   2596  C   ILE B 116       6.546 -17.737  -0.362  1.00 10.00      B   
ATOM   2597  O   ILE B 116       6.000 -16.816  -0.967  1.00 10.00      B   
ATOM   2598  N   GLU B 117       7.861 -17.794  -0.186  1.00 10.00      B   
ATOM   2599  HN  GLU B 117       8.249 -18.555   0.295  1.00 10.00      B   
ATOM   2600  CA  GLU B 117       8.739 -16.742  -0.694  1.00 10.00      B   
ATOM   2601  CB  GLU B 117      10.057 -16.692   0.082  1.00 10.00      B   
ATOM   2602  CG  GLU B 117       9.979 -15.951   1.407  1.00 10.00      B   
ATOM   2603  CD  GLU B 117       9.210 -16.715   2.463  1.00 10.00      B   
ATOM   2604  OE1 GLU B 117       9.787 -17.640   3.070  1.00 10.00      B   
ATOM   2605  OE2 GLU B 117       8.029 -16.391   2.697  1.00 10.00      B   
ATOM   2606  C   GLU B 117       9.010 -16.919  -2.188  1.00 10.00      B   
ATOM   2607  O   GLU B 117       9.399 -15.976  -2.877  1.00 10.00      B   
ATOM   2608  N   LYS B 118       8.794 -18.129  -2.685  1.00 10.00      B   
ATOM   2609  HN  LYS B 118       8.449 -18.834  -2.096  1.00 10.00      B   
ATOM   2610  CA  LYS B 118       9.012 -18.430  -4.091  1.00 10.00      B   
ATOM   2611  CB  LYS B 118      10.006 -19.584  -4.253  1.00 10.00      B   
ATOM   2612  CG  LYS B 118      10.425 -19.852  -5.691  1.00 10.00      B   
ATOM   2613  CD  LYS B 118      11.693 -20.690  -5.753  1.00 10.00      B   
ATOM   2614  CE  LYS B 118      11.478 -22.081  -5.178  1.00 10.00      B   
ATOM   2615  NZ  LYS B 118      12.688 -22.931  -5.319  1.00 10.00      B   
ATOM   2616  HZ1 LYS B 118      12.976 -22.981  -6.323  1.00 10.00      B   
ATOM   2617  HZ2 LYS B 118      12.491 -23.895  -4.981  1.00 10.00      B   
ATOM   2618  HZ3 LYS B 118      13.476 -22.535  -4.765  1.00 10.00      B   
ATOM   2619  C   LYS B 118       7.683 -18.764  -4.754  1.00 10.00      B   
ATOM   2620  O   LYS B 118       7.169 -19.874  -4.623  1.00 10.00      B   
ATOM   2621  N   TYR B 119       7.129 -17.788  -5.457  1.00 10.00      B   
ATOM   2622  HN  TYR B 119       7.603 -16.933  -5.536  1.00 10.00      B   
ATOM   2623  CA  TYR B 119       5.843 -17.948  -6.123  1.00 10.00      B   
ATOM   2624  CB  TYR B 119       5.275 -16.589  -6.547  1.00 10.00      B   
ATOM   2625  CG  TYR B 119       5.269 -15.559  -5.436  1.00 10.00      B   
ATOM   2626  CD1 TYR B 119       6.341 -14.693  -5.265  1.00 10.00      B   
ATOM   2627  CD2 TYR B 119       4.197 -15.456  -4.553  1.00 10.00      B   
ATOM   2628  CE1 TYR B 119       6.349 -13.759  -4.249  1.00 10.00      B   
ATOM   2629  CE2 TYR B 119       4.196 -14.519  -3.534  1.00 10.00      B   
ATOM   2630  CZ  TYR B 119       5.276 -13.675  -3.387  1.00 10.00      B   
ATOM   2631  OH  TYR B 119       5.288 -12.740  -2.380  1.00 10.00      B   
ATOM   2632  HH  TYR B 119       4.658 -12.995  -1.691  1.00 10.00      B   
ATOM   2633  C   TYR B 119       5.923 -18.899  -7.315  1.00 10.00      B   
ATOM   2634  O   TYR B 119       6.034 -18.471  -8.466  1.00 10.00      B   
ATOM   2635  N   ASP B 120       5.884 -20.189  -7.021  1.00 10.00      B   
ATOM   2636  HN  ASP B 120       5.829 -20.460  -6.078  1.00 10.00      B   
ATOM   2637  CA  ASP B 120       5.929 -21.218  -8.045  1.00 10.00      B   
ATOM   2638  CB  ASP B 120       7.216 -22.038  -7.933  1.00 10.00      B   
ATOM   2639  CG  ASP B 120       7.509 -22.834  -9.189  1.00 10.00      B   
ATOM   2640  OD1 ASP B 120       6.754 -23.783  -9.492  1.00 10.00      B   
ATOM   2641  OD2 ASP B 120       8.503 -22.515  -9.880  1.00 10.00      B   
ATOM   2642  C   ASP B 120       4.711 -22.118  -7.897  1.00 10.00      B   
ATOM   2643  O   ASP B 120       4.675 -22.996  -7.032  1.00 10.00      B   
ATOM   2644  N   PHE B 121       3.714 -21.889  -8.741  1.00 10.00      B   
ATOM   2645  HN  PHE B 121       3.824 -21.197  -9.428  1.00 10.00      B   
ATOM   2646  CA  PHE B 121       2.470 -22.648  -8.694  1.00 10.00      B   
ATOM   2647  CB  PHE B 121       1.425 -22.046  -9.635  1.00 10.00      B   
ATOM   2648  CG  PHE B 121       1.066 -20.625  -9.297  1.00 10.00      B   
ATOM   2649  CD1 PHE B 121       1.035 -19.652 -10.280  1.00 10.00      B   
ATOM   2650  CD2 PHE B 121       0.765 -20.260  -7.995  1.00 10.00      B   
ATOM   2651  CE1 PHE B 121       0.713 -18.344  -9.974  1.00 10.00      B   
ATOM   2652  CE2 PHE B 121       0.441 -18.954  -7.681  1.00 10.00      B   
ATOM   2653  CZ  PHE B 121       0.414 -17.994  -8.673  1.00 10.00      B   
ATOM   2654  C   PHE B 121       2.683 -24.130  -8.978  1.00 10.00      B   
ATOM   2655  O   PHE B 121       1.964 -24.980  -8.446  1.00 10.00      B   
ATOM   2656  N   LYS B 122       3.682 -24.443  -9.798  1.00 10.00      B   
ATOM   2657  HN  LYS B 122       4.237 -23.729 -10.177  1.00 10.00      B   
ATOM   2658  CA  LYS B 122       3.979 -25.831 -10.129  1.00 10.00      B   
ATOM   2659  CB  LYS B 122       4.996 -25.933 -11.267  1.00 10.00      B   
ATOM   2660  CG  LYS B 122       4.485 -25.448 -12.613  1.00 10.00      B   
ATOM   2661  CD  LYS B 122       5.075 -24.094 -12.968  1.00 10.00      B   
ATOM   2662  CE  LYS B 122       4.679 -23.664 -14.370  1.00 10.00      B   
ATOM   2663  NZ  LYS B 122       5.399 -22.434 -14.798  1.00 10.00      B   
ATOM   2664  HZ1 LYS B 122       6.412 -22.516 -14.577  1.00 10.00      B   
ATOM   2665  HZ2 LYS B 122       5.014 -21.595 -14.303  1.00 10.00      B   
ATOM   2666  HZ3 LYS B 122       5.291 -22.294 -15.824  1.00 10.00      B   
ATOM   2667  C   LYS B 122       4.479 -26.564  -8.894  1.00 10.00      B   
ATOM   2668  O   LYS B 122       4.165 -27.737  -8.680  1.00 10.00      B   
ATOM   2669  N   VAL B 123       5.265 -25.865  -8.085  1.00 10.00      B   
ATOM   2670  HN  VAL B 123       5.509 -24.943  -8.331  1.00 10.00      B   
ATOM   2671  CA  VAL B 123       5.788 -26.433  -6.852  1.00 10.00      B   
ATOM   2672  CB  VAL B 123       6.975 -25.613  -6.293  1.00 10.00      B   
ATOM   2673  CG1 VAL B 123       7.347 -26.073  -4.890  1.00 10.00      B   
ATOM   2674  CG2 VAL B 123       8.178 -25.729  -7.217  1.00 10.00      B   
ATOM   2675  C   VAL B 123       4.669 -26.523  -5.816  1.00 10.00      B   
ATOM   2676  O   VAL B 123       4.527 -27.537  -5.136  1.00 10.00      B   
ATOM   2677  N   PHE B 124       3.860 -25.466  -5.728  1.00 10.00      B   
ATOM   2678  HN  PHE B 124       4.028 -24.688  -6.307  1.00 10.00      B   
ATOM   2679  CA  PHE B 124       2.741 -25.423  -4.784  1.00 10.00      B   
ATOM   2680  CB  PHE B 124       1.948 -24.119  -4.926  1.00 10.00      B   
ATOM   2681  CG  PHE B 124       2.620 -22.910  -4.340  1.00 10.00      B   
ATOM   2682  CD1 PHE B 124       3.223 -22.967  -3.094  1.00 10.00      B   
ATOM   2683  CD2 PHE B 124       2.639 -21.712  -5.036  1.00 10.00      B   
ATOM   2684  CE1 PHE B 124       3.833 -21.852  -2.554  1.00 10.00      B   
ATOM   2685  CE2 PHE B 124       3.249 -20.594  -4.503  1.00 10.00      B   
ATOM   2686  CZ  PHE B 124       3.847 -20.664  -3.260  1.00 10.00      B   
ATOM   2687  C   PHE B 124       1.806 -26.612  -4.985  1.00 10.00      B   
ATOM   2688  O   PHE B 124       1.427 -27.288  -4.024  1.00 10.00      B   
ATOM   2689  N   ASN B 125       1.452 -26.869  -6.239  1.00 10.00      B   
ATOM   2690  HN  ASN B 125       1.792 -26.291  -6.960  1.00 10.00      B   
ATOM   2691  CA  ASN B 125       0.565 -27.977  -6.582  1.00 10.00      B   
ATOM   2692  CB  ASN B 125       0.248 -27.948  -8.082  1.00 10.00      B   
ATOM   2693  CG  ASN B 125      -0.773 -28.990  -8.499  1.00 10.00      B   
ATOM   2694  OD1 ASN B 125      -1.978 -28.772  -8.388  1.00 10.00      B   
ATOM   2695  ND2 ASN B 125      -0.300 -30.123  -8.997  1.00 10.00      B   
ATOM   2696 HD21 ASN B 125       0.674 -30.228  -9.071  1.00 10.00      B   
ATOM   2697 HD22 ASN B 125      -0.941 -30.809  -9.268  1.00 10.00      B   
ATOM   2698  C   ASN B 125       1.211 -29.309  -6.214  1.00 10.00      B   
ATOM   2699  O   ASN B 125       0.546 -30.226  -5.734  1.00 10.00      B   
ATOM   2700  N   ARG B 126       2.520 -29.394  -6.421  1.00 10.00      B   
ATOM   2701  HN  ARG B 126       2.995 -28.616  -6.788  1.00 10.00      B   
ATOM   2702  CA  ARG B 126       3.277 -30.603  -6.118  1.00 10.00      B   
ATOM   2703  CB  ARG B 126       4.733 -30.426  -6.556  1.00 10.00      B   
ATOM   2704  CG  ARG B 126       5.534 -31.714  -6.644  1.00 10.00      B   
ATOM   2705  CD  ARG B 126       6.896 -31.455  -7.263  1.00 10.00      B   
ATOM   2706  NE  ARG B 126       7.651 -32.685  -7.480  1.00 10.00      B   
ATOM   2707  HE  ARG B 126       7.769 -33.289  -6.707  1.00 10.00      B   
ATOM   2708  CZ  ARG B 126       8.182 -33.041  -8.647  1.00 10.00      B   
ATOM   2709  NH1 ARG B 126       8.047 -32.264  -9.718  1.00 10.00      B   
ATOM   2710 HH11 ARG B 126       8.466 -32.556 -10.628  1.00 10.00      B   
ATOM   2711 HH12 ARG B 126       7.521 -31.364  -9.655  1.00 10.00      B   
ATOM   2712  NH2 ARG B 126       8.867 -34.172  -8.734  1.00 10.00      B   
ATOM   2713 HH21 ARG B 126       9.292 -34.465  -9.640  1.00 10.00      B   
ATOM   2714 HH22 ARG B 126       8.980 -34.781  -7.882  1.00 10.00      B   
ATOM   2715  C   ARG B 126       3.202 -30.920  -4.626  1.00 10.00      B   
ATOM   2716  O   ARG B 126       3.018 -32.074  -4.234  1.00 10.00      B   
ATOM   2717  N   ILE B 127       3.320 -29.882  -3.805  1.00 10.00      B   
ATOM   2718  HN  ILE B 127       3.449 -28.986  -4.187  1.00 10.00      B   
ATOM   2719  CA  ILE B 127       3.265 -30.031  -2.356  1.00 10.00      B   
ATOM   2720  CB  ILE B 127       3.547 -28.694  -1.636  1.00 10.00      B   
ATOM   2721  CG1 ILE B 127       4.885 -28.107  -2.095  1.00 10.00      B   
ATOM   2722  CG2 ILE B 127       3.540 -28.886  -0.126  1.00 10.00      B   
ATOM   2723  CD1 ILE B 127       5.121 -26.685  -1.633  1.00 10.00      B   
ATOM   2724  C   ILE B 127       1.904 -30.562  -1.912  1.00 10.00      B   
ATOM   2725  O   ILE B 127       1.819 -31.573  -1.212  1.00 10.00      B   
ATOM   2726  N   PHE B 128       0.841 -29.887  -2.338  1.00 10.00      B   
ATOM   2727  HN  PHE B 128       0.972 -29.097  -2.908  1.00 10.00      B   
ATOM   2728  CA  PHE B 128      -0.514 -30.288  -1.974  1.00 10.00      B   
ATOM   2729  CB  PHE B 128      -1.537 -29.234  -2.407  1.00 10.00      B   
ATOM   2730  CG  PHE B 128      -1.486 -27.969  -1.593  1.00 10.00      B   
ATOM   2731  CD1 PHE B 128      -1.660 -26.733  -2.196  1.00 10.00      B   
ATOM   2732  CD2 PHE B 128      -1.260 -28.015  -0.224  1.00 10.00      B   
ATOM   2733  CE1 PHE B 128      -1.612 -25.569  -1.454  1.00 10.00      B   
ATOM   2734  CE2 PHE B 128      -1.211 -26.854   0.525  1.00 10.00      B   
ATOM   2735  CZ  PHE B 128      -1.387 -25.629  -0.091  1.00 10.00      B   
ATOM   2736  C   PHE B 128      -0.874 -31.662  -2.536  1.00 10.00      B   
ATOM   2737  O   PHE B 128      -1.714 -32.369  -1.980  1.00 10.00      B   
ATOM   2738  N   MET B 129      -0.224 -32.040  -3.631  1.00 10.00      B   
ATOM   2739  HN  MET B 129       0.430 -31.427  -4.033  1.00 10.00      B   
ATOM   2740  CA  MET B 129      -0.463 -33.331  -4.260  1.00 10.00      B   
ATOM   2741  CB  MET B 129       0.372 -33.461  -5.535  1.00 10.00      B   
ATOM   2742  CG  MET B 129       0.334 -34.842  -6.172  1.00 10.00      B   
ATOM   2743  SD  MET B 129       0.976 -34.853  -7.858  1.00 10.00      B   
ATOM   2744  CE  MET B 129       2.630 -34.210  -7.605  1.00 10.00      B   
ATOM   2745  C   MET B 129      -0.150 -34.474  -3.300  1.00 10.00      B   
ATOM   2746  O   MET B 129      -0.973 -35.367  -3.094  1.00 10.00      B   
ATOM   2747  N   TYR B 130       1.029 -34.430  -2.693  1.00 10.00      B   
ATOM   2748  HN  TYR B 130       1.640 -33.685  -2.881  1.00 10.00      B   
ATOM   2749  CA  TYR B 130       1.436 -35.468  -1.753  1.00 10.00      B   
ATOM   2750  CB  TYR B 130       2.951 -35.453  -1.541  1.00 10.00      B   
ATOM   2751  CG  TYR B 130       3.736 -35.575  -2.829  1.00 10.00      B   
ATOM   2752  CD1 TYR B 130       4.637 -34.591  -3.215  1.00 10.00      B   
ATOM   2753  CD2 TYR B 130       3.562 -36.668  -3.668  1.00 10.00      B   
ATOM   2754  CE1 TYR B 130       5.340 -34.691  -4.401  1.00 10.00      B   
ATOM   2755  CE2 TYR B 130       4.264 -36.779  -4.854  1.00 10.00      B   
ATOM   2756  CZ  TYR B 130       5.151 -35.787  -5.217  1.00 10.00      B   
ATOM   2757  OH  TYR B 130       5.845 -35.891  -6.405  1.00 10.00      B   
ATOM   2758  HH  TYR B 130       6.774 -35.629  -6.264  1.00 10.00      B   
ATOM   2759  C   TYR B 130       0.692 -35.324  -0.431  1.00 10.00      B   
ATOM   2760  O   TYR B 130       0.457 -36.309   0.272  1.00 10.00      B   
ATOM   2761  N   LEU B 131       0.299 -34.095  -0.118  1.00 10.00      B   
ATOM   2762  HN  LEU B 131       0.514 -33.358  -0.728  1.00 10.00      B   
ATOM   2763  CA  LEU B 131      -0.434 -33.805   1.109  1.00 10.00      B   
ATOM   2764  CB  LEU B 131      -0.497 -32.294   1.351  1.00 10.00      B   
ATOM   2765  CG  LEU B 131      -1.024 -31.846   2.717  1.00 10.00      B   
ATOM   2766  CD1 LEU B 131      -0.204 -32.462   3.841  1.00 10.00      B   
ATOM   2767  CD2 LEU B 131      -1.026 -30.328   2.822  1.00 10.00      B   
ATOM   2768  C   LEU B 131      -1.841 -34.399   1.038  1.00 10.00      B   
ATOM   2769  O   LEU B 131      -2.440 -34.746   2.057  1.00 10.00      B   
ATOM   2770  N   ASN B 132      -2.368 -34.499  -0.177  1.00 10.00      B   
ATOM   2771  HN  ASN B 132      -1.862 -34.161  -0.946  1.00 10.00      B   
ATOM   2772  CA  ASN B 132      -3.687 -35.076  -0.395  1.00 10.00      B   
ATOM   2773  CB  ASN B 132      -4.305 -34.534  -1.693  1.00 10.00      B   
ATOM   2774  CG  ASN B 132      -5.497 -35.340  -2.182  1.00 10.00      B   
ATOM   2775  OD1 ASN B 132      -5.359 -36.217  -3.039  1.00 10.00      B   
ATOM   2776  ND2 ASN B 132      -6.673 -35.047  -1.649  1.00 10.00      B   
ATOM   2777 HD21 ASN B 132      -6.717 -34.335  -0.977  1.00 10.00      B   
ATOM   2778 HD22 ASN B 132      -7.458 -35.558  -1.947  1.00 10.00      B   
ATOM   2779  C   ASN B 132      -3.576 -36.596  -0.440  1.00 10.00      B   
ATOM   2780  O   ASN B 132      -4.492 -37.313  -0.041  1.00 10.00      B   
ATOM   2781  N   LYS B 133      -2.430 -37.073  -0.910  1.00 10.00      B   
ATOM   2782  HN  LYS B 133      -1.738 -36.443  -1.198  1.00 10.00      B   
ATOM   2783  CA  LYS B 133      -2.167 -38.504  -1.010  1.00 10.00      B   
ATOM   2784  CB  LYS B 133      -0.873 -38.747  -1.794  1.00 10.00      B   
ATOM   2785  CG  LYS B 133      -0.419 -40.198  -1.813  1.00 10.00      B   
ATOM   2786  CD  LYS B 133       1.085 -40.306  -2.000  1.00 10.00      B   
ATOM   2787  CE  LYS B 133       1.559 -41.739  -1.818  1.00 10.00      B   
ATOM   2788  NZ  LYS B 133       3.016 -41.892  -2.087  1.00 10.00      B   
ATOM   2789  HZ1 LYS B 133       3.280 -42.899  -2.077  1.00 10.00      B   
ATOM   2790  HZ2 LYS B 133       3.572 -41.393  -1.363  1.00 10.00      B   
ATOM   2791  HZ3 LYS B 133       3.250 -41.493  -3.017  1.00 10.00      B   
ATOM   2792  C   LYS B 133      -2.054 -39.134   0.376  1.00 10.00      B   
ATOM   2793  O   LYS B 133      -2.743 -40.108   0.685  1.00 10.00      B   
ATOM   2794  N   ASN B 134      -1.192 -38.565   1.208  1.00 10.00      B   
ATOM   2795  HN  ASN B 134      -0.686 -37.776   0.910  1.00 10.00      B   
ATOM   2796  CA  ASN B 134      -0.982 -39.077   2.557  1.00 10.00      B   
ATOM   2797  CB  ASN B 134       0.514 -39.171   2.878  1.00 10.00      B   
ATOM   2798  CG  ASN B 134       1.237 -40.227   2.060  1.00 10.00      B   
ATOM   2799  OD1 ASN B 134       0.640 -41.207   1.619  1.00 10.00      B   
ATOM   2800  ND2 ASN B 134       2.531 -40.038   1.862  1.00 10.00      B   
ATOM   2801 HD21 ASN B 134       2.949 -39.239   2.257  1.00 10.00      B   
ATOM   2802 HD22 ASN B 134       3.024 -40.701   1.329  1.00 10.00      B   
ATOM   2803  C   ASN B 134      -1.685 -38.202   3.584  1.00 10.00      B   
ATOM   2804  O   ASN B 134      -1.155 -37.945   4.667  1.00 10.00      B   
ATOM   2805  N   GLY B 135      -2.882 -37.750   3.242  1.00 10.00      B   
ATOM   2806  HN  GLY B 135      -3.260 -37.998   2.371  1.00 10.00      B   
ATOM   2807  CA  GLY B 135      -3.641 -36.907   4.140  1.00 10.00      B   
ATOM   2808  C   GLY B 135      -5.113 -36.914   3.803  1.00 10.00      B   
ATOM   2809  O   GLY B 135      -5.540 -36.264   2.848  1.00 10.00      B   
ATOM   2810  N   LYS B 136      -5.886 -37.651   4.584  1.00 10.00      B   
ATOM   2811  HN  LYS B 136      -5.482 -38.130   5.339  1.00 10.00      B   
ATOM   2812  CA  LYS B 136      -7.324 -37.756   4.366  1.00 10.00      B   
ATOM   2813  CB  LYS B 136      -7.864 -39.056   4.967  1.00 10.00      B   
ATOM   2814  CG  LYS B 136      -7.047 -40.289   4.622  1.00 10.00      B   
ATOM   2815  CD  LYS B 136      -7.544 -41.499   5.390  1.00 10.00      B   
ATOM   2816  CE  LYS B 136      -6.533 -42.633   5.361  1.00 10.00      B   
ATOM   2817  NZ  LYS B 136      -6.929 -43.742   6.266  1.00 10.00      B   
ATOM   2818  HZ1 LYS B 136      -7.152 -43.370   7.211  1.00 10.00      B   
ATOM   2819  HZ2 LYS B 136      -6.154 -44.431   6.352  1.00 10.00      B   
ATOM   2820  HZ3 LYS B 136      -7.769 -44.229   5.891  1.00 10.00      B   
ATOM   2821  C   LYS B 136      -8.052 -36.563   4.974  1.00 10.00      B   
ATOM   2822  O   LYS B 136      -8.278 -36.510   6.183  1.00 10.00      B   
ATOM   2823  N   SER B 137      -8.402 -35.606   4.129  1.00 10.00      B   
ATOM   2824  HN  SER B 137      -8.189 -35.708   3.177  1.00 10.00      B   
ATOM   2825  CA  SER B 137      -9.098 -34.408   4.568  1.00 10.00      B   
ATOM   2826  CB  SER B 137      -8.136 -33.509   5.360  1.00 10.00      B   
ATOM   2827  OG  SER B 137      -8.409 -32.129   5.167  1.00 10.00      B   
ATOM   2828  HG  SER B 137      -8.264 -31.656   5.998  1.00 10.00      B   
ATOM   2829  C   SER B 137      -9.662 -33.663   3.365  1.00 10.00      B   
ATOM   2830  O   SER B 137      -8.973 -33.497   2.355  1.00 10.00      B   
ATOM   2831  N   ARG B 138     -10.913 -33.227   3.476  1.00 10.00      B   
ATOM   2832  HN  ARG B 138     -11.406 -33.402   4.306  1.00 10.00      B   
ATOM   2833  CA  ARG B 138     -11.574 -32.492   2.404  1.00 10.00      B   
ATOM   2834  CB  ARG B 138     -13.037 -32.232   2.771  1.00 10.00      B   
ATOM   2835  CG  ARG B 138     -13.802 -31.403   1.751  1.00 10.00      B   
ATOM   2836  CD  ARG B 138     -15.278 -31.308   2.101  1.00 10.00      B   
ATOM   2837  NE  ARG B 138     -15.950 -32.604   2.004  1.00 10.00      B   
ATOM   2838  HE  ARG B 138     -15.481 -33.386   2.383  1.00 10.00      B   
ATOM   2839  CZ  ARG B 138     -17.147 -32.785   1.449  1.00 10.00      B   
ATOM   2840  NH1 ARG B 138     -17.816 -31.755   0.937  1.00 10.00      B   
ATOM   2841 HH11 ARG B 138     -17.406 -30.798   0.964  1.00 10.00      B   
ATOM   2842 HH12 ARG B 138     -18.757 -31.900   0.501  1.00 10.00      B   
ATOM   2843  NH2 ARG B 138     -17.669 -34.003   1.403  1.00 10.00      B   
ATOM   2844 HH21 ARG B 138     -18.608 -34.160   0.974  1.00 10.00      B   
ATOM   2845 HH22 ARG B 138     -17.140 -34.813   1.800  1.00 10.00      B   
ATOM   2846  C   ARG B 138     -10.853 -31.173   2.151  1.00 10.00      B   
ATOM   2847  O   ARG B 138     -10.764 -30.702   1.016  1.00 10.00      B   
ATOM   2848  N   LEU B 139     -10.327 -30.592   3.223  1.00 10.00      B   
ATOM   2849  HN  LEU B 139     -10.440 -31.023   4.100  1.00 10.00      B   
ATOM   2850  CA  LEU B 139      -9.598 -29.336   3.142  1.00 10.00      B   
ATOM   2851  CB  LEU B 139      -9.246 -28.842   4.550  1.00 10.00      B   
ATOM   2852  CG  LEU B 139      -8.820 -27.376   4.682  1.00 10.00      B   
ATOM   2853  CD1 LEU B 139      -9.903 -26.447   4.156  1.00 10.00      B   
ATOM   2854  CD2 LEU B 139      -8.492 -27.048   6.131  1.00 10.00      B   
ATOM   2855  C   LEU B 139      -8.336 -29.519   2.302  1.00 10.00      B   
ATOM   2856  O   LEU B 139      -7.929 -28.620   1.567  1.00 10.00      B   
ATOM   2857  N   HIS B 140      -7.740 -30.705   2.394  1.00 10.00      B   
ATOM   2858  HN  HIS B 140      -8.132 -31.393   2.978  1.00 10.00      B   
ATOM   2859  CA  HIS B 140      -6.532 -31.017   1.637  1.00 10.00      B   
ATOM   2860  CB  HIS B 140      -5.936 -32.360   2.080  1.00 10.00      B   
ATOM   2861  CG  HIS B 140      -5.181 -32.309   3.377  1.00 10.00      B   
ATOM   2862  ND1 HIS B 140      -4.233 -33.246   3.733  1.00 10.00      B   
ATOM   2863  HD1 HIS B 140      -3.946 -34.013   3.184  1.00 10.00      B   
ATOM   2864  CD2 HIS B 140      -5.244 -31.433   4.411  1.00 10.00      B   
ATOM   2865  CE1 HIS B 140      -3.752 -32.952   4.928  1.00 10.00      B   
ATOM   2866  NE2 HIS B 140      -4.347 -31.857   5.358  1.00 10.00      B   
ATOM   2867  HE2 HIS B 140      -4.168 -31.412   6.217  1.00 10.00      B   
ATOM   2868  C   HIS B 140      -6.844 -31.053   0.145  1.00 10.00      B   
ATOM   2869  O   HIS B 140      -6.060 -30.580  -0.677  1.00 10.00      B   
ATOM   2870  N   THR B 141      -8.000 -31.613  -0.194  1.00 10.00      B   
ATOM   2871  HN  THR B 141      -8.583 -31.981   0.508  1.00 10.00      B   
ATOM   2872  CA  THR B 141      -8.429 -31.708  -1.580  1.00 10.00      B   
ATOM   2873  CB  THR B 141      -9.662 -32.616  -1.697  1.00 10.00      B   
ATOM   2874  OG1 THR B 141      -9.630 -33.573  -0.630  1.00 10.00      B   
ATOM   2875  HG1 THR B 141      -9.700 -34.463  -0.994  1.00 10.00      B   
ATOM   2876  CG2 THR B 141      -9.656 -33.352  -3.027  1.00 10.00      B   
ATOM   2877  C   THR B 141      -8.756 -30.324  -2.137  1.00 10.00      B   
ATOM   2878  O   THR B 141      -8.537 -30.050  -3.320  1.00 10.00      B   
ATOM   2879  N   LEU B 142      -9.278 -29.454  -1.275  1.00 10.00      B   
ATOM   2880  HN  LEU B 142      -9.445 -29.739  -0.349  1.00 10.00      B   
ATOM   2881  CA  LEU B 142      -9.620 -28.094  -1.670  1.00 10.00      B   
ATOM   2882  CB  LEU B 142     -10.320 -27.362  -0.522  1.00 10.00      B   
ATOM   2883  CG  LEU B 142     -11.737 -27.828  -0.183  1.00 10.00      B   
ATOM   2884  CD1 LEU B 142     -12.199 -27.214   1.129  1.00 10.00      B   
ATOM   2885  CD2 LEU B 142     -12.698 -27.475  -1.307  1.00 10.00      B   
ATOM   2886  C   LEU B 142      -8.364 -27.335  -2.078  1.00 10.00      B   
ATOM   2887  O   LEU B 142      -8.351 -26.626  -3.085  1.00 10.00      B   
ATOM   2888  N   TRP B 143      -7.305 -27.506  -1.292  1.00 10.00      B   
ATOM   2889  HN  TRP B 143      -7.389 -28.083  -0.499  1.00 10.00      B   
ATOM   2890  CA  TRP B 143      -6.031 -26.853  -1.562  1.00 10.00      B   
ATOM   2891  CB  TRP B 143      -5.030 -27.139  -0.438  1.00 10.00      B   
ATOM   2892  CG  TRP B 143      -5.419 -26.576   0.896  1.00 10.00      B   
ATOM   2893  CD1 TRP B 143      -6.291 -25.554   1.137  1.00 10.00      B   
ATOM   2894  CD2 TRP B 143      -4.937 -27.001   2.177  1.00 10.00      B   
ATOM   2895  NE1 TRP B 143      -6.385 -25.323   2.487  1.00 10.00      B   
ATOM   2896  HE1 TRP B 143      -6.950 -24.637   2.914  1.00 10.00      B   
ATOM   2897  CE2 TRP B 143      -5.565 -26.197   3.146  1.00 10.00      B   
ATOM   2898  CE3 TRP B 143      -4.041 -27.986   2.597  1.00 10.00      B   
ATOM   2899  CZ2 TRP B 143      -5.320 -26.344   4.509  1.00 10.00      B   
ATOM   2900  CZ3 TRP B 143      -3.799 -28.130   3.949  1.00 10.00      B   
ATOM   2901  CH2 TRP B 143      -4.438 -27.316   4.890  1.00 10.00      B   
ATOM   2902  C   TRP B 143      -5.455 -27.326  -2.892  1.00 10.00      B   
ATOM   2903  O   TRP B 143      -4.945 -26.529  -3.682  1.00 10.00      B   
ATOM   2904  N   TYR B 144      -5.550 -28.627  -3.135  1.00 10.00      B   
ATOM   2905  HN  TYR B 144      -5.978 -29.206  -2.469  1.00 10.00      B   
ATOM   2906  CA  TYR B 144      -5.036 -29.217  -4.364  1.00 10.00      B   
ATOM   2907  CB  TYR B 144      -5.126 -30.748  -4.298  1.00 10.00      B   
ATOM   2908  CG  TYR B 144      -4.310 -31.476  -5.348  1.00 10.00      B   
ATOM   2909  CD1 TYR B 144      -3.146 -30.922  -5.866  1.00 10.00      B   
ATOM   2910  CD2 TYR B 144      -4.704 -32.722  -5.820  1.00 10.00      B   
ATOM   2911  CE1 TYR B 144      -2.401 -31.586  -6.822  1.00 10.00      B   
ATOM   2912  CE2 TYR B 144      -3.964 -33.393  -6.775  1.00 10.00      B   
ATOM   2913  CZ  TYR B 144      -2.813 -32.820  -7.274  1.00 10.00      B   
ATOM   2914  OH  TYR B 144      -2.070 -33.484  -8.228  1.00 10.00      B   
ATOM   2915  HH  TYR B 144      -1.131 -33.400  -8.021  1.00 10.00      B   
ATOM   2916  C   TYR B 144      -5.785 -28.680  -5.584  1.00 10.00      B   
ATOM   2917  O   TYR B 144      -5.175 -28.322  -6.587  1.00 10.00      B   
ATOM   2918  N   ALA B 145      -7.107 -28.600  -5.478  1.00 10.00      B   
ATOM   2919  HN  ALA B 145      -7.539 -28.880  -4.640  1.00 10.00      B   
ATOM   2920  CA  ALA B 145      -7.935 -28.108  -6.574  1.00 10.00      B   
ATOM   2921  CB  ALA B 145      -9.407 -28.335  -6.276  1.00 10.00      B   
ATOM   2922  C   ALA B 145      -7.665 -26.631  -6.849  1.00 10.00      B   
ATOM   2923  O   ALA B 145      -7.575 -26.210  -8.003  1.00 10.00      B   
ATOM   2924  N   PHE B 146      -7.519 -25.848  -5.784  1.00 10.00      B   
ATOM   2925  HN  PHE B 146      -7.594 -26.240  -4.885  1.00 10.00      B   
ATOM   2926  CA  PHE B 146      -7.256 -24.420  -5.916  1.00 10.00      B   
ATOM   2927  CB  PHE B 146      -7.270 -23.739  -4.545  1.00 10.00      B   
ATOM   2928  CG  PHE B 146      -7.231 -22.237  -4.609  1.00 10.00      B   
ATOM   2929  CD1 PHE B 146      -8.306 -21.524  -5.114  1.00 10.00      B   
ATOM   2930  CD2 PHE B 146      -6.120 -21.538  -4.164  1.00 10.00      B   
ATOM   2931  CE1 PHE B 146      -8.275 -20.144  -5.174  1.00 10.00      B   
ATOM   2932  CE2 PHE B 146      -6.083 -20.158  -4.222  1.00 10.00      B   
ATOM   2933  CZ  PHE B 146      -7.162 -19.460  -4.727  1.00 10.00      B   
ATOM   2934  C   PHE B 146      -5.925 -24.170  -6.621  1.00 10.00      B   
ATOM   2935  O   PHE B 146      -5.771 -23.189  -7.353  1.00 10.00      B   
ATOM   2936  N   SER B 147      -4.978 -25.077  -6.414  1.00 10.00      B   
ATOM   2937  HN  SER B 147      -5.170 -25.843  -5.834  1.00 10.00      B   
ATOM   2938  CA  SER B 147      -3.662 -24.966  -7.024  1.00 10.00      B   
ATOM   2939  CB  SER B 147      -2.743 -26.068  -6.496  1.00 10.00      B   
ATOM   2940  OG  SER B 147      -2.650 -26.004  -5.081  1.00 10.00      B   
ATOM   2941  HG  SER B 147      -3.465 -26.347  -4.687  1.00 10.00      B   
ATOM   2942  C   SER B 147      -3.751 -25.019  -8.548  1.00 10.00      B   
ATOM   2943  O   SER B 147      -2.999 -24.340  -9.246  1.00 10.00      B   
ATOM   2944  N   PHE B 148      -4.685 -25.817  -9.058  1.00 10.00      B   
ATOM   2945  HN  PHE B 148      -5.258 -26.333  -8.450  1.00 10.00      B   
ATOM   2946  CA  PHE B 148      -4.875 -25.942 -10.499  1.00 10.00      B   
ATOM   2947  CB  PHE B 148      -5.843 -27.079 -10.834  1.00 10.00      B   
ATOM   2948  CG  PHE B 148      -5.277 -28.446 -10.572  1.00 10.00      B   
ATOM   2949  CD1 PHE B 148      -5.796 -29.245  -9.571  1.00 10.00      B   
ATOM   2950  CD2 PHE B 148      -4.221 -28.928 -11.329  1.00 10.00      B   
ATOM   2951  CE1 PHE B 148      -5.278 -30.501  -9.328  1.00 10.00      B   
ATOM   2952  CE2 PHE B 148      -3.697 -30.183 -11.092  1.00 10.00      B   
ATOM   2953  CZ  PHE B 148      -4.226 -30.971 -10.089  1.00 10.00      B   
ATOM   2954  C   PHE B 148      -5.365 -24.625 -11.089  1.00 10.00      B   
ATOM   2955  O   PHE B 148      -4.990 -24.250 -12.200  1.00 10.00      B   
ATOM   2956  N   HIS B 149      -6.195 -23.919 -10.326  1.00 10.00      B   
ATOM   2957  HN  HIS B 149      -6.456 -24.278  -9.451  1.00 10.00      B   
ATOM   2958  CA  HIS B 149      -6.726 -22.629 -10.754  1.00 10.00      B   
ATOM   2959  CB  HIS B 149      -7.789 -22.126  -9.765  1.00 10.00      B   
ATOM   2960  CG  HIS B 149      -8.229 -20.706  -9.986  1.00 10.00      B   
ATOM   2961  ND1 HIS B 149      -9.025 -20.315 -11.043  1.00 10.00      B   
ATOM   2962  HD1 HIS B 149      -9.381 -20.908 -11.745  1.00 10.00      B   
ATOM   2963  CD2 HIS B 149      -7.975 -19.580  -9.276  1.00 10.00      B   
ATOM   2964  CE1 HIS B 149      -9.240 -19.014 -10.974  1.00 10.00      B   
ATOM   2965  NE2 HIS B 149      -8.617 -18.546  -9.911  1.00 10.00      B   
ATOM   2966  HE2 HIS B 149      -8.613 -17.605  -9.621  1.00 10.00      B   
ATOM   2967  C   HIS B 149      -5.591 -21.618 -10.879  1.00 10.00      B   
ATOM   2968  O   HIS B 149      -5.601 -20.763 -11.765  1.00 10.00      B   
ATOM   2969  N   LEU B 150      -4.619 -21.726  -9.981  1.00 10.00      B   
ATOM   2970  HN  LEU B 150      -4.674 -22.428  -9.297  1.00 10.00      B   
ATOM   2971  CA  LEU B 150      -3.470 -20.833  -9.989  1.00 10.00      B   
ATOM   2972  CB  LEU B 150      -2.751 -20.872  -8.641  1.00 10.00      B   
ATOM   2973  CG  LEU B 150      -3.568 -20.425  -7.426  1.00 10.00      B   
ATOM   2974  CD1 LEU B 150      -2.775 -20.626  -6.143  1.00 10.00      B   
ATOM   2975  CD2 LEU B 150      -3.999 -18.972  -7.570  1.00 10.00      B   
ATOM   2976  C   LEU B 150      -2.515 -21.212 -11.115  1.00 10.00      B   
ATOM   2977  O   LEU B 150      -1.939 -20.345 -11.771  1.00 10.00      B   
ATOM   2978  N   LEU B 151      -2.371 -22.513 -11.340  1.00 10.00      B   
ATOM   2979  HN  LEU B 151      -2.854 -23.148 -10.766  1.00 10.00      B   
ATOM   2980  CA  LEU B 151      -1.505 -23.031 -12.394  1.00 10.00      B   
ATOM   2981  CB  LEU B 151      -1.533 -24.560 -12.390  1.00 10.00      B   
ATOM   2982  CG  LEU B 151      -0.537 -25.254 -11.462  1.00 10.00      B   
ATOM   2983  CD1 LEU B 151      -0.890 -26.725 -11.317  1.00 10.00      B   
ATOM   2984  CD2 LEU B 151       0.876 -25.098 -11.997  1.00 10.00      B   
ATOM   2985  C   LEU B 151      -1.938 -22.517 -13.760  1.00 10.00      B   
ATOM   2986  O   LEU B 151      -1.108 -22.159 -14.595  1.00 10.00      B   
ATOM   2987  N   LEU B 152      -3.245 -22.474 -13.977  1.00 10.00      B   
ATOM   2988  HN  LEU B 152      -3.858 -22.780 -13.271  1.00 10.00      B   
ATOM   2989  CA  LEU B 152      -3.797 -22.004 -15.240  1.00 10.00      B   
ATOM   2990  CB  LEU B 152      -5.311 -22.232 -15.282  1.00 10.00      B   
ATOM   2991  CG  LEU B 152      -5.758 -23.695 -15.337  1.00 10.00      B   
ATOM   2992  CD1 LEU B 152      -7.269 -23.800 -15.239  1.00 10.00      B   
ATOM   2993  CD2 LEU B 152      -5.257 -24.359 -16.611  1.00 10.00      B   
ATOM   2994  C   LEU B 152      -3.463 -20.536 -15.489  1.00 10.00      B   
ATOM   2995  O   LEU B 152      -3.413 -20.087 -16.632  1.00 10.00      B   
ATOM   2996  N   GLN B 153      -3.199 -19.798 -14.414  1.00 10.00      B   
ATOM   2997  HN  GLN B 153      -3.218 -20.218 -13.524  1.00 10.00      B   
ATOM   2998  CA  GLN B 153      -2.874 -18.381 -14.527  1.00 10.00      B   
ATOM   2999  CB  GLN B 153      -3.231 -17.634 -13.240  1.00 10.00      B   
ATOM   3000  CG  GLN B 153      -4.684 -17.801 -12.823  1.00 10.00      B   
ATOM   3001  CD  GLN B 153      -5.655 -17.496 -13.949  1.00 10.00      B   
ATOM   3002  OE1 GLN B 153      -5.416 -16.613 -14.773  1.00 10.00      B   
ATOM   3003  NE2 GLN B 153      -6.743 -18.243 -14.008  1.00 10.00      B   
ATOM   3004 HE21 GLN B 153      -6.861 -18.945 -13.335  1.00 10.00      B   
ATOM   3005 HE22 GLN B 153      -7.388 -18.065 -14.724  1.00 10.00      B   
ATOM   3006  C   GLN B 153      -1.409 -18.166 -14.892  1.00 10.00      B   
ATOM   3007  O   GLN B 153      -0.992 -17.046 -15.197  1.00 10.00      B   
ATOM   3008  N   GLU B 154      -0.635 -19.247 -14.874  1.00 10.00      B   
ATOM   3009  HN  GLU B 154      -1.029 -20.114 -14.627  1.00 10.00      B   
ATOM   3010  CA  GLU B 154       0.783 -19.186 -15.212  1.00 10.00      B   
ATOM   3011  CB  GLU B 154       1.516 -20.413 -14.662  1.00 10.00      B   
ATOM   3012  CG  GLU B 154       2.233 -20.179 -13.343  1.00 10.00      B   
ATOM   3013  CD  GLU B 154       3.564 -19.475 -13.517  1.00 10.00      B   
ATOM   3014  OE1 GLU B 154       4.589 -20.174 -13.676  1.00 10.00      B   
ATOM   3015  OE2 GLU B 154       3.592 -18.228 -13.497  1.00 10.00      B   
ATOM   3016  C   GLU B 154       0.974 -19.115 -16.722  1.00 10.00      B   
ATOM   3017  O   GLU B 154       2.037 -18.727 -17.210  1.00 10.00      B   
ATOM   3018  N   GLY B 155      -0.065 -19.481 -17.457  1.00 10.00      B   
ATOM   3019  HN  GLY B 155      -0.895 -19.754 -17.015  1.00 10.00      B   
ATOM   3020  CA  GLY B 155       0.014 -19.472 -18.901  1.00 10.00      B   
ATOM   3021  C   GLY B 155       0.237 -20.868 -19.434  1.00 10.00      B   
ATOM   3022  O   GLY B 155       0.784 -21.054 -20.521  1.00 10.00      B   
ATOM   3023  N   GLU B 156      -0.188 -21.851 -18.650  1.00 10.00      B   
ATOM   3024  HN  GLU B 156      -0.607 -21.626 -17.795  1.00 10.00      B   
ATOM   3025  CA  GLU B 156      -0.049 -23.252 -19.017  1.00 10.00      B   
ATOM   3026  CB  GLU B 156      -0.098 -24.126 -17.762  1.00 10.00      B   
ATOM   3027  CG  GLU B 156       1.060 -23.900 -16.802  1.00 10.00      B   
ATOM   3028  CD  GLU B 156       2.182 -24.893 -17.004  1.00 10.00      B   
ATOM   3029  OE1 GLU B 156       2.357 -25.783 -16.144  1.00 10.00      B   
ATOM   3030  OE2 GLU B 156       2.891 -24.800 -18.029  1.00 10.00      B   
ATOM   3031  C   GLU B 156      -1.151 -23.663 -19.988  1.00 10.00      B   
ATOM   3032  O   GLU B 156      -2.004 -24.491 -19.667  1.00 10.00      B   
ATOM   3033  N   THR B 157      -1.124 -23.083 -21.175  1.00 10.00      B   
ATOM   3034  HN  THR B 157      -0.415 -22.429 -21.372  1.00 10.00      B   
ATOM   3035  CA  THR B 157      -2.122 -23.369 -22.194  1.00 10.00      B   
ATOM   3036  CB  THR B 157      -2.000 -22.383 -23.365  1.00 10.00      B   
ATOM   3037  OG1 THR B 157      -1.002 -21.401 -23.048  1.00 10.00      B   
ATOM   3038  HG1 THR B 157      -0.145 -21.701 -23.376  1.00 10.00      B   
ATOM   3039  CG2 THR B 157      -3.329 -21.688 -23.609  1.00 10.00      B   
ATOM   3040  C   THR B 157      -2.013 -24.798 -22.719  1.00 10.00      B   
ATOM   3041  O   THR B 157      -3.014 -25.409 -23.095  1.00 10.00      B   
ATOM   3042  N   ASP B 158      -0.803 -25.337 -22.717  1.00 10.00      B   
ATOM   3043  HN  ASP B 158      -0.045 -24.811 -22.377  1.00 10.00      B   
ATOM   3044  CA  ASP B 158      -0.569 -26.692 -23.208  1.00 10.00      B   
ATOM   3045  CB  ASP B 158       0.919 -26.934 -23.465  1.00 10.00      B   
ATOM   3046  CG  ASP B 158       1.375 -26.424 -24.816  1.00 10.00      B   
ATOM   3047  OD1 ASP B 158       1.750 -27.250 -25.676  1.00 10.00      B   
ATOM   3048  OD2 ASP B 158       1.372 -25.192 -25.024  1.00 10.00      B   
ATOM   3049  C   ASP B 158      -1.116 -27.745 -22.249  1.00 10.00      B   
ATOM   3050  O   ASP B 158      -1.350 -28.891 -22.638  1.00 10.00      B   
ATOM   3051  N   LYS B 159      -1.320 -27.352 -20.999  1.00 10.00      B   
ATOM   3052  HN  LYS B 159      -1.115 -26.424 -20.750  1.00 10.00      B   
ATOM   3053  CA  LYS B 159      -1.839 -28.260 -19.981  1.00 10.00      B   
ATOM   3054  CB  LYS B 159      -0.798 -28.448 -18.871  1.00 10.00      B   
ATOM   3055  CG  LYS B 159       0.636 -28.549 -19.364  1.00 10.00      B   
ATOM   3056  CD  LYS B 159       1.622 -28.282 -18.239  1.00 10.00      B   
ATOM   3057  CE  LYS B 159       3.007 -27.971 -18.780  1.00 10.00      B   
ATOM   3058  NZ  LYS B 159       3.910 -27.439 -17.723  1.00 10.00      B   
ATOM   3059  HZ1 LYS B 159       3.506 -26.565 -17.312  1.00 10.00      B   
ATOM   3060  HZ2 LYS B 159       4.841 -27.219 -18.126  1.00 10.00      B   
ATOM   3061  HZ3 LYS B 159       4.030 -28.140 -16.967  1.00 10.00      B   
ATOM   3062  C   LYS B 159      -3.125 -27.695 -19.383  1.00 10.00      B   
ATOM   3063  O   LYS B 159      -3.548 -28.096 -18.296  1.00 10.00      B   
ATOM   3064  N   ALA B 160      -3.748 -26.777 -20.119  1.00 10.00      B   
ATOM   3065  HN  ALA B 160      -3.368 -26.535 -20.988  1.00 10.00      B   
ATOM   3066  CA  ALA B 160      -4.975 -26.116 -19.684  1.00 10.00      B   
ATOM   3067  CB  ALA B 160      -5.420 -25.085 -20.706  1.00 10.00      B   
ATOM   3068  C   ALA B 160      -6.096 -27.102 -19.388  1.00 10.00      B   
ATOM   3069  O   ALA B 160      -6.633 -27.117 -18.280  1.00 10.00      B   
ATOM   3070  N   SER B 161      -6.450 -27.925 -20.372  1.00 10.00      B   
ATOM   3071  HN  SER B 161      -5.994 -27.868 -21.239  1.00 10.00      B   
ATOM   3072  CA  SER B 161      -7.509 -28.906 -20.189  1.00 10.00      B   
ATOM   3073  CB  SER B 161      -7.832 -29.630 -21.496  1.00 10.00      B   
ATOM   3074  OG  SER B 161      -8.631 -28.821 -22.342  1.00 10.00      B   
ATOM   3075  HG  SER B 161      -8.194 -28.735 -23.197  1.00 10.00      B   
ATOM   3076  C   SER B 161      -7.161 -29.896 -19.084  1.00 10.00      B   
ATOM   3077  O   SER B 161      -8.030 -30.299 -18.310  1.00 10.00      B   
ATOM   3078  N   LEU B 162      -5.883 -30.260 -19.003  1.00 10.00      B   
ATOM   3079  HN  LEU B 162      -5.241 -29.891 -19.646  1.00 10.00      B   
ATOM   3080  CA  LEU B 162      -5.410 -31.194 -17.989  1.00 10.00      B   
ATOM   3081  CB  LEU B 162      -3.914 -31.476 -18.170  1.00 10.00      B   
ATOM   3082  CG  LEU B 162      -3.280 -32.441 -17.163  1.00 10.00      B   
ATOM   3083  CD1 LEU B 162      -3.855 -33.840 -17.321  1.00 10.00      B   
ATOM   3084  CD2 LEU B 162      -1.767 -32.462 -17.316  1.00 10.00      B   
ATOM   3085  C   LEU B 162      -5.685 -30.652 -16.588  1.00 10.00      B   
ATOM   3086  O   LEU B 162      -6.397 -31.280 -15.803  1.00 10.00      B   
ATOM   3087  N   TYR B 163      -5.146 -29.471 -16.295  1.00 10.00      B   
ATOM   3088  HN  TYR B 163      -4.610 -29.006 -16.981  1.00 10.00      B   
ATOM   3089  CA  TYR B 163      -5.331 -28.844 -14.988  1.00 10.00      B   
ATOM   3090  CB  TYR B 163      -4.575 -27.514 -14.905  1.00 10.00      B   
ATOM   3091  CG  TYR B 163      -3.066 -27.635 -14.942  1.00 10.00      B   
ATOM   3092  CD1 TYR B 163      -2.411 -28.709 -14.349  1.00 10.00      B   
ATOM   3093  CD2 TYR B 163      -2.296 -26.665 -15.565  1.00 10.00      B   
ATOM   3094  CE1 TYR B 163      -1.032 -28.808 -14.379  1.00 10.00      B   
ATOM   3095  CE2 TYR B 163      -0.920 -26.756 -15.601  1.00 10.00      B   
ATOM   3096  CZ  TYR B 163      -0.291 -27.827 -15.007  1.00 10.00      B   
ATOM   3097  OH  TYR B 163       1.083 -27.920 -15.040  1.00 10.00      B   
ATOM   3098  HH  TYR B 163       1.457 -27.077 -15.359  1.00 10.00      B   
ATOM   3099  C   TYR B 163      -6.811 -28.612 -14.694  1.00 10.00      B   
ATOM   3100  O   TYR B 163      -7.274 -28.833 -13.573  1.00 10.00      B   
ATOM   3101  N   ASN B 164      -7.548 -28.182 -15.716  1.00 10.00      B   
ATOM   3102  HN  ASN B 164      -7.116 -28.036 -16.587  1.00 10.00      B   
ATOM   3103  CA  ASN B 164      -8.977 -27.915 -15.574  1.00 10.00      B   
ATOM   3104  CB  ASN B 164      -9.554 -27.313 -16.862  1.00 10.00      B   
ATOM   3105  CG  ASN B 164     -10.876 -26.595 -16.639  1.00 10.00      B   
ATOM   3106  OD1 ASN B 164     -10.901 -25.409 -16.316  1.00 10.00      B   
ATOM   3107  ND2 ASN B 164     -11.984 -27.298 -16.829  1.00 10.00      B   
ATOM   3108 HD21 ASN B 164     -11.899 -28.234 -17.100  1.00 10.00      B   
ATOM   3109 HD22 ASN B 164     -12.848 -26.853 -16.681  1.00 10.00      B   
ATOM   3110  C   ASN B 164      -9.743 -29.180 -15.201  1.00 10.00      B   
ATOM   3111  O   ASN B 164     -10.520 -29.183 -14.248  1.00 10.00      B   
ATOM   3112  N   SER B 165      -9.509 -30.260 -15.946  1.00 10.00      B   
ATOM   3113  HN  SER B 165      -8.868 -30.202 -16.692  1.00 10.00      B   
ATOM   3114  CA  SER B 165     -10.190 -31.523 -15.688  1.00 10.00      B   
ATOM   3115  CB  SER B 165      -9.886 -32.555 -16.780  1.00 10.00      B   
ATOM   3116  OG  SER B 165      -8.488 -32.720 -16.981  1.00 10.00      B   
ATOM   3117  HG  SER B 165      -8.013 -31.970 -16.604  1.00 10.00      B   
ATOM   3118  C   SER B 165      -9.859 -32.084 -14.307  1.00 10.00      B   
ATOM   3119  O   SER B 165     -10.745 -32.555 -13.596  1.00 10.00      B   
ATOM   3120  N   LEU B 166      -8.585 -32.020 -13.928  1.00 10.00      B   
ATOM   3121  HN  LEU B 166      -7.923 -31.618 -14.531  1.00 10.00      B   
ATOM   3122  CA  LEU B 166      -8.146 -32.533 -12.637  1.00 10.00      B   
ATOM   3123  CB  LEU B 166      -6.624 -32.460 -12.512  1.00 10.00      B   
ATOM   3124  CG  LEU B 166      -5.832 -33.334 -13.488  1.00 10.00      B   
ATOM   3125  CD1 LEU B 166      -4.344 -33.051 -13.376  1.00 10.00      B   
ATOM   3126  CD2 LEU B 166      -6.116 -34.808 -13.245  1.00 10.00      B   
ATOM   3127  C   LEU B 166      -8.814 -31.793 -11.487  1.00 10.00      B   
ATOM   3128  O   LEU B 166      -9.433 -32.413 -10.622  1.00 10.00      B   
ATOM   3129  N   GLY B 167      -8.704 -30.468 -11.499  1.00 10.00      B   
ATOM   3130  HN  GLY B 167      -8.211 -30.033 -12.230  1.00 10.00      B   
ATOM   3131  CA  GLY B 167      -9.300 -29.659 -10.450  1.00 10.00      B   
ATOM   3132  C   GLY B 167     -10.804 -29.813 -10.387  1.00 10.00      B   
ATOM   3133  O   GLY B 167     -11.392 -29.838  -9.304  1.00 10.00      B   
ATOM   3134  N   LYS B 168     -11.422 -29.926 -11.556  1.00 10.00      B   
ATOM   3135  HN  LYS B 168     -10.889 -29.894 -12.380  1.00 10.00      B   
ATOM   3136  CA  LYS B 168     -12.862 -30.083 -11.656  1.00 10.00      B   
ATOM   3137  CB  LYS B 168     -13.297 -29.990 -13.119  1.00 10.00      B   
ATOM   3138  CG  LYS B 168     -14.798 -29.896 -13.323  1.00 10.00      B   
ATOM   3139  CD  LYS B 168     -15.141 -29.927 -14.801  1.00 10.00      B   
ATOM   3140  CE  LYS B 168     -16.627 -29.725 -15.032  1.00 10.00      B   
ATOM   3141  NZ  LYS B 168     -16.987 -29.915 -16.460  1.00 10.00      B   
ATOM   3142  HZ1 LYS B 168     -16.988 -30.928 -16.699  1.00 10.00      B   
ATOM   3143  HZ2 LYS B 168     -16.299 -29.430 -17.069  1.00 10.00      B   
ATOM   3144  HZ3 LYS B 168     -17.938 -29.522 -16.646  1.00 10.00      B   
ATOM   3145  C   LYS B 168     -13.308 -31.415 -11.068  1.00 10.00      B   
ATOM   3146  O   LYS B 168     -14.163 -31.454 -10.185  1.00 10.00      B   
ATOM   3147  N   LYS B 169     -12.704 -32.499 -11.545  1.00 10.00      B   
ATOM   3148  HN  LYS B 169     -12.002 -32.392 -12.228  1.00 10.00      B   
ATOM   3149  CA  LYS B 169     -13.046 -33.841 -11.083  1.00 10.00      B   
ATOM   3150  CB  LYS B 169     -12.299 -34.910 -11.885  1.00 10.00      B   
ATOM   3151  CG  LYS B 169     -12.735 -34.993 -13.341  1.00 10.00      B   
ATOM   3152  CD  LYS B 169     -11.917 -36.013 -14.116  1.00 10.00      B   
ATOM   3153  CE  LYS B 169     -12.313 -36.034 -15.586  1.00 10.00      B   
ATOM   3154  NZ  LYS B 169     -11.763 -37.218 -16.302  1.00 10.00      B   
ATOM   3155  HZ1 LYS B 169     -10.726 -37.236 -16.227  1.00 10.00      B   
ATOM   3156  HZ2 LYS B 169     -12.025 -37.185 -17.308  1.00 10.00      B   
ATOM   3157  HZ3 LYS B 169     -12.143 -38.096 -15.890  1.00 10.00      B   
ATOM   3158  C   LYS B 169     -12.813 -34.012  -9.584  1.00 10.00      B   
ATOM   3159  O   LYS B 169     -13.508 -34.788  -8.926  1.00 10.00      B   
ATOM   3160  N   LEU B 170     -11.831 -33.296  -9.051  1.00 10.00      B   
ATOM   3161  HN  LEU B 170     -11.286 -32.720  -9.631  1.00 10.00      B   
ATOM   3162  CA  LEU B 170     -11.537 -33.353  -7.625  1.00 10.00      B   
ATOM   3163  CB  LEU B 170     -10.225 -32.630  -7.313  1.00 10.00      B   
ATOM   3164  CG  LEU B 170      -8.938 -33.346  -7.718  1.00 10.00      B   
ATOM   3165  CD1 LEU B 170      -7.749 -32.414  -7.564  1.00 10.00      B   
ATOM   3166  CD2 LEU B 170      -8.739 -34.603  -6.885  1.00 10.00      B   
ATOM   3167  C   LEU B 170     -12.679 -32.720  -6.838  1.00 10.00      B   
ATOM   3168  O   LEU B 170     -13.201 -33.315  -5.892  1.00 10.00      B   
ATOM   3169  N   MET B 171     -13.079 -31.523  -7.259  1.00 10.00      B   
ATOM   3170  HN  MET B 171     -12.631 -31.116  -8.031  1.00 10.00      B   
ATOM   3171  CA  MET B 171     -14.161 -30.796  -6.608  1.00 10.00      B   
ATOM   3172  CB  MET B 171     -14.268 -29.373  -7.161  1.00 10.00      B   
ATOM   3173  CG  MET B 171     -13.095 -28.475  -6.804  1.00 10.00      B   
ATOM   3174  SD  MET B 171     -12.885 -28.275  -5.023  1.00 10.00      B   
ATOM   3175  CE  MET B 171     -14.406 -27.433  -4.590  1.00 10.00      B   
ATOM   3176  C   MET B 171     -15.486 -31.525  -6.781  1.00 10.00      B   
ATOM   3177  O   MET B 171     -16.351 -31.479  -5.905  1.00 10.00      B   
ATOM   3178  N   GLU B 172     -15.639 -32.200  -7.917  1.00 10.00      B   
ATOM   3179  HN  GLU B 172     -14.919 -32.176  -8.587  1.00 10.00      B   
ATOM   3180  CA  GLU B 172     -16.852 -32.956  -8.209  1.00 10.00      B   
ATOM   3181  CB  GLU B 172     -16.780 -33.578  -9.604  1.00 10.00      B   
ATOM   3182  CG  GLU B 172     -17.051 -32.610 -10.745  1.00 10.00      B   
ATOM   3183  CD  GLU B 172     -17.332 -33.325 -12.050  1.00 10.00      B   
ATOM   3184  OE1 GLU B 172     -17.467 -34.567 -12.031  1.00 10.00      B   
ATOM   3185  OE2 GLU B 172     -17.441 -32.651 -13.099  1.00 10.00      B   
ATOM   3186  C   GLU B 172     -17.072 -34.055  -7.176  1.00 10.00      B   
ATOM   3187  O   GLU B 172     -18.208 -34.428  -6.886  1.00 10.00      B   
ATOM   3188  N   GLY B 173     -15.979 -34.561  -6.617  1.00 10.00      B   
ATOM   3189  HN  GLY B 173     -15.100 -34.210  -6.880  1.00 10.00      B   
ATOM   3190  CA  GLY B 173     -16.069 -35.616  -5.626  1.00 10.00      B   
ATOM   3191  C   GLY B 173     -16.302 -35.081  -4.226  1.00 10.00      B   
ATOM   3192  O   GLY B 173     -16.436 -35.853  -3.274  1.00 10.00      B   
ATOM   3193  N   LEU B 174     -16.359 -33.762  -4.100  1.00 10.00      B   
ATOM   3194  HN  LEU B 174     -16.256 -33.199  -4.900  1.00 10.00      B   
ATOM   3195  CA  LEU B 174     -16.574 -33.122  -2.809  1.00 10.00      B   
ATOM   3196  CB  LEU B 174     -15.585 -31.971  -2.602  1.00 10.00      B   
ATOM   3197  CG  LEU B 174     -14.107 -32.358  -2.502  1.00 10.00      B   
ATOM   3198  CD1 LEU B 174     -13.252 -31.129  -2.246  1.00 10.00      B   
ATOM   3199  CD2 LEU B 174     -13.893 -33.399  -1.413  1.00 10.00      B   
ATOM   3200  C   LEU B 174     -18.007 -32.621  -2.684  1.00 10.00      B   
ATOM   3201  O   LEU B 174     -18.287 -31.674  -1.951  1.00 10.00      B   
ATOM   3202  N   GLN B 175     -18.911 -33.267  -3.404  1.00 10.00      B   
ATOM   3203  HN  GLN B 175     -18.625 -34.015  -3.969  1.00 10.00      B   
ATOM   3204  CA  GLN B 175     -20.316 -32.902  -3.372  1.00 10.00      B   
ATOM   3205  CB  GLN B 175     -20.905 -32.919  -4.784  1.00 10.00      B   
ATOM   3206  CG  GLN B 175     -20.204 -31.993  -5.763  1.00 10.00      B   
ATOM   3207  CD  GLN B 175     -20.859 -31.992  -7.129  1.00 10.00      B   
ATOM   3208  OE1 GLN B 175     -21.727 -31.166  -7.414  1.00 10.00      B   
ATOM   3209  NE2 GLN B 175     -20.456 -32.924  -7.979  1.00 10.00      B   
ATOM   3210 HE21 GLN B 175     -19.763 -33.553  -7.682  1.00 10.00      B   
ATOM   3211 HE22 GLN B 175     -20.868 -32.950  -8.871  1.00 10.00      B   
ATOM   3212  C   GLN B 175     -21.087 -33.862  -2.471  1.00 10.00      B   
ATOM   3213  O   GLN B 175     -20.794 -35.058  -2.437  1.00 10.00      B   
ATOM   3214  N   PRO B 176     -22.071 -33.352  -1.712  1.00 10.00      B   
ATOM   3215  CA  PRO B 176     -22.428 -31.929  -1.710  1.00 10.00      B   
ATOM   3216  CB  PRO B 176     -23.799 -31.920  -1.030  1.00 10.00      B   
ATOM   3217  CG  PRO B 176     -23.771 -33.099  -0.119  1.00 10.00      B   
ATOM   3218  CD  PRO B 176     -22.919 -34.137  -0.797  1.00 10.00      B   
ATOM   3219  C   PRO B 176     -21.434 -31.090  -0.908  1.00 10.00      B   
ATOM   3220  O   PRO B 176     -20.615 -31.625  -0.154  1.00 10.00      B   
ATOM   3221  N   PHE B 177     -21.514 -29.778  -1.067  1.00 10.00      B   
ATOM   3222  HN  PHE B 177     -22.200 -29.407  -1.661  1.00 10.00      B   
ATOM   3223  CA  PHE B 177     -20.617 -28.871  -0.367  1.00 10.00      B   
ATOM   3224  CB  PHE B 177     -20.348 -27.624  -1.212  1.00 10.00      B   
ATOM   3225  CG  PHE B 177     -19.710 -27.928  -2.538  1.00 10.00      B   
ATOM   3226  CD1 PHE B 177     -20.474 -28.008  -3.690  1.00 10.00      B   
ATOM   3227  CD2 PHE B 177     -18.345 -28.142  -2.627  1.00 10.00      B   
ATOM   3228  CE1 PHE B 177     -19.889 -28.297  -4.907  1.00 10.00      B   
ATOM   3229  CE2 PHE B 177     -17.753 -28.431  -3.841  1.00 10.00      B   
ATOM   3230  CZ  PHE B 177     -18.526 -28.508  -4.983  1.00 10.00      B   
ATOM   3231  C   PHE B 177     -21.191 -28.486   0.989  1.00 10.00      B   
ATOM   3232  O   PHE B 177     -22.336 -28.821   1.307  1.00 10.00      B   
ATOM   3233  N   GLU B 178     -20.398 -27.794   1.788  1.00 10.00      B   
ATOM   3234  HN  GLU B 178     -19.490 -27.549   1.479  1.00 10.00      B   
ATOM   3235  CA  GLU B 178     -20.830 -27.376   3.109  1.00 10.00      B   
ATOM   3236  CB  GLU B 178     -19.775 -27.721   4.160  1.00 10.00      B   
ATOM   3237  CG  GLU B 178     -19.415 -29.195   4.211  1.00 10.00      B   
ATOM   3238  CD  GLU B 178     -18.739 -29.576   5.507  1.00 10.00      B   
ATOM   3239  OE1 GLU B 178     -19.453 -29.945   6.467  1.00 10.00      B   
ATOM   3240  OE2 GLU B 178     -17.494 -29.497   5.579  1.00 10.00      B   
ATOM   3241  C   GLU B 178     -21.150 -25.889   3.145  1.00 10.00      B   
ATOM   3242  O   GLU B 178     -22.126 -25.476   3.769  1.00 10.00      B   
ATOM   3243  N   ASN B 179     -20.329 -25.087   2.480  1.00 10.00      B   
ATOM   3244  HN  ASN B 179     -19.560 -25.474   1.998  1.00 10.00      B   
ATOM   3245  CA  ASN B 179     -20.544 -23.645   2.453  1.00 10.00      B   
ATOM   3246  CB  ASN B 179     -19.803 -22.949   3.603  1.00 10.00      B   
ATOM   3247  CG  ASN B 179     -18.516 -22.262   3.194  1.00 10.00      B   
ATOM   3248  OD1 ASN B 179     -18.495 -21.057   2.942  1.00 10.00      B   
ATOM   3249  ND2 ASN B 179     -17.435 -23.018   3.119  1.00 10.00      B   
ATOM   3250 HD21 ASN B 179     -17.520 -23.983   3.325  1.00 10.00      B   
ATOM   3251 HD22 ASN B 179     -16.585 -22.593   2.875  1.00 10.00      B   
ATOM   3252  C   ASN B 179     -20.212 -23.043   1.085  1.00 10.00      B   
ATOM   3253  O   ASN B 179     -19.538 -23.671   0.266  1.00 10.00      B   
ATOM   3254  N   THR B 180     -20.679 -21.820   0.852  1.00 10.00      B   
ATOM   3255  HN  THR B 180     -21.171 -21.355   1.564  1.00 10.00      B   
ATOM   3256  CA  THR B 180     -20.482 -21.135  -0.422  1.00 10.00      B   
ATOM   3257  CB  THR B 180     -21.214 -19.786  -0.444  1.00 10.00      B   
ATOM   3258  OG1 THR B 180     -21.350 -19.303   0.898  1.00 10.00      B   
ATOM   3259  HG1 THR B 180     -22.221 -19.545   1.235  1.00 10.00      B   
ATOM   3260  CG2 THR B 180     -22.592 -19.952  -1.060  1.00 10.00      B   
ATOM   3261  C   THR B 180     -19.020 -20.925  -0.806  1.00 10.00      B   
ATOM   3262  O   THR B 180     -18.684 -20.960  -1.990  1.00 10.00      B   
ATOM   3263  N   GLN B 181     -18.154 -20.720   0.182  1.00 10.00      B   
ATOM   3264  HN  GLN B 181     -18.472 -20.723   1.115  1.00 10.00      B   
ATOM   3265  CA  GLN B 181     -16.737 -20.490  -0.087  1.00 10.00      B   
ATOM   3266  CB  GLN B 181     -15.973 -20.109   1.185  1.00 10.00      B   
ATOM   3267  CG  GLN B 181     -16.452 -18.820   1.833  1.00 10.00      B   
ATOM   3268  CD  GLN B 181     -16.375 -17.627   0.901  1.00 10.00      B   
ATOM   3269  OE1 GLN B 181     -15.494 -17.544   0.043  1.00 10.00      B   
ATOM   3270  NE2 GLN B 181     -17.310 -16.702   1.056  1.00 10.00      B   
ATOM   3271 HE21 GLN B 181     -17.987 -16.842   1.753  1.00 10.00      B   
ATOM   3272 HE22 GLN B 181     -17.289 -15.917   0.467  1.00 10.00      B   
ATOM   3273  C   GLN B 181     -16.084 -21.674  -0.802  1.00 10.00      B   
ATOM   3274  O   GLN B 181     -15.107 -21.501  -1.531  1.00 10.00      B   
ATOM   3275  N   GLU B 182     -16.637 -22.868  -0.607  1.00 10.00      B   
ATOM   3276  HN  GLU B 182     -17.416 -22.945  -0.015  1.00 10.00      B   
ATOM   3277  CA  GLU B 182     -16.113 -24.068  -1.250  1.00 10.00      B   
ATOM   3278  CB  GLU B 182     -16.546 -25.318  -0.481  1.00 10.00      B   
ATOM   3279  CG  GLU B 182     -16.163 -25.309   0.989  1.00 10.00      B   
ATOM   3280  CD  GLU B 182     -17.207 -25.972   1.863  1.00 10.00      B   
ATOM   3281  OE1 GLU B 182     -18.037 -26.733   1.330  1.00 10.00      B   
ATOM   3282  OE2 GLU B 182     -17.206 -25.721   3.089  1.00 10.00      B   
ATOM   3283  C   GLU B 182     -16.623 -24.154  -2.684  1.00 10.00      B   
ATOM   3284  O   GLU B 182     -15.896 -24.548  -3.599  1.00 10.00      B   
ATOM   3285  N   ILE B 183     -17.880 -23.764  -2.868  1.00 10.00      B   
ATOM   3286  HN  ILE B 183     -18.395 -23.452  -2.093  1.00 10.00      B   
ATOM   3287  CA  ILE B 183     -18.522 -23.789  -4.178  1.00 10.00      B   
ATOM   3288  CB  ILE B 183     -20.009 -23.385  -4.077  1.00 10.00      B   
ATOM   3289  CG1 ILE B 183     -20.690 -24.146  -2.933  1.00 10.00      B   
ATOM   3290  CG2 ILE B 183     -20.728 -23.651  -5.392  1.00 10.00      B   
ATOM   3291  CD1 ILE B 183     -22.094 -23.670  -2.623  1.00 10.00      B   
ATOM   3292  C   ILE B 183     -17.805 -22.856  -5.154  1.00 10.00      B   
ATOM   3293  O   ILE B 183     -17.788 -23.093  -6.364  1.00 10.00      B   
ATOM   3294  N   TYR B 184     -17.200 -21.803  -4.614  1.00 10.00      B   
ATOM   3295  HN  TYR B 184     -17.252 -21.670  -3.642  1.00 10.00      B   
ATOM   3296  CA  TYR B 184     -16.472 -20.834  -5.423  1.00 10.00      B   
ATOM   3297  CB  TYR B 184     -15.890 -19.726  -4.535  1.00 10.00      B   
ATOM   3298  CG  TYR B 184     -15.154 -18.641  -5.292  1.00 10.00      B   
ATOM   3299  CD1 TYR B 184     -15.845 -17.611  -5.915  1.00 10.00      B   
ATOM   3300  CD2 TYR B 184     -13.766 -18.652  -5.386  1.00 10.00      B   
ATOM   3301  CE1 TYR B 184     -15.177 -16.622  -6.611  1.00 10.00      B   
ATOM   3302  CE2 TYR B 184     -13.092 -17.667  -6.080  1.00 10.00      B   
ATOM   3303  CZ  TYR B 184     -13.802 -16.656  -6.691  1.00 10.00      B   
ATOM   3304  OH  TYR B 184     -13.133 -15.673  -7.382  1.00 10.00      B   
ATOM   3305  HH  TYR B 184     -13.343 -14.814  -6.995  1.00 10.00      B   
ATOM   3306  C   TYR B 184     -15.360 -21.516  -6.224  1.00 10.00      B   
ATOM   3307  O   TYR B 184     -15.111 -21.167  -7.377  1.00 10.00      B   
ATOM   3308  N   VAL B 185     -14.714 -22.502  -5.611  1.00 10.00      B   
ATOM   3309  HN  VAL B 185     -14.979 -22.754  -4.700  1.00 10.00      B   
ATOM   3310  CA  VAL B 185     -13.626 -23.228  -6.261  1.00 10.00      B   
ATOM   3311  CB  VAL B 185     -12.836 -24.092  -5.256  1.00 10.00      B   
ATOM   3312  CG1 VAL B 185     -11.568 -24.642  -5.895  1.00 10.00      B   
ATOM   3313  CG2 VAL B 185     -12.503 -23.288  -4.009  1.00 10.00      B   
ATOM   3314  C   VAL B 185     -14.151 -24.115  -7.390  1.00 10.00      B   
ATOM   3315  O   VAL B 185     -13.546 -24.200  -8.456  1.00 10.00      B   
ATOM   3316  N   TYR B 186     -15.291 -24.756  -7.155  1.00 10.00      B   
ATOM   3317  HN  TYR B 186     -15.739 -24.630  -6.293  1.00 10.00      B   
ATOM   3318  CA  TYR B 186     -15.895 -25.640  -8.151  1.00 10.00      B   
ATOM   3319  CB  TYR B 186     -17.113 -26.357  -7.556  1.00 10.00      B   
ATOM   3320  CG  TYR B 186     -17.778 -27.354  -8.483  1.00 10.00      B   
ATOM   3321  CD1 TYR B 186     -17.034 -28.298  -9.180  1.00 10.00      B   
ATOM   3322  CD2 TYR B 186     -19.155 -27.355  -8.651  1.00 10.00      B   
ATOM   3323  CE1 TYR B 186     -17.645 -29.212 -10.019  1.00 10.00      B   
ATOM   3324  CE2 TYR B 186     -19.775 -28.263  -9.488  1.00 10.00      B   
ATOM   3325  CZ  TYR B 186     -19.017 -29.191 -10.169  1.00 10.00      B   
ATOM   3326  OH  TYR B 186     -19.631 -30.098 -11.005  1.00 10.00      B   
ATOM   3327  HH  TYR B 186     -20.214 -29.631 -11.616  1.00 10.00      B   
ATOM   3328  C   TYR B 186     -16.291 -24.864  -9.406  1.00 10.00      B   
ATOM   3329  O   TYR B 186     -16.094 -25.332 -10.529  1.00 10.00      B   
ATOM   3330  N   THR B 187     -16.823 -23.668  -9.207  1.00 10.00      B   
ATOM   3331  HN  THR B 187     -16.938 -23.346  -8.287  1.00 10.00      B   
ATOM   3332  CA  THR B 187     -17.256 -22.817 -10.310  1.00 10.00      B   
ATOM   3333  CB  THR B 187     -18.067 -21.620  -9.778  1.00 10.00      B   
ATOM   3334  OG1 THR B 187     -18.917 -22.072  -8.715  1.00 10.00      B   
ATOM   3335  HG1 THR B 187     -18.503 -21.873  -7.867  1.00 10.00      B   
ATOM   3336  CG2 THR B 187     -18.928 -21.018 -10.877  1.00 10.00      B   
ATOM   3337  C   THR B 187     -16.073 -22.318 -11.148  1.00 10.00      B   
ATOM   3338  O   THR B 187     -16.245 -21.878 -12.288  1.00 10.00      B   
ATOM   3339  N   LEU B 188     -14.868 -22.427 -10.596  1.00 10.00      B   
ATOM   3340  HN  LEU B 188     -14.785 -22.824  -9.703  1.00 10.00      B   
ATOM   3341  CA  LEU B 188     -13.663 -21.979 -11.290  1.00 10.00      B   
ATOM   3342  CB  LEU B 188     -12.506 -21.786 -10.304  1.00 10.00      B   
ATOM   3343  CG  LEU B 188     -12.685 -20.692  -9.248  1.00 10.00      B   
ATOM   3344  CD1 LEU B 188     -11.580 -20.770  -8.205  1.00 10.00      B   
ATOM   3345  CD2 LEU B 188     -12.721 -19.315  -9.893  1.00 10.00      B   
ATOM   3346  C   LEU B 188     -13.251 -22.949 -12.395  1.00 10.00      B   
ATOM   3347  O   LEU B 188     -12.341 -22.663 -13.171  1.00 10.00      B   
ATOM   3348  N   PHE B 189     -13.912 -24.094 -12.461  1.00 10.00      B   
ATOM   3349  HN  PHE B 189     -14.622 -24.277 -11.809  1.00 10.00      B   
ATOM   3350  CA  PHE B 189     -13.603 -25.092 -13.475  1.00 10.00      B   
ATOM   3351  CB  PHE B 189     -13.044 -26.357 -12.820  1.00 10.00      B   
ATOM   3352  CG  PHE B 189     -11.743 -26.150 -12.097  1.00 10.00      B   
ATOM   3353  CD1 PHE B 189     -11.714 -26.013 -10.718  1.00 10.00      B   
ATOM   3354  CD2 PHE B 189     -10.549 -26.095 -12.796  1.00 10.00      B   
ATOM   3355  CE1 PHE B 189     -10.518 -25.823 -10.051  1.00 10.00      B   
ATOM   3356  CE2 PHE B 189      -9.351 -25.906 -12.136  1.00 10.00      B   
ATOM   3357  CZ  PHE B 189      -9.336 -25.770 -10.762  1.00 10.00      B   
ATOM   3358  C   PHE B 189     -14.843 -25.431 -14.295  1.00 10.00      B   
ATOM   3359  O   PHE B 189     -14.893 -26.457 -14.973  1.00 10.00      B   
ATOM   3360  N   LEU B 190     -15.837 -24.555 -14.235  1.00 10.00      B   
ATOM   3361  HN  LEU B 190     -15.722 -23.738 -13.703  1.00 10.00      B   
ATOM   3362  CA  LEU B 190     -17.083 -24.761 -14.959  1.00 10.00      B   
ATOM   3363  CB  LEU B 190     -18.275 -24.692 -13.999  1.00 10.00      B   
ATOM   3364  CG  LEU B 190     -18.342 -25.757 -12.902  1.00 10.00      B   
ATOM   3365  CD1 LEU B 190     -19.423 -25.405 -11.895  1.00 10.00      B   
ATOM   3366  CD2 LEU B 190     -18.599 -27.131 -13.501  1.00 10.00      B   
ATOM   3367  C   LEU B 190     -17.263 -23.715 -16.052  1.00 10.00      B   
ATOM   3368  O   LEU B 190     -16.786 -22.582 -15.929  1.00 10.00      B   
ATOM   3369  N   SER B 191     -17.943 -24.102 -17.119  1.00 10.00      B   
ATOM   3370  HN  SER B 191     -18.268 -25.027 -17.170  1.00 10.00      B   
ATOM   3371  CA  SER B 191     -18.212 -23.195 -18.223  1.00 10.00      B   
ATOM   3372  CB  SER B 191     -18.325 -23.976 -19.535  1.00 10.00      B   
ATOM   3373  OG  SER B 191     -19.192 -25.090 -19.394  1.00 10.00      B   
ATOM   3374  HG  SER B 191     -18.805 -25.725 -18.766  1.00 10.00      B   
ATOM   3375  C   SER B 191     -19.500 -22.427 -17.947  1.00 10.00      B   
ATOM   3376  O   SER B 191     -20.263 -22.803 -17.055  1.00 10.00      B   
ATOM   3377  N   SER B 192     -19.737 -21.363 -18.706  1.00 10.00      B   
ATOM   3378  HN  SER B 192     -19.081 -21.111 -19.390  1.00 10.00      B   
ATOM   3379  CA  SER B 192     -20.930 -20.533 -18.545  1.00 10.00      B   
ATOM   3380  CB  SER B 192     -20.993 -19.506 -19.675  1.00 10.00      B   
ATOM   3381  OG  SER B 192     -19.688 -19.103 -20.063  1.00 10.00      B   
ATOM   3382  HG  SER B 192     -19.639 -18.132 -20.052  1.00 10.00      B   
ATOM   3383  C   SER B 192     -22.213 -21.366 -18.527  1.00 10.00      B   
ATOM   3384  O   SER B 192     -23.119 -21.119 -17.724  1.00 10.00      B   
ATOM   3385  N   LYS B 193     -22.276 -22.366 -19.399  1.00 10.00      B   
ATOM   3386  HN  LYS B 193     -21.517 -22.521 -20.000  1.00 10.00      B   
ATOM   3387  CA  LYS B 193     -23.446 -23.233 -19.496  1.00 10.00      B   
ATOM   3388  CB  LYS B 193     -23.381 -24.077 -20.771  1.00 10.00      B   
ATOM   3389  CG  LYS B 193     -23.323 -23.264 -22.055  1.00 10.00      B   
ATOM   3390  CD  LYS B 193     -23.335 -24.166 -23.280  1.00 10.00      B   
ATOM   3391  CE  LYS B 193     -23.110 -23.371 -24.557  1.00 10.00      B   
ATOM   3392  NZ  LYS B 193     -23.102 -24.245 -25.761  1.00 10.00      B   
ATOM   3393  HZ1 LYS B 193     -22.452 -25.046 -25.623  1.00 10.00      B   
ATOM   3394  HZ2 LYS B 193     -22.795 -23.704 -26.594  1.00 10.00      B   
ATOM   3395  HZ3 LYS B 193     -24.057 -24.615 -25.940  1.00 10.00      B   
ATOM   3396  C   LYS B 193     -23.587 -24.137 -18.272  1.00 10.00      B   
ATOM   3397  O   LYS B 193     -24.695 -24.498 -17.881  1.00 10.00      B   
ATOM   3398  N   GLU B 194     -22.463 -24.503 -17.672  1.00 10.00      B   
ATOM   3399  HN  GLU B 194     -21.606 -24.176 -18.019  1.00 10.00      B   
ATOM   3400  CA  GLU B 194     -22.474 -25.367 -16.499  1.00 10.00      B   
ATOM   3401  CB  GLU B 194     -21.142 -26.094 -16.346  1.00 10.00      B   
ATOM   3402  CG  GLU B 194     -20.853 -27.081 -17.460  1.00 10.00      B   
ATOM   3403  CD  GLU B 194     -19.455 -27.645 -17.382  1.00 10.00      B   
ATOM   3404  OE1 GLU B 194     -18.491 -26.884 -17.619  1.00 10.00      B   
ATOM   3405  OE2 GLU B 194     -19.313 -28.851 -17.085  1.00 10.00      B   
ATOM   3406  C   GLU B 194     -22.778 -24.570 -15.241  1.00 10.00      B   
ATOM   3407  O   GLU B 194     -23.495 -25.039 -14.360  1.00 10.00      B   
ATOM   3408  N   ILE B 195     -22.233 -23.360 -15.170  1.00 10.00      B   
ATOM   3409  HN  ILE B 195     -21.664 -23.049 -15.911  1.00 10.00      B   
ATOM   3410  CA  ILE B 195     -22.445 -22.481 -14.025  1.00 10.00      B   
ATOM   3411  CB  ILE B 195     -21.716 -21.132 -14.219  1.00 10.00      B   
ATOM   3412  CG1 ILE B 195     -20.204 -21.352 -14.313  1.00 10.00      B   
ATOM   3413  CG2 ILE B 195     -22.045 -20.166 -13.090  1.00 10.00      B   
ATOM   3414  CD1 ILE B 195     -19.429 -20.121 -14.730  1.00 10.00      B   
ATOM   3415  C   ILE B 195     -23.936 -22.230 -13.821  1.00 10.00      B   
ATOM   3416  O   ILE B 195     -24.434 -22.244 -12.695  1.00 10.00      B   
ATOM   3417  N   GLU B 196     -24.644 -22.049 -14.928  1.00 10.00      B   
ATOM   3418  HN  GLU B 196     -24.187 -22.083 -15.796  1.00 10.00      B   
ATOM   3419  CA  GLU B 196     -26.077 -21.796 -14.896  1.00 10.00      B   
ATOM   3420  CB  GLU B 196     -26.588 -21.507 -16.307  1.00 10.00      B   
ATOM   3421  CG  GLU B 196     -28.061 -21.145 -16.382  1.00 10.00      B   
ATOM   3422  CD  GLU B 196     -28.484 -20.783 -17.786  1.00 10.00      B   
ATOM   3423  OE1 GLU B 196     -27.964 -19.785 -18.322  1.00 10.00      B   
ATOM   3424  OE2 GLU B 196     -29.330 -21.501 -18.364  1.00 10.00      B   
ATOM   3425  C   GLU B 196     -26.847 -22.965 -14.287  1.00 10.00      B   
ATOM   3426  O   GLU B 196     -27.815 -22.764 -13.550  1.00 10.00      B   
ATOM   3427  N   GLN B 197     -26.400 -24.180 -14.578  1.00 10.00      B   
ATOM   3428  HN  GLN B 197     -25.599 -24.272 -15.137  1.00 10.00      B   
ATOM   3429  CA  GLN B 197     -27.062 -25.381 -14.080  1.00 10.00      B   
ATOM   3430  CB  GLN B 197     -26.753 -26.577 -14.985  1.00 10.00      B   
ATOM   3431  CG  GLN B 197     -27.421 -26.527 -16.350  1.00 10.00      B   
ATOM   3432  CD  GLN B 197     -27.007 -27.689 -17.234  1.00 10.00      B   
ATOM   3433  OE1 GLN B 197     -25.876 -28.174 -17.154  1.00 10.00      B   
ATOM   3434  NE2 GLN B 197     -27.916 -28.149 -18.080  1.00 10.00      B   
ATOM   3435 HE21 GLN B 197     -28.798 -27.717 -18.093  1.00 10.00      B   
ATOM   3436 HE22 GLN B 197     -27.677 -28.908 -18.653  1.00 10.00      B   
ATOM   3437  C   GLN B 197     -26.663 -25.707 -12.643  1.00 10.00      B   
ATOM   3438  O   GLN B 197     -27.507 -26.048 -11.817  1.00 10.00      B   
ATOM   3439  N   VAL B 198     -25.380 -25.587 -12.344  1.00 10.00      B   
ATOM   3440  HN  VAL B 198     -24.751 -25.285 -13.037  1.00 10.00      B   
ATOM   3441  CA  VAL B 198     -24.878 -25.907 -11.014  1.00 10.00      B   
ATOM   3442  CB  VAL B 198     -23.343 -26.062 -10.999  1.00 10.00      B   
ATOM   3443  CG1 VAL B 198     -22.852 -26.426  -9.607  1.00 10.00      B   
ATOM   3444  CG2 VAL B 198     -22.909 -27.116 -12.006  1.00 10.00      B   
ATOM   3445  C   VAL B 198     -25.314 -24.899  -9.949  1.00 10.00      B   
ATOM   3446  O   VAL B 198     -25.801 -25.289  -8.889  1.00 10.00      B   
ATOM   3447  N   LEU B 199     -25.171 -23.610 -10.239  1.00 10.00      B   
ATOM   3448  HN  LEU B 199     -24.829 -23.349 -11.123  1.00 10.00      B   
ATOM   3449  CA  LEU B 199     -25.518 -22.571  -9.270  1.00 10.00      B   
ATOM   3450  CB  LEU B 199     -24.922 -21.211  -9.645  1.00 10.00      B   
ATOM   3451  CG  LEU B 199     -23.412 -21.052  -9.430  1.00 10.00      B   
ATOM   3452  CD1 LEU B 199     -22.984 -19.611  -9.667  1.00 10.00      B   
ATOM   3453  CD2 LEU B 199     -23.015 -21.500  -8.034  1.00 10.00      B   
ATOM   3454  C   LEU B 199     -27.015 -22.461  -8.988  1.00 10.00      B   
ATOM   3455  O   LEU B 199     -27.413 -21.868  -7.987  1.00 10.00      B   
ATOM   3456  N   SER B 200     -27.843 -23.025  -9.852  1.00 10.00      B   
ATOM   3457  HN  SER B 200     -27.486 -23.488 -10.637  1.00 10.00      B   
ATOM   3458  CA  SER B 200     -29.283 -22.972  -9.646  1.00 10.00      B   
ATOM   3459  CB  SER B 200     -30.022 -23.038 -10.981  1.00 10.00      B   
ATOM   3460  OG  SER B 200     -29.436 -24.007 -11.828  1.00 10.00      B   
ATOM   3461  HG  SER B 200     -29.004 -23.565 -12.572  1.00 10.00      B   
ATOM   3462  C   SER B 200     -29.736 -24.107  -8.737  1.00 10.00      B   
ATOM   3463  O   SER B 200     -30.785 -24.029  -8.096  1.00 10.00      B   
ATOM   3464  N   GLY B 201     -28.927 -25.158  -8.673  1.00 10.00      B   
ATOM   3465  HN  GLY B 201     -28.094 -25.158  -9.192  1.00 10.00      B   
ATOM   3466  CA  GLY B 201     -29.261 -26.300  -7.850  1.00 10.00      B   
ATOM   3467  C   GLY B 201     -28.689 -26.200  -6.452  1.00 10.00      B   
ATOM   3468  O   GLY B 201     -28.800 -27.138  -5.662  1.00 10.00      B   
ATOM   3469  N   VAL B 202     -28.071 -25.068  -6.145  1.00 10.00      B   
ATOM   3470  HN  VAL B 202     -28.016 -24.356  -6.814  1.00 10.00      B   
ATOM   3471  CA  VAL B 202     -27.488 -24.856  -4.829  1.00 10.00      B   
ATOM   3472  CB  VAL B 202     -26.362 -23.799  -4.856  1.00 10.00      B   
ATOM   3473  CG1 VAL B 202     -25.718 -23.662  -3.484  1.00 10.00      B   
ATOM   3474  CG2 VAL B 202     -25.314 -24.158  -5.896  1.00 10.00      B   
ATOM   3475  C   VAL B 202     -28.567 -24.426  -3.844  1.00 10.00      B   
ATOM   3476  O   VAL B 202     -29.275 -23.445  -4.073  1.00 10.00      B   
ATOM   3477  N   THR B 203     -28.693 -25.176  -2.764  1.00 10.00      B   
ATOM   3478  HN  THR B 203     -28.098 -25.947  -2.649  1.00 10.00      B   
ATOM   3479  CA  THR B 203     -29.681 -24.891  -1.736  1.00 10.00      B   
ATOM   3480  CB  THR B 203     -30.116 -26.196  -1.043  1.00 10.00      B   
ATOM   3481  OG1 THR B 203     -30.124 -27.258  -2.014  1.00 10.00      B   
ATOM   3482  HG1 THR B 203     -30.664 -26.991  -2.770  1.00 10.00      B   
ATOM   3483  CG2 THR B 203     -31.510 -26.050  -0.446  1.00 10.00      B   
ATOM   3484  C   THR B 203     -29.099 -23.929  -0.703  1.00 10.00      B   
ATOM   3485  O   THR B 203     -29.826 -23.170  -0.055  1.00 10.00      B   
ATOM   3486  N   LEU B 204     -27.778 -23.970  -0.563  1.00 10.00      B   
ATOM   3487  HN  LEU B 204     -27.260 -24.599  -1.111  1.00 10.00      B   
ATOM   3488  CA  LEU B 204     -27.075 -23.109   0.375  1.00 10.00      B   
ATOM   3489  CB  LEU B 204     -25.613 -23.545   0.494  1.00 10.00      B   
ATOM   3490  CG  LEU B 204     -25.371 -24.941   1.070  1.00 10.00      B   
ATOM   3491  CD1 LEU B 204     -23.948 -25.397   0.782  1.00 10.00      B   
ATOM   3492  CD2 LEU B 204     -25.648 -24.956   2.567  1.00 10.00      B   
ATOM   3493  C   LEU B 204     -27.144 -21.658  -0.084  1.00 10.00      B   
ATOM   3494  O   LEU B 204     -27.031 -21.377  -1.278  1.00 10.00      B   
ATOM   3495  N   PRO B 205     -27.346 -20.720   0.859  1.00 10.00      B   
ATOM   3496  CA  PRO B 205     -27.433 -19.286   0.556  1.00 10.00      B   
ATOM   3497  CB  PRO B 205     -27.569 -18.632   1.934  1.00 10.00      B   
ATOM   3498  CG  PRO B 205     -28.118 -19.707   2.805  1.00 10.00      B   
ATOM   3499  CD  PRO B 205     -27.516 -20.985   2.298  1.00 10.00      B   
ATOM   3500  C   PRO B 205     -26.177 -18.778  -0.144  1.00 10.00      B   
ATOM   3501  O   PRO B 205     -25.120 -18.635   0.478  1.00 10.00      B   
ATOM   3502  N   LEU B 206     -26.304 -18.528  -1.440  1.00 10.00      B   
ATOM   3503  HN  LEU B 206     -27.172 -18.680  -1.864  1.00 10.00      B   
ATOM   3504  CA  LEU B 206     -25.199 -18.045  -2.253  1.00 10.00      B   
ATOM   3505  CB  LEU B 206     -25.605 -17.991  -3.728  1.00 10.00      B   
ATOM   3506  CG  LEU B 206     -25.904 -19.332  -4.402  1.00 10.00      B   
ATOM   3507  CD1 LEU B 206     -26.414 -19.113  -5.818  1.00 10.00      B   
ATOM   3508  CD2 LEU B 206     -24.663 -20.213  -4.412  1.00 10.00      B   
ATOM   3509  C   LEU B 206     -24.732 -16.672  -1.798  1.00 10.00      B   
ATOM   3510  O   LEU B 206     -25.533 -15.839  -1.371  1.00 10.00      B   
ATOM   3511  N   ASP B 207     -23.433 -16.443  -1.892  1.00 10.00      B   
ATOM   3512  HN  ASP B 207     -22.846 -17.145  -2.242  1.00 10.00      B   
ATOM   3513  CA  ASP B 207     -22.856 -15.171  -1.499  1.00 10.00      B   
ATOM   3514  CB  ASP B 207     -21.397 -15.349  -1.054  1.00 10.00      B   
ATOM   3515  CG  ASP B 207     -20.392 -14.951  -2.114  1.00 10.00      B   
ATOM   3516  OD1 ASP B 207     -20.249 -15.684  -3.112  1.00 10.00      B   
ATOM   3517  OD2 ASP B 207     -19.746 -13.891  -1.952  1.00 10.00      B   
ATOM   3518  C   ASP B 207     -22.979 -14.164  -2.641  1.00 10.00      B   
ATOM   3519  O   ASP B 207     -23.360 -14.525  -3.759  1.00 10.00      B   
ATOM   3520  N   LEU B 208     -22.658 -12.910  -2.356  1.00 10.00      B   
ATOM   3521  HN  LEU B 208     -22.341 -12.695  -1.455  1.00 10.00      B   
ATOM   3522  CA  LEU B 208     -22.753 -11.845  -3.346  1.00 10.00      B   
ATOM   3523  CB  LEU B 208     -22.492 -10.480  -2.708  1.00 10.00      B   
ATOM   3524  CG  LEU B 208     -23.478 -10.057  -1.618  1.00 10.00      B   
ATOM   3525  CD1 LEU B 208     -23.110  -8.695  -1.060  1.00 10.00      B   
ATOM   3526  CD2 LEU B 208     -24.901 -10.047  -2.153  1.00 10.00      B   
ATOM   3527  C   LEU B 208     -21.837 -12.069  -4.549  1.00 10.00      B   
ATOM   3528  O   LEU B 208     -22.181 -11.688  -5.673  1.00 10.00      B   
ATOM   3529  N   GLU B 209     -20.686 -12.696  -4.320  1.00 10.00      B   
ATOM   3530  HN  GLU B 209     -20.473 -13.002  -3.404  1.00 10.00      B   
ATOM   3531  CA  GLU B 209     -19.738 -12.963  -5.394  1.00 10.00      B   
ATOM   3532  CB  GLU B 209     -18.415 -13.482  -4.827  1.00 10.00      B   
ATOM   3533  CG  GLU B 209     -17.225 -13.311  -5.758  1.00 10.00      B   
ATOM   3534  CD  GLU B 209     -16.729 -11.882  -5.805  1.00 10.00      B   
ATOM   3535  OE1 GLU B 209     -15.957 -11.489  -4.903  1.00 10.00      B   
ATOM   3536  OE2 GLU B 209     -17.106 -11.141  -6.741  1.00 10.00      B   
ATOM   3537  C   GLU B 209     -20.320 -13.981  -6.366  1.00 10.00      B   
ATOM   3538  O   GLU B 209     -20.374 -13.740  -7.576  1.00 10.00      B   
ATOM   3539  N   LEU B 210     -20.769 -15.110  -5.827  1.00 10.00      B   
ATOM   3540  HN  LEU B 210     -20.694 -15.239  -4.846  1.00 10.00      B   
ATOM   3541  CA  LEU B 210     -21.354 -16.170  -6.640  1.00 10.00      B   
ATOM   3542  CB  LEU B 210     -21.662 -17.402  -5.789  1.00 10.00      B   
ATOM   3543  CG  LEU B 210     -20.454 -18.221  -5.329  1.00 10.00      B   
ATOM   3544  CD1 LEU B 210     -20.896 -19.353  -4.416  1.00 10.00      B   
ATOM   3545  CD2 LEU B 210     -19.680 -18.762  -6.523  1.00 10.00      B   
ATOM   3546  C   LEU B 210     -22.608 -15.687  -7.363  1.00 10.00      B   
ATOM   3547  O   LEU B 210     -22.861 -16.070  -8.506  1.00 10.00      B   
ATOM   3548  N   LYS B 211     -23.385 -14.835  -6.696  1.00 10.00      B   
ATOM   3549  HN  LYS B 211     -23.136 -14.573  -5.781  1.00 10.00      B   
ATOM   3550  CA  LYS B 211     -24.603 -14.292  -7.288  1.00 10.00      B   
ATOM   3551  CB  LYS B 211     -25.391 -13.449  -6.279  1.00 10.00      B   
ATOM   3552  CG  LYS B 211     -26.176 -14.272  -5.268  1.00 10.00      B   
ATOM   3553  CD  LYS B 211     -26.903 -13.388  -4.268  1.00 10.00      B   
ATOM   3554  CE  LYS B 211     -27.599 -14.222  -3.205  1.00 10.00      B   
ATOM   3555  NZ  LYS B 211     -28.329 -13.379  -2.224  1.00 10.00      B   
ATOM   3556  HZ1 LYS B 211     -28.613 -13.951  -1.403  1.00 10.00      B   
ATOM   3557  HZ2 LYS B 211     -29.181 -12.978  -2.661  1.00 10.00      B   
ATOM   3558  HZ3 LYS B 211     -27.723 -12.600  -1.897  1.00 10.00      B   
ATOM   3559  C   LYS B 211     -24.273 -13.474  -8.532  1.00 10.00      B   
ATOM   3560  O   LYS B 211     -24.982 -13.543  -9.537  1.00 10.00      B   
ATOM   3561  N   LEU B 212     -23.180 -12.716  -8.467  1.00 10.00      B   
ATOM   3562  HN  LEU B 212     -22.650 -12.706  -7.637  1.00 10.00      B   
ATOM   3563  CA  LEU B 212     -22.752 -11.899  -9.598  1.00 10.00      B   
ATOM   3564  CB  LEU B 212     -21.609 -10.966  -9.193  1.00 10.00      B   
ATOM   3565  CG  LEU B 212     -21.974  -9.804  -8.272  1.00 10.00      B   
ATOM   3566  CD1 LEU B 212     -20.727  -9.039  -7.861  1.00 10.00      B   
ATOM   3567  CD2 LEU B 212     -22.973  -8.878  -8.945  1.00 10.00      B   
ATOM   3568  C   LEU B 212     -22.299 -12.788 -10.745  1.00 10.00      B   
ATOM   3569  O   LEU B 212     -22.662 -12.570 -11.902  1.00 10.00      B   
ATOM   3570  N   LEU B 213     -21.518 -13.804 -10.405  1.00 10.00      B   
ATOM   3571  HN  LEU B 213     -21.286 -13.930  -9.456  1.00 10.00      B   
ATOM   3572  CA  LEU B 213     -20.998 -14.742 -11.392  1.00 10.00      B   
ATOM   3573  CB  LEU B 213     -20.034 -15.732 -10.733  1.00 10.00      B   
ATOM   3574  CG  LEU B 213     -18.751 -15.140 -10.143  1.00 10.00      B   
ATOM   3575  CD1 LEU B 213     -17.965 -16.204  -9.391  1.00 10.00      B   
ATOM   3576  CD2 LEU B 213     -17.895 -14.511 -11.233  1.00 10.00      B   
ATOM   3577  C   LEU B 213     -22.130 -15.489 -12.085  1.00 10.00      B   
ATOM   3578  O   LEU B 213     -22.057 -15.772 -13.283  1.00 10.00      B   
ATOM   3579  N   TYR B 214     -23.175 -15.803 -11.327  1.00 10.00      B   
ATOM   3580  HN  TYR B 214     -23.163 -15.569 -10.371  1.00 10.00      B   
ATOM   3581  CA  TYR B 214     -24.326 -16.508 -11.870  1.00 10.00      B   
ATOM   3582  CB  TYR B 214     -25.260 -16.981 -10.750  1.00 10.00      B   
ATOM   3583  CG  TYR B 214     -26.376 -17.882 -11.235  1.00 10.00      B   
ATOM   3584  CD1 TYR B 214     -26.159 -18.784 -12.265  1.00 10.00      B   
ATOM   3585  CD2 TYR B 214     -27.646 -17.827 -10.672  1.00 10.00      B   
ATOM   3586  CE1 TYR B 214     -27.169 -19.602 -12.725  1.00 10.00      B   
ATOM   3587  CE2 TYR B 214     -28.663 -18.647 -11.125  1.00 10.00      B   
ATOM   3588  CZ  TYR B 214     -28.418 -19.532 -12.154  1.00 10.00      B   
ATOM   3589  OH  TYR B 214     -29.426 -20.348 -12.618  1.00 10.00      B   
ATOM   3590  HH  TYR B 214     -29.044 -21.169 -12.949  1.00 10.00      B   
ATOM   3591  C   TYR B 214     -25.084 -15.626 -12.857  1.00 10.00      B   
ATOM   3592  O   TYR B 214     -25.474 -16.079 -13.934  1.00 10.00      B   
ATOM   3593  N   MET B 215     -25.284 -14.363 -12.489  1.00 10.00      B   
ATOM   3594  HN  MET B 215     -24.946 -14.056 -11.616  1.00 10.00      B   
ATOM   3595  CA  MET B 215     -25.993 -13.425 -13.352  1.00 10.00      B   
ATOM   3596  CB  MET B 215     -26.233 -12.088 -12.648  1.00 10.00      B   
ATOM   3597  CG  MET B 215     -27.314 -12.136 -11.581  1.00 10.00      B   
ATOM   3598  SD  MET B 215     -27.893 -10.501 -11.090  1.00 10.00      B   
ATOM   3599  CE  MET B 215     -26.432  -9.839 -10.296  1.00 10.00      B   
ATOM   3600  C   MET B 215     -25.236 -13.216 -14.657  1.00 10.00      B   
ATOM   3601  O   MET B 215     -25.832 -13.163 -15.733  1.00 10.00      B   
ATOM   3602  N   LYS B 216     -23.916 -13.120 -14.559  1.00 10.00      B   
ATOM   3603  HN  LYS B 216     -23.495 -13.164 -13.671  1.00 10.00      B   
ATOM   3604  CA  LYS B 216     -23.077 -12.935 -15.736  1.00 10.00      B   
ATOM   3605  CB  LYS B 216     -21.645 -12.568 -15.342  1.00 10.00      B   
ATOM   3606  CG  LYS B 216     -21.505 -11.148 -14.821  1.00 10.00      B   
ATOM   3607  CD  LYS B 216     -20.048 -10.759 -14.634  1.00 10.00      B   
ATOM   3608  CE  LYS B 216     -19.925  -9.273 -14.349  1.00 10.00      B   
ATOM   3609  NZ  LYS B 216     -18.519  -8.849 -14.120  1.00 10.00      B   
ATOM   3610  HZ1 LYS B 216     -18.462  -7.811 -14.108  1.00 10.00      B   
ATOM   3611  HZ2 LYS B 216     -17.904  -9.210 -14.875  1.00 10.00      B   
ATOM   3612  HZ3 LYS B 216     -18.175  -9.213 -13.205  1.00 10.00      B   
ATOM   3613  C   LYS B 216     -23.098 -14.176 -16.624  1.00 10.00      B   
ATOM   3614  O   LYS B 216     -23.068 -14.069 -17.850  1.00 10.00      B   
ATOM   3615  N   ALA B 217     -23.171 -15.347 -15.996  1.00 10.00      B   
ATOM   3616  HN  ALA B 217     -23.203 -15.362 -15.016  1.00 10.00      B   
ATOM   3617  CA  ALA B 217     -23.209 -16.605 -16.725  1.00 10.00      B   
ATOM   3618  CB  ALA B 217     -23.096 -17.780 -15.767  1.00 10.00      B   
ATOM   3619  C   ALA B 217     -24.492 -16.707 -17.540  1.00 10.00      B   
ATOM   3620  O   ALA B 217     -24.464 -17.063 -18.721  1.00 10.00      B   
ATOM   3621  N   MET B 218     -25.614 -16.367 -16.908  1.00 10.00      B   
ATOM   3622  HN  MET B 218     -25.566 -16.087 -15.966  1.00 10.00      B   
ATOM   3623  CA  MET B 218     -26.912 -16.407 -17.575  1.00 10.00      B   
ATOM   3624  CB  MET B 218     -28.046 -16.091 -16.596  1.00 10.00      B   
ATOM   3625  CG  MET B 218     -28.460 -17.267 -15.728  1.00 10.00      B   
ATOM   3626  SD  MET B 218     -29.818 -16.870 -14.606  1.00 10.00      B   
ATOM   3627  CE  MET B 218     -29.032 -15.681 -13.521  1.00 10.00      B   
ATOM   3628  C   MET B 218     -26.943 -15.442 -18.755  1.00 10.00      B   
ATOM   3629  O   MET B 218     -27.607 -15.695 -19.762  1.00 10.00      B   
ATOM   3630  N   LYS B 219     -26.211 -14.337 -18.626  1.00 10.00      B   
ATOM   3631  HN  LYS B 219     -25.708 -14.192 -17.795  1.00 10.00      B   
ATOM   3632  CA  LYS B 219     -26.137 -13.336 -19.681  1.00 10.00      B   
ATOM   3633  CB  LYS B 219     -25.417 -12.079 -19.179  1.00 10.00      B   
ATOM   3634  CG  LYS B 219     -25.451 -10.911 -20.153  1.00 10.00      B   
ATOM   3635  CD  LYS B 219     -24.408  -9.865 -19.802  1.00 10.00      B   
ATOM   3636  CE  LYS B 219     -24.502  -8.663 -20.727  1.00 10.00      B   
ATOM   3637  NZ  LYS B 219     -23.345  -7.749 -20.562  1.00 10.00      B   
ATOM   3638  HZ1 LYS B 219     -23.537  -6.839 -21.033  1.00 10.00      B   
ATOM   3639  HZ2 LYS B 219     -22.491  -8.170 -20.983  1.00 10.00      B   
ATOM   3640  HZ3 LYS B 219     -23.171  -7.573 -19.553  1.00 10.00      B   
ATOM   3641  C   LYS B 219     -25.413 -13.907 -20.899  1.00 10.00      B   
ATOM   3642  O   LYS B 219     -25.833 -13.699 -22.035  1.00 10.00      B   
ATOM   3643  N   GLU B 220     -24.336 -14.652 -20.650  1.00 10.00      B   
ATOM   3644  HN  GLU B 220     -24.063 -14.803 -19.718  1.00 10.00      B   
ATOM   3645  CA  GLU B 220     -23.553 -15.257 -21.725  1.00 10.00      B   
ATOM   3646  CB  GLU B 220     -22.257 -15.862 -21.182  1.00 10.00      B   
ATOM   3647  CG  GLU B 220     -21.390 -14.889 -20.407  1.00 10.00      B   
ATOM   3648  CD  GLU B 220     -19.940 -15.321 -20.350  1.00 10.00      B   
ATOM   3649  OE1 GLU B 220     -19.657 -16.433 -19.852  1.00 10.00      B   
ATOM   3650  OE2 GLU B 220     -19.072 -14.542 -20.797  1.00 10.00      B   
ATOM   3651  C   GLU B 220     -24.354 -16.335 -22.444  1.00 10.00      B   
ATOM   3652  O   GLU B 220     -24.231 -16.512 -23.658  1.00 10.00      B   
ATOM   3653  N   ASN B 221     -25.179 -17.046 -21.688  1.00 10.00      B   
ATOM   3654  HN  ASN B 221     -25.229 -16.855 -20.725  1.00 10.00      B   
ATOM   3655  CA  ASN B 221     -26.005 -18.115 -22.240  1.00 10.00      B   
ATOM   3656  CB  ASN B 221     -26.387 -19.117 -21.148  1.00 10.00      B   
ATOM   3657  CG  ASN B 221     -25.194 -19.720 -20.431  1.00 10.00      B   
ATOM   3658  OD1 ASN B 221     -24.119 -19.886 -21.006  1.00 10.00      B   
ATOM   3659  ND2 ASN B 221     -25.378 -20.048 -19.165  1.00 10.00      B   
ATOM   3660 HD21 ASN B 221     -26.270 -19.885 -18.770  1.00 10.00      B   
ATOM   3661 HD22 ASN B 221     -24.625 -20.433 -18.669  1.00 10.00      B   
ATOM   3662  C   ASN B 221     -27.265 -17.549 -22.889  1.00 10.00      B   
ATOM   3663  O   ASN B 221     -28.069 -18.292 -23.460  1.00 10.00      B   
ATOM   3664  N   ALA B 222     -27.424 -16.226 -22.792  1.00 10.00      B   
ATOM   3665  HN  ALA B 222     -26.737 -15.702 -22.327  1.00 10.00      B   
ATOM   3666  CA  ALA B 222     -28.574 -15.523 -23.358  1.00 10.00      B   
ATOM   3667  CB  ALA B 222     -28.632 -15.687 -24.872  1.00 10.00      B   
ATOM   3668  C   ALA B 222     -29.881 -15.953 -22.697  1.00 10.00      B   
ATOM   3669  O   ALA B 222     -30.959 -15.837 -23.283  1.00 10.00      B   
ATOM   3670  N   SER B 223     -29.780 -16.424 -21.463  1.00 10.00      B   
ATOM   3671  HN  SER B 223     -28.893 -16.473 -21.043  1.00 10.00      B   
ATOM   3672  CA  SER B 223     -30.937 -16.875 -20.706  1.00 10.00      B   
ATOM   3673  CB  SER B 223     -30.480 -17.867 -19.643  1.00 10.00      B   
ATOM   3674  OG  SER B 223     -29.426 -18.670 -20.143  1.00 10.00      B   
ATOM   3675  HG  SER B 223     -28.892 -19.009 -19.398  1.00 10.00      B   
ATOM   3676  C   SER B 223     -31.639 -15.688 -20.054  1.00 10.00      B   
ATOM   3677  O   SER B 223     -31.764 -15.616 -18.832  1.00 10.00      B   
ATOM   3678  N   PHE B 224     -32.097 -14.762 -20.886  1.00 10.00      B   
ATOM   3679  HN  PHE B 224     -31.965 -14.889 -21.851  1.00 10.00      B   
ATOM   3680  CA  PHE B 224     -32.776 -13.561 -20.417  1.00 10.00      B   
ATOM   3681  CB  PHE B 224     -33.108 -12.639 -21.594  1.00 10.00      B   
ATOM   3682  CG  PHE B 224     -31.894 -12.137 -22.324  1.00 10.00      B   
ATOM   3683  CD1 PHE B 224     -31.572 -12.630 -23.577  1.00 10.00      B   
ATOM   3684  CD2 PHE B 224     -31.072 -11.179 -21.755  1.00 10.00      B   
ATOM   3685  CE1 PHE B 224     -30.454 -12.177 -24.251  1.00 10.00      B   
ATOM   3686  CE2 PHE B 224     -29.951 -10.720 -22.423  1.00 10.00      B   
ATOM   3687  CZ  PHE B 224     -29.641 -11.220 -23.674  1.00 10.00      B   
ATOM   3688  C   PHE B 224     -34.035 -13.886 -19.620  1.00 10.00      B   
ATOM   3689  O   PHE B 224     -34.414 -13.136 -18.723  1.00 10.00      B   
ATOM   3690  N   GLU B 225     -34.672 -15.004 -19.943  1.00 10.00      B   
ATOM   3691  HN  GLU B 225     -34.320 -15.561 -20.668  1.00 10.00      B   
ATOM   3692  CA  GLU B 225     -35.887 -15.422 -19.251  1.00 10.00      B   
ATOM   3693  CB  GLU B 225     -36.470 -16.668 -19.911  1.00 10.00      B   
ATOM   3694  CG  GLU B 225     -37.978 -16.792 -19.786  1.00 10.00      B   
ATOM   3695  CD  GLU B 225     -38.535 -17.881 -20.675  1.00 10.00      B   
ATOM   3696  OE1 GLU B 225     -38.426 -17.756 -21.915  1.00 10.00      B   
ATOM   3697  OE2 GLU B 225     -39.074 -18.875 -20.143  1.00 10.00      B   
ATOM   3698  C   GLU B 225     -35.599 -15.695 -17.779  1.00 10.00      B   
ATOM   3699  O   GLU B 225     -36.229 -15.107 -16.895  1.00 10.00      B   
ATOM   3700  N   ALA B 226     -34.638 -16.582 -17.526  1.00 10.00      B   
ATOM   3701  HN  ALA B 226     -34.185 -17.023 -18.279  1.00 10.00      B   
ATOM   3702  CA  ALA B 226     -34.251 -16.933 -16.163  1.00 10.00      B   
ATOM   3703  CB  ALA B 226     -33.349 -18.157 -16.165  1.00 10.00      B   
ATOM   3704  C   ALA B 226     -33.549 -15.764 -15.486  1.00 10.00      B   
ATOM   3705  O   ALA B 226     -33.747 -15.509 -14.296  1.00 10.00      B   
ATOM   3706  N   LEU B 227     -32.741 -15.047 -16.255  1.00 10.00      B   
ATOM   3707  HN  LEU B 227     -32.621 -15.305 -17.196  1.00 10.00      B   
ATOM   3708  CA  LEU B 227     -32.013 -13.898 -15.738  1.00 10.00      B   
ATOM   3709  CB  LEU B 227     -31.079 -13.327 -16.808  1.00 10.00      B   
ATOM   3710  CG  LEU B 227     -30.254 -12.098 -16.420  1.00 10.00      B   
ATOM   3711  CD1 LEU B 227     -29.361 -12.399 -15.226  1.00 10.00      B   
ATOM   3712  CD2 LEU B 227     -29.422 -11.629 -17.602  1.00 10.00      B   
ATOM   3713  C   LEU B 227     -32.973 -12.824 -15.240  1.00 10.00      B   
ATOM   3714  O   LEU B 227     -32.731 -12.200 -14.208  1.00 10.00      B   
ATOM   3715  N   HIS B 228     -34.069 -12.621 -15.964  1.00 10.00      B   
ATOM   3716  HN  HIS B 228     -34.215 -13.154 -16.779  1.00 10.00      B   
ATOM   3717  CA  HIS B 228     -35.056 -11.620 -15.580  1.00 10.00      B   
ATOM   3718  CB  HIS B 228     -36.104 -11.411 -16.676  1.00 10.00      B   
ATOM   3719  CG  HIS B 228     -36.992 -10.231 -16.428  1.00 10.00      B   
ATOM   3720  ND1 HIS B 228     -36.634  -8.937 -16.746  1.00 10.00      B   
ATOM   3721  HD1 HIS B 228     -35.782  -8.659 -17.155  1.00 10.00      B   
ATOM   3722  CD2 HIS B 228     -38.222 -10.153 -15.869  1.00 10.00      B   
ATOM   3723  CE1 HIS B 228     -37.607  -8.116 -16.393  1.00 10.00      B   
ATOM   3724  NE2 HIS B 228     -38.578  -8.830 -15.858  1.00 10.00      B   
ATOM   3725  HE2 HIS B 228     -39.412  -8.466 -15.481  1.00 10.00      B   
ATOM   3726  C   HIS B 228     -35.731 -11.992 -14.268  1.00 10.00      B   
ATOM   3727  O   HIS B 228     -35.936 -11.138 -13.409  1.00 10.00      B   
ATOM   3728  N   ALA B 229     -36.070 -13.264 -14.117  1.00 10.00      B   
ATOM   3729  HN  ALA B 229     -35.885 -13.901 -14.841  1.00 10.00      B   
ATOM   3730  CA  ALA B 229     -36.712 -13.738 -12.898  1.00 10.00      B   
ATOM   3731  CB  ALA B 229     -37.122 -15.194 -13.047  1.00 10.00      B   
ATOM   3732  C   ALA B 229     -35.777 -13.563 -11.706  1.00 10.00      B   
ATOM   3733  O   ALA B 229     -36.200 -13.160 -10.620  1.00 10.00      B   
ATOM   3734  N   TYR B 230     -34.499 -13.847 -11.930  1.00 10.00      B   
ATOM   3735  HN  TYR B 230     -34.229 -14.158 -12.822  1.00 10.00      B   
ATOM   3736  CA  TYR B 230     -33.489 -13.726 -10.889  1.00 10.00      B   
ATOM   3737  CB  TYR B 230     -32.177 -14.369 -11.344  1.00 10.00      B   
ATOM   3738  CG  TYR B 230     -31.482 -15.164 -10.263  1.00 10.00      B   
ATOM   3739  CD1 TYR B 230     -31.844 -16.479 -10.003  1.00 10.00      B   
ATOM   3740  CD2 TYR B 230     -30.466 -14.602  -9.500  1.00 10.00      B   
ATOM   3741  CE1 TYR B 230     -31.217 -17.209  -9.013  1.00 10.00      B   
ATOM   3742  CE2 TYR B 230     -29.832 -15.326  -8.508  1.00 10.00      B   
ATOM   3743  CZ  TYR B 230     -30.212 -16.629  -8.269  1.00 10.00      B   
ATOM   3744  OH  TYR B 230     -29.589 -17.354  -7.277  1.00 10.00      B   
ATOM   3745  HH  TYR B 230     -29.769 -16.946  -6.422  1.00 10.00      B   
ATOM   3746  C   TYR B 230     -33.254 -12.266 -10.502  1.00 10.00      B   
ATOM   3747  O   TYR B 230     -33.242 -11.928  -9.315  1.00 10.00      B   
ATOM   3748  N   THR B 231     -33.081 -11.408 -11.506  1.00 10.00      B   
ATOM   3749  HN  THR B 231     -33.113 -11.738 -12.430  1.00 10.00      B   
ATOM   3750  CA  THR B 231     -32.842  -9.987 -11.272  1.00 10.00      B   
ATOM   3751  CB  THR B 231     -32.515  -9.234 -12.578  1.00 10.00      B   
ATOM   3752  OG1 THR B 231     -33.368  -9.697 -13.634  1.00 10.00      B   
ATOM   3753  HG1 THR B 231     -33.019 -10.524 -13.991  1.00 10.00      B   
ATOM   3754  CG2 THR B 231     -31.063  -9.454 -12.973  1.00 10.00      B   
ATOM   3755  C   THR B 231     -34.036  -9.329 -10.586  1.00 10.00      B   
ATOM   3756  O   THR B 231     -33.875  -8.591  -9.614  1.00 10.00      B   
ATOM   3757  N   GLU B 232     -35.231  -9.619 -11.086  1.00 10.00      B   
ATOM   3758  HN  GLU B 232     -35.291 -10.219 -11.864  1.00 10.00      B   
ATOM   3759  CA  GLU B 232     -36.456  -9.065 -10.527  1.00 10.00      B   
ATOM   3760  CB  GLU B 232     -37.656  -9.563 -11.329  1.00 10.00      B   
ATOM   3761  CG  GLU B 232     -38.832  -8.607 -11.355  1.00 10.00      B   
ATOM   3762  CD  GLU B 232     -39.618  -8.706 -12.643  1.00 10.00      B   
ATOM   3763  OE1 GLU B 232     -40.251  -9.758 -12.881  1.00 10.00      B   
ATOM   3764  OE2 GLU B 232     -39.608  -7.730 -13.425  1.00 10.00      B   
ATOM   3765  C   GLU B 232     -36.599  -9.454  -9.059  1.00 10.00      B   
ATOM   3766  O   GLU B 232     -37.012  -8.644  -8.225  1.00 10.00      B   
ATOM   3767  N   LYS B 233     -36.238 -10.695  -8.748  1.00 10.00      B   
ATOM   3768  HN  LYS B 233     -35.919 -11.291  -9.459  1.00 10.00      B   
ATOM   3769  CA  LYS B 233     -36.308 -11.192  -7.382  1.00 10.00      B   
ATOM   3770  CB  LYS B 233     -36.002 -12.695  -7.345  1.00 10.00      B   
ATOM   3771  CG  LYS B 233     -36.181 -13.349  -5.980  1.00 10.00      B   
ATOM   3772  CD  LYS B 233     -35.818 -14.826  -6.023  1.00 10.00      B   
ATOM   3773  CE  LYS B 233     -36.065 -15.505  -4.685  1.00 10.00      B   
ATOM   3774  NZ  LYS B 233     -35.718 -16.951  -4.725  1.00 10.00      B   
ATOM   3775  HZ1 LYS B 233     -36.236 -17.424  -5.492  1.00 10.00      B   
ATOM   3776  HZ2 LYS B 233     -35.969 -17.404  -3.824  1.00 10.00      B   
ATOM   3777  HZ3 LYS B 233     -34.697 -17.074  -4.885  1.00 10.00      B   
ATOM   3778  C   LYS B 233     -35.325 -10.432  -6.498  1.00 10.00      B   
ATOM   3779  O   LYS B 233     -35.667  -9.998  -5.405  1.00 10.00      B   
ATOM   3780  N   LEU B 234     -34.114 -10.240  -6.998  1.00 10.00      B   
ATOM   3781  HN  LEU B 234     -33.909 -10.576  -7.897  1.00 10.00      B   
ATOM   3782  CA  LEU B 234     -33.080  -9.539  -6.249  1.00 10.00      B   
ATOM   3783  CB  LEU B 234     -31.727  -9.664  -6.957  1.00 10.00      B   
ATOM   3784  CG  LEU B 234     -31.082 -11.051  -6.955  1.00 10.00      B   
ATOM   3785  CD1 LEU B 234     -29.905 -11.093  -7.916  1.00 10.00      B   
ATOM   3786  CD2 LEU B 234     -30.636 -11.429  -5.552  1.00 10.00      B   
ATOM   3787  C   LEU B 234     -33.415  -8.062  -6.039  1.00 10.00      B   
ATOM   3788  O   LEU B 234     -33.166  -7.505  -4.971  1.00 10.00      B   
ATOM   3789  N   LEU B 235     -33.992  -7.435  -7.047  1.00 10.00      B   
ATOM   3790  HN  LEU B 235     -34.200  -7.936  -7.869  1.00 10.00      B   
ATOM   3791  CA  LEU B 235     -34.314  -6.016  -6.979  1.00 10.00      B   
ATOM   3792  CB  LEU B 235     -34.406  -5.420  -8.385  1.00 10.00      B   
ATOM   3793  CG  LEU B 235     -33.132  -5.506  -9.229  1.00 10.00      B   
ATOM   3794  CD1 LEU B 235     -33.425  -5.154 -10.678  1.00 10.00      B   
ATOM   3795  CD2 LEU B 235     -32.048  -4.602  -8.662  1.00 10.00      B   
ATOM   3796  C   LEU B 235     -35.574  -5.695  -6.175  1.00 10.00      B   
ATOM   3797  O   LEU B 235     -35.555  -4.814  -5.315  1.00 10.00      B   
ATOM   3798  N   PHE B 236     -36.662  -6.407  -6.432  1.00 10.00      B   
ATOM   3799  HN  PHE B 236     -36.626  -7.131  -7.098  1.00 10.00      B   
ATOM   3800  CA  PHE B 236     -37.920  -6.119  -5.748  1.00 10.00      B   
ATOM   3801  CB  PHE B 236     -39.105  -6.263  -6.705  1.00 10.00      B   
ATOM   3802  CG  PHE B 236     -39.055  -5.323  -7.877  1.00 10.00      B   
ATOM   3803  CD1 PHE B 236     -38.654  -5.771  -9.125  1.00 10.00      B   
ATOM   3804  CD2 PHE B 236     -39.407  -3.991  -7.732  1.00 10.00      B   
ATOM   3805  CE1 PHE B 236     -38.606  -4.911 -10.208  1.00 10.00      B   
ATOM   3806  CE2 PHE B 236     -39.361  -3.124  -8.810  1.00 10.00      B   
ATOM   3807  CZ  PHE B 236     -38.960  -3.585 -10.050  1.00 10.00      B   
ATOM   3808  C   PHE B 236     -38.158  -6.933  -4.479  1.00 10.00      B   
ATOM   3809  O   PHE B 236     -38.834  -6.461  -3.565  1.00 10.00      B   
ATOM   3810  N   LYS B 237     -37.608  -8.137  -4.404  1.00 10.00      B   
ATOM   3811  HN  LYS B 237     -37.047  -8.462  -5.138  1.00 10.00      B   
ATOM   3812  CA  LYS B 237     -37.830  -8.986  -3.238  1.00 10.00      B   
ATOM   3813  CB  LYS B 237     -38.213 -10.403  -3.673  1.00 10.00      B   
ATOM   3814  CG  LYS B 237     -39.324 -10.456  -4.714  1.00 10.00      B   
ATOM   3815  CD  LYS B 237     -39.639 -11.888  -5.120  1.00 10.00      B   
ATOM   3816  CE  LYS B 237     -40.610 -11.937  -6.292  1.00 10.00      B   
ATOM   3817  NZ  LYS B 237     -41.070 -13.323  -6.581  1.00 10.00      B   
ATOM   3818  HZ1 LYS B 237     -41.693 -13.331  -7.414  1.00 10.00      B   
ATOM   3819  HZ2 LYS B 237     -41.599 -13.700  -5.768  1.00 10.00      B   
ATOM   3820  HZ3 LYS B 237     -40.255 -13.943  -6.763  1.00 10.00      B   
ATOM   3821  C   LYS B 237     -36.640  -9.020  -2.276  1.00 10.00      B   
ATOM   3822  O   LYS B 237     -36.819  -8.947  -1.059  1.00 10.00      B   
ATOM   3823  N   GLU B 238     -35.434  -9.126  -2.819  1.00 10.00      B   
ATOM   3824  HN  GLU B 238     -35.354  -9.177  -3.798  1.00 10.00      B   
ATOM   3825  CA  GLU B 238     -34.224  -9.198  -1.999  1.00 10.00      B   
ATOM   3826  CB  GLU B 238     -33.116  -9.952  -2.742  1.00 10.00      B   
ATOM   3827  CG  GLU B 238     -33.461 -11.394  -3.084  1.00 10.00      B   
ATOM   3828  CD  GLU B 238     -33.545 -12.282  -1.861  1.00 10.00      B   
ATOM   3829  OE1 GLU B 238     -32.490 -12.779  -1.406  1.00 10.00      B   
ATOM   3830  OE2 GLU B 238     -34.664 -12.499  -1.351  1.00 10.00      B   
ATOM   3831  C   GLU B 238     -33.726  -7.824  -1.547  1.00 10.00      B   
ATOM   3832  O   GLU B 238     -32.845  -7.736  -0.687  1.00 10.00      B   
ATOM   3833  N   LYS B 239     -34.288  -6.761  -2.130  1.00 10.00      B   
ATOM   3834  HN  LYS B 239     -34.976  -6.907  -2.810  1.00 10.00      B   
ATOM   3835  CA  LYS B 239     -33.910  -5.385  -1.789  1.00 10.00      B   
ATOM   3836  CB  LYS B 239     -34.195  -5.083  -0.310  1.00 10.00      B   
ATOM   3837  CG  LYS B 239     -35.656  -4.855   0.040  1.00 10.00      B   
ATOM   3838  CD  LYS B 239     -35.819  -4.662   1.541  1.00 10.00      B   
ATOM   3839  CE  LYS B 239     -37.151  -4.016   1.890  1.00 10.00      B   
ATOM   3840  NZ  LYS B 239     -37.278  -3.757   3.349  1.00 10.00      B   
ATOM   3841  HZ1 LYS B 239     -38.029  -3.057   3.525  1.00 10.00      B   
ATOM   3842  HZ2 LYS B 239     -36.382  -3.386   3.728  1.00 10.00      B   
ATOM   3843  HZ3 LYS B 239     -37.516  -4.639   3.850  1.00 10.00      B   
ATOM   3844  C   LYS B 239     -32.434  -5.117  -2.091  1.00 10.00      B   
ATOM   3845  O   LYS B 239     -31.767  -4.382  -1.359  1.00 10.00      B   
ATOM   3846  N   PHE B 240     -31.931  -5.710  -3.169  1.00 10.00      B   
ATOM   3847  HN  PHE B 240     -32.512  -6.285  -3.715  1.00 10.00      B   
ATOM   3848  CA  PHE B 240     -30.532  -5.541  -3.554  1.00 10.00      B   
ATOM   3849  CB  PHE B 240     -30.128  -6.569  -4.614  1.00 10.00      B   
ATOM   3850  CG  PHE B 240     -28.645  -6.671  -4.831  1.00 10.00      B   
ATOM   3851  CD1 PHE B 240     -27.781  -6.812  -3.756  1.00 10.00      B   
ATOM   3852  CD2 PHE B 240     -28.114  -6.632  -6.111  1.00 10.00      B   
ATOM   3853  CE1 PHE B 240     -26.416  -6.911  -3.954  1.00 10.00      B   
ATOM   3854  CE2 PHE B 240     -26.752  -6.730  -6.316  1.00 10.00      B   
ATOM   3855  CZ  PHE B 240     -25.901  -6.869  -5.236  1.00 10.00      B   
ATOM   3856  C   PHE B 240     -30.240  -4.121  -4.039  1.00 10.00      B   
ATOM   3857  O   PHE B 240     -29.524  -3.374  -3.373  1.00 10.00      B   
ATOM   3858  N   ASP B 241     -30.804  -3.763  -5.192  1.00 10.00      B   
ATOM   3859  HN  ASP B 241     -31.366  -4.412  -5.661  1.00 10.00      B   
ATOM   3860  CA  ASP B 241     -30.616  -2.432  -5.788  1.00 10.00      B   
ATOM   3861  CB  ASP B 241     -31.137  -1.313  -4.879  1.00 10.00      B   
ATOM   3862  CG  ASP B 241     -30.881   0.076  -5.439  1.00 10.00      B   
ATOM   3863  OD1 ASP B 241     -30.943   0.252  -6.676  1.00 10.00      B   
ATOM   3864  OD2 ASP B 241     -30.622   1.000  -4.634  1.00 10.00      B   
ATOM   3865  C   ASP B 241     -29.167  -2.175  -6.217  1.00 10.00      B   
ATOM   3866  O   ASP B 241     -28.326  -1.739  -5.426  1.00 10.00      B   
ATOM   3867  N   ASP B 242     -28.893  -2.446  -7.486  1.00 10.00      B   
ATOM   3868  HN  ASP B 242     -29.612  -2.773  -8.066  1.00 10.00      B   
ATOM   3869  CA  ASP B 242     -27.564  -2.262  -8.055  1.00 10.00      B   
ATOM   3870  CB  ASP B 242     -26.745  -3.543  -7.887  1.00 10.00      B   
ATOM   3871  CG  ASP B 242     -25.507  -3.580  -8.755  1.00 10.00      B   
ATOM   3872  OD1 ASP B 242     -24.468  -3.013  -8.352  1.00 10.00      B   
ATOM   3873  OD2 ASP B 242     -25.567  -4.187  -9.841  1.00 10.00      B   
ATOM   3874  C   ASP B 242     -27.690  -1.888  -9.529  1.00 10.00      B   
ATOM   3875  O   ASP B 242     -28.420  -2.543 -10.269  1.00 10.00      B   
ATOM   3876  N   PHE B 243     -26.977  -0.842  -9.943  1.00 10.00      B   
ATOM   3877  HN  PHE B 243     -26.385  -0.392  -9.304  1.00 10.00      B   
ATOM   3878  CA  PHE B 243     -27.030  -0.343 -11.319  1.00 10.00      B   
ATOM   3879  CB  PHE B 243     -26.054   0.821 -11.510  1.00 10.00      B   
ATOM   3880  CG  PHE B 243     -26.210   1.532 -12.823  1.00 10.00      B   
ATOM   3881  CD1 PHE B 243     -27.378   2.214 -13.121  1.00 10.00      B   
ATOM   3882  CD2 PHE B 243     -25.188   1.519 -13.760  1.00 10.00      B   
ATOM   3883  CE1 PHE B 243     -27.527   2.869 -14.326  1.00 10.00      B   
ATOM   3884  CE2 PHE B 243     -25.331   2.173 -14.969  1.00 10.00      B   
ATOM   3885  CZ  PHE B 243     -26.502   2.849 -15.252  1.00 10.00      B   
ATOM   3886  C   PHE B 243     -26.783  -1.428 -12.369  1.00 10.00      B   
ATOM   3887  O   PHE B 243     -27.526  -1.532 -13.347  1.00 10.00      B   
ATOM   3888  N   ASP B 244     -25.741  -2.224 -12.171  1.00 10.00      B   
ATOM   3889  HN  ASP B 244     -25.177  -2.087 -11.378  1.00 10.00      B   
ATOM   3890  CA  ASP B 244     -25.407  -3.300 -13.104  1.00 10.00      B   
ATOM   3891  CB  ASP B 244     -24.123  -3.996 -12.656  1.00 10.00      B   
ATOM   3892  CG  ASP B 244     -23.664  -5.088 -13.599  1.00 10.00      B   
ATOM   3893  OD1 ASP B 244     -23.810  -6.281 -13.253  1.00 10.00      B   
ATOM   3894  OD2 ASP B 244     -23.118  -4.760 -14.673  1.00 10.00      B   
ATOM   3895  C   ASP B 244     -26.559  -4.296 -13.197  1.00 10.00      B   
ATOM   3896  O   ASP B 244     -26.950  -4.718 -14.287  1.00 10.00      B   
ATOM   3897  N   THR B 245     -27.112  -4.640 -12.042  1.00 10.00      B   
ATOM   3898  HN  THR B 245     -26.742  -4.265 -11.209  1.00 10.00      B   
ATOM   3899  CA  THR B 245     -28.238  -5.562 -11.965  1.00 10.00      B   
ATOM   3900  CB  THR B 245     -28.571  -5.907 -10.500  1.00 10.00      B   
ATOM   3901  OG1 THR B 245     -27.368  -6.269  -9.806  1.00 10.00      B   
ATOM   3902  HG1 THR B 245     -26.693  -5.588  -9.946  1.00 10.00      B   
ATOM   3903  CG2 THR B 245     -29.551  -7.068 -10.431  1.00 10.00      B   
ATOM   3904  C   THR B 245     -29.468  -4.953 -12.641  1.00 10.00      B   
ATOM   3905  O   THR B 245     -30.224  -5.648 -13.320  1.00 10.00      B   
ATOM   3906  N   TRP B 246     -29.654  -3.646 -12.456  1.00 10.00      B   
ATOM   3907  HN  TRP B 246     -29.022  -3.151 -11.887  1.00 10.00      B   
ATOM   3908  CA  TRP B 246     -30.769  -2.929 -13.065  1.00 10.00      B   
ATOM   3909  CB  TRP B 246     -30.781  -1.458 -12.621  1.00 10.00      B   
ATOM   3910  CG  TRP B 246     -31.440  -1.202 -11.297  1.00 10.00      B   
ATOM   3911  CD1 TRP B 246     -30.834  -0.761 -10.157  1.00 10.00      B   
ATOM   3912  CD2 TRP B 246     -32.831  -1.350 -10.977  1.00 10.00      B   
ATOM   3913  NE1 TRP B 246     -31.752  -0.634  -9.146  1.00 10.00      B   
ATOM   3914  HE1 TRP B 246     -31.552  -0.331  -8.223  1.00 10.00      B   
ATOM   3915  CE2 TRP B 246     -32.988  -0.987  -9.623  1.00 10.00      B   
ATOM   3916  CE3 TRP B 246     -33.956  -1.752 -11.702  1.00 10.00      B   
ATOM   3917  CZ2 TRP B 246     -34.223  -1.020  -8.981  1.00 10.00      B   
ATOM   3918  CZ3 TRP B 246     -35.181  -1.783 -11.062  1.00 10.00      B   
ATOM   3919  CH2 TRP B 246     -35.306  -1.418  -9.717  1.00 10.00      B   
ATOM   3920  C   TRP B 246     -30.662  -2.998 -14.586  1.00 10.00      B   
ATOM   3921  O   TRP B 246     -31.660  -3.175 -15.286  1.00 10.00      B   
ATOM   3922  N   LYS B 247     -29.435  -2.865 -15.089  1.00 10.00      B   
ATOM   3923  HN  LYS B 247     -28.681  -2.725 -14.473  1.00 10.00      B   
ATOM   3924  CA  LYS B 247     -29.179  -2.916 -16.523  1.00 10.00      B   
ATOM   3925  CB  LYS B 247     -27.722  -2.548 -16.821  1.00 10.00      B   
ATOM   3926  CG  LYS B 247     -27.478  -2.051 -18.237  1.00 10.00      B   
ATOM   3927  CD  LYS B 247     -26.140  -1.334 -18.352  1.00 10.00      B   
ATOM   3928  CE  LYS B 247     -25.005  -2.297 -18.667  1.00 10.00      B   
ATOM   3929  NZ  LYS B 247     -23.721  -1.583 -18.904  1.00 10.00      B   
ATOM   3930  HZ1 LYS B 247     -23.058  -2.198 -19.421  1.00 10.00      B   
ATOM   3931  HZ2 LYS B 247     -23.290  -1.314 -17.997  1.00 10.00      B   
ATOM   3932  HZ3 LYS B 247     -23.884  -0.721 -19.462  1.00 10.00      B   
ATOM   3933  C   LYS B 247     -29.513  -4.300 -17.072  1.00 10.00      B   
ATOM   3934  O   LYS B 247     -30.047  -4.436 -18.174  1.00 10.00      B   
ATOM   3935  N   LEU B 248     -29.208  -5.326 -16.288  1.00 10.00      B   
ATOM   3936  HN  LEU B 248     -28.770  -5.156 -15.424  1.00 10.00      B   
ATOM   3937  CA  LEU B 248     -29.495  -6.696 -16.684  1.00 10.00      B   
ATOM   3938  CB  LEU B 248     -28.797  -7.689 -15.753  1.00 10.00      B   
ATOM   3939  CG  LEU B 248     -27.271  -7.619 -15.700  1.00 10.00      B   
ATOM   3940  CD1 LEU B 248     -26.737  -8.577 -14.648  1.00 10.00      B   
ATOM   3941  CD2 LEU B 248     -26.663  -7.919 -17.064  1.00 10.00      B   
ATOM   3942  C   LEU B 248     -31.001  -6.949 -16.669  1.00 10.00      B   
ATOM   3943  O   LEU B 248     -31.525  -7.707 -17.489  1.00 10.00      B   
ATOM   3944  N   TRP B 249     -31.685  -6.304 -15.729  1.00 10.00      B   
ATOM   3945  HN  TRP B 249     -31.196  -5.723 -15.106  1.00 10.00      B   
ATOM   3946  CA  TRP B 249     -33.130  -6.435 -15.579  1.00 10.00      B   
ATOM   3947  CB  TRP B 249     -33.601  -5.699 -14.315  1.00 10.00      B   
ATOM   3948  CG  TRP B 249     -35.089  -5.694 -14.117  1.00 10.00      B   
ATOM   3949  CD1 TRP B 249     -35.874  -6.745 -13.737  1.00 10.00      B   
ATOM   3950  CD2 TRP B 249     -35.970  -4.577 -14.282  1.00 10.00      B   
ATOM   3951  NE1 TRP B 249     -37.190  -6.353 -13.671  1.00 10.00      B   
ATOM   3952  HE1 TRP B 249     -37.954  -6.933 -13.425  1.00 10.00      B   
ATOM   3953  CE2 TRP B 249     -37.274  -5.026 -13.996  1.00 10.00      B   
ATOM   3954  CE3 TRP B 249     -35.783  -3.242 -14.645  1.00 10.00      B   
ATOM   3955  CZ2 TRP B 249     -38.384  -4.189 -14.066  1.00 10.00      B   
ATOM   3956  CZ3 TRP B 249     -36.885  -2.411 -14.713  1.00 10.00      B   
ATOM   3957  CH2 TRP B 249     -38.169  -2.886 -14.424  1.00 10.00      B   
ATOM   3958  C   TRP B 249     -33.868  -5.918 -16.813  1.00 10.00      B   
ATOM   3959  O   TRP B 249     -34.718  -6.614 -17.376  1.00 10.00      B   
ATOM   3960  N   ILE B 250     -33.538  -4.704 -17.243  1.00 10.00      B   
ATOM   3961  HN  ILE B 250     -32.850  -4.194 -16.762  1.00 10.00      B   
ATOM   3962  CA  ILE B 250     -34.185  -4.116 -18.412  1.00 10.00      B   
ATOM   3963  CB  ILE B 250     -33.874  -2.613 -18.592  1.00 10.00      B   
ATOM   3964  CG1 ILE B 250     -32.371  -2.338 -18.491  1.00 10.00      B   
ATOM   3965  CG2 ILE B 250     -34.653  -1.780 -17.586  1.00 10.00      B   
ATOM   3966  CD1 ILE B 250     -31.954  -0.988 -19.034  1.00 10.00      B   
ATOM   3967  C   ILE B 250     -33.831  -4.873 -19.688  1.00 10.00      B   
ATOM   3968  O   ILE B 250     -34.695  -5.131 -20.527  1.00 10.00      B   
ATOM   3969  N   LEU B 251     -32.563  -5.251 -19.815  1.00 10.00      B   
ATOM   3970  HN  LEU B 251     -31.923  -5.026 -19.106  1.00 10.00      B   
ATOM   3971  CA  LEU B 251     -32.096  -5.978 -20.987  1.00 10.00      B   
ATOM   3972  CB  LEU B 251     -30.579  -6.177 -20.930  1.00 10.00      B   
ATOM   3973  CG  LEU B 251     -29.928  -6.822 -22.157  1.00 10.00      B   
ATOM   3974  CD1 LEU B 251     -30.203  -6.005 -23.411  1.00 10.00      B   
ATOM   3975  CD2 LEU B 251     -28.431  -6.980 -21.941  1.00 10.00      B   
ATOM   3976  C   LEU B 251     -32.812  -7.320 -21.120  1.00 10.00      B   
ATOM   3977  O   LEU B 251     -33.255  -7.692 -22.206  1.00 10.00      B   
ATOM   3978  N   SER B 252     -32.944  -8.033 -20.009  1.00 10.00      B   
ATOM   3979  HN  SER B 252     -32.580  -7.684 -19.167  1.00 10.00      B   
ATOM   3980  CA  SER B 252     -33.614  -9.324 -20.016  1.00 10.00      B   
ATOM   3981  CB  SER B 252     -33.407 -10.057 -18.690  1.00 10.00      B   
ATOM   3982  OG  SER B 252     -33.721  -9.224 -17.587  1.00 10.00      B   
ATOM   3983  HG  SER B 252     -32.934  -8.723 -17.329  1.00 10.00      B   
ATOM   3984  C   SER B 252     -35.100  -9.164 -20.316  1.00 10.00      B   
ATOM   3985  O   SER B 252     -35.697 -10.002 -20.987  1.00 10.00      B   
ATOM   3986  N   GLY B 253     -35.686  -8.076 -19.822  1.00 10.00      B   
ATOM   3987  HN  GLY B 253     -35.153  -7.438 -19.298  1.00 10.00      B   
ATOM   3988  CA  GLY B 253     -37.092  -7.818 -20.052  1.00 10.00      B   
ATOM   3989  C   GLY B 253     -37.384  -7.565 -21.515  1.00 10.00      B   
ATOM   3990  O   GLY B 253     -38.315  -8.136 -22.081  1.00 10.00      B   
ATOM   3991  N   LYS B 254     -36.569  -6.725 -22.129  1.00 10.00      B   
ATOM   3992  HN  LYS B 254     -35.835  -6.313 -21.619  1.00 10.00      B   
ATOM   3993  CA  LYS B 254     -36.728  -6.389 -23.534  1.00 10.00      B   
ATOM   3994  CB  LYS B 254     -35.626  -5.412 -23.949  1.00 10.00      B   
ATOM   3995  CG  LYS B 254     -35.448  -5.259 -25.446  1.00 10.00      B   
ATOM   3996  CD  LYS B 254     -34.199  -4.460 -25.768  1.00 10.00      B   
ATOM   3997  CE  LYS B 254     -33.833  -4.584 -27.235  1.00 10.00      B   
ATOM   3998  NZ  LYS B 254     -34.939  -4.134 -28.120  1.00 10.00      B   
ATOM   3999  HZ1 LYS B 254     -35.169  -3.139 -27.929  1.00 10.00      B   
ATOM   4000  HZ2 LYS B 254     -35.788  -4.711 -27.957  1.00 10.00      B   
ATOM   4001  HZ3 LYS B 254     -34.658  -4.228 -29.117  1.00 10.00      B   
ATOM   4002  C   LYS B 254     -36.677  -7.639 -24.410  1.00 10.00      B   
ATOM   4003  O   LYS B 254     -37.466  -7.793 -25.344  1.00 10.00      B   
ATOM   4004  N   GLU B 255     -35.763  -8.541 -24.082  1.00 10.00      B   
ATOM   4005  HN  GLU B 255     -35.183  -8.372 -23.309  1.00 10.00      B   
ATOM   4006  CA  GLU B 255     -35.585  -9.770 -24.846  1.00 10.00      B   
ATOM   4007  CB  GLU B 255     -34.207 -10.373 -24.583  1.00 10.00      B   
ATOM   4008  CG  GLU B 255     -33.052  -9.496 -25.044  1.00 10.00      B   
ATOM   4009  CD  GLU B 255     -33.083  -9.228 -26.533  1.00 10.00      B   
ATOM   4010  OE1 GLU B 255     -33.164 -10.201 -27.313  1.00 10.00      B   
ATOM   4011  OE2 GLU B 255     -33.024  -8.045 -26.933  1.00 10.00      B   
ATOM   4012  C   GLU B 255     -36.689 -10.805 -24.612  1.00 10.00      B   
ATOM   4013  O   GLU B 255     -36.910 -11.679 -25.453  1.00 10.00      B   
ATOM   4014  N   ILE B 256     -37.387 -10.712 -23.485  1.00 10.00      B   
ATOM   4015  HN  ILE B 256     -37.185  -9.992 -22.849  1.00 10.00      B   
ATOM   4016  CA  ILE B 256     -38.455 -11.668 -23.185  1.00 10.00      B   
ATOM   4017  CB  ILE B 256     -38.528 -12.085 -21.700  1.00 10.00      B   
ATOM   4018  CG1 ILE B 256     -38.825 -10.886 -20.797  1.00 10.00      B   
ATOM   4019  CG2 ILE B 256     -37.251 -12.794 -21.277  1.00 10.00      B   
ATOM   4020  CD1 ILE B 256     -39.139 -11.257 -19.364  1.00 10.00      B   
ATOM   4021  C   ILE B 256     -39.820 -11.192 -23.671  1.00 10.00      B   
ATOM   4022  O   ILE B 256     -40.836 -11.841 -23.426  1.00 10.00      B   
ATOM   4023  N   GLY B 257     -39.844 -10.057 -24.353  1.00 10.00      B   
ATOM   4024  HN  GLY B 257     -39.009  -9.565 -24.506  1.00 10.00      B   
ATOM   4025  CA  GLY B 257     -41.095  -9.549 -24.879  1.00 10.00      B   
ATOM   4026  C   GLY B 257     -41.709  -8.436 -24.054  1.00 10.00      B   
ATOM   4027  O   GLY B 257     -42.883  -8.107 -24.236  1.00 10.00      B   
ATOM   4028  N   LYS B 258     -40.940  -7.859 -23.141  1.00 10.00      B   
ATOM   4029  HN  LYS B 258     -40.015  -8.163 -23.021  1.00 10.00      B   
ATOM   4030  CA  LYS B 258     -41.443  -6.764 -22.323  1.00 10.00      B   
ATOM   4031  CB  LYS B 258     -40.780  -6.739 -20.944  1.00 10.00      B   
ATOM   4032  CG  LYS B 258     -41.342  -7.761 -19.971  1.00 10.00      B   
ATOM   4033  CD  LYS B 258     -42.743  -7.373 -19.527  1.00 10.00      B   
ATOM   4034  CE  LYS B 258     -43.544  -8.580 -19.070  1.00 10.00      B   
ATOM   4035  NZ  LYS B 258     -44.947  -8.218 -18.732  1.00 10.00      B   
ATOM   4036  HZ1 LYS B 258     -44.985  -7.748 -17.804  1.00 10.00      B   
ATOM   4037  HZ2 LYS B 258     -45.537  -9.071 -18.700  1.00 10.00      B   
ATOM   4038  HZ3 LYS B 258     -45.336  -7.567 -19.454  1.00 10.00      B   
ATOM   4039  C   LYS B 258     -41.240  -5.442 -23.048  1.00 10.00      B   
ATOM   4040  O   LYS B 258     -40.179  -5.193 -23.623  1.00 10.00      B   
ATOM   4041  N   SER B 259     -42.264  -4.611 -23.034  1.00 10.00      B   
ATOM   4042  HN  SER B 259     -43.088  -4.870 -22.556  1.00 10.00      B   
ATOM   4043  CA  SER B 259     -42.208  -3.325 -23.702  1.00 10.00      B   
ATOM   4044  CB  SER B 259     -43.571  -2.994 -24.312  1.00 10.00      B   
ATOM   4045  OG  SER B 259     -44.614  -3.171 -23.365  1.00 10.00      B   
ATOM   4046  HG  SER B 259     -44.578  -4.073 -23.005  1.00 10.00      B   
ATOM   4047  C   SER B 259     -41.757  -2.219 -22.751  1.00 10.00      B   
ATOM   4048  O   SER B 259     -41.747  -2.399 -21.531  1.00 10.00      B   
ATOM   4049  N   PHE B 260     -41.389  -1.075 -23.324  1.00 10.00      B   
ATOM   4050  HN  PHE B 260     -41.421  -1.002 -24.300  1.00 10.00      B   
ATOM   4051  CA  PHE B 260     -40.934   0.074 -22.549  1.00 10.00      B   
ATOM   4052  CB  PHE B 260     -40.609   1.242 -23.490  1.00 10.00      B   
ATOM   4053  CG  PHE B 260     -39.889   2.388 -22.832  1.00 10.00      B   
ATOM   4054  CD1 PHE B 260     -38.506   2.457 -22.855  1.00 10.00      B   
ATOM   4055  CD2 PHE B 260     -40.594   3.396 -22.195  1.00 10.00      B   
ATOM   4056  CE1 PHE B 260     -37.841   3.510 -22.256  1.00 10.00      B   
ATOM   4057  CE2 PHE B 260     -39.936   4.449 -21.594  1.00 10.00      B   
ATOM   4058  CZ  PHE B 260     -38.558   4.506 -21.625  1.00 10.00      B   
ATOM   4059  C   PHE B 260     -41.995   0.501 -21.542  1.00 10.00      B   
ATOM   4060  O   PHE B 260     -41.689   0.814 -20.392  1.00 10.00      B   
ATOM   4061  N   GLU B 261     -43.244   0.497 -21.989  1.00 10.00      B   
ATOM   4062  HN  GLU B 261     -43.413   0.226 -22.918  1.00 10.00      B   
ATOM   4063  CA  GLU B 261     -44.372   0.884 -21.150  1.00 10.00      B   
ATOM   4064  CB  GLU B 261     -45.669   0.796 -21.960  1.00 10.00      B   
ATOM   4065  CG  GLU B 261     -46.904   1.319 -21.246  1.00 10.00      B   
ATOM   4066  CD  GLU B 261     -46.784   2.775 -20.841  1.00 10.00      B   
ATOM   4067  OE1 GLU B 261     -46.307   3.594 -21.659  1.00 10.00      B   
ATOM   4068  OE2 GLU B 261     -47.179   3.110 -19.704  1.00 10.00      B   
ATOM   4069  C   GLU B 261     -44.458   0.012 -19.896  1.00 10.00      B   
ATOM   4070  O   GLU B 261     -44.742   0.503 -18.805  1.00 10.00      B   
ATOM   4071  N   GLU B 262     -44.186  -1.278 -20.053  1.00 10.00      B   
ATOM   4072  HN  GLU B 262     -43.940  -1.610 -20.941  1.00 10.00      B   
ATOM   4073  CA  GLU B 262     -44.239  -2.211 -18.935  1.00 10.00      B   
ATOM   4074  CB  GLU B 262     -44.206  -3.654 -19.440  1.00 10.00      B   
ATOM   4075  CG  GLU B 262     -45.452  -4.074 -20.203  1.00 10.00      B   
ATOM   4076  CD  GLU B 262     -45.273  -5.396 -20.923  1.00 10.00      B   
ATOM   4077  OE1 GLU B 262     -44.553  -5.429 -21.940  1.00 10.00      B   
ATOM   4078  OE2 GLU B 262     -45.857  -6.411 -20.480  1.00 10.00      B   
ATOM   4079  C   GLU B 262     -43.093  -1.974 -17.953  1.00 10.00      B   
ATOM   4080  O   GLU B 262     -43.289  -1.999 -16.737  1.00 10.00      B   
ATOM   4081  N   LEU B 263     -41.903  -1.734 -18.488  1.00 10.00      B   
ATOM   4082  HN  LEU B 263     -41.816  -1.717 -19.468  1.00 10.00      B   
ATOM   4083  CA  LEU B 263     -40.718  -1.509 -17.664  1.00 10.00      B   
ATOM   4084  CB  LEU B 263     -39.450  -1.635 -18.511  1.00 10.00      B   
ATOM   4085  CG  LEU B 263     -39.217  -2.991 -19.178  1.00 10.00      B   
ATOM   4086  CD1 LEU B 263     -37.988  -2.939 -20.069  1.00 10.00      B   
ATOM   4087  CD2 LEU B 263     -39.084  -4.095 -18.138  1.00 10.00      B   
ATOM   4088  C   LEU B 263     -40.744  -0.159 -16.945  1.00 10.00      B   
ATOM   4089  O   LEU B 263     -40.474  -0.083 -15.746  1.00 10.00      B   
ATOM   4090  N   ASP B 264     -41.088   0.898 -17.674  1.00 10.00      B   
ATOM   4091  HN  ASP B 264     -41.329   0.767 -18.619  1.00 10.00      B   
ATOM   4092  CA  ASP B 264     -41.124   2.252 -17.110  1.00 10.00      B   
ATOM   4093  CB  ASP B 264     -41.410   3.297 -18.200  1.00 10.00      B   
ATOM   4094  CG  ASP B 264     -41.171   4.728 -17.741  1.00 10.00      B   
ATOM   4095  OD1 ASP B 264     -40.000   5.102 -17.507  1.00 10.00      B   
ATOM   4096  OD2 ASP B 264     -42.151   5.498 -17.633  1.00 10.00      B   
ATOM   4097  C   ASP B 264     -42.129   2.370 -15.966  1.00 10.00      B   
ATOM   4098  O   ASP B 264     -41.944   3.163 -15.041  1.00 10.00      B   
ATOM   4099  N   GLN B 265     -43.181   1.560 -16.014  1.00 10.00      B   
ATOM   4100  HN  GLN B 265     -43.275   0.940 -16.768  1.00 10.00      B   
ATOM   4101  CA  GLN B 265     -44.210   1.581 -14.977  1.00 10.00      B   
ATOM   4102  CB  GLN B 265     -45.460   0.836 -15.438  1.00 10.00      B   
ATOM   4103  CG  GLN B 265     -46.361   1.644 -16.355  1.00 10.00      B   
ATOM   4104  CD  GLN B 265     -47.575   0.859 -16.802  1.00 10.00      B   
ATOM   4105  OE1 GLN B 265     -48.061  -0.015 -16.086  1.00 10.00      B   
ATOM   4106  NE2 GLN B 265     -48.067   1.155 -17.991  1.00 10.00      B   
ATOM   4107 HE21 GLN B 265     -47.622   1.862 -18.521  1.00 10.00      B   
ATOM   4108 HE22 GLN B 265     -48.859   0.664 -18.301  1.00 10.00      B   
ATOM   4109  C   GLN B 265     -43.711   1.002 -13.654  1.00 10.00      B   
ATOM   4110  O   GLN B 265     -44.290   1.254 -12.596  1.00 10.00      B   
ATOM   4111  N   LYS B 266     -42.634   0.230 -13.711  1.00 10.00      B   
ATOM   4112  HN  LYS B 266     -42.202   0.069 -14.579  1.00 10.00      B   
ATOM   4113  CA  LYS B 266     -42.071  -0.373 -12.511  1.00 10.00      B   
ATOM   4114  CB  LYS B 266     -41.412  -1.717 -12.826  1.00 10.00      B   
ATOM   4115  CG  LYS B 266     -42.364  -2.900 -12.736  1.00 10.00      B   
ATOM   4116  CD  LYS B 266     -41.668  -4.205 -13.079  1.00 10.00      B   
ATOM   4117  CE  LYS B 266     -42.553  -5.400 -12.764  1.00 10.00      B   
ATOM   4118  NZ  LYS B 266     -42.057  -6.646 -13.404  1.00 10.00      B   
ATOM   4119  HZ1 LYS B 266     -42.227  -6.612 -14.428  1.00 10.00      B   
ATOM   4120  HZ2 LYS B 266     -42.551  -7.470 -13.010  1.00 10.00      B   
ATOM   4121  HZ3 LYS B 266     -41.032  -6.761 -13.239  1.00 10.00      B   
ATOM   4122  C   LYS B 266     -41.087   0.570 -11.829  1.00 10.00      B   
ATOM   4123  O   LYS B 266     -40.552   0.264 -10.763  1.00 10.00      B   
ATOM   4124  N   LEU B 267     -40.869   1.724 -12.442  1.00 10.00      B   
ATOM   4125  HN  LEU B 267     -41.350   1.918 -13.277  1.00 10.00      B   
ATOM   4126  CA  LEU B 267     -39.953   2.720 -11.907  1.00 10.00      B   
ATOM   4127  CB  LEU B 267     -39.009   3.201 -13.010  1.00 10.00      B   
ATOM   4128  CG  LEU B 267     -38.573   2.143 -14.027  1.00 10.00      B   
ATOM   4129  CD1 LEU B 267     -37.925   2.799 -15.233  1.00 10.00      B   
ATOM   4130  CD2 LEU B 267     -37.633   1.131 -13.393  1.00 10.00      B   
ATOM   4131  C   LEU B 267     -40.750   3.894 -11.359  1.00 10.00      B   
ATOM   4132  O   LEU B 267     -41.124   4.802 -12.101  1.00 10.00      B   
ATOM   4133  N   THR B 268     -41.025   3.867 -10.066  1.00 10.00      B   
ATOM   4134  HN  THR B 268     -40.699   3.121  -9.516  1.00 10.00      B   
ATOM   4135  CA  THR B 268     -41.807   4.920  -9.442  1.00 10.00      B   
ATOM   4136  CB  THR B 268     -42.971   4.315  -8.636  1.00 10.00      B   
ATOM   4137  OG1 THR B 268     -42.642   2.963  -8.274  1.00 10.00      B   
ATOM   4138  HG1 THR B 268     -43.037   2.358  -8.911  1.00 10.00      B   
ATOM   4139  CG2 THR B 268     -44.239   4.305  -9.472  1.00 10.00      B   
ATOM   4140  C   THR B 268     -40.963   5.823  -8.541  1.00 10.00      B   
ATOM   4141  O   THR B 268     -41.302   6.991  -8.330  1.00 10.00      B   
ATOM   4142  N   LEU B 269     -39.861   5.292  -8.030  1.00 10.00      B   
ATOM   4143  HN  LEU B 269     -39.626   4.365  -8.252  1.00 10.00      B   
ATOM   4144  CA  LEU B 269     -38.991   6.055  -7.143  1.00 10.00      B   
ATOM   4145  CB  LEU B 269     -38.304   5.136  -6.130  1.00 10.00      B   
ATOM   4146  CG  LEU B 269     -39.197   4.510  -5.055  1.00 10.00      B   
ATOM   4147  CD1 LEU B 269     -38.347   3.903  -3.950  1.00 10.00      B   
ATOM   4148  CD2 LEU B 269     -40.170   5.534  -4.485  1.00 10.00      B   
ATOM   4149  C   LEU B 269     -37.953   6.879  -7.907  1.00 10.00      B   
ATOM   4150  O   LEU B 269     -37.456   6.462  -8.954  1.00 10.00      B   
ATOM   4151  N   PRO B 270     -37.612   8.066  -7.379  1.00 10.00      B   
ATOM   4152  CA  PRO B 270     -36.628   8.958  -7.994  1.00 10.00      B   
ATOM   4153  CB  PRO B 270     -37.079  10.323  -7.481  1.00 10.00      B   
ATOM   4154  CG  PRO B 270     -37.624  10.048  -6.117  1.00 10.00      B   
ATOM   4155  CD  PRO B 270     -38.176   8.645  -6.143  1.00 10.00      B   
ATOM   4156  C   PRO B 270     -35.205   8.662  -7.514  1.00 10.00      B   
ATOM   4157  O   PRO B 270     -34.400   9.575  -7.318  1.00 10.00      B   
ATOM   4158  N   THR B 271     -34.905   7.384  -7.326  1.00 10.00      B   
ATOM   4159  HN  THR B 271     -35.591   6.702  -7.497  1.00 10.00      B   
ATOM   4160  CA  THR B 271     -33.590   6.956  -6.874  1.00 10.00      B   
ATOM   4161  CB  THR B 271     -33.624   5.466  -6.494  1.00 10.00      B   
ATOM   4162  OG1 THR B 271     -34.975   5.104  -6.162  1.00 10.00      B   
ATOM   4163  HG1 THR B 271     -35.107   5.187  -5.210  1.00 10.00      B   
ATOM   4164  CG2 THR B 271     -32.729   5.204  -5.293  1.00 10.00      B   
ATOM   4165  C   THR B 271     -32.541   7.192  -7.964  1.00 10.00      B   
ATOM   4166  O   THR B 271     -32.871   7.236  -9.154  1.00 10.00      B   
ATOM   4167  N   ARG B 272     -31.285   7.344  -7.551  1.00 10.00      B   
ATOM   4168  HN  ARG B 272     -31.090   7.288  -6.590  1.00 10.00      B   
ATOM   4169  CA  ARG B 272     -30.186   7.592  -8.479  1.00 10.00      B   
ATOM   4170  CB  ARG B 272     -28.858   7.708  -7.729  1.00 10.00      B   
ATOM   4171  CG  ARG B 272     -27.729   8.294  -8.560  1.00 10.00      B   
ATOM   4172  CD  ARG B 272     -26.370   7.882  -8.021  1.00 10.00      B   
ATOM   4173  NE  ARG B 272     -26.201   8.217  -6.606  1.00 10.00      B   
ATOM   4174  HE  ARG B 272     -27.014   8.278  -6.054  1.00 10.00      B   
ATOM   4175  CZ  ARG B 272     -25.019   8.441  -6.034  1.00 10.00      B   
ATOM   4176  NH1 ARG B 272     -23.906   8.371  -6.754  1.00 10.00      B   
ATOM   4177 HH11 ARG B 272     -23.952   8.143  -7.771  1.00 10.00      B   
ATOM   4178 HH12 ARG B 272     -22.980   8.545  -6.306  1.00 10.00      B   
ATOM   4179  NH2 ARG B 272     -24.949   8.729  -4.739  1.00 10.00      B   
ATOM   4180 HH21 ARG B 272     -25.818   8.778  -4.164  1.00 10.00      B   
ATOM   4181 HH22 ARG B 272     -24.022   8.904  -4.290  1.00 10.00      B   
ATOM   4182  C   ARG B 272     -30.091   6.503  -9.541  1.00 10.00      B   
ATOM   4183  O   ARG B 272     -30.054   6.797 -10.735  1.00 10.00      B   
ATOM   4184  N   ASN B 273     -30.066   5.248  -9.098  1.00 10.00      B   
ATOM   4185  HN  ASN B 273     -30.104   5.081  -8.131  1.00 10.00      B   
ATOM   4186  CA  ASN B 273     -29.971   4.110 -10.013  1.00 10.00      B   
ATOM   4187  CB  ASN B 273     -29.990   2.780  -9.251  1.00 10.00      B   
ATOM   4188  CG  ASN B 273     -28.662   2.468  -8.589  1.00 10.00      B   
ATOM   4189  OD1 ASN B 273     -27.609   2.904  -9.050  1.00 10.00      B   
ATOM   4190  ND2 ASN B 273     -28.698   1.700  -7.513  1.00 10.00      B   
ATOM   4191 HD21 ASN B 273     -29.576   1.366  -7.203  1.00 10.00      B   
ATOM   4192 HD22 ASN B 273     -27.852   1.499  -7.061  1.00 10.00      B   
ATOM   4193  C   ASN B 273     -31.086   4.137 -11.048  1.00 10.00      B   
ATOM   4194  O   ASN B 273     -30.841   3.977 -12.242  1.00 10.00      B   
ATOM   4195  N   ILE B 274     -32.306   4.365 -10.580  1.00 10.00      B   
ATOM   4196  HN  ILE B 274     -32.428   4.501  -9.620  1.00 10.00      B   
ATOM   4197  CA  ILE B 274     -33.468   4.420 -11.458  1.00 10.00      B   
ATOM   4198  CB  ILE B 274     -34.780   4.543 -10.650  1.00 10.00      B   
ATOM   4199  CG1 ILE B 274     -34.961   3.308  -9.758  1.00 10.00      B   
ATOM   4200  CG2 ILE B 274     -35.975   4.721 -11.579  1.00 10.00      B   
ATOM   4201  CD1 ILE B 274     -36.178   3.361  -8.864  1.00 10.00      B   
ATOM   4202  C   ILE B 274     -33.347   5.577 -12.450  1.00 10.00      B   
ATOM   4203  O   ILE B 274     -33.533   5.396 -13.653  1.00 10.00      B   
ATOM   4204  N   SER B 275     -33.007   6.756 -11.941  1.00 10.00      B   
ATOM   4205  HN  SER B 275     -32.851   6.832 -10.976  1.00 10.00      B   
ATOM   4206  CA  SER B 275     -32.860   7.941 -12.777  1.00 10.00      B   
ATOM   4207  CB  SER B 275     -32.549   9.164 -11.913  1.00 10.00      B   
ATOM   4208  OG  SER B 275     -33.490   9.290 -10.857  1.00 10.00      B   
ATOM   4209  HG  SER B 275     -33.316   8.617 -10.188  1.00 10.00      B   
ATOM   4210  C   SER B 275     -31.780   7.744 -13.843  1.00 10.00      B   
ATOM   4211  O   SER B 275     -31.929   8.190 -14.982  1.00 10.00      B   
ATOM   4212  N   LEU B 276     -30.699   7.063 -13.466  1.00 10.00      B   
ATOM   4213  HN  LEU B 276     -30.640   6.732 -12.542  1.00 10.00      B   
ATOM   4214  CA  LEU B 276     -29.600   6.796 -14.385  1.00 10.00      B   
ATOM   4215  CB  LEU B 276     -28.373   6.292 -13.619  1.00 10.00      B   
ATOM   4216  CG  LEU B 276     -27.545   7.344 -12.882  1.00 10.00      B   
ATOM   4217  CD1 LEU B 276     -26.572   6.676 -11.923  1.00 10.00      B   
ATOM   4218  CD2 LEU B 276     -26.802   8.224 -13.873  1.00 10.00      B   
ATOM   4219  C   LEU B 276     -30.007   5.756 -15.416  1.00 10.00      B   
ATOM   4220  O   LEU B 276     -29.730   5.904 -16.607  1.00 10.00      B   
ATOM   4221  N   LEU B 277     -30.682   4.709 -14.952  1.00 10.00      B   
ATOM   4222  HN  LEU B 277     -30.882   4.655 -13.990  1.00 10.00      B   
ATOM   4223  CA  LEU B 277     -31.121   3.632 -15.830  1.00 10.00      B   
ATOM   4224  CB  LEU B 277     -31.681   2.455 -15.033  1.00 10.00      B   
ATOM   4225  CG  LEU B 277     -31.737   1.121 -15.777  1.00 10.00      B   
ATOM   4226  CD1 LEU B 277     -30.340   0.544 -15.952  1.00 10.00      B   
ATOM   4227  CD2 LEU B 277     -32.641   0.141 -15.053  1.00 10.00      B   
ATOM   4228  C   LEU B 277     -32.136   4.114 -16.858  1.00 10.00      B   
ATOM   4229  O   LEU B 277     -32.301   3.496 -17.907  1.00 10.00      B   
ATOM   4230  N   LYS B 278     -32.830   5.206 -16.551  1.00 10.00      B   
ATOM   4231  HN  LYS B 278     -32.690   5.635 -15.677  1.00 10.00      B   
ATOM   4232  CA  LYS B 278     -33.807   5.771 -17.476  1.00 10.00      B   
ATOM   4233  CB  LYS B 278     -34.472   7.007 -16.862  1.00 10.00      B   
ATOM   4234  CG  LYS B 278     -35.461   6.700 -15.747  1.00 10.00      B   
ATOM   4235  CD  LYS B 278     -36.894   6.704 -16.253  1.00 10.00      B   
ATOM   4236  CE  LYS B 278     -37.880   6.541 -15.107  1.00 10.00      B   
ATOM   4237  NZ  LYS B 278     -39.285   6.746 -15.549  1.00 10.00      B   
ATOM   4238  HZ1 LYS B 278     -39.524   6.080 -16.323  1.00 10.00      B   
ATOM   4239  HZ2 LYS B 278     -39.417   7.720 -15.887  1.00 10.00      B   
ATOM   4240  HZ3 LYS B 278     -39.935   6.584 -14.758  1.00 10.00      B   
ATOM   4241  C   LYS B 278     -33.108   6.148 -18.777  1.00 10.00      B   
ATOM   4242  O   LYS B 278     -33.611   5.888 -19.870  1.00 10.00      B   
ATOM   4243  N   ILE B 279     -31.922   6.729 -18.636  1.00 10.00      B   
ATOM   4244  HN  ILE B 279     -31.575   6.884 -17.732  1.00 10.00      B   
ATOM   4245  CA  ILE B 279     -31.117   7.139 -19.780  1.00 10.00      B   
ATOM   4246  CB  ILE B 279     -29.897   7.969 -19.328  1.00 10.00      B   
ATOM   4247  CG1 ILE B 279     -30.325   9.002 -18.282  1.00 10.00      B   
ATOM   4248  CG2 ILE B 279     -29.248   8.653 -20.521  1.00 10.00      B   
ATOM   4249  CD1 ILE B 279     -29.177   9.750 -17.642  1.00 10.00      B   
ATOM   4250  C   ILE B 279     -30.627   5.907 -20.530  1.00 10.00      B   
ATOM   4251  O   ILE B 279     -30.677   5.847 -21.759  1.00 10.00      B   
ATOM   4252  N   GLU B 280     -30.175   4.917 -19.770  1.00 10.00      B   
ATOM   4253  HN  GLU B 280     -30.168   5.037 -18.796  1.00 10.00      B   
ATOM   4254  CA  GLU B 280     -29.682   3.663 -20.334  1.00 10.00      B   
ATOM   4255  CB  GLU B 280     -29.163   2.760 -19.207  1.00 10.00      B   
ATOM   4256  CG  GLU B 280     -28.651   1.398 -19.649  1.00 10.00      B   
ATOM   4257  CD  GLU B 280     -27.410   1.472 -20.514  1.00 10.00      B   
ATOM   4258  OE1 GLU B 280     -26.506   2.283 -20.213  1.00 10.00      B   
ATOM   4259  OE2 GLU B 280     -27.323   0.704 -21.493  1.00 10.00      B   
ATOM   4260  C   GLU B 280     -30.785   2.953 -21.126  1.00 10.00      B   
ATOM   4261  O   GLU B 280     -30.551   2.443 -22.222  1.00 10.00      B   
ATOM   4262  N   LEU B 281     -31.988   2.942 -20.565  1.00 10.00      B   
ATOM   4263  HN  LEU B 281     -32.105   3.365 -19.684  1.00 10.00      B   
ATOM   4264  CA  LEU B 281     -33.135   2.309 -21.203  1.00 10.00      B   
ATOM   4265  CB  LEU B 281     -34.319   2.261 -20.234  1.00 10.00      B   
ATOM   4266  CG  LEU B 281     -35.532   1.435 -20.671  1.00 10.00      B   
ATOM   4267  CD1 LEU B 281     -35.130   0.000 -20.977  1.00 10.00      B   
ATOM   4268  CD2 LEU B 281     -36.612   1.471 -19.601  1.00 10.00      B   
ATOM   4269  C   LEU B 281     -33.522   3.036 -22.491  1.00 10.00      B   
ATOM   4270  O   LEU B 281     -33.866   2.400 -23.491  1.00 10.00      B   
ATOM   4271  N   ASP B 282     -33.455   4.365 -22.465  1.00 10.00      B   
ATOM   4272  HN  ASP B 282     -33.179   4.817 -21.637  1.00 10.00      B   
ATOM   4273  CA  ASP B 282     -33.790   5.171 -23.637  1.00 10.00      B   
ATOM   4274  CB  ASP B 282     -33.729   6.672 -23.317  1.00 10.00      B   
ATOM   4275  CG  ASP B 282     -35.086   7.287 -23.018  1.00 10.00      B   
ATOM   4276  OD1 ASP B 282     -36.041   7.070 -23.799  1.00 10.00      B   
ATOM   4277  OD2 ASP B 282     -35.203   8.011 -22.010  1.00 10.00      B   
ATOM   4278  C   ASP B 282     -32.845   4.852 -24.792  1.00 10.00      B   
ATOM   4279  O   ASP B 282     -33.277   4.648 -25.927  1.00 10.00      B   
ATOM   4280  N   ILE B 283     -31.553   4.789 -24.489  1.00 10.00      B   
ATOM   4281  HN  ILE B 283     -31.271   4.957 -23.561  1.00 10.00      B   
ATOM   4282  CA  ILE B 283     -30.540   4.492 -25.499  1.00 10.00      B   
ATOM   4283  CB  ILE B 283     -29.108   4.714 -24.963  1.00 10.00      B   
ATOM   4284  CG1 ILE B 283     -28.937   6.161 -24.500  1.00 10.00      B   
ATOM   4285  CG2 ILE B 283     -28.072   4.374 -26.030  1.00 10.00      B   
ATOM   4286  CD1 ILE B 283     -27.584   6.452 -23.893  1.00 10.00      B   
ATOM   4287  C   ILE B 283     -30.680   3.061 -26.005  1.00 10.00      B   
ATOM   4288  O   ILE B 283     -30.516   2.798 -27.196  1.00 10.00      B   
ATOM   4289  N   LEU B 284     -31.000   2.144 -25.097  1.00 10.00      B   
ATOM   4290  HN  LEU B 284     -31.113   2.419 -24.161  1.00 10.00      B   
ATOM   4291  CA  LEU B 284     -31.173   0.737 -25.447  1.00 10.00      B   
ATOM   4292  CB  LEU B 284     -31.503  -0.086 -24.197  1.00 10.00      B   
ATOM   4293  CG  LEU B 284     -31.613  -1.603 -24.387  1.00 10.00      B   
ATOM   4294  CD1 LEU B 284     -30.266  -2.202 -24.766  1.00 10.00      B   
ATOM   4295  CD2 LEU B 284     -32.165  -2.264 -23.131  1.00 10.00      B   
ATOM   4296  C   LEU B 284     -32.271   0.568 -26.497  1.00 10.00      B   
ATOM   4297  O   LEU B 284     -32.183  -0.287 -27.379  1.00 10.00      B   
ATOM   4298  N   TYR B 285     -33.299   1.399 -26.401  1.00 10.00      B   
ATOM   4299  HN  TYR B 285     -33.311   2.062 -25.677  1.00 10.00      B   
ATOM   4300  CA  TYR B 285     -34.414   1.349 -27.339  1.00 10.00      B   
ATOM   4301  CB  TYR B 285     -35.732   1.650 -26.622  1.00 10.00      B   
ATOM   4302  CG  TYR B 285     -36.297   0.495 -25.821  1.00 10.00      B   
ATOM   4303  CD1 TYR B 285     -35.496  -0.248 -24.963  1.00 10.00      B   
ATOM   4304  CD2 TYR B 285     -37.639   0.155 -25.919  1.00 10.00      B   
ATOM   4305  CE1 TYR B 285     -36.014  -1.297 -24.229  1.00 10.00      B   
ATOM   4306  CE2 TYR B 285     -38.163  -0.891 -25.189  1.00 10.00      B   
ATOM   4307  CZ  TYR B 285     -37.349  -1.613 -24.347  1.00 10.00      B   
ATOM   4308  OH  TYR B 285     -37.874  -2.654 -23.622  1.00 10.00      B   
ATOM   4309  HH  TYR B 285     -38.455  -3.174 -24.188  1.00 10.00      B   
ATOM   4310  C   TYR B 285     -34.209   2.330 -28.490  1.00 10.00      B   
ATOM   4311  O   TYR B 285     -35.049   2.433 -29.384  1.00 10.00      B   
ATOM   4312  N   SER B 286     -33.079   3.035 -28.460  1.00 10.00      B   
ATOM   4313  HN  SER B 286     -32.451   2.887 -27.721  1.00 10.00      B   
ATOM   4314  CA  SER B 286     -32.735   4.016 -29.484  1.00 10.00      B   
ATOM   4315  CB  SER B 286     -32.592   3.353 -30.857  1.00 10.00      B   
ATOM   4316  OG  SER B 286     -31.588   2.347 -30.825  1.00 10.00      B   
ATOM   4317  HG  SER B 286     -30.838   2.663 -30.304  1.00 10.00      B   
ATOM   4318  C   SER B 286     -33.734   5.174 -29.514  1.00 10.00      B   
ATOM   4319  O   SER B 286     -34.376   5.441 -30.532  1.00 10.00      B   
ATOM   4320  N   ARG B 287     -33.861   5.848 -28.380  1.00 10.00      B   
ATOM   4321  HN  ARG B 287     -33.326   5.573 -27.600  1.00 10.00      B   
ATOM   4322  CA  ARG B 287     -34.770   6.975 -28.243  1.00 10.00      B   
ATOM   4323  CB  ARG B 287     -35.764   6.694 -27.117  1.00 10.00      B   
ATOM   4324  CG  ARG B 287     -36.559   5.414 -27.312  1.00 10.00      B   
ATOM   4325  CD  ARG B 287     -36.908   4.766 -25.984  1.00 10.00      B   
ATOM   4326  NE  ARG B 287     -37.868   5.555 -25.225  1.00 10.00      B   
ATOM   4327  HE  ARG B 287     -37.501   6.256 -24.627  1.00 10.00      B   
ATOM   4328  CZ  ARG B 287     -39.189   5.371 -25.284  1.00 10.00      B   
ATOM   4329  NH1 ARG B 287     -39.696   4.420 -26.061  1.00 10.00      B   
ATOM   4330 HH11 ARG B 287     -40.728   4.277 -26.109  1.00 10.00      B   
ATOM   4331 HH12 ARG B 287     -39.064   3.810 -26.629  1.00 10.00      B   
ATOM   4332  NH2 ARG B 287     -40.003   6.137 -24.567  1.00 10.00      B   
ATOM   4333 HH21 ARG B 287     -41.035   5.995 -24.615  1.00 10.00      B   
ATOM   4334 HH22 ARG B 287     -39.614   6.885 -23.950  1.00 10.00      B   
ATOM   4335  C   ARG B 287     -33.993   8.260 -27.959  1.00 10.00      B   
ATOM   4336  O   ARG B 287     -32.761   8.253 -27.948  1.00 10.00      B   
ATOM   4337  N   ASN B 288     -34.712   9.355 -27.729  1.00 10.00      B   
ATOM   4338  HN  ASN B 288     -35.692   9.296 -27.739  1.00 10.00      B   
ATOM   4339  CA  ASN B 288     -34.079  10.645 -27.454  1.00 10.00      B   
ATOM   4340  CB  ASN B 288     -35.074  11.792 -27.644  1.00 10.00      B   
ATOM   4341  CG  ASN B 288     -34.430  13.161 -27.510  1.00 10.00      B   
ATOM   4342  OD1 ASN B 288     -33.208  13.295 -27.569  1.00 10.00      B   
ATOM   4343  ND2 ASN B 288     -35.247  14.187 -27.336  1.00 10.00      B   
ATOM   4344 HD21 ASN B 288     -36.212  14.010 -27.306  1.00 10.00      B   
ATOM   4345 HD22 ASN B 288     -34.853  15.091 -27.257  1.00 10.00      B   
ATOM   4346  C   ASN B 288     -33.480  10.675 -26.052  1.00 10.00      B   
ATOM   4347  O   ASN B 288     -34.177  10.442 -25.065  1.00 10.00      B   
ATOM   4348  N   ILE B 289     -32.191  10.981 -25.975  1.00 10.00      B   
ATOM   4349  HN  ILE B 289     -31.702  11.193 -26.801  1.00 10.00      B   
ATOM   4350  CA  ILE B 289     -31.474  11.013 -24.704  1.00 10.00      B   
ATOM   4351  CB  ILE B 289     -29.960  10.772 -24.925  1.00 10.00      B   
ATOM   4352  CG1 ILE B 289     -29.249  10.462 -23.604  1.00 10.00      B   
ATOM   4353  CG2 ILE B 289     -29.316  11.961 -25.627  1.00 10.00      B   
ATOM   4354  CD1 ILE B 289     -27.777  10.141 -23.751  1.00 10.00      B   
ATOM   4355  C   ILE B 289     -31.688  12.328 -23.944  1.00 10.00      B   
ATOM   4356  O   ILE B 289     -31.428  12.405 -22.743  1.00 10.00      B   
ATOM   4357  N   GLU B 290     -32.175  13.352 -24.643  1.00 10.00      B   
ATOM   4358  HN  GLU B 290     -32.388  13.221 -25.594  1.00 10.00      B   
ATOM   4359  CA  GLU B 290     -32.400  14.667 -24.037  1.00 10.00      B   
ATOM   4360  CB  GLU B 290     -33.056  15.623 -25.029  1.00 10.00      B   
ATOM   4361  CG  GLU B 290     -32.177  16.049 -26.190  1.00 10.00      B   
ATOM   4362  CD  GLU B 290     -32.926  16.940 -27.157  1.00 10.00      B   
ATOM   4363  OE1 GLU B 290     -34.144  16.729 -27.346  1.00 10.00      B   
ATOM   4364  OE2 GLU B 290     -32.303  17.855 -27.733  1.00 10.00      B   
ATOM   4365  C   GLU B 290     -33.259  14.591 -22.777  1.00 10.00      B   
ATOM   4366  O   GLU B 290     -32.833  15.010 -21.698  1.00 10.00      B   
ATOM   4367  N   THR B 291     -34.461  14.048 -22.928  1.00 10.00      B   
ATOM   4368  HN  THR B 291     -34.721  13.720 -23.812  1.00 10.00      B   
ATOM   4369  CA  THR B 291     -35.411  13.921 -21.830  1.00 10.00      B   
ATOM   4370  CB  THR B 291     -36.663  13.158 -22.303  1.00 10.00      B   
ATOM   4371  OG1 THR B 291     -37.091  13.705 -23.558  1.00 10.00      B   
ATOM   4372  HG1 THR B 291     -37.504  14.567 -23.405  1.00 10.00      B   
ATOM   4373  CG2 THR B 291     -37.793  13.279 -21.292  1.00 10.00      B   
ATOM   4374  C   THR B 291     -34.805  13.211 -20.621  1.00 10.00      B   
ATOM   4375  O   THR B 291     -34.945  13.669 -19.487  1.00 10.00      B   
ATOM   4376  N   SER B 292     -34.118  12.108 -20.876  1.00 10.00      B   
ATOM   4377  HN  SER B 292     -34.023  11.805 -21.807  1.00 10.00      B   
ATOM   4378  CA  SER B 292     -33.500  11.320 -19.824  1.00 10.00      B   
ATOM   4379  CB  SER B 292     -32.891  10.070 -20.445  1.00 10.00      B   
ATOM   4380  OG  SER B 292     -33.355   9.911 -21.777  1.00 10.00      B   
ATOM   4381  HG  SER B 292     -34.001   9.185 -21.809  1.00 10.00      B   
ATOM   4382  C   SER B 292     -32.442  12.114 -19.050  1.00 10.00      B   
ATOM   4383  O   SER B 292     -32.490  12.192 -17.819  1.00 10.00      B   
ATOM   4384  N   VAL B 293     -31.499  12.714 -19.774  1.00 10.00      B   
ATOM   4385  HN  VAL B 293     -31.517  12.623 -20.754  1.00 10.00      B   
ATOM   4386  CA  VAL B 293     -30.430  13.495 -19.149  1.00 10.00      B   
ATOM   4387  CB  VAL B 293     -29.392  13.973 -20.188  1.00 10.00      B   
ATOM   4388  CG1 VAL B 293     -28.319  14.827 -19.529  1.00 10.00      B   
ATOM   4389  CG2 VAL B 293     -28.760  12.786 -20.894  1.00 10.00      B   
ATOM   4390  C   VAL B 293     -30.993  14.700 -18.395  1.00 10.00      B   
ATOM   4391  O   VAL B 293     -30.585  14.993 -17.267  1.00 10.00      B   
ATOM   4392  N   GLU B 294     -31.946  15.378 -19.021  1.00 10.00      B   
ATOM   4393  HN  GLU B 294     -32.234  15.079 -19.912  1.00 10.00      B   
ATOM   4394  CA  GLU B 294     -32.581  16.551 -18.434  1.00 10.00      B   
ATOM   4395  CB  GLU B 294     -33.628  17.102 -19.401  1.00 10.00      B   
ATOM   4396  CG  GLU B 294     -34.107  18.506 -19.082  1.00 10.00      B   
ATOM   4397  CD  GLU B 294     -33.141  19.574 -19.547  1.00 10.00      B   
ATOM   4398  OE1 GLU B 294     -33.122  19.878 -20.760  1.00 10.00      B   
ATOM   4399  OE2 GLU B 294     -32.409  20.129 -18.700  1.00 10.00      B   
ATOM   4400  C   GLU B 294     -33.244  16.197 -17.107  1.00 10.00      B   
ATOM   4401  O   GLU B 294     -33.124  16.934 -16.124  1.00 10.00      B   
ATOM   4402  N   ASN B 295     -33.925  15.053 -17.086  1.00 10.00      B   
ATOM   4403  HN  ASN B 295     -33.960  14.506 -17.902  1.00 10.00      B   
ATOM   4404  CA  ASN B 295     -34.619  14.584 -15.892  1.00 10.00      B   
ATOM   4405  CB  ASN B 295     -35.456  13.339 -16.200  1.00 10.00      B   
ATOM   4406  CG  ASN B 295     -36.895  13.665 -16.559  1.00 10.00      B   
ATOM   4407  OD1 ASN B 295     -37.769  13.722 -15.693  1.00 10.00      B   
ATOM   4408  ND2 ASN B 295     -37.152  13.874 -17.839  1.00 10.00      B   
ATOM   4409 HD21 ASN B 295     -36.407  13.806 -18.480  1.00 10.00      B   
ATOM   4410 HD22 ASN B 295     -38.076  14.085 -18.098  1.00 10.00      B   
ATOM   4411  C   ASN B 295     -33.650  14.297 -14.751  1.00 10.00      B   
ATOM   4412  O   ASN B 295     -33.962  14.550 -13.587  1.00 10.00      B   
ATOM   4413  N   TYR B 296     -32.474  13.780 -15.087  1.00 10.00      B   
ATOM   4414  HN  TYR B 296     -32.277  13.611 -16.034  1.00 10.00      B   
ATOM   4415  CA  TYR B 296     -31.470  13.463 -14.079  1.00 10.00      B   
ATOM   4416  CB  TYR B 296     -30.388  12.532 -14.643  1.00 10.00      B   
ATOM   4417  CG  TYR B 296     -29.371  12.086 -13.612  1.00 10.00      B   
ATOM   4418  CD1 TYR B 296     -29.616  10.988 -12.798  1.00 10.00      B   
ATOM   4419  CD2 TYR B 296     -28.174  12.772 -13.437  1.00 10.00      B   
ATOM   4420  CE1 TYR B 296     -28.701  10.588 -11.841  1.00 10.00      B   
ATOM   4421  CE2 TYR B 296     -27.252  12.376 -12.486  1.00 10.00      B   
ATOM   4422  CZ  TYR B 296     -27.520  11.284 -11.689  1.00 10.00      B   
ATOM   4423  OH  TYR B 296     -26.611  10.896 -10.728  1.00 10.00      B   
ATOM   4424  HH  TYR B 296     -26.111  10.122 -11.040  1.00 10.00      B   
ATOM   4425  C   TYR B 296     -30.839  14.728 -13.508  1.00 10.00      B   
ATOM   4426  O   TYR B 296     -30.725  14.879 -12.292  1.00 10.00      B   
ATOM   4427  N   TYR B 297     -30.439  15.641 -14.386  1.00 10.00      B   
ATOM   4428  HN  TYR B 297     -30.565  15.471 -15.348  1.00 10.00      B   
ATOM   4429  CA  TYR B 297     -29.812  16.886 -13.953  1.00 10.00      B   
ATOM   4430  CB  TYR B 297     -29.362  17.732 -15.147  1.00 10.00      B   
ATOM   4431  CG  TYR B 297     -28.359  18.807 -14.781  1.00 10.00      B   
ATOM   4432  CD1 TYR B 297     -27.049  18.477 -14.461  1.00 10.00      B   
ATOM   4433  CD2 TYR B 297     -28.720  20.150 -14.752  1.00 10.00      B   
ATOM   4434  CE1 TYR B 297     -26.128  19.447 -14.122  1.00 10.00      B   
ATOM   4435  CE2 TYR B 297     -27.803  21.129 -14.415  1.00 10.00      B   
ATOM   4436  CZ  TYR B 297     -26.509  20.771 -14.101  1.00 10.00      B   
ATOM   4437  OH  TYR B 297     -25.593  21.741 -13.761  1.00 10.00      B   
ATOM   4438  HH  TYR B 297     -25.889  22.194 -12.962  1.00 10.00      B   
ATOM   4439  C   TYR B 297     -30.732  17.696 -13.045  1.00 10.00      B   
ATOM   4440  O   TYR B 297     -30.282  18.304 -12.080  1.00 10.00      B   
ATOM   4441  N   GLN B 298     -32.024  17.674 -13.336  1.00 10.00      B   
ATOM   4442  HN  GLN B 298     -32.334  17.149 -14.105  1.00 10.00      B   
ATOM   4443  CA  GLN B 298     -32.999  18.414 -12.541  1.00 10.00      B   
ATOM   4444  CB  GLN B 298     -34.323  18.538 -13.293  1.00 10.00      B   
ATOM   4445  CG  GLN B 298     -34.401  19.751 -14.206  1.00 10.00      B   
ATOM   4446  CD  GLN B 298     -35.594  19.706 -15.138  1.00 10.00      B   
ATOM   4447  OE1 GLN B 298     -36.621  19.101 -14.824  1.00 10.00      B   
ATOM   4448  NE2 GLN B 298     -35.473  20.358 -16.285  1.00 10.00      B   
ATOM   4449 HE21 GLN B 298     -34.630  20.830 -16.463  1.00 10.00      B   
ATOM   4450 HE22 GLN B 298     -36.230  20.343 -16.910  1.00 10.00      B   
ATOM   4451  C   GLN B 298     -33.226  17.779 -11.172  1.00 10.00      B   
ATOM   4452  O   GLN B 298     -33.941  18.333 -10.334  1.00 10.00      B   
ATOM   4453  N   LYS B 299     -32.614  16.627 -10.940  1.00 10.00      B   
ATOM   4454  HN  LYS B 299     -32.048  16.234 -11.640  1.00 10.00      B   
ATOM   4455  CA  LYS B 299     -32.764  15.930  -9.671  1.00 10.00      B   
ATOM   4456  CB  LYS B 299     -33.356  14.534  -9.892  1.00 10.00      B   
ATOM   4457  CG  LYS B 299     -34.874  14.490  -9.916  1.00 10.00      B   
ATOM   4458  CD  LYS B 299     -35.376  13.091 -10.244  1.00 10.00      B   
ATOM   4459  CE  LYS B 299     -36.882  12.982 -10.068  1.00 10.00      B   
ATOM   4460  NZ  LYS B 299     -37.463  11.893 -10.899  1.00 10.00      B   
ATOM   4461  HZ1 LYS B 299     -37.405  12.143 -11.906  1.00 10.00      B   
ATOM   4462  HZ2 LYS B 299     -38.458  11.737 -10.652  1.00 10.00      B   
ATOM   4463  HZ3 LYS B 299     -36.940  11.008 -10.747  1.00 10.00      B   
ATOM   4464  C   LYS B 299     -31.441  15.813  -8.915  1.00 10.00      B   
ATOM   4465  O   LYS B 299     -31.435  15.599  -7.703  1.00 10.00      B   
ATOM   4466  N   PHE B 300     -30.322  15.952  -9.618  1.00 10.00      B   
ATOM   4467  HN  PHE B 300     -30.375  16.138 -10.581  1.00 10.00      B   
ATOM   4468  CA  PHE B 300     -29.015  15.817  -8.982  1.00 10.00      B   
ATOM   4469  CB  PHE B 300     -28.364  14.486  -9.377  1.00 10.00      B   
ATOM   4470  CG  PHE B 300     -29.030  13.277  -8.780  1.00 10.00      B   
ATOM   4471  CD1 PHE B 300     -30.138  12.706  -9.387  1.00 10.00      B   
ATOM   4472  CD2 PHE B 300     -28.548  12.714  -7.610  1.00 10.00      B   
ATOM   4473  CE1 PHE B 300     -30.754  11.599  -8.838  1.00 10.00      B   
ATOM   4474  CE2 PHE B 300     -29.157  11.606  -7.054  1.00 10.00      B   
ATOM   4475  CZ  PHE B 300     -30.262  11.049  -7.669  1.00 10.00      B   
ATOM   4476  C   PHE B 300     -28.073  16.977  -9.299  1.00 10.00      B   
ATOM   4477  O   PHE B 300     -26.857  16.844  -9.165  1.00 10.00      B   
ATOM   4478  N   ASN B 301     -28.628  18.119  -9.685  1.00 10.00      B   
ATOM   4479  HN  ASN B 301     -29.605  18.180  -9.755  1.00 10.00      B   
ATOM   4480  CA  ASN B 301     -27.813  19.291 -10.019  1.00 10.00      B   
ATOM   4481  CB  ASN B 301     -28.653  20.391 -10.680  1.00 10.00      B   
ATOM   4482  CG  ASN B 301     -29.575  21.112  -9.712  1.00 10.00      B   
ATOM   4483  OD1 ASN B 301     -30.321  20.486  -8.956  1.00 10.00      B   
ATOM   4484  ND2 ASN B 301     -29.530  22.436  -9.730  1.00 10.00      B   
ATOM   4485 HD21 ASN B 301     -28.912  22.873 -10.357  1.00 10.00      B   
ATOM   4486 HD22 ASN B 301     -30.118  22.928  -9.115  1.00 10.00      B   
ATOM   4487  C   ASN B 301     -27.090  19.850  -8.796  1.00 10.00      B   
ATOM   4488  O   ASN B 301     -26.131  20.611  -8.922  1.00 10.00      B   
ATOM   4489  N   THR B 302     -27.551  19.467  -7.616  1.00 10.00      B   
ATOM   4490  HN  THR B 302     -28.327  18.869  -7.574  1.00 10.00      B   
ATOM   4491  CA  THR B 302     -26.957  19.930  -6.379  1.00 10.00      B   
ATOM   4492  CB  THR B 302     -28.052  20.182  -5.333  1.00 10.00      B   
ATOM   4493  OG1 THR B 302     -29.227  19.443  -5.705  1.00 10.00      B   
ATOM   4494  HG1 THR B 302     -29.959  20.053  -5.850  1.00 10.00      B   
ATOM   4495  CG2 THR B 302     -28.389  21.665  -5.274  1.00 10.00      B   
ATOM   4496  C   THR B 302     -25.946  18.922  -5.832  1.00 10.00      B   
ATOM   4497  O   THR B 302     -25.486  19.042  -4.693  1.00 10.00      B   
ATOM   4498  N   LYS B 303     -25.597  17.929  -6.643  1.00 10.00      B   
ATOM   4499  HN  LYS B 303     -25.985  17.883  -7.546  1.00 10.00      B   
ATOM   4500  CA  LYS B 303     -24.642  16.913  -6.226  1.00 10.00      B   
ATOM   4501  CB  LYS B 303     -25.266  15.516  -6.245  1.00 10.00      B   
ATOM   4502  CG  LYS B 303     -26.310  15.301  -5.160  1.00 10.00      B   
ATOM   4503  CD  LYS B 303     -26.522  13.824  -4.866  1.00 10.00      B   
ATOM   4504  CE  LYS B 303     -27.520  13.632  -3.736  1.00 10.00      B   
ATOM   4505  NZ  LYS B 303     -27.712  12.199  -3.388  1.00 10.00      B   
ATOM   4506  HZ1 LYS B 303     -28.012  11.660  -4.224  1.00 10.00      B   
ATOM   4507  HZ2 LYS B 303     -28.441  12.106  -2.653  1.00 10.00      B   
ATOM   4508  HZ3 LYS B 303     -26.826  11.795  -3.028  1.00 10.00      B   
ATOM   4509  C   LYS B 303     -23.368  16.956  -7.059  1.00 10.00      B   
ATOM   4510  O   LYS B 303     -23.414  17.054  -8.284  1.00 10.00      B   
ATOM   4511  N   LEU B 304     -22.232  16.863  -6.382  1.00 10.00      B   
ATOM   4512  HN  LEU B 304     -22.269  16.785  -5.403  1.00 10.00      B   
ATOM   4513  CA  LEU B 304     -20.930  16.899  -7.043  1.00 10.00      B   
ATOM   4514  CB  LEU B 304     -19.820  17.191  -6.028  1.00 10.00      B   
ATOM   4515  CG  LEU B 304     -19.864  18.559  -5.345  1.00 10.00      B   
ATOM   4516  CD1 LEU B 304     -18.943  18.574  -4.135  1.00 10.00      B   
ATOM   4517  CD2 LEU B 304     -19.478  19.658  -6.324  1.00 10.00      B   
ATOM   4518  C   LEU B 304     -20.627  15.598  -7.781  1.00 10.00      B   
ATOM   4519  O   LEU B 304     -19.605  15.479  -8.451  1.00 10.00      B   
ATOM   4520  N   CYS B 305     -21.518  14.626  -7.659  1.00 10.00      B   
ATOM   4521  HN  CYS B 305     -22.312  14.774  -7.107  1.00 10.00      B   
ATOM   4522  CA  CYS B 305     -21.336  13.339  -8.315  1.00 10.00      B   
ATOM   4523  CB  CYS B 305     -21.795  12.217  -7.382  1.00 10.00      B   
ATOM   4524  SG  CYS B 305     -21.331  12.463  -5.651  1.00 10.00      B   
ATOM   4525  HG  CYS B 305     -20.185  13.134  -5.631  1.00 10.00      B   
ATOM   4526  C   CYS B 305     -22.111  13.275  -9.628  1.00 10.00      B   
ATOM   4527  O   CYS B 305     -22.027  12.289 -10.364  1.00 10.00      B   
ATOM   4528  N   CYS B 306     -22.845  14.343  -9.927  1.00 10.00      B   
ATOM   4529  HN  CYS B 306     -22.836  15.114  -9.321  1.00 10.00      B   
ATOM   4530  CA  CYS B 306     -23.656  14.404 -11.135  1.00 10.00      B   
ATOM   4531  CB  CYS B 306     -24.634  15.579 -11.060  1.00 10.00      B   
ATOM   4532  SG  CYS B 306     -25.750  15.718 -12.472  1.00 10.00      B   
ATOM   4533  HG  CYS B 306     -25.307  14.895 -13.412  1.00 10.00      B   
ATOM   4534  C   CYS B 306     -22.813  14.489 -12.407  1.00 10.00      B   
ATOM   4535  O   CYS B 306     -23.177  13.911 -13.432  1.00 10.00      B   
ATOM   4536  N   TYR B 307     -21.692  15.202 -12.343  1.00 10.00      B   
ATOM   4537  HN  TYR B 307     -21.447  15.640 -11.500  1.00 10.00      B   
ATOM   4538  CA  TYR B 307     -20.824  15.359 -13.507  1.00 10.00      B   
ATOM   4539  CB  TYR B 307     -19.638  16.285 -13.214  1.00 10.00      B   
ATOM   4540  CG  TYR B 307     -18.622  16.328 -14.339  1.00 10.00      B   
ATOM   4541  CD1 TYR B 307     -18.922  16.942 -15.550  1.00 10.00      B   
ATOM   4542  CD2 TYR B 307     -17.371  15.738 -14.198  1.00 10.00      B   
ATOM   4543  CE1 TYR B 307     -18.007  16.965 -16.586  1.00 10.00      B   
ATOM   4544  CE2 TYR B 307     -16.449  15.761 -15.228  1.00 10.00      B   
ATOM   4545  CZ  TYR B 307     -16.773  16.374 -16.419  1.00 10.00      B   
ATOM   4546  OH  TYR B 307     -15.861  16.387 -17.450  1.00 10.00      B   
ATOM   4547  HH  TYR B 307     -15.535  15.487 -17.597  1.00 10.00      B   
ATOM   4548  C   TYR B 307     -20.331  14.019 -14.045  1.00 10.00      B   
ATOM   4549  O   TYR B 307     -20.620  13.660 -15.186  1.00 10.00      B   
ATOM   4550  N   ALA B 308     -19.611  13.276 -13.209  1.00 10.00      B   
ATOM   4551  HN  ALA B 308     -19.445  13.609 -12.300  1.00 10.00      B   
ATOM   4552  CA  ALA B 308     -19.052  11.982 -13.602  1.00 10.00      B   
ATOM   4553  CB  ALA B 308     -18.141  11.435 -12.514  1.00 10.00      B   
ATOM   4554  C   ALA B 308     -20.131  10.968 -13.961  1.00 10.00      B   
ATOM   4555  O   ALA B 308     -19.856   9.954 -14.603  1.00 10.00      B   
ATOM   4556  N   ASP B 309     -21.356  11.237 -13.550  1.00 10.00      B   
ATOM   4557  HN  ASP B 309     -21.525  12.060 -13.043  1.00 10.00      B   
ATOM   4558  CA  ASP B 309     -22.458  10.337 -13.839  1.00 10.00      B   
ATOM   4559  CB  ASP B 309     -23.546  10.450 -12.773  1.00 10.00      B   
ATOM   4560  CG  ASP B 309     -23.797   9.137 -12.060  1.00 10.00      B   
ATOM   4561  OD1 ASP B 309     -23.241   8.104 -12.488  1.00 10.00      B   
ATOM   4562  OD2 ASP B 309     -24.546   9.133 -11.059  1.00 10.00      B   
ATOM   4563  C   ASP B 309     -23.042  10.614 -15.217  1.00 10.00      B   
ATOM   4564  O   ASP B 309     -23.660   9.744 -15.825  1.00 10.00      B   
ATOM   4565  N   LEU B 310     -22.829  11.826 -15.713  1.00 10.00      B   
ATOM   4566  HN  LEU B 310     -22.315  12.475 -15.185  1.00 10.00      B   
ATOM   4567  CA  LEU B 310     -23.344  12.219 -17.017  1.00 10.00      B   
ATOM   4568  CB  LEU B 310     -23.940  13.630 -16.961  1.00 10.00      B   
ATOM   4569  CG  LEU B 310     -25.168  13.820 -16.069  1.00 10.00      B   
ATOM   4570  CD1 LEU B 310     -25.610  15.273 -16.076  1.00 10.00      B   
ATOM   4571  CD2 LEU B 310     -26.305  12.914 -16.513  1.00 10.00      B   
ATOM   4572  C   LEU B 310     -22.269  12.155 -18.100  1.00 10.00      B   
ATOM   4573  O   LEU B 310     -22.569  11.878 -19.259  1.00 10.00      B   
ATOM   4574  N   SER B 311     -21.016  12.382 -17.716  1.00 10.00      B   
ATOM   4575  HN  SER B 311     -20.829  12.566 -16.767  1.00 10.00      B   
ATOM   4576  CA  SER B 311     -19.902  12.374 -18.666  1.00 10.00      B   
ATOM   4577  CB  SER B 311     -18.627  12.877 -17.990  1.00 10.00      B   
ATOM   4578  OG  SER B 311     -18.539  12.393 -16.663  1.00 10.00      B   
ATOM   4579  HG  SER B 311     -17.686  11.960 -16.536  1.00 10.00      B   
ATOM   4580  C   SER B 311     -19.671  11.000 -19.298  1.00 10.00      B   
ATOM   4581  O   SER B 311     -19.012  10.885 -20.333  1.00 10.00      B   
ATOM   4582  N   GLN B 312     -20.204   9.958 -18.673  1.00 10.00      B   
ATOM   4583  HN  GLN B 312     -20.703  10.104 -17.841  1.00 10.00      B   
ATOM   4584  CA  GLN B 312     -20.054   8.603 -19.194  1.00 10.00      B   
ATOM   4585  CB  GLN B 312     -20.238   7.557 -18.093  1.00 10.00      B   
ATOM   4586  CG  GLN B 312     -21.476   7.754 -17.236  1.00 10.00      B   
ATOM   4587  CD  GLN B 312     -21.742   6.574 -16.325  1.00 10.00      B   
ATOM   4588  OE1 GLN B 312     -21.415   5.434 -16.655  1.00 10.00      B   
ATOM   4589  NE2 GLN B 312     -22.344   6.840 -15.175  1.00 10.00      B   
ATOM   4590 HE21 GLN B 312     -22.585   7.772 -14.982  1.00 10.00      B   
ATOM   4591 HE22 GLN B 312     -22.519   6.098 -14.560  1.00 10.00      B   
ATOM   4592  C   GLN B 312     -21.011   8.349 -20.356  1.00 10.00      B   
ATOM   4593  O   GLN B 312     -20.928   7.325 -21.028  1.00 10.00      B   
ATOM   4594  N   TYR B 313     -21.911   9.297 -20.590  1.00 10.00      B   
ATOM   4595  HN  TYR B 313     -21.918  10.100 -20.025  1.00 10.00      B   
ATOM   4596  CA  TYR B 313     -22.877   9.196 -21.673  1.00 10.00      B   
ATOM   4597  CB  TYR B 313     -24.307   9.244 -21.122  1.00 10.00      B   
ATOM   4598  CG  TYR B 313     -24.790   7.963 -20.471  1.00 10.00      B   
ATOM   4599  CD1 TYR B 313     -24.197   7.475 -19.314  1.00 10.00      B   
ATOM   4600  CD2 TYR B 313     -25.850   7.249 -21.010  1.00 10.00      B   
ATOM   4601  CE1 TYR B 313     -24.642   6.313 -18.716  1.00 10.00      B   
ATOM   4602  CE2 TYR B 313     -26.303   6.085 -20.419  1.00 10.00      B   
ATOM   4603  CZ  TYR B 313     -25.696   5.622 -19.273  1.00 10.00      B   
ATOM   4604  OH  TYR B 313     -26.144   4.464 -18.680  1.00 10.00      B   
ATOM   4605  HH  TYR B 313     -26.378   3.816 -19.365  1.00 10.00      B   
ATOM   4606  C   TYR B 313     -22.675  10.351 -22.645  1.00 10.00      B   
ATOM   4607  O   TYR B 313     -22.062  11.364 -22.295  1.00 10.00      B   
ATOM   4608  N   GLU B 314     -23.175  10.201 -23.860  1.00 10.00      B   
ATOM   4609  HN  GLU B 314     -23.645   9.371 -24.089  1.00 10.00      B   
ATOM   4610  CA  GLU B 314     -23.051  11.248 -24.861  1.00 10.00      B   
ATOM   4611  CB  GLU B 314     -23.104  10.658 -26.274  1.00 10.00      B   
ATOM   4612  CG  GLU B 314     -22.819  11.660 -27.383  1.00 10.00      B   
ATOM   4613  CD  GLU B 314     -22.441  10.995 -28.690  1.00 10.00      B   
ATOM   4614  OE1 GLU B 314     -23.250  11.027 -29.642  1.00 10.00      B   
ATOM   4615  OE2 GLU B 314     -21.325  10.438 -28.773  1.00 10.00      B   
ATOM   4616  C   GLU B 314     -24.152  12.287 -24.664  1.00 10.00      B   
ATOM   4617  O   GLU B 314     -25.312  12.050 -25.005  1.00 10.00      B   
ATOM   4618  N   LEU B 315     -23.785  13.421 -24.087  1.00 10.00      B   
ATOM   4619  HN  LEU B 315     -22.848  13.540 -23.826  1.00 10.00      B   
ATOM   4620  CA  LEU B 315     -24.733  14.496 -23.828  1.00 10.00      B   
ATOM   4621  CB  LEU B 315     -24.195  15.426 -22.736  1.00 10.00      B   
ATOM   4622  CG  LEU B 315     -23.737  14.752 -21.440  1.00 10.00      B   
ATOM   4623  CD1 LEU B 315     -23.088  15.765 -20.509  1.00 10.00      B   
ATOM   4624  CD2 LEU B 315     -24.904  14.062 -20.751  1.00 10.00      B   
ATOM   4625  C   LEU B 315     -25.015  15.293 -25.099  1.00 10.00      B   
ATOM   4626  O   LEU B 315     -24.091  15.643 -25.837  1.00 10.00      B   
ATOM   4627  N   PRO B 316     -26.296  15.584 -25.369  1.00 10.00      B   
ATOM   4628  CA  PRO B 316     -26.708  16.341 -26.555  1.00 10.00      B   
ATOM   4629  CB  PRO B 316     -28.237  16.255 -26.523  1.00 10.00      B   
ATOM   4630  CG  PRO B 316     -28.572  16.019 -25.092  1.00 10.00      B   
ATOM   4631  CD  PRO B 316     -27.445  15.196 -24.533  1.00 10.00      B   
ATOM   4632  C   PRO B 316     -26.260  17.801 -26.489  1.00 10.00      B   
ATOM   4633  O   PRO B 316     -26.047  18.350 -25.403  1.00 10.00      B   
ATOM   4634  N   THR B 317     -26.141  18.428 -27.655  1.00 10.00      B   
ATOM   4635  HN  THR B 317     -26.341  17.936 -28.485  1.00 10.00      B   
ATOM   4636  CA  THR B 317     -25.714  19.821 -27.746  1.00 10.00      B   
ATOM   4637  CB  THR B 317     -25.521  20.244 -29.212  1.00 10.00      B   
ATOM   4638  OG1 THR B 317     -25.143  19.097 -29.985  1.00 10.00      B   
ATOM   4639  HG1 THR B 317     -24.288  18.771 -29.671  1.00 10.00      B   
ATOM   4640  CG2 THR B 317     -24.426  21.294 -29.319  1.00 10.00      B   
ATOM   4641  C   THR B 317     -26.711  20.761 -27.072  1.00 10.00      B   
ATOM   4642  O   THR B 317     -26.372  21.882 -26.687  1.00 10.00      B   
ATOM   4643  N   SER B 318     -27.942  20.297 -26.932  1.00 10.00      B   
ATOM   4644  HN  SER B 318     -28.160  19.401 -27.271  1.00 10.00      B   
ATOM   4645  CA  SER B 318     -28.985  21.072 -26.295  1.00 10.00      B   
ATOM   4646  CB  SER B 318     -30.318  20.365 -26.525  1.00 10.00      B   
ATOM   4647  OG  SER B 318     -30.094  19.043 -27.002  1.00 10.00      B   
ATOM   4648  HG  SER B 318     -30.949  18.624 -27.214  1.00 10.00      B   
ATOM   4649  C   SER B 318     -28.703  21.200 -24.800  1.00 10.00      B   
ATOM   4650  O   SER B 318     -28.775  22.292 -24.233  1.00 10.00      B   
ATOM   4651  N   PHE B 319     -28.331  20.083 -24.183  1.00 10.00      B   
ATOM   4652  HN  PHE B 319     -28.246  19.257 -24.704  1.00 10.00      B   
ATOM   4653  CA  PHE B 319     -28.037  20.050 -22.757  1.00 10.00      B   
ATOM   4654  CB  PHE B 319     -27.803  18.611 -22.290  1.00 10.00      B   
ATOM   4655  CG  PHE B 319     -27.558  18.489 -20.815  1.00 10.00      B   
ATOM   4656  CD1 PHE B 319     -28.585  18.708 -19.912  1.00 10.00      B   
ATOM   4657  CD2 PHE B 319     -26.302  18.160 -20.332  1.00 10.00      B   
ATOM   4658  CE1 PHE B 319     -28.365  18.602 -18.555  1.00 10.00      B   
ATOM   4659  CE2 PHE B 319     -26.075  18.051 -18.976  1.00 10.00      B   
ATOM   4660  CZ  PHE B 319     -27.108  18.273 -18.086  1.00 10.00      B   
ATOM   4661  C   PHE B 319     -26.827  20.914 -22.419  1.00 10.00      B   
ATOM   4662  O   PHE B 319     -26.854  21.691 -21.460  1.00 10.00      B   
ATOM   4663  N   ILE B 320     -25.774  20.793 -23.220  1.00 10.00      B   
ATOM   4664  HN  ILE B 320     -25.814  20.164 -23.975  1.00 10.00      B   
ATOM   4665  CA  ILE B 320     -24.557  21.568 -22.998  1.00 10.00      B   
ATOM   4666  CB  ILE B 320     -23.341  20.985 -23.758  1.00 10.00      B   
ATOM   4667  CG1 ILE B 320     -22.025  21.461 -23.133  1.00 10.00      B   
ATOM   4668  CG2 ILE B 320     -23.391  21.336 -25.238  1.00 10.00      B   
ATOM   4669  CD1 ILE B 320     -21.824  21.004 -21.704  1.00 10.00      B   
ATOM   4670  C   ILE B 320     -24.764  23.039 -23.366  1.00 10.00      B   
ATOM   4671  O   ILE B 320     -23.909  23.886 -23.109  1.00 10.00      B   
ATOM   4672  N   GLY B 321     -25.908  23.339 -23.965  1.00 10.00      B   
ATOM   4673  HN  GLY B 321     -26.554  22.625 -24.154  1.00 10.00      B   
ATOM   4674  CA  GLY B 321     -26.209  24.702 -24.342  1.00 10.00      B   
ATOM   4675  C   GLY B 321     -26.769  25.493 -23.180  1.00 10.00      B   
ATOM   4676  O   GLY B 321     -26.712  26.721 -23.169  1.00 10.00      B   
ATOM   4677  N   SER B 322     -27.308  24.789 -22.194  1.00 10.00      B   
ATOM   4678  HN  SER B 322     -27.321  23.809 -22.254  1.00 10.00      B   
ATOM   4679  CA  SER B 322     -27.883  25.437 -21.026  1.00 10.00      B   
ATOM   4680  CB  SER B 322     -28.973  24.560 -20.409  1.00 10.00      B   
ATOM   4681  OG  SER B 322     -29.902  24.147 -21.398  1.00 10.00      B   
ATOM   4682  HG  SER B 322     -30.444  23.429 -21.045  1.00 10.00      B   
ATOM   4683  C   SER B 322     -26.812  25.790 -19.995  1.00 10.00      B   
ATOM   4684  O   SER B 322     -26.572  25.041 -19.042  1.00 10.00      B   
ATOM   4685  N   LEU B 323     -26.153  26.920 -20.217  1.00 10.00      B   
ATOM   4686  HN  LEU B 323     -26.361  27.438 -21.023  1.00 10.00      B   
ATOM   4687  CA  LEU B 323     -25.115  27.407 -19.317  1.00 10.00      B   
ATOM   4688  CB  LEU B 323     -23.736  27.265 -19.969  1.00 10.00      B   
ATOM   4689  CG  LEU B 323     -23.283  25.843 -20.304  1.00 10.00      B   
ATOM   4690  CD1 LEU B 323     -22.013  25.871 -21.143  1.00 10.00      B   
ATOM   4691  CD2 LEU B 323     -23.065  25.035 -19.033  1.00 10.00      B   
ATOM   4692  C   LEU B 323     -25.380  28.868 -18.975  1.00 10.00      B   
ATOM   4693  O   LEU B 323     -24.502  29.583 -18.482  1.00 10.00      B   
ATOM   4694  N   LYS B 324     -26.604  29.299 -19.254  1.00 10.00      B   
ATOM   4695  HN  LYS B 324     -27.249  28.670 -19.639  1.00 10.00      B   
ATOM   4696  CA  LYS B 324     -27.025  30.666 -19.000  1.00 10.00      B   
ATOM   4697  CB  LYS B 324     -28.361  30.930 -19.703  1.00 10.00      B   
ATOM   4698  CG  LYS B 324     -28.903  32.339 -19.531  1.00 10.00      B   
ATOM   4699  CD  LYS B 324     -30.194  32.524 -20.311  1.00 10.00      B   
ATOM   4700  CE  LYS B 324     -30.793  33.898 -20.069  1.00 10.00      B   
ATOM   4701  NZ  LYS B 324     -31.872  34.215 -21.039  1.00 10.00      B   
ATOM   4702  HZ1 LYS B 324     -32.280  35.146 -20.823  1.00 10.00      B   
ATOM   4703  HZ2 LYS B 324     -32.626  33.500 -20.990  1.00 10.00      B   
ATOM   4704  HZ3 LYS B 324     -31.491  34.235 -22.005  1.00 10.00      B   
ATOM   4705  C   LYS B 324     -27.149  30.931 -17.503  1.00 10.00      B   
ATOM   4706  O   LYS B 324     -27.642  30.084 -16.755  1.00 10.00      B   
ATOM   4707  N   ASN B 325     -26.679  32.103 -17.084  1.00 10.00      B   
ATOM   4708  HN  ASN B 325     -26.271  32.706 -17.739  1.00 10.00      B   
ATOM   4709  CA  ASN B 325     -26.728  32.522 -15.682  1.00 10.00      B   
ATOM   4710  CB  ASN B 325     -28.172  32.623 -15.178  1.00 10.00      B   
ATOM   4711  CG  ASN B 325     -28.261  33.219 -13.787  1.00 10.00      B   
ATOM   4712  OD1 ASN B 325     -27.528  34.148 -13.447  1.00 10.00      B   
ATOM   4713  ND2 ASN B 325     -29.155  32.688 -12.972  1.00 10.00      B   
ATOM   4714 HD21 ASN B 325     -29.708  31.950 -13.308  1.00 10.00      B   
ATOM   4715 HD22 ASN B 325     -29.221  33.043 -12.059  1.00 10.00      B   
ATOM   4716  C   ASN B 325     -25.912  31.595 -14.787  1.00 10.00      B   
ATOM   4717  O   ASN B 325     -24.772  31.250 -15.112  1.00 10.00      B   
ATOM   4718  N   GLU B 329     -23.405  33.719  -2.094  1.00 10.00      B   
ATOM   4719  HN  GLU B 329     -23.143  33.659  -3.045  1.00 10.00      B   
ATOM   4720  CA  GLU B 329     -24.288  32.702  -1.541  1.00 10.00      B   
ATOM   4721  CB  GLU B 329     -24.036  31.336  -2.194  1.00 10.00      B   
ATOM   4722  CG  GLU B 329     -24.304  31.282  -3.694  1.00 10.00      B   
ATOM   4723  CD  GLU B 329     -23.154  31.826  -4.521  1.00 10.00      B   
ATOM   4724  OE1 GLU B 329     -23.070  33.060  -4.689  1.00 10.00      B   
ATOM   4725  OE2 GLU B 329     -22.334  31.023  -5.013  1.00 10.00      B   
ATOM   4726  C   GLU B 329     -24.104  32.601  -0.031  1.00 10.00      B   
ATOM   4727  O   GLU B 329     -22.987  32.740   0.477  1.00 10.00      B   
ATOM   4728  N   GLU B 330     -25.196  32.370   0.682  1.00 10.00      B   
ATOM   4729  HN  GLU B 330     -26.059  32.276   0.222  1.00 10.00      B   
ATOM   4730  CA  GLU B 330     -25.145  32.258   2.133  1.00 10.00      B   
ATOM   4731  CB  GLU B 330     -26.527  32.483   2.747  1.00 10.00      B   
ATOM   4732  CG  GLU B 330     -27.123  33.853   2.472  1.00 10.00      B   
ATOM   4733  CD  GLU B 330     -28.513  33.993   3.055  1.00 10.00      B   
ATOM   4734  OE1 GLU B 330     -29.499  33.711   2.336  1.00 10.00      B   
ATOM   4735  OE2 GLU B 330     -28.632  34.369   4.238  1.00 10.00      B   
ATOM   4736  C   GLU B 330     -24.592  30.905   2.565  1.00 10.00      B   
ATOM   4737  O   GLU B 330     -23.778  30.825   3.482  1.00 10.00      B   
ATOM   4738  N   ASN B 331     -25.039  29.844   1.906  1.00 10.00      B   
ATOM   4739  HN  ASN B 331     -25.690  29.966   1.183  1.00 10.00      B   
ATOM   4740  CA  ASN B 331     -24.583  28.498   2.235  1.00 10.00      B   
ATOM   4741  CB  ASN B 331     -25.585  27.452   1.743  1.00 10.00      B   
ATOM   4742  CG  ASN B 331     -25.294  26.068   2.289  1.00 10.00      B   
ATOM   4743  OD1 ASN B 331     -24.562  25.287   1.681  1.00 10.00      B   
ATOM   4744  ND2 ASN B 331     -25.865  25.757   3.442  1.00 10.00      B   
ATOM   4745 HD21 ASN B 331     -26.437  26.430   3.874  1.00 10.00      B   
ATOM   4746 HD22 ASN B 331     -25.691  24.870   3.825  1.00 10.00      B   
ATOM   4747  C   ASN B 331     -23.200  28.227   1.650  1.00 10.00      B   
ATOM   4748  O   ASN B 331     -23.028  28.198   0.429  1.00 10.00      B   
ATOM   4749  N   LEU B 332     -22.224  28.012   2.531  1.00 10.00      B   
ATOM   4750  HN  LEU B 332     -22.442  28.022   3.491  1.00 10.00      B   
ATOM   4751  CA  LEU B 332     -20.841  27.759   2.128  1.00 10.00      B   
ATOM   4752  CB  LEU B 332     -19.951  27.560   3.360  1.00 10.00      B   
ATOM   4753  CG  LEU B 332     -18.485  27.191   3.104  1.00 10.00      B   
ATOM   4754  CD1 LEU B 332     -17.799  28.246   2.247  1.00 10.00      B   
ATOM   4755  CD2 LEU B 332     -17.748  27.013   4.421  1.00 10.00      B   
ATOM   4756  C   LEU B 332     -20.718  26.567   1.181  1.00 10.00      B   
ATOM   4757  O   LEU B 332     -19.960  26.618   0.211  1.00 10.00      B   
ATOM   4758  N   ILE B 333     -21.467  25.504   1.454  1.00 10.00      B   
ATOM   4759  HN  ILE B 333     -22.062  25.524   2.233  1.00 10.00      B   
ATOM   4760  CA  ILE B 333     -21.425  24.308   0.614  1.00 10.00      B   
ATOM   4761  CB  ILE B 333     -22.339  23.189   1.154  1.00 10.00      B   
ATOM   4762  CG1 ILE B 333     -22.105  22.990   2.654  1.00 10.00      B   
ATOM   4763  CG2 ILE B 333     -22.091  21.890   0.398  1.00 10.00      B   
ATOM   4764  CD1 ILE B 333     -23.017  21.959   3.283  1.00 10.00      B   
ATOM   4765  C   ILE B 333     -21.833  24.650  -0.816  1.00 10.00      B   
ATOM   4766  O   ILE B 333     -21.231  24.174  -1.781  1.00 10.00      B   
ATOM   4767  N   THR B 334     -22.849  25.496  -0.939  1.00 10.00      B   
ATOM   4768  HN  THR B 334     -23.284  25.841  -0.130  1.00 10.00      B   
ATOM   4769  CA  THR B 334     -23.339  25.924  -2.240  1.00 10.00      B   
ATOM   4770  CB  THR B 334     -24.680  26.670  -2.110  1.00 10.00      B   
ATOM   4771  OG1 THR B 334     -25.528  25.934  -1.219  1.00 10.00      B   
ATOM   4772  HG1 THR B 334     -25.247  25.008  -1.208  1.00 10.00      B   
ATOM   4773  CG2 THR B 334     -25.366  26.785  -3.463  1.00 10.00      B   
ATOM   4774  C   THR B 334     -22.309  26.815  -2.935  1.00 10.00      B   
ATOM   4775  O   THR B 334     -22.117  26.721  -4.149  1.00 10.00      B   
ATOM   4776  N   VAL B 335     -21.633  27.662  -2.153  1.00 10.00      B   
ATOM   4777  HN  VAL B 335     -21.834  27.686  -1.191  1.00 10.00      B   
ATOM   4778  CA  VAL B 335     -20.609  28.557  -2.692  1.00 10.00      B   
ATOM   4779  CB  VAL B 335     -19.990  29.467  -1.604  1.00 10.00      B   
ATOM   4780  CG1 VAL B 335     -18.986  30.432  -2.221  1.00 10.00      B   
ATOM   4781  CG2 VAL B 335     -21.066  30.233  -0.854  1.00 10.00      B   
ATOM   4782  C   VAL B 335     -19.492  27.748  -3.338  1.00 10.00      B   
ATOM   4783  O   VAL B 335     -19.155  27.960  -4.501  1.00 10.00      B   
ATOM   4784  N   VAL B 336     -18.934  26.809  -2.577  1.00 10.00      B   
ATOM   4785  HN  VAL B 336     -19.261  26.684  -1.655  1.00 10.00      B   
ATOM   4786  CA  VAL B 336     -17.855  25.957  -3.071  1.00 10.00      B   
ATOM   4787  CB  VAL B 336     -17.442  24.907  -2.016  1.00 10.00      B   
ATOM   4788  CG1 VAL B 336     -16.341  24.000  -2.547  1.00 10.00      B   
ATOM   4789  CG2 VAL B 336     -16.994  25.588  -0.732  1.00 10.00      B   
ATOM   4790  C   VAL B 336     -18.282  25.250  -4.355  1.00 10.00      B   
ATOM   4791  O   VAL B 336     -17.523  25.177  -5.322  1.00 10.00      B   
ATOM   4792  N   ASN B 337     -19.513  24.752  -4.352  1.00 10.00      B   
ATOM   4793  HN  ASN B 337     -20.060  24.853  -3.545  1.00 10.00      B   
ATOM   4794  CA  ASN B 337     -20.079  24.056  -5.500  1.00 10.00      B   
ATOM   4795  CB  ASN B 337     -21.498  23.579  -5.167  1.00 10.00      B   
ATOM   4796  CG  ASN B 337     -22.228  22.959  -6.345  1.00 10.00      B   
ATOM   4797  OD1 ASN B 337     -22.073  21.774  -6.630  1.00 10.00      B   
ATOM   4798  ND2 ASN B 337     -23.039  23.753  -7.028  1.00 10.00      B   
ATOM   4799 HD21 ASN B 337     -23.125  24.685  -6.742  1.00 10.00      B   
ATOM   4800 HD22 ASN B 337     -23.531  23.371  -7.788  1.00 10.00      B   
ATOM   4801  C   ASN B 337     -20.105  24.964  -6.729  1.00 10.00      B   
ATOM   4802  O   ASN B 337     -19.575  24.613  -7.783  1.00 10.00      B   
ATOM   4803  N   ASN B 338     -20.700  26.143  -6.572  1.00 10.00      B   
ATOM   4804  HN  ASN B 338     -21.073  26.376  -5.691  1.00 10.00      B   
ATOM   4805  CA  ASN B 338     -20.815  27.105  -7.666  1.00 10.00      B   
ATOM   4806  CB  ASN B 338     -21.620  28.337  -7.235  1.00 10.00      B   
ATOM   4807  CG  ASN B 338     -23.089  28.050  -6.971  1.00 10.00      B   
ATOM   4808  OD1 ASN B 338     -23.661  27.095  -7.503  1.00 10.00      B   
ATOM   4809  ND2 ASN B 338     -23.715  28.887  -6.156  1.00 10.00      B   
ATOM   4810 HD21 ASN B 338     -23.196  29.637  -5.769  1.00 10.00      B   
ATOM   4811 HD22 ASN B 338     -24.666  28.735  -5.975  1.00 10.00      B   
ATOM   4812  C   ASN B 338     -19.452  27.544  -8.187  1.00 10.00      B   
ATOM   4813  O   ASN B 338     -19.215  27.556  -9.395  1.00 10.00      B   
ATOM   4814  N   ARG B 339     -18.550  27.884  -7.270  1.00 10.00      B   
ATOM   4815  HN  ARG B 339     -18.790  27.823  -6.315  1.00 10.00      B   
ATOM   4816  CA  ARG B 339     -17.214  28.342  -7.642  1.00 10.00      B   
ATOM   4817  CB  ARG B 339     -16.455  28.878  -6.425  1.00 10.00      B   
ATOM   4818  CG  ARG B 339     -17.188  29.984  -5.674  1.00 10.00      B   
ATOM   4819  CD  ARG B 339     -17.239  31.280  -6.471  1.00 10.00      B   
ATOM   4820  NE  ARG B 339     -16.003  32.048  -6.334  1.00 10.00      B   
ATOM   4821  HE  ARG B 339     -15.191  31.681  -6.760  1.00 10.00      B   
ATOM   4822  CZ  ARG B 339     -15.905  33.193  -5.660  1.00 10.00      B   
ATOM   4823  NH1 ARG B 339     -16.964  33.713  -5.053  1.00 10.00      B   
ATOM   4824 HH11 ARG B 339     -17.891  33.233  -5.103  1.00 10.00      B   
ATOM   4825 HH12 ARG B 339     -16.871  34.612  -4.518  1.00 10.00      B   
ATOM   4826  NH2 ARG B 339     -14.744  33.822  -5.598  1.00 10.00      B   
ATOM   4827 HH21 ARG B 339     -13.904  33.427  -6.081  1.00 10.00      B   
ATOM   4828 HH22 ARG B 339     -14.655  34.722  -5.060  1.00 10.00      B   
ATOM   4829  C   ARG B 339     -16.410  27.252  -8.354  1.00 10.00      B   
ATOM   4830  O   ARG B 339     -15.555  27.549  -9.189  1.00 10.00      B   
ATOM   4831  N   LYS B 340     -16.678  25.992  -8.019  1.00 10.00      B   
ATOM   4832  HN  LYS B 340     -17.350  25.809  -7.327  1.00 10.00      B   
ATOM   4833  CA  LYS B 340     -15.985  24.877  -8.656  1.00 10.00      B   
ATOM   4834  CB  LYS B 340     -15.979  23.632  -7.762  1.00 10.00      B   
ATOM   4835  CG  LYS B 340     -14.928  23.659  -6.658  1.00 10.00      B   
ATOM   4836  CD  LYS B 340     -14.731  22.279  -6.044  1.00 10.00      B   
ATOM   4837  CE  LYS B 340     -13.661  22.294  -4.957  1.00 10.00      B   
ATOM   4838  NZ  LYS B 340     -13.240  20.920  -4.566  1.00 10.00      B   
ATOM   4839  HZ1 LYS B 340     -12.738  20.941  -3.648  1.00 10.00      B   
ATOM   4840  HZ2 LYS B 340     -12.601  20.522  -5.283  1.00 10.00      B   
ATOM   4841  HZ3 LYS B 340     -14.069  20.303  -4.476  1.00 10.00      B   
ATOM   4842  C   LYS B 340     -16.612  24.562 -10.013  1.00 10.00      B   
ATOM   4843  O   LYS B 340     -15.914  24.208 -10.963  1.00 10.00      B   
ATOM   4844  N   PHE B 341     -17.930  24.714 -10.099  1.00 10.00      B   
ATOM   4845  HN  PHE B 341     -18.429  24.998  -9.301  1.00 10.00      B   
ATOM   4846  CA  PHE B 341     -18.664  24.453 -11.333  1.00 10.00      B   
ATOM   4847  CB  PHE B 341     -20.174  24.499 -11.082  1.00 10.00      B   
ATOM   4848  CG  PHE B 341     -20.780  23.184 -10.672  1.00 10.00      B   
ATOM   4849  CD1 PHE B 341     -20.016  22.207 -10.050  1.00 10.00      B   
ATOM   4850  CD2 PHE B 341     -22.121  22.928 -10.910  1.00 10.00      B   
ATOM   4851  CE1 PHE B 341     -20.578  21.002  -9.677  1.00 10.00      B   
ATOM   4852  CE2 PHE B 341     -22.690  21.726 -10.538  1.00 10.00      B   
ATOM   4853  CZ  PHE B 341     -21.917  20.761  -9.922  1.00 10.00      B   
ATOM   4854  C   PHE B 341     -18.288  25.451 -12.423  1.00 10.00      B   
ATOM   4855  O   PHE B 341     -18.154  25.086 -13.593  1.00 10.00      B   
ATOM   4856  N   VAL B 342     -18.121  26.711 -12.036  1.00 10.00      B   
ATOM   4857  HN  VAL B 342     -18.260  26.944 -11.091  1.00 10.00      B   
ATOM   4858  CA  VAL B 342     -17.757  27.761 -12.981  1.00 10.00      B   
ATOM   4859  CB  VAL B 342     -18.261  29.149 -12.513  1.00 10.00      B   
ATOM   4860  CG1 VAL B 342     -17.410  29.697 -11.375  1.00 10.00      B   
ATOM   4861  CG2 VAL B 342     -18.322  30.132 -13.674  1.00 10.00      B   
ATOM   4862  C   VAL B 342     -16.243  27.795 -13.200  1.00 10.00      B   
ATOM   4863  O   VAL B 342     -15.754  28.434 -14.134  1.00 10.00      B   
ATOM   4864  N   ASN B 343     -15.519  27.082 -12.339  1.00 10.00      B   
ATOM   4865  HN  ASN B 343     -15.985  26.584 -11.635  1.00 10.00      B   
ATOM   4866  CA  ASN B 343     -14.057  27.006 -12.401  1.00 10.00      B   
ATOM   4867  CB  ASN B 343     -13.569  26.369 -13.708  1.00 10.00      B   
ATOM   4868  CG  ASN B 343     -12.089  26.028 -13.678  1.00 10.00      B   
ATOM   4869  OD1 ASN B 343     -11.566  25.556 -12.665  1.00 10.00      B   
ATOM   4870  ND2 ASN B 343     -11.405  26.263 -14.788  1.00 10.00      B   
ATOM   4871 HD21 ASN B 343     -11.883  26.635 -15.559  1.00 10.00      B   
ATOM   4872 HD22 ASN B 343     -10.446  26.059 -14.792  1.00 10.00      B   
ATOM   4873  C   ASN B 343     -13.407  28.371 -12.182  1.00 10.00      B   
ATOM   4874  O   ASN B 343     -12.772  28.927 -13.079  1.00 10.00      B   
ATOM   4875  N   GLN B 344     -13.592  28.924 -10.993  1.00 10.00      B   
ATOM   4876  HN  GLN B 344     -14.134  28.453 -10.324  1.00 10.00      B   
ATOM   4877  CA  GLN B 344     -13.006  30.213 -10.658  1.00 10.00      B   
ATOM   4878  CB  GLN B 344     -14.043  31.130 -10.005  1.00 10.00      B   
ATOM   4879  CG  GLN B 344     -13.591  32.577  -9.869  1.00 10.00      B   
ATOM   4880  CD  GLN B 344     -14.702  33.501  -9.404  1.00 10.00      B   
ATOM   4881  OE1 GLN B 344     -15.878  33.267  -9.676  1.00 10.00      B   
ATOM   4882  NE2 GLN B 344     -14.336  34.554  -8.693  1.00 10.00      B   
ATOM   4883 HE21 GLN B 344     -13.380  34.678  -8.503  1.00 10.00      B   
ATOM   4884 HE22 GLN B 344     -15.033  35.172  -8.386  1.00 10.00      B   
ATOM   4885  C   GLN B 344     -11.806  30.020  -9.737  1.00 10.00      B   
ATOM   4886  O   GLN B 344     -11.875  29.256  -8.767  1.00 10.00      B   
ATOM   4887  N   THR B 345     -10.709  30.698 -10.049  1.00 10.00      B   
ATOM   4888  HN  THR B 345     -10.714  31.288 -10.835  1.00 10.00      B   
ATOM   4889  CA  THR B 345      -9.494  30.596  -9.256  1.00 10.00      B   
ATOM   4890  CB  THR B 345      -8.252  30.888 -10.119  1.00 10.00      B   
ATOM   4891  OG1 THR B 345      -8.343  30.153 -11.353  1.00 10.00      B   
ATOM   4892  HG1 THR B 345      -7.909  30.653 -12.055  1.00 10.00      B   
ATOM   4893  CG2 THR B 345      -6.983  30.490  -9.383  1.00 10.00      B   
ATOM   4894  C   THR B 345      -9.533  31.575  -8.086  1.00 10.00      B   
ATOM   4895  O   THR B 345      -9.231  31.211  -6.948  1.00 10.00      B   
ATOM   4896  N   ASP B 346      -9.910  32.813  -8.374  1.00 10.00      B   
ATOM   4897  HN  ASP B 346     -10.138  33.036  -9.302  1.00 10.00      B   
ATOM   4898  CA  ASP B 346      -9.995  33.854  -7.353  1.00 10.00      B   
ATOM   4899  CB  ASP B 346     -10.162  35.225  -8.006  1.00 10.00      B   
ATOM   4900  CG  ASP B 346     -10.122  36.359  -7.007  1.00 10.00      B   
ATOM   4901  OD1 ASP B 346     -11.121  37.106  -6.907  1.00 10.00      B   
ATOM   4902  OD2 ASP B 346      -9.083  36.518  -6.327  1.00 10.00      B   
ATOM   4903  C   ASP B 346     -11.162  33.578  -6.416  1.00 10.00      B   
ATOM   4904  O   ASP B 346     -12.320  33.714  -6.804  1.00 10.00      B   
ATOM   4905  N   ASN B 347     -10.858  33.184  -5.186  1.00 10.00      B   
ATOM   4906  HN  ASN B 347      -9.913  33.111  -4.923  1.00 10.00      B   
ATOM   4907  CA  ASN B 347     -11.899  32.860  -4.214  1.00 10.00      B   
ATOM   4908  CB  ASN B 347     -12.024  31.338  -4.062  1.00 10.00      B   
ATOM   4909  CG  ASN B 347     -12.431  30.634  -5.345  1.00 10.00      B   
ATOM   4910  OD1 ASN B 347     -13.390  31.024  -6.013  1.00 10.00      B   
ATOM   4911  ND2 ASN B 347     -11.696  29.593  -5.703  1.00 10.00      B   
ATOM   4912 HD21 ASN B 347     -10.942  29.337  -5.128  1.00 10.00      B   
ATOM   4913 HD22 ASN B 347     -11.929  29.128  -6.533  1.00 10.00      B   
ATOM   4914  C   ASN B 347     -11.616  33.486  -2.852  1.00 10.00      B   
ATOM   4915  O   ASN B 347     -12.140  33.034  -1.833  1.00 10.00      B   
ATOM   4916  N   TRP B 348     -10.799  34.532  -2.834  1.00 10.00      B   
ATOM   4917  HN  TRP B 348     -10.420  34.857  -3.678  1.00 10.00      B   
ATOM   4918  CA  TRP B 348     -10.449  35.206  -1.583  1.00 10.00      B   
ATOM   4919  CB  TRP B 348      -9.362  36.269  -1.805  1.00 10.00      B   
ATOM   4920  CG  TRP B 348      -9.857  37.545  -2.419  1.00 10.00      B   
ATOM   4921  CD1 TRP B 348     -10.419  37.700  -3.651  1.00 10.00      B   
ATOM   4922  CD2 TRP B 348      -9.830  38.849  -1.824  1.00 10.00      B   
ATOM   4923  NE1 TRP B 348     -10.749  39.015  -3.859  1.00 10.00      B   
ATOM   4924  HE1 TRP B 348     -11.169  39.375  -4.670  1.00 10.00      B   
ATOM   4925  CE2 TRP B 348     -10.396  39.742  -2.753  1.00 10.00      B   
ATOM   4926  CE3 TRP B 348      -9.384  39.346  -0.595  1.00 10.00      B   
ATOM   4927  CZ2 TRP B 348     -10.527  41.104  -2.495  1.00 10.00      B   
ATOM   4928  CZ3 TRP B 348      -9.515  40.696  -0.340  1.00 10.00      B   
ATOM   4929  CH2 TRP B 348     -10.082  41.559  -1.285  1.00 10.00      B   
ATOM   4930  C   TRP B 348     -11.678  35.809  -0.899  1.00 10.00      B   
ATOM   4931  O   TRP B 348     -11.736  35.901   0.326  1.00 10.00      B   
ATOM   4932  N   ASP B 349     -12.668  36.191  -1.704  1.00 10.00      B   
ATOM   4933  HN  ASP B 349     -12.570  36.063  -2.673  1.00 10.00      B   
ATOM   4934  CA  ASP B 349     -13.898  36.788  -1.191  1.00 10.00      B   
ATOM   4935  CB  ASP B 349     -14.754  37.351  -2.333  1.00 10.00      B   
ATOM   4936  CG  ASP B 349     -15.048  36.338  -3.421  1.00 10.00      B   
ATOM   4937  OD1 ASP B 349     -14.098  35.897  -4.103  1.00 10.00      B   
ATOM   4938  OD2 ASP B 349     -16.234  35.992  -3.621  1.00 10.00      B   
ATOM   4939  C   ASP B 349     -14.695  35.785  -0.372  1.00 10.00      B   
ATOM   4940  O   ASP B 349     -15.466  36.158   0.509  1.00 10.00      B   
ATOM   4941  N   VAL B 350     -14.493  34.508  -0.658  1.00 10.00      B   
ATOM   4942  HN  VAL B 350     -13.857  34.269  -1.367  1.00 10.00      B   
ATOM   4943  CA  VAL B 350     -15.184  33.452   0.061  1.00 10.00      B   
ATOM   4944  CB  VAL B 350     -15.226  32.138  -0.745  1.00 10.00      B   
ATOM   4945  CG1 VAL B 350     -16.129  31.123  -0.064  1.00 10.00      B   
ATOM   4946  CG2 VAL B 350     -15.690  32.399  -2.168  1.00 10.00      B   
ATOM   4947  C   VAL B 350     -14.496  33.205   1.399  1.00 10.00      B   
ATOM   4948  O   VAL B 350     -15.154  33.089   2.434  1.00 10.00      B   
ATOM   4949  N   TYR B 351     -13.166  33.153   1.371  1.00 10.00      B   
ATOM   4950  HN  TYR B 351     -12.703  33.260   0.512  1.00 10.00      B   
ATOM   4951  CA  TYR B 351     -12.380  32.928   2.578  1.00 10.00      B   
ATOM   4952  CB  TYR B 351     -10.899  32.722   2.244  1.00 10.00      B   
ATOM   4953  CG  TYR B 351     -10.107  32.118   3.381  1.00 10.00      B   
ATOM   4954  CD1 TYR B 351     -10.245  30.776   3.706  1.00 10.00      B   
ATOM   4955  CD2 TYR B 351      -9.229  32.887   4.134  1.00 10.00      B   
ATOM   4956  CE1 TYR B 351      -9.535  30.216   4.749  1.00 10.00      B   
ATOM   4957  CE2 TYR B 351      -8.512  32.334   5.179  1.00 10.00      B   
ATOM   4958  CZ  TYR B 351      -8.670  30.998   5.483  1.00 10.00      B   
ATOM   4959  OH  TYR B 351      -7.964  30.446   6.527  1.00 10.00      B   
ATOM   4960  HH  TYR B 351      -8.065  31.004   7.309  1.00 10.00      B   
ATOM   4961  C   TYR B 351     -12.548  34.079   3.564  1.00 10.00      B   
ATOM   4962  O   TYR B 351     -12.454  33.890   4.773  1.00 10.00      B   
ATOM   4963  N   GLU B 352     -12.791  35.272   3.043  1.00 10.00      B   
ATOM   4964  HN  GLU B 352     -12.825  35.374   2.065  1.00 10.00      B   
ATOM   4965  CA  GLU B 352     -12.985  36.440   3.892  1.00 10.00      B   
ATOM   4966  CB  GLU B 352     -12.782  37.733   3.106  1.00 10.00      B   
ATOM   4967  CG  GLU B 352     -11.324  38.128   2.939  1.00 10.00      B   
ATOM   4968  CD  GLU B 352     -10.619  38.305   4.269  1.00 10.00      B   
ATOM   4969  OE1 GLU B 352     -11.046  39.173   5.066  1.00 10.00      B   
ATOM   4970  OE2 GLU B 352      -9.639  37.577   4.531  1.00 10.00      B   
ATOM   4971  C   GLU B 352     -14.363  36.420   4.547  1.00 10.00      B   
ATOM   4972  O   GLU B 352     -14.537  36.905   5.664  1.00 10.00      B   
ATOM   4973  N   ARG B 353     -15.336  35.850   3.847  1.00 10.00      B   
ATOM   4974  HN  ARG B 353     -15.132  35.481   2.961  1.00 10.00      B   
ATOM   4975  CA  ARG B 353     -16.696  35.757   4.365  1.00 10.00      B   
ATOM   4976  CB  ARG B 353     -17.701  35.556   3.228  1.00 10.00      B   
ATOM   4977  CG  ARG B 353     -17.986  36.809   2.417  1.00 10.00      B   
ATOM   4978  CD  ARG B 353     -19.363  36.749   1.774  1.00 10.00      B   
ATOM   4979  NE  ARG B 353     -19.419  35.827   0.639  1.00 10.00      B   
ATOM   4980  HE  ARG B 353     -18.715  35.911  -0.047  1.00 10.00      B   
ATOM   4981  CZ  ARG B 353     -20.367  34.901   0.476  1.00 10.00      B   
ATOM   4982  NH1 ARG B 353     -21.323  34.759   1.383  1.00 10.00      B   
ATOM   4983 HH11 ARG B 353     -22.065  34.032   1.251  1.00 10.00      B   
ATOM   4984 HH12 ARG B 353     -21.341  35.369   2.230  1.00 10.00      B   
ATOM   4985  NH2 ARG B 353     -20.360  34.114  -0.593  1.00 10.00      B   
ATOM   4986 HH21 ARG B 353     -21.102  33.390  -0.719  1.00 10.00      B   
ATOM   4987 HH22 ARG B 353     -19.616  34.222  -1.317  1.00 10.00      B   
ATOM   4988  C   ARG B 353     -16.813  34.614   5.370  1.00 10.00      B   
ATOM   4989  O   ARG B 353     -17.510  34.725   6.380  1.00 10.00      B   
ATOM   4990  N   PHE B 354     -16.125  33.518   5.085  1.00 10.00      B   
ATOM   4991  HN  PHE B 354     -15.586  33.491   4.261  1.00 10.00      B   
ATOM   4992  CA  PHE B 354     -16.145  32.350   5.956  1.00 10.00      B   
ATOM   4993  CB  PHE B 354     -16.644  31.119   5.189  1.00 10.00      B   
ATOM   4994  CG  PHE B 354     -17.994  31.304   4.548  1.00 10.00      B   
ATOM   4995  CD1 PHE B 354     -18.102  31.656   3.211  1.00 10.00      B   
ATOM   4996  CD2 PHE B 354     -19.154  31.133   5.283  1.00 10.00      B   
ATOM   4997  CE1 PHE B 354     -19.340  31.832   2.621  1.00 10.00      B   
ATOM   4998  CE2 PHE B 354     -20.396  31.307   4.700  1.00 10.00      B   
ATOM   4999  CZ  PHE B 354     -20.489  31.658   3.367  1.00 10.00      B   
ATOM   5000  C   PHE B 354     -14.754  32.101   6.531  1.00 10.00      B   
ATOM   5001  O   PHE B 354     -14.207  31.004   6.428  1.00 10.00      B   
ATOM   5002  N   SER B 355     -14.195  33.134   7.146  1.00 10.00      B   
ATOM   5003  HN  SER B 355     -14.690  33.979   7.205  1.00 10.00      B   
ATOM   5004  CA  SER B 355     -12.869  33.066   7.740  1.00 10.00      B   
ATOM   5005  CB  SER B 355     -12.382  34.488   8.026  1.00 10.00      B   
ATOM   5006  OG  SER B 355     -13.466  35.405   7.972  1.00 10.00      B   
ATOM   5007  HG  SER B 355     -13.276  36.089   7.316  1.00 10.00      B   
ATOM   5008  C   SER B 355     -12.876  32.238   9.024  1.00 10.00      B   
ATOM   5009  O   SER B 355     -11.828  31.796   9.502  1.00 10.00      B   
ATOM   5010  N   THR B 356     -14.064  32.028   9.571  1.00 10.00      B   
ATOM   5011  HN  THR B 356     -14.860  32.397   9.134  1.00 10.00      B   
ATOM   5012  CA  THR B 356     -14.219  31.265  10.797  1.00 10.00      B   
ATOM   5013  CB  THR B 356     -15.308  31.890  11.694  1.00 10.00      B   
ATOM   5014  OG1 THR B 356     -15.105  33.308  11.775  1.00 10.00      B   
ATOM   5015  HG1 THR B 356     -15.130  33.686  10.887  1.00 10.00      B   
ATOM   5016  CG2 THR B 356     -15.246  31.299  13.091  1.00 10.00      B   
ATOM   5017  C   THR B 356     -14.583  29.808  10.504  1.00 10.00      B   
ATOM   5018  O   THR B 356     -15.432  29.528   9.655  1.00 10.00      B   
ATOM   5019  N   LYS B 357     -13.927  28.890  11.206  1.00 10.00      B   
ATOM   5020  HN  LYS B 357     -13.255  29.182  11.862  1.00 10.00      B   
ATOM   5021  CA  LYS B 357     -14.184  27.466  11.048  1.00 10.00      B   
ATOM   5022  CB  LYS B 357     -12.875  26.672  11.144  1.00 10.00      B   
ATOM   5023  CG  LYS B 357     -13.050  25.165  11.031  1.00 10.00      B   
ATOM   5024  CD  LYS B 357     -11.738  24.432  11.258  1.00 10.00      B   
ATOM   5025  CE  LYS B 357     -11.964  22.936  11.411  1.00 10.00      B   
ATOM   5026  NZ  LYS B 357     -10.687  22.180  11.486  1.00 10.00      B   
ATOM   5027  HZ1 LYS B 357     -10.127  22.498  12.300  1.00 10.00      B   
ATOM   5028  HZ2 LYS B 357     -10.131  22.329  10.612  1.00 10.00      B   
ATOM   5029  HZ3 LYS B 357     -10.880  21.160  11.584  1.00 10.00      B   
ATOM   5030  C   LYS B 357     -15.164  27.004  12.124  1.00 10.00      B   
ATOM   5031  O   LYS B 357     -14.776  26.749  13.266  1.00 10.00      B   
ATOM   5032  N   GLU B 358     -16.433  26.922  11.760  1.00 10.00      B   
ATOM   5033  HN  GLU B 358     -16.679  27.140  10.836  1.00 10.00      B   
ATOM   5034  CA  GLU B 358     -17.472  26.510  12.691  1.00 10.00      B   
ATOM   5035  CB  GLU B 358     -18.669  27.462  12.607  1.00 10.00      B   
ATOM   5036  CG  GLU B 358     -18.317  28.928  12.824  1.00 10.00      B   
ATOM   5037  CD  GLU B 358     -18.154  29.297  14.287  1.00 10.00      B   
ATOM   5038  OE1 GLU B 358     -17.425  28.588  15.016  1.00 10.00      B   
ATOM   5039  OE2 GLU B 358     -18.747  30.311  14.711  1.00 10.00      B   
ATOM   5040  C   GLU B 358     -17.916  25.080  12.409  1.00 10.00      B   
ATOM   5041  O   GLU B 358     -17.933  24.641  11.256  1.00 10.00      B   
ATOM   5042  N   GLY B 359     -18.273  24.358  13.460  1.00 10.00      B   
ATOM   5043  HN  GLY B 359     -18.226  24.756  14.356  1.00 10.00      B   
ATOM   5044  CA  GLY B 359     -18.715  22.987  13.306  1.00 10.00      B   
ATOM   5045  C   GLY B 359     -17.859  22.026  14.102  1.00 10.00      B   
ATOM   5046  O   GLY B 359     -17.714  22.177  15.317  1.00 10.00      B   
ATOM   5047  N   ALA B 360     -17.284  21.048  13.420  1.00 10.00      B   
ATOM   5048  HN  ALA B 360     -17.437  20.986  12.453  1.00 10.00      B   
ATOM   5049  CA  ALA B 360     -16.434  20.064  14.066  1.00 10.00      B   
ATOM   5050  CB  ALA B 360     -16.666  18.685  13.465  1.00 10.00      B   
ATOM   5051  C   ALA B 360     -14.969  20.463  13.943  1.00 10.00      B   
ATOM   5052  O   ALA B 360     -14.465  20.670  12.840  1.00 10.00      B   
ATOM   5053  N   GLU B 361     -14.291  20.569  15.078  1.00 10.00      B   
ATOM   5054  HN  GLU B 361     -14.754  20.391  15.929  1.00 10.00      B   
ATOM   5055  CA  GLU B 361     -12.880  20.949  15.099  1.00 10.00      B   
ATOM   5056  CB  GLU B 361     -12.433  21.259  16.529  1.00 10.00      B   
ATOM   5057  CG  GLU B 361     -13.141  22.451  17.155  1.00 10.00      B   
ATOM   5058  CD  GLU B 361     -12.792  22.641  18.617  1.00 10.00      B   
ATOM   5059  OE1 GLU B 361     -13.381  21.944  19.471  1.00 10.00      B   
ATOM   5060  OE2 GLU B 361     -11.936  23.497  18.926  1.00 10.00      B   
ATOM   5061  C   GLU B 361     -11.997  19.859  14.492  1.00 10.00      B   
ATOM   5062  O   GLU B 361     -10.937  20.144  13.937  1.00 10.00      B   
ATOM   5063  N   TYR B 362     -12.455  18.615  14.579  1.00 10.00      B   
ATOM   5064  HN  TYR B 362     -13.320  18.457  15.009  1.00 10.00      B   
ATOM   5065  CA  TYR B 362     -11.706  17.479  14.048  1.00 10.00      B   
ATOM   5066  CB  TYR B 362     -12.145  16.183  14.732  1.00 10.00      B   
ATOM   5067  CG  TYR B 362     -11.590  15.990  16.125  1.00 10.00      B   
ATOM   5068  CD1 TYR B 362     -12.379  16.211  17.246  1.00 10.00      B   
ATOM   5069  CD2 TYR B 362     -10.280  15.574  16.318  1.00 10.00      B   
ATOM   5070  CE1 TYR B 362     -11.878  16.025  18.520  1.00 10.00      B   
ATOM   5071  CE2 TYR B 362      -9.768  15.387  17.589  1.00 10.00      B   
ATOM   5072  CZ  TYR B 362     -10.571  15.613  18.687  1.00 10.00      B   
ATOM   5073  OH  TYR B 362     -10.066  15.423  19.957  1.00 10.00      B   
ATOM   5074  HH  TYR B 362     -10.665  14.848  20.453  1.00 10.00      B   
ATOM   5075  C   TYR B 362     -11.872  17.346  12.535  1.00 10.00      B   
ATOM   5076  O   TYR B 362     -11.182  16.551  11.893  1.00 10.00      B   
ATOM   5077  N   ASP B 363     -12.784  18.126  11.971  1.00 10.00      B   
ATOM   5078  HN  ASP B 363     -13.288  18.755  12.528  1.00 10.00      B   
ATOM   5079  CA  ASP B 363     -13.038  18.091  10.534  1.00 10.00      B   
ATOM   5080  CB  ASP B 363     -14.517  18.383  10.252  1.00 10.00      B   
ATOM   5081  CG  ASP B 363     -15.054  17.681   9.016  1.00 10.00      B   
ATOM   5082  OD1 ASP B 363     -16.227  17.257   9.039  1.00 10.00      B   
ATOM   5083  OD2 ASP B 363     -14.315  17.549   8.014  1.00 10.00      B   
ATOM   5084  C   ASP B 363     -12.165  19.125   9.834  1.00 10.00      B   
ATOM   5085  O   ASP B 363     -11.341  19.783  10.474  1.00 10.00      B   
ATOM   5086  N   SER B 364     -12.346  19.265   8.533  1.00 10.00      B   
ATOM   5087  HN  SER B 364     -13.021  18.706   8.081  1.00 10.00      B   
ATOM   5088  CA  SER B 364     -11.588  20.226   7.751  1.00 10.00      B   
ATOM   5089  CB  SER B 364     -11.005  19.545   6.510  1.00 10.00      B   
ATOM   5090  OG  SER B 364     -11.812  18.446   6.107  1.00 10.00      B   
ATOM   5091  HG  SER B 364     -11.712  17.727   6.746  1.00 10.00      B   
ATOM   5092  C   SER B 364     -12.484  21.396   7.353  1.00 10.00      B   
ATOM   5093  O   SER B 364     -13.705  21.243   7.252  1.00 10.00      B   
ATOM   5094  N   ASN B 365     -11.881  22.559   7.147  1.00 10.00      B   
ATOM   5095  HN  ASN B 365     -10.899  22.616   7.252  1.00 10.00      B   
ATOM   5096  CA  ASN B 365     -12.618  23.756   6.762  1.00 10.00      B   
ATOM   5097  CB  ASN B 365     -11.751  25.000   6.975  1.00 10.00      B   
ATOM   5098  CG  ASN B 365     -12.552  26.287   7.024  1.00 10.00      B   
ATOM   5099  OD1 ASN B 365     -13.708  26.337   6.605  1.00 10.00      B   
ATOM   5100  ND2 ASN B 365     -11.929  27.348   7.515  1.00 10.00      B   
ATOM   5101 HD21 ASN B 365     -10.996  27.243   7.811  1.00 10.00      B   
ATOM   5102 HD22 ASN B 365     -12.421  28.194   7.563  1.00 10.00      B   
ATOM   5103  C   ASN B 365     -13.046  23.663   5.298  1.00 10.00      B   
ATOM   5104  O   ASN B 365     -12.205  23.622   4.402  1.00 10.00      B   
ATOM   5105  N   PRO B 366     -14.364  23.634   5.046  1.00 10.00      B   
ATOM   5106  CA  PRO B 366     -14.921  23.528   3.690  1.00 10.00      B   
ATOM   5107  CB  PRO B 366     -16.437  23.546   3.915  1.00 10.00      B   
ATOM   5108  CG  PRO B 366     -16.617  23.157   5.340  1.00 10.00      B   
ATOM   5109  CD  PRO B 366     -15.420  23.692   6.066  1.00 10.00      B   
ATOM   5110  C   PRO B 366     -14.510  24.682   2.777  1.00 10.00      B   
ATOM   5111  O   PRO B 366     -14.442  24.523   1.558  1.00 10.00      B   
ATOM   5112  N   VAL B 367     -14.228  25.838   3.363  1.00 10.00      B   
ATOM   5113  HN  VAL B 367     -14.288  25.912   4.340  1.00 10.00      B   
ATOM   5114  CA  VAL B 367     -13.833  27.001   2.575  1.00 10.00      B   
ATOM   5115  CB  VAL B 367     -13.965  28.319   3.370  1.00 10.00      B   
ATOM   5116  CG1 VAL B 367     -12.838  28.484   4.375  1.00 10.00      B   
ATOM   5117  CG2 VAL B 367     -14.040  29.513   2.433  1.00 10.00      B   
ATOM   5118  C   VAL B 367     -12.416  26.844   2.015  1.00 10.00      B   
ATOM   5119  O   VAL B 367     -12.055  27.479   1.024  1.00 10.00      B   
ATOM   5120  N   ASN B 368     -11.632  25.962   2.629  1.00 10.00      B   
ATOM   5121  HN  ASN B 368     -11.988  25.451   3.388  1.00 10.00      B   
ATOM   5122  CA  ASN B 368     -10.257  25.726   2.195  1.00 10.00      B   
ATOM   5123  CB  ASN B 368      -9.480  24.891   3.215  1.00 10.00      B   
ATOM   5124  CG  ASN B 368      -8.876  25.740   4.314  1.00 10.00      B   
ATOM   5125  OD1 ASN B 368      -8.587  26.919   4.117  1.00 10.00      B   
ATOM   5126  ND2 ASN B 368      -8.674  25.149   5.477  1.00 10.00      B   
ATOM   5127 HD21 ASN B 368      -8.922  24.200   5.571  1.00 10.00      B   
ATOM   5128 HD22 ASN B 368      -8.287  25.680   6.205  1.00 10.00      B   
ATOM   5129  C   ASN B 368     -10.206  25.071   0.821  1.00 10.00      B   
ATOM   5130  O   ASN B 368      -9.193  25.148   0.127  1.00 10.00      B   
ATOM   5131  N   GLU B 369     -11.313  24.444   0.431  1.00 10.00      B   
ATOM   5132  HN  GLU B 369     -12.086  24.430   1.032  1.00 10.00      B   
ATOM   5133  CA  GLU B 369     -11.414  23.785  -0.867  1.00 10.00      B   
ATOM   5134  CB  GLU B 369     -12.790  23.134  -1.020  1.00 10.00      B   
ATOM   5135  CG  GLU B 369     -12.950  21.825  -0.275  1.00 10.00      B   
ATOM   5136  CD  GLU B 369     -12.134  20.708  -0.888  1.00 10.00      B   
ATOM   5137  OE1 GLU B 369     -12.248  20.489  -2.116  1.00 10.00      B   
ATOM   5138  OE2 GLU B 369     -11.390  20.033  -0.143  1.00 10.00      B   
ATOM   5139  C   GLU B 369     -11.213  24.795  -1.988  1.00 10.00      B   
ATOM   5140  O   GLU B 369     -10.575  24.508  -2.999  1.00 10.00      B   
ATOM   5141  N   LEU B 370     -11.756  25.987  -1.791  1.00 10.00      B   
ATOM   5142  HN  LEU B 370     -12.240  26.162  -0.954  1.00 10.00      B   
ATOM   5143  CA  LEU B 370     -11.643  27.043  -2.781  1.00 10.00      B   
ATOM   5144  CB  LEU B 370     -12.749  28.080  -2.600  1.00 10.00      B   
ATOM   5145  CG  LEU B 370     -14.170  27.570  -2.831  1.00 10.00      B   
ATOM   5146  CD1 LEU B 370     -15.177  28.693  -2.648  1.00 10.00      B   
ATOM   5147  CD2 LEU B 370     -14.296  26.946  -4.213  1.00 10.00      B   
ATOM   5148  C   LEU B 370     -10.271  27.696  -2.728  1.00 10.00      B   
ATOM   5149  O   LEU B 370      -9.713  28.060  -3.763  1.00 10.00      B   
ATOM   5150  N   THR B 371      -9.731  27.830  -1.520  1.00 10.00      B   
ATOM   5151  HN  THR B 371     -10.235  27.528  -0.733  1.00 10.00      B   
ATOM   5152  CA  THR B 371      -8.418  28.427  -1.328  1.00 10.00      B   
ATOM   5153  CB  THR B 371      -8.096  28.565   0.171  1.00 10.00      B   
ATOM   5154  OG1 THR B 371      -9.320  28.725   0.903  1.00 10.00      B   
ATOM   5155  HG1 THR B 371      -9.141  28.650   1.847  1.00 10.00      B   
ATOM   5156  CG2 THR B 371      -7.206  29.774   0.413  1.00 10.00      B   
ATOM   5157  C   THR B 371      -7.343  27.574  -1.998  1.00 10.00      B   
ATOM   5158  O   THR B 371      -6.400  28.098  -2.597  1.00 10.00      B   
ATOM   5159  N   LEU B 372      -7.505  26.256  -1.904  1.00 10.00      B   
ATOM   5160  HN  LEU B 372      -8.278  25.904  -1.406  1.00 10.00      B   
ATOM   5161  CA  LEU B 372      -6.565  25.318  -2.503  1.00 10.00      B   
ATOM   5162  CB  LEU B 372      -6.979  23.875  -2.203  1.00 10.00      B   
ATOM   5163  CG  LEU B 372      -6.567  23.319  -0.838  1.00 10.00      B   
ATOM   5164  CD1 LEU B 372      -7.357  22.061  -0.516  1.00 10.00      B   
ATOM   5165  CD2 LEU B 372      -5.074  23.028  -0.808  1.00 10.00      B   
ATOM   5166  C   LEU B 372      -6.474  25.532  -4.006  1.00 10.00      B   
ATOM   5167  O   LEU B 372      -5.383  25.576  -4.569  1.00 10.00      B
[truncated: 289,833 more chars]
