# Supplementary material for: Large-scale discovery of protein interactions at residue resolution using co-evolution calculated from genomic sequences
Source: Nat Commun. 2021 Mar 2;12:1396. doi: 10.1038/s41467-021-21636-z (PMC7925567; doi:10.1038/s41467-021-21636-z)
Supplement: Supplementary file 12 — Supplementary Data 10 [file 41467_2021_21636_MOESM12_ESM.zip › supplementary/allpdb1629_C4YDZ9_C4YFL7/models/haddock_top6_haddock_27w.pdb]

REMARK FILENAME="haddock_27w.pdb0"
REMARK ===============================================================
REMARK HADDOCK run for haddock
REMARK initial structure: haddock_27.pdb
REMARK final NOE weights: unambig 50 amb: 50
REMARK ===============================================================
REMARK            total,bonds,angles,improper,dihe,vdw,elec,air,cdih,coup,rdcs,vean,dani,xpcs,rg
REMARK energies: -230.059, 0, 0, 0, 0, -47.3438, -238.437, 55.7215, 0, 0, 0, 0, 0, 0, 0
REMARK ===============================================================
REMARK            bonds,angles,impropers,dihe,air,cdih,coup,rdcs,vean,dani,xpcs
REMARK rms-dev.: 0,0,0,0,2.40323,0,0, 0, 0, 0, 0
REMARK ===============================================================
REMARK               air,cdih,coup,rdcs,vean,dani,xpcs
REMARK               >0.3,>5,>1,>0,>5,>0.2,>0.2
REMARK violations.: 1, 0, 0, 0, 0, 0, 0
REMARK ===============================================================
REMARK                        CVpartition#,violations,rms
REMARK AIRs cross-validation: 1, 0, NaN
REMARK ===============================================================
REMARK NCS energy: 0
REMARK ===============================================================
REMARK Symmetry energy: 0
REMARK ===============================================================
REMARK Desolvation energy: 16.5718
REMARK Internal energy free molecules: 74576.2
REMARK Internal energy complex: -36767
REMARK Binding energy: -111612
REMARK ===============================================================
REMARK buried surface area: 2021.8
REMARK ===============================================================
REMARK water - chain1: 0 0 0
REMARK water - chain2: 0 0 0
REMARK water - chain3: 0 0 0
REMARK water - chain4: 0 0 0
REMARK water - chain5: 0 0 0
REMARK water - chain6: 0 0 0
REMARK ===============================================================
REMARK water - water: 0 0 0
REMARK ===============================================================
REMARK DATE:29-May-2020  00:28:20       created by user: he47
REMARK VERSION:1.3
ATOM      1  CB  THR A   2     -21.133  -0.475  -0.483  1.00 10.00      A   
ATOM      2  OG1 THR A   2     -20.329  -1.113   0.522  1.00 10.00      A   
ATOM      3  HG1 THR A   2     -19.466  -1.337   0.148  1.00 10.00      A   
ATOM      4  CG2 THR A   2     -22.574  -0.395   0.001  1.00 10.00      A   
ATOM      5  C   THR A   2     -21.692  -2.620  -1.704  1.00 10.00      A   
ATOM      6  O   THR A   2     -22.800  -2.828  -2.200  1.00 10.00      A   
ATOM      7  N   THR A   2     -21.616  -0.484  -2.942  1.00 10.00      A   
ATOM      8  HT1 THR A   2     -21.077   0.397  -3.099  1.00 10.00      A   
ATOM      9  HT2 THR A   2     -22.603  -0.242  -2.730  1.00 10.00      A   
ATOM     10  HT3 THR A   2     -21.591  -1.051  -3.811  1.00 10.00      A   
ATOM     11  CA  THR A   2     -21.030  -1.248  -1.823  1.00 10.00      A   
ATOM     12  N   SER A   3     -20.996  -3.558  -1.077  1.00 10.00      A   
ATOM     13  HN  SER A   3     -20.109  -3.336  -0.719  1.00 10.00      A   
ATOM     14  CA  SER A   3     -21.509  -4.908  -0.897  1.00 10.00      A   
ATOM     15  CB  SER A   3     -21.179  -5.763  -2.125  1.00 10.00      A   
ATOM     16  OG  SER A   3     -21.657  -5.164  -3.321  1.00 10.00      A   
ATOM     17  HG  SER A   3     -22.269  -4.446  -3.100  1.00 10.00      A   
ATOM     18  C   SER A   3     -20.912  -5.546   0.355  1.00 10.00      A   
ATOM     19  O   SER A   3     -19.861  -5.115   0.839  1.00 10.00      A   
ATOM     20  N   ILE A   4     -21.586  -6.562   0.878  1.00 10.00      A   
ATOM     21  HN  ILE A   4     -22.423  -6.852   0.452  1.00 10.00      A   
ATOM     22  CA  ILE A   4     -21.119  -7.263   2.068  1.00 10.00      A   
ATOM     23  CB  ILE A   4     -22.269  -7.502   3.072  1.00 10.00      A   
ATOM     24  CG1 ILE A   4     -22.951  -6.175   3.429  1.00 10.00      A   
ATOM     25  CG2 ILE A   4     -21.751  -8.192   4.328  1.00 10.00      A   
ATOM     26  CD1 ILE A   4     -24.222  -6.331   4.239  1.00 10.00      A   
ATOM     27  C   ILE A   4     -20.497  -8.603   1.677  1.00 10.00      A   
ATOM     28  O   ILE A   4     -21.146  -9.439   1.046  1.00 10.00      A   
ATOM     29  N   LYS A   5     -19.233  -8.793   2.035  1.00 10.00      A   
ATOM     30  HN  LYS A   5     -18.766  -8.088   2.533  1.00 10.00      A   
ATOM     31  CA  LYS A   5     -18.522 -10.030   1.722  1.00 10.00      A   
ATOM     32  CB  LYS A   5     -17.370  -9.751   0.746  1.00 10.00      A   
ATOM     33  CG  LYS A   5     -17.803  -9.535  -0.696  1.00 10.00      A   
ATOM     34  CD  LYS A   5     -16.657  -9.800  -1.662  1.00 10.00      A   
ATOM     35  CE  LYS A   5     -17.067  -9.519  -3.098  1.00 10.00      A   
ATOM     36  NZ  LYS A   5     -16.031  -9.948  -4.075  1.00 10.00      A   
ATOM     37  HZ1 LYS A   5     -16.191  -9.482  -4.990  1.00 10.00      A   
ATOM     38  HZ2 LYS A   5     -16.068 -10.986  -4.221  1.00 10.00      A   
ATOM     39  HZ3 LYS A   5     -15.085  -9.694  -3.731  1.00 10.00      A   
ATOM     40  C   LYS A   5     -17.975 -10.668   3.000  1.00 10.00      A   
ATOM     41  O   LYS A   5     -17.847  -9.982   4.016  1.00 10.00      A   
ATOM     42  N   PRO A   6     -17.658 -11.988   2.961  1.00 10.00      A   
ATOM     43  CA  PRO A   6     -17.111 -12.730   4.107  1.00 10.00      A   
ATOM     44  CB  PRO A   6     -16.542 -14.021   3.474  1.00 10.00      A   
ATOM     45  CG  PRO A   6     -16.717 -13.864   1.996  1.00 10.00      A   
ATOM     46  CD  PRO A   6     -17.825 -12.870   1.801  1.00 10.00      A   
ATOM     47  C   PRO A   6     -16.007 -11.947   4.824  1.00 10.00      A   
ATOM     48  O   PRO A   6     -15.083 -11.428   4.188  1.00 10.00      A   
ATOM     49  N   PHE A   7     -16.114 -11.852   6.142  1.00 10.00      A   
ATOM     50  HN  PHE A   7     -16.865 -12.294   6.594  1.00 10.00      A   
ATOM     51  CA  PHE A   7     -15.141 -11.118   6.940  1.00 10.00      A   
ATOM     52  CB  PHE A   7     -15.855 -10.072   7.803  1.00 10.00      A   
ATOM     53  CG  PHE A   7     -14.935  -9.192   8.605  1.00 10.00      A   
ATOM     54  CD1 PHE A   7     -14.270  -8.134   8.008  1.00 10.00      A   
ATOM     55  CD2 PHE A   7     -14.740  -9.420   9.957  1.00 10.00      A   
ATOM     56  CE1 PHE A   7     -13.428  -7.320   8.743  1.00 10.00      A   
ATOM     57  CE2 PHE A   7     -13.899  -8.613  10.699  1.00 10.00      A   
ATOM     58  CZ  PHE A   7     -13.243  -7.561  10.091  1.00 10.00      A   
ATOM     59  C   PHE A   7     -14.324 -12.057   7.820  1.00 10.00      A   
ATOM     60  O   PHE A   7     -14.872 -12.946   8.475  1.00 10.00      A   
ATOM     61  N   GLN A   8     -13.015 -11.847   7.831  1.00 10.00      A   
ATOM     62  HN  GLN A   8     -12.639 -11.115   7.289  1.00 10.00      A   
ATOM     63  CA  GLN A   8     -12.110 -12.658   8.630  1.00 10.00      A   
ATOM     64  CB  GLN A   8     -11.266 -13.554   7.720  1.00 10.00      A   
ATOM     65  CG  GLN A   8     -10.725 -14.807   8.389  1.00 10.00      A   
ATOM     66  CD  GLN A   8     -11.781 -15.878   8.581  1.00 10.00      A   
ATOM     67  OE1 GLN A   8     -12.971 -15.588   8.706  1.00 10.00      A   
ATOM     68  NE2 GLN A   8     -11.351 -17.128   8.613  1.00 10.00      A   
ATOM     69 HE21 GLN A   8     -10.388 -17.290   8.510  1.00 10.00      A   
ATOM     70 HE22 GLN A   8     -12.012 -17.842   8.749  1.00 10.00      A   
ATOM     71  C   GLN A   8     -11.215 -11.749   9.475  1.00 10.00      A   
ATOM     72  O   GLN A   8     -11.271 -10.526   9.348  1.00 10.00      A   
ATOM     73  N   MET A   9     -10.388 -12.346  10.324  1.00 10.00      A   
ATOM     74  HN  MET A   9     -10.372 -13.324  10.364  1.00 10.00      A   
ATOM     75  CA  MET A   9      -9.500 -11.590  11.198  1.00 10.00      A   
ATOM     76  CB  MET A   9      -8.961 -12.499  12.311  1.00 10.00      A   
ATOM     77  CG  MET A   9      -8.080 -11.792  13.332  1.00 10.00      A   
ATOM     78  SD  MET A   9      -7.571 -12.873  14.684  1.00 10.00      A   
ATOM     79  CE  MET A   9      -6.524 -14.039  13.818  1.00 10.00      A   
ATOM     80  C   MET A   9      -8.345 -10.955  10.422  1.00 10.00      A   
ATOM     81  O   MET A   9      -7.807  -9.924  10.824  1.00 10.00      A   
ATOM     82  N   GLU A  10      -7.992 -11.550   9.290  1.00 10.00      A   
ATOM     83  HN  GLU A  10      -8.485 -12.346   8.992  1.00 10.00      A   
ATOM     84  CA  GLU A  10      -6.883 -11.053   8.476  1.00 10.00      A   
ATOM     85  CB  GLU A  10      -6.324 -12.163   7.580  1.00 10.00      A   
ATOM     86  CG  GLU A  10      -5.570 -13.260   8.322  1.00 10.00      A   
ATOM     87  CD  GLU A  10      -6.457 -14.074   9.242  1.00 10.00      A   
ATOM     88  OE1 GLU A  10      -6.299 -13.963  10.476  1.00 10.00      A   
ATOM     89  OE2 GLU A  10      -7.324 -14.818   8.735  1.00 10.00      A   
ATOM     90  C   GLU A  10      -7.274  -9.830   7.641  1.00 10.00      A   
ATOM     91  O   GLU A  10      -6.457  -9.288   6.897  1.00 10.00      A   
ATOM     92  N   ASP A  11      -8.517  -9.384   7.782  1.00 10.00      A   
ATOM     93  HN  ASP A  11      -9.120  -9.839   8.408  1.00 10.00      A   
ATOM     94  CA  ASP A  11      -9.005  -8.227   7.031  1.00 10.00      A   
ATOM     95  CB  ASP A  11     -10.534  -8.243   6.931  1.00 10.00      A   
ATOM     96  CG  ASP A  11     -11.057  -9.222   5.904  1.00 10.00      A   
ATOM     97  OD1 ASP A  11     -11.218  -8.837   4.732  1.00 10.00      A   
ATOM     98  OD2 ASP A  11     -11.322 -10.385   6.261  1.00 10.00      A   
ATOM     99  C   ASP A  11      -8.547  -6.923   7.673  1.00 10.00      A   
ATOM    100  O   ASP A  11      -8.676  -5.852   7.080  1.00 10.00      A   
ATOM    101  N   LEU A  12      -7.997  -7.025   8.881  1.00 10.00      A   
ATOM    102  HN  LEU A  12      -7.907  -7.915   9.286  1.00 10.00      A   
ATOM    103  CA  LEU A  12      -7.524  -5.859   9.625  1.00 10.00      A   
ATOM    104  CB  LEU A  12      -6.967  -6.285  10.987  1.00 10.00      A   
ATOM    105  CG  LEU A  12      -7.961  -6.934  11.953  1.00 10.00      A   
ATOM    106  CD1 LEU A  12      -7.255  -7.393  13.218  1.00 10.00      A   
ATOM    107  CD2 LEU A  12      -9.090  -5.973  12.287  1.00 10.00      A   
ATOM    108  C   LEU A  12      -6.464  -5.073   8.856  1.00 10.00      A   
ATOM    109  O   LEU A  12      -6.372  -3.854   8.981  1.00 10.00      A   
ATOM    110  N   PHE A  13      -5.684  -5.773   8.038  1.00 10.00      A   
ATOM    111  HN  PHE A  13      -5.826  -6.738   7.954  1.00 10.00      A   
ATOM    112  CA  PHE A  13      -4.624  -5.141   7.260  1.00 10.00      A   
ATOM    113  CB  PHE A  13      -3.711  -6.197   6.630  1.00 10.00      A   
ATOM    114  CG  PHE A  13      -3.221  -7.210   7.627  1.00 10.00      A   
ATOM    115  CD1 PHE A  13      -3.460  -8.559   7.439  1.00 10.00      A   
ATOM    116  CD2 PHE A  13      -2.535  -6.809   8.761  1.00 10.00      A   
ATOM    117  CE1 PHE A  13      -3.024  -9.491   8.360  1.00 10.00      A   
ATOM    118  CE2 PHE A  13      -2.094  -7.735   9.687  1.00 10.00      A   
ATOM    119  CZ  PHE A  13      -2.340  -9.079   9.486  1.00 10.00      A   
ATOM    120  C   PHE A  13      -5.187  -4.197   6.202  1.00 10.00      A   
ATOM    121  O   PHE A  13      -4.524  -3.245   5.794  1.00 10.00      A   
ATOM    122  N   GLU A  14      -6.421  -4.449   5.781  1.00 10.00      A   
ATOM    123  HN  GLU A  14      -6.913  -5.210   6.160  1.00 10.00      A   
ATOM    124  CA  GLU A  14      -7.069  -3.614   4.776  1.00 10.00      A   
ATOM    125  CB  GLU A  14      -8.008  -4.449   3.901  1.00 10.00      A   
ATOM    126  CG  GLU A  14      -7.326  -5.562   3.120  1.00 10.00      A   
ATOM    127  CD  GLU A  14      -8.285  -6.289   2.202  1.00 10.00      A   
ATOM    128  OE1 GLU A  14      -9.343  -6.749   2.684  1.00 10.00      A   
ATOM    129  OE2 GLU A  14      -7.992  -6.405   0.993  1.00 10.00      A   
ATOM    130  C   GLU A  14      -7.854  -2.489   5.443  1.00 10.00      A   
ATOM    131  O   GLU A  14      -8.278  -1.534   4.790  1.00 10.00      A   
ATOM    132  N   LEU A  15      -8.045  -2.611   6.750  1.00 10.00      A   
ATOM    133  HN  LEU A  15      -7.679  -3.395   7.214  1.00 10.00      A   
ATOM    134  CA  LEU A  15      -8.786  -1.617   7.515  1.00 10.00      A   
ATOM    135  CB  LEU A  15      -9.678  -2.305   8.553  1.00 10.00      A   
ATOM    136  CG  LEU A  15     -10.753  -3.251   8.004  1.00 10.00      A   
ATOM    137  CD1 LEU A  15     -11.409  -4.028   9.135  1.00 10.00      A   
ATOM    138  CD2 LEU A  15     -11.797  -2.477   7.210  1.00 10.00      A   
ATOM    139  C   LEU A  15      -7.840  -0.641   8.204  1.00 10.00      A   
ATOM    140  O   LEU A  15      -8.278   0.326   8.827  1.00 10.00      A   
ATOM    141  N   ASN A  16      -6.544  -0.898   8.068  1.00 10.00      A   
ATOM    142  HN  ASN A  16      -6.272  -1.681   7.546  1.00 10.00      A   
ATOM    143  CA  ASN A  16      -5.508  -0.058   8.676  1.00 10.00      A   
ATOM    144  CB  ASN A  16      -4.093  -0.522   8.295  1.00 10.00      A   
ATOM    145  CG  ASN A  16      -3.630  -1.744   9.075  1.00 10.00      A   
ATOM    146  OD1 ASN A  16      -4.104  -2.012  10.179  1.00 10.00      A   
ATOM    147  ND2 ASN A  16      -2.681  -2.480   8.516  1.00 10.00      A   
ATOM    148 HD21 ASN A  16      -2.331  -2.199   7.637  1.00 10.00      A   
ATOM    149 HD22 ASN A  16      -2.362  -3.272   8.996  1.00 10.00      A   
ATOM    150  C   ASN A  16      -5.696   1.442   8.397  1.00 10.00      A   
ATOM    151  O   ASN A  16      -5.730   2.236   9.339  1.00 10.00      A   
ATOM    152  N   PRO A  17      -5.833   1.862   7.116  1.00 10.00      A   
ATOM    153  CA  PRO A  17      -6.014   3.281   6.773  1.00 10.00      A   
ATOM    154  CB  PRO A  17      -6.141   3.277   5.246  1.00 10.00      A   
ATOM    155  CG  PRO A  17      -5.519   1.996   4.813  1.00 10.00      A   
ATOM    156  CD  PRO A  17      -5.808   1.014   5.907  1.00 10.00      A   
ATOM    157  C   PRO A  17      -7.273   3.879   7.397  1.00 10.00      A   
ATOM    158  O   PRO A  17      -7.265   5.018   7.859  1.00 10.00      A   
ATOM    159  N   VAL A  18      -8.344   3.096   7.428  1.00 10.00      A   
ATOM    160  HN  VAL A  18      -8.278   2.184   7.077  1.00 10.00      A   
ATOM    161  CA  VAL A  18      -9.613   3.554   7.986  1.00 10.00      A   
ATOM    162  CB  VAL A  18     -10.759   2.564   7.674  1.00 10.00      A   
ATOM    163  CG1 VAL A  18     -12.114   3.228   7.873  1.00 10.00      A   
ATOM    164  CG2 VAL A  18     -10.633   2.013   6.260  1.00 10.00      A   
ATOM    165  C   VAL A  18      -9.501   3.746   9.498  1.00 10.00      A   
ATOM    166  O   VAL A  18     -10.083   4.672  10.069  1.00 10.00      A   
ATOM    167  N   ASN A  19      -8.730   2.876  10.138  1.00 10.00      A   
ATOM    168  HN  ASN A  19      -8.290   2.158   9.628  1.00 10.00      A   
ATOM    169  CA  ASN A  19      -8.536   2.945  11.583  1.00 10.00      A   
ATOM    170  CB  ASN A  19      -8.038   1.609  12.143  1.00 10.00      A   
ATOM    171  CG  ASN A  19      -9.104   0.528  12.144  1.00 10.00      A   
ATOM    172  OD1 ASN A  19     -10.303   0.813  12.121  1.00 10.00      A   
ATOM    173  ND2 ASN A  19      -8.674  -0.722  12.182  1.00 10.00      A   
ATOM    174 HD21 ASN A  19      -7.704  -0.880  12.206  1.00 10.00      A   
ATOM    175 HD22 ASN A  19      -9.341  -1.441  12.194  1.00 10.00      A   
ATOM    176  C   ASN A  19      -7.583   4.069  11.974  1.00 10.00      A   
ATOM    177  O   ASN A  19      -7.445   4.391  13.153  1.00 10.00      A   
ATOM    178  N   LEU A  20      -6.936   4.674  10.982  1.00 10.00      A   
ATOM    179  HN  LEU A  20      -7.095   4.385  10.058  1.00 10.00      A   
ATOM    180  CA  LEU A  20      -5.998   5.761  11.238  1.00 10.00      A   
ATOM    181  CB  LEU A  20      -5.096   6.015  10.028  1.00 10.00      A   
ATOM    182  CG  LEU A  20      -3.988   4.989   9.779  1.00 10.00      A   
ATOM    183  CD1 LEU A  20      -3.188   5.362   8.543  1.00 10.00      A   
ATOM    184  CD2 LEU A  20      -3.080   4.871  10.993  1.00 10.00      A   
ATOM    185  C   LEU A  20      -6.720   7.043  11.628  1.00 10.00      A   
ATOM    186  O   LEU A  20      -6.133   7.914  12.268  1.00 10.00      A   
ATOM    187  N   ASP A  21      -7.990   7.147  11.245  1.00 10.00      A   
ATOM    188  HN  ASP A  21      -8.397   6.412  10.740  1.00 10.00      A   
ATOM    189  CA  ASP A  21      -8.801   8.325  11.558  1.00 10.00      A   
ATOM    190  CB  ASP A  21     -10.239   8.125  11.067  1.00 10.00      A   
ATOM    191  CG  ASP A  21     -11.095   9.374  11.190  1.00 10.00      A   
ATOM    192  OD1 ASP A  21     -11.264  10.085  10.178  1.00 10.00      A   
ATOM    193  OD2 ASP A  21     -11.615   9.644  12.294  1.00 10.00      A   
ATOM    194  C   ASP A  21      -8.787   8.608  13.061  1.00 10.00      A   
ATOM    195  O   ASP A  21      -8.865   7.683  13.873  1.00 10.00      A   
ATOM    196  N   PRO A  22      -8.660   9.889  13.449  1.00 10.00      A   
ATOM    197  CA  PRO A  22      -8.621  10.305  14.860  1.00 10.00      A   
ATOM    198  CB  PRO A  22      -8.505  11.834  14.794  1.00 10.00      A   
ATOM    199  CG  PRO A  22      -8.926  12.195  13.411  1.00 10.00      A   
ATOM    200  CD  PRO A  22      -8.522  11.040  12.542  1.00 10.00      A   
ATOM    201  C   PRO A  22      -9.859   9.890  15.665  1.00 10.00      A   
ATOM    202  O   PRO A  22      -9.798   9.781  16.888  1.00 10.00      A   
ATOM    203  N   LEU A  23     -10.976   9.656  14.987  1.00 10.00      A   
ATOM    204  HN  LEU A  23     -10.980   9.751  14.004  1.00 10.00      A   
ATOM    205  CA  LEU A  23     -12.202   9.256  15.669  1.00 10.00      A   
ATOM    206  CB  LEU A  23     -13.425   9.941  15.055  1.00 10.00      A   
ATOM    207  CG  LEU A  23     -13.628  11.413  15.420  1.00 10.00      A   
ATOM    208  CD1 LEU A  23     -14.856  11.973  14.719  1.00 10.00      A   
ATOM    209  CD2 LEU A  23     -13.747  11.579  16.926  1.00 10.00      A   
ATOM    210  C   LEU A  23     -12.374   7.741  15.661  1.00 10.00      A   
ATOM    211  O   LEU A  23     -13.348   7.206  16.201  1.00 10.00      A   
ATOM    212  N   THR A  24     -11.419   7.052  15.058  1.00 10.00      A   
ATOM    213  HN  THR A  24     -10.660   7.530  14.659  1.00 10.00      A   
ATOM    214  CA  THR A  24     -11.462   5.604  14.984  1.00 10.00      A   
ATOM    215  CB  THR A  24     -11.084   5.101  13.579  1.00 10.00      A   
ATOM    216  OG1 THR A  24     -11.821   5.836  12.588  1.00 10.00      A   
ATOM    217  HG1 THR A  24     -11.465   5.639  11.713  1.00 10.00      A   
ATOM    218  CG2 THR A  24     -11.404   3.621  13.447  1.00 10.00      A   
ATOM    219  C   THR A  24     -10.523   4.984  16.016  1.00 10.00      A   
ATOM    220  O   THR A  24      -9.305   5.191  15.973  1.00 10.00      A   
ATOM    221  N   GLU A  25     -11.100   4.236  16.946  1.00 10.00      A   
ATOM    222  HN  GLU A  25     -12.074   4.118  16.930  1.00 10.00      A   
ATOM    223  CA  GLU A  25     -10.331   3.582  17.989  1.00 10.00      A   
ATOM    224  CB  GLU A  25     -11.135   3.534  19.286  1.00 10.00      A   
ATOM    225  CG  GLU A  25     -11.355   4.895  19.919  1.00 10.00      A   
ATOM    226  CD  GLU A  25     -10.131   5.398  20.655  1.00 10.00      A   
ATOM    227  OE1 GLU A  25      -9.018   5.349  20.088  1.00 10.00      A   
ATOM    228  OE2 GLU A  25     -10.276   5.852  21.808  1.00 10.00      A   
ATOM    229  C   GLU A  25      -9.941   2.173  17.571  1.00 10.00      A   
ATOM    230  O   GLU A  25     -10.792   1.367  17.188  1.00 10.00      A   
ATOM    231  N   ASN A  26      -8.654   1.885  17.638  1.00 10.00      A   
ATOM    232  HN  ASN A  26      -8.024   2.573  17.944  1.00 10.00      A   
ATOM    233  CA  ASN A  26      -8.150   0.572  17.279  1.00 10.00      A   
ATOM    234  CB  ASN A  26      -6.821   0.687  16.530  1.00 10.00      A   
ATOM    235  CG  ASN A  26      -6.346  -0.645  15.978  1.00 10.00      A   
ATOM    236  OD1 ASN A  26      -7.139  -1.448  15.486  1.00 10.00      A   
ATOM    237  ND2 ASN A  26      -5.052  -0.897  16.073  1.00 10.00      A   
ATOM    238 HD21 ASN A  26      -4.477  -0.222  16.491  1.00 10.00      A   
ATOM    239 HD22 ASN A  26      -4.719  -1.750  15.717  1.00 10.00      A   
ATOM    240  C   ASN A  26      -7.969  -0.263  18.535  1.00 10.00      A   
ATOM    241  O   ASN A  26      -7.377   0.197  19.516  1.00 10.00      A   
ATOM    242  N   PHE A  27      -8.493  -1.475  18.513  1.00 10.00      A   
ATOM    243  HN  PHE A  27      -8.957  -1.783  17.702  1.00 10.00      A   
ATOM    244  CA  PHE A  27      -8.391  -2.368  19.655  1.00 10.00      A   
ATOM    245  CB  PHE A  27      -9.744  -3.026  19.941  1.00 10.00      A   
ATOM    246  CG  PHE A  27     -10.897  -2.064  19.964  1.00 10.00      A   
ATOM    247  CD1 PHE A  27     -11.726  -1.935  18.864  1.00 10.00      A   
ATOM    248  CD2 PHE A  27     -11.152  -1.292  21.084  1.00 10.00      A   
ATOM    249  CE1 PHE A  27     -12.788  -1.053  18.877  1.00 10.00      A   
ATOM    250  CE2 PHE A  27     -12.212  -0.408  21.105  1.00 10.00      A   
ATOM    251  CZ  PHE A  27     -13.032  -0.288  20.000  1.00 10.00      A   
ATOM    252  C   PHE A  27      -7.339  -3.439  19.400  1.00 10.00      A   
ATOM    253  O   PHE A  27      -6.715  -3.469  18.338  1.00 10.00      A   
ATOM    254  N   ASN A  28      -7.133  -4.307  20.377  1.00 10.00      A   
ATOM    255  HN  ASN A  28      -7.639  -4.216  21.213  1.00 10.00      A   
ATOM    256  CA  ASN A  28      -6.165  -5.387  20.243  1.00 10.00      A   
ATOM    257  CB  ASN A  28      -5.826  -5.985  21.611  1.00 10.00      A   
ATOM    258  CG  ASN A  28      -4.535  -6.787  21.595  1.00 10.00      A   
ATOM    259  OD1 ASN A  28      -4.501  -7.928  21.134  1.00 10.00      A   
ATOM    260  ND2 ASN A  28      -3.466  -6.198  22.106  1.00 10.00      A   
ATOM    261 HD21 ASN A  28      -3.561  -5.288  22.466  1.00 10.00      A   
ATOM    262 HD22 ASN A  28      -2.621  -6.696  22.107  1.00 10.00      A   
ATOM    263  C   ASN A  28      -6.721  -6.471  19.330  1.00 10.00      A   
ATOM    264  O   ASN A  28      -7.939  -6.615  19.201  1.00 10.00      A   
ATOM    265  N   VAL A  29      -5.830  -7.231  18.704  1.00 10.00      A   
ATOM    266  HN  VAL A  29      -4.874  -7.065  18.856  1.00 10.00      A   
ATOM    267  CA  VAL A  29      -6.230  -8.306  17.803  1.00 10.00      A   
ATOM    268  CB  VAL A  29      -5.006  -9.041  17.212  1.00 10.00      A   
ATOM    269  CG1 VAL A  29      -5.441 -10.108  16.217  1.00 10.00      A   
ATOM    270  CG2 VAL A  29      -4.057  -8.055  16.547  1.00 10.00      A   
ATOM    271  C   VAL A  29      -7.135  -9.315  18.514  1.00 10.00      A   
ATOM    272  O   VAL A  29      -8.112  -9.792  17.936  1.00 10.00      A   
ATOM    273  N   SER A  30      -6.821  -9.601  19.778  1.00 10.00      A   
ATOM    274  HN  SER A  30      -6.045  -9.160  20.188  1.00 10.00      A   
ATOM    275  CA  SER A  30      -7.591 -10.550  20.579  1.00 10.00      A   
ATOM    276  CB  SER A  30      -6.924 -10.740  21.941  1.00 10.00      A   
ATOM    277  OG  SER A  30      -6.565  -9.489  22.501  1.00 10.00      A   
ATOM    278  HG  SER A  30      -6.147  -9.629  23.358  1.00 10.00      A   
ATOM    279  C   SER A  30      -9.043 -10.100  20.760  1.00 10.00      A   
ATOM    280  O   SER A  30      -9.943 -10.922  20.948  1.00 10.00      A   
ATOM    281  N   PHE A  31      -9.262  -8.793  20.708  1.00 10.00      A   
ATOM    282  HN  PHE A  31      -8.503  -8.190  20.561  1.00 10.00      A   
ATOM    283  CA  PHE A  31     -10.596  -8.230  20.855  1.00 10.00      A   
ATOM    284  CB  PHE A  31     -10.500  -6.714  21.078  1.00 10.00      A   
ATOM    285  CG  PHE A  31     -11.804  -6.036  21.400  1.00 10.00      A   
ATOM    286  CD1 PHE A  31     -12.270  -5.984  22.705  1.00 10.00      A   
ATOM    287  CD2 PHE A  31     -12.556  -5.438  20.400  1.00 10.00      A   
ATOM    288  CE1 PHE A  31     -13.461  -5.349  23.005  1.00 10.00      A   
ATOM    289  CE2 PHE A  31     -13.747  -4.805  20.692  1.00 10.00      A   
ATOM    290  CZ  PHE A  31     -14.201  -4.759  21.996  1.00 10.00      A   
ATOM    291  C   PHE A  31     -11.423  -8.534  19.609  1.00 10.00      A   
ATOM    292  O   PHE A  31     -12.612  -8.844  19.693  1.00 10.00      A   
ATOM    293  N   TYR A  32     -10.770  -8.471  18.456  1.00 10.00      A   
ATOM    294  HN  TYR A  32      -9.814  -8.252  18.462  1.00 10.00      A   
ATOM    295  CA  TYR A  32     -11.431  -8.733  17.185  1.00 10.00      A   
ATOM    296  CB  TYR A  32     -10.580  -8.222  16.018  1.00 10.00      A   
ATOM    297  CG  TYR A  32     -10.300  -6.736  16.061  1.00 10.00      A   
ATOM    298  CD1 TYR A  32      -9.003  -6.260  16.195  1.00 10.00      A   
ATOM    299  CD2 TYR A  32     -11.331  -5.809  15.959  1.00 10.00      A   
ATOM    300  CE1 TYR A  32      -8.738  -4.906  16.226  1.00 10.00      A   
ATOM    301  CE2 TYR A  32     -11.075  -4.452  15.990  1.00 10.00      A   
ATOM    302  CZ  TYR A  32      -9.776  -4.006  16.124  1.00 10.00      A   
ATOM    303  OH  TYR A  32      -9.514  -2.653  16.151  1.00 10.00      A   
ATOM    304  HH  TYR A  32      -8.656  -2.483  15.729  1.00 10.00      A   
ATOM    305  C   TYR A  32     -11.722 -10.218  17.007  1.00 10.00      A   
ATOM    306  O   TYR A  32     -12.829 -10.598  16.631  1.00 10.00      A   
ATOM    307  N   SER A  33     -10.730 -11.055  17.292  1.00 10.00      A   
ATOM    308  HN  SER A  33      -9.874 -10.695  17.611  1.00 10.00      A   
ATOM    309  CA  SER A  33     -10.879 -12.497  17.148  1.00 10.00      A   
ATOM    310  CB  SER A  33      -9.557 -13.200  17.441  1.00 10.00      A   
ATOM    311  OG  SER A  33      -8.834 -12.506  18.439  1.00 10.00      A   
ATOM    312  HG  SER A  33      -7.902 -12.476  18.190  1.00 10.00      A   
ATOM    313  C   SER A  33     -11.983 -13.041  18.048  1.00 10.00      A   
ATOM    314  O   SER A  33     -12.859 -13.778  17.591  1.00 10.00      A   
ATOM    315  N   GLN A  34     -11.943 -12.664  19.322  1.00 10.00      A   
ATOM    316  HN  GLN A  34     -11.217 -12.073  19.621  1.00 10.00      A   
ATOM    317  CA  GLN A  34     -12.940 -13.111  20.285  1.00 10.00      A   
ATOM    318  CB  GLN A  34     -12.676 -12.493  21.661  1.00 10.00      A   
ATOM    319  CG  GLN A  34     -13.737 -12.816  22.702  1.00 10.00      A   
ATOM    320  CD  GLN A  34     -13.467 -12.154  24.036  1.00 10.00      A   
ATOM    321  OE1 GLN A  34     -12.858 -11.085  24.104  1.00 10.00      A   
ATOM    322  NE2 GLN A  34     -13.920 -12.785  25.106  1.00 10.00      A   
ATOM    323 HE21 GLN A  34     -14.398 -13.635  24.978  1.00 10.00      A   
ATOM    324 HE22 GLN A  34     -13.767 -12.379  25.986  1.00 10.00      A   
ATOM    325  C   GLN A  34     -14.344 -12.757  19.809  1.00 10.00      A   
ATOM    326  O   GLN A  34     -15.246 -13.599  19.823  1.00 10.00      A   
ATOM    327  N   TYR A  35     -14.510 -11.517  19.360  1.00 10.00      A   
ATOM    328  HN  TYR A  35     -13.742 -10.904  19.354  1.00 10.00      A   
ATOM    329  CA  TYR A  35     -15.800 -11.039  18.877  1.00 10.00      A   
ATOM    330  CB  TYR A  35     -15.767  -9.521  18.671  1.00 10.00      A   
ATOM    331  CG  TYR A  35     -16.090  -8.721  19.917  1.00 10.00      A   
ATOM    332  CD1 TYR A  35     -15.677  -9.145  21.175  1.00 10.00      A   
ATOM    333  CD2 TYR A  35     -16.815  -7.542  19.834  1.00 10.00      A   
ATOM    334  CE1 TYR A  35     -15.979  -8.416  22.312  1.00 10.00      A   
ATOM    335  CE2 TYR A  35     -17.121  -6.805  20.962  1.00 10.00      A   
ATOM    336  CZ  TYR A  35     -16.702  -7.245  22.198  1.00 10.00      A   
ATOM    337  OH  TYR A  35     -17.010  -6.512  23.323  1.00 10.00      A   
ATOM    338  HH  TYR A  35     -16.243  -6.485  23.909  1.00 10.00      A   
ATOM    339  C   TYR A  35     -16.216 -11.750  17.592  1.00 10.00      A   
ATOM    340  O   TYR A  35     -17.395 -12.042  17.388  1.00 10.00      A   
ATOM    341  N   LEU A  36     -15.241 -12.042  16.740  1.00 10.00      A   
ATOM    342  HN  LEU A  36     -14.320 -11.780  16.964  1.00 10.00      A   
ATOM    343  CA  LEU A  36     -15.495 -12.725  15.475  1.00 10.00      A   
ATOM    344  CB  LEU A  36     -14.254 -12.679  14.583  1.00 10.00      A   
ATOM    345  CG  LEU A  36     -14.259 -11.627  13.476  1.00 10.00      A   
ATOM    346  CD1 LEU A  36     -12.858 -11.438  12.920  1.00 10.00      A   
ATOM    347  CD2 LEU A  36     -15.224 -12.027  12.371  1.00 10.00      A   
ATOM    348  C   LEU A  36     -15.923 -14.172  15.689  1.00 10.00      A   
ATOM    349  O   LEU A  36     -16.730 -14.709  14.932  1.00 10.00      A   
ATOM    350  N   ILE A  37     -15.368 -14.808  16.711  1.00 10.00      A   
ATOM    351  HN  ILE A  37     -14.706 -14.340  17.267  1.00 10.00      A   
ATOM    352  CA  ILE A  37     -15.705 -16.193  17.013  1.00 10.00      A   
ATOM    353  CB  ILE A  37     -14.609 -16.878  17.862  1.00 10.00      A   
ATOM    354  CG1 ILE A  37     -13.267 -16.846  17.122  1.00 10.00      A   
ATOM    355  CG2 ILE A  37     -14.999 -18.314  18.191  1.00 10.00      A   
ATOM    356  CD1 ILE A  37     -12.083 -17.259  17.971  1.00 10.00      A   
ATOM    357  C   ILE A  37     -17.055 -16.285  17.725  1.00 10.00      A   
ATOM    358  O   ILE A  37     -17.858 -17.178  17.442  1.00 10.00      A   
ATOM    359  N   GLU A  38     -17.304 -15.355  18.642  1.00 10.00      A   
ATOM    360  HN  GLU A  38     -16.626 -14.668  18.822  1.00 10.00      A   
ATOM    361  CA  GLU A  38     -18.557 -15.333  19.391  1.00 10.00      A   
ATOM    362  CB  GLU A  38     -18.466 -14.375  20.581  1.00 10.00      A   
ATOM    363  CG  GLU A  38     -17.644 -14.895  21.745  1.00 10.00      A   
ATOM    364  CD  GLU A  38     -18.063 -16.286  22.172  1.00 10.00      A   
ATOM    365  OE1 GLU A  38     -19.209 -16.450  22.649  1.00 10.00      A   
ATOM    366  OE2 GLU A  38     -17.245 -17.222  22.036  1.00 10.00      A   
ATOM    367  C   GLU A  38     -19.732 -14.936  18.507  1.00 10.00      A   
ATOM    368  O   GLU A  38     -20.778 -15.592  18.514  1.00 10.00      A   
ATOM    369  N   TRP A  39     -19.559 -13.861  17.747  1.00 10.00      A   
ATOM    370  HN  TRP A  39     -18.697 -13.387  17.770  1.00 10.00      A   
ATOM    371  CA  TRP A  39     -20.611 -13.368  16.869  1.00 10.00      A   
ATOM    372  CB  TRP A  39     -21.184 -12.057  17.423  1.00 10.00      A   
ATOM    373  CG  TRP A  39     -21.498 -12.107  18.893  1.00 10.00      A   
ATOM    374  CD1 TRP A  39     -22.592 -12.677  19.477  1.00 10.00      A   
ATOM    375  CD2 TRP A  39     -20.708 -11.566  19.964  1.00 10.00      A   
ATOM    376  NE1 TRP A  39     -22.530 -12.532  20.841  1.00 10.00      A   
ATOM    377  HE1 TRP A  39     -23.198 -12.862  21.481  1.00 10.00      A   
ATOM    378  CE2 TRP A  39     -21.387 -11.853  21.166  1.00 10.00      A   
ATOM    379  CE3 TRP A  39     -19.495 -10.872  20.027  1.00 10.00      A   
ATOM    380  CZ2 TRP A  39     -20.895 -11.471  22.412  1.00 10.00      A   
ATOM    381  CZ3 TRP A  39     -19.011 -10.494  21.265  1.00 10.00      A   
ATOM    382  CH2 TRP A  39     -19.708 -10.794  22.440  1.00 10.00      A   
ATOM    383  C   TRP A  39     -20.071 -13.157  15.455  1.00 10.00      A   
ATOM    384  O   TRP A  39     -19.743 -12.035  15.068  1.00 10.00      A   
ATOM    385  N   PRO A  40     -19.974 -14.241  14.663  1.00 10.00      A   
ATOM    386  CA  PRO A  40     -19.452 -14.182  13.289  1.00 10.00      A   
ATOM    387  CB  PRO A  40     -19.258 -15.656  12.923  1.00 10.00      A   
ATOM    388  CG  PRO A  40     -20.245 -16.386  13.765  1.00 10.00      A   
ATOM    389  CD  PRO A  40     -20.356 -15.614  15.050  1.00 10.00      A   
ATOM    390  C   PRO A  40     -20.415 -13.511  12.307  1.00 10.00      A   
ATOM    391  O   PRO A  40     -19.996 -12.975  11.281  1.00 10.00      A   
ATOM    392  N   GLN A  41     -21.702 -13.537  12.626  1.00 10.00      A   
ATOM    393  HN  GLN A  41     -21.978 -13.961  13.465  1.00 10.00      A   
ATOM    394  CA  GLN A  41     -22.714 -12.936  11.766  1.00 10.00      A   
ATOM    395  CB  GLN A  41     -24.043 -13.687  11.889  1.00 10.00      A   
ATOM    396  CG  GLN A  41     -23.979 -15.144  11.460  1.00 10.00      A   
ATOM    397  CD  GLN A  41     -23.806 -15.304   9.963  1.00 10.00      A   
ATOM    398  OE1 GLN A  41     -24.296 -14.493   9.177  1.00 10.00      A   
ATOM    399  NE2 GLN A  41     -23.114 -16.357   9.559  1.00 10.00      A   
ATOM    400 HE21 GLN A  41     -22.758 -16.970  10.240  1.00 10.00      A   
ATOM    401 HE22 GLN A  41     -22.980 -16.484   8.596  1.00 10.00      A   
ATOM    402  C   GLN A  41     -22.917 -11.472  12.126  1.00 10.00      A   
ATOM    403  O   GLN A  41     -23.443 -10.694  11.331  1.00 10.00      A   
ATOM    404  N   LEU A  42     -22.476 -11.103  13.324  1.00 10.00      A   
ATOM    405  HN  LEU A  42     -22.041 -11.769  13.898  1.00 10.00      A   
ATOM    406  CA  LEU A  42     -22.617  -9.738  13.807  1.00 10.00      A   
ATOM    407  CB  LEU A  42     -22.974  -9.728  15.296  1.00 10.00      A   
ATOM    408  CG  LEU A  42     -24.328 -10.343  15.664  1.00 10.00      A   
ATOM    409  CD1 LEU A  42     -24.487 -10.428  17.171  1.00 10.00      A   
ATOM    410  CD2 LEU A  42     -25.469  -9.547  15.048  1.00 10.00      A   
ATOM    411  C   LEU A  42     -21.359  -8.917  13.545  1.00 10.00      A   
ATOM    412  O   LEU A  42     -21.189  -7.826  14.092  1.00 10.00      A   
ATOM    413  N   PHE A  43     -20.485  -9.445  12.703  1.00 10.00      A   
ATOM    414  HN  PHE A  43     -20.676 -10.317  12.303  1.00 10.00      A   
ATOM    415  CA  PHE A  43     -19.249  -8.763  12.350  1.00 10.00      A   
ATOM    416  CB  PHE A  43     -18.062  -9.375  13.105  1.00 10.00      A   
ATOM    417  CG  PHE A  43     -16.943  -8.406  13.399  1.00 10.00      A   
ATOM    418  CD1 PHE A  43     -16.750  -7.279  12.612  1.00 10.00      A   
ATOM    419  CD2 PHE A  43     -16.079  -8.628  14.463  1.00 10.00      A   
ATOM    420  CE1 PHE A  43     -15.722  -6.396  12.880  1.00 10.00      A   
ATOM    421  CE2 PHE A  43     -15.048  -7.747  14.736  1.00 10.00      A   
ATOM    422  CZ  PHE A  43     -14.869  -6.630  13.942  1.00 10.00      A   
ATOM    423  C   PHE A  43     -19.024  -8.858  10.844  1.00 10.00      A   
ATOM    424  O   PHE A  43     -18.661  -9.917  10.328  1.00 10.00      A   
ATOM    425  N   TYR A  44     -19.246  -7.754  10.143  1.00 10.00      A   
ATOM    426  HN  TYR A  44     -19.510  -6.930  10.611  1.00 10.00      A   
ATOM    427  CA  TYR A  44     -19.081  -7.731   8.694  1.00 10.00      A   
ATOM    428  CB  TYR A  44     -20.433  -7.898   7.981  1.00 10.00      A   
ATOM    429  CG  TYR A  44     -21.378  -6.717   8.119  1.00 10.00      A   
ATOM    430  CD1 TYR A  44     -21.425  -5.720   7.151  1.00 10.00      A   
ATOM    431  CD2 TYR A  44     -22.226  -6.605   9.212  1.00 10.00      A   
ATOM    432  CE1 TYR A  44     -22.289  -4.648   7.269  1.00 10.00      A   
ATOM    433  CE2 TYR A  44     -23.092  -5.535   9.339  1.00 10.00      A   
ATOM    434  CZ  TYR A  44     -23.120  -4.560   8.365  1.00 10.00      A   
ATOM    435  OH  TYR A  44     -23.984  -3.495   8.483  1.00 10.00      A   
ATOM    436  HH  TYR A  44     -24.062  -3.244   9.409  1.00 10.00      A   
ATOM    437  C   TYR A  44     -18.385  -6.457   8.225  1.00 10.00      A   
ATOM    438  O   TYR A  44     -18.143  -5.540   9.015  1.00 10.00      A   
ATOM    439  N   LYS A  45     -18.071  -6.415   6.935  1.00 10.00      A   
ATOM    440  HN  LYS A  45     -18.298  -7.180   6.366  1.00 10.00      A   
ATOM    441  CA  LYS A  45     -17.414  -5.263   6.335  1.00 10.00      A   
ATOM    442  CB  LYS A  45     -15.927  -5.552   6.089  1.00 10.00      A   
ATOM    443  CG  LYS A  45     -15.667  -6.629   5.045  1.00 10.00      A   
ATOM    444  CD  LYS A  45     -14.202  -6.687   4.651  1.00 10.00      A   
ATOM    445  CE  LYS A  45     -13.999  -7.579   3.436  1.00 10.00      A   
ATOM    446  NZ  LYS A  45     -12.597  -7.539   2.949  1.00 10.00      A   
ATOM    447  HZ1 LYS A  45     -12.510  -8.053   2.049  1.00 10.00      A   
ATOM    448  HZ2 LYS A  45     -11.958  -7.982   3.650  1.00 10.00      A   
ATOM    449  HZ3 LYS A  45     -12.297  -6.555   2.803  1.00 10.00      A   
ATOM    450  C   LYS A  45     -18.092  -4.902   5.018  1.00 10.00      A   
ATOM    451  O   LYS A  45     -18.597  -5.777   4.307  1.00 10.00      A   
ATOM    452  N   SER A  46     -18.107  -3.620   4.701  1.00 10.00      A   
ATOM    453  HN  SER A  46     -17.708  -2.968   5.319  1.00 10.00      A   
ATOM    454  CA  SER A  46     -18.714  -3.147   3.467  1.00 10.00      A   
ATOM    455  CB  SER A  46     -19.658  -1.977   3.755  1.00 10.00      A   
ATOM    456  OG  SER A  46     -20.579  -2.314   4.781  1.00 10.00      A   
ATOM    457  HG  SER A  46     -21.369  -2.695   4.387  1.00 10.00      A   
ATOM    458  C   SER A  46     -17.642  -2.740   2.459  1.00 10.00      A   
ATOM    459  O   SER A  46     -16.942  -1.744   2.651  1.00 10.00      A   
ATOM    460  N   VAL A  47     -17.513  -3.516   1.390  1.00 10.00      A   
ATOM    461  HN  VAL A  47     -18.113  -4.287   1.282  1.00 10.00      A   
ATOM    462  CA  VAL A  47     -16.520  -3.233   0.358  1.00 10.00      A   
ATOM    463  CB  VAL A  47     -16.019  -4.519  -0.338  1.00 10.00      A   
ATOM    464  CG1 VAL A  47     -15.330  -5.435   0.661  1.00 10.00      A   
ATOM    465  CG2 VAL A  47     -17.156  -5.249  -1.043  1.00 10.00      A   
ATOM    466  C   VAL A  47     -17.078  -2.265  -0.681  1.00 10.00      A   
ATOM    467  O   VAL A  47     -18.292  -2.197  -0.886  1.00 10.00      A   
ATOM    468  N   GLU A  48     -16.195  -1.515  -1.324  1.00 10.00      A   
ATOM    469  HN  GLU A  48     -15.238  -1.608  -1.114  1.00 10.00      A   
ATOM    470  CA  GLU A  48     -16.603  -0.552  -2.336  1.00 10.00      A   
ATOM    471  CB  GLU A  48     -16.765   0.835  -1.710  1.00 10.00      A   
ATOM    472  CG  GLU A  48     -18.191   1.366  -1.713  1.00 10.00      A   
ATOM    473  CD  GLU A  48     -18.710   1.662  -3.108  1.00 10.00      A   
ATOM    474  OE1 GLU A  48     -17.909   2.087  -3.974  1.00 10.00      A   
ATOM    475  OE2 GLU A  48     -19.923   1.477  -3.343  1.00 10.00      A   
ATOM    476  C   GLU A  48     -15.586  -0.487  -3.470  1.00 10.00      A   
ATOM    477  O   GLU A  48     -14.557  -1.168  -3.437  1.00 10.00      A   
ATOM    478  N   THR A  49     -15.891   0.339  -4.462  1.00 10.00      A   
ATOM    479  HN  THR A  49     -16.736   0.844  -4.408  1.00 10.00      A   
ATOM    480  CA  THR A  49     -15.035   0.541  -5.626  1.00 10.00      A   
ATOM    481  CB  THR A  49     -15.597   1.692  -6.502  1.00 10.00      A   
ATOM    482  OG1 THR A  49     -15.939   2.807  -5.662  1.00 10.00      A   
ATOM    483  HG1 THR A  49     -16.561   2.511  -4.976  1.00 10.00      A   
ATOM    484  CG2 THR A  49     -16.843   1.246  -7.257  1.00 10.00      A   
ATOM    485  C   THR A  49     -14.893  -0.744  -6.461  1.00 10.00      A   
ATOM    486  O   THR A  49     -15.646  -1.705  -6.270  1.00 10.00      A   
ATOM    487  N   PRO A  50     -13.929  -0.779  -7.403  1.00 10.00      A   
ATOM    488  CA  PRO A  50     -13.700  -1.936  -8.258  1.00 10.00      A   
ATOM    489  CB  PRO A  50     -13.237  -1.279  -9.559  1.00 10.00      A   
ATOM    490  CG  PRO A  50     -12.519  -0.036  -9.130  1.00 10.00      A   
ATOM    491  CD  PRO A  50     -13.006   0.320  -7.742  1.00 10.00      A   
ATOM    492  C   PRO A  50     -12.607  -2.865  -7.726  1.00 10.00      A   
ATOM    493  O   PRO A  50     -12.469  -3.997  -8.191  1.00 10.00      A   
ATOM    494  N   ASN A  51     -11.841  -2.392  -6.748  1.00 10.00      A   
ATOM    495  HN  ASN A  51     -12.017  -1.495  -6.394  1.00 10.00      A   
ATOM    496  CA  ASN A  51     -10.756  -3.182  -6.177  1.00 10.00      A   
ATOM    497  CB  ASN A  51      -9.707  -2.274  -5.526  1.00 10.00      A   
ATOM    498  CG  ASN A  51      -8.298  -2.537  -6.031  1.00 10.00      A   
ATOM    499  OD1 ASN A  51      -7.955  -3.657  -6.407  1.00 10.00      A   
ATOM    500  ND2 ASN A  51      -7.470  -1.501  -6.047  1.00 10.00      A   
ATOM    501 HD21 ASN A  51      -7.805  -0.630  -5.735  1.00 10.00      A   
ATOM    502 HD22 ASN A  51      -6.556  -1.645  -6.367  1.00 10.00      A   
ATOM    503  C   ASN A  51     -11.292  -4.188  -5.166  1.00 10.00      A   
ATOM    504  O   ASN A  51     -10.826  -5.327  -5.099  1.00 10.00      A   
ATOM    505  N   GLY A  52     -12.284  -3.766  -4.393  1.00 10.00      A   
ATOM    506  HN  GLY A  52     -12.620  -2.851  -4.500  1.00 10.00      A   
ATOM    507  CA  GLY A  52     -12.875  -4.642  -3.401  1.00 10.00      A   
ATOM    508  C   GLY A  52     -12.403  -4.333  -1.994  1.00 10.00      A   
ATOM    509  O   GLY A  52     -12.394  -5.210  -1.127  1.00 10.00      A   
ATOM    510  N   GLN A  53     -12.005  -3.090  -1.765  1.00 10.00      A   
ATOM    511  HN  GLN A  53     -12.033  -2.435  -2.493  1.00 10.00      A   
ATOM    512  CA  GLN A  53     -11.535  -2.670  -0.457  1.00 10.00      A   
ATOM    513  CB  GLN A  53     -10.438  -1.611  -0.600  1.00 10.00      A   
ATOM    514  CG  GLN A  53      -9.676  -1.316   0.683  1.00 10.00      A   
ATOM    515  CD  GLN A  53      -8.421  -0.493   0.446  1.00 10.00      A   
ATOM    516  OE1 GLN A  53      -8.343   0.291  -0.501  1.00 10.00      A   
ATOM    517  NE2 GLN A  53      -7.428  -0.666   1.305  1.00 10.00      A   
ATOM    518 HE21 GLN A  53      -7.554  -1.308   2.036  1.00 10.00      A   
ATOM    519 HE22 GLN A  53      -6.607  -0.146   1.174  1.00 10.00      A   
ATOM    520  C   GLN A  53     -12.701  -2.134   0.363  1.00 10.00      A   
ATOM    521  O   GLN A  53     -13.508  -1.343  -0.130  1.00 10.00      A   
ATOM    522  N   ALA A  54     -12.804  -2.591   1.601  1.00 10.00      A   
ATOM    523  HN  ALA A  54     -12.137  -3.231   1.931  1.00 10.00      A   
ATOM    524  CA  ALA A  54     -13.875  -2.160   2.485  1.00 10.00      A   
ATOM    525  CB  ALA A  54     -13.973  -3.075   3.696  1.00 10.00      A   
ATOM    526  C   ALA A  54     -13.672  -0.714   2.918  1.00 10.00      A   
ATOM    527  O   ALA A  54     -12.554  -0.298   3.226  1.00 10.00      A   
ATOM    528  N   SER A  55     -14.755   0.046   2.933  1.00 10.00      A   
ATOM    529  HN  SER A  55     -15.620  -0.347   2.674  1.00 10.00      A   
ATOM    530  CA  SER A  55     -14.702   1.445   3.325  1.00 10.00      A   
ATOM    531  CB  SER A  55     -15.554   2.278   2.371  1.00 10.00      A   
ATOM    532  OG  SER A  55     -15.231   1.965   1.028  1.00 10.00      A   
ATOM    533  HG  SER A  55     -14.650   1.198   1.012  1.00 10.00      A   
ATOM    534  C   SER A  55     -15.182   1.616   4.761  1.00 10.00      A   
ATOM    535  O   SER A  55     -15.397   2.735   5.237  1.00 10.00      A   
ATOM    536  N   GLY A  56     -15.351   0.494   5.444  1.00 10.00      A   
ATOM    537  HN  GLY A  56     -15.177  -0.368   5.008  1.00 10.00      A   
ATOM    538  CA  GLY A  56     -15.795   0.518   6.816  1.00 10.00      A   
ATOM    539  C   GLY A  56     -16.207  -0.851   7.298  1.00 10.00      A   
ATOM    540  O   GLY A  56     -16.159  -1.822   6.536  1.00 10.00      A   
ATOM    541  N   TYR A  57     -16.613  -0.926   8.557  1.00 10.00      A   
ATOM    542  HN  TYR A  57     -16.639  -0.109   9.102  1.00 10.00      A   
ATOM    543  CA  TYR A  57     -17.038  -2.182   9.157  1.00 10.00      A   
ATOM    544  CB  TYR A  57     -15.835  -2.968   9.695  1.00 10.00      A   
ATOM    545  CG  TYR A  57     -14.981  -2.214  10.694  1.00 10.00      A   
ATOM    546  CD1 TYR A  57     -15.257  -2.259  12.057  1.00 10.00      A   
ATOM    547  CD2 TYR A  57     -13.891  -1.465  10.274  1.00 10.00      A   
ATOM    548  CE1 TYR A  57     -14.471  -1.578  12.968  1.00 10.00      A   
ATOM    549  CE2 TYR A  57     -13.101  -0.780  11.177  1.00 10.00      A   
ATOM    550  CZ  TYR A  57     -13.394  -0.840  12.522  1.00 10.00      A   
ATOM    551  OH  TYR A  57     -12.602  -0.162  13.421  1.00 10.00      A   
ATOM    552  HH  TYR A  57     -12.074   0.497  12.946  1.00 10.00      A   
ATOM    553  C   TYR A  57     -18.041  -1.925  10.272  1.00 10.00      A   
ATOM    554  O   TYR A  57     -18.152  -0.800  10.772  1.00 10.00      A   
ATOM    555  N   MET A  58     -18.769  -2.965  10.651  1.00 10.00      A   
ATOM    556  HN  MET A  58     -18.636  -3.831  10.202  1.00 10.00      A   
ATOM    557  CA  MET A  58     -19.761  -2.864  11.710  1.00 10.00      A   
ATOM    558  CB  MET A  58     -21.164  -2.685  11.119  1.00 10.00      A   
ATOM    559  CG  MET A  58     -22.288  -2.754  12.142  1.00 10.00      A   
ATOM    560  SD  MET A  58     -22.210  -1.433  13.369  1.00 10.00      A   
ATOM    561  CE  MET A  58     -23.063  -0.113  12.508  1.00 10.00      A   
ATOM    562  C   MET A  58     -19.712  -4.099  12.595  1.00 10.00      A   
ATOM    563  O   MET A  58     -19.619  -5.225  12.099  1.00 10.00      A   
ATOM    564  N   MET A  59     -19.755  -3.886  13.902  1.00 10.00      A   
ATOM    565  HN  MET A  59     -19.823  -2.965  14.238  1.00 10.00      A   
ATOM    566  CA  MET A  59     -19.715  -4.985  14.852  1.00 10.00      A   
ATOM    567  CB  MET A  59     -18.291  -5.226  15.361  1.00 10.00      A   
ATOM    568  CG  MET A  59     -17.562  -3.978  15.827  1.00 10.00      A   
ATOM    569  SD  MET A  59     -15.974  -4.355  16.590  1.00 10.00      A   
ATOM    570  CE  MET A  59     -15.229  -2.730  16.627  1.00 10.00      A   
ATOM    571  C   MET A  59     -20.670  -4.747  16.015  1.00 10.00      A   
ATOM    572  O   MET A  59     -20.629  -3.697  16.667  1.00 10.00      A   
ATOM    573  N   ALA A  60     -21.534  -5.723  16.260  1.00 10.00      A   
ATOM    574  HN  ALA A  60     -21.509  -6.531  15.700  1.00 10.00      A   
ATOM    575  CA  ALA A  60     -22.506  -5.647  17.340  1.00 10.00      A   
ATOM    576  CB  ALA A  60     -23.911  -5.505  16.776  1.00 10.00      A   
ATOM    577  C   ALA A  60     -22.408  -6.893  18.212  1.00 10.00      A   
ATOM    578  O   ALA A  60     -21.805  -7.889  17.810  1.00 10.00      A   
ATOM    579  N   LYS A  61     -22.980  -6.832  19.403  1.00 10.00      A   
ATOM    580  HN  LYS A  61     -23.436  -6.002  19.677  1.00 10.00      A   
ATOM    581  CA  LYS A  61     -22.953  -7.961  20.323  1.00 10.00      A   
ATOM    582  CB  LYS A  61     -21.754  -7.860  21.275  1.00 10.00      A   
ATOM    583  CG  LYS A  61     -21.664  -6.547  22.037  1.00 10.00      A   
ATOM    584  CD  LYS A  61     -20.575  -6.585  23.100  1.00 10.00      A   
ATOM    585  CE  LYS A  61     -20.944  -7.508  24.250  1.00 10.00      A   
ATOM    586  NZ  LYS A  61     -20.271  -7.110  25.515  1.00 10.00      A   
ATOM    587  HZ1 LYS A  61     -19.239  -7.184  25.413  1.00 10.00      A   
ATOM    588  HZ2 LYS A  61     -20.574  -7.729  26.292  1.00 10.00      A   
ATOM    589  HZ3 LYS A  61     -20.517  -6.127  25.759  1.00 10.00      A   
ATOM    590  C   LYS A  61     -24.252  -8.049  21.114  1.00 10.00      A   
ATOM    591  O   LYS A  61     -24.806  -7.030  21.535  1.00 10.00      A   
ATOM    592  N   THR A  62     -24.742  -9.263  21.302  1.00 10.00      A   
ATOM    593  HN  THR A  62     -24.270 -10.038  20.930  1.00 10.00      A   
ATOM    594  CA  THR A  62     -25.972  -9.475  22.040  1.00 10.00      A   
ATOM    595  CB  THR A  62     -26.604 -10.824  21.671  1.00 10.00      A   
ATOM    596  OG1 THR A  62     -25.784 -11.486  20.691  1.00 10.00      A   
ATOM    597  HG1 THR A  62     -26.281 -11.582  19.869  1.00 10.00      A   
ATOM    598  CG2 THR A  62     -28.003 -10.620  21.117  1.00 10.00      A   
ATOM    599  C   THR A  62     -25.723  -9.441  23.542  1.00 10.00      A   
ATOM    600  O   THR A  62     -24.752 -10.020  24.034  1.00 10.00      A   
ATOM    601  N   GLU A  63     -26.584  -8.745  24.259  1.00 10.00      A   
ATOM    602  HN  GLU A  63     -27.314  -8.269  23.805  1.00 10.00      A   
ATOM    603  CA  GLU A  63     -26.468  -8.648  25.701  1.00 10.00      A   
ATOM    604  CB  GLU A  63     -26.137  -7.215  26.118  1.00 10.00      A   
ATOM    605  CG  GLU A  63     -25.648  -7.080  27.551  1.00 10.00      A   
ATOM    606  CD  GLU A  63     -24.492  -8.009  27.850  1.00 10.00      A   
ATOM    607  OE1 GLU A  63     -24.674  -8.956  28.641  1.00 10.00      A   
ATOM    608  OE2 GLU A  63     -23.397  -7.804  27.284  1.00 10.00      A   
ATOM    609  C   GLU A  63     -27.756  -9.112  26.365  1.00 10.00      A   
ATOM    610  O   GLU A  63     -28.818  -8.515  26.167  1.00 10.00      A   
ATOM    611  N   GLY A  64     -27.658 -10.189  27.127  1.00 10.00      A   
ATOM    612  HN  GLY A  64     -26.783 -10.627  27.227  1.00 10.00      A   
ATOM    613  CA  GLY A  64     -28.812 -10.726  27.814  1.00 10.00      A   
ATOM    614  C   GLY A  64     -28.748 -10.475  29.306  1.00 10.00      A   
ATOM    615  O   GLY A  64     -27.678 -10.566  29.912  1.00 10.00      A   
ATOM    616  N   GLN A  65     -29.885 -10.163  29.901  1.00 10.00      A   
ATOM    617  HN  GLN A  65     -30.712 -10.115  29.364  1.00 10.00      A   
ATOM    618  CA  GLN A  65     -29.950  -9.895  31.330  1.00 10.00      A   
ATOM    619  CB  GLN A  65     -29.642  -8.424  31.619  1.00 10.00      A   
ATOM    620  CG  GLN A  65     -30.578  -7.440  30.936  1.00 10.00      A   
ATOM    621  CD  GLN A  65     -31.109  -6.390  31.889  1.00 10.00      A   
ATOM    622  OE1 GLN A  65     -30.475  -6.063  32.894  1.00 10.00      A   
ATOM    623  NE2 GLN A  65     -32.265  -5.838  31.574  1.00 10.00      A   
ATOM    624 HE21 GLN A  65     -32.712  -6.130  30.746  1.00 10.00      A   
ATOM    625 HE22 GLN A  65     -32.635  -5.163  32.180  1.00 10.00      A   
ATOM    626  C   GLN A  65     -31.313 -10.266  31.898  1.00 10.00      A   
ATOM    627  O   GLN A  65     -32.230 -10.618  31.150  1.00 10.00      A   
ATOM    628  N   LEU A  66     -31.428 -10.198  33.223  1.00 10.00      A   
ATOM    629  HN  LEU A  66     -30.638  -9.941  33.750  1.00 10.00      A   
ATOM    630  CA  LEU A  66     -32.672 -10.511  33.928  1.00 10.00      A   
ATOM    631  CB  LEU A  66     -33.803  -9.563  33.515  1.00 10.00      A   
ATOM    632  CG  LEU A  66     -33.826  -8.198  34.203  1.00 10.00      A   
ATOM    633  CD1 LEU A  66     -34.842  -7.283  33.536  1.00 10.00      A   
ATOM    634  CD2 LEU A  66     -34.143  -8.358  35.681  1.00 10.00      A   
ATOM    635  C   LEU A  66     -33.094 -11.967  33.746  1.00 10.00      A   
ATOM    636  O   LEU A  66     -32.361 -12.778  33.174  1.00 10.00      A   
ATOM    637  N   LYS A  68     -30.550 -15.210  31.429  1.00 10.00      A   
ATOM    638  HN  LYS A  68     -31.099 -16.021  31.330  1.00 10.00      A   
ATOM    639  CA  LYS A  68     -30.705 -14.134  30.459  1.00 10.00      A   
ATOM    640  CB  LYS A  68     -29.620 -14.218  29.377  1.00 10.00      A   
ATOM    641  CG  LYS A  68     -28.191 -14.179  29.898  1.00 10.00      A   
ATOM    642  CD  LYS A  68     -27.193 -14.145  28.751  1.00 10.00      A   
ATOM    643  CE  LYS A  68     -25.759 -14.204  29.248  1.00 10.00      A   
ATOM    644  NZ  LYS A  68     -25.293 -15.602  29.445  1.00 10.00      A   
ATOM    645  HZ1 LYS A  68     -25.239 -16.094  28.529  1.00 10.00      A   
ATOM    646  HZ2 LYS A  68     -25.948 -16.117  30.063  1.00 10.00      A   
ATOM    647  HZ3 LYS A  68     -24.350 -15.607  29.881  1.00 10.00      A   
ATOM    648  C   LYS A  68     -32.089 -14.184  29.813  1.00 10.00      A   
ATOM    649  O   LYS A  68     -32.316 -14.931  28.860  1.00 10.00      A   
ATOM    650  N   LYS A  69     -33.014 -13.400  30.346  1.00 10.00      A   
ATOM    651  HN  LYS A  69     -32.778 -12.836  31.116  1.00 10.00      A   
ATOM    652  CA  LYS A  69     -34.371 -13.357  29.816  1.00 10.00      A   
ATOM    653  CB  LYS A  69     -35.389 -13.121  30.935  1.00 10.00      A   
ATOM    654  CG  LYS A  69     -35.495 -14.246  31.949  1.00 10.00      A   
ATOM    655  CD  LYS A  69     -36.682 -14.028  32.873  1.00 10.00      A   
ATOM    656  CE  LYS A  69     -36.760 -15.106  33.943  1.00 10.00      A   
ATOM    657  NZ  LYS A  69     -38.035 -15.045  34.702  1.00 10.00      A   
ATOM    658  HZ1 LYS A  69     -38.135 -14.122  35.169  1.00 10.00      A   
ATOM    659  HZ2 LYS A  69     -38.058 -15.789  35.425  1.00 10.00      A   
ATOM    660  HZ3 LYS A  69     -38.842 -15.182  34.060  1.00 10.00      A   
ATOM    661  C   LYS A  69     -34.513 -12.269  28.760  1.00 10.00      A   
ATOM    662  O   LYS A  69     -34.992 -12.522  27.654  1.00 10.00      A   
ATOM    663  N   GLU A  70     -34.080 -11.064  29.104  1.00 10.00      A   
ATOM    664  HN  GLU A  70     -33.660 -10.939  29.984  1.00 10.00      A   
ATOM    665  CA  GLU A  70     -34.173  -9.929  28.198  1.00 10.00      A   
ATOM    666  CB  GLU A  70     -34.443  -8.648  28.992  1.00 10.00      A   
ATOM    667  CG  GLU A  70     -34.760  -7.436  28.135  1.00 10.00      A   
ATOM    668  CD  GLU A  70     -34.931  -6.179  28.960  1.00 10.00      A   
ATOM    669  OE1 GLU A  70     -33.910  -5.598  29.384  1.00 10.00      A   
ATOM    670  OE2 GLU A  70     -36.087  -5.764  29.189  1.00 10.00      A   
ATOM    671  C   GLU A  70     -32.889  -9.791  27.390  1.00 10.00      A   
ATOM    672  O   GLU A  70     -31.796  -9.777  27.953  1.00 10.00      A   
ATOM    673  N   TRP A  71     -33.025  -9.693  26.075  1.00 10.00      A   
ATOM    674  HN  TRP A  71     -33.926  -9.697  25.686  1.00 10.00      A   
ATOM    675  CA  TRP A  71     -31.872  -9.574  25.195  1.00 10.00      A   
ATOM    676  CB  TRP A  71     -31.783 -10.784  24.258  1.00 10.00      A   
ATOM    677  CG  TRP A  71     -31.402 -12.059  24.947  1.00 10.00      A   
ATOM    678  CD1 TRP A  71     -32.185 -12.811  25.772  1.00 10.00      A   
ATOM    679  CD2 TRP A  71     -30.144 -12.737  24.862  1.00 10.00      A   
ATOM    680  NE1 TRP A  71     -31.491 -13.908  26.213  1.00 10.00      A   
ATOM    681  HE1 TRP A  71     -31.842 -14.597  26.822  1.00 10.00      A   
ATOM    682  CE2 TRP A  71     -30.236 -13.889  25.665  1.00 10.00      A   
ATOM    683  CE3 TRP A  71     -28.948 -12.481  24.186  1.00 10.00      A   
ATOM    684  CZ2 TRP A  71     -29.178 -14.785  25.809  1.00 10.00      A   
ATOM    685  CZ3 TRP A  71     -27.900 -13.370  24.329  1.00 10.00      A   
ATOM    686  CH2 TRP A  71     -28.021 -14.508  25.133  1.00 10.00      A   
ATOM    687  C   TRP A  71     -31.926  -8.291  24.375  1.00 10.00      A   
ATOM    688  O   TRP A  71     -32.969  -7.933  23.822  1.00 10.00      A   
ATOM    689  N   HIS A  72     -30.801  -7.596  24.305  1.00 10.00      A   
ATOM    690  HN  HIS A  72     -30.001  -7.928  24.777  1.00 10.00      A   
ATOM    691  CA  HIS A  72     -30.712  -6.360  23.538  1.00 10.00      A   
ATOM    692  CB  HIS A  72     -30.823  -5.104  24.420  1.00 10.00      A   
ATOM    693  CG  HIS A  72     -29.892  -5.045  25.599  1.00 10.00      A   
ATOM    694  ND1 HIS A  72     -28.759  -4.259  25.632  1.00 10.00      A   
ATOM    695  HD1 HIS A  72     -28.432  -3.670  24.896  1.00 10.00      A   
ATOM    696  CD2 HIS A  72     -29.956  -5.652  26.808  1.00 10.00      A   
ATOM    697  CE1 HIS A  72     -28.169  -4.386  26.805  1.00 10.00      A   
ATOM    698  NE2 HIS A  72     -28.877  -5.223  27.536  1.00 10.00      A   
ATOM    699  HE2 HIS A  72     -28.672  -5.478  28.464  1.00 10.00      A   
ATOM    700  C   HIS A  72     -29.452  -6.341  22.681  1.00 10.00      A   
ATOM    701  O   HIS A  72     -28.432  -6.923  23.054  1.00 10.00      A   
ATOM    702  N   THR A  73     -29.541  -5.686  21.534  1.00 10.00      A   
ATOM    703  HN  THR A  73     -30.381  -5.228  21.309  1.00 10.00      A   
ATOM    704  CA  THR A  73     -28.423  -5.595  20.609  1.00 10.00      A   
ATOM    705  CB  THR A  73     -28.929  -5.472  19.157  1.00 10.00      A   
ATOM    706  OG1 THR A  73     -29.750  -6.609  18.842  1.00 10.00      A   
ATOM    707  HG1 THR A  73     -30.645  -6.465  19.184  1.00 10.00      A   
ATOM    708  CG2 THR A  73     -27.767  -5.403  18.178  1.00 10.00      A   
ATOM    709  C   THR A  73     -27.543  -4.399  20.951  1.00 10.00      A   
ATOM    710  O   THR A  73     -27.970  -3.253  20.845  1.00 10.00      A   
ATOM    711  N   HIS A  74     -26.322  -4.674  21.372  1.00 10.00      A   
ATOM    712  HN  HIS A  74     -26.036  -5.614  21.441  1.00 10.00      A   
ATOM    713  CA  HIS A  74     -25.388  -3.620  21.737  1.00 10.00      A   
ATOM    714  CB  HIS A  74     -24.676  -3.977  23.047  1.00 10.00      A   
ATOM    715  CG  HIS A  74     -23.633  -2.990  23.471  1.00 10.00      A   
ATOM    716  ND1 HIS A  74     -23.935  -1.761  24.010  1.00 10.00      A   
ATOM    717  HD1 HIS A  74     -24.854  -1.408  24.174  1.00 10.00      A   
ATOM    718  CD2 HIS A  74     -22.282  -3.061  23.437  1.00 10.00      A   
ATOM    719  CE1 HIS A  74     -22.821  -1.119  24.289  1.00 10.00      A   
ATOM    720  NE2 HIS A  74     -21.804  -1.885  23.953  1.00 10.00      A   
ATOM    721  HE2 HIS A  74     -20.857  -1.650  24.063  1.00 10.00      A   
ATOM    722  C   HIS A  74     -24.369  -3.381  20.627  1.00 10.00      A   
ATOM    723  O   HIS A  74     -23.630  -4.287  20.247  1.00 10.00      A   
ATOM    724  N   ILE A  75     -24.331  -2.161  20.113  1.00 10.00      A   
ATOM    725  HN  ILE A  75     -24.956  -1.477  20.450  1.00 10.00      A   
ATOM    726  CA  ILE A  75     -23.387  -1.809  19.058  1.00 10.00      A   
ATOM    727  CB  ILE A  75     -23.886  -0.614  18.219  1.00 10.00      A   
ATOM    728  CG1 ILE A  75     -25.280  -0.903  17.660  1.00 10.00      A   
ATOM    729  CG2 ILE A  75     -22.912  -0.308  17.087  1.00 10.00      A   
ATOM    730  CD1 ILE A  75     -25.889   0.261  16.908  1.00 10.00      A   
ATOM    731  C   ILE A  75     -22.031  -1.458  19.660  1.00 10.00      A   
ATOM    732  O   ILE A  75     -21.948  -0.645  20.584  1.00 10.00      A   
ATOM    733  N   THR A  76     -20.975  -2.073  19.148  1.00 10.00      A   
ATOM    734  HN  THR A  76     -21.096  -2.717  18.415  1.00 10.00      A   
ATOM    735  CA  THR A  76     -19.637  -1.809  19.646  1.00 10.00      A   
ATOM    736  CB  THR A  76     -18.698  -3.013  19.425  1.00 10.00      A   
ATOM    737  OG1 THR A  76     -19.267  -4.177  20.046  1.00 10.00      A   
ATOM    738  HG1 THR A  76     -19.225  -4.923  19.429  1.00 10.00      A   
ATOM    739  CG2 THR A  76     -17.325  -2.744  20.026  1.00 10.00      A   
ATOM    740  C   THR A  76     -19.055  -0.551  19.001  1.00 10.00      A   
ATOM    741  O   THR A  76     -18.794   0.438  19.688  1.00 10.00      A   
ATOM    742  N   ALA A  77     -18.893  -0.573  17.679  1.00 10.00      A   
ATOM    743  HN  ALA A  77     -19.161  -1.370  17.172  1.00 10.00      A   
ATOM    744  CA  ALA A  77     -18.338   0.569  16.962  1.00 10.00      A   
ATOM    745  CB  ALA A  77     -16.834   0.663  17.184  1.00 10.00      A   
ATOM    746  C   ALA A  77     -18.645   0.499  15.472  1.00 10.00      A   
ATOM    747  O   ALA A  77     -18.868  -0.583  14.923  1.00 10.00      A   
ATOM    748  N   VAL A  78     -18.656   1.664  14.835  1.00 10.00      A   
ATOM    749  HN  VAL A  78     -18.472   2.485  15.344  1.00 10.00      A   
ATOM    750  CA  VAL A  78     -18.919   1.778  13.407  1.00 10.00      A   
ATOM    751  CB  VAL A  78     -20.374   2.233  13.127  1.00 10.00      A   
ATOM    752  CG1 VAL A  78     -20.752   3.441  13.974  1.00 10.00      A   
ATOM    753  CG2 VAL A  78     -20.592   2.521  11.648  1.00 10.00      A   
ATOM    754  C   VAL A  78     -17.929   2.769  12.800  1.00 10.00      A   
ATOM    755  O   VAL A  78     -17.732   3.862  13.331  1.00 10.00      A   
ATOM    756  N   THR A  79     -17.292   2.390  11.706  1.00 10.00      A   
ATOM    757  HN  THR A  79     -17.481   1.512  11.312  1.00 10.00      A   
ATOM    758  CA  THR A  79     -16.315   3.262  11.077  1.00 10.00      A   
ATOM    759  CB  THR A  79     -14.896   2.690  11.233  1.00 10.00      A   
ATOM    760  OG1 THR A  79     -14.732   2.173  12.560  1.00 10.00      A   
ATOM    761  HG1 THR A  79     -15.176   2.754  13.190  1.00 10.00      A   
ATOM    762  CG2 THR A  79     -13.862   3.774  10.987  1.00 10.00      A   
ATOM    763  C   THR A  79     -16.606   3.483   9.597  1.00 10.00      A   
ATOM    764  O   THR A  79     -16.958   2.548   8.877  1.00 10.00      A   
ATOM    765  N   VAL A  80     -16.462   4.732   9.160  1.00 10.00      A   
ATOM    766  HN  VAL A  80     -16.197   5.431   9.799  1.00 10.00      A   
ATOM    767  CA  VAL A  80     -16.684   5.106   7.767  1.00 10.00      A   
ATOM    768  CB  VAL A  80     -17.993   5.908   7.591  1.00 10.00      A   
ATOM    769  CG1 VAL A  80     -18.275   6.162   6.120  1.00 10.00      A   
ATOM    770  CG2 VAL A  80     -19.166   5.187   8.241  1.00 10.00      A   
ATOM    771  C   VAL A  80     -15.506   5.947   7.264  1.00 10.00      A   
ATOM    772  O   VAL A  80     -15.097   6.906   7.922  1.00 10.00      A   
ATOM    773  N   LEU A  81     -14.964   5.574   6.107  1.00 10.00      A   
ATOM    774  HN  LEU A  81     -15.337   4.796   5.638  1.00 10.00      A   
ATOM    775  CA  LEU A  81     -13.827   6.280   5.511  1.00 10.00      A   
ATOM    776  CB  LEU A  81     -13.337   5.534   4.265  1.00 10.00      A   
ATOM    777  CG  LEU A  81     -12.022   6.020   3.647  1.00 10.00      A   
ATOM    778  CD1 LEU A  81     -10.847   5.716   4.565  1.00 10.00      A   
ATOM    779  CD2 LEU A  81     -11.812   5.394   2.276  1.00 10.00      A   
ATOM    780  C   LEU A  81     -14.169   7.730   5.158  1.00 10.00      A   
ATOM    781  O   LEU A  81     -15.327   8.063   4.914  1.00 10.00      A   
ATOM    782  N   ASP A  82     -13.145   8.577   5.125  1.00 10.00      A   
ATOM    783  HN  ASP A  82     -12.244   8.239   5.334  1.00 10.00      A   
ATOM    784  CA  ASP A  82     -13.299  10.002   4.816  1.00 10.00      A   
ATOM    785  CB  ASP A  82     -11.927  10.685   4.748  1.00 10.00      A   
ATOM    786  CG  ASP A  82     -11.050  10.390   5.947  1.00 10.00      A   
ATOM    787  OD1 ASP A  82     -10.574   9.241   6.064  1.00 10.00      A   
ATOM    788  OD2 ASP A  82     -10.827  11.305   6.765  1.00 10.00      A   
ATOM    789  C   ASP A  82     -14.037  10.239   3.502  1.00 10.00      A   
ATOM    790  O   ASP A  82     -15.047  10.944   3.462  1.00 10.00      A   
ATOM    791  N   GLN A  83     -13.544   9.633   2.431  1.00 10.00      A   
ATOM    792  HN  GLN A  83     -12.747   9.067   2.527  1.00 10.00      A   
ATOM    793  CA  GLN A  83     -14.142   9.799   1.107  1.00 10.00      A   
ATOM    794  CB  GLN A  83     -13.164   9.346   0.019  1.00 10.00      A   
ATOM    795  CG  GLN A  83     -13.299  10.097  -1.298  1.00 10.00      A   
ATOM    796  CD  GLN A  83     -13.126  11.599  -1.147  1.00 10.00      A   
ATOM    797  OE1 GLN A  83     -12.421  12.074  -0.254  1.00 10.00      A   
ATOM    798  NE2 GLN A  83     -13.763  12.356  -2.027  1.00 10.00      A   
ATOM    799 HE21 GLN A  83     -14.300  11.913  -2.716  1.00 10.00      A   
ATOM    800 HE22 GLN A  83     -13.671  13.331  -1.953  1.00 10.00      A   
ATOM    801  C   GLN A  83     -15.477   9.064   0.967  1.00 10.00      A   
ATOM    802  O   GLN A  83     -16.058   9.017  -0.119  1.00 10.00      A   
ATOM    803  N   TYR A  84     -15.968   8.500   2.064  1.00 10.00      A   
ATOM    804  HN  TYR A  84     -15.474   8.576   2.909  1.00 10.00      A   
ATOM    805  CA  TYR A  84     -17.231   7.778   2.042  1.00 10.00      A   
ATOM    806  CB  TYR A  84     -16.997   6.268   2.125  1.00 10.00      A   
ATOM    807  CG  TYR A  84     -16.505   5.652   0.833  1.00 10.00      A   
ATOM    808  CD1 TYR A  84     -15.149   5.448   0.607  1.00 10.00      A   
ATOM    809  CD2 TYR A  84     -17.397   5.270  -0.161  1.00 10.00      A   
ATOM    810  CE1 TYR A  84     -14.696   4.882  -0.569  1.00 10.00      A   
ATOM    811  CE2 TYR A  84     -16.953   4.704  -1.341  1.00 10.00      A   
ATOM    812  CZ  TYR A  84     -15.602   4.512  -1.540  1.00 10.00      A   
ATOM    813  OH  TYR A  84     -15.155   3.940  -2.710  1.00 10.00      A   
ATOM    814  HH  TYR A  84     -15.715   4.225  -3.440  1.00 10.00      A   
ATOM    815  C   TYR A  84     -18.161   8.243   3.158  1.00 10.00      A   
ATOM    816  O   TYR A  84     -19.238   7.680   3.359  1.00 10.00      A   
ATOM    817  N   ARG A  85     -17.746   9.269   3.890  1.00 10.00      A   
ATOM    818  HN  ARG A  85     -16.879   9.681   3.695  1.00 10.00      A   
ATOM    819  CA  ARG A  85     -18.565   9.798   4.971  1.00 10.00      A   
ATOM    820  CB  ARG A  85     -17.724  10.169   6.197  1.00 10.00      A   
ATOM    821  CG  ARG A  85     -16.775  11.337   5.992  1.00 10.00      A   
ATOM    822  CD  ARG A  85     -16.021  11.662   7.271  1.00 10.00      A   
ATOM    823  NE  ARG A  85     -15.324  10.496   7.815  1.00 10.00      A   
ATOM    824  HE  ARG A  85     -15.825   9.653   7.867  1.00 10.00      A   
ATOM    825  CZ  ARG A  85     -14.059  10.518   8.235  1.00 10.00      A   
ATOM    826  NH1 ARG A  85     -13.357  11.641   8.169  1.00 10.00      A   
ATOM    827 HH11 ARG A  85     -12.362  11.653   8.491  1.00 10.00      A   
ATOM    828 HH12 ARG A  85     -13.786  12.512   7.795  1.00 10.00      A   
ATOM    829  NH2 ARG A  85     -13.496   9.421   8.726  1.00 10.00      A   
ATOM    830 HH21 ARG A  85     -12.497   9.452   9.060  1.00 10.00      A   
ATOM    831 HH22 ARG A  85     -14.034   8.529   8.786  1.00 10.00      A   
ATOM    832  C   ARG A  85     -19.390  10.982   4.483  1.00 10.00      A   
ATOM    833  O   ARG A  85     -19.113  11.531   3.416  1.00 10.00      A   
ATOM    834  N   ARG A  86     -20.410  11.349   5.259  1.00 10.00      A   
ATOM    835  HN  ARG A  86     -20.569  10.855   6.093  1.00 10.00      A   
ATOM    836  CA  ARG A  86     -21.302  12.465   4.925  1.00 10.00      A   
ATOM    837  CB  ARG A  86     -20.530  13.766   4.654  1.00 10.00      A   
ATOM    838  CG  ARG A  86     -19.854  14.364   5.876  1.00 10.00      A   
ATOM    839  CD  ARG A  86     -18.977  15.552   5.502  1.00 10.00      A   
ATOM    840  NE  ARG A  86     -19.759  16.703   5.045  1.00 10.00      A   
ATOM    841  HE  ARG A  86     -20.351  16.569   4.271  1.00 10.00      A   
ATOM    842  CZ  ARG A  86     -19.710  17.911   5.613  1.00 10.00      A   
ATOM    843  NH1 ARG A  86     -18.921  18.127   6.659  1.00 10.00      A   
ATOM    844 HH11 ARG A  86     -18.337  17.353   7.041  1.00 10.00      A   
ATOM    845 HH12 ARG A  86     -18.879  19.072   7.104  1.00 10.00      A   
ATOM    846  NH2 ARG A  86     -20.439  18.905   5.125  1.00 10.00      A   
ATOM    847 HH21 ARG A  86     -21.047  18.748   4.290  1.00 10.00      A   
ATOM    848 HH22 ARG A  86     -20.407  19.850   5.570  1.00 10.00      A   
ATOM    849  C   ARG A  86     -22.233  12.133   3.759  1.00 10.00      A   
ATOM    850  O   ARG A  86     -22.927  13.008   3.246  1.00 10.00      A   
ATOM    851  N   ILE A  87     -22.251  10.870   3.344  1.00 10.00      A   
ATOM    852  HN  ILE A  87     -21.674  10.211   3.785  1.00 10.00      A   
ATOM    853  CA  ILE A  87     -23.110  10.450   2.239  1.00 10.00      A   
ATOM    854  CB  ILE A  87     -22.355   9.627   1.169  1.00 10.00      A   
ATOM    855  CG1 ILE A  87     -21.912   8.271   1.725  1.00 10.00      A   
ATOM    856  CG2 ILE A  87     -21.162  10.408   0.634  1.00 10.00      A   
ATOM    857  CD1 ILE A  87     -21.412   7.309   0.668  1.00 10.00      A   
ATOM    858  C   ILE A  87     -24.320   9.667   2.742  1.00 10.00      A   
ATOM    859  O   ILE A  87     -25.299   9.480   2.015  1.00 10.00      A   
ATOM    860  N   GLY A  88     -24.245   9.210   3.987  1.00 10.00      A   
ATOM    861  HN  GLY A  88     -23.437   9.381   4.512  1.00 10.00      A   
ATOM    862  CA  GLY A  88     -25.342   8.462   4.572  1.00 10.00      A   
ATOM    863  C   GLY A  88     -25.027   6.989   4.737  1.00 10.00      A   
ATOM    864  O   GLY A  88     -25.904   6.198   5.090  1.00 10.00      A   
ATOM    865  N   LEU A  89     -23.772   6.620   4.494  1.00 10.00      A   
ATOM    866  HN  LEU A  89     -23.116   7.301   4.234  1.00 10.00      A   
ATOM    867  CA  LEU A  89     -23.342   5.232   4.608  1.00 10.00      A   
ATOM    868  CB  LEU A  89     -21.911   5.061   4.087  1.00 10.00      A   
ATOM    869  CG  LEU A  89     -21.413   3.620   3.930  1.00 10.00      A   
ATOM    870  CD1 LEU A  89     -22.286   2.851   2.950  1.00 10.00      A   
ATOM    871  CD2 LEU A  89     -19.959   3.601   3.484  1.00 10.00      A   
ATOM    872  C   LEU A  89     -23.450   4.741   6.047  1.00 10.00      A   
ATOM    873  O   LEU A  89     -23.938   3.640   6.298  1.00 10.00      A   
ATOM    874  N   ALA A  90     -23.018   5.579   6.989  1.00 10.00      A   
ATOM    875  HN  ALA A  90     -22.658   6.450   6.722  1.00 10.00      A   
ATOM    876  CA  ALA A  90     -23.068   5.237   8.408  1.00 10.00      A   
ATOM    877  CB  ALA A  90     -22.461   6.354   9.244  1.00 10.00      A   
ATOM    878  C   ALA A  90     -24.504   4.967   8.843  1.00 10.00      A   
ATOM    879  O   ALA A  90     -24.770   4.055   9.624  1.00 10.00      A   
ATOM    880  N   SER A  91     -25.424   5.759   8.310  1.00 10.00      A   
ATOM    881  HN  SER A  91     -25.142   6.461   7.685  1.00 10.00      A   
ATOM    882  CA  SER A  91     -26.834   5.621   8.625  1.00 10.00      A   
ATOM    883  CB  SER A  91     -27.619   6.771   7.984  1.00 10.00      A   
ATOM    884  OG  SER A  91     -26.977   8.017   8.227  1.00 10.00      A   
ATOM    885  HG  SER A  91     -26.862   8.134   9.178  1.00 10.00      A   
ATOM    886  C   SER A  91     -27.369   4.271   8.144  1.00 10.00      A   
ATOM    887  O   SER A  91     -28.120   3.599   8.853  1.00 10.00      A   
ATOM    888  N   LYS A  92     -26.951   3.864   6.952  1.00 10.00      A   
ATOM    889  HN  LYS A  92     -26.318   4.420   6.449  1.00 10.00      A   
ATOM    890  CA  LYS A  92     -27.397   2.603   6.378  1.00 10.00      A   
ATOM    891  CB  LYS A  92     -27.068   2.539   4.887  1.00 10.00      A   
ATOM    892  CG  LYS A  92     -27.850   3.536   4.048  1.00 10.00      A   
ATOM    893  CD  LYS A  92     -27.670   3.281   2.561  1.00 10.00      A   
ATOM    894  CE  LYS A  92     -28.497   4.258   1.740  1.00 10.00      A   
ATOM    895  NZ  LYS A  92     -28.388   4.002   0.280  1.00 10.00      A   
ATOM    896  HZ1 LYS A  92     -28.885   3.124   0.032  1.00 10.00      A   
ATOM    897  HZ2 LYS A  92     -27.391   3.905   0.008  1.00 10.00      A   
ATOM    898  HZ3 LYS A  92     -28.810   4.789  -0.254  1.00 10.00      A   
ATOM    899  C   LYS A  92     -26.799   1.410   7.112  1.00 10.00      A   
ATOM    900  O   LYS A  92     -27.422   0.353   7.199  1.00 10.00      A   
ATOM    901  N   LEU A  93     -25.591   1.583   7.641  1.00 10.00      A   
ATOM    902  HN  LEU A  93     -25.134   2.445   7.524  1.00 10.00      A   
ATOM    903  CA  LEU A  93     -24.923   0.516   8.377  1.00 10.00      A   
ATOM    904  CB  LEU A  93     -23.504   0.926   8.782  1.00 10.00      A   
ATOM    905  CG  LEU A  93     -22.500   1.093   7.639  1.00 10.00      A   
ATOM    906  CD1 LEU A  93     -21.134   1.484   8.177  1.00 10.00      A   
ATOM    907  CD2 LEU A  93     -22.405  -0.180   6.815  1.00 10.00      A   
ATOM    908  C   LEU A  93     -25.737   0.116   9.603  1.00 10.00      A   
ATOM    909  O   LEU A  93     -25.873  -1.068   9.915  1.00 10.00      A   
ATOM    910  N   CYS A  94     -26.286   1.109  10.292  1.00 10.00      A   
ATOM    911  HN  CYS A  94     -26.128   2.034  10.008  1.00 10.00      A   
ATOM    912  CA  CYS A  94     -27.103   0.856  11.469  1.00 10.00      A   
ATOM    913  CB  CYS A  94     -27.275   2.136  12.287  1.00 10.00      A   
ATOM    914  SG  CYS A  94     -25.723   2.983  12.663  1.00 10.00      A   
ATOM    915  HG  CYS A  94     -25.538   2.930  13.974  1.00 10.00      A   
ATOM    916  C   CYS A  94     -28.462   0.299  11.057  1.00 10.00      A   
ATOM    917  O   CYS A  94     -29.045  -0.530  11.755  1.00 10.00      A   
ATOM    918  N   LEU A  95     -28.954   0.749   9.906  1.00 10.00      A   
ATOM    919  HN  LEU A  95     -28.442   1.412   9.395  1.00 10.00      A   
ATOM    920  CA  LEU A  95     -30.237   0.293   9.391  1.00 10.00      A   
ATOM    921  CB  LEU A  95     -30.689   1.165   8.219  1.00 10.00      A   
ATOM    922  CG  LEU A  95     -31.124   2.589   8.567  1.00 10.00      A   
ATOM    923  CD1 LEU A  95     -31.406   3.381   7.301  1.00 10.00      A   
ATOM    924  CD2 LEU A  95     -32.346   2.569   9.473  1.00 10.00      A   
ATOM    925  C   LEU A  95     -30.168  -1.169   8.963  1.00 10.00      A   
ATOM    926  O   LEU A  95     -31.178  -1.871   8.952  1.00 10.00      A   
ATOM    927  N   GLU A  96     -28.976  -1.622   8.600  1.00 10.00      A   
ATOM    928  HN  GLU A  96     -28.209  -1.006   8.591  1.00 10.00      A   
ATOM    929  CA  GLU A  96     -28.784  -3.003   8.189  1.00 10.00      A   
ATOM    930  CB  GLU A  96     -27.463  -3.162   7.436  1.00 10.00      A   
ATOM    931  CG  GLU A  96     -27.325  -4.480   6.689  1.00 10.00      A   
ATOM    932  CD  GLU A  96     -28.495  -4.759   5.763  1.00 10.00      A   
ATOM    933  OE1 GLU A  96     -28.910  -3.842   5.025  1.00 10.00      A   
ATOM    934  OE2 GLU A  96     -29.001  -5.902   5.762  1.00 10.00      A   
ATOM    935  C   GLU A  96     -28.824  -3.923   9.405  1.00 10.00      A   
ATOM    936  O   GLU A  96     -29.194  -5.091   9.301  1.00 10.00      A   
ATOM    937  N   LEU A  97     -28.464  -3.376  10.561  1.00 10.00      A   
ATOM    938  HN  LEU A  97     -28.186  -2.436  10.578  1.00 10.00      A   
ATOM    939  CA  LEU A  97     -28.465  -4.138  11.802  1.00 10.00      A   
ATOM    940  CB  LEU A  97     -27.892  -3.310  12.953  1.00 10.00      A   
ATOM    941  CG  LEU A  97     -26.391  -3.025  12.896  1.00 10.00      A   
ATOM    942  CD1 LEU A  97     -25.994  -2.049  13.991  1.00 10.00      A   
ATOM    943  CD2 LEU A  97     -25.595  -4.316  13.014  1.00 10.00      A   
ATOM    944  C   LEU A  97     -29.872  -4.604  12.144  1.00 10.00      A   
ATOM    945  O   LEU A  97     -30.091  -5.778  12.425  1.00 10.00      A   
ATOM    946  N   GLU A  98     -30.832  -3.686  12.079  1.00 10.00      A   
ATOM    947  HN  GLU A  98     -30.599  -2.767  11.824  1.00 10.00      A   
ATOM    948  CA  GLU A  98     -32.225  -4.014  12.382  1.00 10.00      A   
ATOM    949  CB  GLU A  98     -33.064  -2.753  12.620  1.00 10.00      A   
ATOM    950  CG  GLU A  98     -32.624  -1.538  11.819  1.00 10.00      A   
ATOM    951  CD  GLU A  98     -33.660  -0.434  11.819  1.00 10.00      A   
ATOM    952  OE1 GLU A  98     -33.569   0.480  12.665  1.00 10.00      A   
ATOM    953  OE2 GLU A  98     -34.578  -0.477  10.972  1.00 10.00      A   
ATOM    954  C   GLU A  98     -32.850  -4.902  11.302  1.00 10.00      A   
ATOM    955  O   GLU A  98     -33.975  -5.371  11.444  1.00 10.00      A   
ATOM    956  N   ASN A  99     -32.105  -5.128  10.228  1.00 10.00      A   
ATOM    957  HN  ASN A  99     -31.218  -4.714  10.169  1.00 10.00      A   
ATOM    958  CA  ASN A  99     -32.567  -5.970   9.130  1.00 10.00      A   
ATOM    959  CB  ASN A  99     -32.051  -5.414   7.794  1.00 10.00      A   
ATOM    960  CG  ASN A  99     -32.561  -6.168   6.576  1.00 10.00      A   
ATOM    961  OD1 ASN A  99     -33.699  -6.640   6.543  1.00 10.00      A   
ATOM    962  ND2 ASN A  99     -31.710  -6.303   5.571  1.00 10.00      A   
ATOM    963 HD21 ASN A  99     -30.803  -5.918   5.669  1.00 10.00      A   
ATOM    964 HD22 ASN A  99     -32.015  -6.764   4.762  1.00 10.00      A   
ATOM    965  C   ASN A  99     -32.074  -7.404   9.335  1.00 10.00      A   
ATOM    966  O   ASN A  99     -32.477  -8.330   8.631  1.00 10.00      A   
ATOM    967  N   LEU A 100     -31.213  -7.581  10.328  1.00 10.00      A   
ATOM    968  HN  LEU A 100     -30.958  -6.812  10.878  1.00 10.00      A   
ATOM    969  CA  LEU A 100     -30.651  -8.889  10.635  1.00 10.00      A   
ATOM    970  CB  LEU A 100     -29.307  -8.745  11.349  1.00 10.00      A   
ATOM    971  CG  LEU A 100     -28.199  -8.044  10.563  1.00 10.00      A   
ATOM    972  CD1 LEU A 100     -27.051  -7.670  11.485  1.00 10.00      A   
ATOM    973  CD2 LEU A 100     -27.706  -8.928   9.430  1.00 10.00      A   
ATOM    974  C   LEU A 100     -31.607  -9.712  11.486  1.00 10.00      A   
ATOM    975  O   LEU A 100     -32.229  -9.197  12.418  1.00 10.00      A   
ATOM    976  N   THR A 101     -31.705 -10.993  11.167  1.00 10.00      A   
ATOM    977  HN  THR A 101     -31.170 -11.341  10.421  1.00 10.00      A   
ATOM    978  CA  THR A 101     -32.581 -11.910  11.877  1.00 10.00      A   
ATOM    979  CB  THR A 101     -32.510 -13.303  11.231  1.00 10.00      A   
ATOM    980  OG1 THR A 101     -31.989 -13.170   9.897  1.00 10.00      A   
ATOM    981  HG1 THR A 101     -32.622 -12.684   9.352  1.00 10.00      A   
ATOM    982  CG2 THR A 101     -33.894 -13.929  11.169  1.00 10.00      A   
ATOM    983  C   THR A 101     -32.200 -12.019  13.353  1.00 10.00      A   
ATOM    984  O   THR A 101     -33.067 -12.029  14.229  1.00 10.00      A   
ATOM    985  N   GLN A 102     -30.900 -12.082  13.621  1.00 10.00      A   
ATOM    986  HN  GLN A 102     -30.259 -12.068  12.876  1.00 10.00      A   
ATOM    987  CA  GLN A 102     -30.400 -12.192  14.986  1.00 10.00      A   
ATOM    988  CB  GLN A 102     -28.910 -12.543  14.997  1.00 10.00      A   
ATOM    989  CG  GLN A 102     -28.627 -14.012  14.724  1.00 10.00      A   
ATOM    990  CD  GLN A 102     -27.163 -14.375  14.884  1.00 10.00      A   
ATOM    991  OE1 GLN A 102     -26.273 -13.570  14.605  1.00 10.00      A   
ATOM    992  NE2 GLN A 102     -26.907 -15.593  15.342  1.00 10.00      A   
ATOM    993 HE21 GLN A 102     -27.668 -16.179  15.549  1.00 10.00      A   
ATOM    994 HE22 GLN A 102     -25.970 -15.862  15.456  1.00 10.00      A   
ATOM    995  C   GLN A 102     -30.665 -10.925  15.796  1.00 10.00      A   
ATOM    996  O   GLN A 102     -30.773 -10.971  17.022  1.00 10.00      A   
ATOM    997  N   VAL A 103     -30.787  -9.798  15.113  1.00 10.00      A   
ATOM    998  HN  VAL A 103     -30.715  -9.816  14.136  1.00 10.00      A   
ATOM    999  CA  VAL A 103     -31.043  -8.534  15.786  1.00 10.00      A   
ATOM   1000  CB  VAL A 103     -30.480  -7.335  14.998  1.00 10.00      A   
ATOM   1001  CG1 VAL A 103     -30.862  -6.017  15.657  1.00 10.00      A   
ATOM   1002  CG2 VAL A 103     -28.967  -7.451  14.886  1.00 10.00      A   
ATOM   1003  C   VAL A 103     -32.536  -8.359  16.048  1.00 10.00      A   
ATOM   1004  O   VAL A 103     -32.936  -7.902  17.119  1.00 10.00      A   
ATOM   1005  N   LYS A 104     -33.360  -8.766  15.085  1.00 10.00      A   
ATOM   1006  HN  LYS A 104     -32.982  -9.135  14.255  1.00 10.00      A   
ATOM   1007  CA  LYS A 104     -34.815  -8.664  15.218  1.00 10.00      A   
ATOM   1008  CB  LYS A 104     -35.508  -9.005  13.898  1.00 10.00      A   
ATOM   1009  CG  LYS A 104     -35.542  -7.864  12.896  1.00 10.00      A   
ATOM   1010  CD  LYS A 104     -36.499  -8.166  11.754  1.00 10.00      A   
ATOM   1011  CE  LYS A 104     -36.705  -6.949  10.867  1.00 10.00      A   
ATOM   1012  NZ  LYS A 104     -37.776  -7.168   9.858  1.00 10.00      A   
ATOM   1013  HZ1 LYS A 104     -37.966  -6.287   9.341  1.00 10.00      A   
ATOM   1014  HZ2 LYS A 104     -38.651  -7.474  10.326  1.00 10.00      A   
ATOM   1015  HZ3 LYS A 104     -37.489  -7.900   9.177  1.00 10.00      A   
ATOM   1016  C   LYS A 104     -35.343  -9.572  16.327  1.00 10.00      A   
ATOM   1017  O   LYS A 104     -36.520  -9.520  16.683  1.00 10.00      A   
ATOM   1018  N   ASP A 105     -34.466 -10.405  16.868  1.00 10.00      A   
ATOM   1019  HN  ASP A 105     -33.544 -10.407  16.538  1.00 10.00      A   
ATOM   1020  CA  ASP A 105     -34.836 -11.319  17.935  1.00 10.00      A   
ATOM   1021  CB  ASP A 105     -33.954 -12.569  17.886  1.00 10.00      A   
ATOM   1022  CG  ASP A 105     -34.750 -13.855  17.942  1.00 10.00      A   
ATOM   1023  OD1 ASP A 105     -34.918 -14.416  19.050  1.00 10.00      A   
ATOM   1024  OD2 ASP A 105     -35.211 -14.319  16.873  1.00 10.00      A   
ATOM   1025  C   ASP A 105     -34.701 -10.645  19.297  1.00 10.00      A   
ATOM   1026  O   ASP A 105     -35.107 -11.202  20.316  1.00 10.00      A   
ATOM   1027  N   THR A 106     -34.129  -9.444  19.312  1.00 10.00      A   
ATOM   1028  HN  THR A 106     -33.844  -9.037  18.466  1.00 10.00      A   
ATOM   1029  CA  THR A 106     -33.939  -8.711  20.559  1.00 10.00      A   
ATOM   1030  CB  THR A 106     -32.561  -8.022  20.629  1.00 10.00      A   
ATOM   1031  OG1 THR A 106     -32.431  -7.047  19.584  1.00 10.00      A   
ATOM   1032  HG1 THR A 106     -32.825  -7.389  18.767  1.00 10.00      A   
ATOM   1033  CG2 THR A 106     -31.446  -9.047  20.501  1.00 10.00      A   
ATOM   1034  C   THR A 106     -35.046  -7.687  20.785  1.00 10.00      A   
ATOM   1035  O   THR A 106     -35.909  -7.493  19.928  1.00 10.00      A   
ATOM   1036  N   LEU A 107     -35.025  -7.043  21.943  1.00 10.00      A   
ATOM   1037  HN  LEU A 107     -34.317  -7.249  22.594  1.00 10.00      A   
ATOM   1038  CA  LEU A 107     -36.036  -6.049  22.280  1.00 10.00      A   
ATOM   1039  CB  LEU A 107     -36.197  -5.950  23.801  1.00 10.00      A   
ATOM   1040  CG  LEU A 107     -37.277  -4.994  24.316  1.00 10.00      A   
ATOM   1041  CD1 LEU A 107     -38.657  -5.438  23.857  1.00 10.00      A   
ATOM   1042  CD2 LEU A 107     -37.223  -4.896  25.832  1.00 10.00      A   
ATOM   1043  C   LEU A 107     -35.704  -4.679  21.688  1.00 10.00      A   
ATOM   1044  O   LEU A 107     -36.590  -3.964  21.215  1.00 10.00      A   
ATOM   1045  N   PHE A 108     -34.424  -4.316  21.707  1.00 10.00      A   
ATOM   1046  HN  PHE A 108     -33.753  -4.930  22.070  1.00 10.00      A   
ATOM   1047  CA  PHE A 108     -33.996  -3.025  21.186  1.00 10.00      A   
ATOM   1048  CB  PHE A 108     -34.371  -1.904  22.167  1.00 10.00      A   
ATOM   1049  CG  PHE A 108     -33.739  -2.019  23.531  1.00 10.00      A   
ATOM   1050  CD1 PHE A 108     -32.512  -1.429  23.795  1.00 10.00      A   
ATOM   1051  CD2 PHE A 108     -34.373  -2.714  24.549  1.00 10.00      A   
ATOM   1052  CE1 PHE A 108     -31.930  -1.530  25.044  1.00 10.00      A   
ATOM   1053  CE2 PHE A 108     -33.796  -2.818  25.801  1.00 10.00      A   
ATOM   1054  CZ  PHE A 108     -32.573  -2.225  26.049  1.00 10.00      A   
ATOM   1055  C   PHE A 108     -32.497  -2.997  20.936  1.00 10.00      A   
ATOM   1056  O   PHE A 108     -31.781  -3.938  21.286  1.00 10.00      A   
ATOM   1057  N   ILE A 109     -32.036  -1.911  20.330  1.00 10.00      A   
ATOM   1058  HN  ILE A 109     -32.672  -1.205  20.068  1.00 10.00      A   
ATOM   1059  CA  ILE A 109     -30.620  -1.719  20.044  1.00 10.00      A   
ATOM   1060  CB  ILE A 109     -30.388  -1.361  18.559  1.00 10.00      A   
ATOM   1061  CG1 ILE A 109     -31.043  -2.397  17.641  1.00 10.00      A   
ATOM   1062  CG2 ILE A 109     -28.899  -1.249  18.262  1.00 10.00      A   
ATOM   1063  CD1 ILE A 109     -30.979  -2.039  16.171  1.00 10.00      A   
ATOM   1064  C   ILE A 109     -30.096  -0.580  20.914  1.00 10.00      A   
ATOM   1065  O   ILE A 109     -30.758   0.453  21.047  1.00 10.00      A   
ATOM   1066  N   ASP A 110     -28.928  -0.771  21.513  1.00 10.00      A   
ATOM   1067  HN  ASP A 110     -28.445  -1.620  21.370  1.00 10.00      A   
ATOM   1068  CA  ASP A 110     -28.339   0.244  22.380  1.00 10.00      A   
ATOM   1069  CB  ASP A 110     -28.411  -0.187  23.849  1.00 10.00      A   
ATOM   1070  CG  ASP A 110     -27.444  -1.305  24.190  1.00 10.00      A   
ATOM   1071  OD1 ASP A 110     -26.310  -1.009  24.625  1.00 10.00      A   
ATOM   1072  OD2 ASP A 110     -27.817  -2.487  24.034  1.00 10.00      A   
ATOM   1073  C   ASP A 110     -26.894   0.552  21.996  1.00 10.00      A   
ATOM   1074  O   ASP A 110     -26.223  -0.252  21.341  1.00 10.00      A   
ATOM   1075  N   LEU A 111     -26.427   1.727  22.409  1.00 10.00      A   
ATOM   1076  HN  LEU A 111     -27.023   2.322  22.921  1.00 10.00      A   
ATOM   1077  CA  LEU A 111     -25.067   2.169  22.134  1.00 10.00      A   
ATOM   1078  CB  LEU A 111     -24.932   2.655  20.686  1.00 10.00      A   
ATOM   1079  CG  LEU A 111     -25.978   3.667  20.200  1.00 10.00      A   
ATOM   1080  CD1 LEU A 111     -25.552   5.093  20.520  1.00 10.00      A   
ATOM   1081  CD2 LEU A 111     -26.227   3.503  18.709  1.00 10.00      A   
ATOM   1082  C   LEU A 111     -24.660   3.270  23.109  1.00 10.00      A   
ATOM   1083  O   LEU A 111     -25.513   3.913  23.721  1.00 10.00      A   
ATOM   1084  N   PHE A 112     -23.360   3.491  23.245  1.00 10.00      A   
ATOM   1085  HN  PHE A 112     -22.723   2.959  22.721  1.00 10.00      A   
ATOM   1086  CA  PHE A 112     -22.857   4.514  24.149  1.00 10.00      A   
ATOM   1087  CB  PHE A 112     -22.017   3.895  25.270  1.00 10.00      A   
ATOM   1088  CG  PHE A 112     -22.814   3.126  26.282  1.00 10.00      A   
ATOM   1089  CD1 PHE A 112     -22.625   1.763  26.439  1.00 10.00      A   
ATOM   1090  CD2 PHE A 112     -23.749   3.765  27.080  1.00 10.00      A   
ATOM   1091  CE1 PHE A 112     -23.354   1.051  27.372  1.00 10.00      A   
ATOM   1092  CE2 PHE A 112     -24.482   3.060  28.015  1.00 10.00      A   
ATOM   1093  CZ  PHE A 112     -24.284   1.700  28.162  1.00 10.00      A   
ATOM   1094  C   PHE A 112     -22.043   5.565  23.405  1.00 10.00      A   
ATOM   1095  O   PHE A 112     -21.088   5.241  22.696  1.00 10.00      A   
ATOM   1096  N   VAL A 113     -22.430   6.822  23.572  1.00 10.00      A   
ATOM   1097  HN  VAL A 113     -23.208   7.008  24.145  1.00 10.00      A   
ATOM   1098  CA  VAL A 113     -21.739   7.938  22.935  1.00 10.00      A   
ATOM   1099  CB  VAL A 113     -22.629   8.649  21.891  1.00 10.00      A   
ATOM   1100  CG1 VAL A 113     -22.747   7.806  20.633  1.00 10.00      A   
ATOM   1101  CG2 VAL A 113     -24.006   8.946  22.467  1.00 10.00      A   
ATOM   1102  C   VAL A 113     -21.291   8.946  23.988  1.00 10.00      A   
ATOM   1103  O   VAL A 113     -22.012   9.206  24.948  1.00 10.00      A   
ATOM   1104  N   LYS A 114     -20.103   9.505  23.816  1.00 10.00      A   
ATOM   1105  HN  LYS A 114     -19.573   9.276  23.022  1.00 10.00      A   
ATOM   1106  CA  LYS A 114     -19.582  10.472  24.774  1.00 10.00      A   
ATOM   1107  CB  LYS A 114     -18.093  10.738  24.538  1.00 10.00      A   
ATOM   1108  CG  LYS A 114     -17.200   9.517  24.714  1.00 10.00      A   
ATOM   1109  CD  LYS A 114     -17.334   8.909  26.104  1.00 10.00      A   
ATOM   1110  CE  LYS A 114     -16.381   7.737  26.284  1.00 10.00      A   
ATOM   1111  NZ  LYS A 114     -16.568   7.051  27.594  1.00 10.00      A   
ATOM   1112  HZ1 LYS A 114     -15.837   6.312  27.719  1.00 10.00      A   
ATOM   1113  HZ2 LYS A 114     -17.505   6.602  27.633  1.00 10.00      A   
ATOM   1114  HZ3 LYS A 114     -16.492   7.736  28.375  1.00 10.00      A   
ATOM   1115  C   LYS A 114     -20.381  11.771  24.729  1.00 10.00      A   
ATOM   1116  O   LYS A 114     -20.772  12.229  23.656  1.00 10.00      A   
ATOM   1117  N   VAL A 115     -20.616  12.356  25.902  1.00 10.00      A   
ATOM   1118  HN  VAL A 115     -20.273  11.931  26.721  1.00 10.00      A   
ATOM   1119  CA  VAL A 115     -21.378  13.601  26.019  1.00 10.00      A   
ATOM   1120  CB  VAL A 115     -21.461  14.075  27.491  1.00 10.00      A   
ATOM   1121  CG1 VAL A 115     -22.201  15.400  27.604  1.00 10.00      A   
ATOM   1122  CG2 VAL A 115     -22.134  13.020  28.353  1.00 10.00      A   
ATOM   1123  C   VAL A 115     -20.787  14.715  25.151  1.00 10.00      A   
ATOM   1124  O   VAL A 115     -21.520  15.524  24.580  1.00 10.00      A   
ATOM   1125  N   THR A 116     -19.466  14.731  25.037  1.00 10.00      A   
ATOM   1126  HN  THR A 116     -18.937  14.044  25.495  1.00 10.00      A   
ATOM   1127  CA  THR A 116     -18.768  15.740  24.252  1.00 10.00      A   
ATOM   1128  CB  THR A 116     -17.249  15.636  24.479  1.00 10.00      A   
ATOM   1129  OG1 THR A 116     -16.959  14.403  25.157  1.00 10.00      A   
ATOM   1130  HG1 THR A 116     -16.133  14.496  25.644  1.00 10.00      A   
ATOM   1131  CG2 THR A 116     -16.764  16.795  25.333  1.00 10.00      A   
ATOM   1132  C   THR A 116     -19.070  15.615  22.757  1.00 10.00      A   
ATOM   1133  O   THR A 116     -18.997  16.598  22.014  1.00 10.00      A   
ATOM   1134  N   ASN A 117     -19.425  14.413  22.323  1.00 10.00      A   
ATOM   1135  HN  ASN A 117     -19.509  13.676  22.967  1.00 10.00      A   
ATOM   1136  CA  ASN A 117     -19.729  14.167  20.921  1.00 10.00      A   
ATOM   1137  CB  ASN A 117     -19.377  12.727  20.533  1.00 10.00      A   
ATOM   1138  CG  ASN A 117     -19.713  12.393  19.088  1.00 10.00      A   
ATOM   1139  OD1 ASN A 117     -19.858  13.278  18.243  1.00 10.00      A   
ATOM   1140  ND2 ASN A 117     -19.830  11.109  18.792  1.00 10.00      A   
ATOM   1141 HD21 ASN A 117     -19.698  10.453  19.512  1.00 10.00      A   
ATOM   1142 HD22 ASN A 117     -20.036  10.860  17.866  1.00 10.00      A   
ATOM   1143  C   ASN A 117     -21.195  14.464  20.626  1.00 10.00      A   
ATOM   1144  O   ASN A 117     -22.072  13.633  20.860  1.00 10.00      A   
ATOM   1145  N   THR A 118     -21.455  15.662  20.135  1.00 10.00      A   
ATOM   1146  HN  THR A 118     -20.719  16.296  20.005  1.00 10.00      A   
ATOM   1147  CA  THR A 118     -22.806  16.076  19.807  1.00 10.00      A   
ATOM   1148  CB  THR A 118     -22.945  17.603  19.930  1.00 10.00      A   
ATOM   1149  OG1 THR A 118     -21.650  18.211  19.775  1.00 10.00      A   
ATOM   1150  HG1 THR A 118     -21.366  18.131  18.855  1.00 10.00      A   
ATOM   1151  CG2 THR A 118     -23.503  17.974  21.295  1.00 10.00      A   
ATOM   1152  C   THR A 118     -23.195  15.625  18.400  1.00 10.00      A   
ATOM   1153  O   THR A 118     -24.347  15.270  18.150  1.00 10.00      A   
ATOM   1154  N   LEU A 119     -22.220  15.618  17.493  1.00 10.00      A   
ATOM   1155  HN  LEU A 119     -21.316  15.892  17.761  1.00 10.00      A   
ATOM   1156  CA  LEU A 119     -22.454  15.214  16.108  1.00 10.00      A   
ATOM   1157  CB  LEU A 119     -21.176  15.362  15.277  1.00 10.00      A   
ATOM   1158  CG  LEU A 119     -21.310  15.079  13.778  1.00 10.00      A   
ATOM   1159  CD1 LEU A 119     -22.226  16.100  13.120  1.00 10.00      A   
ATOM   1160  CD2 LEU A 119     -19.945  15.068  13.109  1.00 10.00      A   
ATOM   1161  C   LEU A 119     -22.963  13.779  16.035  1.00 10.00      A   
ATOM   1162  O   LEU A 119     -23.893  13.476  15.284  1.00 10.00      A   
ATOM   1163  N   GLY A 120     -22.346  12.902  16.820  1.00 10.00      A   
ATOM   1164  HN  GLY A 120     -21.597  13.204  17.381  1.00 10.00      A   
ATOM   1165  CA  GLY A 120     -22.755  11.511  16.846  1.00 10.00      A   
ATOM   1166  C   GLY A 120     -24.192  11.365  17.299  1.00 10.00      A   
ATOM   1167  O   GLY A 120     -24.961  10.602  16.717  1.00 10.00      A   
ATOM   1168  N   ARG A 121     -24.559  12.123  18.327  1.00 10.00      A   
ATOM   1169  HN  ARG A 121     -23.899  12.719  18.737  1.00 10.00      A   
ATOM   1170  CA  ARG A 121     -25.912  12.091  18.862  1.00 10.00      A   
ATOM   1171  CB  ARG A 121     -26.017  12.978  20.104  1.00 10.00      A   
ATOM   1172  CG  ARG A 121     -27.048  12.501  21.115  1.00 10.00      A   
ATOM   1173  CD  ARG A 121     -27.783  13.664  21.758  1.00 10.00      A   
ATOM   1174  NE  ARG A 121     -26.882  14.588  22.446  1.00 10.00      A   
ATOM   1175  HE  ARG A 121     -25.960  14.280  22.622  1.00 10.00      A   
ATOM   1176  CZ  ARG A 121     -27.238  15.807  22.841  1.00 10.00      A   
ATOM   1177  NH1 ARG A 121     -28.473  16.246  22.617  1.00 10.00      A   
ATOM   1178 HH11 ARG A 121     -29.166  15.639  22.130  1.00 10.00      A   
ATOM   1179 HH12 ARG A 121     -28.755  17.200  22.929  1.00 10.00      A   
ATOM   1180  NH2 ARG A 121     -26.360  16.586  23.458  1.00 10.00      A   
ATOM   1181 HH21 ARG A 121     -26.632  17.545  23.766  1.00 10.00      A   
ATOM   1182 HH22 ARG A 121     -25.389  16.243  23.639  1.00 10.00      A   
ATOM   1183  C   ARG A 121     -26.910  12.553  17.805  1.00 10.00      A   
ATOM   1184  O   ARG A 121     -27.963  11.941  17.625  1.00 10.00      A   
ATOM   1185  N   ILE A 122     -26.557  13.628  17.103  1.00 10.00      A   
ATOM   1186  HN  ILE A 122     -25.699  14.063  17.302  1.00 10.00      A   
ATOM   1187  CA  ILE A 122     -27.404  14.185  16.052  1.00 10.00      A   
ATOM   1188  CB  ILE A 122     -26.731  15.409  15.380  1.00 10.00      A   
ATOM   1189  CG1 ILE A 122     -26.628  16.574  16.367  1.00 10.00      A   
ATOM   1190  CG2 ILE A 122     -27.488  15.837  14.130  1.00 10.00      A   
ATOM   1191  CD1 ILE A 122     -25.773  17.724  15.878  1.00 10.00      A   
ATOM   1192  C   ILE A 122     -27.714  13.131  14.990  1.00 10.00      A   
ATOM   1193  O   ILE A 122     -28.863  12.981  14.565  1.00 10.00      A   
ATOM   1194  N   LEU A 123     -26.687  12.395  14.582  1.00 10.00      A   
ATOM   1195  HN  LEU A 123     -25.801  12.553  14.977  1.00 10.00      A   
ATOM   1196  CA  LEU A 123     -26.839  11.358  13.571  1.00 10.00      A   
ATOM   1197  CB  LEU A 123     -25.474  10.790  13.166  1.00 10.00      A   
ATOM   1198  CG  LEU A 123     -25.477   9.760  12.032  1.00 10.00      A   
ATOM   1199  CD1 LEU A 123     -25.892  10.404  10.717  1.00 10.00      A   
ATOM   1200  CD2 LEU A 123     -24.114   9.097  11.904  1.00 10.00      A   
ATOM   1201  C   LEU A 123     -27.753  10.240  14.064  1.00 10.00      A   
ATOM   1202  O   LEU A 123     -28.629   9.774  13.334  1.00 10.00      A   
ATOM   1203  N   TYR A 124     -27.557   9.825  15.309  1.00 10.00      A   
ATOM   1204  HN  TYR A 124     -26.849  10.242  15.849  1.00 10.00      A   
ATOM   1205  CA  TYR A 124     -28.365   8.759  15.889  1.00 10.00      A   
ATOM   1206  CB  TYR A 124     -27.765   8.257  17.199  1.00 10.00      A   
ATOM   1207  CG  TYR A 124     -26.499   7.456  17.002  1.00 10.00      A   
ATOM   1208  CD1 TYR A 124     -25.379   7.687  17.785  1.00 10.00      A   
ATOM   1209  CD2 TYR A 124     -26.425   6.469  16.026  1.00 10.00      A   
ATOM   1210  CE1 TYR A 124     -24.219   6.959  17.602  1.00 10.00      A   
ATOM   1211  CE2 TYR A 124     -25.270   5.735  15.836  1.00 10.00      A   
ATOM   1212  CZ  TYR A 124     -24.170   5.984  16.628  1.00 10.00      A   
ATOM   1213  OH  TYR A 124     -23.015   5.259  16.440  1.00 10.00      A   
ATOM   1214  HH  TYR A 124     -22.776   4.817  17.265  1.00 10.00      A   
ATOM   1215  C   TYR A 124     -29.819   9.180  16.067  1.00 10.00      A   
ATOM   1216  O   TYR A 124     -30.730   8.363  15.920  1.00 10.00      A   
ATOM   1217  N   GLU A 125     -30.033  10.457  16.363  1.00 10.00      A   
ATOM   1218  HN  GLU A 125     -29.263  11.057  16.482  1.00 10.00      A   
ATOM   1219  CA  GLU A 125     -31.381  10.987  16.533  1.00 10.00      A   
ATOM   1220  CB  GLU A 125     -31.338  12.458  16.951  1.00 10.00      A   
ATOM   1221  CG  GLU A 125     -30.879  12.704  18.380  1.00 10.00      A   
ATOM   1222  CD  GLU A 125     -30.791  14.181  18.712  1.00 10.00      A   
ATOM   1223  OE1 GLU A 125     -31.121  15.014  17.836  1.00 10.00      A   
ATOM   1224  OE2 GLU A 125     -30.392  14.520  19.849  1.00 10.00      A   
ATOM   1225  C   GLU A 125     -32.164  10.841  15.232  1.00 10.00      A   
ATOM   1226  O   GLU A 125     -33.357  10.532  15.241  1.00 10.00      A   
ATOM   1227  N   LYS A 126     -31.470  11.031  14.113  1.00 10.00      A   
ATOM   1228  HN  LYS A 126     -30.516  11.253  14.178  1.00 10.00      A   
ATOM   1229  CA  LYS A 126     -32.084  10.920  12.791  1.00 10.00      A   
ATOM   1230  CB  LYS A 126     -31.167  11.520  11.722  1.00 10.00      A   
ATOM   1231  CG  LYS A 126     -30.881  13.002  11.900  1.00 10.00      A   
ATOM   1232  CD  LYS A 126     -29.952  13.517  10.813  1.00 10.00      A   
ATOM   1233  CE  LYS A 126     -29.753  15.019  10.920  1.00 10.00      A   
ATOM   1234  NZ  LYS A 126     -29.045  15.570   9.737  1.00 10.00      A   
ATOM   1235  HZ1 LYS A 126     -28.088  15.171   9.675  1.00 10.00      A   
ATOM   1236  HZ2 LYS A 126     -28.974  16.602   9.810  1.00 10.00      A   
ATOM   1237  HZ3 LYS A 126     -29.563  15.330   8.867  1.00 10.00      A   
ATOM   1238  C   LYS A 126     -32.378   9.463  12.450  1.00 10.00      A   
ATOM   1239  O   LYS A 126     -33.123   9.167  11.514  1.00 10.00      A   
ATOM   1240  N   LEU A 127     -31.778   8.555  13.207  1.00 10.00      A   
ATOM   1241  HN  LEU A 127     -31.183   8.853  13.928  1.00 10.00      A   
ATOM   1242  CA  LEU A 127     -31.974   7.128  12.996  1.00 10.00      A   
ATOM   1243  CB  LEU A 127     -30.665   6.366  13.208  1.00 10.00      A   
ATOM   1244  CG  LEU A 127     -29.563   6.635  12.182  1.00 10.00      A   
ATOM   1245  CD1 LEU A 127     -28.280   5.914  12.567  1.00 10.00      A   
ATOM   1246  CD2 LEU A 127     -30.016   6.225  10.789  1.00 10.00      A   
ATOM   1247  C   LEU A 127     -33.065   6.584  13.911  1.00 10.00      A   
ATOM   1248  O   LEU A 127     -33.417   5.407  13.844  1.00 10.00      A   
ATOM   1249  N   GLY A 128     -33.595   7.445  14.770  1.00 10.00      A   
ATOM   1250  HN  GLY A 128     -33.274   8.372  14.781  1.00 10.00      A   
ATOM   1251  CA  GLY A 128     -34.651   7.033  15.675  1.00 10.00      A   
ATOM   1252  C   GLY A 128     -34.162   6.707  17.071  1.00 10.00      A   
ATOM   1253  O   GLY A 128     -34.947   6.289  17.924  1.00 10.00      A   
ATOM   1254  N   TYR A 129     -32.876   6.904  17.319  1.00 10.00      A   
ATOM   1255  HN  TYR A 129     -32.295   7.264  16.612  1.00 10.00      A   
ATOM   1256  CA  TYR A 129     -32.312   6.616  18.632  1.00 10.00      A   
ATOM   1257  CB  TYR A 129     -30.794   6.444  18.563  1.00 10.00      A   
ATOM   1258  CG  TYR A 129     -30.357   5.146  17.925  1.00 10.00      A   
ATOM   1259  CD1 TYR A 129     -30.153   5.059  16.555  1.00 10.00      A   
ATOM   1260  CD2 TYR A 129     -30.149   4.007  18.692  1.00 10.00      A   
ATOM   1261  CE1 TYR A 129     -29.754   3.875  15.965  1.00 10.00      A   
ATOM   1262  CE2 TYR A 129     -29.750   2.818  18.112  1.00 10.00      A   
ATOM   1263  CZ  TYR A 129     -29.554   2.758  16.748  1.00 10.00      A   
ATOM   1264  OH  TYR A 129     -29.153   1.579  16.164  1.00 10.00      A   
ATOM   1265  HH  TYR A 129     -29.653   0.849  16.537  1.00 10.00      A   
ATOM   1266  C   TYR A 129     -32.688   7.700  19.632  1.00 10.00      A   
ATOM   1267  O   TYR A 129     -32.485   8.889  19.382  1.00 10.00      A   
ATOM   1268  N   SER A 130     -33.243   7.286  20.761  1.00 10.00      A   
ATOM   1269  HN  SER A 130     -33.377   6.323  20.906  1.00 10.00      A   
ATOM   1270  CA  SER A 130     -33.661   8.218  21.792  1.00 10.00      A   
ATOM   1271  CB  SER A 130     -35.101   7.915  22.204  1.00 10.00      A   
ATOM   1272  OG  SER A 130     -35.943   7.845  21.063  1.00 10.00      A   
ATOM   1273  HG  SER A 130     -35.662   8.511  20.420  1.00 10.00      A   
ATOM   1274  C   SER A 130     -32.737   8.171  23.008  1.00 10.00      A   
ATOM   1275  O   SER A 130     -32.077   7.161  23.268  1.00 10.00      A   
ATOM   1276  N   VAL A 131     -32.697   9.278  23.738  1.00 10.00      A   
ATOM   1277  HN  VAL A 131     -33.251  10.042  23.467  1.00 10.00      A   
ATOM   1278  CA  VAL A 131     -31.873   9.398  24.933  1.00 10.00      A   
ATOM   1279  CB  VAL A 131     -31.586  10.887  25.244  1.00 10.00      A   
ATOM   1280  CG1 VAL A 131     -30.976  11.068  26.626  1.00 10.00      A   
ATOM   1281  CG2 VAL A 131     -30.678  11.485  24.180  1.00 10.00      A   
ATOM   1282  C   VAL A 131     -32.586   8.750  26.117  1.00 10.00      A   
ATOM   1283  O   VAL A 131     -33.730   9.089  26.419  1.00 10.00      A   
ATOM   1284  N   PHE A 132     -31.919   7.809  26.773  1.00 10.00      A   
ATOM   1285  HN  PHE A 132     -31.008   7.574  26.488  1.00 10.00      A   
ATOM   1286  CA  PHE A 132     -32.510   7.118  27.908  1.00 10.00      A   
ATOM   1287  CB  PHE A 132     -32.558   5.607  27.652  1.00 10.00      A   
ATOM   1288  CG  PHE A 132     -33.467   4.857  28.584  1.00 10.00      A   
ATOM   1289  CD1 PHE A 132     -34.820   4.748  28.311  1.00 10.00      A   
ATOM   1290  CD2 PHE A 132     -32.970   4.265  29.735  1.00 10.00      A   
ATOM   1291  CE1 PHE A 132     -35.660   4.063  29.165  1.00 10.00      A   
ATOM   1292  CE2 PHE A 132     -33.803   3.579  30.593  1.00 10.00      A   
ATOM   1293  CZ  PHE A 132     -35.150   3.478  30.308  1.00 10.00      A   
ATOM   1294  C   PHE A 132     -31.765   7.422  29.207  1.00 10.00      A   
ATOM   1295  O   PHE A 132     -32.280   8.129  30.076  1.00 10.00      A   
ATOM   1296  N   ARG A 133     -30.558   6.886  29.339  1.00 10.00      A   
ATOM   1297  HN  ARG A 133     -30.194   6.337  28.610  1.00 10.00      A   
ATOM   1298  CA  ARG A 133     -29.757   7.093  30.541  1.00 10.00      A   
ATOM   1299  CB  ARG A 133     -29.523   5.749  31.249  1.00 10.00      A   
ATOM   1300  CG  ARG A 133     -29.393   5.848  32.762  1.00 10.00      A   
ATOM   1301  CD  ARG A 133     -28.545   4.720  33.326  1.00 10.00      A   
ATOM   1302  NE  ARG A 133     -29.302   3.875  34.250  1.00 10.00      A   
ATOM   1303  HE  ARG A 133     -30.179   3.549  33.943  1.00 10.00      A   
ATOM   1304  CZ  ARG A 133     -28.881   3.529  35.470  1.00 10.00      A   
ATOM   1305  NH1 ARG A 133     -27.706   3.958  35.921  1.00 10.00      A   
ATOM   1306 HH11 ARG A 133     -27.108   4.570  35.326  1.00 10.00      A   
ATOM   1307 HH12 ARG A 133     -27.376   3.688  36.876  1.00 10.00      A   
ATOM   1308  NH2 ARG A 133     -29.635   2.745  36.232  1.00 10.00      A   
ATOM   1309 HH21 ARG A 133     -30.555   2.399  35.879  1.00 10.00      A   
ATOM   1310 HH22 ARG A 133     -29.312   2.472  37.188  1.00 10.00      A   
ATOM   1311  C   ARG A 133     -28.416   7.738  30.195  1.00 10.00      A   
ATOM   1312  O   ARG A 133     -28.159   8.070  29.037  1.00 10.00      A   
ATOM   1313  N   ARG A 134     -27.571   7.922  31.202  1.00 10.00      A   
ATOM   1314  HN  ARG A 134     -27.847   7.668  32.109  1.00 10.00      A   
ATOM   1315  CA  ARG A 134     -26.250   8.504  31.010  1.00 10.00      A   
ATOM   1316  CB  ARG A 134     -26.299  10.028  31.164  1.00 10.00      A   
ATOM   1317  CG  ARG A 134     -25.012  10.735  30.763  1.00 10.00      A   
ATOM   1318  CD  ARG A 134     -24.270  11.272  31.973  1.00 10.00      A   
ATOM   1319  NE  ARG A 134     -25.053  12.275  32.689  1.00 10.00      A   
ATOM   1320  HE  ARG A 134     -25.993  12.392  32.418  1.00 10.00      A   
ATOM   1321  CZ  ARG A 134     -24.581  13.019  33.685  1.00 10.00      A   
ATOM   1322  NH1 ARG A 134     -23.329  12.876  34.100  1.00 10.00      A   
ATOM   1323 HH11 ARG A 134     -22.697  12.168  33.648  1.00 10.00      A   
ATOM   1324 HH12 ARG A 134     -22.968  13.464  34.880  1.00 10.00      A   
ATOM   1325  NH2 ARG A 134     -25.368  13.908  34.271  1.00 10.00      A   
ATOM   1326 HH21 ARG A 134     -26.356  14.025  33.953  1.00 10.00      A   
ATOM   1327 HH22 ARG A 134     -25.006  14.495  35.054  1.00 10.00      A   
ATOM   1328  C   ARG A 134     -25.266   7.899  32.007  1.00 10.00      A   
ATOM   1329  O   ARG A 134     -25.357   8.143  33.209  1.00 10.00      A   
ATOM   1330  N   VAL A 135     -24.335   7.103  31.505  1.00 10.00      A   
ATOM   1331  HN  VAL A 135     -24.295   6.968  30.534  1.00 10.00      A   
ATOM   1332  CA  VAL A 135     -23.340   6.459  32.349  1.00 10.00      A   
ATOM   1333  CB  VAL A 135     -22.951   5.060  31.823  1.00 10.00      A   
ATOM   1334  CG1 VAL A 135     -24.137   4.110  31.900  1.00 10.00      A   
ATOM   1335  CG2 VAL A 135     -22.417   5.137  30.400  1.00 10.00      A   
ATOM   1336  C   VAL A 135     -22.098   7.334  32.473  1.00 10.00      A   
ATOM   1337  O   VAL A 135     -21.897   8.251  31.677  1.00 10.00      A   
ATOM   1338  N   VAL A 136     -21.276   7.051  33.473  1.00 10.00      A   
ATOM   1339  HN  VAL A 136     -21.496   6.309  34.075  1.00 10.00      A   
ATOM   1340  CA  VAL A 136     -20.058   7.824  33.708  1.00 10.00      A   
ATOM   1341  CB  VAL A 136     -19.562   7.701  35.165  1.00 10.00      A   
ATOM   1342  CG1 VAL A 136     -20.519   8.406  36.114  1.00 10.00      A   
ATOM   1343  CG2 VAL A 136     -19.393   6.242  35.563  1.00 10.00      A   
ATOM   1344  C   VAL A 136     -18.936   7.434  32.747  1.00 10.00      A   
ATOM   1345  O   VAL A 136     -17.901   8.099  32.685  1.00 10.00      A   
ATOM   1346  N   GLY A 137     -19.136   6.346  32.019  1.00 10.00      A   
ATOM   1347  HN  GLY A 137     -19.963   5.832  32.139  1.00 10.00      A   
ATOM   1348  CA  GLY A 137     -18.141   5.896  31.068  1.00 10.00      A   
ATOM   1349  C   GLY A 137     -17.243   4.819  31.637  1.00 10.00      A   
ATOM   1350  O   GLY A 137     -17.226   3.690  31.145  1.00 10.00      A   
ATOM   1351  N   TYR A 138     -16.502   5.161  32.678  1.00 10.00      A   
ATOM   1352  HN  TYR A 138     -16.570   6.070  33.036  1.00 10.00      A   
ATOM   1353  CA  TYR A 138     -15.593   4.211  33.310  1.00 10.00      A   
ATOM   1354  CB  TYR A 138     -14.203   4.831  33.488  1.00 10.00      A   
ATOM   1355  CG  TYR A 138     -13.127   3.845  33.891  1.00 10.00      A   
ATOM   1356  CD1 TYR A 138     -12.517   3.029  32.946  1.00 10.00      A   
ATOM   1357  CD2 TYR A 138     -12.718   3.731  35.214  1.00 10.00      A   
ATOM   1358  CE1 TYR A 138     -11.531   2.131  33.306  1.00 10.00      A   
ATOM   1359  CE2 TYR A 138     -11.734   2.834  35.583  1.00 10.00      A   
ATOM   1360  CZ  TYR A 138     -11.143   2.037  34.624  1.00 10.00      A   
ATOM   1361  OH  TYR A 138     -10.159   1.143  34.982  1.00 10.00      A   
ATOM   1362  HH  TYR A 138      -9.619   0.938  34.207  1.00 10.00      A   
ATOM   1363  C   TYR A 138     -16.143   3.732  34.652  1.00 10.00      A   
ATOM   1364  O   TYR A 138     -17.351   3.789  34.896  1.00 10.00      A   
ATOM   1365  N   ASN A 148      -8.254   5.191  23.468  1.00 10.00      A   
ATOM   1366  HN  ASN A 148      -9.023   5.442  22.893  1.00 10.00      A   
ATOM   1367  CA  ASN A 148      -6.911   5.568  23.045  1.00 10.00      A   
ATOM   1368  CB  ASN A 148      -6.398   4.618  21.963  1.00 10.00      A   
ATOM   1369  CG  ASN A 148      -5.164   3.850  22.391  1.00 10.00      A   
ATOM   1370  OD1 ASN A 148      -4.036   4.325  22.241  1.00 10.00      A   
ATOM   1371  ND2 ASN A 148      -5.368   2.651  22.917  1.00 10.00      A   
ATOM   1372 HD21 ASN A 148      -6.294   2.334  23.001  1.00 10.00      A   
ATOM   1373 HD22 ASN A 148      -4.587   2.124  23.195  1.00 10.00      A   
ATOM   1374  C   ASN A 148      -6.893   7.002  22.534  1.00 10.00      A   
ATOM   1375  O   ASN A 148      -6.231   7.866  23.111  1.00 10.00      A   
ATOM   1376  N   LYS A 149      -7.631   7.252  21.462  1.00 10.00      A   
ATOM   1377  HN  LYS A 149      -8.150   6.515  21.053  1.00 10.00      A   
ATOM   1378  CA  LYS A 149      -7.707   8.581  20.875  1.00 10.00      A   
ATOM   1379  CB  LYS A 149      -7.911   8.483  19.362  1.00 10.00      A   
ATOM   1380  CG  LYS A 149      -6.826   7.713  18.627  1.00 10.00      A   
ATOM   1381  CD  LYS A 149      -7.198   7.509  17.168  1.00 10.00      A   
ATOM   1382  CE  LYS A 149      -6.188   6.629  16.450  1.00 10.00      A   
ATOM   1383  NZ  LYS A 149      -6.658   6.247  15.092  1.00 10.00      A   
ATOM   1384  HZ1 LYS A 149      -6.778   7.095  14.503  1.00 10.00      A   
ATOM   1385  HZ2 LYS A 149      -7.571   5.751  15.156  1.00 10.00      A   
ATOM   1386  HZ3 LYS A 149      -5.968   5.616  14.636  1.00 10.00      A   
ATOM   1387  C   LYS A 149      -8.856   9.361  21.497  1.00 10.00      A   
ATOM   1388  O   LYS A 149      -8.811  10.591  21.602  1.00 10.00      A   
ATOM   1389  N   ILE A 150      -9.881   8.635  21.916  1.00 10.00      A   
ATOM   1390  HN  ILE A 150      -9.844   7.652  21.825  1.00 10.00      A   
ATOM   1391  CA  ILE A 150     -11.052   9.239  22.524  1.00 10.00      A   
ATOM   1392  CB  ILE A 150     -12.353   8.633  21.953  1.00 10.00      A   
ATOM   1393  CG1 ILE A 150     -12.359   8.743  20.423  1.00 10.00      A   
ATOM   1394  CG2 ILE A 150     -13.574   9.328  22.544  1.00 10.00      A   
ATOM   1395  CD1 ILE A 150     -13.493   7.999  19.752  1.00 10.00      A   
ATOM   1396  C   ILE A 150     -11.010   9.031  24.030  1.00 10.00      A   
ATOM   1397  O   ILE A 150     -10.763   7.921  24.504  1.00 10.00      A   
ATOM   1398  N   ASP A 151     -11.233  10.103  24.776  1.00 10.00      A   
ATOM   1399  HN  ASP A 151     -11.418  10.958  24.338  1.00 10.00      A   
ATOM   1400  CA  ASP A 151     -11.213  10.040  26.232  1.00 10.00      A   
ATOM   1401  CB  ASP A 151     -11.273  11.446  26.833  1.00 10.00      A   
ATOM   1402  CG  ASP A 151     -11.074  11.455  28.336  1.00 10.00      A   
ATOM   1403  OD1 ASP A 151     -10.889  10.369  28.929  1.00 10.00      A   
ATOM   1404  OD2 ASP A 151     -11.092  12.551  28.934  1.00 10.00      A   
ATOM   1405  C   ASP A 151     -12.357   9.180  26.760  1.00 10.00      A   
ATOM   1406  O   ASP A 151     -13.532   9.506  26.581  1.00 10.00      A   
ATOM   1407  N   ASP A 152     -12.007   8.087  27.425  1.00 10.00      A   
ATOM   1408  HN  ASP A 152     -11.054   7.891  27.554  1.00 10.00      A   
ATOM   1409  CA  ASP A 152     -13.005   7.175  27.968  1.00 10.00      A   
ATOM   1410  CB  ASP A 152     -12.477   5.738  28.011  1.00 10.00      A   
ATOM   1411  CG  ASP A 152     -13.592   4.711  28.062  1.00 10.00      A   
ATOM   1412  OD1 ASP A 152     -14.669   4.973  27.478  1.00 10.00      A   
ATOM   1413  OD2 ASP A 152     -13.395   3.631  28.665  1.00 10.00      A   
ATOM   1414  C   ASP A 152     -13.480   7.608  29.350  1.00 10.00      A   
ATOM   1415  O   ASP A 152     -14.466   7.082  29.865  1.00 10.00      A   
ATOM   1416  N   SER A 153     -12.800   8.586  29.943  1.00 10.00      A   
ATOM   1417  HN  SER A 153     -12.034   8.999  29.480  1.00 10.00      A   
ATOM   1418  CA  SER A 153     -13.177   9.061  31.271  1.00 10.00      A   
ATOM   1419  CB  SER A 153     -11.978   9.662  32.021  1.00 10.00      A   
ATOM   1420  OG  SER A 153     -11.513  10.851  31.405  1.00 10.00      A   
ATOM   1421  HG  SER A 153     -11.280  10.668  30.478  1.00 10.00      A   
ATOM   1422  C   SER A 153     -14.344  10.046  31.205  1.00 10.00      A   
ATOM   1423  O   SER A 153     -14.795  10.563  32.229  1.00 10.00      A   
ATOM   1424  N   VAL A 154     -14.825  10.303  29.995  1.00 10.00      A   
ATOM   1425  HN  VAL A 154     -14.415   9.868  29.218  1.00 10.00      A   
ATOM   1426  CA  VAL A 154     -15.945  11.211  29.790  1.00 10.00      A   
ATOM   1427  CB  VAL A 154     -15.850  11.911  28.413  1.00 10.00      A   
ATOM   1428  CG1 VAL A 154     -16.966  12.929  28.236  1.00 10.00      A   
ATOM   1429  CG2 VAL A 154     -14.496  12.579  28.244  1.00 10.00      A   
ATOM   1430  C   VAL A 154     -17.263  10.444  29.873  1.00 10.00      A   
ATOM   1431  O   VAL A 154     -17.331   9.280  29.462  1.00 10.00      A   
ATOM   1432  N   ASP A 155     -18.291  11.093  30.417  1.00 10.00      A   
ATOM   1433  HN  ASP A 155     -18.158  12.012  30.736  1.00 10.00      A   
ATOM   1434  CA  ASP A 155     -19.615  10.487  30.551  1.00 10.00      A   
ATOM   1435  CB  ASP A 155     -20.596  11.479  31.183  1.00 10.00      A   
ATOM   1436  CG  ASP A 155     -20.509  11.532  32.694  1.00 10.00      A   
ATOM   1437  OD1 ASP A 155     -19.514  12.073  33.222  1.00 10.00      A   
ATOM   1438  OD2 ASP A 155     -21.451  11.062  33.366  1.00 10.00      A   
ATOM   1439  C   ASP A 155     -20.145  10.055  29.188  1.00 10.00      A   
ATOM   1440  O   ASP A 155     -19.804  10.650  28.161  1.00 10.00      A   
ATOM   1441  N   ALA A 156     -20.996   9.040  29.180  1.00 10.00      A   
ATOM   1442  HN  ALA A 156     -21.269   8.631  30.035  1.00 10.00      A   
ATOM   1443  CA  ALA A 156     -21.556   8.533  27.937  1.00 10.00      A   
ATOM   1444  CB  ALA A 156     -20.956   7.179  27.594  1.00 10.00      A   
ATOM   1445  C   ALA A 156     -23.076   8.448  28.001  1.00 10.00      A   
ATOM   1446  O   ALA A 156     -23.646   8.012  29.000  1.00 10.00      A   
ATOM   1447  N   PHE A 157     -23.723   8.868  26.929  1.00 10.00      A   
ATOM   1448  HN  PHE A 157     -23.206   9.196  26.158  1.00 10.00      A   
ATOM   1449  CA  PHE A 157     -25.170   8.838  26.842  1.00 10.00      A   
ATOM   1450  CB  PHE A 157     -25.679   9.926  25.890  1.00 10.00      A   
ATOM   1451  CG  PHE A 157     -25.891  11.261  26.545  1.00 10.00      A   
ATOM   1452  CD1 PHE A 157     -25.189  12.377  26.123  1.00 10.00      A   
ATOM   1453  CD2 PHE A 157     -26.795  11.398  27.586  1.00 10.00      A   
ATOM   1454  CE1 PHE A 157     -25.383  13.605  26.727  1.00 10.00      A   
ATOM   1455  CE2 PHE A 157     -26.994  12.621  28.195  1.00 10.00      A   
ATOM   1456  CZ  PHE A 157     -26.288  13.727  27.764  1.00 10.00      A   
ATOM   1457  C   PHE A 157     -25.647   7.472  26.374  1.00 10.00      A   
ATOM   1458  O   PHE A 157     -25.165   6.945  25.371  1.00 10.00      A   
ATOM   1459  N   ASP A 158     -26.581   6.902  27.120  1.00 10.00      A   
ATOM   1460  HN  ASP A 158     -26.912   7.377  27.915  1.00 10.00      A   
ATOM   1461  CA  ASP A 158     -27.153   5.604  26.794  1.00 10.00      A   
ATOM   1462  CB  ASP A 158     -27.615   4.911  28.084  1.00 10.00      A   
ATOM   1463  CG  ASP A 158     -28.502   3.705  27.856  1.00 10.00      A   
ATOM   1464  OD1 ASP A 158     -28.047   2.738  27.217  1.00 10.00      A   
ATOM   1465  OD2 ASP A 158     -29.654   3.715  28.345  1.00 10.00      A   
ATOM   1466  C   ASP A 158     -28.321   5.804  25.834  1.00 10.00      A   
ATOM   1467  O   ASP A 158     -29.425   6.178  26.247  1.00 10.00      A   
ATOM   1468  N   MET A 159     -28.057   5.619  24.549  1.00 10.00      A   
ATOM   1469  HN  MET A 159     -27.153   5.342  24.284  1.00 10.00      A   
ATOM   1470  CA  MET A 159     -29.077   5.791  23.523  1.00 10.00      A   
ATOM   1471  CB  MET A 159     -28.523   6.561  22.321  1.00 10.00      A   
ATOM   1472  CG  MET A 159     -28.074   7.979  22.638  1.00 10.00      A   
ATOM   1473  SD  MET A 159     -27.710   8.947  21.159  1.00 10.00      A   
ATOM   1474  CE  MET A 159     -29.364   9.321  20.581  1.00 10.00      A   
ATOM   1475  C   MET A 159     -29.611   4.441  23.075  1.00 10.00      A   
ATOM   1476  O   MET A 159     -28.839   3.524  22.786  1.00 10.00      A   
ATOM   1477  N   ARG A 160     -30.929   4.318  23.018  1.00 10.00      A   
ATOM   1478  HN  ARG A 160     -31.496   5.089  23.238  1.00 10.00      A   
ATOM   1479  CA  ARG A 160     -31.553   3.068  22.623  1.00 10.00      A   
ATOM   1480  CB  ARG A 160     -32.109   2.337  23.853  1.00 10.00      A   
ATOM   1481  CG  ARG A 160     -31.062   1.990  24.900  1.00 10.00      A   
ATOM   1482  CD  ARG A 160     -31.488   2.451  26.282  1.00 10.00      A   
ATOM   1483  NE  ARG A 160     -32.343   1.473  26.957  1.00 10.00      A   
ATOM   1484  HE  ARG A 160     -33.086   1.090  26.441  1.00 10.00      A   
ATOM   1485  CZ  ARG A 160     -32.156   1.072  28.215  1.00 10.00      A   
ATOM   1486  NH1 ARG A 160     -31.159   1.573  28.937  1.00 10.00      A   
ATOM   1487 HH11 ARG A 160     -31.014   1.262  29.921  1.00 10.00      A   
ATOM   1488 HH12 ARG A 160     -30.505   2.289  28.518  1.00 10.00      A   
ATOM   1489  NH2 ARG A 160     -32.981   0.185  28.756  1.00 10.00      A   
ATOM   1490 HH21 ARG A 160     -32.840  -0.132  29.739  1.00 10.00      A   
ATOM   1491 HH22 ARG A 160     -33.775  -0.200  28.199  1.00 10.00      A   
ATOM   1492  C   ARG A 160     -32.671   3.290  21.614  1.00 10.00      A   
ATOM   1493  O   ARG A 160     -33.296   4.354  21.578  1.00 10.00      A   
ATOM   1494  N   LYS A 161     -32.889   2.282  20.785  1.00 10.00      A   
ATOM   1495  HN  LYS A 161     -32.313   1.488  20.849  1.00 10.00      A   
ATOM   1496  CA  LYS A 161     -33.943   2.301  19.784  1.00 10.00      A   
ATOM   1497  CB  LYS A 161     -33.378   2.493  18.373  1.00 10.00      A   
ATOM   1498  CG  LYS A 161     -34.454   2.597  17.300  1.00 10.00      A   
ATOM   1499  CD  LYS A 161     -33.859   2.665  15.903  1.00 10.00      A   
ATOM   1500  CE  LYS A 161     -34.954   2.701  14.846  1.00 10.00      A   
ATOM   1501  NZ  LYS A 161     -34.404   2.831  13.472  1.00 10.00      A   
ATOM   1502  HZ1 LYS A 161     -33.756   3.644  13.419  1.00 10.00      A   
ATOM   1503  HZ2 LYS A 161     -35.175   2.978  12.790  1.00 10.00      A   
ATOM   1504  HZ3 LYS A 161     -33.883   1.962  13.207  1.00 10.00      A   
ATOM   1505  C   LYS A 161     -34.715   0.993  19.855  1.00 10.00      A   
ATOM   1506  O   LYS A 161     -34.162  -0.078  19.581  1.00 10.00      A   
ATOM   1507  N   LEU A 162     -35.976   1.086  20.248  1.00 10.00      A   
ATOM   1508  HN  LEU A 162     -36.344   1.972  20.457  1.00 10.00      A   
ATOM   1509  CA  LEU A 162     -36.837  -0.080  20.374  1.00 10.00      A   
ATOM   1510  CB  LEU A 162     -38.143   0.297  21.075  1.00 10.00      A   
ATOM   1511  CG  LEU A 162     -38.015   0.747  22.532  1.00 10.00      A   
ATOM   1512  CD1 LEU A 162     -39.330   1.325  23.030  1.00 10.00      A   
ATOM   1513  CD2 LEU A 162     -37.575  -0.413  23.413  1.00 10.00      A   
ATOM   1514  C   LEU A 162     -37.119  -0.710  19.017  1.00 10.00      A   
ATOM   1515  O   LEU A 162     -37.336  -0.010  18.025  1.00 10.00      A   
ATOM   1516  N   LEU A 163     -37.108  -2.033  18.976  1.00 10.00      A   
ATOM   1517  HN  LEU A 163     -36.939  -2.537  19.802  1.00 10.00      A   
ATOM   1518  CA  LEU A 163     -37.355  -2.758  17.743  1.00 10.00      A   
ATOM   1519  CB  LEU A 163     -36.390  -3.938  17.617  1.00 10.00      A   
ATOM   1520  CG  LEU A 163     -34.913  -3.578  17.452  1.00 10.00      A   
ATOM   1521  CD1 LEU A 163     -34.055  -4.831  17.449  1.00 10.00      A   
ATOM   1522  CD2 LEU A 163     -34.696  -2.774  16.179  1.00 10.00      A   
ATOM   1523  C   LEU A 163     -38.798  -3.244  17.682  1.00 10.00      A   
ATOM   1524  O   LEU A 163     -39.348  -3.691  18.688  1.00 10.00      A   
ATOM   1525  N   PRO A 164     -39.428  -3.148  16.501  1.00 10.00      A   
ATOM   1526  CB  PRO A 164     -41.105  -3.215  14.835  1.00 10.00      A   
ATOM   1527  CG  PRO A 164     -39.764  -3.093  14.196  1.00 10.00      A   
ATOM   1528  CD  PRO A 164     -38.834  -2.608  15.269  1.00 10.00      A   
ATOM   1529  CA  PRO A 164     -40.816  -3.575  16.298  1.00 10.00      A   
ATOM   1530  C   PRO A 164     -40.995  -5.073  16.522  1.00 10.00      A   
ATOM   1531  O   PRO A 164     -41.856  -5.449  17.347  1.00 10.00      A   
ATOM   1532  OXT PRO A 164     -40.269  -5.870  15.885  1.00 10.00      A   
ATOM   1533  CB  GLU B   8      21.465 -23.053  18.998  1.00 10.00      B   
ATOM   1534  CG  GLU B   8      20.324 -23.974  18.595  1.00 10.00      B   
ATOM   1535  CD  GLU B   8      19.740 -23.613  17.244  1.00 10.00      B   
ATOM   1536  OE1 GLU B   8      18.756 -22.844  17.199  1.00 10.00      B   
ATOM   1537  OE2 GLU B   8      20.265 -24.087  16.220  1.00 10.00      B   
ATOM   1538  C   GLU B   8      23.551 -21.952  18.125  1.00 10.00      B   
ATOM   1539  O   GLU B   8      23.644 -21.303  17.082  1.00 10.00      B   
ATOM   1540  N   GLU B   8      23.537 -24.379  18.678  1.00 10.00      B   
ATOM   1541  HT1 GLU B   8      24.372 -24.528  18.063  1.00 10.00      B   
ATOM   1542  HT2 GLU B   8      22.967 -25.245  18.679  1.00 10.00      B   
ATOM   1543  HT3 GLU B   8      23.863 -24.187  19.644  1.00 10.00      B   
ATOM   1544  CA  GLU B   8      22.736 -23.244  18.166  1.00 10.00      B   
ATOM   1545  N   ILE B   9      24.150 -21.591  19.255  1.00 10.00      B   
ATOM   1546  HN  ILE B   9      24.052 -22.156  20.051  1.00 10.00      B   
ATOM   1547  CA  ILE B   9      24.945 -20.367  19.348  1.00 10.00      B   
ATOM   1548  CB  ILE B   9      25.387 -20.089  20.800  1.00 10.00      B   
ATOM   1549  CG1 ILE B   9      24.177 -20.116  21.735  1.00 10.00      B   
ATOM   1550  CG2 ILE B   9      26.103 -18.746  20.891  1.00 10.00      B   
ATOM   1551  CD1 ILE B   9      24.535 -20.119  23.205  1.00 10.00      B   
ATOM   1552  C   ILE B   9      26.179 -20.421  18.451  1.00 10.00      B   
ATOM   1553  O   ILE B   9      26.361 -19.573  17.576  1.00 10.00      B   
ATOM   1554  N   ILE B  10      27.016 -21.430  18.667  1.00 10.00      B   
ATOM   1555  HN  ILE B  10      26.805 -22.082  19.370  1.00 10.00      B   
ATOM   1556  CA  ILE B  10      28.242 -21.596  17.891  1.00 10.00      B   
ATOM   1557  CB  ILE B  10      29.105 -22.760  18.421  1.00 10.00      B   
ATOM   1558  CG1 ILE B  10      28.313 -24.074  18.409  1.00 10.00      B   
ATOM   1559  CG2 ILE B  10      29.606 -22.443  19.825  1.00 10.00      B   
ATOM   1560  CD1 ILE B  10      29.120 -25.286  18.814  1.00 10.00      B   
ATOM   1561  C   ILE B  10      27.947 -21.801  16.407  1.00 10.00      B   
ATOM   1562  O   ILE B  10      28.769 -21.480  15.547  1.00 10.00      B   
ATOM   1563  N   ASP B  11      26.768 -22.329  16.117  1.00 10.00      B   
ATOM   1564  HN  ASP B  11      26.165 -22.579  16.850  1.00 10.00      B   
ATOM   1565  CA  ASP B  11      26.349 -22.579  14.745  1.00 10.00      B   
ATOM   1566  CB  ASP B  11      25.069 -23.426  14.721  1.00 10.00      B   
ATOM   1567  CG  ASP B  11      25.148 -24.665  15.595  1.00 10.00      B   
ATOM   1568  OD1 ASP B  11      25.031 -25.786  15.062  1.00 10.00      B   
ATOM   1569  OD2 ASP B  11      25.312 -24.522  16.828  1.00 10.00      B   
ATOM   1570  C   ASP B  11      26.116 -21.261  14.013  1.00 10.00      B   
ATOM   1571  O   ASP B  11      26.481 -21.109  12.845  1.00 10.00      B   
ATOM   1572  N   PHE B  12      25.520 -20.308  14.719  1.00 10.00      B   
ATOM   1573  HN  PHE B  12      25.265 -20.494  15.646  1.00 10.00      B   
ATOM   1574  CA  PHE B  12      25.232 -18.996  14.156  1.00 10.00      B   
ATOM   1575  CB  PHE B  12      24.260 -18.225  15.056  1.00 10.00      B   
ATOM   1576  CG  PHE B  12      23.849 -16.888  14.502  1.00 10.00      B   
ATOM   1577  CD1 PHE B  12      23.007 -16.806  13.403  1.00 10.00      B   
ATOM   1578  CD2 PHE B  12      24.312 -15.713  15.077  1.00 10.00      B   
ATOM   1579  CE1 PHE B  12      22.635 -15.580  12.888  1.00 10.00      B   
ATOM   1580  CE2 PHE B  12      23.942 -14.483  14.567  1.00 10.00      B   
ATOM   1581  CZ  PHE B  12      23.103 -14.418  13.471  1.00 10.00      B   
ATOM   1582  C   PHE B  12      26.514 -18.197  13.954  1.00 10.00      B   
ATOM   1583  O   PHE B  12      26.623 -17.414  13.009  1.00 10.00      B   
ATOM   1584  N   ILE B  13      27.487 -18.414  14.839  1.00 10.00      B   
ATOM   1585  HN  ILE B  13      27.331 -19.053  15.567  1.00 10.00      B   
ATOM   1586  CA  ILE B  13      28.773 -17.720  14.764  1.00 10.00      B   
ATOM   1587  CB  ILE B  13      29.720 -18.159  15.906  1.00 10.00      B   
ATOM   1588  CG1 ILE B  13      29.090 -17.840  17.266  1.00 10.00      B   
ATOM   1589  CG2 ILE B  13      31.084 -17.485  15.782  1.00 10.00      B   
ATOM   1590  CD1 ILE B  13      29.886 -18.350  18.448  1.00 10.00      B   
ATOM   1591  C   ILE B  13      29.442 -17.966  13.412  1.00 10.00      B   
ATOM   1592  O   ILE B  13      30.160 -17.108  12.896  1.00 10.00      B   
ATOM   1593  N   ASP B  14      29.178 -19.133  12.830  1.00 10.00      B   
ATOM   1594  HN  ASP B  14      28.580 -19.765  13.282  1.00 10.00      B   
ATOM   1595  CA  ASP B  14      29.747 -19.492  11.531  1.00 10.00      B   
ATOM   1596  CB  ASP B  14      29.327 -20.909  11.132  1.00 10.00      B   
ATOM   1597  CG  ASP B  14      29.787 -21.291   9.737  1.00 10.00      B   
ATOM   1598  OD1 ASP B  14      30.885 -21.877   9.610  1.00 10.00      B   
ATOM   1599  OD2 ASP B  14      29.048 -21.014   8.767  1.00 10.00      B   
ATOM   1600  C   ASP B  14      29.323 -18.499  10.454  1.00 10.00      B   
ATOM   1601  O   ASP B  14      30.134 -18.074   9.631  1.00 10.00      B   
ATOM   1602  N   GLN B  15      28.054 -18.108  10.491  1.00 10.00      B   
ATOM   1603  HN  GLN B  15      27.470 -18.460  11.196  1.00 10.00      B   
ATOM   1604  CA  GLN B  15      27.507 -17.169   9.518  1.00 10.00      B   
ATOM   1605  CB  GLN B  15      25.987 -17.072   9.655  1.00 10.00      B   
ATOM   1606  CG  GLN B  15      25.296 -16.535   8.414  1.00 10.00      B   
ATOM   1607  CD  GLN B  15      25.445 -17.459   7.220  1.00 10.00      B   
ATOM   1608  OE1 GLN B  15      25.458 -18.685   7.359  1.00 10.00      B   
ATOM   1609  NE2 GLN B  15      25.574 -16.878   6.038  1.00 10.00      B   
ATOM   1610 HE21 GLN B  15      25.567 -15.895   6.000  1.00 10.00      B   
ATOM   1611 HE22 GLN B  15      25.678 -17.449   5.249  1.00 10.00      B   
ATOM   1612  C   GLN B  15      28.146 -15.787   9.657  1.00 10.00      B   
ATOM   1613  O   GLN B  15      28.290 -15.056   8.674  1.00 10.00      B   
ATOM   1614  N   GLY B  16      28.546 -15.444  10.877  1.00 10.00      B   
ATOM   1615  HN  GLY B  16      28.420 -16.073  11.618  1.00 10.00      B   
ATOM   1616  CA  GLY B  16      29.176 -14.158  11.121  1.00 10.00      B   
ATOM   1617  C   GLY B  16      30.547 -14.079  10.483  1.00 10.00      B   
ATOM   1618  O   GLY B  16      31.076 -12.984  10.261  1.00 10.00      B   
ATOM   1619  N   ASN B  17      31.111 -15.253  10.191  1.00 10.00      B   
ATOM   1620  HN  ASN B  17      30.622 -16.074  10.419  1.00 10.00      B   
ATOM   1621  CA  ASN B  17      32.424 -15.380   9.559  1.00 10.00      B   
ATOM   1622  CB  ASN B  17      32.540 -14.542   8.276  1.00 10.00      B   
ATOM   1623  CG  ASN B  17      33.386 -15.215   7.210  1.00 10.00      B   
ATOM   1624  OD1 ASN B  17      34.181 -16.106   7.503  1.00 10.00      B   
ATOM   1625  ND2 ASN B  17      33.224 -14.798   5.965  1.00 10.00      B   
ATOM   1626 HD21 ASN B  17      32.571 -14.084   5.795  1.00 10.00      B   
ATOM   1627 HD22 ASN B  17      33.766 -15.219   5.260  1.00 10.00      B   
ATOM   1628  C   ASN B  17      33.570 -15.082  10.527  1.00 10.00      B   
ATOM   1629  O   ASN B  17      33.374 -14.480  11.586  1.00 10.00      B   
ATOM   1630  N   THR B  19      34.764 -15.516  10.156  1.00 10.00      B   
ATOM   1631  HN  THR B  19      34.857 -15.981   9.296  1.00 10.00      B   
ATOM   1632  CA  THR B  19      35.950 -15.315  10.970  1.00 10.00      B   
ATOM   1633  CB  THR B  19      36.772 -14.128  10.415  1.00 10.00      B   
ATOM   1634  OG1 THR B  19      37.174 -14.397   9.063  1.00 10.00      B   
ATOM   1635  HG1 THR B  19      36.768 -13.751   8.473  1.00 10.00      B   
ATOM   1636  CG2 THR B  19      37.991 -13.833  11.275  1.00 10.00      B   
ATOM   1637  C   THR B  19      36.789 -16.596  10.962  1.00 10.00      B   
ATOM   1638  O   THR B  19      36.721 -17.373  10.004  1.00 10.00      B   
ATOM   1639  N   TYR B  20      37.542 -16.836  12.031  1.00 10.00      B   
ATOM   1640  HN  TYR B  20      37.536 -16.194  12.775  1.00 10.00      B   
ATOM   1641  CA  TYR B  20      38.381 -18.029  12.125  1.00 10.00      B   
ATOM   1642  CB  TYR B  20      39.859 -17.675  11.938  1.00 10.00      B   
ATOM   1643  CG  TYR B  20      40.216 -17.259  10.529  1.00 10.00      B   
ATOM   1644  CD1 TYR B  20      40.553 -15.945  10.235  1.00 10.00      B   
ATOM   1645  CD2 TYR B  20      40.208 -18.181   9.491  1.00 10.00      B   
ATOM   1646  CE1 TYR B  20      40.872 -15.560   8.947  1.00 10.00      B   
ATOM   1647  CE2 TYR B  20      40.526 -17.806   8.201  1.00 10.00      B   
ATOM   1648  CZ  TYR B  20      40.857 -16.496   7.934  1.00 10.00      B   
ATOM   1649  OH  TYR B  20      41.168 -16.118   6.647  1.00 10.00      B   
ATOM   1650  HH  TYR B  20      41.837 -15.423   6.669  1.00 10.00      B   
ATOM   1651  C   TYR B  20      38.170 -18.748  13.451  1.00 10.00      B   
ATOM   1652  O   TYR B  20      38.844 -19.734  13.752  1.00 10.00      B   
ATOM   1653  N   ALA B  21      37.224 -18.254  14.238  1.00 10.00      B   
ATOM   1654  HN  ALA B  21      36.714 -17.470  13.939  1.00 10.00      B   
ATOM   1655  CA  ALA B  21      36.924 -18.850  15.532  1.00 10.00      B   
ATOM   1656  CB  ALA B  21      36.200 -17.856  16.427  1.00 10.00      B   
ATOM   1657  C   ALA B  21      36.099 -20.119  15.370  1.00 10.00      B   
ATOM   1658  O   ALA B  21      36.208 -21.048  16.171  1.00 10.00      B   
ATOM   1659  N   GLN B  22      35.280 -20.152  14.325  1.00 10.00      B   
ATOM   1660  HN  GLN B  22      35.248 -19.375  13.721  1.00 10.00      B   
ATOM   1661  CA  GLN B  22      34.421 -21.301  14.048  1.00 10.00      B   
ATOM   1662  CB  GLN B  22      33.540 -21.053  12.819  1.00 10.00      B   
ATOM   1663  CG  GLN B  22      32.957 -19.653  12.713  1.00 10.00      B   
ATOM   1664  CD  GLN B  22      33.897 -18.689  12.021  1.00 10.00      B   
ATOM   1665  OE1 GLN B  22      34.675 -17.994  12.672  1.00 10.00      B   
ATOM   1666  NE2 GLN B  22      33.847 -18.654  10.698  1.00 10.00      B   
ATOM   1667 HE21 GLN B  22      33.210 -19.245  10.242  1.00 10.00      B   
ATOM   1668 HE22 GLN B  22      34.458 -18.047  10.229  1.00 10.00      B   
ATOM   1669  C   GLN B  22      35.245 -22.562  13.828  1.00 10.00      B   
ATOM   1670  O   GLN B  22      34.901 -23.630  14.328  1.00 10.00      B   
ATOM   1671  N   SER B  23      36.344 -22.418  13.096  1.00 10.00      B   
ATOM   1672  HN  SER B  23      36.574 -21.531  12.749  1.00 10.00      B   
ATOM   1673  CA  SER B  23      37.228 -23.533  12.792  1.00 10.00      B   
ATOM   1674  CB  SER B  23      38.370 -23.032  11.909  1.00 10.00      B   
ATOM   1675  OG  SER B  23      38.123 -21.692  11.497  1.00 10.00      B   
ATOM   1676  HG  SER B  23      37.672 -21.696  10.643  1.00 10.00      B   
ATOM   1677  C   SER B  23      37.773 -24.164  14.073  1.00 10.00      B   
ATOM   1678  O   SER B  23      37.950 -25.383  14.157  1.00 10.00      B   
ATOM   1679  N   LEU B  24      38.022 -23.327  15.071  1.00 10.00      B   
ATOM   1680  HN  LEU B  24      37.864 -22.368  14.939  1.00 10.00      B   
ATOM   1681  CA  LEU B  24      38.529 -23.794  16.351  1.00 10.00      B   
ATOM   1682  CB  LEU B  24      39.089 -22.621  17.157  1.00 10.00      B   
ATOM   1683  CG  LEU B  24      40.126 -21.747  16.450  1.00 10.00      B   
ATOM   1684  CD1 LEU B  24      40.097 -20.336  17.013  1.00 10.00      B   
ATOM   1685  CD2 LEU B  24      41.516 -22.343  16.591  1.00 10.00      B   
ATOM   1686  C   LEU B  24      37.416 -24.468  17.144  1.00 10.00      B   
ATOM   1687  O   LEU B  24      37.643 -25.462  17.838  1.00 10.00      B   
ATOM   1688  N   ILE B  25      36.212 -23.919  17.031  1.00 10.00      B   
ATOM   1689  HN  ILE B  25      36.100 -23.132  16.453  1.00 10.00      B   
ATOM   1690  CA  ILE B  25      35.055 -24.448  17.740  1.00 10.00      B   
ATOM   1691  CB  ILE B  25      33.874 -23.451  17.745  1.00 10.00      B   
ATOM   1692  CG1 ILE B  25      34.276 -22.157  18.460  1.00 10.00      B   
ATOM   1693  CG2 ILE B  25      32.656 -24.069  18.419  1.00 10.00      B   
ATOM   1694  CD1 ILE B  25      33.246 -21.052  18.373  1.00 10.00      B   
ATOM   1695  C   ILE B  25      34.598 -25.788  17.165  1.00 10.00      B   
ATOM   1696  O   ILE B  25      34.422 -26.754  17.907  1.00 10.00      B   
ATOM   1697  N   THR B  26      34.425 -25.847  15.846  1.00 10.00      B   
ATOM   1698  HN  THR B  26      34.607 -25.047  15.298  1.00 10.00      B   
ATOM   1699  CA  THR B  26      33.974 -27.069  15.185  1.00 10.00      B   
ATOM   1700  CB  THR B  26      33.806 -26.871  13.665  1.00 10.00      B   
ATOM   1701  OG1 THR B  26      35.000 -26.303  13.112  1.00 10.00      B   
ATOM   1702  HG1 THR B  26      34.849 -26.091  12.182  1.00 10.00      B   
ATOM   1703  CG2 THR B  26      32.630 -25.954  13.373  1.00 10.00      B   
ATOM   1704  C   THR B  26      34.938 -28.221  15.440  1.00 10.00      B   
ATOM   1705  O   THR B  26      34.522 -29.367  15.610  1.00 10.00      B   
ATOM   1706  N   LYS B  27      36.225 -27.901  15.481  1.00 10.00      B   
ATOM   1707  HN  LYS B  27      36.486 -26.964  15.337  1.00 10.00      B   
ATOM   1708  CA  LYS B  27      37.261 -28.894  15.719  1.00 10.00      B   
ATOM   1709  CB  LYS B  27      38.639 -28.238  15.594  1.00 10.00      B   
ATOM   1710  CG  LYS B  27      39.814 -29.198  15.667  1.00 10.00      B   
ATOM   1711  CD  LYS B  27      41.115 -28.473  15.364  1.00 10.00      B   
ATOM   1712  CE  LYS B  27      42.328 -29.309  15.733  1.00 10.00      B   
ATOM   1713  NZ  LYS B  27      43.592 -28.554  15.526  1.00 10.00      B   
ATOM   1714  HZ1 LYS B  27      43.735 -28.366  14.514  1.00 10.00      B   
ATOM   1715  HZ2 LYS B  27      44.403 -29.101  15.880  1.00 10.00      B   
ATOM   1716  HZ3 LYS B  27      43.555 -27.643  16.030  1.00 10.00      B   
ATOM   1717  C   LYS B  27      37.096 -29.537  17.094  1.00 10.00      B   
ATOM   1718  O   LYS B  27      37.307 -30.738  17.260  1.00 10.00      B   
ATOM   1719  N   LYS B  28      36.694 -28.735  18.070  1.00 10.00      B   
ATOM   1720  HN  LYS B  28      36.522 -27.791  17.871  1.00 10.00      B   
ATOM   1721  CA  LYS B  28      36.499 -29.222  19.429  1.00 10.00      B   
ATOM   1722  CB  LYS B  28      36.682 -28.078  20.429  1.00 10.00      B   
ATOM   1723  CG  LYS B  28      36.791 -28.528  21.873  1.00 10.00      B   
ATOM   1724  CD  LYS B  28      37.178 -27.374  22.782  1.00 10.00      B   
ATOM   1725  CE  LYS B  28      37.320 -27.834  24.222  1.00 10.00      B   
ATOM   1726  NZ  LYS B  28      37.740 -26.726  25.117  1.00 10.00      B   
ATOM   1727  HZ1 LYS B  28      37.062 -25.938  25.058  1.00 10.00      B   
ATOM   1728  HZ2 LYS B  28      38.680 -26.381  24.839  1.00 10.00      B   
ATOM   1729  HZ3 LYS B  28      37.785 -27.057  26.100  1.00 10.00      B   
ATOM   1730  C   LYS B  28      35.118 -29.856  19.584  1.00 10.00      B   
ATOM   1731  O   LYS B  28      34.963 -30.873  20.260  1.00 10.00      B   
ATOM   1732  N   LEU B  29      34.125 -29.252  18.941  1.00 10.00      B   
ATOM   1733  HN  LEU B  29      34.318 -28.439  18.420  1.00 10.00      B   
ATOM   1734  CA  LEU B  29      32.756 -29.746  18.992  1.00 10.00      B   
ATOM   1735  CB  LEU B  29      31.823 -28.795  18.233  1.00 10.00      B   
ATOM   1736  CG  LEU B  29      30.376 -29.261  18.062  1.00 10.00      B   
ATOM   1737  CD1 LEU B  29      29.620 -29.181  19.379  1.00 10.00      B   
ATOM   1738  CD2 LEU B  29      29.677 -28.445  16.991  1.00 10.00      B   
ATOM   1739  C   LEU B  29      32.663 -31.145  18.396  1.00 10.00      B   
ATOM   1740  O   LEU B  29      32.065 -32.037  18.985  1.00 10.00      B   
ATOM   1741  N   ALA B  30      33.283 -31.333  17.236  1.00 10.00      B   
ATOM   1742  HN  ALA B  30      33.766 -30.583  16.823  1.00 10.00      B   
ATOM   1743  CA  ALA B  30      33.262 -32.620  16.554  1.00 10.00      B   
ATOM   1744  CB  ALA B  30      33.786 -32.474  15.135  1.00 10.00      B   
ATOM   1745  C   ALA B  30      34.066 -33.667  17.312  1.00 10.00      B   
ATOM   1746  O   ALA B  30      33.843 -34.865  17.155  1.00 10.00      B   
ATOM   1747  N   LYS B  31      34.997 -33.211  18.142  1.00 10.00      B   
ATOM   1748  HN  LYS B  31      35.122 -32.245  18.236  1.00 10.00      B   
ATOM   1749  CA  LYS B  31      35.831 -34.117  18.917  1.00 10.00      B   
ATOM   1750  CB  LYS B  31      37.160 -33.448  19.287  1.00 10.00      B   
ATOM   1751  CG  LYS B  31      38.280 -34.428  19.599  1.00 10.00      B   
ATOM   1752  CD  LYS B  31      39.554 -33.714  20.019  1.00 10.00      B   
ATOM   1753  CE  LYS B  31      40.650 -34.711  20.361  1.00 10.00      B   
ATOM   1754  NZ  LYS B  31      41.869 -34.045  20.889  1.00 10.00      B   
ATOM   1755  HZ1 LYS B  31      42.427 -34.718  21.453  1.00 10.00      B   
ATOM   1756  HZ2 LYS B  31      41.610 -33.240  21.492  1.00 10.00      B   
ATOM   1757  HZ3 LYS B  31      42.455 -33.698  20.106  1.00 10.00      B   
ATOM   1758  C   LYS B  31      35.100 -34.595  20.169  1.00 10.00      B   
ATOM   1759  O   LYS B  31      35.551 -35.516  20.854  1.00 10.00      B   
ATOM   1760  N   SER B  32      33.960 -33.977  20.455  1.00 10.00      B   
ATOM   1761  HN  SER B  32      33.636 -33.267  19.860  1.00 10.00      B   
ATOM   1762  CA  SER B  32      33.173 -34.346  21.622  1.00 10.00      B   
ATOM   1763  CB  SER B  32      32.165 -33.252  21.982  1.00 10.00      B   
ATOM   1764  OG  SER B  32      32.805 -31.989  22.045  1.00 10.00      B   
ATOM   1765  HG  SER B  32      33.594 -32.000  21.488  1.00 10.00      B   
ATOM   1766  C   SER B  32      32.502 -35.717  21.454  1.00 10.00      B   
ATOM   1767  O   SER B  32      32.717 -36.610  22.275  1.00 10.00      B   
ATOM   1768  N   PRO B  33      31.683 -35.926  20.397  1.00 10.00      B   
ATOM   1769  CA  PRO B  33      31.026 -37.216  20.172  1.00 10.00      B   
ATOM   1770  CB  PRO B  33      29.907 -36.868  19.191  1.00 10.00      B   
ATOM   1771  CG  PRO B  33      30.452 -35.729  18.405  1.00 10.00      B   
ATOM   1772  CD  PRO B  33      31.323 -34.946  19.350  1.00 10.00      B   
ATOM   1773  C   PRO B  33      31.979 -38.232  19.547  1.00 10.00      B   
ATOM   1774  O   PRO B  33      33.052 -37.871  19.053  1.00 10.00      B   
ATOM   1775  N   LEU B  36      24.081 -34.100  12.506  1.00 10.00      B   
ATOM   1776  HN  LEU B  36      23.777 -33.214  12.806  1.00 10.00      B   
ATOM   1777  CA  LEU B  36      25.398 -34.226  11.895  1.00 10.00      B   
ATOM   1778  CB  LEU B  36      25.812 -35.700  11.836  1.00 10.00      B   
ATOM   1779  CG  LEU B  36      27.204 -35.998  11.270  1.00 10.00      B   
ATOM   1780  CD1 LEU B  36      28.291 -35.521  12.223  1.00 10.00      B   
ATOM   1781  CD2 LEU B  36      27.354 -37.482  10.974  1.00 10.00      B   
ATOM   1782  C   LEU B  36      25.397 -33.627  10.493  1.00 10.00      B   
ATOM   1783  O   LEU B  36      26.340 -32.944  10.092  1.00 10.00      B   
ATOM   1784  N   PHE B  37      24.312 -33.864   9.767  1.00 10.00      B   
ATOM   1785  HN  PHE B  37      23.583 -34.390  10.160  1.00 10.00      B   
ATOM   1786  CA  PHE B  37      24.171 -33.366   8.402  1.00 10.00      B   
ATOM   1787  CB  PHE B  37      22.918 -33.954   7.743  1.00 10.00      B   
ATOM   1788  CG  PHE B  37      22.994 -35.432   7.487  1.00 10.00      B   
ATOM   1789  CD1 PHE B  37      23.679 -35.924   6.387  1.00 10.00      B   
ATOM   1790  CD2 PHE B  37      22.379 -36.329   8.346  1.00 10.00      B   
ATOM   1791  CE1 PHE B  37      23.750 -37.282   6.148  1.00 10.00      B   
ATOM   1792  CE2 PHE B  37      22.446 -37.689   8.113  1.00 10.00      B   
ATOM   1793  CZ  PHE B  37      23.133 -38.166   7.013  1.00 10.00      B   
ATOM   1794  C   PHE B  37      24.118 -31.840   8.360  1.00 10.00      B   
ATOM   1795  O   PHE B  37      24.529 -31.223   7.377  1.00 10.00      B   
ATOM   1796  N   TYR B  38      23.625 -31.238   9.435  1.00 10.00      B   
ATOM   1797  HN  TYR B  38      23.332 -31.784  10.195  1.00 10.00      B   
ATOM   1798  CA  TYR B  38      23.505 -29.788   9.516  1.00 10.00      B   
ATOM   1799  CB  TYR B  38      22.687 -29.381  10.745  1.00 10.00      B   
ATOM   1800  CG  TYR B  38      22.279 -27.924  10.757  1.00 10.00      B   
ATOM   1801  CD1 TYR B  38      21.144 -27.500  10.081  1.00 10.00      B   
ATOM   1802  CD2 TYR B  38      23.031 -26.975  11.437  1.00 10.00      B   
ATOM   1803  CE1 TYR B  38      20.768 -26.171  10.079  1.00 10.00      B   
ATOM   1804  CE2 TYR B  38      22.663 -25.644  11.443  1.00 10.00      B   
ATOM   1805  CZ  TYR B  38      21.531 -25.247  10.762  1.00 10.00      B   
ATOM   1806  OH  TYR B  38      21.163 -23.921  10.757  1.00 10.00      B   
ATOM   1807  HH  TYR B  38      20.263 -23.835  11.101  1.00 10.00      B   
ATOM   1808  C   TYR B  38      24.869 -29.107   9.539  1.00 10.00      B   
ATOM   1809  O   TYR B  38      25.097 -28.139   8.815  1.00 10.00      B   
ATOM   1810  N   HIS B  39      25.776 -29.618  10.365  1.00 10.00      B   
ATOM   1811  HN  HIS B  39      25.541 -30.403  10.905  1.00 10.00      B   
ATOM   1812  CA  HIS B  39      27.113 -29.040  10.488  1.00 10.00      B   
ATOM   1813  CB  HIS B  39      27.867 -29.602  11.694  1.00 10.00      B   
ATOM   1814  CG  HIS B  39      27.343 -29.083  12.995  1.00 10.00      B   
ATOM   1815  ND1 HIS B  39      27.218 -29.858  14.129  1.00 10.00      B   
ATOM   1816  HD1 HIS B  39      27.474 -30.805  14.207  1.00 10.00      B   
ATOM   1817  CD2 HIS B  39      26.875 -27.859  13.328  1.00 10.00      B   
ATOM   1818  CE1 HIS B  39      26.692 -29.133  15.099  1.00 10.00      B   
ATOM   1819  NE2 HIS B  39      26.474 -27.918  14.634  1.00 10.00      B   
ATOM   1820  HE2 HIS B  39      26.060 -27.171  15.140  1.00 10.00      B   
ATOM   1821  C   HIS B  39      27.914 -29.188   9.204  1.00 10.00      B   
ATOM   1822  O   HIS B  39      28.663 -28.289   8.826  1.00 10.00      B   
ATOM   1823  N   VAL B  40      27.744 -30.316   8.526  1.00 10.00      B   
ATOM   1824  HN  VAL B  40      27.145 -31.007   8.882  1.00 10.00      B   
ATOM   1825  CA  VAL B  40      28.436 -30.549   7.267  1.00 10.00      B   
ATOM   1826  CB  VAL B  40      28.192 -31.979   6.739  1.00 10.00      B   
ATOM   1827  CG1 VAL B  40      28.979 -32.218   5.459  1.00 10.00      B   
ATOM   1828  CG2 VAL B  40      28.570 -33.008   7.792  1.00 10.00      B   
ATOM   1829  C   VAL B  40      27.944 -29.537   6.238  1.00 10.00      B   
ATOM   1830  O   VAL B  40      28.736 -28.906   5.536  1.00 10.00      B   
ATOM   1831  N   LEU B  41      26.626 -29.367   6.196  1.00 10.00      B   
ATOM   1832  HN  LEU B  41      26.063 -29.897   6.797  1.00 10.00      B   
ATOM   1833  CA  LEU B  41      25.990 -28.429   5.282  1.00 10.00      B   
ATOM   1834  CB  LEU B  41      24.465 -28.551   5.375  1.00 10.00      B   
ATOM   1835  CG  LEU B  41      23.644 -27.447   4.703  1.00 10.00      B   
ATOM   1836  CD1 LEU B  41      23.853 -27.449   3.195  1.00 10.00      B   
ATOM   1837  CD2 LEU B  41      22.172 -27.597   5.045  1.00 10.00      B   
ATOM   1838  C   LEU B  41      26.427 -27.000   5.589  1.00 10.00      B   
ATOM   1839  O   LEU B  41      26.784 -26.248   4.686  1.00 10.00      B   
ATOM   1840  N   GLN B  42      26.406 -26.639   6.871  1.00 10.00      B   
ATOM   1841  HN  GLN B  42      26.111 -27.290   7.546  1.00 10.00      B   
ATOM   1842  CA  GLN B  42      26.805 -25.303   7.301  1.00 10.00      B   
ATOM   1843  CB  GLN B  42      26.660 -25.149   8.817  1.00 10.00      B   
ATOM   1844  CG  GLN B  42      26.886 -23.732   9.318  1.00 10.00      B   
ATOM   1845  CD  GLN B  42      25.902 -22.735   8.732  1.00 10.00      B   
ATOM   1846  OE1 GLN B  42      24.731 -23.052   8.505  1.00 10.00      B   
ATOM   1847  NE2 GLN B  42      26.374 -21.530   8.459  1.00 10.00      B   
ATOM   1848 HE21 GLN B  42      27.331 -21.351   8.646  1.00 10.00      B   
ATOM   1849 HE22 GLN B  42      25.760 -20.863   8.088  1.00 10.00      B   
ATOM   1850  C   GLN B  42      28.236 -25.007   6.866  1.00 10.00      B   
ATOM   1851  O   GLN B  42      28.532 -23.920   6.368  1.00 10.00      B   
ATOM   1852  N   ASN B  43      29.113 -25.990   7.041  1.00 10.00      B   
ATOM   1853  HN  ASN B  43      28.812 -26.831   7.451  1.00 10.00      B   
ATOM   1854  CA  ASN B  43      30.511 -25.852   6.650  1.00 10.00      B   
ATOM   1855  CB  ASN B  43      31.277 -27.148   6.953  1.00 10.00      B   
ATOM   1856  CG  ASN B  43      32.564 -27.291   6.154  1.00 10.00      B   
ATOM   1857  OD1 ASN B  43      33.601 -26.726   6.513  1.00 10.00      B   
ATOM   1858  ND2 ASN B  43      32.508 -28.060   5.073  1.00 10.00      B   
ATOM   1859 HD21 ASN B  43      31.652 -28.490   4.853  1.00 10.00      B   
ATOM   1860 HD22 ASN B  43      33.320 -28.165   4.535  1.00 10.00      B   
ATOM   1861  C   ASN B  43      30.610 -25.518   5.167  1.00 10.00      B   
ATOM   1862  O   ASN B  43      31.363 -24.630   4.766  1.00 10.00      B   
ATOM   1863  N   GLU B  44      29.817 -26.219   4.363  1.00 10.00      B   
ATOM   1864  HN  GLU B  44      29.218 -26.892   4.754  1.00 10.00      B   
ATOM   1865  CA  GLU B  44      29.803 -26.012   2.921  1.00 10.00      B   
ATOM   1866  CB  GLU B  44      29.106 -27.174   2.217  1.00 10.00      B   
ATOM   1867  CG  GLU B  44      29.815 -28.502   2.444  1.00 10.00      B   
ATOM   1868  CD  GLU B  44      29.052 -29.699   1.924  1.00 10.00      B   
ATOM   1869  OE1 GLU B  44      28.177 -29.520   1.057  1.00 10.00      B   
ATOM   1870  OE2 GLU B  44      29.345 -30.830   2.373  1.00 10.00      B   
ATOM   1871  C   GLU B  44      29.178 -24.665   2.566  1.00 10.00      B   
ATOM   1872  O   GLU B  44      29.569 -24.027   1.589  1.00 10.00      B   
ATOM   1873  N   ILE B  45      28.214 -24.231   3.375  1.00 10.00      B   
ATOM   1874  HN  ILE B  45      27.923 -24.803   4.120  1.00 10.00      B   
ATOM   1875  CA  ILE B  45      27.568 -22.938   3.173  1.00 10.00      B   
ATOM   1876  CB  ILE B  45      26.365 -22.741   4.128  1.00 10.00      B   
ATOM   1877  CG1 ILE B  45      25.227 -23.694   3.749  1.00 10.00      B   
ATOM   1878  CG2 ILE B  45      25.878 -21.296   4.106  1.00 10.00      B   
ATOM   1879  CD1 ILE B  45      24.055 -23.662   4.705  1.00 10.00      B   
ATOM   1880  C   ILE B  45      28.596 -21.833   3.406  1.00 10.00      B   
ATOM   1881  O   ILE B  45      28.637 -20.837   2.687  1.00 10.00      B   
ATOM   1882  N   HIS B  46      29.446 -22.036   4.405  1.00 10.00      B   
ATOM   1883  HN  HIS B  46      29.355 -22.850   4.955  1.00 10.00      B   
ATOM   1884  CA  HIS B  46      30.495 -21.077   4.723  1.00 10.00      B   
ATOM   1885  CB  HIS B  46      31.130 -21.406   6.077  1.00 10.00      B   
ATOM   1886  CG  HIS B  46      32.178 -20.430   6.510  1.00 10.00      B   
ATOM   1887  ND1 HIS B  46      33.506 -20.770   6.652  1.00 10.00      B   
ATOM   1888  HD1 HIS B  46      33.889 -21.664   6.512  1.00 10.00      B   
ATOM   1889  CD2 HIS B  46      32.092 -19.114   6.814  1.00 10.00      B   
ATOM   1890  CE1 HIS B  46      34.193 -19.708   7.021  1.00 10.00      B   
ATOM   1891  NE2 HIS B  46      33.361 -18.691   7.124  1.00 10.00      B   
ATOM   1892  HE2 HIS B  46      33.616 -17.770   7.368  1.00 10.00      B   
ATOM   1893  C   HIS B  46      31.558 -21.072   3.624  1.00 10.00      B   
ATOM   1894  O   HIS B  46      32.293 -20.100   3.456  1.00 10.00      B   
ATOM   1895  N   LEU B  47      31.629 -22.166   2.877  1.00 10.00      B   
ATOM   1896  HN  LEU B  47      31.022 -22.914   3.066  1.00 10.00      B   
ATOM   1897  CA  LEU B  47      32.588 -22.289   1.787  1.00 10.00      B   
ATOM   1898  CB  LEU B  47      32.882 -23.761   1.487  1.00 10.00      B   
ATOM   1899  CG  LEU B  47      33.694 -24.509   2.546  1.00 10.00      B   
ATOM   1900  CD1 LEU B  47      33.753 -25.995   2.231  1.00 10.00      B   
ATOM   1901  CD2 LEU B  47      35.097 -23.931   2.654  1.00 10.00      B   
ATOM   1902  C   LEU B  47      32.082 -21.582   0.534  1.00 10.00      B   
ATOM   1903  O   LEU B  47      32.844 -21.324  -0.395  1.00 10.00      B   
ATOM   1904  N   LYS B  48      30.793 -21.254   0.526  1.00 10.00      B   
ATOM   1905  HN  LYS B  48      30.241 -21.480   1.305  1.00 10.00      B   
ATOM   1906  CA  LYS B  48      30.173 -20.570  -0.604  1.00 10.00      B   
ATOM   1907  CB  LYS B  48      28.654 -20.509  -0.409  1.00 10.00      B   
ATOM   1908  CG  LYS B  48      27.891 -19.864  -1.555  1.00 10.00      B   
ATOM   1909  CD  LYS B  48      26.486 -19.463  -1.130  1.00 10.00      B   
ATOM   1910  CE  LYS B  48      25.737 -18.783  -2.264  1.00 10.00      B   
ATOM   1911  NZ  LYS B  48      24.485 -18.130  -1.798  1.00 10.00      B   
ATOM   1912  HZ1 LYS B  48      24.017 -17.645  -2.589  1.00 10.00      B   
ATOM   1913  HZ2 LYS B  48      24.699 -17.430  -1.060  1.00 10.00      B   
ATOM   1914  HZ3 LYS B  48      23.832 -18.838  -1.407  1.00 10.00      B   
ATOM   1915  C   LYS B  48      30.738 -19.159  -0.750  1.00 10.00      B   
ATOM   1916  O   LYS B  48      30.761 -18.594  -1.848  1.00 10.00      B   
ATOM   1917  N   SER B  49      31.199 -18.603   0.363  1.00 10.00      B   
ATOM   1918  HN  SER B  49      31.143 -19.103   1.205  1.00 10.00      B   
ATOM   1919  CA  SER B  49      31.769 -17.261   0.380  1.00 10.00      B   
ATOM   1920  CB  SER B  49      31.703 -16.703   1.800  1.00 10.00      B   
ATOM   1921  OG  SER B  49      30.574 -17.222   2.485  1.00 10.00      B   
ATOM   1922  HG  SER B  49      29.952 -16.506   2.663  1.00 10.00      B   
ATOM   1923  C   SER B  49      33.213 -17.265  -0.126  1.00 10.00      B   
ATOM   1924  O   SER B  49      33.866 -16.219  -0.196  1.00 10.00      B   
ATOM   1925  N   GLY B  50      33.704 -18.451  -0.470  1.00 10.00      B   
ATOM   1926  HN  GLY B  50      33.136 -19.247  -0.382  1.00 10.00      B   
ATOM   1927  CA  GLY B  50      35.053 -18.584  -0.976  1.00 10.00      B   
ATOM   1928  C   GLY B  50      35.072 -19.304  -2.307  1.00 10.00      B   
ATOM   1929  O   GLY B  50      35.401 -18.715  -3.339  1.00 10.00      B   
ATOM   1930  N   GLN B  51      34.687 -20.571  -2.289  1.00 10.00      B   
ATOM   1931  HN  GLN B  51      34.409 -20.975  -1.435  1.00 10.00      B   
ATOM   1932  CA  GLN B  51      34.650 -21.379  -3.497  1.00 10.00      B   
ATOM   1933  CB  GLN B  51      35.905 -22.247  -3.614  1.00 10.00      B   
ATOM   1934  CG  GLN B  51      36.025 -22.977  -4.942  1.00 10.00      B   
ATOM   1935  CD  GLN B  51      37.440 -23.431  -5.229  1.00 10.00      B   
ATOM   1936  OE1 GLN B  51      38.219 -23.704  -4.317  1.00 10.00      B   
ATOM   1937  NE2 GLN B  51      37.787 -23.506  -6.502  1.00 10.00      B   
ATOM   1938 HE21 GLN B  51      37.122 -23.265  -7.182  1.00 10.00      B   
ATOM   1939 HE22 GLN B  51      38.696 -23.810  -6.717  1.00 10.00      B   
ATOM   1940  C   GLN B  51      33.393 -22.241  -3.526  1.00 10.00      B   
ATOM   1941  O   GLN B  51      33.377 -23.368  -3.023  1.00 10.00      B   
ATOM   1942  N   ARG B  52      32.339 -21.703  -4.122  1.00 10.00      B   
ATOM   1943  HN  ARG B  52      32.420 -20.806  -4.511  1.00 10.00      B   
ATOM   1944  CA  ARG B  52      31.068 -22.406  -4.217  1.00 10.00      B   
ATOM   1945  CB  ARG B  52      29.958 -21.468  -4.690  1.00 10.00      B   
ATOM   1946  CG  ARG B  52      30.297 -20.672  -5.940  1.00 10.00      B   
ATOM   1947  CD  ARG B  52      29.487 -19.390  -6.004  1.00 10.00      B   
ATOM   1948  NE  ARG B  52      29.634 -18.594  -4.784  1.00 10.00      B   
ATOM   1949  HE  ARG B  52      30.336 -18.866  -4.152  1.00 10.00      B   
ATOM   1950  CZ  ARG B  52      28.887 -17.531  -4.495  1.00 10.00      B   
ATOM   1951  NH1 ARG B  52      27.939 -17.128  -5.331  1.00 10.00      B   
ATOM   1952 HH11 ARG B  52      27.773 -17.637  -6.229  1.00 10.00      B   
ATOM   1953 HH12 ARG B  52      27.356 -16.295  -5.095  1.00 10.00      B   
ATOM   1954  NH2 ARG B  52      29.072 -16.881  -3.351  1.00 10.00      B   
ATOM   1955 HH21 ARG B  52      29.806 -17.200  -2.677  1.00 10.00      B   
ATOM   1956 HH22 ARG B  52      28.488 -16.045  -3.124  1.00 10.00      B   
ATOM   1957  C   ARG B  52      31.169 -23.632  -5.117  1.00 10.00      B   
ATOM   1958  O   ARG B  52      30.321 -24.520  -5.056  1.00 10.00      B   
ATOM   1959  N   GLU B  53      32.210 -23.668  -5.947  1.00 10.00      B   
ATOM   1960  HN  GLU B  53      32.834 -22.909  -5.958  1.00 10.00      B   
ATOM   1961  CA  GLU B  53      32.450 -24.787  -6.853  1.00 10.00      B   
ATOM   1962  CB  GLU B  53      33.776 -24.575  -7.591  1.00 10.00      B   
ATOM   1963  CG  GLU B  53      33.737 -24.909  -9.072  1.00 10.00      B   
ATOM   1964  CD  GLU B  53      35.061 -24.640  -9.763  1.00 10.00      B   
ATOM   1965  OE1 GLU B  53      35.873 -25.585  -9.895  1.00 10.00      B   
ATOM   1966  OE2 GLU B  53      35.298 -23.485 -10.176  1.00 10.00      B   
ATOM   1967  C   GLU B  53      32.498 -26.096  -6.065  1.00 10.00      B   
ATOM   1968  O   GLU B  53      31.956 -27.115  -6.489  1.00 10.00      B   
ATOM   1969  N   LEU B  54      33.130 -26.044  -4.898  1.00 10.00      B   
ATOM   1970  HN  LEU B  54      33.522 -25.194  -4.608  1.00 10.00      B   
ATOM   1971  CA  LEU B  54      33.249 -27.212  -4.036  1.00 10.00      B   
ATOM   1972  CB  LEU B  54      34.331 -26.983  -2.975  1.00 10.00      B   
ATOM   1973  CG  LEU B  54      35.753 -26.754  -3.491  1.00 10.00      B   
ATOM   1974  CD1 LEU B  54      36.663 -26.299  -2.361  1.00 10.00      B   
ATOM   1975  CD2 LEU B  54      36.295 -28.018  -4.132  1.00 10.00      B   
ATOM   1976  C   LEU B  54      31.922 -27.505  -3.349  1.00 10.00      B   
ATOM   1977  O   LEU B  54      31.532 -28.661  -3.191  1.00 10.00      B   
ATOM   1978  N   ALA B  55      31.229 -26.443  -2.955  1.00 10.00      B   
ATOM   1979  HN  ALA B  55      31.587 -25.549  -3.137  1.00 10.00      B   
ATOM   1980  CA  ALA B  55      29.949 -26.564  -2.269  1.00 10.00      B   
ATOM   1981  CB  ALA B  55      29.467 -25.202  -1.794  1.00 10.00      B   
ATOM   1982  C   ALA B  55      28.896 -27.239  -3.141  1.00 10.00      B   
ATOM   1983  O   ALA B  55      28.155 -28.093  -2.668  1.00 10.00      B   
ATOM   1984  N   ILE B  56      28.847 -26.869  -4.417  1.00 10.00      B   
ATOM   1985  HN  ILE B  56      29.479 -26.187  -4.741  1.00 10.00      B   
ATOM   1986  CA  ILE B  56      27.873 -27.441  -5.349  1.00 10.00      B   
ATOM   1987  CB  ILE B  56      28.035 -26.867  -6.776  1.00 10.00      B   
ATOM   1988  CG1 ILE B  56      27.859 -25.345  -6.767  1.00 10.00      B   
ATOM   1989  CG2 ILE B  56      27.039 -27.510  -7.734  1.00 10.00      B   
ATOM   1990  CD1 ILE B  56      28.333 -24.667  -8.034  1.00 10.00      B   
ATOM   1991  C   ILE B  56      27.960 -28.970  -5.402  1.00 10.00      B   
ATOM   1992  O   ILE B  56      26.959 -29.666  -5.230  1.00 10.00      B   
ATOM   1993  N   LYS B  57      29.161 -29.486  -5.615  1.00 10.00      B   
ATOM   1994  HN  LYS B  57      29.928 -28.886  -5.707  1.00 10.00      B   
ATOM   1995  CA  LYS B  57      29.367 -30.927  -5.706  1.00 10.00      B   
ATOM   1996  CB  LYS B  57      30.754 -31.242  -6.272  1.00 10.00      B   
ATOM   1997  CG  LYS B  57      30.902 -32.663  -6.788  1.00 10.00      B   
ATOM   1998  CD  LYS B  57      32.142 -32.811  -7.651  1.00 10.00      B   
ATOM   1999  CE  LYS B  57      32.149 -34.145  -8.380  1.00 10.00      B   
ATOM   2000  NZ  LYS B  57      33.330 -34.286  -9.273  1.00 10.00      B   
ATOM   2001  HZ1 LYS B  57      33.200 -35.093  -9.918  1.00 10.00      B   
ATOM   2002  HZ2 LYS B  57      34.188 -34.448  -8.710  1.00 10.00      B   
ATOM   2003  HZ3 LYS B  57      33.459 -33.423  -9.838  1.00 10.00      B   
ATOM   2004  C   LYS B  57      29.169 -31.611  -4.355  1.00 10.00      B   
ATOM   2005  O   LYS B  57      28.546 -32.671  -4.269  1.00 10.00      B   
ATOM   2006  N   LYS B  58      29.690 -30.993  -3.306  1.00 10.00      B   
ATOM   2007  HN  LYS B  58      30.165 -30.143  -3.438  1.00 10.00      B   
ATOM   2008  CA  LYS B  58      29.578 -31.539  -1.960  1.00 10.00      B   
ATOM   2009  CB  LYS B  58      30.429 -30.732  -0.984  1.00 10.00      B   
ATOM   2010  CG  LYS B  58      31.894 -31.129  -0.963  1.00 10.00      B   
ATOM   2011  CD  LYS B  58      32.097 -32.430  -0.212  1.00 10.00      B   
ATOM   2012  CE  LYS B  58      33.537 -32.587   0.242  1.00 10.00      B   
ATOM   2013  NZ  LYS B  58      33.659 -33.602   1.319  1.00 10.00      B   
ATOM   2014  HZ1 LYS B  58      33.050 -33.343   2.123  1.00 10.00      B   
ATOM   2015  HZ2 LYS B  58      34.641 -33.660   1.650  1.00 10.00      B   
ATOM   2016  HZ3 LYS B  58      33.367 -34.537   0.966  1.00 10.00      B   
ATOM   2017  C   LYS B  58      28.126 -31.592  -1.492  1.00 10.00      B   
ATOM   2018  O   LYS B  58      27.694 -32.578  -0.890  1.00 10.00      B   
ATOM   2019  N   ASN B  59      27.372 -30.536  -1.780  1.00 10.00      B   
ATOM   2020  HN  ASN B  59      27.777 -29.771  -2.246  1.00 10.00      B   
ATOM   2021  CA  ASN B  59      25.965 -30.472  -1.395  1.00 10.00      B   
ATOM   2022  CB  ASN B  59      25.359 -29.106  -1.732  1.00 10.00      B   
ATOM   2023  CG  ASN B  59      24.991 -28.298  -0.500  1.00 10.00      B   
ATOM   2024  OD1 ASN B  59      23.979 -27.599  -0.486  1.00 10.00      B   
ATOM   2025  ND2 ASN B  59      25.813 -28.372   0.538  1.00 10.00      B   
ATOM   2026 HD21 ASN B  59      26.621 -28.944   0.464  1.00 10.00      B   
ATOM   2027 HD22 ASN B  59      25.591 -27.860   1.339  1.00 10.00      B   
ATOM   2028  C   ASN B  59      25.174 -31.587  -2.068  1.00 10.00      B   
ATOM   2029  O   ASN B  59      24.256 -32.158  -1.477  1.00 10.00      B   
ATOM   2030  N   LEU B  60      25.546 -31.904  -3.304  1.00 10.00      B   
ATOM   2031  HN  LEU B  60      26.277 -31.400  -3.727  1.00 10.00      B   
ATOM   2032  CA  LEU B  60      24.891 -32.972  -4.051  1.00 10.00      B   
ATOM   2033  CB  LEU B  60      25.403 -33.019  -5.493  1.00 10.00      B   
ATOM   2034  CG  LEU B  60      24.993 -31.852  -6.393  1.00 10.00      B   
ATOM   2035  CD1 LEU B  60      25.711 -31.934  -7.732  1.00 10.00      B   
ATOM   2036  CD2 LEU B  60      23.485 -31.838  -6.593  1.00 10.00      B   
ATOM   2037  C   LEU B  60      25.144 -34.307  -3.363  1.00 10.00      B   
ATOM   2038  O   LEU B  60      24.273 -35.179  -3.318  1.00 10.00      B   
ATOM   2039  N   GLU B  61      26.345 -34.449  -2.818  1.00 10.00      B   
ATOM   2040  HN  GLU B  61      26.993 -33.716  -2.897  1.00 10.00      B   
ATOM   2041  CA  GLU B  61      26.730 -35.658  -2.109  1.00 10.00      B   
ATOM   2042  CB  GLU B  61      28.221 -35.622  -1.769  1.00 10.00      B   
ATOM   2043  CG  GLU B  61      28.806 -36.974  -1.404  1.00 10.00      B   
ATOM   2044  CD  GLU B  61      30.263 -36.890  -1.007  1.00 10.00      B   
ATOM   2045  OE1 GLU B  61      31.134 -36.886  -1.908  1.00 10.00      B   
ATOM   2046  OE2 GLU B  61      30.545 -36.840   0.210  1.00 10.00      B   
ATOM   2047  C   GLU B  61      25.899 -35.788  -0.837  1.00 10.00      B   
ATOM   2048  O   GLU B  61      25.507 -36.890  -0.445  1.00 10.00      B   
ATOM   2049  N   LEU B  62      25.628 -34.649  -0.206  1.00 10.00      B   
ATOM   2050  HN  LEU B  62      25.987 -33.808  -0.570  1.00 10.00      B   
ATOM   2051  CA  LEU B  62      24.821 -34.609   1.008  1.00 10.00      B   
ATOM   2052  CB  LEU B  62      24.846 -33.207   1.623  1.00 10.00      B   
ATOM   2053  CG  LEU B  62      25.967 -32.921   2.621  1.00 10.00      B   
ATOM   2054  CD1 LEU B  62      25.991 -31.445   2.979  1.00 10.00      B   
ATOM   2055  CD2 LEU B  62      25.799 -33.773   3.871  1.00 10.00      B   
ATOM   2056  C   LEU B  62      23.385 -35.000   0.695  1.00 10.00      B   
ATOM   2057  O   LEU B  62      22.756 -35.740   1.447  1.00 10.00      B   
ATOM   2058  N   LEU B  63      22.882 -34.499  -0.429  1.00 10.00      B   
ATOM   2059  HN  LEU B  63      23.445 -33.908  -0.977  1.00 10.00      B   
ATOM   2060  CA  LEU B  63      21.524 -34.789  -0.871  1.00 10.00      B   
ATOM   2061  CB  LEU B  63      21.256 -34.085  -2.208  1.00 10.00      B   
ATOM   2062  CG  LEU B  63      20.019 -34.536  -2.993  1.00 10.00      B   
ATOM   2063  CD1 LEU B  63      18.746 -34.096  -2.289  1.00 10.00      B   
ATOM   2064  CD2 LEU B  63      20.062 -33.991  -4.412  1.00 10.00      B   
ATOM   2065  C   LEU B  63      21.318 -36.293  -1.019  1.00 10.00      B   
ATOM   2066  O   LEU B  63      20.289 -36.838  -0.611  1.00 10.00      B   
ATOM   2067  N   ASN B  64      22.320 -36.960  -1.584  1.00 10.00      B   
ATOM   2068  HN  ASN B  64      23.115 -36.465  -1.874  1.00 10.00      B   
ATOM   2069  CA  ASN B  64      22.267 -38.404  -1.793  1.00 10.00      B   
ATOM   2070  CB  ASN B  64      23.420 -38.871  -2.685  1.00 10.00      B   
ATOM   2071  CG  ASN B  64      23.154 -38.658  -4.162  1.00 10.00      B   
ATOM   2072  OD1 ASN B  64      22.013 -38.704  -4.616  1.00 10.00      B   
ATOM   2073  ND2 ASN B  64      24.213 -38.430  -4.926  1.00 10.00      B   
ATOM   2074 HD21 ASN B  64      25.098 -38.414  -4.498  1.00 10.00      B   
ATOM   2075 HD22 ASN B  64      24.071 -38.279  -5.885  1.00 10.00      B   
ATOM   2076  C   ASN B  64      22.296 -39.173  -0.478  1.00 10.00      B   
ATOM   2077  O   ASN B  64      21.884 -40.330  -0.419  1.00 10.00      B   
ATOM   2078  N   ARG B  65      22.773 -38.527   0.577  1.00 10.00      B   
ATOM   2079  HN  ARG B  65      23.063 -37.594   0.479  1.00 10.00      B   
ATOM   2080  CA  ARG B  65      22.861 -39.165   1.884  1.00 10.00      B   
ATOM   2081  CB  ARG B  65      24.067 -38.648   2.671  1.00 10.00      B   
ATOM   2082  CG  ARG B  65      25.400 -39.173   2.163  1.00 10.00      B   
ATOM   2083  CD  ARG B  65      26.482 -39.092   3.231  1.00 10.00      B   
ATOM   2084  NE  ARG B  65      26.958 -37.725   3.450  1.00 10.00      B   
ATOM   2085  HE  ARG B  65      26.516 -37.204   4.158  1.00 10.00      B   
ATOM   2086  CZ  ARG B  65      27.954 -37.159   2.765  1.00 10.00      B   
ATOM   2087  NH1 ARG B  65      28.588 -37.840   1.816  1.00 10.00      B   
ATOM   2088 HH11 ARG B  65      28.314 -38.824   1.604  1.00 10.00      B   
ATOM   2089 HH12 ARG B  65      29.371 -37.391   1.271  1.00 10.00      B   
ATOM   2090  NH2 ARG B  65      28.325 -35.913   3.043  1.00 10.00      B   
ATOM   2091 HH21 ARG B  65      27.842 -35.378   3.798  1.00 10.00      B   
ATOM   2092 HH22 ARG B  65      29.099 -35.460   2.508  1.00 10.00      B   
ATOM   2093  C   ARG B  65      21.575 -39.002   2.690  1.00 10.00      B   
ATOM   2094  O   ARG B  65      21.440 -39.587   3.767  1.00 10.00      B   
ATOM   2095  N   TYR B  66      20.642 -38.214   2.154  1.00 10.00      B   
ATOM   2096  HN  TYR B  66      20.833 -37.780   1.295  1.00 10.00      B   
ATOM   2097  CA  TYR B  66      19.349 -37.961   2.798  1.00 10.00      B   
ATOM   2098  CB  TYR B  66      18.512 -39.244   2.912  1.00 10.00      B   
ATOM   2099  CG  TYR B  66      18.387 -40.017   1.618  1.00 10.00      B   
ATOM   2100  CD1 TYR B  66      18.946 -41.281   1.484  1.00 10.00      B   
ATOM   2101  CD2 TYR B  66      17.718 -39.477   0.529  1.00 10.00      B   
ATOM   2102  CE1 TYR B  66      18.842 -41.984   0.299  1.00 10.00      B   
ATOM   2103  CE2 TYR B  66      17.608 -40.173  -0.658  1.00 10.00      B   
ATOM   2104  CZ  TYR B  66      18.173 -41.426  -0.768  1.00 10.00      B   
ATOM   2105  OH  TYR B  66      18.067 -42.124  -1.952  1.00 10.00      B   
ATOM   2106  HH  TYR B  66      18.108 -41.502  -2.692  1.00 10.00      B   
ATOM   2107  C   TYR B  66      19.509 -37.291   4.165  1.00 10.00      B   
ATOM   2108  O   TYR B  66      19.737 -37.962   5.172  1.00 10.00      B   
ATOM   2109  N   PRO B  67      19.395 -35.952   4.210  1.00 10.00      B   
ATOM   2110  CA  PRO B  67      19.525 -35.179   5.454  1.00 10.00      B   
ATOM   2111  CB  PRO B  67      19.160 -33.755   5.027  1.00 10.00      B   
ATOM   2112  CG  PRO B  67      19.473 -33.716   3.575  1.00 10.00      B   
ATOM   2113  CD  PRO B  67      19.144 -35.083   3.049  1.00 10.00      B   
ATOM   2114  C   PRO B  67      18.564 -35.660   6.538  1.00 10.00      B   
ATOM   2115  O   PRO B  67      18.940 -35.760   7.707  1.00 10.00      B   
ATOM   2116  N   ASN B  68      17.319 -35.933   6.135  1.00 10.00      B   
ATOM   2117  HN  ASN B  68      17.097 -35.804   5.189  1.00 10.00      B   
ATOM   2118  CA  ASN B  68      16.266 -36.417   7.043  1.00 10.00      B   
ATOM   2119  CB  ASN B  68      16.675 -37.692   7.793  1.00 10.00      B   
ATOM   2120  CG  ASN B  68      16.421 -38.956   6.994  1.00 10.00      B   
ATOM   2121  OD1 ASN B  68      15.280 -39.394   6.845  1.00 10.00      B   
ATOM   2122  ND2 ASN B  68      17.479 -39.554   6.472  1.00 10.00      B   
ATOM   2123 HD21 ASN B  68      18.365 -39.153   6.625  1.00 10.00      B   
ATOM   2124 HD22 ASN B  68      17.341 -40.378   5.964  1.00 10.00      B   
ATOM   2125  C   ASN B  68      15.765 -35.344   8.011  1.00 10.00      B   
ATOM   2126  O   ASN B  68      14.560 -35.213   8.234  1.00 10.00      B   
ATOM   2127  N   ASP B  69      16.691 -34.588   8.588  1.00 10.00      B   
ATOM   2128  HN  ASP B  69      17.636 -34.756   8.378  1.00 10.00      B   
ATOM   2129  CA  ASP B  69      16.352 -33.526   9.528  1.00 10.00      B   
ATOM   2130  CB  ASP B  69      17.593 -33.096  10.313  1.00 10.00      B   
ATOM   2131  CG  ASP B  69      17.389 -31.799  11.068  1.00 10.00      B   
ATOM   2132  OD1 ASP B  69      16.806 -31.826  12.171  1.00 10.00      B   
ATOM   2133  OD2 ASP B  69      17.817 -30.743  10.560  1.00 10.00      B   
ATOM   2134  C   ASP B  69      15.749 -32.330   8.800  1.00 10.00      B   
ATOM   2135  O   ASP B  69      16.374 -31.771   7.897  1.00 10.00      B   
ATOM   2136  N   PRO B  70      14.524 -31.933   9.188  1.00 10.00      B   
ATOM   2137  CA  PRO B  70      13.803 -30.805   8.578  1.00 10.00      B   
ATOM   2138  CB  PRO B  70      12.618 -30.594   9.521  1.00 10.00      B   
ATOM   2139  CG  PRO B  70      12.378 -31.939  10.109  1.00 10.00      B   
ATOM   2140  CD  PRO B  70      13.731 -32.573  10.256  1.00 10.00      B   
ATOM   2141  C   PRO B  70      14.638 -29.527   8.470  1.00 10.00      B   
ATOM   2142  O   PRO B  70      14.687 -28.907   7.409  1.00 10.00      B   
ATOM   2143  N   LEU B  71      15.298 -29.140   9.563  1.00 10.00      B   
ATOM   2144  HN  LEU B  71      15.234 -29.683  10.380  1.00 10.00      B   
ATOM   2145  CA  LEU B  71      16.126 -27.929   9.573  1.00 10.00      B   
ATOM   2146  CB  LEU B  71      16.804 -27.733  10.933  1.00 10.00      B   
ATOM   2147  CG  LEU B  71      15.977 -27.034  12.013  1.00 10.00      B   
ATOM   2148  CD1 LEU B  71      16.790 -26.884  13.290  1.00 10.00      B   
ATOM   2149  CD2 LEU B  71      15.498 -25.677  11.524  1.00 10.00      B   
ATOM   2150  C   LEU B  71      17.183 -27.972   8.474  1.00 10.00      B   
ATOM   2151  O   LEU B  71      17.387 -26.993   7.749  1.00 10.00      B   
ATOM   2152  N   THR B  72      17.843 -29.114   8.357  1.00 10.00      B   
ATOM   2153  HN  THR B  72      17.631 -29.853   8.974  1.00 10.00      B   
ATOM   2154  CA  THR B  72      18.877 -29.307   7.354  1.00 10.00      B   
ATOM   2155  CB  THR B  72      19.633 -30.626   7.605  1.00 10.00      B   
ATOM   2156  OG1 THR B  72      19.952 -30.732   9.002  1.00 10.00      B   
ATOM   2157  HG1 THR B  72      19.132 -30.731   9.523  1.00 10.00      B   
ATOM   2158  CG2 THR B  72      20.921 -30.667   6.798  1.00 10.00      B   
ATOM   2159  C   THR B  72      18.275 -29.311   5.946  1.00 10.00      B   
ATOM   2160  O   THR B  72      18.836 -28.726   5.018  1.00 10.00      B   
ATOM   2161  N   ILE B  73      17.118 -29.956   5.810  1.00 10.00      B   
ATOM   2162  HN  ILE B  73      16.721 -30.388   6.600  1.00 10.00      B   
ATOM   2163  CA  ILE B  73      16.417 -30.044   4.530  1.00 10.00      B   
ATOM   2164  CB  ILE B  73      15.120 -30.884   4.660  1.00 10.00      B   
ATOM   2165  CG1 ILE B  73      15.456 -32.352   4.934  1.00 10.00      B   
ATOM   2166  CG2 ILE B  73      14.250 -30.761   3.415  1.00 10.00      B   
ATOM   2167  CD1 ILE B  73      14.265 -33.184   5.356  1.00 10.00      B   
ATOM   2168  C   ILE B  73      16.075 -28.652   4.001  1.00 10.00      B   
ATOM   2169  O   ILE B  73      16.299 -28.350   2.824  1.00 10.00      B   
ATOM   2170  N   GLU B  74      15.559 -27.804   4.885  1.00 10.00      B   
ATOM   2171  HN  GLU B  74      15.418 -28.107   5.811  1.00 10.00      B   
ATOM   2172  CA  GLU B  74      15.182 -26.442   4.521  1.00 10.00      B   
ATOM   2173  CB  GLU B  74      14.576 -25.709   5.719  1.00 10.00      B   
ATOM   2174  CG  GLU B  74      13.307 -26.350   6.258  1.00 10.00      B   
ATOM   2175  CD  GLU B  74      12.613 -25.507   7.309  1.00 10.00      B   
ATOM   2176  OE1 GLU B  74      11.717 -26.037   8.003  1.00 10.00      B   
ATOM   2177  OE2 GLU B  74      12.950 -24.313   7.437  1.00 10.00      B   
ATOM   2178  C   GLU B  74      16.374 -25.659   3.978  1.00 10.00      B   
ATOM   2179  O   GLU B  74      16.277 -25.010   2.935  1.00 10.00      B   
ATOM   2180  N   LYS B  75      17.499 -25.740   4.681  1.00 10.00      B   
ATOM   2181  HN  LYS B  75      17.516 -26.292   5.493  1.00 10.00      B   
ATOM   2182  CA  LYS B  75      18.704 -25.028   4.274  1.00 10.00      B   
ATOM   2183  CB  LYS B  75      19.746 -24.999   5.397  1.00 10.00      B   
ATOM   2184  CG  LYS B  75      19.805 -23.678   6.151  1.00 10.00      B   
ATOM   2185  CD  LYS B  75      20.944 -23.659   7.161  1.00 10.00      B   
ATOM   2186  CE  LYS B  75      21.094 -22.283   7.795  1.00 10.00      B   
ATOM   2187  NZ  LYS B  75      22.158 -22.256   8.835  1.00 10.00      B   
ATOM   2188  HZ1 LYS B  75      21.875 -22.832   9.658  1.00 10.00      B   
ATOM   2189  HZ2 LYS B  75      22.325 -21.280   9.151  1.00 10.00      B   
ATOM   2190  HZ3 LYS B  75      23.050 -22.637   8.451  1.00 10.00      B   
ATOM   2191  C   LYS B  75      19.300 -25.601   2.992  1.00 10.00      B   
ATOM   2192  O   LYS B  75      19.775 -24.854   2.138  1.00 10.00      B   
ATOM   2193  N   LEU B  76      19.262 -26.922   2.858  1.00 10.00      B   
ATOM   2194  HN  LEU B  76      18.869 -27.466   3.578  1.00 10.00      B   
ATOM   2195  CA  LEU B  76      19.797 -27.588   1.673  1.00 10.00      B   
ATOM   2196  CB  LEU B  76      19.747 -29.112   1.837  1.00 10.00      B   
ATOM   2197  CG  LEU B  76      20.569 -29.932   0.838  1.00 10.00      B   
ATOM   2198  CD1 LEU B  76      22.057 -29.748   1.082  1.00 10.00      B   
ATOM   2199  CD2 LEU B  76      20.195 -31.403   0.913  1.00 10.00      B   
ATOM   2200  C   LEU B  76      19.027 -27.169   0.423  1.00 10.00      B   
ATOM   2201  O   LEU B  76      19.617 -26.767  -0.578  1.00 10.00      B   
ATOM   2202  N   SER B  77      17.706 -27.248   0.499  1.00 10.00      B   
ATOM   2203  HN  SER B  77      17.293 -27.575   1.328  1.00 10.00      B   
ATOM   2204  CA  SER B  77      16.850 -26.874  -0.620  1.00 10.00      B   
ATOM   2205  CB  SER B  77      15.394 -27.203  -0.296  1.00 10.00      B   
ATOM   2206  OG  SER B  77      15.289 -28.494   0.280  1.00 10.00      B   
ATOM   2207  HG  SER B  77      15.441 -28.436   1.231  1.00 10.00      B   
ATOM   2208  C   SER B  77      16.998 -25.388  -0.945  1.00 10.00      B   
ATOM   2209  O   SER B  77      16.983 -24.992  -2.112  1.00 10.00      B   
ATOM   2210  N   ASP B  78      17.160 -24.576   0.096  1.00 10.00      B   
ATOM   2211  HN  ASP B  78      17.173 -24.957   1.000  1.00 10.00      B   
ATOM   2212  CA  ASP B  78      17.321 -23.137  -0.066  1.00 10.00      B   
ATOM   2213  CB  ASP B  78      17.349 -22.455   1.304  1.00 10.00      B   
ATOM   2214  CG  ASP B  78      17.311 -20.941   1.227  1.00 10.00      B   
ATOM   2215  OD1 ASP B  78      16.486 -20.394   0.463  1.00 10.00      B   
ATOM   2216  OD2 ASP B  78      18.094 -20.289   1.954  1.00 10.00      B   
ATOM   2217  C   ASP B  78      18.599 -22.830  -0.841  1.00 10.00      B   
ATOM   2218  O   ASP B  78      18.629 -21.931  -1.679  1.00 10.00      B   
ATOM   2219  N   PHE B  79      19.649 -23.600  -0.566  1.00 10.00      B   
ATOM   2220  HN  PHE B  79      19.562 -24.300   0.119  1.00 10.00      B   
ATOM   2221  CA  PHE B  79      20.928 -23.428  -1.244  1.00 10.00      B   
ATOM   2222  CB  PHE B  79      21.994 -24.331  -0.608  1.00 10.00      B   
ATOM   2223  CG  PHE B  79      23.368 -24.192  -1.210  1.00 10.00      B   
ATOM   2224  CD1 PHE B  79      24.253 -23.240  -0.733  1.00 10.00      B   
ATOM   2225  CD2 PHE B  79      23.777 -25.018  -2.247  1.00 10.00      B   
ATOM   2226  CE1 PHE B  79      25.518 -23.113  -1.277  1.00 10.00      B   
ATOM   2227  CE2 PHE B  79      25.039 -24.896  -2.796  1.00 10.00      B   
ATOM   2228  CZ  PHE B  79      25.911 -23.941  -2.310  1.00 10.00      B   
ATOM   2229  C   PHE B  79      20.791 -23.743  -2.731  1.00 10.00      B   
ATOM   2230  O   PHE B  79      21.268 -22.993  -3.581  1.00 10.00      B   
ATOM   2231  N   PHE B  80      20.125 -24.850  -3.033  1.00 10.00      B   
ATOM   2232  HN  PHE B  80      19.764 -25.402  -2.306  1.00 10.00      B   
ATOM   2233  CA  PHE B  80      19.925 -25.273  -4.412  1.00 10.00      B   
ATOM   2234  CB  PHE B  80      19.310 -26.670  -4.466  1.00 10.00      B   
ATOM   2235  CG  PHE B  80      20.223 -27.763  -3.990  1.00 10.00      B   
ATOM   2236  CD1 PHE B  80      19.748 -28.761  -3.155  1.00 10.00      B   
ATOM   2237  CD2 PHE B  80      21.552 -27.798  -4.380  1.00 10.00      B   
ATOM   2238  CE1 PHE B  80      20.577 -29.774  -2.718  1.00 10.00      B   
ATOM   2239  CE2 PHE B  80      22.388 -28.809  -3.945  1.00 10.00      B   
ATOM   2240  CZ  PHE B  80      21.899 -29.799  -3.113  1.00 10.00      B   
ATOM   2241  C   PHE B  80      19.062 -24.278  -5.182  1.00 10.00      B   
ATOM   2242  O   PHE B  80      19.374 -23.921  -6.320  1.00 10.00      B   
ATOM   2243  N   SER B  81      17.991 -23.809  -4.553  1.00 10.00      B   
ATOM   2244  HN  SER B  81      17.795 -24.117  -3.639  1.00 10.00      B   
ATOM   2245  CA  SER B  81      17.094 -22.855  -5.189  1.00 10.00      B   
ATOM   2246  CB  SER B  81      15.831 -22.663  -4.351  1.00 10.00      B   
ATOM   2247  OG  SER B  81      15.003 -23.813  -4.423  1.00 10.00      B   
ATOM   2248  HG  SER B  81      14.573 -23.846  -5.297  1.00 10.00      B   
ATOM   2249  C   SER B  81      17.788 -21.518  -5.455  1.00 10.00      B   
ATOM   2250  O   SER B  81      17.399 -20.774  -6.357  1.00 10.00      B   
ATOM   2251  N   LYS B  82      18.824 -21.222  -4.677  1.00 10.00      B   
ATOM   2252  HN  LYS B  82      19.089 -21.852  -3.971  1.00 10.00      B   
ATOM   2253  CA  LYS B  82      19.577 -19.984  -4.842  1.00 10.00      B   
ATOM   2254  CB  LYS B  82      20.163 -19.527  -3.503  1.00 10.00      B   
ATOM   2255  CG  LYS B  82      19.166 -18.804  -2.611  1.00 10.00      B   
ATOM   2256  CD  LYS B  82      19.674 -18.688  -1.183  1.00 10.00      B   
ATOM   2257  CE  LYS B  82      18.758 -17.816  -0.342  1.00 10.00      B   
ATOM   2258  NZ  LYS B  82      19.036 -17.953   1.113  1.00 10.00      B   
ATOM   2259  HZ1 LYS B  82      20.062 -17.915   1.289  1.00 10.00      B   
ATOM   2260  HZ2 LYS B  82      18.669 -18.867   1.464  1.00 10.00      B   
ATOM   2261  HZ3 LYS B  82      18.578 -17.184   1.642  1.00 10.00      B   
ATOM   2262  C   LYS B  82      20.684 -20.162  -5.879  1.00 10.00      B   
ATOM   2263  O   LYS B  82      21.425 -19.226  -6.187  1.00 10.00      B   
ATOM   2264  N   MET B  83      20.785 -21.375  -6.416  1.00 10.00      B   
ATOM   2265  HN  MET B  83      20.168 -22.080  -6.118  1.00 10.00      B   
ATOM   2266  CA  MET B  83      21.792 -21.695  -7.421  1.00 10.00      B   
ATOM   2267  CB  MET B  83      22.723 -22.797  -6.916  1.00 10.00      B   
ATOM   2268  CG  MET B  83      23.896 -22.292  -6.093  1.00 10.00      B   
ATOM   2269  SD  MET B  83      24.993 -21.201  -7.025  1.00 10.00      B   
ATOM   2270  CE  MET B  83      25.416 -22.244  -8.421  1.00 10.00      B   
ATOM   2271  C   MET B  83      21.142 -22.129  -8.730  1.00 10.00      B   
ATOM   2272  O   MET B  83      21.777 -22.776  -9.561  1.00 10.00      B   
ATOM   2273  N   GLU B  84      19.868 -21.768  -8.897  1.00 10.00      B   
ATOM   2274  HN  GLU B  84      19.429 -21.254  -8.186  1.00 10.00      B   
ATOM   2275  CA  GLU B  84      19.099 -22.105 -10.103  1.00 10.00      B   
ATOM   2276  CB  GLU B  84      19.766 -21.564 -11.374  1.00 10.00      B   
ATOM   2277  CG  GLU B  84      20.008 -20.065 -11.394  1.00 10.00      B   
ATOM   2278  CD  GLU B  84      20.553 -19.599 -12.728  1.00 10.00      B   
ATOM   2279  OE1 GLU B  84      19.837 -18.870 -13.449  1.00 10.00      B   
ATOM   2280  OE2 GLU B  84      21.700 -19.966 -13.068  1.00 10.00      B   
ATOM   2281  C   GLU B  84      18.879 -23.612 -10.242  1.00 10.00      B   
ATOM   2282  O   GLU B  84      18.566 -24.104 -11.331  1.00 10.00      B   
ATOM   2283  N   MET B  85      19.034 -24.337  -9.144  1.00 10.00      B   
ATOM   2284  HN  MET B  85      19.270 -23.888  -8.303  1.00 10.00      B   
ATOM   2285  CA  MET B  85      18.864 -25.784  -9.145  1.00 10.00      B   
ATOM   2286  CB  MET B  85      20.083 -26.458  -8.509  1.00 10.00      B   
ATOM   2287  CG  MET B  85      21.380 -26.232  -9.271  1.00 10.00      B   
ATOM   2288  SD  MET B  85      22.846 -26.519  -8.263  1.00 10.00      B   
ATOM   2289  CE  MET B  85      22.707 -28.277  -7.962  1.00 10.00      B   
ATOM   2290  C   MET B  85      17.589 -26.172  -8.402  1.00 10.00      B   
ATOM   2291  O   MET B  85      17.632 -26.870  -7.389  1.00 10.00      B   
ATOM   2292  N   GLU B  86      16.454 -25.720  -8.926  1.00 10.00      B   
ATOM   2293  HN  GLU B  86      16.492 -25.199  -9.753  1.00 10.00      B   
ATOM   2294  CA  GLU B  86      15.153 -25.992  -8.316  1.00 10.00      B   
ATOM   2295  CB  GLU B  86      14.040 -25.264  -9.073  1.00 10.00      B   
ATOM   2296  CG  GLU B  86      14.180 -23.752  -9.088  1.00 10.00      B   
ATOM   2297  CD  GLU B  86      14.184 -23.142  -7.700  1.00 10.00      B   
ATOM   2298  OE1 GLU B  86      13.712 -23.797  -6.745  1.00 10.00      B   
ATOM   2299  OE2 GLU B  86      14.654 -21.993  -7.556  1.00 10.00      B   
ATOM   2300  C   GLU B  86      14.848 -27.483  -8.263  1.00 10.00      B   
ATOM   2301  O   GLU B  86      14.240 -27.968  -7.305  1.00 10.00      B   
ATOM   2302  N   LYS B  87      15.270 -28.198  -9.296  1.00 10.00      B   
ATOM   2303  HN  LYS B  87      15.746 -27.744 -10.025  1.00 10.00      B   
ATOM   2304  CA  LYS B  87      15.051 -29.636  -9.382  1.00 10.00      B   
ATOM   2305  CB  LYS B  87      15.647 -30.180 -10.680  1.00 10.00      B   
ATOM   2306  CG  LYS B  87      15.214 -31.594 -11.025  1.00 10.00      B   
ATOM   2307  CD  LYS B  87      15.814 -32.037 -12.349  1.00 10.00      B   
ATOM   2308  CE  LYS B  87      15.408 -33.457 -12.697  1.00 10.00      B   
ATOM   2309  NZ  LYS B  87      16.149 -33.962 -13.882  1.00 10.00      B   
ATOM   2310  HZ1 LYS B  87      15.851 -34.934 -14.106  1.00 10.00      B   
ATOM   2311  HZ2 LYS B  87      17.171 -33.963 -13.689  1.00 10.00      B   
ATOM   2312  HZ3 LYS B  87      15.965 -33.354 -14.708  1.00 10.00      B   
ATOM   2313  C   LYS B  87      15.665 -30.344  -8.178  1.00 10.00      B   
ATOM   2314  O   LYS B  87      15.059 -31.246  -7.595  1.00 10.00      B   
ATOM   2315  N   GLU B  88      16.863 -29.910  -7.805  1.00 10.00      B   
ATOM   2316  HN  GLU B  88      17.285 -29.184  -8.310  1.00 10.00      B   
ATOM   2317  CA  GLU B  88      17.567 -30.483  -6.672  1.00 10.00      B   
ATOM   2318  CB  GLU B  88      19.008 -29.973  -6.610  1.00 10.00      B   
ATOM   2319  CG  GLU B  88      20.011 -30.840  -7.358  1.00 10.00      B   
ATOM   2320  CD  GLU B  88      19.831 -30.817  -8.863  1.00 10.00      B   
ATOM   2321  OE1 GLU B  88      19.598 -29.726  -9.427  1.00 10.00      B   
ATOM   2322  OE2 GLU B  88      19.948 -31.890  -9.495  1.00 10.00      B   
ATOM   2323  C   GLU B  88      16.834 -30.188  -5.366  1.00 10.00      B   
ATOM   2324  O   GLU B  88      16.689 -31.070  -4.522  1.00 10.00      B   
ATOM   2325  N   SER B  89      16.368 -28.949  -5.210  1.00 10.00      B   
ATOM   2326  HN  SER B  89      16.529 -28.281  -5.915  1.00 10.00      B   
ATOM   2327  CA  SER B  89      15.640 -28.546  -4.011  1.00 10.00      B   
ATOM   2328  CB  SER B  89      15.225 -27.080  -4.117  1.00 10.00      B   
ATOM   2329  OG  SER B  89      16.161 -26.345  -4.880  1.00 10.00      B   
ATOM   2330  HG  SER B  89      16.047 -25.404  -4.697  1.00 10.00      B   
ATOM   2331  C   SER B  89      14.401 -29.409  -3.811  1.00 10.00      B   
ATOM   2332  O   SER B  89      14.127 -29.878  -2.706  1.00 10.00      B   
ATOM   2333  N   SER B  90      13.662 -29.625  -4.891  1.00 10.00      B   
ATOM   2334  HN  SER B  90      13.938 -29.233  -5.749  1.00 10.00      B   
ATOM   2335  CA  SER B  90      12.458 -30.435  -4.834  1.00 10.00      B   
ATOM   2336  CB  SER B  90      11.773 -30.458  -6.203  1.00 10.00      B   
ATOM   2337  OG  SER B  90      11.573 -29.144  -6.704  1.00 10.00      B   
ATOM   2338  HG  SER B  90      11.829 -28.499  -6.032  1.00 10.00      B   
ATOM   2339  C   SER B  90      12.787 -31.857  -4.383  1.00 10.00      B   
ATOM   2340  O   SER B  90      12.061 -32.446  -3.582  1.00 10.00      B   
ATOM   2341  N   LEU B  91      13.908 -32.381  -4.877  1.00 10.00      B   
ATOM   2342  HN  LEU B  91      14.460 -31.836  -5.477  1.00 10.00      B   
ATOM   2343  CA  LEU B  91      14.349 -33.734  -4.549  1.00 10.00      B   
ATOM   2344  CB  LEU B  91      15.613 -34.102  -5.334  1.00 10.00      B   
ATOM   2345  CG  LEU B  91      15.420 -34.427  -6.817  1.00 10.00      B   
ATOM   2346  CD1 LEU B  91      16.764 -34.503  -7.525  1.00 10.00      B   
ATOM   2347  CD2 LEU B  91      14.653 -35.730  -6.984  1.00 10.00      B   
ATOM   2348  C   LEU B  91      14.585 -33.914  -3.052  1.00 10.00      B   
ATOM   2349  O   LEU B  91      14.253 -34.958  -2.495  1.00 10.00      B   
ATOM   2350  N   VAL B  92      15.144 -32.893  -2.406  1.00 10.00      B   
ATOM   2351  HN  VAL B  92      15.375 -32.078  -2.905  1.00 10.00      B   
ATOM   2352  CA  VAL B  92      15.425 -32.956  -0.973  1.00 10.00      B   
ATOM   2353  CB  VAL B  92      16.027 -31.639  -0.438  1.00 10.00      B   
ATOM   2354  CG1 VAL B  92      16.593 -31.846   0.957  1.00 10.00      B   
ATOM   2355  CG2 VAL B  92      17.096 -31.102  -1.376  1.00 10.00      B   
ATOM   2356  C   VAL B  92      14.161 -33.277  -0.182  1.00 10.00      B   
ATOM   2357  O   VAL B  92      14.151 -34.176   0.666  1.00 10.00      B   
ATOM   2358  N   TYR B  93      13.095 -32.546  -0.478  1.00 10.00      B   
ATOM   2359  HN  TYR B  93      13.167 -31.854  -1.171  1.00 10.00      B   
ATOM   2360  CA  TYR B  93      11.821 -32.742   0.197  1.00 10.00      B   
ATOM   2361  CB  TYR B  93      10.895 -31.552  -0.049  1.00 10.00      B   
ATOM   2362  CG  TYR B  93      11.133 -30.383   0.879  1.00 10.00      B   
ATOM   2363  CD1 TYR B  93      11.958 -29.329   0.509  1.00 10.00      B   
ATOM   2364  CD2 TYR B  93      10.522 -30.329   2.126  1.00 10.00      B   
ATOM   2365  CE1 TYR B  93      12.166 -28.255   1.353  1.00 10.00      B   
ATOM   2366  CE2 TYR B  93      10.727 -29.260   2.978  1.00 10.00      B   
ATOM   2367  CZ  TYR B  93      11.549 -28.225   2.586  1.00 10.00      B   
ATOM   2368  OH  TYR B  93      11.747 -27.151   3.422  1.00 10.00      B   
ATOM   2369  HH  TYR B  93      11.441 -27.373   4.310  1.00 10.00      B   
ATOM   2370  C   TYR B  93      11.150 -34.033  -0.257  1.00 10.00      B   
ATOM   2371  O   TYR B  93      10.625 -34.789   0.562  1.00 10.00      B   
ATOM   2372  N   GLU B  94      11.189 -34.289  -1.563  1.00 10.00      B   
ATOM   2373  HN  GLU B  94      11.640 -33.652  -2.161  1.00 10.00      B   
ATOM   2374  CA  GLU B  94      10.582 -35.488  -2.132  1.00 10.00      B   
ATOM   2375  CB  GLU B  94      10.761 -35.533  -3.651  1.00 10.00      B   
ATOM   2376  CG  GLU B  94       9.911 -34.535  -4.414  1.00 10.00      B   
ATOM   2377  CD  GLU B  94       9.828 -34.853  -5.892  1.00 10.00      B   
ATOM   2378  OE1 GLU B  94      10.762 -35.492  -6.429  1.00 10.00      B   
ATOM   2379  OE2 GLU B  94       8.823 -34.473  -6.527  1.00 10.00      B   
ATOM   2380  C   GLU B  94      11.161 -36.751  -1.509  1.00 10.00      B   
ATOM   2381  O   GLU B  94      10.420 -37.640  -1.093  1.00 10.00      B   
ATOM   2382  N   ASN B  95      12.484 -36.815  -1.437  1.00 10.00      B   
ATOM   2383  HN  ASN B  95      13.021 -36.060  -1.774  1.00 10.00      B   
ATOM   2384  CA  ASN B  95      13.165 -37.969  -0.867  1.00 10.00      B   
ATOM   2385  CB  ASN B  95      14.682 -37.844  -1.020  1.00 10.00      B   
ATOM   2386  CG  ASN B  95      15.153 -37.970  -2.456  1.00 10.00      B   
ATOM   2387  OD1 ASN B  95      14.525 -38.643  -3.274  1.00 10.00      B   
ATOM   2388  ND2 ASN B  95      16.264 -37.323  -2.770  1.00 10.00      B   
ATOM   2389 HD21 ASN B  95      16.714 -36.805  -2.064  1.00 10.00      B   
ATOM   2390 HD22 ASN B  95      16.591 -37.382  -3.693  1.00 10.00      B   
ATOM   2391  C   ASN B  95      12.799 -38.135   0.600  1.00 10.00      B   
ATOM   2392  O   ASN B  95      12.568 -39.250   1.067  1.00 10.00      B   
ATOM   2393  N   ALA B  96      12.723 -37.018   1.314  1.00 10.00      B   
ATOM   2394  HN  ALA B  96      12.899 -36.157   0.876  1.00 10.00      B   
ATOM   2395  CA  ALA B  96      12.380 -37.034   2.729  1.00 10.00      B   
ATOM   2396  CB  ALA B  96      12.488 -35.635   3.313  1.00 10.00      B   
ATOM   2397  C   ALA B  96      10.976 -37.591   2.938  1.00 10.00      B   
ATOM   2398  O   ALA B  96      10.755 -38.442   3.799  1.00 10.00      B   
ATOM   2399  N   ILE B  97      10.038 -37.110   2.133  1.00 10.00      B   
ATOM   2400  HN  ILE B  97      10.287 -36.427   1.471  1.00 10.00      B   
ATOM   2401  CA  ILE B  97       8.649 -37.546   2.209  1.00 10.00      B   
ATOM   2402  CB  ILE B  97       7.763 -36.720   1.250  1.00 10.00      B   
ATOM   2403  CG1 ILE B  97       7.675 -35.270   1.738  1.00 10.00      B   
ATOM   2404  CG2 ILE B  97       6.374 -37.328   1.116  1.00 10.00      B   
ATOM   2405  CD1 ILE B  97       7.058 -34.317   0.737  1.00 10.00      B   
ATOM   2406  C   ILE B  97       8.519 -39.035   1.887  1.00 10.00      B   
ATOM   2407  O   ILE B  97       7.685 -39.737   2.464  1.00 10.00      B   
ATOM   2408  N   LYS B  98       9.352 -39.511   0.973  1.00 10.00      B   
ATOM   2409  HN  LYS B  98      10.000 -38.904   0.555  1.00 10.00      B   
ATOM   2410  CA  LYS B  98       9.326 -40.911   0.575  1.00 10.00      B   
ATOM   2411  CB  LYS B  98      10.081 -41.114  -0.741  1.00 10.00      B   
ATOM   2412  CG  LYS B  98       9.371 -40.550  -1.960  1.00 10.00      B   
ATOM   2413  CD  LYS B  98      10.211 -40.720  -3.214  1.00 10.00      B   
ATOM   2414  CE  LYS B  98       9.509 -40.146  -4.433  1.00 10.00      B   
ATOM   2415  NZ  LYS B  98      10.221 -40.485  -5.694  1.00 10.00      B   
ATOM   2416  HZ1 LYS B  98      10.319 -41.515  -5.783  1.00 10.00      B   
ATOM   2417  HZ2 LYS B  98      11.168 -40.055  -5.701  1.00 10.00      B   
ATOM   2418  HZ3 LYS B  98       9.685 -40.129  -6.511  1.00 10.00      B   
ATOM   2419  C   LYS B  98       9.909 -41.812   1.659  1.00 10.00      B   
ATOM   2420  O   LYS B  98       9.367 -42.879   1.951  1.00 10.00      B   
ATOM   2421  N   LYS B  99      11.014 -41.380   2.256  1.00 10.00      B   
ATOM   2422  HN  LYS B  99      11.405 -40.519   1.983  1.00 10.00      B   
ATOM   2423  CA  LYS B  99      11.661 -42.161   3.304  1.00 10.00      B   
ATOM   2424  CB  LYS B  99      13.111 -41.713   3.524  1.00 10.00      B   
ATOM   2425  CG  LYS B  99      14.004 -41.804   2.289  1.00 10.00      B   
ATOM   2426  CD  LYS B  99      13.950 -43.182   1.641  1.00 10.00      B   
ATOM   2427  CE  LYS B  99      14.973 -43.305   0.517  1.00 10.00      B   
ATOM   2428  NZ  LYS B  99      14.754 -44.518  -0.321  1.00 10.00      B   
ATOM   2429  HZ1 LYS B  99      13.942 -44.374  -0.958  1.00 10.00      B   
ATOM   2430  HZ2 LYS B  99      14.563 -45.346   0.281  1.00 10.00      B   
ATOM   2431  HZ3 LYS B  99      15.601 -44.712  -0.896  1.00 10.00      B   
ATOM   2432  C   LYS B  99      10.874 -42.100   4.609  1.00 10.00      B   
ATOM   2433  O   LYS B  99      10.746 -43.102   5.311  1.00 10.00      B   
ATOM   2434  N   TYR B 100      10.341 -40.930   4.925  1.00 10.00      B   
ATOM   2435  HN  TYR B 100      10.464 -40.164   4.319  1.00 10.00      B   
ATOM   2436  CA  TYR B 100       9.569 -40.748   6.145  1.00 10.00      B   
ATOM   2437  CB  TYR B 100      10.248 -39.720   7.059  1.00 10.00      B   
ATOM   2438  CG  TYR B 100      10.501 -40.208   8.471  1.00 10.00      B   
ATOM   2439  CD1 TYR B 100      10.550 -41.566   8.767  1.00 10.00      B   
ATOM   2440  CD2 TYR B 100      10.696 -39.307   9.510  1.00 10.00      B   
ATOM   2441  CE1 TYR B 100      10.784 -42.007  10.056  1.00 10.00      B   
ATOM   2442  CE2 TYR B 100      10.931 -39.741  10.800  1.00 10.00      B   
ATOM   2443  CZ  TYR B 100      10.974 -41.091  11.068  1.00 10.00      B   
ATOM   2444  OH  TYR B 100      11.213 -41.528  12.352  1.00 10.00      B   
ATOM   2445  HH  TYR B 100      11.683 -42.372  12.315  1.00 10.00      B   
ATOM   2446  C   TYR B 100       8.141 -40.314   5.813  1.00 10.00      B   
ATOM   2447  O   TYR B 100       7.840 -39.122   5.757  1.00 10.00      B   
ATOM   2448  N   PRO B 101       7.238 -41.284   5.589  1.00 10.00      B   
ATOM   2449  CA  PRO B 101       5.842 -41.004   5.250  1.00 10.00      B   
ATOM   2450  CB  PRO B 101       5.396 -42.301   4.575  1.00 10.00      B   
ATOM   2451  CG  PRO B 101       6.195 -43.364   5.249  1.00 10.00      B   
ATOM   2452  CD  PRO B 101       7.508 -42.735   5.642  1.00 10.00      B   
ATOM   2453  C   PRO B 101       4.989 -40.730   6.487  1.00 10.00      B   
ATOM   2454  O   PRO B 101       3.771 -40.572   6.395  1.00 10.00      B   
ATOM   2455  N   VAL B 102       5.635 -40.672   7.642  1.00 10.00      B   
ATOM   2456  HN  VAL B 102       6.607 -40.798   7.652  1.00 10.00      B   
ATOM   2457  CA  VAL B 102       4.934 -40.419   8.892  1.00 10.00      B   
ATOM   2458  CB  VAL B 102       5.565 -41.181  10.076  1.00 10.00      B   
ATOM   2459  CG1 VAL B 102       5.297 -42.672   9.951  1.00 10.00      B   
ATOM   2460  CG2 VAL B 102       7.060 -40.911  10.158  1.00 10.00      B   
ATOM   2461  C   VAL B 102       4.892 -38.927   9.204  1.00 10.00      B   
ATOM   2462  O   VAL B 102       4.051 -38.470   9.975  1.00 10.00      B   
ATOM   2463  N   SER B 103       5.803 -38.177   8.603  1.00 10.00      B   
ATOM   2464  HN  SER B 103       6.458 -38.599   8.008  1.00 10.00      B   
ATOM   2465  CA  SER B 103       5.866 -36.740   8.813  1.00 10.00      B   
ATOM   2466  CB  SER B 103       7.199 -36.366   9.461  1.00 10.00      B   
ATOM   2467  OG  SER B 103       8.160 -37.393   9.274  1.00 10.00      B   
ATOM   2468  HG  SER B 103       8.882 -37.058   8.722  1.00 10.00      B   
ATOM   2469  C   SER B 103       5.675 -35.997   7.495  1.00 10.00      B   
ATOM   2470  O   SER B 103       6.197 -34.899   7.305  1.00 10.00      B   
ATOM   2471  N   THR B 104       4.906 -36.603   6.594  1.00 10.00      B   
ATOM   2472  HN  THR B 104       4.490 -37.462   6.824  1.00 10.00      B   
ATOM   2473  CA  THR B 104       4.640 -36.020   5.287  1.00 10.00      B   
ATOM   2474  CB  THR B 104       3.756 -36.953   4.433  1.00 10.00      B   
ATOM   2475  OG1 THR B 104       4.410 -38.222   4.287  1.00 10.00      B   
ATOM   2476  HG1 THR B 104       5.365 -38.094   4.302  1.00 10.00      B   
ATOM   2477  CG2 THR B 104       3.499 -36.359   3.055  1.00 10.00      B   
ATOM   2478  C   THR B 104       3.976 -34.649   5.418  1.00 10.00      B   
ATOM   2479  O   THR B 104       4.367 -33.698   4.742  1.00 10.00      B   
ATOM   2480  N   GLU B 105       2.990 -34.550   6.303  1.00 10.00      B   
ATOM   2481  HN  GLU B 105       2.732 -35.341   6.827  1.00 10.00      B   
ATOM   2482  CA  GLU B 105       2.286 -33.291   6.520  1.00 10.00      B   
ATOM   2483  CB  GLU B 105       1.076 -33.490   7.440  1.00 10.00      B   
ATOM   2484  CG  GLU B 105       0.194 -32.257   7.583  1.00 10.00      B   
ATOM   2485  CD  GLU B 105      -1.054 -32.515   8.404  1.00 10.00      B   
ATOM   2486  OE1 GLU B 105      -0.929 -32.968   9.563  1.00 10.00      B   
ATOM   2487  OE2 GLU B 105      -2.167 -32.255   7.896  1.00 10.00      B   
ATOM   2488  C   GLU B 105       3.232 -32.237   7.090  1.00 10.00      B   
ATOM   2489  O   GLU B 105       3.253 -31.094   6.631  1.00 10.00      B   
ATOM   2490  N   THR B 106       4.035 -32.642   8.067  1.00 10.00      B   
ATOM   2491  HN  THR B 106       3.982 -33.571   8.373  1.00 10.00      B   
ATOM   2492  CA  THR B 106       4.990 -31.745   8.705  1.00 10.00      B   
ATOM   2493  CB  THR B 106       5.754 -32.479   9.823  1.00 10.00      B   
ATOM   2494  OG1 THR B 106       4.932 -33.536  10.343  1.00 10.00      B   
ATOM   2495  HG1 THR B 106       5.137 -33.665  11.279  1.00 10.00      B   
ATOM   2496  CG2 THR B 106       6.104 -31.516  10.948  1.00 10.00      B   
ATOM   2497  C   THR B 106       5.990 -31.191   7.687  1.00 10.00      B   
ATOM   2498  O   THR B 106       6.264 -29.989   7.658  1.00 10.00      B   
ATOM   2499  N   LEU B 107       6.514 -32.072   6.841  1.00 10.00      B   
ATOM   2500  HN  LEU B 107       6.247 -33.016   6.908  1.00 10.00      B   
ATOM   2501  CA  LEU B 107       7.478 -31.677   5.822  1.00 10.00      B   
ATOM   2502  CB  LEU B 107       8.069 -32.905   5.126  1.00 10.00      B   
ATOM   2503  CG  LEU B 107       8.986 -33.784   5.980  1.00 10.00      B   
ATOM   2504  CD1 LEU B 107       9.269 -35.100   5.274  1.00 10.00      B   
ATOM   2505  CD2 LEU B 107      10.284 -33.056   6.291  1.00 10.00      B   
ATOM   2506  C   LEU B 107       6.849 -30.734   4.801  1.00 10.00      B   
ATOM   2507  O   LEU B 107       7.476 -29.764   4.367  1.00 10.00      B   
ATOM   2508  N   CYS B 108       5.605 -31.010   4.429  1.00 10.00      B   
ATOM   2509  HN  CYS B 108       5.150 -31.793   4.808  1.00 10.00      B   
ATOM   2510  CA  CYS B 108       4.901 -30.177   3.465  1.00 10.00      B   
ATOM   2511  CB  CYS B 108       3.583 -30.822   3.041  1.00 10.00      B   
ATOM   2512  SG  CYS B 108       3.782 -32.417   2.214  1.00 10.00      B   
ATOM   2513  HG  CYS B 108       4.111 -33.311   3.138  1.00 10.00      B   
ATOM   2514  C   CYS B 108       4.671 -28.775   4.019  1.00 10.00      B   
ATOM   2515  O   CYS B 108       4.779 -27.790   3.291  1.00 10.00      B   
ATOM   2516  N   LEU B 109       4.363 -28.688   5.310  1.00 10.00      B   
ATOM   2517  HN  LEU B 109       4.274 -29.511   5.838  1.00 10.00      B   
ATOM   2518  CA  LEU B 109       4.145 -27.398   5.959  1.00 10.00      B   
ATOM   2519  CB  LEU B 109       3.702 -27.590   7.414  1.00 10.00      B   
ATOM   2520  CG  LEU B 109       2.325 -28.227   7.623  1.00 10.00      B   
ATOM   2521  CD1 LEU B 109       2.069 -28.477   9.101  1.00 10.00      B   
ATOM   2522  CD2 LEU B 109       1.233 -27.351   7.027  1.00 10.00      B   
ATOM   2523  C   LEU B 109       5.426 -26.574   5.905  1.00 10.00      B   
ATOM   2524  O   LEU B 109       5.397 -25.364   5.678  1.00 10.00      B   
ATOM   2525  N   SER B 110       6.550 -27.252   6.106  1.00 10.00      B   
ATOM   2526  HN  SER B 110       6.496 -28.216   6.293  1.00 10.00      B   
ATOM   2527  CA  SER B 110       7.854 -26.613   6.063  1.00 10.00      B   
ATOM   2528  CB  SER B 110       8.936 -27.605   6.512  1.00 10.00      B   
ATOM   2529  OG  SER B 110      10.228 -27.191   6.100  1.00 10.00      B   
ATOM   2530  HG  SER B 110      10.718 -26.842   6.866  1.00 10.00      B   
ATOM   2531  C   SER B 110       8.139 -26.101   4.652  1.00 10.00      B   
ATOM   2532  O   SER B 110       8.541 -24.948   4.466  1.00 10.00      B   
ATOM   2533  N   TRP B 111       7.900 -26.956   3.661  1.00 10.00      B   
ATOM   2534  HN  TRP B 111       7.571 -27.857   3.876  1.00 10.00      B   
ATOM   2535  CA  TRP B 111       8.122 -26.597   2.267  1.00 10.00      B   
ATOM   2536  CB  TRP B 111       7.870 -27.800   1.352  1.00 10.00      B   
ATOM   2537  CG  TRP B 111       8.542 -27.707   0.011  1.00 10.00      B   
ATOM   2538  CD1 TRP B 111       9.340 -26.694  -0.442  1.00 10.00      B   
ATOM   2539  CD2 TRP B 111       8.475 -28.668  -1.051  1.00 10.00      B   
ATOM   2540  NE1 TRP B 111       9.771 -26.964  -1.717  1.00 10.00      B   
ATOM   2541  HE1 TRP B 111      10.357 -26.385  -2.255  1.00 10.00      B   
ATOM   2542  CE2 TRP B 111       9.253 -28.169  -2.115  1.00 10.00      B   
ATOM   2543  CE3 TRP B 111       7.831 -29.899  -1.207  1.00 10.00      B   
ATOM   2544  CZ2 TRP B 111       9.406 -28.861  -3.315  1.00 10.00      B   
ATOM   2545  CZ3 TRP B 111       7.984 -30.582  -2.398  1.00 10.00      B   
ATOM   2546  CH2 TRP B 111       8.765 -30.062  -3.437  1.00 10.00      B   
ATOM   2547  C   TRP B 111       7.221 -25.436   1.871  1.00 10.00      B   
ATOM   2548  O   TRP B 111       7.668 -24.496   1.226  1.00 10.00      B   
ATOM   2549  N   PHE B 112       5.957 -25.507   2.279  1.00 10.00      B   
ATOM   2550  HN  PHE B 112       5.668 -26.291   2.798  1.00 10.00      B   
ATOM   2551  CA  PHE B 112       4.979 -24.466   1.977  1.00 10.00      B   
ATOM   2552  CB  PHE B 112       3.629 -24.812   2.620  1.00 10.00      B   
ATOM   2553  CG  PHE B 112       2.591 -23.728   2.526  1.00 10.00      B   
ATOM   2554  CD1 PHE B 112       2.077 -23.343   1.298  1.00 10.00      B   
ATOM   2555  CD2 PHE B 112       2.126 -23.098   3.669  1.00 10.00      B   
ATOM   2556  CE1 PHE B 112       1.121 -22.349   1.212  1.00 10.00      B   
ATOM   2557  CE2 PHE B 112       1.171 -22.103   3.592  1.00 10.00      B   
ATOM   2558  CZ  PHE B 112       0.667 -21.729   2.361  1.00 10.00      B   
ATOM   2559  C   PHE B 112       5.462 -23.097   2.454  1.00 10.00      B   
ATOM   2560  O   PHE B 112       5.513 -22.145   1.680  1.00 10.00      B   
ATOM   2561  N   ASP B 113       5.843 -23.019   3.726  1.00 10.00      B   
ATOM   2562  HN  ASP B 113       5.804 -23.828   4.284  1.00 10.00      B   
ATOM   2563  CA  ASP B 113       6.319 -21.768   4.318  1.00 10.00      B   
ATOM   2564  CB  ASP B 113       6.541 -21.943   5.826  1.00 10.00      B   
ATOM   2565  CG  ASP B 113       7.252 -20.767   6.473  1.00 10.00      B   
ATOM   2566  OD1 ASP B 113       8.393 -20.947   6.952  1.00 10.00      B   
ATOM   2567  OD2 ASP B 113       6.672 -19.663   6.519  1.00 10.00      B   
ATOM   2568  C   ASP B 113       7.600 -21.274   3.642  1.00 10.00      B   
ATOM   2569  O   ASP B 113       7.800 -20.072   3.459  1.00 10.00      B   
ATOM   2570  N   ASN B 114       8.445 -22.211   3.245  1.00 10.00      B   
ATOM   2571  HN  ASN B 114       8.212 -23.155   3.391  1.00 10.00      B   
ATOM   2572  CA  ASN B 114       9.712 -21.887   2.598  1.00 10.00      B   
ATOM   2573  CB  ASN B 114      10.656 -23.092   2.640  1.00 10.00      B   
ATOM   2574  CG  ASN B 114      11.525 -23.123   3.880  1.00 10.00      B   
ATOM   2575  OD1 ASN B 114      12.616 -22.549   3.901  1.00 10.00      B   
ATOM   2576  ND2 ASN B 114      11.054 -23.796   4.918  1.00 10.00      B   
ATOM   2577 HD21 ASN B 114      10.174 -24.233   4.827  1.00 10.00      B   
ATOM   2578 HD22 ASN B 114      11.599 -23.841   5.734  1.00 10.00      B   
ATOM   2579  C   ASN B 114       9.530 -21.446   1.149  1.00 10.00      B   
ATOM   2580  O   ASN B 114      10.360 -20.715   0.608  1.00 10.00      B   
ATOM   2581  N   SER B 115       8.443 -21.877   0.526  1.00 10.00      B   
ATOM   2582  HN  SER B 115       7.796 -22.430   1.013  1.00 10.00      B   
ATOM   2583  CA  SER B 115       8.189 -21.546  -0.867  1.00 10.00      B   
ATOM   2584  CB  SER B 115       7.689 -22.776  -1.631  1.00 10.00      B   
ATOM   2585  OG  SER B 115       6.635 -23.423  -0.941  1.00 10.00      B   
ATOM   2586  HG  SER B 115       6.993 -23.895  -0.178  1.00 10.00      B   
ATOM   2587  C   SER B 115       7.228 -20.368  -1.031  1.00 10.00      B   
ATOM   2588  O   SER B 115       6.774 -20.084  -2.139  1.00 10.00      B   
ATOM   2589  N   ILE B 116       6.930 -19.676   0.063  1.00 10.00      B   
ATOM   2590  HN  ILE B 116       7.321 -19.944   0.923  1.00 10.00      B   
ATOM   2591  CA  ILE B 116       6.026 -18.529   0.008  1.00 10.00      B   
ATOM   2592  CB  ILE B 116       5.417 -18.194   1.392  1.00 10.00      B   
ATOM   2593  CG1 ILE B 116       4.411 -19.277   1.795  1.00 10.00      B   
ATOM   2594  CG2 ILE B 116       4.741 -16.829   1.383  1.00 10.00      B   
ATOM   2595  CD1 ILE B 116       3.862 -19.124   3.197  1.00 10.00      B   
ATOM   2596  C   ILE B 116       6.731 -17.308  -0.590  1.00 10.00      B   
ATOM   2597  O   ILE B 116       6.120 -16.515  -1.305  1.00 10.00      B   
ATOM   2598  N   GLU B 117       8.019 -17.169  -0.298  1.00 10.00      B   
ATOM   2599  HN  GLU B 117       8.448 -17.824   0.292  1.00 10.00      B   
ATOM   2600  CA  GLU B 117       8.806 -16.051  -0.816  1.00 10.00      B   
ATOM   2601  CB  GLU B 117      10.225 -16.072  -0.240  1.00 10.00      B   
ATOM   2602  CG  GLU B 117      10.387 -15.286   1.053  1.00 10.00      B   
ATOM   2603  CD  GLU B 117       9.329 -15.621   2.083  1.00 10.00      B   
ATOM   2604  OE1 GLU B 117       9.415 -16.707   2.698  1.00 10.00      B   
ATOM   2605  OE2 GLU B 117       8.408 -14.800   2.282  1.00 10.00      B   
ATOM   2606  C   GLU B 117       8.844 -16.072  -2.345  1.00 10.00      B   
ATOM   2607  O   GLU B 117       8.673 -15.042  -3.000  1.00 10.00      B   
ATOM   2608  N   LYS B 118       9.054 -17.253  -2.904  1.00 10.00      B   
ATOM   2609  HN  LYS B 118       9.171 -18.037  -2.331  1.00 10.00      B   
ATOM   2610  CA  LYS B 118       9.097 -17.420  -4.348  1.00 10.00      B   
ATOM   2611  CB  LYS B 118      10.353 -18.195  -4.759  1.00 10.00      B   
ATOM   2612  CG  LYS B 118      10.563 -18.311  -6.262  1.00 10.00      B   
ATOM   2613  CD  LYS B 118      11.846 -19.062  -6.584  1.00 10.00      B   
ATOM   2614  CE  LYS B 118      11.771 -20.509  -6.122  1.00 10.00      B   
ATOM   2615  NZ  LYS B 118      13.090 -21.012  -5.660  1.00 10.00      B   
ATOM   2616  HZ1 LYS B 118      12.958 -21.828  -5.029  1.00 10.00      B   
ATOM   2617  HZ2 LYS B 118      13.600 -20.270  -5.143  1.00 10.00      B   
ATOM   2618  HZ3 LYS B 118      13.669 -21.312  -6.478  1.00 10.00      B   
ATOM   2619  C   LYS B 118       7.845 -18.160  -4.798  1.00 10.00      B   
ATOM   2620  O   LYS B 118       7.795 -19.390  -4.760  1.00 10.00      B   
ATOM   2621  N   TYR B 119       6.833 -17.404  -5.197  1.00 10.00      B   
ATOM   2622  HN  TYR B 119       6.942 -16.430  -5.209  1.00 10.00      B   
ATOM   2623  CA  TYR B 119       5.567 -17.978  -5.630  1.00 10.00      B   
ATOM   2624  CB  TYR B 119       4.506 -16.888  -5.811  1.00 10.00      B   
ATOM   2625  CG  TYR B 119       4.225 -16.094  -4.556  1.00 10.00      B   
ATOM   2626  CD1 TYR B 119       4.724 -14.807  -4.400  1.00 10.00      B   
ATOM   2627  CD2 TYR B 119       3.467 -16.631  -3.523  1.00 10.00      B   
ATOM   2628  CE1 TYR B 119       4.479 -14.078  -3.253  1.00 10.00      B   
ATOM   2629  CE2 TYR B 119       3.214 -15.908  -2.372  1.00 10.00      B   
ATOM   2630  CZ  TYR B 119       3.724 -14.632  -2.242  1.00 10.00      B   
ATOM   2631  OH  TYR B 119       3.484 -13.910  -1.096  1.00 10.00      B   
ATOM   2632  HH  TYR B 119       3.842 -14.385  -0.341  1.00 10.00      B   
ATOM   2633  C   TYR B 119       5.714 -18.786  -6.911  1.00 10.00      B   
ATOM   2634  O   TYR B 119       5.816 -18.225  -8.004  1.00 10.00      B   
ATOM   2635  N   ASP B 120       5.746 -20.101  -6.764  1.00 10.00      B   
ATOM   2636  HN  ASP B 120       5.698 -20.482  -5.860  1.00 10.00      B   
ATOM   2637  CA  ASP B 120       5.855 -21.003  -7.900  1.00 10.00      B   
ATOM   2638  CB  ASP B 120       7.194 -21.742  -7.895  1.00 10.00      B   
ATOM   2639  CG  ASP B 120       7.413 -22.548  -9.160  1.00 10.00      B   
ATOM   2640  OD1 ASP B 120       6.822 -23.636  -9.284  1.00 10.00      B   
ATOM   2641  OD2 ASP B 120       8.173 -22.090 -10.043  1.00 10.00      B   
ATOM   2642  C   ASP B 120       4.697 -21.991  -7.866  1.00 10.00      B   
ATOM   2643  O   ASP B 120       4.628 -22.858  -6.989  1.00 10.00      B   
ATOM   2644  N   PHE B 121       3.784 -21.840  -8.816  1.00 10.00      B   
ATOM   2645  HN  PHE B 121       3.912 -21.137  -9.486  1.00 10.00      B   
ATOM   2646  CA  PHE B 121       2.599 -22.684  -8.899  1.00 10.00      B   
ATOM   2647  CB  PHE B 121       1.689 -22.214 -10.036  1.00 10.00      B   
ATOM   2648  CG  PHE B 121       1.422 -20.733 -10.016  1.00 10.00      B   
ATOM   2649  CD1 PHE B 121       1.714 -19.949 -11.117  1.00 10.00      B   
ATOM   2650  CD2 PHE B 121       0.887 -20.125  -8.890  1.00 10.00      B   
ATOM   2651  CE1 PHE B 121       1.479 -18.586 -11.100  1.00 10.00      B   
ATOM   2652  CE2 PHE B 121       0.648 -18.763  -8.865  1.00 10.00      B   
ATOM   2653  CZ  PHE B 121       0.945 -17.992  -9.972  1.00 10.00      B   
ATOM   2654  C   PHE B 121       2.944 -24.163  -9.045  1.00 10.00      B   
ATOM   2655  O   PHE B 121       2.246 -25.022  -8.507  1.00 10.00      B   
ATOM   2656  N   LYS B 122       4.026 -24.458  -9.756  1.00 10.00      B   
ATOM   2657  HN  LYS B 122       4.561 -23.732 -10.142  1.00 10.00      B   
ATOM   2658  CA  LYS B 122       4.451 -25.838  -9.955  1.00 10.00      B   
ATOM   2659  CB  LYS B 122       5.560 -25.926 -11.001  1.00 10.00      B   
ATOM   2660  CG  LYS B 122       5.117 -25.563 -12.406  1.00 10.00      B   
ATOM   2661  CD  LYS B 122       6.274 -25.661 -13.383  1.00 10.00      B   
ATOM   2662  CE  LYS B 122       5.794 -25.606 -14.823  1.00 10.00      B   
ATOM   2663  NZ  LYS B 122       5.301 -24.257 -15.205  1.00 10.00      B   
ATOM   2664  HZ1 LYS B 122       6.063 -23.557 -15.114  1.00 10.00      B   
ATOM   2665  HZ2 LYS B 122       4.506 -23.970 -14.588  1.00 10.00      B   
ATOM   2666  HZ3 LYS B 122       4.968 -24.267 -16.192  1.00 10.00      B   
ATOM   2667  C   LYS B 122       4.913 -26.443  -8.636  1.00 10.00      B   
ATOM   2668  O   LYS B 122       4.537 -27.564  -8.289  1.00 10.00      B   
ATOM   2669  N   VAL B 123       5.727 -25.691  -7.902  1.00 10.00      B   
ATOM   2670  HN  VAL B 123       6.012 -24.810  -8.250  1.00 10.00      B   
ATOM   2671  CA  VAL B 123       6.223 -26.141  -6.608  1.00 10.00      B   
ATOM   2672  CB  VAL B 123       7.218 -25.133  -5.983  1.00 10.00      B   
ATOM   2673  CG1 VAL B 123       7.539 -25.504  -4.541  1.00 10.00      B   
ATOM   2674  CG2 VAL B 123       8.497 -25.077  -6.806  1.00 10.00      B   
ATOM   2675  C   VAL B 123       5.052 -26.388  -5.661  1.00 10.00      B   
ATOM   2676  O   VAL B 123       4.965 -27.446  -5.038  1.00 10.00      B   
ATOM   2677  N   PHE B 124       4.136 -25.422  -5.589  1.00 10.00      B   
ATOM   2678  HN  PHE B 124       4.256 -24.607  -6.129  1.00 10.00      B   
ATOM   2679  CA  PHE B 124       2.958 -25.543  -4.731  1.00 10.00      B   
ATOM   2680  CB  PHE B 124       2.076 -24.294  -4.840  1.00 10.00      B   
ATOM   2681  CG  PHE B 124       2.589 -23.104  -4.078  1.00 10.00      B   
ATOM   2682  CD1 PHE B 124       3.019 -23.235  -2.768  1.00 10.00      B   
ATOM   2683  CD2 PHE B 124       2.631 -21.851  -4.669  1.00 10.00      B   
ATOM   2684  CE1 PHE B 124       3.483 -22.142  -2.062  1.00 10.00      B   
ATOM   2685  CE2 PHE B 124       3.094 -20.752  -3.969  1.00 10.00      B   
ATOM   2686  CZ  PHE B 124       3.520 -20.899  -2.664  1.00 10.00      B   
ATOM   2687  C   PHE B 124       2.152 -26.783  -5.109  1.00 10.00      B   
ATOM   2688  O   PHE B 124       1.689 -27.529  -4.240  1.00 10.00      B   
ATOM   2689  N   ASN B 125       2.010 -26.996  -6.415  1.00 10.00      B   
ATOM   2690  HN  ASN B 125       2.402 -26.351  -7.044  1.00 10.00      B   
ATOM   2691  CA  ASN B 125       1.284 -28.142  -6.949  1.00 10.00      B   
ATOM   2692  CB  ASN B 125       1.297 -28.091  -8.483  1.00 10.00      B   
ATOM   2693  CG  ASN B 125       0.626 -29.283  -9.137  1.00 10.00      B   
ATOM   2694  OD1 ASN B 125      -0.333 -29.844  -8.612  1.00 10.00      B   
ATOM   2695  ND2 ASN B 125       1.121 -29.678 -10.301  1.00 10.00      B   
ATOM   2696 HD21 ASN B 125       1.884 -29.184 -10.676  1.00 10.00      B   
ATOM   2697 HD22 ASN B 125       0.705 -30.446 -10.742  1.00 10.00      B   
ATOM   2698  C   ASN B 125       1.914 -29.445  -6.461  1.00 10.00      B   
ATOM   2699  O   ASN B 125       1.214 -30.374  -6.056  1.00 10.00      B   
ATOM   2700  N   ARG B 126       3.242 -29.499  -6.484  1.00 10.00      B   
ATOM   2701  HN  ARG B 126       3.747 -28.719  -6.809  1.00 10.00      B   
ATOM   2702  CA  ARG B 126       3.967 -30.683  -6.041  1.00 10.00      B   
ATOM   2703  CB  ARG B 126       5.459 -30.560  -6.358  1.00 10.00      B   
ATOM   2704  CG  ARG B 126       5.766 -30.421  -7.838  1.00 10.00      B   
ATOM   2705  CD  ARG B 126       7.264 -30.449  -8.104  1.00 10.00      B   
ATOM   2706  NE  ARG B 126       7.796 -31.810  -8.066  1.00 10.00      B   
ATOM   2707  HE  ARG B 126       7.892 -32.235  -7.185  1.00 10.00      B   
ATOM   2708  CZ  ARG B 126       8.172 -32.494  -9.147  1.00 10.00      B   
ATOM   2709  NH1 ARG B 126       8.062 -31.950 -10.353  1.00 10.00      B   
ATOM   2710 HH11 ARG B 126       8.352 -32.489 -11.201  1.00 10.00      B   
ATOM   2711 HH12 ARG B 126       7.697 -30.979 -10.462  1.00 10.00      B   
ATOM   2712  NH2 ARG B 126       8.649 -33.725  -9.021  1.00 10.00      B   
ATOM   2713 HH21 ARG B 126       8.939 -34.267  -9.865  1.00 10.00      B   
ATOM   2714 HH22 ARG B 126       8.740 -34.160  -8.066  1.00 10.00      B   
ATOM   2715  C   ARG B 126       3.767 -30.917  -4.549  1.00 10.00      B   
ATOM   2716  O   ARG B 126       3.532 -32.046  -4.116  1.00 10.00      B   
ATOM   2717  N   ILE B 127       3.844 -29.842  -3.774  1.00 10.00      B   
ATOM   2718  HN  ILE B 127       4.024 -28.968  -4.185  1.00 10.00      B   
ATOM   2719  CA  ILE B 127       3.671 -29.927  -2.327  1.00 10.00      B   
ATOM   2720  CB  ILE B 127       3.817 -28.550  -1.643  1.00 10.00      B   
ATOM   2721  CG1 ILE B 127       5.136 -27.886  -2.043  1.00 10.00      B   
ATOM   2722  CG2 ILE B 127       3.729 -28.694  -0.128  1.00 10.00      B   
ATOM   2723  CD1 ILE B 127       5.274 -26.453  -1.575  1.00 10.00      B   
ATOM   2724  C   ILE B 127       2.304 -30.507  -1.973  1.00 10.00      B   
ATOM   2725  O   ILE B 127       2.204 -31.501  -1.250  1.00 10.00      B   
ATOM   2726  N   PHE B 128       1.256 -29.902  -2.516  1.00 10.00      B   
ATOM   2727  HN  PHE B 128       1.404 -29.138  -3.122  1.00 10.00      B   
ATOM   2728  CA  PHE B 128      -0.107 -30.341  -2.244  1.00 10.00      B   
ATOM   2729  CB  PHE B 128      -1.128 -29.294  -2.697  1.00 10.00      B   
ATOM   2730  CG  PHE B 128      -1.109 -28.039  -1.867  1.00 10.00      B   
ATOM   2731  CD1 PHE B 128      -1.174 -26.793  -2.465  1.00 10.00      B   
ATOM   2732  CD2 PHE B 128      -1.024 -28.106  -0.485  1.00 10.00      B   
ATOM   2733  CE1 PHE B 128      -1.155 -25.637  -1.708  1.00 10.00      B   
ATOM   2734  CE2 PHE B 128      -1.005 -26.955   0.279  1.00 10.00      B   
ATOM   2735  CZ  PHE B 128      -1.071 -25.719  -0.332  1.00 10.00      B   
ATOM   2736  C   PHE B 128      -0.410 -31.712  -2.845  1.00 10.00      B   
ATOM   2737  O   PHE B 128      -1.372 -32.367  -2.445  1.00 10.00      B   
ATOM   2738  N   MET B 129       0.406 -32.141  -3.800  1.00 10.00      B   
ATOM   2739  HN  MET B 129       1.144 -31.564  -4.093  1.00 10.00      B   
ATOM   2740  CA  MET B 129       0.223 -33.442  -4.432  1.00 10.00      B   
ATOM   2741  CB  MET B 129       1.124 -33.575  -5.664  1.00 10.00      B   
ATOM   2742  CG  MET B 129       1.137 -34.960  -6.293  1.00 10.00      B   
ATOM   2743  SD  MET B 129       2.035 -35.004  -7.857  1.00 10.00      B   
ATOM   2744  CE  MET B 129       3.622 -34.333  -7.364  1.00 10.00      B   
ATOM   2745  C   MET B 129       0.514 -34.559  -3.436  1.00 10.00      B   
ATOM   2746  O   MET B 129      -0.338 -35.412  -3.170  1.00 10.00      B   
ATOM   2747  N   TYR B 130       1.714 -34.533  -2.869  1.00 10.00      B   
ATOM   2748  HN  TYR B 130       2.344 -33.820  -3.114  1.00 10.00      B   
ATOM   2749  CA  TYR B 130       2.119 -35.539  -1.894  1.00 10.00      B   
ATOM   2750  CB  TYR B 130       3.626 -35.467  -1.624  1.00 10.00      B   
ATOM   2751  CG  TYR B 130       4.483 -35.652  -2.858  1.00 10.00      B   
ATOM   2752  CD1 TYR B 130       5.206 -34.591  -3.389  1.00 10.00      B   
ATOM   2753  CD2 TYR B 130       4.563 -36.883  -3.498  1.00 10.00      B   
ATOM   2754  CE1 TYR B 130       5.981 -34.750  -4.522  1.00 10.00      B   
ATOM   2755  CE2 TYR B 130       5.338 -37.051  -4.629  1.00 10.00      B   
ATOM   2756  CZ  TYR B 130       6.044 -35.982  -5.138  1.00 10.00      B   
ATOM   2757  OH  TYR B 130       6.811 -36.145  -6.272  1.00 10.00      B   
ATOM   2758  HH  TYR B 130       7.536 -35.493  -6.270  1.00 10.00      B   
ATOM   2759  C   TYR B 130       1.333 -35.364  -0.600  1.00 10.00      B   
ATOM   2760  O   TYR B 130       1.017 -36.335   0.092  1.00 10.00      B   
ATOM   2761  N   LEU B 131       0.997 -34.114  -0.294  1.00 10.00      B   
ATOM   2762  HN  LEU B 131       1.284 -33.385  -0.888  1.00 10.00      B   
ATOM   2763  CA  LEU B 131       0.233 -33.790   0.905  1.00 10.00      B   
ATOM   2764  CB  LEU B 131       0.209 -32.275   1.128  1.00 10.00      B   
ATOM   2765  CG  LEU B 131      -0.342 -31.791   2.471  1.00 10.00      B   
ATOM   2766  CD1 LEU B 131       0.449 -32.390   3.622  1.00 10.00      B   
ATOM   2767  CD2 LEU B 131      -0.320 -30.273   2.541  1.00 10.00      B   
ATOM   2768  C   LEU B 131      -1.191 -34.333   0.802  1.00 10.00      B   
ATOM   2769  O   LEU B 131      -1.855 -34.565   1.815  1.00 10.00      B   
ATOM   2770  N   ASN B 132      -1.656 -34.525  -0.426  1.00 10.00      B   
ATOM   2771  HN  ASN B 132      -1.085 -34.299  -1.191  1.00 10.00      B   
ATOM   2772  CA  ASN B 132      -2.991 -35.057  -0.669  1.00 10.00      B   
ATOM   2773  CB  ASN B 132      -3.553 -34.544  -2.000  1.00 10.00      B   
ATOM   2774  CG  ASN B 132      -4.771 -35.316  -2.474  1.00 10.00      B   
ATOM   2775  OD1 ASN B 132      -4.666 -36.196  -3.329  1.00 10.00      B   
ATOM   2776  ND2 ASN B 132      -5.933 -34.995  -1.923  1.00 10.00      B   
ATOM   2777 HD21 ASN B 132      -5.947 -34.285  -1.249  1.00 10.00      B   
ATOM   2778 HD22 ASN B 132      -6.734 -35.485  -2.212  1.00 10.00      B   
ATOM   2779  C   ASN B 132      -2.957 -36.578  -0.649  1.00 10.00      B   
ATOM   2780  O   ASN B 132      -3.885 -37.226  -0.166  1.00 10.00      B   
ATOM   2781  N   LYS B 133      -1.867 -37.141  -1.161  1.00 10.00      B   
ATOM   2782  HN  LYS B 133      -1.160 -36.566  -1.529  1.00 10.00      B   
ATOM   2783  CA  LYS B 133      -1.697 -38.590  -1.192  1.00 10.00      B   
ATOM   2784  CB  LYS B 133      -0.423 -38.966  -1.958  1.00 10.00      B   
ATOM   2785  CG  LYS B 133      -0.103 -40.455  -1.943  1.00 10.00      B   
ATOM   2786  CD  LYS B 133       1.280 -40.739  -2.504  1.00 10.00      B   
ATOM   2787  CE  LYS B 133       1.670 -42.192  -2.290  1.00 10.00      B   
ATOM   2788  NZ  LYS B 133       3.008 -42.493  -2.860  1.00 10.00      B   
ATOM   2789  HZ1 LYS B 133       3.276 -43.477  -2.648  1.00 10.00      B   
ATOM   2790  HZ2 LYS B 133       3.721 -41.856  -2.450  1.00 10.00      B   
ATOM   2791  HZ3 LYS B 133       2.994 -42.361  -3.891  1.00 10.00      B   
ATOM   2792  C   LYS B 133      -1.629 -39.140   0.228  1.00 10.00      B   
ATOM   2793  O   LYS B 133      -2.295 -40.118   0.565  1.00 10.00      B   
ATOM   2794  N   ASN B 134      -0.834 -38.487   1.062  1.00 10.00      B   
ATOM   2795  HN  ASN B 134      -0.333 -37.706   0.737  1.00 10.00      B   
ATOM   2796  CA  ASN B 134      -0.671 -38.907   2.447  1.00 10.00      B   
ATOM   2797  CB  ASN B 134       0.804 -38.824   2.862  1.00 10.00      B   
ATOM   2798  CG  ASN B 134       1.655 -39.950   2.294  1.00 10.00      B   
ATOM   2799  OD1 ASN B 134       1.318 -40.553   1.276  1.00 10.00      B   
ATOM   2800  ND2 ASN B 134       2.776 -40.230   2.943  1.00 10.00      B   
ATOM   2801 HD21 ASN B 134       2.993 -39.703   3.743  1.00 10.00      B   
ATOM   2802 HD22 ASN B 134       3.345 -40.951   2.597  1.00 10.00      B   
ATOM   2803  C   ASN B 134      -1.535 -38.060   3.377  1.00 10.00      B   
ATOM   2804  O   ASN B 134      -1.316 -38.025   4.589  1.00 10.00      B   
ATOM   2805  N   GLY B 135      -2.527 -37.388   2.804  1.00 10.00      B   
ATOM   2806  HN  GLY B 135      -2.673 -37.476   1.837  1.00 10.00      B   
ATOM   2807  CA  GLY B 135      -3.409 -36.548   3.588  1.00 10.00      B   
ATOM   2808  C   GLY B 135      -4.824 -37.077   3.595  1.00 10.00      B   
ATOM   2809  O   GLY B 135      -5.458 -37.191   2.546  1.00 10.00      B   
ATOM   2810  N   LYS B 136      -5.324 -37.394   4.777  1.00 10.00      B   
ATOM   2811  HN  LYS B 136      -4.773 -37.266   5.581  1.00 10.00      B   
ATOM   2812  CA  LYS B 136      -6.667 -37.931   4.925  1.00 10.00      B   
ATOM   2813  CB  LYS B 136      -6.662 -39.078   5.939  1.00 10.00      B   
ATOM   2814  CG  LYS B 136      -5.655 -40.174   5.623  1.00 10.00      B   
ATOM   2815  CD  LYS B 136      -5.401 -41.061   6.831  1.00 10.00      B   
ATOM   2816  CE  LYS B 136      -4.269 -42.038   6.563  1.00 10.00      B   
ATOM   2817  NZ  LYS B 136      -3.929 -42.854   7.756  1.00 10.00      B   
ATOM   2818  HZ1 LYS B 136      -4.778 -43.343   8.111  1.00 10.00      B   
ATOM   2819  HZ2 LYS B 136      -3.548 -42.249   8.512  1.00 10.00      B   
ATOM   2820  HZ3 LYS B 136      -3.214 -43.566   7.508  1.00 10.00      B   
ATOM   2821  C   LYS B 136      -7.665 -36.851   5.341  1.00 10.00      B   
ATOM   2822  O   LYS B 136      -8.329 -36.965   6.374  1.00 10.00      B   
ATOM   2823  N   SER B 137      -7.770 -35.804   4.534  1.00 10.00      B   
ATOM   2824  HN  SER B 137      -7.219 -35.764   3.725  1.00 10.00      B   
ATOM   2825  CA  SER B 137      -8.695 -34.719   4.815  1.00 10.00      B   
ATOM   2826  CB  SER B 137      -8.094 -33.719   5.809  1.00 10.00      B   
ATOM   2827  OG  SER B 137      -6.928 -33.105   5.290  1.00 10.00      B   
ATOM   2828  HG  SER B 137      -6.607 -32.451   5.924  1.00 10.00      B   
ATOM   2829  C   SER B 137      -9.117 -34.020   3.526  1.00 10.00      B   
ATOM   2830  O   SER B 137      -8.342 -33.938   2.569  1.00 10.00      B   
ATOM   2831  N   ARG B 138     -10.338 -33.507   3.515  1.00 10.00      B   
ATOM   2832  HN  ARG B 138     -10.890 -33.577   4.325  1.00 10.00      B   
ATOM   2833  CA  ARG B 138     -10.881 -32.824   2.348  1.00 10.00      B   
ATOM   2834  CB  ARG B 138     -12.384 -32.617   2.513  1.00 10.00      B   
ATOM   2835  CG  ARG B 138     -13.162 -33.909   2.686  1.00 10.00      B   
ATOM   2836  CD  ARG B 138     -14.467 -33.667   3.416  1.00 10.00      B   
ATOM   2837  NE  ARG B 138     -15.447 -32.980   2.582  1.00 10.00      B   
ATOM   2838  HE  ARG B 138     -15.178 -32.125   2.172  1.00 10.00      B   
ATOM   2839  CZ  ARG B 138     -16.669 -33.445   2.348  1.00 10.00      B   
ATOM   2840  NH1 ARG B 138     -17.050 -34.599   2.884  1.00 10.00      B   
ATOM   2841 HH11 ARG B 138     -16.392 -35.140   3.491  1.00 10.00      B   
ATOM   2842 HH12 ARG B 138     -18.007 -34.969   2.708  1.00 10.00      B   
ATOM   2843  NH2 ARG B 138     -17.508 -32.753   1.586  1.00 10.00      B   
ATOM   2844 HH21 ARG B 138     -18.471 -33.107   1.397  1.00 10.00      B   
ATOM   2845 HH22 ARG B 138     -17.208 -31.843   1.172  1.00 10.00      B   
ATOM   2846  C   ARG B 138     -10.194 -31.484   2.129  1.00 10.00      B   
ATOM   2847  O   ARG B 138     -10.058 -31.023   0.994  1.00 10.00      B   
ATOM   2848  N   LEU B 139      -9.757 -30.866   3.222  1.00 10.00      B   
ATOM   2849  HN  LEU B 139      -9.908 -31.282   4.100  1.00 10.00      B   
ATOM   2850  CA  LEU B 139      -9.075 -29.578   3.150  1.00 10.00      B   
ATOM   2851  CB  LEU B 139      -8.755 -29.056   4.554  1.00 10.00      B   
ATOM   2852  CG  LEU B 139      -8.402 -27.569   4.666  1.00 10.00      B   
ATOM   2853  CD1 LEU B 139      -9.549 -26.700   4.168  1.00 10.00      B   
ATOM   2854  CD2 LEU B 139      -8.047 -27.212   6.101  1.00 10.00      B   
ATOM   2855  C   LEU B 139      -7.801 -29.696   2.316  1.00 10.00      B   
ATOM   2856  O   LEU B 139      -7.439 -28.779   1.582  1.00 10.00      B   
ATOM   2857  N   HIS B 140      -7.144 -30.849   2.411  1.00 10.00      B   
ATOM   2858  HN  HIS B 140      -7.499 -31.553   2.994  1.00 10.00      B   
ATOM   2859  CA  HIS B 140      -5.919 -31.099   1.659  1.00 10.00      B   
ATOM   2860  CB  HIS B 140      -5.263 -32.412   2.100  1.00 10.00      B   
ATOM   2861  CG  HIS B 140      -4.426 -32.306   3.340  1.00 10.00      B   
ATOM   2862  ND1 HIS B 140      -3.333 -33.112   3.579  1.00 10.00      B   
ATOM   2863  HD1 HIS B 140      -2.972 -33.793   2.963  1.00 10.00      B   
ATOM   2864  CD2 HIS B 140      -4.538 -31.502   4.424  1.00 10.00      B   
ATOM   2865  CE1 HIS B 140      -2.817 -32.812   4.757  1.00 10.00      B   
ATOM   2866  NE2 HIS B 140      -3.527 -31.841   5.287  1.00 10.00      B   
ATOM   2867  HE2 HIS B 140      -3.368 -31.439   6.172  1.00 10.00      B   
ATOM   2868  C   HIS B 140      -6.219 -31.151   0.164  1.00 10.00      B   
ATOM   2869  O   HIS B 140      -5.453 -30.639  -0.654  1.00 10.00      B   
ATOM   2870  N   THR B 141      -7.340 -31.770  -0.185  1.00 10.00      B   
ATOM   2871  HN  THR B 141      -7.907 -32.165   0.511  1.00 10.00      B   
ATOM   2872  CA  THR B 141      -7.756 -31.886  -1.575  1.00 10.00      B   
ATOM   2873  CB  THR B 141      -8.966 -32.826  -1.700  1.00 10.00      B   
ATOM   2874  OG1 THR B 141      -8.860 -33.860  -0.709  1.00 10.00      B   
ATOM   2875  HG1 THR B 141      -8.880 -34.722  -1.142  1.00 10.00      B   
ATOM   2876  CG2 THR B 141      -9.011 -33.456  -3.084  1.00 10.00      B   
ATOM   2877  C   THR B 141      -8.117 -30.514  -2.146  1.00 10.00      B   
ATOM   2878  O   THR B 141      -7.847 -30.229  -3.313  1.00 10.00      B   
ATOM   2879  N   LEU B 142      -8.713 -29.668  -1.309  1.00 10.00      B   
ATOM   2880  HN  LEU B 142      -8.904 -29.960  -0.390  1.00 10.00      B   
ATOM   2881  CA  LEU B 142      -9.101 -28.322  -1.719  1.00 10.00      B   
ATOM   2882  CB  LEU B 142      -9.816 -27.594  -0.576  1.00 10.00      B   
ATOM   2883  CG  LEU B 142     -11.267 -28.001  -0.310  1.00 10.00      B   
ATOM   2884  CD1 LEU B 142     -11.728 -27.474   1.039  1.00 10.00      B   
ATOM   2885  CD2 LEU B 142     -12.172 -27.491  -1.420  1.00 10.00      B   
ATOM   2886  C   LEU B 142      -7.882 -27.523  -2.165  1.00 10.00      B   
ATOM   2887  O   LEU B 142      -7.913 -26.846  -3.193  1.00 10.00      B   
ATOM   2888  N   TRP B 143      -6.808 -27.618  -1.390  1.00 10.00      B   
ATOM   2889  HN  TRP B 143      -6.853 -28.170  -0.580  1.00 10.00      B   
ATOM   2890  CA  TRP B 143      -5.568 -26.911  -1.703  1.00 10.00      B   
ATOM   2891  CB  TRP B 143      -4.542 -27.108  -0.586  1.00 10.00      B   
ATOM   2892  CG  TRP B 143      -5.007 -26.670   0.767  1.00 10.00      B   
ATOM   2893  CD1 TRP B 143      -5.973 -25.748   1.050  1.00 10.00      B   
ATOM   2894  CD2 TRP B 143      -4.515 -27.136   2.026  1.00 10.00      B   
ATOM   2895  NE1 TRP B 143      -6.114 -25.619   2.408  1.00 10.00      B   
ATOM   2896  HE1 TRP B 143      -6.748 -25.017   2.864  1.00 10.00      B   
ATOM   2897  CE2 TRP B 143      -5.230 -26.460   3.029  1.00 10.00      B   
ATOM   2898  CE3 TRP B 143      -3.541 -28.065   2.402  1.00 10.00      B   
ATOM   2899  CZ2 TRP B 143      -5.001 -26.679   4.384  1.00 10.00      B   
ATOM   2900  CZ3 TRP B 143      -3.315 -28.282   3.746  1.00 10.00      B   
ATOM   2901  CH2 TRP B 143      -4.043 -27.594   4.722  1.00 10.00      B   
ATOM   2902  C   TRP B 143      -4.983 -27.419  -3.015  1.00 10.00      B   
ATOM   2903  O   TRP B 143      -4.487 -26.643  -3.836  1.00 10.00      B   
ATOM   2904  N   TYR B 144      -5.058 -28.728  -3.203  1.00 10.00      B   
ATOM   2905  HN  TYR B 144      -5.480 -29.281  -2.513  1.00 10.00      B   
ATOM   2906  CA  TYR B 144      -4.546 -29.369  -4.402  1.00 10.00      B   
ATOM   2907  CB  TYR B 144      -4.668 -30.890  -4.263  1.00 10.00      B   
ATOM   2908  CG  TYR B 144      -3.857 -31.688  -5.259  1.00 10.00      B   
ATOM   2909  CD1 TYR B 144      -2.713 -31.162  -5.846  1.00 10.00      B   
ATOM   2910  CD2 TYR B 144      -4.238 -32.975  -5.609  1.00 10.00      B   
ATOM   2911  CE1 TYR B 144      -1.976 -31.899  -6.754  1.00 10.00      B   
ATOM   2912  CE2 TYR B 144      -3.510 -33.717  -6.513  1.00 10.00      B   
ATOM   2913  CZ  TYR B 144      -2.380 -33.176  -7.084  1.00 10.00      B   
ATOM   2914  OH  TYR B 144      -1.646 -33.918  -7.985  1.00 10.00      B   
ATOM   2915  HH  TYR B 144      -2.207 -34.162  -8.733  1.00 10.00      B   
ATOM   2916  C   TYR B 144      -5.304 -28.876  -5.633  1.00 10.00      B   
ATOM   2917  O   TYR B 144      -4.705 -28.553  -6.658  1.00 10.00      B   
ATOM   2918  N   ALA B 145      -6.622 -28.801  -5.514  1.00 10.00      B   
ATOM   2919  HN  ALA B 145      -7.042 -29.065  -4.665  1.00 10.00      B   
ATOM   2920  CA  ALA B 145      -7.466 -28.342  -6.611  1.00 10.00      B   
ATOM   2921  CB  ALA B 145      -8.931 -28.598  -6.301  1.00 10.00      B   
ATOM   2922  C   ALA B 145      -7.231 -26.861  -6.896  1.00 10.00      B   
ATOM   2923  O   ALA B 145      -7.156 -26.443  -8.051  1.00 10.00      B   
ATOM   2924  N   PHE B 146      -7.100 -26.073  -5.832  1.00 10.00      B   
ATOM   2925  HN  PHE B 146      -7.171 -26.467  -4.934  1.00 10.00      B   
ATOM   2926  CA  PHE B 146      -6.867 -24.639  -5.961  1.00 10.00      B   
ATOM   2927  CB  PHE B 146      -6.830 -23.977  -4.580  1.00 10.00      B   
ATOM   2928  CG  PHE B 146      -6.674 -22.481  -4.621  1.00 10.00      B   
ATOM   2929  CD1 PHE B 146      -7.635 -21.687  -5.226  1.00 10.00      B   
ATOM   2930  CD2 PHE B 146      -5.570 -21.872  -4.050  1.00 10.00      B   
ATOM   2931  CE1 PHE B 146      -7.496 -20.312  -5.262  1.00 10.00      B   
ATOM   2932  CE2 PHE B 146      -5.425 -20.500  -4.083  1.00 10.00      B   
ATOM   2933  CZ  PHE B 146      -6.388 -19.719  -4.689  1.00 10.00      B   
ATOM   2934  C   PHE B 146      -5.570 -24.365  -6.715  1.00 10.00      B   
ATOM   2935  O   PHE B 146      -5.478 -23.403  -7.481  1.00 10.00      B   
ATOM   2936  N   SER B 147      -4.581 -25.227  -6.507  1.00 10.00      B   
ATOM   2937  HN  SER B 147      -4.723 -25.976  -5.889  1.00 10.00      B   
ATOM   2938  CA  SER B 147      -3.291 -25.088  -7.166  1.00 10.00      B   
ATOM   2939  CB  SER B 147      -2.310 -26.131  -6.632  1.00 10.00      B   
ATOM   2940  OG  SER B 147      -2.173 -26.010  -5.226  1.00 10.00      B   
ATOM   2941  HG  SER B 147      -2.999 -26.265  -4.797  1.00 10.00      B   
ATOM   2942  C   SER B 147      -3.437 -25.205  -8.680  1.00 10.00      B   
ATOM   2943  O   SER B 147      -2.753 -24.511  -9.435  1.00 10.00      B   
ATOM   2944  N   PHE B 148      -4.351 -26.065  -9.120  1.00 10.00      B   
ATOM   2945  HN  PHE B 148      -4.872 -26.585  -8.470  1.00 10.00      B   
ATOM   2946  CA  PHE B 148      -4.592 -26.254 -10.544  1.00 10.00      B   
ATOM   2947  CB  PHE B 148      -5.524 -27.438 -10.799  1.00 10.00      B   
ATOM   2948  CG  PHE B 148      -4.892 -28.768 -10.503  1.00 10.00      B   
ATOM   2949  CD1 PHE B 148      -5.449 -29.623  -9.569  1.00 10.00      B   
ATOM   2950  CD2 PHE B 148      -3.741 -29.164 -11.161  1.00 10.00      B   
ATOM   2951  CE1 PHE B 148      -4.871 -30.847  -9.299  1.00 10.00      B   
ATOM   2952  CE2 PHE B 148      -3.156 -30.386 -10.894  1.00 10.00      B   
ATOM   2953  CZ  PHE B 148      -3.723 -31.230  -9.961  1.00 10.00      B   
ATOM   2954  C   PHE B 148      -5.142 -24.978 -11.171  1.00 10.00      B   
ATOM   2955  O   PHE B 148      -4.801 -24.637 -12.302  1.00 10.00      B   
ATOM   2956  N   HIS B 149      -5.979 -24.267 -10.419  1.00 10.00      B   
ATOM   2957  HN  HIS B 149      -6.214 -24.597  -9.524  1.00 10.00      B   
ATOM   2958  CA  HIS B 149      -6.553 -23.010 -10.891  1.00 10.00      B   
ATOM   2959  CB  HIS B 149      -7.615 -22.484  -9.906  1.00 10.00      B   
ATOM   2960  CG  HIS B 149      -7.990 -21.036 -10.089  1.00 10.00      B   
ATOM   2961  ND1 HIS B 149      -8.740 -20.568 -11.151  1.00 10.00      B   
ATOM   2962  HD1 HIS B 149      -9.106 -21.115 -11.884  1.00 10.00      B   
ATOM   2963  CD2 HIS B 149      -7.697 -19.948  -9.335  1.00 10.00      B   
ATOM   2964  CE1 HIS B 149      -8.889 -19.260 -11.041  1.00 10.00      B   
ATOM   2965  NE2 HIS B 149      -8.266 -18.862  -9.950  1.00 10.00      B   
ATOM   2966  HE2 HIS B 149      -8.209 -17.929  -9.633  1.00 10.00      B   
ATOM   2967  C   HIS B 149      -5.442 -21.982 -11.093  1.00 10.00      B   
ATOM   2968  O   HIS B 149      -5.509 -21.149 -11.994  1.00 10.00      B   
ATOM   2969  N   LEU B 150      -4.422 -22.060 -10.248  1.00 10.00      B   
ATOM   2970  HN  LEU B 150      -4.431 -22.755  -9.552  1.00 10.00      B   
ATOM   2971  CA  LEU B 150      -3.286 -21.153 -10.325  1.00 10.00      B   
ATOM   2972  CB  LEU B 150      -2.466 -21.217  -9.036  1.00 10.00      B   
ATOM   2973  CG  LEU B 150      -3.205 -20.845  -7.751  1.00 10.00      B   
ATOM   2974  CD1 LEU B 150      -2.325 -21.103  -6.537  1.00 10.00      B   
ATOM   2975  CD2 LEU B 150      -3.661 -19.393  -7.787  1.00 10.00      B   
ATOM   2976  C   LEU B 150      -2.414 -21.498 -11.527  1.00 10.00      B   
ATOM   2977  O   LEU B 150      -1.940 -20.612 -12.236  1.00 10.00      B   
ATOM   2978  N   LEU B 151      -2.221 -22.796 -11.750  1.00 10.00      B   
ATOM   2979  HN  LEU B 151      -2.620 -23.447 -11.135  1.00 10.00      B   
ATOM   2980  CA  LEU B 151      -1.422 -23.282 -12.870  1.00 10.00      B   
ATOM   2981  CB  LEU B 151      -1.274 -24.801 -12.787  1.00 10.00      B   
ATOM   2982  CG  LEU B 151      -0.394 -25.329 -11.654  1.00 10.00      B   
ATOM   2983  CD1 LEU B 151      -0.791 -26.750 -11.292  1.00 10.00      B   
ATOM   2984  CD2 LEU B 151       1.072 -25.268 -12.052  1.00 10.00      B   
ATOM   2985  C   LEU B 151      -2.076 -22.900 -14.191  1.00 10.00      B   
ATOM   2986  O   LEU B 151      -1.401 -22.662 -15.191  1.00 10.00      B   
ATOM   2987  N   LEU B 152      -3.400 -22.826 -14.184  1.00 10.00      B   
ATOM   2988  HN  LEU B 152      -3.885 -23.036 -13.356  1.00 10.00      B   
ATOM   2989  CA  LEU B 152      -4.156 -22.462 -15.377  1.00 10.00      B   
ATOM   2990  CB  LEU B 152      -5.655 -22.678 -15.153  1.00 10.00      B   
ATOM   2991  CG  LEU B 152      -6.123 -24.133 -15.105  1.00 10.00      B   
ATOM   2992  CD1 LEU B 152      -7.562 -24.215 -14.623  1.00 10.00      B   
ATOM   2993  CD2 LEU B 152      -5.980 -24.784 -16.471  1.00 10.00      B   
ATOM   2994  C   LEU B 152      -3.894 -21.015 -15.777  1.00 10.00      B   
ATOM   2995  O   LEU B 152      -4.195 -20.607 -16.898  1.00 10.00      B   
ATOM   2996  N   GLN B 153      -3.325 -20.244 -14.858  1.00 10.00      B   
ATOM   2997  HN  GLN B 153      -3.096 -20.632 -13.984  1.00 10.00      B   
ATOM   2998  CA  GLN B 153      -3.025 -18.839 -15.111  1.00 10.00      B   
ATOM   2999  CB  GLN B 153      -3.371 -17.990 -13.884  1.00 10.00      B   
ATOM   3000  CG  GLN B 153      -4.734 -18.290 -13.273  1.00 10.00      B   
ATOM   3001  CD  GLN B 153      -5.886 -18.013 -14.222  1.00 10.00      B   
ATOM   3002  OE1 GLN B 153      -5.837 -17.082 -15.026  1.00 10.00      B   
ATOM   3003  NE2 GLN B 153      -6.926 -18.827 -14.140  1.00 10.00      B   
ATOM   3004 HE21 GLN B 153      -6.894 -19.552 -13.482  1.00 10.00      B   
ATOM   3005 HE22 GLN B 153      -7.686 -18.672 -14.742  1.00 10.00      B   
ATOM   3006  C   GLN B 153      -1.555 -18.651 -15.481  1.00 10.00      B   
ATOM   3007  O   GLN B 153      -1.082 -17.523 -15.634  1.00 10.00      B   
ATOM   3008  N   GLU B 154      -0.836 -19.760 -15.616  1.00 10.00      B   
ATOM   3009  HN  GLU B 154      -1.270 -20.630 -15.473  1.00 10.00      B   
ATOM   3010  CA  GLU B 154       0.578 -19.723 -15.970  1.00 10.00      B   
ATOM   3011  CB  GLU B 154       1.232 -21.084 -15.727  1.00 10.00      B   
ATOM   3012  CG  GLU B 154       1.696 -21.317 -14.303  1.00 10.00      B   
ATOM   3013  CD  GLU B 154       3.056 -21.981 -14.253  1.00 10.00      B   
ATOM   3014  OE1 GLU B 154       3.118 -23.225 -14.149  1.00 10.00      B   
ATOM   3015  OE2 GLU B 154       4.075 -21.262 -14.334  1.00 10.00      B   
ATOM   3016  C   GLU B 154       0.762 -19.336 -17.430  1.00 10.00      B   
ATOM   3017  O   GLU B 154       1.590 -18.485 -17.761  1.00 10.00      B   
ATOM   3018  N   GLY B 155      -0.025 -19.958 -18.296  1.00 10.00      B   
ATOM   3019  HN  GLY B 155      -0.690 -20.602 -17.967  1.00 10.00      B   
ATOM   3020  CA  GLY B 155       0.071 -19.686 -19.714  1.00 10.00      B   
ATOM   3021  C   GLY B 155       0.428 -20.932 -20.496  1.00 10.00      B   
ATOM   3022  O   GLY B 155       0.525 -20.902 -21.725  1.00 10.00      B   
ATOM   3023  N   GLU B 156       0.637 -22.030 -19.781  1.00 10.00      B   
ATOM   3024  HN  GLU B 156       0.557 -21.989 -18.807  1.00 10.00      B   
ATOM   3025  CA  GLU B 156       0.973 -23.295 -20.411  1.00 10.00      B   
ATOM   3026  CB  GLU B 156       1.780 -24.189 -19.462  1.00 10.00      B   
ATOM   3027  CG  GLU B 156       3.101 -23.584 -19.009  1.00 10.00      B   
ATOM   3028  CD  GLU B 156       4.102 -24.630 -18.561  1.00 10.00      B   
ATOM   3029  OE1 GLU B 156       3.960 -25.163 -17.442  1.00 10.00      B   
ATOM   3030  OE2 GLU B 156       5.038 -24.932 -19.329  1.00 10.00      B   
ATOM   3031  C   GLU B 156      -0.296 -23.999 -20.876  1.00 10.00      B   
ATOM   3032  O   GLU B 156      -0.791 -24.921 -20.223  1.00 10.00      B   
ATOM   3033  N   THR B 157      -0.821 -23.543 -22.006  1.00 10.00      B   
ATOM   3034  HN  THR B 157      -0.377 -22.799 -22.468  1.00 10.00      B   
ATOM   3035  CA  THR B 157      -2.038 -24.093 -22.582  1.00 10.00      B   
ATOM   3036  CB  THR B 157      -2.429 -23.314 -23.847  1.00 10.00      B   
ATOM   3037  OG1 THR B 157      -1.450 -22.289 -24.081  1.00 10.00      B   
ATOM   3038  HG1 THR B 157      -0.882 -22.553 -24.818  1.00 10.00      B   
ATOM   3039  CG2 THR B 157      -3.794 -22.671 -23.662  1.00 10.00      B   
ATOM   3040  C   THR B 157      -1.900 -25.574 -22.916  1.00 10.00      B   
ATOM   3041  O   THR B 157      -2.889 -26.303 -22.963  1.00 10.00      B   
ATOM   3042  N   ASP B 158      -0.667 -26.020 -23.121  1.00 10.00      B   
ATOM   3043  HN  ASP B 158       0.084 -25.392 -23.057  1.00 10.00      B   
ATOM   3044  CA  ASP B 158      -0.398 -27.418 -23.445  1.00 10.00      B   
ATOM   3045  CB  ASP B 158       1.061 -27.605 -23.876  1.00 10.00      B   
ATOM   3046  CG  ASP B 158       1.271 -27.396 -25.363  1.00 10.00      B   
ATOM   3047  OD1 ASP B 158       1.161 -26.244 -25.833  1.00 10.00      B   
ATOM   3048  OD2 ASP B 158       1.554 -28.384 -26.074  1.00 10.00      B   
ATOM   3049  C   ASP B 158      -0.714 -28.335 -22.267  1.00 10.00      B   
ATOM   3050  O   ASP B 158      -0.774 -29.553 -22.418  1.00 10.00      B   
ATOM   3051  N   LYS B 159      -0.906 -27.745 -21.091  1.00 10.00      B   
ATOM   3052  HN  LYS B 159      -0.830 -26.767 -21.027  1.00 10.00      B   
ATOM   3053  CA  LYS B 159      -1.220 -28.511 -19.889  1.00 10.00      B   
ATOM   3054  CB  LYS B 159      -0.074 -28.400 -18.879  1.00 10.00      B   
ATOM   3055  CG  LYS B 159       1.311 -28.647 -19.456  1.00 10.00      B   
ATOM   3056  CD  LYS B 159       2.393 -28.283 -18.453  1.00 10.00      B   
ATOM   3057  CE  LYS B 159       3.764 -28.252 -19.104  1.00 10.00      B   
ATOM   3058  NZ  LYS B 159       4.803 -27.738 -18.174  1.00 10.00      B   
ATOM   3059  HZ1 LYS B 159       4.554 -26.773 -17.855  1.00 10.00      B   
ATOM   3060  HZ2 LYS B 159       5.727 -27.704 -18.652  1.00 10.00      B   
ATOM   3061  HZ3 LYS B 159       4.880 -28.361 -17.346  1.00 10.00      B   
ATOM   3062  C   LYS B 159      -2.506 -27.995 -19.247  1.00 10.00      B   
ATOM   3063  O   LYS B 159      -2.899 -28.446 -18.171  1.00 10.00      B   
ATOM   3064  N   ALA B 160      -3.159 -27.056 -19.925  1.00 10.00      B   
ATOM   3065  HN  ALA B 160      -2.804 -26.768 -20.793  1.00 10.00      B   
ATOM   3066  CA  ALA B 160      -4.390 -26.445 -19.422  1.00 10.00      B   
ATOM   3067  CB  ALA B 160      -4.884 -25.363 -20.372  1.00 10.00      B   
ATOM   3068  C   ALA B 160      -5.490 -27.472 -19.159  1.00 10.00      B   
ATOM   3069  O   ALA B 160      -5.990 -27.583 -18.039  1.00 10.00      B   
ATOM   3070  N   SER B 161      -5.848 -28.234 -20.184  1.00 10.00      B   
ATOM   3071  HN  SER B 161      -5.386 -28.130 -21.045  1.00 10.00      B   
ATOM   3072  CA  SER B 161      -6.898 -29.236 -20.056  1.00 10.00      B   
ATOM   3073  CB  SER B 161      -7.205 -29.874 -21.412  1.00 10.00      B   
ATOM   3074  OG  SER B 161      -7.721 -28.911 -22.318  1.00 10.00      B   
ATOM   3075  HG  SER B 161      -7.035 -28.258 -22.508  1.00 10.00      B   
ATOM   3076  C   SER B 161      -6.532 -30.299 -19.027  1.00 10.00      B   
ATOM   3077  O   SER B 161      -7.397 -30.804 -18.313  1.00 10.00      B   
ATOM   3078  N   LEU B 162      -5.247 -30.615 -18.944  1.00 10.00      B   
ATOM   3079  HN  LEU B 162      -4.607 -30.163 -19.537  1.00 10.00      B   
ATOM   3080  CA  LEU B 162      -4.759 -31.610 -18.002  1.00 10.00      B   
ATOM   3081  CB  LEU B 162      -3.271 -31.879 -18.241  1.00 10.00      B   
ATOM   3082  CG  LEU B 162      -2.666 -33.079 -17.510  1.00 10.00      B   
ATOM   3083  CD1 LEU B 162      -3.444 -34.348 -17.823  1.00 10.00      B   
ATOM   3084  CD2 LEU B 162      -1.204 -33.245 -17.892  1.00 10.00      B   
ATOM   3085  C   LEU B 162      -4.995 -31.149 -16.566  1.00 10.00      B   
ATOM   3086  O   LEU B 162      -5.543 -31.890 -15.749  1.00 10.00      B   
ATOM   3087  N   TYR B 163      -4.597 -29.915 -16.274  1.00 10.00      B   
ATOM   3088  HN  TYR B 163      -4.175 -29.370 -16.977  1.00 10.00      B   
ATOM   3089  CA  TYR B 163      -4.769 -29.349 -14.941  1.00 10.00      B   
ATOM   3090  CB  TYR B 163      -4.030 -28.010 -14.816  1.00 10.00      B   
ATOM   3091  CG  TYR B 163      -2.521 -28.123 -14.788  1.00 10.00      B   
ATOM   3092  CD1 TYR B 163      -1.891 -29.150 -14.097  1.00 10.00      B   
ATOM   3093  CD2 TYR B 163      -1.727 -27.197 -15.451  1.00 10.00      B   
ATOM   3094  CE1 TYR B 163      -0.515 -29.252 -14.066  1.00 10.00      B   
ATOM   3095  CE2 TYR B 163      -0.350 -27.292 -15.427  1.00 10.00      B   
ATOM   3096  CZ  TYR B 163       0.251 -28.321 -14.734  1.00 10.00      B   
ATOM   3097  OH  TYR B 163       1.622 -28.411 -14.708  1.00 10.00      B   
ATOM   3098  HH  TYR B 163       1.996 -27.522 -14.764  1.00 10.00      B   
ATOM   3099  C   TYR B 163      -6.246 -29.150 -14.622  1.00 10.00      B   
ATOM   3100  O   TYR B 163      -6.699 -29.450 -13.515  1.00 10.00      B   
ATOM   3101  N   ASN B 164      -6.990 -28.655 -15.606  1.00 10.00      B   
ATOM   3102  HN  ASN B 164      -6.562 -28.446 -16.467  1.00 10.00      B   
ATOM   3103  CA  ASN B 164      -8.419 -28.400 -15.445  1.00 10.00      B   
ATOM   3104  CB  ASN B 164      -9.001 -27.772 -16.718  1.00 10.00      B   
ATOM   3105  CG  ASN B 164     -10.394 -27.202 -16.517  1.00 10.00      B   
ATOM   3106  OD1 ASN B 164     -10.554 -26.028 -16.182  1.00 10.00      B   
ATOM   3107  ND2 ASN B 164     -11.412 -28.023 -16.736  1.00 10.00      B   
ATOM   3108 HD21 ASN B 164     -11.217 -28.941 -17.019  1.00 10.00      B   
ATOM   3109 HD22 ASN B 164     -12.322 -27.682 -16.595  1.00 10.00      B   
ATOM   3110  C   ASN B 164      -9.186 -29.669 -15.083  1.00 10.00      B   
ATOM   3111  O   ASN B 164      -9.955 -29.683 -14.125  1.00 10.00      B   
ATOM   3112  N   SER B 165      -8.961 -30.735 -15.839  1.00 10.00      B   
ATOM   3113  HN  SER B 165      -8.317 -30.674 -16.577  1.00 10.00      B   
ATOM   3114  CA  SER B 165      -9.650 -31.996 -15.592  1.00 10.00      B   
ATOM   3115  CB  SER B 165      -9.429 -32.978 -16.745  1.00 10.00      B   
ATOM   3116  OG  SER B 165      -8.061 -33.031 -17.120  1.00 10.00      B   
ATOM   3117  HG  SER B 165      -7.809 -32.196 -17.542  1.00 10.00      B   
ATOM   3118  C   SER B 165      -9.250 -32.612 -14.250  1.00 10.00      B   
ATOM   3119  O   SER B 165     -10.090 -33.172 -13.544  1.00 10.00      B   
ATOM   3120  N   LEU B 166      -7.971 -32.493 -13.899  1.00 10.00      B   
ATOM   3121  HN  LEU B 166      -7.348 -32.035 -14.505  1.00 10.00      B   
ATOM   3122  CA  LEU B 166      -7.473 -33.034 -12.640  1.00 10.00      B   
ATOM   3123  CB  LEU B 166      -5.951 -32.899 -12.546  1.00 10.00      B   
ATOM   3124  CG  LEU B 166      -5.134 -33.912 -13.353  1.00 10.00      B   
ATOM   3125  CD1 LEU B 166      -3.650 -33.589 -13.271  1.00 10.00      B   
ATOM   3126  CD2 LEU B 166      -5.405 -35.330 -12.868  1.00 10.00      B   
ATOM   3127  C   LEU B 166      -8.150 -32.363 -11.450  1.00 10.00      B   
ATOM   3128  O   LEU B 166      -8.611 -33.036 -10.527  1.00 10.00      B   
ATOM   3129  N   GLY B 167      -8.222 -31.034 -11.485  1.00 10.00      B   
ATOM   3130  HN  GLY B 167      -7.843 -30.549 -12.253  1.00 10.00      B   
ATOM   3131  CA  GLY B 167      -8.860 -30.298 -10.409  1.00 10.00      B   
ATOM   3132  C   GLY B 167     -10.348 -30.582 -10.355  1.00 10.00      B   
ATOM   3133  O   GLY B 167     -10.941 -30.663  -9.278  1.00 10.00      B   
ATOM   3134  N   LYS B 168     -10.941 -30.743 -11.531  1.00 10.00      B   
ATOM   3135  HN  LYS B 168     -10.403 -30.653 -12.347  1.00 10.00      B   
ATOM   3136  CA  LYS B 168     -12.363 -31.034 -11.656  1.00 10.00      B   
ATOM   3137  CB  LYS B 168     -12.734 -31.117 -13.137  1.00 10.00      B   
ATOM   3138  CG  LYS B 168     -14.219 -31.010 -13.435  1.00 10.00      B   
ATOM   3139  CD  LYS B 168     -14.463 -31.000 -14.934  1.00 10.00      B   
ATOM   3140  CE  LYS B 168     -15.908 -30.677 -15.265  1.00 10.00      B   
ATOM   3141  NZ  LYS B 168     -16.147 -30.652 -16.731  1.00 10.00      B   
ATOM   3142  HZ1 LYS B 168     -15.452 -30.036 -17.197  1.00 10.00      B   
ATOM   3143  HZ2 LYS B 168     -17.108 -30.289 -16.932  1.00 10.00      B   
ATOM   3144  HZ3 LYS B 168     -16.062 -31.611 -17.125  1.00 10.00      B   
ATOM   3145  C   LYS B 168     -12.698 -32.352 -10.966  1.00 10.00      B   
ATOM   3146  O   LYS B 168     -13.618 -32.420 -10.150  1.00 10.00      B   
ATOM   3147  N   LYS B 169     -11.927 -33.390 -11.285  1.00 10.00      B   
ATOM   3148  HN  LYS B 169     -11.204 -33.262 -11.940  1.00 10.00      B   
ATOM   3149  CA  LYS B 169     -12.127 -34.715 -10.704  1.00 10.00      B   
ATOM   3150  CB  LYS B 169     -11.099 -35.702 -11.261  1.00 10.00      B   
ATOM   3151  CG  LYS B 169     -11.294 -36.056 -12.726  1.00 10.00      B   
ATOM   3152  CD  LYS B 169     -10.145 -36.907 -13.239  1.00 10.00      B   
ATOM   3153  CE  LYS B 169     -10.320 -37.246 -14.708  1.00 10.00      B   
ATOM   3154  NZ  LYS B 169      -9.164 -38.016 -15.235  1.00 10.00      B   
ATOM   3155  HZ1 LYS B 169      -8.306 -37.428 -15.223  1.00 10.00      B   
ATOM   3156  HZ2 LYS B 169      -9.348 -38.315 -16.213  1.00 10.00      B   
ATOM   3157  HZ3 LYS B 169      -8.997 -38.861 -14.651  1.00 10.00      B   
ATOM   3158  C   LYS B 169     -12.026 -34.673  -9.183  1.00 10.00      B   
ATOM   3159  O   LYS B 169     -12.800 -35.329  -8.481  1.00 10.00      B   
ATOM   3160  N   LEU B 170     -11.074 -33.897  -8.681  1.00 10.00      B   
ATOM   3161  HN  LEU B 170     -10.495 -33.396  -9.295  1.00 10.00      B   
ATOM   3162  CA  LEU B 170     -10.867 -33.766  -7.246  1.00 10.00      B   
ATOM   3163  CB  LEU B 170      -9.619 -32.933  -6.957  1.00 10.00      B   
ATOM   3164  CG  LEU B 170      -8.294 -33.512  -7.447  1.00 10.00      B   
ATOM   3165  CD1 LEU B 170      -7.181 -32.498  -7.264  1.00 10.00      B   
ATOM   3166  CD2 LEU B 170      -7.971 -34.807  -6.716  1.00 10.00      B   
ATOM   3167  C   LEU B 170     -12.076 -33.130  -6.577  1.00 10.00      B   
ATOM   3168  O   LEU B 170     -12.589 -33.647  -5.584  1.00 10.00      B   
ATOM   3169  N   MET B 171     -12.539 -32.019  -7.140  1.00 10.00      B   
ATOM   3170  HN  MET B 171     -12.094 -31.670  -7.945  1.00 10.00      B   
ATOM   3171  CA  MET B 171     -13.687 -31.302  -6.599  1.00 10.00      B   
ATOM   3172  CB  MET B 171     -13.913 -29.987  -7.346  1.00 10.00      B   
ATOM   3173  CG  MET B 171     -12.808 -28.961  -7.151  1.00 10.00      B   
ATOM   3174  SD  MET B 171     -12.440 -28.642  -5.412  1.00 10.00      B   
ATOM   3175  CE  MET B 171     -13.991 -27.947  -4.849  1.00 10.00      B   
ATOM   3176  C   MET B 171     -14.945 -32.163  -6.637  1.00 10.00      B   
ATOM   3177  O   MET B 171     -15.802 -32.064  -5.758  1.00 10.00      B   
ATOM   3178  N   GLU B 172     -15.047 -33.014  -7.654  1.00 10.00      B   
ATOM   3179  HN  GLU B 172     -14.337 -33.033  -8.335  1.00 10.00      B   
ATOM   3180  CA  GLU B 172     -16.192 -33.906  -7.801  1.00 10.00      B   
ATOM   3181  CB  GLU B 172     -16.124 -34.648  -9.136  1.00 10.00      B   
ATOM   3182  CG  GLU B 172     -16.523 -33.807 -10.334  1.00 10.00      B   
ATOM   3183  CD  GLU B 172     -16.506 -34.596 -11.623  1.00 10.00      B   
ATOM   3184  OE1 GLU B 172     -17.296 -35.556 -11.748  1.00 10.00      B   
ATOM   3185  OE2 GLU B 172     -15.713 -34.261 -12.525  1.00 10.00      B   
ATOM   3186  C   GLU B 172     -16.251 -34.912  -6.656  1.00 10.00      B   
ATOM   3187  O   GLU B 172     -17.328 -35.374  -6.275  1.00 10.00      B   
ATOM   3188  N   GLY B 173     -15.088 -35.239  -6.108  1.00 10.00      B   
ATOM   3189  HN  GLY B 173     -14.265 -34.826  -6.450  1.00 10.00      B   
ATOM   3190  CA  GLY B 173     -15.018 -36.188  -5.013  1.00 10.00      B   
ATOM   3191  C   GLY B 173     -15.202 -35.524  -3.664  1.00 10.00      B   
ATOM   3192  O   GLY B 173     -15.247 -36.195  -2.634  1.00 10.00      B   
ATOM   3193  N   LEU B 174     -15.311 -34.202  -3.669  1.00 10.00      B   
ATOM   3194  HN  LEU B 174     -15.266 -33.721  -4.524  1.00 10.00      B   
ATOM   3195  CA  LEU B 174     -15.492 -33.444  -2.438  1.00 10.00      B   
ATOM   3196  CB  LEU B 174     -14.618 -32.187  -2.449  1.00 10.00      B   
ATOM   3197  CG  LEU B 174     -13.106 -32.422  -2.477  1.00 10.00      B   
ATOM   3198  CD1 LEU B 174     -12.358 -31.102  -2.568  1.00 10.00      B   
ATOM   3199  CD2 LEU B 174     -12.662 -33.205  -1.251  1.00 10.00      B   
ATOM   3200  C   LEU B 174     -16.954 -33.069  -2.238  1.00 10.00      B   
ATOM   3201  O   LEU B 174     -17.281 -32.216  -1.414  1.00 10.00      B   
ATOM   3202  N   GLN B 175     -17.827 -33.718  -2.995  1.00 10.00      B   
ATOM   3203  HN  GLN B 175     -17.503 -34.396  -3.623  1.00 10.00      B   
ATOM   3204  CA  GLN B 175     -19.255 -33.460  -2.909  1.00 10.00      B   
ATOM   3205  CB  GLN B 175     -19.889 -33.529  -4.301  1.00 10.00      B   
ATOM   3206  CG  GLN B 175     -19.197 -32.666  -5.343  1.00 10.00      B   
ATOM   3207  CD  GLN B 175     -19.924 -32.658  -6.671  1.00 10.00      B   
ATOM   3208  OE1 GLN B 175     -20.753 -31.785  -6.934  1.00 10.00      B   
ATOM   3209  NE2 GLN B 175     -19.630 -33.636  -7.510  1.00 10.00      B   
ATOM   3210 HE21 GLN B 175     -18.968 -34.306  -7.230  1.00 10.00      B   
ATOM   3211 HE22 GLN B 175     -20.085 -33.653  -8.378  1.00 10.00      B   
ATOM   3212  C   GLN B 175     -19.923 -34.468  -1.978  1.00 10.00      B   
ATOM   3213  O   GLN B 175     -19.475 -35.613  -1.875  1.00 10.00      B   
ATOM   3214  N   PRO B 176     -20.991 -34.059  -1.278  1.00 10.00      B   
ATOM   3215  CA  PRO B 176     -21.530 -32.698  -1.362  1.00 10.00      B   
ATOM   3216  CB  PRO B 176     -22.927 -32.845  -0.754  1.00 10.00      B   
ATOM   3217  CG  PRO B 176     -22.793 -33.962   0.222  1.00 10.00      B   
ATOM   3218  CD  PRO B 176     -21.765 -34.902  -0.350  1.00 10.00      B   
ATOM   3219  C   PRO B 176     -20.698 -31.706  -0.548  1.00 10.00      B   
ATOM   3220  O   PRO B 176     -20.008 -32.091   0.400  1.00 10.00      B   
ATOM   3221  N   PHE B 177     -20.769 -30.435  -0.926  1.00 10.00      B   
ATOM   3222  HN  PHE B 177     -21.343 -30.194  -1.682  1.00 10.00      B   
ATOM   3223  CA  PHE B 177     -20.026 -29.385  -0.242  1.00 10.00      B   
ATOM   3224  CB  PHE B 177     -19.765 -28.206  -1.184  1.00 10.00      B   
ATOM   3225  CG  PHE B 177     -19.029 -28.590  -2.437  1.00 10.00      B   
ATOM   3226  CD1 PHE B 177     -19.668 -28.568  -3.666  1.00 10.00      B   
ATOM   3227  CD2 PHE B 177     -17.701 -28.977  -2.384  1.00 10.00      B   
ATOM   3228  CE1 PHE B 177     -18.994 -28.925  -4.820  1.00 10.00      B   
ATOM   3229  CE2 PHE B 177     -17.022 -29.335  -3.531  1.00 10.00      B   
ATOM   3230  CZ  PHE B 177     -17.669 -29.309  -4.752  1.00 10.00      B   
ATOM   3231  C   PHE B 177     -20.783 -28.920   0.993  1.00 10.00      B   
ATOM   3232  O   PHE B 177     -21.972 -29.220   1.150  1.00 10.00      B   
ATOM   3233  N   GLU B 178     -20.104 -28.187   1.861  1.00 10.00      B   
ATOM   3234  HN  GLU B 178     -19.158 -27.967   1.676  1.00 10.00      B   
ATOM   3235  CA  GLU B 178     -20.714 -27.701   3.084  1.00 10.00      B   
ATOM   3236  CB  GLU B 178     -19.921 -28.183   4.296  1.00 10.00      B   
ATOM   3237  CG  GLU B 178     -20.737 -28.276   5.573  1.00 10.00      B   
ATOM   3238  CD  GLU B 178     -20.037 -29.071   6.649  1.00 10.00      B   
ATOM   3239  OE1 GLU B 178     -19.816 -28.526   7.752  1.00 10.00      B   
ATOM   3240  OE2 GLU B 178     -19.704 -30.247   6.403  1.00 10.00      B   
ATOM   3241  C   GLU B 178     -20.826 -26.179   3.096  1.00 10.00      B   
ATOM   3242  O   GLU B 178     -21.764 -25.626   3.671  1.00 10.00      B   
ATOM   3243  N   ASN B 179     -19.870 -25.501   2.471  1.00 10.00      B   
ATOM   3244  HN  ASN B 179     -19.139 -25.991   2.028  1.00 10.00      B   
ATOM   3245  CA  ASN B 179     -19.889 -24.040   2.430  1.00 10.00      B   
ATOM   3246  CB  ASN B 179     -18.838 -23.416   3.357  1.00 10.00      B   
ATOM   3247  CG  ASN B 179     -17.412 -23.763   2.978  1.00 10.00      B   
ATOM   3248  OD1 ASN B 179     -16.817 -23.133   2.102  1.00 10.00      B   
ATOM   3249  ND2 ASN B 179     -16.849 -24.755   3.652  1.00 10.00      B   
ATOM   3250 HD21 ASN B 179     -17.378 -25.200   4.348  1.00 10.00      B   
ATOM   3251 HD22 ASN B 179     -15.930 -25.011   3.425  1.00 10.00      B   
ATOM   3252  C   ASN B 179     -19.773 -23.491   1.010  1.00 10.00      B   
ATOM   3253  O   ASN B 179     -19.346 -24.189   0.088  1.00 10.00      B   
ATOM   3254  N   THR B 180     -20.141 -22.225   0.855  1.00 10.00      B   
ATOM   3255  HN  THR B 180     -20.443 -21.718   1.641  1.00 10.00      B   
ATOM   3256  CA  THR B 180     -20.121 -21.549  -0.434  1.00 10.00      B   
ATOM   3257  CB  THR B 180     -20.788 -20.172  -0.308  1.00 10.00      B   
ATOM   3258  OG1 THR B 180     -20.992 -19.888   1.086  1.00 10.00      B   
ATOM   3259  HG1 THR B 180     -21.604 -19.150   1.176  1.00 10.00      B   
ATOM   3260  CG2 THR B 180     -22.131 -20.169  -1.022  1.00 10.00      B   
ATOM   3261  C   THR B 180     -18.708 -21.378  -0.991  1.00 10.00      B   
ATOM   3262  O   THR B 180     -18.504 -21.426  -2.207  1.00 10.00      B   
ATOM   3263  N   GLN B 181     -17.734 -21.191  -0.105  1.00 10.00      B   
ATOM   3264  HN  GLN B 181     -17.950 -21.174   0.851  1.00 10.00      B   
ATOM   3265  CA  GLN B 181     -16.350 -21.009  -0.530  1.00 10.00      B   
ATOM   3266  CB  GLN B 181     -15.466 -20.518   0.623  1.00 10.00      B   
ATOM   3267  CG  GLN B 181     -15.307 -19.007   0.689  1.00 10.00      B   
ATOM   3268  CD  GLN B 181     -14.555 -18.441  -0.503  1.00 10.00      B   
ATOM   3269  OE1 GLN B 181     -13.329 -18.325  -0.488  1.00 10.00      B   
ATOM   3270  NE2 GLN B 181     -15.282 -18.077  -1.544  1.00 10.00      B   
ATOM   3271 HE21 GLN B 181     -16.257 -18.194  -1.493  1.00 10.00      B   
ATOM   3272 HE22 GLN B 181     -14.823 -17.695  -2.319  1.00 10.00      B   
ATOM   3273  C   GLN B 181     -15.787 -22.272  -1.183  1.00 10.00      B   
ATOM   3274  O   GLN B 181     -14.877 -22.198  -2.007  1.00 10.00      B   
ATOM   3275  N   GLU B 182     -16.342 -23.427  -0.820  1.00 10.00      B   
ATOM   3276  HN  GLU B 182     -17.052 -23.423  -0.142  1.00 10.00      B   
ATOM   3277  CA  GLU B 182     -15.913 -24.700  -1.394  1.00 10.00      B   
ATOM   3278  CB  GLU B 182     -16.452 -25.870  -0.569  1.00 10.00      B   
ATOM   3279  CG  GLU B 182     -15.761 -26.086   0.763  1.00 10.00      B   
ATOM   3280  CD  GLU B 182     -16.326 -27.282   1.504  1.00 10.00      B   
ATOM   3281  OE1 GLU B 182     -17.550 -27.296   1.774  1.00 10.00      B   
ATOM   3282  OE2 GLU B 182     -15.553 -28.216   1.812  1.00 10.00      B   
ATOM   3283  C   GLU B 182     -16.438 -24.831  -2.818  1.00 10.00      B   
ATOM   3284  O   GLU B 182     -15.719 -25.241  -3.731  1.00 10.00      B   
ATOM   3285  N   ILE B 183     -17.703 -24.467  -2.996  1.00 10.00      B   
ATOM   3286  HN  ILE B 183     -18.214 -24.142  -2.224  1.00 10.00      B   
ATOM   3287  CA  ILE B 183     -18.359 -24.539  -4.297  1.00 10.00      B   
ATOM   3288  CB  ILE B 183     -19.854 -24.169  -4.193  1.00 10.00      B   
ATOM   3289  CG1 ILE B 183     -20.496 -24.882  -3.001  1.00 10.00      B   
ATOM   3290  CG2 ILE B 183     -20.588 -24.524  -5.478  1.00 10.00      B   
ATOM   3291  CD1 ILE B 183     -21.853 -24.337  -2.621  1.00 10.00      B   
ATOM   3292  C   ILE B 183     -17.677 -23.611  -5.297  1.00 10.00      B   
ATOM   3293  O   ILE B 183     -17.633 -23.898  -6.493  1.00 10.00      B   
ATOM   3294  N   TYR B 184     -17.128 -22.511  -4.788  1.00 10.00      B   
ATOM   3295  HN  TYR B 184     -17.196 -22.351  -3.823  1.00 10.00      B   
ATOM   3296  CA  TYR B 184     -16.438 -21.532  -5.620  1.00 10.00      B   
ATOM   3297  CB  TYR B 184     -15.911 -20.380  -4.758  1.00 10.00      B   
ATOM   3298  CG  TYR B 184     -15.222 -19.285  -5.543  1.00 10.00      B   
ATOM   3299  CD1 TYR B 184     -15.938 -18.466  -6.408  1.00 10.00      B   
ATOM   3300  CD2 TYR B 184     -13.855 -19.068  -5.419  1.00 10.00      B   
ATOM   3301  CE1 TYR B 184     -15.313 -17.464  -7.127  1.00 10.00      B   
ATOM   3302  CE2 TYR B 184     -13.221 -18.068  -6.134  1.00 10.00      B   
ATOM   3303  CZ  TYR B 184     -13.956 -17.269  -6.987  1.00 10.00      B   
ATOM   3304  OH  TYR B 184     -13.329 -16.273  -7.705  1.00 10.00      B   
ATOM   3305  HH  TYR B 184     -13.829 -15.452  -7.619  1.00 10.00      B   
ATOM   3306  C   TYR B 184     -15.298 -22.176  -6.411  1.00 10.00      B   
ATOM   3307  O   TYR B 184     -15.075 -21.844  -7.576  1.00 10.00      B   
ATOM   3308  N   VAL B 185     -14.598 -23.116  -5.783  1.00 10.00      B   
ATOM   3309  HN  VAL B 185     -14.839 -23.358  -4.862  1.00 10.00      B   
ATOM   3310  CA  VAL B 185     -13.487 -23.803  -6.431  1.00 10.00      B   
ATOM   3311  CB  VAL B 185     -12.637 -24.601  -5.418  1.00 10.00      B   
ATOM   3312  CG1 VAL B 185     -11.331 -25.065  -6.048  1.00 10.00      B   
ATOM   3313  CG2 VAL B 185     -12.365 -23.776  -4.171  1.00 10.00      B   
ATOM   3314  C   VAL B 185     -13.994 -24.743  -7.523  1.00 10.00      B   
ATOM   3315  O   VAL B 185     -13.368 -24.886  -8.574  1.00 10.00      B   
ATOM   3316  N   TYR B 186     -15.146 -25.360  -7.280  1.00 10.00      B   
ATOM   3317  HN  TYR B 186     -15.610 -25.182  -6.435  1.00 10.00      B   
ATOM   3318  CA  TYR B 186     -15.743 -26.288  -8.239  1.00 10.00      B   
ATOM   3319  CB  TYR B 186     -16.993 -26.947  -7.634  1.00 10.00      B   
ATOM   3320  CG  TYR B 186     -17.586 -28.079  -8.455  1.00 10.00      B   
ATOM   3321  CD1 TYR B 186     -16.826 -29.189  -8.805  1.00 10.00      B   
ATOM   3322  CD2 TYR B 186     -18.912 -28.043  -8.867  1.00 10.00      B   
ATOM   3323  CE1 TYR B 186     -17.368 -30.226  -9.543  1.00 10.00      B   
ATOM   3324  CE2 TYR B 186     -19.463 -29.077  -9.607  1.00 10.00      B   
ATOM   3325  CZ  TYR B 186     -18.687 -30.166  -9.942  1.00 10.00      B   
ATOM   3326  OH  TYR B 186     -19.230 -31.196 -10.678  1.00 10.00      B   
ATOM   3327  HH  TYR B 186     -19.505 -30.864 -11.542  1.00 10.00      B   
ATOM   3328  C   TYR B 186     -16.094 -25.575  -9.544  1.00 10.00      B   
ATOM   3329  O   TYR B 186     -15.918 -26.124 -10.632  1.00 10.00      B   
ATOM   3330  N   THR B 187     -16.562 -24.340  -9.430  1.00 10.00      B   
ATOM   3331  HN  THR B 187     -16.664 -23.948  -8.535  1.00 10.00      B   
ATOM   3332  CA  THR B 187     -16.947 -23.551 -10.592  1.00 10.00      B   
ATOM   3333  CB  THR B 187     -17.838 -22.370 -10.173  1.00 10.00      B   
ATOM   3334  OG1 THR B 187     -17.571 -22.040  -8.802  1.00 10.00      B   
ATOM   3335  HG1 THR B 187     -16.650 -21.763  -8.707  1.00 10.00      B   
ATOM   3336  CG2 THR B 187     -19.305 -22.738 -10.318  1.00 10.00      B   
ATOM   3337  C   THR B 187     -15.740 -23.023 -11.375  1.00 10.00      B   
ATOM   3338  O   THR B 187     -15.892 -22.465 -12.462  1.00 10.00      B   
ATOM   3339  N   LEU B 188     -14.543 -23.219 -10.839  1.00 10.00      B   
ATOM   3340  HN  LEU B 188     -14.471 -23.698  -9.985  1.00 10.00      B   
ATOM   3341  CA  LEU B 188     -13.330 -22.739 -11.494  1.00 10.00      B   
ATOM   3342  CB  LEU B 188     -12.203 -22.536 -10.477  1.00 10.00      B   
ATOM   3343  CG  LEU B 188     -12.433 -21.452  -9.419  1.00 10.00      B   
ATOM   3344  CD1 LEU B 188     -11.319 -21.465  -8.383  1.00 10.00      B   
ATOM   3345  CD2 LEU B 188     -12.548 -20.080 -10.068  1.00 10.00      B   
ATOM   3346  C   LEU B 188     -12.872 -23.670 -12.615  1.00 10.00      B   
ATOM   3347  O   LEU B 188     -12.028 -23.297 -13.433  1.00 10.00      B   
ATOM   3348  N   PHE B 189     -13.420 -24.878 -12.653  1.00 10.00      B   
ATOM   3349  HN  PHE B 189     -14.083 -25.127 -11.975  1.00 10.00      B   
ATOM   3350  CA  PHE B 189     -13.047 -25.849 -13.678  1.00 10.00      B   
ATOM   3351  CB  PHE B 189     -12.496 -27.126 -13.035  1.00 10.00      B   
ATOM   3352  CG  PHE B 189     -11.411 -26.882 -12.025  1.00 10.00      B   
ATOM   3353  CD1 PHE B 189     -11.673 -26.985 -10.666  1.00 10.00      B   
ATOM   3354  CD2 PHE B 189     -10.129 -26.546 -12.433  1.00 10.00      B   
ATOM   3355  CE1 PHE B 189     -10.677 -26.757  -9.735  1.00 10.00      B   
ATOM   3356  CE2 PHE B 189      -9.130 -26.318 -11.508  1.00 10.00      B   
ATOM   3357  CZ  PHE B 189      -9.405 -26.423 -10.158  1.00 10.00      B   
ATOM   3358  C   PHE B 189     -14.233 -26.184 -14.575  1.00 10.00      B   
ATOM   3359  O   PHE B 189     -14.142 -27.043 -15.454  1.00 10.00      B   
ATOM   3360  N   LEU B 190     -15.342 -25.496 -14.348  1.00 10.00      B   
ATOM   3361  HN  LEU B 190     -15.343 -24.813 -13.647  1.00 10.00      B   
ATOM   3362  CA  LEU B 190     -16.554 -25.714 -15.124  1.00 10.00      B   
ATOM   3363  CB  LEU B 190     -17.776 -25.732 -14.201  1.00 10.00      B   
ATOM   3364  CG  LEU B 190     -17.825 -26.814 -13.122  1.00 10.00      B   
ATOM   3365  CD1 LEU B 190     -18.983 -26.551 -12.173  1.00 10.00      B   
ATOM   3366  CD2 LEU B 190     -17.955 -28.193 -13.746  1.00 10.00      B   
ATOM   3367  C   LEU B 190     -16.741 -24.601 -16.144  1.00 10.00      B   
ATOM   3368  O   LEU B 190     -16.261 -23.482 -15.946  1.00 10.00      B   
ATOM   3369  N   SER B 191     -17.424 -24.912 -17.235  1.00 10.00      B   
ATOM   3370  HN  SER B 191     -17.747 -25.835 -17.357  1.00 10.00      B   
ATOM   3371  CA  SER B 191     -17.705 -23.925 -18.262  1.00 10.00      B   
ATOM   3372  CB  SER B 191     -17.878 -24.616 -19.615  1.00 10.00      B   
ATOM   3373  OG  SER B 191     -18.846 -25.651 -19.536  1.00 10.00      B   
ATOM   3374  HG  SER B 191     -18.692 -26.289 -20.243  1.00 10.00      B   
ATOM   3375  C   SER B 191     -18.978 -23.177 -17.876  1.00 10.00      B   
ATOM   3376  O   SER B 191     -19.650 -23.565 -16.915  1.00 10.00      B   
ATOM   3377  N   SER B 192     -19.319 -22.122 -18.610  1.00 10.00      B   
ATOM   3378  HN  SER B 192     -18.755 -21.857 -19.370  1.00 10.00      B   
ATOM   3379  CA  SER B 192     -20.518 -21.347 -18.308  1.00 10.00      B   
ATOM   3380  CB  SER B 192     -20.679 -20.196 -19.302  1.00 10.00      B   
ATOM   3381  OG  SER B 192     -19.915 -20.430 -20.472  1.00 10.00      B   
ATOM   3382  HG  SER B 192     -20.365 -21.083 -21.023  1.00 10.00      B   
ATOM   3383  C   SER B 192     -21.767 -22.231 -18.284  1.00 10.00      B   
ATOM   3384  O   SER B 192     -22.664 -22.036 -17.457  1.00 10.00      B   
ATOM   3385  N   LYS B 193     -21.808 -23.216 -19.179  1.00 10.00      B   
ATOM   3386  HN  LYS B 193     -21.056 -23.323 -19.803  1.00 10.00      B   
ATOM   3387  CA  LYS B 193     -22.934 -24.138 -19.262  1.00 10.00      B   
ATOM   3388  CB  LYS B 193     -22.793 -25.040 -20.490  1.00 10.00      B   
ATOM   3389  CG  LYS B 193     -22.993 -24.340 -21.823  1.00 10.00      B   
ATOM   3390  CD  LYS B 193     -22.838 -25.324 -22.969  1.00 10.00      B   
ATOM   3391  CE  LYS B 193     -23.006 -24.647 -24.318  1.00 10.00      B   
ATOM   3392  NZ  LYS B 193     -22.704 -25.572 -25.441  1.00 10.00      B   
ATOM   3393  HZ1 LYS B 193     -23.331 -26.401 -25.400  1.00 10.00      B   
ATOM   3394  HZ2 LYS B 193     -21.716 -25.894 -25.386  1.00 10.00      B   
ATOM   3395  HZ3 LYS B 193     -22.847 -25.087 -26.350  1.00 10.00      B   
ATOM   3396  C   LYS B 193     -23.030 -24.997 -18.004  1.00 10.00      B   
ATOM   3397  O   LYS B 193     -24.094 -25.103 -17.390  1.00 10.00      B   
ATOM   3398  N   GLU B 194     -21.907 -25.593 -17.618  1.00 10.00      B   
ATOM   3399  HN  GLU B 194     -21.089 -25.454 -18.143  1.00 10.00      B   
ATOM   3400  CA  GLU B 194     -21.856 -26.449 -16.436  1.00 10.00      B   
ATOM   3401  CB  GLU B 194     -20.488 -27.121 -16.319  1.00 10.00      B   
ATOM   3402  CG  GLU B 194     -20.086 -27.934 -17.536  1.00 10.00      B   
ATOM   3403  CD  GLU B 194     -18.705 -28.537 -17.399  1.00 10.00      B   
ATOM   3404  OE1 GLU B 194     -17.707 -27.824 -17.649  1.00 10.00      B   
ATOM   3405  OE2 GLU B 194     -18.606 -29.729 -17.042  1.00 10.00      B   
ATOM   3406  C   GLU B 194     -22.160 -25.655 -15.169  1.00 10.00      B   
ATOM   3407  O   GLU B 194     -22.891 -26.122 -14.295  1.00 10.00      B   
ATOM   3408  N   ILE B 195     -21.603 -24.449 -15.084  1.00 10.00      B   
ATOM   3409  HN  ILE B 195     -21.034 -24.134 -15.823  1.00 10.00      B   
ATOM   3410  CA  ILE B 195     -21.806 -23.581 -13.929  1.00 10.00      B   
ATOM   3411  CB  ILE B 195     -21.057 -22.234 -14.095  1.00 10.00      B   
ATOM   3412  CG1 ILE B 195     -19.543 -22.450 -14.036  1.00 10.00      B   
ATOM   3413  CG2 ILE B 195     -21.491 -21.224 -13.041  1.00 10.00      B   
ATOM   3414  CD1 ILE B 195     -18.737 -21.209 -14.354  1.00 10.00      B   
ATOM   3415  C   ILE B 195     -23.294 -23.320 -13.687  1.00 10.00      B   
ATOM   3416  O   ILE B 195     -23.781 -23.464 -12.565  1.00 10.00      B   
ATOM   3417  N   GLU B 196     -24.012 -22.963 -14.749  1.00 10.00      B   
ATOM   3418  HN  GLU B 196     -23.569 -22.896 -15.624  1.00 10.00      B   
ATOM   3419  CA  GLU B 196     -25.440 -22.672 -14.653  1.00 10.00      B   
ATOM   3420  CB  GLU B 196     -25.989 -22.257 -16.020  1.00 10.00      B   
ATOM   3421  CG  GLU B 196     -27.415 -21.729 -15.988  1.00 10.00      B   
ATOM   3422  CD  GLU B 196     -27.990 -21.510 -17.373  1.00 10.00      B   
ATOM   3423  OE1 GLU B 196     -27.378 -20.764 -18.165  1.00 10.00      B   
ATOM   3424  OE2 GLU B 196     -29.063 -22.081 -17.676  1.00 10.00      B   
ATOM   3425  C   GLU B 196     -26.226 -23.866 -14.118  1.00 10.00      B   
ATOM   3426  O   GLU B 196     -27.037 -23.731 -13.201  1.00 10.00      B   
ATOM   3427  N   GLN B 197     -25.966 -25.033 -14.684  1.00 10.00      B   
ATOM   3428  HN  GLN B 197     -25.284 -25.078 -15.391  1.00 10.00      B   
ATOM   3429  CA  GLN B 197     -26.661 -26.252 -14.289  1.00 10.00      B   
ATOM   3430  CB  GLN B 197     -26.293 -27.399 -15.226  1.00 10.00      B   
ATOM   3431  CG  GLN B 197     -26.711 -27.174 -16.670  1.00 10.00      B   
ATOM   3432  CD  GLN B 197     -26.071 -28.166 -17.616  1.00 10.00      B   
ATOM   3433  OE1 GLN B 197     -24.958 -28.635 -17.382  1.00 10.00      B   
ATOM   3434  NE2 GLN B 197     -26.769 -28.494 -18.690  1.00 10.00      B   
ATOM   3435 HE21 GLN B 197     -27.651 -28.079 -18.813  1.00 10.00      B   
ATOM   3436 HE22 GLN B 197     -26.377 -29.133 -19.321  1.00 10.00      B   
ATOM   3437  C   GLN B 197     -26.387 -26.647 -12.841  1.00 10.00      B   
ATOM   3438  O   GLN B 197     -27.318 -26.897 -12.076  1.00 10.00      B   
ATOM   3439  N   VAL B 198     -25.117 -26.688 -12.461  1.00 10.00      B   
ATOM   3440  HN  VAL B 198     -24.413 -26.445 -13.104  1.00 10.00      B   
ATOM   3441  CA  VAL B 198     -24.743 -27.080 -11.105  1.00 10.00      B   
ATOM   3442  CB  VAL B 198     -23.224 -27.313 -10.957  1.00 10.00      B   
ATOM   3443  CG1 VAL B 198     -22.892 -27.806  -9.555  1.00 10.00      B   
ATOM   3444  CG2 VAL B 198     -22.735 -28.311 -11.996  1.00 10.00      B   
ATOM   3445  C   VAL B 198     -25.227 -26.081 -10.054  1.00 10.00      B   
ATOM   3446  O   VAL B 198     -25.825 -26.476  -9.049  1.00 10.00      B   
ATOM   3447  N   LEU B 199     -24.993 -24.792 -10.295  1.00 10.00      B   
ATOM   3448  HN  LEU B 199     -24.533 -24.534 -11.126  1.00 10.00      B   
ATOM   3449  CA  LEU B 199     -25.397 -23.746  -9.354  1.00 10.00      B   
ATOM   3450  CB  LEU B 199     -24.918 -22.365  -9.811  1.00 10.00      B   
ATOM   3451  CG  LEU B 199     -23.488 -21.982  -9.422  1.00 10.00      B   
ATOM   3452  CD1 LEU B 199     -23.164 -20.578  -9.904  1.00 10.00      B   
ATOM   3453  CD2 LEU B 199     -23.299 -22.083  -7.916  1.00 10.00      B   
ATOM   3454  C   LEU B 199     -26.903 -23.733  -9.105  1.00 10.00      B   
ATOM   3455  O   LEU B 199     -27.354 -23.396  -8.009  1.00 10.00      B   
ATOM   3456  N   SER B 200     -27.677 -24.112 -10.114  1.00 10.00      B   
ATOM   3457  HN  SER B 200     -27.263 -24.376 -10.965  1.00 10.00      B   
ATOM   3458  CA  SER B 200     -29.129 -24.139  -9.990  1.00 10.00      B   
ATOM   3459  CB  SER B 200     -29.778 -24.319 -11.362  1.00 10.00      B   
ATOM   3460  OG  SER B 200     -29.441 -23.244 -12.225  1.00 10.00      B   
ATOM   3461  HG  SER B 200     -28.584 -23.427 -12.646  1.00 10.00      B   
ATOM   3462  C   SER B 200     -29.591 -25.243  -9.039  1.00 10.00      B   
ATOM   3463  O   SER B 200     -30.713 -25.207  -8.531  1.00 10.00      B   
ATOM   3464  N   GLY B 201     -28.716 -26.210  -8.786  1.00 10.00      B   
ATOM   3465  HN  GLY B 201     -27.825 -26.173  -9.199  1.00 10.00      B   
ATOM   3466  CA  GLY B 201     -29.061 -27.310  -7.907  1.00 10.00      B   
ATOM   3467  C   GLY B 201     -28.473 -27.172  -6.514  1.00 10.00      B   
ATOM   3468  O   GLY B 201     -28.624 -28.067  -5.684  1.00 10.00      B   
ATOM   3469  N   VAL B 202     -27.802 -26.059  -6.251  1.00 10.00      B   
ATOM   3470  HN  VAL B 202     -27.713 -25.377  -6.949  1.00 10.00      B   
ATOM   3471  CA  VAL B 202     -27.197 -25.824  -4.943  1.00 10.00      B   
ATOM   3472  CB  VAL B 202     -26.042 -24.800  -5.026  1.00 10.00      B   
ATOM   3473  CG1 VAL B 202     -25.441 -24.546  -3.651  1.00 10.00      B   
ATOM   3474  CG2 VAL B 202     -24.966 -25.284  -5.988  1.00 10.00      B   
ATOM   3475  C   VAL B 202     -28.247 -25.338  -3.945  1.00 10.00      B   
ATOM   3476  O   VAL B 202     -28.874 -24.297  -4.151  1.00 10.00      B   
ATOM   3477  N   THR B 203     -28.434 -26.094  -2.870  1.00 10.00      B   
ATOM   3478  HN  THR B 203     -27.899 -26.910  -2.758  1.00 10.00      B   
ATOM   3479  CA  THR B 203     -29.413 -25.742  -1.848  1.00 10.00      B   
ATOM   3480  CB  THR B 203     -29.901 -26.991  -1.090  1.00 10.00      B   
ATOM   3481  OG1 THR B 203     -28.810 -27.910  -0.914  1.00 10.00      B   
ATOM   3482  HG1 THR B 203     -28.768 -28.503  -1.675  1.00 10.00      B   
ATOM   3483  CG2 THR B 203     -31.021 -27.677  -1.859  1.00 10.00      B   
ATOM   3484  C   THR B 203     -28.840 -24.733  -0.854  1.00 10.00      B   
ATOM   3485  O   THR B 203     -29.580 -23.985  -0.214  1.00 10.00      B   
ATOM   3486  N   LEU B 204     -27.518 -24.717  -0.739  1.00 10.00      B   
ATOM   3487  HN  LEU B 204     -26.988 -25.332  -1.287  1.00 10.00      B   
ATOM   3488  CA  LEU B 204     -26.834 -23.810   0.174  1.00 10.00      B   
ATOM   3489  CB  LEU B 204     -25.344 -24.162   0.248  1.00 10.00      B   
ATOM   3490  CG  LEU B 204     -24.997 -25.495   0.916  1.00 10.00      B   
ATOM   3491  CD1 LEU B 204     -23.577 -25.913   0.569  1.00 10.00      B   
ATOM   3492  CD2 LEU B 204     -25.174 -25.398   2.424  1.00 10.00      B   
ATOM   3493  C   LEU B 204     -26.998 -22.360  -0.273  1.00 10.00      B   
ATOM   3494  O   LEU B 204     -26.990 -22.073  -1.471  1.00 10.00      B   
ATOM   3495  N   PRO B 205     -27.162 -21.433   0.687  1.00 10.00      B   
ATOM   3496  CA  PRO B 205     -27.321 -20.003   0.391  1.00 10.00      B   
ATOM   3497  CB  PRO B 205     -27.423 -19.355   1.778  1.00 10.00      B   
ATOM   3498  CG  PRO B 205     -27.833 -20.462   2.689  1.00 10.00      B   
ATOM   3499  CD  PRO B 205     -27.211 -21.707   2.133  1.00 10.00      B   
ATOM   3500  C   PRO B 205     -26.108 -19.459  -0.357  1.00 10.00      B   
ATOM   3501  O   PRO B 205     -25.011 -19.369   0.201  1.00 10.00      B   
ATOM   3502  N   LEU B 206     -26.315 -19.104  -1.617  1.00 10.00      B   
ATOM   3503  HN  LEU B 206     -27.220 -19.181  -1.989  1.00 10.00      B   
ATOM   3504  CA  LEU B 206     -25.248 -18.588  -2.463  1.00 10.00      B   
ATOM   3505  CB  LEU B 206     -25.706 -18.536  -3.923  1.00 10.00      B   
ATOM   3506  CG  LEU B 206     -26.153 -19.864  -4.537  1.00 10.00      B   
ATOM   3507  CD1 LEU B 206     -26.726 -19.645  -5.927  1.00 10.00      B   
ATOM   3508  CD2 LEU B 206     -25.002 -20.858  -4.576  1.00 10.00      B   
ATOM   3509  C   LEU B 206     -24.784 -17.210  -2.011  1.00 10.00      B   
ATOM   3510  O   LEU B 206     -25.592 -16.373  -1.604  1.00 10.00      B   
ATOM   3511  N   ASP B 207     -23.478 -16.990  -2.078  1.00 10.00      B   
ATOM   3512  HN  ASP B 207     -22.890 -17.703  -2.403  1.00 10.00      B   
ATOM   3513  CA  ASP B 207     -22.891 -15.716  -1.689  1.00 10.00      B   
ATOM   3514  CB  ASP B 207     -21.472 -15.918  -1.141  1.00 10.00      B   
ATOM   3515  CG  ASP B 207     -20.400 -15.853  -2.212  1.00 10.00      B   
ATOM   3516  OD1 ASP B 207     -20.302 -16.802  -3.022  1.00 10.00      B   
ATOM   3517  OD2 ASP B 207     -19.652 -14.853  -2.247  1.00 10.00      B   
ATOM   3518  C   ASP B 207     -22.876 -14.762  -2.881  1.00 10.00      B   
ATOM   3519  O   ASP B 207     -23.259 -15.142  -3.986  1.00 10.00      B   
ATOM   3520  N   LEU B 208     -22.426 -13.535  -2.657  1.00 10.00      B   
ATOM   3521  HN  LEU B 208     -22.113 -13.301  -1.759  1.00 10.00      B   
ATOM   3522  CA  LEU B 208     -22.375 -12.530  -3.714  1.00 10.00      B   
ATOM   3523  CB  LEU B 208     -21.944 -11.172  -3.161  1.00 10.00      B   
ATOM   3524  CG  LEU B 208     -23.053 -10.330  -2.531  1.00 10.00      B   
ATOM   3525  CD1 LEU B 208     -22.483  -9.056  -1.934  1.00 10.00      B   
ATOM   3526  CD2 LEU B 208     -24.128 -10.006  -3.557  1.00 10.00      B   
ATOM   3527  C   LEU B 208     -21.486 -12.943  -4.885  1.00 10.00      B   
ATOM   3528  O   LEU B 208     -21.816 -12.673  -6.042  1.00 10.00      B   
ATOM   3529  N   GLU B 209     -20.373 -13.608  -4.591  1.00 10.00      B   
ATOM   3530  HN  GLU B 209     -20.167 -13.820  -3.648  1.00 10.00      B   
ATOM   3531  CA  GLU B 209     -19.456 -14.047  -5.633  1.00 10.00      B   
ATOM   3532  CB  GLU B 209     -18.167 -14.606  -5.026  1.00 10.00      B   
ATOM   3533  CG  GLU B 209     -16.928 -14.352  -5.867  1.00 10.00      B   
ATOM   3534  CD  GLU B 209     -16.549 -12.886  -5.915  1.00 10.00      B   
ATOM   3535  OE1 GLU B 209     -15.807 -12.430  -5.014  1.00 10.00      B   
ATOM   3536  OE2 GLU B 209     -16.986 -12.184  -6.851  1.00 10.00      B   
ATOM   3537  C   GLU B 209     -20.124 -15.094  -6.513  1.00 10.00      B   
ATOM   3538  O   GLU B 209     -20.121 -14.982  -7.740  1.00 10.00      B   
ATOM   3539  N   LEU B 210     -20.718 -16.101  -5.880  1.00 10.00      B   
ATOM   3540  HN  LEU B 210     -20.684 -16.140  -4.893  1.00 10.00      B   
ATOM   3541  CA  LEU B 210     -21.405 -17.156  -6.612  1.00 10.00      B   
ATOM   3542  CB  LEU B 210     -21.763 -18.332  -5.698  1.00 10.00      B   
ATOM   3543  CG  LEU B 210     -20.601 -19.248  -5.303  1.00 10.00      B   
ATOM   3544  CD1 LEU B 210     -21.098 -20.423  -4.482  1.00 10.00      B   
ATOM   3545  CD2 LEU B 210     -19.860 -19.737  -6.538  1.00 10.00      B   
ATOM   3546  C   LEU B 210     -22.638 -16.608  -7.322  1.00 10.00      B   
ATOM   3547  O   LEU B 210     -22.988 -17.060  -8.409  1.00 10.00      B   
ATOM   3548  N   LYS B 211     -23.286 -15.623  -6.708  1.00 10.00      B   
ATOM   3549  HN  LYS B 211     -22.967 -15.312  -5.831  1.00 10.00      B   
ATOM   3550  CA  LYS B 211     -24.464 -15.000  -7.303  1.00 10.00      B   
ATOM   3551  CB  LYS B 211     -25.121 -14.017  -6.329  1.00 10.00      B   
ATOM   3552  CG  LYS B 211     -26.091 -14.659  -5.350  1.00 10.00      B   
ATOM   3553  CD  LYS B 211     -26.519 -13.676  -4.271  1.00 10.00      B   
ATOM   3554  CE  LYS B 211     -27.593 -14.269  -3.373  1.00 10.00      B   
ATOM   3555  NZ  LYS B 211     -27.986 -13.334  -2.286  1.00 10.00      B   
ATOM   3556  HZ1 LYS B 211     -28.871 -13.649  -1.845  1.00 10.00      B   
ATOM   3557  HZ2 LYS B 211     -28.126 -12.377  -2.667  1.00 10.00      B   
ATOM   3558  HZ3 LYS B 211     -27.244 -13.300  -1.558  1.00 10.00      B   
ATOM   3559  C   LYS B 211     -24.072 -14.279  -8.588  1.00 10.00      B   
ATOM   3560  O   LYS B 211     -24.795 -14.321  -9.586  1.00 10.00      B   
ATOM   3561  N   LEU B 212     -22.917 -13.621  -8.557  1.00 10.00      B   
ATOM   3562  HN  LEU B 212     -22.392 -13.614  -7.724  1.00 10.00      B   
ATOM   3563  CA  LEU B 212     -22.411 -12.910  -9.721  1.00 10.00      B   
ATOM   3564  CB  LEU B 212     -21.191 -12.056  -9.358  1.00 10.00      B   
ATOM   3565  CG  LEU B 212     -21.468 -10.592  -9.004  1.00 10.00      B   
ATOM   3566  CD1 LEU B 212     -20.170  -9.861  -8.697  1.00 10.00      B   
ATOM   3567  CD2 LEU B 212     -22.220  -9.899 -10.131  1.00 10.00      B   
ATOM   3568  C   LEU B 212     -22.051 -13.901 -10.817  1.00 10.00      B   
ATOM   3569  O   LEU B 212     -22.392 -13.702 -11.981  1.00 10.00      B   
ATOM   3570  N   LEU B 213     -21.373 -14.977 -10.428  1.00 10.00      B   
ATOM   3571  HN  LEU B 213     -21.127 -15.068  -9.477  1.00 10.00      B   
ATOM   3572  CA  LEU B 213     -20.973 -16.019 -11.366  1.00 10.00      B   
ATOM   3573  CB  LEU B 213     -20.127 -17.078 -10.656  1.00 10.00      B   
ATOM   3574  CG  LEU B 213     -18.931 -17.620 -11.442  1.00 10.00      B   
ATOM   3575  CD1 LEU B 213     -17.915 -16.516 -11.697  1.00 10.00      B   
ATOM   3576  CD2 LEU B 213     -18.286 -18.778 -10.700  1.00 10.00      B   
ATOM   3577  C   LEU B 213     -22.207 -16.660 -11.997  1.00 10.00      B   
ATOM   3578  O   LEU B 213     -22.206 -17.007 -13.180  1.00 10.00      B   
ATOM   3579  N   TYR B 214     -23.255 -16.806 -11.188  1.00 10.00      B   
ATOM   3580  HN  TYR B 214     -23.165 -16.535 -10.246  1.00 10.00      B   
ATOM   3581  CA  TYR B 214     -24.524 -17.370 -11.637  1.00 10.00      B   
ATOM   3582  CB  TYR B 214     -25.525 -17.348 -10.470  1.00 10.00      B   
ATOM   3583  CG  TYR B 214     -26.680 -18.327 -10.569  1.00 10.00      B   
ATOM   3584  CD1 TYR B 214     -27.566 -18.297 -11.638  1.00 10.00      B   
ATOM   3585  CD2 TYR B 214     -26.893 -19.273  -9.574  1.00 10.00      B   
ATOM   3586  CE1 TYR B 214     -28.629 -19.179 -11.712  1.00 10.00      B   
ATOM   3587  CE2 TYR B 214     -27.951 -20.162  -9.642  1.00 10.00      B   
ATOM   3588  CZ  TYR B 214     -28.817 -20.109 -10.712  1.00 10.00      B   
ATOM   3589  OH  TYR B 214     -29.881 -20.981 -10.779  1.00 10.00      B   
ATOM   3590  HH  TYR B 214     -29.716 -21.639 -11.472  1.00 10.00      B   
ATOM   3591  C   TYR B 214     -25.066 -16.532 -12.793  1.00 10.00      B   
ATOM   3592  O   TYR B 214     -25.434 -17.056 -13.846  1.00 10.00      B   
ATOM   3593  N   MET B 215     -25.087 -15.220 -12.588  1.00 10.00      B   
ATOM   3594  HN  MET B 215     -24.763 -14.871 -11.728  1.00 10.00      B   
ATOM   3595  CA  MET B 215     -25.574 -14.285 -13.599  1.00 10.00      B   
ATOM   3596  CB  MET B 215     -25.710 -12.874 -13.016  1.00 10.00      B   
ATOM   3597  CG  MET B 215     -27.018 -12.634 -12.280  1.00 10.00      B   
ATOM   3598  SD  MET B 215     -27.107 -11.005 -11.511  1.00 10.00      B   
ATOM   3599  CE  MET B 215     -26.016 -11.232 -10.108  1.00 10.00      B   
ATOM   3600  C   MET B 215     -24.659 -14.268 -14.819  1.00 10.00      B   
ATOM   3601  O   MET B 215     -25.129 -14.309 -15.959  1.00 10.00      B   
ATOM   3602  N   LYS B 216     -23.354 -14.219 -14.568  1.00 10.00      B   
ATOM   3603  HN  LYS B 216     -23.051 -14.188 -13.634  1.00 10.00      B   
ATOM   3604  CA  LYS B 216     -22.359 -14.201 -15.634  1.00 10.00      B   
ATOM   3605  CB  LYS B 216     -20.941 -14.200 -15.051  1.00 10.00      B   
ATOM   3606  CG  LYS B 216     -20.518 -12.884 -14.420  1.00 10.00      B   
ATOM   3607  CD  LYS B 216     -19.123 -12.981 -13.822  1.00 10.00      B   
ATOM   3608  CE  LYS B 216     -18.682 -11.657 -13.220  1.00 10.00      B   
ATOM   3609  NZ  LYS B 216     -17.321 -11.739 -12.628  1.00 10.00      B   
ATOM   3610  HZ1 LYS B 216     -17.012 -10.798 -12.313  1.00 10.00      B   
ATOM   3611  HZ2 LYS B 216     -16.641 -12.093 -13.331  1.00 10.00      B   
ATOM   3612  HZ3 LYS B 216     -17.324 -12.378 -11.810  1.00 10.00      B   
ATOM   3613  C   LYS B 216     -22.532 -15.399 -16.562  1.00 10.00      B   
ATOM   3614  O   LYS B 216     -22.561 -15.247 -17.785  1.00 10.00      B   
ATOM   3615  N   ALA B 217     -22.675 -16.581 -15.970  1.00 10.00      B   
ATOM   3616  HN  ALA B 217     -22.662 -16.627 -14.988  1.00 10.00      B   
ATOM   3617  CA  ALA B 217     -22.840 -17.810 -16.733  1.00 10.00      B   
ATOM   3618  CB  ALA B 217     -22.832 -19.016 -15.810  1.00 10.00      B   
ATOM   3619  C   ALA B 217     -24.111 -17.787 -17.571  1.00 10.00      B   
ATOM   3620  O   ALA B 217     -24.085 -18.137 -18.748  1.00 10.00      B   
ATOM   3621  N   MET B 218     -25.218 -17.359 -16.968  1.00 10.00      B   
ATOM   3622  HN  MET B 218     -25.173 -17.072 -16.031  1.00 10.00      B   
ATOM   3623  CA  MET B 218     -26.499 -17.300 -17.671  1.00 10.00      B   
ATOM   3624  CB  MET B 218     -27.633 -16.886 -16.730  1.00 10.00      B   
ATOM   3625  CG  MET B 218     -28.110 -17.988 -15.799  1.00 10.00      B   
ATOM   3626  SD  MET B 218     -29.554 -17.504 -14.831  1.00 10.00      B   
ATOM   3627  CE  MET B 218     -28.922 -16.067 -13.970  1.00 10.00      B   
ATOM   3628  C   MET B 218     -26.432 -16.355 -18.866  1.00 10.00      B   
ATOM   3629  O   MET B 218     -27.041 -16.604 -19.907  1.00 10.00      B   
ATOM   3630  N   LYS B 219     -25.679 -15.272 -18.713  1.00 10.00      B   
ATOM   3631  HN  LYS B 219     -25.216 -15.128 -17.858  1.00 10.00      B   
ATOM   3632  CA  LYS B 219     -25.523 -14.293 -19.778  1.00 10.00      B   
ATOM   3633  CB  LYS B 219     -24.806 -13.046 -19.252  1.00 10.00      B   
ATOM   3634  CG  LYS B 219     -24.797 -11.875 -20.221  1.00 10.00      B   
ATOM   3635  CD  LYS B 219     -23.892 -10.757 -19.731  1.00 10.00      B   
ATOM   3636  CE  LYS B 219     -23.891  -9.586 -20.699  1.00 10.00      B   
ATOM   3637  NZ  LYS B 219     -22.896  -8.552 -20.320  1.00 10.00      B   
ATOM   3638  HZ1 LYS B 219     -23.048  -7.687 -20.877  1.00 10.00      B   
ATOM   3639  HZ2 LYS B 219     -21.933  -8.897 -20.503  1.00 10.00      B   
ATOM   3640  HZ3 LYS B 219     -22.984  -8.318 -19.309  1.00 10.00      B   
ATOM   3641  C   LYS B 219     -24.742 -14.892 -20.946  1.00 10.00      B   
ATOM   3642  O   LYS B 219     -25.044 -14.627 -22.111  1.00 10.00      B   
ATOM   3643  N   GLU B 220     -23.747 -15.710 -20.623  1.00 10.00      B   
ATOM   3644  HN  GLU B 220     -23.564 -15.886 -19.675  1.00 10.00      B   
ATOM   3645  CA  GLU B 220     -22.916 -16.351 -21.636  1.00 10.00      B   
ATOM   3646  CB  GLU B 220     -21.625 -16.889 -21.013  1.00 10.00      B   
ATOM   3647  CG  GLU B 220     -20.728 -15.818 -20.421  1.00 10.00      B   
ATOM   3648  CD  GLU B 220     -19.511 -16.393 -19.728  1.00 10.00      B   
ATOM   3649  OE1 GLU B 220     -19.545 -16.551 -18.490  1.00 10.00      B   
ATOM   3650  OE2 GLU B 220     -18.506 -16.681 -20.417  1.00 10.00      B   
ATOM   3651  C   GLU B 220     -23.665 -17.480 -22.338  1.00 10.00      B   
ATOM   3652  O   GLU B 220     -23.479 -17.714 -23.533  1.00 10.00      B   
ATOM   3653  N   ASN B 221     -24.521 -18.169 -21.593  1.00 10.00      B   
ATOM   3654  HN  ASN B 221     -24.628 -17.928 -20.646  1.00 10.00      B   
ATOM   3655  CA  ASN B 221     -25.295 -19.283 -22.138  1.00 10.00      B   
ATOM   3656  CB  ASN B 221     -25.738 -20.240 -21.030  1.00 10.00      B   
ATOM   3657  CG  ASN B 221     -24.587 -20.857 -20.269  1.00 10.00      B   
ATOM   3658  OD1 ASN B 221     -23.491 -21.035 -20.801  1.00 10.00      B   
ATOM   3659  ND2 ASN B 221     -24.838 -21.196 -19.017  1.00 10.00      B   
ATOM   3660 HD21 ASN B 221     -25.749 -21.026 -18.662  1.00 10.00      B   
ATOM   3661 HD22 ASN B 221     -24.113 -21.591 -18.486  1.00 10.00      B   
ATOM   3662  C   ASN B 221     -26.527 -18.799 -22.892  1.00 10.00      B   
ATOM   3663  O   ASN B 221     -27.262 -19.606 -23.471  1.00 10.00      B   
ATOM   3664  N   ALA B 222     -26.746 -17.482 -22.868  1.00 10.00      B   
ATOM   3665  HN  ALA B 222     -26.112 -16.910 -22.386  1.00 10.00      B   
ATOM   3666  CA  ALA B 222     -27.890 -16.858 -23.535  1.00 10.00      B   
ATOM   3667  CB  ALA B 222     -27.919 -17.163 -25.028  1.00 10.00      B   
ATOM   3668  C   ALA B 222     -29.204 -17.230 -22.853  1.00 10.00      B   
ATOM   3669  O   ALA B 222     -30.271 -17.208 -23.468  1.00 10.00      B   
ATOM   3670  N   SER B 223     -29.117 -17.558 -21.571  1.00 10.00      B   
ATOM   3671  HN  SER B 223     -28.235 -17.558 -21.140  1.00 10.00      B   
ATOM   3672  CA  SER B 223     -30.284 -17.918 -20.781  1.00 10.00      B   
ATOM   3673  CB  SER B 223     -29.869 -18.861 -19.649  1.00 10.00      B   
ATOM   3674  OG  SER B 223     -28.946 -19.835 -20.113  1.00 10.00      B   
ATOM   3675  HG  SER B 223     -28.389 -20.129 -19.368  1.00 10.00      B   
ATOM   3676  C   SER B 223     -30.924 -16.653 -20.212  1.00 10.00      B   
ATOM   3677  O   SER B 223     -31.063 -16.497 -18.997  1.00 10.00      B   
ATOM   3678  N   PHE B 224     -31.319 -15.757 -21.110  1.00 10.00      B   
ATOM   3679  HN  PHE B 224     -31.212 -15.969 -22.064  1.00 10.00      B   
ATOM   3680  CA  PHE B 224     -31.921 -14.484 -20.731  1.00 10.00      B   
ATOM   3681  CB  PHE B 224     -32.143 -13.602 -21.958  1.00 10.00      B   
ATOM   3682  CG  PHE B 224     -30.868 -13.206 -22.645  1.00 10.00      B   
ATOM   3683  CD1 PHE B 224     -30.505 -13.786 -23.851  1.00 10.00      B   
ATOM   3684  CD2 PHE B 224     -30.030 -12.256 -22.083  1.00 10.00      B   
ATOM   3685  CE1 PHE B 224     -29.331 -13.426 -24.483  1.00 10.00      B   
ATOM   3686  CE2 PHE B 224     -28.854 -11.891 -22.711  1.00 10.00      B   
ATOM   3687  CZ  PHE B 224     -28.504 -12.478 -23.913  1.00 10.00      B   
ATOM   3688  C   PHE B 224     -33.214 -14.657 -19.943  1.00 10.00      B   
ATOM   3689  O   PHE B 224     -33.560 -13.810 -19.119  1.00 10.00      B   
ATOM   3690  N   GLU B 225     -33.916 -15.753 -20.187  1.00 10.00      B   
ATOM   3691  HN  GLU B 225     -33.591 -16.391 -20.859  1.00 10.00      B   
ATOM   3692  CA  GLU B 225     -35.160 -16.030 -19.482  1.00 10.00      B   
ATOM   3693  CB  GLU B 225     -35.859 -17.252 -20.079  1.00 10.00      B   
ATOM   3694  CG  GLU B 225     -37.218 -17.543 -19.467  1.00 10.00      B   
ATOM   3695  CD  GLU B 225     -37.923 -18.694 -20.145  1.00 10.00      B   
ATOM   3696  OE1 GLU B 225     -38.656 -18.451 -21.126  1.00 10.00      B   
ATOM   3697  OE2 GLU B 225     -37.748 -19.848 -19.703  1.00 10.00      B   
ATOM   3698  C   GLU B 225     -34.890 -16.249 -17.995  1.00 10.00      B   
ATOM   3699  O   GLU B 225     -35.477 -15.581 -17.138  1.00 10.00      B   
ATOM   3700  N   ALA B 226     -33.989 -17.181 -17.699  1.00 10.00      B   
ATOM   3701  HN  ALA B 226     -33.566 -17.687 -18.427  1.00 10.00      B   
ATOM   3702  CA  ALA B 226     -33.623 -17.482 -16.322  1.00 10.00      B   
ATOM   3703  CB  ALA B 226     -32.757 -18.729 -16.264  1.00 10.00      B   
ATOM   3704  C   ALA B 226     -32.901 -16.294 -15.699  1.00 10.00      B   
ATOM   3705  O   ALA B 226     -33.064 -16.002 -14.514  1.00 10.00      B   
ATOM   3706  N   LEU B 227     -32.117 -15.600 -16.516  1.00 10.00      B   
ATOM   3707  HN  LEU B 227     -32.025 -15.893 -17.451  1.00 10.00      B   
ATOM   3708  CA  LEU B 227     -31.377 -14.429 -16.066  1.00 10.00      B   
ATOM   3709  CB  LEU B 227     -30.480 -13.907 -17.193  1.00 10.00      B   
ATOM   3710  CG  LEU B 227     -29.718 -12.607 -16.922  1.00 10.00      B   
ATOM   3711  CD1 LEU B 227     -28.620 -12.826 -15.892  1.00 10.00      B   
ATOM   3712  CD2 LEU B 227     -29.141 -12.047 -18.212  1.00 10.00      B   
ATOM   3713  C   LEU B 227     -32.340 -13.338 -15.612  1.00 10.00      B   
ATOM   3714  O   LEU B 227     -32.130 -12.699 -14.581  1.00 10.00      B   
ATOM   3715  N   HIS B 228     -33.405 -13.149 -16.381  1.00 10.00      B   
ATOM   3716  HN  HIS B 228     -33.512 -13.699 -17.187  1.00 10.00      B   
ATOM   3717  CA  HIS B 228     -34.414 -12.144 -16.074  1.00 10.00      B   
ATOM   3718  CB  HIS B 228     -35.394 -12.003 -17.239  1.00 10.00      B   
ATOM   3719  CG  HIS B 228     -36.296 -10.816 -17.138  1.00 10.00      B   
ATOM   3720  ND1 HIS B 228     -35.897  -9.536 -17.459  1.00 10.00      B   
ATOM   3721  HD1 HIS B 228     -34.994  -9.272 -17.763  1.00 10.00      B   
ATOM   3722  CD2 HIS B 228     -37.589 -10.719 -16.751  1.00 10.00      B   
ATOM   3723  CE1 HIS B 228     -36.906  -8.705 -17.276  1.00 10.00      B   
ATOM   3724  NE2 HIS B 228     -37.943  -9.399 -16.847  1.00 10.00      B   
ATOM   3725  HE2 HIS B 228     -38.824  -9.025 -16.622  1.00 10.00      B   
ATOM   3726  C   HIS B 228     -35.161 -12.500 -14.793  1.00 10.00      B   
ATOM   3727  O   HIS B 228     -35.428 -11.637 -13.958  1.00 10.00      B   
ATOM   3728  N   ALA B 229     -35.491 -13.776 -14.643  1.00 10.00      B   
ATOM   3729  HN  ALA B 229     -35.256 -14.418 -15.348  1.00 10.00      B   
ATOM   3730  CA  ALA B 229     -36.197 -14.243 -13.459  1.00 10.00      B   
ATOM   3731  CB  ALA B 229     -36.666 -15.677 -13.651  1.00 10.00      B   
ATOM   3732  C   ALA B 229     -35.301 -14.131 -12.230  1.00 10.00      B   
ATOM   3733  O   ALA B 229     -35.761 -13.792 -11.137  1.00 10.00      B   
ATOM   3734  N   TYR B 230     -34.018 -14.409 -12.421  1.00 10.00      B   
ATOM   3735  HN  TYR B 230     -33.716 -14.680 -13.319  1.00 10.00      B   
ATOM   3736  CA  TYR B 230     -33.045 -14.342 -11.340  1.00 10.00      B   
ATOM   3737  CB  TYR B 230     -31.706 -14.928 -11.797  1.00 10.00      B   
ATOM   3738  CG  TYR B 230     -30.777 -15.327 -10.671  1.00 10.00      B   
ATOM   3739  CD1 TYR B 230     -30.967 -16.515  -9.974  1.00 10.00      B   
ATOM   3740  CD2 TYR B 230     -29.709 -14.520 -10.308  1.00 10.00      B   
ATOM   3741  CE1 TYR B 230     -30.120 -16.886  -8.948  1.00 10.00      B   
ATOM   3742  CE2 TYR B 230     -28.856 -14.883  -9.282  1.00 10.00      B   
ATOM   3743  CZ  TYR B 230     -29.067 -16.065  -8.607  1.00 10.00      B   
ATOM   3744  OH  TYR B 230     -28.221 -16.426  -7.588  1.00 10.00      B   
ATOM   3745  HH  TYR B 230     -28.133 -15.691  -6.975  1.00 10.00      B   
ATOM   3746  C   TYR B 230     -32.856 -12.902 -10.864  1.00 10.00      B   
ATOM   3747  O   TYR B 230     -32.880 -12.629  -9.661  1.00 10.00      B   
ATOM   3748  N   THR B 231     -32.691 -11.985 -11.811  1.00 10.00      B   
ATOM   3749  HN  THR B 231     -32.709 -12.259 -12.751  1.00 10.00      B   
ATOM   3750  CA  THR B 231     -32.490 -10.578 -11.489  1.00 10.00      B   
ATOM   3751  CB  THR B 231     -32.085  -9.758 -12.733  1.00 10.00      B   
ATOM   3752  OG1 THR B 231     -32.803 -10.232 -13.878  1.00 10.00      B   
ATOM   3753  HG1 THR B 231     -32.353 -11.007 -14.239  1.00 10.00      B   
ATOM   3754  CG2 THR B 231     -30.595  -9.888 -13.000  1.00 10.00      B   
ATOM   3755  C   THR B 231     -33.734  -9.971 -10.845  1.00 10.00      B   
ATOM   3756  O   THR B 231     -33.633  -9.206  -9.885  1.00 10.00      B   
ATOM   3757  N   GLU B 232     -34.902 -10.331 -11.372  1.00 10.00      B   
ATOM   3758  HN  GLU B 232     -34.907 -10.941 -12.143  1.00 10.00      B   
ATOM   3759  CA  GLU B 232     -36.176  -9.834 -10.858  1.00 10.00      B   
ATOM   3760  CB  GLU B 232     -37.337 -10.500 -11.607  1.00 10.00      B   
ATOM   3761  CG  GLU B 232     -38.720  -9.987 -11.228  1.00 10.00      B   
ATOM   3762  CD  GLU B 232     -39.304  -9.051 -12.264  1.00 10.00      B   
ATOM   3763  OE1 GLU B 232     -39.072  -9.280 -13.471  1.00 10.00      B   
ATOM   3764  OE2 GLU B 232     -40.008  -8.091 -11.878  1.00 10.00      B   
ATOM   3765  C   GLU B 232     -36.304 -10.109  -9.363  1.00 10.00      B   
ATOM   3766  O   GLU B 232     -36.663  -9.225  -8.583  1.00 10.00      B   
ATOM   3767  N   LYS B 233     -35.987 -11.335  -8.971  1.00 10.00      B   
ATOM   3768  HN  LYS B 233     -35.689 -11.989  -9.640  1.00 10.00      B   
ATOM   3769  CA  LYS B 233     -36.073 -11.735  -7.576  1.00 10.00      B   
ATOM   3770  CB  LYS B 233     -35.809 -13.235  -7.428  1.00 10.00      B   
ATOM   3771  CG  LYS B 233     -35.873 -13.734  -5.994  1.00 10.00      B   
ATOM   3772  CD  LYS B 233     -35.317 -15.143  -5.868  1.00 10.00      B   
ATOM   3773  CE  LYS B 233     -35.006 -15.470  -4.416  1.00 10.00      B   
ATOM   3774  NZ  LYS B 233     -34.405 -16.820  -4.251  1.00 10.00      B   
ATOM   3775  HZ1 LYS B 233     -35.117 -17.554  -4.438  1.00 10.00      B   
ATOM   3776  HZ2 LYS B 233     -34.049 -16.937  -3.280  1.00 10.00      B   
ATOM   3777  HZ3 LYS B 233     -33.612 -16.945  -4.913  1.00 10.00      B   
ATOM   3778  C   LYS B 233     -35.111 -10.941  -6.696  1.00 10.00      B   
ATOM   3779  O   LYS B 233     -35.498 -10.424  -5.653  1.00 10.00      B   
ATOM   3780  N   LEU B 234     -33.867 -10.827  -7.129  1.00 10.00      B   
ATOM   3781  HN  LEU B 234     -33.618 -11.233  -7.985  1.00 10.00      B   
ATOM   3782  CA  LEU B 234     -32.855 -10.112  -6.360  1.00 10.00      B   
ATOM   3783  CB  LEU B 234     -31.465 -10.340  -6.961  1.00 10.00      B   
ATOM   3784  CG  LEU B 234     -30.927 -11.773  -6.933  1.00 10.00      B   
ATOM   3785  CD1 LEU B 234     -29.562 -11.831  -7.602  1.00 10.00      B   
ATOM   3786  CD2 LEU B 234     -30.843 -12.292  -5.505  1.00 10.00      B   
ATOM   3787  C   LEU B 234     -33.133  -8.611  -6.274  1.00 10.00      B   
ATOM   3788  O   LEU B 234     -32.903  -7.984  -5.240  1.00 10.00      B   
ATOM   3789  N   LEU B 235     -33.631  -8.038  -7.356  1.00 10.00      B   
ATOM   3790  HN  LEU B 235     -33.822  -8.587  -8.150  1.00 10.00      B   
ATOM   3791  CA  LEU B 235     -33.891  -6.608  -7.402  1.00 10.00      B   
ATOM   3792  CB  LEU B 235     -33.838  -6.107  -8.846  1.00 10.00      B   
ATOM   3793  CG  LEU B 235     -32.476  -6.216  -9.532  1.00 10.00      B   
ATOM   3794  CD1 LEU B 235     -32.617  -6.073 -11.038  1.00 10.00      B   
ATOM   3795  CD2 LEU B 235     -31.510  -5.178  -8.974  1.00 10.00      B   
ATOM   3796  C   LEU B 235     -35.200  -6.199  -6.738  1.00 10.00      B   
ATOM   3797  O   LEU B 235     -35.233  -5.234  -5.976  1.00 10.00      B   
ATOM   3798  N   PHE B 236     -36.272  -6.930  -7.005  1.00 10.00      B   
ATOM   3799  HN  PHE B 236     -36.190  -7.718  -7.590  1.00 10.00      B   
ATOM   3800  CA  PHE B 236     -37.576  -6.577  -6.452  1.00 10.00      B   
ATOM   3801  CB  PHE B 236     -38.688  -6.829  -7.474  1.00 10.00      B   
ATOM   3802  CG  PHE B 236     -38.550  -5.993  -8.717  1.00 10.00      B   
ATOM   3803  CD1 PHE B 236     -37.851  -6.468  -9.814  1.00 10.00      B   
ATOM   3804  CD2 PHE B 236     -39.112  -4.730  -8.786  1.00 10.00      B   
ATOM   3805  CE1 PHE B 236     -37.714  -5.703 -10.955  1.00 10.00      B   
ATOM   3806  CE2 PHE B 236     -38.981  -3.958  -9.924  1.00 10.00      B   
ATOM   3807  CZ  PHE B 236     -38.280  -4.445 -11.011  1.00 10.00      B   
ATOM   3808  C   PHE B 236     -37.889  -7.239  -5.111  1.00 10.00      B   
ATOM   3809  O   PHE B 236     -38.352  -6.574  -4.186  1.00 10.00      B   
ATOM   3810  N   LYS B 237     -37.628  -8.535  -5.001  1.00 10.00      B   
ATOM   3811  HN  LYS B 237     -37.229  -9.010  -5.760  1.00 10.00      B   
ATOM   3812  CA  LYS B 237     -37.915  -9.267  -3.770  1.00 10.00      B   
ATOM   3813  CB  LYS B 237     -38.098 -10.755  -4.063  1.00 10.00      B   
ATOM   3814  CG  LYS B 237     -39.284 -11.094  -4.946  1.00 10.00      B   
ATOM   3815  CD  LYS B 237     -39.339 -12.589  -5.202  1.00 10.00      B   
ATOM   3816  CE  LYS B 237     -40.617 -12.991  -5.910  1.00 10.00      B   
ATOM   3817  NZ  LYS B 237     -40.768 -14.467  -5.958  1.00 10.00      B   
ATOM   3818  HZ1 LYS B 237     -40.800 -14.854  -4.994  1.00 10.00      B   
ATOM   3819  HZ2 LYS B 237     -39.966 -14.896  -6.464  1.00 10.00      B   
ATOM   3820  HZ3 LYS B 237     -41.646 -14.722  -6.449  1.00 10.00      B   
ATOM   3821  C   LYS B 237     -36.823  -9.083  -2.721  1.00 10.00      B   
ATOM   3822  O   LYS B 237     -37.096  -8.677  -1.592  1.00 10.00      B   
ATOM   3823  N   GLU B 238     -35.588  -9.393  -3.098  1.00 10.00      B   
ATOM   3824  HN  GLU B 238     -35.438  -9.719  -4.014  1.00 10.00      B   
ATOM   3825  CA  GLU B 238     -34.450  -9.274  -2.186  1.00 10.00      B   
ATOM   3826  CB  GLU B 238     -33.248 -10.061  -2.706  1.00 10.00      B   
ATOM   3827  CG  GLU B 238     -33.460 -11.566  -2.747  1.00 10.00      B   
ATOM   3828  CD  GLU B 238     -33.753 -12.152  -1.382  1.00 10.00      B   
ATOM   3829  OE1 GLU B 238     -32.970 -11.901  -0.439  1.00 10.00      B   
ATOM   3830  OE2 GLU B 238     -34.764 -12.875  -1.245  1.00 10.00      B   
ATOM   3831  C   GLU B 238     -34.066  -7.818  -1.946  1.00 10.00      B   
ATOM   3832  O   GLU B 238     -33.356  -7.507  -0.986  1.00 10.00      B   
ATOM   3833  N   LYS B 239     -34.533  -6.940  -2.833  1.00 10.00      B   
ATOM   3834  HN  LYS B 239     -35.073  -7.272  -3.575  1.00 10.00      B   
ATOM   3835  CA  LYS B 239     -34.269  -5.504  -2.743  1.00 10.00      B   
ATOM   3836  CB  LYS B 239     -34.984  -4.884  -1.534  1.00 10.00      B   
ATOM   3837  CG  LYS B 239     -36.501  -4.960  -1.594  1.00 10.00      B   
ATOM   3838  CD  LYS B 239     -37.129  -4.489  -0.291  1.00 10.00      B   
ATOM   3839  CE  LYS B 239     -38.646  -4.529  -0.360  1.00 10.00      B   
ATOM   3840  NZ  LYS B 239     -39.275  -4.159   0.936  1.00 10.00      B   
ATOM   3841  HZ1 LYS B 239     -40.310  -4.228   0.867  1.00 10.00      B   
ATOM   3842  HZ2 LYS B 239     -39.021  -3.184   1.191  1.00 10.00      B   
ATOM   3843  HZ3 LYS B 239     -38.947  -4.795   1.691  1.00 10.00      B   
ATOM   3844  C   LYS B 239     -32.772  -5.202  -2.695  1.00 10.00      B   
ATOM   3845  O   LYS B 239     -32.321  -4.372  -1.905  1.00 10.00      B   
ATOM   3846  N   PHE B 240     -32.006  -5.880  -3.541  1.00 10.00      B   
ATOM   3847  HN  PHE B 240     -32.421  -6.541  -4.140  1.00 10.00      B   
ATOM   3848  CA  PHE B 240     -30.561  -5.679  -3.590  1.00 10.00      B   
ATOM   3849  CB  PHE B 240     -29.891  -6.726  -4.482  1.00 10.00      B   
ATOM   3850  CG  PHE B 240     -28.392  -6.619  -4.536  1.00 10.00      B   
ATOM   3851  CD1 PHE B 240     -27.640  -6.609  -3.372  1.00 10.00      B   
ATOM   3852  CD2 PHE B 240     -27.736  -6.534  -5.752  1.00 10.00      B   
ATOM   3853  CE1 PHE B 240     -26.261  -6.514  -3.420  1.00 10.00      B   
ATOM   3854  CE2 PHE B 240     -26.359  -6.439  -5.809  1.00 10.00      B   
ATOM   3855  CZ  PHE B 240     -25.620  -6.429  -4.641  1.00 10.00      B   
ATOM   3856  C   PHE B 240     -30.225  -4.272  -4.071  1.00 10.00      B   
ATOM   3857  O   PHE B 240     -29.539  -3.523  -3.377  1.00 10.00      B   
ATOM   3858  N   ASP B 241     -30.726  -3.928  -5.257  1.00 10.00      B   
ATOM   3859  HN  ASP B 241     -31.260  -4.586  -5.746  1.00 10.00      B   
ATOM   3860  CA  ASP B 241     -30.503  -2.609  -5.865  1.00 10.00      B   
ATOM   3861  CB  ASP B 241     -30.998  -1.462  -4.971  1.00 10.00      B   
ATOM   3862  CG  ASP B 241     -30.767  -0.098  -5.596  1.00 10.00      B   
ATOM   3863  OD1 ASP B 241     -30.917   0.028  -6.832  1.00 10.00      B   
ATOM   3864  OD2 ASP B 241     -30.441   0.857  -4.857  1.00 10.00      B   
ATOM   3865  C   ASP B 241     -29.050  -2.389  -6.285  1.00 10.00      B   
ATOM   3866  O   ASP B 241     -28.183  -2.107  -5.456  1.00 10.00      B   
ATOM   3867  N   ASP B 242     -28.800  -2.524  -7.582  1.00 10.00      B   
ATOM   3868  HN  ASP B 242     -29.539  -2.751  -8.185  1.00 10.00      B   
ATOM   3869  CA  ASP B 242     -27.467  -2.337  -8.149  1.00 10.00      B   
ATOM   3870  CB  ASP B 242     -26.583  -3.562  -7.901  1.00 10.00      B   
ATOM   3871  CG  ASP B 242     -25.400  -3.627  -8.847  1.00 10.00      B   
ATOM   3872  OD1 ASP B 242     -24.523  -2.736  -8.779  1.00 10.00      B   
ATOM   3873  OD2 ASP B 242     -25.350  -4.565  -9.670  1.00 10.00      B   
ATOM   3874  C   ASP B 242     -27.577  -2.064  -9.644  1.00 10.00      B   
ATOM   3875  O   ASP B 242     -28.241  -2.811 -10.361  1.00 10.00      B   
ATOM   3876  N   PHE B 243     -26.922  -1.001 -10.101  1.00 10.00      B   
ATOM   3877  HN  PHE B 243     -26.398  -0.463  -9.470  1.00 10.00      B   
ATOM   3878  CA  PHE B 243     -26.958  -0.605 -11.511  1.00 10.00      B   
ATOM   3879  CB  PHE B 243     -26.049   0.600 -11.767  1.00 10.00      B   
ATOM   3880  CG  PHE B 243     -26.097   1.107 -13.181  1.00 10.00      B   
ATOM   3881  CD1 PHE B 243     -27.231   1.740 -13.666  1.00 10.00      B   
ATOM   3882  CD2 PHE B 243     -25.011   0.950 -14.025  1.00 10.00      B   
ATOM   3883  CE1 PHE B 243     -27.279   2.207 -14.966  1.00 10.00      B   
ATOM   3884  CE2 PHE B 243     -25.052   1.414 -15.325  1.00 10.00      B   
ATOM   3885  CZ  PHE B 243     -26.188   2.044 -15.797  1.00 10.00      B   
ATOM   3886  C   PHE B 243     -26.616  -1.751 -12.464  1.00 10.00      B   
ATOM   3887  O   PHE B 243     -27.301  -1.950 -13.469  1.00 10.00      B   
ATOM   3888  N   ASP B 244     -25.566  -2.502 -12.151  1.00 10.00      B   
ATOM   3889  HN  ASP B 244     -25.059  -2.301 -11.334  1.00 10.00      B   
ATOM   3890  CA  ASP B 244     -25.152  -3.622 -12.994  1.00 10.00      B   
ATOM   3891  CB  ASP B 244     -23.878  -4.271 -12.455  1.00 10.00      B   
ATOM   3892  CG  ASP B 244     -22.621  -3.537 -12.867  1.00 10.00      B   
ATOM   3893  OD1 ASP B 244     -22.102  -3.814 -13.971  1.00 10.00      B   
ATOM   3894  OD2 ASP B 244     -22.136  -2.688 -12.083  1.00 10.00      B   
ATOM   3895  C   ASP B 244     -26.265  -4.658 -13.102  1.00 10.00      B   
ATOM   3896  O   ASP B 244     -26.599  -5.120 -14.195  1.00 10.00      B   
ATOM   3897  N   THR B 245     -26.840  -5.005 -11.962  1.00 10.00      B   
ATOM   3898  HN  THR B 245     -26.519  -4.600 -11.125  1.00 10.00      B   
ATOM   3899  CA  THR B 245     -27.922  -5.975 -11.913  1.00 10.00      B   
ATOM   3900  CB  THR B 245     -28.266  -6.360 -10.462  1.00 10.00      B   
ATOM   3901  OG1 THR B 245     -27.048  -6.614  -9.741  1.00 10.00      B   
ATOM   3902  HG1 THR B 245     -26.517  -5.800  -9.701  1.00 10.00      B   
ATOM   3903  CG2 THR B 245     -29.124  -7.617 -10.433  1.00 10.00      B   
ATOM   3904  C   THR B 245     -29.162  -5.441 -12.634  1.00 10.00      B   
ATOM   3905  O   THR B 245     -29.854  -6.186 -13.330  1.00 10.00      B   
ATOM   3906  N   TRP B 246     -29.424  -4.143 -12.477  1.00 10.00      B   
ATOM   3907  HN  TRP B 246     -28.834  -3.601 -11.905  1.00 10.00      B   
ATOM   3908  CA  TRP B 246     -30.564  -3.506 -13.131  1.00 10.00      B   
ATOM   3909  CB  TRP B 246     -30.677  -2.030 -12.723  1.00 10.00      B   
ATOM   3910  CG  TRP B 246     -31.262  -1.784 -11.360  1.00 10.00      B   
ATOM   3911  CD1 TRP B 246     -30.660  -1.138 -10.319  1.00 10.00      B   
ATOM   3912  CD2 TRP B 246     -32.567  -2.154 -10.893  1.00 10.00      B   
ATOM   3913  NE1 TRP B 246     -31.493  -1.102  -9.230  1.00 10.00      B   
ATOM   3914  HE1 TRP B 246     -31.278  -0.692  -8.354  1.00 10.00      B   
ATOM   3915  CE2 TRP B 246     -32.672  -1.714  -9.556  1.00 10.00      B   
ATOM   3916  CE3 TRP B 246     -33.653  -2.819 -11.468  1.00 10.00      B   
ATOM   3917  CZ2 TRP B 246     -33.819  -1.914  -8.792  1.00 10.00      B   
ATOM   3918  CZ3 TRP B 246     -34.791  -3.014 -10.707  1.00 10.00      B   
ATOM   3919  CH2 TRP B 246     -34.864  -2.565  -9.383  1.00 10.00      B   
ATOM   3920  C   TRP B 246     -30.399  -3.598 -14.647  1.00 10.00      B   
ATOM   3921  O   TRP B 246     -31.357  -3.851 -15.379  1.00 10.00      B   
ATOM   3922  N   LYS B 247     -29.165  -3.399 -15.104  1.00 10.00      B   
ATOM   3923  HN  LYS B 247     -28.447  -3.193 -14.465  1.00 10.00      B   
ATOM   3924  CA  LYS B 247     -28.849  -3.461 -16.525  1.00 10.00      B   
ATOM   3925  CB  LYS B 247     -27.411  -2.997 -16.782  1.00 10.00      B   
ATOM   3926  CG  LYS B 247     -27.015  -2.968 -18.251  1.00 10.00      B   
ATOM   3927  CD  LYS B 247     -25.862  -2.008 -18.496  1.00 10.00      B   
ATOM   3928  CE  LYS B 247     -25.389  -2.076 -19.939  1.00 10.00      B   
ATOM   3929  NZ  LYS B 247     -24.546  -0.908 -20.306  1.00 10.00      B   
ATOM   3930  HZ1 LYS B 247     -23.934  -1.146 -21.112  1.00 10.00      B   
ATOM   3931  HZ2 LYS B 247     -23.948  -0.627 -19.504  1.00 10.00      B   
ATOM   3932  HZ3 LYS B 247     -25.155  -0.100 -20.577  1.00 10.00      B   
ATOM   3933  C   LYS B 247     -29.075  -4.866 -17.073  1.00 10.00      B   
ATOM   3934  O   LYS B 247     -29.558  -5.035 -18.192  1.00 10.00      B   
ATOM   3935  N   LEU B 248     -28.734  -5.872 -16.280  1.00 10.00      B   
ATOM   3936  HN  LEU B 248     -28.339  -5.678 -15.401  1.00 10.00      B   
ATOM   3937  CA  LEU B 248     -28.923  -7.258 -16.690  1.00 10.00      B   
ATOM   3938  CB  LEU B 248     -28.237  -8.212 -15.712  1.00 10.00      B   
ATOM   3939  CG  LEU B 248     -26.707  -8.230 -15.750  1.00 10.00      B   
ATOM   3940  CD1 LEU B 248     -26.154  -9.162 -14.683  1.00 10.00      B   
ATOM   3941  CD2 LEU B 248     -26.208  -8.638 -17.129  1.00 10.00      B   
ATOM   3942  C   LEU B 248     -30.410  -7.581 -16.797  1.00 10.00      B   
ATOM   3943  O   LEU B 248     -30.826  -8.388 -17.631  1.00 10.00      B   
ATOM   3944  N   TRP B 249     -31.204  -6.930 -15.955  1.00 10.00      B   
ATOM   3945  HN  TRP B 249     -30.804  -6.301 -15.315  1.00 10.00      B   
ATOM   3946  CA  TRP B 249     -32.649  -7.127 -15.945  1.00 10.00      B   
ATOM   3947  CB  TRP B 249     -33.269  -6.514 -14.682  1.00 10.00      B   
ATOM   3948  CG  TRP B 249     -34.732  -6.801 -14.515  1.00 10.00      B   
ATOM   3949  CD1 TRP B 249     -35.294  -7.930 -13.992  1.00 10.00      B   
ATOM   3950  CD2 TRP B 249     -35.821  -5.940 -14.870  1.00 10.00      B   
ATOM   3951  NE1 TRP B 249     -36.664  -7.826 -14.004  1.00 10.00      B   
ATOM   3952  HE1 TRP B 249     -37.297  -8.510 -13.679  1.00 10.00      B   
ATOM   3953  CE2 TRP B 249     -37.012  -6.614 -14.536  1.00 10.00      B   
ATOM   3954  CE3 TRP B 249     -35.906  -4.667 -15.439  1.00 10.00      B   
ATOM   3955  CZ2 TRP B 249     -38.269  -6.058 -14.750  1.00 10.00      B   
ATOM   3956  CZ3 TRP B 249     -37.155  -4.118 -15.650  1.00 10.00      B   
ATOM   3957  CH2 TRP B 249     -38.321  -4.812 -15.307  1.00 10.00      B   
ATOM   3958  C   TRP B 249     -33.282  -6.529 -17.202  1.00 10.00      B   
ATOM   3959  O   TRP B 249     -34.108  -7.168 -17.854  1.00 10.00      B   
ATOM   3960  N   ILE B 250     -32.882  -5.309 -17.548  1.00 10.00      B   
ATOM   3961  HN  ILE B 250     -32.222  -4.840 -16.989  1.00 10.00      B   
ATOM   3962  CA  ILE B 250     -33.418  -4.647 -18.734  1.00 10.00      B   
ATOM   3963  CB  ILE B 250     -33.136  -3.127 -18.769  1.00 10.00      B   
ATOM   3964  CG1 ILE B 250     -31.633  -2.833 -18.781  1.00 10.00      B   
ATOM   3965  CG2 ILE B 250     -33.817  -2.433 -17.601  1.00 10.00      B   
ATOM   3966  CD1 ILE B 250     -31.279  -1.451 -19.288  1.00 10.00      B   
ATOM   3967  C   ILE B 250     -32.918  -5.311 -20.014  1.00 10.00      B   
ATOM   3968  O   ILE B 250     -33.660  -5.425 -20.990  1.00 10.00      B   
ATOM   3969  N   LEU B 251     -31.665  -5.762 -19.997  1.00 10.00      B   
ATOM   3970  HN  LEU B 251     -31.120  -5.632 -19.189  1.00 10.00      B   
ATOM   3971  CA  LEU B 251     -31.076  -6.430 -21.151  1.00 10.00      B   
ATOM   3972  CB  LEU B 251     -29.611  -6.789 -20.878  1.00 10.00      B   
ATOM   3973  CG  LEU B 251     -28.865  -7.502 -22.010  1.00 10.00      B   
ATOM   3974  CD1 LEU B 251     -28.663  -6.567 -23.192  1.00 10.00      B   
ATOM   3975  CD2 LEU B 251     -27.534  -8.044 -21.519  1.00 10.00      B   
ATOM   3976  C   LEU B 251     -31.867  -7.686 -21.490  1.00 10.00      B   
ATOM   3977  O   LEU B 251     -32.205  -7.927 -22.650  1.00 10.00      B   
ATOM   3978  N   SER B 252     -32.180  -8.469 -20.465  1.00 10.00      B   
ATOM   3979  HN  SER B 252     -31.889  -8.216 -19.561  1.00 10.00      B   
ATOM   3980  CA  SER B 252     -32.943  -9.694 -20.648  1.00 10.00      B   
ATOM   3981  CB  SER B 252     -32.867 -10.560 -19.391  1.00 10.00      B   
ATOM   3982  OG  SER B 252     -33.081  -9.779 -18.227  1.00 10.00      B   
ATOM   3983  HG  SER B 252     -32.228  -9.469 -17.887  1.00 10.00      B   
ATOM   3984  C   SER B 252     -34.393  -9.368 -21.000  1.00 10.00      B   
ATOM   3985  O   SER B 252     -35.073 -10.151 -21.660  1.00 10.00      B   
ATOM   3986  N   GLY B 253     -34.854  -8.199 -20.560  1.00 10.00      B   
ATOM   3987  HN  GLY B 253     -34.265  -7.618 -20.032  1.00 10.00      B   
ATOM   3988  CA  GLY B 253     -36.207  -7.774 -20.853  1.00 10.00      B   
ATOM   3989  C   GLY B 253     -36.406  -7.587 -22.342  1.00 10.00      B   
ATOM   3990  O   GLY B 253     -37.369  -8.088 -22.923  1.00 10.00      B   
ATOM   3991  N   LYS B 254     -35.472  -6.884 -22.964  1.00 10.00      B   
ATOM   3992  HN  LYS B 254     -34.725  -6.516 -22.443  1.00 10.00      B   
ATOM   3993  CA  LYS B 254     -35.526  -6.640 -24.398  1.00 10.00      B   
ATOM   3994  CB  LYS B 254     -34.421  -5.659 -24.803  1.00 10.00      B   
ATOM   3995  CG  LYS B 254     -34.354  -5.369 -26.293  1.00 10.00      B   
ATOM   3996  CD  LYS B 254     -33.298  -4.325 -26.605  1.00 10.00      B   
ATOM   3997  CE  LYS B 254     -32.993  -4.270 -28.093  1.00 10.00      B   
ATOM   3998  NZ  LYS B 254     -34.150  -3.777 -28.884  1.00 10.00      B   
ATOM   3999  HZ1 LYS B 254     -34.288  -2.759 -28.725  1.00 10.00      B   
ATOM   4000  HZ2 LYS B 254     -35.016  -4.281 -28.607  1.00 10.00      B   
ATOM   4001  HZ3 LYS B 254     -33.984  -3.935 -29.897  1.00 10.00      B   
ATOM   4002  C   LYS B 254     -35.373  -7.956 -25.159  1.00 10.00      B   
ATOM   4003  O   LYS B 254     -35.933  -8.135 -26.241  1.00 10.00      B   
ATOM   4004  N   GLU B 255     -34.631  -8.884 -24.567  1.00 10.00      B   
ATOM   4005  HN  GLU B 255     -34.227  -8.686 -23.697  1.00 10.00      B   
ATOM   4006  CA  GLU B 255     -34.394 -10.187 -25.175  1.00 10.00      B   
ATOM   4007  CB  GLU B 255     -33.248 -10.917 -24.473  1.00 10.00      B   
ATOM   4008  CG  GLU B 255     -31.872 -10.355 -24.786  1.00 10.00      B   
ATOM   4009  CD  GLU B 255     -31.576 -10.346 -26.270  1.00 10.00      B   
ATOM   4010  OE1 GLU B 255     -31.150 -11.393 -26.804  1.00 10.00      B   
ATOM   4011  OE2 GLU B 255     -31.767  -9.294 -26.910  1.00 10.00      B   
ATOM   4012  C   GLU B 255     -35.645 -11.058 -25.176  1.00 10.00      B   
ATOM   4013  O   GLU B 255     -35.882 -11.801 -26.123  1.00 10.00      B   
ATOM   4014  N   ILE B 256     -36.446 -10.965 -24.120  1.00 10.00      B   
ATOM   4015  HN  ILE B 256     -36.209 -10.354 -23.389  1.00 10.00      B   
ATOM   4016  CA  ILE B 256     -37.667 -11.765 -24.024  1.00 10.00      B   
ATOM   4017  CB  ILE B 256     -38.053 -12.102 -22.567  1.00 10.00      B   
ATOM   4018  CG1 ILE B 256     -38.266 -10.828 -21.747  1.00 10.00      B   
ATOM   4019  CG2 ILE B 256     -36.992 -12.992 -21.929  1.00 10.00      B   
ATOM   4020  CD1 ILE B 256     -38.692 -11.081 -20.318  1.00 10.00      B   
ATOM   4021  C   ILE B 256     -38.843 -11.119 -24.760  1.00 10.00      B   
ATOM   4022  O   ILE B 256     -39.941 -11.678 -24.813  1.00 10.00      B   
ATOM   4023  N   GLY B 257     -38.610  -9.937 -25.316  1.00 10.00      B   
ATOM   4024  HN  GLY B 257     -37.722  -9.532 -25.226  1.00 10.00      B   
ATOM   4025  CA  GLY B 257     -39.647  -9.250 -26.065  1.00 10.00      B   
ATOM   4026  C   GLY B 257     -40.478  -8.282 -25.242  1.00 10.00      B   
ATOM   4027  O   GLY B 257     -41.673  -8.119 -25.490  1.00 10.00      B   
ATOM   4028  N   LYS B 258     -39.864  -7.643 -24.260  1.00 10.00      B   
ATOM   4029  HN  LYS B 258     -38.916  -7.824 -24.081  1.00 10.00      B   
ATOM   4030  CA  LYS B 258     -40.575  -6.676 -23.436  1.00 10.00      B   
ATOM   4031  CB  LYS B 258     -40.008  -6.636 -22.016  1.00 10.00      B   
ATOM   4032  CG  LYS B 258     -40.371  -7.836 -21.154  1.00 10.00      B   
ATOM   4033  CD  LYS B 258     -41.842  -7.831 -20.769  1.00 10.00      B   
ATOM   4034  CE  LYS B 258     -42.126  -8.844 -19.671  1.00 10.00      B   
ATOM   4035  NZ  LYS B 258     -43.578  -8.955 -19.372  1.00 10.00      B   
ATOM   4036  HZ1 LYS B 258     -43.731  -9.608 -18.579  1.00 10.00      B   
ATOM   4037  HZ2 LYS B 258     -44.090  -9.318 -20.204  1.00 10.00      B   
ATOM   4038  HZ3 LYS B 258     -43.965  -8.024 -19.120  1.00 10.00      B   
ATOM   4039  C   LYS B 258     -40.499  -5.294 -24.068  1.00 10.00      B   
ATOM   4040  O   LYS B 258     -39.517  -4.959 -24.735  1.00 10.00      B   
ATOM   4041  N   SER B 259     -41.549  -4.513 -23.885  1.00 10.00      B   
ATOM   4042  HN  SER B 259     -42.323  -4.862 -23.379  1.00 10.00      B   
ATOM   4043  CA  SER B 259     -41.603  -3.161 -24.419  1.00 10.00      B   
ATOM   4044  CB  SER B 259     -43.049  -2.796 -24.766  1.00 10.00      B   
ATOM   4045  OG  SER B 259     -43.773  -3.933 -25.217  1.00 10.00      B   
ATOM   4046  HG  SER B 259     -43.726  -4.635 -24.547  1.00 10.00      B   
ATOM   4047  C   SER B 259     -41.040  -2.172 -23.395  1.00 10.00      B   
ATOM   4048  O   SER B 259     -40.922  -2.499 -22.210  1.00 10.00      B   
ATOM   4049  N   PHE B 260     -40.707  -0.964 -23.849  1.00 10.00      B   
ATOM   4050  HN  PHE B 260     -40.853  -0.751 -24.797  1.00 10.00      B   
ATOM   4051  CA  PHE B 260     -40.152   0.061 -22.970  1.00 10.00      B   
ATOM   4052  CB  PHE B 260     -39.869   1.342 -23.764  1.00 10.00      B   
ATOM   4053  CG  PHE B 260     -39.147   2.410 -22.989  1.00 10.00      B   
ATOM   4054  CD1 PHE B 260     -37.764   2.428 -22.939  1.00 10.00      B   
ATOM   4055  CD2 PHE B 260     -39.852   3.397 -22.319  1.00 10.00      B   
ATOM   4056  CE1 PHE B 260     -37.095   3.411 -22.235  1.00 10.00      B   
ATOM   4057  CE2 PHE B 260     -39.191   4.383 -21.611  1.00 10.00      B   
ATOM   4058  CZ  PHE B 260     -37.810   4.390 -21.569  1.00 10.00      B   
ATOM   4059  C   PHE B 260     -41.119   0.356 -21.832  1.00 10.00      B   
ATOM   4060  O   PHE B 260     -40.721   0.459 -20.674  1.00 10.00      B   
ATOM   4061  N   GLU B 261     -42.394   0.472 -22.185  1.00 10.00      B   
ATOM   4062  HN  GLU B 261     -42.629   0.382 -23.132  1.00 10.00      B   
ATOM   4063  CA  GLU B 261     -43.455   0.747 -21.221  1.00 10.00      B   
ATOM   4064  CB  GLU B 261     -44.801   0.758 -21.952  1.00 10.00      B   
ATOM   4065  CG  GLU B 261     -45.994   1.115 -21.082  1.00 10.00      B   
ATOM   4066  CD  GLU B 261     -45.930   2.534 -20.560  1.00 10.00      B   
ATOM   4067  OE1 GLU B 261     -45.389   3.411 -21.273  1.00 10.00      B   
ATOM   4068  OE2 GLU B 261     -46.431   2.784 -19.442  1.00 10.00      B   
ATOM   4069  C   GLU B 261     -43.480  -0.310 -20.117  1.00 10.00      B   
ATOM   4070  O   GLU B 261     -43.537   0.012 -18.928  1.00 10.00      B   
ATOM   4071  N   GLU B 262     -43.404  -1.571 -20.527  1.00 10.00      B   
ATOM   4072  HN  GLU B 262     -43.324  -1.750 -21.484  1.00 10.00      B   
ATOM   4073  CA  GLU B 262     -43.437  -2.698 -19.599  1.00 10.00      B   
ATOM   4074  CB  GLU B 262     -43.438  -4.025 -20.365  1.00 10.00      B   
ATOM   4075  CG  GLU B 262     -44.601  -4.187 -21.332  1.00 10.00      B   
ATOM   4076  CD  GLU B 262     -44.555  -5.505 -22.082  1.00 10.00      B   
ATOM   4077  OE1 GLU B 262     -43.809  -5.600 -23.079  1.00 10.00      B   
ATOM   4078  OE2 GLU B 262     -45.265  -6.452 -21.681  1.00 10.00      B   
ATOM   4079  C   GLU B 262     -42.274  -2.675 -18.607  1.00 10.00      B   
ATOM   4080  O   GLU B 262     -42.369  -3.239 -17.516  1.00 10.00      B   
ATOM   4081  N   LEU B 263     -41.181  -2.027 -18.981  1.00 10.00      B   
ATOM   4082  HN  LEU B 263     -41.158  -1.588 -19.857  1.00 10.00      B   
ATOM   4083  CA  LEU B 263     -40.013  -1.956 -18.118  1.00 10.00      B   
ATOM   4084  CB  LEU B 263     -38.723  -2.125 -18.931  1.00 10.00      B   
ATOM   4085  CG  LEU B 263     -38.584  -3.426 -19.733  1.00 10.00      B   
ATOM   4086  CD1 LEU B 263     -37.198  -3.532 -20.351  1.00 10.00      B   
ATOM   4087  CD2 LEU B 263     -38.868  -4.638 -18.860  1.00 10.00      B   
ATOM   4088  C   LEU B 263     -39.971  -0.660 -17.307  1.00 10.00      B   
ATOM   4089  O   LEU B 263     -39.620  -0.673 -16.127  1.00 10.00      B   
ATOM   4090  N   ASP B 264     -40.345   0.454 -17.931  1.00 10.00      B   
ATOM   4091  HN  ASP B 264     -40.644   0.401 -18.869  1.00 10.00      B   
ATOM   4092  CA  ASP B 264     -40.322   1.755 -17.257  1.00 10.00      B   
ATOM   4093  CB  ASP B 264     -40.433   2.918 -18.250  1.00 10.00      B   
ATOM   4094  CG  ASP B 264     -40.243   4.273 -17.586  1.00 10.00      B   
ATOM   4095  OD1 ASP B 264     -39.110   4.580 -17.154  1.00 10.00      B   
ATOM   4096  OD2 ASP B 264     -41.224   5.043 -17.497  1.00 10.00      B   
ATOM   4097  C   ASP B 264     -41.391   1.870 -16.175  1.00 10.00      B   
ATOM   4098  O   ASP B 264     -41.233   2.628 -15.217  1.00 10.00      B   
ATOM   4099  N   GLN B 265     -42.472   1.109 -16.313  1.00 10.00      B   
ATOM   4100  HN  GLN B 265     -42.551   0.524 -17.099  1.00 10.00      B   
ATOM   4101  CA  GLN B 265     -43.555   1.138 -15.330  1.00 10.00      B   
ATOM   4102  CB  GLN B 265     -44.775   0.355 -15.808  1.00 10.00      B   
ATOM   4103  CG  GLN B 265     -45.732   1.178 -16.650  1.00 10.00      B   
ATOM   4104  CD  GLN B 265     -47.087   0.524 -16.811  1.00 10.00      B   
ATOM   4105  OE1 GLN B 265     -47.544  -0.214 -15.935  1.00 10.00      B   
ATOM   4106  NE2 GLN B 265     -47.742   0.795 -17.926  1.00 10.00      B   
ATOM   4107 HE21 GLN B 265     -47.314   1.399 -18.579  1.00 10.00      B   
ATOM   4108 HE22 GLN B 265     -48.625   0.388 -18.058  1.00 10.00      B   
ATOM   4109  C   GLN B 265     -43.101   0.646 -13.959  1.00 10.00      B   
ATOM   4110  O   GLN B 265     -43.743   0.921 -12.946  1.00 10.00      B   
ATOM   4111  N   LYS B 266     -41.995  -0.082 -13.927  1.00 10.00      B   
ATOM   4112  HN  LYS B 266     -41.526  -0.283 -14.766  1.00 10.00      B   
ATOM   4113  CA  LYS B 266     -41.458  -0.585 -12.673  1.00 10.00      B   
ATOM   4114  CB  LYS B 266     -40.844  -1.974 -12.858  1.00 10.00      B   
ATOM   4115  CG  LYS B 266     -41.871  -3.091 -12.971  1.00 10.00      B   
ATOM   4116  CD  LYS B 266     -41.199  -4.440 -13.154  1.00 10.00      B   
ATOM   4117  CE  LYS B 266     -42.212  -5.572 -13.155  1.00 10.00      B   
ATOM   4118  NZ  LYS B 266     -41.596  -6.858 -13.572  1.00 10.00      B   
ATOM   4119  HZ1 LYS B 266     -41.080  -6.734 -14.464  1.00 10.00      B   
ATOM   4120  HZ2 LYS B 266     -42.330  -7.576 -13.712  1.00 10.00      B   
ATOM   4121  HZ3 LYS B 266     -40.928  -7.198 -12.840  1.00 10.00      B   
ATOM   4122  C   LYS B 266     -40.431   0.389 -12.110  1.00 10.00      B   
ATOM   4123  O   LYS B 266     -39.867   0.173 -11.040  1.00 10.00      B   
ATOM   4124  N   LEU B 267     -40.216   1.479 -12.837  1.00 10.00      B   
ATOM   4125  HN  LEU B 267     -40.723   1.606 -13.667  1.00 10.00      B   
ATOM   4126  CA  LEU B 267     -39.262   2.501 -12.439  1.00 10.00      B   
ATOM   4127  CB  LEU B 267     -38.448   2.955 -13.654  1.00 10.00      B   
ATOM   4128  CG  LEU B 267     -37.731   1.852 -14.433  1.00 10.00      B   
ATOM   4129  CD1 LEU B 267     -36.936   2.438 -15.589  1.00 10.00      B   
ATOM   4130  CD2 LEU B 267     -36.827   1.051 -13.511  1.00 10.00      B   
ATOM   4131  C   LEU B 267     -39.986   3.690 -11.820  1.00 10.00      B   
ATOM   4132  O   LEU B 267     -39.746   4.843 -12.187  1.00 10.00      B   
ATOM   4133  N   THR B 268     -40.879   3.401 -10.888  1.00 10.00      B   
ATOM   4134  HN  THR B 268     -41.041   2.460 -10.657  1.00 10.00      B   
ATOM   4135  CA  THR B 268     -41.650   4.433 -10.210  1.00 10.00      B   
ATOM   4136  CB  THR B 268     -42.887   3.823  -9.530  1.00 10.00      B   
ATOM   4137  OG1 THR B 268     -42.987   2.432  -9.888  1.00 10.00      B   
ATOM   4138  HG1 THR B 268     -43.268   1.921  -9.118  1.00 10.00      B   
ATOM   4139  CG2 THR B 268     -44.144   4.552  -9.981  1.00 10.00      B   
ATOM   4140  C   THR B 268     -40.807   5.165  -9.168  1.00 10.00      B   
ATOM   4141  O   THR B 268     -41.136   6.281  -8.755  1.00 10.00      B   
ATOM   4142  N   LEU B 269     -39.718   4.537  -8.748  1.00 10.00      B   
ATOM   4143  HN  LEU B 269     -39.495   3.662  -9.129  1.00 10.00      B   
ATOM   4144  CA  LEU B 269     -38.835   5.129  -7.751  1.00 10.00      B   
ATOM   4145  CB  LEU B 269     -38.139   4.040  -6.929  1.00 10.00      B   
ATOM   4146  CG  LEU B 269     -39.047   3.016  -6.247  1.00 10.00      B   
ATOM   4147  CD1 LEU B 269     -38.230   1.847  -5.720  1.00 10.00      B   
ATOM   4148  CD2 LEU B 269     -39.835   3.665  -5.121  1.00 10.00      B   
ATOM   4149  C   LEU B 269     -37.801   6.031  -8.419  1.00 10.00      B   
ATOM   4150  O   LEU B 269     -37.205   5.661  -9.426  1.00 10.00      B   
ATOM   4151  N   PRO B 270     -37.580   7.231  -7.872  1.00 10.00      B   
ATOM   4152  CA  PRO B 270     -36.627   8.188  -8.421  1.00 10.00      B   
ATOM   4153  CB  PRO B 270     -37.259   9.521  -8.017  1.00 10.00      B   
ATOM   4154  CG  PRO B 270     -37.951   9.240  -6.719  1.00 10.00      B   
ATOM   4155  CD  PRO B 270     -38.252   7.761  -6.677  1.00 10.00      B   
ATOM   4156  C   PRO B 270     -35.233   8.052  -7.803  1.00 10.00      B   
ATOM   4157  O   PRO B 270     -34.547   9.049  -7.575  1.00 10.00      B   
ATOM   4158  N   THR B 271     -34.816   6.821  -7.538  1.00 10.00      B   
ATOM   4159  HN  THR B 271     -35.402   6.060  -7.741  1.00 10.00      B   
ATOM   4160  CA  THR B 271     -33.510   6.563  -6.947  1.00 10.00      B   
ATOM   4161  CB  THR B 271     -33.448   5.141  -6.369  1.00 10.00      B   
ATOM   4162  OG1 THR B 271     -34.758   4.552  -6.428  1.00 10.00      B   
ATOM   4163  HG1 THR B 271     -34.747   3.708  -5.964  1.00 10.00      B   
ATOM   4164  CG2 THR B 271     -32.989   5.183  -4.919  1.00 10.00      B   
ATOM   4165  C   THR B 271     -32.388   6.768  -7.967  1.00 10.00      B   
ATOM   4166  O   THR B 271     -32.641   6.823  -9.172  1.00 10.00      B   
ATOM   4167  N   ARG B 272     -31.155   6.881  -7.479  1.00 10.00      B   
ATOM   4168  HN  ARG B 272     -31.022   6.823  -6.508  1.00 10.00      B   
ATOM   4169  CA  ARG B 272     -29.993   7.102  -8.342  1.00 10.00      B   
ATOM   4170  CB  ARG B 272     -28.713   7.228  -7.509  1.00 10.00      B   
ATOM   4171  CG  ARG B 272     -27.666   8.153  -8.116  1.00 10.00      B   
ATOM   4172  CD  ARG B 272     -26.531   7.376  -8.762  1.00 10.00      B   
ATOM   4173  NE  ARG B 272     -25.615   6.812  -7.772  1.00 10.00      B   
ATOM   4174  HE  ARG B 272     -26.014   6.398  -6.974  1.00 10.00      B   
ATOM   4175  CZ  ARG B 272     -24.288   6.820  -7.897  1.00 10.00      B   
ATOM   4176  NH1 ARG B 272     -23.719   7.353  -8.971  1.00 10.00      B   
ATOM   4177 HH11 ARG B 272     -24.307   7.776  -9.737  1.00 10.00      B   
ATOM   4178 HH12 ARG B 272     -22.683   7.353  -9.069  1.00 10.00      B   
ATOM   4179  NH2 ARG B 272     -23.527   6.300  -6.940  1.00 10.00      B   
ATOM   4180 HH21 ARG B 272     -23.964   5.885  -6.089  1.00 10.00      B   
ATOM   4181 HH22 ARG B 272     -22.487   6.304  -7.033  1.00 10.00      B   
ATOM   4182  C   ARG B 272     -29.835   6.013  -9.402  1.00 10.00      B   
ATOM   4183  O   ARG B 272     -29.660   6.313 -10.585  1.00 10.00      B   
ATOM   4184  N   ASN B 273     -29.914   4.756  -8.980  1.00 10.00      B   
ATOM   4185  HN  ASN B 273     -30.077   4.579  -8.028  1.00 10.00      B   
ATOM   4186  CA  ASN B 273     -29.766   3.630  -9.901  1.00 10.00      B   
ATOM   4187  CB  ASN B 273     -29.767   2.293  -9.154  1.00 10.00      B   
ATOM   4188  CG  ASN B 273     -28.421   1.962  -8.541  1.00 10.00      B   
ATOM   4189  OD1 ASN B 273     -27.380   2.423  -9.009  1.00 10.00      B   
ATOM   4190  ND2 ASN B 273     -28.428   1.152  -7.494  1.00 10.00      B   
ATOM   4191 HD21 ASN B 273     -29.299   0.808  -7.175  1.00 10.00      B   
ATOM   4192 HD22 ASN B 273     -27.571   0.926  -7.075  1.00 10.00      B   
ATOM   4193  C   ASN B 273     -30.854   3.630 -10.962  1.00 10.00      B   
ATOM   4194  O   ASN B 273     -30.574   3.465 -12.149  1.00 10.00      B   
ATOM   4195  N   ILE B 274     -32.089   3.840 -10.528  1.00 10.00      B   
ATOM   4196  HN  ILE B 274     -32.239   3.989  -9.572  1.00 10.00      B   
ATOM   4197  CA  ILE B 274     -33.227   3.856 -11.437  1.00 10.00      B   
ATOM   4198  CB  ILE B 274     -34.567   3.920 -10.678  1.00 10.00      B   
ATOM   4199  CG1 ILE B 274     -34.691   2.703  -9.753  1.00 10.00      B   
ATOM   4200  CG2 ILE B 274     -35.731   3.977 -11.657  1.00 10.00      B   
ATOM   4201  CD1 ILE B 274     -36.073   2.481  -9.184  1.00 10.00      B   
ATOM   4202  C   ILE B 274     -33.123   5.009 -12.431  1.00 10.00      B   
ATOM   4203  O   ILE B 274     -33.393   4.841 -13.620  1.00 10.00      B   
ATOM   4204  N   SER B 275     -32.713   6.174 -11.942  1.00 10.00      B   
ATOM   4205  HN  SER B 275     -32.515   6.249 -10.983  1.00 10.00      B   
ATOM   4206  CA  SER B 275     -32.558   7.344 -12.794  1.00 10.00      B   
ATOM   4207  CB  SER B 275     -32.194   8.571 -11.958  1.00 10.00      B   
ATOM   4208  OG  SER B 275     -33.174   8.813 -10.961  1.00 10.00      B   
ATOM   4209  HG  SER B 275     -33.064   8.178 -10.239  1.00 10.00      B   
ATOM   4210  C   SER B 275     -31.500   7.085 -13.869  1.00 10.00      B   
ATOM   4211  O   SER B 275     -31.659   7.484 -15.024  1.00 10.00      B   
ATOM   4212  N   LEU B 276     -30.426   6.406 -13.480  1.00 10.00      B   
ATOM   4213  HN  LEU B 276     -30.350   6.127 -12.542  1.00 10.00      B   
ATOM   4214  CA  LEU B 276     -29.355   6.068 -14.408  1.00 10.00      B   
ATOM   4215  CB  LEU B 276     -28.151   5.503 -13.652  1.00 10.00      B   
ATOM   4216  CG  LEU B 276     -27.285   6.505 -12.892  1.00 10.00      B   
ATOM   4217  CD1 LEU B 276     -26.206   5.774 -12.113  1.00 10.00      B   
ATOM   4218  CD2 LEU B 276     -26.662   7.506 -13.854  1.00 10.00      B   
ATOM   4219  C   LEU B 276     -29.845   5.033 -15.409  1.00 10.00      B   
ATOM   4220  O   LEU B 276     -29.590   5.139 -16.610  1.00 10.00      B   
ATOM   4221  N   LEU B 277     -30.568   4.042 -14.902  1.00 10.00      B   
ATOM   4222  HN  LEU B 277     -30.743   4.024 -13.934  1.00 10.00      B   
ATOM   4223  CA  LEU B 277     -31.100   2.974 -15.734  1.00 10.00      B   
ATOM   4224  CB  LEU B 277     -31.770   1.892 -14.890  1.00 10.00      B   
ATOM   4225  CG  LEU B 277     -32.048   0.575 -15.615  1.00 10.00      B   
ATOM   4226  CD1 LEU B 277     -30.747  -0.148 -15.926  1.00 10.00      B   
ATOM   4227  CD2 LEU B 277     -32.975  -0.306 -14.798  1.00 10.00      B   
ATOM   4228  C   LEU B 277     -32.068   3.504 -16.783  1.00 10.00      B   
ATOM   4229  O   LEU B 277     -32.133   2.975 -17.887  1.00 10.00      B   
ATOM   4230  N   LYS B 278     -32.823   4.543 -16.435  1.00 10.00      B   
ATOM   4231  HN  LYS B 278     -32.750   4.908 -15.525  1.00 10.00      B   
ATOM   4232  CA  LYS B 278     -33.769   5.142 -17.371  1.00 10.00      B   
ATOM   4233  CB  LYS B 278     -34.540   6.291 -16.710  1.00 10.00      B   
ATOM   4234  CG  LYS B 278     -35.711   5.837 -15.855  1.00 10.00      B   
ATOM   4235  CD  LYS B 278     -36.393   7.009 -15.172  1.00 10.00      B   
ATOM   4236  CE  LYS B 278     -37.573   6.548 -14.333  1.00 10.00      B   
ATOM   4237  NZ  LYS B 278     -38.806   6.361 -15.148  1.00 10.00      B   
ATOM   4238  HZ1 LYS B 278     -38.658   5.621 -15.875  1.00 10.00      B   
ATOM   4239  HZ2 LYS B 278     -39.061   7.249 -15.625  1.00 10.00      B   
ATOM   4240  HZ3 LYS B 278     -39.598   6.075 -14.538  1.00 10.00      B   
ATOM   4241  C   LYS B 278     -33.036   5.636 -18.615  1.00 10.00      B   
ATOM   4242  O   LYS B 278     -33.525   5.501 -19.736  1.00 10.00      B   
ATOM   4243  N   ILE B 279     -31.849   6.187 -18.405  1.00 10.00      B   
ATOM   4244  HN  ILE B 279     -31.507   6.252 -17.486  1.00 10.00      B   
ATOM   4245  CA  ILE B 279     -31.035   6.686 -19.502  1.00 10.00      B   
ATOM   4246  CB  ILE B 279     -29.830   7.487 -18.974  1.00 10.00      B   
ATOM   4247  CG1 ILE B 279     -30.292   8.532 -17.955  1.00 10.00      B   
ATOM   4248  CG2 ILE B 279     -29.083   8.146 -20.123  1.00 10.00      B   
ATOM   4249  CD1 ILE B 279     -29.163   9.215 -17.214  1.00 10.00      B   
ATOM   4250  C   ILE B 279     -30.531   5.513 -20.335  1.00 10.00      B   
ATOM   4251  O   ILE B 279     -30.637   5.514 -21.562  1.00 10.00      B   
ATOM   4252  N   GLU B 280     -30.008   4.505 -19.643  1.00 10.00      B   
ATOM   4253  HN  GLU B 280     -29.970   4.576 -18.663  1.00 10.00      B   
ATOM   4254  CA  GLU B 280     -29.481   3.300 -20.284  1.00 10.00      B   
ATOM   4255  CB  GLU B 280     -28.875   2.372 -19.225  1.00 10.00      B   
ATOM   4256  CG  GLU B 280     -28.145   1.159 -19.782  1.00 10.00      B   
ATOM   4257  CD  GLU B 280     -26.756   1.486 -20.292  1.00 10.00      B   
ATOM   4258  OE1 GLU B 280     -26.082   2.350 -19.693  1.00 10.00      B   
ATOM   4259  OE2 GLU B 280     -26.314   0.852 -21.277  1.00 10.00      B   
ATOM   4260  C   GLU B 280     -30.580   2.565 -21.057  1.00 10.00      B   
ATOM   4261  O   GLU B 280     -30.355   2.077 -22.166  1.00 10.00      B   
ATOM   4262  N   LEU B 281     -31.767   2.501 -20.465  1.00 10.00      B   
ATOM   4263  HN  LEU B 281     -31.878   2.910 -19.575  1.00 10.00      B   
ATOM   4264  CA  LEU B 281     -32.910   1.835 -21.080  1.00 10.00      B   
ATOM   4265  CB  LEU B 281     -34.091   1.799 -20.102  1.00 10.00      B   
ATOM   4266  CG  LEU B 281     -35.282   0.925 -20.500  1.00 10.00      B   
ATOM   4267  CD1 LEU B 281     -34.855  -0.526 -20.648  1.00 10.00      B   
ATOM   4268  CD2 LEU B 281     -36.404   1.053 -19.481  1.00 10.00      B   
ATOM   4269  C   LEU B 281     -33.312   2.543 -22.368  1.00 10.00      B   
ATOM   4270  O   LEU B 281     -33.605   1.900 -23.378  1.00 10.00      B   
ATOM   4271  N   ASP B 282     -33.313   3.872 -22.327  1.00 10.00      B   
ATOM   4272  HN  ASP B 282     -33.082   4.325 -21.486  1.00 10.00      B   
ATOM   4273  CA  ASP B 282     -33.660   4.677 -23.494  1.00 10.00      B   
ATOM   4274  CB  ASP B 282     -33.721   6.157 -23.122  1.00 10.00      B   
ATOM   4275  CG  ASP B 282     -35.132   6.703 -23.056  1.00 10.00      B   
ATOM   4276  OD1 ASP B 282     -35.961   6.339 -23.920  1.00 10.00      B   
ATOM   4277  OD2 ASP B 282     -35.412   7.523 -22.153  1.00 10.00      B   
ATOM   4278  C   ASP B 282     -32.636   4.461 -24.604  1.00 10.00      B   
ATOM   4279  O   ASP B 282     -32.950   4.561 -25.793  1.00 10.00      B   
ATOM   4280  N   ILE B 283     -31.404   4.168 -24.204  1.00 10.00      B   
ATOM   4281  HN  ILE B 283     -31.215   4.129 -23.241  1.00 10.00      B   
ATOM   4282  CA  ILE B 283     -30.325   3.905 -25.147  1.00 10.00      B   
ATOM   4283  CB  ILE B 283     -28.942   4.026 -24.460  1.00 10.00      B   
ATOM   4284  CG1 ILE B 283     -28.671   5.479 -24.054  1.00 10.00      B   
ATOM   4285  CG2 ILE B 283     -27.829   3.506 -25.362  1.00 10.00      B   
ATOM   4286  CD1 ILE B 283     -27.431   5.664 -23.206  1.00 10.00      B   
ATOM   4287  C   ILE B 283     -30.489   2.498 -25.718  1.00 10.00      B   
ATOM   4288  O   ILE B 283     -30.336   2.275 -26.922  1.00 10.00      B   
ATOM   4289  N   LEU B 284     -30.828   1.561 -24.839  1.00 10.00      B   
ATOM   4290  HN  LEU B 284     -30.937   1.817 -23.896  1.00 10.00      B   
ATOM   4291  CA  LEU B 284     -31.030   0.165 -25.213  1.00 10.00      B   
ATOM   4292  CB  LEU B 284     -31.390  -0.659 -23.971  1.00 10.00      B   
ATOM   4293  CG  LEU B 284     -31.571  -2.164 -24.180  1.00 10.00      B   
ATOM   4294  CD1 LEU B 284     -30.235  -2.833 -24.457  1.00 10.00      B   
ATOM   4295  CD2 LEU B 284     -32.249  -2.796 -22.975  1.00 10.00      B   
ATOM   4296  C   LEU B 284     -32.132   0.031 -26.265  1.00 10.00      B   
ATOM   4297  O   LEU B 284     -32.042  -0.791 -27.174  1.00 10.00      B   
ATOM   4298  N   TYR B 285     -33.170   0.849 -26.140  1.00 10.00      B   
ATOM   4299  HN  TYR B 285     -33.198   1.478 -25.385  1.00 10.00      B   
ATOM   4300  CA  TYR B 285     -34.282   0.817 -27.087  1.00 10.00      B   
ATOM   4301  CB  TYR B 285     -35.608   1.106 -26.378  1.00 10.00      B   
ATOM   4302  CG  TYR B 285     -36.175  -0.082 -25.633  1.00 10.00      B   
ATOM   4303  CD1 TYR B 285     -35.634  -0.491 -24.422  1.00 10.00      B   
ATOM   4304  CD2 TYR B 285     -37.252  -0.797 -26.142  1.00 10.00      B   
ATOM   4305  CE1 TYR B 285     -36.147  -1.576 -23.740  1.00 10.00      B   
ATOM   4306  CE2 TYR B 285     -37.772  -1.883 -25.466  1.00 10.00      B   
ATOM   4307  CZ  TYR B 285     -37.214  -2.268 -24.265  1.00 10.00      B   
ATOM   4308  OH  TYR B 285     -37.729  -3.345 -23.581  1.00 10.00      B   
ATOM   4309  HH  TYR B 285     -38.149  -3.951 -24.204  1.00 10.00      B   
ATOM   4310  C   TYR B 285     -34.068   1.796 -28.240  1.00 10.00      B   
ATOM   4311  O   TYR B 285     -34.899   1.888 -29.145  1.00 10.00      B   
ATOM   4312  N   SER B 286     -32.948   2.516 -28.194  1.00 10.00      B   
ATOM   4313  HN  SER B 286     -32.334   2.383 -27.442  1.00 10.00      B   
ATOM   4314  CA  SER B 286     -32.597   3.495 -29.221  1.00 10.00      B   
ATOM   4315  CB  SER B 286     -32.297   2.793 -30.549  1.00 10.00      B   
ATOM   4316  OG  SER B 286     -31.540   1.608 -30.338  1.00 10.00      B   
ATOM   4317  HG  SER B 286     -31.570   1.375 -29.405  1.00 10.00      B   
ATOM   4318  C   SER B 286     -33.690   4.555 -29.393  1.00 10.00      B   
ATOM   4319  O   SER B 286     -34.193   4.776 -30.499  1.00 10.00      B   
ATOM   4320  N   ARG B 287     -34.056   5.204 -28.291  1.00 10.00      B   
ATOM   4321  HN  ARG B 287     -33.615   4.986 -27.438  1.00 10.00      B   
ATOM   4322  CA  ARG B 287     -35.089   6.232 -28.317  1.00 10.00      B   
ATOM   4323  CB  ARG B 287     -36.093   6.020 -27.184  1.00 10.00      B   
ATOM   4324  CG  ARG B 287     -37.049   4.865 -27.427  1.00 10.00      B   
ATOM   4325  CD  ARG B 287     -37.604   4.304 -26.127  1.00 10.00      B   
ATOM   4326  NE  ARG B 287     -38.136   5.346 -25.252  1.00 10.00      B   
ATOM   4327  HE  ARG B 287     -37.486   5.823 -24.675  1.00 10.00      B   
ATOM   4328  CZ  ARG B 287     -39.425   5.677 -25.182  1.00 10.00      B   
ATOM   4329  NH1 ARG B 287     -40.320   5.051 -25.938  1.00 10.00      B   
ATOM   4330 HH11 ARG B 287     -41.329   5.318 -25.882  1.00 10.00      B   
ATOM   4331 HH12 ARG B 287     -40.022   4.294 -26.592  1.00 10.00      B   
ATOM   4332  NH2 ARG B 287     -39.821   6.643 -24.365  1.00 10.00      B   
ATOM   4333 HH21 ARG B 287     -40.830   6.901 -24.309  1.00 10.00      B   
ATOM   4334 HH22 ARG B 287     -39.124   7.153 -23.777  1.00 10.00      B   
ATOM   4335  C   ARG B 287     -34.490   7.636 -28.270  1.00 10.00      B   
ATOM   4336  O   ARG B 287     -34.071   8.173 -29.295  1.00 10.00      B   
ATOM   4337  N   ASN B 288     -34.446   8.222 -27.083  1.00 10.00      B   
ATOM   4338  HN  ASN B 288     -34.793   7.743 -26.300  1.00 10.00      B   
ATOM   4339  CA  ASN B 288     -33.891   9.559 -26.905  1.00 10.00      B   
ATOM   4340  CB  ASN B 288     -34.995  10.624 -26.983  1.00 10.00      B   
ATOM   4341  CG  ASN B 288     -34.462  12.011 -27.317  1.00 10.00      B   
ATOM   4342  OD1 ASN B 288     -33.378  12.397 -26.884  1.00 10.00      B   
ATOM   4343  ND2 ASN B 288     -35.217  12.772 -28.096  1.00 10.00      B   
ATOM   4344 HD21 ASN B 288     -36.071  12.411 -28.412  1.00 10.00      B   
ATOM   4345 HD22 ASN B 288     -34.880  13.665 -28.337  1.00 10.00      B   
ATOM   4346  C   ASN B 288     -33.155   9.630 -25.573  1.00 10.00      B   
ATOM   4347  O   ASN B 288     -33.521   8.945 -24.622  1.00 10.00      B   
ATOM   4348  N   ILE B 289     -32.114  10.445 -25.512  1.00 10.00      B   
ATOM   4349  HN  ILE B 289     -31.876  10.971 -26.306  1.00 10.00      B   
ATOM   4350  CA  ILE B 289     -31.314  10.585 -24.301  1.00 10.00      B   
ATOM   4351  CB  ILE B 289     -29.815  10.360 -24.620  1.00 10.00      B   
ATOM   4352  CG1 ILE B 289     -28.989  10.197 -23.340  1.00 10.00      B   
ATOM   4353  CG2 ILE B 289     -29.264  11.482 -25.491  1.00 10.00      B   
ATOM   4354  CD1 ILE B 289     -27.563   9.749 -23.578  1.00 10.00      B   
ATOM   4355  C   ILE B 289     -31.515  11.961 -23.655  1.00 10.00      B   
ATOM   4356  O   ILE B 289     -31.089  12.199 -22.524  1.00 10.00      B   
ATOM   4357  N   GLU B 290     -32.197  12.844 -24.371  1.00 10.00      B   
ATOM   4358  HN  GLU B 290     -32.557  12.570 -25.242  1.00 10.00      B   
ATOM   4359  CA  GLU B 290     -32.446  14.203 -23.904  1.00 10.00      B   
ATOM   4360  CB  GLU B 290     -33.188  14.993 -24.984  1.00 10.00      B   
ATOM   4361  CG  GLU B 290     -33.078  16.501 -24.846  1.00 10.00      B   
ATOM   4362  CD  GLU B 290     -33.884  17.229 -25.896  1.00 10.00      B   
ATOM   4363  OE1 GLU B 290     -33.340  17.503 -26.989  1.00 10.00      B   
ATOM   4364  OE2 GLU B 290     -35.075  17.519 -25.639  1.00 10.00      B   
ATOM   4365  C   GLU B 290     -33.238  14.228 -22.598  1.00 10.00      B   
ATOM   4366  O   GLU B 290     -32.766  14.748 -21.587  1.00 10.00      B   
ATOM   4367  N   THR B 291     -34.429  13.645 -22.619  1.00 10.00      B   
ATOM   4368  HN  THR B 291     -34.735  13.207 -23.442  1.00 10.00      B   
ATOM   4369  CA  THR B 291     -35.290  13.624 -21.445  1.00 10.00      B   
ATOM   4370  CB  THR B 291     -36.675  13.050 -21.792  1.00 10.00      B   
ATOM   4371  OG1 THR B 291     -36.976  13.337 -23.167  1.00 10.00      B   
ATOM   4372  HG1 THR B 291     -36.765  14.261 -23.356  1.00 10.00      B   
ATOM   4373  CG2 THR B 291     -37.747  13.664 -20.903  1.00 10.00      B   
ATOM   4374  C   THR B 291     -34.679  12.800 -20.317  1.00 10.00      B   
ATOM   4375  O   THR B 291     -34.809  13.148 -19.142  1.00 10.00      B   
ATOM   4376  N   SER B 292     -34.011  11.715 -20.681  1.00 10.00      B   
ATOM   4377  HN  SER B 292     -33.944  11.490 -21.636  1.00 10.00      B   
ATOM   4378  CA  SER B 292     -33.383  10.839 -19.706  1.00 10.00      B   
ATOM   4379  CB  SER B 292     -32.764   9.635 -20.418  1.00 10.00      B   
ATOM   4380  OG  SER B 292     -33.362   9.440 -21.692  1.00 10.00      B   
ATOM   4381  HG  SER B 292     -34.054   8.761 -21.628  1.00 10.00      B   
ATOM   4382  C   SER B 292     -32.328  11.578 -18.879  1.00 10.00      B   
ATOM   4383  O   SER B 292     -32.321  11.498 -17.648  1.00 10.00      B   
ATOM   4384  N   VAL B 293     -31.446  12.306 -19.556  1.00 10.00      B   
ATOM   4385  HN  VAL B 293     -31.503  12.340 -20.539  1.00 10.00      B   
ATOM   4386  CA  VAL B 293     -30.393  13.052 -18.877  1.00 10.00      B   
ATOM   4387  CB  VAL B 293     -29.346  13.590 -19.875  1.00 10.00      B   
ATOM   4388  CG1 VAL B 293     -28.359  14.515 -19.179  1.00 10.00      B   
ATOM   4389  CG2 VAL B 293     -28.612  12.437 -20.537  1.00 10.00      B   
ATOM   4390  C   VAL B 293     -30.973  14.207 -18.067  1.00 10.00      B   
ATOM   4391  O   VAL B 293     -30.574  14.437 -16.924  1.00 10.00      B   
ATOM   4392  N   GLU B 294     -31.918  14.921 -18.671  1.00 10.00      B   
ATOM   4393  HN  GLU B 294     -32.182  14.680 -19.589  1.00 10.00      B   
ATOM   4394  CA  GLU B 294     -32.574  16.058 -18.023  1.00 10.00      B   
ATOM   4395  CB  GLU B 294     -33.691  16.591 -18.927  1.00 10.00      B   
ATOM   4396  CG  GLU B 294     -34.344  17.875 -18.441  1.00 10.00      B   
ATOM   4397  CD  GLU B 294     -33.470  19.097 -18.642  1.00 10.00      B   
ATOM   4398  OE1 GLU B 294     -33.284  19.517 -19.804  1.00 10.00      B   
ATOM   4399  OE2 GLU B 294     -32.985  19.657 -17.638  1.00 10.00      B   
ATOM   4400  C   GLU B 294     -33.146  15.661 -16.661  1.00 10.00      B   
ATOM   4401  O   GLU B 294     -32.922  16.337 -15.657  1.00 10.00      B   
ATOM   4402  N   ASN B 295     -33.865  14.545 -16.641  1.00 10.00      B   
ATOM   4403  HN  ASN B 295     -33.988  14.046 -17.479  1.00 10.00      B   
ATOM   4404  CA  ASN B 295     -34.483  14.036 -15.418  1.00 10.00      B   
ATOM   4405  CB  ASN B 295     -35.282  12.759 -15.717  1.00 10.00      B   
ATOM   4406  CG  ASN B 295     -35.596  11.934 -14.479  1.00 10.00      B   
ATOM   4407  OD1 ASN B 295     -36.514  12.249 -13.721  1.00 10.00      B   
ATOM   4408  ND2 ASN B 295     -34.848  10.857 -14.279  1.00 10.00      B   
ATOM   4409 HD21 ASN B 295     -34.143  10.654 -14.930  1.00 10.00      B   
ATOM   4410 HD22 ASN B 295     -35.034  10.305 -13.491  1.00 10.00      B   
ATOM   4411  C   ASN B 295     -33.452  13.786 -14.317  1.00 10.00      B   
ATOM   4412  O   ASN B 295     -33.672  14.144 -13.162  1.00 10.00      B   
ATOM   4413  N   TYR B 296     -32.321  13.189 -14.682  1.00 10.00      B   
ATOM   4414  HN  TYR B 296     -32.185  12.956 -15.625  1.00 10.00      B   
ATOM   4415  CA  TYR B 296     -31.272  12.889 -13.714  1.00 10.00      B   
ATOM   4416  CB  TYR B 296     -30.223  11.948 -14.325  1.00 10.00      B   
ATOM   4417  CG  TYR B 296     -29.133  11.522 -13.359  1.00 10.00      B   
ATOM   4418  CD1 TYR B 296     -29.300  10.420 -12.530  1.00 10.00      B   
ATOM   4419  CD2 TYR B 296     -27.936  12.225 -13.275  1.00 10.00      B   
ATOM   4420  CE1 TYR B 296     -28.310  10.031 -11.645  1.00 10.00      B   
ATOM   4421  CE2 TYR B 296     -26.940  11.841 -12.394  1.00 10.00      B   
ATOM   4422  CZ  TYR B 296     -27.132  10.744 -11.582  1.00 10.00      B   
ATOM   4423  OH  TYR B 296     -26.147  10.366 -10.695  1.00 10.00      B   
ATOM   4424  HH  TYR B 296     -25.657   9.601 -11.053  1.00 10.00      B   
ATOM   4425  C   TYR B 296     -30.612  14.168 -13.202  1.00 10.00      B   
ATOM   4426  O   TYR B 296     -30.435  14.347 -11.995  1.00 10.00      B   
ATOM   4427  N   TYR B 297     -30.273  15.060 -14.126  1.00 10.00      B   
ATOM   4428  HN  TYR B 297     -30.469  14.864 -15.071  1.00 10.00      B   
ATOM   4429  CA  TYR B 297     -29.621  16.319 -13.789  1.00 10.00      B   
ATOM   4430  CB  TYR B 297     -29.282  17.098 -15.064  1.00 10.00      B   
ATOM   4431  CG  TYR B 297     -28.416  18.322 -14.842  1.00 10.00      B   
ATOM   4432  CD1 TYR B 297     -27.101  18.198 -14.413  1.00 10.00      B   
ATOM   4433  CD2 TYR B 297     -28.910  19.600 -15.075  1.00 10.00      B   
ATOM   4434  CE1 TYR B 297     -26.302  19.310 -14.221  1.00 10.00      B   
ATOM   4435  CE2 TYR B 297     -28.119  20.718 -14.884  1.00 10.00      B   
ATOM   4436  CZ  TYR B 297     -26.815  20.568 -14.457  1.00 10.00      B   
ATOM   4437  OH  TYR B 297     -26.021  21.678 -14.270  1.00 10.00      B   
ATOM   4438  HH  TYR B 297     -26.553  22.393 -13.903  1.00 10.00      B   
ATOM   4439  C   TYR B 297     -30.475  17.176 -12.860  1.00 10.00      B   
ATOM   4440  O   TYR B 297     -29.959  17.807 -11.939  1.00 10.00      B   
ATOM   4441  N   GLN B 298     -31.780  17.187 -13.090  1.00 10.00      B   
ATOM   4442  HN  GLN B 298     -32.146  16.651 -13.832  1.00 10.00      B   
ATOM   4443  CA  GLN B 298     -32.682  17.988 -12.273  1.00 10.00      B   
ATOM   4444  CB  GLN B 298     -33.968  18.314 -13.030  1.00 10.00      B   
ATOM   4445  CG  GLN B 298     -33.773  19.288 -14.180  1.00 10.00      B   
ATOM   4446  CD  GLN B 298     -35.084  19.842 -14.702  1.00 10.00      B   
ATOM   4447  OE1 GLN B 298     -36.056  19.968 -13.960  1.00 10.00      B   
ATOM   4448  NE2 GLN B 298     -35.122  20.172 -15.982  1.00 10.00      B   
ATOM   4449 HE21 GLN B 298     -34.304  20.038 -16.522  1.00 10.00      B   
ATOM   4450 HE22 GLN B 298     -35.956  20.538 -16.342  1.00 10.00      B   
ATOM   4451  C   GLN B 298     -33.001  17.343 -10.926  1.00 10.00      B   
ATOM   4452  O   GLN B 298     -33.631  17.968 -10.071  1.00 10.00      B   
ATOM   4453  N   LYS B 299     -32.569  16.106 -10.729  1.00 10.00      B   
ATOM   4454  HN  LYS B 299     -32.068  15.648 -11.439  1.00 10.00      B   
ATOM   4455  CA  LYS B 299     -32.832  15.412  -9.475  1.00 10.00      B   
ATOM   4456  CB  LYS B 299     -33.497  14.055  -9.720  1.00 10.00      B   
ATOM   4457  CG  LYS B 299     -35.006  14.144  -9.892  1.00 10.00      B   
ATOM   4458  CD  LYS B 299     -35.605  12.837 -10.386  1.00 10.00      B   
ATOM   4459  CE  LYS B 299     -37.125  12.915 -10.420  1.00 10.00      B   
ATOM   4460  NZ  LYS B 299     -37.729  11.832 -11.243  1.00 10.00      B   
ATOM   4461  HZ1 LYS B 299     -37.412  10.903 -10.909  1.00 10.00      B   
ATOM   4462  HZ2 LYS B 299     -37.449  11.940 -12.243  1.00 10.00      B   
ATOM   4463  HZ3 LYS B 299     -38.768  11.873 -11.181  1.00 10.00      B   
ATOM   4464  C   LYS B 299     -31.578  15.271  -8.619  1.00 10.00      B   
ATOM   4465  O   LYS B 299     -31.659  15.226  -7.393  1.00 10.00      B   
ATOM   4466  N   PHE B 300     -30.419  15.219  -9.263  1.00 10.00      B   
ATOM   4467  HN  PHE B 300     -30.412  15.262 -10.244  1.00 10.00      B   
ATOM   4468  CA  PHE B 300     -29.153  15.081  -8.549  1.00 10.00      B   
ATOM   4469  CB  PHE B 300     -28.514  13.721  -8.851  1.00 10.00      B   
ATOM   4470  CG  PHE B 300     -29.345  12.554  -8.399  1.00 10.00      B   
ATOM   4471  CD1 PHE B 300     -30.217  11.925  -9.274  1.00 10.00      B   
ATOM   4472  CD2 PHE B 300     -29.262  12.091  -7.096  1.00 10.00      B   
ATOM   4473  CE1 PHE B 300     -30.991  10.859  -8.859  1.00 10.00      B   
ATOM   4474  CE2 PHE B 300     -30.031  11.024  -6.675  1.00 10.00      B   
ATOM   4475  CZ  PHE B 300     -30.897  10.408  -7.557  1.00 10.00      B   
ATOM   4476  C   PHE B 300     -28.196  16.211  -8.910  1.00 10.00      B   
ATOM   4477  O   PHE B 300     -27.009  15.989  -9.131  1.00 10.00      B   
ATOM   4478  N   ASN B 301     -28.722  17.427  -8.949  1.00 10.00      B   
ATOM   4479  HN  ASN B 301     -29.672  17.540  -8.736  1.00 10.00      B   
ATOM   4480  CA  ASN B 301     -27.927  18.604  -9.295  1.00 10.00      B   
ATOM   4481  CB  ASN B 301     -28.820  19.803  -9.649  1.00 10.00      B   
ATOM   4482  CG  ASN B 301     -29.772  20.217  -8.534  1.00 10.00      B   
ATOM   4483  OD1 ASN B 301     -30.329  19.377  -7.823  1.00 10.00      B   
ATOM   4484  ND2 ASN B 301     -29.963  21.517  -8.370  1.00 10.00      B   
ATOM   4485 HD21 ASN B 301     -29.484  22.136  -8.963  1.00 10.00      B   
ATOM   4486 HD22 ASN B 301     -30.582  21.813  -7.667  1.00 10.00      B   
ATOM   4487  C   ASN B 301     -26.937  18.989  -8.199  1.00 10.00      B   
ATOM   4488  O   ASN B 301     -25.836  19.454  -8.486  1.00 10.00      B   
ATOM   4489  N   THR B 302     -27.323  18.785  -6.947  1.00 10.00      B   
ATOM   4490  HN  THR B 302     -28.209  18.405  -6.773  1.00 10.00      B   
ATOM   4491  CA  THR B 302     -26.465  19.136  -5.821  1.00 10.00      B   
ATOM   4492  CB  THR B 302     -27.296  19.489  -4.576  1.00 10.00      B   
ATOM   4493  OG1 THR B 302     -28.680  19.203  -4.833  1.00 10.00      B   
ATOM   4494  HG1 THR B 302     -28.835  18.256  -4.733  1.00 10.00      B   
ATOM   4495  CG2 THR B 302     -27.148  20.967  -4.254  1.00 10.00      B   
ATOM   4496  C   THR B 302     -25.455  18.037  -5.482  1.00 10.00      B   
ATOM   4497  O   THR B 302     -24.716  18.141  -4.501  1.00 10.00      B   
ATOM   4498  N   LYS B 303     -25.417  16.990  -6.290  1.00 10.00      B   
ATOM   4499  HN  LYS B 303     -26.017  16.957  -7.065  1.00 10.00      B   
ATOM   4500  CA  LYS B 303     -24.487  15.895  -6.060  1.00 10.00      B   
ATOM   4501  CB  LYS B 303     -25.192  14.544  -6.195  1.00 10.00      B   
ATOM   4502  CG  LYS B 303     -25.864  14.059  -4.919  1.00 10.00      B   
ATOM   4503  CD  LYS B 303     -26.235  12.588  -5.022  1.00 10.00      B   
ATOM   4504  CE  LYS B 303     -26.623  12.010  -3.669  1.00 10.00      B   
ATOM   4505  NZ  LYS B 303     -28.004  12.394  -3.265  1.00 10.00      B   
ATOM   4506  HZ1 LYS B 303     -28.222  13.355  -3.601  1.00 10.00      B   
ATOM   4507  HZ2 LYS B 303     -28.087  12.383  -2.230  1.00 10.00      B   
ATOM   4508  HZ3 LYS B 303     -28.698  11.730  -3.663  1.00 10.00      B   
ATOM   4509  C   LYS B 303     -23.316  15.979  -7.031  1.00 10.00      B   
ATOM   4510  O   LYS B 303     -23.514  16.123  -8.236  1.00 10.00      B   
ATOM   4511  N   LEU B 304     -22.097  15.892  -6.507  1.00 10.00      B   
ATOM   4512  HN  LEU B 304     -21.998  15.797  -5.532  1.00 10.00      B   
ATOM   4513  CA  LEU B 304     -20.897  15.957  -7.343  1.00 10.00      B   
ATOM   4514  CB  LEU B 304     -19.643  16.124  -6.486  1.00 10.00      B   
ATOM   4515  CG  LEU B 304     -19.546  17.421  -5.682  1.00 10.00      B   
ATOM   4516  CD1 LEU B 304     -18.309  17.409  -4.797  1.00 10.00      B   
ATOM   4517  CD2 LEU B 304     -19.536  18.628  -6.608  1.00 10.00      B   
ATOM   4518  C   LEU B 304     -20.766  14.719  -8.226  1.00 10.00      B   
ATOM   4519  O   LEU B 304     -20.002  14.707  -9.194  1.00 10.00      B   
ATOM   4520  N   CYS B 305     -21.517  13.681  -7.888  1.00 10.00      B   
ATOM   4521  HN  CYS B 305     -22.093  13.746  -7.100  1.00 10.00      B   
ATOM   4522  CA  CYS B 305     -21.498  12.440  -8.645  1.00 10.00      B   
ATOM   4523  CB  CYS B 305     -22.218  11.347  -7.857  1.00 10.00      B   
ATOM   4524  SG  CYS B 305     -21.964  11.455  -6.069  1.00 10.00      B   
ATOM   4525  HG  CYS B 305     -21.366  10.335  -5.676  1.00 10.00      B   
ATOM   4526  C   CYS B 305     -22.159  12.625 -10.007  1.00 10.00      B   
ATOM   4527  O   CYS B 305     -21.895  11.869 -10.941  1.00 10.00      B   
ATOM   4528  N   CYS B 306     -23.002  13.649 -10.111  1.00 10.00      B   
ATOM   4529  HN  CYS B 306     -23.152  14.220  -9.327  1.00 10.00      B   
ATOM   4530  CA  CYS B 306     -23.712  13.950 -11.348  1.00 10.00      B   
ATOM   4531  CB  CYS B 306     -24.539  15.225 -11.178  1.00 10.00      B   
ATOM   4532  SG  CYS B 306     -26.112  15.235 -12.069  1.00 10.00      B   
ATOM   4533  HG  CYS B 306     -27.036  15.701 -11.239  1.00 10.00      B   
ATOM   4534  C   CYS B 306     -22.741  14.114 -12.512  1.00 10.00      B   
ATOM   4535  O   CYS B 306     -22.946  13.551 -13.588  1.00 10.00      B   
ATOM   4536  N   TYR B 307     -21.672  14.867 -12.280  1.00 10.00      B   
ATOM   4537  HN  TYR B 307     -21.558  15.273 -11.393  1.00 10.00      B   
ATOM   4538  CA  TYR B 307     -20.665  15.113 -13.303  1.00 10.00      B   
ATOM   4539  CB  TYR B 307     -19.569  16.048 -12.766  1.00 10.00      B   
ATOM   4540  CG  TYR B 307     -18.249  15.969 -13.507  1.00 10.00      B   
ATOM   4541  CD1 TYR B 307     -18.102  16.518 -14.774  1.00 10.00      B   
ATOM   4542  CD2 TYR B 307     -17.151  15.336 -12.936  1.00 10.00      B   
ATOM   4543  CE1 TYR B 307     -16.902  16.436 -15.453  1.00 10.00      B   
ATOM   4544  CE2 TYR B 307     -15.947  15.252 -13.605  1.00 10.00      B   
ATOM   4545  CZ  TYR B 307     -15.828  15.802 -14.863  1.00 10.00      B   
ATOM   4546  OH  TYR B 307     -14.631  15.709 -15.538  1.00 10.00      B   
ATOM   4547  HH  TYR B 307     -14.355  14.781 -15.570  1.00 10.00      B   
ATOM   4548  C   TYR B 307     -20.060  13.810 -13.822  1.00 10.00      B   
ATOM   4549  O   TYR B 307     -19.972  13.601 -15.030  1.00 10.00      B   
ATOM   4550  N   ALA B 308     -19.679  12.928 -12.906  1.00 10.00      B   
ATOM   4551  HN  ALA B 308     -19.825  13.130 -11.958  1.00 10.00      B   
ATOM   4552  CA  ALA B 308     -19.065  11.658 -13.276  1.00 10.00      B   
ATOM   4553  CB  ALA B 308     -18.411  11.010 -12.066  1.00 10.00      B   
ATOM   4554  C   ALA B 308     -20.061  10.705 -13.933  1.00 10.00      B   
ATOM   4555  O   ALA B 308     -19.715   9.979 -14.863  1.00 10.00      B   
ATOM   4556  N   ASP B 309     -21.296  10.716 -13.451  1.00 10.00      B   
ATOM   4557  HN  ASP B 309     -21.513  11.316 -12.701  1.00 10.00      B   
ATOM   4558  CA  ASP B 309     -22.339   9.843 -13.985  1.00 10.00      B   
ATOM   4559  CB  ASP B 309     -23.541   9.797 -13.037  1.00 10.00      B   
ATOM   4560  CG  ASP B 309     -23.452   8.696 -11.996  1.00 10.00      B   
ATOM   4561  OD1 ASP B 309     -22.376   8.072 -11.859  1.00 10.00      B   
ATOM   4562  OD2 ASP B 309     -24.465   8.455 -11.299  1.00 10.00      B   
ATOM   4563  C   ASP B 309     -22.804  10.279 -15.373  1.00 10.00      B   
ATOM   4564  O   ASP B 309     -23.180   9.449 -16.199  1.00 10.00      B   
ATOM   4565  N   LEU B 310     -22.785  11.581 -15.627  1.00 10.00      B   
ATOM   4566  HN  LEU B 310     -22.483  12.202 -14.928  1.00 10.00      B   
ATOM   4567  CA  LEU B 310     -23.232  12.114 -16.910  1.00 10.00      B   
ATOM   4568  CB  LEU B 310     -23.805  13.523 -16.738  1.00 10.00      B   
ATOM   4569  CG  LEU B 310     -25.088  13.644 -15.908  1.00 10.00      B   
ATOM   4570  CD1 LEU B 310     -25.468  15.106 -15.728  1.00 10.00      B   
ATOM   4571  CD2 LEU B 310     -26.226  12.872 -16.555  1.00 10.00      B   
ATOM   4572  C   LEU B 310     -22.134  12.125 -17.971  1.00 10.00      B   
ATOM   4573  O   LEU B 310     -22.421  12.098 -19.165  1.00 10.00      B   
ATOM   4574  N   SER B 311     -20.878  12.146 -17.547  1.00 10.00      B   
ATOM   4575  HN  SER B 311     -20.693  12.132 -16.585  1.00 10.00      B   
ATOM   4576  CA  SER B 311     -19.767  12.192 -18.492  1.00 10.00      B   
ATOM   4577  CB  SER B 311     -18.516  12.767 -17.832  1.00 10.00      B   
ATOM   4578  OG  SER B 311     -18.360  12.261 -16.518  1.00 10.00      B   
ATOM   4579  HG  SER B 311     -18.837  12.832 -15.898  1.00 10.00      B   
ATOM   4580  C   SER B 311     -19.469  10.839 -19.144  1.00 10.00      B   
ATOM   4581  O   SER B 311     -18.612  10.744 -20.024  1.00 10.00      B   
ATOM   4582  N   GLN B 312     -20.169   9.796 -18.715  1.00 10.00      B   
ATOM   4583  HN  GLN B 312     -20.833   9.919 -18.003  1.00 10.00      B   
ATOM   4584  CA  GLN B 312     -19.958   8.468 -19.282  1.00 10.00      B   
ATOM   4585  CB  GLN B 312     -20.019   7.371 -18.212  1.00 10.00      B   
ATOM   4586  CG  GLN B 312     -21.321   7.299 -17.433  1.00 10.00      B   
ATOM   4587  CD  GLN B 312     -21.292   6.225 -16.362  1.00 10.00      B   
ATOM   4588  OE1 GLN B 312     -20.234   5.893 -15.825  1.00 10.00      B   
ATOM   4589  NE2 GLN B 312     -22.451   5.674 -16.039  1.00 10.00      B   
ATOM   4590 HE21 GLN B 312     -23.259   5.982 -16.504  1.00 10.00      B   
ATOM   4591 HE22 GLN B 312     -22.456   4.984 -15.343  1.00 10.00      B   
ATOM   4592  C   GLN B 312     -20.930   8.188 -20.425  1.00 10.00      B   
ATOM   4593  O   GLN B 312     -20.982   7.079 -20.958  1.00 10.00      B   
ATOM   4594  N   TYR B 313     -21.700   9.202 -20.791  1.00 10.00      B   
ATOM   4595  HN  TYR B 313     -21.618  10.059 -20.320  1.00 10.00      B   
ATOM   4596  CA  TYR B 313     -22.662   9.086 -21.878  1.00 10.00      B   
ATOM   4597  CB  TYR B 313     -24.087   8.929 -21.337  1.00 10.00      B   
ATOM   4598  CG  TYR B 313     -24.299   7.673 -20.518  1.00 10.00      B   
ATOM   4599  CD1 TYR B 313     -24.563   7.742 -19.156  1.00 10.00      B   
ATOM   4600  CD2 TYR B 313     -24.227   6.418 -21.107  1.00 10.00      B   
ATOM   4601  CE1 TYR B 313     -24.747   6.598 -18.404  1.00 10.00      B   
ATOM   4602  CE2 TYR B 313     -24.413   5.267 -20.363  1.00 10.00      B   
ATOM   4603  CZ  TYR B 313     -24.671   5.362 -19.012  1.00 10.00      B   
ATOM   4604  OH  TYR B 313     -24.844   4.217 -18.265  1.00 10.00      B   
ATOM   4605  HH  TYR B 313     -25.453   3.613 -18.733  1.00 10.00      B   
ATOM   4606  C   TYR B 313     -22.572  10.302 -22.793  1.00 10.00      B   
ATOM   4607  O   TYR B 313     -21.889  11.278 -22.475  1.00 10.00      B   
ATOM   4608  N   GLU B 314     -23.245  10.239 -23.933  1.00 10.00      B   
ATOM   4609  HN  GLU B 314     -23.764   9.434 -24.141  1.00 10.00      B   
ATOM   4610  CA  GLU B 314     -23.235  11.339 -24.886  1.00 10.00      B   
ATOM   4611  CB  GLU B 314     -23.383  10.827 -26.323  1.00 10.00      B   
ATOM   4612  CG  GLU B 314     -22.063  10.602 -27.043  1.00 10.00      B   
ATOM   4613  CD  GLU B 314     -21.095   9.763 -26.238  1.00 10.00      B   
ATOM   4614  OE1 GLU B 314     -21.348   8.555 -26.066  1.00 10.00      B   
ATOM   4615  OE2 GLU B 314     -20.072  10.308 -25.777  1.00 10.00      B   
ATOM   4616  C   GLU B 314     -24.322  12.355 -24.564  1.00 10.00      B   
ATOM   4617  O   GLU B 314     -25.496  12.146 -24.874  1.00 10.00      B   
ATOM   4618  N   LEU B 315     -23.925  13.446 -23.932  1.00 10.00      B   
ATOM   4619  HN  LEU B 315     -22.977  13.545 -23.700  1.00 10.00      B   
ATOM   4620  CA  LEU B 315     -24.860  14.497 -23.567  1.00 10.00      B   
ATOM   4621  CB  LEU B 315     -24.227  15.430 -22.535  1.00 10.00      B   
ATOM   4622  CG  LEU B 315     -23.685  14.764 -21.268  1.00 10.00      B   
ATOM   4623  CD1 LEU B 315     -22.986  15.786 -20.384  1.00 10.00      B   
ATOM   4624  CD2 LEU B 315     -24.808  14.075 -20.508  1.00 10.00      B   
ATOM   4625  C   LEU B 315     -25.285  15.289 -24.801  1.00 10.00      B   
ATOM   4626  O   LEU B 315     -24.440  15.728 -25.584  1.00 10.00      B   
ATOM   4627  N   PRO B 316     -26.601  15.459 -25.000  1.00 10.00      B   
ATOM   4628  CA  PRO B 316     -27.146  16.204 -26.142  1.00 10.00      B   
ATOM   4629  CB  PRO B 316     -28.666  16.095 -25.958  1.00 10.00      B   
ATOM   4630  CG  PRO B 316     -28.860  15.738 -24.524  1.00 10.00      B   
ATOM   4631  CD  PRO B 316     -27.662  14.923 -24.134  1.00 10.00      B   
ATOM   4632  C   PRO B 316     -26.710  17.671 -26.132  1.00 10.00      B   
ATOM   4633  O   PRO B 316     -26.497  18.261 -25.069  1.00 10.00      B   
ATOM   4634  N   THR B 317     -26.599  18.258 -27.315  1.00 10.00      B   
ATOM   4635  HN  THR B 317     -26.817  17.745 -28.125  1.00 10.00      B   
ATOM   4636  CA  THR B 317     -26.174  19.647 -27.453  1.00 10.00      B   
ATOM   4637  CB  THR B 317     -26.012  20.035 -28.934  1.00 10.00      B   
ATOM   4638  OG1 THR B 317     -26.428  18.934 -29.760  1.00 10.00      B   
ATOM   4639  HG1 THR B 317     -27.390  18.963 -29.867  1.00 10.00      B   
ATOM   4640  CG2 THR B 317     -24.560  20.369 -29.236  1.00 10.00      B   
ATOM   4641  C   THR B 317     -27.147  20.607 -26.768  1.00 10.00      B   
ATOM   4642  O   THR B 317     -26.749  21.654 -26.263  1.00 10.00      B   
ATOM   4643  N   SER B 318     -28.419  20.236 -26.736  1.00 10.00      B   
ATOM   4644  HN  SER B 318     -28.683  19.392 -27.160  1.00 10.00      B   
ATOM   4645  CA  SER B 318     -29.440  21.058 -26.103  1.00 10.00      B   
ATOM   4646  CB  SER B 318     -30.818  20.525 -26.479  1.00 10.00      B   
ATOM   4647  OG  SER B 318     -30.839  20.158 -27.850  1.00 10.00      B   
ATOM   4648  HG  SER B 318     -31.573  20.609 -28.290  1.00 10.00      B   
ATOM   4649  C   SER B 318     -29.263  21.078 -24.584  1.00 10.00      B   
ATOM   4650  O   SER B 318     -29.686  22.018 -23.909  1.00 10.00      B   
ATOM   4651  N   PHE B 319     -28.614  20.045 -24.058  1.00 10.00      B   
ATOM   4652  HN  PHE B 319     -28.281  19.340 -24.651  1.00 10.00      B   
ATOM   4653  CA  PHE B 319     -28.373  19.938 -22.626  1.00 10.00      B   
ATOM   4654  CB  PHE B 319     -28.198  18.468 -22.225  1.00 10.00      B   
ATOM   4655  CG  PHE B 319     -27.806  18.267 -20.790  1.00 10.00      B   
ATOM   4656  CD1 PHE B 319     -28.736  18.414 -19.775  1.00 10.00      B   
ATOM   4657  CD2 PHE B 319     -26.503  17.935 -20.456  1.00 10.00      B   
ATOM   4658  CE1 PHE B 319     -28.375  18.235 -18.455  1.00 10.00      B   
ATOM   4659  CE2 PHE B 319     -26.134  17.754 -19.138  1.00 10.00      B   
ATOM   4660  CZ  PHE B 319     -27.071  17.905 -18.136  1.00 10.00      B   
ATOM   4661  C   PHE B 319     -27.142  20.748 -22.231  1.00 10.00      B   
ATOM   4662  O   PHE B 319     -27.129  21.418 -21.197  1.00 10.00      B   
ATOM   4663  N   ILE B 320     -26.109  20.691 -23.065  1.00 10.00      B   
ATOM   4664  HN  ILE B 320     -26.174  20.138 -23.875  1.00 10.00      B   
ATOM   4665  CA  ILE B 320     -24.874  21.422 -22.799  1.00 10.00      B   
ATOM   4666  CB  ILE B 320     -23.681  20.867 -23.617  1.00 10.00      B   
ATOM   4667  CG1 ILE B 320     -22.346  21.299 -23.000  1.00 10.00      B   
ATOM   4668  CG2 ILE B 320     -23.758  21.291 -25.077  1.00 10.00      B   
ATOM   4669  CD1 ILE B 320     -22.097  20.738 -21.617  1.00 10.00      B   
ATOM   4670  C   ILE B 320     -25.059  22.919 -23.051  1.00 10.00      B   
ATOM   4671  O   ILE B 320     -24.228  23.738 -22.664  1.00 10.00      B   
ATOM   4672  N   GLY B 321     -26.169  23.270 -23.688  1.00 10.00      B   
ATOM   4673  HN  GLY B 321     -26.794  22.574 -23.981  1.00 10.00      B   
ATOM   4674  CA  GLY B 321     -26.459  24.661 -23.968  1.00 10.00      B   
ATOM   4675  C   GLY B 321     -27.158  25.335 -22.803  1.00 10.00      B   
ATOM   4676  O   GLY B 321     -27.557  26.495 -22.891  1.00 10.00      B   
ATOM   4677  N   SER B 322     -27.305  24.601 -21.709  1.00 10.00      B   
ATOM   4678  HN  SER B 322     -26.976  23.678 -21.707  1.00 10.00      B   
ATOM   4679  CA  SER B 322     -27.954  25.117 -20.512  1.00 10.00      B   
ATOM   4680  CB  SER B 322     -28.856  24.040 -19.908  1.00 10.00      B   
ATOM   4681  OG  SER B 322     -29.649  23.420 -20.910  1.00 10.00      B   
ATOM   4682  HG  SER B 322     -29.793  22.494 -20.673  1.00 10.00      B   
ATOM   4683  C   SER B 322     -26.922  25.583 -19.484  1.00 10.00      B   
ATOM   4684  O   SER B 322     -27.123  25.450 -18.275  1.00 10.00      B   
ATOM   4685  N   LEU B 323     -25.821  26.142 -19.967  1.00 10.00      B   
ATOM   4686  HN  LEU B 323     -25.718  26.242 -20.939  1.00 10.00      B   
ATOM   4687  CA  LEU B 323     -24.764  26.620 -19.084  1.00 10.00      B   
ATOM   4688  CB  LEU B 323     -23.389  26.433 -19.727  1.00 10.00      B   
ATOM   4689  CG  LEU B 323     -22.978  24.995 -20.051  1.00 10.00      B   
ATOM   4690  CD1 LEU B 323     -21.588  24.967 -20.663  1.00 10.00      B   
ATOM   4691  CD2 LEU B 323     -23.032  24.119 -18.807  1.00 10.00      B   
ATOM   4692  C   LEU B 323     -24.982  28.083 -18.714  1.00 10.00      B   
ATOM   4693  O   LEU B 323     -24.264  28.639 -17.883  1.00 10.00      B   
ATOM   4694  N   LYS B 324     -25.969  28.699 -19.345  1.00 10.00      B   
ATOM   4695  HN  LYS B 324     -26.487  28.203 -20.011  1.00 10.00      B   
ATOM   4696  CA  LYS B 324     -26.296  30.091 -19.086  1.00 10.00      B   
ATOM   4697  CB  LYS B 324     -27.216  30.634 -20.183  1.00 10.00      B   
ATOM   4698  CG  LYS B 324     -27.743  32.036 -19.922  1.00 10.00      B   
ATOM   4699  CD  LYS B 324     -28.720  32.470 -21.002  1.00 10.00      B   
ATOM   4700  CE  LYS B 324     -29.409  33.771 -20.626  1.00 10.00      B   
ATOM   4701  NZ  LYS B 324     -30.641  33.545 -19.823  1.00 10.00      B   
ATOM   4702  HZ1 LYS B 324     -30.511  32.738 -19.180  1.00 10.00      B   
ATOM   4703  HZ2 LYS B 324     -31.448  33.350 -20.453  1.00 10.00      B   
ATOM   4704  HZ3 LYS B 324     -30.858  34.392 -19.258  1.00 10.00      B   
ATOM   4705  C   LYS B 324     -26.959  30.251 -17.722  1.00 10.00      B   
ATOM   4706  O   LYS B 324     -27.982  29.618 -17.443  1.00 10.00      B   
ATOM   4707  N   ASN B 325     -26.363  31.097 -16.884  1.00 10.00      B   
ATOM   4708  HN  ASN B 325     -25.543  31.547 -17.178  1.00 10.00      B   
ATOM   4709  CA  ASN B 325     -26.876  31.379 -15.541  1.00 10.00      B   
ATOM   4710  CB  ASN B 325     -28.206  32.142 -15.608  1.00 10.00      B   
ATOM   4711  CG  ASN B 325     -28.706  32.585 -14.246  1.00 10.00      B   
ATOM   4712  OD1 ASN B 325     -27.925  32.786 -13.315  1.00 10.00      B   
ATOM   4713  ND2 ASN B 325     -30.010  32.751 -14.123  1.00 10.00      B   
ATOM   4714 HD21 ASN B 325     -30.577  32.583 -14.909  1.00 10.00      B   
ATOM   4715 HD22 ASN B 325     -30.363  33.031 -13.251  1.00 10.00      B   
ATOM   4716  C   ASN B 325     -27.008  30.116 -14.690  1.00 10.00      B   
ATOM   4717  O   ASN B 325     -28.080  29.507 -14.602  1.00 10.00      B   
ATOM   4718  N   GLU B 329     -24.240  33.200  -1.760  1.00 10.00      B   
ATOM   4719  HN  GLU B 329     -24.133  32.990  -2.719  1.00 10.00      B   
ATOM   4720  CA  GLU B 329     -25.418  32.704  -1.062  1.00 10.00      B   
ATOM   4721  CB  GLU B 329     -25.870  31.365  -1.654  1.00 10.00      B   
ATOM   4722  CG  GLU B 329     -26.477  31.470  -3.045  1.00 10.00      B   
ATOM   4723  CD  GLU B 329     -25.442  31.418  -4.147  1.00 10.00      B   
ATOM   4724  OE1 GLU B 329     -24.781  32.451  -4.402  1.00 10.00      B   
ATOM   4725  OE2 GLU B 329     -25.282  30.346  -4.768  1.00 10.00      B   
ATOM   4726  C   GLU B 329     -25.146  32.553   0.432  1.00 10.00      B   
ATOM   4727  O   GLU B 329     -23.998  32.643   0.877  1.00 10.00      B   
ATOM   4728  N   GLU B 330     -26.205  32.338   1.202  1.00 10.00      B   
ATOM   4729  HN  GLU B 330     -27.095  32.292   0.788  1.00 10.00      B   
ATOM   4730  CA  GLU B 330     -26.077  32.164   2.643  1.00 10.00      B   
ATOM   4731  CB  GLU B 330     -27.428  32.363   3.333  1.00 10.00      B   
ATOM   4732  CG  GLU B 330     -28.160  33.632   2.930  1.00 10.00      B   
ATOM   4733  CD  GLU B 330     -29.408  33.863   3.756  1.00 10.00      B   
ATOM   4734  OE1 GLU B 330     -30.399  33.117   3.576  1.00 10.00      B   
ATOM   4735  OE2 GLU B 330     -29.405  34.788   4.592  1.00 10.00      B   
ATOM   4736  C   GLU B 330     -25.549  30.768   2.946  1.00 10.00      B   
ATOM   4737  O   GLU B 330     -24.749  30.572   3.859  1.00 10.00      B   
ATOM   4738  N   ASN B 331     -26.007  29.803   2.162  1.00 10.00      B   
ATOM   4739  HN  ASN B 331     -26.647  30.030   1.451  1.00 10.00      B   
ATOM   4740  CA  ASN B 331     -25.592  28.419   2.319  1.00 10.00      B   
ATOM   4741  CB  ASN B 331     -26.623  27.501   1.659  1.00 10.00      B   
ATOM   4742  CG  ASN B 331     -26.332  26.029   1.860  1.00 10.00      B   
ATOM   4743  OD1 ASN B 331     -25.577  25.428   1.100  1.00 10.00      B   
ATOM   4744  ND2 ASN B 331     -26.950  25.433   2.865  1.00 10.00      B   
ATOM   4745 HD21 ASN B 331     -27.555  25.969   3.421  1.00 10.00      B   
ATOM   4746 HD22 ASN B 331     -26.780  24.478   3.012  1.00 10.00      B   
ATOM   4747  C   ASN B 331     -24.211  28.212   1.699  1.00 10.00      B   
ATOM   4748  O   ASN B 331     -24.053  28.279   0.479  1.00 10.00      B   
ATOM   4749  N   LEU B 332     -23.220  27.959   2.548  1.00 10.00      B   
ATOM   4750  HN  LEU B 332     -23.424  27.892   3.506  1.00 10.00      B   
ATOM   4751  CA  LEU B 332     -21.842  27.764   2.107  1.00 10.00      B   
ATOM   4752  CB  LEU B 332     -20.919  27.547   3.312  1.00 10.00      B   
ATOM   4753  CG  LEU B 332     -19.445  27.256   3.011  1.00 10.00      B   
ATOM   4754  CD1 LEU B 332     -18.825  28.374   2.185  1.00 10.00      B   
ATOM   4755  CD2 LEU B 332     -18.671  27.057   4.305  1.00 10.00      B   
ATOM   4756  C   LEU B 332     -21.715  26.611   1.117  1.00 10.00      B   
ATOM   4757  O   LEU B 332     -20.989  26.713   0.129  1.00 10.00      B   
ATOM   4758  N   ILE B 333     -22.428  25.522   1.378  1.00 10.00      B   
ATOM   4759  HN  ILE B 333     -22.997  25.503   2.178  1.00 10.00      B   
ATOM   4760  CA  ILE B 333     -22.389  24.355   0.499  1.00 10.00      B   
ATOM   4761  CB  ILE B 333     -23.296  23.222   1.024  1.00 10.00      B   
ATOM   4762  CG1 ILE B 333     -22.971  22.927   2.492  1.00 10.00      B   
ATOM   4763  CG2 ILE B 333     -23.130  21.966   0.176  1.00 10.00      B   
ATOM   4764  CD1 ILE B 333     -23.934  21.966   3.154  1.00 10.00      B   
ATOM   4765  C   ILE B 333     -22.815  24.742  -0.916  1.00 10.00      B   
ATOM   4766  O   ILE B 333     -22.210  24.320  -1.904  1.00 10.00      B   
ATOM   4767  N   THR B 334     -23.850  25.564  -1.002  1.00 10.00      B   
ATOM   4768  HN  THR B 334     -24.287  25.869  -0.176  1.00 10.00      B   
ATOM   4769  CA  THR B 334     -24.356  26.028  -2.281  1.00 10.00      B   
ATOM   4770  CB  THR B 334     -25.674  26.804  -2.108  1.00 10.00      B   
ATOM   4771  OG1 THR B 334     -26.630  25.968  -1.439  1.00 10.00      B   
ATOM   4772  HG1 THR B 334     -26.226  25.596  -0.641  1.00 10.00      B   
ATOM   4773  CG2 THR B 334     -26.235  27.228  -3.457  1.00 10.00      B   
ATOM   4774  C   THR B 334     -23.320  26.910  -2.970  1.00 10.00      B   
ATOM   4775  O   THR B 334     -23.110  26.801  -4.177  1.00 10.00      B   
ATOM   4776  N   VAL B 335     -22.657  27.762  -2.190  1.00 10.00      B   
ATOM   4777  HN  VAL B 335     -22.861  27.790  -1.229  1.00 10.00      B   
ATOM   4778  CA  VAL B 335     -21.635  28.654  -2.726  1.00 10.00      B   
ATOM   4779  CB  VAL B 335     -21.056  29.591  -1.639  1.00 10.00      B   
ATOM   4780  CG1 VAL B 335     -19.998  30.513  -2.229  1.00 10.00      B   
ATOM   4781  CG2 VAL B 335     -22.161  30.406  -0.990  1.00 10.00      B   
ATOM   4782  C   VAL B 335     -20.501  27.844  -3.352  1.00 10.00      B   
ATOM   4783  O   VAL B 335     -20.119  28.084  -4.495  1.00 10.00      B   
ATOM   4784  N   VAL B 336     -19.990  26.871  -2.602  1.00 10.00      B   
ATOM   4785  HN  VAL B 336     -20.353  26.725  -1.699  1.00 10.00      B   
ATOM   4786  CA  VAL B 336     -18.903  26.017  -3.076  1.00 10.00      B   
ATOM   4787  CB  VAL B 336     -18.547  24.921  -2.045  1.00 10.00      B   
ATOM   4788  CG1 VAL B 336     -17.436  24.019  -2.567  1.00 10.00      B   
ATOM   4789  CG2 VAL B 336     -18.149  25.540  -0.714  1.00 10.00      B   
ATOM   4790  C   VAL B 336     -19.264  25.362  -4.409  1.00 10.00      B   
ATOM   4791  O   VAL B 336     -18.482  25.391  -5.360  1.00 10.00      B   
ATOM   4792  N   ASN B 337     -20.460  24.793  -4.475  1.00 10.00      B   
ATOM   4793  HN  ASN B 337     -21.043  24.818  -3.686  1.00 10.00      B   
ATOM   4794  CA  ASN B 337     -20.930  24.133  -5.690  1.00 10.00      B   
ATOM   4795  CB  ASN B 337     -22.247  23.387  -5.442  1.00 10.00      B   
ATOM   4796  CG  ASN B 337     -22.057  22.059  -4.728  1.00 10.00      B   
ATOM   4797  OD1 ASN B 337     -21.817  21.028  -5.353  1.00 10.00      B   
ATOM   4798  ND2 ASN B 337     -22.176  22.069  -3.409  1.00 10.00      B   
ATOM   4799 HD21 ASN B 337     -22.379  22.925  -2.964  1.00 10.00      B   
ATOM   4800 HD22 ASN B 337     -22.055  21.224  -2.927  1.00 10.00      B   
ATOM   4801  C   ASN B 337     -21.091  25.127  -6.837  1.00 10.00      B   
ATOM   4802  O   ASN B 337     -20.640  24.875  -7.955  1.00 10.00      B   
ATOM   4803  N   ASN B 338     -21.710  26.266  -6.545  1.00 10.00      B   
ATOM   4804  HN  ASN B 338     -22.027  26.413  -5.626  1.00 10.00      B   
ATOM   4805  CA  ASN B 338     -21.939  27.307  -7.547  1.00 10.00      B   
ATOM   4806  CB  ASN B 338     -22.719  28.476  -6.933  1.00 10.00      B   
ATOM   4807  CG  ASN B 338     -23.641  29.170  -7.922  1.00 10.00      B   
ATOM   4808  OD1 ASN B 338     -23.432  29.116  -9.133  1.00 10.00      B   
ATOM   4809  ND2 ASN B 338     -24.663  29.841  -7.409  1.00 10.00      B   
ATOM   4810 HD21 ASN B 338     -24.769  29.856  -6.425  1.00 10.00      B   
ATOM   4811 HD22 ASN B 338     -25.280  30.295  -8.025  1.00 10.00      B   
ATOM   4812  C   ASN B 338     -20.619  27.806  -8.133  1.00 10.00      B   
ATOM   4813  O   ASN B 338     -20.491  27.978  -9.346  1.00 10.00      B   
ATOM   4814  N   ARG B 339     -19.628  28.008  -7.265  1.00 10.00      B   
ATOM   4815  HN  ARG B 339     -19.787  27.833  -6.310  1.00 10.00      B   
ATOM   4816  CA  ARG B 339     -18.311  28.484  -7.693  1.00 10.00      B   
ATOM   4817  CB  ARG B 339     -17.417  28.786  -6.488  1.00 10.00      B   
ATOM   4818  CG  ARG B 339     -17.963  29.862  -5.562  1.00 10.00      B   
ATOM   4819  CD  ARG B 339     -17.994  31.222  -6.237  1.00 10.00      B   
ATOM   4820  NE  ARG B 339     -16.735  31.940  -6.057  1.00 10.00      B   
ATOM   4821  HE  ARG B 339     -15.906  31.480  -6.333  1.00 10.00      B   
ATOM   4822  CZ  ARG B 339     -16.642  33.156  -5.523  1.00 10.00      B   
ATOM   4823  NH1 ARG B 339     -17.727  33.797  -5.108  1.00 10.00      B   
ATOM   4824 HH11 ARG B 339     -18.669  33.357  -5.204  1.00 10.00      B   
ATOM   4825 HH12 ARG B 339     -17.642  34.754  -4.678  1.00 10.00      B   
ATOM   4826  NH2 ARG B 339     -15.460  33.739  -5.418  1.00 10.00      B   
ATOM   4827 HH21 ARG B 339     -14.600  33.253  -5.758  1.00 10.00      B   
ATOM   4828 HH22 ARG B 339     -15.381  34.701  -4.992  1.00 10.00      B   
ATOM   4829  C   ARG B 339     -17.631  27.475  -8.616  1.00 10.00      B   
ATOM   4830  O   ARG B 339     -16.835  27.847  -9.479  1.00 10.00      B   
ATOM   4831  N   LYS B 340     -17.952  26.201  -8.425  1.00 10.00      B   
ATOM   4832  HN  LYS B 340     -18.591  25.971  -7.716  1.00 10.00      B   
ATOM   4833  CA  LYS B 340     -17.390  25.137  -9.244  1.00 10.00      B   
ATOM   4834  CB  LYS B 340     -17.569  23.781  -8.554  1.00 10.00      B   
ATOM   4835  CG  LYS B 340     -16.585  23.504  -7.428  1.00 10.00      B   
ATOM   4836  CD  LYS B 340     -16.851  22.143  -6.804  1.00 10.00      B   
ATOM   4837  CE  LYS B 340     -15.714  21.703  -5.898  1.00 10.00      B   
ATOM   4838  NZ  LYS B 340     -15.906  20.307  -5.424  1.00 10.00      B   
ATOM   4839  HZ1 LYS B 340     -15.124  20.026  -4.798  1.00 10.00      B   
ATOM   4840  HZ2 LYS B 340     -15.936  19.653  -6.234  1.00 10.00      B   
ATOM   4841  HZ3 LYS B 340     -16.799  20.228  -4.899  1.00 10.00      B   
ATOM   4842  C   LYS B 340     -18.068  25.108 -10.609  1.00 10.00      B   
ATOM   4843  O   LYS B 340     -17.407  24.973 -11.639  1.00 10.00      B   
ATOM   4844  N   PHE B 341     -19.390  25.249 -10.604  1.00 10.00      B   
ATOM   4845  HN  PHE B 341     -19.853  25.362  -9.744  1.00 10.00      B   
ATOM   4846  CA  PHE B 341     -20.174  25.236 -11.836  1.00 10.00      B   
ATOM   4847  CB  PHE B 341     -21.675  25.265 -11.532  1.00 10.00      B   
ATOM   4848  CG  PHE B 341     -22.174  24.072 -10.766  1.00 10.00      B   
ATOM   4849  CD1 PHE B 341     -23.188  24.210  -9.831  1.00 10.00      B   
ATOM   4850  CD2 PHE B 341     -21.631  22.815 -10.977  1.00 10.00      B   
ATOM   4851  CE1 PHE B 341     -23.653  23.118  -9.122  1.00 10.00      B   
ATOM   4852  CE2 PHE B 341     -22.090  21.718 -10.272  1.00 10.00      B   
ATOM   4853  CZ  PHE B 341     -23.103  21.870  -9.342  1.00 10.00      B   
ATOM   4854  C   PHE B 341     -19.803  26.407 -12.738  1.00 10.00      B   
ATOM   4855  O   PHE B 341     -19.650  26.245 -13.947  1.00 10.00      B   
ATOM   4856  N   VAL B 342     -19.654  27.586 -12.144  1.00 10.00      B   
ATOM   4857  HN  VAL B 342     -19.802  27.659 -11.174  1.00 10.00      B   
ATOM   4858  CA  VAL B 342     -19.290  28.778 -12.901  1.00 10.00      B   
ATOM   4859  CB  VAL B 342     -19.723  30.076 -12.171  1.00 10.00      B   
ATOM   4860  CG1 VAL B 342     -18.810  30.385 -10.992  1.00 10.00      B   
ATOM   4861  CG2 VAL B 342     -19.790  31.252 -13.135  1.00 10.00      B   
ATOM   4862  C   VAL B 342     -17.783  28.795 -13.173  1.00 10.00      B   
ATOM   4863  O   VAL B 342     -17.292  29.584 -13.982  1.00 10.00      B   
ATOM   4864  N   ASN B 343     -17.067  27.902 -12.490  1.00 10.00      B   
ATOM   4865  HN  ASN B 343     -17.536  27.300 -11.874  1.00 10.00      B   
ATOM   4866  CA  ASN B 343     -15.615  27.775 -12.622  1.00 10.00      B   
ATOM   4867  CB  ASN B 343     -15.210  27.245 -14.003  1.00 10.00      B   
ATOM   4868  CG  ASN B 343     -13.746  26.849 -14.070  1.00 10.00      B   
ATOM   4869  OD1 ASN B 343     -13.169  26.376 -13.088  1.00 10.00      B   
ATOM   4870  ND2 ASN B 343     -13.135  27.047 -15.227  1.00 10.00      B   
ATOM   4871 HD21 ASN B 343     -13.654  27.432 -15.966  1.00 10.00      B   
ATOM   4872 HD22 ASN B 343     -12.187  26.807 -15.300  1.00 10.00      B   
ATOM   4873  C   ASN B 343     -14.893  29.080 -12.304  1.00 10.00      B   
ATOM   4874  O   ASN B 343     -14.283  29.704 -13.179  1.00 10.00      B   
ATOM   4875  N   GLN B 344     -14.980  29.501 -11.054  1.00 10.00      B   
ATOM   4876  HN  GLN B 344     -15.487  28.969 -10.399  1.00 10.00      B   
ATOM   4877  CA  GLN B 344     -14.324  30.725 -10.631  1.00 10.00      B   
ATOM   4878  CB  GLN B 344     -15.222  31.561  -9.723  1.00 10.00      B   
ATOM   4879  CG  GLN B 344     -14.770  33.008  -9.601  1.00 10.00      B   
ATOM   4880  CD  GLN B 344     -15.773  33.885  -8.885  1.00 10.00      B   
ATOM   4881  OE1 GLN B 344     -16.978  33.641  -8.934  1.00 10.00      B   
ATOM   4882  NE2 GLN B 344     -15.282  34.918  -8.219  1.00 10.00      B   
ATOM   4883 HE21 GLN B 344     -14.311  35.057  -8.228  1.00 10.00      B   
ATOM   4884 HE22 GLN B 344     -15.908  35.496  -7.735  1.00 10.00      B   
ATOM   4885  C   GLN B 344     -13.009  30.402  -9.942  1.00 10.00      B   
ATOM   4886  O   GLN B 344     -12.961  29.561  -9.045  1.00 10.00      B   
ATOM   4887  N   THR B 345     -11.946  31.063 -10.374  1.00 10.00      B   
ATOM   4888  HN  THR B 345     -12.050  31.721 -11.091  1.00 10.00      B   
ATOM   4889  CA  THR B 345     -10.623  30.843  -9.819  1.00 10.00      B   
ATOM   4890  CB  THR B 345      -9.548  31.445 -10.741  1.00 10.00      B   
ATOM   4891  OG1 THR B 345     -10.066  31.529 -12.078  1.00 10.00      B   
ATOM   4892  HG1 THR B 345      -9.694  32.308 -12.515  1.00 10.00      B   
ATOM   4893  CG2 THR B 345      -8.298  30.580 -10.743  1.00 10.00      B   
ATOM   4894  C   THR B 345     -10.487  31.447  -8.422  1.00 10.00      B   
ATOM   4895  O   THR B 345     -10.156  30.749  -7.464  1.00 10.00      B   
ATOM   4896  N   ASP B 346     -10.761  32.741  -8.306  1.00 10.00      B   
ATOM   4897  HN  ASP B 346     -11.059  33.238  -9.095  1.00 10.00      B   
ATOM   4898  CA  ASP B 346     -10.645  33.435  -7.027  1.00 10.00      B   
ATOM   4899  CB  ASP B 346     -10.353  34.921  -7.243  1.00 10.00      B   
ATOM   4900  CG  ASP B 346     -10.205  35.681  -5.940  1.00 10.00      B   
ATOM   4901  OD1 ASP B 346      -9.090  35.694  -5.380  1.00 10.00      B   
ATOM   4902  OD2 ASP B 346     -11.202  36.266  -5.470  1.00 10.00      B   
ATOM   4903  C   ASP B 346     -11.891  33.262  -6.166  1.00 10.00      B   
ATOM   4904  O   ASP B 346     -13.017  33.309  -6.665  1.00 10.00      B   
ATOM   4905  N   ASN B 347     -11.680  33.048  -4.872  1.00 10.00      B   
ATOM   4906  HN  ASN B 347     -10.754  33.002  -4.540  1.00 10.00      B   
ATOM   4907  CA  ASN B 347     -12.780  32.874  -3.927  1.00 10.00      B   
ATOM   4908  CB  ASN B 347     -12.968  31.393  -3.568  1.00 10.00      B   
ATOM   4909  CG  ASN B 347     -13.283  30.517  -4.767  1.00 10.00      B   
ATOM   4910  OD1 ASN B 347     -14.361  30.611  -5.356  1.00 10.00      B   
ATOM   4911  ND2 ASN B 347     -12.348  29.652  -5.134  1.00 10.00      B   
ATOM   4912 HD21 ASN B 347     -11.512  29.622  -4.617  1.00 10.00      B   
ATOM   4913 HD22 ASN B 347     -12.528  29.071  -5.905  1.00 10.00      B   
ATOM   4914  C   ASN B 347     -12.529  33.684  -2.657  1.00 10.00      B   
ATOM   4915  O   ASN B 347     -13.026  33.344  -1.581  1.00 10.00      B   
ATOM   4916  N   TRP B 348     -11.782  34.776  -2.794  1.00 10.00      B   
ATOM   4917  HN  TRP B 348     -11.454  35.025  -3.685  1.00 10.00      B   
ATOM   4918  CA  TRP B 348     -11.449  35.623  -1.652  1.00 10.00      B   
ATOM   4919  CB  TRP B 348     -10.387  36.673  -2.026  1.00 10.00      B   
ATOM   4920  CG  TRP B 348     -10.892  38.078  -2.184  1.00 10.00      B   
ATOM   4921  CD1 TRP B 348     -11.580  38.592  -3.245  1.00 10.00      B   
ATOM   4922  CD2 TRP B 348     -10.731  39.154  -1.252  1.00 10.00      B   
ATOM   4923  NE1 TRP B 348     -11.868  39.917  -3.027  1.00 10.00      B   
ATOM   4924  HE1 TRP B 348     -12.360  40.505  -3.642  1.00 10.00      B   
ATOM   4925  CE2 TRP B 348     -11.356  40.287  -1.810  1.00 10.00      B   
ATOM   4926  CE3 TRP B 348     -10.124  39.268   0.001  1.00 10.00      B   
ATOM   4927  CZ2 TRP B 348     -11.391  41.517  -1.157  1.00 10.00      B   
ATOM   4928  CZ3 TRP B 348     -10.158  40.489   0.647  1.00 10.00      B   
ATOM   4929  CH2 TRP B 348     -10.787  41.597   0.068  1.00 10.00      B   
ATOM   4930  C   TRP B 348     -12.693  36.246  -1.017  1.00 10.00      B   
ATOM   4931  O   TRP B 348     -12.746  36.454   0.196  1.00 10.00      B   
ATOM   4932  N   ASP B 349     -13.706  36.505  -1.837  1.00 10.00      B   
ATOM   4933  HN  ASP B 349     -13.615  36.294  -2.792  1.00 10.00      B   
ATOM   4934  CA  ASP B 349     -14.952  37.092  -1.354  1.00 10.00      B   
ATOM   4935  CB  ASP B 349     -15.833  37.561  -2.517  1.00 10.00      B   
ATOM   4936  CG  ASP B 349     -16.133  36.459  -3.511  1.00 10.00      B   
ATOM   4937  OD1 ASP B 349     -15.202  36.043  -4.235  1.00 10.00      B   
ATOM   4938  OD2 ASP B 349     -17.296  36.008  -3.576  1.00 10.00      B   
ATOM   4939  C   ASP B 349     -15.707  36.108  -0.468  1.00 10.00      B   
ATOM   4940  O   ASP B 349     -16.428  36.507   0.446  1.00 10.00      B   
ATOM   4941  N   VAL B 350     -15.531  34.819  -0.734  1.00 10.00      B   
ATOM   4942  HN  VAL B 350     -14.944  34.555  -1.474  1.00 10.00      B   
ATOM   4943  CA  VAL B 350     -16.185  33.790   0.060  1.00 10.00      B   
ATOM   4944  CB  VAL B 350     -16.149  32.413  -0.633  1.00 10.00      B   
ATOM   4945  CG1 VAL B 350     -17.044  31.424   0.097  1.00 10.00      B   
ATOM   4946  CG2 VAL B 350     -16.564  32.534  -2.089  1.00 10.00      B   
ATOM   4947  C   VAL B 350     -15.491  33.690   1.411  1.00 10.00      B   
ATOM   4948  O   VAL B 350     -16.140  33.630   2.457  1.00 10.00      B   
ATOM   4949  N   TYR B 351     -14.162  33.714   1.372  1.00 10.00      B   
ATOM   4950  HN  TYR B 351     -13.713  33.780   0.501  1.00 10.00      B   
ATOM   4951  CA  TYR B 351     -13.349  33.633   2.578  1.00 10.00      B   
ATOM   4952  CB  TYR B 351     -11.863  33.561   2.214  1.00 10.00      B   
ATOM   4953  CG  TYR B 351     -10.956  33.200   3.371  1.00 10.00      B   
ATOM   4954  CD1 TYR B 351     -10.768  31.875   3.749  1.00 10.00      B   
ATOM   4955  CD2 TYR B 351     -10.284  34.184   4.085  1.00 10.00      B   
ATOM   4956  CE1 TYR B 351      -9.937  31.544   4.803  1.00 10.00      B   
ATOM   4957  CE2 TYR B 351      -9.452  33.863   5.140  1.00 10.00      B   
ATOM   4958  CZ  TYR B 351      -9.281  32.541   5.495  1.00 10.00      B   
ATOM   4959  OH  TYR B 351      -8.449  32.215   6.544  1.00 10.00      B   
ATOM   4960  HH  TYR B 351      -8.798  32.599   7.360  1.00 10.00      B   
ATOM   4961  C   TYR B 351     -13.612  34.830   3.488  1.00 10.00      B   
ATOM   4962  O   TYR B 351     -13.510  34.726   4.708  1.00 10.00      B   
ATOM   4963  N   GLU B 352     -13.949  35.965   2.887  1.00 10.00      B   
ATOM   4964  HN  GLU B 352     -13.988  35.992   1.906  1.00 10.00      B   
ATOM   4965  CA  GLU B 352     -14.241  37.180   3.643  1.00 10.00      B   
ATOM   4966  CB  GLU B 352     -14.328  38.388   2.707  1.00 10.00      B   
ATOM   4967  CG  GLU B 352     -12.987  39.030   2.386  1.00 10.00      B   
ATOM   4968  CD  GLU B 352     -12.403  39.787   3.561  1.00 10.00      B   
ATOM   4969  OE1 GLU B 352     -12.828  40.938   3.805  1.00 10.00      B   
ATOM   4970  OE2 GLU B 352     -11.513  39.241   4.246  1.00 10.00      B   
ATOM   4971  C   GLU B 352     -15.538  37.038   4.443  1.00 10.00      B   
ATOM   4972  O   GLU B 352     -15.722  37.690   5.472  1.00 10.00      B   
ATOM   4973  N   ARG B 353     -16.435  36.186   3.965  1.00 10.00      B   
ATOM   4974  HN  ARG B 353     -16.237  35.693   3.140  1.00 10.00      B   
ATOM   4975  CA  ARG B 353     -17.704  35.960   4.643  1.00 10.00      B   
ATOM   4976  CB  ARG B 353     -18.839  35.750   3.633  1.00 10.00      B   
ATOM   4977  CG  ARG B 353     -19.156  36.973   2.789  1.00 10.00      B   
ATOM   4978  CD  ARG B 353     -20.501  36.840   2.092  1.00 10.00      B   
ATOM   4979  NE  ARG B 353     -20.492  35.815   1.048  1.00 10.00      B   
ATOM   4980  HE  ARG B 353     -19.737  35.827   0.413  1.00 10.00      B   
ATOM   4981  CZ  ARG B 353     -21.443  34.891   0.898  1.00 10.00      B   
ATOM   4982  NH1 ARG B 353     -22.487  34.853   1.721  1.00 10.00      B   
ATOM   4983 HH11 ARG B 353     -23.226  34.123   1.595  1.00 10.00      B   
ATOM   4984 HH12 ARG B 353     -22.578  35.552   2.495  1.00 10.00      B   
ATOM   4985  NH2 ARG B 353     -21.354  33.999  -0.082  1.00 10.00      B   
ATOM   4986 HH21 ARG B 353     -22.096  33.275  -0.202  1.00 10.00      B   
ATOM   4987 HH22 ARG B 353     -20.541  34.019  -0.738  1.00 10.00      B   
ATOM   4988  C   ARG B 353     -17.606  34.763   5.583  1.00 10.00      B   
ATOM   4989  O   ARG B 353     -17.987  34.838   6.752  1.00 10.00      B   
ATOM   4990  N   PHE B 354     -17.074  33.664   5.071  1.00 10.00      B   
ATOM   4991  HN  PHE B 354     -16.759  33.672   4.139  1.00 10.00      B   
ATOM   4992  CA  PHE B 354     -16.931  32.448   5.855  1.00 10.00      B   
ATOM   4993  CB  PHE B 354     -17.432  31.236   5.061  1.00 10.00      B   
ATOM   4994  CG  PHE B 354     -18.848  31.375   4.569  1.00 10.00      B   
ATOM   4995  CD1 PHE B 354     -19.110  31.780   3.269  1.00 10.00      B   
ATOM   4996  CD2 PHE B 354     -19.917  31.103   5.407  1.00 10.00      B   
ATOM   4997  CE1 PHE B 354     -20.410  31.910   2.814  1.00 10.00      B   
ATOM   4998  CE2 PHE B 354     -21.219  31.231   4.959  1.00 10.00      B   
ATOM   4999  CZ  PHE B 354     -21.466  31.635   3.661  1.00 10.00      B   
ATOM   5000  C   PHE B 354     -15.482  32.249   6.285  1.00 10.00      B   
ATOM   5001  O   PHE B 354     -14.805  31.330   5.830  1.00 10.00      B   
ATOM   5002  N   SER B 355     -15.008  33.130   7.155  1.00 10.00      B   
ATOM   5003  HN  SER B 355     -15.589  33.856   7.467  1.00 10.00      B   
ATOM   5004  CA  SER B 355     -13.640  33.060   7.645  1.00 10.00      B   
ATOM   5005  CB  SER B 355     -13.152  34.469   7.977  1.00 10.00      B   
ATOM   5006  OG  SER B 355     -13.875  35.432   7.228  1.00 10.00      B   
ATOM   5007  HG  SER B 355     -13.785  35.232   6.285  1.00 10.00      B   
ATOM   5008  C   SER B 355     -13.549  32.177   8.886  1.00 10.00      B   
ATOM   5009  O   SER B 355     -12.483  31.663   9.223  1.00 10.00      B   
ATOM   5010  N   THR B 356     -14.675  31.998   9.557  1.00 10.00      B   
ATOM   5011  HN  THR B 356     -15.501  32.409   9.224  1.00 10.00      B   
ATOM   5012  CA  THR B 356     -14.718  31.198  10.765  1.00 10.00      B   
ATOM   5013  CB  THR B 356     -15.780  31.743  11.736  1.00 10.00      B   
ATOM   5014  OG1 THR B 356     -15.901  33.162  11.547  1.00 10.00      B   
ATOM   5015  HG1 THR B 356     -16.665  33.344  10.982  1.00 10.00      B   
ATOM   5016  CG2 THR B 356     -15.373  31.464  13.176  1.00 10.00      B   
ATOM   5017  C   THR B 356     -15.018  29.735  10.453  1.00 10.00      B   
ATOM   5018  O   THR B 356     -15.863  29.425   9.608  1.00 10.00      B   
ATOM   5019  N   LYS B 357     -14.315  28.839  11.129  1.00 10.00      B   
ATOM   5020  HN  LYS B 357     -13.649  29.143  11.784  1.00 10.00      B   
ATOM   5021  CA  LYS B 357     -14.517  27.415  10.933  1.00 10.00      B   
ATOM   5022  CB  LYS B 357     -13.191  26.650  11.022  1.00 10.00      B   
ATOM   5023  CG  LYS B 357     -13.350  25.141  10.896  1.00 10.00      B   
ATOM   5024  CD  LYS B 357     -12.067  24.404  11.240  1.00 10.00      B   
ATOM   5025  CE  LYS B 357     -12.357  22.946  11.554  1.00 10.00      B   
ATOM   5026  NZ  LYS B 357     -11.118  22.141  11.715  1.00 10.00      B   
ATOM   5027  HZ1 LYS B 357     -10.521  22.546  12.460  1.00 10.00      B   
ATOM   5028  HZ2 LYS B 357     -10.579  22.121  10.818  1.00 10.00      B   
ATOM   5029  HZ3 LYS B 357     -11.364  21.161  11.974  1.00 10.00      B   
ATOM   5030  C   LYS B 357     -15.502  26.883  11.965  1.00 10.00      B   
ATOM   5031  O   LYS B 357     -15.128  26.586  13.102  1.00 10.00      B   
ATOM   5032  N   GLU B 358     -16.761  26.791  11.576  1.00 10.00      B   
ATOM   5033  HN  GLU B 358     -17.004  27.059  10.663  1.00 10.00      B   
ATOM   5034  CA  GLU B 358     -17.794  26.292  12.470  1.00 10.00      B   
ATOM   5035  CB  GLU B 358     -19.060  27.148  12.382  1.00 10.00      B   
ATOM   5036  CG  GLU B 358     -18.884  28.557  12.930  1.00 10.00      B   
ATOM   5037  CD  GLU B 358     -20.191  29.190  13.360  1.00 10.00      B   
ATOM   5038  OE1 GLU B 358     -20.607  30.189  12.734  1.00 10.00      B   
ATOM   5039  OE2 GLU B 358     -20.805  28.696  14.333  1.00 10.00      B   
ATOM   5040  C   GLU B 358     -18.100  24.828  12.179  1.00 10.00      B   
ATOM   5041  O   GLU B 358     -17.653  24.281  11.168  1.00 10.00      B   
ATOM   5042  N   GLY B 359     -18.850  24.199  13.068  1.00 10.00      B   
ATOM   5043  HN  GLY B 359     -19.170  24.684  13.854  1.00 10.00      B   
ATOM   5044  CA  GLY B 359     -19.197  22.806  12.896  1.00 10.00      B   
ATOM   5045  C   GLY B 359     -18.607  21.949  13.996  1.00 10.00      B   
ATOM   5046  O   GLY B 359     -19.208  21.793  15.058  1.00 10.00      B   
ATOM   5047  N   ALA B 360     -17.423  21.411  13.747  1.00 10.00      B   
ATOM   5048  HN  ALA B 360     -16.993  21.586  12.883  1.00 10.00      B   
ATOM   5049  CA  ALA B 360     -16.739  20.569  14.717  1.00 10.00      B   
ATOM   5050  CB  ALA B 360     -17.137  19.113  14.532  1.00 10.00      B   
ATOM   5051  C   ALA B 360     -15.230  20.731  14.575  1.00 10.00      B   
ATOM   5052  O   ALA B 360     -14.737  21.074  13.499  1.00 10.00      B   
ATOM   5053  N   GLU B 361     -14.504  20.499  15.662  1.00 10.00      B   
ATOM   5054  HN  GLU B 361     -14.959  20.244  16.498  1.00 10.00      B   
ATOM   5055  CA  GLU B 361     -13.051  20.623  15.654  1.00 10.00      B   
ATOM   5056  CB  GLU B 361     -12.484  20.612  17.079  1.00 10.00      B   
ATOM   5057  CG  GLU B 361     -13.227  21.498  18.064  1.00 10.00      B   
ATOM   5058  CD  GLU B 361     -14.285  20.739  18.838  1.00 10.00      B   
ATOM   5059  OE1 GLU B 361     -15.365  20.465  18.269  1.00 10.00      B   
ATOM   5060  OE2 GLU B 361     -14.040  20.406  20.015  1.00 10.00      B   
ATOM   5061  C   GLU B 361     -12.416  19.505  14.839  1.00 10.00      B   
ATOM   5062  O   GLU B 361     -11.509  19.744  14.045  1.00 10.00      B   
ATOM   5063  N   TYR B 362     -12.912  18.287  15.039  1.00 10.00      B   
ATOM   5064  HN  TYR B 362     -13.643  18.174  15.685  1.00 10.00      B   
ATOM   5065  CA  TYR B 362     -12.400  17.112  14.335  1.00 10.00      B   
ATOM   5066  CB  TYR B 362     -12.976  15.829  14.938  1.00 10.00      B   
ATOM   5067  CG  TYR B 362     -12.178  15.280  16.100  1.00 10.00      B   
ATOM   5068  CD1 TYR B 362     -12.405  15.720  17.396  1.00 10.00      B   
ATOM   5069  CD2 TYR B 362     -11.198  14.317  15.898  1.00 10.00      B   
ATOM   5070  CE1 TYR B 362     -11.678  15.216  18.457  1.00 10.00      B   
ATOM   5071  CE2 TYR B 362     -10.466  13.808  16.954  1.00 10.00      B   
ATOM   5072  CZ  TYR B 362     -10.711  14.262  18.232  1.00 10.00      B   
ATOM   5073  OH  TYR B 362      -9.988  13.760  19.289  1.00 10.00      B   
ATOM   5074  HH  TYR B 362     -10.556  13.701  20.068  1.00 10.00      B   
ATOM   5075  C   TYR B 362     -12.712  17.171  12.844  1.00 10.00      B   
ATOM   5076  O   TYR B 362     -12.101  16.463  12.042  1.00 10.00      B   
ATOM   5077  N   ASP B 363     -13.664  18.017  12.481  1.00 10.00      B   
ATOM   5078  HN  ASP B 363     -14.097  18.564  13.165  1.00 10.00      B   
ATOM   5079  CA  ASP B 363     -14.060  18.176  11.089  1.00 10.00      B   
ATOM   5080  CB  ASP B 363     -15.542  18.555  11.001  1.00 10.00      B   
ATOM   5081  CG  ASP B 363     -16.170  18.189   9.670  1.00 10.00      B   
ATOM   5082  OD1 ASP B 363     -17.352  18.532   9.450  1.00 10.00      B   
ATOM   5083  OD2 ASP B 363     -15.491  17.550   8.839  1.00 10.00      B   
ATOM   5084  C   ASP B 363     -13.202  19.248  10.429  1.00 10.00      B   
ATOM   5085  O   ASP B 363     -12.381  19.880  11.092  1.00 10.00      B   
ATOM   5086  N   SER B 364     -13.381  19.450   9.133  1.00 10.00      B   
ATOM   5087  HN  SER B 364     -14.043  18.908   8.650  1.00 10.00      B   
ATOM   5088  CA  SER B 364     -12.614  20.448   8.402  1.00 10.00      B   
ATOM   5089  CB  SER B 364     -11.959  19.814   7.176  1.00 10.00      B   
ATOM   5090  OG  SER B 364     -12.800  18.822   6.609  1.00 10.00      B   
ATOM   5091  HG  SER B 364     -12.428  17.950   6.798  1.00 10.00      B   
ATOM   5092  C   SER B 364     -13.494  21.619   7.975  1.00 10.00      B   
ATOM   5093  O   SER B 364     -14.722  21.550   8.059  1.00 10.00      B   
ATOM   5094  N   ASN B 365     -12.858  22.690   7.520  1.00 10.00      B   
ATOM   5095  HN  ASN B 365     -11.868  22.681   7.484  1.00 10.00      B   
ATOM   5096  CA  ASN B 365     -13.572  23.875   7.066  1.00 10.00      B   
ATOM   5097  CB  ASN B 365     -12.704  25.126   7.261  1.00 10.00      B   
ATOM   5098  CG  ASN B 365     -13.490  26.422   7.155  1.00 10.00      B   
ATOM   5099  OD1 ASN B 365     -14.613  26.449   6.650  1.00 10.00      B   
ATOM   5100  ND2 ASN B 365     -12.894  27.512   7.613  1.00 10.00      B   
ATOM   5101 HD21 ASN B 365     -11.989  27.426   7.989  1.00 10.00      B   
ATOM   5102 HD22 ASN B 365     -13.378  28.364   7.557  1.00 10.00      B   
ATOM   5103  C   ASN B 365     -13.929  23.723   5.591  1.00 10.00      B   
ATOM   5104  O   ASN B 365     -13.044  23.651   4.739  1.00 10.00      B   
ATOM   5105  N   PRO B 366     -15.231  23.677   5.270  1.00 10.00      B   
ATOM   5106  CA  PRO B 366     -15.708  23.520   3.888  1.00 10.00      B   
ATOM   5107  CB  PRO B 366     -17.234  23.543   4.024  1.00 10.00      B   
ATOM   5108  CG  PRO B 366     -17.496  23.195   5.449  1.00 10.00      B   
ATOM   5109  CD  PRO B 366     -16.346  23.762   6.228  1.00 10.00      B   
ATOM   5110  C   PRO B 366     -15.247  24.643   2.958  1.00 10.00      B   
ATOM   5111  O   PRO B 366     -15.150  24.450   1.746  1.00 10.00      B   
ATOM   5112  N   VAL B 367     -14.954  25.810   3.522  1.00 10.00      B   
ATOM   5113  HN  VAL B 367     -15.037  25.908   4.496  1.00 10.00      B   
ATOM   5114  CA  VAL B 367     -14.513  26.948   2.721  1.00 10.00      B   
ATOM   5115  CB  VAL B 367     -14.713  28.298   3.454  1.00 10.00      B   
ATOM   5116  CG1 VAL B 367     -13.545  28.619   4.375  1.00 10.00      B   
ATOM   5117  CG2 VAL B 367     -14.948  29.424   2.460  1.00 10.00      B   
ATOM   5118  C   VAL B 367     -13.058  26.793   2.269  1.00 10.00      B   
ATOM   5119  O   VAL B 367     -12.631  27.420   1.300  1.00 10.00      B   
ATOM   5120  N   ASN B 368     -12.312  25.927   2.952  1.00 10.00      B   
ATOM   5121  HN  ASN B 368     -12.718  25.424   3.692  1.00 10.00      B   
ATOM   5122  CA  ASN B 368     -10.904  25.701   2.623  1.00 10.00      B   
ATOM   5123  CB  ASN B 368     -10.195  24.878   3.703  1.00 10.00      B   
ATOM   5124  CG  ASN B 368      -9.698  25.729   4.855  1.00 10.00      B   
ATOM   5125  OD1 ASN B 368      -9.450  26.925   4.700  1.00 10.00      B   
ATOM   5126  ND2 ASN B 368      -9.544  25.120   6.019  1.00 10.00      B   
ATOM   5127 HD21 ASN B 368      -9.756  24.162   6.077  1.00 10.00      B   
ATOM   5128 HD22 ASN B 368      -9.222  25.652   6.779  1.00 10.00      B   
ATOM   5129  C   ASN B 368     -10.745  25.040   1.261  1.00 10.00      B   
ATOM   5130  O   ASN B 368      -9.733  25.230   0.588  1.00 10.00      B   
ATOM   5131  N   GLU B 369     -11.753  24.276   0.856  1.00 10.00      B   
ATOM   5132  HN  GLU B 369     -12.534  24.169   1.436  1.00 10.00      B   
ATOM   5133  CA  GLU B 369     -11.725  23.594  -0.432  1.00 10.00      B   
ATOM   5134  CB  GLU B 369     -12.948  22.686  -0.581  1.00 10.00      B   
ATOM   5135  CG  GLU B 369     -13.132  21.696   0.561  1.00 10.00      B   
ATOM   5136  CD  GLU B 369     -12.003  20.689   0.661  1.00 10.00      B   
ATOM   5137  OE1 GLU B 369     -11.793  19.925  -0.307  1.00 10.00      B   
ATOM   5138  OE2 GLU B 369     -11.327  20.647   1.714  1.00 10.00      B   
ATOM   5139  C   GLU B 369     -11.680  24.617  -1.565  1.00 10.00      B   
ATOM   5140  O   GLU B 369     -11.040  24.397  -2.596  1.00 10.00      B   
ATOM   5141  N   LEU B 370     -12.345  25.748  -1.353  1.00 10.00      B   
ATOM   5142  HN  LEU B 370     -12.817  25.872  -0.503  1.00 10.00      B   
ATOM   5143  CA  LEU B 370     -12.377  26.814  -2.345  1.00 10.00      B   
ATOM   5144  CB  LEU B 370     -13.484  27.815  -2.022  1.00 10.00      B   
ATOM   5145  CG  LEU B 370     -14.917  27.328  -2.228  1.00 10.00      B   
ATOM   5146  CD1 LEU B 370     -15.904  28.398  -1.794  1.00 10.00      B   
ATOM   5147  CD2 LEU B 370     -15.148  26.942  -3.682  1.00 10.00      B   
ATOM   5148  C   LEU B 370     -11.034  27.524  -2.389  1.00 10.00      B   
ATOM   5149  O   LEU B 370     -10.504  27.807  -3.464  1.00 10.00      B   
ATOM   5150  N   THR B 371     -10.486  27.800  -1.210  1.00 10.00      B   
ATOM   5151  HN  THR B 371     -10.968  27.559  -0.389  1.00 10.00      B   
ATOM   5152  CA  THR B 371      -9.197  28.465  -1.098  1.00 10.00      B   
ATOM   5153  CB  THR B 371      -8.840  28.711   0.379  1.00 10.00      B   
ATOM   5154  OG1 THR B 371     -10.043  28.708   1.163  1.00 10.00      B   
ATOM   5155  HG1 THR B 371      -9.820  28.544   2.085  1.00 10.00      B   
ATOM   5156  CG2 THR B 371      -8.139  30.051   0.540  1.00 10.00      B   
ATOM   5157  C   THR B 371      -8.108  27.612  -1.743  1.00 10.00      B   
ATOM   5158  O   THR B 371      -7.228  28.126  -2.433  1.00 10.00      B   
ATOM   5159  N   LEU B 372      -8.190  26.300  -1.521  1.00 10.00      B   
ATOM   5160  HN  LEU B 372      -8.919  25.957  -0.953  1.00 10.00      B   
ATOM   5161  CA  LEU B 372      -7.229  25.358  -2.082  1.00 10.00      B   
ATOM   5162  CB  LEU B 372      -7.531  23.932  -1.607  1.00 10.00      B   
ATOM   5163  CG  LEU B 372      -6.561  22.843  -2.070  1.00 10.00      B   
ATOM   5164  CD1 LEU B 372      -5.154  23.120  -1.563  1.00 10.00      B   
ATOM   5165  CD2 LEU B 372      -7.037  21.473  -1.613  1.00 10.00      B   
ATOM   5166  C   LEU B 372      -7.243  25.424  -3.606  1.00 10.00      B   
ATOM   5167  O   LEU B 372      -6.191  25.403  -4.245  1.00 10.00      B
[truncated: 289,833 more chars]
