# Supplementary material for: Large-scale discovery of protein interactions at residue resolution using co-evolution calculated from genomic sequences
Source: Nat Commun. 2021 Mar 2;12:1396. doi: 10.1038/s41467-021-21636-z (PMC7925567; doi:10.1038/s41467-021-21636-z)
Supplement: Supplementary file 12 — Supplementary Data 10 [file 41467_2021_21636_MOESM12_ESM.zip › supplementary/allpdb1629_C4YDZ9_C4YFL7/models/haddock_top7_haddock_7w.pdb]

REMARK FILENAME="haddock_7w.pdb0"
REMARK ===============================================================
REMARK HADDOCK run for haddock
REMARK initial structure: haddock_7.pdb
REMARK final NOE weights: unambig 50 amb: 50
REMARK ===============================================================
REMARK            total,bonds,angles,improper,dihe,vdw,elec,air,cdih,coup,rdcs,vean,dani,xpcs,rg
REMARK energies: -253.224, 0, 0, 0, 0, -42.4278, -302.239, 91.4421, 0, 0, 0, 0, 0, 0, 0
REMARK ===============================================================
REMARK            bonds,angles,impropers,dihe,air,cdih,coup,rdcs,vean,dani,xpcs
REMARK rms-dev.: 0,0,0,0,2.61482,0,0, 0, 0, 0, 0
REMARK ===============================================================
REMARK               air,cdih,coup,rdcs,vean,dani,xpcs
REMARK               >0.3,>5,>1,>0,>5,>0.2,>0.2
REMARK violations.: 2, 0, 0, 0, 0, 0, 0
REMARK ===============================================================
REMARK                        CVpartition#,violations,rms
REMARK AIRs cross-validation: 2, 0, NaN
REMARK ===============================================================
REMARK NCS energy: 0
REMARK ===============================================================
REMARK Symmetry energy: 0
REMARK ===============================================================
REMARK Desolvation energy: 22.9565
REMARK Internal energy free molecules: 74488.6
REMARK Internal energy complex: -36826.6
REMARK Binding energy: -111637
REMARK ===============================================================
REMARK buried surface area: 2018.15
REMARK ===============================================================
REMARK water - chain1: 0 0 0
REMARK water - chain2: 0 0 0
REMARK water - chain3: 0 0 0
REMARK water - chain4: 0 0 0
REMARK water - chain5: 0 0 0
REMARK water - chain6: 0 0 0
REMARK ===============================================================
REMARK water - water: 0 0 0
REMARK ===============================================================
REMARK DATE:29-May-2020  00:04:39       created by user: he47
REMARK VERSION:1.3
ATOM      1  CB  THR A   2     -21.049  -1.083   0.275  1.00 10.00      A   
ATOM      2  OG1 THR A   2     -20.038  -1.784   1.016  1.00 10.00      A   
ATOM      3  HG1 THR A   2     -19.259  -1.914   0.457  1.00 10.00      A   
ATOM      4  CG2 THR A   2     -22.312  -0.974   1.114  1.00 10.00      A   
ATOM      5  C   THR A   2     -21.825  -3.213  -0.851  1.00 10.00      A   
ATOM      6  O   THR A   2     -23.028  -3.471  -0.884  1.00 10.00      A   
ATOM      7  N   THR A   2     -22.296  -1.028  -1.896  1.00 10.00      A   
ATOM      8  HT1 THR A   2     -21.892  -0.102  -2.146  1.00 10.00      A   
ATOM      9  HT2 THR A   2     -23.181  -0.882  -1.369  1.00 10.00      A   
ATOM     10  HT3 THR A   2     -22.511  -1.549  -2.770  1.00 10.00      A   
ATOM     11  CA  THR A   2     -21.329  -1.789  -1.076  1.00 10.00      A   
ATOM     12  N   SER A   3     -20.896  -4.140  -0.647  1.00 10.00      A   
ATOM     13  HN  SER A   3     -19.949  -3.877  -0.635  1.00 10.00      A   
ATOM     14  CA  SER A   3     -21.246  -5.535  -0.429  1.00 10.00      A   
ATOM     15  CB  SER A   3     -20.734  -6.384  -1.596  1.00 10.00      A   
ATOM     16  OG  SER A   3     -20.708  -5.632  -2.798  1.00 10.00      A   
ATOM     17  HG  SER A   3     -21.523  -5.118  -2.873  1.00 10.00      A   
ATOM     18  C   SER A   3     -20.644  -6.041   0.879  1.00 10.00      A   
ATOM     19  O   SER A   3     -19.529  -5.664   1.241  1.00 10.00      A   
ATOM     20  N   ILE A   4     -21.392  -6.876   1.588  1.00 10.00      A   
ATOM     21  HN  ILE A   4     -22.283  -7.120   1.258  1.00 10.00      A   
ATOM     22  CA  ILE A   4     -20.926  -7.442   2.846  1.00 10.00      A   
ATOM     23  CB  ILE A   4     -22.084  -7.616   3.858  1.00 10.00      A   
ATOM     24  CG1 ILE A   4     -22.692  -6.258   4.219  1.00 10.00      A   
ATOM     25  CG2 ILE A   4     -21.608  -8.337   5.110  1.00 10.00      A   
ATOM     26  CD1 ILE A   4     -23.949  -6.352   5.056  1.00 10.00      A   
ATOM     27  C   ILE A   4     -20.262  -8.793   2.594  1.00 10.00      A   
ATOM     28  O   ILE A   4     -20.904  -9.732   2.116  1.00 10.00      A   
ATOM     29  N   LYS A   5     -18.978  -8.881   2.903  1.00 10.00      A   
ATOM     30  HN  LYS A   5     -18.528  -8.098   3.293  1.00 10.00      A   
ATOM     31  CA  LYS A   5     -18.224 -10.113   2.706  1.00 10.00      A   
ATOM     32  CB  LYS A   5     -17.010  -9.865   1.803  1.00 10.00      A   
ATOM     33  CG  LYS A   5     -17.315  -9.968   0.314  1.00 10.00      A   
ATOM     34  CD  LYS A   5     -16.107  -9.591  -0.535  1.00 10.00      A   
ATOM     35  CE  LYS A   5     -16.358  -9.857  -2.015  1.00 10.00      A   
ATOM     36  NZ  LYS A   5     -15.983 -11.244  -2.416  1.00 10.00      A   
ATOM     37  HZ1 LYS A   5     -16.201 -11.399  -3.430  1.00 10.00      A   
ATOM     38  HZ2 LYS A   5     -16.511 -11.937  -1.853  1.00 10.00      A   
ATOM     39  HZ3 LYS A   5     -14.966 -11.398  -2.269  1.00 10.00      A   
ATOM     40  C   LYS A   5     -17.792 -10.711   4.042  1.00 10.00      A   
ATOM     41  O   LYS A   5     -17.653  -9.987   5.031  1.00 10.00      A   
ATOM     42  N   PRO A   6     -17.589 -12.045   4.086  1.00 10.00      A   
ATOM     43  CA  PRO A   6     -17.168 -12.756   5.307  1.00 10.00      A   
ATOM     44  CB  PRO A   6     -16.869 -14.173   4.804  1.00 10.00      A   
ATOM     45  CG  PRO A   6     -17.726 -14.326   3.597  1.00 10.00      A   
ATOM     46  CD  PRO A   6     -17.769 -12.971   2.949  1.00 10.00      A   
ATOM     47  C   PRO A   6     -15.919 -12.139   5.937  1.00 10.00      A   
ATOM     48  O   PRO A   6     -14.940 -11.840   5.245  1.00 10.00      A   
ATOM     49  N   PHE A   7     -15.956 -11.957   7.250  1.00 10.00      A   
ATOM     50  HN  PHE A   7     -16.757 -12.232   7.748  1.00 10.00      A   
ATOM     51  CA  PHE A   7     -14.842 -11.369   7.977  1.00 10.00      A   
ATOM     52  CB  PHE A   7     -15.365 -10.421   9.061  1.00 10.00      A   
ATOM     53  CG  PHE A   7     -14.321  -9.505   9.640  1.00 10.00      A   
ATOM     54  CD1 PHE A   7     -13.912  -8.376   8.952  1.00 10.00      A   
ATOM     55  CD2 PHE A   7     -13.753  -9.772  10.874  1.00 10.00      A   
ATOM     56  CE1 PHE A   7     -12.956  -7.529   9.482  1.00 10.00      A   
ATOM     57  CE2 PHE A   7     -12.798  -8.931  11.410  1.00 10.00      A   
ATOM     58  CZ  PHE A   7     -12.398  -7.808  10.714  1.00 10.00      A   
ATOM     59  C   PHE A   7     -13.953 -12.448   8.593  1.00 10.00      A   
ATOM     60  O   PHE A   7     -14.425 -13.525   8.959  1.00 10.00      A   
ATOM     61  N   GLN A   8     -12.664 -12.158   8.668  1.00 10.00      A   
ATOM     62  HN  GLN A   8     -12.348 -11.298   8.312  1.00 10.00      A   
ATOM     63  CA  GLN A   8     -11.689 -13.071   9.236  1.00 10.00      A   
ATOM     64  CB  GLN A   8     -11.000 -13.854   8.116  1.00 10.00      A   
ATOM     65  CG  GLN A   8     -11.367 -15.326   8.047  1.00 10.00      A   
ATOM     66  CD  GLN A   8     -11.345 -16.001   9.404  1.00 10.00      A   
ATOM     67  OE1 GLN A   8     -12.383 -16.160  10.046  1.00 10.00      A   
ATOM     68  NE2 GLN A   8     -10.161 -16.370   9.863  1.00 10.00      A   
ATOM     69 HE21 GLN A   8      -9.365 -16.182   9.305  1.00 10.00      A   
ATOM     70 HE22 GLN A   8     -10.119 -16.826  10.732  1.00 10.00      A   
ATOM     71  C   GLN A   8     -10.649 -12.276  10.018  1.00 10.00      A   
ATOM     72  O   GLN A   8     -10.753 -11.054  10.128  1.00 10.00      A   
ATOM     73  N   MET A   9      -9.643 -12.959  10.553  1.00 10.00      A   
ATOM     74  HN  MET A   9      -9.592 -13.931  10.416  1.00 10.00      A   
ATOM     75  CA  MET A   9      -8.596 -12.284  11.317  1.00 10.00      A   
ATOM     76  CB  MET A   9      -7.915 -13.237  12.304  1.00 10.00      A   
ATOM     77  CG  MET A   9      -8.579 -13.292  13.671  1.00 10.00      A   
ATOM     78  SD  MET A   9      -7.498 -13.961  14.954  1.00 10.00      A   
ATOM     79  CE  MET A   9      -6.178 -12.748  14.952  1.00 10.00      A   
ATOM     80  C   MET A   9      -7.566 -11.675  10.380  1.00 10.00      A   
ATOM     81  O   MET A   9      -6.988 -10.624  10.659  1.00 10.00      A   
ATOM     82  N   GLU A  10      -7.370 -12.333   9.250  1.00 10.00      A   
ATOM     83  HN  GLU A  10      -7.874 -13.168   9.089  1.00 10.00      A   
ATOM     84  CA  GLU A  10      -6.421 -11.889   8.241  1.00 10.00      A   
ATOM     85  CB  GLU A  10      -6.103 -13.048   7.290  1.00 10.00      A   
ATOM     86  CG  GLU A  10      -7.334 -13.744   6.720  1.00 10.00      A   
ATOM     87  CD  GLU A  10      -7.751 -14.980   7.499  1.00 10.00      A   
ATOM     88  OE1 GLU A  10      -7.759 -16.083   6.910  1.00 10.00      A   
ATOM     89  OE2 GLU A  10      -8.095 -14.851   8.696  1.00 10.00      A   
ATOM     90  C   GLU A  10      -6.950 -10.682   7.457  1.00 10.00      A   
ATOM     91  O   GLU A  10      -6.337 -10.241   6.488  1.00 10.00      A   
ATOM     92  N   ASP A  11      -8.082 -10.141   7.895  1.00 10.00      A   
ATOM     93  HN  ASP A  11      -8.517 -10.525   8.686  1.00 10.00      A   
ATOM     94  CA  ASP A  11      -8.692  -8.992   7.227  1.00 10.00      A   
ATOM     95  CB  ASP A  11     -10.217  -9.084   7.273  1.00 10.00      A   
ATOM     96  CG  ASP A  11     -10.787  -9.994   6.210  1.00 10.00      A   
ATOM     97  OD1 ASP A  11     -10.645  -9.683   5.010  1.00 10.00      A   
ATOM     98  OD2 ASP A  11     -11.397 -11.016   6.572  1.00 10.00      A   
ATOM     99  C   ASP A  11      -8.256  -7.679   7.863  1.00 10.00      A   
ATOM    100  O   ASP A  11      -8.484  -6.601   7.308  1.00 10.00      A   
ATOM    101  N   LEU A  12      -7.610  -7.776   9.016  1.00 10.00      A   
ATOM    102  HN  LEU A  12      -7.424  -8.667   9.381  1.00 10.00      A   
ATOM    103  CA  LEU A  12      -7.158  -6.598   9.754  1.00 10.00      A   
ATOM    104  CB  LEU A  12      -6.553  -7.008  11.099  1.00 10.00      A   
ATOM    105  CG  LEU A  12      -7.519  -7.583  12.138  1.00 10.00      A   
ATOM    106  CD1 LEU A  12      -6.759  -8.115  13.343  1.00 10.00      A   
ATOM    107  CD2 LEU A  12      -8.537  -6.537  12.567  1.00 10.00      A   
ATOM    108  C   LEU A  12      -6.158  -5.758   8.959  1.00 10.00      A   
ATOM    109  O   LEU A  12      -6.069  -4.546   9.151  1.00 10.00      A   
ATOM    110  N   PHE A  13      -5.432  -6.402   8.052  1.00 10.00      A   
ATOM    111  HN  PHE A  13      -5.571  -7.365   7.931  1.00 10.00      A   
ATOM    112  CA  PHE A  13      -4.426  -5.724   7.235  1.00 10.00      A   
ATOM    113  CB  PHE A  13      -3.531  -6.747   6.530  1.00 10.00      A   
ATOM    114  CG  PHE A  13      -2.956  -7.759   7.480  1.00 10.00      A   
ATOM    115  CD1 PHE A  13      -1.796  -7.486   8.187  1.00 10.00      A   
ATOM    116  CD2 PHE A  13      -3.588  -8.974   7.681  1.00 10.00      A   
ATOM    117  CE1 PHE A  13      -1.279  -8.408   9.075  1.00 10.00      A   
ATOM    118  CE2 PHE A  13      -3.075  -9.899   8.564  1.00 10.00      A   
ATOM    119  CZ  PHE A  13      -1.919  -9.617   9.262  1.00 10.00      A   
ATOM    120  C   PHE A  13      -5.048  -4.762   6.227  1.00 10.00      A   
ATOM    121  O   PHE A  13      -4.381  -3.859   5.726  1.00 10.00      A   
ATOM    122  N   GLU A  14      -6.327  -4.956   5.934  1.00 10.00      A   
ATOM    123  HN  GLU A  14      -6.813  -5.695   6.362  1.00 10.00      A   
ATOM    124  CA  GLU A  14      -7.027  -4.096   4.989  1.00 10.00      A   
ATOM    125  CB  GLU A  14      -7.919  -4.919   4.062  1.00 10.00      A   
ATOM    126  CG  GLU A  14      -7.177  -5.814   3.085  1.00 10.00      A   
ATOM    127  CD  GLU A  14      -8.125  -6.534   2.150  1.00 10.00      A   
ATOM    128  OE1 GLU A  14      -9.082  -7.169   2.646  1.00 10.00      A   
ATOM    129  OE2 GLU A  14      -7.927  -6.465   0.914  1.00 10.00      A   
ATOM    130  C   GLU A  14      -7.869  -3.055   5.718  1.00 10.00      A   
ATOM    131  O   GLU A  14      -8.597  -2.287   5.092  1.00 10.00      A   
ATOM    132  N   LEU A  15      -7.764  -3.028   7.043  1.00 10.00      A   
ATOM    133  HN  LEU A  15      -7.159  -3.659   7.490  1.00 10.00      A   
ATOM    134  CA  LEU A  15      -8.522  -2.077   7.849  1.00 10.00      A   
ATOM    135  CB  LEU A  15      -9.195  -2.784   9.025  1.00 10.00      A   
ATOM    136  CG  LEU A  15     -10.314  -3.767   8.675  1.00 10.00      A   
ATOM    137  CD1 LEU A  15     -10.828  -4.457   9.930  1.00 10.00      A   
ATOM    138  CD2 LEU A  15     -11.449  -3.056   7.951  1.00 10.00      A   
ATOM    139  C   LEU A  15      -7.617  -0.965   8.362  1.00 10.00      A   
ATOM    140  O   LEU A  15      -8.055  -0.087   9.105  1.00 10.00      A   
ATOM    141  N   ASN A  16      -6.360  -1.006   7.941  1.00 10.00      A   
ATOM    142  HN  ASN A  16      -6.093  -1.719   7.328  1.00 10.00      A   
ATOM    143  CA  ASN A  16      -5.365  -0.018   8.358  1.00 10.00      A   
ATOM    144  CB  ASN A  16      -3.971  -0.332   7.800  1.00 10.00      A   
ATOM    145  CG  ASN A  16      -3.372  -1.591   8.398  1.00 10.00      A   
ATOM    146  OD1 ASN A  16      -3.821  -2.071   9.435  1.00 10.00      A   
ATOM    147  ND2 ASN A  16      -2.344  -2.124   7.759  1.00 10.00      A   
ATOM    148 HD21 ASN A  16      -2.018  -1.676   6.939  1.00 10.00      A   
ATOM    149 HD22 ASN A  16      -1.947  -2.940   8.122  1.00 10.00      A   
ATOM    150  C   ASN A  16      -5.780   1.430   8.069  1.00 10.00      A   
ATOM    151  O   ASN A  16      -5.727   2.266   8.969  1.00 10.00      A   
ATOM    152  N   PRO A  17      -6.195   1.759   6.821  1.00 10.00      A   
ATOM    153  CA  PRO A  17      -6.620   3.125   6.469  1.00 10.00      A   
ATOM    154  CB  PRO A  17      -7.148   2.975   5.040  1.00 10.00      A   
ATOM    155  CG  PRO A  17      -6.411   1.805   4.499  1.00 10.00      A   
ATOM    156  CD  PRO A  17      -6.256   0.857   5.652  1.00 10.00      A   
ATOM    157  C   PRO A  17      -7.726   3.652   7.385  1.00 10.00      A   
ATOM    158  O   PRO A  17      -7.679   4.795   7.838  1.00 10.00      A   
ATOM    159  N   VAL A  18      -8.715   2.809   7.660  1.00 10.00      A   
ATOM    160  HN  VAL A  18      -8.693   1.908   7.275  1.00 10.00      A   
ATOM    161  CA  VAL A  18      -9.830   3.192   8.526  1.00 10.00      A   
ATOM    162  CB  VAL A  18     -10.974   2.153   8.483  1.00 10.00      A   
ATOM    163  CG1 VAL A  18     -12.147   2.592   9.349  1.00 10.00      A   
ATOM    164  CG2 VAL A  18     -11.430   1.910   7.055  1.00 10.00      A   
ATOM    165  C   VAL A  18      -9.353   3.351   9.969  1.00 10.00      A   
ATOM    166  O   VAL A  18      -9.811   4.232  10.694  1.00 10.00      A   
ATOM    167  N   ASN A  19      -8.408   2.506  10.361  1.00 10.00      A   
ATOM    168  HN  ASN A  19      -8.067   1.844   9.719  1.00 10.00      A   
ATOM    169  CA  ASN A  19      -7.859   2.523  11.716  1.00 10.00      A   
ATOM    170  CB  ASN A  19      -7.061   1.245  11.989  1.00 10.00      A   
ATOM    171  CG  ASN A  19      -7.710   0.368  13.040  1.00 10.00      A   
ATOM    172  OD1 ASN A  19      -8.402   0.861  13.931  1.00 10.00      A   
ATOM    173  ND2 ASN A  19      -7.494  -0.939  12.945  1.00 10.00      A   
ATOM    174 HD21 ASN A  19      -6.932  -1.266  12.206  1.00 10.00      A   
ATOM    175 HD22 ASN A  19      -7.897  -1.525  13.618  1.00 10.00      A   
ATOM    176  C   ASN A  19      -6.991   3.751  11.980  1.00 10.00      A   
ATOM    177  O   ASN A  19      -6.601   4.011  13.117  1.00 10.00      A   
ATOM    178  N   LEU A  20      -6.687   4.504  10.934  1.00 10.00      A   
ATOM    179  HN  LEU A  20      -7.017   4.248  10.046  1.00 10.00      A   
ATOM    180  CA  LEU A  20      -5.868   5.704  11.071  1.00 10.00      A   
ATOM    181  CB  LEU A  20      -5.127   6.015   9.771  1.00 10.00      A   
ATOM    182  CG  LEU A  20      -4.027   5.033   9.375  1.00 10.00      A   
ATOM    183  CD1 LEU A  20      -3.292   5.531   8.145  1.00 10.00      A   
ATOM    184  CD2 LEU A  20      -3.056   4.826  10.526  1.00 10.00      A   
ATOM    185  C   LEU A  20      -6.710   6.903  11.492  1.00 10.00      A   
ATOM    186  O   LEU A  20      -6.182   7.916  11.950  1.00 10.00      A   
ATOM    187  N   ASP A  21      -8.022   6.774  11.339  1.00 10.00      A   
ATOM    188  HN  ASP A  21      -8.378   5.933  10.981  1.00 10.00      A   
ATOM    189  CA  ASP A  21      -8.950   7.842  11.701  1.00 10.00      A   
ATOM    190  CB  ASP A  21     -10.370   7.470  11.260  1.00 10.00      A   
ATOM    191  CG  ASP A  21     -11.342   8.630  11.334  1.00 10.00      A   
ATOM    192  OD1 ASP A  21     -11.578   9.281  10.288  1.00 10.00      A   
ATOM    193  OD2 ASP A  21     -11.884   8.888  12.427  1.00 10.00      A   
ATOM    194  C   ASP A  21      -8.913   8.091  13.211  1.00 10.00      A   
ATOM    195  O   ASP A  21      -8.830   7.144  13.999  1.00 10.00      A   
ATOM    196  N   PRO A  22      -8.949   9.365  13.639  1.00 10.00      A   
ATOM    197  CA  PRO A  22      -8.910   9.736  15.062  1.00 10.00      A   
ATOM    198  CB  PRO A  22      -8.893  11.270  15.041  1.00 10.00      A   
ATOM    199  CG  PRO A  22      -9.450  11.638  13.709  1.00 10.00      A   
ATOM    200  CD  PRO A  22      -9.011  10.552  12.769  1.00 10.00      A   
ATOM    201  C   PRO A  22     -10.110   9.229  15.865  1.00 10.00      A   
ATOM    202  O   PRO A  22     -10.076   9.223  17.097  1.00 10.00      A   
ATOM    203  N   LEU A  23     -11.165   8.812  15.176  1.00 10.00      A   
ATOM    204  HN  LEU A  23     -11.151   8.851  14.188  1.00 10.00      A   
ATOM    205  CA  LEU A  23     -12.356   8.312  15.850  1.00 10.00      A   
ATOM    206  CB  LEU A  23     -13.624   8.878  15.201  1.00 10.00      A   
ATOM    207  CG  LEU A  23     -13.751  10.404  15.192  1.00 10.00      A   
ATOM    208  CD1 LEU A  23     -15.043  10.833  14.514  1.00 10.00      A   
ATOM    209  CD2 LEU A  23     -13.671  10.961  16.605  1.00 10.00      A   
ATOM    210  C   LEU A  23     -12.390   6.787  15.866  1.00 10.00      A   
ATOM    211  O   LEU A  23     -13.261   6.183  16.495  1.00 10.00      A   
ATOM    212  N   THR A  24     -11.439   6.169  15.182  1.00 10.00      A   
ATOM    213  HN  THR A  24     -10.766   6.701  14.708  1.00 10.00      A   
ATOM    214  CA  THR A  24     -11.364   4.718  15.121  1.00 10.00      A   
ATOM    215  CB  THR A  24     -10.958   4.237  13.714  1.00 10.00      A   
ATOM    216  OG1 THR A  24     -11.683   4.974  12.723  1.00 10.00      A   
ATOM    217  HG1 THR A  24     -11.200   4.944  11.886  1.00 10.00      A   
ATOM    218  CG2 THR A  24     -11.251   2.754  13.546  1.00 10.00      A   
ATOM    219  C   THR A  24     -10.359   4.190  16.143  1.00 10.00      A   
ATOM    220  O   THR A  24      -9.154   4.411  16.016  1.00 10.00      A   
ATOM    221  N   GLU A  25     -10.860   3.514  17.165  1.00 10.00      A   
ATOM    222  HN  GLU A  25     -11.831   3.375  17.219  1.00 10.00      A   
ATOM    223  CA  GLU A  25     -10.005   2.957  18.204  1.00 10.00      A   
ATOM    224  CB  GLU A  25     -10.700   3.023  19.565  1.00 10.00      A   
ATOM    225  CG  GLU A  25     -10.729   4.415  20.176  1.00 10.00      A   
ATOM    226  CD  GLU A  25      -9.415   4.799  20.828  1.00 10.00      A   
ATOM    227  OE1 GLU A  25      -8.355   4.290  20.401  1.00 10.00      A   
ATOM    228  OE2 GLU A  25      -9.436   5.614  21.776  1.00 10.00      A   
ATOM    229  C   GLU A  25      -9.620   1.520  17.876  1.00 10.00      A   
ATOM    230  O   GLU A  25     -10.487   0.662  17.687  1.00 10.00      A   
ATOM    231  N   ASN A  26      -8.322   1.262  17.805  1.00 10.00      A   
ATOM    232  HN  ASN A  26      -7.678   1.986  17.967  1.00 10.00      A   
ATOM    233  CA  ASN A  26      -7.833  -0.075  17.496  1.00 10.00      A   
ATOM    234  CB  ASN A  26      -6.660  -0.029  16.520  1.00 10.00      A   
ATOM    235  CG  ASN A  26      -6.309  -1.406  15.981  1.00 10.00      A   
ATOM    236  OD1 ASN A  26      -7.185  -2.241  15.740  1.00 10.00      A   
ATOM    237  ND2 ASN A  26      -5.025  -1.657  15.797  1.00 10.00      A   
ATOM    238 HD21 ASN A  26      -4.377  -0.952  16.019  1.00 10.00      A   
ATOM    239 HD22 ASN A  26      -4.770  -2.538  15.444  1.00 10.00      A   
ATOM    240  C   ASN A  26      -7.427  -0.822  18.757  1.00 10.00      A   
ATOM    241  O   ASN A  26      -6.391  -0.532  19.364  1.00 10.00      A   
ATOM    242  N   PHE A  27      -8.242  -1.786  19.144  1.00 10.00      A   
ATOM    243  HN  PHE A  27      -9.045  -1.976  18.609  1.00 10.00      A   
ATOM    244  CA  PHE A  27      -7.972  -2.580  20.330  1.00 10.00      A   
ATOM    245  CB  PHE A  27      -9.275  -3.128  20.921  1.00 10.00      A   
ATOM    246  CG  PHE A  27     -10.221  -2.061  21.393  1.00 10.00      A   
ATOM    247  CD1 PHE A  27     -11.262  -1.633  20.586  1.00 10.00      A   
ATOM    248  CD2 PHE A  27     -10.066  -1.481  22.642  1.00 10.00      A   
ATOM    249  CE1 PHE A  27     -12.133  -0.649  21.015  1.00 10.00      A   
ATOM    250  CE2 PHE A  27     -10.933  -0.496  23.079  1.00 10.00      A   
ATOM    251  CZ  PHE A  27     -11.968  -0.079  22.263  1.00 10.00      A   
ATOM    252  C   PHE A  27      -7.014  -3.721  20.004  1.00 10.00      A   
ATOM    253  O   PHE A  27      -6.554  -3.854  18.868  1.00 10.00      A   
ATOM    254  N   ASN A  28      -6.705  -4.525  21.008  1.00 10.00      A   
ATOM    255  HN  ASN A  28      -7.088  -4.349  21.893  1.00 10.00      A   
ATOM    256  CA  ASN A  28      -5.813  -5.663  20.842  1.00 10.00      A   
ATOM    257  CB  ASN A  28      -5.487  -6.267  22.214  1.00 10.00      A   
ATOM    258  CG  ASN A  28      -4.428  -7.353  22.157  1.00 10.00      A   
ATOM    259  OD1 ASN A  28      -4.711  -8.495  21.791  1.00 10.00      A   
ATOM    260  ND2 ASN A  28      -3.208  -7.014  22.543  1.00 10.00      A   
ATOM    261 HD21 ASN A  28      -3.054  -6.091  22.839  1.00 10.00      A   
ATOM    262 HD22 ASN A  28      -2.505  -7.699  22.517  1.00 10.00      A   
ATOM    263  C   ASN A  28      -6.477  -6.709  19.951  1.00 10.00      A   
ATOM    264  O   ASN A  28      -7.699  -6.850  19.960  1.00 10.00      A   
ATOM    265  N   VAL A  29      -5.674  -7.434  19.185  1.00 10.00      A   
ATOM    266  HN  VAL A  29      -4.706  -7.271  19.223  1.00 10.00      A   
ATOM    267  CA  VAL A  29      -6.186  -8.462  18.278  1.00 10.00      A   
ATOM    268  CB  VAL A  29      -5.054  -9.187  17.515  1.00 10.00      A   
ATOM    269  CG1 VAL A  29      -4.420  -8.256  16.492  1.00 10.00      A   
ATOM    270  CG2 VAL A  29      -4.003  -9.723  18.477  1.00 10.00      A   
ATOM    271  C   VAL A  29      -7.068  -9.486  18.992  1.00 10.00      A   
ATOM    272  O   VAL A  29      -8.047  -9.967  18.425  1.00 10.00      A   
ATOM    273  N   SER A  30      -6.738  -9.784  20.247  1.00 10.00      A   
ATOM    274  HN  SER A  30      -5.959  -9.345  20.651  1.00 10.00      A   
ATOM    275  CA  SER A  30      -7.498 -10.747  21.039  1.00 10.00      A   
ATOM    276  CB  SER A  30      -6.867 -10.910  22.424  1.00 10.00      A   
ATOM    277  OG  SER A  30      -5.450 -10.948  22.338  1.00 10.00      A   
ATOM    278  HG  SER A  30      -5.122 -10.078  22.070  1.00 10.00      A   
ATOM    279  C   SER A  30      -8.964 -10.329  21.167  1.00 10.00      A   
ATOM    280  O   SER A  30      -9.858 -11.174  21.222  1.00 10.00      A   
ATOM    281  N   PHE A  31      -9.201  -9.021  21.191  1.00 10.00      A   
ATOM    282  HN  PHE A  31      -8.446  -8.399  21.118  1.00 10.00      A   
ATOM    283  CA  PHE A  31     -10.550  -8.484  21.303  1.00 10.00      A   
ATOM    284  CB  PHE A  31     -10.487  -6.962  21.470  1.00 10.00      A   
ATOM    285  CG  PHE A  31     -11.808  -6.300  21.737  1.00 10.00      A   
ATOM    286  CD1 PHE A  31     -12.396  -6.371  22.987  1.00 10.00      A   
ATOM    287  CD2 PHE A  31     -12.454  -5.594  20.737  1.00 10.00      A   
ATOM    288  CE1 PHE A  31     -13.604  -5.752  23.237  1.00 10.00      A   
ATOM    289  CE2 PHE A  31     -13.664  -4.972  20.977  1.00 10.00      A   
ATOM    290  CZ  PHE A  31     -14.240  -5.051  22.230  1.00 10.00      A   
ATOM    291  C   PHE A  31     -11.353  -8.848  20.058  1.00 10.00      A   
ATOM    292  O   PHE A  31     -12.510  -9.264  20.147  1.00 10.00      A   
ATOM    293  N   TYR A  32     -10.717  -8.708  18.902  1.00 10.00      A   
ATOM    294  HN  TYR A  32      -9.791  -8.389  18.905  1.00 10.00      A   
ATOM    295  CA  TYR A  32     -11.354  -9.021  17.631  1.00 10.00      A   
ATOM    296  CB  TYR A  32     -10.512  -8.501  16.463  1.00 10.00      A   
ATOM    297  CG  TYR A  32     -10.288  -7.003  16.486  1.00 10.00      A   
ATOM    298  CD1 TYR A  32      -9.097  -6.466  16.960  1.00 10.00      A   
ATOM    299  CD2 TYR A  32     -11.269  -6.125  16.041  1.00 10.00      A   
ATOM    300  CE1 TYR A  32      -8.893  -5.099  16.992  1.00 10.00      A   
ATOM    301  CE2 TYR A  32     -11.070  -4.757  16.067  1.00 10.00      A   
ATOM    302  CZ  TYR A  32      -9.881  -4.249  16.544  1.00 10.00      A   
ATOM    303  OH  TYR A  32      -9.684  -2.887  16.578  1.00 10.00      A   
ATOM    304  HH  TYR A  32      -8.811  -2.678  16.212  1.00 10.00      A   
ATOM    305  C   TYR A  32     -11.571 -10.521  17.503  1.00 10.00      A   
ATOM    306  O   TYR A  32     -12.630 -10.969  17.060  1.00 10.00      A   
ATOM    307  N   SER A  33     -10.563 -11.293  17.900  1.00 10.00      A   
ATOM    308  HN  SER A  33      -9.736 -10.873  18.228  1.00 10.00      A   
ATOM    309  CA  SER A  33     -10.645 -12.744  17.846  1.00 10.00      A   
ATOM    310  CB  SER A  33      -9.328 -13.369  18.307  1.00 10.00      A   
ATOM    311  OG  SER A  33      -8.218 -12.705  17.724  1.00 10.00      A   
ATOM    312  HG  SER A  33      -8.059 -13.062  16.842  1.00 10.00      A   
ATOM    313  C   SER A  33     -11.796 -13.242  18.713  1.00 10.00      A   
ATOM    314  O   SER A  33     -12.590 -14.078  18.285  1.00 10.00      A   
ATOM    315  N   GLN A  34     -11.894 -12.705  19.927  1.00 10.00      A   
ATOM    316  HN  GLN A  34     -11.234 -12.030  20.210  1.00 10.00      A   
ATOM    317  CA  GLN A  34     -12.949 -13.093  20.853  1.00 10.00      A   
ATOM    318  CB  GLN A  34     -12.796 -12.361  22.187  1.00 10.00      A   
ATOM    319  CG  GLN A  34     -13.646 -12.935  23.310  1.00 10.00      A   
ATOM    320  CD  GLN A  34     -13.453 -12.197  24.617  1.00 10.00      A   
ATOM    321  OE1 GLN A  34     -12.388 -11.638  24.877  1.00 10.00      A   
ATOM    322  NE2 GLN A  34     -14.480 -12.184  25.450  1.00 10.00      A   
ATOM    323 HE21 GLN A  34     -15.306 -12.648  25.181  1.00 10.00      A   
ATOM    324 HE22 GLN A  34     -14.373 -11.724  26.310  1.00 10.00      A   
ATOM    325  C   GLN A  34     -14.323 -12.819  20.254  1.00 10.00      A   
ATOM    326  O   GLN A  34     -15.223 -13.654  20.336  1.00 10.00      A   
ATOM    327  N   TYR A  35     -14.473 -11.653  19.637  1.00 10.00      A   
ATOM    328  HN  TYR A  35     -13.712 -11.029  19.594  1.00 10.00      A   
ATOM    329  CA  TYR A  35     -15.736 -11.274  19.017  1.00 10.00      A   
ATOM    330  CB  TYR A  35     -15.673  -9.833  18.508  1.00 10.00      A   
ATOM    331  CG  TYR A  35     -16.219  -8.807  19.472  1.00 10.00      A   
ATOM    332  CD1 TYR A  35     -15.923  -8.864  20.829  1.00 10.00      A   
ATOM    333  CD2 TYR A  35     -17.035  -7.778  19.023  1.00 10.00      A   
ATOM    334  CE1 TYR A  35     -16.426  -7.923  21.708  1.00 10.00      A   
ATOM    335  CE2 TYR A  35     -17.541  -6.835  19.892  1.00 10.00      A   
ATOM    336  CZ  TYR A  35     -17.235  -6.912  21.234  1.00 10.00      A   
ATOM    337  OH  TYR A  35     -17.736  -5.970  22.105  1.00 10.00      A   
ATOM    338  HH  TYR A  35     -17.107  -5.835  22.828  1.00 10.00      A   
ATOM    339  C   TYR A  35     -16.085 -12.224  17.875  1.00 10.00      A   
ATOM    340  O   TYR A  35     -17.243 -12.600  17.704  1.00 10.00      A   
ATOM    341  N   LEU A  36     -15.071 -12.619  17.108  1.00 10.00      A   
ATOM    342  HN  LEU A  36     -14.169 -12.275  17.297  1.00 10.00      A   
ATOM    343  CA  LEU A  36     -15.261 -13.534  15.984  1.00 10.00      A   
ATOM    344  CB  LEU A  36     -13.989 -13.619  15.138  1.00 10.00      A   
ATOM    345  CG  LEU A  36     -13.833 -12.572  14.035  1.00 10.00      A   
ATOM    346  CD1 LEU A  36     -12.419 -12.596  13.481  1.00 10.00      A   
ATOM    347  CD2 LEU A  36     -14.844 -12.810  12.923  1.00 10.00      A   
ATOM    348  C   LEU A  36     -15.654 -14.930  16.458  1.00 10.00      A   
ATOM    349  O   LEU A  36     -16.345 -15.663  15.752  1.00 10.00      A   
ATOM    350  N   ILE A  37     -15.201 -15.304  17.644  1.00 10.00      A   
ATOM    351  HN  ILE A  37     -14.632 -14.690  18.156  1.00 10.00      A   
ATOM    352  CA  ILE A  37     -15.517 -16.613  18.199  1.00 10.00      A   
ATOM    353  CB  ILE A  37     -14.437 -17.089  19.198  1.00 10.00      A   
ATOM    354  CG1 ILE A  37     -13.078 -17.170  18.501  1.00 10.00      A   
ATOM    355  CG2 ILE A  37     -14.804 -18.440  19.799  1.00 10.00      A   
ATOM    356  CD1 ILE A  37     -11.904 -17.320  19.445  1.00 10.00      A   
ATOM    357  C   ILE A  37     -16.883 -16.599  18.879  1.00 10.00      A   
ATOM    358  O   ILE A  37     -17.651 -17.558  18.775  1.00 10.00      A   
ATOM    359  N   GLU A  38     -17.190 -15.498  19.552  1.00 10.00      A   
ATOM    360  HN  GLU A  38     -16.543 -14.757  19.577  1.00 10.00      A   
ATOM    361  CA  GLU A  38     -18.455 -15.358  20.263  1.00 10.00      A   
ATOM    362  CB  GLU A  38     -18.345 -14.279  21.342  1.00 10.00      A   
ATOM    363  CG  GLU A  38     -17.529 -14.685  22.559  1.00 10.00      A   
ATOM    364  CD  GLU A  38     -18.344 -15.457  23.576  1.00 10.00      A   
ATOM    365  OE1 GLU A  38     -18.471 -14.986  24.728  1.00 10.00      A   
ATOM    366  OE2 GLU A  38     -18.866 -16.538  23.229  1.00 10.00      A   
ATOM    367  C   GLU A  38     -19.621 -15.049  19.324  1.00 10.00      A   
ATOM    368  O   GLU A  38     -20.611 -15.781  19.290  1.00 10.00      A   
ATOM    369  N   TRP A  39     -19.503 -13.969  18.560  1.00 10.00      A   
ATOM    370  HN  TRP A  39     -18.677 -13.435  18.601  1.00 10.00      A   
ATOM    371  CA  TRP A  39     -20.566 -13.567  17.645  1.00 10.00      A   
ATOM    372  CB  TRP A  39     -21.309 -12.338  18.193  1.00 10.00      A   
ATOM    373  CG  TRP A  39     -21.678 -12.431  19.644  1.00 10.00      A   
ATOM    374  CD1 TRP A  39     -22.776 -13.044  20.172  1.00 10.00      A   
ATOM    375  CD2 TRP A  39     -20.952 -11.886  20.753  1.00 10.00      A   
ATOM    376  NE1 TRP A  39     -22.772 -12.924  21.539  1.00 10.00      A   
ATOM    377  HE1 TRP A  39     -23.455 -13.290  22.144  1.00 10.00      A   
ATOM    378  CE2 TRP A  39     -21.664 -12.214  21.920  1.00 10.00      A   
ATOM    379  CE3 TRP A  39     -19.768 -11.153  20.868  1.00 10.00      A   
ATOM    380  CZ2 TRP A  39     -21.231 -11.841  23.191  1.00 10.00      A   
ATOM    381  CZ3 TRP A  39     -19.338 -10.782  22.130  1.00 10.00      A   
ATOM    382  CH2 TRP A  39     -20.069 -11.124  23.273  1.00 10.00      A   
ATOM    383  C   TRP A  39     -20.010 -13.253  16.254  1.00 10.00      A   
ATOM    384  O   TRP A  39     -19.915 -12.087  15.866  1.00 10.00      A   
ATOM    385  N   PRO A  40     -19.643 -14.289  15.478  1.00 10.00      A   
ATOM    386  CA  PRO A  40     -19.093 -14.109  14.127  1.00 10.00      A   
ATOM    387  CB  PRO A  40     -18.719 -15.530  13.695  1.00 10.00      A   
ATOM    388  CG  PRO A  40     -19.563 -16.419  14.541  1.00 10.00      A   
ATOM    389  CD  PRO A  40     -19.723 -15.711  15.853  1.00 10.00      A   
ATOM    390  C   PRO A  40     -20.113 -13.523  13.156  1.00 10.00      A   
ATOM    391  O   PRO A  40     -19.753 -12.836  12.204  1.00 10.00      A   
ATOM    392  N   GLN A  41     -21.390 -13.784  13.417  1.00 10.00      A   
ATOM    393  HN  GLN A  41     -21.615 -14.318  14.207  1.00 10.00      A   
ATOM    394  CA  GLN A  41     -22.461 -13.293  12.557  1.00 10.00      A   
ATOM    395  CB  GLN A  41     -23.774 -14.015  12.858  1.00 10.00      A   
ATOM    396  CG  GLN A  41     -23.770 -15.487  12.474  1.00 10.00      A   
ATOM    397  CD  GLN A  41     -23.622 -15.703  10.979  1.00 10.00      A   
ATOM    398  OE1 GLN A  41     -24.086 -14.897  10.173  1.00 10.00      A   
ATOM    399  NE2 GLN A  41     -22.963 -16.787  10.599  1.00 10.00      A   
ATOM    400 HE21 GLN A  41     -22.605 -17.383  11.295  1.00 10.00      A   
ATOM    401 HE22 GLN A  41     -22.859 -16.954   9.639  1.00 10.00      A   
ATOM    402  C   GLN A  41     -22.630 -11.781  12.669  1.00 10.00      A   
ATOM    403  O   GLN A  41     -23.150 -11.135  11.757  1.00 10.00      A   
ATOM    404  N   LEU A  42     -22.178 -11.221  13.785  1.00 10.00      A   
ATOM    405  HN  LEU A  42     -21.771 -11.789  14.472  1.00 10.00      A   
ATOM    406  CA  LEU A  42     -22.268  -9.783  14.014  1.00 10.00      A   
ATOM    407  CB  LEU A  42     -22.476  -9.484  15.503  1.00 10.00      A   
ATOM    408  CG  LEU A  42     -23.747 -10.051  16.144  1.00 10.00      A   
ATOM    409  CD1 LEU A  42     -23.769  -9.747  17.632  1.00 10.00      A   
ATOM    410  CD2 LEU A  42     -24.986  -9.479  15.473  1.00 10.00      A   
ATOM    411  C   LEU A  42     -21.005  -9.086  13.519  1.00 10.00      A   
ATOM    412  O   LEU A  42     -20.960  -7.861  13.391  1.00 10.00      A   
ATOM    413  N   PHE A  43     -19.987  -9.883  13.234  1.00 10.00      A   
ATOM    414  HN  PHE A  43     -20.099 -10.850  13.332  1.00 10.00      A   
ATOM    415  CA  PHE A  43     -18.716  -9.367  12.758  1.00 10.00      A   
ATOM    416  CB  PHE A  43     -17.562 -10.145  13.398  1.00 10.00      A   
ATOM    417  CG  PHE A  43     -16.403  -9.292  13.835  1.00 10.00      A   
ATOM    418  CD1 PHE A  43     -16.098  -8.115  13.176  1.00 10.00      A   
ATOM    419  CD2 PHE A  43     -15.613  -9.675  14.906  1.00 10.00      A   
ATOM    420  CE1 PHE A  43     -15.031  -7.333  13.576  1.00 10.00      A   
ATOM    421  CE2 PHE A  43     -14.544  -8.898  15.312  1.00 10.00      A   
ATOM    422  CZ  PHE A  43     -14.254  -7.726  14.645  1.00 10.00      A   
ATOM    423  C   PHE A  43     -18.648  -9.469  11.237  1.00 10.00      A   
ATOM    424  O   PHE A  43     -18.225 -10.485  10.688  1.00 10.00      A   
ATOM    425  N   TYR A  44     -19.089  -8.418  10.561  1.00 10.00      A   
ATOM    426  HN  TYR A  44     -19.428  -7.641  11.055  1.00 10.00      A   
ATOM    427  CA  TYR A  44     -19.083  -8.389   9.105  1.00 10.00      A   
ATOM    428  CB  TYR A  44     -20.508  -8.544   8.558  1.00 10.00      A   
ATOM    429  CG  TYR A  44     -21.482  -7.479   9.018  1.00 10.00      A   
ATOM    430  CD1 TYR A  44     -21.599  -6.276   8.331  1.00 10.00      A   
ATOM    431  CD2 TYR A  44     -22.289  -7.676  10.132  1.00 10.00      A   
ATOM    432  CE1 TYR A  44     -22.487  -5.302   8.740  1.00 10.00      A   
ATOM    433  CE2 TYR A  44     -23.181  -6.705  10.549  1.00 10.00      A   
ATOM    434  CZ  TYR A  44     -23.276  -5.520   9.848  1.00 10.00      A   
ATOM    435  OH  TYR A  44     -24.164  -4.552  10.252  1.00 10.00      A   
ATOM    436  HH  TYR A  44     -24.326  -4.635  11.195  1.00 10.00      A   
ATOM    437  C   TYR A  44     -18.452  -7.098   8.597  1.00 10.00      A   
ATOM    438  O   TYR A  44     -18.428  -6.093   9.310  1.00 10.00      A   
ATOM    439  N   LYS A  45     -17.944  -7.124   7.373  1.00 10.00      A   
ATOM    440  HN  LYS A  45     -18.000  -7.949   6.845  1.00 10.00      A   
ATOM    441  CA  LYS A  45     -17.309  -5.951   6.791  1.00 10.00      A   
ATOM    442  CB  LYS A  45     -15.798  -6.166   6.634  1.00 10.00      A   
ATOM    443  CG  LYS A  45     -15.413  -7.256   5.641  1.00 10.00      A   
ATOM    444  CD  LYS A  45     -13.925  -7.219   5.323  1.00 10.00      A   
ATOM    445  CE  LYS A  45     -13.592  -8.104   4.133  1.00 10.00      A   
ATOM    446  NZ  LYS A  45     -12.174  -7.966   3.716  1.00 10.00      A   
ATOM    447  HZ1 LYS A  45     -11.871  -6.975   3.792  1.00 10.00      A   
ATOM    448  HZ2 LYS A  45     -12.061  -8.271   2.731  1.00 10.00      A   
ATOM    449  HZ3 LYS A  45     -11.558  -8.556   4.322  1.00 10.00      A   
ATOM    450  C   LYS A  45     -17.935  -5.591   5.447  1.00 10.00      A   
ATOM    451  O   LYS A  45     -18.345  -6.470   4.685  1.00 10.00      A   
ATOM    452  N   SER A  46     -18.014  -4.298   5.170  1.00 10.00      A   
ATOM    453  HN  SER A  46     -17.692  -3.645   5.831  1.00 10.00      A   
ATOM    454  CA  SER A  46     -18.573  -3.812   3.920  1.00 10.00      A   
ATOM    455  CB  SER A  46     -19.539  -2.662   4.195  1.00 10.00      A   
ATOM    456  OG  SER A  46     -20.497  -3.036   5.174  1.00 10.00      A   
ATOM    457  HG  SER A  46     -20.044  -3.195   6.012  1.00 10.00      A   
ATOM    458  C   SER A  46     -17.457  -3.349   2.993  1.00 10.00      A   
ATOM    459  O   SER A  46     -16.635  -2.510   3.365  1.00 10.00      A   
ATOM    460  N   VAL A  47     -17.419  -3.905   1.792  1.00 10.00      A   
ATOM    461  HN  VAL A  47     -18.107  -4.568   1.544  1.00 10.00      A   
ATOM    462  CA  VAL A  47     -16.390  -3.548   0.827  1.00 10.00      A   
ATOM    463  CB  VAL A  47     -15.689  -4.797   0.250  1.00 10.00      A   
ATOM    464  CG1 VAL A  47     -15.041  -5.604   1.364  1.00 10.00      A   
ATOM    465  CG2 VAL A  47     -16.670  -5.658  -0.535  1.00 10.00      A   
ATOM    466  C   VAL A  47     -16.959  -2.701  -0.308  1.00 10.00      A   
ATOM    467  O   VAL A  47     -18.153  -2.776  -0.616  1.00 10.00      A   
ATOM    468  N   GLU A  48     -16.105  -1.882  -0.908  1.00 10.00      A   
ATOM    469  HN  GLU A  48     -15.174  -1.849  -0.596  1.00 10.00      A   
ATOM    470  CA  GLU A  48     -16.505  -1.023  -2.012  1.00 10.00      A   
ATOM    471  CB  GLU A  48     -16.706   0.415  -1.533  1.00 10.00      A   
ATOM    472  CG  GLU A  48     -18.161   0.830  -1.401  1.00 10.00      A   
ATOM    473  CD  GLU A  48     -18.913   0.759  -2.716  1.00 10.00      A   
ATOM    474  OE1 GLU A  48     -18.283   0.932  -3.783  1.00 10.00      A   
ATOM    475  OE2 GLU A  48     -20.142   0.526  -2.692  1.00 10.00      A   
ATOM    476  C   GLU A  48     -15.462  -1.062  -3.121  1.00 10.00      A   
ATOM    477  O   GLU A  48     -14.380  -1.629  -2.947  1.00 10.00      A   
ATOM    478  N   THR A  49     -15.794  -0.461  -4.252  1.00 10.00      A   
ATOM    479  HN  THR A  49     -16.678  -0.031  -4.320  1.00 10.00      A   
ATOM    480  CA  THR A  49     -14.898  -0.419  -5.400  1.00 10.00      A   
ATOM    481  CB  THR A  49     -15.322   0.704  -6.377  1.00 10.00      A   
ATOM    482  OG1 THR A  49     -15.284   1.966  -5.694  1.00 10.00      A   
ATOM    483  HG1 THR A  49     -15.642   1.857  -4.804  1.00 10.00      A   
ATOM    484  CG2 THR A  49     -16.730   0.465  -6.902  1.00 10.00      A   
ATOM    485  C   THR A  49     -14.877  -1.774  -6.126  1.00 10.00      A   
ATOM    486  O   THR A  49     -15.689  -2.651  -5.831  1.00 10.00      A   
ATOM    487  N   PRO A  50     -13.936  -1.975  -7.067  1.00 10.00      A   
ATOM    488  CA  PRO A  50     -13.834  -3.218  -7.827  1.00 10.00      A   
ATOM    489  CB  PRO A  50     -13.296  -2.718  -9.165  1.00 10.00      A   
ATOM    490  CG  PRO A  50     -12.425  -1.552  -8.815  1.00 10.00      A   
ATOM    491  CD  PRO A  50     -12.914  -1.003  -7.495  1.00 10.00      A   
ATOM    492  C   PRO A  50     -12.855  -4.228  -7.219  1.00 10.00      A   
ATOM    493  O   PRO A  50     -12.871  -5.408  -7.573  1.00 10.00      A   
ATOM    494  N   ASN A  51     -12.016  -3.771  -6.300  1.00 10.00      A   
ATOM    495  HN  ASN A  51     -12.066  -2.829  -6.029  1.00 10.00      A   
ATOM    496  CA  ASN A  51     -11.026  -4.643  -5.679  1.00 10.00      A   
ATOM    497  CB  ASN A  51      -9.736  -3.875  -5.383  1.00 10.00      A   
ATOM    498  CG  ASN A  51      -8.926  -3.566  -6.629  1.00 10.00      A   
ATOM    499  OD1 ASN A  51      -8.938  -4.325  -7.600  1.00 10.00      A   
ATOM    500  ND2 ASN A  51      -8.215  -2.451  -6.606  1.00 10.00      A   
ATOM    501 HD21 ASN A  51      -8.250  -1.894  -5.798  1.00 10.00      A   
ATOM    502 HD22 ASN A  51      -7.677  -2.225  -7.396  1.00 10.00      A   
ATOM    503  C   ASN A  51     -11.557  -5.275  -4.405  1.00 10.00      A   
ATOM    504  O   ASN A  51     -10.987  -6.237  -3.896  1.00 10.00      A   
ATOM    505  N   GLY A  52     -12.652  -4.734  -3.891  1.00 10.00      A   
ATOM    506  HN  GLY A  52     -13.068  -3.971  -4.340  1.00 10.00      A   
ATOM    507  CA  GLY A  52     -13.230  -5.263  -2.675  1.00 10.00      A   
ATOM    508  C   GLY A  52     -12.492  -4.770  -1.449  1.00 10.00      A   
ATOM    509  O   GLY A  52     -12.078  -5.560  -0.598  1.00 10.00      A   
ATOM    510  N   GLN A  53     -12.317  -3.460  -1.372  1.00 10.00      A   
ATOM    511  HN  GLN A  53     -12.670  -2.891  -2.088  1.00 10.00      A   
ATOM    512  CA  GLN A  53     -11.628  -2.839  -0.251  1.00 10.00      A   
ATOM    513  CB  GLN A  53     -10.854  -1.603  -0.733  1.00 10.00      A   
ATOM    514  CG  GLN A  53     -10.148  -0.802   0.356  1.00 10.00      A   
ATOM    515  CD  GLN A  53      -9.260  -1.647   1.252  1.00 10.00      A   
ATOM    516  OE1 GLN A  53      -8.166  -2.053   0.863  1.00 10.00      A   
ATOM    517  NE2 GLN A  53      -9.714  -1.892   2.470  1.00 10.00      A   
ATOM    518 HE21 GLN A  53     -10.586  -1.518   2.724  1.00 10.00      A   
ATOM    519 HE22 GLN A  53      -9.155  -2.425   3.077  1.00 10.00      A   
ATOM    520  C   GLN A  53     -12.632  -2.460   0.834  1.00 10.00      A   
ATOM    521  O   GLN A  53     -13.581  -1.716   0.582  1.00 10.00      A   
ATOM    522  N   ALA A  54     -12.433  -3.008   2.028  1.00 10.00      A   
ATOM    523  HN  ALA A  54     -11.678  -3.625   2.149  1.00 10.00      A   
ATOM    524  CA  ALA A  54     -13.308  -2.730   3.161  1.00 10.00      A   
ATOM    525  CB  ALA A  54     -12.861  -3.524   4.379  1.00 10.00      A   
ATOM    526  C   ALA A  54     -13.318  -1.238   3.473  1.00 10.00      A   
ATOM    527  O   ALA A  54     -12.267  -0.637   3.710  1.00 10.00      A   
ATOM    528  N   SER A  55     -14.504  -0.650   3.465  1.00 10.00      A   
ATOM    529  HN  SER A  55     -15.305  -1.192   3.279  1.00 10.00      A   
ATOM    530  CA  SER A  55     -14.662   0.772   3.729  1.00 10.00      A   
ATOM    531  CB  SER A  55     -15.726   1.340   2.795  1.00 10.00      A   
ATOM    532  OG  SER A  55     -15.646   0.710   1.530  1.00 10.00      A   
ATOM    533  HG  SER A  55     -14.836   0.189   1.483  1.00 10.00      A   
ATOM    534  C   SER A  55     -15.049   1.018   5.184  1.00 10.00      A   
ATOM    535  O   SER A  55     -15.626   2.054   5.522  1.00 10.00      A   
ATOM    536  N   GLY A  56     -14.725   0.058   6.036  1.00 10.00      A   
ATOM    537  HN  GLY A  56     -14.274  -0.745   5.702  1.00 10.00      A   
ATOM    538  CA  GLY A  56     -15.035   0.169   7.443  1.00 10.00      A   
ATOM    539  C   GLY A  56     -15.368  -1.177   8.037  1.00 10.00      A   
ATOM    540  O   GLY A  56     -15.345  -2.190   7.334  1.00 10.00      A   
ATOM    541  N   TYR A  57     -15.683  -1.194   9.323  1.00 10.00      A   
ATOM    542  HN  TYR A  57     -15.699  -0.351   9.827  1.00 10.00      A   
ATOM    543  CA  TYR A  57     -16.022  -2.431  10.003  1.00 10.00      A   
ATOM    544  CB  TYR A  57     -14.773  -3.138  10.552  1.00 10.00      A   
ATOM    545  CG  TYR A  57     -14.044  -2.398  11.652  1.00 10.00      A   
ATOM    546  CD1 TYR A  57     -14.122  -2.830  12.969  1.00 10.00      A   
ATOM    547  CD2 TYR A  57     -13.271  -1.277  11.373  1.00 10.00      A   
ATOM    548  CE1 TYR A  57     -13.452  -2.167  13.977  1.00 10.00      A   
ATOM    549  CE2 TYR A  57     -12.599  -0.608  12.376  1.00 10.00      A   
ATOM    550  CZ  TYR A  57     -12.694  -1.056  13.676  1.00 10.00      A   
ATOM    551  OH  TYR A  57     -12.026  -0.391  14.676  1.00 10.00      A   
ATOM    552  HH  TYR A  57     -11.466  -1.013  15.153  1.00 10.00      A   
ATOM    553  C   TYR A  57     -17.057  -2.183  11.092  1.00 10.00      A   
ATOM    554  O   TYR A  57     -17.206  -1.055  11.570  1.00 10.00      A   
ATOM    555  N   MET A  58     -17.768  -3.234  11.467  1.00 10.00      A   
ATOM    556  HN  MET A  58     -17.578  -4.105  11.055  1.00 10.00      A   
ATOM    557  CA  MET A  58     -18.809  -3.151  12.485  1.00 10.00      A   
ATOM    558  CB  MET A  58     -20.192  -3.304  11.831  1.00 10.00      A   
ATOM    559  CG  MET A  58     -21.322  -3.615  12.801  1.00 10.00      A   
ATOM    560  SD  MET A  58     -21.734  -2.226  13.875  1.00 10.00      A   
ATOM    561  CE  MET A  58     -22.820  -1.279  12.810  1.00 10.00      A   
ATOM    562  C   MET A  58     -18.608  -4.228  13.547  1.00 10.00      A   
ATOM    563  O   MET A  58     -18.287  -5.372  13.222  1.00 10.00      A   
ATOM    564  N   MET A  59     -18.782  -3.852  14.811  1.00 10.00      A   
ATOM    565  HN  MET A  59     -19.017  -2.916  15.003  1.00 10.00      A   
ATOM    566  CA  MET A  59     -18.637  -4.786  15.923  1.00 10.00      A   
ATOM    567  CB  MET A  59     -17.350  -4.503  16.702  1.00 10.00      A   
ATOM    568  CG  MET A  59     -16.086  -5.007  16.026  1.00 10.00      A   
ATOM    569  SD  MET A  59     -14.668  -5.062  17.143  1.00 10.00      A   
ATOM    570  CE  MET A  59     -14.363  -3.318  17.402  1.00 10.00      A   
ATOM    571  C   MET A  59     -19.833  -4.683  16.862  1.00 10.00      A   
ATOM    572  O   MET A  59     -20.196  -3.585  17.292  1.00 10.00      A   
ATOM    573  N   ALA A  60     -20.437  -5.818  17.186  1.00 10.00      A   
ATOM    574  HN  ALA A  60     -20.089  -6.666  16.831  1.00 10.00      A   
ATOM    575  CA  ALA A  60     -21.596  -5.843  18.072  1.00 10.00      A   
ATOM    576  CB  ALA A  60     -22.877  -5.961  17.258  1.00 10.00      A   
ATOM    577  C   ALA A  60     -21.502  -7.004  19.052  1.00 10.00      A   
ATOM    578  O   ALA A  60     -20.883  -8.025  18.754  1.00 10.00      A   
ATOM    579  N   LYS A  61     -22.115  -6.845  20.219  1.00 10.00      A   
ATOM    580  HN  LYS A  61     -22.590  -6.001  20.402  1.00 10.00      A   
ATOM    581  CA  LYS A  61     -22.109  -7.893  21.234  1.00 10.00      A   
ATOM    582  CB  LYS A  61     -20.988  -7.686  22.259  1.00 10.00      A   
ATOM    583  CG  LYS A  61     -21.211  -6.558  23.253  1.00 10.00      A   
ATOM    584  CD  LYS A  61     -20.095  -6.529  24.285  1.00 10.00      A   
ATOM    585  CE  LYS A  61     -20.343  -5.487  25.362  1.00 10.00      A   
ATOM    586  NZ  LYS A  61     -19.208  -5.406  26.322  1.00 10.00      A   
ATOM    587  HZ1 LYS A  61     -19.058  -6.328  26.781  1.00 10.00      A   
ATOM    588  HZ2 LYS A  61     -19.405  -4.698  27.056  1.00 10.00      A   
ATOM    589  HZ3 LYS A  61     -18.336  -5.136  25.823  1.00 10.00      A   
ATOM    590  C   LYS A  61     -23.472  -8.008  21.913  1.00 10.00      A   
ATOM    591  O   LYS A  61     -24.152  -7.003  22.142  1.00 10.00      A   
ATOM    592  N   THR A  62     -23.874  -9.233  22.218  1.00 10.00      A   
ATOM    593  HN  THR A  62     -23.297  -9.996  22.006  1.00 10.00      A   
ATOM    594  CA  THR A  62     -25.160  -9.478  22.856  1.00 10.00      A   
ATOM    595  CB  THR A  62     -25.894 -10.644  22.169  1.00 10.00      A   
ATOM    596  OG1 THR A  62     -25.589 -10.619  20.770  1.00 10.00      A   
ATOM    597  HG1 THR A  62     -25.860 -11.451  20.367  1.00 10.00      A   
ATOM    598  CG2 THR A  62     -27.400 -10.513  22.350  1.00 10.00      A   
ATOM    599  C   THR A  62     -24.993  -9.780  24.343  1.00 10.00      A   
ATOM    600  O   THR A  62     -24.243 -10.679  24.730  1.00 10.00      A   
ATOM    601  N   GLU A  63     -25.681  -9.008  25.171  1.00 10.00      A   
ATOM    602  HN  GLU A  63     -26.247  -8.298  24.800  1.00 10.00      A   
ATOM    603  CA  GLU A  63     -25.623  -9.178  26.611  1.00 10.00      A   
ATOM    604  CB  GLU A  63     -25.076  -7.909  27.278  1.00 10.00      A   
ATOM    605  CG  GLU A  63     -25.017  -7.972  28.796  1.00 10.00      A   
ATOM    606  CD  GLU A  63     -24.772  -6.618  29.424  1.00 10.00      A   
ATOM    607  OE1 GLU A  63     -25.735  -5.827  29.539  1.00 10.00      A   
ATOM    608  OE2 GLU A  63     -23.617  -6.334  29.807  1.00 10.00      A   
ATOM    609  C   GLU A  63     -27.009  -9.498  27.153  1.00 10.00      A   
ATOM    610  O   GLU A  63     -28.017  -8.987  26.648  1.00 10.00      A   
ATOM    611  N   GLY A  64     -27.054 -10.348  28.166  1.00 10.00      A   
ATOM    612  HN  GLY A  64     -26.219 -10.720  28.515  1.00 10.00      A   
ATOM    613  CA  GLY A  64     -28.313 -10.720  28.771  1.00 10.00      A   
ATOM    614  C   GLY A  64     -28.386 -10.253  30.208  1.00 10.00      A   
ATOM    615  O   GLY A  64     -27.391 -10.311  30.933  1.00 10.00      A   
ATOM    616  N   GLN A  65     -29.551  -9.789  30.624  1.00 10.00      A   
ATOM    617  HN  GLN A  65     -30.315  -9.780  30.002  1.00 10.00      A   
ATOM    618  CA  GLN A  65     -29.737  -9.305  31.983  1.00 10.00      A   
ATOM    619  CB  GLN A  65     -29.885  -7.778  32.000  1.00 10.00      A   
ATOM    620  CG  GLN A  65     -31.054  -7.251  31.183  1.00 10.00      A   
ATOM    621  CD  GLN A  65     -31.094  -5.736  31.116  1.00 10.00      A   
ATOM    622  OE1 GLN A  65     -30.059  -5.067  31.143  1.00 10.00      A   
ATOM    623  NE2 GLN A  65     -32.291  -5.182  31.015  1.00 10.00      A   
ATOM    624 HE21 GLN A  65     -33.082  -5.779  30.985  1.00 10.00      A   
ATOM    625 HE22 GLN A  65     -32.350  -4.206  30.988  1.00 10.00      A   
ATOM    626  C   GLN A  65     -30.941  -9.972  32.634  1.00 10.00      A   
ATOM    627  O   GLN A  65     -31.737 -10.627  31.953  1.00 10.00      A   
ATOM    628  N   LEU A  66     -31.050  -9.806  33.951  1.00 10.00      A   
ATOM    629  HN  LEU A  66     -30.366  -9.276  34.414  1.00 10.00      A   
ATOM    630  CA  LEU A  66     -32.144 -10.374  34.740  1.00 10.00      A   
ATOM    631  CB  LEU A  66     -33.478  -9.689  34.427  1.00 10.00      A   
ATOM    632  CG  LEU A  66     -33.598  -8.223  34.853  1.00 10.00      A   
ATOM    633  CD1 LEU A  66     -34.940  -7.651  34.432  1.00 10.00      A   
ATOM    634  CD2 LEU A  66     -33.404  -8.080  36.356  1.00 10.00      A   
ATOM    635  C   LEU A  66     -32.245 -11.891  34.590  1.00 10.00      A   
ATOM    636  O   LEU A  66     -33.034 -12.402  33.790  1.00 10.00      A   
ATOM    637  N   LYS A  68     -30.614 -14.992  32.681  1.00 10.00      A   
ATOM    638  HN  LYS A  68     -31.245 -15.748  32.614  1.00 10.00      A   
ATOM    639  CA  LYS A  68     -30.640 -13.964  31.647  1.00 10.00      A   
ATOM    640  CB  LYS A  68     -29.369 -14.028  30.787  1.00 10.00      A   
ATOM    641  CG  LYS A  68     -28.085 -13.742  31.553  1.00 10.00      A   
ATOM    642  CD  LYS A  68     -26.881 -13.676  30.626  1.00 10.00      A   
ATOM    643  CE  LYS A  68     -25.624 -13.253  31.378  1.00 10.00      A   
ATOM    644  NZ  LYS A  68     -25.056 -14.354  32.207  1.00 10.00      A   
ATOM    645  HZ1 LYS A  68     -24.128 -14.074  32.584  1.00 10.00      A   
ATOM    646  HZ2 LYS A  68     -24.934 -15.212  31.630  1.00 10.00      A   
ATOM    647  HZ3 LYS A  68     -25.690 -14.571  33.002  1.00 10.00      A   
ATOM    648  C   LYS A  68     -31.882 -14.115  30.773  1.00 10.00      A   
ATOM    649  O   LYS A  68     -31.876 -14.861  29.792  1.00 10.00      A   
ATOM    650  N   LYS A  69     -32.951 -13.424  31.147  1.00 10.00      A   
ATOM    651  HN  LYS A  69     -32.903 -12.862  31.954  1.00 10.00      A   
ATOM    652  CA  LYS A  69     -34.199 -13.487  30.400  1.00 10.00      A   
ATOM    653  CB  LYS A  69     -35.397 -13.502  31.350  1.00 10.00      A   
ATOM    654  CG  LYS A  69     -35.530 -14.778  32.164  1.00 10.00      A   
ATOM    655  CD  LYS A  69     -36.802 -14.764  32.996  1.00 10.00      A   
ATOM    656  CE  LYS A  69     -37.029 -16.099  33.684  1.00 10.00      A   
ATOM    657  NZ  LYS A  69     -38.326 -16.135  34.405  1.00 10.00      A   
ATOM    658  HZ1 LYS A  69     -38.261 -15.591  35.290  1.00 10.00      A   
ATOM    659  HZ2 LYS A  69     -38.583 -17.116  34.631  1.00 10.00      A   
ATOM    660  HZ3 LYS A  69     -39.075 -15.721  33.814  1.00 10.00      A   
ATOM    661  C   LYS A  69     -34.321 -12.323  29.424  1.00 10.00      A   
ATOM    662  O   LYS A  69     -35.025 -12.418  28.416  1.00 10.00      A   
ATOM    663  N   GLU A  70     -33.634 -11.230  29.721  1.00 10.00      A   
ATOM    664  HN  GLU A  70     -33.074 -11.215  30.528  1.00 10.00      A   
ATOM    665  CA  GLU A  70     -33.676 -10.056  28.866  1.00 10.00      A   
ATOM    666  CB  GLU A  70     -33.824  -8.785  29.700  1.00 10.00      A   
ATOM    667  CG  GLU A  70     -35.017  -8.786  30.638  1.00 10.00      A   
ATOM    668  CD  GLU A  70     -35.515  -7.388  30.930  1.00 10.00      A   
ATOM    669  OE1 GLU A  70     -34.687  -6.455  30.972  1.00 10.00      A   
ATOM    670  OE2 GLU A  70     -36.739  -7.214  31.101  1.00 10.00      A   
ATOM    671  C   GLU A  70     -32.419  -9.966  28.018  1.00 10.00      A   
ATOM    672  O   GLU A  70     -31.308 -10.081  28.534  1.00 10.00      A   
ATOM    673  N   TRP A  71     -32.593  -9.766  26.722  1.00 10.00      A   
ATOM    674  HN  TRP A  71     -33.504  -9.672  26.370  1.00 10.00      A   
ATOM    675  CA  TRP A  71     -31.464  -9.666  25.813  1.00 10.00      A   
ATOM    676  CB  TRP A  71     -31.448 -10.847  24.841  1.00 10.00      A   
ATOM    677  CG  TRP A  71     -31.105 -12.155  25.491  1.00 10.00      A   
ATOM    678  CD1 TRP A  71     -31.972 -13.049  26.051  1.00 10.00      A   
ATOM    679  CD2 TRP A  71     -29.796 -12.714  25.653  1.00 10.00      A   
ATOM    680  NE1 TRP A  71     -31.283 -14.130  26.548  1.00 10.00      A   
ATOM    681  HE1 TRP A  71     -31.684 -14.905  26.996  1.00 10.00      A   
ATOM    682  CE2 TRP A  71     -29.946 -13.946  26.318  1.00 10.00      A   
ATOM    683  CE3 TRP A  71     -28.513 -12.289  25.300  1.00 10.00      A   
ATOM    684  CZ2 TRP A  71     -28.860 -14.760  26.634  1.00 10.00      A   
ATOM    685  CZ3 TRP A  71     -27.437 -13.096  25.615  1.00 10.00      A   
ATOM    686  CH2 TRP A  71     -27.617 -14.316  26.276  1.00 10.00      A   
ATOM    687  C   TRP A  71     -31.504  -8.352  25.045  1.00 10.00      A   
ATOM    688  O   TRP A  71     -32.568  -7.919  24.592  1.00 10.00      A   
ATOM    689  N   HIS A  72     -30.345  -7.721  24.902  1.00 10.00      A   
ATOM    690  HN  HIS A  72     -29.531  -8.122  25.280  1.00 10.00      A   
ATOM    691  CA  HIS A  72     -30.246  -6.457  24.184  1.00 10.00      A   
ATOM    692  CB  HIS A  72     -30.222  -5.256  25.145  1.00 10.00      A   
ATOM    693  CG  HIS A  72     -29.033  -5.194  26.066  1.00 10.00      A   
ATOM    694  ND1 HIS A  72     -27.992  -4.305  25.896  1.00 10.00      A   
ATOM    695  HD1 HIS A  72     -27.902  -3.640  25.159  1.00 10.00      A   
ATOM    696  CD2 HIS A  72     -28.740  -5.897  27.189  1.00 10.00      A   
ATOM    697  CE1 HIS A  72     -27.111  -4.471  26.860  1.00 10.00      A   
ATOM    698  NE2 HIS A  72     -27.539  -5.424  27.658  1.00 10.00      A   
ATOM    699  HE2 HIS A  72     -27.063  -5.748  28.463  1.00 10.00      A   
ATOM    700  C   HIS A  72     -29.031  -6.450  23.267  1.00 10.00      A   
ATOM    701  O   HIS A  72     -28.000  -7.038  23.592  1.00 10.00      A   
ATOM    702  N   THR A  73     -29.163  -5.797  22.125  1.00 10.00      A   
ATOM    703  HN  THR A  73     -30.015  -5.344  21.927  1.00 10.00      A   
ATOM    704  CA  THR A  73     -28.076  -5.707  21.162  1.00 10.00      A   
ATOM    705  CB  THR A  73     -28.626  -5.671  19.722  1.00 10.00      A   
ATOM    706  OG1 THR A  73     -29.390  -6.862  19.469  1.00 10.00      A   
ATOM    707  HG1 THR A  73     -30.238  -6.811  19.934  1.00 10.00      A   
ATOM    708  CG2 THR A  73     -27.497  -5.567  18.706  1.00 10.00      A   
ATOM    709  C   THR A  73     -27.260  -4.446  21.435  1.00 10.00      A   
ATOM    710  O   THR A  73     -27.791  -3.342  21.397  1.00 10.00      A   
ATOM    711  N   HIS A  74     -25.979  -4.610  21.716  1.00 10.00      A   
ATOM    712  HN  HIS A  74     -25.594  -5.512  21.705  1.00 10.00      A   
ATOM    713  CA  HIS A  74     -25.122  -3.474  22.020  1.00 10.00      A   
ATOM    714  CB  HIS A  74     -24.409  -3.682  23.362  1.00 10.00      A   
ATOM    715  CG  HIS A  74     -23.437  -2.604  23.732  1.00 10.00      A   
ATOM    716  ND1 HIS A  74     -23.809  -1.442  24.370  1.00 10.00      A   
ATOM    717  HD1 HIS A  74     -24.736  -1.201  24.654  1.00 10.00      A   
ATOM    718  CD2 HIS A  74     -22.096  -2.522  23.553  1.00 10.00      A   
ATOM    719  CE1 HIS A  74     -22.744  -0.691  24.563  1.00 10.00      A   
ATOM    720  NE2 HIS A  74     -21.693  -1.324  24.080  1.00 10.00      A   
ATOM    721  HE2 HIS A  74     -20.765  -0.993  24.107  1.00 10.00      A   
ATOM    722  C   HIS A  74     -24.107  -3.216  20.917  1.00 10.00      A   
ATOM    723  O   HIS A  74     -23.341  -4.105  20.540  1.00 10.00      A   
ATOM    724  N   ILE A  75     -24.104  -1.991  20.419  1.00 10.00      A   
ATOM    725  HN  ILE A  75     -24.754  -1.335  20.760  1.00 10.00      A   
ATOM    726  CA  ILE A  75     -23.169  -1.586  19.385  1.00 10.00      A   
ATOM    727  CB  ILE A  75     -23.689  -0.359  18.604  1.00 10.00      A   
ATOM    728  CG1 ILE A  75     -24.949  -0.731  17.819  1.00 10.00      A   
ATOM    729  CG2 ILE A  75     -22.613   0.192  17.675  1.00 10.00      A   
ATOM    730  CD1 ILE A  75     -25.496   0.387  16.955  1.00 10.00      A   
ATOM    731  C   ILE A  75     -21.830  -1.252  20.033  1.00 10.00      A   
ATOM    732  O   ILE A  75     -21.744  -0.348  20.864  1.00 10.00      A   
ATOM    733  N   THR A  76     -20.795  -1.999  19.675  1.00 10.00      A   
ATOM    734  HN  THR A  76     -20.921  -2.713  19.012  1.00 10.00      A   
ATOM    735  CA  THR A  76     -19.474  -1.778  20.239  1.00 10.00      A   
ATOM    736  CB  THR A  76     -18.658  -3.086  20.311  1.00 10.00      A   
ATOM    737  OG1 THR A  76     -19.391  -4.050  21.081  1.00 10.00      A   
ATOM    738  HG1 THR A  76     -18.801  -4.777  21.334  1.00 10.00      A   
ATOM    739  CG2 THR A  76     -17.307  -2.846  20.969  1.00 10.00      A   
ATOM    740  C   THR A  76     -18.705  -0.719  19.458  1.00 10.00      A   
ATOM    741  O   THR A  76     -18.201   0.242  20.038  1.00 10.00      A   
ATOM    742  N   ALA A  77     -18.632  -0.882  18.145  1.00 10.00      A   
ATOM    743  HN  ALA A  77     -19.080  -1.647  17.723  1.00 10.00      A   
ATOM    744  CA  ALA A  77     -17.910   0.066  17.313  1.00 10.00      A   
ATOM    745  CB  ALA A  77     -16.423  -0.264  17.296  1.00 10.00      A   
ATOM    746  C   ALA A  77     -18.459   0.097  15.897  1.00 10.00      A   
ATOM    747  O   ALA A  77     -18.848  -0.935  15.345  1.00 10.00      A   
ATOM    748  N   VAL A  78     -18.496   1.293  15.329  1.00 10.00      A   
ATOM    749  HN  VAL A  78     -18.189   2.070  15.844  1.00 10.00      A   
ATOM    750  CA  VAL A  78     -18.972   1.499  13.972  1.00 10.00      A   
ATOM    751  CB  VAL A  78     -20.512   1.675  13.906  1.00 10.00      A   
ATOM    752  CG1 VAL A  78     -21.014   2.650  14.962  1.00 10.00      A   
ATOM    753  CG2 VAL A  78     -20.964   2.096  12.512  1.00 10.00      A   
ATOM    754  C   VAL A  78     -18.252   2.695  13.345  1.00 10.00      A   
ATOM    755  O   VAL A  78     -18.501   3.851  13.702  1.00 10.00      A   
ATOM    756  N   THR A  79     -17.337   2.407  12.431  1.00 10.00      A   
ATOM    757  HN  THR A  79     -17.174   1.470  12.195  1.00 10.00      A   
ATOM    758  CA  THR A  79     -16.571   3.446  11.763  1.00 10.00      A   
ATOM    759  CB  THR A  79     -15.116   3.484  12.280  1.00 10.00      A   
ATOM    760  OG1 THR A  79     -14.729   2.178  12.735  1.00 10.00      A   
ATOM    761  HG1 THR A  79     -13.903   2.245  13.231  1.00 10.00      A   
ATOM    762  CG2 THR A  79     -14.983   4.477  13.425  1.00 10.00      A   
ATOM    763  C   THR A  79     -16.571   3.233  10.252  1.00 10.00      A   
ATOM    764  O   THR A  79     -16.691   2.100   9.775  1.00 10.00      A   
ATOM    765  N   VAL A  80     -16.452   4.320   9.501  1.00 10.00      A   
ATOM    766  HN  VAL A  80     -16.359   5.196   9.936  1.00 10.00      A   
ATOM    767  CA  VAL A  80     -16.444   4.249   8.045  1.00 10.00      A   
ATOM    768  CB  VAL A  80     -17.740   4.825   7.432  1.00 10.00      A   
ATOM    769  CG1 VAL A  80     -18.921   3.908   7.714  1.00 10.00      A   
ATOM    770  CG2 VAL A  80     -18.014   6.223   7.963  1.00 10.00      A   
ATOM    771  C   VAL A  80     -15.240   4.985   7.464  1.00 10.00      A   
ATOM    772  O   VAL A  80     -14.674   5.876   8.102  1.00 10.00      A   
ATOM    773  N   LEU A  81     -14.857   4.600   6.252  1.00 10.00      A   
ATOM    774  HN  LEU A  81     -15.347   3.869   5.811  1.00 10.00      A   
ATOM    775  CA  LEU A  81     -13.728   5.209   5.559  1.00 10.00      A   
ATOM    776  CB  LEU A  81     -13.456   4.476   4.241  1.00 10.00      A   
ATOM    777  CG  LEU A  81     -12.119   4.775   3.553  1.00 10.00      A   
ATOM    778  CD1 LEU A  81     -10.951   4.384   4.443  1.00 10.00      A   
ATOM    779  CD2 LEU A  81     -12.033   4.067   2.210  1.00 10.00      A   
ATOM    780  C   LEU A  81     -13.985   6.690   5.296  1.00 10.00      A   
ATOM    781  O   LEU A  81     -15.134   7.139   5.287  1.00 10.00      A   
ATOM    782  N   ASP A  82     -12.913   7.437   5.080  1.00 10.00      A   
ATOM    783  HN  ASP A  82     -12.030   7.012   5.083  1.00 10.00      A   
ATOM    784  CA  ASP A  82     -13.004   8.873   4.831  1.00 10.00      A   
ATOM    785  CB  ASP A  82     -11.614   9.506   4.862  1.00 10.00      A   
ATOM    786  CG  ASP A  82     -11.657  11.017   4.954  1.00 10.00      A   
ATOM    787  OD1 ASP A  82     -11.799  11.542   6.085  1.00 10.00      A   
ATOM    788  OD2 ASP A  82     -11.532  11.683   3.906  1.00 10.00      A   
ATOM    789  C   ASP A  82     -13.693   9.173   3.504  1.00 10.00      A   
ATOM    790  O   ASP A  82     -14.584  10.015   3.433  1.00 10.00      A   
ATOM    791  N   GLN A  83     -13.290   8.466   2.458  1.00 10.00      A   
ATOM    792  HN  GLN A  83     -12.568   7.811   2.573  1.00 10.00      A   
ATOM    793  CA  GLN A  83     -13.866   8.664   1.130  1.00 10.00      A   
ATOM    794  CB  GLN A  83     -12.960   8.028   0.067  1.00 10.00      A   
ATOM    795  CG  GLN A  83     -13.304   8.396  -1.369  1.00 10.00      A   
ATOM    796  CD  GLN A  83     -13.366   9.895  -1.600  1.00 10.00      A   
ATOM    797  OE1 GLN A  83     -12.667  10.672  -0.948  1.00 10.00      A   
ATOM    798  NE2 GLN A  83     -14.201  10.311  -2.535  1.00 10.00      A   
ATOM    799 HE21 GLN A  83     -14.726   9.639  -3.023  1.00 10.00      A   
ATOM    800 HE22 GLN A  83     -14.269  11.274  -2.703  1.00 10.00      A   
ATOM    801  C   GLN A  83     -15.289   8.102   1.030  1.00 10.00      A   
ATOM    802  O   GLN A  83     -16.001   8.362   0.059  1.00 10.00      A   
ATOM    803  N   TYR A  84     -15.710   7.353   2.040  1.00 10.00      A   
ATOM    804  HN  TYR A  84     -15.123   7.211   2.811  1.00 10.00      A   
ATOM    805  CA  TYR A  84     -17.038   6.754   2.034  1.00 10.00      A   
ATOM    806  CB  TYR A  84     -16.941   5.230   1.946  1.00 10.00      A   
ATOM    807  CG  TYR A  84     -16.418   4.731   0.615  1.00 10.00      A   
ATOM    808  CD1 TYR A  84     -15.132   4.221   0.496  1.00 10.00      A   
ATOM    809  CD2 TYR A  84     -17.211   4.773  -0.526  1.00 10.00      A   
ATOM    810  CE1 TYR A  84     -14.650   3.768  -0.718  1.00 10.00      A   
ATOM    811  CE2 TYR A  84     -16.739   4.321  -1.745  1.00 10.00      A   
ATOM    812  CZ  TYR A  84     -15.457   3.819  -1.837  1.00 10.00      A   
ATOM    813  OH  TYR A  84     -14.979   3.366  -3.050  1.00 10.00      A   
ATOM    814  HH  TYR A  84     -15.214   3.996  -3.742  1.00 10.00      A   
ATOM    815  C   TYR A  84     -17.876   7.185   3.239  1.00 10.00      A   
ATOM    816  O   TYR A  84     -18.742   6.444   3.708  1.00 10.00      A   
ATOM    817  N   ARG A  85     -17.622   8.386   3.736  1.00 10.00      A   
ATOM    818  HN  ARG A  85     -16.926   8.943   3.322  1.00 10.00      A   
ATOM    819  CA  ARG A  85     -18.375   8.904   4.869  1.00 10.00      A   
ATOM    820  CB  ARG A  85     -17.464   9.387   6.004  1.00 10.00      A   
ATOM    821  CG  ARG A  85     -16.564  10.560   5.656  1.00 10.00      A   
ATOM    822  CD  ARG A  85     -15.580  10.847   6.781  1.00 10.00      A   
ATOM    823  NE  ARG A  85     -15.018   9.618   7.351  1.00 10.00      A   
ATOM    824  HE  ARG A  85     -15.377   8.765   7.019  1.00 10.00      A   
ATOM    825  CZ  ARG A  85     -14.055   9.594   8.276  1.00 10.00      A   
ATOM    826  NH1 ARG A  85     -13.530  10.725   8.729  1.00 10.00      A   
ATOM    827 HH11 ARG A  85     -12.776  10.695   9.456  1.00 10.00      A   
ATOM    828 HH12 ARG A  85     -13.861  11.643   8.364  1.00 10.00      A   
ATOM    829  NH2 ARG A  85     -13.611   8.435   8.749  1.00 10.00      A   
ATOM    830 HH21 ARG A  85     -12.851   8.425   9.477  1.00 10.00      A   
ATOM    831 HH22 ARG A  85     -14.014   7.530   8.410  1.00 10.00      A   
ATOM    832  C   ARG A  85     -19.334  10.000   4.422  1.00 10.00      A   
ATOM    833  O   ARG A  85     -19.168  10.568   3.344  1.00 10.00      A   
ATOM    834  N   ARG A  86     -20.346  10.265   5.248  1.00 10.00      A   
ATOM    835  HN  ARG A  86     -20.411   9.764   6.089  1.00 10.00      A   
ATOM    836  CA  ARG A  86     -21.361  11.280   4.956  1.00 10.00      A   
ATOM    837  CB  ARG A  86     -20.739  12.665   4.733  1.00 10.00      A   
ATOM    838  CG  ARG A  86     -20.206  13.315   6.001  1.00 10.00      A   
ATOM    839  CD  ARG A  86     -19.216  14.426   5.687  1.00 10.00      A   
ATOM    840  NE  ARG A  86     -19.847  15.569   5.029  1.00 10.00      A   
ATOM    841  HE  ARG A  86     -20.827  15.629   5.074  1.00 10.00      A   
ATOM    842  CZ  ARG A  86     -19.171  16.530   4.399  1.00 10.00      A   
ATOM    843  NH1 ARG A  86     -17.848  16.488   4.347  1.00 10.00      A   
ATOM    844 HH11 ARG A  86     -17.327  15.706   4.803  1.00 10.00      A   
ATOM    845 HH12 ARG A  86     -17.319  17.240   3.854  1.00 10.00      A   
ATOM    846  NH2 ARG A  86     -19.821  17.529   3.815  1.00 10.00      A   
ATOM    847 HH21 ARG A  86     -20.863  17.565   3.845  1.00 10.00      A   
ATOM    848 HH22 ARG A  86     -19.291  18.282   3.321  1.00 10.00      A   
ATOM    849  C   ARG A  86     -22.247  10.869   3.779  1.00 10.00      A   
ATOM    850  O   ARG A  86     -23.005  11.678   3.244  1.00 10.00      A   
ATOM    851  N   ILE A  87     -22.157   9.604   3.383  1.00 10.00      A   
ATOM    852  HN  ILE A  87     -21.534   9.003   3.843  1.00 10.00      A   
ATOM    853  CA  ILE A  87     -22.957   9.092   2.275  1.00 10.00      A   
ATOM    854  CB  ILE A  87     -22.113   8.296   1.254  1.00 10.00      A   
ATOM    855  CG1 ILE A  87     -21.454   7.082   1.916  1.00 10.00      A   
ATOM    856  CG2 ILE A  87     -21.068   9.195   0.606  1.00 10.00      A   
ATOM    857  CD1 ILE A  87     -20.885   6.081   0.934  1.00 10.00      A   
ATOM    858  C   ILE A  87     -24.093   8.216   2.789  1.00 10.00      A   
ATOM    859  O   ILE A  87     -24.961   7.787   2.024  1.00 10.00      A   
ATOM    860  N   GLY A  88     -24.074   7.950   4.088  1.00 10.00      A   
ATOM    861  HN  GLY A  88     -23.355   8.316   4.640  1.00 10.00      A   
ATOM    862  CA  GLY A  88     -25.108   7.134   4.694  1.00 10.00      A   
ATOM    863  C   GLY A  88     -24.662   5.702   4.917  1.00 10.00      A   
ATOM    864  O   GLY A  88     -25.479   4.832   5.219  1.00 10.00      A   
ATOM    865  N   LEU A  89     -23.364   5.459   4.777  1.00 10.00      A   
ATOM    866  HN  LEU A  89     -22.764   6.198   4.542  1.00 10.00      A   
ATOM    867  CA  LEU A  89     -22.808   4.122   4.961  1.00 10.00      A   
ATOM    868  CB  LEU A  89     -21.336   4.089   4.542  1.00 10.00      A   
ATOM    869  CG  LEU A  89     -20.739   2.704   4.288  1.00 10.00      A   
ATOM    870  CD1 LEU A  89     -21.370   2.063   3.062  1.00 10.00      A   
ATOM    871  CD2 LEU A  89     -19.230   2.789   4.130  1.00 10.00      A   
ATOM    872  C   LEU A  89     -22.959   3.667   6.411  1.00 10.00      A   
ATOM    873  O   LEU A  89     -23.301   2.515   6.680  1.00 10.00      A   
ATOM    874  N   ALA A  90     -22.721   4.587   7.340  1.00 10.00      A   
ATOM    875  HN  ALA A  90     -22.458   5.485   7.061  1.00 10.00      A   
ATOM    876  CA  ALA A  90     -22.841   4.292   8.763  1.00 10.00      A   
ATOM    877  CB  ALA A  90     -22.333   5.467   9.584  1.00 10.00      A   
ATOM    878  C   ALA A  90     -24.291   3.976   9.118  1.00 10.00      A   
ATOM    879  O   ALA A  90     -24.567   3.091   9.932  1.00 10.00      A   
ATOM    880  N   SER A  91     -25.207   4.705   8.492  1.00 10.00      A   
ATOM    881  HN  SER A  91     -24.916   5.403   7.873  1.00 10.00      A   
ATOM    882  CA  SER A  91     -26.630   4.512   8.705  1.00 10.00      A   
ATOM    883  CB  SER A  91     -27.405   5.588   7.943  1.00 10.00      A   
ATOM    884  OG  SER A  91     -26.560   6.689   7.636  1.00 10.00      A   
ATOM    885  HG  SER A  91     -27.103   7.462   7.433  1.00 10.00      A   
ATOM    886  C   SER A  91     -27.043   3.123   8.225  1.00 10.00      A   
ATOM    887  O   SER A  91     -27.789   2.417   8.902  1.00 10.00      A   
ATOM    888  N   LYS A  92     -26.527   2.733   7.060  1.00 10.00      A   
ATOM    889  HN  LYS A  92     -25.938   3.349   6.572  1.00 10.00      A   
ATOM    890  CA  LYS A  92     -26.822   1.423   6.480  1.00 10.00      A   
ATOM    891  CB  LYS A  92     -26.097   1.246   5.145  1.00 10.00      A   
ATOM    892  CG  LYS A  92     -26.675   2.051   3.997  1.00 10.00      A   
ATOM    893  CD  LYS A  92     -25.693   2.118   2.838  1.00 10.00      A   
ATOM    894  CE  LYS A  92     -26.303   2.807   1.628  1.00 10.00      A   
ATOM    895  NZ  LYS A  92     -27.151   1.883   0.829  1.00 10.00      A   
ATOM    896  HZ1 LYS A  92     -27.885   1.456   1.430  1.00 10.00      A   
ATOM    897  HZ2 LYS A  92     -26.571   1.126   0.418  1.00 10.00      A   
ATOM    898  HZ3 LYS A  92     -27.614   2.403   0.055  1.00 10.00      A   
ATOM    899  C   LYS A  92     -26.408   0.306   7.430  1.00 10.00      A   
ATOM    900  O   LYS A  92     -27.126  -0.675   7.598  1.00 10.00      A   
ATOM    901  N   LEU A  93     -25.251   0.476   8.059  1.00 10.00      A   
ATOM    902  HN  LEU A  93     -24.730   1.289   7.884  1.00 10.00      A   
ATOM    903  CA  LEU A  93     -24.732  -0.513   8.997  1.00 10.00      A   
ATOM    904  CB  LEU A  93     -23.344  -0.097   9.486  1.00 10.00      A   
ATOM    905  CG  LEU A  93     -22.213  -0.174   8.461  1.00 10.00      A   
ATOM    906  CD1 LEU A  93     -20.936   0.414   9.040  1.00 10.00      A   
ATOM    907  CD2 LEU A  93     -21.988  -1.612   8.019  1.00 10.00      A   
ATOM    908  C   LEU A  93     -25.670  -0.685  10.188  1.00 10.00      A   
ATOM    909  O   LEU A  93     -25.887  -1.797  10.668  1.00 10.00      A   
ATOM    910  N   CYS A  94     -26.230   0.422  10.655  1.00 10.00      A   
ATOM    911  HN  CYS A  94     -26.026   1.278  10.224  1.00 10.00      A   
ATOM    912  CA  CYS A  94     -27.141   0.400  11.789  1.00 10.00      A   
ATOM    913  CB  CYS A  94     -27.291   1.807  12.373  1.00 10.00      A   
ATOM    914  SG  CYS A  94     -25.718   2.618  12.754  1.00 10.00      A   
ATOM    915  HG  CYS A  94     -25.098   2.873  11.607  1.00 10.00      A   
ATOM    916  C   CYS A  94     -28.502  -0.173  11.395  1.00 10.00      A   
ATOM    917  O   CYS A  94     -29.208  -0.760  12.219  1.00 10.00      A   
ATOM    918  N   LEU A  95     -28.864  -0.007  10.130  1.00 10.00      A   
ATOM    919  HN  LEU A  95     -28.262   0.473   9.519  1.00 10.00      A   
ATOM    920  CA  LEU A  95     -30.133  -0.511   9.626  1.00 10.00      A   
ATOM    921  CB  LEU A  95     -30.575   0.275   8.391  1.00 10.00      A   
ATOM    922  CG  LEU A  95     -30.827   1.768   8.605  1.00 10.00      A   
ATOM    923  CD1 LEU A  95     -31.201   2.446   7.295  1.00 10.00      A   
ATOM    924  CD2 LEU A  95     -31.902   1.988   9.658  1.00 10.00      A   
ATOM    925  C   LEU A  95     -30.034  -1.997   9.302  1.00 10.00      A   
ATOM    926  O   LEU A  95     -31.010  -2.739   9.432  1.00 10.00      A   
ATOM    927  N   GLU A  96     -28.842  -2.427   8.896  1.00 10.00      A   
ATOM    928  HN  GLU A  96     -28.105  -1.782   8.808  1.00 10.00      A   
ATOM    929  CA  GLU A  96     -28.600  -3.824   8.558  1.00 10.00      A   
ATOM    930  CB  GLU A  96     -27.236  -3.979   7.882  1.00 10.00      A   
ATOM    931  CG  GLU A  96     -27.051  -5.284   7.124  1.00 10.00      A   
ATOM    932  CD  GLU A  96     -28.145  -5.534   6.104  1.00 10.00      A   
ATOM    933  OE1 GLU A  96     -28.444  -4.623   5.302  1.00 10.00      A   
ATOM    934  OE2 GLU A  96     -28.705  -6.650   6.092  1.00 10.00      A   
ATOM    935  C   GLU A  96     -28.680  -4.697   9.805  1.00 10.00      A   
ATOM    936  O   GLU A  96     -28.966  -5.892   9.727  1.00 10.00      A   
ATOM    937  N   LEU A  97     -28.428  -4.093  10.959  1.00 10.00      A   
ATOM    938  HN  LEU A  97     -28.182  -3.145  10.960  1.00 10.00      A   
ATOM    939  CA  LEU A  97     -28.495  -4.812  12.221  1.00 10.00      A   
ATOM    940  CB  LEU A  97     -28.061  -3.914  13.380  1.00 10.00      A   
ATOM    941  CG  LEU A  97     -26.580  -3.528  13.422  1.00 10.00      A   
ATOM    942  CD1 LEU A  97     -26.317  -2.567  14.569  1.00 10.00      A   
ATOM    943  CD2 LEU A  97     -25.702  -4.765  13.546  1.00 10.00      A   
ATOM    944  C   LEU A  97     -29.911  -5.323  12.451  1.00 10.00      A   
ATOM    945  O   LEU A  97     -30.108  -6.424  12.955  1.00 10.00      A   
ATOM    946  N   GLU A  98     -30.892  -4.534  12.026  1.00 10.00      A   
ATOM    947  HN  GLU A  98     -30.665  -3.684  11.592  1.00 10.00      A   
ATOM    948  CA  GLU A  98     -32.298  -4.899  12.180  1.00 10.00      A   
ATOM    949  CB  GLU A  98     -33.196  -3.679  11.978  1.00 10.00      A   
ATOM    950  CG  GLU A  98     -33.226  -2.720  13.156  1.00 10.00      A   
ATOM    951  CD  GLU A  98     -34.431  -1.806  13.117  1.00 10.00      A   
ATOM    952  OE1 GLU A  98     -34.279  -0.629  12.722  1.00 10.00      A   
ATOM    953  OE2 GLU A  98     -35.540  -2.263  13.474  1.00 10.00      A   
ATOM    954  C   GLU A  98     -32.701  -6.010  11.210  1.00 10.00      A   
ATOM    955  O   GLU A  98     -33.830  -6.495  11.241  1.00 10.00      A   
ATOM    956  N   ASN A  99     -31.776  -6.403  10.350  1.00 10.00      A   
ATOM    957  HN  ASN A  99     -30.895  -5.973  10.368  1.00 10.00      A   
ATOM    958  CA  ASN A  99     -32.030  -7.455   9.376  1.00 10.00      A   
ATOM    959  CB  ASN A  99     -31.259  -7.183   8.086  1.00 10.00      A   
ATOM    960  CG  ASN A  99     -32.150  -6.835   6.915  1.00 10.00      A   
ATOM    961  OD1 ASN A  99     -33.365  -7.049   6.948  1.00 10.00      A   
ATOM    962  ND2 ASN A  99     -31.544  -6.321   5.857  1.00 10.00      A   
ATOM    963 HD21 ASN A  99     -30.564  -6.199   5.896  1.00 10.00      A   
ATOM    964 HD22 ASN A  99     -32.088  -6.078   5.079  1.00 10.00      A   
ATOM    965  C   ASN A  99     -31.611  -8.810   9.925  1.00 10.00      A   
ATOM    966  O   ASN A  99     -32.111  -9.848   9.491  1.00 10.00      A   
ATOM    967  N   LEU A 100     -30.693  -8.797  10.883  1.00 10.00      A   
ATOM    968  HN  LEU A 100     -30.351  -7.937  11.207  1.00 10.00      A   
ATOM    969  CA  LEU A 100     -30.189 -10.026  11.477  1.00 10.00      A   
ATOM    970  CB  LEU A 100     -28.841  -9.779  12.154  1.00 10.00      A   
ATOM    971  CG  LEU A 100     -27.726  -9.239  11.253  1.00 10.00      A   
ATOM    972  CD1 LEU A 100     -26.502  -8.864  12.076  1.00 10.00      A   
ATOM    973  CD2 LEU A 100     -27.362 -10.255  10.179  1.00 10.00      A   
ATOM    974  C   LEU A 100     -31.180 -10.619  12.470  1.00 10.00      A   
ATOM    975  O   LEU A 100     -31.722  -9.911  13.322  1.00 10.00      A   
ATOM    976  N   THR A 101     -31.396 -11.926  12.365  1.00 10.00      A   
ATOM    977  HN  THR A 101     -30.915 -12.435  11.673  1.00 10.00      A   
ATOM    978  CA  THR A 101     -32.317 -12.633  13.246  1.00 10.00      A   
ATOM    979  CB  THR A 101     -32.468 -14.105  12.817  1.00 10.00      A   
ATOM    980  OG1 THR A 101     -32.538 -14.175  11.386  1.00 10.00      A   
ATOM    981  HG1 THR A 101     -32.997 -13.395  11.053  1.00 10.00      A   
ATOM    982  CG2 THR A 101     -33.732 -14.710  13.412  1.00 10.00      A   
ATOM    983  C   THR A 101     -31.834 -12.580  14.691  1.00 10.00      A   
ATOM    984  O   THR A 101     -32.635 -12.467  15.619  1.00 10.00      A   
ATOM    985  N   GLN A 102     -30.516 -12.646  14.870  1.00 10.00      A   
ATOM    986  HN  GLN A 102     -29.934 -12.739  14.083  1.00 10.00      A   
ATOM    987  CA  GLN A 102     -29.915 -12.601  16.203  1.00 10.00      A   
ATOM    988  CB  GLN A 102     -28.399 -12.776  16.120  1.00 10.00      A   
ATOM    989  CG  GLN A 102     -27.944 -14.110  15.555  1.00 10.00      A   
ATOM    990  CD  GLN A 102     -26.436 -14.272  15.606  1.00 10.00      A   
ATOM    991  OE1 GLN A 102     -25.690 -13.292  15.575  1.00 10.00      A   
ATOM    992  NE2 GLN A 102     -25.976 -15.508  15.694  1.00 10.00      A   
ATOM    993 HE21 GLN A 102     -26.624 -16.246  15.728  1.00 10.00      A   
ATOM    994 HE22 GLN A 102     -25.006 -15.638  15.712  1.00 10.00      A   
ATOM    995  C   GLN A 102     -30.236 -11.285  16.903  1.00 10.00      A   
ATOM    996  O   GLN A 102     -30.508 -11.257  18.106  1.00 10.00      A   
ATOM    997  N   VAL A 103     -30.206 -10.197  16.141  1.00 10.00      A   
ATOM    998  HN  VAL A 103     -29.986 -10.284  15.191  1.00 10.00      A   
ATOM    999  CA  VAL A 103     -30.495  -8.879  16.682  1.00 10.00      A   
ATOM   1000  CB  VAL A 103     -30.047  -7.759  15.724  1.00 10.00      A   
ATOM   1001  CG1 VAL A 103     -30.425  -6.388  16.270  1.00 10.00      A   
ATOM   1002  CG2 VAL A 103     -28.549  -7.844  15.475  1.00 10.00      A   
ATOM   1003  C   VAL A 103     -31.984  -8.743  16.977  1.00 10.00      A   
ATOM   1004  O   VAL A 103     -32.371  -8.320  18.064  1.00 10.00      A   
ATOM   1005  N   LYS A 104     -32.814  -9.142  16.017  1.00 10.00      A   
ATOM   1006  HN  LYS A 104     -32.440  -9.490  15.177  1.00 10.00      A   
ATOM   1007  CA  LYS A 104     -34.267  -9.067  16.173  1.00 10.00      A   
ATOM   1008  CB  LYS A 104     -34.970  -9.470  14.875  1.00 10.00      A   
ATOM   1009  CG  LYS A 104     -34.711  -8.533  13.707  1.00 10.00      A   
ATOM   1010  CD  LYS A 104     -35.609  -8.863  12.524  1.00 10.00      A   
ATOM   1011  CE  LYS A 104     -36.992  -8.254  12.696  1.00 10.00      A   
ATOM   1012  NZ  LYS A 104     -37.907  -8.590  11.571  1.00 10.00      A   
ATOM   1013  HZ1 LYS A 104     -38.711  -7.930  11.555  1.00 10.00      A   
ATOM   1014  HZ2 LYS A 104     -38.274  -9.554  11.681  1.00 10.00      A   
ATOM   1015  HZ3 LYS A 104     -37.405  -8.527  10.664  1.00 10.00      A   
ATOM   1016  C   LYS A 104     -34.751  -9.949  17.323  1.00 10.00      A   
ATOM   1017  O   LYS A 104     -35.883  -9.822  17.789  1.00 10.00      A   
ATOM   1018  N   ASP A 105     -33.890 -10.853  17.763  1.00 10.00      A   
ATOM   1019  HN  ASP A 105     -33.014 -10.924  17.331  1.00 10.00      A   
ATOM   1020  CA  ASP A 105     -34.211 -11.754  18.859  1.00 10.00      A   
ATOM   1021  CB  ASP A 105     -33.222 -12.919  18.893  1.00 10.00      A   
ATOM   1022  CG  ASP A 105     -33.646 -14.014  19.846  1.00 10.00      A   
ATOM   1023  OD1 ASP A 105     -34.740 -14.582  19.651  1.00 10.00      A   
ATOM   1024  OD2 ASP A 105     -32.880 -14.321  20.786  1.00 10.00      A   
ATOM   1025  C   ASP A 105     -34.195 -11.012  20.192  1.00 10.00      A   
ATOM   1026  O   ASP A 105     -34.810 -11.448  21.167  1.00 10.00      A   
ATOM   1027  N   THR A 106     -33.491  -9.887  20.225  1.00 10.00      A   
ATOM   1028  HN  THR A 106     -33.032  -9.588  19.412  1.00 10.00      A   
ATOM   1029  CA  THR A 106     -33.394  -9.079  21.431  1.00 10.00      A   
ATOM   1030  CB  THR A 106     -32.038  -8.347  21.524  1.00 10.00      A   
ATOM   1031  OG1 THR A 106     -31.925  -7.366  20.484  1.00 10.00      A   
ATOM   1032  HG1 THR A 106     -32.290  -7.721  19.659  1.00 10.00      A   
ATOM   1033  CG2 THR A 106     -30.889  -9.340  21.402  1.00 10.00      A   
ATOM   1034  C   THR A 106     -34.549  -8.076  21.502  1.00 10.00      A   
ATOM   1035  O   THR A 106     -35.366  -7.995  20.584  1.00 10.00      A   
ATOM   1036  N   LEU A 107     -34.623  -7.326  22.588  1.00 10.00      A   
ATOM   1037  HN  LEU A 107     -33.951  -7.435  23.297  1.00 10.00      A   
ATOM   1038  CA  LEU A 107     -35.691  -6.353  22.755  1.00 10.00      A   
ATOM   1039  CB  LEU A 107     -36.041  -6.178  24.234  1.00 10.00      A   
ATOM   1040  CG  LEU A 107     -37.215  -5.245  24.549  1.00 10.00      A   
ATOM   1041  CD1 LEU A 107     -38.501  -5.755  23.914  1.00 10.00      A   
ATOM   1042  CD2 LEU A 107     -37.383  -5.087  26.051  1.00 10.00      A   
ATOM   1043  C   LEU A 107     -35.345  -5.005  22.127  1.00 10.00      A   
ATOM   1044  O   LEU A 107     -36.193  -4.374  21.494  1.00 10.00      A   
ATOM   1045  N   PHE A 108     -34.103  -4.567  22.288  1.00 10.00      A   
ATOM   1046  HN  PHE A 108     -33.452  -5.120  22.766  1.00 10.00      A   
ATOM   1047  CA  PHE A 108     -33.688  -3.280  21.745  1.00 10.00      A   
ATOM   1048  CB  PHE A 108     -34.110  -2.140  22.687  1.00 10.00      A   
ATOM   1049  CG  PHE A 108     -33.561  -2.244  24.086  1.00 10.00      A   
ATOM   1050  CD1 PHE A 108     -32.330  -1.694  24.405  1.00 10.00      A   
ATOM   1051  CD2 PHE A 108     -34.281  -2.886  25.082  1.00 10.00      A   
ATOM   1052  CE1 PHE A 108     -31.825  -1.783  25.689  1.00 10.00      A   
ATOM   1053  CE2 PHE A 108     -33.783  -2.980  26.367  1.00 10.00      A   
ATOM   1054  CZ  PHE A 108     -32.553  -2.428  26.672  1.00 10.00      A   
ATOM   1055  C   PHE A 108     -32.186  -3.219  21.503  1.00 10.00      A   
ATOM   1056  O   PHE A 108     -31.435  -4.090  21.949  1.00 10.00      A   
ATOM   1057  N   ILE A 109     -31.767  -2.180  20.792  1.00 10.00      A   
ATOM   1058  HN  ILE A 109     -32.432  -1.536  20.457  1.00 10.00      A   
ATOM   1059  CA  ILE A 109     -30.362  -1.952  20.491  1.00 10.00      A   
ATOM   1060  CB  ILE A 109     -30.149  -1.671  18.987  1.00 10.00      A   
ATOM   1061  CG1 ILE A 109     -30.800  -2.765  18.134  1.00 10.00      A   
ATOM   1062  CG2 ILE A 109     -28.663  -1.559  18.666  1.00 10.00      A   
ATOM   1063  CD1 ILE A 109     -30.753  -2.491  16.643  1.00 10.00      A   
ATOM   1064  C   ILE A 109     -29.885  -0.743  21.288  1.00 10.00      A   
ATOM   1065  O   ILE A 109     -30.579   0.273  21.341  1.00 10.00      A   
ATOM   1066  N   ASP A 110     -28.723  -0.856  21.913  1.00 10.00      A   
ATOM   1067  HN  ASP A 110     -28.214  -1.694  21.832  1.00 10.00      A   
ATOM   1068  CA  ASP A 110     -28.175   0.229  22.720  1.00 10.00      A   
ATOM   1069  CB  ASP A 110     -28.219  -0.132  24.209  1.00 10.00      A   
ATOM   1070  CG  ASP A 110     -27.201  -1.186  24.598  1.00 10.00      A   
ATOM   1071  OD1 ASP A 110     -26.175  -0.828  25.214  1.00 10.00      A   
ATOM   1072  OD2 ASP A 110     -27.424  -2.379  24.298  1.00 10.00      A   
ATOM   1073  C   ASP A 110     -26.746   0.572  22.310  1.00 10.00      A   
ATOM   1074  O   ASP A 110     -26.042  -0.241  21.703  1.00 10.00      A   
ATOM   1075  N   LEU A 111     -26.327   1.785  22.645  1.00 10.00      A   
ATOM   1076  HN  LEU A 111     -26.944   2.385  23.120  1.00 10.00      A   
ATOM   1077  CA  LEU A 111     -24.986   2.262  22.336  1.00 10.00      A   
ATOM   1078  CB  LEU A 111     -24.882   2.692  20.864  1.00 10.00      A   
ATOM   1079  CG  LEU A 111     -26.006   3.587  20.326  1.00 10.00      A   
ATOM   1080  CD1 LEU A 111     -25.669   5.055  20.520  1.00 10.00      A   
ATOM   1081  CD2 LEU A 111     -26.264   3.295  18.858  1.00 10.00      A   
ATOM   1082  C   LEU A 111     -24.602   3.412  23.267  1.00 10.00      A   
ATOM   1083  O   LEU A 111     -25.463   4.172  23.711  1.00 10.00      A   
ATOM   1084  N   PHE A 112     -23.312   3.533  23.560  1.00 10.00      A   
ATOM   1085  HN  PHE A 112     -22.670   2.905  23.166  1.00 10.00      A   
ATOM   1086  CA  PHE A 112     -22.825   4.586  24.442  1.00 10.00      A   
ATOM   1087  CB  PHE A 112     -21.959   4.000  25.562  1.00 10.00      A   
ATOM   1088  CG  PHE A 112     -22.717   3.183  26.569  1.00 10.00      A   
ATOM   1089  CD1 PHE A 112     -22.303   1.900  26.888  1.00 10.00      A   
ATOM   1090  CD2 PHE A 112     -23.840   3.695  27.197  1.00 10.00      A   
ATOM   1091  CE1 PHE A 112     -22.991   1.144  27.817  1.00 10.00      A   
ATOM   1092  CE2 PHE A 112     -24.533   2.945  28.126  1.00 10.00      A   
ATOM   1093  CZ  PHE A 112     -24.109   1.667  28.436  1.00 10.00      A   
ATOM   1094  C   PHE A 112     -22.026   5.623  23.663  1.00 10.00      A   
ATOM   1095  O   PHE A 112     -20.931   5.339  23.174  1.00 10.00      A   
ATOM   1096  N   VAL A 113     -22.580   6.820  23.552  1.00 10.00      A   
ATOM   1097  HN  VAL A 113     -23.456   6.979  23.970  1.00 10.00      A   
ATOM   1098  CA  VAL A 113     -21.929   7.910  22.838  1.00 10.00      A   
ATOM   1099  CB  VAL A 113     -22.897   8.575  21.830  1.00 10.00      A   
ATOM   1100  CG1 VAL A 113     -22.279   9.815  21.202  1.00 10.00      A   
ATOM   1101  CG2 VAL A 113     -23.296   7.588  20.749  1.00 10.00      A   
ATOM   1102  C   VAL A 113     -21.433   8.959  23.829  1.00 10.00      A   
ATOM   1103  O   VAL A 113     -22.167   9.363  24.727  1.00 10.00      A   
ATOM   1104  N   LYS A 114     -20.186   9.386  23.676  1.00 10.00      A   
ATOM   1105  HN  LYS A 114     -19.643   9.025  22.944  1.00 10.00      A   
ATOM   1106  CA  LYS A 114     -19.613  10.391  24.563  1.00 10.00      A   
ATOM   1107  CB  LYS A 114     -18.109  10.549  24.317  1.00 10.00      A   
ATOM   1108  CG  LYS A 114     -17.279   9.321  24.670  1.00 10.00      A   
ATOM   1109  CD  LYS A 114     -17.436   8.934  26.136  1.00 10.00      A   
ATOM   1110  CE  LYS A 114     -16.438   7.857  26.539  1.00 10.00      A   
ATOM   1111  NZ  LYS A 114     -16.770   7.243  27.854  1.00 10.00      A   
ATOM   1112  HZ1 LYS A 114     -16.048   6.527  28.108  1.00 10.00      A   
ATOM   1113  HZ2 LYS A 114     -17.696   6.776  27.805  1.00 10.00      A   
ATOM   1114  HZ3 LYS A 114     -16.799   7.970  28.597  1.00 10.00      A   
ATOM   1115  C   LYS A 114     -20.328  11.726  24.392  1.00 10.00      A   
ATOM   1116  O   LYS A 114     -20.760  12.068  23.291  1.00 10.00      A   
ATOM   1117  N   VAL A 115     -20.443  12.472  25.482  1.00 10.00      A   
ATOM   1118  HN  VAL A 115     -20.065  12.139  26.327  1.00 10.00      A   
ATOM   1119  CA  VAL A 115     -21.124  13.770  25.474  1.00 10.00      A   
ATOM   1120  CB  VAL A 115     -21.075  14.447  26.863  1.00 10.00      A   
ATOM   1121  CG1 VAL A 115     -21.772  15.798  26.842  1.00 10.00      A   
ATOM   1122  CG2 VAL A 115     -21.697  13.547  27.919  1.00 10.00      A   
ATOM   1123  C   VAL A 115     -20.557  14.724  24.419  1.00 10.00      A   
ATOM   1124  O   VAL A 115     -21.306  15.449  23.761  1.00 10.00      A   
ATOM   1125  N   THR A 116     -19.239  14.706  24.255  1.00 10.00      A   
ATOM   1126  HN  THR A 116     -18.697  14.103  24.806  1.00 10.00      A   
ATOM   1127  CA  THR A 116     -18.562  15.570  23.295  1.00 10.00      A   
ATOM   1128  CB  THR A 116     -17.039  15.465  23.486  1.00 10.00      A   
ATOM   1129  OG1 THR A 116     -16.773  14.819  24.744  1.00 10.00      A   
ATOM   1130  HG1 THR A 116     -15.820  14.731  24.862  1.00 10.00      A   
ATOM   1131  CG2 THR A 116     -16.403  16.846  23.483  1.00 10.00      A   
ATOM   1132  C   THR A 116     -18.921  15.223  21.845  1.00 10.00      A   
ATOM   1133  O   THR A 116     -18.757  16.043  20.942  1.00 10.00      A   
ATOM   1134  N   ASN A 117     -19.420  14.013  21.623  1.00 10.00      A   
ATOM   1135  HN  ASN A 117     -19.557  13.401  22.379  1.00 10.00      A   
ATOM   1136  CA  ASN A 117     -19.793  13.581  20.282  1.00 10.00      A   
ATOM   1137  CB  ASN A 117     -19.535  12.078  20.102  1.00 10.00      A   
ATOM   1138  CG  ASN A 117     -19.790  11.587  18.685  1.00 10.00      A   
ATOM   1139  OD1 ASN A 117     -19.791  12.362  17.728  1.00 10.00      A   
ATOM   1140  ND2 ASN A 117     -19.986  10.285  18.537  1.00 10.00      A   
ATOM   1141 HD21 ASN A 117     -19.956   9.716  19.338  1.00 10.00      A   
ATOM   1142 HD22 ASN A 117     -20.147   9.938  17.634  1.00 10.00      A   
ATOM   1143  C   ASN A 117     -21.250  13.933  19.995  1.00 10.00      A   
ATOM   1144  O   ASN A 117     -22.128  13.069  19.980  1.00 10.00      A   
ATOM   1145  N   THR A 118     -21.506  15.216  19.797  1.00 10.00      A   
ATOM   1146  HN  THR A 118     -20.769  15.864  19.844  1.00 10.00      A   
ATOM   1147  CA  THR A 118     -22.848  15.692  19.515  1.00 10.00      A   
ATOM   1148  CB  THR A 118     -22.950  17.211  19.733  1.00 10.00      A   
ATOM   1149  OG1 THR A 118     -22.326  17.558  20.980  1.00 10.00      A   
ATOM   1150  HG1 THR A 118     -21.493  18.013  20.804  1.00 10.00      A   
ATOM   1151  CG2 THR A 118     -24.404  17.651  19.756  1.00 10.00      A   
ATOM   1152  C   THR A 118     -23.242  15.360  18.079  1.00 10.00      A   
ATOM   1153  O   THR A 118     -24.379  14.967  17.811  1.00 10.00      A   
ATOM   1154  N   LEU A 119     -22.285  15.504  17.164  1.00 10.00      A   
ATOM   1155  HN  LEU A 119     -21.398  15.811  17.451  1.00 10.00      A   
ATOM   1156  CA  LEU A 119     -22.519  15.225  15.749  1.00 10.00      A   
ATOM   1157  CB  LEU A 119     -21.259  15.520  14.928  1.00 10.00      A   
ATOM   1158  CG  LEU A 119     -21.471  15.787  13.434  1.00 10.00      A   
ATOM   1159  CD1 LEU A 119     -22.231  17.088  13.222  1.00 10.00      A   
ATOM   1160  CD2 LEU A 119     -20.140  15.817  12.696  1.00 10.00      A   
ATOM   1161  C   LEU A 119     -22.952  13.774  15.552  1.00 10.00      A   
ATOM   1162  O   LEU A 119     -23.892  13.490  14.809  1.00 10.00      A   
ATOM   1163  N   GLY A 120     -22.268  12.863  16.233  1.00 10.00      A   
ATOM   1164  HN  GLY A 120     -21.523  13.147  16.807  1.00 10.00      A   
ATOM   1165  CA  GLY A 120     -22.605  11.458  16.132  1.00 10.00      A   
ATOM   1166  C   GLY A 120     -23.954  11.164  16.753  1.00 10.00      A   
ATOM   1167  O   GLY A 120     -24.742  10.392  16.206  1.00 10.00      A   
ATOM   1168  N   ARG A 121     -24.226  11.798  17.889  1.00 10.00      A   
ATOM   1169  HN  ARG A 121     -23.556  12.406  18.266  1.00 10.00      A   
ATOM   1170  CA  ARG A 121     -25.489  11.612  18.594  1.00 10.00      A   
ATOM   1171  CB  ARG A 121     -25.498  12.431  19.888  1.00 10.00      A   
ATOM   1172  CG  ARG A 121     -26.452  11.912  20.950  1.00 10.00      A   
ATOM   1173  CD  ARG A 121     -27.434  12.985  21.384  1.00 10.00      A   
ATOM   1174  NE  ARG A 121     -26.763  14.194  21.858  1.00 10.00      A   
ATOM   1175  HE  ARG A 121     -25.941  14.077  22.388  1.00 10.00      A   
ATOM   1176  CZ  ARG A 121     -27.193  15.431  21.605  1.00 10.00      A   
ATOM   1177  NH1 ARG A 121     -28.292  15.625  20.885  1.00 10.00      A   
ATOM   1178 HH11 ARG A 121     -28.836  14.802  20.509  1.00 10.00      A   
ATOM   1179 HH12 ARG A 121     -28.625  16.592  20.685  1.00 10.00      A   
ATOM   1180  NH2 ARG A 121     -26.525  16.474  22.077  1.00 10.00      A   
ATOM   1181 HH21 ARG A 121     -26.860  17.442  21.877  1.00 10.00      A   
ATOM   1182 HH22 ARG A 121     -25.663  16.333  22.649  1.00 10.00      A   
ATOM   1183  C   ARG A 121     -26.661  12.017  17.704  1.00 10.00      A   
ATOM   1184  O   ARG A 121     -27.657  11.299  17.611  1.00 10.00      A   
ATOM   1185  N   ILE A 122     -26.524  13.161  17.040  1.00 10.00      A   
ATOM   1186  HN  ILE A 122     -25.701  13.686  17.162  1.00 10.00      A   
ATOM   1187  CA  ILE A 122     -27.561  13.667  16.144  1.00 10.00      A   
ATOM   1188  CB  ILE A 122     -27.169  15.044  15.558  1.00 10.00      A   
ATOM   1189  CG1 ILE A 122     -27.154  16.106  16.665  1.00 10.00      A   
ATOM   1190  CG2 ILE A 122     -28.112  15.459  14.432  1.00 10.00      A   
ATOM   1191  CD1 ILE A 122     -26.614  17.451  16.224  1.00 10.00      A   
ATOM   1192  C   ILE A 122     -27.834  12.672  15.014  1.00 10.00      A   
ATOM   1193  O   ILE A 122     -28.981  12.480  14.599  1.00 10.00      A   
ATOM   1194  N   LEU A 123     -26.774  12.030  14.535  1.00 10.00      A   
ATOM   1195  HN  LEU A 123     -25.888  12.227  14.908  1.00 10.00      A   
ATOM   1196  CA  LEU A 123     -26.894  11.045  13.467  1.00 10.00      A   
ATOM   1197  CB  LEU A 123     -25.509  10.571  13.014  1.00 10.00      A   
ATOM   1198  CG  LEU A 123     -25.476   9.625  11.812  1.00 10.00      A   
ATOM   1199  CD1 LEU A 123     -25.907  10.349  10.547  1.00 10.00      A   
ATOM   1200  CD2 LEU A 123     -24.093   9.018  11.640  1.00 10.00      A   
ATOM   1201  C   LEU A 123     -27.733   9.856  13.933  1.00 10.00      A   
ATOM   1202  O   LEU A 123     -28.631   9.398  13.224  1.00 10.00      A   
ATOM   1203  N   TYR A 124     -27.451   9.380  15.143  1.00 10.00      A   
ATOM   1204  HN  TYR A 124     -26.730   9.797  15.666  1.00 10.00      A   
ATOM   1205  CA  TYR A 124     -28.180   8.253  15.711  1.00 10.00      A   
ATOM   1206  CB  TYR A 124     -27.492   7.731  16.977  1.00 10.00      A   
ATOM   1207  CG  TYR A 124     -26.129   7.128  16.722  1.00 10.00      A   
ATOM   1208  CD1 TYR A 124     -25.018   7.535  17.449  1.00 10.00      A   
ATOM   1209  CD2 TYR A 124     -25.953   6.158  15.745  1.00 10.00      A   
ATOM   1210  CE1 TYR A 124     -23.770   6.993  17.211  1.00 10.00      A   
ATOM   1211  CE2 TYR A 124     -24.709   5.608  15.501  1.00 10.00      A   
ATOM   1212  CZ  TYR A 124     -23.621   6.029  16.236  1.00 10.00      A   
ATOM   1213  OH  TYR A 124     -22.380   5.485  15.991  1.00 10.00      A   
ATOM   1214  HH  TYR A 124     -21.951   5.272  16.830  1.00 10.00      A   
ATOM   1215  C   TYR A 124     -29.630   8.633  15.994  1.00 10.00      A   
ATOM   1216  O   TYR A 124     -30.529   7.798  15.894  1.00 10.00      A   
ATOM   1217  N   GLU A 125     -29.855   9.902  16.329  1.00 10.00      A   
ATOM   1218  HN  GLU A 125     -29.094  10.520  16.404  1.00 10.00      A   
ATOM   1219  CA  GLU A 125     -31.201  10.394  16.603  1.00 10.00      A   
ATOM   1220  CB  GLU A 125     -31.170  11.855  17.058  1.00 10.00      A   
ATOM   1221  CG  GLU A 125     -30.755  12.054  18.507  1.00 10.00      A   
ATOM   1222  CD  GLU A 125     -30.642  13.519  18.888  1.00 10.00      A   
ATOM   1223  OE1 GLU A 125     -31.196  14.376  18.165  1.00 10.00      A   
ATOM   1224  OE2 GLU A 125     -30.003  13.823  19.918  1.00 10.00      A   
ATOM   1225  C   GLU A 125     -32.077  10.250  15.362  1.00 10.00      A   
ATOM   1226  O   GLU A 125     -33.267   9.944  15.457  1.00 10.00      A   
ATOM   1227  N   LYS A 126     -31.471  10.454  14.195  1.00 10.00      A   
ATOM   1228  HN  LYS A 126     -30.516  10.685  14.191  1.00 10.00      A   
ATOM   1229  CA  LYS A 126     -32.178  10.340  12.925  1.00 10.00      A   
ATOM   1230  CB  LYS A 126     -31.366  10.990  11.801  1.00 10.00      A   
ATOM   1231  CG  LYS A 126     -31.159  12.487  11.960  1.00 10.00      A   
ATOM   1232  CD  LYS A 126     -30.326  13.047  10.820  1.00 10.00      A   
ATOM   1233  CE  LYS A 126     -30.290  14.565  10.852  1.00 10.00      A   
ATOM   1234  NZ  LYS A 126     -29.665  15.138   9.632  1.00 10.00      A   
ATOM   1235  HZ1 LYS A 126     -28.679  14.815   9.549  1.00 10.00      A   
ATOM   1236  HZ2 LYS A 126     -29.670  16.177   9.680  1.00 10.00      A   
ATOM   1237  HZ3 LYS A 126     -30.186  14.837   8.785  1.00 10.00      A   
ATOM   1238  C   LYS A 126     -32.440   8.876  12.593  1.00 10.00      A   
ATOM   1239  O   LYS A 126     -33.351   8.547  11.832  1.00 10.00      A   
ATOM   1240  N   LEU A 127     -31.640   7.999  13.181  1.00 10.00      A   
ATOM   1241  HN  LEU A 127     -30.933   8.323  13.781  1.00 10.00      A   
ATOM   1242  CA  LEU A 127     -31.774   6.570  12.954  1.00 10.00      A   
ATOM   1243  CB  LEU A 127     -30.421   5.872  13.087  1.00 10.00      A   
ATOM   1244  CG  LEU A 127     -29.365   6.263  12.053  1.00 10.00      A   
ATOM   1245  CD1 LEU A 127     -28.027   5.626  12.386  1.00 10.00      A   
ATOM   1246  CD2 LEU A 127     -29.815   5.871  10.656  1.00 10.00      A   
ATOM   1247  C   LEU A 127     -32.794   5.947  13.901  1.00 10.00      A   
ATOM   1248  O   LEU A 127     -33.032   4.741  13.861  1.00 10.00      A   
ATOM   1249  N   GLY A 128     -33.389   6.774  14.753  1.00 10.00      A   
ATOM   1250  HN  GLY A 128     -33.149   7.726  14.750  1.00 10.00      A   
ATOM   1251  CA  GLY A 128     -34.390   6.282  15.679  1.00 10.00      A   
ATOM   1252  C   GLY A 128     -33.847   5.995  17.064  1.00 10.00      A   
ATOM   1253  O   GLY A 128     -34.560   5.458  17.912  1.00 10.00      A   
ATOM   1254  N   TYR A 129     -32.590   6.339  17.299  1.00 10.00      A   
ATOM   1255  HN  TYR A 129     -32.065   6.767  16.588  1.00 10.00      A   
ATOM   1256  CA  TYR A 129     -31.978   6.112  18.602  1.00 10.00      A   
ATOM   1257  CB  TYR A 129     -30.474   5.861  18.471  1.00 10.00      A   
ATOM   1258  CG  TYR A 129     -30.109   4.568  17.778  1.00 10.00      A   
ATOM   1259  CD1 TYR A 129     -29.873   4.530  16.409  1.00 10.00      A   
ATOM   1260  CD2 TYR A 129     -29.994   3.383  18.493  1.00 10.00      A   
ATOM   1261  CE1 TYR A 129     -29.535   3.350  15.774  1.00 10.00      A   
ATOM   1262  CE2 TYR A 129     -29.658   2.200  17.866  1.00 10.00      A   
ATOM   1263  CZ  TYR A 129     -29.430   2.189  16.507  1.00 10.00      A   
ATOM   1264  OH  TYR A 129     -29.096   1.012  15.878  1.00 10.00      A   
ATOM   1265  HH  TYR A 129     -28.170   1.043  15.615  1.00 10.00      A   
ATOM   1266  C   TYR A 129     -32.228   7.306  19.515  1.00 10.00      A   
ATOM   1267  O   TYR A 129     -31.950   8.445  19.148  1.00 10.00      A   
ATOM   1268  N   SER A 130     -32.764   7.046  20.693  1.00 10.00      A   
ATOM   1269  HN  SER A 130     -32.975   6.118  20.933  1.00 10.00      A   
ATOM   1270  CA  SER A 130     -33.048   8.108  21.647  1.00 10.00      A   
ATOM   1271  CB  SER A 130     -34.544   8.137  21.967  1.00 10.00      A   
ATOM   1272  OG  SER A 130     -35.311   7.685  20.858  1.00 10.00      A   
ATOM   1273  HG  SER A 130     -34.956   8.070  20.040  1.00 10.00      A   
ATOM   1274  C   SER A 130     -32.244   7.908  22.926  1.00 10.00      A   
ATOM   1275  O   SER A 130     -32.014   6.774  23.350  1.00 10.00      A   
ATOM   1276  N   VAL A 131     -31.814   9.008  23.532  1.00 10.00      A   
ATOM   1277  HN  VAL A 131     -32.032   9.885  23.147  1.00 10.00      A   
ATOM   1278  CA  VAL A 131     -31.042   8.952  24.766  1.00 10.00      A   
ATOM   1279  CB  VAL A 131     -30.326  10.290  25.046  1.00 10.00      A   
ATOM   1280  CG1 VAL A 131     -29.446  10.183  26.284  1.00 10.00      A   
ATOM   1281  CG2 VAL A 131     -29.511  10.728  23.839  1.00 10.00      A   
ATOM   1282  C   VAL A 131     -31.967   8.633  25.931  1.00 10.00      A   
ATOM   1283  O   VAL A 131     -32.887   9.394  26.231  1.00 10.00      A   
ATOM   1284  N   PHE A 132     -31.725   7.508  26.579  1.00 10.00      A   
ATOM   1285  HN  PHE A 132     -30.969   6.942  26.299  1.00 10.00      A   
ATOM   1286  CA  PHE A 132     -32.548   7.090  27.698  1.00 10.00      A   
ATOM   1287  CB  PHE A 132     -32.697   5.569  27.717  1.00 10.00      A   
ATOM   1288  CG  PHE A 132     -33.771   5.074  28.645  1.00 10.00      A   
ATOM   1289  CD1 PHE A 132     -35.108   5.256  28.332  1.00 10.00      A   
ATOM   1290  CD2 PHE A 132     -33.447   4.425  29.826  1.00 10.00      A   
ATOM   1291  CE1 PHE A 132     -36.102   4.801  29.177  1.00 10.00      A   
ATOM   1292  CE2 PHE A 132     -34.435   3.968  30.674  1.00 10.00      A   
ATOM   1293  CZ  PHE A 132     -35.764   4.155  30.349  1.00 10.00      A   
ATOM   1294  C   PHE A 132     -31.978   7.581  29.021  1.00 10.00      A   
ATOM   1295  O   PHE A 132     -32.689   8.181  29.828  1.00 10.00      A   
ATOM   1296  N   ARG A 133     -30.694   7.348  29.236  1.00 10.00      A   
ATOM   1297  HN  ARG A 133     -30.161   6.899  28.541  1.00 10.00      A   
ATOM   1298  CA  ARG A 133     -30.050   7.753  30.476  1.00 10.00      A   
ATOM   1299  CB  ARG A 133     -30.112   6.590  31.480  1.00 10.00      A   
ATOM   1300  CG  ARG A 133     -29.806   6.963  32.924  1.00 10.00      A   
ATOM   1301  CD  ARG A 133     -30.080   5.801  33.869  1.00 10.00      A   
ATOM   1302  NE  ARG A 133     -29.257   4.627  33.571  1.00 10.00      A   
ATOM   1303  HE  ARG A 133     -28.923   4.530  32.648  1.00 10.00      A   
ATOM   1304  CZ  ARG A 133     -28.956   3.681  34.464  1.00 10.00      A   
ATOM   1305  NH1 ARG A 133     -29.413   3.764  35.709  1.00 10.00      A   
ATOM   1306 HH11 ARG A 133     -30.009   4.572  35.993  1.00 10.00      A   
ATOM   1307 HH12 ARG A 133     -29.176   3.026  36.409  1.00 10.00      A   
ATOM   1308  NH2 ARG A 133     -28.195   2.651  34.113  1.00 10.00      A   
ATOM   1309 HH21 ARG A 133     -27.825   2.578  33.138  1.00 10.00      A   
ATOM   1310 HH22 ARG A 133     -27.961   1.909  34.807  1.00 10.00      A   
ATOM   1311  C   ARG A 133     -28.603   8.156  30.215  1.00 10.00      A   
ATOM   1312  O   ARG A 133     -28.033   7.811  29.181  1.00 10.00      A   
ATOM   1313  N   ARG A 134     -28.026   8.916  31.129  1.00 10.00      A   
ATOM   1314  HN  ARG A 134     -28.545   9.206  31.913  1.00 10.00      A   
ATOM   1315  CA  ARG A 134     -26.640   9.338  31.003  1.00 10.00      A   
ATOM   1316  CB  ARG A 134     -26.500  10.840  31.281  1.00 10.00      A   
ATOM   1317  CG  ARG A 134     -25.061  11.333  31.349  1.00 10.00      A   
ATOM   1318  CD  ARG A 134     -24.995  12.808  31.713  1.00 10.00      A   
ATOM   1319  NE  ARG A 134     -23.773  13.136  32.444  1.00 10.00      A   
ATOM   1320  HE  ARG A 134     -23.193  12.384  32.715  1.00 10.00      A   
ATOM   1321  CZ  ARG A 134     -23.398  14.373  32.767  1.00 10.00      A   
ATOM   1322  NH1 ARG A 134     -24.147  15.417  32.423  1.00 10.00      A   
ATOM   1323 HH11 ARG A 134     -25.034  15.273  31.892  1.00 10.00      A   
ATOM   1324 HH12 ARG A 134     -23.848  16.385  32.679  1.00 10.00      A   
ATOM   1325  NH2 ARG A 134     -22.267  14.558  33.428  1.00 10.00      A   
ATOM   1326 HH21 ARG A 134     -21.674  13.732  33.688  1.00 10.00      A   
ATOM   1327 HH22 ARG A 134     -21.958  15.518  33.692  1.00 10.00      A   
ATOM   1328  C   ARG A 134     -25.777   8.539  31.973  1.00 10.00      A   
ATOM   1329  O   ARG A 134     -26.101   8.430  33.155  1.00 10.00      A   
ATOM   1330  N   VAL A 135     -24.696   7.971  31.470  1.00 10.00      A   
ATOM   1331  HN  VAL A 135     -24.482   8.101  30.516  1.00 10.00      A   
ATOM   1332  CA  VAL A 135     -23.796   7.182  32.297  1.00 10.00      A   
ATOM   1333  CB  VAL A 135     -23.613   5.747  31.748  1.00 10.00      A   
ATOM   1334  CG1 VAL A 135     -24.933   4.989  31.778  1.00 10.00      A   
ATOM   1335  CG2 VAL A 135     -23.038   5.769  30.339  1.00 10.00      A   
ATOM   1336  C   VAL A 135     -22.442   7.869  32.407  1.00 10.00      A   
ATOM   1337  O   VAL A 135     -22.106   8.723  31.586  1.00 10.00      A   
ATOM   1338  N   VAL A 136     -21.674   7.506  33.423  1.00 10.00      A   
ATOM   1339  HN  VAL A 136     -21.996   6.822  34.049  1.00 10.00      A   
ATOM   1340  CA  VAL A 136     -20.360   8.099  33.628  1.00 10.00      A   
ATOM   1341  CB  VAL A 136     -19.857   7.881  35.067  1.00 10.00      A   
ATOM   1342  CG1 VAL A 136     -18.602   8.700  35.330  1.00 10.00      A   
ATOM   1343  CG2 VAL A 136     -20.945   8.236  36.066  1.00 10.00      A   
ATOM   1344  C   VAL A 136     -19.358   7.520  32.636  1.00 10.00      A   
ATOM   1345  O   VAL A 136     -18.480   8.219  32.139  1.00 10.00      A   
ATOM   1346  N   GLY A 137     -19.496   6.234  32.359  1.00 10.00      A   
ATOM   1347  HN  GLY A 137     -20.203   5.719  32.802  1.00 10.00      A   
ATOM   1348  CA  GLY A 137     -18.612   5.581  31.417  1.00 10.00      A   
ATOM   1349  C   GLY A 137     -17.390   4.970  32.073  1.00 10.00      A   
ATOM   1350  O   GLY A 137     -17.049   3.816  31.808  1.00 10.00      A   
ATOM   1351  N   TYR A 138     -16.733   5.737  32.929  1.00 10.00      A   
ATOM   1352  HN  TYR A 138     -17.059   6.646  33.103  1.00 10.00      A   
ATOM   1353  CA  TYR A 138     -15.537   5.264  33.616  1.00 10.00      A   
ATOM   1354  CB  TYR A 138     -14.295   5.956  33.044  1.00 10.00      A   
ATOM   1355  CG  TYR A 138     -12.986   5.295  33.408  1.00 10.00      A   
ATOM   1356  CD1 TYR A 138     -12.829   3.917  33.312  1.00 10.00      A   
ATOM   1357  CD2 TYR A 138     -11.903   6.047  33.841  1.00 10.00      A   
ATOM   1358  CE1 TYR A 138     -11.634   3.309  33.638  1.00 10.00      A   
ATOM   1359  CE2 TYR A 138     -10.703   5.447  34.169  1.00 10.00      A   
ATOM   1360  CZ  TYR A 138     -10.573   4.078  34.065  1.00 10.00      A   
ATOM   1361  OH  TYR A 138      -9.378   3.478  34.391  1.00 10.00      A   
ATOM   1362  HH  TYR A 138      -9.120   2.875  33.681  1.00 10.00      A   
ATOM   1363  C   TYR A 138     -15.637   5.524  35.114  1.00 10.00      A   
ATOM   1364  O   TYR A 138     -16.251   6.504  35.541  1.00 10.00      A   
ATOM   1365  N   ASN A 148      -7.443   5.323  23.675  1.00 10.00      A   
ATOM   1366  HN  ASN A 148      -8.146   5.248  22.983  1.00 10.00      A   
ATOM   1367  CA  ASN A 148      -6.148   5.888  23.311  1.00 10.00      A   
ATOM   1368  CB  ASN A 148      -5.342   4.904  22.458  1.00 10.00      A   
ATOM   1369  CG  ASN A 148      -4.649   3.837  23.286  1.00 10.00      A   
ATOM   1370  OD1 ASN A 148      -3.539   4.038  23.776  1.00 10.00      A   
ATOM   1371  ND2 ASN A 148      -5.293   2.693  23.444  1.00 10.00      A   
ATOM   1372 HD21 ASN A 148      -6.174   2.596  23.020  1.00 10.00      A   
ATOM   1373 HD22 ASN A 148      -4.867   1.990  23.978  1.00 10.00      A   
ATOM   1374  C   ASN A 148      -6.319   7.209  22.572  1.00 10.00      A   
ATOM   1375  O   ASN A 148      -5.552   8.152  22.772  1.00 10.00      A   
ATOM   1376  N   LYS A 149      -7.339   7.272  21.729  1.00 10.00      A   
ATOM   1377  HN  LYS A 149      -7.927   6.485  21.626  1.00 10.00      A   
ATOM   1378  CA  LYS A 149      -7.628   8.470  20.958  1.00 10.00      A   
ATOM   1379  CB  LYS A 149      -8.009   8.101  19.522  1.00 10.00      A   
ATOM   1380  CG  LYS A 149      -6.908   7.410  18.737  1.00 10.00      A   
ATOM   1381  CD  LYS A 149      -7.414   6.944  17.381  1.00 10.00      A   
ATOM   1382  CE  LYS A 149      -6.328   6.237  16.588  1.00 10.00      A   
ATOM   1383  NZ  LYS A 149      -6.874   5.609  15.357  1.00 10.00      A   
ATOM   1384  HZ1 LYS A 149      -7.288   6.333  14.733  1.00 10.00      A   
ATOM   1385  HZ2 LYS A 149      -7.618   4.924  15.607  1.00 10.00      A   
ATOM   1386  HZ3 LYS A 149      -6.119   5.110  14.842  1.00 10.00      A   
ATOM   1387  C   LYS A 149      -8.760   9.253  21.607  1.00 10.00      A   
ATOM   1388  O   LYS A 149      -8.766  10.483  21.596  1.00 10.00      A   
ATOM   1389  N   ILE A 150      -9.721   8.531  22.165  1.00 10.00      A   
ATOM   1390  HN  ILE A 150      -9.659   7.548  22.137  1.00 10.00      A   
ATOM   1391  CA  ILE A 150     -10.865   9.152  22.827  1.00 10.00      A   
ATOM   1392  CB  ILE A 150     -12.199   8.638  22.242  1.00 10.00      A   
ATOM   1393  CG1 ILE A 150     -12.187   8.740  20.713  1.00 10.00      A   
ATOM   1394  CG2 ILE A 150     -13.376   9.415  22.821  1.00 10.00      A   
ATOM   1395  CD1 ILE A 150     -13.345   8.036  20.040  1.00 10.00      A   
ATOM   1396  C   ILE A 150     -10.820   8.855  24.322  1.00 10.00      A   
ATOM   1397  O   ILE A 150     -10.591   7.712  24.725  1.00 10.00      A   
ATOM   1398  N   ASP A 151     -11.011   9.882  25.140  1.00 10.00      A   
ATOM   1399  HN  ASP A 151     -11.169  10.775  24.760  1.00 10.00      A   
ATOM   1400  CA  ASP A 151     -10.990   9.719  26.594  1.00 10.00      A   
ATOM   1401  CB  ASP A 151     -10.871  11.078  27.289  1.00 10.00      A   
ATOM   1402  CG  ASP A 151     -10.288  10.969  28.685  1.00 10.00      A   
ATOM   1403  OD1 ASP A 151     -10.772  10.131  29.476  1.00 10.00      A   
ATOM   1404  OD2 ASP A 151      -9.338  11.724  28.999  1.00 10.00      A   
ATOM   1405  C   ASP A 151     -12.240   8.985  27.078  1.00 10.00      A   
ATOM   1406  O   ASP A 151     -13.348   9.249  26.606  1.00 10.00      A   
ATOM   1407  N   ASP A 152     -12.059   8.078  28.032  1.00 10.00      A   
ATOM   1408  HN  ASP A 152     -11.158   7.940  28.395  1.00 10.00      A   
ATOM   1409  CA  ASP A 152     -13.171   7.295  28.562  1.00 10.00      A   
ATOM   1410  CB  ASP A 152     -12.763   5.835  28.783  1.00 10.00      A   
ATOM   1411  CG  ASP A 152     -13.958   4.907  28.916  1.00 10.00      A   
ATOM   1412  OD1 ASP A 152     -15.004   5.186  28.289  1.00 10.00      A   
ATOM   1413  OD2 ASP A 152     -13.851   3.881  29.622  1.00 10.00      A   
ATOM   1414  C   ASP A 152     -13.732   7.885  29.852  1.00 10.00      A   
ATOM   1415  O   ASP A 152     -14.838   7.538  30.265  1.00 10.00      A   
ATOM   1416  N   SER A 153     -12.985   8.796  30.477  1.00 10.00      A   
ATOM   1417  HN  SER A 153     -12.121   9.067  30.084  1.00 10.00      A   
ATOM   1418  CA  SER A 153     -13.430   9.416  31.727  1.00 10.00      A   
ATOM   1419  CB  SER A 153     -12.282  10.167  32.414  1.00 10.00      A   
ATOM   1420  OG  SER A 153     -11.769  11.201  31.590  1.00 10.00      A   
ATOM   1421  HG  SER A 153     -11.323  10.810  30.818  1.00 10.00      A   
ATOM   1422  C   SER A 153     -14.618  10.343  31.484  1.00 10.00      A   
ATOM   1423  O   SER A 153     -15.333  10.724  32.411  1.00 10.00      A   
ATOM   1424  N   VAL A 154     -14.818  10.694  30.223  1.00 10.00      A   
ATOM   1425  HN  VAL A 154     -14.211  10.352  29.539  1.00 10.00      A   
ATOM   1426  CA  VAL A 154     -15.912  11.565  29.826  1.00 10.00      A   
ATOM   1427  CB  VAL A 154     -15.668  12.140  28.415  1.00 10.00      A   
ATOM   1428  CG1 VAL A 154     -16.785  13.089  28.003  1.00 10.00      A   
ATOM   1429  CG2 VAL A 154     -14.319  12.842  28.363  1.00 10.00      A   
ATOM   1430  C   VAL A 154     -17.237  10.805  29.857  1.00 10.00      A   
ATOM   1431  O   VAL A 154     -17.305   9.636  29.453  1.00 10.00      A   
ATOM   1432  N   ASP A 155     -18.277  11.485  30.335  1.00 10.00      A   
ATOM   1433  HN  ASP A 155     -18.141  12.413  30.614  1.00 10.00      A   
ATOM   1434  CA  ASP A 155     -19.617  10.911  30.447  1.00 10.00      A   
ATOM   1435  CB  ASP A 155     -20.595  11.944  31.024  1.00 10.00      A   
ATOM   1436  CG  ASP A 155     -20.322  12.310  32.473  1.00 10.00      A   
ATOM   1437  OD1 ASP A 155     -21.170  12.000  33.339  1.00 10.00      A   
ATOM   1438  OD2 ASP A 155     -19.275  12.941  32.755  1.00 10.00      A   
ATOM   1439  C   ASP A 155     -20.125  10.427  29.094  1.00 10.00      A   
ATOM   1440  O   ASP A 155     -19.687  10.907  28.041  1.00 10.00      A   
ATOM   1441  N   ALA A 156     -21.058   9.485  29.123  1.00 10.00      A   
ATOM   1442  HN  ALA A 156     -21.388   9.159  29.994  1.00 10.00      A   
ATOM   1443  CA  ALA A 156     -21.616   8.932  27.901  1.00 10.00      A   
ATOM   1444  CB  ALA A 156     -21.044   7.547  27.638  1.00 10.00      A   
ATOM   1445  C   ALA A 156     -23.137   8.877  27.961  1.00 10.00      A   
ATOM   1446  O   ALA A 156     -23.729   8.827  29.041  1.00 10.00      A   
ATOM   1447  N   PHE A 157     -23.760   8.905  26.795  1.00 10.00      A   
ATOM   1448  HN  PHE A 157     -23.226   8.967  25.970  1.00 10.00      A   
ATOM   1449  CA  PHE A 157     -25.206   8.849  26.693  1.00 10.00      A   
ATOM   1450  CB  PHE A 157     -25.713   9.879  25.682  1.00 10.00      A   
ATOM   1451  CG  PHE A 157     -25.599  11.301  26.150  1.00 10.00      A   
ATOM   1452  CD1 PHE A 157     -24.939  12.245  25.382  1.00 10.00      A   
ATOM   1453  CD2 PHE A 157     -26.157  11.694  27.355  1.00 10.00      A   
ATOM   1454  CE1 PHE A 157     -24.837  13.556  25.807  1.00 10.00      A   
ATOM   1455  CE2 PHE A 157     -26.058  13.001  27.787  1.00 10.00      A   
ATOM   1456  CZ  PHE A 157     -25.398  13.934  27.012  1.00 10.00      A   
ATOM   1457  C   PHE A 157     -25.658   7.459  26.273  1.00 10.00      A   
ATOM   1458  O   PHE A 157     -25.155   6.905  25.293  1.00 10.00      A   
ATOM   1459  N   ASP A 158     -26.597   6.906  27.023  1.00 10.00      A   
ATOM   1460  HN  ASP A 158     -26.944   7.401  27.797  1.00 10.00      A   
ATOM   1461  CA  ASP A 158     -27.141   5.586  26.737  1.00 10.00      A   
ATOM   1462  CB  ASP A 158     -27.580   4.909  28.044  1.00 10.00      A   
ATOM   1463  CG  ASP A 158     -28.291   3.584  27.847  1.00 10.00      A   
ATOM   1464  OD1 ASP A 158     -27.853   2.779  27.001  1.00 10.00      A   
ATOM   1465  OD2 ASP A 158     -29.285   3.333  28.571  1.00 10.00      A   
ATOM   1466  C   ASP A 158     -28.316   5.727  25.776  1.00 10.00      A   
ATOM   1467  O   ASP A 158     -29.441   6.031  26.187  1.00 10.00      A   
ATOM   1468  N   MET A 159     -28.038   5.558  24.493  1.00 10.00      A   
ATOM   1469  HN  MET A 159     -27.117   5.326  24.233  1.00 10.00      A   
ATOM   1470  CA  MET A 159     -29.063   5.674  23.464  1.00 10.00      A   
ATOM   1471  CB  MET A 159     -28.506   6.353  22.210  1.00 10.00      A   
ATOM   1472  CG  MET A 159     -27.851   7.702  22.463  1.00 10.00      A   
ATOM   1473  SD  MET A 159     -27.310   8.509  20.942  1.00 10.00      A   
ATOM   1474  CE  MET A 159     -28.884   8.969  20.219  1.00 10.00      A   
ATOM   1475  C   MET A 159     -29.600   4.298  23.109  1.00 10.00      A   
ATOM   1476  O   MET A 159     -28.830   3.368  22.886  1.00 10.00      A   
ATOM   1477  N   ARG A 160     -30.916   4.167  23.051  1.00 10.00      A   
ATOM   1478  HN  ARG A 160     -31.490   4.950  23.217  1.00 10.00      A   
ATOM   1479  CA  ARG A 160     -31.527   2.886  22.740  1.00 10.00      A   
ATOM   1480  CB  ARG A 160     -32.108   2.258  24.006  1.00 10.00      A   
ATOM   1481  CG  ARG A 160     -31.057   1.865  25.031  1.00 10.00      A   
ATOM   1482  CD  ARG A 160     -31.332   2.495  26.383  1.00 10.00      A   
ATOM   1483  NE  ARG A 160     -32.451   1.857  27.072  1.00 10.00      A   
ATOM   1484  HE  ARG A 160     -33.271   1.705  26.552  1.00 10.00      A   
ATOM   1485  CZ  ARG A 160     -32.417   1.476  28.349  1.00 10.00      A   
ATOM   1486  NH1 ARG A 160     -31.328   1.687  29.079  1.00 10.00      A   
ATOM   1487 HH11 ARG A 160     -31.298   1.393  30.079  1.00 10.00      A   
ATOM   1488 HH12 ARG A 160     -30.483   2.152  28.651  1.00 10.00      A   
ATOM   1489  NH2 ARG A 160     -33.485   0.906  28.905  1.00 10.00      A   
ATOM   1490 HH21 ARG A 160     -33.461   0.608  29.908  1.00 10.00      A   
ATOM   1491 HH22 ARG A 160     -34.350   0.753  28.343  1.00 10.00      A   
ATOM   1492  C   ARG A 160     -32.607   3.011  21.673  1.00 10.00      A   
ATOM   1493  O   ARG A 160     -33.239   4.061  21.523  1.00 10.00      A   
ATOM   1494  N   LYS A 161     -32.786   1.936  20.922  1.00 10.00      A   
ATOM   1495  HN  LYS A 161     -32.205   1.153  21.072  1.00 10.00      A   
ATOM   1496  CA  LYS A 161     -33.792   1.863  19.878  1.00 10.00      A   
ATOM   1497  CB  LYS A 161     -33.134   1.923  18.499  1.00 10.00      A   
ATOM   1498  CG  LYS A 161     -34.113   1.986  17.337  1.00 10.00      A   
ATOM   1499  CD  LYS A 161     -33.389   1.858  16.007  1.00 10.00      A   
ATOM   1500  CE  LYS A 161     -34.343   2.032  14.838  1.00 10.00      A   
ATOM   1501  NZ  LYS A 161     -33.662   1.802  13.536  1.00 10.00      A   
ATOM   1502  HZ1 LYS A 161     -32.633   1.902  13.646  1.00 10.00      A   
ATOM   1503  HZ2 LYS A 161     -33.992   2.487  12.828  1.00 10.00      A   
ATOM   1504  HZ3 LYS A 161     -33.869   0.836  13.192  1.00 10.00      A   
ATOM   1505  C   LYS A 161     -34.552   0.554  20.029  1.00 10.00      A   
ATOM   1506  O   LYS A 161     -33.962  -0.524  19.944  1.00 10.00      A   
ATOM   1507  N   LEU A 162     -35.846   0.653  20.275  1.00 10.00      A   
ATOM   1508  HN  LEU A 162     -36.255   1.544  20.324  1.00 10.00      A   
ATOM   1509  CA  LEU A 162     -36.686  -0.519  20.456  1.00 10.00      A   
ATOM   1510  CB  LEU A 162     -38.022  -0.122  21.088  1.00 10.00      A   
ATOM   1511  CG  LEU A 162     -37.954   0.573  22.450  1.00 10.00      A   
ATOM   1512  CD1 LEU A 162     -39.338   1.026  22.888  1.00 10.00      A   
ATOM   1513  CD2 LEU A 162     -37.334  -0.348  23.490  1.00 10.00      A   
ATOM   1514  C   LEU A 162     -36.929  -1.239  19.135  1.00 10.00      A   
ATOM   1515  O   LEU A 162     -37.076  -0.608  18.084  1.00 10.00      A   
ATOM   1516  N   LEU A 163     -36.966  -2.557  19.195  1.00 10.00      A   
ATOM   1517  HN  LEU A 163     -36.831  -3.003  20.059  1.00 10.00      A   
ATOM   1518  CA  LEU A 163     -37.207  -3.368  18.016  1.00 10.00      A   
ATOM   1519  CB  LEU A 163     -36.340  -4.629  18.054  1.00 10.00      A   
ATOM   1520  CG  LEU A 163     -34.826  -4.390  18.061  1.00 10.00      A   
ATOM   1521  CD1 LEU A 163     -34.079  -5.685  18.308  1.00 10.00      A   
ATOM   1522  CD2 LEU A 163     -34.377  -3.752  16.757  1.00 10.00      A   
ATOM   1523  C   LEU A 163     -38.684  -3.731  17.944  1.00 10.00      A   
ATOM   1524  O   LEU A 163     -39.334  -3.882  18.980  1.00 10.00      A   
ATOM   1525  N   PRO A 164     -39.240  -3.846  16.729  1.00 10.00      A   
ATOM   1526  CB  PRO A 164     -40.858  -4.035  15.022  1.00 10.00      A   
ATOM   1527  CG  PRO A 164     -39.498  -4.205  14.435  1.00 10.00      A   
ATOM   1528  CD  PRO A 164     -38.535  -3.656  15.449  1.00 10.00      A   
ATOM   1529  CA  PRO A 164     -40.655  -4.183  16.534  1.00 10.00      A   
ATOM   1530  C   PRO A 164     -40.976  -5.610  16.981  1.00 10.00      A   
ATOM   1531  O   PRO A 164     -41.495  -5.782  18.107  1.00 10.00      A   
ATOM   1532  OXT PRO A 164     -40.708  -6.554  16.208  1.00 10.00      A   
ATOM   1533  CB  GLU B   8      21.598 -22.160  19.319  1.00 10.00      B   
ATOM   1534  CG  GLU B   8      20.420 -21.232  19.572  1.00 10.00      B   
ATOM   1535  CD  GLU B   8      19.116 -21.785  19.036  1.00 10.00      B   
ATOM   1536  OE1 GLU B   8      18.214 -22.080  19.849  1.00 10.00      B   
ATOM   1537  OE2 GLU B   8      18.992 -21.937  17.804  1.00 10.00      B   
ATOM   1538  C   GLU B   8      22.974 -20.718  17.800  1.00 10.00      B   
ATOM   1539  O   GLU B   8      22.969 -20.072  16.755  1.00 10.00      B   
ATOM   1540  N   GLU B   8      23.097 -23.190  17.637  1.00 10.00      B   
ATOM   1541  HT1 GLU B   8      23.513 -23.100  16.682  1.00 10.00      B   
ATOM   1542  HT2 GLU B   8      22.556 -24.076  17.681  1.00 10.00      B   
ATOM   1543  HT3 GLU B   8      23.867 -23.234  18.332  1.00 10.00      B   
ATOM   1544  CA  GLU B   8      22.213 -22.036  17.919  1.00 10.00      B   
ATOM   1545  N   ILE B   9      23.649 -20.336  18.876  1.00 10.00      B   
ATOM   1546  HN  ILE B   9      23.646 -20.913  19.669  1.00 10.00      B   
ATOM   1547  CA  ILE B   9      24.397 -19.088  18.912  1.00 10.00      B   
ATOM   1548  CB  ILE B   9      24.782 -18.705  20.360  1.00 10.00      B   
ATOM   1549  CG1 ILE B   9      23.544 -18.732  21.263  1.00 10.00      B   
ATOM   1550  CG2 ILE B   9      25.439 -17.331  20.397  1.00 10.00      B   
ATOM   1551  CD1 ILE B   9      23.847 -18.539  22.736  1.00 10.00      B   
ATOM   1552  C   ILE B   9      25.656 -19.169  18.054  1.00 10.00      B   
ATOM   1553  O   ILE B   9      26.011 -18.214  17.365  1.00 10.00      B   
ATOM   1554  N   ILE B  10      26.319 -20.322  18.084  1.00 10.00      B   
ATOM   1555  HN  ILE B  10      25.982 -21.056  18.641  1.00 10.00      B   
ATOM   1556  CA  ILE B  10      27.543 -20.515  17.311  1.00 10.00      B   
ATOM   1557  CB  ILE B  10      28.208 -21.880  17.591  1.00 10.00      B   
ATOM   1558  CG1 ILE B  10      27.209 -23.023  17.391  1.00 10.00      B   
ATOM   1559  CG2 ILE B  10      28.784 -21.909  19.001  1.00 10.00      B   
ATOM   1560  CD1 ILE B  10      27.846 -24.394  17.388  1.00 10.00      B   
ATOM   1561  C   ILE B  10      27.313 -20.337  15.810  1.00 10.00      B   
ATOM   1562  O   ILE B  10      28.181 -19.831  15.098  1.00 10.00      B   
ATOM   1563  N   ASP B  11      26.133 -20.733  15.343  1.00 10.00      B   
ATOM   1564  HN  ASP B  11      25.482 -21.121  15.961  1.00 10.00      B   
ATOM   1565  CA  ASP B  11      25.785 -20.617  13.932  1.00 10.00      B   
ATOM   1566  CB  ASP B  11      24.434 -21.282  13.646  1.00 10.00      B   
ATOM   1567  CG  ASP B  11      24.352 -22.717  14.128  1.00 10.00      B   
ATOM   1568  OD1 ASP B  11      24.346 -23.641  13.284  1.00 10.00      B   
ATOM   1569  OD2 ASP B  11      24.276 -22.928  15.355  1.00 10.00      B   
ATOM   1570  C   ASP B  11      25.721 -19.154  13.521  1.00 10.00      B   
ATOM   1571  O   ASP B  11      26.115 -18.791  12.413  1.00 10.00      B   
ATOM   1572  N   PHE B  12      25.226 -18.316  14.425  1.00 10.00      B   
ATOM   1573  HN  PHE B  12      24.927 -18.666  15.290  1.00 10.00      B   
ATOM   1574  CA  PHE B  12      25.116 -16.890  14.160  1.00 10.00      B   
ATOM   1575  CB  PHE B  12      24.292 -16.198  15.248  1.00 10.00      B   
ATOM   1576  CG  PHE B  12      23.699 -14.889  14.812  1.00 10.00      B   
ATOM   1577  CD1 PHE B  12      22.547 -14.861  14.045  1.00 10.00      B   
ATOM   1578  CD2 PHE B  12      24.293 -13.688  15.164  1.00 10.00      B   
ATOM   1579  CE1 PHE B  12      21.996 -13.661  13.639  1.00 10.00      B   
ATOM   1580  CE2 PHE B  12      23.747 -12.485  14.762  1.00 10.00      B   
ATOM   1581  CZ  PHE B  12      22.598 -12.470  13.997  1.00 10.00      B   
ATOM   1582  C   PHE B  12      26.501 -16.264  14.057  1.00 10.00      B   
ATOM   1583  O   PHE B  12      26.723 -15.346  13.265  1.00 10.00      B   
ATOM   1584  N   ILE B  13      27.430 -16.776  14.859  1.00 10.00      B   
ATOM   1585  HN  ILE B  13      27.182 -17.498  15.476  1.00 10.00      B   
ATOM   1586  CA  ILE B  13      28.804 -16.292  14.849  1.00 10.00      B   
ATOM   1587  CB  ILE B  13      29.627 -16.920  15.997  1.00 10.00      B   
ATOM   1588  CG1 ILE B  13      28.977 -16.604  17.346  1.00 10.00      B   
ATOM   1589  CG2 ILE B  13      31.066 -16.421  15.968  1.00 10.00      B   
ATOM   1590  CD1 ILE B  13      29.586 -17.348  18.513  1.00 10.00      B   
ATOM   1591  C   ILE B  13      29.454 -16.622  13.510  1.00 10.00      B   
ATOM   1592  O   ILE B  13      30.154 -15.797  12.921  1.00 10.00      B   
ATOM   1593  N   ASP B  14      29.185 -17.827  13.014  1.00 10.00      B   
ATOM   1594  HN  ASP B  14      28.602 -18.434  13.520  1.00 10.00      B   
ATOM   1595  CA  ASP B  14      29.738 -18.268  11.736  1.00 10.00      B   
ATOM   1596  CB  ASP B  14      29.536 -19.772  11.530  1.00 10.00      B   
ATOM   1597  CG  ASP B  14      30.282 -20.294  10.314  1.00 10.00      B   
ATOM   1598  OD1 ASP B  14      31.496 -20.009  10.193  1.00 10.00      B   
ATOM   1599  OD2 ASP B  14      29.655 -20.991   9.481  1.00 10.00      B   
ATOM   1600  C   ASP B  14      29.119 -17.487  10.582  1.00 10.00      B   
ATOM   1601  O   ASP B  14      29.725 -17.333   9.522  1.00 10.00      B   
ATOM   1602  N   GLN B  15      27.909 -16.984  10.801  1.00 10.00      B   
ATOM   1603  HN  GLN B  15      27.472 -17.150  11.663  1.00 10.00      B   
ATOM   1604  CA  GLN B  15      27.212 -16.204   9.787  1.00 10.00      B   
ATOM   1605  CB  GLN B  15      25.761 -15.935  10.203  1.00 10.00      B   
ATOM   1606  CG  GLN B  15      24.860 -15.513   9.052  1.00 10.00      B   
ATOM   1607  CD  GLN B  15      24.721 -16.598   8.003  1.00 10.00      B   
ATOM   1608  OE1 GLN B  15      24.732 -17.788   8.319  1.00 10.00      B   
ATOM   1609  NE2 GLN B  15      24.593 -16.200   6.749  1.00 10.00      B   
ATOM   1610 HE21 GLN B  15      24.590 -15.233   6.564  1.00 10.00      B   
ATOM   1611 HE22 GLN B  15      24.528 -16.884   6.049  1.00 10.00      B   
ATOM   1612  C   GLN B  15      27.950 -14.892   9.535  1.00 10.00      B   
ATOM   1613  O   GLN B  15      27.938 -14.362   8.423  1.00 10.00      B   
ATOM   1614  N   GLY B  16      28.613 -14.392  10.574  1.00 10.00      B   
ATOM   1615  HN  GLY B  16      28.599 -14.874  11.429  1.00 10.00      B   
ATOM   1616  CA  GLY B  16      29.365 -13.155  10.457  1.00 10.00      B   
ATOM   1617  C   GLY B  16      30.714 -13.387   9.806  1.00 10.00      B   
ATOM   1618  O   GLY B  16      31.411 -12.434   9.444  1.00 10.00      B   
ATOM   1619  N   ASN B  17      31.066 -14.669   9.671  1.00 10.00      B   
ATOM   1620  HN  ASN B  17      30.448 -15.356  10.000  1.00 10.00      B   
ATOM   1621  CA  ASN B  17      32.320 -15.106   9.058  1.00 10.00      B   
ATOM   1622  CB  ASN B  17      32.485 -14.575   7.627  1.00 10.00      B   
ATOM   1623  CG  ASN B  17      33.475 -15.389   6.812  1.00 10.00      B   
ATOM   1624  OD1 ASN B  17      33.685 -16.579   7.075  1.00 10.00      B   
ATOM   1625  ND2 ASN B  17      34.092 -14.758   5.824  1.00 10.00      B   
ATOM   1626 HD21 ASN B  17      33.881 -13.809   5.676  1.00 10.00      B   
ATOM   1627 HD22 ASN B  17      34.729 -15.265   5.275  1.00 10.00      B   
ATOM   1628  C   ASN B  17      33.546 -14.802   9.921  1.00 10.00      B   
ATOM   1629  O   ASN B  17      33.480 -14.041  10.890  1.00 10.00      B   
ATOM   1630  N   THR B  19      34.660 -15.425   9.570  1.00 10.00      B   
ATOM   1631  HN  THR B  19      34.645 -16.026   8.794  1.00 10.00      B   
ATOM   1632  CA  THR B  19      35.910 -15.242  10.285  1.00 10.00      B   
ATOM   1633  CB  THR B  19      36.776 -14.185   9.562  1.00 10.00      B   
ATOM   1634  OG1 THR B  19      37.128 -14.645   8.248  1.00 10.00      B   
ATOM   1635  HG1 THR B  19      37.286 -13.884   7.676  1.00 10.00      B   
ATOM   1636  CG2 THR B  19      38.030 -13.839  10.350  1.00 10.00      B   
ATOM   1637  C   THR B  19      36.652 -16.582  10.354  1.00 10.00      B   
ATOM   1638  O   THR B  19      36.435 -17.457   9.512  1.00 10.00      B   
ATOM   1639  N   TYR B  20      37.489 -16.763  11.368  1.00 10.00      B   
ATOM   1640  HN  TYR B  20      37.606 -16.047  12.031  1.00 10.00      B   
ATOM   1641  CA  TYR B  20      38.240 -18.006  11.517  1.00 10.00      B   
ATOM   1642  CB  TYR B  20      39.730 -17.791  11.228  1.00 10.00      B   
ATOM   1643  CG  TYR B  20      40.034 -17.445   9.787  1.00 10.00      B   
ATOM   1644  CD1 TYR B  20      40.499 -16.184   9.439  1.00 10.00      B   
ATOM   1645  CD2 TYR B  20      39.850 -18.377   8.774  1.00 10.00      B   
ATOM   1646  CE1 TYR B  20      40.771 -15.860   8.126  1.00 10.00      B   
ATOM   1647  CE2 TYR B  20      40.120 -18.063   7.457  1.00 10.00      B   
ATOM   1648  CZ  TYR B  20      40.579 -16.803   7.138  1.00 10.00      B   
ATOM   1649  OH  TYR B  20      40.846 -16.482   5.825  1.00 10.00      B   
ATOM   1650  HH  TYR B  20      40.073 -16.695   5.280  1.00 10.00      B   
ATOM   1651  C   TYR B  20      38.053 -18.615  12.902  1.00 10.00      B   
ATOM   1652  O   TYR B  20      38.473 -19.744  13.154  1.00 10.00      B   
ATOM   1653  N   ALA B  21      37.398 -17.880  13.788  1.00 10.00      B   
ATOM   1654  HN  ALA B  21      37.062 -16.998  13.525  1.00 10.00      B   
ATOM   1655  CA  ALA B  21      37.171 -18.347  15.148  1.00 10.00      B   
ATOM   1656  CB  ALA B  21      36.748 -17.194  16.043  1.00 10.00      B   
ATOM   1657  C   ALA B  21      36.139 -19.470  15.196  1.00 10.00      B   
ATOM   1658  O   ALA B  21      36.264 -20.406  15.990  1.00 10.00      B   
ATOM   1659  N   GLN B  22      35.129 -19.383  14.338  1.00 10.00      B   
ATOM   1660  HN  GLN B  22      35.090 -18.619  13.720  1.00 10.00      B   
ATOM   1661  CA  GLN B  22      34.071 -20.388  14.298  1.00 10.00      B   
ATOM   1662  CB  GLN B  22      32.913 -19.971  13.391  1.00 10.00      B   
ATOM   1663  CG  GLN B  22      32.675 -18.478  13.278  1.00 10.00      B   
ATOM   1664  CD  GLN B  22      33.576 -17.831  12.250  1.00 10.00      B   
ATOM   1665  OE1 GLN B  22      34.556 -17.173  12.601  1.00 10.00      B   
ATOM   1666  NE2 GLN B  22      33.285 -18.054  10.977  1.00 10.00      B   
ATOM   1667 HE21 GLN B  22      32.504 -18.632  10.765  1.00 10.00      B   
ATOM   1668 HE22 GLN B  22      33.850 -17.639  10.296  1.00 10.00      B   
ATOM   1669  C   GLN B  22      34.600 -21.742  13.846  1.00 10.00      B   
ATOM   1670  O   GLN B  22      34.122 -22.778  14.298  1.00 10.00      B   
ATOM   1671  N   SER B  23      35.592 -21.728  12.962  1.00 10.00      B   
ATOM   1672  HN  SER B  23      35.938 -20.868  12.642  1.00 10.00      B   
ATOM   1673  CA  SER B  23      36.181 -22.957  12.445  1.00 10.00      B   
ATOM   1674  CB  SER B  23      37.238 -22.619  11.397  1.00 10.00      B   
ATOM   1675  OG  SER B  23      37.312 -21.215  11.192  1.00 10.00      B   
ATOM   1676  HG  SER B  23      38.058 -20.861  11.699  1.00 10.00      B   
ATOM   1677  C   SER B  23      36.781 -23.801  13.571  1.00 10.00      B   
ATOM   1678  O   SER B  23      36.829 -25.030  13.489  1.00 10.00      B   
ATOM   1679  N   LEU B  24      37.228 -23.132  14.624  1.00 10.00      B   
ATOM   1680  HN  LEU B  24      37.177 -22.154  14.624  1.00 10.00      B   
ATOM   1681  CA  LEU B  24      37.807 -23.809  15.775  1.00 10.00      B   
ATOM   1682  CB  LEU B  24      38.780 -22.876  16.502  1.00 10.00      B   
ATOM   1683  CG  LEU B  24      39.901 -22.272  15.650  1.00 10.00      B   
ATOM   1684  CD1 LEU B  24      40.614 -21.167  16.410  1.00 10.00      B   
ATOM   1685  CD2 LEU B  24      40.888 -23.346  15.217  1.00 10.00      B   
ATOM   1686  C   LEU B  24      36.707 -24.270  16.728  1.00 10.00      B   
ATOM   1687  O   LEU B  24      36.829 -25.306  17.384  1.00 10.00      B   
ATOM   1688  N   ILE B  25      35.626 -23.496  16.788  1.00 10.00      B   
ATOM   1689  HN  ILE B  25      35.587 -22.686  16.234  1.00 10.00      B   
ATOM   1690  CA  ILE B  25      34.497 -23.814  17.655  1.00 10.00      B   
ATOM   1691  CB  ILE B  25      33.549 -22.607  17.819  1.00 10.00      B   
ATOM   1692  CG1 ILE B  25      34.322 -21.391  18.337  1.00 10.00      B   
ATOM   1693  CG2 ILE B  25      32.407 -22.953  18.766  1.00 10.00      B   
ATOM   1694  CD1 ILE B  25      33.528 -20.103  18.313  1.00 10.00      B   
ATOM   1695  C   ILE B  25      33.712 -25.001  17.106  1.00 10.00      B   
ATOM   1696  O   ILE B  25      33.407 -25.941  17.837  1.00 10.00      B   
ATOM   1697  N   THR B  26      33.397 -24.953  15.814  1.00 10.00      B   
ATOM   1698  HN  THR B  26      33.673 -24.175  15.280  1.00 10.00      B   
ATOM   1699  CA  THR B  26      32.650 -26.027  15.170  1.00 10.00      B   
ATOM   1700  CB  THR B  26      32.354 -25.707  13.692  1.00 10.00      B   
ATOM   1701  OG1 THR B  26      33.490 -25.063  13.099  1.00 10.00      B   
ATOM   1702  HG1 THR B  26      33.503 -24.132  13.357  1.00 10.00      B   
ATOM   1703  CG2 THR B  26      31.145 -24.793  13.580  1.00 10.00      B   
ATOM   1704  C   THR B  26      33.413 -27.341  15.270  1.00 10.00      B   
ATOM   1705  O   THR B  26      32.827 -28.389  15.533  1.00 10.00      B   
ATOM   1706  N   LYS B  27      34.725 -27.264  15.082  1.00 10.00      B   
ATOM   1707  HN  LYS B  27      35.124 -26.392  14.872  1.00 10.00      B   
ATOM   1708  CA  LYS B  27      35.588 -28.435  15.160  1.00 10.00      B   
ATOM   1709  CB  LYS B  27      37.018 -28.052  14.773  1.00 10.00      B   
ATOM   1710  CG  LYS B  27      38.010 -29.203  14.781  1.00 10.00      B   
ATOM   1711  CD  LYS B  27      39.421 -28.697  14.532  1.00 10.00      B   
ATOM   1712  CE  LYS B  27      40.427 -29.833  14.512  1.00 10.00      B   
ATOM   1713  NZ  LYS B  27      41.811 -29.333  14.303  1.00 10.00      B   
ATOM   1714  HZ1 LYS B  27      42.019 -28.563  14.975  1.00 10.00      B   
ATOM   1715  HZ2 LYS B  27      41.918 -28.967  13.336  1.00 10.00      B   
ATOM   1716  HZ3 LYS B  27      42.498 -30.098  14.450  1.00 10.00      B   
ATOM   1717  C   LYS B  27      35.562 -29.017  16.570  1.00 10.00      B   
ATOM   1718  O   LYS B  27      35.488 -30.230  16.750  1.00 10.00      B   
ATOM   1719  N   LYS B  28      35.598 -28.134  17.564  1.00 10.00      B   
ATOM   1720  HN  LYS B  28      35.649 -27.180  17.351  1.00 10.00      B   
ATOM   1721  CA  LYS B  28      35.571 -28.544  18.962  1.00 10.00      B   
ATOM   1722  CB  LYS B  28      35.792 -27.332  19.869  1.00 10.00      B   
ATOM   1723  CG  LYS B  28      36.121 -27.683  21.310  1.00 10.00      B   
ATOM   1724  CD  LYS B  28      36.488 -26.441  22.108  1.00 10.00      B   
ATOM   1725  CE  LYS B  28      37.003 -26.805  23.489  1.00 10.00      B   
ATOM   1726  NZ  LYS B  28      37.394 -25.603  24.269  1.00 10.00      B   
ATOM   1727  HZ1 LYS B  28      36.570 -24.983  24.412  1.00 10.00      B   
ATOM   1728  HZ2 LYS B  28      38.128 -25.071  23.762  1.00 10.00      B   
ATOM   1729  HZ3 LYS B  28      37.765 -25.888  25.199  1.00 10.00      B   
ATOM   1730  C   LYS B  28      34.241 -29.214  19.294  1.00 10.00      B   
ATOM   1731  O   LYS B  28      34.202 -30.252  19.956  1.00 10.00      B   
ATOM   1732  N   LEU B  29      33.155 -28.618  18.814  1.00 10.00      B   
ATOM   1733  HN  LEU B  29      33.256 -27.789  18.292  1.00 10.00      B   
ATOM   1734  CA  LEU B  29      31.821 -29.154  19.045  1.00 10.00      B   
ATOM   1735  CB  LEU B  29      30.759 -28.160  18.571  1.00 10.00      B   
ATOM   1736  CG  LEU B  29      29.305 -28.574  18.807  1.00 10.00      B   
ATOM   1737  CD1 LEU B  29      28.875 -28.249  20.230  1.00 10.00      B   
ATOM   1738  CD2 LEU B  29      28.384 -27.915  17.794  1.00 10.00      B   
ATOM   1739  C   LEU B  29      31.647 -30.480  18.314  1.00 10.00      B   
ATOM   1740  O   LEU B  29      31.060 -31.420  18.842  1.00 10.00      B   
ATOM   1741  N   ALA B  30      32.176 -30.551  17.098  1.00 10.00      B   
ATOM   1742  HN  ALA B  30      32.640 -29.762  16.734  1.00 10.00      B   
ATOM   1743  CA  ALA B  30      32.084 -31.758  16.282  1.00 10.00      B   
ATOM   1744  CB  ALA B  30      32.437 -31.444  14.838  1.00 10.00      B   
ATOM   1745  C   ALA B  30      32.987 -32.864  16.813  1.00 10.00      B   
ATOM   1746  O   ALA B  30      32.863 -34.024  16.421  1.00 10.00      B   
ATOM   1747  N   LYS B  31      33.892 -32.498  17.706  1.00 10.00      B   
ATOM   1748  HN  LYS B  31      33.947 -31.555  17.970  1.00 10.00      B   
ATOM   1749  CA  LYS B  31      34.819 -33.451  18.294  1.00 10.00      B   
ATOM   1750  CB  LYS B  31      36.072 -32.722  18.783  1.00 10.00      B   
ATOM   1751  CG  LYS B  31      37.301 -33.603  18.917  1.00 10.00      B   
ATOM   1752  CD  LYS B  31      38.497 -32.797  19.390  1.00 10.00      B   
ATOM   1753  CE  LYS B  31      39.748 -33.652  19.453  1.00 10.00      B   
ATOM   1754  NZ  LYS B  31      40.924 -32.870  19.908  1.00 10.00      B   
ATOM   1755  HZ1 LYS B  31      41.756 -33.491  19.988  1.00 10.00      B   
ATOM   1756  HZ2 LYS B  31      40.734 -32.445  20.835  1.00 10.00      B   
ATOM   1757  HZ3 LYS B  31      41.138 -32.110  19.228  1.00 10.00      B   
ATOM   1758  C   LYS B  31      34.162 -34.204  19.447  1.00 10.00      B   
ATOM   1759  O   LYS B  31      34.716 -35.174  19.964  1.00 10.00      B   
ATOM   1760  N   SER B  32      32.973 -33.763  19.838  1.00 10.00      B   
ATOM   1761  HN  SER B  32      32.567 -32.999  19.375  1.00 10.00      B   
ATOM   1762  CA  SER B  32      32.254 -34.400  20.927  1.00 10.00      B   
ATOM   1763  CB  SER B  32      31.360 -33.396  21.665  1.00 10.00      B   
ATOM   1764  OG  SER B  32      32.021 -32.148  21.819  1.00 10.00      B   
ATOM   1765  HG  SER B  32      32.843 -32.158  21.313  1.00 10.00      B   
ATOM   1766  C   SER B  32      31.478 -35.650  20.472  1.00 10.00      B   
ATOM   1767  O   SER B  32      31.778 -36.754  20.932  1.00 10.00      B   
ATOM   1768  N   PRO B  33      30.490 -35.521  19.556  1.00 10.00      B   
ATOM   1769  CA  PRO B  33      29.706 -36.672  19.091  1.00 10.00      B   
ATOM   1770  CB  PRO B  33      28.475 -36.012  18.478  1.00 10.00      B   
ATOM   1771  CG  PRO B  33      28.987 -34.719  17.945  1.00 10.00      B   
ATOM   1772  CD  PRO B  33      30.056 -34.271  18.900  1.00 10.00      B   
ATOM   1773  C   PRO B  33      30.444 -37.496  18.039  1.00 10.00      B   
ATOM   1774  O   PRO B  33      31.357 -37.003  17.369  1.00 10.00      B   
ATOM   1775  N   LEU B  36      23.848 -35.606  12.373  1.00 10.00      B   
ATOM   1776  HN  LEU B  36      23.623 -36.549  12.529  1.00 10.00      B   
ATOM   1777  CA  LEU B  36      25.214 -35.254  12.005  1.00 10.00      B   
ATOM   1778  CB  LEU B  36      26.112 -36.493  12.059  1.00 10.00      B   
ATOM   1779  CG  LEU B  36      27.615 -36.251  11.890  1.00 10.00      B   
ATOM   1780  CD1 LEU B  36      28.187 -35.544  13.111  1.00 10.00      B   
ATOM   1781  CD2 LEU B  36      28.346 -37.557  11.625  1.00 10.00      B   
ATOM   1782  C   LEU B  36      25.246 -34.640  10.610  1.00 10.00      B   
ATOM   1783  O   LEU B  36      26.249 -34.062  10.189  1.00 10.00      B   
ATOM   1784  N   PHE B  37      24.128 -34.756   9.908  1.00 10.00      B   
ATOM   1785  HN  PHE B  37      23.357 -35.205  10.318  1.00 10.00      B   
ATOM   1786  CA  PHE B  37      24.008 -34.226   8.557  1.00 10.00      B   
ATOM   1787  CB  PHE B  37      22.684 -34.659   7.924  1.00 10.00      B   
ATOM   1788  CG  PHE B  37      22.657 -36.104   7.513  1.00 10.00      B   
ATOM   1789  CD1 PHE B  37      23.056 -36.482   6.243  1.00 10.00      B   
ATOM   1790  CD2 PHE B  37      22.233 -37.085   8.393  1.00 10.00      B   
ATOM   1791  CE1 PHE B  37      23.036 -37.811   5.857  1.00 10.00      B   
ATOM   1792  CE2 PHE B  37      22.210 -38.416   8.015  1.00 10.00      B   
ATOM   1793  CZ  PHE B  37      22.610 -38.780   6.744  1.00 10.00      B   
ATOM   1794  C   PHE B  37      24.145 -32.706   8.545  1.00 10.00      B   
ATOM   1795  O   PHE B  37      24.858 -32.148   7.713  1.00 10.00      B   
ATOM   1796  N   TYR B  38      23.480 -32.048   9.489  1.00 10.00      B   
ATOM   1797  HN  TYR B  38      22.930 -32.553  10.124  1.00 10.00      B   
ATOM   1798  CA  TYR B  38      23.530 -30.595   9.595  1.00 10.00      B   
ATOM   1799  CB  TYR B  38      22.559 -30.100  10.674  1.00 10.00      B   
ATOM   1800  CG  TYR B  38      22.573 -28.604  10.885  1.00 10.00      B   
ATOM   1801  CD1 TYR B  38      22.178 -27.739   9.875  1.00 10.00      B   
ATOM   1802  CD2 TYR B  38      22.986 -28.057  12.094  1.00 10.00      B   
ATOM   1803  CE1 TYR B  38      22.196 -26.373  10.063  1.00 10.00      B   
ATOM   1804  CE2 TYR B  38      23.004 -26.690  12.290  1.00 10.00      B   
ATOM   1805  CZ  TYR B  38      22.610 -25.853  11.269  1.00 10.00      B   
ATOM   1806  OH  TYR B  38      22.625 -24.489  11.454  1.00 10.00      B   
ATOM   1807  HH  TYR B  38      23.318 -24.253  12.102  1.00 10.00      B   
ATOM   1808  C   TYR B  38      24.949 -30.126   9.903  1.00 10.00      B   
ATOM   1809  O   TYR B  38      25.374 -29.061   9.455  1.00 10.00      B   
ATOM   1810  N   HIS B  39      25.678 -30.938  10.661  1.00 10.00      B   
ATOM   1811  HN  HIS B  39      25.279 -31.774  10.983  1.00 10.00      B   
ATOM   1812  CA  HIS B  39      27.052 -30.620  11.027  1.00 10.00      B   
ATOM   1813  CB  HIS B  39      27.615 -31.692  11.959  1.00 10.00      B   
ATOM   1814  CG  HIS B  39      27.664 -31.283  13.396  1.00 10.00      B   
ATOM   1815  ND1 HIS B  39      28.808 -31.368  14.160  1.00 10.00      B   
ATOM   1816  HD1 HIS B  39      29.684 -31.685  13.845  1.00 10.00      B   
ATOM   1817  CD2 HIS B  39      26.702 -30.801  14.216  1.00 10.00      B   
ATOM   1818  CE1 HIS B  39      28.546 -30.956  15.385  1.00 10.00      B   
ATOM   1819  NE2 HIS B  39      27.278 -30.609  15.447  1.00 10.00      B   
ATOM   1820  HE2 HIS B  39      26.815 -30.287  16.252  1.00 10.00      B   
ATOM   1821  C   HIS B  39      27.928 -30.499   9.787  1.00 10.00      B   
ATOM   1822  O   HIS B  39      28.691 -29.542   9.643  1.00 10.00      B   
ATOM   1823  N   VAL B  40      27.807 -31.471   8.892  1.00 10.00      B   
ATOM   1824  HN  VAL B  40      27.179 -32.206   9.066  1.00 10.00      B   
ATOM   1825  CA  VAL B  40      28.579 -31.474   7.656  1.00 10.00      B   
ATOM   1826  CB  VAL B  40      28.530 -32.854   6.964  1.00 10.00      B   
ATOM   1827  CG1 VAL B  40      29.528 -32.922   5.818  1.00 10.00      B   
ATOM   1828  CG2 VAL B  40      28.794 -33.969   7.966  1.00 10.00      B   
ATOM   1829  C   VAL B  40      28.032 -30.413   6.707  1.00 10.00      B   
ATOM   1830  O   VAL B  40      28.788 -29.709   6.037  1.00 10.00      B   
ATOM   1831  N   LEU B  41      26.712 -30.289   6.687  1.00 10.00      B   
ATOM   1832  HN  LEU B  41      26.170 -30.882   7.255  1.00 10.00      B   
ATOM   1833  CA  LEU B  41      26.035 -29.320   5.835  1.00 10.00      B   
ATOM   1834  CB  LEU B  41      24.520 -29.441   6.003  1.00 10.00      B   
ATOM   1835  CG  LEU B  41      23.666 -28.413   5.260  1.00 10.00      B   
ATOM   1836  CD1 LEU B  41      23.729 -28.642   3.760  1.00 10.00      B   
ATOM   1837  CD2 LEU B  41      22.230 -28.466   5.751  1.00 10.00      B   
ATOM   1838  C   LEU B  41      26.488 -27.893   6.133  1.00 10.00      B   
ATOM   1839  O   LEU B  41      26.849 -27.151   5.222  1.00 10.00      B   
ATOM   1840  N   GLN B  42      26.478 -27.516   7.410  1.00 10.00      B   
ATOM   1841  HN  GLN B  42      26.187 -28.155   8.099  1.00 10.00      B   
ATOM   1842  CA  GLN B  42      26.886 -26.173   7.809  1.00 10.00      B   
ATOM   1843  CB  GLN B  42      26.727 -25.979   9.322  1.00 10.00      B   
ATOM   1844  CG  GLN B  42      27.063 -24.576   9.818  1.00 10.00      B   
ATOM   1845  CD  GLN B  42      26.210 -23.498   9.170  1.00 10.00      B   
ATOM   1846  OE1 GLN B  42      25.044 -23.727   8.837  1.00 10.00      B   
ATOM   1847  NE2 GLN B  42      26.782 -22.320   8.978  1.00 10.00      B   
ATOM   1848 HE21 GLN B  42      27.718 -22.203   9.259  1.00 10.00      B   
ATOM   1849 HE22 GLN B  42      26.249 -21.608   8.562  1.00 10.00      B   
ATOM   1850  C   GLN B  42      28.323 -25.893   7.381  1.00 10.00      B   
ATOM   1851  O   GLN B  42      28.659 -24.778   6.987  1.00 10.00      B   
ATOM   1852  N   ASN B  43      29.161 -26.921   7.442  1.00 10.00      B   
ATOM   1853  HN  ASN B  43      28.829 -27.793   7.748  1.00 10.00      B   
ATOM   1854  CA  ASN B  43      30.557 -26.785   7.050  1.00 10.00      B   
ATOM   1855  CB  ASN B  43      31.343 -28.058   7.381  1.00 10.00      B   
ATOM   1856  CG  ASN B  43      32.740 -28.052   6.789  1.00 10.00      B   
ATOM   1857  OD1 ASN B  43      33.633 -27.365   7.284  1.00 10.00      B   
ATOM   1858  ND2 ASN B  43      32.946 -28.836   5.741  1.00 10.00      B   
ATOM   1859 HD21 ASN B  43      32.194 -29.373   5.409  1.00 10.00      B   
ATOM   1860 HD22 ASN B  43      33.840 -28.845   5.337  1.00 10.00      B   
ATOM   1861  C   ASN B  43      30.656 -26.470   5.562  1.00 10.00      B   
ATOM   1862  O   ASN B  43      31.421 -25.599   5.150  1.00 10.00      B   
ATOM   1863  N   GLU B  44      29.861 -27.171   4.763  1.00 10.00      B   
ATOM   1864  HN  GLU B  44      29.261 -27.847   5.153  1.00 10.00      B   
ATOM   1865  CA  GLU B  44      29.852 -26.960   3.324  1.00 10.00      B   
ATOM   1866  CB  GLU B  44      29.099 -28.079   2.616  1.00 10.00      B   
ATOM   1867  CG  GLU B  44      29.922 -29.347   2.477  1.00 10.00      B   
ATOM   1868  CD  GLU B  44      29.073 -30.583   2.297  1.00 10.00      B   
ATOM   1869  OE1 GLU B  44      28.005 -30.490   1.659  1.00 10.00      B   
ATOM   1870  OE2 GLU B  44      29.485 -31.661   2.785  1.00 10.00      B   
ATOM   1871  C   GLU B  44      29.282 -25.588   2.975  1.00 10.00      B   
ATOM   1872  O   GLU B  44      29.728 -24.946   2.024  1.00 10.00      B   
ATOM   1873  N   ILE B  45      28.306 -25.138   3.756  1.00 10.00      B   
ATOM   1874  HN  ILE B  45      27.974 -25.708   4.485  1.00 10.00      B   
ATOM   1875  CA  ILE B  45      27.708 -23.827   3.546  1.00 10.00      B   
ATOM   1876  CB  ILE B  45      26.488 -23.601   4.468  1.00 10.00      B   
ATOM   1877  CG1 ILE B  45      25.381 -24.608   4.138  1.00 10.00      B   
ATOM   1878  CG2 ILE B  45      25.966 -22.177   4.335  1.00 10.00      B   
ATOM   1879  CD1 ILE B  45      24.220 -24.588   5.110  1.00 10.00      B   
ATOM   1880  C   ILE B  45      28.758 -22.746   3.801  1.00 10.00      B   
ATOM   1881  O   ILE B  45      28.835 -21.751   3.083  1.00 10.00      B   
ATOM   1882  N   HIS B  46      29.592 -22.971   4.810  1.00 10.00      B   
ATOM   1883  HN  HIS B  46      29.480 -23.781   5.348  1.00 10.00      B   
ATOM   1884  CA  HIS B  46      30.654 -22.033   5.151  1.00 10.00      B   
ATOM   1885  CB  HIS B  46      31.238 -22.348   6.532  1.00 10.00      B   
ATOM   1886  CG  HIS B  46      32.196 -21.309   7.034  1.00 10.00      B   
ATOM   1887  ND1 HIS B  46      33.371 -21.618   7.685  1.00 10.00      B   
ATOM   1888  HD1 HIS B  46      33.691 -22.524   7.893  1.00 10.00      B   
ATOM   1889  CD2 HIS B  46      32.154 -19.956   6.960  1.00 10.00      B   
ATOM   1890  CE1 HIS B  46      34.008 -20.502   7.989  1.00 10.00      B   
ATOM   1891  NE2 HIS B  46      33.292 -19.481   7.557  1.00 10.00      B   
ATOM   1892  HE2 HIS B  46      33.541 -18.533   7.639  1.00 10.00      B   
ATOM   1893  C   HIS B  46      31.749 -22.047   4.081  1.00 10.00      B   
ATOM   1894  O   HIS B  46      32.541 -21.110   3.967  1.00 10.00      B   
ATOM   1895  N   LEU B  47      31.787 -23.118   3.297  1.00 10.00      B   
ATOM   1896  HN  LEU B  47      31.141 -23.843   3.445  1.00 10.00      B   
ATOM   1897  CA  LEU B  47      32.765 -23.243   2.226  1.00 10.00      B   
ATOM   1898  CB  LEU B  47      32.999 -24.713   1.867  1.00 10.00      B   
ATOM   1899  CG  LEU B  47      33.665 -25.576   2.940  1.00 10.00      B   
ATOM   1900  CD1 LEU B  47      33.685 -27.036   2.515  1.00 10.00      B   
ATOM   1901  CD2 LEU B  47      35.074 -25.080   3.229  1.00 10.00      B   
ATOM   1902  C   LEU B  47      32.289 -22.479   1.000  1.00 10.00      B   
ATOM   1903  O   LEU B  47      33.085 -22.108   0.136  1.00 10.00      B   
ATOM   1904  N   LYS B  48      30.985 -22.229   0.948  1.00 10.00      B   
ATOM   1905  HN  LYS B  48      30.414 -22.543   1.683  1.00 10.00      B   
ATOM   1906  CA  LYS B  48      30.374 -21.503  -0.160  1.00 10.00      B   
ATOM   1907  CB  LYS B  48      28.845 -21.531  -0.029  1.00 10.00      B   
ATOM   1908  CG  LYS B  48      28.104 -20.706  -1.070  1.00 10.00      B   
ATOM   1909  CD  LYS B  48      26.740 -20.271  -0.561  1.00 10.00      B   
ATOM   1910  CE  LYS B  48      26.076 -19.304  -1.526  1.00 10.00      B   
ATOM   1911  NZ  LYS B  48      24.827 -18.715  -0.971  1.00 10.00      B   
ATOM   1912  HZ1 LYS B  48      24.362 -18.124  -1.692  1.00 10.00      B   
ATOM   1913  HZ2 LYS B  48      25.043 -18.124  -0.142  1.00 10.00      B   
ATOM   1914  HZ3 LYS B  48      24.173 -19.467  -0.682  1.00 10.00      B   
ATOM   1915  C   LYS B  48      30.871 -20.060  -0.197  1.00 10.00      B   
ATOM   1916  O   LYS B  48      30.945 -19.438  -1.263  1.00 10.00      B   
ATOM   1917  N   SER B  49      31.211 -19.531   0.972  1.00 10.00      B   
ATOM   1918  HN  SER B  49      31.116 -20.068   1.788  1.00 10.00      B   
ATOM   1919  CA  SER B  49      31.707 -18.169   1.083  1.00 10.00      B   
ATOM   1920  CB  SER B  49      31.714 -17.743   2.553  1.00 10.00      B   
ATOM   1921  OG  SER B  49      30.765 -18.492   3.301  1.00 10.00      B   
ATOM   1922  HG  SER B  49      30.056 -17.910   3.591  1.00 10.00      B   
ATOM   1923  C   SER B  49      33.111 -18.048   0.487  1.00 10.00      B   
ATOM   1924  O   SER B  49      33.535 -16.965   0.084  1.00 10.00      B   
ATOM   1925  N   GLY B  50      33.822 -19.169   0.423  1.00 10.00      B   
ATOM   1926  HN  GLY B  50      33.428 -20.008   0.748  1.00 10.00      B   
ATOM   1927  CA  GLY B  50      35.161 -19.167  -0.128  1.00 10.00      B   
ATOM   1928  C   GLY B  50      35.191 -19.704  -1.545  1.00 10.00      B   
ATOM   1929  O   GLY B  50      35.555 -18.990  -2.483  1.00 10.00      B   
ATOM   1930  N   GLN B  51      34.779 -20.952  -1.702  1.00 10.00      B   
ATOM   1931  HN  GLN B  51      34.455 -21.451  -0.917  1.00 10.00      B   
ATOM   1932  CA  GLN B  51      34.762 -21.599  -3.004  1.00 10.00      B   
ATOM   1933  CB  GLN B  51      36.071 -22.354  -3.241  1.00 10.00      B   
ATOM   1934  CG  GLN B  51      36.237 -22.907  -4.647  1.00 10.00      B   
ATOM   1935  CD  GLN B  51      37.676 -23.268  -4.955  1.00 10.00      B   
ATOM   1936  OE1 GLN B  51      38.449 -23.600  -4.057  1.00 10.00      B   
ATOM   1937  NE2 GLN B  51      38.046 -23.201  -6.225  1.00 10.00      B   
ATOM   1938 HE21 GLN B  51      37.376 -22.923  -6.896  1.00 10.00      B   
ATOM   1939 HE22 GLN B  51      38.971 -23.432  -6.451  1.00 10.00      B   
ATOM   1940  C   GLN B  51      33.572 -22.543  -3.108  1.00 10.00      B   
ATOM   1941  O   GLN B  51      33.613 -23.677  -2.624  1.00 10.00      B   
ATOM   1942  N   ARG B  52      32.508 -22.064  -3.739  1.00 10.00      B   
ATOM   1943  HN  ARG B  52      32.546 -21.152  -4.105  1.00 10.00      B   
ATOM   1944  CA  ARG B  52      31.289 -22.847  -3.907  1.00 10.00      B   
ATOM   1945  CB  ARG B  52      30.118 -21.957  -4.332  1.00 10.00      B   
ATOM   1946  CG  ARG B  52      30.365 -21.154  -5.600  1.00 10.00      B   
ATOM   1947  CD  ARG B  52      29.568 -19.861  -5.594  1.00 10.00      B   
ATOM   1948  NE  ARG B  52      29.820 -19.074  -4.387  1.00 10.00      B   
ATOM   1949  HE  ARG B  52      30.218 -19.542  -3.620  1.00 10.00      B   
ATOM   1950  CZ  ARG B  52      29.567 -17.772  -4.276  1.00 10.00      B   
ATOM   1951  NH1 ARG B  52      29.062 -17.100  -5.307  1.00 10.00      B   
ATOM   1952 HH11 ARG B  52      28.859 -17.588  -6.208  1.00 10.00      B   
ATOM   1953 HH12 ARG B  52      28.866 -16.077  -5.220  1.00 10.00      B   
ATOM   1954  NH2 ARG B  52      29.803 -17.148  -3.125  1.00 10.00      B   
ATOM   1955 HH21 ARG B  52      30.183 -17.673  -2.307  1.00 10.00      B   
ATOM   1956 HH22 ARG B  52      29.604 -16.125  -3.034  1.00 10.00      B   
ATOM   1957  C   ARG B  52      31.482 -23.994  -4.893  1.00 10.00      B   
ATOM   1958  O   ARG B  52      30.687 -24.934  -4.918  1.00 10.00      B   
ATOM   1959  N   GLU B  53      32.549 -23.914  -5.690  1.00 10.00      B   
ATOM   1960  HN  GLU B  53      33.134 -23.131  -5.622  1.00 10.00      B   
ATOM   1961  CA  GLU B  53      32.863 -24.949  -6.673  1.00 10.00      B   
ATOM   1962  CB  GLU B  53      34.179 -24.623  -7.385  1.00 10.00      B   
ATOM   1963  CG  GLU B  53      34.092 -23.459  -8.358  1.00 10.00      B   
ATOM   1964  CD  GLU B  53      35.304 -22.554  -8.287  1.00 10.00      B   
ATOM   1965  OE1 GLU B  53      36.429 -23.027  -8.550  1.00 10.00      B   
ATOM   1966  OE2 GLU B  53      35.139 -21.364  -7.954  1.00 10.00      B   
ATOM   1967  C   GLU B  53      32.969 -26.319  -6.010  1.00 10.00      B   
ATOM   1968  O   GLU B  53      32.536 -27.330  -6.566  1.00 10.00      B   
ATOM   1969  N   LEU B  54      33.536 -26.343  -4.812  1.00 10.00      B   
ATOM   1970  HN  LEU B  54      33.854 -25.505  -4.417  1.00 10.00      B   
ATOM   1971  CA  LEU B  54      33.695 -27.584  -4.071  1.00 10.00      B   
ATOM   1972  CB  LEU B  54      34.986 -27.557  -3.253  1.00 10.00      B   
ATOM   1973  CG  LEU B  54      36.278 -27.313  -4.036  1.00 10.00      B   
ATOM   1974  CD1 LEU B  54      37.453 -27.141  -3.088  1.00 10.00      B   
ATOM   1975  CD2 LEU B  54      36.540 -28.446  -5.016  1.00 10.00      B   
ATOM   1976  C   LEU B  54      32.499 -27.829  -3.162  1.00 10.00      B   
ATOM   1977  O   LEU B  54      32.164 -28.972  -2.856  1.00 10.00      B   
ATOM   1978  N   ALA B  55      31.848 -26.744  -2.751  1.00 10.00      B   
ATOM   1979  HN  ALA B  55      32.157 -25.865  -3.049  1.00 10.00      B   
ATOM   1980  CA  ALA B  55      30.687 -26.827  -1.870  1.00 10.00      B   
ATOM   1981  CB  ALA B  55      30.253 -25.439  -1.419  1.00 10.00      B   
ATOM   1982  C   ALA B  55      29.534 -27.563  -2.541  1.00 10.00      B   
ATOM   1983  O   ALA B  55      28.974 -28.496  -1.973  1.00 10.00      B   
ATOM   1984  N   ILE B  56      29.198 -27.151  -3.762  1.00 10.00      B   
ATOM   1985  HN  ILE B  56      29.694 -26.404  -4.168  1.00 10.00      B   
ATOM   1986  CA  ILE B  56      28.107 -27.774  -4.512  1.00 10.00      B   
ATOM   1987  CB  ILE B  56      27.878 -27.072  -5.871  1.00 10.00      B   
ATOM   1988  CG1 ILE B  56      27.650 -25.573  -5.664  1.00 10.00      B   
ATOM   1989  CG2 ILE B  56      26.696 -27.691  -6.609  1.00 10.00      B   
ATOM   1990  CD1 ILE B  56      27.711 -24.763  -6.940  1.00 10.00      B   
ATOM   1991  C   ILE B  56      28.400 -29.253  -4.755  1.00 10.00      B   
ATOM   1992  O   ILE B  56      27.515 -30.105  -4.641  1.00 10.00      B   
ATOM   1993  N   LYS B  57      29.659 -29.547  -5.052  1.00 10.00      B   
ATOM   1994  HN  LYS B  57      30.315 -28.823  -5.088  1.00 10.00      B   
ATOM   1995  CA  LYS B  57      30.097 -30.911  -5.320  1.00 10.00      B   
ATOM   1996  CB  LYS B  57      31.572 -30.909  -5.722  1.00 10.00      B   
ATOM   1997  CG  LYS B  57      32.077 -32.235  -6.265  1.00 10.00      B   
ATOM   1998  CD  LYS B  57      33.581 -32.205  -6.469  1.00 10.00      B   
ATOM   1999  CE  LYS B  57      34.062 -33.448  -7.194  1.00 10.00      B   
ATOM   2000  NZ  LYS B  57      35.543 -33.485  -7.310  1.00 10.00      B   
ATOM   2001  HZ1 LYS B  57      35.966 -33.793  -6.410  1.00 10.00      B   
ATOM   2002  HZ2 LYS B  57      35.906 -32.541  -7.543  1.00 10.00      B   
ATOM   2003  HZ3 LYS B  57      35.829 -34.148  -8.058  1.00 10.00      B   
ATOM   2004  C   LYS B  57      29.886 -31.813  -4.103  1.00 10.00      B   
ATOM   2005  O   LYS B  57      29.534 -32.990  -4.236  1.00 10.00      B   
ATOM   2006  N   LYS B  58      30.106 -31.259  -2.921  1.00 10.00      B   
ATOM   2007  HN  LYS B  58      30.384 -30.319  -2.875  1.00 10.00      B   
ATOM   2008  CA  LYS B  58      29.946 -32.012  -1.687  1.00 10.00      B   
ATOM   2009  CB  LYS B  58      30.855 -31.453  -0.592  1.00 10.00      B   
ATOM   2010  CG  LYS B  58      32.159 -32.216  -0.429  1.00 10.00      B   
ATOM   2011  CD  LYS B  58      31.896 -33.639   0.029  1.00 10.00      B   
ATOM   2012  CE  LYS B  58      33.178 -34.441   0.138  1.00 10.00      B   
ATOM   2013  NZ  LYS B  58      32.951 -35.750   0.809  1.00 10.00      B   
ATOM   2014  HZ1 LYS B  58      32.117 -36.228   0.396  1.00 10.00      B   
ATOM   2015  HZ2 LYS B  58      32.787 -35.606   1.827  1.00 10.00      B   
ATOM   2016  HZ3 LYS B  58      33.782 -36.362   0.687  1.00 10.00      B   
ATOM   2017  C   LYS B  58      28.490 -32.039  -1.227  1.00 10.00      B   
ATOM   2018  O   LYS B  58      28.018 -33.046  -0.695  1.00 10.00      B   
ATOM   2019  N   ASN B  59      27.781 -30.940  -1.449  1.00 10.00      B   
ATOM   2020  HN  ASN B  59      28.217 -30.164  -1.866  1.00 10.00      B   
ATOM   2021  CA  ASN B  59      26.379 -30.836  -1.058  1.00 10.00      B   
ATOM   2022  CB  ASN B  59      25.853 -29.427  -1.330  1.00 10.00      B   
ATOM   2023  CG  ASN B  59      25.217 -28.792  -0.109  1.00 10.00      B   
ATOM   2024  OD1 ASN B  59      24.223 -28.077  -0.218  1.00 10.00      B   
ATOM   2025  ND2 ASN B  59      25.790 -29.040   1.064  1.00 10.00      B   
ATOM   2026 HD21 ASN B  59      26.599 -29.617   1.084  1.00 10.00      B   
ATOM   2027 HD22 ASN B  59      25.389 -28.648   1.864  1.00 10.00      B   
ATOM   2028  C   ASN B  59      25.529 -31.870  -1.786  1.00 10.00      B   
ATOM   2029  O   ASN B  59      24.622 -32.472  -1.206  1.00 10.00      B   
ATOM   2030  N   LEU B  60      25.838 -32.083  -3.061  1.00 10.00      B   
ATOM   2031  HN  LEU B  60      26.564 -31.560  -3.470  1.00 10.00      B   
ATOM   2032  CA  LEU B  60      25.121 -33.057  -3.874  1.00 10.00      B   
ATOM   2033  CB  LEU B  60      25.566 -32.961  -5.335  1.00 10.00      B   
ATOM   2034  CG  LEU B  60      25.071 -31.741  -6.108  1.00 10.00      B   
ATOM   2035  CD1 LEU B  60      25.853 -31.572  -7.399  1.00 10.00      B   
ATOM   2036  CD2 LEU B  60      23.585 -31.863  -6.396  1.00 10.00      B   
ATOM   2037  C   LEU B  60      25.366 -34.466  -3.347  1.00 10.00      B   
ATOM   2038  O   LEU B  60      24.528 -35.359  -3.493  1.00 10.00      B   
ATOM   2039  N   GLU B  61      26.522 -34.645  -2.723  1.00 10.00      B   
ATOM   2040  HN  GLU B  61      27.134 -33.885  -2.634  1.00 10.00      B   
ATOM   2041  CA  GLU B  61      26.905 -35.925  -2.153  1.00 10.00      B   
ATOM   2042  CB  GLU B  61      28.398 -35.904  -1.820  1.00 10.00      B   
ATOM   2043  CG  GLU B  61      28.992 -37.250  -1.460  1.00 10.00      B   
ATOM   2044  CD  GLU B  61      30.443 -37.134  -1.050  1.00 10.00      B   
ATOM   2045  OE1 GLU B  61      31.293 -36.882  -1.931  1.00 10.00      B   
ATOM   2046  OE2 GLU B  61      30.740 -37.278   0.157  1.00 10.00      B   
ATOM   2047  C   GLU B  61      26.081 -36.187  -0.893  1.00 10.00      B   
ATOM   2048  O   GLU B  61      25.690 -37.323  -0.615  1.00 10.00      B   
ATOM   2049  N   LEU B  62      25.808 -35.117  -0.149  1.00 10.00      B   
ATOM   2050  HN  LEU B  62      26.150 -34.242  -0.434  1.00 10.00      B   
ATOM   2051  CA  LEU B  62      25.018 -35.200   1.075  1.00 10.00      B   
ATOM   2052  CB  LEU B  62      25.028 -33.856   1.810  1.00 10.00      B   
ATOM   2053  CG  LEU B  62      26.000 -33.728   2.986  1.00 10.00      B   
ATOM   2054  CD1 LEU B  62      25.955 -32.320   3.558  1.00 10.00      B   
ATOM   2055  CD2 LEU B  62      25.673 -34.748   4.065  1.00 10.00      B   
ATOM   2056  C   LEU B  62      23.583 -35.601   0.757  1.00 10.00      B   
ATOM   2057  O   LEU B  62      22.959 -36.362   1.499  1.00 10.00      B   
ATOM   2058  N   LEU B  63      23.067 -35.081  -0.350  1.00 10.00      B   
ATOM   2059  HN  LEU B  63      23.613 -34.463  -0.883  1.00 10.00      B   
ATOM   2060  CA  LEU B  63      21.709 -35.381  -0.786  1.00 10.00      B   
ATOM   2061  CB  LEU B  63      21.344 -34.517  -2.000  1.00 10.00      B   
ATOM   2062  CG  LEU B  63      20.030 -34.852  -2.713  1.00 10.00      B   
ATOM   2063  CD1 LEU B  63      18.842 -34.669  -1.781  1.00 10.00      B   
ATOM   2064  CD2 LEU B  63      19.869 -34.008  -3.968  1.00 10.00      B   
ATOM   2065  C   LEU B  63      21.561 -36.861  -1.128  1.00 10.00      B   
ATOM   2066  O   LEU B  63      20.542 -37.480  -0.822  1.00 10.00      B   
ATOM   2067  N   ASN B  64      22.597 -37.431  -1.732  1.00 10.00      B   
ATOM   2068  HN  ASN B  64      23.395 -36.895  -1.920  1.00 10.00      B   
ATOM   2069  CA  ASN B  64      22.576 -38.836  -2.124  1.00 10.00      B   
ATOM   2070  CB  ASN B  64      23.676 -39.140  -3.146  1.00 10.00      B   
ATOM   2071  CG  ASN B  64      23.354 -38.617  -4.534  1.00 10.00      B   
ATOM   2072  OD1 ASN B  64      22.189 -38.502  -4.916  1.00 10.00      B   
ATOM   2073  ND2 ASN B  64      24.385 -38.299  -5.303  1.00 10.00      B   
ATOM   2074 HD21 ASN B  64      25.292 -38.418  -4.940  1.00 10.00      B   
ATOM   2075 HD22 ASN B  64      24.203 -37.957  -6.205  1.00 10.00      B   
ATOM   2076  C   ASN B  64      22.693 -39.768  -0.922  1.00 10.00      B   
ATOM   2077  O   ASN B  64      22.568 -40.985  -1.058  1.00 10.00      B   
ATOM   2078  N   ARG B  65      22.931 -39.200   0.256  1.00 10.00      B   
ATOM   2079  HN  ARG B  65      23.021 -38.224   0.311  1.00 10.00      B   
ATOM   2080  CA  ARG B  65      23.053 -39.996   1.469  1.00 10.00      B   
ATOM   2081  CB  ARG B  65      24.234 -39.533   2.329  1.00 10.00      B   
ATOM   2082  CG  ARG B  65      25.591 -39.968   1.793  1.00 10.00      B   
ATOM   2083  CD  ARG B  65      26.682 -39.865   2.852  1.00 10.00      B   
ATOM   2084  NE  ARG B  65      27.070 -38.481   3.114  1.00 10.00      B   
ATOM   2085  HE  ARG B  65      26.568 -37.998   3.808  1.00 10.00      B   
ATOM   2086  CZ  ARG B  65      28.058 -37.850   2.483  1.00 10.00      B   
ATOM   2087  NH1 ARG B  65      28.773 -38.480   1.557  1.00 10.00      B   
ATOM   2088 HH11 ARG B  65      28.562 -39.473   1.318  1.00 10.00      B   
ATOM   2089 HH12 ARG B  65      29.552 -37.980   1.054  1.00 10.00      B   
ATOM   2090  NH2 ARG B  65      28.333 -36.591   2.795  1.00 10.00      B   
ATOM   2091 HH21 ARG B  65      27.778 -36.100   3.530  1.00 10.00      B   
ATOM   2092 HH22 ARG B  65      29.102 -36.081   2.305  1.00 10.00      B   
ATOM   2093  C   ARG B  65      21.750 -39.981   2.263  1.00 10.00      B   
ATOM   2094  O   ARG B  65      21.624 -40.669   3.280  1.00 10.00      B   
ATOM   2095  N   TYR B  66      20.779 -39.205   1.769  1.00 10.00      B   
ATOM   2096  HN  TYR B  66      20.958 -38.696   0.950  1.00 10.00      B   
ATOM   2097  CA  TYR B  66      19.463 -39.076   2.397  1.00 10.00      B   
ATOM   2098  CB  TYR B  66      18.725 -40.420   2.466  1.00 10.00      B   
ATOM   2099  CG  TYR B  66      18.514 -41.069   1.118  1.00 10.00      B   
ATOM   2100  CD1 TYR B  66      19.431 -41.982   0.614  1.00 10.00      B   
ATOM   2101  CD2 TYR B  66      17.403 -40.762   0.345  1.00 10.00      B   
ATOM   2102  CE1 TYR B  66      19.248 -42.569  -0.622  1.00 10.00      B   
ATOM   2103  CE2 TYR B  66      17.210 -41.348  -0.891  1.00 10.00      B   
ATOM   2104  CZ  TYR B  66      18.136 -42.249  -1.370  1.00 10.00      B   
ATOM   2105  OH  TYR B  66      17.952 -42.832  -2.604  1.00 10.00      B   
ATOM   2106  HH  TYR B  66      17.600 -42.179  -3.220  1.00 10.00      B   
ATOM   2107  C   TYR B  66      19.542 -38.411   3.769  1.00 10.00      B   
ATOM   2108  O   TYR B  66      19.692 -39.083   4.791  1.00 10.00      B   
ATOM   2109  N   PRO B  67      19.441 -37.070   3.804  1.00 10.00      B   
ATOM   2110  CA  PRO B  67      19.509 -36.287   5.043  1.00 10.00      B   
ATOM   2111  CB  PRO B  67      19.218 -34.846   4.592  1.00 10.00      B   
ATOM   2112  CG  PRO B  67      18.653 -34.968   3.215  1.00 10.00      B   
ATOM   2113  CD  PRO B  67      19.259 -36.207   2.626  1.00 10.00      B   
ATOM   2114  C   PRO B  67      18.486 -36.727   6.091  1.00 10.00      B   
ATOM   2115  O   PRO B  67      18.855 -37.056   7.223  1.00 10.00      B   
ATOM   2116  N   ASN B  68      17.200 -36.709   5.709  1.00 10.00      B   
ATOM   2117  HN  ASN B  68      16.996 -36.437   4.791  1.00 10.00      B   
ATOM   2118  CA  ASN B  68      16.084 -37.086   6.593  1.00 10.00      B   
ATOM   2119  CB  ASN B  68      16.273 -38.471   7.230  1.00 10.00      B   
ATOM   2120  CG  ASN B  68      16.155 -39.614   6.241  1.00 10.00      B   
ATOM   2121  OD1 ASN B  68      15.419 -39.537   5.260  1.00 10.00      B   
ATOM   2122  ND2 ASN B  68      16.885 -40.685   6.495  1.00 10.00      B   
ATOM   2123 HD21 ASN B  68      17.452 -40.678   7.299  1.00 10.00      B   
ATOM   2124 HD22 ASN B  68      16.836 -41.440   5.873  1.00 10.00      B   
ATOM   2125  C   ASN B  68      15.813 -36.030   7.667  1.00 10.00      B   
ATOM   2126  O   ASN B  68      14.663 -35.780   8.031  1.00 10.00      B   
ATOM   2127  N   ASP B  69      16.879 -35.421   8.174  1.00 10.00      B   
ATOM   2128  HN  ASP B  69      17.770 -35.684   7.853  1.00 10.00      B   
ATOM   2129  CA  ASP B  69      16.778 -34.390   9.201  1.00 10.00      B   
ATOM   2130  CB  ASP B  69      18.172 -34.052   9.734  1.00 10.00      B   
ATOM   2131  CG  ASP B  69      18.159 -32.926  10.744  1.00 10.00      B   
ATOM   2132  OD1 ASP B  69      17.922 -33.195  11.942  1.00 10.00      B   
ATOM   2133  OD2 ASP B  69      18.398 -31.769  10.346  1.00 10.00      B   
ATOM   2134  C   ASP B  69      16.098 -33.134   8.656  1.00 10.00      B   
ATOM   2135  O   ASP B  69      16.534 -32.573   7.652  1.00 10.00      B   
ATOM   2136  N   PRO B  70      15.027 -32.673   9.328  1.00 10.00      B   
ATOM   2137  CA  PRO B  70      14.255 -31.488   8.910  1.00 10.00      B   
ATOM   2138  CB  PRO B  70      13.314 -31.246  10.094  1.00 10.00      B   
ATOM   2139  CG  PRO B  70      13.154 -32.587  10.718  1.00 10.00      B   
ATOM   2140  CD  PRO B  70      14.479 -33.277  10.556  1.00 10.00      B   
ATOM   2141  C   PRO B  70      15.123 -30.253   8.663  1.00 10.00      B   
ATOM   2142  O   PRO B  70      15.030 -29.623   7.607  1.00 10.00      B   
ATOM   2143  N   LEU B  71      15.978 -29.924   9.629  1.00 10.00      B   
ATOM   2144  HN  LEU B  71      16.030 -30.485  10.431  1.00 10.00      B   
ATOM   2145  CA  LEU B  71      16.852 -28.760   9.515  1.00 10.00      B   
ATOM   2146  CB  LEU B  71      17.672 -28.574  10.797  1.00 10.00      B   
ATOM   2147  CG  LEU B  71      17.792 -27.144  11.344  1.00 10.00      B   
ATOM   2148  CD1 LEU B  71      18.689 -27.121  12.573  1.00 10.00      B   
ATOM   2149  CD2 LEU B  71      18.317 -26.187  10.283  1.00 10.00      B   
ATOM   2150  C   LEU B  71      17.785 -28.908   8.315  1.00 10.00      B   
ATOM   2151  O   LEU B  71      17.963 -27.974   7.529  1.00 10.00      B   
ATOM   2152  N   THR B  72      18.369 -30.090   8.177  1.00 10.00      B   
ATOM   2153  HN  THR B  72      18.185 -30.795   8.840  1.00 10.00      B   
ATOM   2154  CA  THR B  72      19.274 -30.370   7.077  1.00 10.00      B   
ATOM   2155  CB  THR B  72      19.891 -31.776   7.207  1.00 10.00      B   
ATOM   2156  OG1 THR B  72      20.403 -31.945   8.535  1.00 10.00      B   
ATOM   2157  HG1 THR B  72      19.699 -31.769   9.176  1.00 10.00      B   
ATOM   2158  CG2 THR B  72      21.023 -31.960   6.208  1.00 10.00      B   
ATOM   2159  C   THR B  72      18.551 -30.242   5.739  1.00 10.00      B   
ATOM   2160  O   THR B  72      19.078 -29.657   4.800  1.00 10.00      B   
ATOM   2161  N   ILE B  73      17.332 -30.764   5.674  1.00 10.00      B   
ATOM   2162  HN  ILE B  73      16.952 -31.197   6.472  1.00 10.00      B   
ATOM   2163  CA  ILE B  73      16.538 -30.710   4.453  1.00 10.00      B   
ATOM   2164  CB  ILE B  73      15.225 -31.518   4.596  1.00 10.00      B   
ATOM   2165  CG1 ILE B  73      15.527 -33.014   4.739  1.00 10.00      B   
ATOM   2166  CG2 ILE B  73      14.301 -31.277   3.414  1.00 10.00      B   
ATOM   2167  CD1 ILE B  73      14.315 -33.855   5.078  1.00 10.00      B   
ATOM   2168  C   ILE B  73      16.228 -29.261   4.062  1.00 10.00      B   
ATOM   2169  O   ILE B  73      16.368 -28.881   2.894  1.00 10.00      B   
ATOM   2170  N   GLU B  74      15.828 -28.457   5.044  1.00 10.00      B   
ATOM   2171  HN  GLU B  74      15.743 -28.821   5.954  1.00 10.00      B   
ATOM   2172  CA  GLU B  74      15.498 -27.053   4.808  1.00 10.00      B   
ATOM   2173  CB  GLU B  74      14.965 -26.391   6.086  1.00 10.00      B   
ATOM   2174  CG  GLU B  74      13.549 -26.800   6.460  1.00 10.00      B   
ATOM   2175  CD  GLU B  74      13.083 -26.181   7.763  1.00 10.00      B   
ATOM   2176  OE1 GLU B  74      13.303 -26.790   8.830  1.00 10.00      B   
ATOM   2177  OE2 GLU B  74      12.477 -25.082   7.730  1.00 10.00      B   
ATOM   2178  C   GLU B  74      16.696 -26.273   4.269  1.00 10.00      B   
ATOM   2179  O   GLU B  74      16.577 -25.533   3.291  1.00 10.00      B   
ATOM   2180  N   LYS B  75      17.855 -26.454   4.893  1.00 10.00      B   
ATOM   2181  HN  LYS B  75      17.900 -27.074   5.657  1.00 10.00      B   
ATOM   2182  CA  LYS B  75      19.060 -25.748   4.469  1.00 10.00      B   
ATOM   2183  CB  LYS B  75      20.113 -25.723   5.576  1.00 10.00      B   
ATOM   2184  CG  LYS B  75      20.165 -24.412   6.343  1.00 10.00      B   
ATOM   2185  CD  LYS B  75      21.272 -24.417   7.384  1.00 10.00      B   
ATOM   2186  CE  LYS B  75      21.500 -23.026   7.952  1.00 10.00      B   
ATOM   2187  NZ  LYS B  75      22.424 -23.034   9.120  1.00 10.00      B   
ATOM   2188  HZ1 LYS B  75      22.055 -23.654   9.875  1.00 10.00      B   
ATOM   2189  HZ2 LYS B  75      22.521 -22.074   9.500  1.00 10.00      B   
ATOM   2190  HZ3 LYS B  75      23.367 -23.377   8.836  1.00 10.00      B   
ATOM   2191  C   LYS B  75      19.637 -26.312   3.173  1.00 10.00      B   
ATOM   2192  O   LYS B  75      20.145 -25.561   2.340  1.00 10.00      B   
ATOM   2193  N   LEU B  76      19.558 -27.629   3.003  1.00 10.00      B   
ATOM   2194  HN  LEU B  76      19.149 -28.182   3.708  1.00 10.00      B   
ATOM   2195  CA  LEU B  76      20.076 -28.278   1.799  1.00 10.00      B   
ATOM   2196  CB  LEU B  76      19.991 -29.803   1.924  1.00 10.00      B   
ATOM   2197  CG  LEU B  76      20.676 -30.627   0.828  1.00 10.00      B   
ATOM   2198  CD1 LEU B  76      22.173 -30.375   0.821  1.00 10.00      B   
ATOM   2199  CD2 LEU B  76      20.388 -32.109   1.013  1.00 10.00      B   
ATOM   2200  C   LEU B  76      19.318 -27.809   0.563  1.00 10.00      B   
ATOM   2201  O   LEU B  76      19.916 -27.498  -0.468  1.00 10.00      B   
ATOM   2202  N   SER B  77      17.998 -27.744   0.677  1.00 10.00      B   
ATOM   2203  HN  SER B  77      17.577 -27.990   1.529  1.00 10.00      B   
ATOM   2204  CA  SER B  77      17.163 -27.308  -0.428  1.00 10.00      B   
ATOM   2205  CB  SER B  77      15.687 -27.581  -0.125  1.00 10.00      B   
ATOM   2206  OG  SER B  77      15.332 -27.105   1.164  1.00 10.00      B   
ATOM   2207  HG  SER B  77      15.512 -27.790   1.825  1.00 10.00      B   
ATOM   2208  C   SER B  77      17.394 -25.831  -0.727  1.00 10.00      B   
ATOM   2209  O   SER B  77      17.458 -25.424  -1.889  1.00 10.00      B   
ATOM   2210  N   ASP B  78      17.544 -25.038   0.331  1.00 10.00      B   
ATOM   2211  HN  ASP B  78      17.486 -25.427   1.231  1.00 10.00      B   
ATOM   2212  CA  ASP B  78      17.775 -23.605   0.193  1.00 10.00      B   
ATOM   2213  CB  ASP B  78      17.812 -22.935   1.567  1.00 10.00      B   
ATOM   2214  CG  ASP B  78      17.550 -21.445   1.494  1.00 10.00      B   
ATOM   2215  OD1 ASP B  78      16.672 -21.031   0.703  1.00 10.00      B   
ATOM   2216  OD2 ASP B  78      18.205 -20.682   2.242  1.00 10.00      B   
ATOM   2217  C   ASP B  78      19.077 -23.338  -0.555  1.00 10.00      B   
ATOM   2218  O   ASP B  78      19.157 -22.424  -1.376  1.00 10.00      B   
ATOM   2219  N   PHE B  79      20.083 -24.159  -0.277  1.00 10.00      B   
ATOM   2220  HN  PHE B  79      19.945 -24.872   0.384  1.00 10.00      B   
ATOM   2221  CA  PHE B  79      21.385 -24.037  -0.919  1.00 10.00      B   
ATOM   2222  CB  PHE B  79      22.349 -25.086  -0.350  1.00 10.00      B   
ATOM   2223  CG  PHE B  79      23.788 -24.891  -0.737  1.00 10.00      B   
ATOM   2224  CD1 PHE B  79      24.658 -24.224   0.107  1.00 10.00      B   
ATOM   2225  CD2 PHE B  79      24.272 -25.378  -1.941  1.00 10.00      B   
ATOM   2226  CE1 PHE B  79      25.983 -24.047  -0.238  1.00 10.00      B   
ATOM   2227  CE2 PHE B  79      25.597 -25.204  -2.294  1.00 10.00      B   
ATOM   2228  CZ  PHE B  79      26.453 -24.536  -1.441  1.00 10.00      B   
ATOM   2229  C   PHE B  79      21.246 -24.212  -2.429  1.00 10.00      B   
ATOM   2230  O   PHE B  79      21.646 -23.341  -3.206  1.00 10.00      B   
ATOM   2231  N   PHE B  80      20.655 -25.332  -2.835  1.00 10.00      B   
ATOM   2232  HN  PHE B  80      20.348 -25.979  -2.163  1.00 10.00      B   
ATOM   2233  CA  PHE B  80      20.458 -25.625  -4.250  1.00 10.00      B   
ATOM   2234  CB  PHE B  80      19.879 -27.028  -4.446  1.00 10.00      B   
ATOM   2235  CG  PHE B  80      20.786 -28.137  -3.999  1.00 10.00      B   
ATOM   2236  CD1 PHE B  80      20.284 -29.203  -3.274  1.00 10.00      B   
ATOM   2237  CD2 PHE B  80      22.136 -28.117  -4.306  1.00 10.00      B   
ATOM   2238  CE1 PHE B  80      21.109 -30.229  -2.861  1.00 10.00      B   
ATOM   2239  CE2 PHE B  80      22.969 -29.140  -3.895  1.00 10.00      B   
ATOM   2240  CZ  PHE B  80      22.454 -30.197  -3.171  1.00 10.00      B   
ATOM   2241  C   PHE B  80      19.553 -24.588  -4.908  1.00 10.00      B   
ATOM   2242  O   PHE B  80      19.780 -24.185  -6.049  1.00 10.00      B   
ATOM   2243  N   SER B  81      18.536 -24.148  -4.176  1.00 10.00      B   
ATOM   2244  HN  SER B  81      18.412 -24.505  -3.266  1.00 10.00      B   
ATOM   2245  CA  SER B  81      17.595 -23.156  -4.681  1.00 10.00      B   
ATOM   2246  CB  SER B  81      16.498 -22.892  -3.641  1.00 10.00      B   
ATOM   2247  OG  SER B  81      15.513 -21.997  -4.132  1.00 10.00      B   
ATOM   2248  HG  SER B  81      15.342 -21.320  -3.464  1.00 10.00      B   
ATOM   2249  C   SER B  81      18.313 -21.855  -5.047  1.00 10.00      B   
ATOM   2250  O   SER B  81      18.011 -21.228  -6.064  1.00 10.00      B   
ATOM   2251  N   LYS B  82      19.275 -21.463  -4.222  1.00 10.00      B   
ATOM   2252  HN  LYS B  82      19.476 -22.008  -3.428  1.00 10.00      B   
ATOM   2253  CA  LYS B  82      20.038 -20.242  -4.456  1.00 10.00      B   
ATOM   2254  CB  LYS B  82      20.781 -19.822  -3.185  1.00 10.00      B   
ATOM   2255  CG  LYS B  82      19.886 -19.244  -2.101  1.00 10.00      B   
ATOM   2256  CD  LYS B  82      20.542 -19.353  -0.734  1.00 10.00      B   
ATOM   2257  CE  LYS B  82      19.759 -18.587   0.315  1.00 10.00      B   
ATOM   2258  NZ  LYS B  82      20.178 -18.954   1.695  1.00 10.00      B   
ATOM   2259  HZ1 LYS B  82      19.555 -19.707   2.069  1.00 10.00      B   
ATOM   2260  HZ2 LYS B  82      20.118 -18.127   2.321  1.00 10.00      B   
ATOM   2261  HZ3 LYS B  82      21.158 -19.300   1.696  1.00 10.00      B   
ATOM   2262  C   LYS B  82      21.028 -20.413  -5.604  1.00 10.00      B   
ATOM   2263  O   LYS B  82      21.341 -19.457  -6.313  1.00 10.00      B   
ATOM   2264  N   MET B  83      21.500 -21.640  -5.796  1.00 10.00      B   
ATOM   2265  HN  MET B  83      21.197 -22.367  -5.208  1.00 10.00      B   
ATOM   2266  CA  MET B  83      22.468 -21.931  -6.849  1.00 10.00      B   
ATOM   2267  CB  MET B  83      23.403 -23.069  -6.427  1.00 10.00      B   
ATOM   2268  CG  MET B  83      24.215 -22.784  -5.170  1.00 10.00      B   
ATOM   2269  SD  MET B  83      25.075 -21.196  -5.222  1.00 10.00      B   
ATOM   2270  CE  MET B  83      26.167 -21.442  -6.620  1.00 10.00      B   
ATOM   2271  C   MET B  83      21.798 -22.251  -8.187  1.00 10.00      B   
ATOM   2272  O   MET B  83      22.429 -22.816  -9.078  1.00 10.00      B   
ATOM   2273  N   GLU B  84      20.523 -21.887  -8.317  1.00 10.00      B   
ATOM   2274  HN  GLU B  84      20.078 -21.456  -7.558  1.00 10.00      B   
ATOM   2275  CA  GLU B  84      19.757 -22.111  -9.550  1.00 10.00      B   
ATOM   2276  CB  GLU B  84      20.401 -21.405 -10.750  1.00 10.00      B   
ATOM   2277  CG  GLU B  84      20.553 -19.902 -10.590  1.00 10.00      B   
ATOM   2278  CD  GLU B  84      20.902 -19.220 -11.893  1.00 10.00      B   
ATOM   2279  OE1 GLU B  84      20.007 -19.082 -12.754  1.00 10.00      B   
ATOM   2280  OE2 GLU B  84      22.074 -18.822 -12.070  1.00 10.00      B   
ATOM   2281  C   GLU B  84      19.552 -23.597  -9.847  1.00 10.00      B   
ATOM   2282  O   GLU B  84      19.602 -24.028 -11.002  1.00 10.00      B   
ATOM   2283  N   MET B  85      19.329 -24.379  -8.800  1.00 10.00      B   
ATOM   2284  HN  MET B  85      19.321 -23.982  -7.902  1.00 10.00      B   
ATOM   2285  CA  MET B  85      19.106 -25.809  -8.945  1.00 10.00      B   
ATOM   2286  CB  MET B  85      20.240 -26.602  -8.284  1.00 10.00      B   
ATOM   2287  CG  MET B  85      21.618 -26.286  -8.843  1.00 10.00      B   
ATOM   2288  SD  MET B  85      22.959 -26.851  -7.780  1.00 10.00      B   
ATOM   2289  CE  MET B  85      22.914 -28.614  -8.078  1.00 10.00      B   
ATOM   2290  C   MET B  85      17.755 -26.188  -8.353  1.00 10.00      B   
ATOM   2291  O   MET B  85      17.670 -26.703  -7.236  1.00 10.00      B   
ATOM   2292  N   GLU B  86      16.702 -25.917  -9.117  1.00 10.00      B   
ATOM   2293  HN  GLU B  86      16.855 -25.523 -10.005  1.00 10.00      B   
ATOM   2294  CA  GLU B  86      15.329 -26.189  -8.697  1.00 10.00      B   
ATOM   2295  CB  GLU B  86      14.341 -25.579  -9.692  1.00 10.00      B   
ATOM   2296  CG  GLU B  86      14.222 -24.067  -9.616  1.00 10.00      B   
ATOM   2297  CD  GLU B  86      13.643 -23.595  -8.299  1.00 10.00      B   
ATOM   2298  OE1 GLU B  86      12.687 -24.227  -7.797  1.00 10.00      B   
ATOM   2299  OE2 GLU B  86      14.135 -22.581  -7.756  1.00 10.00      B   
ATOM   2300  C   GLU B  86      15.049 -27.679  -8.554  1.00 10.00      B   
ATOM   2301  O   GLU B  86      14.431 -28.114  -7.582  1.00 10.00      B   
ATOM   2302  N   LYS B  87      15.502 -28.463  -9.520  1.00 10.00      B   
ATOM   2303  HN  LYS B  87      16.009 -28.069 -10.262  1.00 10.00      B   
ATOM   2304  CA  LYS B  87      15.279 -29.899  -9.496  1.00 10.00      B   
ATOM   2305  CB  LYS B  87      15.731 -30.539 -10.814  1.00 10.00      B   
ATOM   2306  CG  LYS B  87      15.829 -32.058 -10.773  1.00 10.00      B   
ATOM   2307  CD  LYS B  87      16.197 -32.630 -12.130  1.00 10.00      B   
ATOM   2308  CE  LYS B  87      16.809 -34.014 -11.999  1.00 10.00      B   
ATOM   2309  NZ  LYS B  87      18.273 -33.951 -11.735  1.00 10.00      B   
ATOM   2310  HZ1 LYS B  87      18.657 -34.907 -11.590  1.00 10.00      B   
ATOM   2311  HZ2 LYS B  87      18.464 -33.381 -10.878  1.00 10.00      B   
ATOM   2312  HZ3 LYS B  87      18.762 -33.511 -12.540  1.00 10.00      B   
ATOM   2313  C   LYS B  87      15.984 -30.548  -8.310  1.00 10.00      B   
ATOM   2314  O   LYS B  87      15.389 -31.346  -7.580  1.00 10.00      B   
ATOM   2315  N   GLU B  88      17.240 -30.177  -8.106  1.00 10.00      B   
ATOM   2316  HN  GLU B  88      17.642 -29.507  -8.700  1.00 10.00      B   
ATOM   2317  CA  GLU B  88      18.040 -30.735  -7.023  1.00 10.00      B   
ATOM   2318  CB  GLU B  88      19.512 -30.350  -7.171  1.00 10.00      B   
ATOM   2319  CG  GLU B  88      20.326 -31.307  -8.032  1.00 10.00      B   
ATOM   2320  CD  GLU B  88      19.861 -31.365  -9.475  1.00 10.00      B   
ATOM   2321  OE1 GLU B  88      19.988 -30.348 -10.190  1.00 10.00      B   
ATOM   2322  OE2 GLU B  88      19.380 -32.432  -9.910  1.00 10.00      B   
ATOM   2323  C   GLU B  88      17.504 -30.350  -5.643  1.00 10.00      B   
ATOM   2324  O   GLU B  88      17.539 -31.156  -4.717  1.00 10.00      B   
ATOM   2325  N   SER B  89      16.991 -29.130  -5.508  1.00 10.00      B   
ATOM   2326  HN  SER B  89      16.972 -28.523  -6.280  1.00 10.00      B   
ATOM   2327  CA  SER B  89      16.454 -28.681  -4.229  1.00 10.00      B   
ATOM   2328  CB  SER B  89      16.262 -27.163  -4.210  1.00 10.00      B   
ATOM   2329  OG  SER B  89      15.751 -26.696  -5.443  1.00 10.00      B   
ATOM   2330  HG  SER B  89      16.482 -26.534  -6.053  1.00 10.00      B   
ATOM   2331  C   SER B  89      15.149 -29.401  -3.901  1.00 10.00      B   
ATOM   2332  O   SER B  89      14.876 -29.721  -2.745  1.00 10.00      B   
ATOM   2333  N   SER B  90      14.356 -29.673  -4.928  1.00 10.00      B   
ATOM   2334  HN  SER B  90      14.625 -29.391  -5.827  1.00 10.00      B   
ATOM   2335  CA  SER B  90      13.091 -30.363  -4.752  1.00 10.00      B   
ATOM   2336  CB  SER B  90      12.234 -30.223  -6.013  1.00 10.00      B   
ATOM   2337  OG  SER B  90      12.135 -28.861  -6.397  1.00 10.00      B   
ATOM   2338  HG  SER B  90      12.917 -28.617  -6.913  1.00 10.00      B   
ATOM   2339  C   SER B  90      13.323 -31.837  -4.409  1.00 10.00      B   
ATOM   2340  O   SER B  90      12.554 -32.440  -3.658  1.00 10.00      B   
ATOM   2341  N   LEU B  91      14.410 -32.395  -4.941  1.00 10.00      B   
ATOM   2342  HN  LEU B  91      14.990 -31.850  -5.516  1.00 10.00      B   
ATOM   2343  CA  LEU B  91      14.763 -33.792  -4.700  1.00 10.00      B   
ATOM   2344  CB  LEU B  91      15.988 -34.195  -5.527  1.00 10.00      B   
ATOM   2345  CG  LEU B  91      15.756 -34.398  -7.027  1.00 10.00      B   
ATOM   2346  CD1 LEU B  91      17.072 -34.659  -7.740  1.00 10.00      B   
ATOM   2347  CD2 LEU B  91      14.778 -35.536  -7.272  1.00 10.00      B   
ATOM   2348  C   LEU B  91      15.024 -34.058  -3.223  1.00 10.00      B   
ATOM   2349  O   LEU B  91      14.802 -35.165  -2.738  1.00 10.00      B   
ATOM   2350  N   VAL B  92      15.483 -33.032  -2.514  1.00 10.00      B   
ATOM   2351  HN  VAL B  92      15.633 -32.172  -2.964  1.00 10.00      B   
ATOM   2352  CA  VAL B  92      15.772 -33.152  -1.088  1.00 10.00      B   
ATOM   2353  CB  VAL B  92      16.284 -31.821  -0.498  1.00 10.00      B   
ATOM   2354  CG1 VAL B  92      16.750 -32.013   0.935  1.00 10.00      B   
ATOM   2355  CG2 VAL B  92      17.407 -31.253  -1.351  1.00 10.00      B   
ATOM   2356  C   VAL B  92      14.533 -33.605  -0.319  1.00 10.00      B   
ATOM   2357  O   VAL B  92      14.607 -34.474   0.552  1.00 10.00      B   
ATOM   2358  N   TYR B  93      13.391 -33.026  -0.664  1.00 10.00      B   
ATOM   2359  HN  TYR B  93      13.393 -32.353  -1.378  1.00 10.00      B   
ATOM   2360  CA  TYR B  93      12.136 -33.375  -0.013  1.00 10.00      B   
ATOM   2361  CB  TYR B  93      11.124 -32.232  -0.120  1.00 10.00      B   
ATOM   2362  CG  TYR B  93      11.452 -31.019   0.723  1.00 10.00      B   
ATOM   2363  CD1 TYR B  93      12.307 -30.031   0.253  1.00 10.00      B   
ATOM   2364  CD2 TYR B  93      10.895 -30.857   1.986  1.00 10.00      B   
ATOM   2365  CE1 TYR B  93      12.598 -28.919   1.017  1.00 10.00      B   
ATOM   2366  CE2 TYR B  93      11.182 -29.745   2.759  1.00 10.00      B   
ATOM   2367  CZ  TYR B  93      12.034 -28.780   2.268  1.00 10.00      B   
ATOM   2368  OH  TYR B  93      12.326 -27.675   3.027  1.00 10.00      B   
ATOM   2369  HH  TYR B  93      12.410 -26.909   2.454  1.00 10.00      B   
ATOM   2370  C   TYR B  93      11.551 -34.647  -0.617  1.00 10.00      B   
ATOM   2371  O   TYR B  93      11.031 -35.502   0.101  1.00 10.00      B   
ATOM   2372  N   GLU B  94      11.653 -34.771  -1.937  1.00 10.00      B   
ATOM   2373  HN  GLU B  94      12.086 -34.056  -2.451  1.00 10.00      B   
ATOM   2374  CA  GLU B  94      11.132 -35.937  -2.643  1.00 10.00      B   
ATOM   2375  CB  GLU B  94      11.377 -35.826  -4.152  1.00 10.00      B   
ATOM   2376  CG  GLU B  94      10.606 -34.710  -4.836  1.00 10.00      B   
ATOM   2377  CD  GLU B  94      10.320 -35.012  -6.292  1.00 10.00      B   
ATOM   2378  OE1 GLU B  94      11.278 -35.104  -7.094  1.00 10.00      B   
ATOM   2379  OE2 GLU B  94       9.134 -35.165  -6.644  1.00 10.00      B   
ATOM   2380  C   GLU B  94      11.750 -37.229  -2.121  1.00 10.00      B   
ATOM   2381  O   GLU B  94      11.042 -38.203  -1.860  1.00 10.00      B   
ATOM   2382  N   ASN B  95      13.070 -37.223  -1.967  1.00 10.00      B   
ATOM   2383  HN  ASN B  95      13.572 -36.404  -2.183  1.00 10.00      B   
ATOM   2384  CA  ASN B  95      13.802 -38.390  -1.489  1.00 10.00      B   
ATOM   2385  CB  ASN B  95      15.309 -38.140  -1.570  1.00 10.00      B   
ATOM   2386  CG  ASN B  95      15.900 -38.499  -2.918  1.00 10.00      B   
ATOM   2387  OD1 ASN B  95      15.192 -38.590  -3.923  1.00 10.00      B   
ATOM   2388  ND2 ASN B  95      17.208 -38.698  -2.951  1.00 10.00      B   
ATOM   2389 HD21 ASN B  95      17.710 -38.598  -2.115  1.00 10.00      B   
ATOM   2390 HD22 ASN B  95      17.620 -38.939  -3.807  1.00 10.00      B   
ATOM   2391  C   ASN B  95      13.411 -38.749  -0.061  1.00 10.00      B   
ATOM   2392  O   ASN B  95      13.317 -39.927   0.292  1.00 10.00      B   
ATOM   2393  N   ALA B  96      13.169 -37.730   0.753  1.00 10.00      B   
ATOM   2394  HN  ALA B  96      13.245 -36.814   0.409  1.00 10.00      B   
ATOM   2395  CA  ALA B  96      12.791 -37.936   2.144  1.00 10.00      B   
ATOM   2396  CB  ALA B  96      12.873 -36.625   2.913  1.00 10.00      B   
ATOM   2397  C   ALA B  96      11.395 -38.544   2.251  1.00 10.00      B   
ATOM   2398  O   ALA B  96      11.167 -39.461   3.038  1.00 10.00      B   
ATOM   2399  N   ILE B  97      10.470 -38.036   1.441  1.00 10.00      B   
ATOM   2400  HN  ILE B  97      10.721 -37.306   0.830  1.00 10.00      B   
ATOM   2401  CA  ILE B  97       9.093 -38.524   1.437  1.00 10.00      B   
ATOM   2402  CB  ILE B  97       8.190 -37.642   0.539  1.00 10.00      B   
ATOM   2403  CG1 ILE B  97       7.989 -36.272   1.197  1.00 10.00      B   
ATOM   2404  CG2 ILE B  97       6.846 -38.307   0.261  1.00 10.00      B   
ATOM   2405  CD1 ILE B  97       7.101 -35.331   0.415  1.00 10.00      B   
ATOM   2406  C   ILE B  97       9.024 -39.991   1.007  1.00 10.00      B   
ATOM   2407  O   ILE B  97       8.169 -40.747   1.473  1.00 10.00      B   
ATOM   2408  N   LYS B  98       9.933 -40.395   0.130  1.00 10.00      B   
ATOM   2409  HN  LYS B  98      10.595 -39.754  -0.205  1.00 10.00      B   
ATOM   2410  CA  LYS B  98       9.967 -41.772  -0.340  1.00 10.00      B   
ATOM   2411  CB  LYS B  98      10.799 -41.898  -1.615  1.00 10.00      B   
ATOM   2412  CG  LYS B  98      10.249 -41.121  -2.795  1.00 10.00      B   
ATOM   2413  CD  LYS B  98      11.032 -41.422  -4.058  1.00 10.00      B   
ATOM   2414  CE  LYS B  98      10.824 -40.347  -5.111  1.00 10.00      B   
ATOM   2415  NZ  LYS B  98      11.668 -40.580  -6.312  1.00 10.00      B   
ATOM   2416  HZ1 LYS B  98      11.401 -41.474  -6.770  1.00 10.00      B   
ATOM   2417  HZ2 LYS B  98      12.670 -40.629  -6.039  1.00 10.00      B   
ATOM   2418  HZ3 LYS B  98      11.547 -39.805  -6.990  1.00 10.00      B   
ATOM   2419  C   LYS B  98      10.521 -42.694   0.739  1.00 10.00      B   
ATOM   2420  O   LYS B  98      10.048 -43.818   0.919  1.00 10.00      B   
ATOM   2421  N   LYS B  99      11.522 -42.207   1.459  1.00 10.00      B   
ATOM   2422  HN  LYS B  99      11.847 -41.301   1.274  1.00 10.00      B   
ATOM   2423  CA  LYS B  99      12.147 -42.981   2.519  1.00 10.00      B   
ATOM   2424  CB  LYS B  99      13.511 -42.392   2.887  1.00 10.00      B   
ATOM   2425  CG  LYS B  99      14.620 -42.739   1.905  1.00 10.00      B   
ATOM   2426  CD  LYS B  99      14.766 -44.245   1.755  1.00 10.00      B   
ATOM   2427  CE  LYS B  99      15.941 -44.612   0.866  1.00 10.00      B   
ATOM   2428  NZ  LYS B  99      16.093 -46.086   0.743  1.00 10.00      B   
ATOM   2429  HZ1 LYS B  99      16.120 -46.526   1.686  1.00 10.00      B   
ATOM   2430  HZ2 LYS B  99      16.977 -46.315   0.245  1.00 10.00      B   
ATOM   2431  HZ3 LYS B  99      15.298 -46.486   0.209  1.00 10.00      B   
ATOM   2432  C   LYS B  99      11.250 -43.070   3.747  1.00 10.00      B   
ATOM   2433  O   LYS B  99      11.074 -44.147   4.317  1.00 10.00      B   
ATOM   2434  N   TYR B 100      10.673 -41.943   4.141  1.00 10.00      B   
ATOM   2435  HN  TYR B 100      10.833 -41.115   3.630  1.00 10.00      B   
ATOM   2436  CA  TYR B 100       9.799 -41.898   5.303  1.00 10.00      B   
ATOM   2437  CB  TYR B 100      10.446 -41.084   6.428  1.00 10.00      B   
ATOM   2438  CG  TYR B 100      10.510 -41.809   7.755  1.00 10.00      B   
ATOM   2439  CD1 TYR B 100      11.051 -43.085   7.848  1.00 10.00      B   
ATOM   2440  CD2 TYR B 100      10.028 -41.217   8.915  1.00 10.00      B   
ATOM   2441  CE1 TYR B 100      11.108 -43.750   9.058  1.00 10.00      B   
ATOM   2442  CE2 TYR B 100      10.082 -41.874  10.130  1.00 10.00      B   
ATOM   2443  CZ  TYR B 100      10.623 -43.140  10.195  1.00 10.00      B   
ATOM   2444  OH  TYR B 100      10.668 -43.803  11.401  1.00 10.00      B   
ATOM   2445  HH  TYR B 100      11.590 -43.955  11.649  1.00 10.00      B   
ATOM   2446  C   TYR B 100       8.435 -41.319   4.935  1.00 10.00      B   
ATOM   2447  O   TYR B 100       8.172 -40.129   5.143  1.00 10.00      B   
ATOM   2448  N   PRO B 101       7.540 -42.156   4.388  1.00 10.00      B   
ATOM   2449  CA  PRO B 101       6.196 -41.733   3.969  1.00 10.00      B   
ATOM   2450  CB  PRO B 101       5.605 -42.986   3.309  1.00 10.00      B   
ATOM   2451  CG  PRO B 101       6.776 -43.863   3.025  1.00 10.00      B   
ATOM   2452  CD  PRO B 101       7.767 -43.584   4.114  1.00 10.00      B   
ATOM   2453  C   PRO B 101       5.322 -41.292   5.139  1.00 10.00      B   
ATOM   2454  O   PRO B 101       4.365 -40.544   4.964  1.00 10.00      B   
ATOM   2455  N   VAL B 102       5.658 -41.743   6.339  1.00 10.00      B   
ATOM   2456  HN  VAL B 102       6.440 -42.326   6.427  1.00 10.00      B   
ATOM   2457  CA  VAL B 102       4.891 -41.385   7.528  1.00 10.00      B   
ATOM   2458  CB  VAL B 102       5.200 -42.305   8.726  1.00 10.00      B   
ATOM   2459  CG1 VAL B 102       4.587 -43.677   8.513  1.00 10.00      B   
ATOM   2460  CG2 VAL B 102       6.700 -42.418   8.947  1.00 10.00      B   
ATOM   2461  C   VAL B 102       5.116 -39.930   7.928  1.00 10.00      B   
ATOM   2462  O   VAL B 102       4.421 -39.400   8.796  1.00 10.00      B   
ATOM   2463  N   SER B 103       6.087 -39.286   7.293  1.00 10.00      B   
ATOM   2464  HN  SER B 103       6.619 -39.762   6.619  1.00 10.00      B   
ATOM   2465  CA  SER B 103       6.393 -37.893   7.583  1.00 10.00      B   
ATOM   2466  CB  SER B 103       7.859 -37.750   8.005  1.00 10.00      B   
ATOM   2467  OG  SER B 103       8.171 -38.646   9.061  1.00 10.00      B   
ATOM   2468  HG  SER B 103       9.003 -39.090   8.868  1.00 10.00      B   
ATOM   2469  C   SER B 103       6.096 -37.001   6.379  1.00 10.00      B   
ATOM   2470  O   SER B 103       6.550 -35.857   6.320  1.00 10.00      B   
ATOM   2471  N   THR B 104       5.322 -37.524   5.426  1.00 10.00      B   
ATOM   2472  HN  THR B 104       4.982 -38.438   5.535  1.00 10.00      B   
ATOM   2473  CA  THR B 104       4.967 -36.773   4.226  1.00 10.00      B   
ATOM   2474  CB  THR B 104       4.070 -37.599   3.277  1.00 10.00      B   
ATOM   2475  OG1 THR B 104       4.776 -38.779   2.870  1.00 10.00      B   
ATOM   2476  HG1 THR B 104       5.724 -38.611   2.901  1.00 10.00      B   
ATOM   2477  CG2 THR B 104       3.696 -36.796   2.039  1.00 10.00      B   
ATOM   2478  C   THR B 104       4.289 -35.447   4.573  1.00 10.00      B   
ATOM   2479  O   THR B 104       4.659 -34.398   4.042  1.00 10.00      B   
ATOM   2480  N   GLU B 105       3.321 -35.494   5.483  1.00 10.00      B   
ATOM   2481  HN  GLU B 105       3.086 -36.356   5.893  1.00 10.00      B   
ATOM   2482  CA  GLU B 105       2.601 -34.295   5.891  1.00 10.00      B   
ATOM   2483  CB  GLU B 105       1.447 -34.644   6.832  1.00 10.00      B   
ATOM   2484  CG  GLU B 105       0.625 -33.446   7.278  1.00 10.00      B   
ATOM   2485  CD  GLU B 105      -0.564 -33.836   8.129  1.00 10.00      B   
ATOM   2486  OE1 GLU B 105      -0.376 -34.114   9.334  1.00 10.00      B   
ATOM   2487  OE2 GLU B 105      -1.695 -33.866   7.600  1.00 10.00      B   
ATOM   2488  C   GLU B 105       3.539 -33.284   6.542  1.00 10.00      B   
ATOM   2489  O   GLU B 105       3.523 -32.101   6.201  1.00 10.00      B   
ATOM   2490  N   THR B 106       4.376 -33.763   7.457  1.00 10.00      B   
ATOM   2491  HN  THR B 106       4.363 -34.723   7.662  1.00 10.00      B   
ATOM   2492  CA  THR B 106       5.318 -32.907   8.163  1.00 10.00      B   
ATOM   2493  CB  THR B 106       6.115 -33.723   9.198  1.00 10.00      B   
ATOM   2494  OG1 THR B 106       5.312 -34.822   9.660  1.00 10.00      B   
ATOM   2495  HG1 THR B 106       4.438 -34.500   9.905  1.00 10.00      B   
ATOM   2496  CG2 THR B 106       6.502 -32.853  10.383  1.00 10.00      B   
ATOM   2497  C   THR B 106       6.292 -32.231   7.192  1.00 10.00      B   
ATOM   2498  O   THR B 106       6.569 -31.034   7.301  1.00 10.00      B   
ATOM   2499  N   LEU B 107       6.796 -33.001   6.237  1.00 10.00      B   
ATOM   2500  HN  LEU B 107       6.532 -33.949   6.195  1.00 10.00      B   
ATOM   2501  CA  LEU B 107       7.737 -32.481   5.254  1.00 10.00      B   
ATOM   2502  CB  LEU B 107       8.382 -33.625   4.470  1.00 10.00      B   
ATOM   2503  CG  LEU B 107       9.258 -34.579   5.285  1.00 10.00      B   
ATOM   2504  CD1 LEU B 107       9.618 -35.807   4.466  1.00 10.00      B   
ATOM   2505  CD2 LEU B 107      10.511 -33.873   5.778  1.00 10.00      B   
ATOM   2506  C   LEU B 107       7.073 -31.488   4.305  1.00 10.00      B   
ATOM   2507  O   LEU B 107       7.638 -30.436   4.005  1.00 10.00      B   
ATOM   2508  N   CYS B 108       5.868 -31.814   3.851  1.00 10.00      B   
ATOM   2509  HN  CYS B 108       5.459 -32.663   4.137  1.00 10.00      B   
ATOM   2510  CA  CYS B 108       5.140 -30.943   2.935  1.00 10.00      B   
ATOM   2511  CB  CYS B 108       3.882 -31.629   2.405  1.00 10.00      B   
ATOM   2512  SG  CYS B 108       4.211 -33.089   1.394  1.00 10.00      B   
ATOM   2513  HG  CYS B 108       4.580 -34.066   2.212  1.00 10.00      B   
ATOM   2514  C   CYS B 108       4.803 -29.604   3.581  1.00 10.00      B   
ATOM   2515  O   CYS B 108       4.950 -28.554   2.957  1.00 10.00      B   
ATOM   2516  N   LEU B 109       4.368 -29.642   4.837  1.00 10.00      B   
ATOM   2517  HN  LEU B 109       4.266 -30.512   5.286  1.00 10.00      B   
ATOM   2518  CA  LEU B 109       4.028 -28.421   5.560  1.00 10.00      B   
ATOM   2519  CB  LEU B 109       3.420 -28.748   6.925  1.00 10.00      B   
ATOM   2520  CG  LEU B 109       2.009 -29.343   6.913  1.00 10.00      B   
ATOM   2521  CD1 LEU B 109       1.584 -29.743   8.315  1.00 10.00      B   
ATOM   2522  CD2 LEU B 109       1.014 -28.362   6.309  1.00 10.00      B   
ATOM   2523  C   LEU B 109       5.258 -27.539   5.727  1.00 10.00      B   
ATOM   2524  O   LEU B 109       5.201 -26.326   5.517  1.00 10.00      B   
ATOM   2525  N   SER B 110       6.378 -28.164   6.080  1.00 10.00      B   
ATOM   2526  HN  SER B 110       6.357 -29.132   6.228  1.00 10.00      B   
ATOM   2527  CA  SER B 110       7.632 -27.449   6.261  1.00 10.00      B   
ATOM   2528  CB  SER B 110       8.688 -28.387   6.846  1.00 10.00      B   
ATOM   2529  OG  SER B 110       8.238 -28.933   8.075  1.00 10.00      B   
ATOM   2530  HG  SER B 110       7.734 -29.739   7.903  1.00 10.00      B   
ATOM   2531  C   SER B 110       8.105 -26.864   4.934  1.00 10.00      B   
ATOM   2532  O   SER B 110       8.648 -25.756   4.884  1.00 10.00      B   
ATOM   2533  N   TRP B 111       7.885 -27.609   3.858  1.00 10.00      B   
ATOM   2534  HN  TRP B 111       7.462 -28.491   3.962  1.00 10.00      B   
ATOM   2535  CA  TRP B 111       8.268 -27.156   2.531  1.00 10.00      B   
ATOM   2536  CB  TRP B 111       8.121 -28.290   1.511  1.00 10.00      B   
ATOM   2537  CG  TRP B 111       8.876 -28.069   0.231  1.00 10.00      B   
ATOM   2538  CD1 TRP B 111       9.640 -26.985  -0.100  1.00 10.00      B   
ATOM   2539  CD2 TRP B 111       8.941 -28.959  -0.894  1.00 10.00      B   
ATOM   2540  NE1 TRP B 111      10.172 -27.144  -1.356  1.00 10.00      B   
ATOM   2541  HE1 TRP B 111      10.753 -26.499  -1.815  1.00 10.00      B   
ATOM   2542  CE2 TRP B 111       9.758 -28.345  -1.865  1.00 10.00      B   
ATOM   2543  CE3 TRP B 111       8.387 -30.213  -1.174  1.00 10.00      B   
ATOM   2544  CZ2 TRP B 111      10.034 -28.941  -3.092  1.00 10.00      B   
ATOM   2545  CZ3 TRP B 111       8.662 -30.803  -2.395  1.00 10.00      B   
ATOM   2546  CH2 TRP B 111       9.478 -30.168  -3.337  1.00 10.00      B   
ATOM   2547  C   TRP B 111       7.411 -25.965   2.126  1.00 10.00      B   
ATOM   2548  O   TRP B 111       7.929 -24.950   1.676  1.00 10.00      B   
ATOM   2549  N   PHE B 112       6.101 -26.094   2.324  1.00 10.00      B   
ATOM   2550  HN  PHE B 112       5.758 -26.931   2.711  1.00 10.00      B   
ATOM   2551  CA  PHE B 112       5.157 -25.035   1.982  1.00 10.00      B   
ATOM   2552  CB  PHE B 112       3.724 -25.453   2.326  1.00 10.00      B   
ATOM   2553  CG  PHE B 112       2.698 -24.371   2.125  1.00 10.00      B   
ATOM   2554  CD1 PHE B 112       2.404 -23.896   0.856  1.00 10.00      B   
ATOM   2555  CD2 PHE B 112       2.023 -23.832   3.208  1.00 10.00      B   
ATOM   2556  CE1 PHE B 112       1.458 -22.907   0.670  1.00 10.00      B   
ATOM   2557  CE2 PHE B 112       1.076 -22.842   3.031  1.00 10.00      B   
ATOM   2558  CZ  PHE B 112       0.794 -22.379   1.760  1.00 10.00      B   
ATOM   2559  C   PHE B 112       5.512 -23.727   2.683  1.00 10.00      B   
ATOM   2560  O   PHE B 112       5.548 -22.669   2.052  1.00 10.00      B   
ATOM   2561  N   ASP B 113       5.799 -23.816   3.976  1.00 10.00      B   
ATOM   2562  HN  ASP B 113       5.768 -24.698   4.411  1.00 10.00      B   
ATOM   2563  CA  ASP B 113       6.149 -22.649   4.779  1.00 10.00      B   
ATOM   2564  CB  ASP B 113       6.379 -23.079   6.231  1.00 10.00      B   
ATOM   2565  CG  ASP B 113       6.535 -21.913   7.186  1.00 10.00      B   
ATOM   2566  OD1 ASP B 113       7.668 -21.405   7.330  1.00 10.00      B   
ATOM   2567  OD2 ASP B 113       5.532 -21.515   7.820  1.00 10.00      B   
ATOM   2568  C   ASP B 113       7.389 -21.933   4.233  1.00 10.00      B   
ATOM   2569  O   ASP B 113       7.479 -20.703   4.280  1.00 10.00      B   
ATOM   2570  N   ASN B 114       8.331 -22.704   3.692  1.00 10.00      B   
ATOM   2571  HN  ASN B 114       8.192 -23.677   3.658  1.00 10.00      B   
ATOM   2572  CA  ASN B 114       9.568 -22.140   3.147  1.00 10.00      B   
ATOM   2573  CB  ASN B 114      10.739 -23.119   3.322  1.00 10.00      B   
ATOM   2574  CG  ASN B 114      11.310 -23.134   4.732  1.00 10.00      B   
ATOM   2575  OD1 ASN B 114      12.166 -22.318   5.080  1.00 10.00      B   
ATOM   2576  ND2 ASN B 114      10.847 -24.071   5.551  1.00 10.00      B   
ATOM   2577 HD21 ASN B 114      10.164 -24.695   5.208  1.00 10.00      B   
ATOM   2578 HD22 ASN B 114      11.213 -24.116   6.462  1.00 10.00      B   
ATOM   2579  C   ASN B 114       9.429 -21.770   1.670  1.00 10.00      B   
ATOM   2580  O   ASN B 114      10.146 -20.904   1.165  1.00 10.00      B   
ATOM   2581  N   SER B 115       8.502 -22.422   0.981  1.00 10.00      B   
ATOM   2582  HN  SER B 115       7.954 -23.099   1.436  1.00 10.00      B   
ATOM   2583  CA  SER B 115       8.288 -22.176  -0.443  1.00 10.00      B   
ATOM   2584  CB  SER B 115       7.545 -23.343  -1.105  1.00 10.00      B   
ATOM   2585  OG  SER B 115       6.321 -23.619  -0.448  1.00 10.00      B   
ATOM   2586  HG  SER B 115       6.193 -22.995   0.277  1.00 10.00      B   
ATOM   2587  C   SER B 115       7.572 -20.857  -0.712  1.00 10.00      B   
ATOM   2588  O   SER B 115       7.487 -20.420  -1.854  1.00 10.00      B   
ATOM   2589  N   ILE B 116       7.069 -20.219   0.341  1.00 10.00      B   
ATOM   2590  HN  ILE B 116       7.173 -20.614   1.233  1.00 10.00      B   
ATOM   2591  CA  ILE B 116       6.360 -18.946   0.202  1.00 10.00      B   
ATOM   2592  CB  ILE B 116       5.739 -18.493   1.541  1.00 10.00      B   
ATOM   2593  CG1 ILE B 116       4.829 -19.599   2.082  1.00 10.00      B   
ATOM   2594  CG2 ILE B 116       4.949 -17.202   1.366  1.00 10.00      B   
ATOM   2595  CD1 ILE B 116       4.244 -19.307   3.445  1.00 10.00      B   
ATOM   2596  C   ILE B 116       7.278 -17.855  -0.364  1.00 10.00      B   
ATOM   2597  O   ILE B 116       6.817 -16.875  -0.948  1.00 10.00      B   
ATOM   2598  N   GLU B 117       8.584 -18.051  -0.215  1.00 10.00      B   
ATOM   2599  HN  GLU B 117       8.896 -18.856   0.252  1.00 10.00      B   
ATOM   2600  CA  GLU B 117       9.566 -17.100  -0.720  1.00 10.00      B   
ATOM   2601  CB  GLU B 117      10.895 -17.253   0.020  1.00 10.00      B   
ATOM   2602  CG  GLU B 117      11.021 -16.392   1.263  1.00 10.00      B   
ATOM   2603  CD  GLU B 117      10.198 -16.911   2.423  1.00 10.00      B   
ATOM   2604  OE1 GLU B 117       9.135 -16.328   2.720  1.00 10.00      B   
ATOM   2605  OE2 GLU B 117      10.621 -17.894   3.063  1.00 10.00      B   
ATOM   2606  C   GLU B 117       9.785 -17.284  -2.219  1.00 10.00      B   
ATOM   2607  O   GLU B 117      10.610 -16.602  -2.826  1.00 10.00      B   
ATOM   2608  N   LYS B 118       9.056 -18.218  -2.809  1.00 10.00      B   
ATOM   2609  HN  LYS B 118       8.421 -18.742  -2.269  1.00 10.00      B   
ATOM   2610  CA  LYS B 118       9.164 -18.489  -4.233  1.00 10.00      B   
ATOM   2611  CB  LYS B 118       9.994 -19.757  -4.458  1.00 10.00      B   
ATOM   2612  CG  LYS B 118      10.296 -20.069  -5.915  1.00 10.00      B   
ATOM   2613  CD  LYS B 118      11.534 -20.945  -6.049  1.00 10.00      B   
ATOM   2614  CE  LYS B 118      11.396 -22.250  -5.277  1.00 10.00      B   
ATOM   2615  NZ  LYS B 118      12.623 -23.083  -5.377  1.00 10.00      B   
ATOM   2616  HZ1 LYS B 118      12.758 -23.405  -6.364  1.00 10.00      B   
ATOM   2617  HZ2 LYS B 118      12.541 -23.919  -4.765  1.00 10.00      B   
ATOM   2618  HZ3 LYS B 118      13.459 -22.537  -5.087  1.00 10.00      B   
ATOM   2619  C   LYS B 118       7.769 -18.633  -4.834  1.00 10.00      B   
ATOM   2620  O   LYS B 118       7.011 -19.523  -4.458  1.00 10.00      B   
ATOM   2621  N   TYR B 119       7.443 -17.765  -5.779  1.00 10.00      B   
ATOM   2622  HN  TYR B 119       8.105 -17.103  -6.072  1.00 10.00      B   
ATOM   2623  CA  TYR B 119       6.126 -17.775  -6.405  1.00 10.00      B   
ATOM   2624  CB  TYR B 119       5.736 -16.373  -6.874  1.00 10.00      B   
ATOM   2625  CG  TYR B 119       5.574 -15.396  -5.736  1.00 10.00      B   
ATOM   2626  CD1 TYR B 119       6.475 -14.356  -5.556  1.00 10.00      B   
ATOM   2627  CD2 TYR B 119       4.529 -15.527  -4.830  1.00 10.00      B   
ATOM   2628  CE1 TYR B 119       6.341 -13.475  -4.505  1.00 10.00      B   
ATOM   2629  CE2 TYR B 119       4.386 -14.645  -3.778  1.00 10.00      B   
ATOM   2630  CZ  TYR B 119       5.296 -13.622  -3.620  1.00 10.00      B   
ATOM   2631  OH  TYR B 119       5.167 -12.747  -2.570  1.00 10.00      B   
ATOM   2632  HH  TYR B 119       4.876 -13.227  -1.789  1.00 10.00      B   
ATOM   2633  C   TYR B 119       6.020 -18.783  -7.543  1.00 10.00      B   
ATOM   2634  O   TYR B 119       5.305 -18.558  -8.520  1.00 10.00      B   
ATOM   2635  N   ASP B 120       6.713 -19.905  -7.406  1.00 10.00      B   
ATOM   2636  HN  ASP B 120       7.251 -20.043  -6.600  1.00 10.00      B   
ATOM   2637  CA  ASP B 120       6.669 -20.941  -8.418  1.00 10.00      B   
ATOM   2638  CB  ASP B 120       7.997 -21.695  -8.510  1.00 10.00      B   
ATOM   2639  CG  ASP B 120       8.144 -22.424  -9.831  1.00 10.00      B   
ATOM   2640  OD1 ASP B 120       9.294 -22.726 -10.227  1.00 10.00      B   
ATOM   2641  OD2 ASP B 120       7.113 -22.680 -10.490  1.00 10.00      B   
ATOM   2642  C   ASP B 120       5.529 -21.900  -8.110  1.00 10.00      B   
ATOM   2643  O   ASP B 120       5.654 -22.787  -7.262  1.00 10.00      B   
ATOM   2644  N   PHE B 121       4.409 -21.697  -8.790  1.00 10.00      B   
ATOM   2645  HN  PHE B 121       4.378 -20.965  -9.442  1.00 10.00      B   
ATOM   2646  CA  PHE B 121       3.220 -22.516  -8.594  1.00 10.00      B   
ATOM   2647  CB  PHE B 121       2.039 -21.946  -9.380  1.00 10.00      B   
ATOM   2648  CG  PHE B 121       1.731 -20.512  -9.049  1.00 10.00      B   
ATOM   2649  CD1 PHE B 121       1.524 -19.583 -10.054  1.00 10.00      B   
ATOM   2650  CD2 PHE B 121       1.654 -20.093  -7.730  1.00 10.00      B   
ATOM   2651  CE1 PHE B 121       1.244 -18.264  -9.754  1.00 10.00      B   
ATOM   2652  CE2 PHE B 121       1.374 -18.774  -7.419  1.00 10.00      B   
ATOM   2653  CZ  PHE B 121       1.170 -17.857  -8.433  1.00 10.00      B   
ATOM   2654  C   PHE B 121       3.462 -23.977  -8.960  1.00 10.00      B   
ATOM   2655  O   PHE B 121       2.743 -24.865  -8.498  1.00 10.00      B   
ATOM   2656  N   LYS B 122       4.487 -24.229  -9.766  1.00 10.00      B   
ATOM   2657  HN  LYS B 122       5.047 -23.483 -10.083  1.00 10.00      B   
ATOM   2658  CA  LYS B 122       4.813 -25.590 -10.171  1.00 10.00      B   
ATOM   2659  CB  LYS B 122       5.856 -25.601 -11.291  1.00 10.00      B   
ATOM   2660  CG  LYS B 122       5.445 -24.795 -12.510  1.00 10.00      B   
ATOM   2661  CD  LYS B 122       6.354 -25.064 -13.695  1.00 10.00      B   
ATOM   2662  CE  LYS B 122       5.920 -24.249 -14.900  1.00 10.00      B   
ATOM   2663  NZ  LYS B 122       6.493 -24.773 -16.165  1.00 10.00      B   
ATOM   2664  HZ1 LYS B 122       6.574 -25.809 -16.120  1.00 10.00      B   
ATOM   2665  HZ2 LYS B 122       7.437 -24.368 -16.332  1.00 10.00      B   
ATOM   2666  HZ3 LYS B 122       5.873 -24.521 -16.966  1.00 10.00      B   
ATOM   2667  C   LYS B 122       5.305 -26.387  -8.968  1.00 10.00      B   
ATOM   2668  O   LYS B 122       5.099 -27.598  -8.878  1.00 10.00      B   
ATOM   2669  N   VAL B 123       5.941 -25.692  -8.037  1.00 10.00      B   
ATOM   2670  HN  VAL B 123       6.081 -24.730  -8.168  1.00 10.00      B   
ATOM   2671  CA  VAL B 123       6.444 -26.321  -6.829  1.00 10.00      B   
ATOM   2672  CB  VAL B 123       7.508 -25.445  -6.135  1.00 10.00      B   
ATOM   2673  CG1 VAL B 123       8.070 -26.145  -4.904  1.00 10.00      B   
ATOM   2674  CG2 VAL B 123       8.625 -25.098  -7.108  1.00 10.00      B   
ATOM   2675  C   VAL B 123       5.293 -26.591  -5.864  1.00 10.00      B   
ATOM   2676  O   VAL B 123       5.213 -27.663  -5.269  1.00 10.00      B   
ATOM   2677  N   PHE B 124       4.390 -25.620  -5.742  1.00 10.00      B   
ATOM   2678  HN  PHE B 124       4.506 -24.799  -6.263  1.00 10.00      B   
ATOM   2679  CA  PHE B 124       3.231 -25.744  -4.857  1.00 10.00      B   
ATOM   2680  CB  PHE B 124       2.377 -24.472  -4.895  1.00 10.00      B   
ATOM   2681  CG  PHE B 124       3.035 -23.273  -4.272  1.00 10.00      B   
ATOM   2682  CD1 PHE B 124       3.321 -22.151  -5.031  1.00 10.00      B   
ATOM   2683  CD2 PHE B 124       3.366 -23.269  -2.927  1.00 10.00      B   
ATOM   2684  CE1 PHE B 124       3.926 -21.046  -4.461  1.00 10.00      B   
ATOM   2685  CE2 PHE B 124       3.970 -22.168  -2.351  1.00 10.00      B   
ATOM   2686  CZ  PHE B 124       4.250 -21.055  -3.118  1.00 10.00      B   
ATOM   2687  C   PHE B 124       2.382 -26.957  -5.224  1.00 10.00      B   
ATOM   2688  O   PHE B 124       2.043 -27.772  -4.366  1.00 10.00      B   
ATOM   2689  N   ASN B 125       2.061 -27.081  -6.508  1.00 10.00      B   
ATOM   2690  HN  ASN B 125       2.364 -26.396  -7.144  1.00 10.00      B   
ATOM   2691  CA  ASN B 125       1.258 -28.201  -6.994  1.00 10.00      B   
ATOM   2692  CB  ASN B 125       0.966 -28.038  -8.489  1.00 10.00      B   
ATOM   2693  CG  ASN B 125      -0.142 -28.953  -8.982  1.00 10.00      B   
ATOM   2694  OD1 ASN B 125      -1.322 -28.622  -8.889  1.00 10.00      B   
ATOM   2695  ND2 ASN B 125       0.229 -30.105  -9.522  1.00 10.00      B   
ATOM   2696 HD21 ASN B 125       1.189 -30.306  -9.579  1.00 10.00      B   
ATOM   2697 HD22 ASN B 125      -0.470 -30.708  -9.849  1.00 10.00      B   
ATOM   2698  C   ASN B 125       1.986 -29.517  -6.743  1.00 10.00      B   
ATOM   2699  O   ASN B 125       1.368 -30.541  -6.451  1.00 10.00      B   
ATOM   2700  N   ARG B 126       3.306 -29.469  -6.848  1.00 10.00      B   
ATOM   2701  HN  ARG B 126       3.732 -28.618  -7.079  1.00 10.00      B   
ATOM   2702  CA  ARG B 126       4.141 -30.639  -6.627  1.00 10.00      B   
ATOM   2703  CB  ARG B 126       5.596 -30.314  -6.981  1.00 10.00      B   
ATOM   2704  CG  ARG B 126       6.547 -31.498  -6.918  1.00 10.00      B   
ATOM   2705  CD  ARG B 126       6.427 -32.370  -8.156  1.00 10.00      B   
ATOM   2706  NE  ARG B 126       7.476 -33.385  -8.215  1.00 10.00      B   
ATOM   2707  HE  ARG B 126       7.777 -33.776  -7.358  1.00 10.00      B   
ATOM   2708  CZ  ARG B 126       8.046 -33.807  -9.340  1.00 10.00      B   
ATOM   2709  NH1 ARG B 126       7.674 -33.308 -10.516  1.00 10.00      B   
ATOM   2710 HH11 ARG B 126       8.127 -33.642 -11.396  1.00 10.00      B   
ATOM   2711 HH12 ARG B 126       6.932 -32.580 -10.567  1.00 10.00      B   
ATOM   2712  NH2 ARG B 126       8.993 -34.727  -9.286  1.00 10.00      B   
ATOM   2713 HH21 ARG B 126       9.447 -35.071 -10.157  1.00 10.00      B   
ATOM   2714 HH22 ARG B 126       9.291 -35.112  -8.353  1.00 10.00      B   
ATOM   2715  C   ARG B 126       4.044 -31.084  -5.169  1.00 10.00      B   
ATOM   2716  O   ARG B 126       3.858 -32.264  -4.883  1.00 10.00      B   
ATOM   2717  N   ILE B 127       4.154 -30.123  -4.256  1.00 10.00      B   
ATOM   2718  HN  ILE B 127       4.293 -29.197  -4.553  1.00 10.00      B   
ATOM   2719  CA  ILE B 127       4.080 -30.402  -2.825  1.00 10.00      B   
ATOM   2720  CB  ILE B 127       4.324 -29.126  -1.988  1.00 10.00      B   
ATOM   2721  CG1 ILE B 127       5.645 -28.465  -2.382  1.00 10.00      B   
ATOM   2722  CG2 ILE B 127       4.316 -29.449  -0.500  1.00 10.00      B   
ATOM   2723  CD1 ILE B 127       5.829 -27.073  -1.817  1.00 10.00      B   
ATOM   2724  C   ILE B 127       2.715 -30.980  -2.453  1.00 10.00      B   
ATOM   2725  O   ILE B 127       2.624 -32.058  -1.857  1.00 10.00      B   
ATOM   2726  N   PHE B 128       1.657 -30.270  -2.837  1.00 10.00      B   
ATOM   2727  HN  PHE B 128       1.798 -29.431  -3.334  1.00 10.00      B   
ATOM   2728  CA  PHE B 128       0.295 -30.694  -2.537  1.00 10.00      B   
ATOM   2729  CB  PHE B 128      -0.720 -29.621  -2.933  1.00 10.00      B   
ATOM   2730  CG  PHE B 128      -0.701 -28.416  -2.034  1.00 10.00      B   
ATOM   2731  CD1 PHE B 128      -0.701 -27.140  -2.568  1.00 10.00      B   
ATOM   2732  CD2 PHE B 128      -0.683 -28.559  -0.656  1.00 10.00      B   
ATOM   2733  CE1 PHE B 128      -0.684 -26.026  -1.748  1.00 10.00      B   
ATOM   2734  CE2 PHE B 128      -0.665 -27.452   0.173  1.00 10.00      B   
ATOM   2735  CZ  PHE B 128      -0.667 -26.182  -0.374  1.00 10.00      B   
ATOM   2736  C   PHE B 128      -0.052 -32.038  -3.176  1.00 10.00      B   
ATOM   2737  O   PHE B 128      -0.951 -32.738  -2.707  1.00 10.00      B   
ATOM   2738  N   MET B 129       0.663 -32.394  -4.239  1.00 10.00      B   
ATOM   2739  HN  MET B 129       1.357 -31.784  -4.574  1.00 10.00      B   
ATOM   2740  CA  MET B 129       0.438 -33.660  -4.927  1.00 10.00      B   
ATOM   2741  CB  MET B 129       1.288 -33.738  -6.199  1.00 10.00      B   
ATOM   2742  CG  MET B 129       1.055 -34.987  -7.034  1.00 10.00      B   
ATOM   2743  SD  MET B 129       1.897 -34.920  -8.628  1.00 10.00      B   
ATOM   2744  CE  MET B 129       3.607 -35.072  -8.116  1.00 10.00      B   
ATOM   2745  C   MET B 129       0.764 -34.830  -4.004  1.00 10.00      B   
ATOM   2746  O   MET B 129       0.050 -35.834  -3.980  1.00 10.00      B   
ATOM   2747  N   TYR B 130       1.838 -34.688  -3.235  1.00 10.00      B   
ATOM   2748  HN  TYR B 130       2.366 -33.860  -3.294  1.00 10.00      B   
ATOM   2749  CA  TYR B 130       2.251 -35.729  -2.305  1.00 10.00      B   
ATOM   2750  CB  TYR B 130       3.751 -35.644  -2.031  1.00 10.00      B   
ATOM   2751  CG  TYR B 130       4.602 -35.884  -3.256  1.00 10.00      B   
ATOM   2752  CD1 TYR B 130       5.208 -34.830  -3.920  1.00 10.00      B   
ATOM   2753  CD2 TYR B 130       4.795 -37.167  -3.749  1.00 10.00      B   
ATOM   2754  CE1 TYR B 130       5.983 -35.042  -5.041  1.00 10.00      B   
ATOM   2755  CE2 TYR B 130       5.569 -37.389  -4.870  1.00 10.00      B   
ATOM   2756  CZ  TYR B 130       6.160 -36.324  -5.509  1.00 10.00      B   
ATOM   2757  OH  TYR B 130       6.933 -36.541  -6.624  1.00 10.00      B   
ATOM   2758  HH  TYR B 130       7.759 -36.025  -6.547  1.00 10.00      B   
ATOM   2759  C   TYR B 130       1.470 -35.619  -1.006  1.00 10.00      B   
ATOM   2760  O   TYR B 130       1.139 -36.626  -0.377  1.00 10.00      B   
ATOM   2761  N   LEU B 131       1.160 -34.385  -0.622  1.00 10.00      B   
ATOM   2762  HN  LEU B 131       1.457 -33.626  -1.170  1.00 10.00      B   
ATOM   2763  CA  LEU B 131       0.406 -34.122   0.596  1.00 10.00      B   
ATOM   2764  CB  LEU B 131       0.358 -32.615   0.865  1.00 10.00      B   
ATOM   2765  CG  LEU B 131      -0.207 -32.178   2.218  1.00 10.00      B   
ATOM   2766  CD1 LEU B 131       0.617 -32.748   3.362  1.00 10.00      B   
ATOM   2767  CD2 LEU B 131      -0.271 -30.661   2.306  1.00 10.00      B   
ATOM   2768  C   LEU B 131      -1.006 -34.695   0.490  1.00 10.00      B   
ATOM   2769  O   LEU B 131      -1.641 -35.014   1.499  1.00 10.00      B   
ATOM   2770  N   ASN B 132      -1.491 -34.817  -0.737  1.00 10.00      B   
ATOM   2771  HN  ASN B 132      -0.943 -34.526  -1.496  1.00 10.00      B   
ATOM   2772  CA  ASN B 132      -2.818 -35.363  -0.988  1.00 10.00      B   
ATOM   2773  CB  ASN B 132      -3.460 -34.694  -2.211  1.00 10.00      B   
ATOM   2774  CG  ASN B 132      -4.640 -35.470  -2.768  1.00 10.00      B   
ATOM   2775  OD1 ASN B 132      -4.497 -36.245  -3.711  1.00 10.00      B   
ATOM   2776  ND2 ASN B 132      -5.811 -35.275  -2.186  1.00 10.00      B   
ATOM   2777 HD21 ASN B 132      -5.859 -34.646  -1.436  1.00 10.00      B   
ATOM   2778 HD22 ASN B 132      -6.585 -35.771  -2.526  1.00 10.00      B   
ATOM   2779  C   ASN B 132      -2.742 -36.874  -1.176  1.00 10.00      B   
ATOM   2780  O   ASN B 132      -3.630 -37.609  -0.739  1.00 10.00      B   
ATOM   2781  N   LYS B 133      -1.662 -37.328  -1.808  1.00 10.00      B   
ATOM   2782  HN  LYS B 133      -0.988 -36.688  -2.116  1.00 10.00      B   
ATOM   2783  CA  LYS B 133      -1.455 -38.749  -2.061  1.00 10.00      B   
ATOM   2784  CB  LYS B 133      -0.186 -38.971  -2.892  1.00 10.00      B   
ATOM   2785  CG  LYS B 133       0.093 -40.429  -3.216  1.00 10.00      B   
ATOM   2786  CD  LYS B 133       1.505 -40.629  -3.737  1.00 10.00      B   
ATOM   2787  CE  LYS B 133       1.794 -42.103  -3.957  1.00 10.00      B   
ATOM   2788  NZ  LYS B 133       3.194 -42.338  -4.387  1.00 10.00      B   
ATOM   2789  HZ1 LYS B 133       3.352 -43.354  -4.551  1.00 10.00      B   
ATOM   2790  HZ2 LYS B 133       3.850 -42.011  -3.651  1.00 10.00      B   
ATOM   2791  HZ3 LYS B 133       3.392 -41.821  -5.268  1.00 10.00      B   
ATOM   2792  C   LYS B 133      -1.363 -39.528  -0.751  1.00 10.00      B   
ATOM   2793  O   LYS B 133      -1.997 -40.570  -0.588  1.00 10.00      B   
ATOM   2794  N   ASN B 134      -0.573 -39.012   0.183  1.00 10.00      B   
ATOM   2795  HN  ASN B 134      -0.097 -38.172   0.000  1.00 10.00      B   
ATOM   2796  CA  ASN B 134      -0.403 -39.662   1.476  1.00 10.00      B   
ATOM   2797  CB  ASN B 134       1.076 -39.701   1.891  1.00 10.00      B   
ATOM   2798  CG  ASN B 134       1.905 -40.646   1.040  1.00 10.00      B   
ATOM   2799  OD1 ASN B 134       1.378 -41.578   0.429  1.00 10.00      B   
ATOM   2800  ND2 ASN B 134       3.215 -40.434   1.013  1.00 10.00      B   
ATOM   2801 HD21 ASN B 134       3.578 -39.686   1.541  1.00 10.00      B   
ATOM   2802 HD22 ASN B 134       3.765 -41.023   0.456  1.00 10.00      B   
ATOM   2803  C   ASN B 134      -1.236 -38.964   2.541  1.00 10.00      B   
ATOM   2804  O   ASN B 134      -0.885 -38.963   3.722  1.00 10.00      B   
ATOM   2805  N   GLY B 135      -2.343 -38.373   2.119  1.00 10.00      B   
ATOM   2806  HN  GLY B 135      -2.580 -38.410   1.167  1.00 10.00      B   
ATOM   2807  CA  GLY B 135      -3.209 -37.680   3.044  1.00 10.00      B   
ATOM   2808  C   GLY B 135      -4.658 -38.078   2.874  1.00 10.00      B   
ATOM   2809  O   GLY B 135      -5.139 -38.227   1.750  1.00 10.00      B   
ATOM   2810  N   LYS B 136      -5.350 -38.253   3.988  1.00 10.00      B   
ATOM   2811  HN  LYS B 136      -4.903 -38.121   4.854  1.00 10.00      B   
ATOM   2812  CA  LYS B 136      -6.758 -38.635   3.973  1.00 10.00      B   
ATOM   2813  CB  LYS B 136      -6.990 -39.816   4.913  1.00 10.00      B   
ATOM   2814  CG  LYS B 136      -6.223 -41.071   4.542  1.00 10.00      B   
ATOM   2815  CD  LYS B 136      -6.479 -42.179   5.546  1.00 10.00      B   
ATOM   2816  CE  LYS B 136      -5.728 -43.440   5.168  1.00 10.00      B   
ATOM   2817  NZ  LYS B 136      -6.007 -44.557   6.108  1.00 10.00      B   
ATOM   2818  HZ1 LYS B 136      -7.022 -44.788   6.099  1.00 10.00      B   
ATOM   2819  HZ2 LYS B 136      -5.738 -44.287   7.078  1.00 10.00      B   
ATOM   2820  HZ3 LYS B 136      -5.467 -45.398   5.828  1.00 10.00      B   
ATOM   2821  C   LYS B 136      -7.617 -37.457   4.408  1.00 10.00      B   
ATOM   2822  O   LYS B 136      -8.564 -37.606   5.186  1.00 10.00      B   
ATOM   2823  N   SER B 137      -7.288 -36.288   3.884  1.00 10.00      B   
ATOM   2824  HN  SER B 137      -6.552 -36.247   3.238  1.00 10.00      B   
ATOM   2825  CA  SER B 137      -7.995 -35.069   4.222  1.00 10.00      B   
ATOM   2826  CB  SER B 137      -7.033 -34.113   4.943  1.00 10.00      B   
ATOM   2827  OG  SER B 137      -7.424 -32.754   4.809  1.00 10.00      B   
ATOM   2828  HG  SER B 137      -8.088 -32.543   5.481  1.00 10.00      B   
ATOM   2829  C   SER B 137      -8.573 -34.408   2.977  1.00 10.00      B   
ATOM   2830  O   SER B 137      -7.895 -34.289   1.955  1.00 10.00      B   
ATOM   2831  N   ARG B 138      -9.827 -33.980   3.071  1.00 10.00      B   
ATOM   2832  HN  ARG B 138     -10.313 -34.106   3.916  1.00 10.00      B   
ATOM   2833  CA  ARG B 138     -10.502 -33.319   1.962  1.00 10.00      B   
ATOM   2834  CB  ARG B 138     -11.998 -33.164   2.266  1.00 10.00      B   
ATOM   2835  CG  ARG B 138     -12.769 -32.348   1.238  1.00 10.00      B   
ATOM   2836  CD  ARG B 138     -14.270 -32.558   1.372  1.00 10.00      B   
ATOM   2837  NE  ARG B 138     -14.663 -33.923   1.023  1.00 10.00      B   
ATOM   2838  HE  ARG B 138     -13.986 -34.630   1.148  1.00 10.00      B   
ATOM   2839  CZ  ARG B 138     -15.862 -34.265   0.555  1.00 10.00      B   
ATOM   2840  NH1 ARG B 138     -16.803 -33.346   0.378  1.00 10.00      B   
ATOM   2841 HH11 ARG B 138     -16.614 -32.346   0.606  1.00 10.00      B   
ATOM   2842 HH12 ARG B 138     -17.739 -33.619   0.003  1.00 10.00      B   
ATOM   2843  NH2 ARG B 138     -16.115 -35.531   0.256  1.00 10.00      B   
ATOM   2844 HH21 ARG B 138     -17.050 -35.807  -0.110  1.00 10.00      B   
ATOM   2845 HH22 ARG B 138     -15.376 -36.260   0.387  1.00 10.00      B   
ATOM   2846  C   ARG B 138      -9.867 -31.955   1.717  1.00 10.00      B   
ATOM   2847  O   ARG B 138      -9.752 -31.499   0.579  1.00 10.00      B   
ATOM   2848  N   LEU B 139      -9.439 -31.321   2.804  1.00 10.00      B   
ATOM   2849  HN  LEU B 139      -9.569 -31.743   3.682  1.00 10.00      B   
ATOM   2850  CA  LEU B 139      -8.797 -30.014   2.733  1.00 10.00      B   
ATOM   2851  CB  LEU B 139      -8.502 -29.492   4.143  1.00 10.00      B   
ATOM   2852  CG  LEU B 139      -7.973 -28.058   4.251  1.00 10.00      B   
ATOM   2853  CD1 LEU B 139      -8.960 -27.068   3.652  1.00 10.00      B   
ATOM   2854  CD2 LEU B 139      -7.680 -27.709   5.702  1.00 10.00      B   
ATOM   2855  C   LEU B 139      -7.516 -30.092   1.906  1.00 10.00      B   
ATOM   2856  O   LEU B 139      -7.178 -29.163   1.174  1.00 10.00      B   
ATOM   2857  N   HIS B 140      -6.819 -31.221   2.009  1.00 10.00      B   
ATOM   2858  HN  HIS B 140      -7.153 -31.936   2.593  1.00 10.00      B   
ATOM   2859  CA  HIS B 140      -5.583 -31.428   1.261  1.00 10.00      B   
ATOM   2860  CB  HIS B 140      -4.896 -32.729   1.684  1.00 10.00      B   
ATOM   2861  CG  HIS B 140      -4.185 -32.670   3.001  1.00 10.00      B   
ATOM   2862  ND1 HIS B 140      -3.134 -33.501   3.320  1.00 10.00      B   
ATOM   2863  HD1 HIS B 140      -2.724 -34.172   2.717  1.00 10.00      B   
ATOM   2864  CD2 HIS B 140      -4.398 -31.902   4.099  1.00 10.00      B   
ATOM   2865  CE1 HIS B 140      -2.731 -33.250   4.553  1.00 10.00      B   
ATOM   2866  NE2 HIS B 140      -3.483 -32.285   5.044  1.00 10.00      B   
ATOM   2867  HE2 HIS B 140      -3.406 -31.915   5.953  1.00 10.00      B   
ATOM   2868  C   HIS B 140      -5.883 -31.470  -0.231  1.00 10.00      B   
ATOM   2869  O   HIS B 140      -5.131 -30.932  -1.047  1.00 10.00      B   
ATOM   2870  N   THR B 141      -6.995 -32.105  -0.578  1.00 10.00      B   
ATOM   2871  HN  THR B 141      -7.552 -32.515   0.121  1.00 10.00      B   
ATOM   2872  CA  THR B 141      -7.420 -32.215  -1.963  1.00 10.00      B   
ATOM   2873  CB  THR B 141      -8.628 -33.159  -2.084  1.00 10.00      B   
ATOM   2874  OG1 THR B 141      -8.487 -34.225  -1.132  1.00 10.00      B   
ATOM   2875  HG1 THR B 141      -8.808 -35.045  -1.519  1.00 10.00      B   
ATOM   2876  CG2 THR B 141      -8.707 -33.741  -3.486  1.00 10.00      B   
ATOM   2877  C   THR B 141      -7.799 -30.841  -2.507  1.00 10.00      B   
ATOM   2878  O   THR B 141      -7.514 -30.520  -3.662  1.00 10.00      B   
ATOM   2879  N   LEU B 142      -8.439 -30.037  -1.657  1.00 10.00      B   
ATOM   2880  HN  LEU B 142      -8.653 -30.370  -0.757  1.00 10.00      B   
ATOM   2881  CA  LEU B 142      -8.849 -28.688  -2.027  1.00 10.00      B   
ATOM   2882  CB  LEU B 142      -9.592 -28.013  -0.868  1.00 10.00      B   
ATOM   2883  CG  LEU B 142     -10.893 -28.676  -0.409  1.00 10.00      B   
ATOM   2884  CD1 LEU B 142     -11.392 -28.029   0.873  1.00 10.00      B   
ATOM   2885  CD2 LEU B 142     -11.954 -28.598  -1.494  1.00 10.00      B   
ATOM   2886  C   LEU B 142      -7.630 -27.856  -2.417  1.00 10.00      B   
ATOM   2887  O   LEU B 142      -7.647 -27.140  -3.419  1.00 10.00      B   
ATOM   2888  N   TRP B 143      -6.573 -27.973  -1.619  1.00 10.00      B   
ATOM   2889  HN  TRP B 143      -6.635 -28.556  -0.830  1.00 10.00      B   
ATOM   2890  CA  TRP B 143      -5.332 -27.250  -1.871  1.00 10.00      B   
ATOM   2891  CB  TRP B 143      -4.342 -27.495  -0.729  1.00 10.00      B   
ATOM   2892  CG  TRP B 143      -4.760 -26.924   0.591  1.00 10.00      B   
ATOM   2893  CD1 TRP B 143      -5.680 -25.940   0.812  1.00 10.00      B   
ATOM   2894  CD2 TRP B 143      -4.257 -27.297   1.879  1.00 10.00      B   
ATOM   2895  NE1 TRP B 143      -5.782 -25.682   2.157  1.00 10.00      B   
ATOM   2896  HE1 TRP B 143      -6.381 -25.016   2.571  1.00 10.00      B   
ATOM   2897  CE2 TRP B 143      -4.915 -26.499   2.832  1.00 10.00      B   
ATOM   2898  CE3 TRP B 143      -3.310 -28.226   2.316  1.00 10.00      B   
ATOM   2899  CZ2 TRP B 143      -4.660 -26.606   4.198  1.00 10.00      B   
ATOM   2900  CZ3 TRP B 143      -3.058 -28.331   3.671  1.00 10.00      B   
ATOM   2901  CH2 TRP B 143      -3.729 -27.524   4.596  1.00 10.00      B   
ATOM   2902  C   TRP B 143      -4.705 -27.697  -3.186  1.00 10.00      B   
ATOM   2903  O   TRP B 143      -4.254 -26.876  -3.988  1.00 10.00      B   
ATOM   2904  N   TYR B 144      -4.687 -29.008  -3.400  1.00 10.00      B   
ATOM   2905  HN  TYR B 144      -5.071 -29.602  -2.721  1.00 10.00      B   
ATOM   2906  CA  TYR B 144      -4.120 -29.590  -4.611  1.00 10.00      B   
ATOM   2907  CB  TYR B 144      -4.142 -31.123  -4.517  1.00 10.00      B   
ATOM   2908  CG  TYR B 144      -3.448 -31.853  -5.649  1.00 10.00      B   
ATOM   2909  CD1 TYR B 144      -2.394 -31.274  -6.349  1.00 10.00      B   
ATOM   2910  CD2 TYR B 144      -3.847 -33.133  -6.018  1.00 10.00      B   
ATOM   2911  CE1 TYR B 144      -1.767 -31.943  -7.382  1.00 10.00      B   
ATOM   2912  CE2 TYR B 144      -3.223 -33.810  -7.049  1.00 10.00      B   
ATOM   2913  CZ  TYR B 144      -2.183 -33.212  -7.728  1.00 10.00      B   
ATOM   2914  OH  TYR B 144      -1.559 -33.883  -8.757  1.00 10.00      B   
ATOM   2915  HH  TYR B 144      -0.630 -33.636  -8.782  1.00 10.00      B   
ATOM   2916  C   TYR B 144      -4.868 -29.100  -5.852  1.00 10.00      B   
ATOM   2917  O   TYR B 144      -4.255 -28.676  -6.830  1.00 10.00      B   
ATOM   2918  N   ALA B 145      -6.195 -29.132  -5.794  1.00 10.00      B   
ATOM   2919  HN  ALA B 145      -6.633 -29.467  -4.979  1.00 10.00      B   
ATOM   2920  CA  ALA B 145      -7.020 -28.691  -6.913  1.00 10.00      B   
ATOM   2921  CB  ALA B 145      -8.480 -29.033  -6.666  1.00 10.00      B   
ATOM   2922  C   ALA B 145      -6.858 -27.194  -7.172  1.00 10.00      B   
ATOM   2923  O   ALA B 145      -6.791 -26.756  -8.320  1.00 10.00      B   
ATOM   2924  N   PHE B 146      -6.780 -26.414  -6.099  1.00 10.00      B   
ATOM   2925  HN  PHE B 146      -6.834 -26.821  -5.207  1.00 10.00      B   
ATOM   2926  CA  PHE B 146      -6.625 -24.968  -6.214  1.00 10.00      B   
ATOM   2927  CB  PHE B 146      -6.757 -24.298  -4.846  1.00 10.00      B   
ATOM   2928  CG  PHE B 146      -6.755 -22.797  -4.905  1.00 10.00      B   
ATOM   2929  CD1 PHE B 146      -7.808 -22.113  -5.488  1.00 10.00      B   
ATOM   2930  CD2 PHE B 146      -5.700 -22.070  -4.376  1.00 10.00      B   
ATOM   2931  CE1 PHE B 146      -7.811 -20.732  -5.547  1.00 10.00      B   
ATOM   2932  CE2 PHE B 146      -5.694 -20.689  -4.431  1.00 10.00      B   
ATOM   2933  CZ  PHE B 146      -6.752 -20.019  -5.017  1.00 10.00      B   
ATOM   2934  C   PHE B 146      -5.291 -24.602  -6.858  1.00 10.00      B   
ATOM   2935  O   PHE B 146      -5.176 -23.580  -7.541  1.00 10.00      B   
ATOM   2936  N   SER B 147      -4.292 -25.448  -6.655  1.00 10.00      B   
ATOM   2937  HN  SER B 147      -4.448 -26.249  -6.113  1.00 10.00      B   
ATOM   2938  CA  SER B 147      -2.968 -25.219  -7.215  1.00 10.00      B   
ATOM   2939  CB  SER B 147      -1.971 -26.237  -6.667  1.00 10.00      B   
ATOM   2940  OG  SER B 147      -1.904 -26.155  -5.254  1.00 10.00      B   
ATOM   2941  HG  SER B 147      -2.717 -26.510  -4.871  1.00 10.00      B   
ATOM   2942  C   SER B 147      -2.999 -25.248  -8.742  1.00 10.00      B   
ATOM   2943  O   SER B 147      -2.248 -24.523  -9.405  1.00 10.00      B   
ATOM   2944  N   PHE B 148      -3.886 -26.067  -9.297  1.00 10.00      B   
ATOM   2945  HN  PHE B 148      -4.452 -26.624  -8.720  1.00 10.00      B   
ATOM   2946  CA  PHE B 148      -4.025 -26.169 -10.743  1.00 10.00      B   
ATOM   2947  CB  PHE B 148      -4.967 -27.309 -11.128  1.00 10.00      B   
ATOM   2948  CG  PHE B 148      -4.346 -28.670 -11.004  1.00 10.00      B   
ATOM   2949  CD1 PHE B 148      -4.796 -29.570 -10.052  1.00 10.00      B   
ATOM   2950  CD2 PHE B 148      -3.311 -29.051 -11.842  1.00 10.00      B   
ATOM   2951  CE1 PHE B 148      -4.227 -30.823  -9.941  1.00 10.00      B   
ATOM   2952  CE2 PHE B 148      -2.737 -30.303 -11.736  1.00 10.00      B   
ATOM   2953  CZ  PHE B 148      -3.196 -31.190 -10.783  1.00 10.00      B   
ATOM   2954  C   PHE B 148      -4.515 -24.847 -11.325  1.00 10.00      B   
ATOM   2955  O   PHE B 148      -4.145 -24.472 -12.438  1.00 10.00      B   
ATOM   2956  N   HIS B 149      -5.330 -24.134 -10.552  1.00 10.00      B   
ATOM   2957  HN  HIS B 149      -5.578 -24.486  -9.669  1.00 10.00      B   
ATOM   2958  CA  HIS B 149      -5.860 -22.841 -10.976  1.00 10.00      B   
ATOM   2959  CB  HIS B 149      -6.869 -22.310  -9.944  1.00 10.00      B   
ATOM   2960  CG  HIS B 149      -7.253 -20.868 -10.123  1.00 10.00      B   
ATOM   2961  ND1 HIS B 149      -7.952 -20.402 -11.213  1.00 10.00      B   
ATOM   2962  HD1 HIS B 149      -8.272 -20.945 -11.967  1.00 10.00      B   
ATOM   2963  CD2 HIS B 149      -7.024 -19.785  -9.338  1.00 10.00      B   
ATOM   2964  CE1 HIS B 149      -8.135 -19.099 -11.094  1.00 10.00      B   
ATOM   2965  NE2 HIS B 149      -7.583 -18.703  -9.968  1.00 10.00      B   
ATOM   2966  HE2 HIS B 149      -7.568 -17.775  -9.639  1.00 10.00      B   
ATOM   2967  C   HIS B 149      -4.714 -21.852 -11.155  1.00 10.00      B   
ATOM   2968  O   HIS B 149      -4.727 -21.025 -12.064  1.00 10.00      B   
ATOM   2969  N   LEU B 150      -3.726 -21.953 -10.278  1.00 10.00      B   
ATOM   2970  HN  LEU B 150      -3.778 -22.639  -9.577  1.00 10.00      B   
ATOM   2971  CA  LEU B 150      -2.564 -21.081 -10.333  1.00 10.00      B   
ATOM   2972  CB  LEU B 150      -1.771 -21.171  -9.030  1.00 10.00      B   
ATOM   2973  CG  LEU B 150      -2.530 -20.802  -7.752  1.00 10.00      B   
ATOM   2974  CD1 LEU B 150      -1.699 -21.125  -6.522  1.00 10.00      B   
ATOM   2975  CD2 LEU B 150      -2.922 -19.333  -7.764  1.00 10.00      B   
ATOM   2976  C   LEU B 150      -1.689 -21.455 -11.524  1.00 10.00      B   
ATOM   2977  O   LEU B 150      -1.163 -20.590 -12.222  1.00 10.00      B   
ATOM   2978  N   LEU B 151      -1.557 -22.755 -11.762  1.00 10.00      B   
ATOM   2979  HN  LEU B 151      -2.001 -23.395 -11.165  1.00 10.00      B   
ATOM   2980  CA  LEU B 151      -0.763 -23.256 -12.878  1.00 10.00      B   
ATOM   2981  CB  LEU B 151      -0.644 -24.781 -12.811  1.00 10.00      B   
ATOM   2982  CG  LEU B 151       0.412 -25.333 -11.854  1.00 10.00      B   
ATOM   2983  CD1 LEU B 151       0.394 -26.853 -11.865  1.00 10.00      B   
ATOM   2984  CD2 LEU B 151       1.791 -24.813 -12.228  1.00 10.00      B   
ATOM   2985  C   LEU B 151      -1.376 -22.836 -14.210  1.00 10.00      B   
ATOM   2986  O   LEU B 151      -0.667 -22.587 -15.186  1.00 10.00      B   
ATOM   2987  N   LEU B 152      -2.699 -22.734 -14.233  1.00 10.00      B   
ATOM   2988  HN  LEU B 152      -3.209 -22.947 -13.420  1.00 10.00      B   
ATOM   2989  CA  LEU B 152      -3.420 -22.340 -15.435  1.00 10.00      B   
ATOM   2990  CB  LEU B 152      -4.920 -22.588 -15.270  1.00 10.00      B   
ATOM   2991  CG  LEU B 152      -5.369 -24.049 -15.332  1.00 10.00      B   
ATOM   2992  CD1 LEU B 152      -6.830 -24.175 -14.942  1.00 10.00      B   
ATOM   2993  CD2 LEU B 152      -5.139 -24.620 -16.723  1.00 10.00      B   
ATOM   2994  C   LEU B 152      -3.161 -20.879 -15.797  1.00 10.00      B   
ATOM   2995  O   LEU B 152      -3.563 -20.419 -16.865  1.00 10.00      B   
ATOM   2996  N   GLN B 153      -2.491 -20.155 -14.904  1.00 10.00      B   
ATOM   2997  HN  GLN B 153      -2.207 -20.574 -14.062  1.00 10.00      B   
ATOM   2998  CA  GLN B 153      -2.171 -18.753 -15.137  1.00 10.00      B   
ATOM   2999  CB  GLN B 153      -2.736 -17.874 -14.014  1.00 10.00      B   
ATOM   3000  CG  GLN B 153      -4.199 -18.130 -13.685  1.00 10.00      B   
ATOM   3001  CD  GLN B 153      -5.110 -18.011 -14.892  1.00 10.00      B   
ATOM   3002  OE1 GLN B 153      -4.868 -17.213 -15.799  1.00 10.00      B   
ATOM   3003  NE2 GLN B 153      -6.160 -18.813 -14.913  1.00 10.00      B   
ATOM   3004 HE21 GLN B 153      -6.288 -19.425 -14.161  1.00 10.00      B   
ATOM   3005 HE22 GLN B 153      -6.770 -18.764 -15.683  1.00 10.00      B   
ATOM   3006  C   GLN B 153      -0.660 -18.559 -15.238  1.00 10.00      B   
ATOM   3007  O   GLN B 153      -0.168 -17.432 -15.294  1.00 10.00      B   
ATOM   3008  N   GLU B 154       0.071 -19.669 -15.273  1.00 10.00      B   
ATOM   3009  HN  GLU B 154      -0.380 -20.541 -15.238  1.00 10.00      B   
ATOM   3010  CA  GLU B 154       1.528 -19.630 -15.360  1.00 10.00      B   
ATOM   3011  CB  GLU B 154       2.132 -20.833 -14.631  1.00 10.00      B   
ATOM   3012  CG  GLU B 154       2.635 -20.532 -13.228  1.00 10.00      B   
ATOM   3013  CD  GLU B 154       3.911 -19.713 -13.228  1.00 10.00      B   
ATOM   3014  OE1 GLU B 154       4.946 -20.218 -13.721  1.00 10.00      B   
ATOM   3015  OE2 GLU B 154       3.887 -18.566 -12.734  1.00 10.00      B   
ATOM   3016  C   GLU B 154       2.007 -19.612 -16.810  1.00 10.00      B   
ATOM   3017  O   GLU B 154       3.198 -19.440 -17.076  1.00 10.00      B   
ATOM   3018  N   GLY B 155       1.086 -19.790 -17.740  1.00 10.00      B   
ATOM   3019  HN  GLY B 155       0.150 -19.914 -17.477  1.00 10.00      B   
ATOM   3020  CA  GLY B 155       1.447 -19.796 -19.143  1.00 10.00      B   
ATOM   3021  C   GLY B 155       1.666 -21.199 -19.660  1.00 10.00      B   
ATOM   3022  O   GLY B 155       2.384 -21.409 -20.638  1.00 10.00      B   
ATOM   3023  N   GLU B 156       1.044 -22.161 -18.999  1.00 10.00      B   
ATOM   3024  HN  GLU B 156       0.477 -21.923 -18.236  1.00 10.00      B   
ATOM   3025  CA  GLU B 156       1.161 -23.560 -19.383  1.00 10.00      B   
ATOM   3026  CB  GLU B 156       1.009 -24.455 -18.151  1.00 10.00      B   
ATOM   3027  CG  GLU B 156       2.000 -24.163 -17.036  1.00 10.00      B   
ATOM   3028  CD  GLU B 156       3.272 -24.968 -17.168  1.00 10.00      B   
ATOM   3029  OE1 GLU B 156       3.279 -26.151 -16.760  1.00 10.00      B   
ATOM   3030  OE2 GLU B 156       4.275 -24.427 -17.669  1.00 10.00      B   
ATOM   3031  C   GLU B 156       0.085 -23.906 -20.407  1.00 10.00      B   
ATOM   3032  O   GLU B 156      -0.816 -24.700 -20.135  1.00 10.00      B   
ATOM   3033  N   THR B 157       0.186 -23.305 -21.584  1.00 10.00      B   
ATOM   3034  HN  THR B 157       0.941 -22.696 -21.744  1.00 10.00      B   
ATOM   3035  CA  THR B 157      -0.780 -23.520 -22.653  1.00 10.00      B   
ATOM   3036  CB  THR B 157      -0.474 -22.607 -23.851  1.00 10.00      B   
ATOM   3037  OG1 THR B 157       0.894 -22.180 -23.774  1.00 10.00      B   
ATOM   3038  HG1 THR B 157       1.400 -22.603 -24.481  1.00 10.00      B   
ATOM   3039  CG2 THR B 157      -1.384 -21.390 -23.829  1.00 10.00      B   
ATOM   3040  C   THR B 157      -0.809 -24.972 -23.120  1.00 10.00      B   
ATOM   3041  O   THR B 157      -1.877 -25.525 -23.387  1.00 10.00      B   
ATOM   3042  N   ASP B 158       0.359 -25.595 -23.187  1.00 10.00      B   
ATOM   3043  HN  ASP B 158       1.177 -25.115 -22.923  1.00 10.00      B   
ATOM   3044  CA  ASP B 158       0.462 -26.981 -23.639  1.00 10.00      B   
ATOM   3045  CB  ASP B 158       1.907 -27.335 -23.988  1.00 10.00      B   
ATOM   3046  CG  ASP B 158       2.328 -26.804 -25.340  1.00 10.00      B   
ATOM   3047  OD1 ASP B 158       3.321 -26.048 -25.404  1.00 10.00      B   
ATOM   3048  OD2 ASP B 158       1.675 -27.143 -26.352  1.00 10.00      B   
ATOM   3049  C   ASP B 158      -0.080 -27.960 -22.607  1.00 10.00      B   
ATOM   3050  O   ASP B 158      -0.380 -29.108 -22.923  1.00 10.00      B   
ATOM   3051  N   LYS B 159      -0.216 -27.501 -21.373  1.00 10.00      B   
ATOM   3052  HN  LYS B 159       0.016 -26.565 -21.180  1.00 10.00      B   
ATOM   3053  CA  LYS B 159      -0.711 -28.351 -20.300  1.00 10.00      B   
ATOM   3054  CB  LYS B 159       0.368 -28.541 -19.233  1.00 10.00      B   
ATOM   3055  CG  LYS B 159       1.430 -29.564 -19.601  1.00 10.00      B   
ATOM   3056  CD  LYS B 159       2.634 -29.470 -18.675  1.00 10.00      B   
ATOM   3057  CE  LYS B 159       3.605 -28.395 -19.137  1.00 10.00      B   
ATOM   3058  NZ  LYS B 159       4.606 -28.057 -18.089  1.00 10.00      B   
ATOM   3059  HZ1 LYS B 159       4.199 -27.375 -17.407  1.00 10.00      B   
ATOM   3060  HZ2 LYS B 159       5.448 -27.630 -18.524  1.00 10.00      B   
ATOM   3061  HZ3 LYS B 159       4.895 -28.913 -17.573  1.00 10.00      B   
ATOM   3062  C   LYS B 159      -1.983 -27.780 -19.678  1.00 10.00      B   
ATOM   3063  O   LYS B 159      -2.397 -28.200 -18.597  1.00 10.00      B   
ATOM   3064  N   ALA B 160      -2.605 -26.837 -20.373  1.00 10.00      B   
ATOM   3065  HN  ALA B 160      -2.230 -26.555 -21.235  1.00 10.00      B   
ATOM   3066  CA  ALA B 160      -3.827 -26.201 -19.890  1.00 10.00      B   
ATOM   3067  CB  ALA B 160      -4.251 -25.079 -20.826  1.00 10.00      B   
ATOM   3068  C   ALA B 160      -4.947 -27.217 -19.730  1.00 10.00      B   
ATOM   3069  O   ALA B 160      -5.618 -27.262 -18.698  1.00 10.00      B   
ATOM   3070  N   SER B 161      -5.137 -28.039 -20.752  1.00 10.00      B   
ATOM   3071  HN  SER B 161      -4.564 -27.956 -21.545  1.00 10.00      B   
ATOM   3072  CA  SER B 161      -6.170 -29.061 -20.731  1.00 10.00      B   
ATOM   3073  CB  SER B 161      -6.250 -29.757 -22.092  1.00 10.00      B   
ATOM   3074  OG  SER B 161      -7.279 -30.732 -22.124  1.00 10.00      B   
ATOM   3075  HG  SER B 161      -6.917 -31.565 -22.454  1.00 10.00      B   
ATOM   3076  C   SER B 161      -5.892 -30.078 -19.629  1.00 10.00      B   
ATOM   3077  O   SER B 161      -6.801 -30.497 -18.911  1.00 10.00      B   
ATOM   3078  N   LEU B 162      -4.625 -30.453 -19.491  1.00 10.00      B   
ATOM   3079  HN  LEU B 162      -3.946 -30.072 -20.091  1.00 10.00      B   
ATOM   3080  CA  LEU B 162      -4.212 -31.421 -18.482  1.00 10.00      B   
ATOM   3081  CB  LEU B 162      -2.726 -31.752 -18.638  1.00 10.00      B   
ATOM   3082  CG  LEU B 162      -2.163 -32.819 -17.696  1.00 10.00      B   
ATOM   3083  CD1 LEU B 162      -2.856 -34.155 -17.920  1.00 10.00      B   
ATOM   3084  CD2 LEU B 162      -0.660 -32.955 -17.878  1.00 10.00      B   
ATOM   3085  C   LEU B 162      -4.500 -30.914 -17.071  1.00 10.00      B   
ATOM   3086  O   LEU B 162      -5.083 -31.628 -16.257  1.00 10.00      B   
ATOM   3087  N   TYR B 163      -4.112 -29.675 -16.792  1.00 10.00      B   
ATOM   3088  HN  TYR B 163      -3.664 -29.142 -17.486  1.00 10.00      B   
ATOM   3089  CA  TYR B 163      -4.332 -29.089 -15.473  1.00 10.00      B   
ATOM   3090  CB  TYR B 163      -3.606 -27.746 -15.336  1.00 10.00      B   
ATOM   3091  CG  TYR B 163      -2.096 -27.841 -15.374  1.00 10.00      B   
ATOM   3092  CD1 TYR B 163      -1.430 -28.956 -14.877  1.00 10.00      B   
ATOM   3093  CD2 TYR B 163      -1.337 -26.812 -15.908  1.00 10.00      B   
ATOM   3094  CE1 TYR B 163      -0.051 -29.040 -14.912  1.00 10.00      B   
ATOM   3095  CE2 TYR B 163       0.040 -26.886 -15.946  1.00 10.00      B   
ATOM   3096  CZ  TYR B 163       0.679 -28.000 -15.449  1.00 10.00      B   
ATOM   3097  OH  TYR B 163       2.052 -28.078 -15.495  1.00 10.00      B   
ATOM   3098  HH  TYR B 163       2.413 -27.234 -15.827  1.00 10.00      B   
ATOM   3099  C   TYR B 163      -5.817 -28.909 -15.181  1.00 10.00      B   
ATOM   3100  O   TYR B 163      -6.280 -29.205 -14.079  1.00 10.00      B   
ATOM   3101  N   ASN B 164      -6.556 -28.431 -16.176  1.00 10.00      B   
ATOM   3102  HN  ASN B 164      -6.124 -28.224 -17.036  1.00 10.00      B   
ATOM   3103  CA  ASN B 164      -7.990 -28.198 -16.027  1.00 10.00      B   
ATOM   3104  CB  ASN B 164      -8.565 -27.528 -17.283  1.00 10.00      B   
ATOM   3105  CG  ASN B 164      -9.954 -26.952 -17.059  1.00 10.00      B   
ATOM   3106  OD1 ASN B 164     -10.101 -25.806 -16.630  1.00 10.00      B   
ATOM   3107  ND2 ASN B 164     -10.982 -27.724 -17.381  1.00 10.00      B   
ATOM   3108 HD21 ASN B 164     -10.799 -28.618 -17.738  1.00 10.00      B   
ATOM   3109 HD22 ASN B 164     -11.889 -27.374 -17.232  1.00 10.00      B   
ATOM   3110  C   ASN B 164      -8.744 -29.492 -15.729  1.00 10.00      B   
ATOM   3111  O   ASN B 164      -9.576 -29.538 -14.823  1.00 10.00      B   
ATOM   3112  N   SER B 165      -8.440 -30.546 -16.481  1.00 10.00      B   
ATOM   3113  HN  SER B 165      -7.752 -30.457 -17.175  1.00 10.00      B   
ATOM   3114  CA  SER B 165      -9.101 -31.833 -16.295  1.00 10.00      B   
ATOM   3115  CB  SER B 165      -8.776 -32.791 -17.444  1.00 10.00      B   
ATOM   3116  OG  SER B 165      -7.389 -32.791 -17.737  1.00 10.00      B   
ATOM   3117  HG  SER B 165      -7.169 -32.008 -18.261  1.00 10.00      B   
ATOM   3118  C   SER B 165      -8.758 -32.456 -14.942  1.00 10.00      B   
ATOM   3119  O   SER B 165      -9.650 -32.884 -14.208  1.00 10.00      B   
ATOM   3120  N   LEU B 166      -7.469 -32.487 -14.609  1.00 10.00      B   
ATOM   3121  HN  LEU B 166      -6.801 -32.127 -15.237  1.00 10.00      B   
ATOM   3122  CA  LEU B 166      -7.021 -33.054 -13.341  1.00 10.00      B   
ATOM   3123  CB  LEU B 166      -5.495 -33.031 -13.236  1.00 10.00      B   
ATOM   3124  CG  LEU B 166      -4.742 -34.006 -14.143  1.00 10.00      B   
ATOM   3125  CD1 LEU B 166      -3.241 -33.846 -13.966  1.00 10.00      B   
ATOM   3126  CD2 LEU B 166      -5.167 -35.439 -13.863  1.00 10.00      B   
ATOM   3127  C   LEU B 166      -7.643 -32.319 -12.160  1.00 10.00      B   
ATOM   3128  O   LEU B 166      -8.088 -32.946 -11.197  1.00 10.00      B   
ATOM   3129  N   GLY B 167      -7.678 -30.991 -12.245  1.00 10.00      B   
ATOM   3130  HN  GLY B 167      -7.300 -30.547 -13.037  1.00 10.00      B   
ATOM   3131  CA  GLY B 167      -8.258 -30.193 -11.182  1.00 10.00      B   
ATOM   3132  C   GLY B 167      -9.748 -30.433 -11.042  1.00 10.00      B   
ATOM   3133  O   GLY B 167     -10.266 -30.541  -9.928  1.00 10.00      B   
ATOM   3134  N   LYS B 168     -10.436 -30.525 -12.174  1.00 10.00      B   
ATOM   3135  HN  LYS B 168      -9.964 -30.423 -13.029  1.00 10.00      B   
ATOM   3136  CA  LYS B 168     -11.872 -30.764 -12.180  1.00 10.00      B   
ATOM   3137  CB  LYS B 168     -12.426 -30.697 -13.608  1.00 10.00      B   
ATOM   3138  CG  LYS B 168     -13.928 -30.927 -13.707  1.00 10.00      B   
ATOM   3139  CD  LYS B 168     -14.409 -30.871 -15.150  1.00 10.00      B   
ATOM   3140  CE  LYS B 168     -15.868 -31.293 -15.265  1.00 10.00      B   
ATOM   3141  NZ  LYS B 168     -16.386 -31.168 -16.654  1.00 10.00      B   
ATOM   3142  HZ1 LYS B 168     -15.721 -31.601 -17.325  1.00 10.00      B   
ATOM   3143  HZ2 LYS B 168     -16.516 -30.164 -16.908  1.00 10.00      B   
ATOM   3144  HZ3 LYS B 168     -17.303 -31.651 -16.738  1.00 10.00      B   
ATOM   3145  C   LYS B 168     -12.189 -32.116 -11.552  1.00 10.00      B   
ATOM   3146  O   LYS B 168     -13.047 -32.213 -10.679  1.00 10.00      B   
ATOM   3147  N   LYS B 169     -11.464 -33.146 -11.978  1.00 10.00      B   
ATOM   3148  HN  LYS B 169     -10.772 -32.993 -12.661  1.00 10.00      B   
ATOM   3149  CA  LYS B 169     -11.669 -34.500 -11.466  1.00 10.00      B   
ATOM   3150  CB  LYS B 169     -10.732 -35.486 -12.158  1.00 10.00      B   
ATOM   3151  CG  LYS B 169     -11.108 -35.783 -13.597  1.00 10.00      B   
ATOM   3152  CD  LYS B 169     -10.239 -36.884 -14.176  1.00 10.00      B   
ATOM   3153  CE  LYS B 169     -10.782 -37.363 -15.511  1.00 10.00      B   
ATOM   3154  NZ  LYS B 169     -10.062 -38.565 -15.996  1.00 10.00      B   
ATOM   3155  HZ1 LYS B 169      -9.229 -38.284 -16.551  1.00 10.00      B   
ATOM   3156  HZ2 LYS B 169     -10.686 -39.137 -16.597  1.00 10.00      B   
ATOM   3157  HZ3 LYS B 169      -9.748 -39.144 -15.192  1.00 10.00      B   
ATOM   3158  C   LYS B 169     -11.478 -34.574  -9.956  1.00 10.00      B   
ATOM   3159  O   LYS B 169     -12.152 -35.350  -9.274  1.00 10.00      B   
ATOM   3160  N   LEU B 170     -10.556 -33.774  -9.439  1.00 10.00      B   
ATOM   3161  HN  LEU B 170     -10.044 -33.185 -10.035  1.00 10.00      B   
ATOM   3162  CA  LEU B 170     -10.290 -33.749  -8.009  1.00 10.00      B   
ATOM   3163  CB  LEU B 170      -9.071 -32.877  -7.704  1.00 10.00      B   
ATOM   3164  CG  LEU B 170      -7.704 -33.482  -8.014  1.00 10.00      B   
ATOM   3165  CD1 LEU B 170      -6.632 -32.407  -7.952  1.00 10.00      B   
ATOM   3166  CD2 LEU B 170      -7.389 -34.610  -7.042  1.00 10.00      B   
ATOM   3167  C   LEU B 170     -11.501 -33.219  -7.254  1.00 10.00      B   
ATOM   3168  O   LEU B 170     -11.920 -33.794  -6.250  1.00 10.00      B   
ATOM   3169  N   MET B 171     -12.066 -32.128  -7.761  1.00 10.00      B   
ATOM   3170  HN  MET B 171     -11.690 -31.734  -8.578  1.00 10.00      B   
ATOM   3171  CA  MET B 171     -13.229 -31.503  -7.143  1.00 10.00      B   
ATOM   3172  CB  MET B 171     -13.464 -30.104  -7.717  1.00 10.00      B   
ATOM   3173  CG  MET B 171     -12.322 -29.126  -7.485  1.00 10.00      B   
ATOM   3174  SD  MET B 171     -11.901 -28.924  -5.740  1.00 10.00      B   
ATOM   3175  CE  MET B 171     -13.437 -28.276  -5.087  1.00 10.00      B   
ATOM   3176  C   MET B 171     -14.479 -32.363  -7.321  1.00 10.00      B   
ATOM   3177  O   MET B 171     -15.334 -32.422  -6.436  1.00 10.00      B   
ATOM   3178  N   GLU B 172     -14.573 -33.038  -8.465  1.00 10.00      B   
ATOM   3179  HN  GLU B 172     -13.858 -32.948  -9.134  1.00 10.00      B   
ATOM   3180  CA  GLU B 172     -15.714 -33.899  -8.758  1.00 10.00      B   
ATOM   3181  CB  GLU B 172     -15.637 -34.457 -10.185  1.00 10.00      B   
ATOM   3182  CG  GLU B 172     -15.861 -33.417 -11.271  1.00 10.00      B   
ATOM   3183  CD  GLU B 172     -16.096 -34.029 -12.636  1.00 10.00      B   
ATOM   3184  OE1 GLU B 172     -15.125 -34.525 -13.252  1.00 10.00      B   
ATOM   3185  OE2 GLU B 172     -17.254 -34.016 -13.105  1.00 10.00      B   
ATOM   3186  C   GLU B 172     -15.816 -35.040  -7.753  1.00 10.00      B   
ATOM   3187  O   GLU B 172     -16.907 -35.535  -7.472  1.00 10.00      B   
ATOM   3188  N   GLY B 173     -14.677 -35.442  -7.204  1.00 10.00      B   
ATOM   3189  HN  GLY B 173     -13.837 -35.002  -7.462  1.00 10.00      B   
ATOM   3190  CA  GLY B 173     -14.659 -36.520  -6.233  1.00 10.00      B   
ATOM   3191  C   GLY B 173     -14.916 -36.034  -4.820  1.00 10.00      B   
ATOM   3192  O   GLY B 173     -14.936 -36.826  -3.879  1.00 10.00      B   
ATOM   3193  N   LEU B 174     -15.114 -34.730  -4.668  1.00 10.00      B   
ATOM   3194  HN  LEU B 174     -15.087 -34.145  -5.455  1.00 10.00      B   
ATOM   3195  CA  LEU B 174     -15.371 -34.139  -3.361  1.00 10.00      B   
ATOM   3196  CB  LEU B 174     -14.451 -32.937  -3.128  1.00 10.00      B   
ATOM   3197  CG  LEU B 174     -12.947 -33.200  -3.239  1.00 10.00      B   
ATOM   3198  CD1 LEU B 174     -12.167 -31.901  -3.117  1.00 10.00      B   
ATOM   3199  CD2 LEU B 174     -12.492 -34.198  -2.187  1.00 10.00      B   
ATOM   3200  C   LEU B 174     -16.829 -33.710  -3.248  1.00 10.00      B   
ATOM   3201  O   LEU B 174     -17.174 -32.831  -2.461  1.00 10.00      B   
ATOM   3202  N   GLN B 175     -17.682 -34.343  -4.039  1.00 10.00      B   
ATOM   3203  HN  GLN B 175     -17.348 -35.051  -4.631  1.00 10.00      B   
ATOM   3204  CA  GLN B 175     -19.103 -34.027  -4.040  1.00 10.00      B   
ATOM   3205  CB  GLN B 175     -19.658 -34.090  -5.465  1.00 10.00      B   
ATOM   3206  CG  GLN B 175     -18.989 -33.131  -6.437  1.00 10.00      B   
ATOM   3207  CD  GLN B 175     -19.620 -33.165  -7.813  1.00 10.00      B   
ATOM   3208  OE1 GLN B 175     -20.535 -32.400  -8.107  1.00 10.00      B   
ATOM   3209  NE2 GLN B 175     -19.141 -34.060  -8.664  1.00 10.00      B   
ATOM   3210 HE21 GLN B 175     -18.413 -34.644  -8.359  1.00 10.00      B   
ATOM   3211 HE22 GLN B 175     -19.536 -34.105  -9.563  1.00 10.00      B   
ATOM   3212  C   GLN B 175     -19.871 -34.984  -3.134  1.00 10.00      B   
ATOM   3213  O   GLN B 175     -19.493 -36.147  -2.990  1.00 10.00      B   
ATOM   3214  N   PRO B 176     -20.945 -34.504  -2.485  1.00 10.00      B   
ATOM   3215  CA  PRO B 176     -21.393 -33.116  -2.603  1.00 10.00      B   
ATOM   3216  CB  PRO B 176     -22.844 -33.184  -2.131  1.00 10.00      B   
ATOM   3217  CG  PRO B 176     -22.872 -34.310  -1.152  1.00 10.00      B   
ATOM   3218  CD  PRO B 176     -21.821 -35.293  -1.598  1.00 10.00      B   
ATOM   3219  C   PRO B 176     -20.582 -32.177  -1.709  1.00 10.00      B   
ATOM   3220  O   PRO B 176     -19.952 -32.609  -0.735  1.00 10.00      B   
ATOM   3221  N   PHE B 177     -20.591 -30.897  -2.052  1.00 10.00      B   
ATOM   3222  HN  PHE B 177     -21.110 -30.617  -2.838  1.00 10.00      B   
ATOM   3223  CA  PHE B 177     -19.857 -29.895  -1.289  1.00 10.00      B   
ATOM   3224  CB  PHE B 177     -19.556 -28.672  -2.160  1.00 10.00      B   
ATOM   3225  CG  PHE B 177     -18.769 -28.989  -3.401  1.00 10.00      B   
ATOM   3226  CD1 PHE B 177     -19.328 -28.802  -4.655  1.00 10.00      B   
ATOM   3227  CD2 PHE B 177     -17.474 -29.471  -3.314  1.00 10.00      B   
ATOM   3228  CE1 PHE B 177     -18.609 -29.090  -5.799  1.00 10.00      B   
ATOM   3229  CE2 PHE B 177     -16.750 -29.762  -4.453  1.00 10.00      B   
ATOM   3230  CZ  PHE B 177     -17.318 -29.572  -5.699  1.00 10.00      B   
ATOM   3231  C   PHE B 177     -20.632 -29.480  -0.043  1.00 10.00      B   
ATOM   3232  O   PHE B 177     -21.775 -29.905   0.157  1.00 10.00      B   
ATOM   3233  N   GLU B 178     -20.013 -28.659   0.793  1.00 10.00      B   
ATOM   3234  HN  GLU B 178     -19.098 -28.345   0.578  1.00 10.00      B   
ATOM   3235  CA  GLU B 178     -20.647 -28.198   2.018  1.00 10.00      B   
ATOM   3236  CB  GLU B 178     -20.024 -28.866   3.242  1.00 10.00      B   
ATOM   3237  CG  GLU B 178     -20.694 -30.175   3.624  1.00 10.00      B   
ATOM   3238  CD  GLU B 178     -19.876 -30.991   4.597  1.00 10.00      B   
ATOM   3239  OE1 GLU B 178     -19.765 -30.588   5.777  1.00 10.00      B   
ATOM   3240  OE2 GLU B 178     -19.345 -32.045   4.188  1.00 10.00      B   
ATOM   3241  C   GLU B 178     -20.594 -26.682   2.144  1.00 10.00      B   
ATOM   3242  O   GLU B 178     -21.511 -26.067   2.688  1.00 10.00      B   
ATOM   3243  N   ASN B 179     -19.528 -26.072   1.640  1.00 10.00      B   
ATOM   3244  HN  ASN B 179     -18.820 -26.607   1.206  1.00 10.00      B   
ATOM   3245  CA  ASN B 179     -19.392 -24.622   1.709  1.00 10.00      B   
ATOM   3246  CB  ASN B 179     -18.271 -24.171   2.656  1.00 10.00      B   
ATOM   3247  CG  ASN B 179     -16.898 -24.666   2.264  1.00 10.00      B   
ATOM   3248  OD1 ASN B 179     -16.284 -24.162   1.323  1.00 10.00      B   
ATOM   3249  ND2 ASN B 179     -16.393 -25.638   3.010  1.00 10.00      B   
ATOM   3250 HD21 ASN B 179     -16.931 -25.970   3.761  1.00 10.00      B   
ATOM   3251 HD22 ASN B 179     -15.508 -25.990   2.779  1.00 10.00      B   
ATOM   3252  C   ASN B 179     -19.265 -23.987   0.328  1.00 10.00      B   
ATOM   3253  O   ASN B 179     -18.938 -24.654  -0.655  1.00 10.00      B   
ATOM   3254  N   THR B 180     -19.517 -22.689   0.273  1.00 10.00      B   
ATOM   3255  HN  THR B 180     -19.741 -22.215   1.101  1.00 10.00      B   
ATOM   3256  CA  THR B 180     -19.476 -21.927  -0.967  1.00 10.00      B   
ATOM   3257  CB  THR B 180     -19.981 -20.496  -0.710  1.00 10.00      B   
ATOM   3258  OG1 THR B 180     -20.006 -20.262   0.709  1.00 10.00      B   
ATOM   3259  HG1 THR B 180     -19.420 -19.520   0.919  1.00 10.00      B   
ATOM   3260  CG2 THR B 180     -21.386 -20.322  -1.265  1.00 10.00      B   
ATOM   3261  C   THR B 180     -18.075 -21.873  -1.578  1.00 10.00      B   
ATOM   3262  O   THR B 180     -17.922 -21.905  -2.803  1.00 10.00      B   
ATOM   3263  N   GLN B 181     -17.059 -21.808  -0.725  1.00 10.00      B   
ATOM   3264  HN  GLN B 181     -17.243 -21.809   0.238  1.00 10.00      B   
ATOM   3265  CA  GLN B 181     -15.677 -21.735  -1.184  1.00 10.00      B   
ATOM   3266  CB  GLN B 181     -14.722 -21.486  -0.017  1.00 10.00      B   
ATOM   3267  CG  GLN B 181     -14.778 -20.071   0.539  1.00 10.00      B   
ATOM   3268  CD  GLN B 181     -14.335 -19.027  -0.467  1.00 10.00      B   
ATOM   3269  OE1 GLN B 181     -13.160 -18.670  -0.533  1.00 10.00      B   
ATOM   3270  NE2 GLN B 181     -15.270 -18.534  -1.262  1.00 10.00      B   
ATOM   3271 HE21 GLN B 181     -16.191 -18.862  -1.159  1.00 10.00      B   
ATOM   3272 HE22 GLN B 181     -15.008 -17.855  -1.923  1.00 10.00      B   
ATOM   3273  C   GLN B 181     -15.269 -22.973  -1.984  1.00 10.00      B   
ATOM   3274  O   GLN B 181     -14.470 -22.878  -2.916  1.00 10.00      B   
ATOM   3275  N   GLU B 182     -15.828 -24.127  -1.629  1.00 10.00      B   
ATOM   3276  HN  GLU B 182     -16.455 -24.146  -0.873  1.00 10.00      B   
ATOM   3277  CA  GLU B 182     -15.522 -25.370  -2.333  1.00 10.00      B   
ATOM   3278  CB  GLU B 182     -16.131 -26.571  -1.605  1.00 10.00      B   
ATOM   3279  CG  GLU B 182     -15.499 -26.874  -0.257  1.00 10.00      B   
ATOM   3280  CD  GLU B 182     -16.332 -27.828   0.575  1.00 10.00      B   
ATOM   3281  OE1 GLU B 182     -17.572 -27.683   0.586  1.00 10.00      B   
ATOM   3282  OE2 GLU B 182     -15.751 -28.721   1.228  1.00 10.00      B   
ATOM   3283  C   GLU B 182     -16.035 -25.310  -3.769  1.00 10.00      B   
ATOM   3284  O   GLU B 182     -15.376 -25.775  -4.701  1.00 10.00      B   
ATOM   3285  N   ILE B 183     -17.206 -24.712  -3.942  1.00 10.00      B   
ATOM   3286  HN  ILE B 183     -17.672 -24.342  -3.162  1.00 10.00      B   
ATOM   3287  CA  ILE B 183     -17.816 -24.584  -5.258  1.00 10.00      B   
ATOM   3288  CB  ILE B 183     -19.308 -24.200  -5.151  1.00 10.00      B   
ATOM   3289  CG1 ILE B 183     -19.991 -25.024  -4.056  1.00 10.00      B   
ATOM   3290  CG2 ILE B 183     -20.007 -24.411  -6.487  1.00 10.00      B   
ATOM   3291  CD1 ILE B 183     -21.376 -24.534  -3.692  1.00 10.00      B   
ATOM   3292  C   ILE B 183     -17.083 -23.532  -6.087  1.00 10.00      B   
ATOM   3293  O   ILE B 183     -17.010 -23.632  -7.315  1.00 10.00      B   
ATOM   3294  N   TYR B 184     -16.533 -22.536  -5.400  1.00 10.00      B   
ATOM   3295  HN  TYR B 184     -16.633 -22.524  -4.424  1.00 10.00      B   
ATOM   3296  CA  TYR B 184     -15.794 -21.452  -6.045  1.00 10.00      B   
ATOM   3297  CB  TYR B 184     -15.333 -20.439  -4.986  1.00 10.00      B   
ATOM   3298  CG  TYR B 184     -14.678 -19.190  -5.537  1.00 10.00      B   
ATOM   3299  CD1 TYR B 184     -15.425 -18.219  -6.191  1.00 10.00      B   
ATOM   3300  CD2 TYR B 184     -13.313 -18.977  -5.390  1.00 10.00      B   
ATOM   3301  CE1 TYR B 184     -14.831 -17.072  -6.687  1.00 10.00      B   
ATOM   3302  CE2 TYR B 184     -12.709 -17.834  -5.883  1.00 10.00      B   
ATOM   3303  CZ  TYR B 184     -13.474 -16.885  -6.529  1.00 10.00      B   
ATOM   3304  OH  TYR B 184     -12.879 -15.741  -7.015  1.00 10.00      B   
ATOM   3305  HH  TYR B 184     -13.268 -14.969  -6.579  1.00 10.00      B   
ATOM   3306  C   TYR B 184     -14.596 -21.991  -6.825  1.00 10.00      B   
ATOM   3307  O   TYR B 184     -14.332 -21.569  -7.947  1.00 10.00      B   
ATOM   3308  N   VAL B 185     -13.881 -22.935  -6.230  1.00 10.00      B   
ATOM   3309  HN  VAL B 185     -14.137 -23.232  -5.330  1.00 10.00      B   
ATOM   3310  CA  VAL B 185     -12.719 -23.533  -6.874  1.00 10.00      B   
ATOM   3311  CB  VAL B 185     -11.853 -24.306  -5.856  1.00 10.00      B   
ATOM   3312  CG1 VAL B 185     -10.630 -24.912  -6.527  1.00 10.00      B   
ATOM   3313  CG2 VAL B 185     -11.435 -23.391  -4.719  1.00 10.00      B   
ATOM   3314  C   VAL B 185     -13.146 -24.473  -8.003  1.00 10.00      B   
ATOM   3315  O   VAL B 185     -12.511 -24.520  -9.062  1.00 10.00      B   
ATOM   3316  N   TYR B 186     -14.238 -25.197  -7.779  1.00 10.00      B   
ATOM   3317  HN  TYR B 186     -14.711 -25.093  -6.927  1.00 10.00      B   
ATOM   3318  CA  TYR B 186     -14.756 -26.143  -8.761  1.00 10.00      B   
ATOM   3319  CB  TYR B 186     -15.895 -26.963  -8.143  1.00 10.00      B   
ATOM   3320  CG  TYR B 186     -16.619 -27.877  -9.106  1.00 10.00      B   
ATOM   3321  CD1 TYR B 186     -15.947 -28.888  -9.785  1.00 10.00      B   
ATOM   3322  CD2 TYR B 186     -17.981 -27.734  -9.329  1.00 10.00      B   
ATOM   3323  CE1 TYR B 186     -16.615 -29.724 -10.659  1.00 10.00      B   
ATOM   3324  CE2 TYR B 186     -18.655 -28.565 -10.200  1.00 10.00      B   
ATOM   3325  CZ  TYR B 186     -17.968 -29.559 -10.862  1.00 10.00      B   
ATOM   3326  OH  TYR B 186     -18.639 -30.389 -11.732  1.00 10.00      B   
ATOM   3327  HH  TYR B 186     -19.174 -29.859 -12.333  1.00 10.00      B   
ATOM   3328  C   TYR B 186     -15.225 -25.446 -10.040  1.00 10.00      B   
ATOM   3329  O   TYR B 186     -15.036 -25.965 -11.140  1.00 10.00      B   
ATOM   3330  N   THR B 187     -15.814 -24.263  -9.900  1.00 10.00      B   
ATOM   3331  HN  THR B 187     -15.910 -23.875  -9.004  1.00 10.00      B   
ATOM   3332  CA  THR B 187     -16.317 -23.527 -11.055  1.00 10.00      B   
ATOM   3333  CB  THR B 187     -17.331 -22.439 -10.654  1.00 10.00      B   
ATOM   3334  OG1 THR B 187     -16.961 -21.873  -9.392  1.00 10.00      B   
ATOM   3335  HG1 THR B 187     -17.229 -22.467  -8.681  1.00 10.00      B   
ATOM   3336  CG2 THR B 187     -18.730 -23.028 -10.551  1.00 10.00      B   
ATOM   3337  C   THR B 187     -15.197 -22.918 -11.901  1.00 10.00      B   
ATOM   3338  O   THR B 187     -15.426 -22.494 -13.033  1.00 10.00      B   
ATOM   3339  N   LEU B 188     -13.983 -22.909 -11.364  1.00 10.00      B   
ATOM   3340  HN  LEU B 188     -13.852 -23.288 -10.470  1.00 10.00      B   
ATOM   3341  CA  LEU B 188     -12.839 -22.350 -12.076  1.00 10.00      B   
ATOM   3342  CB  LEU B 188     -11.743 -21.923 -11.095  1.00 10.00      B   
ATOM   3343  CG  LEU B 188     -12.095 -20.767 -10.154  1.00 10.00      B   
ATOM   3344  CD1 LEU B 188     -11.045 -20.620  -9.065  1.00 10.00      B   
ATOM   3345  CD2 LEU B 188     -12.243 -19.468 -10.931  1.00 10.00      B   
ATOM   3346  C   LEU B 188     -12.285 -23.332 -13.109  1.00 10.00      B   
ATOM   3347  O   LEU B 188     -11.327 -23.025 -13.824  1.00 10.00      B   
ATOM   3348  N   PHE B 189     -12.883 -24.516 -13.176  1.00 10.00      B   
ATOM   3349  HN  PHE B 189     -13.629 -24.709 -12.567  1.00 10.00      B   
ATOM   3350  CA  PHE B 189     -12.463 -25.536 -14.129  1.00 10.00      B   
ATOM   3351  CB  PHE B 189     -12.063 -26.824 -13.404  1.00 10.00      B   
ATOM   3352  CG  PHE B 189     -10.868 -26.695 -12.506  1.00 10.00      B   
ATOM   3353  CD1 PHE B 189     -10.996 -26.873 -11.140  1.00 10.00      B   
ATOM   3354  CD2 PHE B 189      -9.619 -26.398 -13.025  1.00 10.00      B   
ATOM   3355  CE1 PHE B 189      -9.902 -26.759 -10.306  1.00 10.00      B   
ATOM   3356  CE2 PHE B 189      -8.518 -26.282 -12.197  1.00 10.00      B   
ATOM   3357  CZ  PHE B 189      -8.660 -26.462 -10.835  1.00 10.00      B   
ATOM   3358  C   PHE B 189     -13.600 -25.844 -15.090  1.00 10.00      B   
ATOM   3359  O   PHE B 189     -13.550 -26.821 -15.837  1.00 10.00      B   
ATOM   3360  N   LEU B 190     -14.619 -24.997 -15.077  1.00 10.00      B   
ATOM   3361  HN  LEU B 190     -14.583 -24.209 -14.494  1.00 10.00      B   
ATOM   3362  CA  LEU B 190     -15.783 -25.204 -15.921  1.00 10.00      B   
ATOM   3363  CB  LEU B 190     -17.024 -25.391 -15.048  1.00 10.00      B   
ATOM   3364  CG  LEU B 190     -16.932 -26.438 -13.937  1.00 10.00      B   
ATOM   3365  CD1 LEU B 190     -18.133 -26.328 -13.015  1.00 10.00      B   
ATOM   3366  CD2 LEU B 190     -16.840 -27.838 -14.523  1.00 10.00      B   
ATOM   3367  C   LEU B 190     -16.019 -24.036 -16.867  1.00 10.00      B   
ATOM   3368  O   LEU B 190     -15.644 -22.899 -16.580  1.00 10.00      B   
ATOM   3369  N   SER B 191     -16.650 -24.333 -17.993  1.00 10.00      B   
ATOM   3370  HN  SER B 191     -16.895 -25.272 -18.169  1.00 10.00      B   
ATOM   3371  CA  SER B 191     -16.981 -23.319 -18.980  1.00 10.00      B   
ATOM   3372  CB  SER B 191     -17.150 -23.977 -20.355  1.00 10.00      B   
ATOM   3373  OG  SER B 191     -17.966 -25.138 -20.268  1.00 10.00      B   
ATOM   3374  HG  SER B 191     -17.502 -25.819 -19.743  1.00 10.00      B   
ATOM   3375  C   SER B 191     -18.278 -22.624 -18.565  1.00 10.00      B   
ATOM   3376  O   SER B 191     -18.929 -23.051 -17.608  1.00 10.00      B   
ATOM   3377  N   SER B 192     -18.656 -21.567 -19.278  1.00 10.00      B   
ATOM   3378  HN  SER B 192     -18.093 -21.263 -20.025  1.00 10.00      B   
ATOM   3379  CA  SER B 192     -19.881 -20.827 -18.974  1.00 10.00      B   
ATOM   3380  CB  SER B 192     -20.095 -19.750 -20.033  1.00 10.00      B   
ATOM   3381  OG  SER B 192     -18.858 -19.393 -20.628  1.00 10.00      B   
ATOM   3382  HG  SER B 192     -18.699 -18.443 -20.490  1.00 10.00      B   
ATOM   3383  C   SER B 192     -21.092 -21.760 -18.917  1.00 10.00      B   
ATOM   3384  O   SER B 192     -22.009 -21.566 -18.114  1.00 10.00      B   
ATOM   3385  N   LYS B 193     -21.073 -22.782 -19.763  1.00 10.00      B   
ATOM   3386  HN  LYS B 193     -20.309 -22.883 -20.366  1.00 10.00      B   
ATOM   3387  CA  LYS B 193     -22.150 -23.758 -19.818  1.00 10.00      B   
ATOM   3388  CB  LYS B 193     -21.931 -24.710 -20.996  1.00 10.00      B   
ATOM   3389  CG  LYS B 193     -21.904 -24.041 -22.360  1.00 10.00      B   
ATOM   3390  CD  LYS B 193     -21.359 -24.995 -23.410  1.00 10.00      B   
ATOM   3391  CE  LYS B 193     -21.712 -24.547 -24.815  1.00 10.00      B   
ATOM   3392  NZ  LYS B 193     -21.050 -25.394 -25.841  1.00 10.00      B   
ATOM   3393  HZ1 LYS B 193     -21.170 -26.401 -25.610  1.00 10.00      B   
ATOM   3394  HZ2 LYS B 193     -20.035 -25.179 -25.884  1.00 10.00      B   
ATOM   3395  HZ3 LYS B 193     -21.468 -25.217 -26.775  1.00 10.00      B   
ATOM   3396  C   LYS B 193     -22.198 -24.564 -18.527  1.00 10.00      B   
ATOM   3397  O   LYS B 193     -23.218 -24.589 -17.835  1.00 10.00      B   
ATOM   3398  N   GLU B 194     -21.075 -25.197 -18.200  1.00 10.00      B   
ATOM   3399  HN  GLU B 194     -20.293 -25.106 -18.781  1.00 10.00      B   
ATOM   3400  CA  GLU B 194     -20.970 -26.023 -17.002  1.00 10.00      B   
ATOM   3401  CB  GLU B 194     -19.585 -26.666 -16.910  1.00 10.00      B   
ATOM   3402  CG  GLU B 194     -19.248 -27.590 -18.066  1.00 10.00      B   
ATOM   3403  CD  GLU B 194     -17.765 -27.846 -18.190  1.00 10.00      B   
ATOM   3404  OE1 GLU B 194     -17.042 -26.935 -18.638  1.00 10.00      B   
ATOM   3405  OE2 GLU B 194     -17.316 -28.962 -17.853  1.00 10.00      B   
ATOM   3406  C   GLU B 194     -21.267 -25.229 -15.737  1.00 10.00      B   
ATOM   3407  O   GLU B 194     -21.978 -25.704 -14.853  1.00 10.00      B   
ATOM   3408  N   ILE B 195     -20.726 -24.020 -15.659  1.00 10.00      B   
ATOM   3409  HN  ILE B 195     -20.162 -23.700 -16.401  1.00 10.00      B   
ATOM   3410  CA  ILE B 195     -20.938 -23.156 -14.503  1.00 10.00      B   
ATOM   3411  CB  ILE B 195     -20.217 -21.799 -14.670  1.00 10.00      B   
ATOM   3412  CG1 ILE B 195     -18.700 -22.001 -14.645  1.00 10.00      B   
ATOM   3413  CG2 ILE B 195     -20.637 -20.817 -13.584  1.00 10.00      B   
ATOM   3414  CD1 ILE B 195     -17.910 -20.751 -14.958  1.00 10.00      B   
ATOM   3415  C   ILE B 195     -22.429 -22.924 -14.265  1.00 10.00      B   
ATOM   3416  O   ILE B 195     -22.923 -23.093 -13.149  1.00 10.00      B   
ATOM   3417  N   GLU B 196     -23.142 -22.565 -15.329  1.00 10.00      B   
ATOM   3418  HN  GLU B 196     -22.691 -22.469 -16.196  1.00 10.00      B   
ATOM   3419  CA  GLU B 196     -24.574 -22.313 -15.244  1.00 10.00      B   
ATOM   3420  CB  GLU B 196     -25.096 -21.797 -16.587  1.00 10.00      B   
ATOM   3421  CG  GLU B 196     -26.586 -21.496 -16.616  1.00 10.00      B   
ATOM   3422  CD  GLU B 196     -27.119 -21.373 -18.027  1.00 10.00      B   
ATOM   3423  OE1 GLU B 196     -26.944 -20.299 -18.637  1.00 10.00      B   
ATOM   3424  OE2 GLU B 196     -27.708 -22.354 -18.532  1.00 10.00      B   
ATOM   3425  C   GLU B 196     -25.323 -23.579 -14.839  1.00 10.00      B   
ATOM   3426  O   GLU B 196     -26.191 -23.545 -13.968  1.00 10.00      B   
ATOM   3427  N   GLN B 197     -24.961 -24.696 -15.456  1.00 10.00      B   
ATOM   3428  HN  GLN B 197     -24.238 -24.659 -16.122  1.00 10.00      B   
ATOM   3429  CA  GLN B 197     -25.603 -25.976 -15.179  1.00 10.00      B   
ATOM   3430  CB  GLN B 197     -25.110 -27.044 -16.156  1.00 10.00      B   
ATOM   3431  CG  GLN B 197     -25.497 -26.783 -17.604  1.00 10.00      B   
ATOM   3432  CD  GLN B 197     -24.716 -27.632 -18.585  1.00 10.00      B   
ATOM   3433  OE1 GLN B 197     -23.565 -27.996 -18.337  1.00 10.00      B   
ATOM   3434  NE2 GLN B 197     -25.332 -27.954 -19.708  1.00 10.00      B   
ATOM   3435 HE21 GLN B 197     -26.249 -27.631 -19.844  1.00 10.00      B   
ATOM   3436 HE22 GLN B 197     -24.848 -28.501 -20.362  1.00 10.00      B   
ATOM   3437  C   GLN B 197     -25.386 -26.437 -13.738  1.00 10.00      B   
ATOM   3438  O   GLN B 197     -26.294 -26.979 -13.111  1.00 10.00      B   
ATOM   3439  N   VAL B 198     -24.190 -26.216 -13.214  1.00 10.00      B   
ATOM   3440  HN  VAL B 198     -23.501 -25.769 -13.755  1.00 10.00      B   
ATOM   3441  CA  VAL B 198     -23.874 -26.632 -11.853  1.00 10.00      B   
ATOM   3442  CB  VAL B 198     -22.353 -26.794 -11.637  1.00 10.00      B   
ATOM   3443  CG1 VAL B 198     -22.040 -27.106 -10.180  1.00 10.00      B   
ATOM   3444  CG2 VAL B 198     -21.806 -27.891 -12.538  1.00 10.00      B   
ATOM   3445  C   VAL B 198     -24.455 -25.680 -10.807  1.00 10.00      B   
ATOM   3446  O   VAL B 198     -25.082 -26.117  -9.843  1.00 10.00      B   
ATOM   3447  N   LEU B 199     -24.279 -24.379 -11.016  1.00 10.00      B   
ATOM   3448  HN  LEU B 199     -23.811 -24.082 -11.828  1.00 10.00      B   
ATOM   3449  CA  LEU B 199     -24.761 -23.375 -10.066  1.00 10.00      B   
ATOM   3450  CB  LEU B 199     -24.191 -21.987 -10.372  1.00 10.00      B   
ATOM   3451  CG  LEU B 199     -22.707 -21.784 -10.045  1.00 10.00      B   
ATOM   3452  CD1 LEU B 199     -22.275 -20.360 -10.360  1.00 10.00      B   
ATOM   3453  CD2 LEU B 199     -22.427 -22.118  -8.586  1.00 10.00      B   
ATOM   3454  C   LEU B 199     -26.284 -23.334  -9.938  1.00 10.00      B   
ATOM   3455  O   LEU B 199     -26.816 -22.715  -9.018  1.00 10.00      B   
ATOM   3456  N   SER B 200     -26.987 -23.979 -10.856  1.00 10.00      B   
ATOM   3457  HN  SER B 200     -26.523 -24.438 -11.587  1.00 10.00      B   
ATOM   3458  CA  SER B 200     -28.441 -24.012 -10.799  1.00 10.00      B   
ATOM   3459  CB  SER B 200     -29.037 -23.961 -12.206  1.00 10.00      B   
ATOM   3460  OG  SER B 200     -28.324 -24.810 -13.089  1.00 10.00      B   
ATOM   3461  HG  SER B 200     -27.601 -24.310 -13.502  1.00 10.00      B   
ATOM   3462  C   SER B 200     -28.920 -25.256 -10.056  1.00 10.00      B   
ATOM   3463  O   SER B 200     -30.098 -25.383  -9.724  1.00 10.00      B   
ATOM   3464  N   GLY B 201     -27.993 -26.169  -9.791  1.00 10.00      B   
ATOM   3465  HN  GLY B 201     -27.065 -26.009 -10.070  1.00 10.00      B   
ATOM   3466  CA  GLY B 201     -28.331 -27.391  -9.093  1.00 10.00      B   
ATOM   3467  C   GLY B 201     -27.857 -27.382  -7.654  1.00 10.00      B   
ATOM   3468  O   GLY B 201     -28.038 -28.361  -6.928  1.00 10.00      B   
ATOM   3469  N   VAL B 202     -27.253 -26.276  -7.239  1.00 10.00      B   
ATOM   3470  HN  VAL B 202     -27.150 -25.524  -7.861  1.00 10.00      B   
ATOM   3471  CA  VAL B 202     -26.754 -26.146  -5.875  1.00 10.00      B   
ATOM   3472  CB  VAL B 202     -25.709 -25.018  -5.750  1.00 10.00      B   
ATOM   3473  CG1 VAL B 202     -25.129 -24.975  -4.344  1.00 10.00      B   
ATOM   3474  CG2 VAL B 202     -24.601 -25.203  -6.776  1.00 10.00      B   
ATOM   3475  C   VAL B 202     -27.914 -25.879  -4.920  1.00 10.00      B   
ATOM   3476  O   VAL B 202     -28.652 -24.907  -5.080  1.00 10.00      B   
ATOM   3477  N   THR B 203     -28.076 -26.748  -3.935  1.00 10.00      B   
ATOM   3478  HN  THR B 203     -27.453 -27.500  -3.855  1.00 10.00      B   
ATOM   3479  CA  THR B 203     -29.149 -26.614  -2.963  1.00 10.00      B   
ATOM   3480  CB  THR B 203     -29.479 -27.977  -2.323  1.00 10.00      B   
ATOM   3481  OG1 THR B 203     -29.292 -29.012  -3.298  1.00 10.00      B   
ATOM   3482  HG1 THR B 203     -28.624 -29.633  -2.979  1.00 10.00      B   
ATOM   3483  CG2 THR B 203     -30.921 -28.005  -1.838  1.00 10.00      B   
ATOM   3484  C   THR B 203     -28.773 -25.614  -1.872  1.00 10.00      B   
ATOM   3485  O   THR B 203     -29.641 -25.005  -1.245  1.00 10.00      B   
ATOM   3486  N   LEU B 204     -27.477 -25.445  -1.658  1.00 10.00      B   
ATOM   3487  HN  LEU B 204     -26.834 -25.958  -2.195  1.00 10.00      B   
ATOM   3488  CA  LEU B 204     -26.980 -24.519  -0.649  1.00 10.00      B   
ATOM   3489  CB  LEU B 204     -25.552 -24.897  -0.246  1.00 10.00      B   
ATOM   3490  CG  LEU B 204     -25.363 -26.300   0.339  1.00 10.00      B   
ATOM   3491  CD1 LEU B 204     -23.888 -26.661   0.389  1.00 10.00      B   
ATOM   3492  CD2 LEU B 204     -25.983 -26.390   1.726  1.00 10.00      B   
ATOM   3493  C   LEU B 204     -27.020 -23.084  -1.173  1.00 10.00      B   
ATOM   3494  O   LEU B 204     -26.785 -22.843  -2.360  1.00 10.00      B   
ATOM   3495  N   PRO B 205     -27.338 -22.115  -0.300  1.00 10.00      B   
ATOM   3496  CA  PRO B 205     -27.403 -20.697  -0.678  1.00 10.00      B   
ATOM   3497  CB  PRO B 205     -27.744 -19.987   0.639  1.00 10.00      B   
ATOM   3498  CG  PRO B 205     -28.353 -21.042   1.496  1.00 10.00      B   
ATOM   3499  CD  PRO B 205     -27.667 -22.321   1.120  1.00 10.00      B   
ATOM   3500  C   PRO B 205     -26.057 -20.203  -1.202  1.00 10.00      B   
ATOM   3501  O   PRO B 205     -25.025 -20.375  -0.546  1.00 10.00      B   
ATOM   3502  N   LEU B 206     -26.067 -19.607  -2.386  1.00 10.00      B   
ATOM   3503  HN  LEU B 206     -26.919 -19.498  -2.859  1.00 10.00      B   
ATOM   3504  CA  LEU B 206     -24.845 -19.098  -2.996  1.00 10.00      B   
ATOM   3505  CB  LEU B 206     -25.019 -18.940  -4.510  1.00 10.00      B   
ATOM   3506  CG  LEU B 206     -25.372 -20.205  -5.296  1.00 10.00      B   
ATOM   3507  CD1 LEU B 206     -25.482 -19.898  -6.783  1.00 10.00      B   
ATOM   3508  CD2 LEU B 206     -24.340 -21.292  -5.054  1.00 10.00      B   
ATOM   3509  C   LEU B 206     -24.450 -17.762  -2.380  1.00 10.00      B   
ATOM   3510  O   LEU B 206     -25.300 -17.016  -1.893  1.00 10.00      B   
ATOM   3511  N   ASP B 207     -23.159 -17.467  -2.399  1.00 10.00      B   
ATOM   3512  HN  ASP B 207     -22.525 -18.105  -2.794  1.00 10.00      B   
ATOM   3513  CA  ASP B 207     -22.658 -16.216  -1.849  1.00 10.00      B   
ATOM   3514  CB  ASP B 207     -21.245 -16.400  -1.286  1.00 10.00      B   
ATOM   3515  CG  ASP B 207     -20.158 -16.104  -2.297  1.00 10.00      B   
ATOM   3516  OD1 ASP B 207     -19.999 -16.888  -3.256  1.00 10.00      B   
ATOM   3517  OD2 ASP B 207     -19.459 -15.082  -2.134  1.00 10.00      B   
ATOM   3518  C   ASP B 207     -22.676 -15.125  -2.917  1.00 10.00      B   
ATOM   3519  O   ASP B 207     -23.063 -15.378  -4.060  1.00 10.00      B   
ATOM   3520  N   LEU B 208     -22.253 -13.923  -2.547  1.00 10.00      B   
ATOM   3521  HN  LEU B 208     -21.937 -13.793  -1.629  1.00 10.00      B   
ATOM   3522  CA  LEU B 208     -22.233 -12.795  -3.472  1.00 10.00      B   
ATOM   3523  CB  LEU B 208     -21.741 -11.529  -2.770  1.00 10.00      B   
ATOM   3524  CG  LEU B 208     -22.663 -10.948  -1.696  1.00 10.00      B   
ATOM   3525  CD1 LEU B 208     -21.991  -9.773  -1.006  1.00 10.00      B   
ATOM   3526  CD2 LEU B 208     -23.995 -10.526  -2.299  1.00 10.00      B   
ATOM   3527  C   LEU B 208     -21.371 -13.075  -4.699  1.00 10.00      B   
ATOM   3528  O   LEU B 208     -21.746 -12.726  -5.819  1.00 10.00      B   
ATOM   3529  N   GLU B 209     -20.233 -13.725  -4.488  1.00 10.00      B   
ATOM   3530  HN  GLU B 209     -20.007 -14.021  -3.574  1.00 10.00      B   
ATOM   3531  CA  GLU B 209     -19.320 -14.032  -5.579  1.00 10.00      B   
ATOM   3532  CB  GLU B 209     -17.987 -14.550  -5.035  1.00 10.00      B   
ATOM   3533  CG  GLU B 209     -16.777 -14.112  -5.842  1.00 10.00      B   
ATOM   3534  CD  GLU B 209     -16.662 -12.606  -5.953  1.00 10.00      B   
ATOM   3535  OE1 GLU B 209     -16.346 -11.947  -4.936  1.00 10.00      B   
ATOM   3536  OE2 GLU B 209     -16.867 -12.073  -7.061  1.00 10.00      B   
ATOM   3537  C   GLU B 209     -19.937 -15.039  -6.544  1.00 10.00      B   
ATOM   3538  O   GLU B 209     -19.975 -14.808  -7.753  1.00 10.00      B   
ATOM   3539  N   LEU B 210     -20.435 -16.149  -6.006  1.00 10.00      B   
ATOM   3540  HN  LEU B 210     -20.375 -16.282  -5.029  1.00 10.00      B   
ATOM   3541  CA  LEU B 210     -21.054 -17.179  -6.830  1.00 10.00      B   
ATOM   3542  CB  LEU B 210     -21.411 -18.413  -6.002  1.00 10.00      B   
ATOM   3543  CG  LEU B 210     -20.233 -19.289  -5.560  1.00 10.00      B   
ATOM   3544  CD1 LEU B 210     -20.725 -20.501  -4.787  1.00 10.00      B   
ATOM   3545  CD2 LEU B 210     -19.389 -19.716  -6.754  1.00 10.00      B   
ATOM   3546  C   LEU B 210     -22.274 -16.640  -7.570  1.00 10.00      B   
ATOM   3547  O   LEU B 210     -22.537 -17.025  -8.711  1.00 10.00      B   
ATOM   3548  N   LYS B 211     -23.008 -15.741  -6.921  1.00 10.00      B   
ATOM   3549  HN  LYS B 211     -22.755 -15.489  -6.004  1.00 10.00      B   
ATOM   3550  CA  LYS B 211     -24.186 -15.132  -7.528  1.00 10.00      B   
ATOM   3551  CB  LYS B 211     -24.935 -14.250  -6.521  1.00 10.00      B   
ATOM   3552  CG  LYS B 211     -25.857 -15.014  -5.580  1.00 10.00      B   
ATOM   3553  CD  LYS B 211     -26.415 -14.112  -4.484  1.00 10.00      B   
ATOM   3554  CE  LYS B 211     -27.360 -14.878  -3.569  1.00 10.00      B   
ATOM   3555  NZ  LYS B 211     -27.805 -14.068  -2.400  1.00 10.00      B   
ATOM   3556  HZ1 LYS B 211     -28.458 -14.625  -1.808  1.00 10.00      B   
ATOM   3557  HZ2 LYS B 211     -28.293 -13.207  -2.717  1.00 10.00      B   
ATOM   3558  HZ3 LYS B 211     -26.988 -13.793  -1.820  1.00 10.00      B   
ATOM   3559  C   LYS B 211     -23.795 -14.320  -8.762  1.00 10.00      B   
ATOM   3560  O   LYS B 211     -24.505 -14.322  -9.771  1.00 10.00      B   
ATOM   3561  N   LEU B 212     -22.654 -13.643  -8.678  1.00 10.00      B   
ATOM   3562  HN  LEU B 212     -22.135 -13.683  -7.844  1.00 10.00      B   
ATOM   3563  CA  LEU B 212     -22.153 -12.838  -9.786  1.00 10.00      B   
ATOM   3564  CB  LEU B 212     -21.024 -11.913  -9.320  1.00 10.00      B   
ATOM   3565  CG  LEU B 212     -21.418 -10.797  -8.348  1.00 10.00      B   
ATOM   3566  CD1 LEU B 212     -20.183 -10.049  -7.865  1.00 10.00      B   
ATOM   3567  CD2 LEU B 212     -22.405  -9.842  -9.001  1.00 10.00      B   
ATOM   3568  C   LEU B 212     -21.659 -13.733 -10.917  1.00 10.00      B   
ATOM   3569  O   LEU B 212     -21.916 -13.464 -12.092  1.00 10.00      B   
ATOM   3570  N   LEU B 213     -20.959 -14.801 -10.551  1.00 10.00      B   
ATOM   3571  HN  LEU B 213     -20.790 -14.954  -9.594  1.00 10.00      B   
ATOM   3572  CA  LEU B 213     -20.426 -15.744 -11.527  1.00 10.00      B   
ATOM   3573  CB  LEU B 213     -19.600 -16.827 -10.835  1.00 10.00      B   
ATOM   3574  CG  LEU B 213     -18.401 -16.343 -10.014  1.00 10.00      B   
ATOM   3575  CD1 LEU B 213     -17.661 -17.524  -9.401  1.00 10.00      B   
ATOM   3576  CD2 LEU B 213     -17.462 -15.500 -10.864  1.00 10.00      B   
ATOM   3577  C   LEU B 213     -21.552 -16.380 -12.330  1.00 10.00      B   
ATOM   3578  O   LEU B 213     -21.459 -16.512 -13.552  1.00 10.00      B   
ATOM   3579  N   TYR B 214     -22.621 -16.758 -11.635  1.00 10.00      B   
ATOM   3580  HN  TYR B 214     -22.626 -16.630 -10.660  1.00 10.00      B   
ATOM   3581  CA  TYR B 214     -23.779 -17.369 -12.274  1.00 10.00      B   
ATOM   3582  CB  TYR B 214     -24.763 -17.882 -11.217  1.00 10.00      B   
ATOM   3583  CG  TYR B 214     -25.954 -18.627 -11.780  1.00 10.00      B   
ATOM   3584  CD1 TYR B 214     -25.785 -19.658 -12.695  1.00 10.00      B   
ATOM   3585  CD2 TYR B 214     -27.247 -18.304 -11.391  1.00 10.00      B   
ATOM   3586  CE1 TYR B 214     -26.868 -20.343 -13.209  1.00 10.00      B   
ATOM   3587  CE2 TYR B 214     -28.336 -18.985 -11.902  1.00 10.00      B   
ATOM   3588  CZ  TYR B 214     -28.140 -20.004 -12.809  1.00 10.00      B   
ATOM   3589  OH  TYR B 214     -29.220 -20.690 -13.318  1.00 10.00      B   
ATOM   3590  HH  TYR B 214     -28.927 -21.546 -13.648  1.00 10.00      B   
ATOM   3591  C   TYR B 214     -24.464 -16.367 -13.197  1.00 10.00      B   
ATOM   3592  O   TYR B 214     -24.923 -16.721 -14.285  1.00 10.00      B   
ATOM   3593  N   MET B 215     -24.512 -15.115 -12.760  1.00 10.00      B   
ATOM   3594  HN  MET B 215     -24.119 -14.901 -11.886  1.00 10.00      B   
ATOM   3595  CA  MET B 215     -25.131 -14.049 -13.539  1.00 10.00      B   
ATOM   3596  CB  MET B 215     -25.111 -12.739 -12.748  1.00 10.00      B   
ATOM   3597  CG  MET B 215     -25.926 -11.619 -13.371  1.00 10.00      B   
ATOM   3598  SD  MET B 215     -25.696 -10.036 -12.535  1.00 10.00      B   
ATOM   3599  CE  MET B 215     -26.350 -10.404 -10.907  1.00 10.00      B   
ATOM   3600  C   MET B 215     -24.401 -13.866 -14.866  1.00 10.00      B   
ATOM   3601  O   MET B 215     -25.026 -13.728 -15.919  1.00 10.00      B   
ATOM   3602  N   LYS B 216     -23.074 -13.878 -14.805  1.00 10.00      B   
ATOM   3603  HN  LYS B 216     -22.637 -13.994 -13.931  1.00 10.00      B   
ATOM   3604  CA  LYS B 216     -22.251 -13.720 -15.996  1.00 10.00      B   
ATOM   3605  CB  LYS B 216     -20.783 -13.502 -15.620  1.00 10.00      B   
ATOM   3606  CG  LYS B 216     -20.502 -12.158 -14.967  1.00 10.00      B   
ATOM   3607  CD  LYS B 216     -19.026 -11.998 -14.651  1.00 10.00      B   
ATOM   3608  CE  LYS B 216     -18.738 -10.650 -14.009  1.00 10.00      B   
ATOM   3609  NZ  LYS B 216     -17.298 -10.487 -13.693  1.00 10.00      B   
ATOM   3610  HZ1 LYS B 216     -17.125  -9.543 -13.287  1.00 10.00      B   
ATOM   3611  HZ2 LYS B 216     -16.729 -10.591 -14.554  1.00 10.00      B   
ATOM   3612  HZ3 LYS B 216     -16.999 -11.206 -13.006  1.00 10.00      B   
ATOM   3613  C   LYS B 216     -22.390 -14.927 -16.916  1.00 10.00      B   
ATOM   3614  O   LYS B 216     -22.457 -14.783 -18.135  1.00 10.00      B   
ATOM   3615  N   ALA B 217     -22.454 -16.113 -16.319  1.00 10.00      B   
ATOM   3616  HN  ALA B 217     -22.401 -16.158 -15.341  1.00 10.00      B   
ATOM   3617  CA  ALA B 217     -22.590 -17.351 -17.078  1.00 10.00      B   
ATOM   3618  CB  ALA B 217     -22.557 -18.552 -16.144  1.00 10.00      B   
ATOM   3619  C   ALA B 217     -23.869 -17.346 -17.914  1.00 10.00      B   
ATOM   3620  O   ALA B 217     -23.853 -17.697 -19.093  1.00 10.00      B   
ATOM   3621  N   MET B 218     -24.968 -16.914 -17.304  1.00 10.00      B   
ATOM   3622  HN  MET B 218     -24.913 -16.625 -16.368  1.00 10.00      B   
ATOM   3623  CA  MET B 218     -26.255 -16.856 -17.991  1.00 10.00      B   
ATOM   3624  CB  MET B 218     -27.368 -16.462 -17.018  1.00 10.00      B   
ATOM   3625  CG  MET B 218     -27.797 -17.574 -16.075  1.00 10.00      B   
ATOM   3626  SD  MET B 218     -29.162 -17.085 -15.000  1.00 10.00      B   
ATOM   3627  CE  MET B 218     -28.376 -15.826 -14.000  1.00 10.00      B   
ATOM   3628  C   MET B 218     -26.205 -15.874 -19.158  1.00 10.00      B   
ATOM   3629  O   MET B 218     -26.810 -16.104 -20.204  1.00 10.00      B   
ATOM   3630  N   LYS B 219     -25.463 -14.788 -18.975  1.00 10.00      B   
ATOM   3631  HN  LYS B 219     -24.997 -14.670 -18.120  1.00 10.00      B   
ATOM   3632  CA  LYS B 219     -25.319 -13.772 -20.008  1.00 10.00      B   
ATOM   3633  CB  LYS B 219     -24.632 -12.525 -19.434  1.00 10.00      B   
ATOM   3634  CG  LYS B 219     -24.611 -11.327 -20.371  1.00 10.00      B   
ATOM   3635  CD  LYS B 219     -23.637 -10.267 -19.883  1.00 10.00      B   
ATOM   3636  CE  LYS B 219     -23.513  -9.125 -20.882  1.00 10.00      B   
ATOM   3637  NZ  LYS B 219     -22.210  -8.420 -20.759  1.00 10.00      B   
ATOM   3638  HZ1 LYS B 219     -21.433  -9.056 -21.029  1.00 10.00      B   
ATOM   3639  HZ2 LYS B 219     -22.061  -8.107 -19.778  1.00 10.00      B   
ATOM   3640  HZ3 LYS B 219     -22.193  -7.587 -21.384  1.00 10.00      B   
ATOM   3641  C   LYS B 219     -24.516 -14.324 -21.187  1.00 10.00      B   
ATOM   3642  O   LYS B 219     -24.818 -14.041 -22.348  1.00 10.00      B   
ATOM   3643  N   GLU B 220     -23.504 -15.127 -20.877  1.00 10.00      B   
ATOM   3644  HN  GLU B 220     -23.318 -15.318 -19.929  1.00 10.00      B   
ATOM   3645  CA  GLU B 220     -22.655 -15.726 -21.898  1.00 10.00      B   
ATOM   3646  CB  GLU B 220     -21.386 -16.307 -21.271  1.00 10.00      B   
ATOM   3647  CG  GLU B 220     -20.423 -15.254 -20.752  1.00 10.00      B   
ATOM   3648  CD  GLU B 220     -19.208 -15.848 -20.070  1.00 10.00      B   
ATOM   3649  OE1 GLU B 220     -18.882 -15.416 -18.941  1.00 10.00      B   
ATOM   3650  OE2 GLU B 220     -18.560 -16.740 -20.662  1.00 10.00      B   
ATOM   3651  C   GLU B 220     -23.404 -16.804 -22.673  1.00 10.00      B   
ATOM   3652  O   GLU B 220     -23.259 -16.922 -23.890  1.00 10.00      B   
ATOM   3653  N   ASN B 221     -24.225 -17.574 -21.969  1.00 10.00      B   
ATOM   3654  HN  ASN B 221     -24.308 -17.424 -20.999  1.00 10.00      B   
ATOM   3655  CA  ASN B 221     -24.997 -18.647 -22.596  1.00 10.00      B   
ATOM   3656  CB  ASN B 221     -25.387 -19.712 -21.567  1.00 10.00      B   
ATOM   3657  CG  ASN B 221     -24.196 -20.417 -20.950  1.00 10.00      B   
ATOM   3658  OD1 ASN B 221     -23.172 -20.635 -21.599  1.00 10.00      B   
ATOM   3659  ND2 ASN B 221     -24.326 -20.784 -19.687  1.00 10.00      B   
ATOM   3660 HD21 ASN B 221     -25.180 -20.581 -19.230  1.00 10.00      B   
ATOM   3661 HD22 ASN B 221     -23.570 -21.235 -19.252  1.00 10.00      B   
ATOM   3662  C   ASN B 221     -26.250 -18.108 -23.274  1.00 10.00      B   
ATOM   3663  O   ASN B 221     -26.991 -18.858 -23.913  1.00 10.00      B   
ATOM   3664  N   ALA B 222     -26.481 -16.806 -23.125  1.00 10.00      B   
ATOM   3665  HN  ALA B 222     -25.845 -16.270 -22.605  1.00 10.00      B   
ATOM   3666  CA  ALA B 222     -27.642 -16.137 -23.713  1.00 10.00      B   
ATOM   3667  CB  ALA B 222     -27.653 -16.255 -25.233  1.00 10.00      B   
ATOM   3668  C   ALA B 222     -28.959 -16.623 -23.103  1.00 10.00      B   
ATOM   3669  O   ALA B 222     -30.001 -16.602 -23.757  1.00 10.00      B   
ATOM   3670  N   SER B 223     -28.906 -17.051 -21.848  1.00 10.00      B   
ATOM   3671  HN  SER B 223     -28.043 -17.052 -21.378  1.00 10.00      B   
ATOM   3672  CA  SER B 223     -30.089 -17.517 -21.141  1.00 10.00      B   
ATOM   3673  CB  SER B 223     -29.664 -18.473 -20.025  1.00 10.00      B   
ATOM   3674  OG  SER B 223     -28.590 -19.297 -20.460  1.00 10.00      B   
ATOM   3675  HG  SER B 223     -28.025 -19.532 -19.696  1.00 10.00      B   
ATOM   3676  C   SER B 223     -30.826 -16.310 -20.563  1.00 10.00      B   
ATOM   3677  O   SER B 223     -30.900 -16.123 -19.349  1.00 10.00      B   
ATOM   3678  N   PHE B 224     -31.363 -15.494 -21.460  1.00 10.00      B   
ATOM   3679  HN  PHE B 224     -31.285 -15.729 -22.411  1.00 10.00      B   
ATOM   3680  CA  PHE B 224     -32.059 -14.266 -21.095  1.00 10.00      B   
ATOM   3681  CB  PHE B 224     -32.444 -13.476 -22.344  1.00 10.00      B   
ATOM   3682  CG  PHE B 224     -31.266 -13.173 -23.224  1.00 10.00      B   
ATOM   3683  CD1 PHE B 224     -31.201 -13.673 -24.513  1.00 10.00      B   
ATOM   3684  CD2 PHE B 224     -30.217 -12.395 -22.759  1.00 10.00      B   
ATOM   3685  CE1 PHE B 224     -30.113 -13.404 -25.321  1.00 10.00      B   
ATOM   3686  CE2 PHE B 224     -29.126 -12.121 -23.561  1.00 10.00      B   
ATOM   3687  CZ  PHE B 224     -29.075 -12.626 -24.845  1.00 10.00      B   
ATOM   3688  C   PHE B 224     -33.258 -14.479 -20.178  1.00 10.00      B   
ATOM   3689  O   PHE B 224     -33.475 -13.693 -19.254  1.00 10.00      B   
ATOM   3690  N   GLU B 225     -34.038 -15.522 -20.426  1.00 10.00      B   
ATOM   3691  HN  GLU B 225     -33.828 -16.117 -21.178  1.00 10.00      B   
ATOM   3692  CA  GLU B 225     -35.206 -15.797 -19.598  1.00 10.00      B   
ATOM   3693  CB  GLU B 225     -36.045 -16.933 -20.179  1.00 10.00      B   
ATOM   3694  CG  GLU B 225     -37.372 -17.127 -19.464  1.00 10.00      B   
ATOM   3695  CD  GLU B 225     -38.303 -18.060 -20.200  1.00 10.00      B   
ATOM   3696  OE1 GLU B 225     -38.635 -17.776 -21.372  1.00 10.00      B   
ATOM   3697  OE2 GLU B 225     -38.720 -19.079 -19.608  1.00 10.00      B   
ATOM   3698  C   GLU B 225     -34.788 -16.112 -18.165  1.00 10.00      B   
ATOM   3699  O   GLU B 225     -35.284 -15.505 -17.212  1.00 10.00      B   
ATOM   3700  N   ALA B 226     -33.858 -17.053 -18.026  1.00 10.00      B   
ATOM   3701  HN  ALA B 226     -33.506 -17.497 -18.829  1.00 10.00      B   
ATOM   3702  CA  ALA B 226     -33.354 -17.452 -16.719  1.00 10.00      B   
ATOM   3703  CB  ALA B 226     -32.392 -18.623 -16.860  1.00 10.00      B   
ATOM   3704  C   ALA B 226     -32.669 -16.274 -16.036  1.00 10.00      B   
ATOM   3705  O   ALA B 226     -32.849 -16.045 -14.836  1.00 10.00      B   
ATOM   3706  N   LEU B 227     -31.904 -15.518 -16.818  1.00 10.00      B   
ATOM   3707  HN  LEU B 227     -31.811 -15.758 -17.767  1.00 10.00      B   
ATOM   3708  CA  LEU B 227     -31.191 -14.353 -16.314  1.00 10.00      B   
ATOM   3709  CB  LEU B 227     -30.315 -13.744 -17.415  1.00 10.00      B   
ATOM   3710  CG  LEU B 227     -29.558 -12.460 -17.062  1.00 10.00      B   
ATOM   3711  CD1 LEU B 227     -28.467 -12.737 -16.039  1.00 10.00      B   
ATOM   3712  CD2 LEU B 227     -28.970 -11.825 -18.313  1.00 10.00      B   
ATOM   3713  C   LEU B 227     -32.166 -13.309 -15.782  1.00 10.00      B   
ATOM   3714  O   LEU B 227     -31.960 -12.747 -14.707  1.00 10.00      B   
ATOM   3715  N   HIS B 228     -33.235 -13.062 -16.532  1.00 10.00      B   
ATOM   3716  HN  HIS B 228     -33.347 -13.547 -17.380  1.00 10.00      B   
ATOM   3717  CA  HIS B 228     -34.238 -12.081 -16.136  1.00 10.00      B   
ATOM   3718  CB  HIS B 228     -35.252 -11.824 -17.256  1.00 10.00      B   
ATOM   3719  CG  HIS B 228     -36.137 -10.643 -16.990  1.00 10.00      B   
ATOM   3720  ND1 HIS B 228     -35.808  -9.359 -17.367  1.00 10.00      B   
ATOM   3721  HD1 HIS B 228     -34.979  -9.090 -17.837  1.00 10.00      B   
ATOM   3722  CD2 HIS B 228     -37.326 -10.550 -16.350  1.00 10.00      B   
ATOM   3723  CE1 HIS B 228     -36.756  -8.530 -16.968  1.00 10.00      B   
ATOM   3724  NE2 HIS B 228     -37.683  -9.225 -16.347  1.00 10.00      B   
ATOM   3725  HE2 HIS B 228     -38.480  -8.848 -15.903  1.00 10.00      B   
ATOM   3726  C   HIS B 228     -34.951 -12.499 -14.854  1.00 10.00      B   
ATOM   3727  O   HIS B 228     -35.198 -11.671 -13.978  1.00 10.00      B   
ATOM   3728  N   ALA B 229     -35.281 -13.780 -14.753  1.00 10.00      B   
ATOM   3729  HN  ALA B 229     -35.067 -14.391 -15.494  1.00 10.00      B   
ATOM   3730  CA  ALA B 229     -35.959 -14.301 -13.573  1.00 10.00      B   
ATOM   3731  CB  ALA B 229     -36.274 -15.779 -13.753  1.00 10.00      B   
ATOM   3732  C   ALA B 229     -35.104 -14.086 -12.327  1.00 10.00      B   
ATOM   3733  O   ALA B 229     -35.612 -13.725 -11.264  1.00 10.00      B   
ATOM   3734  N   TYR B 230     -33.800 -14.291 -12.479  1.00 10.00      B   
ATOM   3735  HN  TYR B 230     -33.458 -14.563 -13.359  1.00 10.00      B   
ATOM   3736  CA  TYR B 230     -32.864 -14.125 -11.378  1.00 10.00      B   
ATOM   3737  CB  TYR B 230     -31.518 -14.761 -11.732  1.00 10.00      B   
ATOM   3738  CG  TYR B 230     -30.973 -15.689 -10.672  1.00 10.00      B   
ATOM   3739  CD1 TYR B 230     -31.275 -17.043 -10.687  1.00 10.00      B   
ATOM   3740  CD2 TYR B 230     -30.154 -15.212  -9.658  1.00 10.00      B   
ATOM   3741  CE1 TYR B 230     -30.778 -17.898  -9.723  1.00 10.00      B   
ATOM   3742  CE2 TYR B 230     -29.650 -16.060  -8.688  1.00 10.00      B   
ATOM   3743  CZ  TYR B 230     -29.967 -17.403  -8.726  1.00 10.00      B   
ATOM   3744  OH  TYR B 230     -29.468 -18.253  -7.764  1.00 10.00      B   
ATOM   3745  HH  TYR B 230     -29.136 -19.056  -8.189  1.00 10.00      B   
ATOM   3746  C   TYR B 230     -32.666 -12.651 -11.029  1.00 10.00      B   
ATOM   3747  O   TYR B 230     -32.749 -12.265  -9.863  1.00 10.00      B   
ATOM   3748  N   THR B 231     -32.420 -11.828 -12.046  1.00 10.00      B   
ATOM   3749  HN  THR B 231     -32.400 -12.190 -12.958  1.00 10.00      B   
ATOM   3750  CA  THR B 231     -32.189 -10.400 -11.840  1.00 10.00      B   
ATOM   3751  CB  THR B 231     -31.784  -9.678 -13.141  1.00 10.00      B   
ATOM   3752  OG1 THR B 231     -32.550 -10.193 -14.236  1.00 10.00      B   
ATOM   3753  HG1 THR B 231     -32.162 -11.027 -14.533  1.00 10.00      B   
ATOM   3754  CG2 THR B 231     -30.302  -9.870 -13.424  1.00 10.00      B   
ATOM   3755  C   THR B 231     -33.396  -9.704 -11.217  1.00 10.00      B   
ATOM   3756  O   THR B 231     -33.250  -8.937 -10.266  1.00 10.00      B   
ATOM   3757  N   GLU B 232     -34.586  -9.985 -11.743  1.00 10.00      B   
ATOM   3758  HN  GLU B 232     -34.642 -10.612 -12.501  1.00 10.00      B   
ATOM   3759  CA  GLU B 232     -35.810  -9.377 -11.228  1.00 10.00      B   
ATOM   3760  CB  GLU B 232     -37.022  -9.759 -12.085  1.00 10.00      B   
ATOM   3761  CG  GLU B 232     -38.215  -8.825 -11.930  1.00 10.00      B   
ATOM   3762  CD  GLU B 232     -39.220  -8.961 -13.058  1.00 10.00      B   
ATOM   3763  OE1 GLU B 232     -40.210  -9.706 -12.896  1.00 10.00      B   
ATOM   3764  OE2 GLU B 232     -39.034  -8.313 -14.112  1.00 10.00      B   
ATOM   3765  C   GLU B 232     -36.039  -9.749  -9.763  1.00 10.00      B   
ATOM   3766  O   GLU B 232     -36.554  -8.950  -8.981  1.00 10.00      B   
ATOM   3767  N   LYS B 233     -35.635 -10.958  -9.390  1.00 10.00      B   
ATOM   3768  HN  LYS B 233     -35.220 -11.553 -10.054  1.00 10.00      B   
ATOM   3769  CA  LYS B 233     -35.794 -11.420  -8.018  1.00 10.00      B   
ATOM   3770  CB  LYS B 233     -35.581 -12.934  -7.924  1.00 10.00      B   
ATOM   3771  CG  LYS B 233     -35.687 -13.486  -6.513  1.00 10.00      B   
ATOM   3772  CD  LYS B 233     -35.637 -15.005  -6.497  1.00 10.00      B   
ATOM   3773  CE  LYS B 233     -35.656 -15.537  -5.074  1.00 10.00      B   
ATOM   3774  NZ  LYS B 233     -35.747 -17.019  -5.037  1.00 10.00      B   
ATOM   3775  HZ1 LYS B 233     -35.683 -17.358  -4.056  1.00 10.00      B   
ATOM   3776  HZ2 LYS B 233     -34.975 -17.440  -5.588  1.00 10.00      B   
ATOM   3777  HZ3 LYS B 233     -36.655 -17.332  -5.438  1.00 10.00      B   
ATOM   3778  C   LYS B 233     -34.830 -10.689  -7.087  1.00 10.00      B   
ATOM   3779  O   LYS B 233     -35.213 -10.237  -6.012  1.00 10.00      B   
ATOM   3780  N   LEU B 234     -33.589 -10.545  -7.526  1.00 10.00      B   
ATOM   3781  HN  LEU B 234     -33.355 -10.896  -8.414  1.00 10.00      B   
ATOM   3782  CA  LEU B 234     -32.560  -9.880  -6.733  1.00 10.00      B   
ATOM   3783  CB  LEU B 234     -31.187 -10.048  -7.389  1.00 10.00      B   
ATOM   3784  CG  LEU B 234     -30.668 -11.482  -7.526  1.00 10.00      B   
ATOM   3785  CD1 LEU B 234     -29.445 -11.518  -8.429  1.00 10.00      B   
ATOM   3786  CD2 LEU B 234     -30.340 -12.073  -6.162  1.00 10.00      B   
ATOM   3787  C   LEU B 234     -32.861  -8.397  -6.530  1.00 10.00      B   
ATOM   3788  O   LEU B 234     -32.436  -7.797  -5.544  1.00 10.00      B   
ATOM   3789  N   LEU B 235     -33.607  -7.809  -7.453  1.00 10.00      B   
ATOM   3790  HN  LEU B 235     -33.935  -8.334  -8.213  1.00 10.00      B   
ATOM   3791  CA  LEU B 235     -33.925  -6.390  -7.369  1.00 10.00      B   
ATOM   3792  CB  LEU B 235     -33.863  -5.750  -8.756  1.00 10.00      B   
ATOM   3793  CG  LEU B 235     -32.542  -5.934  -9.506  1.00 10.00      B   
ATOM   3794  CD1 LEU B 235     -32.699  -5.590 -10.977  1.00 10.00      B   
ATOM   3795  CD2 LEU B 235     -31.440  -5.100  -8.868  1.00 10.00      B   
ATOM   3796  C   LEU B 235     -35.270  -6.102  -6.701  1.00 10.00      B   
ATOM   3797  O   LEU B 235     -35.382  -5.168  -5.903  1.00 10.00      B   
ATOM   3798  N   PHE B 236     -36.283  -6.895  -7.012  1.00 10.00      B   
ATOM   3799  HN  PHE B 236     -36.140  -7.640  -7.638  1.00 10.00      B   
ATOM   3800  CA  PHE B 236     -37.614  -6.671  -6.455  1.00 10.00      B   
ATOM   3801  CB  PHE B 236     -38.693  -6.907  -7.514  1.00 10.00      B   
ATOM   3802  CG  PHE B 236     -38.699  -5.870  -8.601  1.00 10.00      B   
ATOM   3803  CD1 PHE B 236     -37.929  -6.037  -9.742  1.00 10.00      B   
ATOM   3804  CD2 PHE B 236     -39.469  -4.725  -8.478  1.00 10.00      B   
ATOM   3805  CE1 PHE B 236     -37.926  -5.082 -10.739  1.00 10.00      B   
ATOM   3806  CE2 PHE B 236     -39.473  -3.766  -9.472  1.00 10.00      B   
ATOM   3807  CZ  PHE B 236     -38.700  -3.945 -10.605  1.00 10.00      B   
ATOM   3808  C   PHE B 236     -37.903  -7.483  -5.196  1.00 10.00      B   
ATOM   3809  O   PHE B 236     -38.714  -7.073  -4.368  1.00 10.00      B   
ATOM   3810  N   LYS B 237     -37.246  -8.620  -5.037  1.00 10.00      B   
ATOM   3811  HN  LYS B 237     -36.592  -8.904  -5.713  1.00 10.00      B   
ATOM   3812  CA  LYS B 237     -37.479  -9.460  -3.867  1.00 10.00      B   
ATOM   3813  CB  LYS B 237     -37.765 -10.910  -4.276  1.00 10.00      B   
ATOM   3814  CG  LYS B 237     -39.153 -11.111  -4.867  1.00 10.00      B   
ATOM   3815  CD  LYS B 237     -39.234 -12.367  -5.723  1.00 10.00      B   
ATOM   3816  CE  LYS B 237     -40.617 -12.514  -6.343  1.00 10.00      B   
ATOM   3817  NZ  LYS B 237     -40.597 -13.345  -7.574  1.00 10.00      B   
ATOM   3818  HZ1 LYS B 237     -40.324 -14.323  -7.347  1.00 10.00      B   
ATOM   3819  HZ2 LYS B 237     -39.918 -12.957  -8.257  1.00 10.00      B   
ATOM   3820  HZ3 LYS B 237     -41.542 -13.356  -8.013  1.00 10.00      B   
ATOM   3821  C   LYS B 237     -36.334  -9.377  -2.861  1.00 10.00      B   
ATOM   3822  O   LYS B 237     -36.558  -9.098  -1.686  1.00 10.00      B   
ATOM   3823  N   GLU B 238     -35.111  -9.611  -3.325  1.00 10.00      B   
ATOM   3824  HN  GLU B 238     -34.990  -9.836  -4.276  1.00 10.00      B   
ATOM   3825  CA  GLU B 238     -33.941  -9.561  -2.449  1.00 10.00      B   
ATOM   3826  CB  GLU B 238     -32.722 -10.166  -3.147  1.00 10.00      B   
ATOM   3827  CG  GLU B 238     -32.973 -11.527  -3.776  1.00 10.00      B   
ATOM   3828  CD  GLU B 238     -33.003 -12.653  -2.767  1.00 10.00      B   
ATOM   3829  OE1 GLU B 238     -33.960 -13.454  -2.792  1.00 10.00      B   
ATOM   3830  OE2 GLU B 238     -32.062 -12.757  -1.951  1.00 10.00      B   
ATOM   3831  C   GLU B 238     -33.636  -8.127  -2.016  1.00 10.00      B   
ATOM   3832  O   GLU B 238     -33.256  -7.885  -0.866  1.00 10.00      B   
ATOM   3833  N   LYS B 239     -33.807  -7.189  -2.953  1.00 10.00      B   
ATOM   3834  HN  LYS B 239     -34.096  -7.468  -3.845  1.00 10.00      B   
ATOM   3835  CA  LYS B 239     -33.557  -5.768  -2.710  1.00 10.00      B   
ATOM   3836  CB  LYS B 239     -34.468  -5.202  -1.613  1.00 10.00      B   
ATOM   3837  CG  LYS B 239     -35.945  -5.173  -1.971  1.00 10.00      B   
ATOM   3838  CD  LYS B 239     -36.781  -4.603  -0.832  1.00 10.00      B   
ATOM   3839  CE  LYS B 239     -36.824  -5.547   0.359  1.00 10.00      B   
ATOM   3840  NZ  LYS B 239     -37.590  -4.973   1.499  1.00 10.00      B   
ATOM   3841  HZ1 LYS B 239     -37.576  -5.629   2.307  1.00 10.00      B   
ATOM   3842  HZ2 LYS B 239     -38.579  -4.805   1.221  1.00 10.00      B   
ATOM   3843  HZ3 LYS B 239     -37.172  -4.070   1.796  1.00 10.00      B   
ATOM   3844  C   LYS B 239     -32.088  -5.509  -2.386  1.00 10.00      B   
ATOM   3845  O   LYS B 239     -31.739  -5.160  -1.256  1.00 10.00      B   
ATOM   3846  N   PHE B 240     -31.235  -5.686  -3.383  1.00 10.00      B   
ATOM   3847  HN  PHE B 240     -31.578  -5.963  -4.259  1.00 10.00      B   
ATOM   3848  CA  PHE B 240     -29.801  -5.486  -3.206  1.00 10.00      B   
ATOM   3849  CB  PHE B 240     -29.011  -6.577  -3.938  1.00 10.00      B   
ATOM   3850  CG  PHE B 240     -27.538  -6.561  -3.643  1.00 10.00      B   
ATOM   3851  CD1 PHE B 240     -27.060  -7.002  -2.419  1.00 10.00      B   
ATOM   3852  CD2 PHE B 240     -26.631  -6.102  -4.587  1.00 10.00      B   
ATOM   3853  CE1 PHE B 240     -25.707  -6.987  -2.141  1.00 10.00      B   
ATOM   3854  CE2 PHE B 240     -25.276  -6.084  -4.315  1.00 10.00      B   
ATOM   3855  CZ  PHE B 240     -24.814  -6.527  -3.090  1.00 10.00      B   
ATOM   3856  C   PHE B 240     -29.348  -4.100  -3.669  1.00 10.00      B   
ATOM   3857  O   PHE B 240     -28.407  -3.541  -3.114  1.00 10.00      B   
ATOM   3858  N   ASP B 241     -30.034  -3.554  -4.674  1.00 10.00      B   
ATOM   3859  HN  ASP B 241     -30.795  -4.047  -5.046  1.00 10.00      B   
ATOM   3860  CA  ASP B 241     -29.702  -2.236  -5.236  1.00 10.00      B   
ATOM   3861  CB  ASP B 241     -29.915  -1.090  -4.235  1.00 10.00      B   
ATOM   3862  CG  ASP B 241     -29.616   0.278  -4.836  1.00 10.00      B   
ATOM   3863  OD1 ASP B 241     -29.839   0.467  -6.054  1.00 10.00      B   
ATOM   3864  OD2 ASP B 241     -29.164   1.178  -4.091  1.00 10.00      B   
ATOM   3865  C   ASP B 241     -28.294  -2.197  -5.830  1.00 10.00      B   
ATOM   3866  O   ASP B 241     -27.322  -1.862  -5.149  1.00 10.00      B   
ATOM   3867  N   ASP B 242     -28.201  -2.551  -7.104  1.00 10.00      B   
ATOM   3868  HN  ASP B 242     -29.014  -2.811  -7.583  1.00 10.00      B   
ATOM   3869  CA  ASP B 242     -26.928  -2.561  -7.820  1.00 10.00      B   
ATOM   3870  CB  ASP B 242     -26.249  -3.928  -7.693  1.00 10.00      B   
ATOM   3871  CG  ASP B 242     -25.074  -4.092  -8.636  1.00 10.00      B   
ATOM   3872  OD1 ASP B 242     -24.059  -3.389  -8.463  1.00 10.00      B   
ATOM   3873  OD2 ASP B 242     -25.166  -4.930  -9.558  1.00 10.00      B   
ATOM   3874  C   ASP B 242     -27.155  -2.219  -9.289  1.00 10.00      B   
ATOM   3875  O   ASP B 242     -27.960  -2.864  -9.964  1.00 10.00      B   
ATOM   3876  N   PHE B 243     -26.442  -1.207  -9.776  1.00 10.00      B   
ATOM   3877  HN  PHE B 243     -25.801  -0.753  -9.188  1.00 10.00      B   
ATOM   3878  CA  PHE B 243     -26.577  -0.750 -11.160  1.00 10.00      B   
ATOM   3879  CB  PHE B 243     -25.690   0.471 -11.422  1.00 10.00      B   
ATOM   3880  CG  PHE B 243     -26.008   1.188 -12.704  1.00 10.00      B   
ATOM   3881  CD1 PHE B 243     -27.137   1.981 -12.807  1.00 10.00      B   
ATOM   3882  CD2 PHE B 243     -25.175   1.071 -13.805  1.00 10.00      B   
ATOM   3883  CE1 PHE B 243     -27.431   2.643 -13.981  1.00 10.00      B   
ATOM   3884  CE2 PHE B 243     -25.465   1.732 -14.983  1.00 10.00      B   
ATOM   3885  CZ  PHE B 243     -26.595   2.519 -15.071  1.00 10.00      B   
ATOM   3886  C   PHE B 243     -26.287  -1.853 -12.179  1.00 10.00      B   
ATOM   3887  O   PHE B 243     -26.997  -1.983 -13.176  1.00 10.00      B   
ATOM   3888  N   ASP B 244     -25.256  -2.649 -11.924  1.00 10.00      B   
ATOM   3889  HN  ASP B 244     -24.733  -2.505 -11.107  1.00 10.00      B   
ATOM   3890  CA  ASP B 244     -24.884  -3.736 -12.830  1.00 10.00      B   
ATOM   3891  CB  ASP B 244     -23.609  -4.435 -12.358  1.00 10.00      B   
ATOM   3892  CG  ASP B 244     -22.365  -3.895 -13.030  1.00 10.00      B   
ATOM   3893  OD1 ASP B 244     -22.121  -4.238 -14.212  1.00 10.00      B   
ATOM   3894  OD2 ASP B 244     -21.613  -3.138 -12.375  1.00 10.00      B   
ATOM   3895  C   ASP B 244     -26.020  -4.742 -12.975  1.00 10.00      B   
ATOM   3896  O   ASP B 244     -26.334  -5.186 -14.082  1.00 10.00      B   
ATOM   3897  N   THR B 245     -26.631  -5.102 -11.855  1.00 10.00      B   
ATOM   3898  HN  THR B 245     -26.313  -4.737 -10.996  1.00 10.00      B   
ATOM   3899  CA  THR B 245     -27.746  -6.039 -11.859  1.00 10.00      B   
ATOM   3900  CB  THR B 245     -28.123  -6.465 -10.426  1.00 10.00      B   
ATOM   3901  OG1 THR B 245     -26.942  -6.887  -9.728  1.00 10.00      B   
ATOM   3902  HG1 THR B 245     -26.293  -6.164  -9.712  1.00 10.00      B   
ATOM   3903  CG2 THR B 245     -29.116  -7.618 -10.454  1.00 10.00      B   
ATOM   3904  C   THR B 245     -28.956  -5.413 -12.555  1.00 10.00      B   
ATOM   3905  O   THR B 245     -29.652  -6.072 -13.331  1.00 10.00      B   
ATOM   3906  N   TRP B 246     -29.179  -4.126 -12.287  1.00 10.00      B   
ATOM   3907  HN  TRP B 246     -28.583  -3.659 -11.660  1.00 10.00      B   
ATOM   3908  CA  TRP B 246     -30.283  -3.391 -12.892  1.00 10.00      B   
ATOM   3909  CB  TRP B 246     -30.339  -1.960 -12.337  1.00 10.00      B   
ATOM   3910  CG  TRP B 246     -31.137  -1.805 -11.074  1.00 10.00      B   
ATOM   3911  CD1 TRP B 246     -30.661  -1.473  -9.838  1.00 10.00      B   
ATOM   3912  CD2 TRP B 246     -32.555  -1.962 -10.925  1.00 10.00      B   
ATOM   3913  NE1 TRP B 246     -31.688  -1.424  -8.930  1.00 10.00      B   
ATOM   3914  HE1 TRP B 246     -31.599  -1.211  -7.975  1.00 10.00      B   
ATOM   3915  CE2 TRP B 246     -32.861  -1.724  -9.571  1.00 10.00      B   
ATOM   3916  CE3 TRP B 246     -33.594  -2.294 -11.801  1.00 10.00      B   
ATOM   3917  CZ2 TRP B 246     -34.161  -1.791  -9.074  1.00 10.00      B   
ATOM   3918  CZ3 TRP B 246     -34.883  -2.362 -11.304  1.00 10.00      B   
ATOM   3919  CH2 TRP B 246     -35.155  -2.116  -9.954  1.00 10.00      B   
ATOM   3920  C   TRP B 246     -30.120  -3.349 -14.412  1.00 10.00      B   
ATOM   3921  O   TRP B 246     -31.086  -3.499 -15.160  1.00 10.00      B   
ATOM   3922  N   LYS B 247     -28.878  -3.160 -14.854  1.00 10.00      B   
ATOM   3923  HN  LYS B 247     -28.152  -3.054 -14.199  1.00 10.00      B   
ATOM   3924  CA  LYS B 247     -28.560  -3.088 -16.275  1.00 10.00      B   
ATOM   3925  CB  LYS B 247     -27.093  -2.697 -16.481  1.00 10.00      B   
ATOM   3926  CG  LYS B 247     -26.729  -2.391 -17.923  1.00 10.00      B   
ATOM   3927  CD  LYS B 247     -25.616  -1.362 -17.998  1.00 10.00      B   
ATOM   3928  CE  LYS B 247     -25.183  -1.130 -19.434  1.00 10.00      B   
ATOM   3929  NZ  LYS B 247     -24.330   0.077 -19.567  1.00 10.00      B   
ATOM   3930  HZ1 LYS B 247     -23.832   0.067 -20.481  1.00 10.00      B   
ATOM   3931  HZ2 LYS B 247     -23.625   0.105 -18.802  1.00 10.00      B   
ATOM   3932  HZ3 LYS B 247     -24.917   0.939 -19.514  1.00 10.00      B   
ATOM   3933  C   LYS B 247     -28.886  -4.396 -16.991  1.00 10.00      B   
ATOM   3934  O   LYS B 247     -29.416  -4.389 -18.103  1.00 10.00      B   
ATOM   3935  N   LEU B 248     -28.591  -5.518 -16.348  1.00 10.00      B   
ATOM   3936  HN  LEU B 248     -28.177  -5.471 -15.461  1.00 10.00      B   
ATOM   3937  CA  LEU B 248     -28.871  -6.818 -16.941  1.00 10.00      B   
ATOM   3938  CB  LEU B 248     -28.089  -7.937 -16.250  1.00 10.00      B   
ATOM   3939  CG  LEU B 248     -26.605  -8.048 -16.615  1.00 10.00      B   
ATOM   3940  CD1 LEU B 248     -26.061  -9.412 -16.223  1.00 10.00      B   
ATOM   3941  CD2 LEU B 248     -26.387  -7.789 -18.099  1.00 10.00      B   
ATOM   3942  C   LEU B 248     -30.366  -7.110 -16.937  1.00 10.00      B   
ATOM   3943  O   LEU B 248     -30.858  -7.889 -17.754  1.00 10.00      B   
ATOM   3944  N   TRP B 249     -31.084  -6.474 -16.020  1.00 10.00      B   
ATOM   3945  HN  TRP B 249     -30.630  -5.875 -15.388  1.00 10.00      B   
ATOM   3946  CA  TRP B 249     -32.523  -6.647 -15.921  1.00 10.00      B   
ATOM   3947  CB  TRP B 249     -33.058  -5.984 -14.646  1.00 10.00      B   
ATOM   3948  CG  TRP B 249     -34.549  -6.053 -14.499  1.00 10.00      B   
ATOM   3949  CD1 TRP B 249     -35.293  -7.148 -14.169  1.00 10.00      B   
ATOM   3950  CD2 TRP B 249     -35.478  -4.977 -14.673  1.00 10.00      B   
ATOM   3951  NE1 TRP B 249     -36.628  -6.821 -14.142  1.00 10.00      B   
ATOM   3952  HE1 TRP B 249     -37.370  -7.440 -13.936  1.00 10.00      B   
ATOM   3953  CE2 TRP B 249     -36.766  -5.493 -14.444  1.00 10.00      B   
ATOM   3954  CE3 TRP B 249     -35.346  -3.625 -15.003  1.00 10.00      B   
ATOM   3955  CZ2 TRP B 249     -37.914  -4.709 -14.536  1.00 10.00      B   
ATOM   3956  CZ3 TRP B 249     -36.486  -2.848 -15.093  1.00 10.00      B   
ATOM   3957  CH2 TRP B 249     -37.753  -3.392 -14.860  1.00 10.00      B   
ATOM   3958  C   TRP B 249     -33.210  -6.077 -17.161  1.00 10.00      B   
ATOM   3959  O   TRP B 249     -34.075  -6.723 -17.760  1.00 10.00      B   
ATOM   3960  N   ILE B 250     -32.810  -4.874 -17.557  1.00 10.00      B   
ATOM   3961  HN  ILE B 250     -32.114  -4.403 -17.047  1.00 10.00      B   
ATOM   3962  CA  ILE B 250     -33.389  -4.240 -18.732  1.00 10.00      B   
ATOM   3963  CB  ILE B 250     -33.160  -2.712 -18.774  1.00 10.00      B   
ATOM   3964  CG1 ILE B 250     -31.679  -2.363 -18.609  1.00 10.00      B   
ATOM   3965  CG2 ILE B 250     -33.999  -2.018 -17.714  1.00 10.00      B   
ATOM   3966  CD1 ILE B 250     -31.335  -0.938 -18.983  1.00 10.00      B   
ATOM   3967  C   ILE B 250     -32.864  -4.883 -20.010  1.00 10.00      B   
ATOM   3968  O   ILE B 250     -33.597  -5.024 -20.991  1.00 10.00      B   
ATOM   3969  N   LEU B 251     -31.600  -5.292 -19.987  1.00 10.00      B   
ATOM   3970  HN  LEU B 251     -31.067  -5.160 -19.172  1.00 10.00      B   
ATOM   3971  CA  LEU B 251     -30.983  -5.926 -21.144  1.00 10.00      B   
ATOM   3972  CB  LEU B 251     -29.490  -6.163 -20.904  1.00 10.00      B   
ATOM   3973  CG  LEU B 251     -28.642  -6.469 -22.142  1.00 10.00      B   
ATOM   3974  CD1 LEU B 251     -28.664  -5.297 -23.112  1.00 10.00      B   
ATOM   3975  CD2 LEU B 251     -27.213  -6.806 -21.744  1.00 10.00      B   
ATOM   3976  C   LEU B 251     -31.693  -7.237 -21.474  1.00 10.00      B   
ATOM   3977  O   LEU B 251     -32.019  -7.501 -22.634  1.00 10.00      B   
ATOM   3978  N   SER B 252     -31.953  -8.040 -20.445  1.00 10.00      B   
ATOM   3979  HN  SER B 252     -31.664  -7.778 -19.544  1.00 10.00      B   
ATOM   3980  CA  SER B 252     -32.640  -9.309 -20.629  1.00 10.00      B   
ATOM   3981  CB  SER B 252     -32.606 -10.140 -19.344  1.00 10.00      B   
ATOM   3982  OG  SER B 252     -33.056  -9.382 -18.234  1.00 10.00      B   
ATOM   3983  HG  SER B 252     -32.298  -8.935 -17.826  1.00 10.00      B   
ATOM   3984  C   SER B 252     -34.077  -9.075 -21.078  1.00 10.00      B   
ATOM   3985  O   SER B 252     -34.612  -9.830 -21.887  1.00 10.00      B   
ATOM   3986  N   GLY B 253     -34.690  -8.015 -20.552  1.00 10.00      B   
ATOM   3987  HN  GLY B 253     -34.207  -7.451 -19.907  1.00 10.00      B   
ATOM   3988  CA  GLY B 253     -36.055  -7.684 -20.918  1.00 10.00      B   
ATOM   3989  C   GLY B 253     -36.168  -7.347 -22.390  1.00 10.00      B   
ATOM   3990  O   GLY B 253     -37.152  -7.693 -23.045  1.00 10.00      B   
ATOM   3991  N   LYS B 254     -35.145  -6.683 -22.907  1.00 10.00      B   
ATOM   3992  HN  LYS B 254     -34.393  -6.439 -22.325  1.00 10.00      B   
ATOM   3993  CA  LYS B 254     -35.105  -6.304 -24.309  1.00 10.00      B   
ATOM   3994  CB  LYS B 254     -33.915  -5.367 -24.556  1.00 10.00      B   
ATOM   3995  CG  LYS B 254     -33.859  -4.749 -25.946  1.00 10.00      B   
ATOM   3996  CD  LYS B 254     -34.921  -3.676 -26.124  1.00 10.00      B   
ATOM   3997  CE  LYS B 254     -34.809  -3.001 -27.482  1.00 10.00      B   
ATOM   3998  NZ  LYS B 254     -34.977  -3.963 -28.600  1.00 10.00      B   
ATOM   3999  HZ1 LYS B 254     -35.927  -4.385 -28.573  1.00 10.00      B   
ATOM   4000  HZ2 LYS B 254     -34.274  -4.727 -28.530  1.00 10.00      B   
ATOM   4001  HZ3 LYS B 254     -34.853  -3.479 -29.511  1.00 10.00      B   
ATOM   4002  C   LYS B 254     -34.977  -7.549 -25.181  1.00 10.00      B   
ATOM   4003  O   LYS B 254     -35.604  -7.652 -26.236  1.00 10.00      B   
ATOM   4004  N   GLU B 255     -34.186  -8.503 -24.706  1.00 10.00      B   
ATOM   4005  HN  GLU B 255     -33.747  -8.368 -23.839  1.00 10.00      B   
ATOM   4006  CA  GLU B 255     -33.945  -9.741 -25.432  1.00 10.00      B   
ATOM   4007  CB  GLU B 255     -32.691 -10.437 -24.905  1.00 10.00      B   
ATOM   4008  CG  GLU B 255     -31.396  -9.713 -25.239  1.00 10.00      B   
ATOM   4009  CD  GLU B 255     -31.217  -9.508 -26.728  1.00 10.00      B   
ATOM   4010  OE1 GLU B 255     -30.775 -10.454 -27.412  1.00 10.00      B   
ATOM   4011  OE2 GLU B 255     -31.523  -8.401 -27.222  1.00 10.00      B   
ATOM   4012  C   GLU B 255     -35.140 -10.690 -25.398  1.00 10.00      B   
ATOM   4013  O   GLU B 255     -35.468 -11.310 -26.409  1.00 10.00      B   
ATOM   4014  N   ILE B 256     -35.785 -10.814 -24.244  1.00 10.00      B   
ATOM   4015  HN  ILE B 256     -35.479 -10.305 -23.459  1.00 10.00      B   
ATOM   4016  CA  ILE B 256     -36.937 -11.707 -24.122  1.00 10.00      B   
ATOM   4017  CB  ILE B 256     -37.359 -11.972 -22.661  1.00 10.00      B   
ATOM   4018  CG1 ILE B 256     -37.741 -10.669 -21.952  1.00 10.00      B   
ATOM   4019  CG2 ILE B 256     -36.256 -12.704 -21.910  1.00 10.00      B   
ATOM   4020  CD1 ILE B 256     -38.254 -10.860 -20.541  1.00 10.00      B   
ATOM   4021  C   ILE B 256     -38.130 -11.217 -24.939  1.00 10.00      B   
ATOM   4022  O   ILE B 256     -38.999 -12.003 -25.314  1.00 10.00      B   
ATOM   4023  N   GLY B 257     -38.170  -9.920 -25.208  1.00 10.00      B   
ATOM   4024  HN  GLY B 257     -37.462  -9.335 -24.867  1.00 10.00      B   
ATOM   4025  CA  GLY B 257     -39.252  -9.367 -25.995  1.00 10.00      B   
ATOM   4026  C   GLY B 257     -40.264  -8.614 -25.161  1.00 10.00      B   
ATOM   4027  O   GLY B 257     -41.444  -8.964 -25.145  1.00 10.00      B   
ATOM   4028  N   LYS B 258     -39.806  -7.587 -24.460  1.00 10.00      B   
ATOM   4029  HN  LYS B 258     -38.850  -7.362 -24.505  1.00 10.00      B   
ATOM   4030  CA  LYS B 258     -40.685  -6.772 -23.633  1.00 10.00      B   
ATOM   4031  CB  LYS B 258     -40.145  -6.663 -22.203  1.00 10.00      B   
ATOM   4032  CG  LYS B 258     -40.553  -7.811 -21.294  1.00 10.00      B   
ATOM   4033  CD  LYS B 258     -42.062  -7.961 -21.259  1.00 10.00      B   
ATOM   4034  CE  LYS B 258     -42.502  -8.964 -20.208  1.00 10.00      B   
ATOM   4035  NZ  LYS B 258     -43.971  -9.177 -20.244  1.00 10.00      B   
ATOM   4036  HZ1 LYS B 258     -44.282  -9.677 -19.387  1.00 10.00      B   
ATOM   4037  HZ2 LYS B 258     -44.228  -9.748 -21.076  1.00 10.00      B   
ATOM   4038  HZ3 LYS B 258     -44.467  -8.258 -20.300  1.00 10.00      B   
ATOM   4039  C   LYS B 258     -40.844  -5.385 -24.241  1.00 10.00      B   
ATOM   4040  O   LYS B 258     -40.296  -5.102 -25.307  1.00 10.00      B   
ATOM   4041  N   SER B 259     -41.600  -4.530 -23.573  1.00 10.00      B   
ATOM   4042  HN  SER B 259     -42.027  -4.813 -22.740  1.00 10.00      B   
ATOM   4043  CA  SER B 259     -41.806  -3.173 -24.050  1.00 10.00      B   
ATOM   4044  CB  SER B 259     -43.280  -2.924 -24.386  1.00 10.00      B   
ATOM   4045  OG  SER B 259     -44.128  -3.302 -23.315  1.00 10.00      B   
ATOM   4046  HG  SER B 259     -44.072  -4.264 -23.177  1.00 10.00      B   
ATOM   4047  C   SER B 259     -41.293  -2.161 -23.032  1.00 10.00      B   
ATOM   4048  O   SER B 259     -41.193  -2.469 -21.840  1.00 10.00      B   
ATOM   4049  N   PHE B 260     -40.974  -0.960 -23.507  1.00 10.00      B   
ATOM   4050  HN  PHE B 260     -41.094  -0.781 -24.466  1.00 10.00      B   
ATOM   4051  CA  PHE B 260     -40.458   0.100 -22.650  1.00 10.00      B   
ATOM   4052  CB  PHE B 260     -40.221   1.374 -23.467  1.00 10.00      B   
ATOM   4053  CG  PHE B 260     -39.622   2.505 -22.680  1.00 10.00      B   
ATOM   4054  CD1 PHE B 260     -38.249   2.631 -22.561  1.00 10.00      B   
ATOM   4055  CD2 PHE B 260     -40.431   3.444 -22.063  1.00 10.00      B   
ATOM   4056  CE1 PHE B 260     -37.694   3.670 -21.840  1.00 10.00      B   
ATOM   4057  CE2 PHE B 260     -39.884   4.485 -21.340  1.00 10.00      B   
ATOM   4058  CZ  PHE B 260     -38.513   4.599 -21.229  1.00 10.00      B   
ATOM   4059  C   PHE B 260     -41.409   0.380 -21.492  1.00 10.00      B   
ATOM   4060  O   PHE B 260     -40.990   0.432 -20.335  1.00 10.00      B   
ATOM   4061  N   GLU B 261     -42.683   0.548 -21.820  1.00 10.00      B   
ATOM   4062  HN  GLU B 261     -42.935   0.503 -22.766  1.00 10.00      B   
ATOM   4063  CA  GLU B 261     -43.716   0.822 -20.830  1.00 10.00      B   
ATOM   4064  CB  GLU B 261     -45.083   0.883 -21.516  1.00 10.00      B   
ATOM   4065  CG  GLU B 261     -46.217   1.355 -20.623  1.00 10.00      B   
ATOM   4066  CD  GLU B 261     -46.073   2.801 -20.203  1.00 10.00      B   
ATOM   4067  OE1 GLU B 261     -45.982   3.676 -21.091  1.00 10.00      B   
ATOM   4068  OE2 GLU B 261     -46.065   3.073 -18.985  1.00 10.00      B   
ATOM   4069  C   GLU B 261     -43.726  -0.227 -19.714  1.00 10.00      B   
ATOM   4070  O   GLU B 261     -43.785   0.116 -18.534  1.00 10.00      B   
ATOM   4071  N   GLU B 262     -43.639  -1.500 -20.094  1.00 10.00      B   
ATOM   4072  HN  GLU B 262     -43.557  -1.709 -21.047  1.00 10.00      B   
ATOM   4073  CA  GLU B 262     -43.652  -2.595 -19.129  1.00 10.00      B   
ATOM   4074  CB  GLU B 262     -43.633  -3.940 -19.851  1.00 10.00      B   
ATOM   4075  CG  GLU B 262     -44.964  -4.348 -20.453  1.00 10.00      B   
ATOM   4076  CD  GLU B 262     -44.882  -5.692 -21.141  1.00 10.00      B   
ATOM   4077  OE1 GLU B 262     -44.541  -5.727 -22.341  1.00 10.00      B   
ATOM   4078  OE2 GLU B 262     -45.145  -6.721 -20.479  1.00 10.00      B   
ATOM   4079  C   GLU B 262     -42.478  -2.522 -18.158  1.00 10.00      B   
ATOM   4080  O   GLU B 262     -42.622  -2.823 -16.972  1.00 10.00      B   
ATOM   4081  N   LEU B 263     -41.318  -2.137 -18.666  1.00 10.00      B   
ATOM   4082  HN  LEU B 263     -41.261  -1.915 -19.619  1.00 10.00      B   
ATOM   4083  CA  LEU B 263     -40.124  -2.040 -17.839  1.00 10.00      B   
ATOM   4084  CB  LEU B 263     -38.862  -2.115 -18.699  1.00 10.00      B   
ATOM   4085  CG  LEU B 263     -38.657  -3.416 -19.480  1.00 10.00      B   
ATOM   4086  CD1 LEU B 263     -37.431  -3.310 -20.372  1.00 10.00      B   
ATOM   4087  CD2 LEU B 263     -38.535  -4.604 -18.536  1.00 10.00      B   
ATOM   4088  C   LEU B 263     -40.129  -0.766 -16.998  1.00 10.00      B   
ATOM   4089  O   LEU B 263     -39.845  -0.803 -15.801  1.00 10.00      B   
ATOM   4090  N   ASP B 264     -40.483   0.351 -17.625  1.00 10.00      B   
ATOM   4091  HN  ASP B 264     -40.727   0.308 -18.576  1.00 10.00      B   
ATOM   4092  CA  ASP B 264     -40.518   1.644 -16.946  1.00 10.00      B   
ATOM   4093  CB  ASP B 264     -40.812   2.772 -17.940  1.00 10.00      B   
ATOM   4094  CG  ASP B 264     -40.744   4.146 -17.301  1.00 10.00      B   
ATOM   4095  OD1 ASP B 264     -39.623   4.618 -17.008  1.00 10.00      B   
ATOM   4096  OD2 ASP B 264     -41.808   4.765 -17.088  1.00 10.00      B   
ATOM   4097  C   ASP B 264     -41.532   1.664 -15.807  1.00 10.00      B   
ATOM   4098  O   ASP B 264     -41.321   2.325 -14.789  1.00 10.00      B   
ATOM   4099  N   GLN B 265     -42.624   0.924 -15.969  1.00 10.00      B   
ATOM   4100  HN  GLN B 265     -42.738   0.411 -16.801  1.00 10.00      B   
ATOM   4101  CA  GLN B 265     -43.666   0.862 -14.950  1.00 10.00      B   
ATOM   4102  CB  GLN B 265     -44.887   0.105 -15.459  1.00 10.00      B   
ATOM   4103  CG  GLN B 265     -45.871   0.978 -16.214  1.00 10.00      B   
ATOM   4104  CD  GLN B 265     -47.057   0.204 -16.746  1.00 10.00      B   
ATOM   4105  OE1 GLN B 265     -47.463  -0.814 -16.182  1.00 10.00      B   
ATOM   4106  NE2 GLN B 265     -47.625   0.685 -17.836  1.00 10.00      B   
ATOM   4107 HE21 GLN B 265     -47.248   1.505 -18.231  1.00 10.00      B   
ATOM   4108 HE22 GLN B 265     -48.398   0.209 -18.206  1.00 10.00      B   
ATOM   4109  C   GLN B 265     -43.160   0.245 -13.651  1.00 10.00      B   
ATOM   4110  O   GLN B 265     -43.649   0.566 -12.570  1.00 10.00      B   
ATOM   4111  N   LYS B 266     -42.170  -0.629 -13.755  1.00 10.00      B   
ATOM   4112  HN  LYS B 266     -41.805  -0.838 -14.642  1.00 10.00      B   
ATOM   4113  CA  LYS B 266     -41.607  -1.279 -12.580  1.00 10.00      B   
ATOM   4114  CB  LYS B 266     -40.979  -2.624 -12.957  1.00 10.00      B   
ATOM   4115  CG  LYS B 266     -41.963  -3.782 -13.021  1.00 10.00      B   
ATOM   4116  CD  LYS B 266     -41.280  -5.055 -13.495  1.00 10.00      B   
ATOM   4117  CE  LYS B 266     -42.196  -6.263 -13.369  1.00 10.00      B   
ATOM   4118  NZ  LYS B 266     -41.732  -7.402 -14.207  1.00 10.00      B   
ATOM   4119  HZ1 LYS B 266     -40.760  -7.676 -13.943  1.00 10.00      B   
ATOM   4120  HZ2 LYS B 266     -41.743  -7.135 -15.211  1.00 10.00      B   
ATOM   4121  HZ3 LYS B 266     -42.358  -8.222 -14.073  1.00 10.00      B   
ATOM   4122  C   LYS B 266     -40.572  -0.379 -11.910  1.00 10.00      B   
ATOM   4123  O   LYS B 266     -40.037  -0.705 -10.849  1.00 10.00      B   
ATOM   4124  N   LEU B 267     -40.306   0.761 -12.527  1.00 10.00      B   
ATOM   4125  HN  LEU B 267     -40.786   0.979 -13.357  1.00 10.00      B   
ATOM   4126  CA  LEU B 267     -39.332   1.706 -12.011  1.00 10.00      B   
ATOM   4127  CB  LEU B 267     -38.287   1.999 -13.090  1.00 10.00      B   
ATOM   4128  CG  LEU B 267     -37.807   0.788 -13.891  1.00 10.00      B   
ATOM   4129  CD1 LEU B 267     -37.261   1.216 -15.242  1.00 10.00      B   
ATOM   4130  CD2 LEU B 267     -36.765   0.008 -13.110  1.00 10.00      B   
ATOM   4131  C   LEU B 267     -40.016   2.996 -11.577  1.00 10.00      B   
ATOM   4132  O   LEU B 267     -39.987   4.000 -12.293  1.00 10.00      B   
ATOM   4133  N   THR B 268     -40.640   2.957 -10.409  1.00 10.00      B   
ATOM   4134  HN  THR B 268     -40.630   2.125  -9.888  1.00 10.00      B   
ATOM   4135  CA  THR B 268     -41.340   4.114  -9.876  1.00 10.00      B   
ATOM   4136  CB  THR B 268     -42.709   3.706  -9.297  1.00 10.00      B   
ATOM   4137  OG1 THR B 268     -43.259   2.642 -10.089  1.00 10.00      B   
ATOM   4138  HG1 THR B 268     -43.080   2.812 -11.020  1.00 10.00      B   
ATOM   4139  CG2 THR B 268     -43.669   4.885  -9.307  1.00 10.00      B   
ATOM   4140  C   THR B 268     -40.512   4.797  -8.789  1.00 10.00      B   
ATOM   4141  O   THR B 268     -40.663   5.994  -8.539  1.00 10.00      B   
ATOM   4142  N   LEU B 269     -39.638   4.027  -8.148  1.00 10.00      B   
ATOM   4143  HN  LEU B 269     -39.559   3.081  -8.399  1.00 10.00      B   
ATOM   4144  CA  LEU B 269     -38.785   4.552  -7.085  1.00 10.00      B   
ATOM   4145  CB  LEU B 269     -38.075   3.408  -6.352  1.00 10.00      B   
ATOM   4146  CG  LEU B 269     -38.878   2.700  -5.258  1.00 10.00      B   
ATOM   4147  CD1 LEU B 269     -38.210   1.391  -4.870  1.00 10.00      B   
ATOM   4148  CD2 LEU B 269     -39.030   3.600  -4.043  1.00 10.00      B   
ATOM   4149  C   LEU B 269     -37.761   5.547  -7.630  1.00 10.00      B   
ATOM   4150  O   LEU B 269     -37.049   5.255  -8.588  1.00 10.00      B   
ATOM   4151  N   PRO B 270     -37.670   6.734  -7.010  1.00 10.00      B   
ATOM   4152  CA  PRO B 270     -36.737   7.782  -7.431  1.00 10.00      B   
ATOM   4153  CB  PRO B 270     -37.365   9.043  -6.833  1.00 10.00      B   
ATOM   4154  CG  PRO B 270     -38.034   8.568  -5.587  1.00 10.00      B   
ATOM   4155  CD  PRO B 270     -38.474   7.149  -5.845  1.00 10.00      B   
ATOM   4156  C   PRO B 270     -35.329   7.571  -6.866  1.00 10.00      B   
ATOM   4157  O   PRO B 270     -34.675   8.516  -6.419  1.00 10.00      B   
ATOM   4158  N   THR B 271     -34.866   6.330  -6.899  1.00 10.00      B   
ATOM   4159  HN  THR B 271     -35.428   5.624  -7.284  1.00 10.00      B   
ATOM   4160  CA  THR B 271     -33.546   5.988  -6.395  1.00 10.00      B   
ATOM   4161  CB  THR B 271     -33.450   4.476  -6.116  1.00 10.00      B   
ATOM   4162  OG1 THR B 271     -34.760   3.982  -5.802  1.00 10.00      B   
ATOM   4163  HG1 THR B 271     -35.162   4.556  -5.135  1.00 10.00      B   
ATOM   4164  CG2 THR B 271     -32.540   4.215  -4.928  1.00 10.00      B   
ATOM   4165  C   THR B 271     -32.467   6.414  -7.393  1.00 10.00      B   
ATOM   4166  O   THR B 271     -32.742   6.551  -8.588  1.00 10.00      B   
ATOM   4167  N   ARG B 272     -31.244   6.620  -6.903  1.00 10.00      B   
ATOM   4168  HN  ARG B 272     -31.084   6.476  -5.945  1.00 10.00      B   
ATOM   4169  CA  ARG B 272     -30.130   7.054  -7.749  1.00 10.00      B   
ATOM   4170  CB  ARG B 272     -28.860   7.273  -6.919  1.00 10.00      B   
ATOM   4171  CG  ARG B 272     -27.852   8.214  -7.571  1.00 10.00      B   
ATOM   4172  CD  ARG B 272     -26.593   7.479  -8.005  1.00 10.00      B   
ATOM   4173  NE  ARG B 272     -25.766   7.096  -6.862  1.00 10.00      B   
ATOM   4174  HE  ARG B 272     -26.202   6.586  -6.142  1.00 10.00      B   
ATOM   4175  CZ  ARG B 272     -24.471   7.390  -6.740  1.00 10.00      B   
ATOM   4176  NH1 ARG B 272     -23.837   8.076  -7.689  1.00 10.00      B   
ATOM   4177 HH11 ARG B 272     -24.351   8.392  -8.555  1.00 10.00      B   
ATOM   4178 HH12 ARG B 272     -22.824   8.305  -7.581  1.00 10.00      B   
ATOM   4179  NH2 ARG B 272     -23.808   7.000  -5.658  1.00 10.00      B   
ATOM   4180 HH21 ARG B 272     -24.298   6.462  -4.908  1.00 10.00      B   
ATOM   4181 HH22 ARG B 272     -22.795   7.229  -5.553  1.00 10.00      B   
ATOM   4182  C   ARG B 272     -29.857   6.085  -8.895  1.00 10.00      B   
ATOM   4183  O   ARG B 272     -29.824   6.488 -10.059  1.00 10.00      B   
ATOM   4184  N   ASN B 273     -29.670   4.812  -8.562  1.00 10.00      B   
ATOM   4185  HN  ASN B 273     -29.713   4.553  -7.615  1.00 10.00      B   
ATOM   4186  CA  ASN B 273     -29.393   3.788  -9.570  1.00 10.00      B   
ATOM   4187  CB  ASN B 273     -29.157   2.417  -8.928  1.00 10.00      B   
ATOM   4188  CG  ASN B 273     -27.745   2.250  -8.396  1.00 10.00      B   
ATOM   4189  OD1 ASN B 273     -26.797   2.827  -8.927  1.00 10.00      B   
ATOM   4190  ND2 ASN B 273     -27.597   1.466  -7.340  1.00 10.00      B   
ATOM   4191 HD21 ASN B 273     -28.403   1.038  -6.958  1.00 10.00      B   
ATOM   4192 HD22 ASN B 273     -26.696   1.348  -6.974  1.00 10.00      B   
ATOM   4193  C   ASN B 273     -30.519   3.706 -10.590  1.00 10.00      B   
ATOM   4194  O   ASN B 273     -30.273   3.554 -11.785  1.00 10.00      B   
ATOM   4195  N   ILE B 274     -31.753   3.827 -10.114  1.00 10.00      B   
ATOM   4196  HN  ILE B 274     -31.883   3.959  -9.153  1.00 10.00      B   
ATOM   4197  CA  ILE B 274     -32.915   3.775 -10.990  1.00 10.00      B   
ATOM   4198  CB  ILE B 274     -34.240   3.713 -10.194  1.00 10.00      B   
ATOM   4199  CG1 ILE B 274     -34.306   2.407  -9.397  1.00 10.00      B   
ATOM   4200  CG2 ILE B 274     -35.442   3.835 -11.124  1.00 10.00      B   
ATOM   4201  CD1 ILE B 274     -35.612   2.191  -8.667  1.00 10.00      B   
ATOM   4202  C   ILE B 274     -32.922   4.966 -11.943  1.00 10.00      B   
ATOM   4203  O   ILE B 274     -33.106   4.805 -13.147  1.00 10.00      B   
ATOM   4204  N   SER B 275     -32.683   6.154 -11.402  1.00 10.00      B   
ATOM   4205  HN  SER B 275     -32.523   6.215 -10.437  1.00 10.00      B   
ATOM   4206  CA  SER B 275     -32.656   7.371 -12.205  1.00 10.00      B   
ATOM   4207  CB  SER B 275     -32.412   8.588 -11.314  1.00 10.00      B   
ATOM   4208  OG  SER B 275     -33.336   8.615 -10.239  1.00 10.00      B   
ATOM   4209  HG  SER B 275     -33.116   7.916  -9.607  1.00 10.00      B   
ATOM   4210  C   SER B 275     -31.598   7.279 -13.306  1.00 10.00      B   
ATOM   4211  O   SER B 275     -31.799   7.766 -14.418  1.00 10.00      B   
ATOM   4212  N   LEU B 276     -30.479   6.635 -12.994  1.00 10.00      B   
ATOM   4213  HN  LEU B 276     -30.376   6.268 -12.090  1.00 10.00      B   
ATOM   4214  CA  LEU B 276     -29.402   6.462 -13.958  1.00 10.00      B   
ATOM   4215  CB  LEU B 276     -28.115   6.026 -13.255  1.00 10.00      B   
ATOM   4216  CG  LEU B 276     -27.331   7.117 -12.529  1.00 10.00      B   
ATOM   4217  CD1 LEU B 276     -26.201   6.498 -11.726  1.00 10.00      B   
ATOM   4218  CD2 LEU B 276     -26.791   8.137 -13.522  1.00 10.00      B   
ATOM   4219  C   LEU B 276     -29.786   5.422 -15.001  1.00 10.00      B   
ATOM   4220  O   LEU B 276     -29.493   5.580 -16.186  1.00 10.00      B   
ATOM   4221  N   LEU B 277     -30.455   4.367 -14.556  1.00 10.00      B   
ATOM   4222  HN  LEU B 277     -30.671   4.302 -13.599  1.00 10.00      B   
ATOM   4223  CA  LEU B 277     -30.872   3.300 -15.451  1.00 10.00      B   
ATOM   4224  CB  LEU B 277     -31.380   2.086 -14.679  1.00 10.00      B   
ATOM   4225  CG  LEU B 277     -31.324   0.758 -15.437  1.00 10.00      B   
ATOM   4226  CD1 LEU B 277     -29.889   0.271 -15.565  1.00 10.00      B   
ATOM   4227  CD2 LEU B 277     -32.195  -0.287 -14.765  1.00 10.00      B   
ATOM   4228  C   LEU B 277     -31.921   3.787 -16.441  1.00 10.00      B   
ATOM   4229  O   LEU B 277     -32.066   3.224 -17.525  1.00 10.00      B   
ATOM   4230  N   LYS B 278     -32.667   4.821 -16.060  1.00 10.00      B   
ATOM   4231  HN  LYS B 278     -32.551   5.189 -15.155  1.00 10.00      B   
ATOM   4232  CA  LYS B 278     -33.676   5.399 -16.941  1.00 10.00      B   
ATOM   4233  CB  LYS B 278     -34.385   6.569 -16.253  1.00 10.00      B   
ATOM   4234  CG  LYS B 278     -35.237   6.177 -15.057  1.00 10.00      B   
ATOM   4235  CD  LYS B 278     -36.658   5.826 -15.468  1.00 10.00      B   
ATOM   4236  CE  LYS B 278     -37.462   5.329 -14.278  1.00 10.00      B   
ATOM   4237  NZ  LYS B 278     -38.925   5.316 -14.551  1.00 10.00      B   
ATOM   4238  HZ1 LYS B 278     -39.115   4.914 -15.498  1.00 10.00      B   
ATOM   4239  HZ2 LYS B 278     -39.305   6.282 -14.515  1.00 10.00      B   
ATOM   4240  HZ3 LYS B 278     -39.417   4.739 -13.836  1.00 10.00      B   
ATOM   4241  C   LYS B 278     -32.997   5.889 -18.211  1.00 10.00      B   
ATOM   4242  O   LYS B 278     -33.490   5.682 -19.321  1.00 10.00      B   
ATOM   4243  N   ILE B 279     -31.839   6.512 -18.025  1.00 10.00      B   
ATOM   4244  HN  ILE B 279     -31.507   6.626 -17.109  1.00 10.00      B   
ATOM   4245  CA  ILE B 279     -31.045   7.031 -19.125  1.00 10.00      B   
ATOM   4246  CB  ILE B 279     -29.808   7.787 -18.590  1.00 10.00      B   
ATOM   4247  CG1 ILE B 279     -30.234   8.890 -17.616  1.00 10.00      B   
ATOM   4248  CG2 ILE B 279     -28.985   8.368 -19.730  1.00 10.00      B   
ATOM   4249  CD1 ILE B 279     -29.084   9.535 -16.872  1.00 10.00      B   
ATOM   4250  C   ILE B 279     -30.583   5.879 -20.012  1.00 10.00      B   
ATOM   4251  O   ILE B 279     -30.745   5.910 -21.232  1.00 10.00      B   
ATOM   4252  N   GLU B 280     -30.035   4.848 -19.378  1.00 10.00      B   
ATOM   4253  HN  GLU B 280     -29.957   4.879 -18.400  1.00 10.00      B   
ATOM   4254  CA  GLU B 280     -29.549   3.672 -20.090  1.00 10.00      B   
ATOM   4255  CB  GLU B 280     -28.903   2.698 -19.099  1.00 10.00      B   
ATOM   4256  CG  GLU B 280     -28.312   1.444 -19.725  1.00 10.00      B   
ATOM   4257  CD  GLU B 280     -27.029   1.705 -20.488  1.00 10.00      B   
ATOM   4258  OE1 GLU B 280     -26.045   2.165 -19.871  1.00 10.00      B   
ATOM   4259  OE2 GLU B 280     -26.988   1.423 -21.702  1.00 10.00      B   
ATOM   4260  C   GLU B 280     -30.688   2.984 -20.850  1.00 10.00      B   
ATOM   4261  O   GLU B 280     -30.512   2.536 -21.985  1.00 10.00      B   
ATOM   4262  N   LEU B 281     -31.857   2.916 -20.219  1.00 10.00      B   
ATOM   4263  HN  LEU B 281     -31.935   3.298 -19.317  1.00 10.00      B   
ATOM   4264  CA  LEU B 281     -33.027   2.290 -20.821  1.00 10.00      B   
ATOM   4265  CB  LEU B 281     -34.170   2.211 -19.808  1.00 10.00      B   
ATOM   4266  CG  LEU B 281     -35.433   1.474 -20.258  1.00 10.00      B   
ATOM   4267  CD1 LEU B 281     -35.124   0.020 -20.577  1.00 10.00      B   
ATOM   4268  CD2 LEU B 281     -36.522   1.575 -19.199  1.00 10.00      B   
ATOM   4269  C   LEU B 281     -33.481   3.053 -22.059  1.00 10.00      B   
ATOM   4270  O   LEU B 281     -33.789   2.451 -23.088  1.00 10.00      B   
ATOM   4271  N   ASP B 282     -33.524   4.376 -21.950  1.00 10.00      B   
ATOM   4272  HN  ASP B 282     -33.282   4.796 -21.095  1.00 10.00      B   
ATOM   4273  CA  ASP B 282     -33.934   5.223 -23.065  1.00 10.00      B   
ATOM   4274  CB  ASP B 282     -33.936   6.701 -22.668  1.00 10.00      B   
ATOM   4275  CG  ASP B 282     -35.312   7.200 -22.277  1.00 10.00      B   
ATOM   4276  OD1 ASP B 282     -36.290   6.896 -22.995  1.00 10.00      B   
ATOM   4277  OD2 ASP B 282     -35.426   7.912 -21.258  1.00 10.00      B   
ATOM   4278  C   ASP B 282     -33.029   4.996 -24.268  1.00 10.00      B   
ATOM   4279  O   ASP B 282     -33.498   4.874 -25.399  1.00 10.00      B   
ATOM   4280  N   ILE B 283     -31.728   4.908 -24.014  1.00 10.00      B   
ATOM   4281  HN  ILE B 283     -31.414   5.003 -23.089  1.00 10.00      B   
ATOM   4282  CA  ILE B 283     -30.756   4.677 -25.074  1.00 10.00      B   
ATOM   4283  CB  ILE B 283     -29.307   4.835 -24.557  1.00 10.00      B   
ATOM   4284  CG1 ILE B 283     -29.110   6.216 -23.930  1.00 10.00      B   
ATOM   4285  CG2 ILE B 283     -28.303   4.612 -25.683  1.00 10.00      B   
ATOM   4286  CD1 ILE B 283     -27.799   6.368 -23.188  1.00 10.00      B   
ATOM   4287  C   ILE B 283     -30.932   3.276 -25.654  1.00 10.00      B   
ATOM   4288  O   ILE B 283     -30.922   3.090 -26.872  1.00 10.00      B   
ATOM   4289  N   LEU B 284     -31.131   2.304 -24.771  1.00 10.00      B   
ATOM   4290  HN  LEU B 284     -31.167   2.529 -23.814  1.00 10.00      B   
ATOM   4291  CA  LEU B 284     -31.300   0.913 -25.177  1.00 10.00      B   
ATOM   4292  CB  LEU B 284     -31.387   0.001 -23.948  1.00 10.00      B   
ATOM   4293  CG  LEU B 284     -31.222  -1.500 -24.203  1.00 10.00      B   
ATOM   4294  CD1 LEU B 284     -29.882  -1.792 -24.860  1.00 10.00      B   
ATOM   4295  CD2 LEU B 284     -31.360  -2.279 -22.905  1.00 10.00      B   
ATOM   4296  C   LEU B 284     -32.525   0.728 -26.071  1.00 10.00      B   
ATOM   4297  O   LEU B 284     -32.514  -0.091 -26.990  1.00 10.00      B   
ATOM   4298  N   TYR B 285     -33.576   1.496 -25.813  1.00 10.00      B   
ATOM   4299  HN  TYR B 285     -33.534   2.135 -25.065  1.00 10.00      B   
ATOM   4300  CA  TYR B 285     -34.794   1.401 -26.610  1.00 10.00      B   
ATOM   4301  CB  TYR B 285     -36.043   1.613 -25.754  1.00 10.00      B   
ATOM   4302  CG  TYR B 285     -36.662   0.318 -25.282  1.00 10.00      B   
ATOM   4303  CD1 TYR B 285     -36.422  -0.164 -24.005  1.00 10.00      B   
ATOM   4304  CD2 TYR B 285     -37.479  -0.430 -26.122  1.00 10.00      B   
ATOM   4305  CE1 TYR B 285     -36.976  -1.353 -23.574  1.00 10.00      B   
ATOM   4306  CE2 TYR B 285     -38.041  -1.621 -25.698  1.00 10.00      B   
ATOM   4307  CZ  TYR B 285     -37.784  -2.078 -24.424  1.00 10.00      B   
ATOM   4308  OH  TYR B 285     -38.329  -3.268 -23.998  1.00 10.00      B   
ATOM   4309  HH  TYR B 285     -38.258  -3.926 -24.700  1.00 10.00      B   
ATOM   4310  C   TYR B 285     -34.775   2.351 -27.801  1.00 10.00      B   
ATOM   4311  O   TYR B 285     -35.800   2.554 -28.457  1.00 10.00      B   
ATOM   4312  N   SER B 286     -33.604   2.926 -28.071  1.00 10.00      B   
ATOM   4313  HN  SER B 286     -32.835   2.716 -27.503  1.00 10.00      B   
ATOM   4314  CA  SER B 286     -33.414   3.847 -29.190  1.00 10.00      B   
ATOM   4315  CB  SER B 286     -33.644   3.118 -30.516  1.00 10.00      B   
ATOM   4316  OG  SER B 286     -33.085   1.813 -30.470  1.00 10.00      B   
ATOM   4317  HG  SER B 286     -32.132   1.865 -30.634  1.00 10.00      B   
ATOM   4318  C   SER B 286     -34.303   5.088 -29.081  1.00 10.00      B   
ATOM   4319  O   SER B 286     -34.862   5.559 -30.073  1.00 10.00      B   
ATOM   4320  N   ARG B 287     -34.410   5.623 -27.873  1.00 10.00      B   
ATOM   4321  HN  ARG B 287     -33.919   5.214 -27.123  1.00 10.00      B   
ATOM   4322  CA  ARG B 287     -35.223   6.804 -27.620  1.00 10.00      B   
ATOM   4323  CB  ARG B 287     -36.167   6.550 -26.443  1.00 10.00      B   
ATOM   4324  CG  ARG B 287     -37.309   5.598 -26.762  1.00 10.00      B   
ATOM   4325  CD  ARG B 287     -37.878   4.964 -25.503  1.00 10.00      B   
ATOM   4326  NE  ARG B 287     -38.245   5.954 -24.493  1.00 10.00      B   
ATOM   4327  HE  ARG B 287     -37.515   6.291 -23.905  1.00 10.00      B   
ATOM   4328  CZ  ARG B 287     -39.477   6.424 -24.318  1.00 10.00      B   
ATOM   4329  NH1 ARG B 287     -40.478   5.987 -25.074  1.00 10.00      B   
ATOM   4330 HH11 ARG B 287     -41.442   6.352 -24.932  1.00 10.00      B   
ATOM   4331 HH12 ARG B 287     -40.301   5.277 -25.823  1.00 10.00      B   
ATOM   4332  NH2 ARG B 287     -39.713   7.328 -23.375  1.00 10.00      B   
ATOM   4333 HH21 ARG B 287     -40.676   7.696 -23.232  1.00 10.00      B   
ATOM   4334 HH22 ARG B 287     -38.931   7.674 -22.773  1.00 10.00      B   
ATOM   4335  C   ARG B 287     -34.337   8.014 -27.335  1.00 10.00      B   
ATOM   4336  O   ARG B 287     -33.114   7.935 -27.447  1.00 10.00      B   
ATOM   4337  N   ASN B 288     -34.958   9.129 -26.974  1.00 10.00      B   
ATOM   4338  HN  ASN B 288     -35.936   9.128 -26.905  1.00 10.00      B   
ATOM   4339  CA  ASN B 288     -34.230  10.356 -26.672  1.00 10.00      B   
ATOM   4340  CB  ASN B 288     -35.148  11.572 -26.832  1.00 10.00      B   
ATOM   4341  CG  ASN B 288     -34.401  12.849 -27.180  1.00 10.00      B   
ATOM   4342  OD1 ASN B 288     -33.246  13.041 -26.793  1.00 10.00      B   
ATOM   4343  ND2 ASN B 288     -35.058  13.732 -27.918  1.00 10.00      B   
ATOM   4344 HD21 ASN B 288     -35.975  13.515 -28.198  1.00 10.00      B   
ATOM   4345 HD22 ASN B 288     -34.603  14.569 -28.154  1.00 10.00      B   
ATOM   4346  C   ASN B 288     -33.656  10.303 -25.260  1.00 10.00      B   
ATOM   4347  O   ASN B 288     -34.228   9.676 -24.374  1.00 10.00      B   
ATOM   4348  N   ILE B 289     -32.529  10.967 -25.061  1.00 10.00      B   
ATOM   4349  HN  ILE B 289     -32.138  11.471 -25.806  1.00 10.00      B   
ATOM   4350  CA  ILE B 289     -31.852  10.983 -23.767  1.00 10.00      B   
ATOM   4351  CB  ILE B 289     -30.340  10.707 -23.962  1.00 10.00      B   
ATOM   4352  CG1 ILE B 289     -29.642  10.398 -22.633  1.00 10.00      B   
ATOM   4353  CG2 ILE B 289     -29.662  11.865 -24.689  1.00 10.00      B   
ATOM   4354  CD1 ILE B 289     -28.152  10.150 -22.764  1.00 10.00      B   
ATOM   4355  C   ILE B 289     -32.048  12.334 -23.064  1.00 10.00      B   
ATOM   4356  O   ILE B 289     -31.562  12.555 -21.950  1.00 10.00      B   
ATOM   4357  N   GLU B 290     -32.787  13.224 -23.717  1.00 10.00      B   
ATOM   4358  HN  GLU B 290     -33.178  12.971 -24.579  1.00 10.00      B   
ATOM   4359  CA  GLU B 290     -33.042  14.564 -23.195  1.00 10.00      B   
ATOM   4360  CB  GLU B 290     -33.906  15.361 -24.171  1.00 10.00      B   
ATOM   4361  CG  GLU B 290     -33.888  16.858 -23.930  1.00 10.00      B   
ATOM   4362  CD  GLU B 290     -35.005  17.571 -24.656  1.00 10.00      B   
ATOM   4363  OE1 GLU B 290     -34.967  17.639 -25.903  1.00 10.00      B   
ATOM   4364  OE2 GLU B 290     -35.930  18.072 -23.979  1.00 10.00      B   
ATOM   4365  C   GLU B 290     -33.688  14.552 -21.807  1.00 10.00      B   
ATOM   4366  O   GLU B 290     -33.068  14.963 -20.824  1.00 10.00      B   
ATOM   4367  N   THR B 291     -34.924  14.070 -21.731  1.00 10.00      B   
ATOM   4368  HN  THR B 291     -35.358  13.726 -22.544  1.00 10.00      B   
ATOM   4369  CA  THR B 291     -35.656  14.026 -20.471  1.00 10.00      B   
ATOM   4370  CB  THR B 291     -37.106  13.555 -20.691  1.00 10.00      B   
ATOM   4371  OG1 THR B 291     -37.648  14.219 -21.842  1.00 10.00      B   
ATOM   4372  HG1 THR B 291     -37.469  15.165 -21.777  1.00 10.00      B   
ATOM   4373  CG2 THR B 291     -37.966  13.877 -19.478  1.00 10.00      B   
ATOM   4374  C   THR B 291     -34.966  13.127 -19.446  1.00 10.00      B   
ATOM   4375  O   THR B 291     -35.014  13.392 -18.244  1.00 10.00      B   
ATOM   4376  N   SER B 292     -34.308  12.081 -19.929  1.00 10.00      B   
ATOM   4377  HN  SER B 292     -34.292  11.931 -20.899  1.00 10.00      B   
ATOM   4378  CA  SER B 292     -33.614  11.138 -19.066  1.00 10.00      B   
ATOM   4379  CB  SER B 292     -32.992  10.039 -19.925  1.00 10.00      B   
ATOM   4380  OG  SER B 292     -33.669   9.954 -21.169  1.00 10.00      B   
ATOM   4381  HG  SER B 292     -34.263   9.180 -21.164  1.00 10.00      B   
ATOM   4382  C   SER B 292     -32.549  11.835 -18.213  1.00 10.00      B   
ATOM   4383  O   SER B 292     -32.507  11.666 -16.994  1.00 10.00      B   
ATOM   4384  N   VAL B 293     -31.704  12.635 -18.854  1.00 10.00      B   
ATOM   4385  HN  VAL B 293     -31.789  12.743 -19.828  1.00 10.00      B   
ATOM   4386  CA  VAL B 293     -30.649  13.355 -18.140  1.00 10.00      B   
ATOM   4387  CB  VAL B 293     -29.604  13.954 -19.110  1.00 10.00      B   
ATOM   4388  CG1 VAL B 293     -28.520  14.705 -18.347  1.00 10.00      B   
ATOM   4389  CG2 VAL B 293     -28.985  12.861 -19.966  1.00 10.00      B   
ATOM   4390  C   VAL B 293     -31.237  14.465 -17.268  1.00 10.00      B   
ATOM   4391  O   VAL B 293     -30.808  14.668 -16.129  1.00 10.00      B   
ATOM   4392  N   GLU B 294     -32.234  15.161 -17.806  1.00 10.00      B   
ATOM   4393  HN  GLU B 294     -32.540  14.928 -18.710  1.00 10.00      B   
ATOM   4394  CA  GLU B 294     -32.893  16.259 -17.099  1.00 10.00      B   
ATOM   4395  CB  GLU B 294     -33.968  16.885 -17.997  1.00 10.00      B   
ATOM   4396  CG  GLU B 294     -34.702  18.070 -17.384  1.00 10.00      B   
ATOM   4397  CD  GLU B 294     -33.919  19.368 -17.460  1.00 10.00      B   
ATOM   4398  OE1 GLU B 294     -33.751  19.901 -18.580  1.00 10.00      B   
ATOM   4399  OE2 GLU B 294     -33.490  19.877 -16.401  1.00 10.00      B   
ATOM   4400  C   GLU B 294     -33.516  15.780 -15.787  1.00 10.00      B   
ATOM   4401  O   GLU B 294     -33.385  16.437 -14.749  1.00 10.00      B   
ATOM   4402  N   ASN B 295     -34.176  14.626 -15.839  1.00 10.00      B   
ATOM   4403  HN  ASN B 295     -34.232  14.147 -16.696  1.00 10.00      B   
ATOM   4404  CA  ASN B 295     -34.827  14.053 -14.664  1.00 10.00      B   
ATOM   4405  CB  ASN B 295     -35.564  12.759 -15.019  1.00 10.00      B   
ATOM   4406  CG  ASN B 295     -36.606  12.377 -13.983  1.00 10.00      B   
ATOM   4407  OD1 ASN B 295     -36.299  11.747 -12.969  1.00 10.00      B   
ATOM   4408  ND2 ASN B 295     -37.852  12.743 -14.233  1.00 10.00      B   
ATOM   4409 HD21 ASN B 295     -38.037  13.228 -15.067  1.00 10.00      B   
ATOM   4410 HD22 ASN B 295     -38.543  12.513 -13.577  1.00 10.00      B   
ATOM   4411  C   ASN B 295     -33.823  13.795 -13.546  1.00 10.00      B   
ATOM   4412  O   ASN B 295     -34.078  14.126 -12.387  1.00 10.00      B   
ATOM   4413  N   TYR B 296     -32.674  13.229 -13.902  1.00 10.00      B   
ATOM   4414  HN  TYR B 296     -32.519  13.013 -14.847  1.00 10.00      B   
ATOM   4415  CA  TYR B 296     -31.637  12.929 -12.921  1.00 10.00      B   
ATOM   4416  CB  TYR B 296     -30.535  12.052 -13.534  1.00 10.00      B   
ATOM   4417  CG  TYR B 296     -29.437  11.679 -12.559  1.00 10.00      B   
ATOM   4418  CD1 TYR B 296     -29.553  10.557 -11.750  1.00 10.00      B   
ATOM   4419  CD2 TYR B 296     -28.291  12.457 -12.435  1.00 10.00      B   
ATOM   4420  CE1 TYR B 296     -28.562  10.219 -10.846  1.00 10.00      B   
ATOM   4421  CE2 TYR B 296     -27.294  12.126 -11.536  1.00 10.00      B   
ATOM   4422  CZ  TYR B 296     -27.434  11.007 -10.743  1.00 10.00      B   
ATOM   4423  OH  TYR B 296     -26.452  10.684  -9.832  1.00 10.00      B   
ATOM   4424  HH  TYR B 296     -25.938   9.926 -10.155  1.00 10.00      B   
ATOM   4425  C   TYR B 296     -31.039  14.207 -12.338  1.00 10.00      B   
ATOM   4426  O   TYR B 296     -30.878  14.329 -11.120  1.00 10.00      B   
ATOM   4427  N   TYR B 297     -30.729  15.165 -13.208  1.00 10.00      B   
ATOM   4428  HN  TYR B 297     -30.906  15.020 -14.163  1.00 10.00      B   
ATOM   4429  CA  TYR B 297     -30.135  16.425 -12.780  1.00 10.00      B   
ATOM   4430  CB  TYR B 297     -29.835  17.336 -13.978  1.00 10.00      B   
ATOM   4431  CG  TYR B 297     -29.375  18.727 -13.584  1.00 10.00      B   
ATOM   4432  CD1 TYR B 297     -28.091  18.946 -13.098  1.00 10.00      B   
ATOM   4433  CD2 TYR B 297     -30.231  19.816 -13.683  1.00 10.00      B   
ATOM   4434  CE1 TYR B 297     -27.674  20.210 -12.723  1.00 10.00      B   
ATOM   4435  CE2 TYR B 297     -29.822  21.083 -13.314  1.00 10.00      B   
ATOM   4436  CZ  TYR B 297     -28.545  21.275 -12.833  1.00 10.00      B   
ATOM   4437  OH  TYR B 297     -28.140  22.537 -12.452  1.00 10.00      B   
ATOM   4438  HH  TYR B 297     -28.899  23.023 -12.108  1.00 10.00      B   
ATOM   4439  C   TYR B 297     -31.004  17.158 -11.762  1.00 10.00      B   
ATOM   4440  O   TYR B 297     -30.507  17.623 -10.741  1.00 10.00      B   
ATOM   4441  N   GLN B 298     -32.303  17.234 -12.026  1.00 10.00      B   
ATOM   4442  HN  GLN B 298     -32.653  16.812 -12.843  1.00 10.00      B   
ATOM   4443  CA  GLN B 298     -33.224  17.937 -11.136  1.00 10.00      B   
ATOM   4444  CB  GLN B 298     -34.552  18.224 -11.839  1.00 10.00      B   
ATOM   4445  CG  GLN B 298     -34.445  19.265 -12.939  1.00 10.00      B   
ATOM   4446  CD  GLN B 298     -35.782  19.595 -13.570  1.00 10.00      B   
ATOM   4447  OE1 GLN B 298     -36.825  19.546 -12.918  1.00 10.00      B   
ATOM   4448  NE2 GLN B 298     -35.762  19.933 -14.845  1.00 10.00      B   
ATOM   4449 HE21 GLN B 298     -34.889  19.950 -15.307  1.00 10.00      B   
ATOM   4450 HE22 GLN B 298     -36.612  20.150 -15.283  1.00 10.00      B   
ATOM   4451  C   GLN B 298     -33.453  17.221  -9.805  1.00 10.00      B   
ATOM   4452  O   GLN B 298     -34.213  17.700  -8.960  1.00 10.00      B   
ATOM   4453  N   LYS B 299     -32.793  16.089  -9.609  1.00 10.00      B   
ATOM   4454  HN  LYS B 299     -32.194  15.754 -10.309  1.00 10.00      B   
ATOM   4455  CA  LYS B 299     -32.947  15.334  -8.373  1.00 10.00      B   
ATOM   4456  CB  LYS B 299     -33.562  13.963  -8.649  1.00 10.00      B   
ATOM   4457  CG  LYS B 299     -35.042  14.012  -8.978  1.00 10.00      B   
ATOM   4458  CD  LYS B 299     -35.547  12.674  -9.485  1.00 10.00      B   
ATOM   4459  CE  LYS B 299     -37.047  12.718  -9.707  1.00 10.00      B   
ATOM   4460  NZ  LYS B 299     -37.535  11.543 -10.473  1.00 10.00      B   
ATOM   4461  HZ1 LYS B 299     -37.042  11.481 -11.388  1.00 10.00      B   
ATOM   4462  HZ2 LYS B 299     -38.555  11.630 -10.646  1.00 10.00      B   
ATOM   4463  HZ3 LYS B 299     -37.361  10.668  -9.938  1.00 10.00      B   
ATOM   4464  C   LYS B 299     -31.637  15.182  -7.608  1.00 10.00      B   
ATOM   4465  O   LYS B 299     -31.641  15.029  -6.385  1.00 10.00      B   
ATOM   4466  N   PHE B 300     -30.513  15.220  -8.314  1.00 10.00      B   
ATOM   4467  HN  PHE B 300     -30.553  15.340  -9.288  1.00 10.00      B   
ATOM   4468  CA  PHE B 300     -29.219  15.060  -7.661  1.00 10.00      B   
ATOM   4469  CB  PHE B 300     -28.585  13.715  -8.035  1.00 10.00      B   
ATOM   4470  CG  PHE B 300     -29.375  12.533  -7.544  1.00 10.00      B   
ATOM   4471  CD1 PHE B 300     -30.303  11.912  -8.364  1.00 10.00      B   
ATOM   4472  CD2 PHE B 300     -29.202  12.054  -6.256  1.00 10.00      B   
ATOM   4473  CE1 PHE B 300     -31.043  10.838  -7.910  1.00 10.00      B   
ATOM   4474  CE2 PHE B 300     -29.936  10.977  -5.795  1.00 10.00      B   
ATOM   4475  CZ  PHE B 300     -30.859  10.370  -6.624  1.00 10.00      B   
ATOM   4476  C   PHE B 300     -28.266  16.218  -7.939  1.00 10.00      B   
ATOM   4477  O   PHE B 300     -27.059  16.088  -7.758  1.00 10.00      B   
ATOM   4478  N   ASN B 301     -28.812  17.361  -8.342  1.00 10.00      B   
ATOM   4479  HN  ASN B 301     -29.786  17.413  -8.451  1.00 10.00      B   
ATOM   4480  CA  ASN B 301     -27.997  18.543  -8.633  1.00 10.00      B   
ATOM   4481  CB  ASN B 301     -28.819  19.641  -9.328  1.00 10.00      B   
ATOM   4482  CG  ASN B 301     -29.934  20.210  -8.465  1.00 10.00      B   
ATOM   4483  OD1 ASN B 301     -30.515  19.512  -7.633  1.00 10.00      B   
ATOM   4484  ND2 ASN B 301     -30.243  21.484  -8.661  1.00 10.00      B   
ATOM   4485 HD21 ASN B 301     -29.744  21.988  -9.341  1.00 10.00      B   
ATOM   4486 HD22 ASN B 301     -30.960  21.874  -8.116  1.00 10.00      B   
ATOM   4487  C   ASN B 301     -27.342  19.098  -7.370  1.00 10.00      B   
ATOM   4488  O   ASN B 301     -26.395  19.885  -7.441  1.00 10.00      B   
ATOM   4489  N   THR B 302     -27.852  18.691  -6.218  1.00 10.00      B   
ATOM   4490  HN  THR B 302     -28.618  18.083  -6.223  1.00 10.00      B   
ATOM   4491  CA  THR B 302     -27.321  19.133  -4.940  1.00 10.00      B   
ATOM   4492  CB  THR B 302     -28.423  19.112  -3.866  1.00 10.00      B   
ATOM   4493  OG1 THR B 302     -29.383  18.096  -4.198  1.00 10.00      B   
ATOM   4494  HG1 THR B 302     -29.590  17.584  -3.405  1.00 10.00      B   
ATOM   4495  CG2 THR B 302     -29.123  20.461  -3.794  1.00 10.00      B   
ATOM   4496  C   THR B 302     -26.163  18.241  -4.492  1.00 10.00      B   
ATOM   4497  O   THR B 302     -25.472  18.546  -3.518  1.00 10.00      B   
ATOM   4498  N   LYS B 303     -25.957  17.138  -5.208  1.00 10.00      B   
ATOM   4499  HN  LYS B 303     -26.529  16.957  -5.986  1.00 10.00      B   
ATOM   4500  CA  LYS B 303     -24.887  16.203  -4.885  1.00 10.00      B   
ATOM   4501  CB  LYS B 303     -25.402  14.760  -4.890  1.00 10.00      B   
ATOM   4502  CG  LYS B 303     -26.137  14.351  -3.623  1.00 10.00      B   
ATOM   4503  CD  LYS B 303     -26.551  12.888  -3.675  1.00 10.00      B   
ATOM   4504  CE  LYS B 303     -27.083  12.399  -2.333  1.00 10.00      B   
ATOM   4505  NZ  LYS B 303     -28.311  13.131  -1.909  1.00 10.00      B   
ATOM   4506  HZ1 LYS B 303     -28.060  14.070  -1.535  1.00 10.00      B   
ATOM   4507  HZ2 LYS B 303     -28.804  12.601  -1.164  1.00 10.00      B   
ATOM   4508  HZ3 LYS B 303     -28.956  13.254  -2.714  1.00 10.00      B   
ATOM   4509  C   LYS B 303     -23.727  16.345  -5.862  1.00 10.00      B   
ATOM   4510  O   LYS B 303     -23.932  16.557  -7.058  1.00 10.00      B   
ATOM   4511  N   LEU B 304     -22.511  16.211  -5.351  1.00 10.00      B   
ATOM   4512  HN  LEU B 304     -22.416  16.032  -4.388  1.00 10.00      B   
ATOM   4513  CA  LEU B 304     -21.309  16.327  -6.172  1.00 10.00      B   
ATOM   4514  CB  LEU B 304     -20.112  16.736  -5.311  1.00 10.00      B   
ATOM   4515  CG  LEU B 304     -20.166  18.136  -4.697  1.00 10.00      B   
ATOM   4516  CD1 LEU B 304     -19.011  18.337  -3.730  1.00 10.00      B   
ATOM   4517  CD2 LEU B 304     -20.144  19.200  -5.783  1.00 10.00      B   
ATOM   4518  C   LEU B 304     -21.003  15.024  -6.903  1.00 10.00      B   
ATOM   4519  O   LEU B 304     -20.052  14.943  -7.682  1.00 10.00      B   
ATOM   4520  N   CYS B 305     -21.813  14.004  -6.644  1.00 10.00      B   
ATOM   4521  HN  CYS B 305     -22.538  14.123  -5.998  1.00 10.00      B   
ATOM   4522  CA  CYS B 305     -21.639  12.703  -7.277  1.00 10.00      B   
ATOM   4523  CB  CYS B 305     -22.267  11.616  -6.401  1.00 10.00      B   
ATOM   4524  SG  CYS B 305     -22.257  11.991  -4.631  1.00 10.00      B   
ATOM   4525  HG  CYS B 305     -21.269  11.304  -4.071  1.00 10.00      B   
ATOM   4526  C   CYS B 305     -22.286  12.687  -8.661  1.00 10.00      B   
ATOM   4527  O   CYS B 305     -22.059  11.772  -9.456  1.00 10.00      B   
ATOM   4528  N   CYS B 306     -23.077  13.717  -8.942  1.00 10.00      B   
ATOM   4529  HN  CYS B 306     -23.191  14.425  -8.272  1.00 10.00      B   
ATOM   4530  CA  CYS B 306     -23.775  13.836 -10.213  1.00 10.00      B   
ATOM   4531  CB  CYS B 306     -24.767  15.002 -10.149  1.00 10.00      B   
ATOM   4532  SG  CYS B 306     -25.712  15.273 -11.665  1.00 10.00      B   
ATOM   4533  HG  CYS B 306     -25.180  14.512 -12.613  1.00 10.00      B   
ATOM   4534  C   CYS B 306     -22.798  14.025 -11.372  1.00 10.00      B   
ATOM   4535  O   CYS B 306     -23.043  13.557 -12.484  1.00 10.00      B   
ATOM   4536  N   TYR B 307     -21.687  14.698 -11.099  1.00 10.00      B   
ATOM   4537  HN  TYR B 307     -21.550  15.041 -10.190  1.00 10.00      B   
ATOM   4538  CA  TYR B 307     -20.671  14.960 -12.112  1.00 10.00      B   
ATOM   4539  CB  TYR B 307     -19.502  15.742 -11.508  1.00 10.00      B   
ATOM   4540  CG  TYR B 307     -18.475  16.188 -12.525  1.00 10.00      B   
ATOM   4541  CD1 TYR B 307     -18.840  16.981 -13.604  1.00 10.00      B   
ATOM   4542  CD2 TYR B 307     -17.142  15.817 -12.408  1.00 10.00      B   
ATOM   4543  CE1 TYR B 307     -17.910  17.390 -14.538  1.00 10.00      B   
ATOM   4544  CE2 TYR B 307     -16.203  16.223 -13.339  1.00 10.00      B   
ATOM   4545  CZ  TYR B 307     -16.594  17.010 -14.402  1.00 10.00      B   
ATOM   4546  OH  TYR B 307     -15.664  17.416 -15.331  1.00 10.00      B   
ATOM   4547  HH  TYR B 307     -15.075  16.679 -15.531  1.00 10.00      B   
ATOM   4548  C   TYR B 307     -20.168  13.670 -12.758  1.00 10.00      B   
ATOM   4549  O   TYR B 307     -20.287  13.491 -13.971  1.00 10.00      B   
ATOM   4550  N   ALA B 308     -19.628  12.769 -11.937  1.00 10.00      B   
ATOM   4551  HN  ALA B 308     -19.585  12.965 -10.975  1.00 10.00      B   
ATOM   4552  CA  ALA B 308     -19.095  11.497 -12.424  1.00 10.00      B   
ATOM   4553  CB  ALA B 308     -18.317  10.794 -11.325  1.00 10.00      B   
ATOM   4554  C   ALA B 308     -20.198  10.589 -12.958  1.00 10.00      B   
ATOM   4555  O   ALA B 308     -19.938   9.673 -13.741  1.00 10.00      B   
ATOM   4556  N   ASP B 309     -21.429  10.849 -12.536  1.00 10.00      B   
ATOM   4557  HN  ASP B 309     -21.576  11.591 -11.912  1.00 10.00      B   
ATOM   4558  CA  ASP B 309     -22.569  10.055 -12.974  1.00 10.00      B   
ATOM   4559  CB  ASP B 309     -23.717  10.118 -11.962  1.00 10.00      B   
ATOM   4560  CG  ASP B 309     -23.671   8.974 -10.966  1.00 10.00      B   
ATOM   4561  OD1 ASP B 309     -22.676   8.215 -10.968  1.00 10.00      B   
ATOM   4562  OD2 ASP B 309     -24.625   8.826 -10.172  1.00 10.00      B   
ATOM   4563  C   ASP B 309     -23.042  10.481 -14.355  1.00 10.00      B   
ATOM   4564  O   ASP B 309     -23.757   9.741 -15.029  1.00 10.00      B   
ATOM   4565  N   LEU B 310     -22.631  11.668 -14.777  1.00 10.00      B   
ATOM   4566  HN  LEU B 310     -22.064  12.216 -14.193  1.00 10.00      B   
ATOM   4567  CA  LEU B 310     -23.013  12.181 -16.084  1.00 10.00      B   
ATOM   4568  CB  LEU B 310     -23.506  13.625 -15.981  1.00 10.00      B   
ATOM   4569  CG  LEU B 310     -24.798  13.847 -15.189  1.00 10.00      B   
ATOM   4570  CD1 LEU B 310     -25.130  15.328 -15.120  1.00 10.00      B   
ATOM   4571  CD2 LEU B 310     -25.952  13.073 -15.808  1.00 10.00      B   
ATOM   4572  C   LEU B 310     -21.859  12.086 -17.077  1.00 10.00      B   
ATOM   4573  O   LEU B 310     -22.072  11.873 -18.267  1.00 10.00      B   
ATOM   4574  N   SER B 311     -20.631  12.214 -16.578  1.00 10.00      B   
ATOM   4575  HN  SER B 311     -20.516  12.369 -15.614  1.00 10.00      B   
ATOM   4576  CA  SER B 311     -19.447  12.155 -17.430  1.00 10.00      B   
ATOM   4577  CB  SER B 311     -18.224  12.691 -16.681  1.00 10.00      B   
ATOM   4578  OG  SER B 311     -18.142  12.145 -15.374  1.00 10.00      B   
ATOM   4579  HG  SER B 311     -17.865  11.220 -15.429  1.00 10.00      B   
ATOM   4580  C   SER B 311     -19.178  10.745 -17.950  1.00 10.00      B   
ATOM   4581  O   SER B 311     -18.235  10.521 -18.709  1.00 10.00      B   
ATOM   4582  N   GLN B 312     -20.011   9.798 -17.539  1.00 10.00      B   
ATOM   4583  HN  GLN B 312     -20.745  10.039 -16.942  1.00 10.00      B   
ATOM   4584  CA  GLN B 312     -19.865   8.416 -17.969  1.00 10.00      B   
ATOM   4585  CB  GLN B 312     -20.167   7.448 -16.822  1.00 10.00      B   
ATOM   4586  CG  GLN B 312     -21.569   7.562 -16.248  1.00 10.00      B   
ATOM   4587  CD  GLN B 312     -21.770   6.698 -15.019  1.00 10.00      B   
ATOM   4588  OE1 GLN B 312     -21.098   5.684 -14.842  1.00 10.00      B   
ATOM   4589  NE2 GLN B 312     -22.710   7.082 -14.171  1.00 10.00      B   
ATOM   4590 HE21 GLN B 312     -23.223   7.891 -14.383  1.00 10.00      B   
ATOM   4591 HE22 GLN B 312     -22.848   6.547 -13.360  1.00 10.00      B   
ATOM   4592  C   GLN B 312     -20.757   8.131 -19.175  1.00 10.00      B   
ATOM   4593  O   GLN B 312     -20.789   7.016 -19.696  1.00 10.00      B   
ATOM   4594  N   TYR B 313     -21.486   9.152 -19.610  1.00 10.00      B   
ATOM   4595  HN  TYR B 313     -21.416  10.021 -19.154  1.00 10.00      B   
ATOM   4596  CA  TYR B 313     -22.374   9.033 -20.757  1.00 10.00      B   
ATOM   4597  CB  TYR B 313     -23.839   8.953 -20.309  1.00 10.00      B   
ATOM   4598  CG  TYR B 313     -24.249   7.616 -19.731  1.00 10.00      B   
ATOM   4599  CD1 TYR B 313     -24.163   7.374 -18.369  1.00 10.00      B   
ATOM   4600  CD2 TYR B 313     -24.725   6.599 -20.548  1.00 10.00      B   
ATOM   4601  CE1 TYR B 313     -24.536   6.158 -17.832  1.00 10.00      B   
ATOM   4602  CE2 TYR B 313     -25.103   5.377 -20.021  1.00 10.00      B   
ATOM   4603  CZ  TYR B 313     -25.004   5.163 -18.660  1.00 10.00      B   
ATOM   4604  OH  TYR B 313     -25.376   3.953 -18.122  1.00 10.00      B   
ATOM   4605  HH  TYR B 313     -25.653   3.353 -18.837  1.00 10.00      B   
ATOM   4606  C   TYR B 313     -22.183  10.226 -21.683  1.00 10.00      B   
ATOM   4607  O   TYR B 313     -21.461  11.168 -21.350  1.00 10.00      B   
ATOM   4608  N   GLU B 314     -22.820  10.183 -22.841  1.00 10.00      B   
ATOM   4609  HN  GLU B 314     -23.369   9.400 -23.057  1.00 10.00      B   
ATOM   4610  CA  GLU B 314     -22.725  11.268 -23.803  1.00 10.00      B   
ATOM   4611  CB  GLU B 314     -23.029  10.749 -25.206  1.00 10.00      B   
ATOM   4612  CG  GLU B 314     -22.771  11.745 -26.321  1.00 10.00      B   
ATOM   4613  CD  GLU B 314     -23.078  11.153 -27.675  1.00 10.00      B   
ATOM   4614  OE1 GLU B 314     -22.543  10.067 -27.984  1.00 10.00      B   
ATOM   4615  OE2 GLU B 314     -23.856  11.764 -28.437  1.00 10.00      B   
ATOM   4616  C   GLU B 314     -23.692  12.385 -23.434  1.00 10.00      B   
ATOM   4617  O   GLU B 314     -24.911  12.193 -23.436  1.00 10.00      B   
ATOM   4618  N   LEU B 315     -23.141  13.542 -23.101  1.00 10.00      B   
ATOM   4619  HN  LEU B 315     -22.162  13.625 -23.109  1.00 10.00      B   
ATOM   4620  CA  LEU B 315     -23.946  14.695 -22.728  1.00 10.00      B   
ATOM   4621  CB  LEU B 315     -23.140  15.632 -21.827  1.00 10.00      B   
ATOM   4622  CG  LEU B 315     -22.675  15.033 -20.497  1.00 10.00      B   
ATOM   4623  CD1 LEU B 315     -21.636  15.923 -19.837  1.00 10.00      B   
ATOM   4624  CD2 LEU B 315     -23.856  14.802 -19.568  1.00 10.00      B   
ATOM   4625  C   LEU B 315     -24.440  15.427 -23.975  1.00 10.00      B   
ATOM   4626  O   LEU B 315     -23.639  15.945 -24.759  1.00 10.00      B   
ATOM   4627  N   PRO B 316     -25.771  15.477 -24.162  1.00 10.00      B   
ATOM   4628  CA  PRO B 316     -26.398  16.118 -25.327  1.00 10.00      B   
ATOM   4629  CB  PRO B 316     -27.882  15.772 -25.169  1.00 10.00      B   
ATOM   4630  CG  PRO B 316     -28.059  15.515 -23.712  1.00 10.00      B   
ATOM   4631  CD  PRO B 316     -26.771  14.907 -23.241  1.00 10.00      B   
ATOM   4632  C   PRO B 316     -26.211  17.632 -25.367  1.00 10.00      B   
ATOM   4633  O   PRO B 316     -25.881  18.264 -24.359  1.00 10.00      B   
ATOM   4634  N   THR B 317     -26.456  18.205 -26.539  1.00 10.00      B   
ATOM   4635  HN  THR B 317     -26.755  17.641 -27.290  1.00 10.00      B   
ATOM   4636  CA  THR B 317     -26.317  19.635 -26.757  1.00 10.00      B   
ATOM   4637  CB  THR B 317     -26.546  19.975 -28.242  1.00 10.00      B   
ATOM   4638  OG1 THR B 317     -25.938  18.963 -29.061  1.00 10.00      B   
ATOM   4639  HG1 THR B 317     -25.026  18.830 -28.781  1.00 10.00      B   
ATOM   4640  CG2 THR B 317     -25.931  21.322 -28.580  1.00 10.00      B   
ATOM   4641  C   THR B 317     -27.311  20.425 -25.906  1.00 10.00      B   
ATOM   4642  O   THR B 317     -27.008  21.527 -25.446  1.00 10.00      B   
ATOM   4643  N   SER B 318     -28.491  19.852 -25.698  1.00 10.00      B   
ATOM   4644  HN  SER B 318     -28.676  18.975 -26.099  1.00 10.00      B   
ATOM   4645  CA  SER B 318     -29.532  20.498 -24.908  1.00 10.00      B   
ATOM   4646  CB  SER B 318     -30.807  19.657 -24.962  1.00 10.00      B   
ATOM   4647  OG  SER B 318     -30.787  18.808 -26.101  1.00 10.00      B   
ATOM   4648  HG  SER B 318     -31.050  19.313 -26.882  1.00 10.00      B   
ATOM   4649  C   SER B 318     -29.090  20.704 -23.457  1.00 10.00      B   
ATOM   4650  O   SER B 318     -29.324  21.761 -22.867  1.00 10.00      B   
ATOM   4651  N   PHE B 319     -28.430  19.698 -22.894  1.00 10.00      B   
ATOM   4652  HN  PHE B 319     -28.262  18.887 -23.416  1.00 10.00      B   
ATOM   4653  CA  PHE B 319     -27.965  19.768 -21.514  1.00 10.00      B   
ATOM   4654  CB  PHE B 319     -27.498  18.397 -21.024  1.00 10.00      B   
ATOM   4655  CG  PHE B 319     -27.245  18.340 -19.543  1.00 10.00      B   
ATOM   4656  CD1 PHE B 319     -28.288  18.502 -18.645  1.00 10.00      B   
ATOM   4657  CD2 PHE B 319     -25.969  18.130 -19.050  1.00 10.00      B   
ATOM   4658  CE1 PHE B 319     -28.064  18.455 -17.284  1.00 10.00      B   
ATOM   4659  CE2 PHE B 319     -25.737  18.080 -17.690  1.00 10.00      B   
ATOM   4660  CZ  PHE B 319     -26.786  18.245 -16.806  1.00 10.00      B   
ATOM   4661  C   PHE B 319     -26.855  20.803 -21.348  1.00 10.00      B   
ATOM   4662  O   PHE B 319     -26.935  21.675 -20.482  1.00 10.00      B   
ATOM   4663  N   ILE B 320     -25.833  20.719 -22.193  1.00 10.00      B   
ATOM   4664  HN  ILE B 320     -25.832  20.015 -22.879  1.00 10.00      B   
ATOM   4665  CA  ILE B 320     -24.711  21.653 -22.125  1.00 10.00      B   
ATOM   4666  CB  ILE B 320     -23.518  21.197 -23.005  1.00 10.00      B   
ATOM   4667  CG1 ILE B 320     -22.300  22.112 -22.825  1.00 10.00      B   
ATOM   4668  CG2 ILE B 320     -23.909  21.107 -24.469  1.00 10.00      B   
ATOM   4669  CD1 ILE B 320     -21.712  22.090 -21.430  1.00 10.00      B   
ATOM   4670  C   ILE B 320     -25.160  23.074 -22.496  1.00 10.00      B   
ATOM   4671  O   ILE B 320     -24.515  24.059 -22.141  1.00 10.00      B   
ATOM   4672  N   GLY B 321     -26.296  23.171 -23.182  1.00 10.00      B   
ATOM   4673  HN  GLY B 321     -26.782  22.355 -23.426  1.00 10.00      B   
ATOM   4674  CA  GLY B 321     -26.817  24.464 -23.577  1.00 10.00      B   
ATOM   4675  C   GLY B 321     -27.697  25.076 -22.505  1.00 10.00      B   
ATOM   4676  O   GLY B 321     -28.422  26.037 -22.760  1.00 10.00      B   
ATOM   4677  N   SER B 322     -27.634  24.519 -21.302  1.00 10.00      B   
ATOM   4678  HN  SER B 322     -27.039  23.750 -21.163  1.00 10.00      B   
ATOM   4679  CA  SER B 322     -28.425  25.013 -20.183  1.00 10.00      B   
ATOM   4680  CB  SER B 322     -29.266  23.880 -19.591  1.00 10.00      B   
ATOM   4681  OG  SER B 322     -29.984  23.198 -20.609  1.00 10.00      B   
ATOM   4682  HG  SER B 322     -29.361  22.738 -21.189  1.00 10.00      B   
ATOM   4683  C   SER B 322     -27.522  25.628 -19.112  1.00 10.00      B   
ATOM   4684  O   SER B 322     -27.830  25.590 -17.921  1.00 10.00      B   
ATOM   4685  N   LEU B 323     -26.417  26.220 -19.548  1.00 10.00      B   
ATOM   4686  HN  LEU B 323     -26.237  26.247 -20.514  1.00 10.00      B   
ATOM   4687  CA  LEU B 323     -25.467  26.840 -18.632  1.00 10.00      B   
ATOM   4688  CB  LEU B 323     -24.049  26.772 -19.205  1.00 10.00      B   
ATOM   4689  CG  LEU B 323     -23.296  25.454 -19.018  1.00 10.00      B   
ATOM   4690  CD1 LEU B 323     -21.988  25.479 -19.795  1.00 10.00      B   
ATOM   4691  CD2 LEU B 323     -23.028  25.196 -17.543  1.00 10.00      B   
ATOM   4692  C   LEU B 323     -25.837  28.292 -18.346  1.00 10.00      B   
ATOM   4693  O   LEU B 323     -24.998  29.083 -17.915  1.00 10.00      B   
ATOM   4694  N   LYS B 324     -27.091  28.642 -18.589  1.00 10.00      B   
ATOM   4695  HN  LYS B 324     -27.718  27.971 -18.923  1.00 10.00      B   
ATOM   4696  CA  LYS B 324     -27.560  29.999 -18.359  1.00 10.00      B   
ATOM   4697  CB  LYS B 324     -28.801  30.302 -19.202  1.00 10.00      B   
ATOM   4698  CG  LYS B 324     -29.250  31.754 -19.146  1.00 10.00      B   
ATOM   4699  CD  LYS B 324     -30.686  31.901 -19.614  1.00 10.00      B   
ATOM   4700  CE  LYS B 324     -31.216  33.299 -19.345  1.00 10.00      B   
ATOM   4701  NZ  LYS B 324     -32.682  33.380 -19.562  1.00 10.00      B   
ATOM   4702  HZ1 LYS B 324     -33.169  32.672 -18.975  1.00 10.00      B   
ATOM   4703  HZ2 LYS B 324     -32.906  33.199 -20.559  1.00 10.00      B   
ATOM   4704  HZ3 LYS B 324     -33.032  34.324 -19.308  1.00 10.00      B   
ATOM   4705  C   LYS B 324     -27.866  30.220 -16.884  1.00 10.00      B   
ATOM   4706  O   LYS B 324     -28.994  29.997 -16.433  1.00 10.00      B   
ATOM   4707  N   ASN B 325     -26.844  30.621 -16.134  1.00 10.00      B   
ATOM   4708  HN  ASN B 325     -25.960  30.713 -16.552  1.00 10.00      B   
ATOM   4709  CA  ASN B 325     -26.986  30.898 -14.701  1.00 10.00      B   
ATOM   4710  CB  ASN B 325     -27.942  32.076 -14.468  1.00 10.00      B   
ATOM   4711  CG  ASN B 325     -28.044  32.492 -13.011  1.00 10.00      B   
ATOM   4712  OD1 ASN B 325     -27.106  32.318 -12.234  1.00 10.00      B   
ATOM   4713  ND2 ASN B 325     -29.181  33.054 -12.632  1.00 10.00      B   
ATOM   4714 HD21 ASN B 325     -29.890  33.169 -13.304  1.00 10.00      B   
ATOM   4715 HD22 ASN B 325     -29.271  33.335 -11.696  1.00 10.00      B   
ATOM   4716  C   ASN B 325     -27.454  29.666 -13.930  1.00 10.00      B   
ATOM   4717  O   ASN B 325     -27.262  28.531 -14.376  1.00 10.00      B   
ATOM   4718  N   GLU B 329     -26.227  33.422  -2.856  1.00 10.00      B   
ATOM   4719  HN  GLU B 329     -26.589  34.213  -2.398  1.00 10.00      B   
ATOM   4720  CA  GLU B 329     -26.505  32.105  -2.301  1.00 10.00      B   
ATOM   4721  CB  GLU B 329     -25.757  31.016  -3.080  1.00 10.00      B   
ATOM   4722  CG  GLU B 329     -26.484  30.496  -4.314  1.00 10.00      B   
ATOM   4723  CD  GLU B 329     -26.629  31.534  -5.410  1.00 10.00      B   
ATOM   4724  OE1 GLU B 329     -25.602  32.098  -5.849  1.00 10.00      B   
ATOM   4725  OE2 GLU B 329     -27.775  31.782  -5.852  1.00 10.00      B   
ATOM   4726  C   GLU B 329     -26.124  32.056  -0.823  1.00 10.00      B   
ATOM   4727  O   GLU B 329     -25.019  32.455  -0.442  1.00 10.00      B   
ATOM   4728  N   GLU B 330     -27.045  31.583   0.009  1.00 10.00      B   
ATOM   4729  HN  GLU B 330     -27.911  31.291  -0.353  1.00 10.00      B   
ATOM   4730  CA  GLU B 330     -26.800  31.482   1.443  1.00 10.00      B   
ATOM   4731  CB  GLU B 330     -28.097  31.656   2.233  1.00 10.00      B   
ATOM   4732  CG  GLU B 330     -28.628  33.079   2.281  1.00 10.00      B   
ATOM   4733  CD  GLU B 330     -29.653  33.259   3.380  1.00 10.00      B   
ATOM   4734  OE1 GLU B 330     -30.838  32.934   3.151  1.00 10.00      B   
ATOM   4735  OE2 GLU B 330     -29.276  33.715   4.483  1.00 10.00      B   
ATOM   4736  C   GLU B 330     -26.174  30.137   1.793  1.00 10.00      B   
ATOM   4737  O   GLU B 330     -25.285  30.051   2.640  1.00 10.00      B   
ATOM   4738  N   ASN B 331     -26.652  29.089   1.139  1.00 10.00      B   
ATOM   4739  HN  ASN B 331     -27.362  29.227   0.476  1.00 10.00      B   
ATOM   4740  CA  ASN B 331     -26.152  27.741   1.374  1.00 10.00      B   
ATOM   4741  CB  ASN B 331     -27.106  26.714   0.757  1.00 10.00      B   
ATOM   4742  CG  ASN B 331     -26.662  25.282   0.980  1.00 10.00      B   
ATOM   4743  OD1 ASN B 331     -25.956  24.702   0.155  1.00 10.00      B   
ATOM   4744  ND2 ASN B 331     -27.078  24.700   2.094  1.00 10.00      B   
ATOM   4745 HD21 ASN B 331     -27.644  25.221   2.709  1.00 10.00      B   
ATOM   4746 HD22 ASN B 331     -26.810  23.773   2.261  1.00 10.00      B   
ATOM   4747  C   ASN B 331     -24.743  27.581   0.806  1.00 10.00      B   
ATOM   4748  O   ASN B 331     -24.555  27.579  -0.412  1.00 10.00      B   
ATOM   4749  N   LEU B 332     -23.763  27.442   1.698  1.00 10.00      B   
ATOM   4750  HN  LEU B 332     -23.991  27.435   2.651  1.00 10.00      B   
ATOM   4751  CA  LEU B 332     -22.359  27.304   1.316  1.00 10.00      B   
ATOM   4752  CB  LEU B 332     -21.478  27.130   2.560  1.00 10.00      B   
ATOM   4753  CG  LEU B 332     -19.982  26.900   2.318  1.00 10.00      B   
ATOM   4754  CD1 LEU B 332     -19.370  28.059   1.543  1.00 10.00      B   
ATOM   4755  CD2 LEU B 332     -19.252  26.686   3.636  1.00 10.00      B   
ATOM   4756  C   LEU B 332     -22.127  26.164   0.325  1.00 10.00      B   
ATOM   4757  O   LEU B 332     -21.353  26.310  -0.624  1.00 10.00      B   
ATOM   4758  N   ILE B 333     -22.800  25.038   0.542  1.00 10.00      B   
ATOM   4759  HN  ILE B 333     -23.404  24.982   1.312  1.00 10.00      B   
ATOM   4760  CA  ILE B 333     -22.661  23.883  -0.343  1.00 10.00      B   
ATOM   4761  CB  ILE B 333     -23.535  22.700   0.116  1.00 10.00      B   
ATOM   4762  CG1 ILE B 333     -23.303  22.414   1.602  1.00 10.00      B   
ATOM   4763  CG2 ILE B 333     -23.233  21.461  -0.713  1.00 10.00      B   
ATOM   4764  CD1 ILE B 333     -24.251  21.390   2.186  1.00 10.00      B   
ATOM   4765  C   ILE B 333     -23.036  24.268  -1.771  1.00 10.00      B   
ATOM   4766  O   ILE B 333     -22.369  23.877  -2.731  1.00 10.00      B   
ATOM   4767  N   THR B 334     -24.100  25.050  -1.894  1.00 10.00      B   
ATOM   4768  HN  THR B 334     -24.585  25.322  -1.083  1.00 10.00      B   
ATOM   4769  CA  THR B 334     -24.567  25.516  -3.189  1.00 10.00      B   
ATOM   4770  CB  THR B 334     -25.960  26.170  -3.080  1.00 10.00      B   
ATOM   4771  OG1 THR B 334     -26.874  25.238  -2.484  1.00 10.00      B   
ATOM   4772  HG1 THR B 334     -26.561  25.004  -1.602  1.00 10.00      B   
ATOM   4773  CG2 THR B 334     -26.479  26.575  -4.453  1.00 10.00      B   
ATOM   4774  C   THR B 334     -23.569  26.511  -3.780  1.00 10.00      B   
ATOM   4775  O   THR B 334     -23.284  26.478  -4.975  1.00 10.00      B   
ATOM   4776  N   VAL B 335     -23.027  27.379  -2.929  1.00 10.00      B   
ATOM   4777  HN  VAL B 335     -23.293  27.354  -1.984  1.00 10.00      B   
ATOM   4778  CA  VAL B 335     -22.054  28.374  -3.367  1.00 10.00      B   
ATOM   4779  CB  VAL B 335     -21.582  29.277  -2.207  1.00 10.00      B   
ATOM   4780  CG1 VAL B 335     -20.613  30.333  -2.714  1.00 10.00      B   
ATOM   4781  CG2 VAL B 335     -22.761  29.935  -1.512  1.00 10.00      B   
ATOM   4782  C   VAL B 335     -20.842  27.693  -3.993  1.00 10.00      B   
ATOM   4783  O   VAL B 335     -20.428  28.043  -5.096  1.00 10.00      B   
ATOM   4784  N   VAL B 336     -20.292  26.706  -3.287  1.00 10.00      B   
ATOM   4785  HN  VAL B 336     -20.677  26.477  -2.412  1.00 10.00      B   
ATOM   4786  CA  VAL B 336     -19.129  25.967  -3.771  1.00 10.00      B   
ATOM   4787  CB  VAL B 336     -18.672  24.894  -2.760  1.00 10.00      B   
ATOM   4788  CG1 VAL B 336     -17.441  24.158  -3.274  1.00 10.00      B   
ATOM   4789  CG2 VAL B 336     -18.391  25.516  -1.404  1.00 10.00      B   
ATOM   4790  C   VAL B 336     -19.424  25.300  -5.112  1.00 10.00      B   
ATOM   4791  O   VAL B 336     -18.628  25.383  -6.047  1.00 10.00      B   
ATOM   4792  N   ASN B 337     -20.585  24.665  -5.205  1.00 10.00      B   
ATOM   4793  HN  ASN B 337     -21.187  24.658  -4.433  1.00 10.00      B   
ATOM   4794  CA  ASN B 337     -20.987  23.980  -6.429  1.00 10.00      B   
ATOM   4795  CB  ASN B 337     -22.257  23.166  -6.194  1.00 10.00      B   
ATOM   4796  CG  ASN B 337     -22.475  22.105  -7.254  1.00 10.00      B   
ATOM   4797  OD1 ASN B 337     -21.525  21.581  -7.833  1.00 10.00      B   
ATOM   4798  ND2 ASN B 337     -23.731  21.780  -7.513  1.00 10.00      B   
ATOM   4799 HD21 ASN B 337     -24.445  22.238  -7.014  1.00 10.00      B   
ATOM   4800 HD22 ASN B 337     -23.898  21.091  -8.187  1.00 10.00      B   
ATOM   4801  C   ASN B 337     -21.201  24.967  -7.573  1.00 10.00      B   
ATOM   4802  O   ASN B 337     -20.755  24.737  -8.697  1.00 10.00      B   
ATOM   4803  N   ASN B 338     -21.871  26.071  -7.272  1.00 10.00      B   
ATOM   4804  HN  ASN B 338     -22.194  26.195  -6.351  1.00 10.00      B   
ATOM   4805  CA  ASN B 338     -22.154  27.105  -8.267  1.00 10.00      B   
ATOM   4806  CB  ASN B 338     -23.050  28.202  -7.680  1.00 10.00      B   
ATOM   4807  CG  ASN B 338     -24.528  27.886  -7.802  1.00 10.00      B   
ATOM   4808  OD1 ASN B 338     -24.919  26.732  -7.967  1.00 10.00      B   
ATOM   4809  ND2 ASN B 338     -25.362  28.911  -7.723  1.00 10.00      B   
ATOM   4810 HD21 ASN B 338     -24.983  29.809  -7.593  1.00 10.00      B   
ATOM   4811 HD22 ASN B 338     -26.323  28.733  -7.785  1.00 10.00      B   
ATOM   4812  C   ASN B 338     -20.869  27.713  -8.812  1.00 10.00      B   
ATOM   4813  O   ASN B 338     -20.738  27.934 -10.017  1.00 10.00      B   
ATOM   4814  N   ARG B 339     -19.916  27.970  -7.922  1.00 10.00      B   
ATOM   4815  HN  ARG B 339     -20.079  27.772  -6.971  1.00 10.00      B   
ATOM   4816  CA  ARG B 339     -18.636  28.543  -8.323  1.00 10.00      B   
ATOM   4817  CB  ARG B 339     -17.833  29.001  -7.107  1.00 10.00      B   
ATOM   4818  CG  ARG B 339     -18.510  30.097  -6.303  1.00 10.00      B   
ATOM   4819  CD  ARG B 339     -18.547  31.407  -7.066  1.00 10.00      B   
ATOM   4820  NE  ARG B 339     -17.311  32.163  -6.894  1.00 10.00      B   
ATOM   4821  HE  ARG B 339     -16.494  31.791  -7.298  1.00 10.00      B   
ATOM   4822  CZ  ARG B 339     -17.224  33.297  -6.204  1.00 10.00      B   
ATOM   4823  NH1 ARG B 339     -18.299  33.803  -5.616  1.00 10.00      B   
ATOM   4824 HH11 ARG B 339     -19.219  33.315  -5.689  1.00 10.00      B   
ATOM   4825 HH12 ARG B 339     -18.225  34.697  -5.069  1.00 10.00      B   
ATOM   4826  NH2 ARG B 339     -16.061  33.925  -6.101  1.00 10.00      B   
ATOM   4827 HH21 ARG B 339     -15.206  33.533  -6.565  1.00 10.00      B   
ATOM   4828 HH22 ARG B 339     -15.989  34.819  -5.550  1.00 10.00      B   
ATOM   4829  C   ARG B 339     -17.838  27.540  -9.144  1.00 10.00      B   
ATOM   4830  O   ARG B 339     -17.030  27.915  -9.995  1.00 10.00      B   
ATOM   4831  N   LYS B 340     -18.076  26.259  -8.883  1.00 10.00      B   
ATOM   4832  HN  LYS B 340     -18.717  26.024  -8.178  1.00 10.00      B   
ATOM   4833  CA  LYS B 340     -17.403  25.194  -9.611  1.00 10.00      B   
ATOM   4834  CB  LYS B 340     -17.528  23.868  -8.858  1.00 10.00      B   
ATOM   4835  CG  LYS B 340     -16.668  22.747  -9.423  1.00 10.00      B   
ATOM   4836  CD  LYS B 340     -16.643  21.538  -8.498  1.00 10.00      B   
ATOM   4837  CE  LYS B 340     -16.039  21.881  -7.143  1.00 10.00      B   
ATOM   4838  NZ  LYS B 340     -15.485  20.683  -6.459  1.00 10.00      B   
ATOM   4839  HZ1 LYS B 340     -15.261  20.907  -5.467  1.00 10.00      B   
ATOM   4840  HZ2 LYS B 340     -14.614  20.371  -6.934  1.00 10.00      B   
ATOM   4841  HZ3 LYS B 340     -16.174  19.905  -6.480  1.00 10.00      B   
ATOM   4842  C   LYS B 340     -18.007  25.072 -11.005  1.00 10.00      B   
ATOM   4843  O   LYS B 340     -17.295  24.871 -11.986  1.00 10.00      B   
ATOM   4844  N   PHE B 341     -19.328  25.221 -11.079  1.00 10.00      B   
ATOM   4845  HN  PHE B 341     -19.837  25.375 -10.251  1.00 10.00      B   
ATOM   4846  CA  PHE B 341     -20.048  25.150 -12.347  1.00 10.00      B   
ATOM   4847  CB  PHE B 341     -21.561  25.224 -12.121  1.00 10.00      B   
ATOM   4848  CG  PHE B 341     -22.225  23.890 -11.926  1.00 10.00      B   
ATOM   4849  CD1 PHE B 341     -23.123  23.696 -10.891  1.00 10.00      B   
ATOM   4850  CD2 PHE B 341     -21.962  22.835 -12.786  1.00 10.00      B   
ATOM   4851  CE1 PHE B 341     -23.745  22.476 -10.713  1.00 10.00      B   
ATOM   4852  CE2 PHE B 341     -22.579  21.612 -12.611  1.00 10.00      B   
ATOM   4853  CZ  PHE B 341     -23.473  21.433 -11.575  1.00 10.00      B   
ATOM   4854  C   PHE B 341     -19.615  26.278 -13.276  1.00 10.00      B   
ATOM   4855  O   PHE B 341     -19.363  26.058 -14.459  1.00 10.00      B   
ATOM   4856  N   VAL B 342     -19.530  27.488 -12.731  1.00 10.00      B   
ATOM   4857  HN  VAL B 342     -19.764  27.605 -11.784  1.00 10.00      B   
ATOM   4858  CA  VAL B 342     -19.115  28.647 -13.510  1.00 10.00      B   
ATOM   4859  CB  VAL B 342     -19.557  29.973 -12.841  1.00 10.00      B   
ATOM   4860  CG1 VAL B 342     -18.730  30.286 -11.604  1.00 10.00      B   
ATOM   4861  CG2 VAL B 342     -19.530  31.128 -13.829  1.00 10.00      B   
ATOM   4862  C   VAL B 342     -17.598  28.625 -13.720  1.00 10.00      B   
ATOM   4863  O   VAL B 342     -17.050  29.398 -14.512  1.00 10.00      B   
ATOM   4864  N   ASN B 343     -16.938  27.715 -13.005  1.00 10.00      B   
ATOM   4865  HN  ASN B 343     -17.449  27.131 -12.404  1.00 10.00      B   
ATOM   4866  CA  ASN B 343     -15.489  27.542 -13.079  1.00 10.00      B   
ATOM   4867  CB  ASN B 343     -15.069  27.045 -14.467  1.00 10.00      B   
ATOM   4868  CG  ASN B 343     -13.724  26.342 -14.466  1.00 10.00      B   
ATOM   4869  OD1 ASN B 343     -13.641  25.142 -14.205  1.00 10.00      B   
ATOM   4870  ND2 ASN B 343     -12.666  27.076 -14.766  1.00 10.00      B   
ATOM   4871 HD21 ASN B 343     -12.803  28.029 -14.970  1.00 10.00      B   
ATOM   4872 HD22 ASN B 343     -11.788  26.642 -14.774  1.00 10.00      B   
ATOM   4873  C   ASN B 343     -14.766  28.834 -12.718  1.00 10.00      B   
ATOM   4874  O   ASN B 343     -13.955  29.345 -13.485  1.00 10.00      B   
ATOM   4875  N   GLN B 344     -15.077  29.367 -11.550  1.00 10.00      B   
ATOM   4876  HN  GLN B 344     -15.738  28.916 -10.975  1.00 10.00      B   
ATOM   4877  CA  GLN B 344     -14.460  30.605 -11.098  1.00 10.00      B   
ATOM   4878  CB  GLN B 344     -15.479  31.476 -10.358  1.00 10.00      B   
ATOM   4879  CG  GLN B 344     -15.106  32.949 -10.291  1.00 10.00      B   
ATOM   4880  CD  GLN B 344     -16.271  33.835  -9.895  1.00 10.00      B   
ATOM   4881  OE1 GLN B 344     -17.435  33.498 -10.124  1.00 10.00      B   
ATOM   4882  NE2 GLN B 344     -15.967  34.984  -9.312  1.00 10.00      B   
ATOM   4883 HE21 GLN B 344     -15.018  35.196  -9.170  1.00 10.00      B   
ATOM   4884 HE22 GLN B 344     -16.697  35.583  -9.053  1.00 10.00      B   
ATOM   4885  C   GLN B 344     -13.261  30.316 -10.206  1.00 10.00      B   
ATOM   4886  O   GLN B 344     -13.361  29.545  -9.249  1.00 10.00      B   
ATOM   4887  N   THR B 345     -12.129  30.921 -10.536  1.00 10.00      B   
ATOM   4888  HN  THR B 345     -12.109  31.503 -11.326  1.00 10.00      B   
ATOM   4889  CA  THR B 345     -10.911  30.741  -9.768  1.00 10.00      B   
ATOM   4890  CB  THR B 345      -9.685  31.177 -10.591  1.00 10.00      B   
ATOM   4891  OG1 THR B 345     -10.034  32.306 -11.405  1.00 10.00      B   
ATOM   4892  HG1 THR B 345      -9.225  32.761 -11.677  1.00 10.00      B   
ATOM   4893  CG2 THR B 345      -9.204  30.043 -11.481  1.00 10.00      B   
ATOM   4894  C   THR B 345     -10.966  31.572  -8.493  1.00 10.00      B   
ATOM   4895  O   THR B 345     -10.788  31.053  -7.391  1.00 10.00      B   
ATOM   4896  N   ASP B 346     -11.214  32.863  -8.661  1.00 10.00      B   
ATOM   4897  HN  ASP B 346     -11.344  33.203  -9.570  1.00 10.00      B   
ATOM   4898  CA  ASP B 346     -11.300  33.789  -7.540  1.00 10.00      B   
ATOM   4899  CB  ASP B 346     -11.333  35.233  -8.040  1.00 10.00      B   
ATOM   4900  CG  ASP B 346     -11.556  36.224  -6.918  1.00 10.00      B   
ATOM   4901  OD1 ASP B 346     -10.839  36.137  -5.894  1.00 10.00      B   
ATOM   4902  OD2 ASP B 346     -12.444  37.095  -7.055  1.00 10.00      B   
ATOM   4903  C   ASP B 346     -12.538  33.502  -6.705  1.00 10.00      B   
ATOM   4904  O   ASP B 346     -13.660  33.571  -7.206  1.00 10.00      B   
ATOM   4905  N   ASN B 347     -12.333  33.178  -5.436  1.00 10.00      B   
ATOM   4906  HN  ASN B 347     -11.414  33.149  -5.094  1.00 10.00      B   
ATOM   4907  CA  ASN B 347     -13.438  32.862  -4.537  1.00 10.00      B   
ATOM   4908  CB  ASN B 347     -13.561  31.340  -4.357  1.00 10.00      B   
ATOM   4909  CG  ASN B 347     -13.895  30.607  -5.646  1.00 10.00      B   
ATOM   4910  OD1 ASN B 347     -14.857  30.938  -6.332  1.00 10.00      B   
ATOM   4911  ND2 ASN B 347     -13.100  29.606  -5.986  1.00 10.00      B   
ATOM   4912 HD21 ASN B 347     -12.346  29.388  -5.398  1.00 10.00      B   
ATOM   4913 HD22 ASN B 347     -13.294  29.128  -6.819  1.00 10.00      B   
ATOM   4914  C   ASN B 347     -13.252  33.530  -3.174  1.00 10.00      B   
ATOM   4915  O   ASN B 347     -13.802  33.074  -2.168  1.00 10.00      B   
ATOM   4916  N   TRP B 348     -12.503  34.629  -3.149  1.00 10.00      B   
ATOM   4917  HN  TRP B 348     -12.119  34.969  -3.988  1.00 10.00      B   
ATOM   4918  CA  TRP B 348     -12.240  35.341  -1.898  1.00 10.00      B   
ATOM   4919  CB  TRP B 348     -11.194  36.455  -2.081  1.00 10.00      B   
ATOM   4920  CG  TRP B 348     -11.720  37.737  -2.658  1.00 10.00      B   
ATOM   4921  CD1 TRP B 348     -12.257  37.922  -3.898  1.00 10.00      B   
ATOM   4922  CD2 TRP B 348     -11.750  39.019  -2.016  1.00 10.00      B   
ATOM   4923  NE1 TRP B 348     -12.617  39.234  -4.069  1.00 10.00      B   
ATOM   4924  HE1 TRP B 348     -13.025  39.612  -4.876  1.00 10.00      B   
ATOM   4925  CE2 TRP B 348     -12.313  39.930  -2.931  1.00 10.00      B   
ATOM   4926  CE3 TRP B 348     -11.347  39.488  -0.763  1.00 10.00      B   
ATOM   4927  CZ2 TRP B 348     -12.498  41.276  -2.627  1.00 10.00      B   
ATOM   4928  CZ3 TRP B 348     -11.529  40.824  -0.464  1.00 10.00      B   
ATOM   4929  CH2 TRP B 348     -12.093  41.705  -1.394  1.00 10.00      B   
ATOM   4930  C   TRP B 348     -13.522  35.873  -1.259  1.00 10.00      B   
ATOM   4931  O   TRP B 348     -13.642  35.916  -0.033  1.00 10.00      B   
ATOM   4932  N   ASP B 349     -14.492  36.236  -2.094  1.00 10.00      B   
ATOM   4933  HN  ASP B 349     -14.350  36.146  -3.061  1.00 10.00      B   
ATOM   4934  CA  ASP B 349     -15.767  36.761  -1.615  1.00 10.00      B   
ATOM   4935  CB  ASP B 349     -16.593  37.363  -2.759  1.00 10.00      B   
ATOM   4936  CG  ASP B 349     -16.795  36.407  -3.917  1.00 10.00      B   
ATOM   4937  OD1 ASP B 349     -15.792  36.017  -4.551  1.00 10.00      B   
ATOM   4938  OD2 ASP B 349     -17.959  36.052  -4.212  1.00 10.00      B   
ATOM   4939  C   ASP B 349     -16.561  35.692  -0.873  1.00 10.00      B   
ATOM   4940  O   ASP B 349     -17.434  36.002  -0.065  1.00 10.00      B   
ATOM   4941  N   VAL B 350     -16.246  34.432  -1.145  1.00 10.00      B   
ATOM   4942  HN  VAL B 350     -15.548  34.248  -1.807  1.00 10.00      B   
ATOM   4943  CA  VAL B 350     -16.912  33.318  -0.486  1.00 10.00      B   
ATOM   4944  CB  VAL B 350     -16.832  32.033  -1.338  1.00 10.00      B   
ATOM   4945  CG1 VAL B 350     -17.631  30.908  -0.698  1.00 10.00      B   
ATOM   4946  CG2 VAL B 350     -17.315  32.295  -2.754  1.00 10.00      B   
ATOM   4947  C   VAL B 350     -16.244  33.056   0.857  1.00 10.00      B   
ATOM   4948  O   VAL B 350     -16.910  32.917   1.885  1.00 10.00      B   
ATOM   4949  N   TYR B 351     -14.916  33.017   0.832  1.00 10.00      B   
ATOM   4950  HN  TYR B 351     -14.455  33.151  -0.025  1.00 10.00      B   
ATOM   4951  CA  TYR B 351     -14.123  32.779   2.030  1.00 10.00      B   
ATOM   4952  CB  TYR B 351     -12.633  32.753   1.676  1.00 10.00      B   
ATOM   4953  CG  TYR B 351     -11.707  32.663   2.871  1.00 10.00      B   
ATOM   4954  CD1 TYR B 351     -11.535  31.465   3.551  1.00 10.00      B   
ATOM   4955  CD2 TYR B 351     -10.998  33.774   3.314  1.00 10.00      B   
ATOM   4956  CE1 TYR B 351     -10.686  31.376   4.636  1.00 10.00      B   
ATOM   4957  CE2 TYR B 351     -10.147  33.694   4.402  1.00 10.00      B   
ATOM   4958  CZ  TYR B 351      -9.993  32.491   5.059  1.00 10.00      B   
ATOM   4959  OH  TYR B 351      -9.138  32.396   6.138  1.00 10.00      B   
ATOM   4960  HH  TYR B 351      -9.323  33.111   6.765  1.00 10.00      B   
ATOM   4961  C   TYR B 351     -14.400  33.842   3.089  1.00 10.00      B   
ATOM   4962  O   TYR B 351     -14.548  33.529   4.271  1.00 10.00      B   
ATOM   4963  N   GLU B 352     -14.491  35.092   2.650  1.00 10.00      B   
ATOM   4964  HN  GLU B 352     -14.369  35.270   1.692  1.00 10.00      B   
ATOM   4965  CA  GLU B 352     -14.748  36.212   3.547  1.00 10.00      B   
ATOM   4966  CB  GLU B 352     -14.645  37.540   2.792  1.00 10.00      B   
ATOM   4967  CG  GLU B 352     -13.216  38.003   2.552  1.00 10.00      B   
ATOM   4968  CD  GLU B 352     -12.537  38.478   3.822  1.00 10.00      B   
ATOM   4969  OE1 GLU B 352     -12.498  39.704   4.053  1.00 10.00      B   
ATOM   4970  OE2 GLU B 352     -12.046  37.631   4.600  1.00 10.00      B   
ATOM   4971  C   GLU B 352     -16.101  36.094   4.243  1.00 10.00      B   
ATOM   4972  O   GLU B 352     -16.283  36.604   5.346  1.00 10.00      B   
ATOM   4973  N   ARG B 353     -17.043  35.410   3.612  1.00 10.00      B   
ATOM   4974  HN  ARG B 353     -16.843  34.999   2.743  1.00 10.00      B   
ATOM   4975  CA  ARG B 353     -18.370  35.248   4.191  1.00 10.00      B   
ATOM   4976  CB  ARG B 353     -19.433  35.109   3.099  1.00 10.00      B   
ATOM   4977  CG  ARG B 353     -19.645  36.363   2.269  1.00 10.00      B   
ATOM   4978  CD  ARG B 353     -21.031  36.391   1.644  1.00 10.00      B   
ATOM   4979  NE  ARG B 353     -21.242  35.296   0.694  1.00 10.00      B   
ATOM   4980  HE  ARG B 353     -20.493  35.069   0.097  1.00 10.00      B   
ATOM   4981  CZ  ARG B 353     -22.379  34.607   0.593  1.00 10.00      B   
ATOM   4982  NH1 ARG B 353     -23.409  34.895   1.381  1.00 10.00      B   
ATOM   4983 HH11 ARG B 353     -24.297  34.359   1.303  1.00 10.00      B   
ATOM   4984 HH12 ARG B 353     -23.331  35.666   2.083  1.00 10.00      B   
ATOM   4985  NH2 ARG B 353     -22.490  33.635  -0.305  1.00 10.00      B   
ATOM   4986 HH21 ARG B 353     -23.383  33.092  -0.388  1.00 10.00      B   
ATOM   4987 HH22 ARG B 353     -21.689  33.408  -0.936  1.00 10.00      B   
ATOM   4988  C   ARG B 353     -18.426  34.053   5.137  1.00 10.00      B   
ATOM   4989  O   ARG B 353     -19.131  34.081   6.149  1.00 10.00      B   
ATOM   4990  N   PHE B 354     -17.672  33.010   4.818  1.00 10.00      B   
ATOM   4991  HN  PHE B 354     -17.107  33.051   4.015  1.00 10.00      B   
ATOM   4992  CA  PHE B 354     -17.658  31.804   5.632  1.00 10.00      B   
ATOM   4993  CB  PHE B 354     -18.202  30.617   4.832  1.00 10.00      B   
ATOM   4994  CG  PHE B 354     -19.592  30.825   4.297  1.00 10.00      B   
ATOM   4995  CD1 PHE B 354     -19.791  31.292   3.009  1.00 10.00      B   
ATOM   4996  CD2 PHE B 354     -20.699  30.551   5.083  1.00 10.00      B   
ATOM   4997  CE1 PHE B 354     -21.065  31.482   2.512  1.00 10.00      B   
ATOM   4998  CE2 PHE B 354     -21.977  30.740   4.592  1.00 10.00      B   
ATOM   4999  CZ  PHE B 354     -22.161  31.206   3.305  1.00 10.00      B   
ATOM   5000  C   PHE B 354     -16.254  31.497   6.149  1.00 10.00      B   
ATOM   5001  O   PHE B 354     -15.693  30.437   5.872  1.00 10.00      B   
ATOM   5002  N   SER B 355     -15.693  32.432   6.903  1.00 10.00      B   
ATOM   5003  HN  SER B 355     -16.190  33.256   7.089  1.00 10.00      B   
ATOM   5004  CA  SER B 355     -14.360  32.265   7.467  1.00 10.00      B   
ATOM   5005  CB  SER B 355     -13.732  33.634   7.751  1.00 10.00      B   
ATOM   5006  OG  SER B 355     -13.864  34.502   6.634  1.00 10.00      B   
ATOM   5007  HG  SER B 355     -14.129  33.990   5.855  1.00 10.00      B   
ATOM   5008  C   SER B 355     -14.419  31.446   8.757  1.00 10.00      B   
ATOM   5009  O   SER B 355     -13.422  30.869   9.188  1.00 10.00      B   
ATOM   5010  N   THR B 356     -15.596  31.394   9.365  1.00 10.00      B   
ATOM   5011  HN  THR B 356     -16.361  31.856   8.965  1.00 10.00      B   
ATOM   5012  CA  THR B 356     -15.783  30.658  10.606  1.00 10.00      B   
ATOM   5013  CB  THR B 356     -16.861  31.327  11.483  1.00 10.00      B   
ATOM   5014  OG1 THR B 356     -16.656  32.750  11.484  1.00 10.00      B   
ATOM   5015  HG1 THR B 356     -16.927  33.110  10.631  1.00 10.00      B   
ATOM   5016  CG2 THR B 356     -16.790  30.810  12.912  1.00 10.00      B   
ATOM   5017  C   THR B 356     -16.170  29.205  10.334  1.00 10.00      B   
ATOM   5018  O   THR B 356     -17.103  28.932   9.578  1.00 10.00      B   
ATOM   5019  N   LYS B 357     -15.439  28.279  10.942  1.00 10.00      B   
ATOM   5020  HN  LYS B 357     -14.695  28.562  11.516  1.00 10.00      B   
ATOM   5021  CA  LYS B 357     -15.706  26.856  10.781  1.00 10.00      B   
ATOM   5022  CB  LYS B 357     -14.396  26.060  10.801  1.00 10.00      B   
ATOM   5023  CG  LYS B 357     -14.551  24.592  10.431  1.00 10.00      B   
ATOM   5024  CD  LYS B 357     -13.292  23.802  10.759  1.00 10.00      B   
ATOM   5025  CE  LYS B 357     -13.142  23.594  12.261  1.00 10.00      B   
ATOM   5026  NZ  LYS B 357     -11.882  22.886  12.607  1.00 10.00      B   
ATOM   5027  HZ1 LYS B 357     -11.060  23.427  12.259  1.00 10.00      B   
ATOM   5028  HZ2 LYS B 357     -11.870  21.941  12.176  1.00 10.00      B   
ATOM   5029  HZ3 LYS B 357     -11.801  22.785  13.638  1.00 10.00      B   
ATOM   5030  C   LYS B 357     -16.635  26.362  11.889  1.00 10.00      B   
ATOM   5031  O   LYS B 357     -16.183  25.979  12.968  1.00 10.00      B   
ATOM   5032  N   GLU B 358     -17.930  26.383  11.619  1.00 10.00      B   
ATOM   5033  HN  GLU B 358     -18.230  26.695  10.739  1.00 10.00      B   
ATOM   5034  CA  GLU B 358     -18.922  25.943  12.590  1.00 10.00      B   
ATOM   5035  CB  GLU B 358     -19.978  27.029  12.812  1.00 10.00      B   
ATOM   5036  CG  GLU B 358     -19.626  28.022  13.905  1.00 10.00      B   
ATOM   5037  CD  GLU B 358     -19.635  27.397  15.286  1.00 10.00      B   
ATOM   5038  OE1 GLU B 358     -20.692  27.432  15.954  1.00 10.00      B   
ATOM   5039  OE2 GLU B 358     -18.586  26.872  15.716  1.00 10.00      B   
ATOM   5040  C   GLU B 358     -19.587  24.650  12.144  1.00 10.00      B   
ATOM   5041  O   GLU B 358     -19.397  24.202  11.011  1.00 10.00      B   
ATOM   5042  N   GLY B 359     -20.356  24.051  13.039  1.00 10.00      B   
ATOM   5043  HN  GLY B 359     -20.461  24.452  13.928  1.00 10.00      B   
ATOM   5044  CA  GLY B 359     -21.042  22.818  12.725  1.00 10.00      B   
ATOM   5045  C   GLY B 359     -20.323  21.607  13.282  1.00 10.00      B   
ATOM   5046  O   GLY B 359     -20.892  20.838  14.060  1.00 10.00      B   
ATOM   5047  N   ALA B 360     -19.066  21.444  12.894  1.00 10.00      B   
ATOM   5048  HN  ALA B 360     -18.661  22.102  12.290  1.00 10.00      B   
ATOM   5049  CA  ALA B 360     -18.269  20.319  13.350  1.00 10.00      B   
ATOM   5050  CB  ALA B 360     -18.272  19.217  12.306  1.00 10.00      B   
ATOM   5051  C   ALA B 360     -16.843  20.746  13.675  1.00 10.00      B   
ATOM   5052  O   ALA B 360     -16.323  21.700  13.096  1.00 10.00      B   
ATOM   5053  N   GLU B 361     -16.222  20.038  14.609  1.00 10.00      B   
ATOM   5054  HN  GLU B 361     -16.701  19.298  15.041  1.00 10.00      B   
ATOM   5055  CA  GLU B 361     -14.859  20.338  15.027  1.00 10.00      B   
ATOM   5056  CB  GLU B 361     -14.736  20.183  16.543  1.00 10.00      B   
ATOM   5057  CG  GLU B 361     -15.698  21.056  17.333  1.00 10.00      B   
ATOM   5058  CD  GLU B 361     -15.999  20.496  18.705  1.00 10.00      B   
ATOM   5059  OE1 GLU B 361     -16.882  19.616  18.812  1.00 10.00      B   
ATOM   5060  OE2 GLU B 361     -15.358  20.934  19.683  1.00 10.00      B   
ATOM   5061  C   GLU B 361     -13.850  19.432  14.330  1.00 10.00      B   
ATOM   5062  O   GLU B 361     -12.753  19.867  13.982  1.00 10.00      B   
ATOM   5063  N   TYR B 362     -14.229  18.173  14.125  1.00 10.00      B   
ATOM   5064  HN  TYR B 362     -15.126  17.894  14.409  1.00 10.00      B   
ATOM   5065  CA  TYR B 362     -13.352  17.195  13.481  1.00 10.00      B   
ATOM   5066  CB  TYR B 362     -13.676  15.775  13.952  1.00 10.00      B   
ATOM   5067  CG  TYR B 362     -13.201  15.442  15.346  1.00 10.00      B   
ATOM   5068  CD1 TYR B 362     -14.004  15.685  16.452  1.00 10.00      B   
ATOM   5069  CD2 TYR B 362     -11.955  14.867  15.556  1.00 10.00      B   
ATOM   5070  CE1 TYR B 362     -13.581  15.367  17.726  1.00 10.00      B   
ATOM   5071  CE2 TYR B 362     -11.522  14.546  16.827  1.00 10.00      B   
ATOM   5072  CZ  TYR B 362     -12.339  14.797  17.908  1.00 10.00      B   
ATOM   5073  OH  TYR B 362     -11.912  14.474  19.176  1.00 10.00      B   
ATOM   5074  HH  TYR B 362     -12.566  13.899  19.598  1.00 10.00      B   
ATOM   5075  C   TYR B 362     -13.461  17.254  11.963  1.00 10.00      B   
ATOM   5076  O   TYR B 362     -12.546  16.839  11.253  1.00 10.00      B   
ATOM   5077  N   ASP B 363     -14.586  17.750  11.474  1.00 10.00      B   
ATOM   5078  HN  ASP B 363     -15.282  18.055  12.092  1.00 10.00      B   
ATOM   5079  CA  ASP B 363     -14.814  17.852  10.039  1.00 10.00      B   
ATOM   5080  CB  ASP B 363     -16.313  17.908   9.736  1.00 10.00      B   
ATOM   5081  CG  ASP B 363     -16.738  16.908   8.682  1.00 10.00      B   
ATOM   5082  OD1 ASP B 363     -17.291  15.846   9.049  1.00 10.00      B   
ATOM   5083  OD2 ASP B 363     -16.533  17.184   7.481  1.00 10.00      B   
ATOM   5084  C   ASP B 363     -14.106  19.069   9.452  1.00 10.00      B   
ATOM   5085  O   ASP B 363     -13.705  19.981  10.182  1.00 10.00      B   
ATOM   5086  N   SER B 364     -13.954  19.081   8.138  1.00 10.00      B   
ATOM   5087  HN  SER B 364     -14.308  18.333   7.612  1.00 10.00      B   
ATOM   5088  CA  SER B 364     -13.287  20.176   7.450  1.00 10.00      B   
ATOM   5089  CB  SER B 364     -12.453  19.640   6.285  1.00 10.00      B   
ATOM   5090  OG  SER B 364     -11.250  19.053   6.759  1.00 10.00      B   
ATOM   5091  HG  SER B 364     -10.774  19.703   7.304  1.00 10.00      B   
ATOM   5092  C   SER B 364     -14.280  21.232   6.969  1.00 10.00      B   
ATOM   5093  O   SER B 364     -15.488  20.986   6.913  1.00 10.00      B   
ATOM   5094  N   ASN B 365     -13.765  22.403   6.620  1.00 10.00      B   
ATOM   5095  HN  ASN B 365     -12.785  22.529   6.668  1.00 10.00      B   
ATOM   5096  CA  ASN B 365     -14.601  23.501   6.150  1.00 10.00      B   
ATOM   5097  CB  ASN B 365     -14.021  24.847   6.607  1.00 10.00      B   
ATOM   5098  CG  ASN B 365     -14.973  26.015   6.395  1.00 10.00      B   
ATOM   5099  OD1 ASN B 365     -15.824  25.995   5.507  1.00 10.00      B   
ATOM   5100  ND2 ASN B 365     -14.831  27.053   7.205  1.00 10.00      B   
ATOM   5101 HD21 ASN B 365     -14.127  27.019   7.891  1.00 10.00      B   
ATOM   5102 HD22 ASN B 365     -15.430  27.820   7.084  1.00 10.00      B   
ATOM   5103  C   ASN B 365     -14.723  23.465   4.628  1.00 10.00      B   
ATOM   5104  O   ASN B 365     -13.715  23.492   3.917  1.00 10.00      B   
ATOM   5105  N   PRO B 366     -15.962  23.395   4.103  1.00 10.00      B   
ATOM   5106  CA  PRO B 366     -16.217  23.361   2.656  1.00 10.00      B   
ATOM   5107  CB  PRO B 366     -17.745  23.282   2.553  1.00 10.00      B   
ATOM   5108  CG  PRO B 366     -18.188  22.765   3.877  1.00 10.00      B   
ATOM   5109  CD  PRO B 366     -17.213  23.316   4.877  1.00 10.00      B   
ATOM   5110  C   PRO B 366     -15.706  24.607   1.928  1.00 10.00      B   
ATOM   5111  O   PRO B 366     -15.488  24.577   0.717  1.00 10.00      B   
ATOM   5112  N   VAL B 367     -15.508  25.698   2.666  1.00 10.00      B   
ATOM   5113  HN  VAL B 367     -15.699  25.668   3.633  1.00 10.00      B   
ATOM   5114  CA  VAL B 367     -15.020  26.940   2.073  1.00 10.00      B   
ATOM   5115  CB  VAL B 367     -15.151  28.142   3.040  1.00 10.00      B   
ATOM   5116  CG1 VAL B 367     -13.940  28.273   3.955  1.00 10.00      B   
ATOM   5117  CG2 VAL B 367     -15.393  29.429   2.270  1.00 10.00      B   
ATOM   5118  C   VAL B 367     -13.573  26.787   1.600  1.00 10.00      B   
ATOM   5119  O   VAL B 367     -13.094  27.532   0.739  1.00 10.00      B   
ATOM   5120  N   ASN B 368     -12.887  25.797   2.154  1.00 10.00      B   
ATOM   5121  HN  ASN B 368     -13.326  25.221   2.819  1.00 10.00      B   
ATOM   5122  CA  ASN B 368     -11.499  25.546   1.799  1.00 10.00      B   
ATOM   5123  CB  ASN B 368     -10.798  24.721   2.881  1.00 10.00      B   
ATOM   5124  CG  ASN B 368     -10.676  25.477   4.193  1.00 10.00      B   
ATOM   5125  OD1 ASN B 368     -10.617  26.707   4.215  1.00 10.00      B   
ATOM   5126  ND2 ASN B 368     -10.646  24.752   5.298  1.00 10.00      B   
ATOM   5127 HD21 ASN B 368     -10.706  23.773   5.218  1.00 10.00      B   
ATOM   5128 HD22 ASN B 368     -10.563  25.218   6.158  1.00 10.00      B   
ATOM   5129  C   ASN B 368     -11.397  24.873   0.437  1.00 10.00      B   
ATOM   5130  O   ASN B 368     -10.365  24.952  -0.225  1.00 10.00      B   
ATOM   5131  N   GLU B 369     -12.490  24.247   0.008  1.00 10.00      B   
ATOM   5132  HN  GLU B 369     -13.292  24.247   0.574  1.00 10.00      B   
ATOM   5133  CA  GLU B 369     -12.533  23.567  -1.283  1.00 10.00      B   
ATOM   5134  CB  GLU B 369     -13.854  22.814  -1.445  1.00 10.00      B   
ATOM   5135  CG  GLU B 369     -13.907  21.485  -0.712  1.00 10.00      B   
ATOM   5136  CD  GLU B 369     -13.283  20.364  -1.513  1.00 10.00      B   
ATOM   5137  OE1 GLU B 369     -13.911  19.912  -2.495  1.00 10.00      B   
ATOM   5138  OE2 GLU B 369     -12.166  19.925  -1.165  1.00 10.00      B   
ATOM   5139  C   GLU B 369     -12.357  24.563  -2.426  1.00 10.00      B   
ATOM   5140  O   GLU B 369     -11.607  24.318  -3.374  1.00 10.00      B   
ATOM   5141  N   LEU B 370     -13.051  25.691  -2.330  1.00 10.00      B   
ATOM   5142  HN  LEU B 370     -13.635  25.830  -1.557  1.00 10.00      B   
ATOM   5143  CA  LEU B 370     -12.960  26.727  -3.349  1.00 10.00      B   
ATOM   5144  CB  LEU B 370     -14.136  27.696  -3.256  1.00 10.00      B   
ATOM   5145  CG  LEU B 370     -15.455  27.226  -3.872  1.00 10.00      B   
ATOM   5146  CD1 LEU B 370     -16.495  28.335  -3.802  1.00 10.00      B   
ATOM   5147  CD2 LEU B 370     -15.249  26.763  -5.310  1.00 10.00      B   
ATOM   5148  C   LEU B 370     -11.645  27.480  -3.227  1.00 10.00      B   
ATOM   5149  O   LEU B 370     -11.048  27.873  -4.228  1.00 10.00      B   
ATOM   5150  N   THR B 371     -11.195  27.670  -1.993  1.00 10.00      B   
ATOM   5151  HN  THR B 371     -11.723  27.344  -1.237  1.00 10.00      B   
ATOM   5152  CA  THR B 371      -9.943  28.361  -1.735  1.00 10.00      B   
ATOM   5153  CB  THR B 371      -9.727  28.578  -0.225  1.00 10.00      B   
ATOM   5154  OG1 THR B 371     -10.859  29.273   0.317  1.00 10.00      B   
ATOM   5155  HG1 THR B 371     -11.582  28.649   0.463  1.00 10.00      B   
ATOM   5156  CG2 THR B 371      -8.473  29.402   0.027  1.00 10.00      B   
ATOM   5157  C   THR B 371      -8.776  27.573  -2.330  1.00 10.00      B   
ATOM   5158  O   THR B 371      -7.879  28.143  -2.957  1.00 10.00      B   
ATOM   5159  N   LEU B 372      -8.809  26.254  -2.155  1.00 10.00      B   
ATOM   5160  HN  LEU B 372      -9.551  25.856  -1.644  1.00 10.00      B   
ATOM   5161  CA  LEU B 372      -7.769  25.386  -2.689  1.00 10.00      B   
ATOM   5162  CB  LEU B 372      -7.987  23.941  -2.227  1.00 10.00      B   
ATOM   5163  CG  LEU B 372      -6.939  22.913  -2.667  1.00 10.00      B   
ATOM   5164  CD1 LEU B 372      -5.567  23.261  -2.107  1.00 10.00      B   
ATOM   5165  CD2 LEU B 372      -7.356  21.515  -2.239  1.00 10.00      B   
ATOM   5166  C   LEU B 372      -7.759  25.459  -4.211  1.00 10.00      B   
ATOM   5167  O   LEU B 372      -6.701  25.412  -4.839  1.00 10.00      B
[truncated: 289,833 more chars]
