# Supplementary material for: Large-scale discovery of protein interactions at residue resolution using co-evolution calculated from genomic sequences
Source: Nat Commun. 2021 Mar 2;12:1396. doi: 10.1038/s41467-021-21636-z (PMC7925567; doi:10.1038/s41467-021-21636-z)
Supplement: Supplementary file 12 — Supplementary Data 10 [file 41467_2021_21636_MOESM12_ESM.zip › supplementary/allpdb1629_C4YDZ9_C4YFL7/models/haddock_top8_haddock_6w.pdb]

REMARK FILENAME="haddock_6w.pdb0"
REMARK ===============================================================
REMARK HADDOCK run for haddock
REMARK initial structure: haddock_6.pdb
REMARK final NOE weights: unambig 50 amb: 50
REMARK ===============================================================
REMARK            total,bonds,angles,improper,dihe,vdw,elec,air,cdih,coup,rdcs,vean,dani,xpcs,rg
REMARK energies: -303.978, 0, 0, 0, 0, -48.6258, -314.294, 58.9421, 0, 0, 0, 0, 0, 0, 0
REMARK ===============================================================
REMARK            bonds,angles,impropers,dihe,air,cdih,coup,rdcs,vean,dani,xpcs
REMARK rms-dev.: 0,0,0,0,2.7283,0,0, 0, 0, 0, 0
REMARK ===============================================================
REMARK               air,cdih,coup,rdcs,vean,dani,xpcs
REMARK               >0.3,>5,>1,>0,>5,>0.2,>0.2
REMARK violations.: 1, 0, 0, 0, 0, 0, 0
REMARK ===============================================================
REMARK                        CVpartition#,violations,rms
REMARK AIRs cross-validation: 1, 0, NaN
REMARK ===============================================================
REMARK NCS energy: 0
REMARK ===============================================================
REMARK Symmetry energy: 0
REMARK ===============================================================
REMARK Desolvation energy: 34.8699
REMARK Internal energy free molecules: 74373.4
REMARK Internal energy complex: -36970.1
REMARK Binding energy: -111672
REMARK ===============================================================
REMARK buried surface area: 2115.09
REMARK ===============================================================
REMARK water - chain1: 0 0 0
REMARK water - chain2: 0 0 0
REMARK water - chain3: 0 0 0
REMARK water - chain4: 0 0 0
REMARK water - chain5: 0 0 0
REMARK water - chain6: 0 0 0
REMARK ===============================================================
REMARK water - water: 0 0 0
REMARK ===============================================================
REMARK DATE:28-May-2020  23:03:14       created by user: he47
REMARK VERSION:1.3
ATOM      1  CB  THR A   2     -20.781   1.370  -0.100  1.00 10.00      A   
ATOM      2  OG1 THR A   2     -19.753   1.950  -0.920  1.00 10.00      A   
ATOM      3  HG1 THR A   2     -18.962   2.106  -0.384  1.00 10.00      A   
ATOM      4  CG2 THR A   2     -22.127   1.515  -0.798  1.00 10.00      A   
ATOM      5  C   THR A   2     -21.339   3.467   1.197  1.00 10.00      A   
ATOM      6  O   THR A   2     -22.488   3.729   1.564  1.00 10.00      A   
ATOM      7  N   THR A   2     -21.574   1.256   2.274  1.00 10.00      A   
ATOM      8  HT1 THR A   2     -21.028   0.419   2.575  1.00 10.00      A   
ATOM      9  HT2 THR A   2     -22.467   0.940   1.849  1.00 10.00      A   
ATOM     10  HT3 THR A   2     -21.787   1.836   3.107  1.00 10.00      A   
ATOM     11  CA  THR A   2     -20.793   2.043   1.295  1.00 10.00      A   
ATOM     12  N   SER A   3     -20.512   4.388   0.721  1.00 10.00      A   
ATOM     13  HN  SER A   3     -19.604   4.124   0.450  1.00 10.00      A   
ATOM     14  CA  SER A   3     -20.914   5.779   0.589  1.00 10.00      A   
ATOM     15  CB  SER A   3     -20.434   6.576   1.806  1.00 10.00      A   
ATOM     16  OG  SER A   3     -20.793   5.925   3.015  1.00 10.00      A   
ATOM     17  HG  SER A   3     -21.506   5.300   2.843  1.00 10.00      A   
ATOM     18  C   SER A   3     -20.362   6.395  -0.694  1.00 10.00      A   
ATOM     19  O   SER A   3     -19.251   6.073  -1.119  1.00 10.00      A   
ATOM     20  N   ILE A   4     -21.151   7.263  -1.314  1.00 10.00      A   
ATOM     21  HN  ILE A   4     -22.038   7.457  -0.939  1.00 10.00      A   
ATOM     22  CA  ILE A   4     -20.737   7.940  -2.537  1.00 10.00      A   
ATOM     23  CB  ILE A   4     -21.952   8.344  -3.401  1.00 10.00      A   
ATOM     24  CG1 ILE A   4     -22.811   7.116  -3.723  1.00 10.00      A   
ATOM     25  CG2 ILE A   4     -21.499   9.032  -4.682  1.00 10.00      A   
ATOM     26  CD1 ILE A   4     -24.134   7.443  -4.382  1.00 10.00      A   
ATOM     27  C   ILE A   4     -19.927   9.187  -2.186  1.00 10.00      A   
ATOM     28  O   ILE A   4     -20.365  10.016  -1.385  1.00 10.00      A   
ATOM     29  N   LYS A   5     -18.748   9.311  -2.777  1.00 10.00      A   
ATOM     30  HN  LYS A   5     -18.458   8.626  -3.418  1.00 10.00      A   
ATOM     31  CA  LYS A   5     -17.877  10.448  -2.514  1.00 10.00      A   
ATOM     32  CB  LYS A   5     -16.574   9.973  -1.864  1.00 10.00      A   
ATOM     33  CG  LYS A   5     -16.668   9.733  -0.366  1.00 10.00      A   
ATOM     34  CD  LYS A   5     -16.531  11.033   0.415  1.00 10.00      A   
ATOM     35  CE  LYS A   5     -16.534  10.774   1.912  1.00 10.00      A   
ATOM     36  NZ  LYS A   5     -16.247  12.001   2.701  1.00 10.00      A   
ATOM     37  HZ1 LYS A   5     -16.376  11.809   3.721  1.00 10.00      A   
ATOM     38  HZ2 LYS A   5     -16.889  12.765   2.419  1.00 10.00      A   
ATOM     39  HZ3 LYS A   5     -15.266  12.312   2.543  1.00 10.00      A   
ATOM     40  C   LYS A   5     -17.569  11.218  -3.794  1.00 10.00      A   
ATOM     41  O   LYS A   5     -17.550  10.637  -4.881  1.00 10.00      A   
ATOM     42  N   PRO A   6     -17.343  12.540  -3.676  1.00 10.00      A   
ATOM     43  CA  PRO A   6     -17.016  13.403  -4.819  1.00 10.00      A   
ATOM     44  CB  PRO A   6     -16.808  14.787  -4.180  1.00 10.00      A   
ATOM     45  CG  PRO A   6     -17.543  14.723  -2.889  1.00 10.00      A   
ATOM     46  CD  PRO A   6     -17.415  13.304  -2.417  1.00 10.00      A   
ATOM     47  C   PRO A   6     -15.735  12.952  -5.521  1.00 10.00      A   
ATOM     48  O   PRO A   6     -14.667  12.878  -4.904  1.00 10.00      A   
ATOM     49  N   PHE A   7     -15.858  12.641  -6.805  1.00 10.00      A   
ATOM     50  HN  PHE A   7     -16.739  12.719  -7.229  1.00 10.00      A   
ATOM     51  CA  PHE A   7     -14.727  12.198  -7.613  1.00 10.00      A   
ATOM     52  CB  PHE A   7     -15.238  11.288  -8.739  1.00 10.00      A   
ATOM     53  CG  PHE A   7     -14.227  10.316  -9.286  1.00 10.00      A   
ATOM     54  CD1 PHE A   7     -14.169   9.019  -8.807  1.00 10.00      A   
ATOM     55  CD2 PHE A   7     -13.341  10.696 -10.282  1.00 10.00      A   
ATOM     56  CE1 PHE A   7     -13.250   8.119  -9.309  1.00 10.00      A   
ATOM     57  CE2 PHE A   7     -12.417   9.802 -10.788  1.00 10.00      A   
ATOM     58  CZ  PHE A   7     -12.371   8.511 -10.300  1.00 10.00      A   
ATOM     59  C   PHE A   7     -14.032  13.414  -8.214  1.00 10.00      A   
ATOM     60  O   PHE A   7     -14.676  14.431  -8.476  1.00 10.00      A   
ATOM     61  N   GLN A   8     -12.726  13.321  -8.426  1.00 10.00      A   
ATOM     62  HN  GLN A   8     -12.249  12.486  -8.191  1.00 10.00      A   
ATOM     63  CA  GLN A   8     -11.983  14.430  -9.003  1.00 10.00      A   
ATOM     64  CB  GLN A   8     -11.214  15.195  -7.927  1.00 10.00      A   
ATOM     65  CG  GLN A   8     -11.171  16.696  -8.142  1.00 10.00      A   
ATOM     66  CD  GLN A   8     -12.533  17.334  -7.967  1.00 10.00      A   
ATOM     67  OE1 GLN A   8     -13.290  17.487  -8.924  1.00 10.00      A   
ATOM     68  NE2 GLN A   8     -12.857  17.705  -6.739  1.00 10.00      A   
ATOM     69 HE21 GLN A   8     -12.209  17.550  -6.022  1.00 10.00      A   
ATOM     70 HE22 GLN A   8     -13.736  18.116  -6.594  1.00 10.00      A   
ATOM     71  C   GLN A   8     -11.049  13.960 -10.118  1.00 10.00      A   
ATOM     72  O   GLN A   8     -11.418  14.001 -11.293  1.00 10.00      A   
ATOM     73  N   MET A   9      -9.851  13.503  -9.754  1.00 10.00      A   
ATOM     74  HN  MET A   9      -9.618  13.474  -8.797  1.00 10.00      A   
ATOM     75  CA  MET A   9      -8.884  13.033 -10.750  1.00 10.00      A   
ATOM     76  CB  MET A   9      -8.347  14.196 -11.588  1.00 10.00      A   
ATOM     77  CG  MET A   9      -7.653  13.763 -12.869  1.00 10.00      A   
ATOM     78  SD  MET A   9      -7.551  15.086 -14.090  1.00 10.00      A   
ATOM     79  CE  MET A   9      -6.501  16.261 -13.238  1.00 10.00      A   
ATOM     80  C   MET A   9      -7.731  12.251 -10.122  1.00 10.00      A   
ATOM     81  O   MET A   9      -7.097  11.426 -10.780  1.00 10.00      A   
ATOM     82  N   GLU A  10      -7.466  12.502  -8.850  1.00 10.00      A   
ATOM     83  HN  GLU A  10      -8.018  13.158  -8.363  1.00 10.00      A   
ATOM     84  CA  GLU A  10      -6.388  11.820  -8.137  1.00 10.00      A   
ATOM     85  CB  GLU A  10      -5.749  12.720  -7.064  1.00 10.00      A   
ATOM     86  CG  GLU A  10      -6.496  14.014  -6.753  1.00 10.00      A   
ATOM     87  CD  GLU A  10      -7.900  13.787  -6.229  1.00 10.00      A   
ATOM     88  OE1 GLU A  10      -8.841  13.791  -7.047  1.00 10.00      A   
ATOM     89  OE2 GLU A  10      -8.073  13.599  -5.012  1.00 10.00      A   
ATOM     90  C   GLU A  10      -6.896  10.529  -7.510  1.00 10.00      A   
ATOM     91  O   GLU A  10      -6.142   9.782  -6.891  1.00 10.00      A   
ATOM     92  N   ASP A  11      -8.182  10.268  -7.694  1.00 10.00      A   
ATOM     93  HN  ASP A  11      -8.727  10.907  -8.206  1.00 10.00      A   
ATOM     94  CA  ASP A  11      -8.818   9.073  -7.150  1.00 10.00      A   
ATOM     95  CB  ASP A  11     -10.328   9.114  -7.401  1.00 10.00      A   
ATOM     96  CG  ASP A  11     -10.988  10.358  -6.850  1.00 10.00      A   
ATOM     97  OD1 ASP A  11     -11.377  10.355  -5.663  1.00 10.00      A   
ATOM     98  OD2 ASP A  11     -11.113  11.349  -7.595  1.00 10.00      A   
ATOM     99  C   ASP A  11      -8.236   7.803  -7.766  1.00 10.00      A   
ATOM    100  O   ASP A  11      -8.387   6.709  -7.217  1.00 10.00      A   
ATOM    101  N   LEU A  12      -7.560   7.962  -8.902  1.00 10.00      A   
ATOM    102  HN  LEU A  12      -7.469   8.865  -9.272  1.00 10.00      A   
ATOM    103  CA  LEU A  12      -6.956   6.844  -9.620  1.00 10.00      A   
ATOM    104  CB  LEU A  12      -6.287   7.345 -10.905  1.00 10.00      A   
ATOM    105  CG  LEU A  12      -7.181   8.106 -11.891  1.00 10.00      A   
ATOM    106  CD1 LEU A  12      -6.340   8.733 -12.991  1.00 10.00      A   
ATOM    107  CD2 LEU A  12      -8.241   7.188 -12.483  1.00 10.00      A   
ATOM    108  C   LEU A  12      -5.940   6.081  -8.766  1.00 10.00      A   
ATOM    109  O   LEU A  12      -5.697   4.895  -8.993  1.00 10.00      A   
ATOM    110  N   PHE A  13      -5.367   6.749  -7.771  1.00 10.00      A   
ATOM    111  HN  PHE A  13      -5.619   7.685  -7.611  1.00 10.00      A   
ATOM    112  CA  PHE A  13      -4.366   6.126  -6.906  1.00 10.00      A   
ATOM    113  CB  PHE A  13      -3.487   7.187  -6.241  1.00 10.00      A   
ATOM    114  CG  PHE A  13      -2.915   8.148  -7.242  1.00 10.00      A   
ATOM    115  CD1 PHE A  13      -2.186   7.682  -8.325  1.00 10.00      A   
ATOM    116  CD2 PHE A  13      -3.117   9.513  -7.117  1.00 10.00      A   
ATOM    117  CE1 PHE A  13      -1.673   8.554  -9.262  1.00 10.00      A   
ATOM    118  CE2 PHE A  13      -2.603  10.392  -8.051  1.00 10.00      A   
ATOM    119  CZ  PHE A  13      -1.880   9.912  -9.125  1.00 10.00      A   
ATOM    120  C   PHE A  13      -4.985   5.180  -5.881  1.00 10.00      A   
ATOM    121  O   PHE A  13      -4.273   4.447  -5.195  1.00 10.00      A   
ATOM    122  N   GLU A  14      -6.309   5.190  -5.788  1.00 10.00      A   
ATOM    123  HN  GLU A  14      -6.825   5.807  -6.353  1.00 10.00      A   
ATOM    124  CA  GLU A  14      -7.016   4.315  -4.859  1.00 10.00      A   
ATOM    125  CB  GLU A  14      -7.830   5.124  -3.844  1.00 10.00      A   
ATOM    126  CG  GLU A  14      -7.001   5.886  -2.824  1.00 10.00      A   
ATOM    127  CD  GLU A  14      -7.823   6.334  -1.631  1.00 10.00      A   
ATOM    128  OE1 GLU A  14      -8.613   7.295  -1.772  1.00 10.00      A   
ATOM    129  OE2 GLU A  14      -7.687   5.726  -0.550  1.00 10.00      A   
ATOM    130  C   GLU A  14      -7.937   3.357  -5.611  1.00 10.00      A   
ATOM    131  O   GLU A  14      -8.743   2.653  -5.006  1.00 10.00      A   
ATOM    132  N   LEU A  15      -7.805   3.322  -6.933  1.00 10.00      A   
ATOM    133  HN  LEU A  15      -7.131   3.888  -7.362  1.00 10.00      A   
ATOM    134  CA  LEU A  15      -8.640   2.455  -7.762  1.00 10.00      A   
ATOM    135  CB  LEU A  15      -9.117   3.203  -9.012  1.00 10.00      A   
ATOM    136  CG  LEU A  15      -9.920   4.487  -8.784  1.00 10.00      A   
ATOM    137  CD1 LEU A  15     -10.271   5.137 -10.114  1.00 10.00      A   
ATOM    138  CD2 LEU A  15     -11.181   4.207  -7.981  1.00 10.00      A   
ATOM    139  C   LEU A  15      -7.896   1.188  -8.177  1.00 10.00      A   
ATOM    140  O   LEU A  15      -8.457   0.324  -8.848  1.00 10.00      A   
ATOM    141  N   ASN A  16      -6.643   1.077  -7.757  1.00 10.00      A   
ATOM    142  HN  ASN A  16      -6.268   1.781  -7.190  1.00 10.00      A   
ATOM    143  CA  ASN A  16      -5.808  -0.075  -8.107  1.00 10.00      A   
ATOM    144  CB  ASN A  16      -4.366   0.087  -7.616  1.00 10.00      A   
ATOM    145  CG  ASN A  16      -3.552  -1.186  -7.762  1.00 10.00      A   
ATOM    146  OD1 ASN A  16      -3.381  -1.938  -6.806  1.00 10.00      A   
ATOM    147  ND2 ASN A  16      -3.046  -1.437  -8.958  1.00 10.00      A   
ATOM    148 HD21 ASN A  16      -3.221  -0.799  -9.684  1.00 10.00      A   
ATOM    149 HD22 ASN A  16      -2.514  -2.252  -9.069  1.00 10.00      A   
ATOM    150  C   ASN A  16      -6.400  -1.437  -7.708  1.00 10.00      A   
ATOM    151  O   ASN A  16      -6.482  -2.331  -8.552  1.00 10.00      A   
ATOM    152  N   PRO A  17      -6.816  -1.632  -6.434  1.00 10.00      A   
ATOM    153  CA  PRO A  17      -7.390  -2.911  -5.980  1.00 10.00      A   
ATOM    154  CB  PRO A  17      -7.936  -2.578  -4.592  1.00 10.00      A   
ATOM    155  CG  PRO A  17      -7.061  -1.474  -4.113  1.00 10.00      A   
ATOM    156  CD  PRO A  17      -6.733  -0.654  -5.329  1.00 10.00      A   
ATOM    157  C   PRO A  17      -8.513  -3.421  -6.886  1.00 10.00      A   
ATOM    158  O   PRO A  17      -8.640  -4.624  -7.118  1.00 10.00      A   
ATOM    159  N   VAL A  18      -9.320  -2.505  -7.401  1.00 10.00      A   
ATOM    160  HN  VAL A  18      -9.170  -1.560  -7.184  1.00 10.00      A   
ATOM    161  CA  VAL A  18     -10.422  -2.866  -8.284  1.00 10.00      A   
ATOM    162  CB  VAL A  18     -11.572  -1.836  -8.197  1.00 10.00      A   
ATOM    163  CG1 VAL A  18     -12.675  -2.162  -9.192  1.00 10.00      A   
ATOM    164  CG2 VAL A  18     -12.134  -1.793  -6.785  1.00 10.00      A   
ATOM    165  C   VAL A  18      -9.934  -2.985  -9.729  1.00 10.00      A   
ATOM    166  O   VAL A  18     -10.401  -3.829 -10.490  1.00 10.00      A   
ATOM    167  N   ASN A  19      -8.960  -2.156 -10.086  1.00 10.00      A   
ATOM    168  HN  ASN A  19      -8.602  -1.527  -9.421  1.00 10.00      A   
ATOM    169  CA  ASN A  19      -8.402  -2.150 -11.438  1.00 10.00      A   
ATOM    170  CB  ASN A  19      -7.456  -0.962 -11.618  1.00 10.00      A   
ATOM    171  CG  ASN A  19      -7.627  -0.267 -12.955  1.00 10.00      A   
ATOM    172  OD1 ASN A  19      -8.040  -0.876 -13.940  1.00 10.00      A   
ATOM    173  ND2 ASN A  19      -7.303   1.017 -12.998  1.00 10.00      A   
ATOM    174 HD21 ASN A  19      -6.976   1.443 -12.176  1.00 10.00      A   
ATOM    175 HD22 ASN A  19      -7.401   1.489 -13.852  1.00 10.00      A   
ATOM    176  C   ASN A  19      -7.669  -3.454 -11.750  1.00 10.00      A   
ATOM    177  O   ASN A  19      -7.436  -3.787 -12.914  1.00 10.00      A   
ATOM    178  N   LEU A  20      -7.306  -4.190 -10.705  1.00 10.00      A   
ATOM    179  HN  LEU A  20      -7.500  -3.861  -9.801  1.00 10.00      A   
ATOM    180  CA  LEU A  20      -6.606  -5.459 -10.866  1.00 10.00      A   
ATOM    181  CB  LEU A  20      -5.909  -5.863  -9.565  1.00 10.00      A   
ATOM    182  CG  LEU A  20      -4.714  -5.007  -9.142  1.00 10.00      A   
ATOM    183  CD1 LEU A  20      -4.102  -5.550  -7.863  1.00 10.00      A   
ATOM    184  CD2 LEU A  20      -3.677  -4.946 -10.251  1.00 10.00      A   
ATOM    185  C   LEU A  20      -7.555  -6.568 -11.315  1.00 10.00      A   
ATOM    186  O   LEU A  20      -7.118  -7.665 -11.675  1.00 10.00      A   
ATOM    187  N   ASP A  21      -8.849  -6.275 -11.297  1.00 10.00      A   
ATOM    188  HN  ASP A  21      -9.129  -5.379 -11.008  1.00 10.00      A   
ATOM    189  CA  ASP A  21      -9.869  -7.237 -11.703  1.00 10.00      A   
ATOM    190  CB  ASP A  21     -11.261  -6.637 -11.487  1.00 10.00      A   
ATOM    191  CG  ASP A  21     -12.391  -7.647 -11.562  1.00 10.00      A   
ATOM    192  OD1 ASP A  21     -13.157  -7.752 -10.579  1.00 10.00      A   
ATOM    193  OD2 ASP A  21     -12.526  -8.333 -12.595  1.00 10.00      A   
ATOM    194  C   ASP A  21      -9.687  -7.614 -13.170  1.00 10.00      A   
ATOM    195  O   ASP A  21      -9.546  -6.741 -14.028  1.00 10.00      A   
ATOM    196  N   PRO A  22      -9.667  -8.920 -13.474  1.00 10.00      A   
ATOM    197  CA  PRO A  22      -9.501  -9.418 -14.845  1.00 10.00      A   
ATOM    198  CB  PRO A  22      -9.475 -10.941 -14.677  1.00 10.00      A   
ATOM    199  CG  PRO A  22     -10.133 -11.193 -13.365  1.00 10.00      A   
ATOM    200  CD  PRO A  22      -9.790 -10.018 -12.501  1.00 10.00      A   
ATOM    201  C   PRO A  22     -10.647  -9.002 -15.771  1.00 10.00      A   
ATOM    202  O   PRO A  22     -10.519  -9.059 -16.994  1.00 10.00      A   
ATOM    203  N   LEU A  23     -11.764  -8.581 -15.188  1.00 10.00      A   
ATOM    204  HN  LEU A  23     -11.817  -8.555 -14.200  1.00 10.00      A   
ATOM    205  CA  LEU A  23     -12.918  -8.155 -15.970  1.00 10.00      A   
ATOM    206  CB  LEU A  23     -14.204  -8.794 -15.436  1.00 10.00      A   
ATOM    207  CG  LEU A  23     -14.254 -10.324 -15.458  1.00 10.00      A   
ATOM    208  CD1 LEU A  23     -15.546 -10.834 -14.835  1.00 10.00      A   
ATOM    209  CD2 LEU A  23     -14.105 -10.841 -16.880  1.00 10.00      A   
ATOM    210  C   LEU A  23     -13.039  -6.635 -15.978  1.00 10.00      A   
ATOM    211  O   LEU A  23     -14.017  -6.080 -16.483  1.00 10.00      A   
ATOM    212  N   THR A  24     -12.041  -5.967 -15.419  1.00 10.00      A   
ATOM    213  HN  THR A  24     -11.287  -6.467 -15.035  1.00 10.00      A   
ATOM    214  CA  THR A  24     -12.026  -4.516 -15.359  1.00 10.00      A   
ATOM    215  CB  THR A  24     -11.791  -4.032 -13.914  1.00 10.00      A   
ATOM    216  OG1 THR A  24     -12.890  -4.460 -13.097  1.00 10.00      A   
ATOM    217  HG1 THR A  24     -13.643  -4.660 -13.662  1.00 10.00      A   
ATOM    218  CG2 THR A  24     -11.671  -2.516 -13.855  1.00 10.00      A   
ATOM    219  C   THR A  24     -10.945  -3.953 -16.275  1.00 10.00      A   
ATOM    220  O   THR A  24      -9.758  -4.162 -16.044  1.00 10.00      A   
ATOM    221  N   GLU A  25     -11.367  -3.261 -17.321  1.00 10.00      A   
ATOM    222  HN  GLU A  25     -12.330  -3.140 -17.458  1.00 10.00      A   
ATOM    223  CA  GLU A  25     -10.440  -2.668 -18.271  1.00 10.00      A   
ATOM    224  CB  GLU A  25     -11.092  -2.555 -19.650  1.00 10.00      A   
ATOM    225  CG  GLU A  25     -11.202  -3.875 -20.395  1.00 10.00      A   
ATOM    226  CD  GLU A  25      -9.887  -4.321 -21.005  1.00 10.00      A   
ATOM    227  OE1 GLU A  25      -8.825  -3.805 -20.598  1.00 10.00      A   
ATOM    228  OE2 GLU A  25      -9.909  -5.192 -21.899  1.00 10.00      A   
ATOM    229  C   GLU A  25      -9.982  -1.293 -17.802  1.00 10.00      A   
ATOM    230  O   GLU A  25     -10.802  -0.444 -17.446  1.00 10.00      A   
ATOM    231  N   ASN A  26      -8.674  -1.090 -17.785  1.00 10.00      A   
ATOM    232  HN  ASN A  26      -8.073  -1.815 -18.062  1.00 10.00      A   
ATOM    233  CA  ASN A  26      -8.106   0.185 -17.377  1.00 10.00      A   
ATOM    234  CB  ASN A  26      -6.739  -0.017 -16.720  1.00 10.00      A   
ATOM    235  CG  ASN A  26      -6.205   1.243 -16.062  1.00 10.00      A   
ATOM    236  OD1 ASN A  26      -6.955   2.172 -15.748  1.00 10.00      A   
ATOM    237  ND2 ASN A  26      -4.901   1.275 -15.827  1.00 10.00      A   
ATOM    238 HD21 ASN A  26      -4.365   0.494 -16.084  1.00 10.00      A   
ATOM    239 HD22 ASN A  26      -4.524   2.071 -15.395  1.00 10.00      A   
ATOM    240  C   ASN A  26      -7.984   1.097 -18.588  1.00 10.00      A   
ATOM    241  O   ASN A  26      -7.181   0.848 -19.489  1.00 10.00      A   
ATOM    242  N   PHE A  27      -8.793   2.145 -18.609  1.00 10.00      A   
ATOM    243  HN  PHE A  27      -9.393   2.301 -17.849  1.00 10.00      A   
ATOM    244  CA  PHE A  27      -8.797   3.085 -19.717  1.00 10.00      A   
ATOM    245  CB  PHE A  27     -10.142   3.812 -19.795  1.00 10.00      A   
ATOM    246  CG  PHE A  27     -11.313   2.896 -20.006  1.00 10.00      A   
ATOM    247  CD1 PHE A  27     -12.165   2.580 -18.958  1.00 10.00      A   
ATOM    248  CD2 PHE A  27     -11.560   2.343 -21.253  1.00 10.00      A   
ATOM    249  CE1 PHE A  27     -13.240   1.732 -19.150  1.00 10.00      A   
ATOM    250  CE2 PHE A  27     -12.633   1.496 -21.454  1.00 10.00      A   
ATOM    251  CZ  PHE A  27     -13.473   1.189 -20.400  1.00 10.00      A   
ATOM    252  C   PHE A  27      -7.656   4.087 -19.605  1.00 10.00      A   
ATOM    253  O   PHE A  27      -6.982   4.174 -18.574  1.00 10.00      A   
ATOM    254  N   ASN A  28      -7.442   4.836 -20.673  1.00 10.00      A   
ATOM    255  HN  ASN A  28      -8.012   4.711 -21.465  1.00 10.00      A   
ATOM    256  CA  ASN A  28      -6.390   5.840 -20.709  1.00 10.00      A   
ATOM    257  CB  ASN A  28      -6.139   6.285 -22.157  1.00 10.00      A   
ATOM    258  CG  ASN A  28      -4.752   6.866 -22.387  1.00 10.00      A   
ATOM    259  OD1 ASN A  28      -4.219   7.597 -21.554  1.00 10.00      A   
ATOM    260  ND2 ASN A  28      -4.161   6.542 -23.526  1.00 10.00      A   
ATOM    261 HD21 ASN A  28      -4.643   5.956 -24.147  1.00 10.00      A   
ATOM    262 HD22 ASN A  28      -3.265   6.901 -23.701  1.00 10.00      A   
ATOM    263  C   ASN A  28      -6.777   7.032 -19.836  1.00 10.00      A   
ATOM    264  O   ASN A  28      -7.961   7.273 -19.591  1.00 10.00      A   
ATOM    265  N   VAL A  29      -5.780   7.772 -19.373  1.00 10.00      A   
ATOM    266  HN  VAL A  29      -4.860   7.537 -19.620  1.00 10.00      A   
ATOM    267  CA  VAL A  29      -6.011   8.936 -18.524  1.00 10.00      A   
ATOM    268  CB  VAL A  29      -4.683   9.621 -18.135  1.00 10.00      A   
ATOM    269  CG1 VAL A  29      -4.922  10.727 -17.117  1.00 10.00      A   
ATOM    270  CG2 VAL A  29      -3.685   8.604 -17.600  1.00 10.00      A   
ATOM    271  C   VAL A  29      -6.905   9.946 -19.239  1.00 10.00      A   
ATOM    272  O   VAL A  29      -7.816  10.521 -18.642  1.00 10.00      A   
ATOM    273  N   SER A  30      -6.651  10.126 -20.530  1.00 10.00      A   
ATOM    274  HN  SER A  30      -5.917   9.626 -20.945  1.00 10.00      A   
ATOM    275  CA  SER A  30      -7.415  11.052 -21.352  1.00 10.00      A   
ATOM    276  CB  SER A  30      -6.801  11.091 -22.750  1.00 10.00      A   
ATOM    277  OG  SER A  30      -5.440  10.689 -22.700  1.00 10.00      A   
ATOM    278  HG  SER A  30      -4.875  11.461 -22.822  1.00 10.00      A   
ATOM    279  C   SER A  30      -8.887  10.644 -21.429  1.00 10.00      A   
ATOM    280  O   SER A  30      -9.774  11.493 -21.497  1.00 10.00      A   
ATOM    281  N   PHE A  31      -9.132   9.339 -21.401  1.00 10.00      A   
ATOM    282  HN  PHE A  31      -8.378   8.719 -21.325  1.00 10.00      A   
ATOM    283  CA  PHE A  31     -10.486   8.801 -21.461  1.00 10.00      A   
ATOM    284  CB  PHE A  31     -10.425   7.273 -21.593  1.00 10.00      A   
ATOM    285  CG  PHE A  31     -11.744   6.605 -21.879  1.00 10.00      A   
ATOM    286  CD1 PHE A  31     -12.110   6.298 -23.179  1.00 10.00      A   
ATOM    287  CD2 PHE A  31     -12.611   6.272 -20.849  1.00 10.00      A   
ATOM    288  CE1 PHE A  31     -13.315   5.674 -23.448  1.00 10.00      A   
ATOM    289  CE2 PHE A  31     -13.816   5.651 -21.111  1.00 10.00      A   
ATOM    290  CZ  PHE A  31     -14.169   5.351 -22.411  1.00 10.00      A   
ATOM    291  C   PHE A  31     -11.257   9.191 -20.204  1.00 10.00      A   
ATOM    292  O   PHE A  31     -12.403   9.635 -20.276  1.00 10.00      A   
ATOM    293  N   TYR A  32     -10.609   9.042 -19.055  1.00 10.00      A   
ATOM    294  HN  TYR A  32      -9.688   8.704 -19.067  1.00 10.00      A   
ATOM    295  CA  TYR A  32     -11.231   9.371 -17.780  1.00 10.00      A   
ATOM    296  CB  TYR A  32     -10.335   8.967 -16.607  1.00 10.00      A   
ATOM    297  CG  TYR A  32     -10.159   7.473 -16.453  1.00 10.00      A   
ATOM    298  CD1 TYR A  32      -8.896   6.897 -16.487  1.00 10.00      A   
ATOM    299  CD2 TYR A  32     -11.254   6.638 -16.275  1.00 10.00      A   
ATOM    300  CE1 TYR A  32      -8.729   5.534 -16.349  1.00 10.00      A   
ATOM    301  CE2 TYR A  32     -11.097   5.271 -16.134  1.00 10.00      A   
ATOM    302  CZ  TYR A  32      -9.831   4.724 -16.173  1.00 10.00      A   
ATOM    303  OH  TYR A  32      -9.665   3.363 -16.036  1.00 10.00      A   
ATOM    304  HH  TYR A  32      -8.783   3.181 -15.680  1.00 10.00      A   
ATOM    305  C   TYR A  32     -11.583  10.852 -17.691  1.00 10.00      A   
ATOM    306  O   TYR A  32     -12.697  11.204 -17.313  1.00 10.00      A   
ATOM    307  N   SER A  33     -10.637  11.712 -18.052  1.00 10.00      A   
ATOM    308  HN  SER A  33      -9.767  11.373 -18.359  1.00 10.00      A   
ATOM    309  CA  SER A  33     -10.857  13.150 -18.002  1.00 10.00      A   
ATOM    310  CB  SER A  33      -9.546  13.906 -18.230  1.00 10.00      A   
ATOM    311  OG  SER A  33      -8.819  13.350 -19.313  1.00 10.00      A   
ATOM    312  HG  SER A  33      -9.135  13.737 -20.143  1.00 10.00      A   
ATOM    313  C   SER A  33     -11.917  13.592 -19.005  1.00 10.00      A   
ATOM    314  O   SER A  33     -12.789  14.397 -18.679  1.00 10.00      A   
ATOM    315  N   GLN A  34     -11.851  13.046 -20.215  1.00 10.00      A   
ATOM    316  HN  GLN A  34     -11.136  12.399 -20.410  1.00 10.00      A   
ATOM    317  CA  GLN A  34     -12.801  13.387 -21.269  1.00 10.00      A   
ATOM    318  CB  GLN A  34     -12.502  12.586 -22.539  1.00 10.00      A   
ATOM    319  CG  GLN A  34     -13.399  12.922 -23.721  1.00 10.00      A   
ATOM    320  CD  GLN A  34     -12.948  12.252 -25.004  1.00 10.00      A   
ATOM    321  OE1 GLN A  34     -12.376  11.159 -24.989  1.00 10.00      A   
ATOM    322  NE2 GLN A  34     -13.199  12.906 -26.126  1.00 10.00      A   
ATOM    323 HE21 GLN A  34     -13.655  13.776 -26.064  1.00 10.00      A   
ATOM    324 HE22 GLN A  34     -12.926  12.497 -26.973  1.00 10.00      A   
ATOM    325  C   GLN A  34     -14.239  13.145 -20.820  1.00 10.00      A   
ATOM    326  O   GLN A  34     -15.122  13.978 -21.041  1.00 10.00      A   
ATOM    327  N   TYR A  35     -14.462  12.015 -20.164  1.00 10.00      A   
ATOM    328  HN  TYR A  35     -13.712  11.402 -19.994  1.00 10.00      A   
ATOM    329  CA  TYR A  35     -15.791  11.661 -19.694  1.00 10.00      A   
ATOM    330  CB  TYR A  35     -15.902  10.149 -19.475  1.00 10.00      A   
ATOM    331  CG  TYR A  35     -16.072   9.366 -20.761  1.00 10.00      A   
ATOM    332  CD1 TYR A  35     -15.200   9.541 -21.828  1.00 10.00      A   
ATOM    333  CD2 TYR A  35     -17.108   8.456 -20.909  1.00 10.00      A   
ATOM    334  CE1 TYR A  35     -15.356   8.837 -23.005  1.00 10.00      A   
ATOM    335  CE2 TYR A  35     -17.271   7.743 -22.082  1.00 10.00      A   
ATOM    336  CZ  TYR A  35     -16.393   7.938 -23.126  1.00 10.00      A   
ATOM    337  OH  TYR A  35     -16.552   7.233 -24.295  1.00 10.00      A   
ATOM    338  HH  TYR A  35     -15.686   6.979 -24.635  1.00 10.00      A   
ATOM    339  C   TYR A  35     -16.174  12.432 -18.437  1.00 10.00      A   
ATOM    340  O   TYR A  35     -17.339  12.766 -18.242  1.00 10.00      A   
ATOM    341  N   LEU A  36     -15.186  12.726 -17.602  1.00 10.00      A   
ATOM    342  HN  LEU A  36     -14.273  12.434 -17.819  1.00 10.00      A   
ATOM    343  CA  LEU A  36     -15.417  13.462 -16.362  1.00 10.00      A   
ATOM    344  CB  LEU A  36     -14.174  13.420 -15.468  1.00 10.00      A   
ATOM    345  CG  LEU A  36     -14.200  12.410 -14.319  1.00 10.00      A   
ATOM    346  CD1 LEU A  36     -12.792  12.152 -13.807  1.00 10.00      A   
ATOM    347  CD2 LEU A  36     -15.095  12.906 -13.192  1.00 10.00      A   
ATOM    348  C   LEU A  36     -15.818  14.910 -16.633  1.00 10.00      A   
ATOM    349  O   LEU A  36     -16.729  15.438 -15.997  1.00 10.00      A   
ATOM    350  N   ILE A  37     -15.138  15.547 -17.578  1.00 10.00      A   
ATOM    351  HN  ILE A  37     -14.415  15.076 -18.052  1.00 10.00      A   
ATOM    352  CA  ILE A  37     -15.429  16.933 -17.919  1.00 10.00      A   
ATOM    353  CB  ILE A  37     -14.367  17.527 -18.870  1.00 10.00      A   
ATOM    354  CG1 ILE A  37     -12.978  17.449 -18.230  1.00 10.00      A   
ATOM    355  CG2 ILE A  37     -14.707  18.971 -19.217  1.00 10.00      A   
ATOM    356  CD1 ILE A  37     -11.844  17.754 -19.183  1.00 10.00      A   
ATOM    357  C   ILE A  37     -16.815  17.066 -18.545  1.00 10.00      A   
ATOM    358  O   ILE A  37     -17.543  18.019 -18.264  1.00 10.00      A   
ATOM    359  N   GLU A  38     -17.178  16.100 -19.382  1.00 10.00      A   
ATOM    360  HN  GLU A  38     -16.558  15.360 -19.556  1.00 10.00      A   
ATOM    361  CA  GLU A  38     -18.477  16.116 -20.047  1.00 10.00      A   
ATOM    362  CB  GLU A  38     -18.477  15.187 -21.261  1.00 10.00      A   
ATOM    363  CG  GLU A  38     -17.618  15.668 -22.420  1.00 10.00      A   
ATOM    364  CD  GLU A  38     -18.066  17.007 -22.970  1.00 10.00      A   
ATOM    365  OE1 GLU A  38     -19.235  17.122 -23.399  1.00 10.00      A   
ATOM    366  OE2 GLU A  38     -17.248  17.951 -22.981  1.00 10.00      A   
ATOM    367  C   GLU A  38     -19.604  15.728 -19.091  1.00 10.00      A   
ATOM    368  O   GLU A  38     -20.633  16.409 -19.018  1.00 10.00      A   
ATOM    369  N   TRP A  39     -19.406  14.642 -18.356  1.00 10.00      A   
ATOM    370  HN  TRP A  39     -18.560  14.150 -18.441  1.00 10.00      A   
ATOM    371  CA  TRP A  39     -20.409  14.158 -17.417  1.00 10.00      A   
ATOM    372  CB  TRP A  39     -20.954  12.804 -17.884  1.00 10.00      A   
ATOM    373  CG  TRP A  39     -21.454  12.808 -19.300  1.00 10.00      A   
ATOM    374  CD1 TRP A  39     -22.662  13.263 -19.740  1.00 10.00      A   
ATOM    375  CD2 TRP A  39     -20.756  12.343 -20.462  1.00 10.00      A   
ATOM    376  NE1 TRP A  39     -22.763  13.104 -21.099  1.00 10.00      A   
ATOM    377  HE1 TRP A  39     -23.539  13.356 -21.647  1.00 10.00      A   
ATOM    378  CE2 TRP A  39     -21.606  12.545 -21.568  1.00 10.00      A   
ATOM    379  CE3 TRP A  39     -19.497  11.776 -20.674  1.00 10.00      A   
ATOM    380  CZ2 TRP A  39     -21.236  12.201 -22.866  1.00 10.00      A   
ATOM    381  CZ3 TRP A  39     -19.133  11.436 -21.962  1.00 10.00      A   
ATOM    382  CH2 TRP A  39     -19.998  11.649 -23.041  1.00 10.00      A   
ATOM    383  C   TRP A  39     -19.827  14.038 -16.007  1.00 10.00      A   
ATOM    384  O   TRP A  39     -19.452  12.947 -15.573  1.00 10.00      A   
ATOM    385  N   PRO A  40     -19.749  15.162 -15.268  1.00 10.00      A   
ATOM    386  CA  PRO A  40     -19.201  15.178 -13.908  1.00 10.00      A   
ATOM    387  CB  PRO A  40     -18.911  16.662 -13.671  1.00 10.00      A   
ATOM    388  CG  PRO A  40     -19.915  17.380 -14.507  1.00 10.00      A   
ATOM    389  CD  PRO A  40     -20.181  16.506 -15.705  1.00 10.00      A   
ATOM    390  C   PRO A  40     -20.199  14.663 -12.872  1.00 10.00      A   
ATOM    391  O   PRO A  40     -19.838  14.387 -11.727  1.00 10.00      A   
ATOM    392  N   GLN A  41     -21.455  14.533 -13.277  1.00 10.00      A   
ATOM    393  HN  GLN A  41     -21.687  14.765 -14.204  1.00 10.00      A   
ATOM    394  CA  GLN A  41     -22.497  14.053 -12.380  1.00 10.00      A   
ATOM    395  CB  GLN A  41     -23.783  14.865 -12.560  1.00 10.00      A   
ATOM    396  CG  GLN A  41     -23.709  16.288 -12.030  1.00 10.00      A   
ATOM    397  CD  GLN A  41     -23.524  16.348 -10.524  1.00 10.00      A   
ATOM    398  OE1 GLN A  41     -23.938  15.445  -9.794  1.00 10.00      A   
ATOM    399  NE2 GLN A  41     -22.909  17.419 -10.047  1.00 10.00      A   
ATOM    400 HE21 GLN A  41     -22.610  18.104 -10.683  1.00 10.00      A   
ATOM    401 HE22 GLN A  41     -22.784  17.490  -9.077  1.00 10.00      A   
ATOM    402  C   GLN A  41     -22.776  12.573 -12.613  1.00 10.00      A   
ATOM    403  O   GLN A  41     -23.384  11.905 -11.774  1.00 10.00      A   
ATOM    404  N   LEU A  42     -22.318  12.066 -13.751  1.00 10.00      A   
ATOM    405  HN  LEU A  42     -21.829  12.649 -14.371  1.00 10.00      A   
ATOM    406  CA  LEU A  42     -22.521  10.667 -14.105  1.00 10.00      A   
ATOM    407  CB  LEU A  42     -22.933  10.542 -15.573  1.00 10.00      A   
ATOM    408  CG  LEU A  42     -24.268  11.184 -15.955  1.00 10.00      A   
ATOM    409  CD1 LEU A  42     -24.537  11.012 -17.440  1.00 10.00      A   
ATOM    410  CD2 LEU A  42     -25.404  10.599 -15.129  1.00 10.00      A   
ATOM    411  C   LEU A  42     -21.265   9.848 -13.830  1.00 10.00      A   
ATOM    412  O   LEU A  42     -21.159   8.688 -14.237  1.00 10.00      A   
ATOM    413  N   PHE A  43     -20.316  10.464 -13.143  1.00 10.00      A   
ATOM    414  HN  PHE A  43     -20.461  11.390 -12.859  1.00 10.00      A   
ATOM    415  CA  PHE A  43     -19.065   9.810 -12.793  1.00 10.00      A   
ATOM    416  CB  PHE A  43     -17.901  10.446 -13.563  1.00 10.00      A   
ATOM    417  CG  PHE A  43     -16.760   9.509 -13.853  1.00 10.00      A   
ATOM    418  CD1 PHE A  43     -16.044   8.915 -12.826  1.00 10.00      A   
ATOM    419  CD2 PHE A  43     -16.401   9.228 -15.160  1.00 10.00      A   
ATOM    420  CE1 PHE A  43     -14.995   8.058 -13.097  1.00 10.00      A   
ATOM    421  CE2 PHE A  43     -15.353   8.373 -15.439  1.00 10.00      A   
ATOM    422  CZ  PHE A  43     -14.648   7.786 -14.407  1.00 10.00      A   
ATOM    423  C   PHE A  43     -18.828   9.944 -11.295  1.00 10.00      A   
ATOM    424  O   PHE A  43     -18.665  11.055 -10.785  1.00 10.00      A   
ATOM    425  N   TYR A  44     -18.826   8.818 -10.589  1.00 10.00      A   
ATOM    426  HN  TYR A  44     -18.954   7.960 -11.052  1.00 10.00      A   
ATOM    427  CA  TYR A  44     -18.614   8.818  -9.145  1.00 10.00      A   
ATOM    428  CB  TYR A  44     -19.917   9.109  -8.383  1.00 10.00      A   
ATOM    429  CG  TYR A  44     -21.040   8.110  -8.602  1.00 10.00      A   
ATOM    430  CD1 TYR A  44     -21.188   7.005  -7.771  1.00 10.00      A   
ATOM    431  CD2 TYR A  44     -21.964   8.285  -9.624  1.00 10.00      A   
ATOM    432  CE1 TYR A  44     -22.221   6.105  -7.953  1.00 10.00      A   
ATOM    433  CE2 TYR A  44     -22.999   7.389  -9.817  1.00 10.00      A   
ATOM    434  CZ  TYR A  44     -23.125   6.302  -8.977  1.00 10.00      A   
ATOM    435  OH  TYR A  44     -24.158   5.408  -9.155  1.00 10.00      A   
ATOM    436  HH  TYR A  44     -24.201   5.144 -10.079  1.00 10.00      A   
ATOM    437  C   TYR A  44     -17.997   7.503  -8.681  1.00 10.00      A   
ATOM    438  O   TYR A  44     -17.753   6.607  -9.491  1.00 10.00      A   
ATOM    439  N   LYS A  45     -17.745   7.393  -7.383  1.00 10.00      A   
ATOM    440  HN  LYS A  45     -17.968   8.138  -6.786  1.00 10.00      A   
ATOM    441  CA  LYS A  45     -17.155   6.189  -6.818  1.00 10.00      A   
ATOM    442  CB  LYS A  45     -15.646   6.377  -6.623  1.00 10.00      A   
ATOM    443  CG  LYS A  45     -15.290   7.431  -5.587  1.00 10.00      A   
ATOM    444  CD  LYS A  45     -13.792   7.503  -5.350  1.00 10.00      A   
ATOM    445  CE  LYS A  45     -13.472   8.327  -4.113  1.00 10.00      A   
ATOM    446  NZ  LYS A  45     -12.011   8.501  -3.928  1.00 10.00      A   
ATOM    447  HZ1 LYS A  45     -11.524   7.593  -4.061  1.00 10.00      A   
ATOM    448  HZ2 LYS A  45     -11.808   8.850  -2.970  1.00 10.00      A   
ATOM    449  HZ3 LYS A  45     -11.640   9.188  -4.624  1.00 10.00      A   
ATOM    450  C   LYS A  45     -17.808   5.847  -5.482  1.00 10.00      A   
ATOM    451  O   LYS A  45     -18.376   6.715  -4.815  1.00 10.00      A   
ATOM    452  N   SER A  46     -17.726   4.585  -5.101  1.00 10.00      A   
ATOM    453  HN  SER A  46     -17.278   3.932  -5.690  1.00 10.00      A   
ATOM    454  CA  SER A  46     -18.294   4.128  -3.844  1.00 10.00      A   
ATOM    455  CB  SER A  46     -19.225   2.941  -4.099  1.00 10.00      A   
ATOM    456  OG  SER A  46     -20.142   3.242  -5.138  1.00 10.00      A   
ATOM    457  HG  SER A  46     -20.489   4.131  -5.009  1.00 10.00      A   
ATOM    458  C   SER A  46     -17.188   3.744  -2.863  1.00 10.00      A   
ATOM    459  O   SER A  46     -16.384   2.853  -3.141  1.00 10.00      A   
ATOM    460  N   VAL A  47     -17.138   4.425  -1.726  1.00 10.00      A   
ATOM    461  HN  VAL A  47     -17.804   5.130  -1.555  1.00 10.00      A   
ATOM    462  CA  VAL A  47     -16.127   4.144  -0.718  1.00 10.00      A   
ATOM    463  CB  VAL A  47     -15.557   5.432  -0.084  1.00 10.00      A   
ATOM    464  CG1 VAL A  47     -14.966   6.339  -1.153  1.00 10.00      A   
ATOM    465  CG2 VAL A  47     -16.617   6.169   0.723  1.00 10.00      A   
ATOM    466  C   VAL A  47     -16.680   3.231   0.368  1.00 10.00      A   
ATOM    467  O   VAL A  47     -17.895   3.168   0.581  1.00 10.00      A   
ATOM    468  N   GLU A  48     -15.793   2.520   1.043  1.00 10.00      A   
ATOM    469  HN  GLU A  48     -14.839   2.606   0.821  1.00 10.00      A   
ATOM    470  CA  GLU A  48     -16.193   1.609   2.099  1.00 10.00      A   
ATOM    471  CB  GLU A  48     -16.327   0.188   1.550  1.00 10.00      A   
ATOM    472  CG  GLU A  48     -17.750  -0.344   1.520  1.00 10.00      A   
ATOM    473  CD  GLU A  48     -18.354  -0.480   2.905  1.00 10.00      A   
ATOM    474  OE1 GLU A  48     -17.604  -0.767   3.866  1.00 10.00      A   
ATOM    475  OE2 GLU A  48     -19.584  -0.305   3.033  1.00 10.00      A   
ATOM    476  C   GLU A  48     -15.194   1.631   3.249  1.00 10.00      A   
ATOM    477  O   GLU A  48     -14.109   2.212   3.139  1.00 10.00      A   
ATOM    478  N   THR A  49     -15.579   0.991   4.344  1.00 10.00      A   
ATOM    479  HN  THR A  49     -16.462   0.553   4.348  1.00 10.00      A   
ATOM    480  CA  THR A  49     -14.757   0.900   5.538  1.00 10.00      A   
ATOM    481  CB  THR A  49     -15.390  -0.112   6.524  1.00 10.00      A   
ATOM    482  OG1 THR A  49     -15.783  -1.291   5.799  1.00 10.00      A   
ATOM    483  HG1 THR A  49     -16.549  -1.084   5.232  1.00 10.00      A   
ATOM    484  CG2 THR A  49     -16.616   0.480   7.210  1.00 10.00      A   
ATOM    485  C   THR A  49     -14.592   2.270   6.216  1.00 10.00      A   
ATOM    486  O   THR A  49     -15.312   3.220   5.894  1.00 10.00      A   
ATOM    487  N   PRO A  50     -13.633   2.397   7.153  1.00 10.00      A   
ATOM    488  CA  PRO A  50     -13.390   3.644   7.876  1.00 10.00      A   
ATOM    489  CB  PRO A  50     -12.894   3.124   9.225  1.00 10.00      A   
ATOM    490  CG  PRO A  50     -12.143   1.872   8.894  1.00 10.00      A   
ATOM    491  CD  PRO A  50     -12.722   1.329   7.608  1.00 10.00      A   
ATOM    492  C   PRO A  50     -12.310   4.516   7.227  1.00 10.00      A   
ATOM    493  O   PRO A  50     -12.075   5.648   7.656  1.00 10.00      A   
ATOM    494  N   ASN A  51     -11.658   3.994   6.194  1.00 10.00      A   
ATOM    495  HN  ASN A  51     -11.896   3.092   5.879  1.00 10.00      A   
ATOM    496  CA  ASN A  51     -10.599   4.737   5.516  1.00 10.00      A   
ATOM    497  CB  ASN A  51      -9.418   3.821   5.170  1.00 10.00      A   
ATOM    498  CG  ASN A  51      -8.461   3.610   6.328  1.00 10.00      A   
ATOM    499  OD1 ASN A  51      -8.314   4.469   7.201  1.00 10.00      A   
ATOM    500  ND2 ASN A  51      -7.801   2.462   6.344  1.00 10.00      A   
ATOM    501 HD21 ASN A  51      -7.967   1.820   5.621  1.00 10.00      A   
ATOM    502 HD22 ASN A  51      -7.161   2.304   7.072  1.00 10.00      A   
ATOM    503  C   ASN A  51     -11.114   5.411   4.254  1.00 10.00      A   
ATOM    504  O   ASN A  51     -10.478   6.321   3.718  1.00 10.00      A   
ATOM    505  N   GLY A  52     -12.275   4.968   3.790  1.00 10.00      A   
ATOM    506  HN  GLY A  52     -12.746   4.253   4.270  1.00 10.00      A   
ATOM    507  CA  GLY A  52     -12.849   5.530   2.584  1.00 10.00      A   
ATOM    508  C   GLY A  52     -12.230   4.912   1.350  1.00 10.00      A   
ATOM    509  O   GLY A  52     -11.977   5.596   0.356  1.00 10.00      A   
ATOM    510  N   GLN A  53     -11.988   3.609   1.424  1.00 10.00      A   
ATOM    511  HN  GLN A  53     -12.230   3.128   2.243  1.00 10.00      A   
ATOM    512  CA  GLN A  53     -11.389   2.869   0.325  1.00 10.00      A   
ATOM    513  CB  GLN A  53     -10.920   1.493   0.811  1.00 10.00      A   
ATOM    514  CG  GLN A  53     -10.338   0.611  -0.284  1.00 10.00      A   
ATOM    515  CD  GLN A  53      -8.994   1.106  -0.775  1.00 10.00      A   
ATOM    516  OE1 GLN A  53      -8.197   1.634  -0.005  1.00 10.00      A   
ATOM    517  NE2 GLN A  53      -8.743   0.954  -2.068  1.00 10.00      A   
ATOM    518 HE21 GLN A  53      -9.431   0.539  -2.628  1.00 10.00      A   
ATOM    519 HE22 GLN A  53      -7.874   1.260  -2.409  1.00 10.00      A   
ATOM    520  C   GLN A  53     -12.384   2.696  -0.814  1.00 10.00      A   
ATOM    521  O   GLN A  53     -13.510   2.244  -0.603  1.00 10.00      A   
ATOM    522  N   ALA A  54     -11.967   3.066  -2.013  1.00 10.00      A   
ATOM    523  HN  ALA A  54     -11.062   3.429  -2.113  1.00 10.00      A   
ATOM    524  CA  ALA A  54     -12.816   2.937  -3.186  1.00 10.00      A   
ATOM    525  CB  ALA A  54     -12.196   3.656  -4.373  1.00 10.00      A   
ATOM    526  C   ALA A  54     -13.045   1.464  -3.503  1.00 10.00      A   
ATOM    527  O   ALA A  54     -12.095   0.717  -3.748  1.00 10.00      A   
ATOM    528  N   SER A  55     -14.300   1.048  -3.479  1.00 10.00      A   
ATOM    529  HN  SER A  55     -15.019   1.695  -3.287  1.00 10.00      A   
ATOM    530  CA  SER A  55     -14.650  -0.337  -3.746  1.00 10.00      A   
ATOM    531  CB  SER A  55     -15.590  -0.852  -2.658  1.00 10.00      A   
ATOM    532  OG  SER A  55     -15.099  -0.511  -1.373  1.00 10.00      A   
ATOM    533  HG  SER A  55     -14.560   0.285  -1.438  1.00 10.00      A   
ATOM    534  C   SER A  55     -15.290  -0.482  -5.119  1.00 10.00      A   
ATOM    535  O   SER A  55     -15.914  -1.500  -5.420  1.00 10.00      A   
ATOM    536  N   GLY A  56     -15.123   0.537  -5.950  1.00 10.00      A   
ATOM    537  HN  GLY A  56     -14.609   1.319  -5.656  1.00 10.00      A   
ATOM    538  CA  GLY A  56     -15.684   0.511  -7.282  1.00 10.00      A   
ATOM    539  C   GLY A  56     -16.053   1.895  -7.765  1.00 10.00      A   
ATOM    540  O   GLY A  56     -16.304   2.793  -6.958  1.00 10.00      A   
ATOM    541  N   TYR A  57     -16.074   2.079  -9.079  1.00 10.00      A   
ATOM    542  HN  TYR A  57     -15.857   1.324  -9.677  1.00 10.00      A   
ATOM    543  CA  TYR A  57     -16.425   3.368  -9.660  1.00 10.00      A   
ATOM    544  CB  TYR A  57     -15.196   4.073 -10.259  1.00 10.00      A   
ATOM    545  CG  TYR A  57     -14.496   3.306 -11.363  1.00 10.00      A   
ATOM    546  CD1 TYR A  57     -14.850   3.483 -12.696  1.00 10.00      A   
ATOM    547  CD2 TYR A  57     -13.474   2.410 -11.072  1.00 10.00      A   
ATOM    548  CE1 TYR A  57     -14.212   2.787 -13.705  1.00 10.00      A   
ATOM    549  CE2 TYR A  57     -12.830   1.709 -12.076  1.00 10.00      A   
ATOM    550  CZ  TYR A  57     -13.201   1.903 -13.391  1.00 10.00      A   
ATOM    551  OH  TYR A  57     -12.567   1.203 -14.394  1.00 10.00      A   
ATOM    552  HH  TYR A  57     -11.885   1.756 -14.796  1.00 10.00      A   
ATOM    553  C   TYR A  57     -17.527   3.206 -10.700  1.00 10.00      A   
ATOM    554  O   TYR A  57     -17.724   2.113 -11.242  1.00 10.00      A   
ATOM    555  N   MET A  58     -18.246   4.284 -10.966  1.00 10.00      A   
ATOM    556  HN  MET A  58     -18.039   5.126 -10.497  1.00 10.00      A   
ATOM    557  CA  MET A  58     -19.331   4.263 -11.934  1.00 10.00      A   
ATOM    558  CB  MET A  58     -20.661   4.597 -11.250  1.00 10.00      A   
ATOM    559  CG  MET A  58     -21.825   4.807 -12.207  1.00 10.00      A   
ATOM    560  SD  MET A  58     -22.238   3.325 -13.144  1.00 10.00      A   
ATOM    561  CE  MET A  58     -22.793   2.243 -11.829  1.00 10.00      A   
ATOM    562  C   MET A  58     -19.059   5.242 -13.067  1.00 10.00      A   
ATOM    563  O   MET A  58     -18.669   6.387 -12.829  1.00 10.00      A   
ATOM    564  N   MET A  59     -19.260   4.783 -14.294  1.00 10.00      A   
ATOM    565  HN  MET A  59     -19.568   3.854 -14.413  1.00 10.00      A   
ATOM    566  CA  MET A  59     -19.041   5.606 -15.474  1.00 10.00      A   
ATOM    567  CB  MET A  59     -17.753   5.172 -16.182  1.00 10.00      A   
ATOM    568  CG  MET A  59     -17.385   6.019 -17.389  1.00 10.00      A   
ATOM    569  SD  MET A  59     -16.148   5.236 -18.443  1.00 10.00      A   
ATOM    570  CE  MET A  59     -14.781   5.054 -17.301  1.00 10.00      A   
ATOM    571  C   MET A  59     -20.224   5.486 -16.434  1.00 10.00      A   
ATOM    572  O   MET A  59     -20.394   4.461 -17.099  1.00 10.00      A   
ATOM    573  N   ALA A  60     -21.048   6.525 -16.492  1.00 10.00      A   
ATOM    574  HN  ALA A  60     -20.872   7.310 -15.929  1.00 10.00      A   
ATOM    575  CA  ALA A  60     -22.211   6.534 -17.372  1.00 10.00      A   
ATOM    576  CB  ALA A  60     -23.492   6.467 -16.553  1.00 10.00      A   
ATOM    577  C   ALA A  60     -22.203   7.784 -18.246  1.00 10.00      A   
ATOM    578  O   ALA A  60     -21.575   8.785 -17.900  1.00 10.00      A   
ATOM    579  N   LYS A  61     -22.870   7.716 -19.389  1.00 10.00      A   
ATOM    580  HN  LYS A  61     -23.330   6.877 -19.631  1.00 10.00      A   
ATOM    581  CA  LYS A  61     -22.933   8.852 -20.302  1.00 10.00      A   
ATOM    582  CB  LYS A  61     -21.838   8.768 -21.371  1.00 10.00      A   
ATOM    583  CG  LYS A  61     -21.792   7.458 -22.141  1.00 10.00      A   
ATOM    584  CD  LYS A  61     -20.925   7.589 -23.383  1.00 10.00      A   
ATOM    585  CE  LYS A  61     -20.627   6.235 -24.001  1.00 10.00      A   
ATOM    586  NZ  LYS A  61     -20.829   6.249 -25.474  1.00 10.00      A   
ATOM    587  HZ1 LYS A  61     -20.465   7.136 -25.880  1.00 10.00      A   
ATOM    588  HZ2 LYS A  61     -21.846   6.164 -25.698  1.00 10.00      A   
ATOM    589  HZ3 LYS A  61     -20.327   5.450 -25.912  1.00 10.00      A   
ATOM    590  C   LYS A  61     -24.303   8.961 -20.958  1.00 10.00      A   
ATOM    591  O   LYS A  61     -24.919   7.953 -21.304  1.00 10.00      A   
ATOM    592  N   THR A  62     -24.780  10.184 -21.120  1.00 10.00      A   
ATOM    593  HN  THR A  62     -24.252  10.952 -20.813  1.00 10.00      A   
ATOM    594  CA  THR A  62     -26.074  10.424 -21.739  1.00 10.00      A   
ATOM    595  CB  THR A  62     -26.757  11.664 -21.128  1.00 10.00      A   
ATOM    596  OG1 THR A  62     -25.755  12.604 -20.711  1.00 10.00      A   
ATOM    597  HG1 THR A  62     -26.156  13.259 -20.129  1.00 10.00      A   
ATOM    598  CG2 THR A  62     -27.604  11.272 -19.926  1.00 10.00      A   
ATOM    599  C   THR A  62     -25.925  10.609 -23.248  1.00 10.00      A   
ATOM    600  O   THR A  62     -25.480  11.657 -23.719  1.00 10.00      A   
ATOM    601  N   GLU A  63     -26.282   9.581 -24.000  1.00 10.00      A   
ATOM    602  HN  GLU A  63     -26.638   8.773 -23.571  1.00 10.00      A   
ATOM    603  CA  GLU A  63     -26.188   9.626 -25.446  1.00 10.00      A   
ATOM    604  CB  GLU A  63     -25.906   8.233 -26.009  1.00 10.00      A   
ATOM    605  CG  GLU A  63     -24.565   7.645 -25.605  1.00 10.00      A   
ATOM    606  CD  GLU A  63     -24.277   6.324 -26.294  1.00 10.00      A   
ATOM    607  OE1 GLU A  63     -24.949   6.011 -27.303  1.00 10.00      A   
ATOM    608  OE2 GLU A  63     -23.368   5.600 -25.839  1.00 10.00      A   
ATOM    609  C   GLU A  63     -27.479  10.171 -26.042  1.00 10.00      A   
ATOM    610  O   GLU A  63     -28.554  10.038 -25.452  1.00 10.00      A   
ATOM    611  N   GLY A  64     -27.371  10.773 -27.213  1.00 10.00      A   
ATOM    612  HN  GLY A  64     -26.493  10.833 -27.646  1.00 10.00      A   
ATOM    613  CA  GLY A  64     -28.533  11.324 -27.871  1.00 10.00      A   
ATOM    614  C   GLY A  64     -28.596  10.882 -29.310  1.00 10.00      A   
ATOM    615  O   GLY A  64     -27.562  10.709 -29.950  1.00 10.00      A   
ATOM    616  N   GLN A  65     -29.799  10.692 -29.821  1.00 10.00      A   
ATOM    617  HN  GLN A  65     -30.594  10.856 -29.260  1.00 10.00      A   
ATOM    618  CA  GLN A  65     -29.980  10.258 -31.198  1.00 10.00      A   
ATOM    619  CB  GLN A  65     -30.111   8.734 -31.270  1.00 10.00      A   
ATOM    620  CG  GLN A  65     -31.150   8.137 -30.330  1.00 10.00      A   
ATOM    621  CD  GLN A  65     -31.240   6.628 -30.453  1.00 10.00      A   
ATOM    622  OE1 GLN A  65     -30.264   5.961 -30.800  1.00 10.00      A   
ATOM    623  NE2 GLN A  65     -32.404   6.072 -30.165  1.00 10.00      A   
ATOM    624 HE21 GLN A  65     -33.152   6.660 -29.879  1.00 10.00      A   
ATOM    625 HE22 GLN A  65     -32.487   5.100 -30.259  1.00 10.00      A   
ATOM    626  C   GLN A  65     -31.195  10.926 -31.826  1.00 10.00      A   
ATOM    627  O   GLN A  65     -32.014  11.518 -31.118  1.00 10.00      A   
ATOM    628  N   LEU A  66     -31.293  10.830 -33.152  1.00 10.00      A   
ATOM    629  HN  LEU A  66     -30.591  10.347 -33.641  1.00 10.00      A   
ATOM    630  CA  LEU A  66     -32.405  11.411 -33.909  1.00 10.00      A   
ATOM    631  CB  LEU A  66     -33.733  10.746 -33.535  1.00 10.00      A   
ATOM    632  CG  LEU A  66     -33.803   9.232 -33.763  1.00 10.00      A   
ATOM    633  CD1 LEU A  66     -34.905   8.609 -32.921  1.00 10.00      A   
ATOM    634  CD2 LEU A  66     -34.009   8.918 -35.237  1.00 10.00      A   
ATOM    635  C   LEU A  66     -32.476  12.934 -33.774  1.00 10.00      A   
ATOM    636  O   LEU A  66     -33.042  13.471 -32.818  1.00 10.00      A   
ATOM    637  N   LYS A  68     -30.358  16.318 -31.339  1.00 10.00      A   
ATOM    638  HN  LYS A  68     -30.308  17.214 -30.933  1.00 10.00      A   
ATOM    639  CA  LYS A  68     -30.676  15.180 -30.490  1.00 10.00      A   
ATOM    640  CB  LYS A  68     -29.575  14.958 -29.449  1.00 10.00      A   
ATOM    641  CG  LYS A  68     -28.196  14.702 -30.041  1.00 10.00      A   
ATOM    642  CD  LYS A  68     -27.172  14.394 -28.958  1.00 10.00      A   
ATOM    643  CE  LYS A  68     -25.835  13.973 -29.553  1.00 10.00      A   
ATOM    644  NZ  LYS A  68     -24.872  15.102 -29.619  1.00 10.00      A   
ATOM    645  HZ1 LYS A  68     -24.010  14.810 -30.121  1.00 10.00      A   
ATOM    646  HZ2 LYS A  68     -24.614  15.412 -28.658  1.00 10.00      A   
ATOM    647  HZ3 LYS A  68     -25.296  15.906 -30.123  1.00 10.00      A   
ATOM    648  C   LYS A  68     -32.028  15.381 -29.806  1.00 10.00      A   
ATOM    649  O   LYS A  68     -32.134  16.077 -28.794  1.00 10.00      A   
ATOM    650  N   LYS A  69     -33.064  14.785 -30.382  1.00 10.00      A   
ATOM    651  HN  LYS A  69     -32.919  14.260 -31.202  1.00 10.00      A   
ATOM    652  CA  LYS A  69     -34.412  14.891 -29.841  1.00 10.00      A   
ATOM    653  CB  LYS A  69     -35.439  14.942 -30.975  1.00 10.00      A   
ATOM    654  CG  LYS A  69     -35.381  16.216 -31.801  1.00 10.00      A   
ATOM    655  CD  LYS A  69     -36.288  16.129 -33.016  1.00 10.00      A   
ATOM    656  CE  LYS A  69     -36.253  17.415 -33.827  1.00 10.00      A   
ATOM    657  NZ  LYS A  69     -34.877  17.757 -34.265  1.00 10.00      A   
ATOM    658  HZ1 LYS A  69     -34.298  18.038 -33.446  1.00 10.00      A   
ATOM    659  HZ2 LYS A  69     -34.902  18.542 -34.944  1.00 10.00      A   
ATOM    660  HZ3 LYS A  69     -34.434  16.934 -34.720  1.00 10.00      A   
ATOM    661  C   LYS A  69     -34.721  13.729 -28.907  1.00 10.00      A   
ATOM    662  O   LYS A  69     -35.672  13.784 -28.126  1.00 10.00      A   
ATOM    663  N   GLU A  70     -33.917  12.681 -28.992  1.00 10.00      A   
ATOM    664  HN  GLU A  70     -33.169  12.697 -29.628  1.00 10.00      A   
ATOM    665  CA  GLU A  70     -34.098  11.508 -28.154  1.00 10.00      A   
ATOM    666  CB  GLU A  70     -34.480  10.302 -29.011  1.00 10.00      A   
ATOM    667  CG  GLU A  70     -35.324   9.268 -28.290  1.00 10.00      A   
ATOM    668  CD  GLU A  70     -35.529   8.020 -29.115  1.00 10.00      A   
ATOM    669  OE1 GLU A  70     -34.633   7.150 -29.111  1.00 10.00      A   
ATOM    670  OE2 GLU A  70     -36.587   7.901 -29.772  1.00 10.00      A   
ATOM    671  C   GLU A  70     -32.810  11.228 -27.393  1.00 10.00      A   
ATOM    672  O   GLU A  70     -31.733  11.176 -27.986  1.00 10.00      A   
ATOM    673  N   TRP A  71     -32.918  11.055 -26.087  1.00 10.00      A   
ATOM    674  HN  TRP A  71     -33.805  11.091 -25.668  1.00 10.00      A   
ATOM    675  CA  TRP A  71     -31.751  10.801 -25.258  1.00 10.00      A   
ATOM    676  CB  TRP A  71     -31.549  11.938 -24.249  1.00 10.00      A   
ATOM    677  CG  TRP A  71     -31.224  13.261 -24.873  1.00 10.00      A   
ATOM    678  CD1 TRP A  71     -32.103  14.132 -25.453  1.00 10.00      A   
ATOM    679  CD2 TRP A  71     -29.930  13.871 -24.974  1.00 10.00      A   
ATOM    680  NE1 TRP A  71     -31.437  15.240 -25.911  1.00 10.00      A   
ATOM    681  HE1 TRP A  71     -31.851  16.004 -26.367  1.00 10.00      A   
ATOM    682  CE2 TRP A  71     -30.104  15.106 -25.629  1.00 10.00      A   
ATOM    683  CE3 TRP A  71     -28.644  13.494 -24.575  1.00 10.00      A   
ATOM    684  CZ2 TRP A  71     -29.042  15.966 -25.894  1.00 10.00      A   
ATOM    685  CZ3 TRP A  71     -27.591  14.351 -24.841  1.00 10.00      A   
ATOM    686  CH2 TRP A  71     -27.797  15.572 -25.492  1.00 10.00      A   
ATOM    687  C   TRP A  71     -31.869   9.475 -24.519  1.00 10.00      A   
ATOM    688  O   TRP A  71     -32.970   9.009 -24.220  1.00 10.00      A   
ATOM    689  N   HIS A  72     -30.729   8.874 -24.223  1.00 10.00      A   
ATOM    690  HN  HIS A  72     -29.880   9.300 -24.492  1.00 10.00      A   
ATOM    691  CA  HIS A  72     -30.685   7.606 -23.508  1.00 10.00      A   
ATOM    692  CB  HIS A  72     -30.844   6.408 -24.460  1.00 10.00      A   
ATOM    693  CG  HIS A  72     -29.850   6.344 -25.584  1.00 10.00      A   
ATOM    694  ND1 HIS A  72     -28.819   5.429 -25.626  1.00 10.00      A   
ATOM    695  HD1 HIS A  72     -28.612   4.753 -24.926  1.00 10.00      A   
ATOM    696  CD2 HIS A  72     -29.751   7.066 -26.725  1.00 10.00      A   
ATOM    697  CE1 HIS A  72     -28.134   5.590 -26.740  1.00 10.00      A   
ATOM    698  NE2 HIS A  72     -28.677   6.576 -27.423  1.00 10.00      A   
ATOM    699  HE2 HIS A  72     -28.355   6.911 -28.291  1.00 10.00      A   
ATOM    700  C   HIS A  72     -29.402   7.498 -22.693  1.00 10.00      A   
ATOM    701  O   HIS A  72     -28.318   7.822 -23.180  1.00 10.00      A   
ATOM    702  N   THR A  73     -29.530   7.063 -21.452  1.00 10.00      A   
ATOM    703  HN  THR A  73     -30.419   6.809 -21.123  1.00 10.00      A   
ATOM    704  CA  THR A  73     -28.382   6.931 -20.568  1.00 10.00      A   
ATOM    705  CB  THR A  73     -28.790   7.088 -19.089  1.00 10.00      A   
ATOM    706  OG1 THR A  73     -29.602   8.264 -18.948  1.00 10.00      A   
ATOM    707  HG1 THR A  73     -30.459   8.116 -19.366  1.00 10.00      A   
ATOM    708  CG2 THR A  73     -27.558   7.218 -18.204  1.00 10.00      A   
ATOM    709  C   THR A  73     -27.674   5.595 -20.787  1.00 10.00      A   
ATOM    710  O   THR A  73     -28.238   4.527 -20.546  1.00 10.00      A   
ATOM    711  N   HIS A  74     -26.440   5.668 -21.247  1.00 10.00      A   
ATOM    712  HN  HIS A  74     -26.039   6.552 -21.402  1.00 10.00      A   
ATOM    713  CA  HIS A  74     -25.654   4.480 -21.523  1.00 10.00      A   
ATOM    714  CB  HIS A  74     -25.030   4.595 -22.919  1.00 10.00      A   
ATOM    715  CG  HIS A  74     -24.265   3.390 -23.377  1.00 10.00      A   
ATOM    716  ND1 HIS A  74     -24.797   2.428 -24.205  1.00 10.00      A   
ATOM    717  HD1 HIS A  74     -25.726   2.417 -24.565  1.00 10.00      A   
ATOM    718  CD2 HIS A  74     -22.987   3.015 -23.146  1.00 10.00      A   
ATOM    719  CE1 HIS A  74     -23.883   1.515 -24.462  1.00 10.00      A   
ATOM    720  NE2 HIS A  74     -22.775   1.850 -23.833  1.00 10.00      A   
ATOM    721  HE2 HIS A  74     -21.924   1.357 -23.877  1.00 10.00      A   
ATOM    722  C   HIS A  74     -24.564   4.280 -20.475  1.00 10.00      A   
ATOM    723  O   HIS A  74     -23.741   5.168 -20.247  1.00 10.00      A   
ATOM    724  N   ILE A  75     -24.568   3.115 -19.836  1.00 10.00      A   
ATOM    725  HN  ILE A  75     -25.265   2.455 -20.045  1.00 10.00      A   
ATOM    726  CA  ILE A  75     -23.559   2.792 -18.836  1.00 10.00      A   
ATOM    727  CB  ILE A  75     -24.066   1.749 -17.816  1.00 10.00      A   
ATOM    728  CG1 ILE A  75     -25.275   2.291 -17.047  1.00 10.00      A   
ATOM    729  CG2 ILE A  75     -22.953   1.359 -16.850  1.00 10.00      A   
ATOM    730  CD1 ILE A  75     -25.908   1.284 -16.110  1.00 10.00      A   
ATOM    731  C   ILE A  75     -22.325   2.246 -19.542  1.00 10.00      A   
ATOM    732  O   ILE A  75     -22.415   1.274 -20.300  1.00 10.00      A   
ATOM    733  N   THR A  76     -21.184   2.880 -19.319  1.00 10.00      A   
ATOM    734  HN  THR A  76     -21.168   3.650 -18.708  1.00 10.00      A   
ATOM    735  CA  THR A  76     -19.950   2.458 -19.958  1.00 10.00      A   
ATOM    736  CB  THR A  76     -19.094   3.670 -20.375  1.00 10.00      A   
ATOM    737  OG1 THR A  76     -19.954   4.690 -20.908  1.00 10.00      A   
ATOM    738  HG1 THR A  76     -19.790   5.520 -20.442  1.00 10.00      A   
ATOM    739  CG2 THR A  76     -18.080   3.271 -21.438  1.00 10.00      A   
ATOM    740  C   THR A  76     -19.137   1.524 -19.064  1.00 10.00      A   
ATOM    741  O   THR A  76     -18.606   0.519 -19.537  1.00 10.00      A   
ATOM    742  N   ALA A  77     -19.061   1.833 -17.773  1.00 10.00      A   
ATOM    743  HN  ALA A  77     -19.540   2.620 -17.430  1.00 10.00      A   
ATOM    744  CA  ALA A  77     -18.288   1.009 -16.854  1.00 10.00      A   
ATOM    745  CB  ALA A  77     -16.837   1.467 -16.822  1.00 10.00      A   
ATOM    746  C   ALA A  77     -18.868   0.997 -15.442  1.00 10.00      A   
ATOM    747  O   ALA A  77     -19.325   2.020 -14.930  1.00 10.00      A   
ATOM    748  N   VAL A  78     -18.836  -0.181 -14.831  1.00 10.00      A   
ATOM    749  HN  VAL A  78     -18.470  -0.954 -15.318  1.00 10.00      A   
ATOM    750  CA  VAL A  78     -19.319  -0.386 -13.470  1.00 10.00      A   
ATOM    751  CB  VAL A  78     -20.795  -0.858 -13.436  1.00 10.00      A   
ATOM    752  CG1 VAL A  78     -21.040  -1.998 -14.416  1.00 10.00      A   
ATOM    753  CG2 VAL A  78     -21.212  -1.259 -12.026  1.00 10.00      A   
ATOM    754  C   VAL A  78     -18.412  -1.413 -12.791  1.00 10.00      A   
ATOM    755  O   VAL A  78     -18.220  -2.516 -13.305  1.00 10.00      A   
ATOM    756  N   THR A  79     -17.833  -1.048 -11.658  1.00 10.00      A   
ATOM    757  HN  THR A  79     -18.029  -0.167 -11.274  1.00 10.00      A   
ATOM    758  CA  THR A  79     -16.915  -1.944 -10.965  1.00 10.00      A   
ATOM    759  CB  THR A  79     -15.480  -1.406 -11.072  1.00 10.00      A   
ATOM    760  OG1 THR A  79     -15.522   0.028 -11.054  1.00 10.00      A   
ATOM    761  HG1 THR A  79     -15.931   0.342 -11.867  1.00 10.00      A   
ATOM    762  CG2 THR A  79     -14.836  -1.868 -12.366  1.00 10.00      A   
ATOM    763  C   THR A  79     -17.265  -2.138  -9.493  1.00 10.00      A   
ATOM    764  O   THR A  79     -17.803  -1.235  -8.846  1.00 10.00      A   
ATOM    765  N   VAL A  80     -16.962  -3.332  -8.980  1.00 10.00      A   
ATOM    766  HN  VAL A  80     -16.554  -4.010  -9.566  1.00 10.00      A   
ATOM    767  CA  VAL A  80     -17.214  -3.675  -7.580  1.00 10.00      A   
ATOM    768  CB  VAL A  80     -18.524  -4.481  -7.398  1.00 10.00      A   
ATOM    769  CG1 VAL A  80     -18.922  -4.530  -5.932  1.00 10.00      A   
ATOM    770  CG2 VAL A  80     -19.659  -3.919  -8.243  1.00 10.00      A   
ATOM    771  C   VAL A  80     -16.058  -4.526  -7.043  1.00 10.00      A   
ATOM    772  O   VAL A  80     -15.572  -5.420  -7.735  1.00 10.00      A   
ATOM    773  N   LEU A  81     -15.626  -4.250  -5.816  1.00 10.00      A   
ATOM    774  HN  LEU A  81     -16.044  -3.510  -5.319  1.00 10.00      A   
ATOM    775  CA  LEU A  81     -14.536  -5.002  -5.191  1.00 10.00      A   
ATOM    776  CB  LEU A  81     -14.125  -4.343  -3.870  1.00 10.00      A   
ATOM    777  CG  LEU A  81     -12.800  -4.807  -3.257  1.00 10.00      A   
ATOM    778  CD1 LEU A  81     -11.622  -4.389  -4.127  1.00 10.00      A   
ATOM    779  CD2 LEU A  81     -12.647  -4.258  -1.848  1.00 10.00      A   
ATOM    780  C   LEU A  81     -14.938  -6.463  -4.952  1.00 10.00      A   
ATOM    781  O   LEU A  81     -16.123  -6.791  -4.934  1.00 10.00      A   
ATOM    782  N   ASP A  82     -13.950  -7.334  -4.767  1.00 10.00      A   
ATOM    783  HN  ASP A  82     -13.021  -7.013  -4.783  1.00 10.00      A   
ATOM    784  CA  ASP A  82     -14.203  -8.761  -4.542  1.00 10.00      A   
ATOM    785  CB  ASP A  82     -12.906  -9.565  -4.689  1.00 10.00      A   
ATOM    786  CG  ASP A  82     -13.143 -11.041  -4.954  1.00 10.00      A   
ATOM    787  OD1 ASP A  82     -12.846 -11.499  -6.079  1.00 10.00      A   
ATOM    788  OD2 ASP A  82     -13.619 -11.754  -4.042  1.00 10.00      A   
ATOM    789  C   ASP A  82     -14.822  -9.010  -3.165  1.00 10.00      A   
ATOM    790  O   ASP A  82     -15.773  -9.780  -3.026  1.00 10.00      A   
ATOM    791  N   GLN A  83     -14.279  -8.349  -2.153  1.00 10.00      A   
ATOM    792  HN  GLN A  83     -13.508  -7.762  -2.325  1.00 10.00      A   
ATOM    793  CA  GLN A  83     -14.766  -8.493  -0.784  1.00 10.00      A   
ATOM    794  CB  GLN A  83     -13.751  -7.883   0.195  1.00 10.00      A   
ATOM    795  CG  GLN A  83     -14.158  -7.920   1.661  1.00 10.00      A   
ATOM    796  CD  GLN A  83     -14.499  -9.312   2.153  1.00 10.00      A   
ATOM    797  OE1 GLN A  83     -13.959 -10.313   1.673  1.00 10.00      A   
ATOM    798  NE2 GLN A  83     -15.399  -9.384   3.122  1.00 10.00      A   
ATOM    799 HE21 GLN A  83     -15.782  -8.544   3.457  1.00 10.00      A   
ATOM    800 HE22 GLN A  83     -15.649 -10.268   3.463  1.00 10.00      A   
ATOM    801  C   GLN A  83     -16.152  -7.862  -0.602  1.00 10.00      A   
ATOM    802  O   GLN A  83     -16.887  -8.209   0.321  1.00 10.00      A   
ATOM    803  N   TYR A  84     -16.520  -6.957  -1.496  1.00 10.00      A   
ATOM    804  HN  TYR A  84     -15.923  -6.746  -2.241  1.00 10.00      A   
ATOM    805  CA  TYR A  84     -17.811  -6.287  -1.398  1.00 10.00      A   
ATOM    806  CB  TYR A  84     -17.632  -4.766  -1.333  1.00 10.00      A   
ATOM    807  CG  TYR A  84     -16.955  -4.287  -0.067  1.00 10.00      A   
ATOM    808  CD1 TYR A  84     -15.734  -3.628  -0.114  1.00 10.00      A   
ATOM    809  CD2 TYR A  84     -17.535  -4.501   1.178  1.00 10.00      A   
ATOM    810  CE1 TYR A  84     -15.111  -3.192   1.042  1.00 10.00      A   
ATOM    811  CE2 TYR A  84     -16.919  -4.068   2.338  1.00 10.00      A   
ATOM    812  CZ  TYR A  84     -15.707  -3.415   2.264  1.00 10.00      A   
ATOM    813  OH  TYR A  84     -15.091  -2.980   3.418  1.00 10.00      A   
ATOM    814  HH  TYR A  84     -15.583  -2.228   3.781  1.00 10.00      A   
ATOM    815  C   TYR A  84     -18.757  -6.673  -2.532  1.00 10.00      A   
ATOM    816  O   TYR A  84     -19.634  -5.897  -2.907  1.00 10.00      A   
ATOM    817  N   ARG A  85     -18.592  -7.872  -3.073  1.00 10.00      A   
ATOM    818  HN  ARG A  85     -17.884  -8.462  -2.738  1.00 10.00      A   
ATOM    819  CA  ARG A  85     -19.459  -8.331  -4.152  1.00 10.00      A   
ATOM    820  CB  ARG A  85     -18.677  -8.645  -5.433  1.00 10.00      A   
ATOM    821  CG  ARG A  85     -17.740  -9.835  -5.339  1.00 10.00      A   
ATOM    822  CD  ARG A  85     -17.072 -10.116  -6.676  1.00 10.00      A   
ATOM    823  NE  ARG A  85     -16.404  -8.937  -7.229  1.00 10.00      A   
ATOM    824  HE  ARG A  85     -16.500  -8.092  -6.732  1.00 10.00      A   
ATOM    825  CZ  ARG A  85     -15.686  -8.946  -8.354  1.00 10.00      A   
ATOM    826  NH1 ARG A  85     -15.535 -10.070  -9.042  1.00 10.00      A   
ATOM    827 HH11 ARG A  85     -14.975 -10.077  -9.924  1.00 10.00      A   
ATOM    828 HH12 ARG A  85     -15.982 -10.951  -8.710  1.00 10.00      A   
ATOM    829  NH2 ARG A  85     -15.126  -7.827  -8.799  1.00 10.00      A   
ATOM    830 HH21 ARG A  85     -14.553  -7.835  -9.684  1.00 10.00      A   
ATOM    831 HH22 ARG A  85     -15.255  -6.925  -8.277  1.00 10.00      A   
ATOM    832  C   ARG A  85     -20.303  -9.518  -3.712  1.00 10.00      A   
ATOM    833  O   ARG A  85     -20.101 -10.060  -2.621  1.00 10.00      A   
ATOM    834  N   ARG A  86     -21.251  -9.906  -4.567  1.00 10.00      A   
ATOM    835  HN  ARG A  86     -21.342  -9.426  -5.418  1.00 10.00      A   
ATOM    836  CA  ARG A  86     -22.159 -11.021  -4.291  1.00 10.00      A   
ATOM    837  CB  ARG A  86     -21.405 -12.317  -3.970  1.00 10.00      A   
ATOM    838  CG  ARG A  86     -20.813 -13.014  -5.184  1.00 10.00      A   
ATOM    839  CD  ARG A  86     -20.406 -14.444  -4.858  1.00 10.00      A   
ATOM    840  NE  ARG A  86     -21.519 -15.216  -4.300  1.00 10.00      A   
ATOM    841  HE  ARG A  86     -22.407 -14.792  -4.305  1.00 10.00      A   
ATOM    842  CZ  ARG A  86     -21.399 -16.448  -3.796  1.00 10.00      A   
ATOM    843  NH1 ARG A  86     -20.216 -17.051  -3.771  1.00 10.00      A   
ATOM    844 HH11 ARG A  86     -19.374 -16.570  -4.149  1.00 10.00      A   
ATOM    845 HH12 ARG A  86     -20.126 -18.009  -3.373  1.00 10.00      A   
ATOM    846  NH2 ARG A  86     -22.462 -17.071  -3.302  1.00 10.00      A   
ATOM    847 HH21 ARG A  86     -23.394 -16.602  -3.307  1.00 10.00      A   
ATOM    848 HH22 ARG A  86     -22.370 -18.034  -2.906  1.00 10.00      A   
ATOM    849  C   ARG A  86     -23.146 -10.677  -3.178  1.00 10.00      A   
ATOM    850  O   ARG A  86     -23.778 -11.560  -2.597  1.00 10.00      A   
ATOM    851  N   ILE A  87     -23.286  -9.386  -2.896  1.00 10.00      A   
ATOM    852  HN  ILE A  87     -22.764  -8.729  -3.403  1.00 10.00      A   
ATOM    853  CA  ILE A  87     -24.194  -8.921  -1.855  1.00 10.00      A   
ATOM    854  CB  ILE A  87     -23.449  -8.139  -0.749  1.00 10.00      A   
ATOM    855  CG1 ILE A  87     -22.675  -6.958  -1.344  1.00 10.00      A   
ATOM    856  CG2 ILE A  87     -22.519  -9.057   0.031  1.00 10.00      A   
ATOM    857  CD1 ILE A  87     -22.122  -6.001  -0.312  1.00 10.00      A   
ATOM    858  C   ILE A  87     -25.292  -8.037  -2.442  1.00 10.00      A   
ATOM    859  O   ILE A  87     -26.132  -7.510  -1.716  1.00 10.00      A   
ATOM    860  N   GLY A  88     -25.280  -7.886  -3.759  1.00 10.00      A   
ATOM    861  HN  GLY A  88     -24.602  -8.355  -4.290  1.00 10.00      A   
ATOM    862  CA  GLY A  88     -26.271  -7.060  -4.422  1.00 10.00      A   
ATOM    863  C   GLY A  88     -25.848  -5.606  -4.513  1.00 10.00      A   
ATOM    864  O   GLY A  88     -26.673  -4.721  -4.757  1.00 10.00      A   
ATOM    865  N   LEU A  89     -24.561  -5.356  -4.320  1.00 10.00      A   
ATOM    866  HN  LEU A  89     -23.954  -6.103  -4.133  1.00 10.00      A   
ATOM    867  CA  LEU A  89     -24.026  -4.004  -4.382  1.00 10.00      A   
ATOM    868  CB  LEU A  89     -22.610  -3.954  -3.804  1.00 10.00      A   
ATOM    869  CG  LEU A  89     -22.109  -2.570  -3.384  1.00 10.00      A   
ATOM    870  CD1 LEU A  89     -22.824  -2.101  -2.123  1.00 10.00      A   
ATOM    871  CD2 LEU A  89     -20.602  -2.578  -3.181  1.00 10.00      A   
ATOM    872  C   LEU A  89     -24.025  -3.498  -5.818  1.00 10.00      A   
ATOM    873  O   LEU A  89     -24.389  -2.352  -6.079  1.00 10.00      A   
ATOM    874  N   ALA A  90     -23.629  -4.369  -6.746  1.00 10.00      A   
ATOM    875  HN  ALA A  90     -23.357  -5.269  -6.467  1.00 10.00      A   
ATOM    876  CA  ALA A  90     -23.584  -4.020  -8.164  1.00 10.00      A   
ATOM    877  CB  ALA A  90     -23.100  -5.202  -8.988  1.00 10.00      A   
ATOM    878  C   ALA A  90     -24.954  -3.567  -8.652  1.00 10.00      A   
ATOM    879  O   ALA A  90     -25.074  -2.582  -9.381  1.00 10.00      A   
ATOM    880  N   SER A  91     -25.981  -4.286  -8.225  1.00 10.00      A   
ATOM    881  HN  SER A  91     -25.815  -5.057  -7.645  1.00 10.00      A   
ATOM    882  CA  SER A  91     -27.349  -3.974  -8.594  1.00 10.00      A   
ATOM    883  CB  SER A  91     -28.281  -5.002  -7.954  1.00 10.00      A   
ATOM    884  OG  SER A  91     -27.648  -6.270  -7.891  1.00 10.00      A   
ATOM    885  HG  SER A  91     -27.847  -6.760  -8.698  1.00 10.00      A   
ATOM    886  C   SER A  91     -27.723  -2.570  -8.127  1.00 10.00      A   
ATOM    887  O   SER A  91     -28.287  -1.783  -8.884  1.00 10.00      A   
ATOM    888  N   LYS A  92     -27.376  -2.258  -6.880  1.00 10.00      A   
ATOM    889  HN  LYS A  92     -26.906  -2.926  -6.337  1.00 10.00      A   
ATOM    890  CA  LYS A  92     -27.673  -0.954  -6.297  1.00 10.00      A   
ATOM    891  CB  LYS A  92     -27.296  -0.917  -4.814  1.00 10.00      A   
ATOM    892  CG  LYS A  92     -28.372  -1.447  -3.882  1.00 10.00      A   
ATOM    893  CD  LYS A  92     -28.006  -1.196  -2.429  1.00 10.00      A   
ATOM    894  CE  LYS A  92     -29.162  -1.515  -1.496  1.00 10.00      A   
ATOM    895  NZ  LYS A  92     -28.851  -1.119  -0.098  1.00 10.00      A   
ATOM    896  HZ1 LYS A  92     -27.955  -1.550   0.203  1.00 10.00      A   
ATOM    897  HZ2 LYS A  92     -29.606  -1.437   0.543  1.00 10.00      A   
ATOM    898  HZ3 LYS A  92     -28.767  -0.084  -0.029  1.00 10.00      A   
ATOM    899  C   LYS A  92     -26.973   0.174  -7.044  1.00 10.00      A   
ATOM    900  O   LYS A  92     -27.531   1.256  -7.209  1.00 10.00      A   
ATOM    901  N   LEU A  93     -25.756  -0.093  -7.502  1.00 10.00      A   
ATOM    902  HN  LEU A  93     -25.372  -0.980  -7.340  1.00 10.00      A   
ATOM    903  CA  LEU A  93     -24.973   0.895  -8.233  1.00 10.00      A   
ATOM    904  CB  LEU A  93     -23.577   0.347  -8.539  1.00 10.00      A   
ATOM    905  CG  LEU A  93     -22.721  -0.009  -7.321  1.00 10.00      A   
ATOM    906  CD1 LEU A  93     -21.485  -0.783  -7.744  1.00 10.00      A   
ATOM    907  CD2 LEU A  93     -22.336   1.243  -6.550  1.00 10.00      A   
ATOM    908  C   LEU A  93     -25.680   1.302  -9.521  1.00 10.00      A   
ATOM    909  O   LEU A  93     -25.755   2.484  -9.855  1.00 10.00      A   
ATOM    910  N   CYS A  94     -26.212   0.320 -10.235  1.00 10.00      A   
ATOM    911  HN  CYS A  94     -26.120  -0.607  -9.922  1.00 10.00      A   
ATOM    912  CA  CYS A  94     -26.919   0.586 -11.480  1.00 10.00      A   
ATOM    913  CB  CYS A  94     -27.042  -0.689 -12.314  1.00 10.00      A   
ATOM    914  SG  CYS A  94     -25.455  -1.454 -12.725  1.00 10.00      A   
ATOM    915  HG  CYS A  94     -24.916  -0.762 -13.719  1.00 10.00      A   
ATOM    916  C   CYS A  94     -28.296   1.185 -11.203  1.00 10.00      A   
ATOM    917  O   CYS A  94     -28.776   2.040 -11.948  1.00 10.00      A   
ATOM    918  N   LEU A  95     -28.918   0.745 -10.114  1.00 10.00      A   
ATOM    919  HN  LEU A  95     -28.480   0.062  -9.557  1.00 10.00      A   
ATOM    920  CA  LEU A  95     -30.238   1.235  -9.732  1.00 10.00      A   
ATOM    921  CB  LEU A  95     -30.876   0.316  -8.688  1.00 10.00      A   
ATOM    922  CG  LEU A  95     -31.350  -1.051  -9.188  1.00 10.00      A   
ATOM    923  CD1 LEU A  95     -31.879  -1.885  -8.033  1.00 10.00      A   
ATOM    924  CD2 LEU A  95     -32.411  -0.890 -10.266  1.00 10.00      A   
ATOM    925  C   LEU A  95     -30.175   2.665  -9.199  1.00 10.00      A   
ATOM    926  O   LEU A  95     -31.172   3.387  -9.223  1.00 10.00      A   
ATOM    927  N   GLU A  96     -29.005   3.066  -8.712  1.00 10.00      A   
ATOM    928  HN  GLU A  96     -28.251   2.436  -8.694  1.00 10.00      A   
ATOM    929  CA  GLU A  96     -28.820   4.412  -8.181  1.00 10.00      A   
ATOM    930  CB  GLU A  96     -27.503   4.522  -7.409  1.00 10.00      A   
ATOM    931  CG  GLU A  96     -27.477   5.659  -6.398  1.00 10.00      A   
ATOM    932  CD  GLU A  96     -28.683   5.643  -5.481  1.00 10.00      A   
ATOM    933  OE1 GLU A  96     -28.701   4.842  -4.522  1.00 10.00      A   
ATOM    934  OE2 GLU A  96     -29.623   6.428  -5.716  1.00 10.00      A   
ATOM    935  C   GLU A  96     -28.872   5.441  -9.303  1.00 10.00      A   
ATOM    936  O   GLU A  96     -29.294   6.580  -9.102  1.00 10.00      A   
ATOM    937  N   LEU A  97     -28.462   5.029 -10.492  1.00 10.00      A   
ATOM    938  HN  LEU A  97     -28.145   4.109 -10.597  1.00 10.00      A   
ATOM    939  CA  LEU A  97     -28.478   5.913 -11.643  1.00 10.00      A   
ATOM    940  CB  LEU A  97     -27.779   5.261 -12.837  1.00 10.00      A   
ATOM    941  CG  LEU A  97     -26.272   5.039 -12.701  1.00 10.00      A   
ATOM    942  CD1 LEU A  97     -25.741   4.267 -13.897  1.00 10.00      A   
ATOM    943  CD2 LEU A  97     -25.544   6.364 -12.559  1.00 10.00      A   
ATOM    944  C   LEU A  97     -29.913   6.270 -12.005  1.00 10.00      A   
ATOM    945  O   LEU A  97     -30.188   7.361 -12.499  1.00 10.00      A   
ATOM    946  N   GLU A  98     -30.831   5.355 -11.712  1.00 10.00      A   
ATOM    947  HN  GLU A  98     -30.550   4.514 -11.294  1.00 10.00      A   
ATOM    948  CA  GLU A  98     -32.246   5.562 -11.999  1.00 10.00      A   
ATOM    949  CB  GLU A  98     -33.025   4.258 -11.823  1.00 10.00      A   
ATOM    950  CG  GLU A  98     -32.726   3.194 -12.864  1.00 10.00      A   
ATOM    951  CD  GLU A  98     -33.644   1.994 -12.742  1.00 10.00      A   
ATOM    952  OE1 GLU A  98     -33.240   0.887 -13.152  1.00 10.00      A   
ATOM    953  OE2 GLU A  98     -34.778   2.152 -12.236  1.00 10.00      A   
ATOM    954  C   GLU A  98     -32.850   6.638 -11.099  1.00 10.00      A   
ATOM    955  O   GLU A  98     -34.008   7.016 -11.264  1.00 10.00      A   
ATOM    956  N   ASN A  99     -32.069   7.112 -10.138  1.00 10.00      A   
ATOM    957  HN  ASN A  99     -31.159   6.755 -10.039  1.00 10.00      A   
ATOM    958  CA  ASN A  99     -32.530   8.142  -9.219  1.00 10.00      A   
ATOM    959  CB  ASN A  99     -32.032   7.860  -7.799  1.00 10.00      A   
ATOM    960  CG  ASN A  99     -32.862   6.820  -7.077  1.00 10.00      A   
ATOM    961  OD1 ASN A  99     -34.069   6.706  -7.296  1.00 10.00      A   
ATOM    962  ND2 ASN A  99     -32.221   6.051  -6.212  1.00 10.00      A   
ATOM    963 HD21 ASN A  99     -31.244   6.197  -6.088  1.00 10.00      A   
ATOM    964 HD22 ASN A  99     -32.730   5.363  -5.736  1.00 10.00      A   
ATOM    965  C   ASN A  99     -32.063   9.520  -9.662  1.00 10.00      A   
ATOM    966  O   ASN A  99     -32.524  10.534  -9.144  1.00 10.00      A   
ATOM    967  N   LEU A 100     -31.149   9.556 -10.622  1.00 10.00      A   
ATOM    968  HN  LEU A 100     -30.835   8.715 -11.019  1.00 10.00      A   
ATOM    969  CA  LEU A 100     -30.620  10.817 -11.117  1.00 10.00      A   
ATOM    970  CB  LEU A 100     -29.252  10.616 -11.776  1.00 10.00      A   
ATOM    971  CG  LEU A 100     -28.140  10.068 -10.875  1.00 10.00      A   
ATOM    972  CD1 LEU A 100     -26.855   9.877 -11.666  1.00 10.00      A   
ATOM    973  CD2 LEU A 100     -27.907  10.988  -9.683  1.00 10.00      A   
ATOM    974  C   LEU A 100     -31.592  11.471 -12.089  1.00 10.00      A   
ATOM    975  O   LEU A 100     -32.134  10.810 -12.978  1.00 10.00      A   
ATOM    976  N   THR A 101     -31.800  12.771 -11.924  1.00 10.00      A   
ATOM    977  HN  THR A 101     -31.323  13.244 -11.210  1.00 10.00      A   
ATOM    978  CA  THR A 101     -32.708  13.520 -12.779  1.00 10.00      A   
ATOM    979  CB  THR A 101     -32.934  14.951 -12.256  1.00 10.00      A   
ATOM    980  OG1 THR A 101     -31.675  15.544 -11.915  1.00 10.00      A   
ATOM    981  HG1 THR A 101     -31.558  15.517 -10.959  1.00 10.00      A   
ATOM    982  CG2 THR A 101     -33.833  14.937 -11.028  1.00 10.00      A   
ATOM    983  C   THR A 101     -32.184  13.571 -14.212  1.00 10.00      A   
ATOM    984  O   THR A 101     -32.959  13.587 -15.166  1.00 10.00      A   
ATOM    985  N   GLN A 102     -30.859  13.590 -14.353  1.00 10.00      A   
ATOM    986  HN  GLN A 102     -30.293  13.598 -13.549  1.00 10.00      A   
ATOM    987  CA  GLN A 102     -30.234  13.617 -15.670  1.00 10.00      A   
ATOM    988  CB  GLN A 102     -28.719  13.807 -15.551  1.00 10.00      A   
ATOM    989  CG  GLN A 102     -28.297  15.159 -14.998  1.00 10.00      A   
ATOM    990  CD  GLN A 102     -26.821  15.440 -15.206  1.00 10.00      A   
ATOM    991  OE1 GLN A 102     -25.995  14.528 -15.219  1.00 10.00      A   
ATOM    992  NE2 GLN A 102     -26.479  16.706 -15.371  1.00 10.00      A   
ATOM    993 HE21 GLN A 102     -27.188  17.382 -15.350  1.00 10.00      A   
ATOM    994 HE22 GLN A 102     -25.532  16.917 -15.506  1.00 10.00      A   
ATOM    995  C   GLN A 102     -30.537  12.322 -16.417  1.00 10.00      A   
ATOM    996  O   GLN A 102     -30.722  12.317 -17.633  1.00 10.00      A   
ATOM    997  N   VAL A 103     -30.605  11.230 -15.669  1.00 10.00      A   
ATOM    998  HN  VAL A 103     -30.467  11.306 -14.703  1.00 10.00      A   
ATOM    999  CA  VAL A 103     -30.893   9.923 -16.241  1.00 10.00      A   
ATOM   1000  CB  VAL A 103     -30.397   8.788 -15.320  1.00 10.00      A   
ATOM   1001  CG1 VAL A 103     -30.788   7.424 -15.869  1.00 10.00      A   
ATOM   1002  CG2 VAL A 103     -28.890   8.874 -15.141  1.00 10.00      A   
ATOM   1003  C   VAL A 103     -32.392   9.774 -16.483  1.00 10.00      A   
ATOM   1004  O   VAL A 103     -32.818   9.347 -17.552  1.00 10.00      A   
ATOM   1005  N   LYS A 104     -33.188  10.171 -15.495  1.00 10.00      A   
ATOM   1006  HN  LYS A 104     -32.786  10.531 -14.676  1.00 10.00      A   
ATOM   1007  CA  LYS A 104     -34.644  10.084 -15.589  1.00 10.00      A   
ATOM   1008  CB  LYS A 104     -35.298  10.453 -14.255  1.00 10.00      A   
ATOM   1009  CG  LYS A 104     -35.388   9.299 -13.272  1.00 10.00      A   
ATOM   1010  CD  LYS A 104     -36.201   9.678 -12.043  1.00 10.00      A   
ATOM   1011  CE  LYS A 104     -36.779   8.446 -11.363  1.00 10.00      A   
ATOM   1012  NZ  LYS A 104     -37.698   8.794 -10.246  1.00 10.00      A   
ATOM   1013  HZ1 LYS A 104     -38.230   7.953  -9.947  1.00 10.00      A   
ATOM   1014  HZ2 LYS A 104     -38.371   9.525 -10.548  1.00 10.00      A   
ATOM   1015  HZ3 LYS A 104     -37.155   9.154  -9.432  1.00 10.00      A   
ATOM   1016  C   LYS A 104     -35.198  10.962 -16.710  1.00 10.00      A   
ATOM   1017  O   LYS A 104     -36.339  10.791 -17.135  1.00 10.00      A   
ATOM   1018  N   ASP A 105     -34.385  11.899 -17.181  1.00 10.00      A   
ATOM   1019  HN  ASP A 105     -33.493  11.995 -16.789  1.00 10.00      A   
ATOM   1020  CA  ASP A 105     -34.788  12.798 -18.255  1.00 10.00      A   
ATOM   1021  CB  ASP A 105     -33.943  14.075 -18.235  1.00 10.00      A   
ATOM   1022  CG  ASP A 105     -34.565  15.199 -19.036  1.00 10.00      A   
ATOM   1023  OD1 ASP A 105     -35.660  15.669 -18.656  1.00 10.00      A   
ATOM   1024  OD2 ASP A 105     -33.959  15.632 -20.040  1.00 10.00      A   
ATOM   1025  C   ASP A 105     -34.669  12.117 -19.615  1.00 10.00      A   
ATOM   1026  O   ASP A 105     -35.193  12.605 -20.617  1.00 10.00      A   
ATOM   1027  N   THR A 106     -33.975  10.989 -19.654  1.00 10.00      A   
ATOM   1028  HN  THR A 106     -33.585  10.635 -18.826  1.00 10.00      A   
ATOM   1029  CA  THR A 106     -33.802  10.260 -20.901  1.00 10.00      A   
ATOM   1030  CB  THR A 106     -32.421   9.572 -21.005  1.00 10.00      A   
ATOM   1031  OG1 THR A 106     -32.278   8.565 -19.995  1.00 10.00      A   
ATOM   1032  HG1 THR A 106     -32.651   8.890 -19.161  1.00 10.00      A   
ATOM   1033  CG2 THR A 106     -31.304  10.596 -20.854  1.00 10.00      A   
ATOM   1034  C   THR A 106     -34.935   9.255 -21.104  1.00 10.00      A   
ATOM   1035  O   THR A 106     -35.694   8.966 -20.176  1.00 10.00      A   
ATOM   1036  N   LEU A 107     -35.056   8.740 -22.320  1.00 10.00      A   
ATOM   1037  HN  LEU A 107     -34.424   9.016 -23.024  1.00 10.00      A   
ATOM   1038  CA  LEU A 107     -36.105   7.781 -22.643  1.00 10.00      A   
ATOM   1039  CB  LEU A 107     -36.229   7.614 -24.160  1.00 10.00      A   
ATOM   1040  CG  LEU A 107     -37.394   6.753 -24.658  1.00 10.00      A   
ATOM   1041  CD1 LEU A 107     -38.725   7.437 -24.390  1.00 10.00      A   
ATOM   1042  CD2 LEU A 107     -37.239   6.444 -26.137  1.00 10.00      A   
ATOM   1043  C   LEU A 107     -35.854   6.428 -21.985  1.00 10.00      A   
ATOM   1044  O   LEU A 107     -36.757   5.838 -21.388  1.00 10.00      A   
ATOM   1045  N   PHE A 108     -34.626   5.940 -22.087  1.00 10.00      A   
ATOM   1046  HN  PHE A 108     -33.934   6.463 -22.547  1.00 10.00      A   
ATOM   1047  CA  PHE A 108     -34.280   4.650 -21.516  1.00 10.00      A   
ATOM   1048  CB  PHE A 108     -34.693   3.513 -22.466  1.00 10.00      A   
ATOM   1049  CG  PHE A 108     -34.010   3.530 -23.810  1.00 10.00      A   
ATOM   1050  CD1 PHE A 108     -32.817   2.852 -24.006  1.00 10.00      A   
ATOM   1051  CD2 PHE A 108     -34.565   4.218 -24.875  1.00 10.00      A   
ATOM   1052  CE1 PHE A 108     -32.190   2.863 -25.238  1.00 10.00      A   
ATOM   1053  CE2 PHE A 108     -33.945   4.234 -26.109  1.00 10.00      A   
ATOM   1054  CZ  PHE A 108     -32.756   3.554 -26.292  1.00 10.00      A   
ATOM   1055  C   PHE A 108     -32.792   4.559 -21.214  1.00 10.00      A   
ATOM   1056  O   PHE A 108     -32.026   5.471 -21.527  1.00 10.00      A   
ATOM   1057  N   ILE A 109     -32.400   3.457 -20.599  1.00 10.00      A   
ATOM   1058  HN  ILE A 109     -33.073   2.780 -20.360  1.00 10.00      A   
ATOM   1059  CA  ILE A 109     -31.003   3.207 -20.267  1.00 10.00      A   
ATOM   1060  CB  ILE A 109     -30.806   2.956 -18.755  1.00 10.00      A   
ATOM   1061  CG1 ILE A 109     -31.939   2.090 -18.194  1.00 10.00      A   
ATOM   1062  CG2 ILE A 109     -30.701   4.274 -18.002  1.00 10.00      A   
ATOM   1063  CD1 ILE A 109     -31.855   1.847 -16.703  1.00 10.00      A   
ATOM   1064  C   ILE A 109     -30.504   2.004 -21.064  1.00 10.00      A   
ATOM   1065  O   ILE A 109     -31.189   0.982 -21.142  1.00 10.00      A   
ATOM   1066  N   ASP A 110     -29.331   2.129 -21.673  1.00 10.00      A   
ATOM   1067  HN  ASP A 110     -28.828   2.972 -21.584  1.00 10.00      A   
ATOM   1068  CA  ASP A 110     -28.771   1.046 -22.480  1.00 10.00      A   
ATOM   1069  CB  ASP A 110     -28.900   1.367 -23.975  1.00 10.00      A   
ATOM   1070  CG  ASP A 110     -27.992   2.497 -24.427  1.00 10.00      A   
ATOM   1071  OD1 ASP A 110     -28.128   3.621 -23.902  1.00 10.00      A   
ATOM   1072  OD2 ASP A 110     -27.142   2.272 -25.319  1.00 10.00      A   
ATOM   1073  C   ASP A 110     -27.312   0.766 -22.133  1.00 10.00      A   
ATOM   1074  O   ASP A 110     -26.609   1.622 -21.591  1.00 10.00      A   
ATOM   1075  N   LEU A 111     -26.873  -0.450 -22.425  1.00 10.00      A   
ATOM   1076  HN  LEU A 111     -27.498  -1.097 -22.825  1.00 10.00      A   
ATOM   1077  CA  LEU A 111     -25.498  -0.869 -22.176  1.00 10.00      A   
ATOM   1078  CB  LEU A 111     -25.255  -1.208 -20.696  1.00 10.00      A   
ATOM   1079  CG  LEU A 111     -26.393  -1.895 -19.931  1.00 10.00      A   
ATOM   1080  CD1 LEU A 111     -26.492  -3.369 -20.291  1.00 10.00      A   
ATOM   1081  CD2 LEU A 111     -26.201  -1.726 -18.431  1.00 10.00      A   
ATOM   1082  C   LEU A 111     -25.128  -2.043 -23.075  1.00 10.00      A   
ATOM   1083  O   LEU A 111     -26.004  -2.713 -23.623  1.00 10.00      A   
ATOM   1084  N   PHE A 112     -23.836  -2.291 -23.229  1.00 10.00      A   
ATOM   1085  HN  PHE A 112     -23.179  -1.739 -22.758  1.00 10.00      A   
ATOM   1086  CA  PHE A 112     -23.376  -3.382 -24.077  1.00 10.00      A   
ATOM   1087  CB  PHE A 112     -22.367  -2.883 -25.111  1.00 10.00      A   
ATOM   1088  CG  PHE A 112     -22.964  -1.999 -26.167  1.00 10.00      A   
ATOM   1089  CD1 PHE A 112     -22.318  -0.840 -26.564  1.00 10.00      A   
ATOM   1090  CD2 PHE A 112     -24.170  -2.327 -26.766  1.00 10.00      A   
ATOM   1091  CE1 PHE A 112     -22.863  -0.026 -27.537  1.00 10.00      A   
ATOM   1092  CE2 PHE A 112     -24.722  -1.516 -27.739  1.00 10.00      A   
ATOM   1093  CZ  PHE A 112     -24.066  -0.363 -28.125  1.00 10.00      A   
ATOM   1094  C   PHE A 112     -22.783  -4.523 -23.264  1.00 10.00      A   
ATOM   1095  O   PHE A 112     -21.914  -4.314 -22.416  1.00 10.00      A   
ATOM   1096  N   VAL A 113     -23.272  -5.726 -23.518  1.00 10.00      A   
ATOM   1097  HN  VAL A 113     -23.982  -5.819 -24.192  1.00 10.00      A   
ATOM   1098  CA  VAL A 113     -22.792  -6.916 -22.830  1.00 10.00      A   
ATOM   1099  CB  VAL A 113     -23.881  -7.514 -21.915  1.00 10.00      A   
ATOM   1100  CG1 VAL A 113     -23.300  -8.599 -21.020  1.00 10.00      A   
ATOM   1101  CG2 VAL A 113     -24.546  -6.429 -21.086  1.00 10.00      A   
ATOM   1102  C   VAL A 113     -22.400  -7.962 -23.860  1.00 10.00      A   
ATOM   1103  O   VAL A 113     -23.199  -8.299 -24.730  1.00 10.00      A   
ATOM   1104  N   LYS A 114     -21.177  -8.463 -23.774  1.00 10.00      A   
ATOM   1105  HN  LYS A 114     -20.580  -8.157 -23.054  1.00 10.00      A   
ATOM   1106  CA  LYS A 114     -20.703  -9.467 -24.720  1.00 10.00      A   
ATOM   1107  CB  LYS A 114     -19.226  -9.792 -24.480  1.00 10.00      A   
ATOM   1108  CG  LYS A 114     -18.284  -8.600 -24.618  1.00 10.00      A   
ATOM   1109  CD  LYS A 114     -18.339  -7.995 -26.016  1.00 10.00      A   
ATOM   1110  CE  LYS A 114     -17.328  -6.866 -26.172  1.00 10.00      A   
ATOM   1111  NZ  LYS A 114     -17.572  -6.056 -27.397  1.00 10.00      A   
ATOM   1112  HZ1 LYS A 114     -16.807  -5.350 -27.523  1.00 10.00      A   
ATOM   1113  HZ2 LYS A 114     -18.477  -5.551 -27.316  1.00 10.00      A   
ATOM   1114  HZ3 LYS A 114     -17.605  -6.667 -28.237  1.00 10.00      A   
ATOM   1115  C   LYS A 114     -21.555 -10.733 -24.646  1.00 10.00      A   
ATOM   1116  O   LYS A 114     -22.033 -11.109 -23.575  1.00 10.00      A   
ATOM   1117  N   VAL A 115     -21.743 -11.383 -25.789  1.00 10.00      A   
ATOM   1118  HN  VAL A 115     -21.324 -11.034 -26.611  1.00 10.00      A   
ATOM   1119  CA  VAL A 115     -22.543 -12.605 -25.864  1.00 10.00      A   
ATOM   1120  CB  VAL A 115     -22.665 -13.111 -27.323  1.00 10.00      A   
ATOM   1121  CG1 VAL A 115     -23.459 -14.408 -27.394  1.00 10.00      A   
ATOM   1122  CG2 VAL A 115     -23.307 -12.052 -28.206  1.00 10.00      A   
ATOM   1123  C   VAL A 115     -21.936 -13.701 -24.990  1.00 10.00      A   
ATOM   1124  O   VAL A 115     -22.650 -14.514 -24.403  1.00 10.00      A   
ATOM   1125  N   THR A 116     -20.615 -13.695 -24.889  1.00 10.00      A   
ATOM   1126  HN  THR A 116     -20.100 -13.011 -25.367  1.00 10.00      A   
ATOM   1127  CA  THR A 116     -19.897 -14.679 -24.097  1.00 10.00      A   
ATOM   1128  CB  THR A 116     -18.413 -14.672 -24.487  1.00 10.00      A   
ATOM   1129  OG1 THR A 116     -18.077 -13.372 -25.002  1.00 10.00      A   
ATOM   1130  HG1 THR A 116     -17.203 -13.117 -24.687  1.00 10.00      A   
ATOM   1131  CG2 THR A 116     -18.153 -15.716 -25.560  1.00 10.00      A   
ATOM   1132  C   THR A 116     -20.032 -14.411 -22.600  1.00 10.00      A   
ATOM   1133  O   THR A 116     -19.706 -15.263 -21.775  1.00 10.00      A   
ATOM   1134  N   ASN A 117     -20.511 -13.226 -22.255  1.00 10.00      A   
ATOM   1135  HN  ASN A 117     -20.763 -12.592 -22.957  1.00 10.00      A   
ATOM   1136  CA  ASN A 117     -20.686 -12.849 -20.859  1.00 10.00      A   
ATOM   1137  CB  ASN A 117     -20.448 -11.347 -20.673  1.00 10.00      A   
ATOM   1138  CG  ASN A 117     -20.269 -10.940 -19.221  1.00 10.00      A   
ATOM   1139  OD1 ASN A 117     -20.676 -11.647 -18.300  1.00 10.00      A   
ATOM   1140  ND2 ASN A 117     -19.655  -9.791 -19.004  1.00 10.00      A   
ATOM   1141 HD21 ASN A 117     -19.352  -9.273 -19.781  1.00 10.00      A   
ATOM   1142 HD22 ASN A 117     -19.537  -9.498 -18.078  1.00 10.00      A   
ATOM   1143  C   ASN A 117     -22.082 -13.227 -20.376  1.00 10.00      A   
ATOM   1144  O   ASN A 117     -23.013 -12.417 -20.421  1.00 10.00      A   
ATOM   1145  N   THR A 118     -22.229 -14.465 -19.928  1.00 10.00      A   
ATOM   1146  HN  THR A 118     -21.454 -15.072 -19.922  1.00 10.00      A   
ATOM   1147  CA  THR A 118     -23.508 -14.953 -19.441  1.00 10.00      A   
ATOM   1148  CB  THR A 118     -23.525 -16.492 -19.403  1.00 10.00      A   
ATOM   1149  OG1 THR A 118     -22.175 -16.982 -19.464  1.00 10.00      A   
ATOM   1150  HG1 THR A 118     -22.093 -17.603 -20.200  1.00 10.00      A   
ATOM   1151  CG2 THR A 118     -24.310 -17.044 -20.582  1.00 10.00      A   
ATOM   1152  C   THR A 118     -23.802 -14.401 -18.050  1.00 10.00      A   
ATOM   1153  O   THR A 118     -24.950 -14.095 -17.723  1.00 10.00      A   
ATOM   1154  N   LEU A 119     -22.748 -14.241 -17.253  1.00 10.00      A   
ATOM   1155  HN  LEU A 119     -21.855 -14.468 -17.594  1.00 10.00      A   
ATOM   1156  CA  LEU A 119     -22.875 -13.734 -15.892  1.00 10.00      A   
ATOM   1157  CB  LEU A 119     -21.517 -13.758 -15.185  1.00 10.00      A   
ATOM   1158  CG  LEU A 119     -21.509 -13.332 -13.714  1.00 10.00      A   
ATOM   1159  CD1 LEU A 119     -22.222 -14.363 -12.851  1.00 10.00      A   
ATOM   1160  CD2 LEU A 119     -20.085 -13.107 -13.227  1.00 10.00      A   
ATOM   1161  C   LEU A 119     -23.449 -12.321 -15.880  1.00 10.00      A   
ATOM   1162  O   LEU A 119     -24.434 -12.048 -15.193  1.00 10.00      A   
ATOM   1163  N   GLY A 120     -22.833 -11.438 -16.656  1.00 10.00      A   
ATOM   1164  HN  GLY A 120     -22.057 -11.726 -17.192  1.00 10.00      A   
ATOM   1165  CA  GLY A 120     -23.281 -10.063 -16.728  1.00 10.00      A   
ATOM   1166  C   GLY A 120     -24.680  -9.941 -17.289  1.00 10.00      A   
ATOM   1167  O   GLY A 120     -25.490  -9.173 -16.773  1.00 10.00      A   
ATOM   1168  N   ARG A 121     -24.965 -10.706 -18.336  1.00 10.00      A   
ATOM   1169  HN  ARG A 121     -24.271 -11.299 -18.697  1.00 10.00      A   
ATOM   1170  CA  ARG A 121     -26.278 -10.680 -18.971  1.00 10.00      A   
ATOM   1171  CB  ARG A 121     -26.323 -11.658 -20.145  1.00 10.00      A   
ATOM   1172  CG  ARG A 121     -27.464 -11.416 -21.120  1.00 10.00      A   
ATOM   1173  CD  ARG A 121     -28.503 -12.523 -21.045  1.00 10.00      A   
ATOM   1174  NE  ARG A 121     -27.936 -13.829 -21.371  1.00 10.00      A   
ATOM   1175  HE  ARG A 121     -27.241 -13.854 -22.069  1.00 10.00      A   
ATOM   1176  CZ  ARG A 121     -28.302 -14.967 -20.792  1.00 10.00      A   
ATOM   1177  NH1 ARG A 121     -29.247 -14.972 -19.857  1.00 10.00      A   
ATOM   1178 HH11 ARG A 121     -29.714 -14.075 -19.566  1.00 10.00      A   
ATOM   1179 HH12 ARG A 121     -29.532 -15.868 -19.407  1.00 10.00      A   
ATOM   1180  NH2 ARG A 121     -27.721 -16.105 -21.152  1.00 10.00      A   
ATOM   1181 HH21 ARG A 121     -27.997 -17.005 -20.704  1.00 10.00      A   
ATOM   1182 HH22 ARG A 121     -26.978 -16.105 -21.890  1.00 10.00      A   
ATOM   1183  C   ARG A 121     -27.383 -10.995 -17.966  1.00 10.00      A   
ATOM   1184  O   ARG A 121     -28.360 -10.259 -17.862  1.00 10.00      A   
ATOM   1185  N   ILE A 122     -27.209 -12.075 -17.209  1.00 10.00      A   
ATOM   1186  HN  ILE A 122     -26.395 -12.617 -17.324  1.00 10.00      A   
ATOM   1187  CA  ILE A 122     -28.199 -12.475 -16.210  1.00 10.00      A   
ATOM   1188  CB  ILE A 122     -27.856 -13.845 -15.583  1.00 10.00      A   
ATOM   1189  CG1 ILE A 122     -27.825 -14.928 -16.663  1.00 10.00      A   
ATOM   1190  CG2 ILE A 122     -28.854 -14.213 -14.490  1.00 10.00      A   
ATOM   1191  CD1 ILE A 122     -27.292 -16.259 -16.179  1.00 10.00      A   
ATOM   1192  C   ILE A 122     -28.313 -11.419 -15.112  1.00 10.00      A   
ATOM   1193  O   ILE A 122     -29.413 -11.102 -14.653  1.00 10.00      A   
ATOM   1194  N   LEU A 123     -27.170 -10.868 -14.712  1.00 10.00      A   
ATOM   1195  HN  LEU A 123     -26.330 -11.161 -15.128  1.00 10.00      A   
ATOM   1196  CA  LEU A 123     -27.125  -9.843 -13.674  1.00 10.00      A   
ATOM   1197  CB  LEU A 123     -25.679  -9.401 -13.430  1.00 10.00      A   
ATOM   1198  CG  LEU A 123     -25.472  -8.291 -12.397  1.00 10.00      A   
ATOM   1199  CD1 LEU A 123     -25.602  -8.835 -10.983  1.00 10.00      A   
ATOM   1200  CD2 LEU A 123     -24.127  -7.612 -12.598  1.00 10.00      A   
ATOM   1201  C   LEU A 123     -27.978  -8.641 -14.067  1.00 10.00      A   
ATOM   1202  O   LEU A 123     -28.733  -8.104 -13.253  1.00 10.00      A   
ATOM   1203  N   TYR A 124     -27.868  -8.238 -15.327  1.00 10.00      A   
ATOM   1204  HN  TYR A 124     -27.257  -8.715 -15.933  1.00 10.00      A   
ATOM   1205  CA  TYR A 124     -28.627  -7.107 -15.833  1.00 10.00      A   
ATOM   1206  CB  TYR A 124     -27.989  -6.535 -17.100  1.00 10.00      A   
ATOM   1207  CG  TYR A 124     -26.590  -5.995 -16.893  1.00 10.00      A   
ATOM   1208  CD1 TYR A 124     -25.579  -6.286 -17.796  1.00 10.00      A   
ATOM   1209  CD2 TYR A 124     -26.281  -5.199 -15.797  1.00 10.00      A   
ATOM   1210  CE1 TYR A 124     -24.297  -5.802 -17.618  1.00 10.00      A   
ATOM   1211  CE2 TYR A 124     -25.001  -4.709 -15.611  1.00 10.00      A   
ATOM   1212  CZ  TYR A 124     -24.014  -5.014 -16.525  1.00 10.00      A   
ATOM   1213  OH  TYR A 124     -22.738  -4.527 -16.346  1.00 10.00      A   
ATOM   1214  HH  TYR A 124     -22.446  -4.097 -17.157  1.00 10.00      A   
ATOM   1215  C   TYR A 124     -30.085  -7.485 -16.079  1.00 10.00      A   
ATOM   1216  O   TYR A 124     -30.979  -6.652 -15.924  1.00 10.00      A   
ATOM   1217  N   GLU A 125     -30.323  -8.742 -16.454  1.00 10.00      A   
ATOM   1218  HN  GLU A 125     -29.565  -9.359 -16.579  1.00 10.00      A   
ATOM   1219  CA  GLU A 125     -31.683  -9.223 -16.700  1.00 10.00      A   
ATOM   1220  CB  GLU A 125     -31.682 -10.667 -17.217  1.00 10.00      A   
ATOM   1221  CG  GLU A 125     -31.317 -10.806 -18.686  1.00 10.00      A   
ATOM   1222  CD  GLU A 125     -31.603 -12.190 -19.233  1.00 10.00      A   
ATOM   1223  OE1 GLU A 125     -31.011 -13.172 -18.730  1.00 10.00      A   
ATOM   1224  OE2 GLU A 125     -32.418 -12.303 -20.180  1.00 10.00      A   
ATOM   1225  C   GLU A 125     -32.527  -9.119 -15.432  1.00 10.00      A   
ATOM   1226  O   GLU A 125     -33.698  -8.740 -15.480  1.00 10.00      A   
ATOM   1227  N   LYS A 126     -31.911  -9.438 -14.298  1.00 10.00      A   
ATOM   1228  HN  LYS A 126     -30.976  -9.738 -14.331  1.00 10.00      A   
ATOM   1229  CA  LYS A 126     -32.590  -9.368 -13.009  1.00 10.00      A   
ATOM   1230  CB  LYS A 126     -31.801 -10.125 -11.934  1.00 10.00      A   
ATOM   1231  CG  LYS A 126     -31.860 -11.641 -12.078  1.00 10.00      A   
ATOM   1232  CD  LYS A 126     -31.139 -12.346 -10.937  1.00 10.00      A   
ATOM   1233  CE  LYS A 126     -31.405 -13.845 -10.957  1.00 10.00      A   
ATOM   1234  NZ  LYS A 126     -30.699 -14.558  -9.858  1.00 10.00      A   
ATOM   1235  HZ1 LYS A 126     -31.031 -15.541  -9.796  1.00 10.00      A   
ATOM   1236  HZ2 LYS A 126     -30.875 -14.087  -8.948  1.00 10.00      A   
ATOM   1237  HZ3 LYS A 126     -29.674 -14.564 -10.036  1.00 10.00      A   
ATOM   1238  C   LYS A 126     -32.819  -7.914 -12.596  1.00 10.00      A   
ATOM   1239  O   LYS A 126     -33.610  -7.626 -11.694  1.00 10.00      A   
ATOM   1240  N   LEU A 127     -32.128  -7.000 -13.271  1.00 10.00      A   
ATOM   1241  HN  LEU A 127     -31.513  -7.294 -13.978  1.00 10.00      A   
ATOM   1242  CA  LEU A 127     -32.257  -5.577 -12.993  1.00 10.00      A   
ATOM   1243  CB  LEU A 127     -30.918  -4.862 -13.197  1.00 10.00      A   
ATOM   1244  CG  LEU A 127     -29.883  -5.034 -12.084  1.00 10.00      A   
ATOM   1245  CD1 LEU A 127     -28.563  -4.386 -12.473  1.00 10.00      A   
ATOM   1246  CD2 LEU A 127     -30.406  -4.447 -10.783  1.00 10.00      A   
ATOM   1247  C   LEU A 127     -33.324  -4.951 -13.884  1.00 10.00      A   
ATOM   1248  O   LEU A 127     -33.767  -3.828 -13.649  1.00 10.00      A   
ATOM   1249  N   GLY A 128     -33.726  -5.684 -14.916  1.00 10.00      A   
ATOM   1250  HN  GLY A 128     -33.330  -6.572 -15.059  1.00 10.00      A   
ATOM   1251  CA  GLY A 128     -34.744  -5.191 -15.823  1.00 10.00      A   
ATOM   1252  C   GLY A 128     -34.248  -5.063 -17.248  1.00 10.00      A   
ATOM   1253  O   GLY A 128     -35.045  -5.001 -18.186  1.00 10.00      A   
ATOM   1254  N   TYR A 129     -32.931  -5.039 -17.415  1.00 10.00      A   
ATOM   1255  HN  TYR A 129     -32.346  -5.131 -16.631  1.00 10.00      A   
ATOM   1256  CA  TYR A 129     -32.335  -4.909 -18.739  1.00 10.00      A   
ATOM   1257  CB  TYR A 129     -30.815  -4.752 -18.644  1.00 10.00      A   
ATOM   1258  CG  TYR A 129     -30.358  -3.461 -18.002  1.00 10.00      A   
ATOM   1259  CD1 TYR A 129     -30.042  -3.408 -16.650  1.00 10.00      A   
ATOM   1260  CD2 TYR A 129     -30.235  -2.296 -18.748  1.00 10.00      A   
ATOM   1261  CE1 TYR A 129     -29.619  -2.234 -16.060  1.00 10.00      A   
ATOM   1262  CE2 TYR A 129     -29.812  -1.117 -18.166  1.00 10.00      A   
ATOM   1263  CZ  TYR A 129     -29.506  -1.092 -16.821  1.00 10.00      A   
ATOM   1264  OH  TYR A 129     -29.081   0.080 -16.239  1.00 10.00      A   
ATOM   1265  HH  TYR A 129     -29.040   0.773 -16.912  1.00 10.00      A   
ATOM   1266  C   TYR A 129     -32.682  -6.111 -19.605  1.00 10.00      A   
ATOM   1267  O   TYR A 129     -32.626  -7.254 -19.148  1.00 10.00      A   
ATOM   1268  N   SER A 130     -33.061  -5.849 -20.843  1.00 10.00      A   
ATOM   1269  HN  SER A 130     -33.109  -4.913 -21.143  1.00 10.00      A   
ATOM   1270  CA  SER A 130     -33.422  -6.911 -21.767  1.00 10.00      A   
ATOM   1271  CB  SER A 130     -34.936  -6.903 -21.994  1.00 10.00      A   
ATOM   1272  OG  SER A 130     -35.626  -6.768 -20.757  1.00 10.00      A   
ATOM   1273  HG  SER A 130     -35.387  -5.924 -20.351  1.00 10.00      A   
ATOM   1274  C   SER A 130     -32.669  -6.761 -23.089  1.00 10.00      A   
ATOM   1275  O   SER A 130     -32.418  -5.641 -23.545  1.00 10.00      A   
ATOM   1276  N   VAL A 131     -32.294  -7.892 -23.681  1.00 10.00      A   
ATOM   1277  HN  VAL A 131     -32.517  -8.750 -23.255  1.00 10.00      A   
ATOM   1278  CA  VAL A 131     -31.566  -7.902 -24.947  1.00 10.00      A   
ATOM   1279  CB  VAL A 131     -30.987  -9.303 -25.247  1.00 10.00      A   
ATOM   1280  CG1 VAL A 131     -30.247  -9.310 -26.574  1.00 10.00      A   
ATOM   1281  CG2 VAL A 131     -30.071  -9.758 -24.123  1.00 10.00      A   
ATOM   1282  C   VAL A 131     -32.477  -7.474 -26.096  1.00 10.00      A   
ATOM   1283  O   VAL A 131     -33.473  -8.136 -26.389  1.00 10.00      A   
ATOM   1284  N   PHE A 132     -32.132  -6.368 -26.741  1.00 10.00      A   
ATOM   1285  HN  PHE A 132     -31.319  -5.883 -26.461  1.00 10.00      A   
ATOM   1286  CA  PHE A 132     -32.921  -5.850 -27.848  1.00 10.00      A   
ATOM   1287  CB  PHE A 132     -32.911  -4.319 -27.816  1.00 10.00      A   
ATOM   1288  CG  PHE A 132     -34.017  -3.671 -28.598  1.00 10.00      A   
ATOM   1289  CD1 PHE A 132     -35.256  -3.461 -28.017  1.00 10.00      A   
ATOM   1290  CD2 PHE A 132     -33.817  -3.261 -29.905  1.00 10.00      A   
ATOM   1291  CE1 PHE A 132     -36.276  -2.853 -28.724  1.00 10.00      A   
ATOM   1292  CE2 PHE A 132     -34.832  -2.655 -30.620  1.00 10.00      A   
ATOM   1293  CZ  PHE A 132     -36.063  -2.450 -30.028  1.00 10.00      A   
ATOM   1294  C   PHE A 132     -32.381  -6.352 -29.186  1.00 10.00      A   
ATOM   1295  O   PHE A 132     -33.100  -6.987 -29.963  1.00 10.00      A   
ATOM   1296  N   ARG A 133     -31.109  -6.080 -29.443  1.00 10.00      A   
ATOM   1297  HN  ARG A 133     -30.575  -5.601 -28.772  1.00 10.00      A   
ATOM   1298  CA  ARG A 133     -30.475  -6.483 -30.694  1.00 10.00      A   
ATOM   1299  CB  ARG A 133     -30.595  -5.332 -31.704  1.00 10.00      A   
ATOM   1300  CG  ARG A 133     -30.338  -5.709 -33.155  1.00 10.00      A   
ATOM   1301  CD  ARG A 133     -30.822  -4.622 -34.104  1.00 10.00      A   
ATOM   1302  NE  ARG A 133     -30.366  -3.284 -33.713  1.00 10.00      A   
ATOM   1303  HE  ARG A 133     -30.466  -3.028 -32.767  1.00 10.00      A   
ATOM   1304  CZ  ARG A 133     -29.829  -2.406 -34.561  1.00 10.00      A   
ATOM   1305  NH1 ARG A 133     -29.677  -2.721 -35.838  1.00 10.00      A   
ATOM   1306 HH11 ARG A 133     -29.975  -3.659 -36.190  1.00 10.00      A   
ATOM   1307 HH12 ARG A 133     -29.260  -2.032 -36.499  1.00 10.00      A   
ATOM   1308  NH2 ARG A 133     -29.445  -1.211 -34.135  1.00 10.00      A   
ATOM   1309 HH21 ARG A 133     -29.562  -0.947 -33.133  1.00 10.00      A   
ATOM   1310 HH22 ARG A 133     -29.022  -0.530 -34.804  1.00 10.00      A   
ATOM   1311  C   ARG A 133     -29.004  -6.831 -30.452  1.00 10.00      A   
ATOM   1312  O   ARG A 133     -28.503  -6.669 -29.343  1.00 10.00      A   
ATOM   1313  N   ARG A 134     -28.323  -7.326 -31.477  1.00 10.00      A   
ATOM   1314  HN  ARG A 134     -28.779  -7.459 -32.335  1.00 10.00      A   
ATOM   1315  CA  ARG A 134     -26.910  -7.675 -31.368  1.00 10.00      A   
ATOM   1316  CB  ARG A 134     -26.661  -9.083 -31.927  1.00 10.00      A   
ATOM   1317  CG  ARG A 134     -25.220  -9.562 -31.807  1.00 10.00      A   
ATOM   1318  CD  ARG A 134     -24.993 -10.856 -32.573  1.00 10.00      A   
ATOM   1319  NE  ARG A 134     -25.578 -12.013 -31.896  1.00 10.00      A   
ATOM   1320  HE  ARG A 134     -26.502 -11.927 -31.571  1.00 10.00      A   
ATOM   1321  CZ  ARG A 134     -24.937 -13.170 -31.716  1.00 10.00      A   
ATOM   1322  NH1 ARG A 134     -23.692 -13.321 -32.146  1.00 10.00      A   
ATOM   1323 HH11 ARG A 134     -23.203 -12.536 -32.646  1.00 10.00      A   
ATOM   1324 HH12 ARG A 134     -23.194 -14.225 -32.000  1.00 10.00      A   
ATOM   1325  NH2 ARG A 134     -25.536 -14.173 -31.094  1.00 10.00      A   
ATOM   1326 HH21 ARG A 134     -26.515 -14.070 -30.748  1.00 10.00      A   
ATOM   1327 HH22 ARG A 134     -25.034 -15.079 -30.956  1.00 10.00      A   
ATOM   1328  C   ARG A 134     -26.072  -6.654 -32.131  1.00 10.00      A   
ATOM   1329  O   ARG A 134     -26.501  -6.149 -33.168  1.00 10.00      A   
ATOM   1330  N   VAL A 135     -24.893  -6.340 -31.613  1.00 10.00      A   
ATOM   1331  HN  VAL A 135     -24.600  -6.778 -30.782  1.00 10.00      A   
ATOM   1332  CA  VAL A 135     -24.006  -5.379 -32.260  1.00 10.00      A   
ATOM   1333  CB  VAL A 135     -23.584  -4.237 -31.308  1.00 10.00      A   
ATOM   1334  CG1 VAL A 135     -24.792  -3.427 -30.869  1.00 10.00      A   
ATOM   1335  CG2 VAL A 135     -22.841  -4.781 -30.098  1.00 10.00      A   
ATOM   1336  C   VAL A 135     -22.762  -6.081 -32.789  1.00 10.00      A   
ATOM   1337  O   VAL A 135     -22.540  -7.262 -32.509  1.00 10.00      A   
ATOM   1338  N   VAL A 136     -21.962  -5.362 -33.563  1.00 10.00      A   
ATOM   1339  HN  VAL A 136     -22.207  -4.437 -33.778  1.00 10.00      A   
ATOM   1340  CA  VAL A 136     -20.737  -5.927 -34.117  1.00 10.00      A   
ATOM   1341  CB  VAL A 136     -20.289  -5.190 -35.395  1.00 10.00      A   
ATOM   1342  CG1 VAL A 136     -19.107  -5.902 -36.037  1.00 10.00      A   
ATOM   1343  CG2 VAL A 136     -21.445  -5.069 -36.378  1.00 10.00      A   
ATOM   1344  C   VAL A 136     -19.615  -5.891 -33.083  1.00 10.00      A   
ATOM   1345  O   VAL A 136     -19.165  -6.929 -32.600  1.00 10.00      A   
ATOM   1346  N   GLY A 137     -19.171  -4.692 -32.745  1.00 10.00      A   
ATOM   1347  HN  GLY A 137     -19.560  -3.898 -33.169  1.00 10.00      A   
ATOM   1348  CA  GLY A 137     -18.113  -4.541 -31.770  1.00 10.00      A   
ATOM   1349  C   GLY A 137     -16.932  -3.790 -32.336  1.00 10.00      A   
ATOM   1350  O   GLY A 137     -16.498  -2.785 -31.774  1.00 10.00      A   
ATOM   1351  N   TYR A 138     -16.417  -4.275 -33.455  1.00 10.00      A   
ATOM   1352  HN  TYR A 138     -16.817  -5.071 -33.860  1.00 10.00      A   
ATOM   1353  CA  TYR A 138     -15.283  -3.646 -34.108  1.00 10.00      A   
ATOM   1354  CB  TYR A 138     -14.138  -4.648 -34.280  1.00 10.00      A   
ATOM   1355  CG  TYR A 138     -12.816  -4.007 -34.638  1.00 10.00      A   
ATOM   1356  CD1 TYR A 138     -11.895  -3.675 -33.652  1.00 10.00      A   
ATOM   1357  CD2 TYR A 138     -12.488  -3.728 -35.959  1.00 10.00      A   
ATOM   1358  CE1 TYR A 138     -10.687  -3.083 -33.974  1.00 10.00      A   
ATOM   1359  CE2 TYR A 138     -11.285  -3.138 -36.290  1.00 10.00      A   
ATOM   1360  CZ  TYR A 138     -10.389  -2.818 -35.295  1.00 10.00      A   
ATOM   1361  OH  TYR A 138      -9.188  -2.229 -35.619  1.00 10.00      A   
ATOM   1362  HH  TYR A 138      -8.475  -2.683 -35.153  1.00 10.00      A   
ATOM   1363  C   TYR A 138     -15.704  -3.093 -35.461  1.00 10.00      A   
ATOM   1364  O   TYR A 138     -16.795  -3.401 -35.947  1.00 10.00      A   
ATOM   1365  N   ASN A 148      -7.739  -4.959 -23.513  1.00 10.00      A   
ATOM   1366  HN  ASN A 148      -8.561  -5.007 -22.964  1.00 10.00      A   
ATOM   1367  CA  ASN A 148      -6.506  -5.522 -22.982  1.00 10.00      A   
ATOM   1368  CB  ASN A 148      -5.895  -4.606 -21.915  1.00 10.00      A   
ATOM   1369  CG  ASN A 148      -5.823  -3.152 -22.330  1.00 10.00      A   
ATOM   1370  OD1 ASN A 148      -4.849  -2.713 -22.944  1.00 10.00      A   
ATOM   1371  ND2 ASN A 148      -6.854  -2.394 -21.988  1.00 10.00      A   
ATOM   1372 HD21 ASN A 148      -7.599  -2.816 -21.493  1.00 10.00      A   
ATOM   1373 HD22 ASN A 148      -6.838  -1.445 -22.236  1.00 10.00      A   
ATOM   1374  C   ASN A 148      -6.775  -6.884 -22.367  1.00 10.00      A   
ATOM   1375  O   ASN A 148      -6.056  -7.848 -22.623  1.00 10.00      A   
ATOM   1376  N   LYS A 149      -7.825  -6.954 -21.565  1.00 10.00      A   
ATOM   1377  HN  LYS A 149      -8.378  -6.149 -21.428  1.00 10.00      A   
ATOM   1378  CA  LYS A 149      -8.196  -8.189 -20.896  1.00 10.00      A   
ATOM   1379  CB  LYS A 149      -8.524  -7.914 -19.428  1.00 10.00      A   
ATOM   1380  CG  LYS A 149      -7.488  -7.080 -18.698  1.00 10.00      A   
ATOM   1381  CD  LYS A 149      -7.982  -6.685 -17.319  1.00 10.00      A   
ATOM   1382  CE  LYS A 149      -6.974  -5.804 -16.607  1.00 10.00      A   
ATOM   1383  NZ  LYS A 149      -7.477  -5.331 -15.292  1.00 10.00      A   
ATOM   1384  HZ1 LYS A 149      -7.715  -6.142 -14.684  1.00 10.00      A   
ATOM   1385  HZ2 LYS A 149      -8.331  -4.750 -15.425  1.00 10.00      A   
ATOM   1386  HZ3 LYS A 149      -6.754  -4.755 -14.816  1.00 10.00      A   
ATOM   1387  C   LYS A 149      -9.410  -8.810 -21.570  1.00 10.00      A   
ATOM   1388  O   LYS A 149      -9.514 -10.034 -21.688  1.00 10.00      A   
ATOM   1389  N   ILE A 150     -10.321  -7.957 -22.015  1.00 10.00      A   
ATOM   1390  HN  ILE A 150     -10.166  -6.988 -21.909  1.00 10.00      A   
ATOM   1391  CA  ILE A 150     -11.538  -8.408 -22.666  1.00 10.00      A   
ATOM   1392  CB  ILE A 150     -12.778  -7.700 -22.074  1.00 10.00      A   
ATOM   1393  CG1 ILE A 150     -12.824  -7.897 -20.554  1.00 10.00      A   
ATOM   1394  CG2 ILE A 150     -14.057  -8.218 -22.717  1.00 10.00      A   
ATOM   1395  CD1 ILE A 150     -13.870  -7.055 -19.856  1.00 10.00      A   
ATOM   1396  C   ILE A 150     -11.471  -8.152 -24.167  1.00 10.00      A   
ATOM   1397  O   ILE A 150     -11.096  -7.063 -24.607  1.00 10.00      A   
ATOM   1398  N   ASP A 151     -11.812  -9.167 -24.945  1.00 10.00      A   
ATOM   1399  HN  ASP A 151     -12.082 -10.017 -24.533  1.00 10.00      A   
ATOM   1400  CA  ASP A 151     -11.800  -9.055 -26.392  1.00 10.00      A   
ATOM   1401  CB  ASP A 151     -11.751 -10.436 -27.045  1.00 10.00      A   
ATOM   1402  CG  ASP A 151     -11.328 -10.375 -28.497  1.00 10.00      A   
ATOM   1403  OD1 ASP A 151     -11.519  -9.318 -29.138  1.00 10.00      A   
ATOM   1404  OD2 ASP A 151     -10.793 -11.380 -29.008  1.00 10.00      A   
ATOM   1405  C   ASP A 151     -13.024  -8.282 -26.867  1.00 10.00      A   
ATOM   1406  O   ASP A 151     -14.164  -8.673 -26.601  1.00 10.00      A   
ATOM   1407  N   ASP A 152     -12.780  -7.187 -27.571  1.00 10.00      A   
ATOM   1408  HN  ASP A 152     -11.850  -6.945 -27.768  1.00 10.00      A   
ATOM   1409  CA  ASP A 152     -13.853  -6.337 -28.070  1.00 10.00      A   
ATOM   1410  CB  ASP A 152     -13.373  -4.889 -28.197  1.00 10.00      A   
ATOM   1411  CG  ASP A 152     -14.502  -3.882 -28.083  1.00 10.00      A   
ATOM   1412  OD1 ASP A 152     -15.644  -4.287 -27.777  1.00 10.00      A   
ATOM   1413  OD2 ASP A 152     -14.246  -2.672 -28.280  1.00 10.00      A   
ATOM   1414  C   ASP A 152     -14.393  -6.834 -29.408  1.00 10.00      A   
ATOM   1415  O   ASP A 152     -15.474  -6.432 -29.836  1.00 10.00      A   
ATOM   1416  N   SER A 153     -13.654  -7.725 -30.061  1.00 10.00      A   
ATOM   1417  HN  SER A 153     -12.810  -8.041 -29.665  1.00 10.00      A   
ATOM   1418  CA  SER A 153     -14.081  -8.252 -31.352  1.00 10.00      A   
ATOM   1419  CB  SER A 153     -12.898  -8.809 -32.148  1.00 10.00      A   
ATOM   1420  OG  SER A 153     -12.325  -9.938 -31.513  1.00 10.00      A   
ATOM   1421  HG  SER A 153     -11.968  -9.679 -30.646  1.00 10.00      A   
ATOM   1422  C   SER A 153     -15.186  -9.293 -31.193  1.00 10.00      A   
ATOM   1423  O   SER A 153     -15.827  -9.696 -32.166  1.00 10.00      A   
ATOM   1424  N   VAL A 154     -15.405  -9.728 -29.958  1.00 10.00      A   
ATOM   1425  HN  VAL A 154     -14.860  -9.376 -29.226  1.00 10.00      A   
ATOM   1426  CA  VAL A 154     -16.442 -10.704 -29.664  1.00 10.00      A   
ATOM   1427  CB  VAL A 154     -16.251 -11.328 -28.262  1.00 10.00      A   
ATOM   1428  CG1 VAL A 154     -17.294 -12.405 -28.003  1.00 10.00      A   
ATOM   1429  CG2 VAL A 154     -14.849 -11.900 -28.115  1.00 10.00      A   
ATOM   1430  C   VAL A 154     -17.807 -10.028 -29.740  1.00 10.00      A   
ATOM   1431  O   VAL A 154     -17.956  -8.879 -29.325  1.00 10.00      A   
ATOM   1432  N   ASP A 155     -18.786 -10.739 -30.289  1.00 10.00      A   
ATOM   1433  HN  ASP A 155     -18.592 -11.647 -30.606  1.00 10.00      A   
ATOM   1434  CA  ASP A 155     -20.144 -10.217 -30.437  1.00 10.00      A   
ATOM   1435  CB  ASP A 155     -21.062 -11.267 -31.072  1.00 10.00      A   
ATOM   1436  CG  ASP A 155     -20.897 -11.396 -32.575  1.00 10.00      A   
ATOM   1437  OD1 ASP A 155     -19.760 -11.267 -33.075  1.00 10.00      A   
ATOM   1438  OD2 ASP A 155     -21.907 -11.661 -33.263  1.00 10.00      A   
ATOM   1439  C   ASP A 155     -20.730  -9.775 -29.100  1.00 10.00      A   
ATOM   1440  O   ASP A 155     -20.487 -10.397 -28.061  1.00 10.00      A   
ATOM   1441  N   ALA A 156     -21.502  -8.699 -29.132  1.00 10.00      A   
ATOM   1442  HN  ALA A 156     -21.651  -8.242 -29.985  1.00 10.00      A   
ATOM   1443  CA  ALA A 156     -22.130  -8.172 -27.930  1.00 10.00      A   
ATOM   1444  CB  ALA A 156     -21.445  -6.892 -27.480  1.00 10.00      A   
ATOM   1445  C   ALA A 156     -23.617  -7.929 -28.153  1.00 10.00      A   
ATOM   1446  O   ALA A 156     -24.078  -7.816 -29.291  1.00 10.00      A   
ATOM   1447  N   PHE A 157     -24.357  -7.850 -27.062  1.00 10.00      A   
ATOM   1448  HN  PHE A 157     -23.923  -7.948 -26.182  1.00 10.00      A   
ATOM   1449  CA  PHE A 157     -25.790  -7.623 -27.118  1.00 10.00      A   
ATOM   1450  CB  PHE A 157     -26.531  -8.663 -26.273  1.00 10.00      A   
ATOM   1451  CG  PHE A 157     -26.694 -10.005 -26.927  1.00 10.00      A   
ATOM   1452  CD1 PHE A 157     -26.493 -11.169 -26.205  1.00 10.00      A   
ATOM   1453  CD2 PHE A 157     -27.062 -10.103 -28.258  1.00 10.00      A   
ATOM   1454  CE1 PHE A 157     -26.655 -12.406 -26.797  1.00 10.00      A   
ATOM   1455  CE2 PHE A 157     -27.225 -11.337 -28.859  1.00 10.00      A   
ATOM   1456  CZ  PHE A 157     -27.021 -12.491 -28.127  1.00 10.00      A   
ATOM   1457  C   PHE A 157     -26.146  -6.230 -26.621  1.00 10.00      A   
ATOM   1458  O   PHE A 157     -25.513  -5.698 -25.704  1.00 10.00      A   
ATOM   1459  N   ASP A 158     -27.160  -5.652 -27.240  1.00 10.00      A   
ATOM   1460  HN  ASP A 158     -27.605  -6.133 -27.976  1.00 10.00      A   
ATOM   1461  CA  ASP A 158     -27.652  -4.332 -26.872  1.00 10.00      A   
ATOM   1462  CB  ASP A 158     -28.184  -3.614 -28.122  1.00 10.00      A   
ATOM   1463  CG  ASP A 158     -28.817  -2.262 -27.839  1.00 10.00      A   
ATOM   1464  OD1 ASP A 158     -28.250  -1.485 -27.046  1.00 10.00      A   
ATOM   1465  OD2 ASP A 158     -29.878  -1.962 -28.439  1.00 10.00      A   
ATOM   1466  C   ASP A 158     -28.758  -4.497 -25.836  1.00 10.00      A   
ATOM   1467  O   ASP A 158     -29.903  -4.804 -26.179  1.00 10.00      A   
ATOM   1468  N   MET A 159     -28.407  -4.341 -24.568  1.00 10.00      A   
ATOM   1469  HN  MET A 159     -27.480  -4.089 -24.351  1.00 10.00      A   
ATOM   1470  CA  MET A 159     -29.373  -4.495 -23.491  1.00 10.00      A   
ATOM   1471  CB  MET A 159     -28.770  -5.267 -22.319  1.00 10.00      A   
ATOM   1472  CG  MET A 159     -28.364  -6.691 -22.653  1.00 10.00      A   
ATOM   1473  SD  MET A 159     -27.920  -7.651 -21.193  1.00 10.00      A   
ATOM   1474  CE  MET A 159     -29.531  -7.922 -20.461  1.00 10.00      A   
ATOM   1475  C   MET A 159     -29.878  -3.142 -23.028  1.00 10.00      A   
ATOM   1476  O   MET A 159     -29.091  -2.269 -22.661  1.00 10.00      A   
ATOM   1477  N   ARG A 160     -31.192  -2.973 -23.043  1.00 10.00      A   
ATOM   1478  HN  ARG A 160     -31.769  -3.718 -23.326  1.00 10.00      A   
ATOM   1479  CA  ARG A 160     -31.798  -1.717 -22.639  1.00 10.00      A   
ATOM   1480  CB  ARG A 160     -32.352  -0.972 -23.853  1.00 10.00      A   
ATOM   1481  CG  ARG A 160     -31.370  -0.825 -24.997  1.00 10.00      A   
ATOM   1482  CD  ARG A 160     -31.949  -1.379 -26.283  1.00 10.00      A   
ATOM   1483  NE  ARG A 160     -33.036  -0.548 -26.800  1.00 10.00      A   
ATOM   1484  HE  ARG A 160     -33.845  -0.461 -26.245  1.00 10.00      A   
ATOM   1485  CZ  ARG A 160     -32.987   0.080 -27.970  1.00 10.00      A   
ATOM   1486  NH1 ARG A 160     -31.907  -0.021 -28.731  1.00 10.00      A   
ATOM   1487 HH11 ARG A 160     -31.865   0.475 -29.647  1.00 10.00      A   
ATOM   1488 HH12 ARG A 160     -31.088  -0.605 -28.413  1.00 10.00      A   
ATOM   1489  NH2 ARG A 160     -34.015   0.818 -28.375  1.00 10.00      A   
ATOM   1490 HH21 ARG A 160     -33.974   1.312 -29.296  1.00 10.00      A   
ATOM   1491 HH22 ARG A 160     -34.867   0.905 -27.778  1.00 10.00      A   
ATOM   1492  C   ARG A 160     -32.920  -1.935 -21.637  1.00 10.00      A   
ATOM   1493  O   ARG A 160     -33.386  -3.060 -21.438  1.00 10.00      A   
ATOM   1494  N   LYS A 161     -33.340  -0.845 -21.014  1.00 10.00      A   
ATOM   1495  HN  LYS A 161     -32.894   0.011 -21.208  1.00 10.00      A   
ATOM   1496  CA  LYS A 161     -34.420  -0.859 -20.043  1.00 10.00      A   
ATOM   1497  CB  LYS A 161     -33.864  -1.078 -18.632  1.00 10.00      A   
ATOM   1498  CG  LYS A 161     -34.913  -1.093 -17.531  1.00 10.00      A   
ATOM   1499  CD  LYS A 161     -34.266  -1.208 -16.161  1.00 10.00      A   
ATOM   1500  CE  LYS A 161     -35.302  -1.167 -15.051  1.00 10.00      A   
ATOM   1501  NZ  LYS A 161     -34.671  -1.240 -13.706  1.00 10.00      A   
ATOM   1502  HZ1 LYS A 161     -34.068  -2.086 -13.638  1.00 10.00      A   
ATOM   1503  HZ2 LYS A 161     -35.401  -1.292 -12.970  1.00 10.00      A   
ATOM   1504  HZ3 LYS A 161     -34.081  -0.391 -13.535  1.00 10.00      A   
ATOM   1505  C   LYS A 161     -35.159   0.470 -20.113  1.00 10.00      A   
ATOM   1506  O   LYS A 161     -34.569   1.525 -19.875  1.00 10.00      A   
ATOM   1507  N   LEU A 162     -36.432   0.422 -20.472  1.00 10.00      A   
ATOM   1508  HN  LEU A 162     -36.844  -0.446 -20.668  1.00 10.00      A   
ATOM   1509  CA  LEU A 162     -37.237   1.632 -20.579  1.00 10.00      A   
ATOM   1510  CB  LEU A 162     -38.598   1.337 -21.216  1.00 10.00      A   
ATOM   1511  CG  LEU A 162     -38.642   1.335 -22.746  1.00 10.00      A   
ATOM   1512  CD1 LEU A 162     -40.040   1.005 -23.244  1.00 10.00      A   
ATOM   1513  CD2 LEU A 162     -38.183   2.677 -23.293  1.00 10.00      A   
ATOM   1514  C   LEU A 162     -37.412   2.313 -19.226  1.00 10.00      A   
ATOM   1515  O   LEU A 162     -37.708   1.661 -18.223  1.00 10.00      A   
ATOM   1516  N   LEU A 163     -37.217   3.623 -19.203  1.00 10.00      A   
ATOM   1517  HN  LEU A 163     -36.981   4.087 -20.035  1.00 10.00      A   
ATOM   1518  CA  LEU A 163     -37.353   4.397 -17.978  1.00 10.00      A   
ATOM   1519  CB  LEU A 163     -36.381   5.580 -17.986  1.00 10.00      A   
ATOM   1520  CG  LEU A 163     -34.902   5.223 -17.844  1.00 10.00      A   
ATOM   1521  CD1 LEU A 163     -34.037   6.444 -18.092  1.00 10.00      A   
ATOM   1522  CD2 LEU A 163     -34.622   4.638 -16.467  1.00 10.00      A   
ATOM   1523  C   LEU A 163     -38.788   4.881 -17.810  1.00 10.00      A   
ATOM   1524  O   LEU A 163     -39.523   4.996 -18.791  1.00 10.00      A   
ATOM   1525  N   PRO A 164     -39.211   5.147 -16.562  1.00 10.00      A   
ATOM   1526  CB  PRO A 164     -40.561   5.832 -14.744  1.00 10.00      A   
ATOM   1527  CG  PRO A 164     -39.122   5.889 -14.362  1.00 10.00      A   
ATOM   1528  CD  PRO A 164     -38.403   5.011 -15.340  1.00 10.00      A   
ATOM   1529  CA  PRO A 164     -40.568   5.620 -16.265  1.00 10.00      A   
ATOM   1530  C   PRO A 164     -40.900   6.924 -16.988  1.00 10.00      A   
ATOM   1531  O   PRO A 164     -41.634   6.868 -18.000  1.00 10.00      A   
ATOM   1532  OXT PRO A 164     -40.428   7.992 -16.547  1.00 10.00      A   
ATOM   1533  CB  GLU B   8      21.131  22.544 -15.774  1.00 10.00      B   
ATOM   1534  CG  GLU B   8      20.614  23.804 -15.091  1.00 10.00      B   
ATOM   1535  CD  GLU B   8      19.525  24.499 -15.880  1.00 10.00      B   
ATOM   1536  OE1 GLU B   8      19.132  23.978 -16.945  1.00 10.00      B   
ATOM   1537  OE2 GLU B   8      19.054  25.567 -15.439  1.00 10.00      B   
ATOM   1538  C   GLU B   8      22.885  21.522 -17.254  1.00 10.00      B   
ATOM   1539  O   GLU B   8      23.096  20.673 -16.386  1.00 10.00      B   
ATOM   1540  N   GLU B   8      21.404  23.310 -18.121  1.00 10.00      B   
ATOM   1541  HT1 GLU B   8      21.097  22.521 -18.723  1.00 10.00      B   
ATOM   1542  HT2 GLU B   8      22.030  23.929 -18.674  1.00 10.00      B   
ATOM   1543  HT3 GLU B   8      20.562  23.854 -17.833  1.00 10.00      B   
ATOM   1544  CA  GLU B   8      22.111  22.797 -16.926  1.00 10.00      B   
ATOM   1545  N   ILE B   9      23.326  21.395 -18.503  1.00 10.00      B   
ATOM   1546  HN  ILE B   9      23.163  22.118 -19.148  1.00 10.00      B   
ATOM   1547  CA  ILE B   9      24.066  20.212 -18.932  1.00 10.00      B   
ATOM   1548  CB  ILE B   9      24.291  20.189 -20.459  1.00 10.00      B   
ATOM   1549  CG1 ILE B   9      22.940  20.150 -21.176  1.00 10.00      B   
ATOM   1550  CG2 ILE B   9      25.147  18.994 -20.862  1.00 10.00      B   
ATOM   1551  CD1 ILE B   9      23.031  20.202 -22.683  1.00 10.00      B   
ATOM   1552  C   ILE B   9      25.397  20.097 -18.198  1.00 10.00      B   
ATOM   1553  O   ILE B   9      25.684  19.071 -17.579  1.00 10.00      B   
ATOM   1554  N   ILE B  10      26.191  21.163 -18.241  1.00 10.00      B   
ATOM   1555  HN  ILE B  10      25.900  21.959 -18.737  1.00 10.00      B   
ATOM   1556  CA  ILE B  10      27.487  21.172 -17.573  1.00 10.00      B   
ATOM   1557  CB  ILE B  10      28.339  22.405 -17.949  1.00 10.00      B   
ATOM   1558  CG1 ILE B  10      27.656  23.710 -17.530  1.00 10.00      B   
ATOM   1559  CG2 ILE B  10      28.631  22.410 -19.441  1.00 10.00      B   
ATOM   1560  CD1 ILE B  10      28.283  24.365 -16.318  1.00 10.00      B   
ATOM   1561  C   ILE B  10      27.326  21.071 -16.058  1.00 10.00      B   
ATOM   1562  O   ILE B  10      28.222  20.597 -15.357  1.00 10.00      B   
ATOM   1563  N   ASP B  11      26.176  21.513 -15.565  1.00 10.00      B   
ATOM   1564  HN  ASP B  11      25.511  21.894 -16.176  1.00 10.00      B   
ATOM   1565  CA  ASP B  11      25.874  21.465 -14.141  1.00 10.00      B   
ATOM   1566  CB  ASP B  11      24.567  22.209 -13.851  1.00 10.00      B   
ATOM   1567  CG  ASP B  11      24.627  23.683 -14.212  1.00 10.00      B   
ATOM   1568  OD1 ASP B  11      24.768  24.007 -15.412  1.00 10.00      B   
ATOM   1569  OD2 ASP B  11      24.525  24.525 -13.298  1.00 10.00      B   
ATOM   1570  C   ASP B  11      25.750  20.014 -13.696  1.00 10.00      B   
ATOM   1571  O   ASP B  11      26.225  19.631 -12.625  1.00 10.00      B   
ATOM   1572  N   PHE B  12      25.122  19.206 -14.547  1.00 10.00      B   
ATOM   1573  HN  PHE B  12      24.763  19.579 -15.383  1.00 10.00      B   
ATOM   1574  CA  PHE B  12      24.942  17.789 -14.270  1.00 10.00      B   
ATOM   1575  CB  PHE B  12      24.020  17.158 -15.319  1.00 10.00      B   
ATOM   1576  CG  PHE B  12      23.435  15.836 -14.909  1.00 10.00      B   
ATOM   1577  CD1 PHE B  12      22.555  15.752 -13.844  1.00 10.00      B   
ATOM   1578  CD2 PHE B  12      23.763  14.677 -15.592  1.00 10.00      B   
ATOM   1579  CE1 PHE B  12      22.015  14.539 -13.467  1.00 10.00      B   
ATOM   1580  CE2 PHE B  12      23.227  13.460 -15.219  1.00 10.00      B   
ATOM   1581  CZ  PHE B  12      22.351  13.391 -14.155  1.00 10.00      B   
ATOM   1582  C   PHE B  12      26.299  17.091 -14.261  1.00 10.00      B   
ATOM   1583  O   PHE B  12      26.514  16.122 -13.528  1.00 10.00      B   
ATOM   1584  N   ILE B  13      27.217  17.600 -15.079  1.00 10.00      B   
ATOM   1585  HN  ILE B  13      26.980  18.367 -15.644  1.00 10.00      B   
ATOM   1586  CA  ILE B  13      28.562  17.047 -15.158  1.00 10.00      B   
ATOM   1587  CB  ILE B  13      29.345  17.618 -16.363  1.00 10.00      B   
ATOM   1588  CG1 ILE B  13      28.568  17.383 -17.662  1.00 10.00      B   
ATOM   1589  CG2 ILE B  13      30.732  16.996 -16.453  1.00 10.00      B   
ATOM   1590  CD1 ILE B  13      29.162  18.077 -18.871  1.00 10.00      B   
ATOM   1591  C   ILE B  13      29.314  17.355 -13.866  1.00 10.00      B   
ATOM   1592  O   ILE B  13      30.046  16.511 -13.343  1.00 10.00      B   
ATOM   1593  N   ASP B  14      29.107  18.563 -13.348  1.00 10.00      B   
ATOM   1594  HN  ASP B  14      28.510  19.188 -13.815  1.00 10.00      B   
ATOM   1595  CA  ASP B  14      29.746  18.990 -12.107  1.00 10.00      B   
ATOM   1596  CB  ASP B  14      29.497  20.481 -11.853  1.00 10.00      B   
ATOM   1597  CG  ASP B  14      30.040  20.944 -10.515  1.00 10.00      B   
ATOM   1598  OD1 ASP B  14      31.278  21.044 -10.372  1.00 10.00      B   
ATOM   1599  OD2 ASP B  14      29.234  21.209  -9.599  1.00 10.00      B   
ATOM   1600  C   ASP B  14      29.229  18.167 -10.934  1.00 10.00      B   
ATOM   1601  O   ASP B  14      30.004  17.716 -10.087  1.00 10.00      B   
ATOM   1602  N   GLN B  15      27.916  17.959 -10.903  1.00 10.00      B   
ATOM   1603  HN  GLN B  15      27.356  18.355 -11.605  1.00 10.00      B   
ATOM   1604  CA  GLN B  15      27.278  17.179  -9.845  1.00 10.00      B   
ATOM   1605  CB  GLN B  15      25.752  17.243  -9.981  1.00 10.00      B   
ATOM   1606  CG  GLN B  15      24.992  16.622  -8.818  1.00 10.00      B   
ATOM   1607  CD  GLN B  15      25.229  17.344  -7.504  1.00 10.00      B   
ATOM   1608  OE1 GLN B  15      25.429  18.557  -7.472  1.00 10.00      B   
ATOM   1609  NE2 GLN B  15      25.210  16.601  -6.412  1.00 10.00      B   
ATOM   1610 HE21 GLN B  15      25.048  15.635  -6.510  1.00 10.00      B   
ATOM   1611 HE22 GLN B  15      25.346  17.042  -5.548  1.00 10.00      B   
ATOM   1612  C   GLN B  15      27.760  15.728  -9.877  1.00 10.00      B   
ATOM   1613  O   GLN B  15      27.741  15.030  -8.863  1.00 10.00      B   
ATOM   1614  N   GLY B  16      28.204  15.286 -11.048  1.00 10.00      B   
ATOM   1615  HN  GLY B  16      28.204  15.891 -11.821  1.00 10.00      B   
ATOM   1616  CA  GLY B  16      28.695  13.929 -11.194  1.00 10.00      B   
ATOM   1617  C   GLY B  16      30.144  13.804 -10.760  1.00 10.00      B   
ATOM   1618  O   GLY B  16      30.723  12.716 -10.818  1.00 10.00      B   
ATOM   1619  N   ASN B  17      30.723  14.931 -10.335  1.00 10.00      B   
ATOM   1620  HN  ASN B  17      30.191  15.758 -10.337  1.00 10.00      B   
ATOM   1621  CA  ASN B  17      32.114  14.998  -9.872  1.00 10.00      B   
ATOM   1622  CB  ASN B  17      32.408  13.963  -8.771  1.00 10.00      B   
ATOM   1623  CG  ASN B  17      33.460  14.424  -7.770  1.00 10.00      B   
ATOM   1624  OD1 ASN B  17      34.266  15.315  -8.053  1.00 10.00      B   
ATOM   1625  ND2 ASN B  17      33.467  13.808  -6.596  1.00 10.00      B   
ATOM   1626 HD21 ASN B  17      32.803  13.104  -6.437  1.00 10.00      B   
ATOM   1627 HD22 ASN B  17      34.139  14.079  -5.934  1.00 10.00      B   
ATOM   1628  C   ASN B  17      33.109  14.876 -11.028  1.00 10.00      B   
ATOM   1629  O   ASN B  17      32.766  14.429 -12.127  1.00 10.00      B   
ATOM   1630  N   THR B  19      34.341  15.277 -10.773  1.00 10.00      B   
ATOM   1631  HN  THR B  19      34.558  15.611  -9.874  1.00 10.00      B   
ATOM   1632  CA  THR B  19      35.394  15.227 -11.772  1.00 10.00      B   
ATOM   1633  CB  THR B  19      36.155  13.885 -11.714  1.00 10.00      B   
ATOM   1634  OG1 THR B  19      35.244  12.816 -12.012  1.00 10.00      B   
ATOM   1635  HG1 THR B  19      34.379  13.189 -12.229  1.00 10.00      B   
ATOM   1636  CG2 THR B  19      36.742  13.661 -10.327  1.00 10.00      B   
ATOM   1637  C   THR B  19      36.361  16.394 -11.581  1.00 10.00      B   
ATOM   1638  O   THR B  19      36.387  17.023 -10.517  1.00 10.00      B   
ATOM   1639  N   TYR B  20      37.143  16.680 -12.610  1.00 10.00      B   
ATOM   1640  HN  TYR B  20      37.083  16.129 -13.420  1.00 10.00      B   
ATOM   1641  CA  TYR B  20      38.101  17.781 -12.570  1.00 10.00      B   
ATOM   1642  CB  TYR B  20      39.539  17.257 -12.486  1.00 10.00      B   
ATOM   1643  CG  TYR B  20      39.898  16.672 -11.140  1.00 10.00      B   
ATOM   1644  CD1 TYR B  20      40.019  15.302 -10.968  1.00 10.00      B   
ATOM   1645  CD2 TYR B  20      40.113  17.493 -10.040  1.00 10.00      B   
ATOM   1646  CE1 TYR B  20      40.337  14.762  -9.737  1.00 10.00      B   
ATOM   1647  CE2 TYR B  20      40.434  16.963  -8.805  1.00 10.00      B   
ATOM   1648  CZ  TYR B  20      40.546  15.597  -8.660  1.00 10.00      B   
ATOM   1649  OH  TYR B  20      40.858  15.061  -7.431  1.00 10.00      B   
ATOM   1650  HH  TYR B  20      40.336  15.502  -6.748  1.00 10.00      B   
ATOM   1651  C   TYR B  20      37.940  18.684 -13.788  1.00 10.00      B   
ATOM   1652  O   TYR B  20      38.495  19.783 -13.841  1.00 10.00      B   
ATOM   1653  N   ALA B  21      37.158  18.223 -14.755  1.00 10.00      B   
ATOM   1654  HN  ALA B  21      36.715  17.356 -14.642  1.00 10.00      B   
ATOM   1655  CA  ALA B  21      36.929  18.979 -15.975  1.00 10.00      B   
ATOM   1656  CB  ALA B  21      36.549  18.043 -17.112  1.00 10.00      B   
ATOM   1657  C   ALA B  21      35.857  20.042 -15.774  1.00 10.00      B   
ATOM   1658  O   ALA B  21      35.867  21.078 -16.438  1.00 10.00      B   
ATOM   1659  N   GLN B  22      34.947  19.790 -14.838  1.00 10.00      B   
ATOM   1660  HN  GLN B  22      35.006  18.954 -14.328  1.00 10.00      B   
ATOM   1661  CA  GLN B  22      33.866  20.726 -14.556  1.00 10.00      B   
ATOM   1662  CB  GLN B  22      32.819  20.154 -13.585  1.00 10.00      B   
ATOM   1663  CG  GLN B  22      33.338  19.167 -12.545  1.00 10.00      B   
ATOM   1664  CD  GLN B  22      34.361  19.770 -11.607  1.00 10.00      B   
ATOM   1665  OE1 GLN B  22      35.562  19.633 -11.823  1.00 10.00      B   
ATOM   1666  NE2 GLN B  22      33.896  20.459 -10.575  1.00 10.00      B   
ATOM   1667 HE21 GLN B  22      32.913  20.546 -10.472  1.00 10.00      B   
ATOM   1668 HE22 GLN B  22      34.543  20.859  -9.955  1.00 10.00      B   
ATOM   1669  C   GLN B  22      34.383  22.089 -14.101  1.00 10.00      B   
ATOM   1670  O   GLN B  22      33.810  23.120 -14.443  1.00 10.00      B   
ATOM   1671  N   SER B  23      35.477  22.093 -13.344  1.00 10.00      B   
ATOM   1672  HN  SER B  23      35.884  21.237 -13.084  1.00 10.00      B   
ATOM   1673  CA  SER B  23      36.074  23.335 -12.866  1.00 10.00      B   
ATOM   1674  CB  SER B  23      37.210  23.028 -11.885  1.00 10.00      B   
ATOM   1675  OG  SER B  23      36.757  22.200 -10.824  1.00 10.00      B   
ATOM   1676  HG  SER B  23      37.085  22.545  -9.988  1.00 10.00      B   
ATOM   1677  C   SER B  23      36.591  24.169 -14.040  1.00 10.00      B   
ATOM   1678  O   SER B  23      36.607  25.397 -13.989  1.00 10.00      B   
ATOM   1679  N   LEU B  24      36.992  23.483 -15.104  1.00 10.00      B   
ATOM   1680  HN  LEU B  24      36.940  22.503 -15.086  1.00 10.00      B   
ATOM   1681  CA  LEU B  24      37.500  24.141 -16.295  1.00 10.00      B   
ATOM   1682  CB  LEU B  24      38.297  23.151 -17.154  1.00 10.00      B   
ATOM   1683  CG  LEU B  24      39.461  22.429 -16.466  1.00 10.00      B   
ATOM   1684  CD1 LEU B  24      40.031  21.355 -17.380  1.00 10.00      B   
ATOM   1685  CD2 LEU B  24      40.545  23.418 -16.066  1.00 10.00      B   
ATOM   1686  C   LEU B  24      36.354  24.722 -17.112  1.00 10.00      B   
ATOM   1687  O   LEU B  24      36.420  25.866 -17.569  1.00 10.00      B   
ATOM   1688  N   ILE B  25      35.297  23.934 -17.277  1.00 10.00      B   
ATOM   1689  HN  ILE B  25      35.301  23.036 -16.874  1.00 10.00      B   
ATOM   1690  CA  ILE B  25      34.135  24.357 -18.049  1.00 10.00      B   
ATOM   1691  CB  ILE B  25      33.150  23.194 -18.282  1.00 10.00      B   
ATOM   1692  CG1 ILE B  25      33.890  21.980 -18.843  1.00 10.00      B   
ATOM   1693  CG2 ILE B  25      32.041  23.622 -19.231  1.00 10.00      B   
ATOM   1694  CD1 ILE B  25      33.054  20.718 -18.884  1.00 10.00      B   
ATOM   1695  C   ILE B  25      33.399  25.516 -17.380  1.00 10.00      B   
ATOM   1696  O   ILE B  25      33.060  26.501 -18.034  1.00 10.00      B   
ATOM   1697  N   THR B  26      33.176  25.405 -16.075  1.00 10.00      B   
ATOM   1698  HN  THR B  26      33.498  24.606 -15.600  1.00 10.00      B   
ATOM   1699  CA  THR B  26      32.469  26.442 -15.328  1.00 10.00      B   
ATOM   1700  CB  THR B  26      32.281  26.058 -13.850  1.00 10.00      B   
ATOM   1701  OG1 THR B  26      33.514  25.545 -13.328  1.00 10.00      B   
ATOM   1702  HG1 THR B  26      33.496  24.578 -13.357  1.00 10.00      B   
ATOM   1703  CG2 THR B  26      31.194  25.002 -13.709  1.00 10.00      B   
ATOM   1704  C   THR B  26      33.185  27.786 -15.415  1.00 10.00      B   
ATOM   1705  O   THR B  26      32.545  28.837 -15.504  1.00 10.00      B   
ATOM   1706  N   LYS B  27      34.511  27.742 -15.399  1.00 10.00      B   
ATOM   1707  HN  LYS B  27      34.960  26.871 -15.326  1.00 10.00      B   
ATOM   1708  CA  LYS B  27      35.317  28.951 -15.480  1.00 10.00      B   
ATOM   1709  CB  LYS B  27      36.790  28.629 -15.216  1.00 10.00      B   
ATOM   1710  CG  LYS B  27      37.681  29.848 -15.051  1.00 10.00      B   
ATOM   1711  CD  LYS B  27      39.138  29.440 -14.926  1.00 10.00      B   
ATOM   1712  CE  LYS B  27      40.003  30.599 -14.462  1.00 10.00      B   
ATOM   1713  NZ  LYS B  27      41.387  30.159 -14.139  1.00 10.00      B   
ATOM   1714  HZ1 LYS B  27      41.368  29.391 -13.438  1.00 10.00      B   
ATOM   1715  HZ2 LYS B  27      41.934  30.951 -13.752  1.00 10.00      B   
ATOM   1716  HZ3 LYS B  27      41.863  29.817 -14.999  1.00 10.00      B   
ATOM   1717  C   LYS B  27      35.153  29.615 -16.843  1.00 10.00      B   
ATOM   1718  O   LYS B  27      34.965  30.829 -16.933  1.00 10.00      B   
ATOM   1719  N   LYS B  28      35.205  28.809 -17.899  1.00 10.00      B   
ATOM   1720  HN  LYS B  28      35.346  27.848 -17.759  1.00 10.00      B   
ATOM   1721  CA  LYS B  28      35.060  29.314 -19.260  1.00 10.00      B   
ATOM   1722  CB  LYS B  28      35.369  28.210 -20.278  1.00 10.00      B   
ATOM   1723  CG  LYS B  28      35.353  28.669 -21.729  1.00 10.00      B   
ATOM   1724  CD  LYS B  28      35.758  27.545 -22.670  1.00 10.00      B   
ATOM   1725  CE  LYS B  28      35.780  28.018 -24.115  1.00 10.00      B   
ATOM   1726  NZ  LYS B  28      36.322  26.985 -25.038  1.00 10.00      B   
ATOM   1727  HZ1 LYS B  28      35.798  26.092 -24.926  1.00 10.00      B   
ATOM   1728  HZ2 LYS B  28      37.328  26.812 -24.839  1.00 10.00      B   
ATOM   1729  HZ3 LYS B  28      36.229  27.303 -26.022  1.00 10.00      B   
ATOM   1730  C   LYS B  28      33.651  29.856 -19.483  1.00 10.00      B   
ATOM   1731  O   LYS B  28      33.461  30.910 -20.099  1.00 10.00      B   
ATOM   1732  N   LEU B  29      32.667  29.136 -18.963  1.00 10.00      B   
ATOM   1733  HN  LEU B  29      32.883  28.305 -18.484  1.00 10.00      B   
ATOM   1734  CA  LEU B  29      31.275  29.537 -19.095  1.00 10.00      B   
ATOM   1735  CB  LEU B  29      30.340  28.440 -18.579  1.00 10.00      B   
ATOM   1736  CG  LEU B  29      28.853  28.621 -18.899  1.00 10.00      B   
ATOM   1737  CD1 LEU B  29      28.622  28.591 -20.404  1.00 10.00      B   
ATOM   1738  CD2 LEU B  29      28.019  27.559 -18.203  1.00 10.00      B   
ATOM   1739  C   LEU B  29      31.012  30.846 -18.360  1.00 10.00      B   
ATOM   1740  O   LEU B  29      30.288  31.704 -18.853  1.00 10.00      B   
ATOM   1741  N   ALA B  30      31.623  31.007 -17.191  1.00 10.00      B   
ATOM   1742  HN  ALA B  30      32.204  30.288 -16.848  1.00 10.00      B   
ATOM   1743  CA  ALA B  30      31.447  32.222 -16.401  1.00 10.00      B   
ATOM   1744  CB  ALA B  30      31.882  31.997 -14.960  1.00 10.00      B   
ATOM   1745  C   ALA B  30      32.217  33.388 -17.012  1.00 10.00      B   
ATOM   1746  O   ALA B  30      31.846  34.552 -16.845  1.00 10.00      B   
ATOM   1747  N   LYS B  31      33.280  33.061 -17.734  1.00 10.00      B   
ATOM   1748  HN  LYS B  31      33.514  32.113 -17.834  1.00 10.00      B   
ATOM   1749  CA  LYS B  31      34.119  34.066 -18.373  1.00 10.00      B   
ATOM   1750  CB  LYS B  31      35.482  33.461 -18.731  1.00 10.00      B   
ATOM   1751  CG  LYS B  31      36.548  34.486 -19.077  1.00 10.00      B   
ATOM   1752  CD  LYS B  31      37.894  33.828 -19.331  1.00 10.00      B   
ATOM   1753  CE  LYS B  31      38.947  34.861 -19.693  1.00 10.00      B   
ATOM   1754  NZ  LYS B  31      40.307  34.271 -19.752  1.00 10.00      B   
ATOM   1755  HZ1 LYS B  31      41.008  35.006 -19.978  1.00 10.00      B   
ATOM   1756  HZ2 LYS B  31      40.348  33.535 -20.484  1.00 10.00      B   
ATOM   1757  HZ3 LYS B  31      40.550  33.846 -18.833  1.00 10.00      B   
ATOM   1758  C   LYS B  31      33.450  34.637 -19.622  1.00 10.00      B   
ATOM   1759  O   LYS B  31      33.812  35.716 -20.094  1.00 10.00      B   
ATOM   1760  N   SER B  32      32.464  33.918 -20.144  1.00 10.00      B   
ATOM   1761  HN  SER B  32      32.203  33.079 -19.707  1.00 10.00      B   
ATOM   1762  CA  SER B  32      31.754  34.349 -21.344  1.00 10.00      B   
ATOM   1763  CB  SER B  32      30.932  33.206 -21.944  1.00 10.00      B   
ATOM   1764  OG  SER B  32      31.739  32.051 -22.135  1.00 10.00      B   
ATOM   1765  HG  SER B  32      32.296  31.915 -21.355  1.00 10.00      B   
ATOM   1766  C   SER B  32      30.912  35.620 -21.129  1.00 10.00      B   
ATOM   1767  O   SER B  32      31.131  36.621 -21.813  1.00 10.00      B   
ATOM   1768  N   PRO B  33      29.940  35.621 -20.188  1.00 10.00      B   
ATOM   1769  CA  PRO B  33      29.113  36.801 -19.932  1.00 10.00      B   
ATOM   1770  CB  PRO B  33      27.880  36.206 -19.256  1.00 10.00      B   
ATOM   1771  CG  PRO B  33      28.404  35.028 -18.510  1.00 10.00      B   
ATOM   1772  CD  PRO B  33      29.564  34.497 -19.309  1.00 10.00      B   
ATOM   1773  C   PRO B  33      29.810  37.778 -18.991  1.00 10.00      B   
ATOM   1774  O   PRO B  33      29.439  38.948 -18.905  1.00 10.00      B   
ATOM   1775  N   LEU B  36      24.693  35.177 -11.749  1.00 10.00      B   
ATOM   1776  HN  LEU B  36      24.083  35.040 -12.506  1.00 10.00      B   
ATOM   1777  CA  LEU B  36      25.954  34.451 -11.706  1.00 10.00      B   
ATOM   1778  CB  LEU B  36      27.128  35.426 -11.864  1.00 10.00      B   
ATOM   1779  CG  LEU B  36      28.528  34.805 -11.917  1.00 10.00      B   
ATOM   1780  CD1 LEU B  36      28.724  34.023 -13.208  1.00 10.00      B   
ATOM   1781  CD2 LEU B  36      29.599  35.875 -11.762  1.00 10.00      B   
ATOM   1782  C   LEU B  36      26.073  33.697 -10.388  1.00 10.00      B   
ATOM   1783  O   LEU B  36      26.787  32.696 -10.286  1.00 10.00      B   
ATOM   1784  N   PHE B  37      25.330  34.169  -9.394  1.00 10.00      B   
ATOM   1785  HN  PHE B  37      24.752  34.943  -9.567  1.00 10.00      B   
ATOM   1786  CA  PHE B  37      25.340  33.576  -8.058  1.00 10.00      B   
ATOM   1787  CB  PHE B  37      24.479  34.393  -7.092  1.00 10.00      B   
ATOM   1788  CG  PHE B  37      25.024  35.765  -6.806  1.00 10.00      B   
ATOM   1789  CD1 PHE B  37      26.252  35.923  -6.182  1.00 10.00      B   
ATOM   1790  CD2 PHE B  37      24.305  36.895  -7.154  1.00 10.00      B   
ATOM   1791  CE1 PHE B  37      26.754  37.183  -5.918  1.00 10.00      B   
ATOM   1792  CE2 PHE B  37      24.802  38.159  -6.893  1.00 10.00      B   
ATOM   1793  CZ  PHE B  37      26.026  38.302  -6.270  1.00 10.00      B   
ATOM   1794  C   PHE B  37      24.891  32.117  -8.071  1.00 10.00      B   
ATOM   1795  O   PHE B  37      25.276  31.337  -7.202  1.00 10.00      B   
ATOM   1796  N   TYR B  38      24.077  31.757  -9.056  1.00 10.00      B   
ATOM   1797  HN  TYR B  38      23.789  32.433  -9.707  1.00 10.00      B   
ATOM   1798  CA  TYR B  38      23.584  30.389  -9.187  1.00 10.00      B   
ATOM   1799  CB  TYR B  38      22.630  30.278 -10.380  1.00 10.00      B   
ATOM   1800  CG  TYR B  38      22.164  28.868 -10.671  1.00 10.00      B   
ATOM   1801  CD1 TYR B  38      21.396  28.161  -9.752  1.00 10.00      B   
ATOM   1802  CD2 TYR B  38      22.495  28.242 -11.865  1.00 10.00      B   
ATOM   1803  CE1 TYR B  38      20.975  26.870 -10.014  1.00 10.00      B   
ATOM   1804  CE2 TYR B  38      22.077  26.955 -12.137  1.00 10.00      B   
ATOM   1805  CZ  TYR B  38      21.319  26.272 -11.210  1.00 10.00      B   
ATOM   1806  OH  TYR B  38      20.909  24.985 -11.479  1.00 10.00      B   
ATOM   1807  HH  TYR B  38      21.623  24.517 -11.928  1.00 10.00      B   
ATOM   1808  C   TYR B  38      24.739  29.400  -9.340  1.00 10.00      B   
ATOM   1809  O   TYR B  38      24.759  28.343  -8.705  1.00 10.00      B   
ATOM   1810  N   HIS B  39      25.710  29.754 -10.172  1.00 10.00      B   
ATOM   1811  HN  HIS B  39      25.661  30.620 -10.628  1.00 10.00      B   
ATOM   1812  CA  HIS B  39      26.858  28.887 -10.399  1.00 10.00      B   
ATOM   1813  CB  HIS B  39      27.503  29.139 -11.761  1.00 10.00      B   
ATOM   1814  CG  HIS B  39      26.910  28.289 -12.841  1.00 10.00      B   
ATOM   1815  ND1 HIS B  39      27.037  28.566 -14.184  1.00 10.00      B   
ATOM   1816  HD1 HIS B  39      27.522  29.328 -14.571  1.00 10.00      B   
ATOM   1817  CD2 HIS B  39      26.180  27.152 -12.763  1.00 10.00      B   
ATOM   1818  CE1 HIS B  39      26.404  27.640 -14.884  1.00 10.00      B   
ATOM   1819  NE2 HIS B  39      25.880  26.772 -14.044  1.00 10.00      B   
ATOM   1820  HE2 HIS B  39      25.353  25.972 -14.293  1.00 10.00      B   
ATOM   1821  C   HIS B  39      27.862  28.987  -9.261  1.00 10.00      B   
ATOM   1822  O   HIS B  39      28.554  28.022  -8.947  1.00 10.00      B   
ATOM   1823  N   VAL B  40      27.927  30.158  -8.633  1.00 10.00      B   
ATOM   1824  HN  VAL B  40      27.367  30.901  -8.944  1.00 10.00      B   
ATOM   1825  CA  VAL B  40      28.824  30.361  -7.500  1.00 10.00      B   
ATOM   1826  CB  VAL B  40      28.850  31.835  -7.039  1.00 10.00      B   
ATOM   1827  CG1 VAL B  40      29.826  32.020  -5.887  1.00 10.00      B   
ATOM   1828  CG2 VAL B  40      29.224  32.748  -8.196  1.00 10.00      B   
ATOM   1829  C   VAL B  40      28.371  29.468  -6.348  1.00 10.00      B   
ATOM   1830  O   VAL B  40      29.187  28.842  -5.668  1.00 10.00      B   
ATOM   1831  N   LEU B  41      27.056  29.401  -6.156  1.00 10.00      B   
ATOM   1832  HN  LEU B  41      26.463  29.944  -6.722  1.00 10.00      B   
ATOM   1833  CA  LEU B  41      26.466  28.565  -5.120  1.00 10.00      B   
ATOM   1834  CB  LEU B  41      24.942  28.744  -5.109  1.00 10.00      B   
ATOM   1835  CG  LEU B  41      24.118  27.668  -4.394  1.00 10.00      B   
ATOM   1836  CD1 LEU B  41      24.340  27.716  -2.889  1.00 10.00      B   
ATOM   1837  CD2 LEU B  41      22.644  27.823  -4.726  1.00 10.00      B   
ATOM   1838  C   LEU B  41      26.826  27.104  -5.369  1.00 10.00      B   
ATOM   1839  O   LEU B  41      27.183  26.378  -4.445  1.00 10.00      B   
ATOM   1840  N   GLN B  42      26.746  26.694  -6.635  1.00 10.00      B   
ATOM   1841  HN  GLN B  42      26.453  27.332  -7.322  1.00 10.00      B   
ATOM   1842  CA  GLN B  42      27.077  25.325  -7.033  1.00 10.00      B   
ATOM   1843  CB  GLN B  42      26.848  25.145  -8.539  1.00 10.00      B   
ATOM   1844  CG  GLN B  42      27.129  23.746  -9.068  1.00 10.00      B   
ATOM   1845  CD  GLN B  42      26.283  22.680  -8.398  1.00 10.00      B   
ATOM   1846  OE1 GLN B  42      25.177  22.953  -7.927  1.00 10.00      B   
ATOM   1847  NE2 GLN B  42      26.795  21.457  -8.361  1.00 10.00      B   
ATOM   1848 HE21 GLN B  42      27.688  21.311  -8.769  1.00 10.00      B   
ATOM   1849 HE22 GLN B  42      26.271  20.746  -7.935  1.00 10.00      B   
ATOM   1850  C   GLN B  42      28.529  25.015  -6.671  1.00 10.00      B   
ATOM   1851  O   GLN B  42      28.863  23.901  -6.263  1.00 10.00      B   
ATOM   1852  N   ASN B  43      29.384  26.021  -6.818  1.00 10.00      B   
ATOM   1853  HN  ASN B  43      29.052  26.879  -7.161  1.00 10.00      B   
ATOM   1854  CA  ASN B  43      30.797  25.889  -6.485  1.00 10.00      B   
ATOM   1855  CB  ASN B  43      31.566  27.148  -6.922  1.00 10.00      B   
ATOM   1856  CG  ASN B  43      32.917  27.308  -6.243  1.00 10.00      B   
ATOM   1857  OD1 ASN B  43      33.932  26.781  -6.706  1.00 10.00      B   
ATOM   1858  ND2 ASN B  43      32.940  28.057  -5.149  1.00 10.00      B   
ATOM   1859 HD21 ASN B  43      32.097  28.465  -4.846  1.00 10.00      B   
ATOM   1860 HD22 ASN B  43      33.792  28.166  -4.684  1.00 10.00      B   
ATOM   1861  C   ASN B  43      30.952  25.649  -4.985  1.00 10.00      B   
ATOM   1862  O   ASN B  43      31.743  24.812  -4.554  1.00 10.00      B   
ATOM   1863  N   GLU B  44      30.159  26.367  -4.198  1.00 10.00      B   
ATOM   1864  HN  GLU B  44      29.530  27.003  -4.605  1.00 10.00      B   
ATOM   1865  CA  GLU B  44      30.192  26.237  -2.747  1.00 10.00      B   
ATOM   1866  CB  GLU B  44      29.424  27.383  -2.091  1.00 10.00      B   
ATOM   1867  CG  GLU B  44      30.057  28.745  -2.327  1.00 10.00      B   
ATOM   1868  CD  GLU B  44      29.196  29.892  -1.843  1.00 10.00      B   
ATOM   1869  OE1 GLU B  44      28.465  29.711  -0.844  1.00 10.00      B   
ATOM   1870  OE2 GLU B  44      29.259  30.985  -2.454  1.00 10.00      B   
ATOM   1871  C   GLU B  44      29.641  24.880  -2.310  1.00 10.00      B   
ATOM   1872  O   GLU B  44      30.152  24.262  -1.374  1.00 10.00      B   
ATOM   1873  N   ILE B  45      28.604  24.414  -3.003  1.00 10.00      B   
ATOM   1874  HN  ILE B  45      28.223  24.966  -3.722  1.00 10.00      B   
ATOM   1875  CA  ILE B  45      28.002  23.115  -2.707  1.00 10.00      B   
ATOM   1876  CB  ILE B  45      26.742  22.860  -3.572  1.00 10.00      B   
ATOM   1877  CG1 ILE B  45      25.665  23.908  -3.276  1.00 10.00      B   
ATOM   1878  CG2 ILE B  45      26.191  21.459  -3.341  1.00 10.00      B   
ATOM   1879  CD1 ILE B  45      24.467  23.839  -4.203  1.00 10.00      B   
ATOM   1880  C   ILE B  45      29.027  22.007  -2.951  1.00 10.00      B   
ATOM   1881  O   ILE B  45      29.045  20.985  -2.261  1.00 10.00      B   
ATOM   1882  N   HIS B  46      29.897  22.240  -3.927  1.00 10.00      B   
ATOM   1883  HN  HIS B  46      29.827  23.076  -4.435  1.00 10.00      B   
ATOM   1884  CA  HIS B  46      30.945  21.290  -4.270  1.00 10.00      B   
ATOM   1885  CB  HIS B  46      31.575  21.661  -5.613  1.00 10.00      B   
ATOM   1886  CG  HIS B  46      31.638  20.527  -6.584  1.00 10.00      B   
ATOM   1887  ND1 HIS B  46      32.820  19.951  -6.997  1.00 10.00      B   
ATOM   1888  HD1 HIS B  46      33.723  20.221  -6.717  1.00 10.00      B   
ATOM   1889  CD2 HIS B  46      30.652  19.858  -7.223  1.00 10.00      B   
ATOM   1890  CE1 HIS B  46      32.557  18.984  -7.854  1.00 10.00      B   
ATOM   1891  NE2 HIS B  46      31.252  18.908  -8.007  1.00 10.00      B   
ATOM   1892  HE2 HIS B  46      30.784  18.284  -8.606  1.00 10.00      B   
ATOM   1893  C   HIS B  46      32.018  21.264  -3.186  1.00 10.00      B   
ATOM   1894  O   HIS B  46      32.673  20.246  -2.967  1.00 10.00      B   
ATOM   1895  N   LEU B  47      32.188  22.392  -2.504  1.00 10.00      B   
ATOM   1896  HN  LEU B  47      31.634  23.171  -2.723  1.00 10.00      B   
ATOM   1897  CA  LEU B  47      33.176  22.502  -1.437  1.00 10.00      B   
ATOM   1898  CB  LEU B  47      33.416  23.969  -1.064  1.00 10.00      B   
ATOM   1899  CG  LEU B  47      33.963  24.868  -2.174  1.00 10.00      B   
ATOM   1900  CD1 LEU B  47      34.018  26.318  -1.716  1.00 10.00      B   
ATOM   1901  CD2 LEU B  47      35.334  24.389  -2.626  1.00 10.00      B   
ATOM   1902  C   LEU B  47      32.726  21.722  -0.211  1.00 10.00      B   
ATOM   1903  O   LEU B  47      33.549  21.283   0.592  1.00 10.00      B   
ATOM   1904  N   LYS B  48      31.413  21.533  -0.090  1.00 10.00      B   
ATOM   1905  HN  LYS B  48      30.814  21.894  -0.781  1.00 10.00      B   
ATOM   1906  CA  LYS B  48      30.836  20.808   1.036  1.00 10.00      B   
ATOM   1907  CB  LYS B  48      29.304  20.871   0.990  1.00 10.00      B   
ATOM   1908  CG  LYS B  48      28.618  20.345   2.242  1.00 10.00      B   
ATOM   1909  CD  LYS B  48      27.379  19.532   1.901  1.00 10.00      B   
ATOM   1910  CE  LYS B  48      26.839  18.815   3.130  1.00 10.00      B   
ATOM   1911  NZ  LYS B  48      25.913  17.705   2.775  1.00 10.00      B   
ATOM   1912  HZ1 LYS B  48      25.557  17.246   3.637  1.00 10.00      B   
ATOM   1913  HZ2 LYS B  48      26.410  16.993   2.203  1.00 10.00      B   
ATOM   1914  HZ3 LYS B  48      25.104  18.065   2.229  1.00 10.00      B   
ATOM   1915  C   LYS B  48      31.305  19.354   1.058  1.00 10.00      B   
ATOM   1916  O   LYS B  48      31.310  18.709   2.110  1.00 10.00      B   
ATOM   1917  N   SER B  49      31.709  18.845  -0.101  1.00 10.00      B   
ATOM   1918  HN  SER B  49      31.688  19.408  -0.908  1.00 10.00      B   
ATOM   1919  CA  SER B  49      32.182  17.471  -0.207  1.00 10.00      B   
ATOM   1920  CB  SER B  49      32.248  17.056  -1.676  1.00 10.00      B   
ATOM   1921  OG  SER B  49      31.104  17.518  -2.377  1.00 10.00      B   
ATOM   1922  HG  SER B  49      30.324  17.437  -1.811  1.00 10.00      B   
ATOM   1923  C   SER B  49      33.551  17.308   0.457  1.00 10.00      B   
ATOM   1924  O   SER B  49      33.969  16.195   0.784  1.00 10.00      B   
ATOM   1925  N   GLY B  50      34.239  18.426   0.653  1.00 10.00      B   
ATOM   1926  HN  GLY B  50      33.852  19.284   0.372  1.00 10.00      B   
ATOM   1927  CA  GLY B  50      35.542  18.399   1.280  1.00 10.00      B   
ATOM   1928  C   GLY B  50      35.516  19.053   2.645  1.00 10.00      B   
ATOM   1929  O   GLY B  50      35.917  18.451   3.642  1.00 10.00      B   
ATOM   1930  N   GLN B  51      35.029  20.284   2.687  1.00 10.00      B   
ATOM   1931  HN  GLN B  51      34.712  20.701   1.852  1.00 10.00      B   
ATOM   1932  CA  GLN B  51      34.936  21.045   3.924  1.00 10.00      B   
ATOM   1933  CB  GLN B  51      36.175  21.920   4.112  1.00 10.00      B   
ATOM   1934  CG  GLN B  51      37.260  21.263   4.953  1.00 10.00      B   
ATOM   1935  CD  GLN B  51      38.619  21.920   4.802  1.00 10.00      B   
ATOM   1936  OE1 GLN B  51      38.723  23.106   4.482  1.00 10.00      B   
ATOM   1937  NE2 GLN B  51      39.673  21.151   5.037  1.00 10.00      B   
ATOM   1938 HE21 GLN B  51      39.516  20.214   5.289  1.00 10.00      B   
ATOM   1939 HE22 GLN B  51      40.564  21.547   4.959  1.00 10.00      B   
ATOM   1940  C   GLN B  51      33.661  21.880   3.928  1.00 10.00      B   
ATOM   1941  O   GLN B  51      33.542  22.867   3.197  1.00 10.00      B   
ATOM   1942  N   ARG B  52      32.707  21.476   4.757  1.00 10.00      B   
ATOM   1943  HN  ARG B  52      32.882  20.709   5.346  1.00 10.00      B   
ATOM   1944  CA  ARG B  52      31.421  22.156   4.833  1.00 10.00      B   
ATOM   1945  CB  ARG B  52      30.314  21.217   5.312  1.00 10.00      B   
ATOM   1946  CG  ARG B  52      30.652  20.415   6.555  1.00 10.00      B   
ATOM   1947  CD  ARG B  52      30.057  19.023   6.463  1.00 10.00      B   
ATOM   1948  NE  ARG B  52      30.409  18.376   5.201  1.00 10.00      B   
ATOM   1949  HE  ARG B  52      30.539  18.953   4.418  1.00 10.00      B   
ATOM   1950  CZ  ARG B  52      30.568  17.065   5.058  1.00 10.00      B   
ATOM   1951  NH1 ARG B  52      30.407  16.254   6.094  1.00 10.00      B   
ATOM   1952 HH11 ARG B  52      30.155  16.642   7.030  1.00 10.00      B   
ATOM   1953 HH12 ARG B  52      30.531  15.222   5.981  1.00 10.00      B   
ATOM   1954  NH2 ARG B  52      30.879  16.563   3.871  1.00 10.00      B   
ATOM   1955 HH21 ARG B  52      31.002  17.196   3.050  1.00 10.00      B   
ATOM   1956 HH22 ARG B  52      31.008  15.530   3.758  1.00 10.00      B   
ATOM   1957  C   ARG B  52      31.457  23.426   5.669  1.00 10.00      B   
ATOM   1958  O   ARG B  52      30.604  24.295   5.500  1.00 10.00      B   
ATOM   1959  N   GLU B  53      32.435  23.543   6.559  1.00 10.00      B   
ATOM   1960  HN  GLU B  53      33.094  22.820   6.653  1.00 10.00      B   
ATOM   1961  CA  GLU B  53      32.550  24.733   7.399  1.00 10.00      B   
ATOM   1962  CB  GLU B  53      33.738  24.617   8.353  1.00 10.00      B   
ATOM   1963  CG  GLU B  53      33.780  23.329   9.160  1.00 10.00      B   
ATOM   1964  CD  GLU B  53      35.168  23.045   9.696  1.00 10.00      B   
ATOM   1965  OE1 GLU B  53      36.142  23.207   8.934  1.00 10.00      B   
ATOM   1966  OE2 GLU B  53      35.297  22.662  10.879  1.00 10.00      B   
ATOM   1967  C   GLU B  53      32.700  25.972   6.519  1.00 10.00      B   
ATOM   1968  O   GLU B  53      32.070  27.004   6.757  1.00 10.00      B   
ATOM   1969  N   LEU B  54      33.534  25.848   5.494  1.00 10.00      B   
ATOM   1970  HN  LEU B  54      34.021  25.006   5.377  1.00 10.00      B   
ATOM   1971  CA  LEU B  54      33.764  26.935   4.551  1.00 10.00      B   
ATOM   1972  CB  LEU B  54      34.932  26.597   3.618  1.00 10.00      B   
ATOM   1973  CG  LEU B  54      36.328  26.593   4.245  1.00 10.00      B   
ATOM   1974  CD1 LEU B  54      37.360  26.100   3.242  1.00 10.00      B   
ATOM   1975  CD2 LEU B  54      36.692  27.982   4.744  1.00 10.00      B   
ATOM   1976  C   LEU B  54      32.509  27.191   3.723  1.00 10.00      B   
ATOM   1977  O   LEU B  54      32.159  28.338   3.445  1.00 10.00      B   
ATOM   1978  N   ALA B  55      31.837  26.111   3.337  1.00 10.00      B   
ATOM   1979  HN  ALA B  55      32.171  25.227   3.598  1.00 10.00      B   
ATOM   1980  CA  ALA B  55      30.621  26.203   2.536  1.00 10.00      B   
ATOM   1981  CB  ALA B  55      30.136  24.817   2.143  1.00 10.00      B   
ATOM   1982  C   ALA B  55      29.527  26.975   3.271  1.00 10.00      B   
ATOM   1983  O   ALA B  55      28.919  27.883   2.711  1.00 10.00      B   
ATOM   1984  N   ILE B  56      29.293  26.614   4.530  1.00 10.00      B   
ATOM   1985  HN  ILE B  56      29.812  25.875   4.920  1.00 10.00      B   
ATOM   1986  CA  ILE B  56      28.280  27.281   5.347  1.00 10.00      B   
ATOM   1987  CB  ILE B  56      28.160  26.622   6.741  1.00 10.00      B   
ATOM   1988  CG1 ILE B  56      27.751  25.154   6.610  1.00 10.00      B   
ATOM   1989  CG2 ILE B  56      27.167  27.374   7.616  1.00 10.00      B   
ATOM   1990  CD1 ILE B  56      27.878  24.366   7.895  1.00 10.00      B   
ATOM   1991  C   ILE B  56      28.631  28.755   5.519  1.00 10.00      B   
ATOM   1992  O   ILE B  56      27.772  29.630   5.411  1.00 10.00      B   
ATOM   1993  N   LYS B  57      29.911  29.011   5.753  1.00 10.00      B   
ATOM   1994  HN  LYS B  57      30.543  28.262   5.790  1.00 10.00      B   
ATOM   1995  CA  LYS B  57      30.413  30.365   5.950  1.00 10.00      B   
ATOM   1996  CB  LYS B  57      31.907  30.309   6.275  1.00 10.00      B   
ATOM   1997  CG  LYS B  57      32.504  31.616   6.762  1.00 10.00      B   
ATOM   1998  CD  LYS B  57      33.969  31.437   7.116  1.00 10.00      B   
ATOM   1999  CE  LYS B  57      34.542  32.676   7.778  1.00 10.00      B   
ATOM   2000  NZ  LYS B  57      35.914  32.439   8.290  1.00 10.00      B   
ATOM   2001  HZ1 LYS B  57      36.554  32.207   7.504  1.00 10.00      B   
ATOM   2002  HZ2 LYS B  57      35.914  31.649   8.967  1.00 10.00      B   
ATOM   2003  HZ3 LYS B  57      36.268  33.289   8.770  1.00 10.00      B   
ATOM   2004  C   LYS B  57      30.180  31.224   4.709  1.00 10.00      B   
ATOM   2005  O   LYS B  57      29.853  32.409   4.810  1.00 10.00      B   
ATOM   2006  N   LYS B  58      30.353  30.621   3.541  1.00 10.00      B   
ATOM   2007  HN  LYS B  58      30.616  29.676   3.524  1.00 10.00      B   
ATOM   2008  CA  LYS B  58      30.165  31.328   2.283  1.00 10.00      B   
ATOM   2009  CB  LYS B  58      30.953  30.662   1.153  1.00 10.00      B   
ATOM   2010  CG  LYS B  58      32.382  31.154   1.027  1.00 10.00      B   
ATOM   2011  CD  LYS B  58      32.420  32.641   0.723  1.00 10.00      B   
ATOM   2012  CE  LYS B  58      33.838  33.181   0.780  1.00 10.00      B   
ATOM   2013  NZ  LYS B  58      33.866  34.660   0.657  1.00 10.00      B   
ATOM   2014  HZ1 LYS B  58      34.812  35.021   0.895  1.00 10.00      B   
ATOM   2015  HZ2 LYS B  58      33.166  35.088   1.308  1.00 10.00      B   
ATOM   2016  HZ3 LYS B  58      33.633  34.945  -0.314  1.00 10.00      B   
ATOM   2017  C   LYS B  58      28.692  31.447   1.913  1.00 10.00      B   
ATOM   2018  O   LYS B  58      28.260  32.475   1.389  1.00 10.00      B   
ATOM   2019  N   ASN B  59      27.920  30.408   2.205  1.00 10.00      B   
ATOM   2020  HN  ASN B  59      28.325  29.611   2.619  1.00 10.00      B   
ATOM   2021  CA  ASN B  59      26.491  30.400   1.896  1.00 10.00      B   
ATOM   2022  CB  ASN B  59      25.853  29.062   2.269  1.00 10.00      B   
ATOM   2023  CG  ASN B  59      25.398  28.269   1.060  1.00 10.00      B   
ATOM   2024  OD1 ASN B  59      24.361  27.607   1.096  1.00 10.00      B   
ATOM   2025  ND2 ASN B  59      26.167  28.319  -0.018  1.00 10.00      B   
ATOM   2026 HD21 ASN B  59      26.993  28.867   0.014  1.00 10.00      B   
ATOM   2027 HD22 ASN B  59      25.888  27.816  -0.806  1.00 10.00      B   
ATOM   2028  C   ASN B  59      25.762  31.553   2.577  1.00 10.00      B   
ATOM   2029  O   ASN B  59      24.769  32.068   2.056  1.00 10.00      B   
ATOM   2030  N   LEU B  60      26.268  31.962   3.738  1.00 10.00      B   
ATOM   2031  HN  LEU B  60      27.053  31.501   4.106  1.00 10.00      B   
ATOM   2032  CA  LEU B  60      25.679  33.070   4.481  1.00 10.00      B   
ATOM   2033  CB  LEU B  60      26.396  33.258   5.821  1.00 10.00      B   
ATOM   2034  CG  LEU B  60      26.323  32.088   6.808  1.00 10.00      B   
ATOM   2035  CD1 LEU B  60      27.279  32.304   7.971  1.00 10.00      B   
ATOM   2036  CD2 LEU B  60      24.901  31.906   7.314  1.00 10.00      B   
ATOM   2037  C   LEU B  60      25.771  34.354   3.661  1.00 10.00      B   
ATOM   2038  O   LEU B  60      24.858  35.180   3.672  1.00 10.00      B   
ATOM   2039  N   GLU B  61      26.878  34.497   2.937  1.00 10.00      B   
ATOM   2040  HN  GLU B  61      27.556  33.788   2.962  1.00 10.00      B   
ATOM   2041  CA  GLU B  61      27.111  35.667   2.098  1.00 10.00      B   
ATOM   2042  CB  GLU B  61      28.511  35.604   1.484  1.00 10.00      B   
ATOM   2043  CG  GLU B  61      29.647  36.030   2.398  1.00 10.00      B   
ATOM   2044  CD  GLU B  61      30.988  35.999   1.688  1.00 10.00      B   
ATOM   2045  OE1 GLU B  61      32.000  35.634   2.329  1.00 10.00      B   
ATOM   2046  OE2 GLU B  61      31.039  36.326   0.481  1.00 10.00      B   
ATOM   2047  C   GLU B  61      26.080  35.732   0.977  1.00 10.00      B   
ATOM   2048  O   GLU B  61      25.555  36.800   0.659  1.00 10.00      B   
ATOM   2049  N   LEU B  62      25.789  34.575   0.389  1.00 10.00      B   
ATOM   2050  HN  LEU B  62      26.232  33.756   0.703  1.00 10.00      B   
ATOM   2051  CA  LEU B  62      24.828  34.486  -0.702  1.00 10.00      B   
ATOM   2052  CB  LEU B  62      24.702  33.045  -1.189  1.00 10.00      B   
ATOM   2053  CG  LEU B  62      25.922  32.454  -1.896  1.00 10.00      B   
ATOM   2054  CD1 LEU B  62      25.694  30.982  -2.192  1.00 10.00      B   
ATOM   2055  CD2 LEU B  62      26.224  33.214  -3.178  1.00 10.00      B   
ATOM   2056  C   LEU B  62      23.464  35.016  -0.283  1.00 10.00      B   
ATOM   2057  O   LEU B  62      22.851  35.810  -0.998  1.00 10.00      B   
ATOM   2058  N   LEU B  63      23.005  34.581   0.882  1.00 10.00      B   
ATOM   2059  HN  LEU B  63      23.548  33.949   1.402  1.00 10.00      B   
ATOM   2060  CA  LEU B  63      21.714  35.010   1.407  1.00 10.00      B   
ATOM   2061  CB  LEU B  63      21.317  34.152   2.613  1.00 10.00      B   
ATOM   2062  CG  LEU B  63      20.050  34.571   3.368  1.00 10.00      B   
ATOM   2063  CD1 LEU B  63      18.838  34.554   2.449  1.00 10.00      B   
ATOM   2064  CD2 LEU B  63      19.822  33.671   4.570  1.00 10.00      B   
ATOM   2065  C   LEU B  63      21.741  36.488   1.792  1.00 10.00      B   
ATOM   2066  O   LEU B  63      20.761  37.211   1.601  1.00 10.00      B   
ATOM   2067  N   ASN B  64      22.872  36.931   2.317  1.00 10.00      B   
ATOM   2068  HN  ASN B  64      23.622  36.307   2.430  1.00 10.00      B   
ATOM   2069  CA  ASN B  64      23.034  38.320   2.741  1.00 10.00      B   
ATOM   2070  CB  ASN B  64      24.366  38.498   3.475  1.00 10.00      B   
ATOM   2071  CG  ASN B  64      24.218  39.191   4.816  1.00 10.00      B   
ATOM   2072  OD1 ASN B  64      23.290  39.971   5.033  1.00 10.00      B   
ATOM   2073  ND2 ASN B  64      25.134  38.911   5.732  1.00 10.00      B   
ATOM   2074 HD21 ASN B  64      25.849  38.276   5.497  1.00 10.00      B   
ATOM   2075 HD22 ASN B  64      25.068  39.354   6.603  1.00 10.00      B   
ATOM   2076  C   ASN B  64      22.961  39.282   1.557  1.00 10.00      B   
ATOM   2077  O   ASN B  64      22.471  40.403   1.686  1.00 10.00      B   
ATOM   2078  N   ARG B  65      23.438  38.834   0.403  1.00 10.00      B   
ATOM   2079  HN  ARG B  65      23.802  37.924   0.357  1.00 10.00      B   
ATOM   2080  CA  ARG B  65      23.437  39.665  -0.798  1.00 10.00      B   
ATOM   2081  CB  ARG B  65      24.654  39.359  -1.673  1.00 10.00      B   
ATOM   2082  CG  ARG B  65      25.984  39.708  -1.024  1.00 10.00      B   
ATOM   2083  CD  ARG B  65      27.157  39.337  -1.915  1.00 10.00      B   
ATOM   2084  NE  ARG B  65      27.210  37.902  -2.192  1.00 10.00      B   
ATOM   2085  HE  ARG B  65      26.490  37.526  -2.751  1.00 10.00      B   
ATOM   2086  CZ  ARG B  65      28.163  37.090  -1.738  1.00 10.00      B   
ATOM   2087  NH1 ARG B  65      29.147  37.570  -0.983  1.00 10.00      B   
ATOM   2088 HH11 ARG B  65      29.177  38.585  -0.743  1.00 10.00      B   
ATOM   2089 HH12 ARG B  65      29.899  36.932  -0.615  1.00 10.00      B   
ATOM   2090  NH2 ARG B  65      28.126  35.799  -2.036  1.00 10.00      B   
ATOM   2091 HH21 ARG B  65      27.354  35.421  -2.624  1.00 10.00      B   
ATOM   2092 HH22 ARG B  65      28.868  35.152  -1.681  1.00 10.00      B   
ATOM   2093  C   ARG B  65      22.143  39.518  -1.599  1.00 10.00      B   
ATOM   2094  O   ARG B  65      21.960  40.190  -2.614  1.00 10.00      B   
ATOM   2095  N   TYR B  66      21.251  38.646  -1.125  1.00 10.00      B   
ATOM   2096  HN  TYR B  66      21.469  38.153  -0.306  1.00 10.00      B   
ATOM   2097  CA  TYR B  66      19.957  38.394  -1.771  1.00 10.00      B   
ATOM   2098  CB  TYR B  66      19.111  39.668  -1.887  1.00 10.00      B   
ATOM   2099  CG  TYR B  66      19.083  40.510  -0.633  1.00 10.00      B   
ATOM   2100  CD1 TYR B  66      19.560  41.814  -0.643  1.00 10.00      B   
ATOM   2101  CD2 TYR B  66      18.588  40.002   0.560  1.00 10.00      B   
ATOM   2102  CE1 TYR B  66      19.542  42.590   0.498  1.00 10.00      B   
ATOM   2103  CE2 TYR B  66      18.566  40.772   1.706  1.00 10.00      B   
ATOM   2104  CZ  TYR B  66      19.044  42.063   1.669  1.00 10.00      B   
ATOM   2105  OH  TYR B  66      19.022  42.835   2.805  1.00 10.00      B   
ATOM   2106  HH  TYR B  66      19.498  42.378   3.511  1.00 10.00      B   
ATOM   2107  C   TYR B  66      20.096  37.715  -3.136  1.00 10.00      B   
ATOM   2108  O   TYR B  66      20.483  38.346  -4.122  1.00 10.00      B   
ATOM   2109  N   PRO B  67      19.780  36.409  -3.207  1.00 10.00      B   
ATOM   2110  CA  PRO B  67      19.853  35.645  -4.459  1.00 10.00      B   
ATOM   2111  CB  PRO B  67      19.452  34.221  -4.048  1.00 10.00      B   
ATOM   2112  CG  PRO B  67      18.750  34.373  -2.741  1.00 10.00      B   
ATOM   2113  CD  PRO B  67      19.354  35.574  -2.074  1.00 10.00      B   
ATOM   2114  C   PRO B  67      18.881  36.190  -5.507  1.00 10.00      B   
ATOM   2115  O   PRO B  67      19.260  36.421  -6.654  1.00 10.00      B   
ATOM   2116  N   ASN B  68      17.629  36.394  -5.090  1.00 10.00      B   
ATOM   2117  HN  ASN B  68      17.407  36.190  -4.159  1.00 10.00      B   
ATOM   2118  CA  ASN B  68      16.571  36.925  -5.960  1.00 10.00      B   
ATOM   2119  CB  ASN B  68      16.864  38.366  -6.395  1.00 10.00      B   
ATOM   2120  CG  ASN B  68      16.713  39.375  -5.269  1.00 10.00      B   
ATOM   2121  OD1 ASN B  68      16.015  39.129  -4.286  1.00 10.00      B   
ATOM   2122  ND2 ASN B  68      17.363  40.521  -5.409  1.00 10.00      B   
ATOM   2123 HD21 ASN B  68      17.899  40.655  -6.221  1.00 10.00      B   
ATOM   2124 HD22 ASN B  68      17.277  41.190  -4.701  1.00 10.00      B   
ATOM   2125  C   ASN B  68      16.299  36.044  -7.181  1.00 10.00      B   
ATOM   2126  O   ASN B  68      15.696  36.494  -8.158  1.00 10.00      B   
ATOM   2127  N   ASP B  69      16.715  34.789  -7.113  1.00 10.00      B   
ATOM   2128  HN  ASP B  69      17.158  34.477  -6.300  1.00 10.00      B   
ATOM   2129  CA  ASP B  69      16.517  33.855  -8.216  1.00 10.00      B   
ATOM   2130  CB  ASP B  69      17.826  33.636  -8.979  1.00 10.00      B   
ATOM   2131  CG  ASP B  69      17.703  32.581 -10.060  1.00 10.00      B   
ATOM   2132  OD1 ASP B  69      17.198  32.903 -11.158  1.00 10.00      B   
ATOM   2133  OD2 ASP B  69      18.123  31.426  -9.816  1.00 10.00      B   
ATOM   2134  C   ASP B  69      15.987  32.525  -7.693  1.00 10.00      B   
ATOM   2135  O   ASP B  69      16.619  31.897  -6.845  1.00 10.00      B   
ATOM   2136  N   PRO B  70      14.817  32.087  -8.196  1.00 10.00      B   
ATOM   2137  CA  PRO B  70      14.172  30.832  -7.774  1.00 10.00      B   
ATOM   2138  CB  PRO B  70      13.044  30.657  -8.793  1.00 10.00      B   
ATOM   2139  CG  PRO B  70      12.722  32.043  -9.229  1.00 10.00      B   
ATOM   2140  CD  PRO B  70      14.023  32.793  -9.219  1.00 10.00      B   
ATOM   2141  C   PRO B  70      15.103  29.619  -7.804  1.00 10.00      B   
ATOM   2142  O   PRO B  70      15.201  28.884  -6.820  1.00 10.00      B   
ATOM   2143  N   LEU B  71      15.788  29.417  -8.926  1.00 10.00      B   
ATOM   2144  HN  LEU B  71      15.687  30.050  -9.668  1.00 10.00      B   
ATOM   2145  CA  LEU B  71      16.697  28.282  -9.078  1.00 10.00      B   
ATOM   2146  CB  LEU B  71      17.321  28.265 -10.476  1.00 10.00      B   
ATOM   2147  CG  LEU B  71      16.374  27.962 -11.639  1.00 10.00      B   
ATOM   2148  CD1 LEU B  71      17.111  28.047 -12.968  1.00 10.00      B   
ATOM   2149  CD2 LEU B  71      15.729  26.597 -11.468  1.00 10.00      B   
ATOM   2150  C   LEU B  71      17.787  28.294  -8.012  1.00 10.00      B   
ATOM   2151  O   LEU B  71      18.135  27.253  -7.447  1.00 10.00      B   
ATOM   2152  N   THR B  72      18.308  29.480  -7.731  1.00 10.00      B   
ATOM   2153  HN  THR B  72      17.983  30.270  -8.219  1.00 10.00      B   
ATOM   2154  CA  THR B  72      19.349  29.643  -6.730  1.00 10.00      B   
ATOM   2155  CB  THR B  72      20.006  31.035  -6.837  1.00 10.00      B   
ATOM   2156  OG1 THR B  72      20.249  31.352  -8.216  1.00 10.00      B   
ATOM   2157  HG1 THR B  72      19.441  31.195  -8.733  1.00 10.00      B   
ATOM   2158  CG2 THR B  72      21.325  31.064  -6.083  1.00 10.00      B   
ATOM   2159  C   THR B  72      18.776  29.457  -5.320  1.00 10.00      B   
ATOM   2160  O   THR B  72      19.400  28.835  -4.459  1.00 10.00      B   
ATOM   2161  N   ILE B  73      17.573  29.976  -5.104  1.00 10.00      B   
ATOM   2162  HN  ILE B  73      17.114  30.438  -5.843  1.00 10.00      B   
ATOM   2163  CA  ILE B  73      16.908  29.885  -3.807  1.00 10.00      B   
ATOM   2164  CB  ILE B  73      15.601  30.712  -3.784  1.00 10.00      B   
ATOM   2165  CG1 ILE B  73      15.918  32.208  -3.876  1.00 10.00      B   
ATOM   2166  CG2 ILE B  73      14.787  30.419  -2.532  1.00 10.00      B   
ATOM   2167  CD1 ILE B  73      14.700  33.079  -4.095  1.00 10.00      B   
ATOM   2168  C   ILE B  73      16.622  28.436  -3.407  1.00 10.00      B   
ATOM   2169  O   ILE B  73      16.858  28.047  -2.259  1.00 10.00      B   
ATOM   2170  N   GLU B  74      16.128  27.642  -4.352  1.00 10.00      B   
ATOM   2171  HN  GLU B  74      15.964  28.010  -5.251  1.00 10.00      B   
ATOM   2172  CA  GLU B  74      15.807  26.240  -4.089  1.00 10.00      B   
ATOM   2173  CB  GLU B  74      15.228  25.561  -5.334  1.00 10.00      B   
ATOM   2174  CG  GLU B  74      13.874  26.103  -5.775  1.00 10.00      B   
ATOM   2175  CD  GLU B  74      13.234  25.267  -6.867  1.00 10.00      B   
ATOM   2176  OE1 GLU B  74      13.960  24.500  -7.542  1.00 10.00      B   
ATOM   2177  OE2 GLU B  74      11.999  25.368  -7.051  1.00 10.00      B   
ATOM   2178  C   GLU B  74      17.020  25.461  -3.574  1.00 10.00      B   
ATOM   2179  O   GLU B  74      16.910  24.680  -2.629  1.00 10.00      B   
ATOM   2180  N   LYS B  75      18.177  25.685  -4.189  1.00 10.00      B   
ATOM   2181  HN  LYS B  75      18.209  26.330  -4.927  1.00 10.00      B   
ATOM   2182  CA  LYS B  75      19.396  24.995  -3.782  1.00 10.00      B   
ATOM   2183  CB  LYS B  75      20.468  25.090  -4.869  1.00 10.00      B   
ATOM   2184  CG  LYS B  75      20.247  24.164  -6.053  1.00 10.00      B   
ATOM   2185  CD  LYS B  75      21.463  24.140  -6.965  1.00 10.00      B   
ATOM   2186  CE  LYS B  75      21.340  23.053  -8.018  1.00 10.00      B   
ATOM   2187  NZ  LYS B  75      22.572  22.934  -8.836  1.00 10.00      B   
ATOM   2188  HZ1 LYS B  75      22.499  22.118  -9.474  1.00 10.00      B   
ATOM   2189  HZ2 LYS B  75      23.403  22.801  -8.222  1.00 10.00      B   
ATOM   2190  HZ3 LYS B  75      22.712  23.792  -9.404  1.00 10.00      B   
ATOM   2191  C   LYS B  75      19.937  25.544  -2.465  1.00 10.00      B   
ATOM   2192  O   LYS B  75      20.464  24.794  -1.641  1.00 10.00      B   
ATOM   2193  N   LEU B  76      19.793  26.850  -2.269  1.00 10.00      B   
ATOM   2194  HN  LEU B  76      19.351  27.391  -2.961  1.00 10.00      B   
ATOM   2195  CA  LEU B  76      20.275  27.507  -1.058  1.00 10.00      B   
ATOM   2196  CB  LEU B  76      20.146  29.030  -1.196  1.00 10.00      B   
ATOM   2197  CG  LEU B  76      21.346  29.864  -0.729  1.00 10.00      B   
ATOM   2198  CD1 LEU B  76      21.179  31.314  -1.152  1.00 10.00      B   
ATOM   2199  CD2 LEU B  76      21.520  29.767   0.780  1.00 10.00      B   
ATOM   2200  C   LEU B  76      19.515  27.021   0.174  1.00 10.00      B   
ATOM   2201  O   LEU B  76      20.117  26.704   1.203  1.00 10.00      B   
ATOM   2202  N   SER B  77      18.195  26.957   0.067  1.00 10.00      B   
ATOM   2203  HN  SER B  77      17.770  27.217  -0.779  1.00 10.00      B   
ATOM   2204  CA  SER B  77      17.359  26.512   1.177  1.00 10.00      B   
ATOM   2205  CB  SER B  77      15.884  26.712   0.837  1.00 10.00      B   
ATOM   2206  OG  SER B  77      15.632  26.358  -0.512  1.00 10.00      B   
ATOM   2207  HG  SER B  77      15.746  27.136  -1.076  1.00 10.00      B   
ATOM   2208  C   SER B  77      17.628  25.050   1.522  1.00 10.00      B   
ATOM   2209  O   SER B  77      17.748  24.685   2.694  1.00 10.00      B   
ATOM   2210  N   ASP B  78      17.743  24.227   0.489  1.00 10.00      B   
ATOM   2211  HN  ASP B  78      17.653  24.588  -0.417  1.00 10.00      B   
ATOM   2212  CA  ASP B  78      17.998  22.803   0.660  1.00 10.00      B   
ATOM   2213  CB  ASP B  78      17.983  22.104  -0.699  1.00 10.00      B   
ATOM   2214  CG  ASP B  78      18.165  20.604  -0.598  1.00 10.00      B   
ATOM   2215  OD1 ASP B  78      17.240  19.919  -0.112  1.00 10.00      B   
ATOM   2216  OD2 ASP B  78      19.222  20.099  -1.031  1.00 10.00      B   
ATOM   2217  C   ASP B  78      19.334  22.569   1.358  1.00 10.00      B   
ATOM   2218  O   ASP B  78      19.470  21.653   2.170  1.00 10.00      B   
ATOM   2219  N   PHE B  79      20.308  23.422   1.052  1.00 10.00      B   
ATOM   2220  HN  PHE B  79      20.129  24.136   0.402  1.00 10.00      B   
ATOM   2221  CA  PHE B  79      21.636  23.322   1.642  1.00 10.00      B   
ATOM   2222  CB  PHE B  79      22.582  24.351   1.017  1.00 10.00      B   
ATOM   2223  CG  PHE B  79      24.033  24.137   1.348  1.00 10.00      B   
ATOM   2224  CD1 PHE B  79      24.830  23.342   0.540  1.00 10.00      B   
ATOM   2225  CD2 PHE B  79      24.603  24.734   2.465  1.00 10.00      B   
ATOM   2226  CE1 PHE B  79      26.164  23.145   0.838  1.00 10.00      B   
ATOM   2227  CE2 PHE B  79      25.935  24.540   2.769  1.00 10.00      B   
ATOM   2228  CZ  PHE B  79      26.716  23.745   1.953  1.00 10.00      B   
ATOM   2229  C   PHE B  79      21.585  23.500   3.158  1.00 10.00      B   
ATOM   2230  O   PHE B  79      22.053  22.643   3.907  1.00 10.00      B   
ATOM   2231  N   PHE B  80      21.002  24.604   3.607  1.00 10.00      B   
ATOM   2232  HN  PHE B  80      20.626  25.246   2.966  1.00 10.00      B   
ATOM   2233  CA  PHE B  80      20.907  24.881   5.034  1.00 10.00      B   
ATOM   2234  CB  PHE B  80      20.523  26.337   5.301  1.00 10.00      B   
ATOM   2235  CG  PHE B  80      21.698  27.278   5.279  1.00 10.00      B   
ATOM   2236  CD1 PHE B  80      21.592  28.533   4.703  1.00 10.00      B   
ATOM   2237  CD2 PHE B  80      22.908  26.909   5.843  1.00 10.00      B   
ATOM   2238  CE1 PHE B  80      22.670  29.399   4.682  1.00 10.00      B   
ATOM   2239  CE2 PHE B  80      23.990  27.769   5.826  1.00 10.00      B   
ATOM   2240  CZ  PHE B  80      23.870  29.017   5.248  1.00 10.00      B   
ATOM   2241  C   PHE B  80      19.967  23.916   5.744  1.00 10.00      B   
ATOM   2242  O   PHE B  80      20.167  23.600   6.919  1.00 10.00      B   
ATOM   2243  N   SER B  81      18.949  23.445   5.031  1.00 10.00      B   
ATOM   2244  HN  SER B  81      18.828  23.752   4.106  1.00 10.00      B   
ATOM   2245  CA  SER B  81      17.998  22.500   5.595  1.00 10.00      B   
ATOM   2246  CB  SER B  81      16.896  22.174   4.578  1.00 10.00      B   
ATOM   2247  OG  SER B  81      15.922  21.291   5.121  1.00 10.00      B   
ATOM   2248  HG  SER B  81      15.853  21.440   6.086  1.00 10.00      B   
ATOM   2249  C   SER B  81      18.727  21.227   6.019  1.00 10.00      B   
ATOM   2250  O   SER B  81      18.520  20.714   7.120  1.00 10.00      B   
ATOM   2251  N   LYS B  82      19.612  20.747   5.152  1.00 10.00      B   
ATOM   2252  HN  LYS B  82      19.743  21.209   4.295  1.00 10.00      B   
ATOM   2253  CA  LYS B  82      20.382  19.544   5.434  1.00 10.00      B   
ATOM   2254  CB  LYS B  82      21.054  19.033   4.161  1.00 10.00      B   
ATOM   2255  CG  LYS B  82      20.099  18.323   3.217  1.00 10.00      B   
ATOM   2256  CD  LYS B  82      20.664  18.235   1.813  1.00 10.00      B   
ATOM   2257  CE  LYS B  82      19.749  17.426   0.913  1.00 10.00      B   
ATOM   2258  NZ  LYS B  82      20.043  17.646  -0.526  1.00 10.00      B   
ATOM   2259  HZ1 LYS B  82      19.866  18.647  -0.778  1.00 10.00      B   
ATOM   2260  HZ2 LYS B  82      19.430  17.042  -1.108  1.00 10.00      B   
ATOM   2261  HZ3 LYS B  82      21.036  17.418  -0.732  1.00 10.00      B   
ATOM   2262  C   LYS B  82      21.417  19.796   6.526  1.00 10.00      B   
ATOM   2263  O   LYS B  82      21.910  18.861   7.160  1.00 10.00      B   
ATOM   2264  N   MET B  83      21.728  21.065   6.755  1.00 10.00      B   
ATOM   2265  HN  MET B  83      21.289  21.766   6.227  1.00 10.00      B   
ATOM   2266  CA  MET B  83      22.699  21.443   7.775  1.00 10.00      B   
ATOM   2267  CB  MET B  83      23.560  22.625   7.320  1.00 10.00      B   
ATOM   2268  CG  MET B  83      24.457  22.328   6.124  1.00 10.00      B   
ATOM   2269  SD  MET B  83      25.373  20.777   6.280  1.00 10.00      B   
ATOM   2270  CE  MET B  83      26.342  21.089   7.754  1.00 10.00      B   
ATOM   2271  C   MET B  83      22.011  21.758   9.102  1.00 10.00      B   
ATOM   2272  O   MET B  83      22.600  22.390   9.982  1.00 10.00      B   
ATOM   2273  N   GLU B  84      20.754  21.328   9.216  1.00 10.00      B   
ATOM   2274  HN  GLU B  84      20.344  20.871   8.451  1.00 10.00      B   
ATOM   2275  CA  GLU B  84      19.951  21.516  10.428  1.00 10.00      B   
ATOM   2276  CB  GLU B  84      20.614  20.852  11.639  1.00 10.00      B   
ATOM   2277  CG  GLU B  84      20.860  19.361  11.482  1.00 10.00      B   
ATOM   2278  CD  GLU B  84      21.300  18.711  12.777  1.00 10.00      B   
ATOM   2279  OE1 GLU B  84      20.524  18.754  13.758  1.00 10.00      B   
ATOM   2280  OE2 GLU B  84      22.416  18.144  12.819  1.00 10.00      B   
ATOM   2281  C   GLU B  84      19.649  22.987  10.718  1.00 10.00      B   
ATOM   2282  O   GLU B  84      19.314  23.351  11.847  1.00 10.00      B   
ATOM   2283  N   MET B  85      19.739  23.822   9.696  1.00 10.00      B   
ATOM   2284  HN  MET B  85      19.974  23.469   8.808  1.00 10.00      B   
ATOM   2285  CA  MET B  85      19.485  25.248   9.848  1.00 10.00      B   
ATOM   2286  CB  MET B  85      20.685  26.063   9.359  1.00 10.00      B   
ATOM   2287  CG  MET B  85      21.932  25.889  10.212  1.00 10.00      B   
ATOM   2288  SD  MET B  85      23.402  26.622   9.472  1.00 10.00      B   
ATOM   2289  CE  MET B  85      22.966  28.359   9.513  1.00 10.00      B   
ATOM   2290  C   MET B  85      18.213  25.656   9.110  1.00 10.00      B   
ATOM   2291  O   MET B  85      18.251  26.425   8.145  1.00 10.00      B   
ATOM   2292  N   GLU B  86      17.087  25.130   9.581  1.00 10.00      B   
ATOM   2293  HN  GLU B  86      17.135  24.534  10.358  1.00 10.00      B   
ATOM   2294  CA  GLU B  86      15.784  25.406   8.984  1.00 10.00      B   
ATOM   2295  CB  GLU B  86      14.691  24.615   9.703  1.00 10.00      B   
ATOM   2296  CG  GLU B  86      14.750  23.117   9.464  1.00 10.00      B   
ATOM   2297  CD  GLU B  86      14.601  22.757   8.003  1.00 10.00      B   
ATOM   2298  OE1 GLU B  86      13.828  23.437   7.291  1.00 10.00      B   
ATOM   2299  OE2 GLU B  86      15.252  21.792   7.557  1.00 10.00      B   
ATOM   2300  C   GLU B  86      15.448  26.893   9.010  1.00 10.00      B   
ATOM   2301  O   GLU B  86      14.757  27.397   8.122  1.00 10.00      B   
ATOM   2302  N   LYS B  87      15.938  27.580  10.032  1.00 10.00      B   
ATOM   2303  HN  LYS B  87      16.478  27.109  10.702  1.00 10.00      B   
ATOM   2304  CA  LYS B  87      15.703  29.010  10.197  1.00 10.00      B   
ATOM   2305  CB  LYS B  87      16.415  29.496  11.464  1.00 10.00      B   
ATOM   2306  CG  LYS B  87      16.398  30.999  11.684  1.00 10.00      B   
ATOM   2307  CD  LYS B  87      17.243  31.369  12.894  1.00 10.00      B   
ATOM   2308  CE  LYS B  87      17.415  32.872  13.029  1.00 10.00      B   
ATOM   2309  NZ  LYS B  87      18.101  33.473  11.853  1.00 10.00      B   
ATOM   2310  HZ1 LYS B  87      18.722  34.248  12.163  1.00 10.00      B   
ATOM   2311  HZ2 LYS B  87      17.402  33.853  11.185  1.00 10.00      B   
ATOM   2312  HZ3 LYS B  87      18.682  32.753  11.362  1.00 10.00      B   
ATOM   2313  C   LYS B  87      16.196  29.783   8.976  1.00 10.00      B   
ATOM   2314  O   LYS B  87      15.444  30.537   8.356  1.00 10.00      B   
ATOM   2315  N   GLU B  88      17.457  29.576   8.625  1.00 10.00      B   
ATOM   2316  HN  GLU B  88      18.009  28.962   9.158  1.00 10.00      B   
ATOM   2317  CA  GLU B  88      18.054  30.250   7.480  1.00 10.00      B   
ATOM   2318  CB  GLU B  88      19.569  30.037   7.448  1.00 10.00      B   
ATOM   2319  CG  GLU B  88      20.357  30.980   8.347  1.00 10.00      B   
ATOM   2320  CD  GLU B  88      19.948  30.888   9.802  1.00 10.00      B   
ATOM   2321  OE1 GLU B  88      19.768  29.760  10.302  1.00 10.00      B   
ATOM   2322  OE2 GLU B  88      19.812  31.947  10.454  1.00 10.00      B   
ATOM   2323  C   GLU B  88      17.431  29.786   6.170  1.00 10.00      B   
ATOM   2324  O   GLU B  88      17.398  30.537   5.196  1.00 10.00      B   
ATOM   2325  N   SER B  89      16.926  28.556   6.158  1.00 10.00      B   
ATOM   2326  HN  SER B  89      16.969  28.015   6.975  1.00 10.00      B   
ATOM   2327  CA  SER B  89      16.302  27.997   4.962  1.00 10.00      B   
ATOM   2328  CB  SER B  89      15.954  26.522   5.176  1.00 10.00      B   
ATOM   2329  OG  SER B  89      17.054  25.806   5.719  1.00 10.00      B   
ATOM   2330  HG  SER B  89      17.604  26.400   6.239  1.00 10.00      B   
ATOM   2331  C   SER B  89      15.052  28.789   4.577  1.00 10.00      B   
ATOM   2332  O   SER B  89      14.796  29.037   3.398  1.00 10.00      B   
ATOM   2333  N   SER B  90      14.286  29.196   5.584  1.00 10.00      B   
ATOM   2334  HN  SER B  90      14.550  28.981   6.506  1.00 10.00      B   
ATOM   2335  CA  SER B  90      13.073  29.963   5.354  1.00 10.00      B   
ATOM   2336  CB  SER B  90      12.181  29.919   6.598  1.00 10.00      B   
ATOM   2337  OG  SER B  90      11.990  28.582   7.039  1.00 10.00      B   
ATOM   2338  HG  SER B  90      12.370  27.973   6.393  1.00 10.00      B   
ATOM   2339  C   SER B  90      13.413  31.408   4.999  1.00 10.00      B   
ATOM   2340  O   SER B  90      12.715  32.047   4.209  1.00 10.00      B   
ATOM   2341  N   LEU B  91      14.511  31.901   5.567  1.00 10.00      B   
ATOM   2342  HN  LEU B  91      15.033  31.326   6.168  1.00 10.00      B   
ATOM   2343  CA  LEU B  91      14.961  33.268   5.331  1.00 10.00      B   
ATOM   2344  CB  LEU B  91      16.198  33.590   6.173  1.00 10.00      B   
ATOM   2345  CG  LEU B  91      15.960  33.783   7.672  1.00 10.00      B   
ATOM   2346  CD1 LEU B  91      17.278  33.990   8.400  1.00 10.00      B   
ATOM   2347  CD2 LEU B  91      15.021  34.954   7.915  1.00 10.00      B   
ATOM   2348  C   LEU B  91      15.242  33.537   3.856  1.00 10.00      B   
ATOM   2349  O   LEU B  91      15.009  34.644   3.373  1.00 10.00      B   
ATOM   2350  N   VAL B  92      15.737  32.527   3.147  1.00 10.00      B   
ATOM   2351  HN  VAL B  92      15.904  31.666   3.590  1.00 10.00      B   
ATOM   2352  CA  VAL B  92      16.042  32.672   1.727  1.00 10.00      B   
ATOM   2353  CB  VAL B  92      16.662  31.390   1.131  1.00 10.00      B   
ATOM   2354  CG1 VAL B  92      17.208  31.659  -0.263  1.00 10.00      B   
ATOM   2355  CG2 VAL B  92      17.762  30.860   2.035  1.00 10.00      B   
ATOM   2356  C   VAL B  92      14.792  33.056   0.942  1.00 10.00      B   
ATOM   2357  O   VAL B  92      14.839  33.908   0.055  1.00 10.00      B   
ATOM   2358  N   TYR B  93      13.671  32.440   1.294  1.00 10.00      B   
ATOM   2359  HN  TYR B  93      13.695  31.783   2.023  1.00 10.00      B   
ATOM   2360  CA  TYR B  93      12.405  32.719   0.630  1.00 10.00      B   
ATOM   2361  CB  TYR B  93      11.422  31.565   0.836  1.00 10.00      B   
ATOM   2362  CG  TYR B  93      11.744  30.313   0.051  1.00 10.00      B   
ATOM   2363  CD1 TYR B  93      12.500  29.291   0.613  1.00 10.00      B   
ATOM   2364  CD2 TYR B  93      11.277  30.143  -1.248  1.00 10.00      B   
ATOM   2365  CE1 TYR B  93      12.780  28.139  -0.094  1.00 10.00      B   
ATOM   2366  CE2 TYR B  93      11.558  28.993  -1.963  1.00 10.00      B   
ATOM   2367  CZ  TYR B  93      12.308  27.994  -1.381  1.00 10.00      B   
ATOM   2368  OH  TYR B  93      12.580  26.839  -2.082  1.00 10.00      B   
ATOM   2369  HH  TYR B  93      12.608  27.032  -3.026  1.00 10.00      B   
ATOM   2370  C   TYR B  93      11.790  34.006   1.160  1.00 10.00      B   
ATOM   2371  O   TYR B  93      11.404  34.881   0.389  1.00 10.00      B   
ATOM   2372  N   GLU B  94      11.722  34.117   2.484  1.00 10.00      B   
ATOM   2373  HN  GLU B  94      12.072  33.387   3.041  1.00 10.00      B   
ATOM   2374  CA  GLU B  94      11.143  35.286   3.137  1.00 10.00      B   
ATOM   2375  CB  GLU B  94      11.222  35.155   4.659  1.00 10.00      B   
ATOM   2376  CG  GLU B  94      10.224  34.174   5.253  1.00 10.00      B   
ATOM   2377  CD  GLU B  94       9.975  34.432   6.723  1.00 10.00      B   
ATOM   2378  OE1 GLU B  94      10.187  33.517   7.544  1.00 10.00      B   
ATOM   2379  OE2 GLU B  94       9.564  35.561   7.067  1.00 10.00      B   
ATOM   2380  C   GLU B  94      11.807  36.585   2.687  1.00 10.00      B   
ATOM   2381  O   GLU B  94      11.126  37.555   2.354  1.00 10.00      B   
ATOM   2382  N   ASN B  95      13.134  36.592   2.662  1.00 10.00      B   
ATOM   2383  HN  ASN B  95      13.625  35.777   2.915  1.00 10.00      B   
ATOM   2384  CA  ASN B  95      13.881  37.781   2.261  1.00 10.00      B   
ATOM   2385  CB  ASN B  95      15.380  37.595   2.499  1.00 10.00      B   
ATOM   2386  CG  ASN B  95      16.014  38.800   3.168  1.00 10.00      B   
ATOM   2387  OD1 ASN B  95      15.546  39.928   3.018  1.00 10.00      B   
ATOM   2388  ND2 ASN B  95      17.078  38.567   3.920  1.00 10.00      B   
ATOM   2389 HD21 ASN B  95      17.395  37.643   4.005  1.00 10.00      B   
ATOM   2390 HD22 ASN B  95      17.512  39.331   4.357  1.00 10.00      B   
ATOM   2391  C   ASN B  95      13.618  38.127   0.801  1.00 10.00      B   
ATOM   2392  O   ASN B  95      13.510  39.298   0.439  1.00 10.00      B   
ATOM   2393  N   ALA B  96      13.497  37.097  -0.027  1.00 10.00      B   
ATOM   2394  HN  ALA B  96      13.580  36.187   0.327  1.00 10.00      B   
ATOM   2395  CA  ALA B  96      13.238  37.284  -1.446  1.00 10.00      B   
ATOM   2396  CB  ALA B  96      13.378  35.967  -2.191  1.00 10.00      B   
ATOM   2397  C   ALA B  96      11.854  37.884  -1.668  1.00 10.00      B   
ATOM   2398  O   ALA B  96      11.679  38.757  -2.512  1.00 10.00      B   
ATOM   2399  N   ILE B  97      10.878  37.419  -0.896  1.00 10.00      B   
ATOM   2400  HN  ILE B  97      11.081  36.716  -0.241  1.00 10.00      B   
ATOM   2401  CA  ILE B  97       9.509  37.918  -1.002  1.00 10.00      B   
ATOM   2402  CB  ILE B  97       8.541  37.110  -0.105  1.00 10.00      B   
ATOM   2403  CG1 ILE B  97       8.509  35.645  -0.550  1.00 10.00      B   
ATOM   2404  CG2 ILE B  97       7.137  37.704  -0.144  1.00 10.00      B   
ATOM   2405  CD1 ILE B  97       7.805  34.718   0.420  1.00 10.00      B   
ATOM   2406  C   ILE B  97       9.445  39.400  -0.631  1.00 10.00      B   
ATOM   2407  O   ILE B  97       8.696  40.173  -1.230  1.00 10.00      B   
ATOM   2408  N   LYS B  98      10.255  39.794   0.346  1.00 10.00      B   
ATOM   2409  HN  LYS B  98      10.840  39.133   0.776  1.00 10.00      B   
ATOM   2410  CA  LYS B  98      10.295  41.180   0.795  1.00 10.00      B   
ATOM   2411  CB  LYS B  98      11.057  41.299   2.118  1.00 10.00      B   
ATOM   2412  CG  LYS B  98      10.433  40.542   3.279  1.00 10.00      B   
ATOM   2413  CD  LYS B  98      11.294  40.640   4.529  1.00 10.00      B   
ATOM   2414  CE  LYS B  98      10.748  39.767   5.648  1.00 10.00      B   
ATOM   2415  NZ  LYS B  98      11.582  39.861   6.877  1.00 10.00      B   
ATOM   2416  HZ1 LYS B  98      11.549  40.828   7.257  1.00 10.00      B   
ATOM   2417  HZ2 LYS B  98      12.572  39.620   6.662  1.00 10.00      B   
ATOM   2418  HZ3 LYS B  98      11.229  39.206   7.602  1.00 10.00      B   
ATOM   2419  C   LYS B  98      10.951  42.075  -0.253  1.00 10.00      B   
ATOM   2420  O   LYS B  98      10.552  43.226  -0.438  1.00 10.00      B   
ATOM   2421  N   LYS B  99      11.954  41.539  -0.936  1.00 10.00      B   
ATOM   2422  HN  LYS B  99      12.218  40.609  -0.749  1.00 10.00      B   
ATOM   2423  CA  LYS B  99      12.676  42.294  -1.957  1.00 10.00      B   
ATOM   2424  CB  LYS B  99      14.119  41.800  -2.079  1.00 10.00      B   
ATOM   2425  CG  LYS B  99      14.994  42.126  -0.879  1.00 10.00      B   
ATOM   2426  CD  LYS B  99      15.164  43.628  -0.716  1.00 10.00      B   
ATOM   2427  CE  LYS B  99      16.075  43.956   0.456  1.00 10.00      B   
ATOM   2428  NZ  LYS B  99      16.221  45.423   0.648  1.00 10.00      B   
ATOM   2429  HZ1 LYS B  99      15.287  45.857   0.801  1.00 10.00      B   
ATOM   2430  HZ2 LYS B  99      16.660  45.855  -0.193  1.00 10.00      B   
ATOM   2431  HZ3 LYS B  99      16.820  45.620   1.475  1.00 10.00      B   
ATOM   2432  C   LYS B  99      11.980  42.231  -3.314  1.00 10.00      B   
ATOM   2433  O   LYS B  99      12.224  43.070  -4.186  1.00 10.00      B   
ATOM   2434  N   TYR B 100      11.121  41.235  -3.485  1.00 10.00      B   
ATOM   2435  HN  TYR B 100      10.980  40.596  -2.753  1.00 10.00      B   
ATOM   2436  CA  TYR B 100      10.388  41.051  -4.730  1.00 10.00      B   
ATOM   2437  CB  TYR B 100      11.085  39.996  -5.590  1.00 10.00      B   
ATOM   2438  CG  TYR B 100      11.378  40.438  -7.006  1.00 10.00      B   
ATOM   2439  CD1 TYR B 100      11.669  41.763  -7.302  1.00 10.00      B   
ATOM   2440  CD2 TYR B 100      11.370  39.521  -8.047  1.00 10.00      B   
ATOM   2441  CE1 TYR B 100      11.943  42.160  -8.596  1.00 10.00      B   
ATOM   2442  CE2 TYR B 100      11.641  39.909  -9.343  1.00 10.00      B   
ATOM   2443  CZ  TYR B 100      11.927  41.228  -9.612  1.00 10.00      B   
ATOM   2444  OH  TYR B 100      12.198  41.616 -10.904  1.00 10.00      B   
ATOM   2445  HH  TYR B 100      13.154  41.602 -11.046  1.00 10.00      B   
ATOM   2446  C   TYR B 100       8.943  40.627  -4.450  1.00 10.00      B   
ATOM   2447  O   TYR B 100       8.582  39.462  -4.623  1.00 10.00      B   
ATOM   2448  N   PRO B 101       8.087  41.578  -4.034  1.00 10.00      B   
ATOM   2449  CA  PRO B 101       6.681  41.294  -3.719  1.00 10.00      B   
ATOM   2450  CB  PRO B 101       6.177  42.603  -3.106  1.00 10.00      B   
ATOM   2451  CG  PRO B 101       7.073  43.650  -3.671  1.00 10.00      B   
ATOM   2452  CD  PRO B 101       8.418  43.001  -3.838  1.00 10.00      B   
ATOM   2453  C   PRO B 101       5.873  40.944  -4.966  1.00 10.00      B   
ATOM   2454  O   PRO B 101       4.745  40.462  -4.876  1.00 10.00      B   
ATOM   2455  N   VAL B 102       6.460  41.179  -6.129  1.00 10.00      B   
ATOM   2456  HN  VAL B 102       7.362  41.564  -6.139  1.00 10.00      B   
ATOM   2457  CA  VAL B 102       5.798  40.883  -7.389  1.00 10.00      B   
ATOM   2458  CB  VAL B 102       6.311  41.783  -8.533  1.00 10.00      B   
ATOM   2459  CG1 VAL B 102       5.930  43.234  -8.278  1.00 10.00      B   
ATOM   2460  CG2 VAL B 102       7.819  41.642  -8.701  1.00 10.00      B   
ATOM   2461  C   VAL B 102       5.978  39.417  -7.777  1.00 10.00      B   
ATOM   2462  O   VAL B 102       5.375  38.941  -8.736  1.00 10.00      B   
ATOM   2463  N   SER B 103       6.799  38.703  -7.017  1.00 10.00      B   
ATOM   2464  HN  SER B 103       7.250  39.135  -6.260  1.00 10.00      B   
ATOM   2465  CA  SER B 103       7.056  37.296  -7.285  1.00 10.00      B   
ATOM   2466  CB  SER B 103       8.540  37.078  -7.582  1.00 10.00      B   
ATOM   2467  OG  SER B 103       8.921  37.729  -8.782  1.00 10.00      B   
ATOM   2468  HG  SER B 103       9.279  37.075  -9.393  1.00 10.00      B   
ATOM   2469  C   SER B 103       6.617  36.412  -6.123  1.00 10.00      B   
ATOM   2470  O   SER B 103       7.023  35.255  -6.032  1.00 10.00      B   
ATOM   2471  N   THR B 104       5.773  36.956  -5.252  1.00 10.00      B   
ATOM   2472  HN  THR B 104       5.473  37.876  -5.392  1.00 10.00      B   
ATOM   2473  CA  THR B 104       5.285  36.221  -4.089  1.00 10.00      B   
ATOM   2474  CB  THR B 104       4.279  37.053  -3.271  1.00 10.00      B   
ATOM   2475  OG1 THR B 104       4.771  38.392  -3.112  1.00 10.00      B   
ATOM   2476  HG1 THR B 104       4.439  38.942  -3.833  1.00 10.00      B   
ATOM   2477  CG2 THR B 104       4.063  36.432  -1.898  1.00 10.00      B   
ATOM   2478  C   THR B 104       4.636  34.896  -4.487  1.00 10.00      B   
ATOM   2479  O   THR B 104       4.878  33.867  -3.858  1.00 10.00      B   
ATOM   2480  N   GLU B 105       3.829  34.926  -5.542  1.00 10.00      B   
ATOM   2481  HN  GLU B 105       3.683  35.777  -6.009  1.00 10.00      B   
ATOM   2482  CA  GLU B 105       3.143  33.730  -6.018  1.00 10.00      B   
ATOM   2483  CB  GLU B 105       2.221  34.075  -7.189  1.00 10.00      B   
ATOM   2484  CG  GLU B 105       1.183  33.008  -7.499  1.00 10.00      B   
ATOM   2485  CD  GLU B 105       0.383  33.323  -8.745  1.00 10.00      B   
ATOM   2486  OE1 GLU B 105      -0.595  34.097  -8.656  1.00 10.00      B   
ATOM   2487  OE2 GLU B 105       0.724  32.794  -9.824  1.00 10.00      B   
ATOM   2488  C   GLU B 105       4.138  32.647  -6.430  1.00 10.00      B   
ATOM   2489  O   GLU B 105       4.097  31.524  -5.924  1.00 10.00      B   
ATOM   2490  N   THR B 106       5.042  32.997  -7.335  1.00 10.00      B   
ATOM   2491  HN  THR B 106       5.032  33.913  -7.689  1.00 10.00      B   
ATOM   2492  CA  THR B 106       6.046  32.063  -7.825  1.00 10.00      B   
ATOM   2493  CB  THR B 106       6.926  32.726  -8.901  1.00 10.00      B   
ATOM   2494  OG1 THR B 106       6.121  33.618  -9.688  1.00 10.00      B   
ATOM   2495  HG1 THR B 106       5.326  33.156  -9.986  1.00 10.00      B   
ATOM   2496  CG2 THR B 106       7.547  31.674  -9.808  1.00 10.00      B   
ATOM   2497  C   THR B 106       6.935  31.552  -6.690  1.00 10.00      B   
ATOM   2498  O   THR B 106       7.207  30.354  -6.593  1.00 10.00      B   
ATOM   2499  N   LEU B 107       7.363  32.461  -5.824  1.00 10.00      B   
ATOM   2500  HN  LEU B 107       7.087  33.397  -5.938  1.00 10.00      B   
ATOM   2501  CA  LEU B 107       8.229  32.106  -4.707  1.00 10.00      B   
ATOM   2502  CB  LEU B 107       8.721  33.354  -3.972  1.00 10.00      B   
ATOM   2503  CG  LEU B 107       9.688  34.250  -4.751  1.00 10.00      B   
ATOM   2504  CD1 LEU B 107       9.983  35.527  -3.980  1.00 10.00      B   
ATOM   2505  CD2 LEU B 107      10.974  33.506  -5.071  1.00 10.00      B   
ATOM   2506  C   LEU B 107       7.552  31.133  -3.748  1.00 10.00      B   
ATOM   2507  O   LEU B 107       8.151  30.137  -3.350  1.00 10.00      B   
ATOM   2508  N   CYS B 108       6.303  31.409  -3.395  1.00 10.00      B   
ATOM   2509  HN  CYS B 108       5.867  32.217  -3.749  1.00 10.00      B   
ATOM   2510  CA  CYS B 108       5.564  30.541  -2.487  1.00 10.00      B   
ATOM   2511  CB  CYS B 108       4.254  31.191  -2.041  1.00 10.00      B   
ATOM   2512  SG  CYS B 108       4.469  32.730  -1.116  1.00 10.00      B   
ATOM   2513  HG  CYS B 108       4.698  33.696  -1.996  1.00 10.00      B   
ATOM   2514  C   CYS B 108       5.307  29.176  -3.118  1.00 10.00      B   
ATOM   2515  O   CYS B 108       5.400  28.148  -2.447  1.00 10.00      B   
ATOM   2516  N   LEU B 109       4.995  29.165  -4.412  1.00 10.00      B   
ATOM   2517  HN  LEU B 109       4.918  30.018  -4.897  1.00 10.00      B   
ATOM   2518  CA  LEU B 109       4.750  27.915  -5.121  1.00 10.00      B   
ATOM   2519  CB  LEU B 109       4.297  28.179  -6.559  1.00 10.00      B   
ATOM   2520  CG  LEU B 109       2.878  28.729  -6.731  1.00 10.00      B   
ATOM   2521  CD1 LEU B 109       2.580  28.985  -8.199  1.00 10.00      B   
ATOM   2522  CD2 LEU B 109       1.850  27.779  -6.132  1.00 10.00      B   
ATOM   2523  C   LEU B 109       6.007  27.053  -5.108  1.00 10.00      B   
ATOM   2524  O   LEU B 109       5.951  25.861  -4.815  1.00 10.00      B   
ATOM   2525  N   SER B 110       7.140  27.674  -5.411  1.00 10.00      B   
ATOM   2526  HN  SER B 110       7.113  28.629  -5.646  1.00 10.00      B   
ATOM   2527  CA  SER B 110       8.418  26.978  -5.411  1.00 10.00      B   
ATOM   2528  CB  SER B 110       9.522  27.905  -5.939  1.00 10.00      B   
ATOM   2529  OG  SER B 110      10.819  27.416  -5.637  1.00 10.00      B   
ATOM   2530  HG  SER B 110      11.059  26.709  -6.261  1.00 10.00      B   
ATOM   2531  C   SER B 110       8.740  26.490  -4.000  1.00 10.00      B   
ATOM   2532  O   SER B 110       9.213  25.367  -3.812  1.00 10.00      B   
ATOM   2533  N   TRP B 111       8.457  27.336  -3.013  1.00 10.00      B   
ATOM   2534  HN  TRP B 111       8.084  28.219  -3.234  1.00 10.00      B   
ATOM   2535  CA  TRP B 111       8.697  27.003  -1.614  1.00 10.00      B   
ATOM   2536  CB  TRP B 111       8.277  28.177  -0.717  1.00 10.00      B   
ATOM   2537  CG  TRP B 111       8.795  28.109   0.691  1.00 10.00      B   
ATOM   2538  CD1 TRP B 111       9.522  27.102   1.258  1.00 10.00      B   
ATOM   2539  CD2 TRP B 111       8.614  29.095   1.716  1.00 10.00      B   
ATOM   2540  NE1 TRP B 111       9.807  27.400   2.568  1.00 10.00      B   
ATOM   2541  HE1 TRP B 111      10.320  26.833   3.184  1.00 10.00      B   
ATOM   2542  CE2 TRP B 111       9.261  28.620   2.874  1.00 10.00      B   
ATOM   2543  CE3 TRP B 111       7.972  30.336   1.766  1.00 10.00      B   
ATOM   2544  CZ2 TRP B 111       9.281  29.338   4.066  1.00 10.00      B   
ATOM   2545  CZ3 TRP B 111       7.993  31.047   2.950  1.00 10.00      B   
ATOM   2546  CH2 TRP B 111       8.645  30.547   4.085  1.00 10.00      B   
ATOM   2547  C   TRP B 111       7.913  25.756  -1.233  1.00 10.00      B   
ATOM   2548  O   TRP B 111       8.492  24.755  -0.818  1.00 10.00      B   
ATOM   2549  N   PHE B 112       6.598  25.815  -1.422  1.00 10.00      B   
ATOM   2550  HN  PHE B 112       6.207  26.635  -1.803  1.00 10.00      B   
ATOM   2551  CA  PHE B 112       5.720  24.702  -1.088  1.00 10.00      B   
ATOM   2552  CB  PHE B 112       4.261  25.062  -1.372  1.00 10.00      B   
ATOM   2553  CG  PHE B 112       3.272  24.129  -0.734  1.00 10.00      B   
ATOM   2554  CD1 PHE B 112       3.237  23.967   0.641  1.00 10.00      B   
ATOM   2555  CD2 PHE B 112       2.371  23.416  -1.508  1.00 10.00      B   
ATOM   2556  CE1 PHE B 112       2.327  23.114   1.232  1.00 10.00      B   
ATOM   2557  CE2 PHE B 112       1.459  22.561  -0.925  1.00 10.00      B   
ATOM   2558  CZ  PHE B 112       1.436  22.410   0.447  1.00 10.00      B   
ATOM   2559  C   PHE B 112       6.115  23.429  -1.833  1.00 10.00      B   
ATOM   2560  O   PHE B 112       6.192  22.355  -1.236  1.00 10.00      B   
ATOM   2561  N   ASP B 113       6.393  23.567  -3.125  1.00 10.00      B   
ATOM   2562  HN  ASP B 113       6.332  24.462  -3.530  1.00 10.00      B   
ATOM   2563  CA  ASP B 113       6.777  22.434  -3.970  1.00 10.00      B   
ATOM   2564  CB  ASP B 113       6.993  22.891  -5.417  1.00 10.00      B   
ATOM   2565  CG  ASP B 113       7.439  21.768  -6.334  1.00 10.00      B   
ATOM   2566  OD1 ASP B 113       8.622  21.757  -6.737  1.00 10.00      B   
ATOM   2567  OD2 ASP B 113       6.607  20.895  -6.662  1.00 10.00      B   
ATOM   2568  C   ASP B 113       8.027  21.722  -3.453  1.00 10.00      B   
ATOM   2569  O   ASP B 113       8.168  20.509  -3.606  1.00 10.00      B   
ATOM   2570  N   ASN B 114       8.923  22.470  -2.826  1.00 10.00      B   
ATOM   2571  HN  ASN B 114       8.751  23.431  -2.711  1.00 10.00      B   
ATOM   2572  CA  ASN B 114      10.158  21.897  -2.304  1.00 10.00      B   
ATOM   2573  CB  ASN B 114      11.326  22.872  -2.469  1.00 10.00      B   
ATOM   2574  CG  ASN B 114      11.835  22.952  -3.895  1.00 10.00      B   
ATOM   2575  OD1 ASN B 114      12.722  22.199  -4.295  1.00 10.00      B   
ATOM   2576  ND2 ASN B 114      11.275  23.861  -4.675  1.00 10.00      B   
ATOM   2577 HD21 ASN B 114      10.562  24.428  -4.294  1.00 10.00      B   
ATOM   2578 HD22 ASN B 114      11.597  23.945  -5.602  1.00 10.00      B   
ATOM   2579  C   ASN B 114      10.023  21.476  -0.844  1.00 10.00      B   
ATOM   2580  O   ASN B 114      10.794  20.647  -0.355  1.00 10.00      B   
ATOM   2581  N   SER B 115       9.046  22.039  -0.148  1.00 10.00      B   
ATOM   2582  HN  SER B 115       8.468  22.703  -0.583  1.00 10.00      B   
ATOM   2583  CA  SER B 115       8.832  21.720   1.257  1.00 10.00      B   
ATOM   2584  CB  SER B 115       8.306  22.946   2.007  1.00 10.00      B   
ATOM   2585  OG  SER B 115       7.118  23.439   1.410  1.00 10.00      B   
ATOM   2586  HG  SER B 115       6.748  22.769   0.828  1.00 10.00      B   
ATOM   2587  C   SER B 115       7.883  20.540   1.449  1.00 10.00      B   
ATOM   2588  O   SER B 115       7.685  20.085   2.568  1.00 10.00      B   
ATOM   2589  N   ILE B 116       7.303  20.045   0.358  1.00 10.00      B   
ATOM   2590  HN  ILE B 116       7.505  20.442  -0.514  1.00 10.00      B   
ATOM   2591  CA  ILE B 116       6.365  18.925   0.434  1.00 10.00      B   
ATOM   2592  CB  ILE B 116       5.724  18.606  -0.936  1.00 10.00      B   
ATOM   2593  CG1 ILE B 116       4.712  19.699  -1.294  1.00 10.00      B   
ATOM   2594  CG2 ILE B 116       5.046  17.242  -0.921  1.00 10.00      B   
ATOM   2595  CD1 ILE B 116       4.350  19.757  -2.761  1.00 10.00      B   
ATOM   2596  C   ILE B 116       7.001  17.676   1.048  1.00 10.00      B   
ATOM   2597  O   ILE B 116       6.402  17.029   1.907  1.00 10.00      B   
ATOM   2598  N   GLU B 117       8.214  17.346   0.613  1.00 10.00      B   
ATOM   2599  HN  GLU B 117       8.633  17.886  -0.092  1.00 10.00      B   
ATOM   2600  CA  GLU B 117       8.925  16.179   1.135  1.00 10.00      B   
ATOM   2601  CB  GLU B 117      10.204  15.909   0.339  1.00 10.00      B   
ATOM   2602  CG  GLU B 117       9.964  15.297  -1.034  1.00 10.00      B   
ATOM   2603  CD  GLU B 117       9.909  16.328  -2.142  1.00 10.00      B   
ATOM   2604  OE1 GLU B 117       9.023  17.207  -2.105  1.00 10.00      B   
ATOM   2605  OE2 GLU B 117      10.747  16.254  -3.067  1.00 10.00      B   
ATOM   2606  C   GLU B 117       9.242  16.335   2.622  1.00 10.00      B   
ATOM   2607  O   GLU B 117       9.413  15.350   3.339  1.00 10.00      B   
ATOM   2608  N   LYS B 118       9.317  17.577   3.075  1.00 10.00      B   
ATOM   2609  HN  LYS B 118       9.156  18.318   2.454  1.00 10.00      B   
ATOM   2610  CA  LYS B 118       9.599  17.875   4.470  1.00 10.00      B   
ATOM   2611  CB  LYS B 118      10.661  18.976   4.569  1.00 10.00      B   
ATOM   2612  CG  LYS B 118      11.161  19.259   5.978  1.00 10.00      B   
ATOM   2613  CD  LYS B 118      12.392  20.153   5.954  1.00 10.00      B   
ATOM   2614  CE  LYS B 118      12.130  21.441   5.187  1.00 10.00      B   
ATOM   2615  NZ  LYS B 118      13.370  22.235   4.985  1.00 10.00      B   
ATOM   2616  HZ1 LYS B 118      13.619  22.745   5.866  1.00 10.00      B   
ATOM   2617  HZ2 LYS B 118      13.235  22.927   4.222  1.00 10.00      B   
ATOM   2618  HZ3 LYS B 118      14.161  21.607   4.732  1.00 10.00      B   
ATOM   2619  C   LYS B 118       8.305  18.302   5.157  1.00 10.00      B   
ATOM   2620  O   LYS B 118       8.025  19.492   5.301  1.00 10.00      B   
ATOM   2621  N   TYR B 119       7.512  17.312   5.553  1.00 10.00      B   
ATOM   2622  HN  TYR B 119       7.804  16.390   5.407  1.00 10.00      B   
ATOM   2623  CA  TYR B 119       6.224  17.551   6.195  1.00 10.00      B   
ATOM   2624  CB  TYR B 119       5.418  16.254   6.318  1.00 10.00      B   
ATOM   2625  CG  TYR B 119       4.941  15.723   4.985  1.00 10.00      B   
ATOM   2626  CD1 TYR B 119       5.571  14.644   4.375  1.00 10.00      B   
ATOM   2627  CD2 TYR B 119       3.867  16.309   4.329  1.00 10.00      B   
ATOM   2628  CE1 TYR B 119       5.147  14.169   3.147  1.00 10.00      B   
ATOM   2629  CE2 TYR B 119       3.434  15.839   3.105  1.00 10.00      B   
ATOM   2630  CZ  TYR B 119       4.076  14.770   2.518  1.00 10.00      B   
ATOM   2631  OH  TYR B 119       3.650  14.307   1.293  1.00 10.00      B   
ATOM   2632  HH  TYR B 119       3.492  15.057   0.707  1.00 10.00      B   
ATOM   2633  C   TYR B 119       6.337  18.266   7.539  1.00 10.00      B   
ATOM   2634  O   TYR B 119       6.364  17.635   8.600  1.00 10.00      B   
ATOM   2635  N   ASP B 120       6.410  19.584   7.474  1.00 10.00      B   
ATOM   2636  HN  ASP B 120       6.419  20.013   6.590  1.00 10.00      B   
ATOM   2637  CA  ASP B 120       6.495  20.421   8.660  1.00 10.00      B   
ATOM   2638  CB  ASP B 120       7.839  21.142   8.721  1.00 10.00      B   
ATOM   2639  CG  ASP B 120       8.031  21.887  10.026  1.00 10.00      B   
ATOM   2640  OD1 ASP B 120       7.522  23.020  10.152  1.00 10.00      B   
ATOM   2641  OD2 ASP B 120       8.698  21.340  10.933  1.00 10.00      B   
ATOM   2642  C   ASP B 120       5.358  21.429   8.630  1.00 10.00      B   
ATOM   2643  O   ASP B 120       5.335  22.336   7.793  1.00 10.00      B   
ATOM   2644  N   PHE B 121       4.413  21.255   9.537  1.00 10.00      B   
ATOM   2645  HN  PHE B 121       4.509  20.524  10.187  1.00 10.00      B   
ATOM   2646  CA  PHE B 121       3.238  22.114   9.611  1.00 10.00      B   
ATOM   2647  CB  PHE B 121       2.272  21.618  10.687  1.00 10.00      B   
ATOM   2648  CG  PHE B 121       1.897  20.170  10.545  1.00 10.00      B   
ATOM   2649  CD1 PHE B 121       1.822  19.352  11.659  1.00 10.00      B   
ATOM   2650  CD2 PHE B 121       1.622  19.626   9.302  1.00 10.00      B   
ATOM   2651  CE1 PHE B 121       1.480  18.020  11.539  1.00 10.00      B   
ATOM   2652  CE2 PHE B 121       1.280  18.295   9.173  1.00 10.00      B   
ATOM   2653  CZ  PHE B 121       1.208  17.489  10.293  1.00 10.00      B   
ATOM   2654  C   PHE B 121       3.586  23.586   9.824  1.00 10.00      B   
ATOM   2655  O   PHE B 121       2.901  24.472   9.305  1.00 10.00      B   
ATOM   2656  N   LYS B 122       4.648  23.849  10.574  1.00 10.00      B   
ATOM   2657  HN  LYS B 122       5.168  23.107  10.951  1.00 10.00      B   
ATOM   2658  CA  LYS B 122       5.067  25.220  10.839  1.00 10.00      B   
ATOM   2659  CB  LYS B 122       6.172  25.272  11.893  1.00 10.00      B   
ATOM   2660  CG  LYS B 122       5.700  24.961  13.300  1.00 10.00      B   
ATOM   2661  CD  LYS B 122       6.657  25.531  14.331  1.00 10.00      B   
ATOM   2662  CE  LYS B 122       6.158  25.281  15.741  1.00 10.00      B   
ATOM   2663  NZ  LYS B 122       6.311  23.859  16.140  1.00 10.00      B   
ATOM   2664  HZ1 LYS B 122       7.275  23.531  15.936  1.00 10.00      B   
ATOM   2665  HZ2 LYS B 122       5.634  23.257  15.619  1.00 10.00      B   
ATOM   2666  HZ3 LYS B 122       6.131  23.755  17.164  1.00 10.00      B   
ATOM   2667  C   LYS B 122       5.528  25.905   9.561  1.00 10.00      B   
ATOM   2668  O   LYS B 122       5.190  27.065   9.311  1.00 10.00      B   
ATOM   2669  N   VAL B 123       6.302  25.183   8.762  1.00 10.00      B   
ATOM   2670  HN  VAL B 123       6.553  24.269   9.038  1.00 10.00      B   
ATOM   2671  CA  VAL B 123       6.807  25.708   7.499  1.00 10.00      B   
ATOM   2672  CB  VAL B 123       7.828  24.747   6.846  1.00 10.00      B   
ATOM   2673  CG1 VAL B 123       8.186  25.201   5.437  1.00 10.00      B   
ATOM   2674  CG2 VAL B 123       9.083  24.646   7.702  1.00 10.00      B   
ATOM   2675  C   VAL B 123       5.658  25.982   6.530  1.00 10.00      B   
ATOM   2676  O   VAL B 123       5.588  27.054   5.928  1.00 10.00      B   
ATOM   2677  N   PHE B 124       4.750  25.018   6.411  1.00 10.00      B   
ATOM   2678  HN  PHE B 124       4.859  24.195   6.939  1.00 10.00      B   
ATOM   2679  CA  PHE B 124       3.603  25.140   5.515  1.00 10.00      B   
ATOM   2680  CB  PHE B 124       2.715  23.894   5.598  1.00 10.00      B   
ATOM   2681  CG  PHE B 124       3.369  22.624   5.121  1.00 10.00      B   
ATOM   2682  CD1 PHE B 124       4.345  22.653   4.136  1.00 10.00      B   
ATOM   2683  CD2 PHE B 124       3.002  21.400   5.658  1.00 10.00      B   
ATOM   2684  CE1 PHE B 124       4.940  21.486   3.694  1.00 10.00      B   
ATOM   2685  CE2 PHE B 124       3.593  20.231   5.224  1.00 10.00      B   
ATOM   2686  CZ  PHE B 124       4.565  20.273   4.240  1.00 10.00      B   
ATOM   2687  C   PHE B 124       2.775  26.385   5.830  1.00 10.00      B   
ATOM   2688  O   PHE B 124       2.355  27.111   4.928  1.00 10.00      B   
ATOM   2689  N   ASN B 125       2.567  26.634   7.117  1.00 10.00      B   
ATOM   2690  HN  ASN B 125       2.947  26.029   7.789  1.00 10.00      B   
ATOM   2691  CA  ASN B 125       1.783  27.780   7.557  1.00 10.00      B   
ATOM   2692  CB  ASN B 125       1.559  27.734   9.068  1.00 10.00      B   
ATOM   2693  CG  ASN B 125       0.435  28.648   9.517  1.00 10.00      B   
ATOM   2694  OD1 ASN B 125      -0.743  28.337   9.340  1.00 10.00      B   
ATOM   2695  ND2 ASN B 125       0.788  29.772  10.120  1.00 10.00      B   
ATOM   2696 HD21 ASN B 125       1.742  29.952  10.248  1.00 10.00      B   
ATOM   2697 HD22 ASN B 125       0.077  30.380  10.412  1.00 10.00      B   
ATOM   2698  C   ASN B 125       2.437  29.099   7.152  1.00 10.00      B   
ATOM   2699  O   ASN B 125       1.752  30.069   6.835  1.00 10.00      B   
ATOM   2700  N   ARG B 126       3.765  29.127   7.148  1.00 10.00      B   
ATOM   2701  HN  ARG B 126       4.262  28.315   7.393  1.00 10.00      B   
ATOM   2702  CA  ARG B 126       4.502  30.333   6.775  1.00 10.00      B   
ATOM   2703  CB  ARG B 126       5.996  30.174   7.065  1.00 10.00      B   
ATOM   2704  CG  ARG B 126       6.307  29.870   8.519  1.00 10.00      B   
ATOM   2705  CD  ARG B 126       7.791  29.641   8.743  1.00 10.00      B   
ATOM   2706  NE  ARG B 126       8.536  30.895   8.824  1.00 10.00      B   
ATOM   2707  HE  ARG B 126       8.801  31.321   7.977  1.00 10.00      B   
ATOM   2708  CZ  ARG B 126       8.877  31.485   9.967  1.00 10.00      B   
ATOM   2709  NH1 ARG B 126       8.540  30.944  11.132  1.00 10.00      B   
ATOM   2710 HH11 ARG B 126       8.817  31.412  12.027  1.00 10.00      B   
ATOM   2711 HH12 ARG B 126       8.001  30.053  11.163  1.00 10.00      B   
ATOM   2712  NH2 ARG B 126       9.550  32.623   9.944  1.00 10.00      B   
ATOM   2713 HH21 ARG B 126       9.824  33.089  10.837  1.00 10.00      B   
ATOM   2714 HH22 ARG B 126       9.813  33.062   9.024  1.00 10.00      B   
ATOM   2715  C   ARG B 126       4.289  30.656   5.302  1.00 10.00      B   
ATOM   2716  O   ARG B 126       4.097  31.816   4.928  1.00 10.00      B   
ATOM   2717  N   ILE B 127       4.315  29.620   4.475  1.00 10.00      B   
ATOM   2718  HN  ILE B 127       4.469  28.719   4.841  1.00 10.00      B   
ATOM   2719  CA  ILE B 127       4.121  29.779   3.040  1.00 10.00      B   
ATOM   2720  CB  ILE B 127       4.259  28.430   2.310  1.00 10.00      B   
ATOM   2721  CG1 ILE B 127       5.516  27.695   2.777  1.00 10.00      B   
ATOM   2722  CG2 ILE B 127       4.289  28.637   0.804  1.00 10.00      B   
ATOM   2723  CD1 ILE B 127       5.570  26.245   2.350  1.00 10.00      B   
ATOM   2724  C   ILE B 127       2.737  30.345   2.757  1.00 10.00      B   
ATOM   2725  O   ILE B 127       2.594  31.352   2.063  1.00 10.00      B   
ATOM   2726  N   PHE B 128       1.723  29.703   3.324  1.00 10.00      B   
ATOM   2727  HN  PHE B 128       1.909  28.917   3.884  1.00 10.00      B   
ATOM   2728  CA  PHE B 128       0.342  30.127   3.133  1.00 10.00      B   
ATOM   2729  CB  PHE B 128      -0.627  29.111   3.742  1.00 10.00      B   
ATOM   2730  CG  PHE B 128      -0.587  27.761   3.081  1.00 10.00      B   
ATOM   2731  CD1 PHE B 128      -0.709  26.605   3.833  1.00 10.00      B   
ATOM   2732  CD2 PHE B 128      -0.427  27.645   1.709  1.00 10.00      B   
ATOM   2733  CE1 PHE B 128      -0.673  25.361   3.233  1.00 10.00      B   
ATOM   2734  CE2 PHE B 128      -0.389  26.405   1.103  1.00 10.00      B   
ATOM   2735  CZ  PHE B 128      -0.513  25.261   1.866  1.00 10.00      B   
ATOM   2736  C   PHE B 128       0.092  31.518   3.706  1.00 10.00      B   
ATOM   2737  O   PHE B 128      -0.752  32.260   3.203  1.00 10.00      B   
ATOM   2738  N   MET B 129       0.824  31.858   4.763  1.00 10.00      B   
ATOM   2739  HN  MET B 129       1.459  31.206   5.129  1.00 10.00      B   
ATOM   2740  CA  MET B 129       0.699  33.163   5.406  1.00 10.00      B   
ATOM   2741  CB  MET B 129       1.599  33.233   6.645  1.00 10.00      B   
ATOM   2742  CG  MET B 129       1.446  34.504   7.465  1.00 10.00      B   
ATOM   2743  SD  MET B 129       2.211  34.373   9.093  1.00 10.00      B   
ATOM   2744  CE  MET B 129       3.942  34.256   8.643  1.00 10.00      B   
ATOM   2745  C   MET B 129       1.060  34.277   4.430  1.00 10.00      B   
ATOM   2746  O   MET B 129       0.313  35.245   4.270  1.00 10.00      B   
ATOM   2747  N   TYR B 130       2.198  34.122   3.768  1.00 10.00      B   
ATOM   2748  HN  TYR B 130       2.744  33.321   3.934  1.00 10.00      B   
ATOM   2749  CA  TYR B 130       2.663  35.106   2.801  1.00 10.00      B   
ATOM   2750  CB  TYR B 130       4.138  34.866   2.460  1.00 10.00      B   
ATOM   2751  CG  TYR B 130       5.114  35.492   3.433  1.00 10.00      B   
ATOM   2752  CD1 TYR B 130       5.439  34.866   4.631  1.00 10.00      B   
ATOM   2753  CD2 TYR B 130       5.715  36.712   3.150  1.00 10.00      B   
ATOM   2754  CE1 TYR B 130       6.333  35.439   5.517  1.00 10.00      B   
ATOM   2755  CE2 TYR B 130       6.608  37.291   4.029  1.00 10.00      B   
ATOM   2756  CZ  TYR B 130       6.915  36.651   5.210  1.00 10.00      B   
ATOM   2757  OH  TYR B 130       7.804  37.229   6.089  1.00 10.00      B   
ATOM   2758  HH  TYR B 130       8.462  36.567   6.366  1.00 10.00      B   
ATOM   2759  C   TYR B 130       1.819  35.065   1.530  1.00 10.00      B   
ATOM   2760  O   TYR B 130       1.444  36.107   0.987  1.00 10.00      B   
ATOM   2761  N   LEU B 131       1.505  33.855   1.077  1.00 10.00      B   
ATOM   2762  HN  LEU B 131       1.822  33.064   1.571  1.00 10.00      B   
ATOM   2763  CA  LEU B 131       0.717  33.659  -0.136  1.00 10.00      B   
ATOM   2764  CB  LEU B 131       0.674  32.175  -0.505  1.00 10.00      B   
ATOM   2765  CG  LEU B 131       0.260  31.834  -1.937  1.00 10.00      B   
ATOM   2766  CD1 LEU B 131       1.071  32.636  -2.944  1.00 10.00      B   
ATOM   2767  CD2 LEU B 131       0.425  30.345  -2.188  1.00 10.00      B   
ATOM   2768  C   LEU B 131      -0.697  34.228  -0.006  1.00 10.00      B   
ATOM   2769  O   LEU B 131      -1.313  34.613  -1.001  1.00 10.00      B   
ATOM   2770  N   ASN B 132      -1.216  34.273   1.215  1.00 10.00      B   
ATOM   2771  HN  ASN B 132      -0.692  33.932   1.972  1.00 10.00      B   
ATOM   2772  CA  ASN B 132      -2.554  34.813   1.450  1.00 10.00      B   
ATOM   2773  CB  ASN B 132      -3.180  34.207   2.715  1.00 10.00      B   
ATOM   2774  CG  ASN B 132      -4.562  34.764   3.039  1.00 10.00      B   
ATOM   2775  OD1 ASN B 132      -4.921  34.918   4.207  1.00 10.00      B   
ATOM   2776  ND2 ASN B 132      -5.352  35.067   2.016  1.00 10.00      B   
ATOM   2777 HD21 ASN B 132      -5.016  34.923   1.108  1.00 10.00      B   
ATOM   2778 HD22 ASN B 132      -6.241  35.435   2.210  1.00 10.00      B   
ATOM   2779  C   ASN B 132      -2.493  36.330   1.569  1.00 10.00      B   
ATOM   2780  O   ASN B 132      -3.340  37.044   1.036  1.00 10.00      B   
ATOM   2781  N   LYS B 133      -1.465  36.812   2.252  1.00 10.00      B   
ATOM   2782  HN  LYS B 133      -0.811  36.186   2.628  1.00 10.00      B   
ATOM   2783  CA  LYS B 133      -1.274  38.240   2.456  1.00 10.00      B   
ATOM   2784  CB  LYS B 133      -0.083  38.474   3.390  1.00 10.00      B   
ATOM   2785  CG  LYS B 133      -0.043  39.851   4.030  1.00 10.00      B   
ATOM   2786  CD  LYS B 133       1.080  39.942   5.052  1.00 10.00      B   
ATOM   2787  CE  LYS B 133       1.083  41.287   5.759  1.00 10.00      B   
ATOM   2788  NZ  LYS B 133       2.089  41.334   6.854  1.00 10.00      B   
ATOM   2789  HZ1 LYS B 133       2.102  42.279   7.290  1.00 10.00      B   
ATOM   2790  HZ2 LYS B 133       3.036  41.121   6.484  1.00 10.00      B   
ATOM   2791  HZ3 LYS B 133       1.850  40.634   7.584  1.00 10.00      B   
ATOM   2792  C   LYS B 133      -1.054  38.956   1.123  1.00 10.00      B   
ATOM   2793  O   LYS B 133      -1.545  40.065   0.915  1.00 10.00      B   
ATOM   2794  N   ASN B 134      -0.338  38.303   0.216  1.00 10.00      B   
ATOM   2795  HN  ASN B 134       0.010  37.410   0.432  1.00 10.00      B   
ATOM   2796  CA  ASN B 134      -0.048  38.878  -1.092  1.00 10.00      B   
ATOM   2797  CB  ASN B 134       1.457  38.869  -1.353  1.00 10.00      B   
ATOM   2798  CG  ASN B 134       2.106  40.198  -1.034  1.00 10.00      B   
ATOM   2799  OD1 ASN B 134       1.491  41.072  -0.421  1.00 10.00      B   
ATOM   2800  ND2 ASN B 134       3.357  40.357  -1.435  1.00 10.00      B   
ATOM   2801 HD21 ASN B 134       3.791  39.612  -1.912  1.00 10.00      B   
ATOM   2802 HD22 ASN B 134       3.798  41.212  -1.243  1.00 10.00      B   
ATOM   2803  C   ASN B 134      -0.774  38.134  -2.206  1.00 10.00      B   
ATOM   2804  O   ASN B 134      -0.313  38.101  -3.348  1.00 10.00      B   
ATOM   2805  N   GLY B 135      -1.914  37.543  -1.876  1.00 10.00      B   
ATOM   2806  HN  GLY B 135      -2.241  37.603  -0.953  1.00 10.00      B   
ATOM   2807  CA  GLY B 135      -2.682  36.813  -2.867  1.00 10.00      B   
ATOM   2808  C   GLY B 135      -4.171  36.887  -2.604  1.00 10.00      B   
ATOM   2809  O   GLY B 135      -4.688  36.176  -1.740  1.00 10.00      B   
ATOM   2810  N   LYS B 136      -4.853  37.752  -3.344  1.00 10.00      B   
ATOM   2811  HN  LYS B 136      -4.377  38.277  -4.024  1.00 10.00      B   
ATOM   2812  CA  LYS B 136      -6.291  37.933  -3.193  1.00 10.00      B   
ATOM   2813  CB  LYS B 136      -6.723  39.278  -3.778  1.00 10.00      B   
ATOM   2814  CG  LYS B 136      -5.954  40.471  -3.234  1.00 10.00      B   
ATOM   2815  CD  LYS B 136      -6.286  41.727  -4.018  1.00 10.00      B   
ATOM   2816  CE  LYS B 136      -5.264  42.822  -3.775  1.00 10.00      B   
ATOM   2817  NZ  LYS B 136      -5.369  43.904  -4.789  1.00 10.00      B   
ATOM   2818  HZ1 LYS B 136      -5.328  43.504  -5.748  1.00 10.00      B   
ATOM   2819  HZ2 LYS B 136      -4.586  44.579  -4.675  1.00 10.00      B   
ATOM   2820  HZ3 LYS B 136      -6.267  44.414  -4.675  1.00 10.00      B   
ATOM   2821  C   LYS B 136      -7.052  36.796  -3.866  1.00 10.00      B   
ATOM   2822  O   LYS B 136      -7.420  36.880  -5.042  1.00 10.00      B   
ATOM   2823  N   SER B 137      -7.275  35.732  -3.112  1.00 10.00      B   
ATOM   2824  HN  SER B 137      -6.953  35.731  -2.184  1.00 10.00      B   
ATOM   2825  CA  SER B 137      -7.980  34.569  -3.611  1.00 10.00      B   
ATOM   2826  CB  SER B 137      -7.024  33.667  -4.404  1.00 10.00      B   
ATOM   2827  OG  SER B 137      -7.472  32.317  -4.435  1.00 10.00      B   
ATOM   2828  HG  SER B 137      -7.282  31.934  -5.303  1.00 10.00      B   
ATOM   2829  C   SER B 137      -8.610  33.800  -2.460  1.00 10.00      B   
ATOM   2830  O   SER B 137      -7.974  33.582  -1.424  1.00 10.00      B   
ATOM   2831  N   ARG B 138      -9.858  33.392  -2.651  1.00 10.00      B   
ATOM   2832  HN  ARG B 138     -10.302  33.604  -3.502  1.00 10.00      B   
ATOM   2833  CA  ARG B 138     -10.591  32.637  -1.644  1.00 10.00      B   
ATOM   2834  CB  ARG B 138     -11.996  32.309  -2.167  1.00 10.00      B   
ATOM   2835  CG  ARG B 138     -12.785  31.326  -1.313  1.00 10.00      B   
ATOM   2836  CD  ARG B 138     -14.049  30.867  -2.023  1.00 10.00      B   
ATOM   2837  NE  ARG B 138     -15.252  31.183  -1.255  1.00 10.00      B   
ATOM   2838  HE  ARG B 138     -15.450  30.608  -0.477  1.00 10.00      B   
ATOM   2839  CZ  ARG B 138     -16.087  32.181  -1.550  1.00 10.00      B   
ATOM   2840  NH1 ARG B 138     -15.863  32.952  -2.610  1.00 10.00      B   
ATOM   2841 HH11 ARG B 138     -15.029  32.784  -3.216  1.00 10.00      B   
ATOM   2842 HH12 ARG B 138     -16.516  33.731  -2.841  1.00 10.00      B   
ATOM   2843  NH2 ARG B 138     -17.153  32.401  -0.790  1.00 10.00      B   
ATOM   2844 HH21 ARG B 138     -17.811  33.176  -1.016  1.00 10.00      B   
ATOM   2845 HH22 ARG B 138     -17.338  31.795   0.043  1.00 10.00      B   
ATOM   2846  C   ARG B 138      -9.843  31.351  -1.315  1.00 10.00      B   
ATOM   2847  O   ARG B 138      -9.774  30.933  -0.159  1.00 10.00      B   
ATOM   2848  N   LEU B 139      -9.258  30.747  -2.342  1.00 10.00      B   
ATOM   2849  HN  LEU B 139      -9.322  31.154  -3.234  1.00 10.00      B   
ATOM   2850  CA  LEU B 139      -8.516  29.509  -2.179  1.00 10.00      B   
ATOM   2851  CB  LEU B 139      -8.159  28.921  -3.543  1.00 10.00      B   
ATOM   2852  CG  LEU B 139      -7.772  27.443  -3.562  1.00 10.00      B   
ATOM   2853  CD1 LEU B 139      -8.932  26.574  -3.099  1.00 10.00      B   
ATOM   2854  CD2 LEU B 139      -7.317  27.035  -4.952  1.00 10.00      B   
ATOM   2855  C   LEU B 139      -7.257  29.733  -1.347  1.00 10.00      B   
ATOM   2856  O   LEU B 139      -6.873  28.879  -0.551  1.00 10.00      B   
ATOM   2857  N   HIS B 140      -6.632  30.899  -1.517  1.00 10.00      B   
ATOM   2858  HN  HIS B 140      -7.006  31.553  -2.145  1.00 10.00      B   
ATOM   2859  CA  HIS B 140      -5.418  31.233  -0.775  1.00 10.00      B   
ATOM   2860  CB  HIS B 140      -4.821  32.563  -1.249  1.00 10.00      B   
ATOM   2861  CG  HIS B 140      -4.017  32.458  -2.511  1.00 10.00      B   
ATOM   2862  ND1 HIS B 140      -2.867  33.186  -2.737  1.00 10.00      B   
ATOM   2863  HD1 HIS B 140      -2.452  33.818  -2.102  1.00 10.00      B   
ATOM   2864  CD2 HIS B 140      -4.209  31.715  -3.627  1.00 10.00      B   
ATOM   2865  CE1 HIS B 140      -2.393  32.898  -3.935  1.00 10.00      B   
ATOM   2866  NE2 HIS B 140      -3.187  32.008  -4.493  1.00 10.00      B   
ATOM   2867  HE2 HIS B 140      -3.074  31.630  -5.393  1.00 10.00      B   
ATOM   2868  C   HIS B 140      -5.698  31.279   0.723  1.00 10.00      B   
ATOM   2869  O   HIS B 140      -4.894  30.812   1.532  1.00 10.00      B   
ATOM   2870  N   THR B 141      -6.844  31.839   1.087  1.00 10.00      B   
ATOM   2871  HN  THR B 141      -7.438  32.211   0.399  1.00 10.00      B   
ATOM   2872  CA  THR B 141      -7.236  31.931   2.485  1.00 10.00      B   
ATOM   2873  CB  THR B 141      -8.443  32.873   2.657  1.00 10.00      B   
ATOM   2874  OG1 THR B 141      -8.318  33.969   1.737  1.00 10.00      B   
ATOM   2875  HG1 THR B 141      -8.370  34.801   2.223  1.00 10.00      B   
ATOM   2876  CG2 THR B 141      -8.497  33.416   4.078  1.00 10.00      B   
ATOM   2877  C   THR B 141      -7.577  30.544   3.033  1.00 10.00      B   
ATOM   2878  O   THR B 141      -7.279  30.232   4.185  1.00 10.00      B   
ATOM   2879  N   LEU B 142      -8.178  29.708   2.188  1.00 10.00      B   
ATOM   2880  HN  LEU B 142      -8.377  30.012   1.278  1.00 10.00      B   
ATOM   2881  CA  LEU B 142      -8.550  28.351   2.580  1.00 10.00      B   
ATOM   2882  CB  LEU B 142      -9.331  27.661   1.458  1.00 10.00      B   
ATOM   2883  CG  LEU B 142     -10.727  28.217   1.161  1.00 10.00      B   
ATOM   2884  CD1 LEU B 142     -11.295  27.600  -0.108  1.00 10.00      B   
ATOM   2885  CD2 LEU B 142     -11.660  27.976   2.338  1.00 10.00      B   
ATOM   2886  C   LEU B 142      -7.311  27.535   2.933  1.00 10.00      B   
ATOM   2887  O   LEU B 142      -7.324  26.741   3.874  1.00 10.00      B   
ATOM   2888  N   TRP B 143      -6.241  27.742   2.173  1.00 10.00      B   
ATOM   2889  HN  TRP B 143      -6.302  28.377   1.427  1.00 10.00      B   
ATOM   2890  CA  TRP B 143      -4.984  27.042   2.408  1.00 10.00      B   
ATOM   2891  CB  TRP B 143      -3.958  27.395   1.329  1.00 10.00      B   
ATOM   2892  CG  TRP B 143      -4.328  26.937  -0.047  1.00 10.00      B   
ATOM   2893  CD1 TRP B 143      -5.272  26.007  -0.381  1.00 10.00      B   
ATOM   2894  CD2 TRP B 143      -3.755  27.386  -1.279  1.00 10.00      B   
ATOM   2895  NE1 TRP B 143      -5.322  25.855  -1.742  1.00 10.00      B   
ATOM   2896  HE1 TRP B 143      -5.927  25.245  -2.227  1.00 10.00      B   
ATOM   2897  CE2 TRP B 143      -4.401  26.689  -2.317  1.00 10.00      B   
ATOM   2898  CE3 TRP B 143      -2.760  28.311  -1.607  1.00 10.00      B   
ATOM   2899  CZ2 TRP B 143      -4.085  26.887  -3.657  1.00 10.00      B   
ATOM   2900  CZ3 TRP B 143      -2.450  28.506  -2.937  1.00 10.00      B   
ATOM   2901  CH2 TRP B 143      -3.109  27.798  -3.947  1.00 10.00      B   
ATOM   2902  C   TRP B 143      -4.428  27.409   3.776  1.00 10.00      B   
ATOM   2903  O   TRP B 143      -3.987  26.545   4.534  1.00 10.00      B   
ATOM   2904  N   TYR B 144      -4.488  28.698   4.095  1.00 10.00      B   
ATOM   2905  HN  TYR B 144      -4.889  29.327   3.457  1.00 10.00      B   
ATOM   2906  CA  TYR B 144      -3.988  29.203   5.367  1.00 10.00      B   
ATOM   2907  CB  TYR B 144      -3.837  30.727   5.307  1.00 10.00      B   
ATOM   2908  CG  TYR B 144      -3.037  31.324   6.448  1.00 10.00      B   
ATOM   2909  CD1 TYR B 144      -1.866  30.725   6.894  1.00 10.00      B   
ATOM   2910  CD2 TYR B 144      -3.456  32.487   7.077  1.00 10.00      B   
ATOM   2911  CE1 TYR B 144      -1.139  31.269   7.934  1.00 10.00      B   
ATOM   2912  CE2 TYR B 144      -2.733  33.038   8.119  1.00 10.00      B   
ATOM   2913  CZ  TYR B 144      -1.575  32.425   8.544  1.00 10.00      B   
ATOM   2914  OH  TYR B 144      -0.852  32.969   9.585  1.00 10.00      B   
ATOM   2915  HH  TYR B 144       0.075  33.040   9.332  1.00 10.00      B   
ATOM   2916  C   TYR B 144      -4.906  28.794   6.520  1.00 10.00      B   
ATOM   2917  O   TYR B 144      -4.571  28.965   7.692  1.00 10.00      B   
ATOM   2918  N   ALA B 145      -6.069  28.262   6.182  1.00 10.00      B   
ATOM   2919  HN  ALA B 145      -6.297  28.170   5.234  1.00 10.00      B   
ATOM   2920  CA  ALA B 145      -7.019  27.817   7.187  1.00 10.00      B   
ATOM   2921  CB  ALA B 145      -8.447  28.035   6.708  1.00 10.00      B   
ATOM   2922  C   ALA B 145      -6.783  26.350   7.520  1.00 10.00      B   
ATOM   2923  O   ALA B 145      -6.929  25.925   8.665  1.00 10.00      B   
ATOM   2924  N   PHE B 146      -6.394  25.578   6.513  1.00 10.00      B   
ATOM   2925  HN  PHE B 146      -6.276  25.975   5.624  1.00 10.00      B   
ATOM   2926  CA  PHE B 146      -6.137  24.158   6.702  1.00 10.00      B   
ATOM   2927  CB  PHE B 146      -6.189  23.404   5.373  1.00 10.00      B   
ATOM   2928  CG  PHE B 146      -6.405  21.925   5.537  1.00 10.00      B   
ATOM   2929  CD1 PHE B 146      -7.636  21.434   5.942  1.00 10.00      B   
ATOM   2930  CD2 PHE B 146      -5.377  21.028   5.292  1.00 10.00      B   
ATOM   2931  CE1 PHE B 146      -7.839  20.076   6.101  1.00 10.00      B   
ATOM   2932  CE2 PHE B 146      -5.574  19.668   5.448  1.00 10.00      B   
ATOM   2933  CZ  PHE B 146      -6.806  19.192   5.853  1.00 10.00      B   
ATOM   2934  C   PHE B 146      -4.797  23.931   7.398  1.00 10.00      B   
ATOM   2935  O   PHE B 146      -4.631  22.956   8.137  1.00 10.00      B   
ATOM   2936  N   SER B 147      -3.854  24.844   7.174  1.00 10.00      B   
ATOM   2937  HN  SER B 147      -4.051  25.604   6.585  1.00 10.00      B   
ATOM   2938  CA  SER B 147      -2.535  24.745   7.782  1.00 10.00      B   
ATOM   2939  CB  SER B 147      -1.630  25.876   7.289  1.00 10.00      B   
ATOM   2940  OG  SER B 147      -2.315  27.117   7.305  1.00 10.00      B   
ATOM   2941  HG  SER B 147      -1.958  27.673   8.015  1.00 10.00      B   
ATOM   2942  C   SER B 147      -2.642  24.765   9.305  1.00 10.00      B   
ATOM   2943  O   SER B 147      -1.884  24.083  10.003  1.00 10.00      B   
ATOM   2944  N   PHE B 148      -3.597  25.541   9.812  1.00 10.00      B   
ATOM   2945  HN  PHE B 148      -4.161  26.066   9.201  1.00 10.00      B   
ATOM   2946  CA  PHE B 148      -3.814  25.638  11.249  1.00 10.00      B   
ATOM   2947  CB  PHE B 148      -4.750  26.795  11.600  1.00 10.00      B   
ATOM   2948  CG  PHE B 148      -4.085  28.141  11.554  1.00 10.00      B   
ATOM   2949  CD1 PHE B 148      -4.638  29.182  10.834  1.00 10.00      B   
ATOM   2950  CD2 PHE B 148      -2.900  28.362  12.232  1.00 10.00      B   
ATOM   2951  CE1 PHE B 148      -4.024  30.421  10.789  1.00 10.00      B   
ATOM   2952  CE2 PHE B 148      -2.281  29.595  12.194  1.00 10.00      B   
ATOM   2953  CZ  PHE B 148      -2.843  30.627  11.472  1.00 10.00      B   
ATOM   2954  C   PHE B 148      -4.329  24.318  11.810  1.00 10.00      B   
ATOM   2955  O   PHE B 148      -3.971  23.930  12.918  1.00 10.00      B   
ATOM   2956  N   HIS B 149      -5.157  23.621  11.031  1.00 10.00      B   
ATOM   2957  HN  HIS B 149      -5.416  23.986  10.158  1.00 10.00      B   
ATOM   2958  CA  HIS B 149      -5.687  22.327  11.452  1.00 10.00      B   
ATOM   2959  CB  HIS B 149      -6.734  21.801  10.459  1.00 10.00      B   
ATOM   2960  CG  HIS B 149      -7.109  20.356  10.652  1.00 10.00      B   
ATOM   2961  ND1 HIS B 149      -7.730  19.875  11.789  1.00 10.00      B   
ATOM   2962  HD1 HIS B 149      -7.994  20.408  12.575  1.00 10.00      B   
ATOM   2963  CD2 HIS B 149      -6.941  19.282   9.840  1.00 10.00      B   
ATOM   2964  CE1 HIS B 149      -7.923  18.575  11.666  1.00 10.00      B   
ATOM   2965  NE2 HIS B 149      -7.453  18.193  10.495  1.00 10.00      B   
ATOM   2966  HE2 HIS B 149      -7.456  17.268  10.154  1.00 10.00      B   
ATOM   2967  C   HIS B 149      -4.536  21.346  11.574  1.00 10.00      B   
ATOM   2968  O   HIS B 149      -4.488  20.535  12.497  1.00 10.00      B   
ATOM   2969  N   LEU B 150      -3.610  21.435  10.630  1.00 10.00      B   
ATOM   2970  HN  LEU B 150      -3.719  22.098   9.912  1.00 10.00      B   
ATOM   2971  CA  LEU B 150      -2.440  20.574  10.630  1.00 10.00      B   
ATOM   2972  CB  LEU B 150      -1.642  20.761   9.338  1.00 10.00      B   
ATOM   2973  CG  LEU B 150      -2.366  20.412   8.034  1.00 10.00      B   
ATOM   2974  CD1 LEU B 150      -1.511  20.787   6.835  1.00 10.00      B   
ATOM   2975  CD2 LEU B 150      -2.727  18.934   7.997  1.00 10.00      B   
ATOM   2976  C   LEU B 150      -1.577  20.896  11.845  1.00 10.00      B   
ATOM   2977  O   LEU B 150      -1.084  19.999  12.526  1.00 10.00      B   
ATOM   2978  N   LEU B 151      -1.424  22.191  12.117  1.00 10.00      B   
ATOM   2979  HN  LEU B 151      -1.841  22.851  11.522  1.00 10.00      B   
ATOM   2980  CA  LEU B 151      -0.645  22.665  13.257  1.00 10.00      B   
ATOM   2981  CB  LEU B 151      -0.579  24.195  13.252  1.00 10.00      B   
ATOM   2982  CG  LEU B 151       0.410  24.832  12.275  1.00 10.00      B   
ATOM   2983  CD1 LEU B 151       0.129  26.319  12.131  1.00 10.00      B   
ATOM   2984  CD2 LEU B 151       1.836  24.608  12.747  1.00 10.00      B   
ATOM   2985  C   LEU B 151      -1.258  22.185  14.568  1.00 10.00      B   
ATOM   2986  O   LEU B 151      -0.551  21.939  15.544  1.00 10.00      B   
ATOM   2987  N   LEU B 152      -2.577  22.052  14.584  1.00 10.00      B   
ATOM   2988  HN  LEU B 152      -3.090  22.279  13.779  1.00 10.00      B   
ATOM   2989  CA  LEU B 152      -3.287  21.591  15.770  1.00 10.00      B   
ATOM   2990  CB  LEU B 152      -4.795  21.799  15.618  1.00 10.00      B   
ATOM   2991  CG  LEU B 152      -5.290  23.242  15.718  1.00 10.00      B   
ATOM   2992  CD1 LEU B 152      -6.782  23.317  15.436  1.00 10.00      B   
ATOM   2993  CD2 LEU B 152      -4.974  23.821  17.088  1.00 10.00      B   
ATOM   2994  C   LEU B 152      -2.984  20.123  16.054  1.00 10.00      B   
ATOM   2995  O   LEU B 152      -3.087  19.669  17.192  1.00 10.00      B   
ATOM   2996  N   GLN B 153      -2.573  19.399  15.023  1.00 10.00      B   
ATOM   2997  HN  GLN B 153      -2.463  19.833  14.148  1.00 10.00      B   
ATOM   2998  CA  GLN B 153      -2.261  17.984  15.156  1.00 10.00      B   
ATOM   2999  CB  GLN B 153      -2.802  17.203  13.953  1.00 10.00      B   
ATOM   3000  CG  GLN B 153      -4.301  17.349  13.735  1.00 10.00      B   
ATOM   3001  CD  GLN B 153      -5.131  16.384  14.566  1.00 10.00      B   
ATOM   3002  OE1 GLN B 153      -6.220  15.979  14.159  1.00 10.00      B   
ATOM   3003  NE2 GLN B 153      -4.632  16.007  15.735  1.00 10.00      B   
ATOM   3004 HE21 GLN B 153      -3.761  16.365  16.008  1.00 10.00      B   
ATOM   3005 HE22 GLN B 153      -5.154  15.384  16.282  1.00 10.00      B   
ATOM   3006  C   GLN B 153      -0.757  17.761  15.296  1.00 10.00      B   
ATOM   3007  O   GLN B 153      -0.257  16.658  15.055  1.00 10.00      B   
ATOM   3008  N   GLU B 154      -0.037  18.810  15.678  1.00 10.00      B   
ATOM   3009  HN  GLU B 154      -0.486  19.667  15.838  1.00 10.00      B   
ATOM   3010  CA  GLU B 154       1.406  18.719  15.854  1.00 10.00      B   
ATOM   3011  CB  GLU B 154       2.086  20.028  15.443  1.00 10.00      B   
ATOM   3012  CG  GLU B 154       3.562  19.882  15.110  1.00 10.00      B   
ATOM   3013  CD  GLU B 154       4.196  21.185  14.675  1.00 10.00      B   
ATOM   3014  OE1 GLU B 154       4.601  21.974  15.558  1.00 10.00      B   
ATOM   3015  OE2 GLU B 154       4.293  21.426  13.457  1.00 10.00      B   
ATOM   3016  C   GLU B 154       1.755  18.365  17.298  1.00 10.00      B   
ATOM   3017  O   GLU B 154       2.602  17.504  17.551  1.00 10.00      B   
ATOM   3018  N   GLY B 155       1.088  19.023  18.240  1.00 10.00      B   
ATOM   3019  HN  GLY B 155       0.411  19.679  17.979  1.00 10.00      B   
ATOM   3020  CA  GLY B 155       1.340  18.768  19.646  1.00 10.00      B   
ATOM   3021  C   GLY B 155       1.692  20.027  20.416  1.00 10.00      B   
ATOM   3022  O   GLY B 155       2.115  19.959  21.571  1.00 10.00      B   
ATOM   3023  N   GLU B 156       1.514  21.175  19.781  1.00 10.00      B   
ATOM   3024  HN  GLU B 156       1.159  21.165  18.869  1.00 10.00      B   
ATOM   3025  CA  GLU B 156       1.807  22.454  20.407  1.00 10.00      B   
ATOM   3026  CB  GLU B 156       2.275  23.459  19.354  1.00 10.00      B   
ATOM   3027  CG  GLU B 156       3.595  23.090  18.695  1.00 10.00      B   
ATOM   3028  CD  GLU B 156       4.787  23.707  19.393  1.00 10.00      B   
ATOM   3029  OE1 GLU B 156       4.695  23.981  20.606  1.00 10.00      B   
ATOM   3030  OE2 GLU B 156       5.819  23.933  18.728  1.00 10.00      B   
ATOM   3031  C   GLU B 156       0.566  22.975  21.123  1.00 10.00      B   
ATOM   3032  O   GLU B 156      -0.102  23.895  20.649  1.00 10.00      B   
ATOM   3033  N   THR B 157       0.266  22.372  22.265  1.00 10.00      B   
ATOM   3034  HN  THR B 157       0.850  21.650  22.588  1.00 10.00      B   
ATOM   3035  CA  THR B 157      -0.899  22.732  23.062  1.00 10.00      B   
ATOM   3036  CB  THR B 157      -1.002  21.807  24.284  1.00 10.00      B   
ATOM   3037  OG1 THR B 157       0.271  21.177  24.492  1.00 10.00      B   
ATOM   3038  HG1 THR B 157       0.620  21.434  25.356  1.00 10.00      B   
ATOM   3039  CG2 THR B 157      -2.056  20.739  24.045  1.00 10.00      B   
ATOM   3040  C   THR B 157      -0.866  24.188  23.524  1.00 10.00      B   
ATOM   3041  O   THR B 157      -1.911  24.824  23.671  1.00 10.00      B   
ATOM   3042  N   ASP B 158       0.333  24.718  23.729  1.00 10.00      B   
ATOM   3043  HN  ASP B 158       1.132  24.165  23.577  1.00 10.00      B   
ATOM   3044  CA  ASP B 158       0.495  26.100  24.181  1.00 10.00      B   
ATOM   3045  CB  ASP B 158       1.941  26.369  24.606  1.00 10.00      B   
ATOM   3046  CG  ASP B 158       2.263  25.832  25.982  1.00 10.00      B   
ATOM   3047  OD1 ASP B 158       2.133  26.588  26.968  1.00 10.00      B   
ATOM   3048  OD2 ASP B 158       2.664  24.654  26.084  1.00 10.00      B   
ATOM   3049  C   ASP B 158       0.097  27.089  23.096  1.00 10.00      B   
ATOM   3050  O   ASP B 158      -0.191  28.250  23.380  1.00 10.00      B   
ATOM   3051  N   LYS B 159       0.079  26.623  21.855  1.00 10.00      B   
ATOM   3052  HN  LYS B 159       0.308  25.682  21.694  1.00 10.00      B   
ATOM   3053  CA  LYS B 159      -0.270  27.471  20.722  1.00 10.00      B   
ATOM   3054  CB  LYS B 159       0.861  27.451  19.691  1.00 10.00      B   
ATOM   3055  CG  LYS B 159       2.257  27.628  20.271  1.00 10.00      B   
ATOM   3056  CD  LYS B 159       3.316  27.218  19.260  1.00 10.00      B   
ATOM   3057  CE  LYS B 159       4.724  27.463  19.779  1.00 10.00      B   
ATOM   3058  NZ  LYS B 159       5.076  26.576  20.922  1.00 10.00      B   
ATOM   3059  HZ1 LYS B 159       4.842  25.579  20.699  1.00 10.00      B   
ATOM   3060  HZ2 LYS B 159       4.556  26.858  21.774  1.00 10.00      B   
ATOM   3061  HZ3 LYS B 159       6.096  26.637  21.119  1.00 10.00      B   
ATOM   3062  C   LYS B 159      -1.566  27.001  20.066  1.00 10.00      B   
ATOM   3063  O   LYS B 159      -1.993  27.551  19.052  1.00 10.00      B   
ATOM   3064  N   ALA B 160      -2.191  25.989  20.660  1.00 10.00      B   
ATOM   3065  HN  ALA B 160      -1.807  25.610  21.477  1.00 10.00      B   
ATOM   3066  CA  ALA B 160      -3.431  25.424  20.132  1.00 10.00      B   
ATOM   3067  CB  ALA B 160      -3.866  24.227  20.964  1.00 10.00      B   
ATOM   3068  C   ALA B 160      -4.547  26.461  20.061  1.00 10.00      B   
ATOM   3069  O   ALA B 160      -5.254  26.555  19.056  1.00 10.00      B   
ATOM   3070  N   SER B 161      -4.690  27.248  21.120  1.00 10.00      B   
ATOM   3071  HN  SER B 161      -4.084  27.139  21.884  1.00 10.00      B   
ATOM   3072  CA  SER B 161      -5.720  28.276  21.177  1.00 10.00      B   
ATOM   3073  CB  SER B 161      -5.747  28.925  22.565  1.00 10.00      B   
ATOM   3074  OG  SER B 161      -6.968  29.611  22.794  1.00 10.00      B   
ATOM   3075  HG  SER B 161      -6.934  30.478  22.367  1.00 10.00      B   
ATOM   3076  C   SER B 161      -5.486  29.324  20.090  1.00 10.00      B   
ATOM   3077  O   SER B 161      -6.427  29.773  19.432  1.00 10.00      B   
ATOM   3078  N   LEU B 162      -4.222  29.685  19.891  1.00 10.00      B   
ATOM   3079  HN  LEU B 162      -3.517  29.280  20.445  1.00 10.00      B   
ATOM   3080  CA  LEU B 162      -3.846  30.669  18.884  1.00 10.00      B   
ATOM   3081  CB  LEU B 162      -2.343  30.954  18.966  1.00 10.00      B   
ATOM   3082  CG  LEU B 162      -1.779  31.928  17.931  1.00 10.00      B   
ATOM   3083  CD1 LEU B 162      -2.182  33.358  18.256  1.00 10.00      B   
ATOM   3084  CD2 LEU B 162      -0.268  31.799  17.843  1.00 10.00      B   
ATOM   3085  C   LEU B 162      -4.208  30.182  17.483  1.00 10.00      B   
ATOM   3086  O   LEU B 162      -4.825  30.908  16.703  1.00 10.00      B   
ATOM   3087  N   TYR B 163      -3.836  28.944  17.177  1.00 10.00      B   
ATOM   3088  HN  TYR B 163      -3.355  28.406  17.849  1.00 10.00      B   
ATOM   3089  CA  TYR B 163      -4.119  28.363  15.868  1.00 10.00      B   
ATOM   3090  CB  TYR B 163      -3.457  26.988  15.727  1.00 10.00      B   
ATOM   3091  CG  TYR B 163      -1.947  27.002  15.825  1.00 10.00      B   
ATOM   3092  CD1 TYR B 163      -1.207  28.077  15.349  1.00 10.00      B   
ATOM   3093  CD2 TYR B 163      -1.260  25.935  16.393  1.00 10.00      B   
ATOM   3094  CE1 TYR B 163       0.171  28.089  15.434  1.00 10.00      B   
ATOM   3095  CE2 TYR B 163       0.118  25.940  16.484  1.00 10.00      B   
ATOM   3096  CZ  TYR B 163       0.829  27.019  16.003  1.00 10.00      B   
ATOM   3097  OH  TYR B 163       2.205  27.030  16.091  1.00 10.00      B   
ATOM   3098  HH  TYR B 163       2.545  26.138  15.939  1.00 10.00      B   
ATOM   3099  C   TYR B 163      -5.623  28.244  15.625  1.00 10.00      B   
ATOM   3100  O   TYR B 163      -6.114  28.557  14.538  1.00 10.00      B   
ATOM   3101  N   ASN B 164      -6.345  27.800  16.648  1.00 10.00      B   
ATOM   3102  HN  ASN B 164      -5.891  27.580  17.491  1.00 10.00      B   
ATOM   3103  CA  ASN B 164      -7.792  27.623  16.555  1.00 10.00      B   
ATOM   3104  CB  ASN B 164      -8.341  26.955  17.821  1.00 10.00      B   
ATOM   3105  CG  ASN B 164      -9.830  26.664  17.741  1.00 10.00      B   
ATOM   3106  OD1 ASN B 164     -10.248  25.652  17.179  1.00 10.00      B   
ATOM   3107  ND2 ASN B 164     -10.643  27.540  18.315  1.00 10.00      B   
ATOM   3108 HD21 ASN B 164     -10.247  28.320  18.756  1.00 10.00      B   
ATOM   3109 HD22 ASN B 164     -11.607  27.371  18.273  1.00 10.00      B   
ATOM   3110  C   ASN B 164      -8.515  28.941  16.299  1.00 10.00      B   
ATOM   3111  O   ASN B 164      -9.365  29.030  15.412  1.00 10.00      B   
ATOM   3112  N   SER B 165      -8.169  29.965  17.069  1.00 10.00      B   
ATOM   3113  HN  SER B 165      -7.472  29.841  17.747  1.00 10.00      B   
ATOM   3114  CA  SER B 165      -8.803  31.271  16.927  1.00 10.00      B   
ATOM   3115  CB  SER B 165      -8.416  32.207  18.077  1.00 10.00      B   
ATOM   3116  OG  SER B 165      -7.032  32.130  18.365  1.00 10.00      B   
ATOM   3117  HG  SER B 165      -6.851  31.312  18.853  1.00 10.00      B   
ATOM   3118  C   SER B 165      -8.501  31.911  15.575  1.00 10.00      B   
ATOM   3119  O   SER B 165      -9.403  32.425  14.913  1.00 10.00      B   
ATOM   3120  N   LEU B 166      -7.237  31.869  15.166  1.00 10.00      B   
ATOM   3121  HN  LEU B 166      -6.563  31.434  15.736  1.00 10.00      B   
ATOM   3122  CA  LEU B 166      -6.824  32.453  13.892  1.00 10.00      B   
ATOM   3123  CB  LEU B 166      -5.309  32.338  13.705  1.00 10.00      B   
ATOM   3124  CG  LEU B 166      -4.447  33.301  14.525  1.00 10.00      B   
ATOM   3125  CD1 LEU B 166      -2.975  32.951  14.379  1.00 10.00      B   
ATOM   3126  CD2 LEU B 166      -4.698  34.740  14.101  1.00 10.00      B   
ATOM   3127  C   LEU B 166      -7.553  31.809  12.714  1.00 10.00      B   
ATOM   3128  O   LEU B 166      -8.146  32.506  11.886  1.00 10.00      B   
ATOM   3129  N   GLY B 167      -7.523  30.481  12.660  1.00 10.00      B   
ATOM   3130  HN  GLY B 167      -7.049  29.982  13.362  1.00 10.00      B   
ATOM   3131  CA  GLY B 167      -8.175  29.762  11.582  1.00 10.00      B   
ATOM   3132  C   GLY B 167      -9.668  30.012  11.533  1.00 10.00      B   
ATOM   3133  O   GLY B 167     -10.235  30.213  10.460  1.00 10.00      B   
ATOM   3134  N   LYS B 168     -10.303  30.008  12.698  1.00 10.00      B   
ATOM   3135  HN  LYS B 168      -9.791  29.838  13.522  1.00 10.00      B   
ATOM   3136  CA  LYS B 168     -11.738  30.236  12.790  1.00 10.00      B   
ATOM   3137  CB  LYS B 168     -12.215  30.045  14.231  1.00 10.00      B   
ATOM   3138  CG  LYS B 168     -13.725  30.029  14.385  1.00 10.00      B   
ATOM   3139  CD  LYS B 168     -14.134  30.254  15.830  1.00 10.00      B   
ATOM   3140  CE  LYS B 168     -15.639  30.136  15.991  1.00 10.00      B   
ATOM   3141  NZ  LYS B 168     -16.098  30.597  17.326  1.00 10.00      B   
ATOM   3142  HZ1 LYS B 168     -16.563  31.524  17.242  1.00 10.00      B   
ATOM   3143  HZ2 LYS B 168     -15.294  30.685  17.977  1.00 10.00      B   
ATOM   3144  HZ3 LYS B 168     -16.780  29.914  17.726  1.00 10.00      B   
ATOM   3145  C   LYS B 168     -12.108  31.636  12.307  1.00 10.00      B   
ATOM   3146  O   LYS B 168     -13.038  31.804  11.518  1.00 10.00      B   
ATOM   3147  N   LYS B 169     -11.362  32.633  12.771  1.00 10.00      B   
ATOM   3148  HN  LYS B 169     -10.613  32.430  13.377  1.00 10.00      B   
ATOM   3149  CA  LYS B 169     -11.617  34.020  12.400  1.00 10.00      B   
ATOM   3150  CB  LYS B 169     -10.731  34.976  13.200  1.00 10.00      B   
ATOM   3151  CG  LYS B 169     -11.111  35.103  14.667  1.00 10.00      B   
ATOM   3152  CD  LYS B 169     -10.162  36.033  15.404  1.00 10.00      B   
ATOM   3153  CE  LYS B 169     -10.479  36.085  16.889  1.00 10.00      B   
ATOM   3154  NZ  LYS B 169      -9.548  36.980  17.625  1.00 10.00      B   
ATOM   3155  HZ1 LYS B 169      -8.570  36.637  17.535  1.00 10.00      B   
ATOM   3156  HZ2 LYS B 169      -9.801  37.012  18.631  1.00 10.00      B   
ATOM   3157  HZ3 LYS B 169      -9.601  37.944  17.241  1.00 10.00      B   
ATOM   3158  C   LYS B 169     -11.436  34.253  10.905  1.00 10.00      B   
ATOM   3159  O   LYS B 169     -12.210  34.985  10.288  1.00 10.00      B   
ATOM   3160  N   LEU B 170     -10.421  33.630  10.319  1.00 10.00      B   
ATOM   3161  HN  LEU B 170      -9.828  33.057  10.856  1.00 10.00      B   
ATOM   3162  CA  LEU B 170     -10.165  33.787   8.894  1.00 10.00      B   
ATOM   3163  CB  LEU B 170      -8.763  33.306   8.515  1.00 10.00      B   
ATOM   3164  CG  LEU B 170      -7.595  34.098   9.113  1.00 10.00      B   
ATOM   3165  CD1 LEU B 170      -6.313  33.818   8.350  1.00 10.00      B   
ATOM   3166  CD2 LEU B 170      -7.893  35.591   9.125  1.00 10.00      B   
ATOM   3167  C   LEU B 170     -11.232  33.088   8.060  1.00 10.00      B   
ATOM   3168  O   LEU B 170     -11.697  33.628   7.052  1.00 10.00      B   
ATOM   3169  N   MET B 171     -11.632  31.896   8.496  1.00 10.00      B   
ATOM   3170  HN  MET B 171     -11.217  31.517   9.303  1.00 10.00      B   
ATOM   3171  CA  MET B 171     -12.661  31.128   7.801  1.00 10.00      B   
ATOM   3172  CB  MET B 171     -12.824  29.737   8.421  1.00 10.00      B   
ATOM   3173  CG  MET B 171     -11.844  28.700   7.898  1.00 10.00      B   
ATOM   3174  SD  MET B 171     -11.978  28.437   6.117  1.00 10.00      B   
ATOM   3175  CE  MET B 171     -13.653  27.821   5.979  1.00 10.00      B   
ATOM   3176  C   MET B 171     -13.992  31.870   7.819  1.00 10.00      B   
ATOM   3177  O   MET B 171     -14.768  31.797   6.867  1.00 10.00      B   
ATOM   3178  N   GLU B 172     -14.237  32.605   8.903  1.00 10.00      B   
ATOM   3179  HN  GLU B 172     -13.573  32.621   9.625  1.00 10.00      B   
ATOM   3180  CA  GLU B 172     -15.466  33.380   9.053  1.00 10.00      B   
ATOM   3181  CB  GLU B 172     -15.536  34.014  10.444  1.00 10.00      B   
ATOM   3182  CG  GLU B 172     -16.086  33.108  11.536  1.00 10.00      B   
ATOM   3183  CD  GLU B 172     -16.531  33.889  12.761  1.00 10.00      B   
ATOM   3184  OE1 GLU B 172     -16.225  35.100  12.847  1.00 10.00      B   
ATOM   3185  OE2 GLU B 172     -17.201  33.304  13.640  1.00 10.00      B   
ATOM   3186  C   GLU B 172     -15.553  34.482   8.001  1.00 10.00      B   
ATOM   3187  O   GLU B 172     -16.640  34.970   7.688  1.00 10.00      B   
ATOM   3188  N   GLY B 173     -14.403  34.879   7.467  1.00 10.00      B   
ATOM   3189  HN  GLY B 173     -13.567  34.454   7.755  1.00 10.00      B   
ATOM   3190  CA  GLY B 173     -14.369  35.924   6.463  1.00 10.00      B   
ATOM   3191  C   GLY B 173     -14.812  35.431   5.100  1.00 10.00      B   
ATOM   3192  O   GLY B 173     -15.193  36.223   4.238  1.00 10.00      B   
ATOM   3193  N   LEU B 174     -14.780  34.120   4.908  1.00 10.00      B   
ATOM   3194  HN  LEU B 174     -14.496  33.534   5.641  1.00 10.00      B   
ATOM   3195  CA  LEU B 174     -15.175  33.528   3.640  1.00 10.00      B   
ATOM   3196  CB  LEU B 174     -14.225  32.390   3.259  1.00 10.00      B   
ATOM   3197  CG  LEU B 174     -12.761  32.782   3.045  1.00 10.00      B   
ATOM   3198  CD1 LEU B 174     -11.898  31.546   2.856  1.00 10.00      B   
ATOM   3199  CD2 LEU B 174     -12.623  33.725   1.858  1.00 10.00      B   
ATOM   3200  C   LEU B 174     -16.619  33.043   3.691  1.00 10.00      B   
ATOM   3201  O   LEU B 174     -16.890  31.844   3.638  1.00 10.00      B   
ATOM   3202  N   GLN B 175     -17.540  33.986   3.819  1.00 10.00      B   
ATOM   3203  HN  GLN B 175     -17.257  34.924   3.866  1.00 10.00      B   
ATOM   3204  CA  GLN B 175     -18.960  33.670   3.877  1.00 10.00      B   
ATOM   3205  CB  GLN B 175     -19.492  33.800   5.308  1.00 10.00      B   
ATOM   3206  CG  GLN B 175     -18.918  32.780   6.278  1.00 10.00      B   
ATOM   3207  CD  GLN B 175     -19.590  32.820   7.635  1.00 10.00      B   
ATOM   3208  OE1 GLN B 175     -20.560  32.102   7.884  1.00 10.00      B   
ATOM   3209  NE2 GLN B 175     -19.084  33.662   8.520  1.00 10.00      B   
ATOM   3210 HE21 GLN B 175     -18.311  34.207   8.250  1.00 10.00      B   
ATOM   3211 HE22 GLN B 175     -19.503  33.712   9.407  1.00 10.00      B   
ATOM   3212  C   GLN B 175     -19.739  34.581   2.936  1.00 10.00      B   
ATOM   3213  O   GLN B 175     -19.377  35.745   2.754  1.00 10.00      B   
ATOM   3214  N   PRO B 176     -20.808  34.066   2.308  1.00 10.00      B   
ATOM   3215  CA  PRO B 176     -21.254  32.678   2.486  1.00 10.00      B   
ATOM   3216  CB  PRO B 176     -22.653  32.685   1.870  1.00 10.00      B   
ATOM   3217  CG  PRO B 176     -22.589  33.747   0.828  1.00 10.00      B   
ATOM   3218  CD  PRO B 176     -21.670  34.805   1.371  1.00 10.00      B   
ATOM   3219  C   PRO B 176     -20.359  31.692   1.741  1.00 10.00      B   
ATOM   3220  O   PRO B 176     -19.616  32.075   0.834  1.00 10.00      B   
ATOM   3221  N   PHE B 177     -20.430  30.429   2.134  1.00 10.00      B   
ATOM   3222  HN  PHE B 177     -21.032  30.189   2.866  1.00 10.00      B   
ATOM   3223  CA  PHE B 177     -19.632  29.388   1.502  1.00 10.00      B   
ATOM   3224  CB  PHE B 177     -19.553  28.153   2.403  1.00 10.00      B   
ATOM   3225  CG  PHE B 177     -19.052  28.444   3.789  1.00 10.00      B   
ATOM   3226  CD1 PHE B 177     -19.938  28.578   4.845  1.00 10.00      B   
ATOM   3227  CD2 PHE B 177     -17.696  28.586   4.036  1.00 10.00      B   
ATOM   3228  CE1 PHE B 177     -19.482  28.849   6.121  1.00 10.00      B   
ATOM   3229  CE2 PHE B 177     -17.232  28.857   5.309  1.00 10.00      B   
ATOM   3230  CZ  PHE B 177     -18.127  28.988   6.354  1.00 10.00      B   
ATOM   3231  C   PHE B 177     -20.214  29.021   0.141  1.00 10.00      B   
ATOM   3232  O   PHE B 177     -21.426  29.125  -0.077  1.00 10.00      B   
ATOM   3233  N   GLU B 178     -19.358  28.585  -0.767  1.00 10.00      B   
ATOM   3234  HN  GLU B 178     -18.403  28.483  -0.525  1.00 10.00      B   
ATOM   3235  CA  GLU B 178     -19.787  28.219  -2.106  1.00 10.00      B   
ATOM   3236  CB  GLU B 178     -18.715  28.578  -3.132  1.00 10.00      B   
ATOM   3237  CG  GLU B 178     -18.463  30.067  -3.274  1.00 10.00      B   
ATOM   3238  CD  GLU B 178     -18.277  30.476  -4.717  1.00 10.00      B   
ATOM   3239  OE1 GLU B 178     -19.232  30.319  -5.506  1.00 10.00      B   
ATOM   3240  OE2 GLU B 178     -17.181  30.959  -5.071  1.00 10.00      B   
ATOM   3241  C   GLU B 178     -20.112  26.736  -2.191  1.00 10.00      B   
ATOM   3242  O   GLU B 178     -21.121  26.342  -2.778  1.00 10.00      B   
ATOM   3243  N   ASN B 179     -19.261  25.918  -1.601  1.00 10.00      B   
ATOM   3244  HN  ASN B 179     -18.473  26.296  -1.131  1.00 10.00      B   
ATOM   3245  CA  ASN B 179     -19.457  24.477  -1.620  1.00 10.00      B   
ATOM   3246  CB  ASN B 179     -18.420  23.789  -2.514  1.00 10.00      B   
ATOM   3247  CG  ASN B 179     -16.996  24.119  -2.124  1.00 10.00      B   
ATOM   3248  OD1 ASN B 179     -16.418  23.480  -1.248  1.00 10.00      B   
ATOM   3249  ND2 ASN B 179     -16.415  25.110  -2.781  1.00 10.00      B   
ATOM   3250 HD21 ASN B 179     -16.931  25.571  -3.478  1.00 10.00      B   
ATOM   3251 HD22 ASN B 179     -15.494  25.351  -2.542  1.00 10.00      B   
ATOM   3252  C   ASN B 179     -19.431  23.895  -0.213  1.00 10.00      B   
ATOM   3253  O   ASN B 179     -19.075  24.580   0.749  1.00 10.00      B   
ATOM   3254  N   THR B 180     -19.818  22.635  -0.098  1.00 10.00      B   
ATOM   3255  HN  THR B 180     -20.093  22.143  -0.903  1.00 10.00      B   
ATOM   3256  CA  THR B 180     -19.860  21.954   1.185  1.00 10.00      B   
ATOM   3257  CB  THR B 180     -20.789  20.732   1.124  1.00 10.00      B   
ATOM   3258  OG1 THR B 180     -20.595  20.044  -0.121  1.00 10.00      B   
ATOM   3259  HG1 THR B 180     -20.076  19.244   0.038  1.00 10.00      B   
ATOM   3260  CG2 THR B 180     -22.241  21.165   1.237  1.00 10.00      B   
ATOM   3261  C   THR B 180     -18.470  21.521   1.642  1.00 10.00      B   
ATOM   3262  O   THR B 180     -18.220  21.358   2.838  1.00 10.00      B   
ATOM   3263  N   GLN B 181     -17.561  21.359   0.687  1.00 10.00      B   
ATOM   3264  HN  GLN B 181     -17.816  21.520  -0.244  1.00 10.00      B   
ATOM   3265  CA  GLN B 181     -16.196  20.948   0.991  1.00 10.00      B   
ATOM   3266  CB  GLN B 181     -15.430  20.594  -0.288  1.00 10.00      B   
ATOM   3267  CG  GLN B 181     -16.016  19.417  -1.053  1.00 10.00      B   
ATOM   3268  CD  GLN B 181     -15.775  18.089  -0.362  1.00 10.00      B   
ATOM   3269  OE1 GLN B 181     -14.757  17.894   0.302  1.00 10.00      B   
ATOM   3270  NE2 GLN B 181     -16.710  17.165  -0.509  1.00 10.00      B   
ATOM   3271 HE21 GLN B 181     -17.499  17.386  -1.048  1.00 10.00      B   
ATOM   3272 HE22 GLN B 181     -16.578  16.297  -0.070  1.00 10.00      B   
ATOM   3273  C   GLN B 181     -15.468  22.017   1.811  1.00 10.00      B   
ATOM   3274  O   GLN B 181     -14.522  21.719   2.539  1.00 10.00      B   
ATOM   3275  N   GLU B 182     -15.927  23.262   1.699  1.00 10.00      B   
ATOM   3276  HN  GLU B 182     -16.668  23.443   1.081  1.00 10.00      B   
ATOM   3277  CA  GLU B 182     -15.342  24.366   2.452  1.00 10.00      B   
ATOM   3278  CB  GLU B 182     -15.827  25.705   1.901  1.00 10.00      B   
ATOM   3279  CG  GLU B 182     -15.275  26.081   0.540  1.00 10.00      B   
ATOM   3280  CD  GLU B 182     -15.935  27.333   0.008  1.00 10.00      B   
ATOM   3281  OE1 GLU B 182     -17.088  27.241  -0.462  1.00 10.00      B   
ATOM   3282  OE2 GLU B 182     -15.318  28.417   0.088  1.00 10.00      B   
ATOM   3283  C   GLU B 182     -15.753  24.269   3.917  1.00 10.00      B   
ATOM   3284  O   GLU B 182     -14.973  24.571   4.823  1.00 10.00      B   
ATOM   3285  N   ILE B 183     -16.985  23.824   4.138  1.00 10.00      B   
ATOM   3286  HN  ILE B 183     -17.543  23.576   3.372  1.00 10.00      B   
ATOM   3287  CA  ILE B 183     -17.529  23.686   5.482  1.00 10.00      B   
ATOM   3288  CB  ILE B 183     -19.022  23.300   5.453  1.00 10.00      B   
ATOM   3289  CG1 ILE B 183     -19.775  24.167   4.437  1.00 10.00      B   
ATOM   3290  CG2 ILE B 183     -19.642  23.447   6.835  1.00 10.00      B   
ATOM   3291  CD1 ILE B 183     -21.213  23.749   4.220  1.00 10.00      B   
ATOM   3292  C   ILE B 183     -16.744  22.651   6.282  1.00 10.00      B   
ATOM   3293  O   ILE B 183     -16.703  22.705   7.512  1.00 10.00      B   
ATOM   3294  N   TYR B 184     -16.115  21.719   5.574  1.00 10.00      B   
ATOM   3295  HN  TYR B 184     -16.198  21.729   4.595  1.00 10.00      B   
ATOM   3296  CA  TYR B 184     -15.310  20.682   6.209  1.00 10.00      B   
ATOM   3297  CB  TYR B 184     -14.781  19.703   5.153  1.00 10.00      B   
ATOM   3298  CG  TYR B 184     -13.915  18.593   5.705  1.00 10.00      B   
ATOM   3299  CD1 TYR B 184     -14.483  17.455   6.258  1.00 10.00      B   
ATOM   3300  CD2 TYR B 184     -12.529  18.682   5.669  1.00 10.00      B   
ATOM   3301  CE1 TYR B 184     -13.696  16.435   6.761  1.00 10.00      B   
ATOM   3302  CE2 TYR B 184     -11.734  17.669   6.169  1.00 10.00      B   
ATOM   3303  CZ  TYR B 184     -12.321  16.548   6.714  1.00 10.00      B   
ATOM   3304  OH  TYR B 184     -11.532  15.535   7.212  1.00 10.00      B   
ATOM   3305  HH  TYR B 184     -11.719  14.720   6.731  1.00 10.00      B   
ATOM   3306  C   TYR B 184     -14.147  21.317   6.967  1.00 10.00      B   
ATOM   3307  O   TYR B 184     -13.783  20.876   8.054  1.00 10.00      B   
ATOM   3308  N   VAL B 185     -13.586  22.368   6.383  1.00 10.00      B   
ATOM   3309  HN  VAL B 185     -13.935  22.673   5.517  1.00 10.00      B   
ATOM   3310  CA  VAL B 185     -12.470  23.086   6.985  1.00 10.00      B   
ATOM   3311  CB  VAL B 185     -11.738  23.944   5.928  1.00 10.00      B   
ATOM   3312  CG1 VAL B 185     -10.505  24.611   6.515  1.00 10.00      B   
ATOM   3313  CG2 VAL B 185     -11.367  23.100   4.720  1.00 10.00      B   
ATOM   3314  C   VAL B 185     -12.973  23.997   8.103  1.00 10.00      B   
ATOM   3315  O   VAL B 185     -12.311  24.183   9.124  1.00 10.00      B   
ATOM   3316  N   TYR B 186     -14.165  24.542   7.902  1.00 10.00      B   
ATOM   3317  HN  TYR B 186     -14.644  24.338   7.071  1.00 10.00      B   
ATOM   3318  CA  TYR B 186     -14.781  25.441   8.869  1.00 10.00      B   
ATOM   3319  CB  TYR B 186     -16.024  26.090   8.250  1.00 10.00      B   
ATOM   3320  CG  TYR B 186     -16.655  27.183   9.083  1.00 10.00      B   
ATOM   3321  CD1 TYR B 186     -15.969  28.358   9.370  1.00 10.00      B   
ATOM   3322  CD2 TYR B 186     -17.947  27.047   9.568  1.00 10.00      B   
ATOM   3323  CE1 TYR B 186     -16.554  29.362  10.118  1.00 10.00      B   
ATOM   3324  CE2 TYR B 186     -18.538  28.045  10.317  1.00 10.00      B   
ATOM   3325  CZ  TYR B 186     -17.839  29.201  10.588  1.00 10.00      B   
ATOM   3326  OH  TYR B 186     -18.431  30.198  11.331  1.00 10.00      B   
ATOM   3327  HH  TYR B 186     -18.661  29.856  12.200  1.00 10.00      B   
ATOM   3328  C   TYR B 186     -15.149  24.710  10.159  1.00 10.00      B   
ATOM   3329  O   TYR B 186     -14.994  25.248  11.254  1.00 10.00      B   
ATOM   3330  N   THR B 187     -15.610  23.472  10.027  1.00 10.00      B   
ATOM   3331  HN  THR B 187     -15.689  23.085   9.128  1.00 10.00      B   
ATOM   3332  CA  THR B 187     -16.007  22.678  11.184  1.00 10.00      B   
ATOM   3333  CB  THR B 187     -16.945  21.519  10.789  1.00 10.00      B   
ATOM   3334  OG1 THR B 187     -16.537  20.974   9.528  1.00 10.00      B   
ATOM   3335  HG1 THR B 187     -16.860  21.542   8.814  1.00 10.00      B   
ATOM   3336  CG2 THR B 187     -18.379  22.004  10.682  1.00 10.00      B   
ATOM   3337  C   THR B 187     -14.804  22.130  11.956  1.00 10.00      B   
ATOM   3338  O   THR B 187     -14.964  21.492  12.995  1.00 10.00      B   
ATOM   3339  N   LEU B 188     -13.601  22.385  11.451  1.00 10.00      B   
ATOM   3340  HN  LEU B 188     -13.530  22.898  10.617  1.00 10.00      B   
ATOM   3341  CA  LEU B 188     -12.385  21.916  12.106  1.00 10.00      B   
ATOM   3342  CB  LEU B 188     -11.252  21.754  11.090  1.00 10.00      B   
ATOM   3343  CG  LEU B 188     -11.429  20.637  10.057  1.00 10.00      B   
ATOM   3344  CD1 LEU B 188     -10.357  20.724   8.982  1.00 10.00      B   
ATOM   3345  CD2 LEU B 188     -11.407  19.271  10.728  1.00 10.00      B   
ATOM   3346  C   LEU B 188     -11.966  22.868  13.222  1.00 10.00      B   
ATOM   3347  O   LEU B 188     -11.073  22.564  14.012  1.00 10.00      B   
ATOM   3348  N   PHE B 189     -12.618  24.023  13.276  1.00 10.00      B   
ATOM   3349  HN  PHE B 189     -13.310  24.213  12.609  1.00 10.00      B   
ATOM   3350  CA  PHE B 189     -12.329  25.020  14.298  1.00 10.00      B   
ATOM   3351  CB  PHE B 189     -11.859  26.329  13.659  1.00 10.00      B   
ATOM   3352  CG  PHE B 189     -10.553  26.221  12.935  1.00 10.00      B   
ATOM   3353  CD1 PHE B 189     -10.501  26.349  11.559  1.00 10.00      B   
ATOM   3354  CD2 PHE B 189      -9.376  26.004  13.630  1.00 10.00      B   
ATOM   3355  CE1 PHE B 189      -9.301  26.251  10.888  1.00 10.00      B   
ATOM   3356  CE2 PHE B 189      -8.172  25.904  12.965  1.00 10.00      B   
ATOM   3357  CZ  PHE B 189      -8.134  26.033  11.592  1.00 10.00      B   
ATOM   3358  C   PHE B 189     -13.564  25.286  15.145  1.00 10.00      B   
ATOM   3359  O   PHE B 189     -13.607  26.241  15.919  1.00 10.00      B   
ATOM   3360  N   LEU B 190     -14.568  24.436  14.997  1.00 10.00      B   
ATOM   3361  HN  LEU B 190     -14.467  23.679  14.384  1.00 10.00      B   
ATOM   3362  CA  LEU B 190     -15.808  24.587  15.738  1.00 10.00      B   
ATOM   3363  CB  LEU B 190     -17.007  24.574  14.788  1.00 10.00      B   
ATOM   3364  CG  LEU B 190     -17.064  25.686  13.742  1.00 10.00      B   
ATOM   3365  CD1 LEU B 190     -18.279  25.506  12.850  1.00 10.00      B   
ATOM   3366  CD2 LEU B 190     -17.090  27.052  14.408  1.00 10.00      B   
ATOM   3367  C   LEU B 190     -15.967  23.478  16.765  1.00 10.00      B   
ATOM   3368  O   LEU B 190     -15.493  22.356  16.564  1.00 10.00      B   
ATOM   3369  N   SER B 191     -16.623  23.805  17.867  1.00 10.00      B   
ATOM   3370  HN  SER B 191     -16.942  24.727  17.978  1.00 10.00      B   
ATOM   3371  CA  SER B 191     -16.871  22.841  18.920  1.00 10.00      B   
ATOM   3372  CB  SER B 191     -16.969  23.558  20.268  1.00 10.00      B   
ATOM   3373  OG  SER B 191     -17.793  24.707  20.171  1.00 10.00      B   
ATOM   3374  HG  SER B 191     -17.313  25.410  19.698  1.00 10.00      B   
ATOM   3375  C   SER B 191     -18.152  22.061  18.621  1.00 10.00      B   
ATOM   3376  O   SER B 191     -18.840  22.349  17.640  1.00 10.00      B   
ATOM   3377  N   SER B 192     -18.474  21.098  19.476  1.00 10.00      B   
ATOM   3378  HN  SER B 192     -17.891  20.936  20.251  1.00 10.00      B   
ATOM   3379  CA  SER B 192     -19.655  20.256  19.309  1.00 10.00      B   
ATOM   3380  CB  SER B 192     -19.803  19.347  20.529  1.00 10.00      B   
ATOM   3381  OG  SER B 192     -18.532  19.090  21.113  1.00 10.00      B   
ATOM   3382  HG  SER B 192     -18.413  18.136  21.208  1.00 10.00      B   
ATOM   3383  C   SER B 192     -20.938  21.061  19.078  1.00 10.00      B   
ATOM   3384  O   SER B 192     -21.761  20.697  18.240  1.00 10.00      B   
ATOM   3385  N   LYS B 193     -21.099  22.164  19.803  1.00 10.00      B   
ATOM   3386  HN  LYS B 193     -20.401  22.426  20.439  1.00 10.00      B   
ATOM   3387  CA  LYS B 193     -22.293  22.992  19.666  1.00 10.00      B   
ATOM   3388  CB  LYS B 193     -22.534  23.821  20.929  1.00 10.00      B   
ATOM   3389  CG  LYS B 193     -22.955  22.999  22.136  1.00 10.00      B   
ATOM   3390  CD  LYS B 193     -23.258  23.886  23.331  1.00 10.00      B   
ATOM   3391  CE  LYS B 193     -23.730  23.067  24.520  1.00 10.00      B   
ATOM   3392  NZ  LYS B 193     -23.985  23.916  25.714  1.00 10.00      B   
ATOM   3393  HZ1 LYS B 193     -23.093  24.323  26.059  1.00 10.00      B   
ATOM   3394  HZ2 LYS B 193     -24.405  23.347  26.475  1.00 10.00      B   
ATOM   3395  HZ3 LYS B 193     -24.637  24.690  25.475  1.00 10.00      B   
ATOM   3396  C   LYS B 193     -22.222  23.895  18.440  1.00 10.00      B   
ATOM   3397  O   LYS B 193     -23.210  24.067  17.725  1.00 10.00      B   
ATOM   3398  N   GLU B 194     -21.044  24.454  18.188  1.00 10.00      B   
ATOM   3399  HN  GLU B 194     -20.287  24.258  18.776  1.00 10.00      B   
ATOM   3400  CA  GLU B 194     -20.848  25.349  17.051  1.00 10.00      B   
ATOM   3401  CB  GLU B 194     -19.459  25.984  17.090  1.00 10.00      B   
ATOM   3402  CG  GLU B 194     -19.231  26.884  18.293  1.00 10.00      B   
ATOM   3403  CD  GLU B 194     -17.818  27.417  18.365  1.00 10.00      B   
ATOM   3404  OE1 GLU B 194     -16.890  26.619  18.627  1.00 10.00      B   
ATOM   3405  OE2 GLU B 194     -17.630  28.634  18.174  1.00 10.00      B   
ATOM   3406  C   GLU B 194     -21.080  24.626  15.729  1.00 10.00      B   
ATOM   3407  O   GLU B 194     -21.640  25.196  14.791  1.00 10.00      B   
ATOM   3408  N   ILE B 195     -20.657  23.366  15.666  1.00 10.00      B   
ATOM   3409  HN  ILE B 195     -20.203  22.973  16.446  1.00 10.00      B   
ATOM   3410  CA  ILE B 195     -20.836  22.559  14.465  1.00 10.00      B   
ATOM   3411  CB  ILE B 195     -20.204  21.156  14.619  1.00 10.00      B   
ATOM   3412  CG1 ILE B 195     -18.682  21.273  14.735  1.00 10.00      B   
ATOM   3413  CG2 ILE B 195     -20.577  20.256  13.447  1.00 10.00      B   
ATOM   3414  CD1 ILE B 195     -17.997  19.984  15.128  1.00 10.00      B   
ATOM   3415  C   ILE B 195     -22.322  22.425  14.133  1.00 10.00      B   
ATOM   3416  O   ILE B 195     -22.732  22.626  12.990  1.00 10.00      B   
ATOM   3417  N   GLU B 196     -23.121  22.122  15.149  1.00 10.00      B   
ATOM   3418  HN  GLU B 196     -22.733  22.002  16.040  1.00 10.00      B   
ATOM   3419  CA  GLU B 196     -24.560  21.964  14.978  1.00 10.00      B   
ATOM   3420  CB  GLU B 196     -25.204  21.528  16.294  1.00 10.00      B   
ATOM   3421  CG  GLU B 196     -26.571  20.878  16.134  1.00 10.00      B   
ATOM   3422  CD  GLU B 196     -27.224  20.538  17.460  1.00 10.00      B   
ATOM   3423  OE1 GLU B 196     -26.640  19.747  18.237  1.00 10.00      B   
ATOM   3424  OE2 GLU B 196     -28.330  21.058  17.728  1.00 10.00      B   
ATOM   3425  C   GLU B 196     -25.195  23.267  14.513  1.00 10.00      B   
ATOM   3426  O   GLU B 196     -25.989  23.280  13.571  1.00 10.00      B   
ATOM   3427  N   GLN B 197     -24.825  24.358  15.175  1.00 10.00      B   
ATOM   3428  HN  GLN B 197     -24.169  24.271  15.903  1.00 10.00      B   
ATOM   3429  CA  GLN B 197     -25.354  25.681  14.864  1.00 10.00      B   
ATOM   3430  CB  GLN B 197     -24.687  26.742  15.740  1.00 10.00      B   
ATOM   3431  CG  GLN B 197     -25.163  26.756  17.183  1.00 10.00      B   
ATOM   3432  CD  GLN B 197     -24.439  27.791  18.022  1.00 10.00      B   
ATOM   3433  OE1 GLN B 197     -23.256  28.064  17.814  1.00 10.00      B   
ATOM   3434  NE2 GLN B 197     -25.145  28.377  18.976  1.00 10.00      B   
ATOM   3435 HE21 GLN B 197     -26.082  28.108  19.088  1.00 10.00      B   
ATOM   3436 HE22 GLN B 197     -24.708  29.060  19.523  1.00 10.00      B   
ATOM   3437  C   GLN B 197     -25.179  26.050  13.393  1.00 10.00      B   
ATOM   3438  O   GLN B 197     -26.152  26.333  12.695  1.00 10.00      B   
ATOM   3439  N   VAL B 198     -23.944  26.019  12.917  1.00 10.00      B   
ATOM   3440  HN  VAL B 198     -23.209  25.734  13.506  1.00 10.00      B   
ATOM   3441  CA  VAL B 198     -23.651  26.389  11.537  1.00 10.00      B   
ATOM   3442  CB  VAL B 198     -22.142  26.602  11.302  1.00 10.00      B   
ATOM   3443  CG1 VAL B 198     -21.878  27.069   9.878  1.00 10.00      B   
ATOM   3444  CG2 VAL B 198     -21.585  27.601  12.303  1.00 10.00      B   
ATOM   3445  C   VAL B 198     -24.210  25.393  10.519  1.00 10.00      B   
ATOM   3446  O   VAL B 198     -24.803  25.798   9.515  1.00 10.00      B   
ATOM   3447  N   LEU B 199     -24.046  24.100  10.784  1.00 10.00      B   
ATOM   3448  HN  LEU B 199     -23.601  23.832  11.618  1.00 10.00      B   
ATOM   3449  CA  LEU B 199     -24.520  23.067   9.863  1.00 10.00      B   
ATOM   3450  CB  LEU B 199     -24.064  21.668  10.290  1.00 10.00      B   
ATOM   3451  CG  LEU B 199     -22.647  21.259   9.875  1.00 10.00      B   
ATOM   3452  CD1 LEU B 199     -22.361  19.820  10.276  1.00 10.00      B   
ATOM   3453  CD2 LEU B 199     -22.447  21.444   8.379  1.00 10.00      B   
ATOM   3454  C   LEU B 199     -26.030  23.107   9.649  1.00 10.00      B   
ATOM   3455  O   LEU B 199     -26.506  22.946   8.524  1.00 10.00      B   
ATOM   3456  N   SER B 200     -26.781  23.340  10.718  1.00 10.00      B   
ATOM   3457  HN  SER B 200     -26.353  23.467  11.593  1.00 10.00      B   
ATOM   3458  CA  SER B 200     -28.234  23.396  10.619  1.00 10.00      B   
ATOM   3459  CB  SER B 200     -28.883  23.344  12.005  1.00 10.00      B   
ATOM   3460  OG  SER B 200     -28.312  24.300  12.881  1.00 10.00      B   
ATOM   3461  HG  SER B 200     -27.483  23.951  13.241  1.00 10.00      B   
ATOM   3462  C   SER B 200     -28.697  24.628   9.836  1.00 10.00      B   
ATOM   3463  O   SER B 200     -29.819  24.667   9.322  1.00 10.00      B   
ATOM   3464  N   GLY B 201     -27.823  25.625   9.738  1.00 10.00      B   
ATOM   3465  HN  GLY B 201     -26.944  25.538  10.168  1.00 10.00      B   
ATOM   3466  CA  GLY B 201     -28.155  26.837   9.019  1.00 10.00      B   
ATOM   3467  C   GLY B 201     -27.892  26.725   7.530  1.00 10.00      B   
ATOM   3468  O   GLY B 201     -28.534  27.407   6.731  1.00 10.00      B   
ATOM   3469  N   VAL B 202     -26.951  25.860   7.156  1.00 10.00      B   
ATOM   3470  HN  VAL B 202     -26.484  25.340   7.843  1.00 10.00      B   
ATOM   3471  CA  VAL B 202     -26.596  25.663   5.748  1.00 10.00      B   
ATOM   3472  CB  VAL B 202     -25.458  24.630   5.572  1.00 10.00      B   
ATOM   3473  CG1 VAL B 202     -25.042  24.531   4.111  1.00 10.00      B   
ATOM   3474  CG2 VAL B 202     -24.264  24.997   6.438  1.00 10.00      B   
ATOM   3475  C   VAL B 202     -27.812  25.228   4.931  1.00 10.00      B   
ATOM   3476  O   VAL B 202     -28.488  24.254   5.274  1.00 10.00      B   
ATOM   3477  N   THR B 203     -28.093  25.965   3.864  1.00 10.00      B   
ATOM   3478  HN  THR B 203     -27.522  26.736   3.651  1.00 10.00      B   
ATOM   3479  CA  THR B 203     -29.226  25.666   2.999  1.00 10.00      B   
ATOM   3480  CB  THR B 203     -29.782  26.955   2.363  1.00 10.00      B   
ATOM   3481  OG1 THR B 203     -28.701  27.869   2.118  1.00 10.00      B   
ATOM   3482  HG1 THR B 203     -28.485  28.341   2.934  1.00 10.00      B   
ATOM   3483  CG2 THR B 203     -30.800  27.611   3.281  1.00 10.00      B   
ATOM   3484  C   THR B 203     -28.838  24.687   1.895  1.00 10.00      B   
ATOM   3485  O   THR B 203     -29.686  23.973   1.352  1.00 10.00      B   
ATOM   3486  N   LEU B 204     -27.554  24.659   1.569  1.00 10.00      B   
ATOM   3487  HN  LEU B 204     -26.930  25.246   2.043  1.00 10.00      B   
ATOM   3488  CA  LEU B 204     -27.045  23.774   0.529  1.00 10.00      B   
ATOM   3489  CB  LEU B 204     -25.641  24.208   0.091  1.00 10.00      B   
ATOM   3490  CG  LEU B 204     -25.530  25.612  -0.509  1.00 10.00      B   
ATOM   3491  CD1 LEU B 204     -24.093  25.908  -0.909  1.00 10.00      B   
ATOM   3492  CD2 LEU B 204     -26.464  25.760  -1.701  1.00 10.00      B   
ATOM   3493  C   LEU B 204     -27.029  22.324   1.006  1.00 10.00      B   
ATOM   3494  O   LEU B 204     -26.786  22.057   2.184  1.00 10.00      B   
ATOM   3495  N   PRO B 205     -27.312  21.374   0.097  1.00 10.00      B   
ATOM   3496  CA  PRO B 205     -27.330  19.944   0.421  1.00 10.00      B   
ATOM   3497  CB  PRO B 205     -27.682  19.272  -0.913  1.00 10.00      B   
ATOM   3498  CG  PRO B 205     -28.322  20.344  -1.724  1.00 10.00      B   
ATOM   3499  CD  PRO B 205     -27.645  21.620  -1.315  1.00 10.00      B   
ATOM   3500  C   PRO B 205     -25.968  19.463   0.908  1.00 10.00      B   
ATOM   3501  O   PRO B 205     -24.995  19.451   0.149  1.00 10.00      B   
ATOM   3502  N   LEU B 206     -25.905  19.087   2.177  1.00 10.00      B   
ATOM   3503  HN  LEU B 206     -26.714  19.135   2.729  1.00 10.00      B   
ATOM   3504  CA  LEU B 206     -24.666  18.611   2.777  1.00 10.00      B   
ATOM   3505  CB  LEU B 206     -24.798  18.574   4.303  1.00 10.00      B   
ATOM   3506  CG  LEU B 206     -25.239  19.875   4.983  1.00 10.00      B   
ATOM   3507  CD1 LEU B 206     -25.518  19.639   6.460  1.00 10.00      B   
ATOM   3508  CD2 LEU B 206     -24.187  20.961   4.807  1.00 10.00      B   
ATOM   3509  C   LEU B 206     -24.306  17.223   2.261  1.00 10.00      B   
ATOM   3510  O   LEU B 206     -25.186  16.411   1.971  1.00 10.00      B   
ATOM   3511  N   ASP B 207     -23.011  16.952   2.159  1.00 10.00      B   
ATOM   3512  HN  ASP B 207     -22.358  17.635   2.413  1.00 10.00      B   
ATOM   3513  CA  ASP B 207     -22.538  15.654   1.690  1.00 10.00      B   
ATOM   3514  CB  ASP B 207     -21.103  15.748   1.150  1.00 10.00      B   
ATOM   3515  CG  ASP B 207     -20.040  15.442   2.189  1.00 10.00      B   
ATOM   3516  OD1 ASP B 207     -19.820  16.280   3.090  1.00 10.00      B   
ATOM   3517  OD2 ASP B 207     -19.413  14.366   2.103  1.00 10.00      B   
ATOM   3518  C   ASP B 207     -22.634  14.623   2.812  1.00 10.00      B   
ATOM   3519  O   ASP B 207     -22.971  14.965   3.951  1.00 10.00      B   
ATOM   3520  N   LEU B 208     -22.329  13.374   2.494  1.00 10.00      B   
ATOM   3521  HN  LEU B 208     -22.041  13.172   1.574  1.00 10.00      B   
ATOM   3522  CA  LEU B 208     -22.400  12.293   3.468  1.00 10.00      B   
ATOM   3523  CB  LEU B 208     -22.139  10.936   2.807  1.00 10.00      B   
ATOM   3524  CG  LEU B 208     -23.167  10.498   1.755  1.00 10.00      B   
ATOM   3525  CD1 LEU B 208     -22.795   9.154   1.152  1.00 10.00      B   
ATOM   3526  CD2 LEU B 208     -24.569  10.458   2.348  1.00 10.00      B   
ATOM   3527  C   LEU B 208     -21.472  12.516   4.662  1.00 10.00      B   
ATOM   3528  O   LEU B 208     -21.830  12.190   5.795  1.00 10.00      B   
ATOM   3529  N   GLU B 209     -20.303  13.099   4.419  1.00 10.00      B   
ATOM   3530  HN  GLU B 209     -20.081  13.376   3.499  1.00 10.00      B   
ATOM   3531  CA  GLU B 209     -19.348  13.353   5.491  1.00 10.00      B   
ATOM   3532  CB  GLU B 209     -18.006  13.831   4.936  1.00 10.00      B   
ATOM   3533  CG  GLU B 209     -16.853  13.731   5.924  1.00 10.00      B   
ATOM   3534  CD  GLU B 209     -16.512  12.297   6.269  1.00 10.00      B   
ATOM   3535  OE1 GLU B 209     -16.464  11.460   5.342  1.00 10.00      B   
ATOM   3536  OE2 GLU B 209     -16.283  11.999   7.461  1.00 10.00      B   
ATOM   3537  C   GLU B 209     -19.906  14.381   6.466  1.00 10.00      B   
ATOM   3538  O   GLU B 209     -19.897  14.167   7.681  1.00 10.00      B   
ATOM   3539  N   LEU B 210     -20.404  15.489   5.929  1.00 10.00      B   
ATOM   3540  HN  LEU B 210     -20.383  15.600   4.951  1.00 10.00      B   
ATOM   3541  CA  LEU B 210     -20.973  16.544   6.758  1.00 10.00      B   
ATOM   3542  CB  LEU B 210     -21.334  17.773   5.921  1.00 10.00      B   
ATOM   3543  CG  LEU B 210     -20.157  18.591   5.384  1.00 10.00      B   
ATOM   3544  CD1 LEU B 210     -20.659  19.796   4.608  1.00 10.00      B   
ATOM   3545  CD2 LEU B 210     -19.244  19.028   6.519  1.00 10.00      B   
ATOM   3546  C   LEU B 210     -22.189  16.039   7.525  1.00 10.00      B   
ATOM   3547  O   LEU B 210     -22.402  16.406   8.682  1.00 10.00      B   
ATOM   3548  N   LYS B 211     -22.982  15.192   6.876  1.00 10.00      B   
ATOM   3549  HN  LYS B 211     -22.766  14.950   5.948  1.00 10.00      B   
ATOM   3550  CA  LYS B 211     -24.165  14.618   7.503  1.00 10.00      B   
ATOM   3551  CB  LYS B 211     -24.969  13.798   6.490  1.00 10.00      B   
ATOM   3552  CG  LYS B 211     -25.799  14.634   5.528  1.00 10.00      B   
ATOM   3553  CD  LYS B 211     -26.398  13.778   4.423  1.00 10.00      B   
ATOM   3554  CE  LYS B 211     -27.385  14.574   3.583  1.00 10.00      B   
ATOM   3555  NZ  LYS B 211     -27.832  13.821   2.381  1.00 10.00      B   
ATOM   3556  HZ1 LYS B 211     -28.131  12.860   2.647  1.00 10.00      B   
ATOM   3557  HZ2 LYS B 211     -27.056  13.753   1.691  1.00 10.00      B   
ATOM   3558  HZ3 LYS B 211     -28.636  14.310   1.932  1.00 10.00      B   
ATOM   3559  C   LYS B 211     -23.757  13.746   8.686  1.00 10.00      B   
ATOM   3560  O   LYS B 211     -24.394  13.773   9.741  1.00 10.00      B   
ATOM   3561  N   LEU B 212     -22.684  12.982   8.505  1.00 10.00      B   
ATOM   3562  HN  LEU B 212     -22.226  12.998   7.633  1.00 10.00      B   
ATOM   3563  CA  LEU B 212     -22.174  12.116   9.560  1.00 10.00      B   
ATOM   3564  CB  LEU B 212     -21.099  11.171   9.022  1.00 10.00      B   
ATOM   3565  CG  LEU B 212     -21.592  10.047   8.105  1.00 10.00      B   
ATOM   3566  CD1 LEU B 212     -20.433   9.427   7.346  1.00 10.00      B   
ATOM   3567  CD2 LEU B 212     -22.337   8.988   8.905  1.00 10.00      B   
ATOM   3568  C   LEU B 212     -21.624  12.952  10.709  1.00 10.00      B   
ATOM   3569  O   LEU B 212     -21.890  12.666  11.877  1.00 10.00      B   
ATOM   3570  N   LEU B 213     -20.871  13.995  10.369  1.00 10.00      B   
ATOM   3571  HN  LEU B 213     -20.689  14.167   9.417  1.00 10.00      B   
ATOM   3572  CA  LEU B 213     -20.298  14.889  11.372  1.00 10.00      B   
ATOM   3573  CB  LEU B 213     -19.447  15.972  10.705  1.00 10.00      B   
ATOM   3574  CG  LEU B 213     -18.066  15.542  10.204  1.00 10.00      B   
ATOM   3575  CD1 LEU B 213     -17.458  16.630   9.330  1.00 10.00      B   
ATOM   3576  CD2 LEU B 213     -17.150  15.228  11.378  1.00 10.00      B   
ATOM   3577  C   LEU B 213     -21.405  15.536  12.197  1.00 10.00      B   
ATOM   3578  O   LEU B 213     -21.307  15.633  13.422  1.00 10.00      B   
ATOM   3579  N   TYR B 214     -22.459  15.966  11.509  1.00 10.00      B   
ATOM   3580  HN  TYR B 214     -22.461  15.865  10.532  1.00 10.00      B   
ATOM   3581  CA  TYR B 214     -23.604  16.593  12.150  1.00 10.00      B   
ATOM   3582  CB  TYR B 214     -24.628  17.027  11.091  1.00 10.00      B   
ATOM   3583  CG  TYR B 214     -25.784  17.849  11.623  1.00 10.00      B   
ATOM   3584  CD1 TYR B 214     -25.568  19.055  12.277  1.00 10.00      B   
ATOM   3585  CD2 TYR B 214     -27.096  17.416  11.470  1.00 10.00      B   
ATOM   3586  CE1 TYR B 214     -26.622  19.805  12.763  1.00 10.00      B   
ATOM   3587  CE2 TYR B 214     -28.156  18.161  11.952  1.00 10.00      B   
ATOM   3588  CZ  TYR B 214     -27.913  19.354  12.598  1.00 10.00      B   
ATOM   3589  OH  TYR B 214     -28.967  20.096  13.084  1.00 10.00      B   
ATOM   3590  HH  TYR B 214     -29.718  19.515  13.245  1.00 10.00      B   
ATOM   3591  C   TYR B 214     -24.241  15.633  13.151  1.00 10.00      B   
ATOM   3592  O   TYR B 214     -24.526  16.009  14.286  1.00 10.00      B   
ATOM   3593  N   MET B 215     -24.436  14.388  12.729  1.00 10.00      B   
ATOM   3594  HN  MET B 215     -24.174  14.150  11.812  1.00 10.00      B   
ATOM   3595  CA  MET B 215     -25.035  13.367  13.585  1.00 10.00      B   
ATOM   3596  CB  MET B 215     -25.347  12.098  12.789  1.00 10.00      B   
ATOM   3597  CG  MET B 215     -26.670  12.144  12.044  1.00 10.00      B   
ATOM   3598  SD  MET B 215     -27.017  10.621  11.143  1.00 10.00      B   
ATOM   3599  CE  MET B 215     -25.745  10.676   9.883  1.00 10.00      B   
ATOM   3600  C   MET B 215     -24.149  13.035  14.781  1.00 10.00      B   
ATOM   3601  O   MET B 215     -24.639  12.896  15.901  1.00 10.00      B   
ATOM   3602  N   LYS B 216     -22.848  12.914  14.533  1.00 10.00      B   
ATOM   3603  HN  LYS B 216     -22.527  13.037  13.613  1.00 10.00      B   
ATOM   3604  CA  LYS B 216     -21.885  12.596  15.582  1.00 10.00      B   
ATOM   3605  CB  LYS B 216     -20.462  12.568  15.010  1.00 10.00      B   
ATOM   3606  CG  LYS B 216     -20.151  11.384  14.108  1.00 10.00      B   
ATOM   3607  CD  LYS B 216     -18.786  11.546  13.456  1.00 10.00      B   
ATOM   3608  CE  LYS B 216     -18.472  10.398  12.511  1.00 10.00      B   
ATOM   3609  NZ  LYS B 216     -17.196  10.622  11.781  1.00 10.00      B   
ATOM   3610  HZ1 LYS B 216     -17.005   9.828  11.137  1.00 10.00      B   
ATOM   3611  HZ2 LYS B 216     -16.407  10.703  12.452  1.00 10.00      B   
ATOM   3612  HZ3 LYS B 216     -17.248  11.499  11.220  1.00 10.00      B   
ATOM   3613  C   LYS B 216     -21.943  13.617  16.713  1.00 10.00      B   
ATOM   3614  O   LYS B 216     -22.133  13.261  17.879  1.00 10.00      B   
ATOM   3615  N   ALA B 217     -21.795  14.886  16.357  1.00 10.00      B   
ATOM   3616  HN  ALA B 217     -21.677  15.105  15.405  1.00 10.00      B   
ATOM   3617  CA  ALA B 217     -21.806  15.962  17.337  1.00 10.00      B   
ATOM   3618  CB  ALA B 217     -21.359  17.271  16.704  1.00 10.00      B   
ATOM   3619  C   ALA B 217     -23.171  16.112  18.002  1.00 10.00      B   
ATOM   3620  O   ALA B 217     -23.262  16.539  19.155  1.00 10.00      B   
ATOM   3621  N   MET B 218     -24.232  15.750  17.281  1.00 10.00      B   
ATOM   3622  HN  MET B 218     -24.101  15.404  16.371  1.00 10.00      B   
ATOM   3623  CA  MET B 218     -25.586  15.858  17.819  1.00 10.00      B   
ATOM   3624  CB  MET B 218     -26.647  15.563  16.756  1.00 10.00      B   
ATOM   3625  CG  MET B 218     -27.123  16.792  15.996  1.00 10.00      B   
ATOM   3626  SD  MET B 218     -28.690  16.524  15.140  1.00 10.00      B   
ATOM   3627  CE  MET B 218     -28.262  15.171  14.048  1.00 10.00      B   
ATOM   3628  C   MET B 218     -25.774  14.943  19.017  1.00 10.00      B   
ATOM   3629  O   MET B 218     -26.511  15.269  19.949  1.00 10.00      B   
ATOM   3630  N   LYS B 219     -25.106  13.798  18.991  1.00 10.00      B   
ATOM   3631  HN  LYS B 219     -24.543  13.589  18.212  1.00 10.00      B   
ATOM   3632  CA  LYS B 219     -25.192  12.842  20.086  1.00 10.00      B   
ATOM   3633  CB  LYS B 219     -24.581  11.495  19.684  1.00 10.00      B   
ATOM   3634  CG  LYS B 219     -24.846  10.371  20.675  1.00 10.00      B   
ATOM   3635  CD  LYS B 219     -24.044   9.127  20.331  1.00 10.00      B   
ATOM   3636  CE  LYS B 219     -24.131   8.092  21.440  1.00 10.00      B   
ATOM   3637  NZ  LYS B 219     -23.259   6.919  21.174  1.00 10.00      B   
ATOM   3638  HZ1 LYS B 219     -23.406   6.583  20.201  1.00 10.00      B   
ATOM   3639  HZ2 LYS B 219     -23.492   6.144  21.831  1.00 10.00      B   
ATOM   3640  HZ3 LYS B 219     -22.258   7.177  21.295  1.00 10.00      B   
ATOM   3641  C   LYS B 219     -24.492  13.392  21.325  1.00 10.00      B   
ATOM   3642  O   LYS B 219     -24.911  13.140  22.454  1.00 10.00      B   
ATOM   3643  N   GLU B 220     -23.437  14.163  21.104  1.00 10.00      B   
ATOM   3644  HN  GLU B 220     -23.163  14.345  20.178  1.00 10.00      B   
ATOM   3645  CA  GLU B 220     -22.671  14.747  22.197  1.00 10.00      B   
ATOM   3646  CB  GLU B 220     -21.316  15.243  21.694  1.00 10.00      B   
ATOM   3647  CG  GLU B 220     -20.638  14.294  20.721  1.00 10.00      B   
ATOM   3648  CD  GLU B 220     -19.174  14.609  20.525  1.00 10.00      B   
ATOM   3649  OE1 GLU B 220     -18.836  15.795  20.315  1.00 10.00      B   
ATOM   3650  OE2 GLU B 220     -18.350  13.673  20.591  1.00 10.00      B   
ATOM   3651  C   GLU B 220     -23.437  15.887  22.859  1.00 10.00      B   
ATOM   3652  O   GLU B 220     -23.413  16.037  24.082  1.00 10.00      B   
ATOM   3653  N   ASN B 221     -24.130  16.681  22.045  1.00 10.00      B   
ATOM   3654  HN  ASN B 221     -24.104  16.512  21.078  1.00 10.00      B   
ATOM   3655  CA  ASN B 221     -24.913  17.810  22.551  1.00 10.00      B   
ATOM   3656  CB  ASN B 221     -25.225  18.813  21.434  1.00 10.00      B   
ATOM   3657  CG  ASN B 221     -23.999  19.483  20.853  1.00 10.00      B   
ATOM   3658  OD1 ASN B 221     -22.937  19.520  21.472  1.00 10.00      B   
ATOM   3659  ND2 ASN B 221     -24.149  20.039  19.663  1.00 10.00      B   
ATOM   3660 HD21 ASN B 221     -25.039  19.989  19.234  1.00 10.00      B   
ATOM   3661 HD22 ASN B 221     -23.371  20.473  19.250  1.00 10.00      B   
ATOM   3662  C   ASN B 221     -26.225  17.333  23.155  1.00 10.00      B   
ATOM   3663  O   ASN B 221     -27.009  18.137  23.663  1.00 10.00      B   
ATOM   3664  N   ALA B 222     -26.463  16.024  23.072  1.00 10.00      B   
ATOM   3665  HN  ALA B 222     -25.790  15.449  22.649  1.00 10.00      B   
ATOM   3666  CA  ALA B 222     -27.683  15.412  23.593  1.00 10.00      B   
ATOM   3667  CB  ALA B 222     -27.854  15.672  25.087  1.00 10.00      B   
ATOM   3668  C   ALA B 222     -28.908  15.859  22.799  1.00 10.00      B   
ATOM   3669  O   ALA B 222     -30.030  15.835  23.301  1.00 10.00      B   
ATOM   3670  N   SER B 223     -28.679  16.263  21.552  1.00 10.00      B   
ATOM   3671  HN  SER B 223     -27.759  16.264  21.213  1.00 10.00      B   
ATOM   3672  CA  SER B 223     -29.751  16.701  20.673  1.00 10.00      B   
ATOM   3673  CB  SER B 223     -29.184  17.597  19.567  1.00 10.00      B   
ATOM   3674  OG  SER B 223     -28.263  18.540  20.097  1.00 10.00      B   
ATOM   3675  HG  SER B 223     -27.753  18.937  19.369  1.00 10.00      B   
ATOM   3676  C   SER B 223     -30.446  15.487  20.065  1.00 10.00      B   
ATOM   3677  O   SER B 223     -30.379  15.250  18.860  1.00 10.00      B   
ATOM   3678  N   PHE B 224     -31.102  14.711  20.916  1.00 10.00      B   
ATOM   3679  HN  PHE B 224     -31.121  14.960  21.869  1.00 10.00      B   
ATOM   3680  CA  PHE B 224     -31.794  13.506  20.482  1.00 10.00      B   
ATOM   3681  CB  PHE B 224     -32.181  12.637  21.676  1.00 10.00      B   
ATOM   3682  CG  PHE B 224     -31.000  12.069  22.407  1.00 10.00      B   
ATOM   3683  CD1 PHE B 224     -30.579  12.620  23.605  1.00 10.00      B   
ATOM   3684  CD2 PHE B 224     -30.309  10.986  21.891  1.00 10.00      B   
ATOM   3685  CE1 PHE B 224     -29.490  12.100  24.277  1.00 10.00      B   
ATOM   3686  CE2 PHE B 224     -29.219  10.461  22.558  1.00 10.00      B   
ATOM   3687  CZ  PHE B 224     -28.809  11.020  23.752  1.00 10.00      B   
ATOM   3688  C   PHE B 224     -33.010  13.828  19.628  1.00 10.00      B   
ATOM   3689  O   PHE B 224     -33.382  13.050  18.747  1.00 10.00      B   
ATOM   3690  N   GLU B 225     -33.627  14.975  19.878  1.00 10.00      B   
ATOM   3691  HN  GLU B 225     -33.289  15.560  20.591  1.00 10.00      B   
ATOM   3692  CA  GLU B 225     -34.794  15.383  19.111  1.00 10.00      B   
ATOM   3693  CB  GLU B 225     -35.437  16.628  19.725  1.00 10.00      B   
ATOM   3694  CG  GLU B 225     -36.662  17.121  18.979  1.00 10.00      B   
ATOM   3695  CD  GLU B 225     -37.138  18.462  19.479  1.00 10.00      B   
ATOM   3696  OE1 GLU B 225     -36.569  19.494  19.061  1.00 10.00      B   
ATOM   3697  OE2 GLU B 225     -38.085  18.491  20.287  1.00 10.00      B   
ATOM   3698  C   GLU B 225     -34.404  15.640  17.659  1.00 10.00      B   
ATOM   3699  O   GLU B 225     -35.034  15.130  16.727  1.00 10.00      B   
ATOM   3700  N   ALA B 226     -33.352  16.425  17.473  1.00 10.00      B   
ATOM   3701  HN  ALA B 226     -32.890  16.804  18.254  1.00 10.00      B   
ATOM   3702  CA  ALA B 226     -32.867  16.741  16.138  1.00 10.00      B   
ATOM   3703  CB  ALA B 226     -31.849  17.870  16.198  1.00 10.00      B   
ATOM   3704  C   ALA B 226     -32.261  15.500  15.492  1.00 10.00      B   
ATOM   3705  O   ALA B 226     -32.421  15.266  14.293  1.00 10.00      B   
ATOM   3706  N   LEU B 227     -31.581  14.694  16.304  1.00 10.00      B   
ATOM   3707  HN  LEU B 227     -31.489  14.937  17.252  1.00 10.00      B   
ATOM   3708  CA  LEU B 227     -30.957  13.470  15.822  1.00 10.00      B   
ATOM   3709  CB  LEU B 227     -30.170  12.786  16.942  1.00 10.00      B   
ATOM   3710  CG  LEU B 227     -29.488  11.462  16.583  1.00 10.00      B   
ATOM   3711  CD1 LEU B 227     -28.324  11.690  15.630  1.00 10.00      B   
ATOM   3712  CD2 LEU B 227     -29.028  10.740  17.839  1.00 10.00      B   
ATOM   3713  C   LEU B 227     -32.003  12.515  15.264  1.00 10.00      B   
ATOM   3714  O   LEU B 227     -31.806  11.919  14.205  1.00 10.00      B   
ATOM   3715  N   HIS B 228     -33.122  12.391  15.971  1.00 10.00      B   
ATOM   3716  HN  HIS B 228     -33.222  12.904  16.805  1.00 10.00      B   
ATOM   3717  CA  HIS B 228     -34.199  11.508  15.545  1.00 10.00      B   
ATOM   3718  CB  HIS B 228     -35.262  11.360  16.634  1.00 10.00      B   
ATOM   3719  CG  HIS B 228     -36.158  10.176  16.430  1.00 10.00      B   
ATOM   3720  ND1 HIS B 228     -35.776   8.887  16.734  1.00 10.00      B   
ATOM   3721  HD1 HIS B 228     -34.896   8.613  17.083  1.00 10.00      B   
ATOM   3722  CD2 HIS B 228     -37.422  10.091  15.950  1.00 10.00      B   
ATOM   3723  CE1 HIS B 228     -36.767   8.061  16.453  1.00 10.00      B   
ATOM   3724  NE2 HIS B 228     -37.773   8.767  15.976  1.00 10.00      B   
ATOM   3725  HE2 HIS B 228     -38.640   8.397  15.689  1.00 10.00      B   
ATOM   3726  C   HIS B 228     -34.829  11.999  14.251  1.00 10.00      B   
ATOM   3727  O   HIS B 228     -35.210  11.204  13.398  1.00 10.00      B   
ATOM   3728  N   ALA B 229     -34.932  13.312  14.113  1.00 10.00      B   
ATOM   3729  HN  ALA B 229     -34.615  13.895  14.837  1.00 10.00      B   
ATOM   3730  CA  ALA B 229     -35.504  13.905  12.914  1.00 10.00      B   
ATOM   3731  CB  ALA B 229     -35.661  15.407  13.087  1.00 10.00      B   
ATOM   3732  C   ALA B 229     -34.627  13.603  11.706  1.00 10.00      B   
ATOM   3733  O   ALA B 229     -35.121  13.250  10.633  1.00 10.00      B   
ATOM   3734  N   TYR B 230     -33.321  13.739  11.896  1.00 10.00      B   
ATOM   3735  HN  TYR B 230     -32.995  14.028  12.778  1.00 10.00      B   
ATOM   3736  CA  TYR B 230     -32.359  13.487  10.834  1.00 10.00      B   
ATOM   3737  CB  TYR B 230     -30.965  13.971  11.246  1.00 10.00      B   
ATOM   3738  CG  TYR B 230     -30.265  14.797  10.187  1.00 10.00      B   
ATOM   3739  CD1 TYR B 230     -30.809  15.995   9.746  1.00 10.00      B   
ATOM   3740  CD2 TYR B 230     -29.062  14.380   9.632  1.00 10.00      B   
ATOM   3741  CE1 TYR B 230     -30.177  16.756   8.782  1.00 10.00      B   
ATOM   3742  CE2 TYR B 230     -28.420  15.135   8.667  1.00 10.00      B   
ATOM   3743  CZ  TYR B 230     -28.983  16.321   8.246  1.00 10.00      B   
ATOM   3744  OH  TYR B 230     -28.349  17.074   7.286  1.00 10.00      B   
ATOM   3745  HH  TYR B 230     -27.937  16.490   6.647  1.00 10.00      B   
ATOM   3746  C   TYR B 230     -32.317  12.007  10.462  1.00 10.00      B   
ATOM   3747  O   TYR B 230     -32.394  11.657   9.285  1.00 10.00      B   
ATOM   3748  N   THR B 231     -32.216  11.142  11.469  1.00 10.00      B   
ATOM   3749  HN  THR B 231     -32.178  11.483  12.389  1.00 10.00      B   
ATOM   3750  CA  THR B 231     -32.157   9.699  11.243  1.00 10.00      B   
ATOM   3751  CB  THR B 231     -31.912   8.918  12.552  1.00 10.00      B   
ATOM   3752  OG1 THR B 231     -32.689   9.487  13.614  1.00 10.00      B   
ATOM   3753  HG1 THR B 231     -32.246  10.279  13.945  1.00 10.00      B   
ATOM   3754  CG2 THR B 231     -30.441   8.968  12.931  1.00 10.00      B   
ATOM   3755  C   THR B 231     -33.417   9.180  10.554  1.00 10.00      B   
ATOM   3756  O   THR B 231     -33.334   8.442   9.571  1.00 10.00      B   
ATOM   3757  N   GLU B 232     -34.576   9.585  11.061  1.00 10.00      B   
ATOM   3758  HN  GLU B 232     -34.574  10.175  11.849  1.00 10.00      B   
ATOM   3759  CA  GLU B 232     -35.851   9.166  10.496  1.00 10.00      B   
ATOM   3760  CB  GLU B 232     -37.012   9.725  11.324  1.00 10.00      B   
ATOM   3761  CG  GLU B 232     -38.331   8.998  11.120  1.00 10.00      B   
ATOM   3762  CD  GLU B 232     -39.161   8.928  12.385  1.00 10.00      B   
ATOM   3763  OE1 GLU B 232     -39.944   9.868  12.646  1.00 10.00      B   
ATOM   3764  OE2 GLU B 232     -39.042   7.927  13.125  1.00 10.00      B   
ATOM   3765  C   GLU B 232     -35.970   9.599   9.035  1.00 10.00      B   
ATOM   3766  O   GLU B 232     -36.595   8.918   8.221  1.00 10.00      B   
ATOM   3767  N   LYS B 233     -35.361  10.732   8.705  1.00 10.00      B   
ATOM   3768  HN  LYS B 233     -34.883  11.237   9.395  1.00 10.00      B   
ATOM   3769  CA  LYS B 233     -35.393  11.242   7.344  1.00 10.00      B   
ATOM   3770  CB  LYS B 233     -34.992  12.722   7.314  1.00 10.00      B   
ATOM   3771  CG  LYS B 233     -35.284  13.422   5.993  1.00 10.00      B   
ATOM   3772  CD  LYS B 233     -34.093  14.241   5.516  1.00 10.00      B   
ATOM   3773  CE  LYS B 233     -34.422  15.007   4.243  1.00 10.00      B   
ATOM   3774  NZ  LYS B 233     -33.196  15.486   3.545  1.00 10.00      B   
ATOM   3775  HZ1 LYS B 233     -32.551  15.948   4.219  1.00 10.00      B   
ATOM   3776  HZ2 LYS B 233     -33.448  16.173   2.806  1.00 10.00      B   
ATOM   3777  HZ3 LYS B 233     -32.699  14.684   3.097  1.00 10.00      B   
ATOM   3778  C   LYS B 233     -34.462  10.433   6.444  1.00 10.00      B   
ATOM   3779  O   LYS B 233     -34.852  10.000   5.361  1.00 10.00      B   
ATOM   3780  N   LEU B 234     -33.244  10.207   6.915  1.00 10.00      B   
ATOM   3781  HN  LEU B 234     -33.006  10.548   7.808  1.00 10.00      B   
ATOM   3782  CA  LEU B 234     -32.243   9.470   6.145  1.00 10.00      B   
ATOM   3783  CB  LEU B 234     -30.870   9.549   6.824  1.00 10.00      B   
ATOM   3784  CG  LEU B 234     -30.331  10.953   7.119  1.00 10.00      B   
ATOM   3785  CD1 LEU B 234     -29.056  10.876   7.944  1.00 10.00      B   
ATOM   3786  CD2 LEU B 234     -30.092  11.730   5.832  1.00 10.00      B   
ATOM   3787  C   LEU B 234     -32.621   8.007   5.925  1.00 10.00      B   
ATOM   3788  O   LEU B 234     -32.296   7.422   4.889  1.00 10.00      B   
ATOM   3789  N   LEU B 235     -33.311   7.421   6.887  1.00 10.00      B   
ATOM   3790  HN  LEU B 235     -33.562   7.938   7.686  1.00 10.00      B   
ATOM   3791  CA  LEU B 235     -33.687   6.018   6.800  1.00 10.00      B   
ATOM   3792  CB  LEU B 235     -33.735   5.395   8.196  1.00 10.00      B   
ATOM   3793  CG  LEU B 235     -32.420   5.426   8.980  1.00 10.00      B   
ATOM   3794  CD1 LEU B 235     -32.661   5.132  10.452  1.00 10.00      B   
ATOM   3795  CD2 LEU B 235     -31.415   4.448   8.388  1.00 10.00      B   
ATOM   3796  C   LEU B 235     -34.999   5.769   6.056  1.00 10.00      B   
ATOM   3797  O   LEU B 235     -35.140   4.755   5.374  1.00 10.00      B   
ATOM   3798  N   PHE B 236     -35.952   6.681   6.169  1.00 10.00      B   
ATOM   3799  HN  PHE B 236     -35.792   7.488   6.703  1.00 10.00      B   
ATOM   3800  CA  PHE B 236     -37.246   6.490   5.518  1.00 10.00      B   
ATOM   3801  CB  PHE B 236     -38.394   6.830   6.472  1.00 10.00      B   
ATOM   3802  CG  PHE B 236     -38.627   5.796   7.538  1.00 10.00      B   
ATOM   3803  CD1 PHE B 236     -37.981   5.880   8.762  1.00 10.00      B   
ATOM   3804  CD2 PHE B 236     -39.490   4.738   7.314  1.00 10.00      B   
ATOM   3805  CE1 PHE B 236     -38.194   4.929   9.742  1.00 10.00      B   
ATOM   3806  CE2 PHE B 236     -39.709   3.783   8.288  1.00 10.00      B   
ATOM   3807  CZ  PHE B 236     -39.059   3.879   9.504  1.00 10.00      B   
ATOM   3808  C   PHE B 236     -37.399   7.245   4.198  1.00 10.00      B   
ATOM   3809  O   PHE B 236     -37.986   6.724   3.248  1.00 10.00      B   
ATOM   3810  N   LYS B 237     -36.872   8.456   4.130  1.00 10.00      B   
ATOM   3811  HN  LYS B 237     -36.379   8.815   4.900  1.00 10.00      B   
ATOM   3812  CA  LYS B 237     -37.007   9.267   2.922  1.00 10.00      B   
ATOM   3813  CB  LYS B 237     -37.355  10.714   3.280  1.00 10.00      B   
ATOM   3814  CG  LYS B 237     -38.585  10.842   4.167  1.00 10.00      B   
ATOM   3815  CD  LYS B 237     -38.922  12.293   4.464  1.00 10.00      B   
ATOM   3816  CE  LYS B 237     -40.150  12.392   5.358  1.00 10.00      B   
ATOM   3817  NZ  LYS B 237     -40.700  13.773   5.421  1.00 10.00      B   
ATOM   3818  HZ1 LYS B 237     -40.866  14.135   4.460  1.00 10.00      B   
ATOM   3819  HZ2 LYS B 237     -40.037  14.407   5.911  1.00 10.00      B   
ATOM   3820  HZ3 LYS B 237     -41.604  13.772   5.937  1.00 10.00      B   
ATOM   3821  C   LYS B 237     -35.771   9.213   2.030  1.00 10.00      B   
ATOM   3822  O   LYS B 237     -35.883   9.021   0.817  1.00 10.00      B   
ATOM   3823  N   GLU B 238     -34.595   9.371   2.627  1.00 10.00      B   
ATOM   3824  HN  GLU B 238     -34.563   9.515   3.598  1.00 10.00      B   
ATOM   3825  CA  GLU B 238     -33.347   9.355   1.868  1.00 10.00      B   
ATOM   3826  CB  GLU B 238     -32.209  10.001   2.662  1.00 10.00      B   
ATOM   3827  CG  GLU B 238     -32.579  11.318   3.328  1.00 10.00      B   
ATOM   3828  CD  GLU B 238     -32.975  12.401   2.345  1.00 10.00      B   
ATOM   3829  OE1 GLU B 238     -32.198  13.364   2.171  1.00 10.00      B   
ATOM   3830  OE2 GLU B 238     -34.072  12.315   1.764  1.00 10.00      B   
ATOM   3831  C   GLU B 238     -32.969   7.942   1.434  1.00 10.00      B   
ATOM   3832  O   GLU B 238     -32.163   7.759   0.521  1.00 10.00      B   
ATOM   3833  N   LYS B 239     -33.555   6.952   2.106  1.00 10.00      B   
ATOM   3834  HN  LYS B 239     -34.172   7.183   2.830  1.00 10.00      B   
ATOM   3835  CA  LYS B 239     -33.314   5.539   1.805  1.00 10.00      B   
ATOM   3836  CB  LYS B 239     -33.809   5.182   0.399  1.00 10.00      B   
ATOM   3837  CG  LYS B 239     -35.293   5.403   0.171  1.00 10.00      B   
ATOM   3838  CD  LYS B 239     -35.706   4.908  -1.203  1.00 10.00      B   
ATOM   3839  CE  LYS B 239     -37.210   4.959  -1.380  1.00 10.00      B   
ATOM   3840  NZ  LYS B 239     -37.623   4.469  -2.719  1.00 10.00      B   
ATOM   3841  HZ1 LYS B 239     -38.662   4.465  -2.791  1.00 10.00      B   
ATOM   3842  HZ2 LYS B 239     -37.274   3.501  -2.869  1.00 10.00      B   
ATOM   3843  HZ3 LYS B 239     -37.238   5.081  -3.464  1.00 10.00      B   
ATOM   3844  C   LYS B 239     -31.844   5.152   1.948  1.00 10.00      B   
ATOM   3845  O   LYS B 239     -31.351   4.293   1.214  1.00 10.00      B   
ATOM   3846  N   PHE B 240     -31.147   5.773   2.892  1.00 10.00      B   
ATOM   3847  HN  PHE B 240     -31.589   6.449   3.455  1.00 10.00      B   
ATOM   3848  CA  PHE B 240     -29.738   5.470   3.107  1.00 10.00      B   
ATOM   3849  CB  PHE B 240     -29.098   6.458   4.084  1.00 10.00      B   
ATOM   3850  CG  PHE B 240     -27.597   6.431   4.058  1.00 10.00      B   
ATOM   3851  CD1 PHE B 240     -26.904   6.870   2.942  1.00 10.00      B   
ATOM   3852  CD2 PHE B 240     -26.879   5.961   5.143  1.00 10.00      B   
ATOM   3853  CE1 PHE B 240     -25.523   6.840   2.908  1.00 10.00      B   
ATOM   3854  CE2 PHE B 240     -25.498   5.929   5.118  1.00 10.00      B   
ATOM   3855  CZ  PHE B 240     -24.819   6.369   3.998  1.00 10.00      B   
ATOM   3856  C   PHE B 240     -29.573   4.036   3.597  1.00 10.00      B   
ATOM   3857  O   PHE B 240     -28.836   3.255   3.002  1.00 10.00      B   
ATOM   3858  N   ASP B 241     -30.290   3.701   4.669  1.00 10.00      B   
ATOM   3859  HN  ASP B 241     -30.861   4.381   5.079  1.00 10.00      B   
ATOM   3860  CA  ASP B 241     -30.262   2.357   5.254  1.00 10.00      B   
ATOM   3861  CB  ASP B 241     -30.917   1.334   4.318  1.00 10.00      B   
ATOM   3862  CG  ASP B 241     -30.953  -0.070   4.889  1.00 10.00      B   
ATOM   3863  OD1 ASP B 241     -31.121  -0.221   6.120  1.00 10.00      B   
ATOM   3864  OD2 ASP B 241     -30.836  -1.035   4.104  1.00 10.00      B   
ATOM   3865  C   ASP B 241     -28.853   1.918   5.656  1.00 10.00      B   
ATOM   3866  O   ASP B 241     -28.121   1.311   4.869  1.00 10.00      B   
ATOM   3867  N   ASP B 242     -28.481   2.233   6.884  1.00 10.00      B   
ATOM   3868  HN  ASP B 242     -29.107   2.715   7.464  1.00 10.00      B   
ATOM   3869  CA  ASP B 242     -27.170   1.871   7.409  1.00 10.00      B   
ATOM   3870  CB  ASP B 242     -26.165   3.005   7.195  1.00 10.00      B   
ATOM   3871  CG  ASP B 242     -24.751   2.597   7.546  1.00 10.00      B   
ATOM   3872  OD1 ASP B 242     -24.086   1.955   6.701  1.00 10.00      B   
ATOM   3873  OD2 ASP B 242     -24.302   2.906   8.668  1.00 10.00      B   
ATOM   3874  C   ASP B 242     -27.285   1.543   8.891  1.00 10.00      B   
ATOM   3875  O   ASP B 242     -28.006   2.225   9.620  1.00 10.00      B   
ATOM   3876  N   PHE B 243     -26.572   0.508   9.328  1.00 10.00      B   
ATOM   3877  HN  PHE B 243     -26.000   0.024   8.693  1.00 10.00      B   
ATOM   3878  CA  PHE B 243     -26.607   0.066  10.721  1.00 10.00      B   
ATOM   3879  CB  PHE B 243     -25.671  -1.128  10.940  1.00 10.00      B   
ATOM   3880  CG  PHE B 243     -25.833  -1.782  12.282  1.00 10.00      B   
ATOM   3881  CD1 PHE B 243     -27.060  -2.293  12.673  1.00 10.00      B   
ATOM   3882  CD2 PHE B 243     -24.762  -1.880  13.154  1.00 10.00      B   
ATOM   3883  CE1 PHE B 243     -27.218  -2.891  13.909  1.00 10.00      B   
ATOM   3884  CE2 PHE B 243     -24.912  -2.477  14.392  1.00 10.00      B   
ATOM   3885  CZ  PHE B 243     -26.140  -2.985  14.770  1.00 10.00      B   
ATOM   3886  C   PHE B 243     -26.291   1.190  11.708  1.00 10.00      B   
ATOM   3887  O   PHE B 243     -26.907   1.281  12.772  1.00 10.00      B   
ATOM   3888  N   ASP B 244     -25.344   2.052  11.350  1.00 10.00      B   
ATOM   3889  HN  ASP B 244     -24.905   1.950  10.474  1.00 10.00      B   
ATOM   3890  CA  ASP B 244     -24.959   3.161  12.221  1.00 10.00      B   
ATOM   3891  CB  ASP B 244     -23.733   3.889  11.667  1.00 10.00      B   
ATOM   3892  CG  ASP B 244     -23.295   5.055  12.533  1.00 10.00      B   
ATOM   3893  OD1 ASP B 244     -22.658   4.815  13.583  1.00 10.00      B   
ATOM   3894  OD2 ASP B 244     -23.567   6.215  12.159  1.00 10.00      B   
ATOM   3895  C   ASP B 244     -26.117   4.137  12.392  1.00 10.00      B   
ATOM   3896  O   ASP B 244     -26.428   4.565  13.505  1.00 10.00      B   
ATOM   3897  N   THR B 245     -26.772   4.456  11.283  1.00 10.00      B   
ATOM   3898  HN  THR B 245     -26.495   4.055  10.431  1.00 10.00      B   
ATOM   3899  CA  THR B 245     -27.900   5.374  11.296  1.00 10.00      B   
ATOM   3900  CB  THR B 245     -28.332   5.726   9.861  1.00 10.00      B   
ATOM   3901  OG1 THR B 245     -27.178   5.696   9.012  1.00 10.00      B   
ATOM   3902  HG1 THR B 245     -26.426   6.064   9.491  1.00 10.00      B   
ATOM   3903  CG2 THR B 245     -28.940   7.120   9.815  1.00 10.00      B   
ATOM   3904  C   THR B 245     -29.078   4.765  12.057  1.00 10.00      B   
ATOM   3905  O   THR B 245     -29.784   5.461  12.789  1.00 10.00      B   
ATOM   3906  N   TRP B 246     -29.271   3.456  11.893  1.00 10.00      B   
ATOM   3907  HN  TRP B 246     -28.668   2.952  11.299  1.00 10.00      B   
ATOM   3908  CA  TRP B 246     -30.354   2.749  12.571  1.00 10.00      B   
ATOM   3909  CB  TRP B 246     -30.444   1.297  12.088  1.00 10.00      B   
ATOM   3910  CG  TRP B 246     -31.163   1.123  10.780  1.00 10.00      B   
ATOM   3911  CD1 TRP B 246     -30.628   0.677   9.606  1.00 10.00      B   
ATOM   3912  CD2 TRP B 246     -32.550   1.378  10.516  1.00 10.00      B   
ATOM   3913  NE1 TRP B 246     -31.588   0.649   8.625  1.00 10.00      B   
ATOM   3914  HE1 TRP B 246     -31.442   0.365   7.685  1.00 10.00      B   
ATOM   3915  CE2 TRP B 246     -32.779   1.073   9.159  1.00 10.00      B   
ATOM   3916  CE3 TRP B 246     -33.618   1.839  11.294  1.00 10.00      B   
ATOM   3917  CZ2 TRP B 246     -34.034   1.211   8.567  1.00 10.00      B   
ATOM   3918  CZ3 TRP B 246     -34.860   1.974  10.707  1.00 10.00      B   
ATOM   3919  CH2 TRP B 246     -35.059   1.663   9.357  1.00 10.00      B   
ATOM   3920  C   TRP B 246     -30.161   2.789  14.084  1.00 10.00      B   
ATOM   3921  O   TRP B 246     -31.112   2.998  14.839  1.00 10.00      B   
ATOM   3922  N   LYS B 247     -28.919   2.601  14.520  1.00 10.00      B   
ATOM   3923  HN  LYS B 247     -28.202   2.439  13.867  1.00 10.00      B   
ATOM   3924  CA  LYS B 247     -28.593   2.617  15.943  1.00 10.00      B   
ATOM   3925  CB  LYS B 247     -27.134   2.209  16.175  1.00 10.00      B   
ATOM   3926  CG  LYS B 247     -26.731   2.174  17.641  1.00 10.00      B   
ATOM   3927  CD  LYS B 247     -25.598   1.192  17.890  1.00 10.00      B   
ATOM   3928  CE  LYS B 247     -25.176   1.211  19.351  1.00 10.00      B   
ATOM   3929  NZ  LYS B 247     -24.332   0.042  19.710  1.00 10.00      B   
ATOM   3930  HZ1 LYS B 247     -24.903  -0.834  19.687  1.00 10.00      B   
ATOM   3931  HZ2 LYS B 247     -23.943   0.162  20.668  1.00 10.00      B   
ATOM   3932  HZ3 LYS B 247     -23.544  -0.053  19.039  1.00 10.00      B   
ATOM   3933  C   LYS B 247     -28.882   3.982  16.565  1.00 10.00      B   
ATOM   3934  O   LYS B 247     -29.355   4.074  17.697  1.00 10.00      B   
ATOM   3935  N   LEU B 248     -28.600   5.039  15.819  1.00 10.00      B   
ATOM   3936  HN  LEU B 248     -28.209   4.907  14.929  1.00 10.00      B   
ATOM   3937  CA  LEU B 248     -28.845   6.394  16.299  1.00 10.00      B   
ATOM   3938  CB  LEU B 248     -28.150   7.418  15.400  1.00 10.00      B   
ATOM   3939  CG  LEU B 248     -26.620   7.415  15.418  1.00 10.00      B   
ATOM   3940  CD1 LEU B 248     -26.070   8.303  14.313  1.00 10.00      B   
ATOM   3941  CD2 LEU B 248     -26.097   7.866  16.774  1.00 10.00      B   
ATOM   3942  C   LEU B 248     -30.344   6.681  16.360  1.00 10.00      B   
ATOM   3943  O   LEU B 248     -30.811   7.438  17.215  1.00 10.00      B   
ATOM   3944  N   TRP B 249     -31.091   6.060  15.457  1.00 10.00      B   
ATOM   3945  HN  TRP B 249     -30.656   5.468  14.804  1.00 10.00      B   
ATOM   3946  CA  TRP B 249     -32.535   6.235  15.393  1.00 10.00      B   
ATOM   3947  CB  TRP B 249     -33.090   5.581  14.122  1.00 10.00      B   
ATOM   3948  CG  TRP B 249     -34.578   5.668  13.978  1.00 10.00      B   
ATOM   3949  CD1 TRP B 249     -35.308   6.756  13.593  1.00 10.00      B   
ATOM   3950  CD2 TRP B 249     -35.518   4.617  14.210  1.00 10.00      B   
ATOM   3951  NE1 TRP B 249     -36.648   6.447  13.586  1.00 10.00      B   
ATOM   3952  HE1 TRP B 249     -37.383   7.066  13.347  1.00 10.00      B   
ATOM   3953  CE2 TRP B 249     -36.801   5.138  13.959  1.00 10.00      B   
ATOM   3954  CE3 TRP B 249     -35.399   3.285  14.611  1.00 10.00      B   
ATOM   3955  CZ2 TRP B 249     -37.953   4.374  14.096  1.00 10.00      B   
ATOM   3956  CZ3 TRP B 249     -36.544   2.526  14.744  1.00 10.00      B   
ATOM   3957  CH2 TRP B 249     -37.805   3.072  14.487  1.00 10.00      B   
ATOM   3958  C   TRP B 249     -33.220   5.679  16.644  1.00 10.00      B   
ATOM   3959  O   TRP B 249     -34.059   6.350  17.251  1.00 10.00      B   
ATOM   3960  N   ILE B 250     -32.851   4.464  17.040  1.00 10.00      B   
ATOM   3961  HN  ILE B 250     -32.172   3.975  16.526  1.00 10.00      B   
ATOM   3962  CA  ILE B 250     -33.447   3.842  18.222  1.00 10.00      B   
ATOM   3963  CB  ILE B 250     -33.148   2.331  18.331  1.00 10.00      B   
ATOM   3964  CG1 ILE B 250     -31.643   2.060  18.279  1.00 10.00      B   
ATOM   3965  CG2 ILE B 250     -33.878   1.559  17.242  1.00 10.00      B   
ATOM   3966  CD1 ILE B 250     -31.246   0.695  18.797  1.00 10.00      B   
ATOM   3967  C   ILE B 250     -33.025   4.552  19.508  1.00 10.00      B   
ATOM   3968  O   ILE B 250     -33.830   4.719  20.427  1.00 10.00      B   
ATOM   3969  N   LEU B 251     -31.767   4.981  19.562  1.00 10.00      B   
ATOM   3970  HN  LEU B 251     -31.173   4.825  18.795  1.00 10.00      B   
ATOM   3971  CA  LEU B 251     -31.247   5.674  20.733  1.00 10.00      B   
ATOM   3972  CB  LEU B 251     -29.750   5.954  20.577  1.00 10.00      B   
ATOM   3973  CG  LEU B 251     -29.070   6.637  21.766  1.00 10.00      B   
ATOM   3974  CD1 LEU B 251     -29.045   5.716  22.978  1.00 10.00      B   
ATOM   3975  CD2 LEU B 251     -27.666   7.087  21.398  1.00 10.00      B   
ATOM   3976  C   LEU B 251     -32.002   6.977  20.964  1.00 10.00      B   
ATOM   3977  O   LEU B 251     -32.452   7.258  22.074  1.00 10.00      B   
ATOM   3978  N   SER B 252     -32.161   7.758  19.902  1.00 10.00      B   
ATOM   3979  HN  SER B 252     -31.793   7.475  19.038  1.00 10.00      B   
ATOM   3980  CA  SER B 252     -32.866   9.027  19.994  1.00 10.00      B   
ATOM   3981  CB  SER B 252     -32.740   9.810  18.686  1.00 10.00      B   
ATOM   3982  OG  SER B 252     -33.019   8.984  17.567  1.00 10.00      B   
ATOM   3983  HG  SER B 252     -32.205   8.536  17.289  1.00 10.00      B   
ATOM   3984  C   SER B 252     -34.333   8.809  20.354  1.00 10.00      B   
ATOM   3985  O   SER B 252     -34.935   9.616  21.060  1.00 10.00      B   
ATOM   3986  N   GLY B 253     -34.895   7.703  19.879  1.00 10.00      B   
ATOM   3987  HN  GLY B 253     -34.360   7.089  19.332  1.00 10.00      B   
ATOM   3988  CA  GLY B 253     -36.280   7.391  20.163  1.00 10.00      B   
ATOM   3989  C   GLY B 253     -36.509   7.126  21.637  1.00 10.00      B   
ATOM   3990  O   GLY B 253     -37.435   7.673  22.241  1.00 10.00      B   
ATOM   3991  N   LYS B 254     -35.651   6.302  22.220  1.00 10.00      B   
ATOM   3992  HN  LYS B 254     -34.929   5.905  21.684  1.00 10.00      B   
ATOM   3993  CA  LYS B 254     -35.755   5.962  23.633  1.00 10.00      B   
ATOM   3994  CB  LYS B 254     -34.683   4.933  24.002  1.00 10.00      B   
ATOM   3995  CG  LYS B 254     -34.830   4.338  25.394  1.00 10.00      B   
ATOM   3996  CD  LYS B 254     -33.879   3.169  25.586  1.00 10.00      B   
ATOM   3997  CE  LYS B 254     -33.997   2.573  26.979  1.00 10.00      B   
ATOM   3998  NZ  LYS B 254     -33.405   3.456  28.019  1.00 10.00      B   
ATOM   3999  HZ1 LYS B 254     -33.901   4.369  28.042  1.00 10.00      B   
ATOM   4000  HZ2 LYS B 254     -32.400   3.628  27.814  1.00 10.00      B   
ATOM   4001  HZ3 LYS B 254     -33.482   3.007  28.953  1.00 10.00      B   
ATOM   4002  C   LYS B 254     -35.617   7.212  24.506  1.00 10.00      B   
ATOM   4003  O   LYS B 254     -36.272   7.337  25.542  1.00 10.00      B   
ATOM   4004  N   GLU B 255     -34.782   8.141  24.064  1.00 10.00      B   
ATOM   4005  HN  GLU B 255     -34.299   7.987  23.224  1.00 10.00      B   
ATOM   4006  CA  GLU B 255     -34.546   9.376  24.797  1.00 10.00      B   
ATOM   4007  CB  GLU B 255     -33.230  10.011  24.357  1.00 10.00      B   
ATOM   4008  CG  GLU B 255     -31.998   9.322  24.918  1.00 10.00      B   
ATOM   4009  CD  GLU B 255     -31.921   9.424  26.427  1.00 10.00      B   
ATOM   4010  OE1 GLU B 255     -31.879  10.559  26.948  1.00 10.00      B   
ATOM   4011  OE2 GLU B 255     -31.899   8.371  27.100  1.00 10.00      B   
ATOM   4012  C   GLU B 255     -35.698  10.374  24.667  1.00 10.00      B   
ATOM   4013  O   GLU B 255     -36.007  11.101  25.615  1.00 10.00      B   
ATOM   4014  N   ILE B 256     -36.342  10.414  23.503  1.00 10.00      B   
ATOM   4015  HN  ILE B 256     -36.069   9.814  22.777  1.00 10.00      B   
ATOM   4016  CA  ILE B 256     -37.451  11.345  23.296  1.00 10.00      B   
ATOM   4017  CB  ILE B 256     -37.695  11.723  21.817  1.00 10.00      B   
ATOM   4018  CG1 ILE B 256     -38.028  10.492  20.971  1.00 10.00      B   
ATOM   4019  CG2 ILE B 256     -36.500  12.478  21.247  1.00 10.00      B   
ATOM   4020  CD1 ILE B 256     -38.460  10.820  19.556  1.00 10.00      B   
ATOM   4021  C   ILE B 256     -38.740  10.860  23.952  1.00 10.00      B   
ATOM   4022  O   ILE B 256     -39.706  11.614  24.068  1.00 10.00      B   
ATOM   4023  N   GLY B 257     -38.755   9.601  24.377  1.00 10.00      B   
ATOM   4024  HN  GLY B 257     -37.965   9.033  24.239  1.00 10.00      B   
ATOM   4025  CA  GLY B 257     -39.928   9.067  25.042  1.00 10.00      B   
ATOM   4026  C   GLY B 257     -40.688   8.037  24.233  1.00 10.00      B   
ATOM   4027  O   GLY B 257     -41.858   7.773  24.512  1.00 10.00      B   
ATOM   4028  N   LYS B 258     -40.043   7.450  23.237  1.00 10.00      B   
ATOM   4029  HN  LYS B 258     -39.107   7.690  23.055  1.00 10.00      B   
ATOM   4030  CA  LYS B 258     -40.692   6.440  22.416  1.00 10.00      B   
ATOM   4031  CB  LYS B 258     -40.077   6.379  21.015  1.00 10.00      B   
ATOM   4032  CG  LYS B 258     -40.268   7.638  20.181  1.00 10.00      B   
ATOM   4033  CD  LYS B 258     -41.716   7.821  19.747  1.00 10.00      B   
ATOM   4034  CE  LYS B 258     -42.483   8.704  20.720  1.00 10.00      B   
ATOM   4035  NZ  LYS B 258     -43.896   8.899  20.300  1.00 10.00      B   
ATOM   4036  HZ1 LYS B 258     -43.935   9.391  19.384  1.00 10.00      B   
ATOM   4037  HZ2 LYS B 258     -44.406   9.466  21.006  1.00 10.00      B   
ATOM   4038  HZ3 LYS B 258     -44.373   7.972  20.204  1.00 10.00      B   
ATOM   4039  C   LYS B 258     -40.623   5.076  23.091  1.00 10.00      B   
ATOM   4040  O   LYS B 258     -39.720   4.805  23.884  1.00 10.00      B   
ATOM   4041  N   SER B 259     -41.595   4.233  22.801  1.00 10.00      B   
ATOM   4042  HN  SER B 259     -42.308   4.513  22.181  1.00 10.00      B   
ATOM   4043  CA  SER B 259     -41.642   2.905  23.377  1.00 10.00      B   
ATOM   4044  CB  SER B 259     -43.084   2.536  23.732  1.00 10.00      B   
ATOM   4045  OG  SER B 259     -43.961   2.770  22.642  1.00 10.00      B   
ATOM   4046  HG  SER B 259     -43.979   3.722  22.441  1.00 10.00      B   
ATOM   4047  C   SER B 259     -41.051   1.875  22.425  1.00 10.00      B   
ATOM   4048  O   SER B 259     -40.889   2.137  21.229  1.00 10.00      B   
ATOM   4049  N   PHE B 260     -40.743   0.705  22.967  1.00 10.00      B   
ATOM   4050  HN  PHE B 260     -40.905   0.572  23.925  1.00 10.00      B   
ATOM   4051  CA  PHE B 260     -40.187  -0.392  22.190  1.00 10.00      B   
ATOM   4052  CB  PHE B 260     -39.957  -1.596  23.112  1.00 10.00      B   
ATOM   4053  CG  PHE B 260     -39.116  -2.694  22.523  1.00 10.00      B   
ATOM   4054  CD1 PHE B 260     -37.750  -2.731  22.746  1.00 10.00      B   
ATOM   4055  CD2 PHE B 260     -39.692  -3.694  21.758  1.00 10.00      B   
ATOM   4056  CE1 PHE B 260     -36.974  -3.742  22.216  1.00 10.00      B   
ATOM   4057  CE2 PHE B 260     -38.920  -4.707  21.223  1.00 10.00      B   
ATOM   4058  CZ  PHE B 260     -37.559  -4.732  21.453  1.00 10.00      B   
ATOM   4059  C   PHE B 260     -41.160  -0.766  21.078  1.00 10.00      B   
ATOM   4060  O   PHE B 260     -40.760  -1.057  19.951  1.00 10.00      B   
ATOM   4061  N   GLU B 261     -42.445  -0.718  21.411  1.00 10.00      B   
ATOM   4062  HN  GLU B 261     -42.685  -0.457  22.327  1.00 10.00      B   
ATOM   4063  CA  GLU B 261     -43.509  -1.042  20.472  1.00 10.00      B   
ATOM   4064  CB  GLU B 261     -44.859  -1.003  21.198  1.00 10.00      B   
ATOM   4065  CG  GLU B 261     -46.024  -1.574  20.406  1.00 10.00      B   
ATOM   4066  CD  GLU B 261     -45.768  -2.985  19.916  1.00 10.00      B   
ATOM   4067  OE1 GLU B 261     -45.187  -3.791  20.676  1.00 10.00      B   
ATOM   4068  OE2 GLU B 261     -46.141  -3.296  18.764  1.00 10.00      B   
ATOM   4069  C   GLU B 261     -43.506  -0.066  19.296  1.00 10.00      B   
ATOM   4070  O   GLU B 261     -43.596  -0.475  18.141  1.00 10.00      B   
ATOM   4071  N   GLU B 262     -43.375   1.221  19.600  1.00 10.00      B   
ATOM   4072  HN  GLU B 262     -43.286   1.483  20.542  1.00 10.00      B   
ATOM   4073  CA  GLU B 262     -43.357   2.257  18.570  1.00 10.00      B   
ATOM   4074  CB  GLU B 262     -43.314   3.646  19.207  1.00 10.00      B   
ATOM   4075  CG  GLU B 262     -44.628   4.111  19.807  1.00 10.00      B   
ATOM   4076  CD  GLU B 262     -44.458   5.362  20.643  1.00 10.00      B   
ATOM   4077  OE1 GLU B 262     -43.864   5.269  21.740  1.00 10.00      B   
ATOM   4078  OE2 GLU B 262     -44.913   6.443  20.212  1.00 10.00      B   
ATOM   4079  C   GLU B 262     -42.160   2.094  17.640  1.00 10.00      B   
ATOM   4080  O   GLU B 262     -42.267   2.303  16.431  1.00 10.00      B   
ATOM   4081  N   LEU B 263     -41.023   1.723  18.209  1.00 10.00      B   
ATOM   4082  HN  LEU B 263     -41.005   1.560  19.177  1.00 10.00      B   
ATOM   4083  CA  LEU B 263     -39.801   1.552  17.438  1.00 10.00      B   
ATOM   4084  CB  LEU B 263     -38.572   1.579  18.352  1.00 10.00      B   
ATOM   4085  CG  LEU B 263     -38.328   2.882  19.120  1.00 10.00      B   
ATOM   4086  CD1 LEU B 263     -37.124   2.742  20.037  1.00 10.00      B   
ATOM   4087  CD2 LEU B 263     -38.138   4.050  18.161  1.00 10.00      B   
ATOM   4088  C   LEU B 263     -39.817   0.280  16.595  1.00 10.00      B   
ATOM   4089  O   LEU B 263     -39.536   0.321  15.397  1.00 10.00      B   
ATOM   4090  N   ASP B 264     -40.173  -0.842  17.208  1.00 10.00      B   
ATOM   4091  HN  ASP B 264     -40.427  -0.812  18.159  1.00 10.00      B   
ATOM   4092  CA  ASP B 264     -40.199  -2.125  16.506  1.00 10.00      B   
ATOM   4093  CB  ASP B 264     -40.459  -3.281  17.475  1.00 10.00      B   
ATOM   4094  CG  ASP B 264     -40.039  -4.625  16.908  1.00 10.00      B   
ATOM   4095  OD1 ASP B 264     -38.899  -5.062  17.176  1.00 10.00      B   
ATOM   4096  OD2 ASP B 264     -40.842  -5.259  16.189  1.00 10.00      B   
ATOM   4097  C   ASP B 264     -41.221  -2.139  15.372  1.00 10.00      B   
ATOM   4098  O   ASP B 264     -41.012  -2.792  14.348  1.00 10.00      B   
ATOM   4099  N   GLN B 265     -42.314  -1.403  15.548  1.00 10.00      B   
ATOM   4100  HN  GLN B 265     -42.427  -0.911  16.390  1.00 10.00      B   
ATOM   4101  CA  GLN B 265     -43.367  -1.335  14.536  1.00 10.00      B   
ATOM   4102  CB  GLN B 265     -44.594  -0.586  15.057  1.00 10.00      B   
ATOM   4103  CG  GLN B 265     -45.587  -1.458  15.809  1.00 10.00      B   
ATOM   4104  CD  GLN B 265     -46.762  -0.667  16.347  1.00 10.00      B   
ATOM   4105  OE1 GLN B 265     -47.165   0.345  15.770  1.00 10.00      B   
ATOM   4106  NE2 GLN B 265     -47.316  -1.117  17.458  1.00 10.00      B   
ATOM   4107 HE21 GLN B 265     -46.938  -1.931  17.872  1.00 10.00      B   
ATOM   4108 HE22 GLN B 265     -48.078  -0.624  17.830  1.00 10.00      B   
ATOM   4109  C   GLN B 265     -42.882  -0.712  13.228  1.00 10.00      B   
ATOM   4110  O   GLN B 265     -43.454  -0.959  12.166  1.00 10.00      B   
ATOM   4111  N   LYS B 266     -41.832   0.097  13.300  1.00 10.00      B   
ATOM   4112  HN  LYS B 266     -41.411   0.262  14.169  1.00 10.00      B   
ATOM   4113  CA  LYS B 266     -41.287   0.736  12.108  1.00 10.00      B   
ATOM   4114  CB  LYS B 266     -40.682   2.101  12.442  1.00 10.00      B   
ATOM   4115  CG  LYS B 266     -41.689   3.240  12.484  1.00 10.00      B   
ATOM   4116  CD  LYS B 266     -41.014   4.551  12.859  1.00 10.00      B   
ATOM   4117  CE  LYS B 266     -41.981   5.722  12.806  1.00 10.00      B   
ATOM   4118  NZ  LYS B 266     -41.498   6.876  13.614  1.00 10.00      B   
ATOM   4119  HZ1 LYS B 266     -41.452   6.615  14.619  1.00 10.00      B   
ATOM   4120  HZ2 LYS B 266     -42.145   7.682  13.514  1.00 10.00      B   
ATOM   4121  HZ3 LYS B 266     -40.544   7.168  13.299  1.00 10.00      B   
ATOM   4122  C   LYS B 266     -40.245  -0.162  11.450  1.00 10.00      B   
ATOM   4123  O   LYS B 266     -39.781   0.105  10.342  1.00 10.00      B   
ATOM   4124  N   LEU B 267     -39.893  -1.234  12.138  1.00 10.00      B   
ATOM   4125  HN  LEU B 267     -40.317  -1.402  13.009  1.00 10.00      B   
ATOM   4126  CA  LEU B 267     -38.914  -2.181  11.639  1.00 10.00      B   
ATOM   4127  CB  LEU B 267     -38.007  -2.642  12.783  1.00 10.00      B   
ATOM   4128  CG  LEU B 267     -37.304  -1.540  13.580  1.00 10.00      B   
ATOM   4129  CD1 LEU B 267     -36.549  -2.135  14.756  1.00 10.00      B   
ATOM   4130  CD2 LEU B 267     -36.367  -0.745  12.686  1.00 10.00      B   
ATOM   4131  C   LEU B 267     -39.628  -3.377  11.020  1.00 10.00      B   
ATOM   4132  O   LEU B 267     -39.544  -4.496  11.524  1.00 10.00      B   
ATOM   4133  N   THR B 268     -40.341  -3.126   9.933  1.00 10.00      B   
ATOM   4134  HN  THR B 268     -40.372  -2.212   9.579  1.00 10.00      B   
ATOM   4135  CA  THR B 268     -41.094  -4.163   9.252  1.00 10.00      B   
ATOM   4136  CB  THR B 268     -42.286  -3.545   8.500  1.00 10.00      B   
ATOM   4137  OG1 THR B 268     -41.961  -2.189   8.138  1.00 10.00      B   
ATOM   4138  HG1 THR B 268     -42.171  -2.048   7.204  1.00 10.00      B   
ATOM   4139  CG2 THR B 268     -43.526  -3.549   9.384  1.00 10.00      B   
ATOM   4140  C   THR B 268     -40.232  -4.965   8.276  1.00 10.00      B   
ATOM   4141  O   THR B 268     -40.483  -6.148   8.045  1.00 10.00      B   
ATOM   4142  N   LEU B 269     -39.218  -4.325   7.707  1.00 10.00      B   
ATOM   4143  HN  LEU B 269     -39.054  -3.386   7.939  1.00 10.00      B   
ATOM   4144  CA  LEU B 269     -38.339  -4.989   6.749  1.00 10.00      B   
ATOM   4145  CB  LEU B 269     -37.447  -3.975   6.032  1.00 10.00      B   
ATOM   4146  CG  LEU B 269     -38.158  -2.965   5.132  1.00 10.00      B   
ATOM   4147  CD1 LEU B 269     -37.171  -1.927   4.627  1.00 10.00      B   
ATOM   4148  CD2 LEU B 269     -38.829  -3.669   3.962  1.00 10.00      B   
ATOM   4149  C   LEU B 269     -37.485  -6.062   7.420  1.00 10.00      B   
ATOM   4150  O   LEU B 269     -36.891  -5.829   8.473  1.00 10.00      B   
ATOM   4151  N   PRO B 270     -37.413  -7.257   6.811  1.00 10.00      B   
ATOM   4152  CA  PRO B 270     -36.631  -8.377   7.339  1.00 10.00      B   
ATOM   4153  CB  PRO B 270     -37.347  -9.585   6.735  1.00 10.00      B   
ATOM   4154  CG  PRO B 270     -37.845  -9.100   5.415  1.00 10.00      B   
ATOM   4155  CD  PRO B 270     -38.105  -7.620   5.561  1.00 10.00      B   
ATOM   4156  C   PRO B 270     -35.174  -8.332   6.871  1.00 10.00      B   
ATOM   4157  O   PRO B 270     -34.526  -9.370   6.715  1.00 10.00      B   
ATOM   4158  N   THR B 271     -34.666  -7.124   6.660  1.00 10.00      B   
ATOM   4159  HN  THR B 271     -35.229  -6.336   6.817  1.00 10.00      B   
ATOM   4160  CA  THR B 271     -33.298  -6.926   6.209  1.00 10.00      B   
ATOM   4161  CB  THR B 271     -33.108  -5.481   5.714  1.00 10.00      B   
ATOM   4162  OG1 THR B 271     -34.064  -4.632   6.371  1.00 10.00      B   
ATOM   4163  HG1 THR B 271     -33.840  -3.709   6.204  1.00 10.00      B   
ATOM   4164  CG2 THR B 271     -33.312  -5.404   4.207  1.00 10.00      B   
ATOM   4165  C   THR B 271     -32.302  -7.213   7.331  1.00 10.00      B   
ATOM   4166  O   THR B 271     -32.681  -7.307   8.501  1.00 10.00      B   
ATOM   4167  N   ARG B 272     -31.031  -7.345   6.975  1.00 10.00      B   
ATOM   4168  HN  ARG B 272     -30.787  -7.237   6.029  1.00 10.00      B   
ATOM   4169  CA  ARG B 272     -29.987  -7.629   7.951  1.00 10.00      B   
ATOM   4170  CB  ARG B 272     -28.647  -7.890   7.261  1.00 10.00      B   
ATOM   4171  CG  ARG B 272     -27.637  -8.605   8.143  1.00 10.00      B   
ATOM   4172  CD  ARG B 272     -26.237  -8.039   7.969  1.00 10.00      B   
ATOM   4173  NE  ARG B 272     -25.674  -8.342   6.654  1.00 10.00      B   
ATOM   4174  HE  ARG B 272     -26.212  -8.101   5.868  1.00 10.00      B   
ATOM   4175  CZ  ARG B 272     -24.476  -8.902   6.473  1.00 10.00      B   
ATOM   4176  NH1 ARG B 272     -23.724  -9.229   7.520  1.00 10.00      B   
ATOM   4177 HH11 ARG B 272     -24.068  -9.048   8.500  1.00 10.00      B   
ATOM   4178 HH12 ARG B 272     -22.786  -9.662   7.380  1.00 10.00      B   
ATOM   4179  NH2 ARG B 272     -24.039  -9.154   5.244  1.00 10.00      B   
ATOM   4180 HH21 ARG B 272     -24.625  -8.910   4.417  1.00 10.00      B   
ATOM   4181 HH22 ARG B 272     -23.101  -9.594   5.099  1.00 10.00      B   
ATOM   4182  C   ARG B 272     -29.845  -6.481   8.941  1.00 10.00      B   
ATOM   4183  O   ARG B 272     -29.730  -6.704  10.145  1.00 10.00      B   
ATOM   4184  N   ASN B 273     -29.877  -5.256   8.423  1.00 10.00      B   
ATOM   4185  HN  ASN B 273     -29.978  -5.153   7.452  1.00 10.00      B   
ATOM   4186  CA  ASN B 273     -29.754  -4.059   9.256  1.00 10.00      B   
ATOM   4187  CB  ASN B 273     -29.884  -2.783   8.416  1.00 10.00      B   
ATOM   4188  CG  ASN B 273     -28.590  -2.386   7.730  1.00 10.00      B   
ATOM   4189  OD1 ASN B 273     -27.501  -2.787   8.142  1.00 10.00      B   
ATOM   4190  ND2 ASN B 273     -28.698  -1.577   6.688  1.00 10.00      B   
ATOM   4191 HD21 ASN B 273     -29.601  -1.277   6.418  1.00 10.00      B   
ATOM   4192 HD22 ASN B 273     -27.877  -1.310   6.222  1.00 10.00      B   
ATOM   4193  C   ASN B 273     -30.800  -4.050  10.360  1.00 10.00      B   
ATOM   4194  O   ASN B 273     -30.481  -3.853  11.529  1.00 10.00      B   
ATOM   4195  N   ILE B 274     -32.047  -4.288   9.981  1.00 10.00      B   
ATOM   4196  HN  ILE B 274     -32.235  -4.459   9.034  1.00 10.00      B   
ATOM   4197  CA  ILE B 274     -33.145  -4.301  10.939  1.00 10.00      B   
ATOM   4198  CB  ILE B 274     -34.519  -4.225  10.240  1.00 10.00      B   
ATOM   4199  CG1 ILE B 274     -34.703  -2.831   9.627  1.00 10.00      B   
ATOM   4200  CG2 ILE B 274     -35.649  -4.542  11.211  1.00 10.00      B   
ATOM   4201  CD1 ILE B 274     -36.055  -2.600   8.990  1.00 10.00      B   
ATOM   4202  C   ILE B 274     -33.067  -5.508  11.871  1.00 10.00      B   
ATOM   4203  O   ILE B 274     -33.310  -5.384  13.070  1.00 10.00      B   
ATOM   4204  N   SER B 275     -32.707  -6.667  11.325  1.00 10.00      B   
ATOM   4205  HN  SER B 275     -32.522  -6.708  10.361  1.00 10.00      B   
ATOM   4206  CA  SER B 275     -32.586  -7.878  12.128  1.00 10.00      B   
ATOM   4207  CB  SER B 275     -32.257  -9.086  11.246  1.00 10.00      B   
ATOM   4208  OG  SER B 275     -33.246  -9.268  10.242  1.00 10.00      B   
ATOM   4209  HG  SER B 275     -33.101  -8.627   9.529  1.00 10.00      B   
ATOM   4210  C   SER B 275     -31.533  -7.696  13.223  1.00 10.00      B   
ATOM   4211  O   SER B 275     -31.718  -8.143  14.357  1.00 10.00      B   
ATOM   4212  N   LEU B 276     -30.439  -7.027  12.878  1.00 10.00      B   
ATOM   4213  HN  LEU B 276     -30.346  -6.705  11.955  1.00 10.00      B   
ATOM   4214  CA  LEU B 276     -29.373  -6.763  13.834  1.00 10.00      B   
ATOM   4215  CB  LEU B 276     -28.102  -6.316  13.114  1.00 10.00      B   
ATOM   4216  CG  LEU B 276     -27.298  -7.409  12.410  1.00 10.00      B   
ATOM   4217  CD1 LEU B 276     -26.166  -6.793  11.608  1.00 10.00      B   
ATOM   4218  CD2 LEU B 276     -26.756  -8.407  13.422  1.00 10.00      B   
ATOM   4219  C   LEU B 276     -29.814  -5.692  14.824  1.00 10.00      B   
ATOM   4220  O   LEU B 276     -29.530  -5.775  16.019  1.00 10.00      B   
ATOM   4221  N   LEU B 277     -30.528  -4.693  14.312  1.00 10.00      B   
ATOM   4222  HN  LEU B 277     -30.713  -4.684  13.349  1.00 10.00      B   
ATOM   4223  CA  LEU B 277     -31.029  -3.603  15.138  1.00 10.00      B   
ATOM   4224  CB  LEU B 277     -31.742  -2.551  14.283  1.00 10.00      B   
ATOM   4225  CG  LEU B 277     -32.085  -1.242  14.992  1.00 10.00      B   
ATOM   4226  CD1 LEU B 277     -30.817  -0.500  15.384  1.00 10.00      B   
ATOM   4227  CD2 LEU B 277     -32.978  -0.372  14.124  1.00 10.00      B   
ATOM   4228  C   LEU B 277     -31.973  -4.131  16.209  1.00 10.00      B   
ATOM   4229  O   LEU B 277     -31.998  -3.628  17.331  1.00 10.00      B   
ATOM   4230  N   LYS B 278     -32.741  -5.155  15.857  1.00 10.00      B   
ATOM   4231  HN  LYS B 278     -32.679  -5.505  14.940  1.00 10.00      B   
ATOM   4232  CA  LYS B 278     -33.677  -5.769  16.789  1.00 10.00      B   
ATOM   4233  CB  LYS B 278     -34.514  -6.839  16.088  1.00 10.00      B   
ATOM   4234  CG  LYS B 278     -35.792  -6.311  15.456  1.00 10.00      B   
ATOM   4235  CD  LYS B 278     -36.472  -7.383  14.618  1.00 10.00      B   
ATOM   4236  CE  LYS B 278     -37.913  -7.009  14.297  1.00 10.00      B   
ATOM   4237  NZ  LYS B 278     -38.809  -7.183  15.472  1.00 10.00      B   
ATOM   4238  HZ1 LYS B 278     -38.839  -6.303  16.039  1.00 10.00      B   
ATOM   4239  HZ2 LYS B 278     -38.465  -7.958  16.074  1.00 10.00      B   
ATOM   4240  HZ3 LYS B 278     -39.772  -7.411  15.157  1.00 10.00      B   
ATOM   4241  C   LYS B 278     -32.936  -6.363  17.983  1.00 10.00      B   
ATOM   4242  O   LYS B 278     -33.480  -6.456  19.082  1.00 10.00      B   
ATOM   4243  N   ILE B 279     -31.687  -6.756  17.758  1.00 10.00      B   
ATOM   4244  HN  ILE B 279     -31.309  -6.655  16.858  1.00 10.00      B   
ATOM   4245  CA  ILE B 279     -30.863  -7.321  18.817  1.00 10.00      B   
ATOM   4246  CB  ILE B 279     -29.659  -8.100  18.243  1.00 10.00      B   
ATOM   4247  CG1 ILE B 279     -30.134  -9.159  17.240  1.00 10.00      B   
ATOM   4248  CG2 ILE B 279     -28.861  -8.747  19.366  1.00 10.00      B   
ATOM   4249  CD1 ILE B 279     -29.015  -9.828  16.469  1.00 10.00      B   
ATOM   4250  C   ILE B 279     -30.355  -6.197  19.714  1.00 10.00      B   
ATOM   4251  O   ILE B 279     -30.439  -6.277  20.938  1.00 10.00      B   
ATOM   4252  N   GLU B 280     -29.852  -5.138  19.084  1.00 10.00      B   
ATOM   4253  HN  GLU B 280     -29.821  -5.139  18.103  1.00 10.00      B   
ATOM   4254  CA  GLU B 280     -29.339  -3.977  19.805  1.00 10.00      B   
ATOM   4255  CB  GLU B 280     -28.736  -2.969  18.816  1.00 10.00      B   
ATOM   4256  CG  GLU B 280     -28.267  -1.660  19.436  1.00 10.00      B   
ATOM   4257  CD  GLU B 280     -27.050  -1.823  20.326  1.00 10.00      B   
ATOM   4258  OE1 GLU B 280     -25.947  -2.085  19.796  1.00 10.00      B   
ATOM   4259  OE2 GLU B 280     -27.178  -1.659  21.558  1.00 10.00      B   
ATOM   4260  C   GLU B 280     -30.454  -3.325  20.622  1.00 10.00      B   
ATOM   4261  O   GLU B 280     -30.260  -2.976  21.785  1.00 10.00      B   
ATOM   4262  N   LEU B 281     -31.627  -3.190  20.009  1.00 10.00      B   
ATOM   4263  HN  LEU B 281     -31.718  -3.503  19.080  1.00 10.00      B   
ATOM   4264  CA  LEU B 281     -32.783  -2.588  20.664  1.00 10.00      B   
ATOM   4265  CB  LEU B 281     -33.950  -2.485  19.678  1.00 10.00      B   
ATOM   4266  CG  LEU B 281     -35.163  -1.679  20.139  1.00 10.00      B   
ATOM   4267  CD1 LEU B 281     -34.769  -0.246  20.451  1.00 10.00      B   
ATOM   4268  CD2 LEU B 281     -36.265  -1.721  19.090  1.00 10.00      B   
ATOM   4269  C   LEU B 281     -33.200  -3.400  21.887  1.00 10.00      B   
ATOM   4270  O   LEU B 281     -33.607  -2.840  22.908  1.00 10.00      B   
ATOM   4271  N   ASP B 282     -33.075  -4.719  21.783  1.00 10.00      B   
ATOM   4272  HN  ASP B 282     -32.736  -5.101  20.945  1.00 10.00      B   
ATOM   4273  CA  ASP B 282     -33.432  -5.615  22.880  1.00 10.00      B   
ATOM   4274  CB  ASP B 282     -33.361  -7.074  22.434  1.00 10.00      B   
ATOM   4275  CG  ASP B 282     -34.616  -7.850  22.780  1.00 10.00      B   
ATOM   4276  OD1 ASP B 282     -34.873  -8.074  23.979  1.00 10.00      B   
ATOM   4277  OD2 ASP B 282     -35.350  -8.249  21.845  1.00 10.00      B   
ATOM   4278  C   ASP B 282     -32.515  -5.394  24.072  1.00 10.00      B   
ATOM   4279  O   ASP B 282     -32.950  -5.439  25.221  1.00 10.00      B   
ATOM   4280  N   ILE B 283     -31.242  -5.142  23.789  1.00 10.00      B   
ATOM   4281  HN  ILE B 283     -30.957  -5.124  22.849  1.00 10.00      B   
ATOM   4282  CA  ILE B 283     -30.257  -4.894  24.837  1.00 10.00      B   
ATOM   4283  CB  ILE B 283     -28.814  -5.076  24.314  1.00 10.00      B   
ATOM   4284  CG1 ILE B 283     -28.662  -6.434  23.624  1.00 10.00      B   
ATOM   4285  CG2 ILE B 283     -27.807  -4.943  25.449  1.00 10.00      B   
ATOM   4286  CD1 ILE B 283     -27.357  -6.599  22.876  1.00 10.00      B   
ATOM   4287  C   ILE B 283     -30.426  -3.475  25.373  1.00 10.00      B   
ATOM   4288  O   ILE B 283     -30.251  -3.222  26.567  1.00 10.00      B   
ATOM   4289  N   LEU B 284     -30.779  -2.558  24.473  1.00 10.00      B   
ATOM   4290  HN  LEU B 284     -30.887  -2.832  23.534  1.00 10.00      B   
ATOM   4291  CA  LEU B 284     -30.989  -1.157  24.822  1.00 10.00      B   
ATOM   4292  CB  LEU B 284     -31.408  -0.358  23.581  1.00 10.00      B   
ATOM   4293  CG  LEU B 284     -31.500   1.161  23.742  1.00 10.00      B   
ATOM   4294  CD1 LEU B 284     -30.128   1.759  24.006  1.00 10.00      B   
ATOM   4295  CD2 LEU B 284     -32.131   1.793  22.513  1.00 10.00      B   
ATOM   4296  C   LEU B 284     -32.046  -1.033  25.916  1.00 10.00      B   
ATOM   4297  O   LEU B 284     -31.865  -0.301  26.888  1.00 10.00      B   
ATOM   4298  N   TYR B 285     -33.144  -1.763  25.753  1.00 10.00      B   
ATOM   4299  HN  TYR B 285     -33.232  -2.322  24.951  1.00 10.00      B   
ATOM   4300  CA  TYR B 285     -34.221  -1.754  26.733  1.00 10.00      B   
ATOM   4301  CB  TYR B 285     -35.574  -1.987  26.055  1.00 10.00      B   
ATOM   4302  CG  TYR B 285     -36.162  -0.764  25.379  1.00 10.00      B   
ATOM   4303  CD1 TYR B 285     -35.619  -0.260  24.203  1.00 10.00      B   
ATOM   4304  CD2 TYR B 285     -37.273  -0.119  25.913  1.00 10.00      B   
ATOM   4305  CE1 TYR B 285     -36.165   0.848  23.581  1.00 10.00      B   
ATOM   4306  CE2 TYR B 285     -37.824   0.989  25.298  1.00 10.00      B   
ATOM   4307  CZ  TYR B 285     -37.266   1.469  24.132  1.00 10.00      B   
ATOM   4308  OH  TYR B 285     -37.814   2.568  23.511  1.00 10.00      B   
ATOM   4309  HH  TYR B 285     -38.160   3.176  24.173  1.00 10.00      B   
ATOM   4310  C   TYR B 285     -33.977  -2.826  27.792  1.00 10.00      B   
ATOM   4311  O   TYR B 285     -34.650  -2.864  28.822  1.00 10.00      B   
ATOM   4312  N   SER B 286     -32.999  -3.688  27.517  1.00 10.00      B   
ATOM   4313  HN  SER B 286     -32.511  -3.587  26.675  1.00 10.00      B   
ATOM   4314  CA  SER B 286     -32.623  -4.781  28.413  1.00 10.00      B   
ATOM   4315  CB  SER B 286     -32.118  -4.246  29.755  1.00 10.00      B   
ATOM   4316  OG  SER B 286     -31.164  -3.215  29.552  1.00 10.00      B   
ATOM   4317  HG  SER B 286     -30.922  -3.189  28.617  1.00 10.00      B   
ATOM   4318  C   SER B 286     -33.763  -5.779  28.608  1.00 10.00      B   
ATOM   4319  O   SER B 286     -34.423  -5.794  29.649  1.00 10.00      B   
ATOM   4320  N   ARG B 287     -33.997  -6.603  27.595  1.00 10.00      B   
ATOM   4321  HN  ARG B 287     -33.442  -6.539  26.784  1.00 10.00      B   
ATOM   4322  CA  ARG B 287     -35.053  -7.601  27.654  1.00 10.00      B   
ATOM   4323  CB  ARG B 287     -36.138  -7.320  26.613  1.00 10.00      B   
ATOM   4324  CG  ARG B 287     -36.951  -6.068  26.899  1.00 10.00      B   
ATOM   4325  CD  ARG B 287     -37.354  -5.357  25.619  1.00 10.00      B   
ATOM   4326  NE  ARG B 287     -38.212  -6.180  24.773  1.00 10.00      B   
ATOM   4327  HE  ARG B 287     -37.764  -6.792  24.144  1.00 10.00      B   
ATOM   4328  CZ  ARG B 287     -39.545  -6.155  24.805  1.00 10.00      B   
ATOM   4329  NH1 ARG B 287     -40.181  -5.345  25.649  1.00 10.00      B   
ATOM   4330 HH11 ARG B 287     -41.225  -5.327  25.673  1.00 10.00      B   
ATOM   4331 HH12 ARG B 287     -39.639  -4.727  26.297  1.00 10.00      B   
ATOM   4332  NH2 ARG B 287     -40.237  -6.929  23.976  1.00 10.00      B   
ATOM   4333 HH21 ARG B 287     -41.279  -6.918  23.993  1.00 10.00      B   
ATOM   4334 HH22 ARG B 287     -39.738  -7.553  23.302  1.00 10.00      B   
ATOM   4335  C   ARG B 287     -34.499  -9.018  27.521  1.00 10.00      B   
ATOM   4336  O   ARG B 287     -34.170  -9.650  28.527  1.00 10.00      B   
ATOM   4337  N   ASN B 288     -34.378  -9.513  26.291  1.00 10.00      B   
ATOM   4338  HN  ASN B 288     -34.633  -8.955  25.513  1.00 10.00      B   
ATOM   4339  CA  ASN B 288     -33.861 -10.861  26.062  1.00 10.00      B   
ATOM   4340  CB  ASN B 288     -34.966 -11.910  26.200  1.00 10.00      B   
ATOM   4341  CG  ASN B 288     -34.448 -13.327  26.035  1.00 10.00      B   
ATOM   4342  OD1 ASN B 288     -33.281 -13.616  26.309  1.00 10.00      B   
ATOM   4343  ND2 ASN B 288     -35.308 -14.220  25.574  1.00 10.00      B   
ATOM   4344 HD21 ASN B 288     -36.219 -13.920  25.362  1.00 10.00      B   
ATOM   4345 HD22 ASN B 288     -35.007 -15.146  25.476  1.00 10.00      B   
ATOM   4346  C   ASN B 288     -33.200 -10.976  24.696  1.00 10.00      B   
ATOM   4347  O   ASN B 288     -33.878 -11.051  23.670  1.00 10.00      B   
ATOM   4348  N   ILE B 289     -31.875 -11.022  24.699  1.00 10.00      B   
ATOM   4349  HN  ILE B 289     -31.404 -10.999  25.560  1.00 10.00      B   
ATOM   4350  CA  ILE B 289     -31.093 -11.110  23.468  1.00 10.00      B   
ATOM   4351  CB  ILE B 289     -29.585 -10.894  23.754  1.00 10.00      B   
ATOM   4352  CG1 ILE B 289     -28.808 -10.626  22.460  1.00 10.00      B   
ATOM   4353  CG2 ILE B 289     -28.994 -12.081  24.507  1.00 10.00      B   
ATOM   4354  CD1 ILE B 289     -27.331 -10.362  22.667  1.00 10.00      B   
ATOM   4355  C   ILE B 289     -31.299 -12.446  22.738  1.00 10.00      B   
ATOM   4356  O   ILE B 289     -31.086 -12.536  21.529  1.00 10.00      B   
ATOM   4357  N   GLU B 290     -31.735 -13.471  23.468  1.00 10.00      B   
ATOM   4358  HN  GLU B 290     -31.938 -13.329  24.416  1.00 10.00      B   
ATOM   4359  CA  GLU B 290     -31.938 -14.799  22.888  1.00 10.00      B   
ATOM   4360  CB  GLU B 290     -32.374 -15.805  23.956  1.00 10.00      B   
ATOM   4361  CG  GLU B 290     -32.367 -17.250  23.483  1.00 10.00      B   
ATOM   4362  CD  GLU B 290     -32.798 -18.221  24.561  1.00 10.00      B   
ATOM   4363  OE1 GLU B 290     -33.960 -18.669  24.531  1.00 10.00      B   
ATOM   4364  OE2 GLU B 290     -31.978 -18.535  25.449  1.00 10.00      B   
ATOM   4365  C   GLU B 290     -32.934 -14.782  21.730  1.00 10.00      B   
ATOM   4366  O   GLU B 290     -32.617 -15.228  20.626  1.00 10.00      B   
ATOM   4367  N   THR B 291     -34.124 -14.250  21.981  1.00 10.00      B   
ATOM   4368  HN  THR B 291     -34.308 -13.894  22.874  1.00 10.00      B   
ATOM   4369  CA  THR B 291     -35.170 -14.183  20.969  1.00 10.00      B   
ATOM   4370  CB  THR B 291     -36.450 -13.558  21.552  1.00 10.00      B   
ATOM   4371  OG1 THR B 291     -36.614 -13.999  22.909  1.00 10.00      B   
ATOM   4372  HG1 THR B 291     -37.094 -14.836  22.920  1.00 10.00      B   
ATOM   4373  CG2 THR B 291     -37.667 -13.968  20.737  1.00 10.00      B   
ATOM   4374  C   THR B 291     -34.724 -13.378  19.749  1.00 10.00      B   
ATOM   4375  O   THR B 291     -34.983 -13.769  18.608  1.00 10.00      B   
ATOM   4376  N   SER B 292     -34.043 -12.265  19.995  1.00 10.00      B   
ATOM   4377  HN  SER B 292     -33.858 -12.010  20.926  1.00 10.00      B   
ATOM   4378  CA  SER B 292     -33.565 -11.399  18.928  1.00 10.00      B   
ATOM   4379  CB  SER B 292     -33.002 -10.120  19.539  1.00 10.00      B   
ATOM   4380  OG  SER B 292     -33.315 -10.061  20.922  1.00 10.00      B   
ATOM   4381  HG  SER B 292     -34.024  -9.417  21.069  1.00 10.00      B   
ATOM   4382  C   SER B 292     -32.512 -12.101  18.067  1.00 10.00      B   
ATOM   4383  O   SER B 292     -32.535 -12.006  16.835  1.00 10.00      B   
ATOM   4384  N   VAL B 293     -31.598 -12.816  18.719  1.00 10.00      B   
ATOM   4385  HN  VAL B 293     -31.630 -12.853  19.702  1.00 10.00      B   
ATOM   4386  CA  VAL B 293     -30.546 -13.541  18.015  1.00 10.00      B   
ATOM   4387  CB  VAL B 293     -29.459 -14.064  18.982  1.00 10.00      B   
ATOM   4388  CG1 VAL B 293     -28.525 -15.038  18.279  1.00 10.00      B   
ATOM   4389  CG2 VAL B 293     -28.662 -12.905  19.556  1.00 10.00      B   
ATOM   4390  C   VAL B 293     -31.139 -14.695  17.207  1.00 10.00      B   
ATOM   4391  O   VAL B 293     -30.744 -14.928  16.062  1.00 10.00      B   
ATOM   4392  N   GLU B 294     -32.104 -15.392  17.805  1.00 10.00      B   
ATOM   4393  HN  GLU B 294     -32.372 -15.147  18.719  1.00 10.00      B   
ATOM   4394  CA  GLU B 294     -32.773 -16.513  17.150  1.00 10.00      B   
ATOM   4395  CB  GLU B 294     -33.864 -17.074  18.070  1.00 10.00      B   
ATOM   4396  CG  GLU B 294     -34.718 -18.176  17.459  1.00 10.00      B   
ATOM   4397  CD  GLU B 294     -34.014 -19.517  17.414  1.00 10.00      B   
ATOM   4398  OE1 GLU B 294     -33.527 -19.974  18.471  1.00 10.00      B   
ATOM   4399  OE2 GLU B 294     -33.964 -20.130  16.326  1.00 10.00      B   
ATOM   4400  C   GLU B 294     -33.380 -16.063  15.823  1.00 10.00      B   
ATOM   4401  O   GLU B 294     -33.314 -16.775  14.822  1.00 10.00      B   
ATOM   4402  N   ASN B 295     -33.946 -14.860  15.820  1.00 10.00      B   
ATOM   4403  HN  ASN B 295     -33.956 -14.337  16.649  1.00 10.00      B   
ATOM   4404  CA  ASN B 295     -34.560 -14.305  14.620  1.00 10.00      B   
ATOM   4405  CB  ASN B 295     -35.279 -12.987  14.918  1.00 10.00      B   
ATOM   4406  CG  ASN B 295     -36.615 -13.188  15.607  1.00 10.00      B   
ATOM   4407  OD1 ASN B 295     -37.104 -14.314  15.725  1.00 10.00      B   
ATOM   4408  ND2 ASN B 295     -37.222 -12.100  16.061  1.00 10.00      B   
ATOM   4409 HD21 ASN B 295     -36.780 -11.232  15.931  1.00 10.00      B   
ATOM   4410 HD22 ASN B 295     -38.090 -12.202  16.502  1.00 10.00      B   
ATOM   4411  C   ASN B 295     -33.540 -14.111  13.505  1.00 10.00      B   
ATOM   4412  O   ASN B 295     -33.834 -14.367  12.342  1.00 10.00      B   
ATOM   4413  N   TYR B 296     -32.338 -13.671  13.860  1.00 10.00      B   
ATOM   4414  HN  TYR B 296     -32.149 -13.497  14.806  1.00 10.00      B   
ATOM   4415  CA  TYR B 296     -31.291 -13.456  12.870  1.00 10.00      B   
ATOM   4416  CB  TYR B 296     -30.136 -12.640  13.465  1.00 10.00      B   
ATOM   4417  CG  TYR B 296     -29.042 -12.313  12.468  1.00 10.00      B   
ATOM   4418  CD1 TYR B 296     -29.085 -11.144  11.723  1.00 10.00      B   
ATOM   4419  CD2 TYR B 296     -27.974 -13.181  12.262  1.00 10.00      B   
ATOM   4420  CE1 TYR B 296     -28.100 -10.848  10.801  1.00 10.00      B   
ATOM   4421  CE2 TYR B 296     -26.982 -12.891  11.345  1.00 10.00      B   
ATOM   4422  CZ  TYR B 296     -27.050 -11.722  10.616  1.00 10.00      B   
ATOM   4423  OH  TYR B 296     -26.071 -11.435   9.687  1.00 10.00      B   
ATOM   4424  HH  TYR B 296     -25.572 -10.644   9.960  1.00 10.00      B   
ATOM   4425  C   TYR B 296     -30.776 -14.792  12.344  1.00 10.00      B   
ATOM   4426  O   TYR B 296     -30.578 -14.970  11.138  1.00 10.00      B   
ATOM   4427  N   TYR B 297     -30.584 -15.732  13.260  1.00 10.00      B   
ATOM   4428  HN  TYR B 297     -30.783 -15.524  14.199  1.00 10.00      B   
ATOM   4429  CA  TYR B 297     -30.088 -17.062  12.924  1.00 10.00      B   
ATOM   4430  CB  TYR B 297     -29.861 -17.880  14.203  1.00 10.00      B   
ATOM   4431  CG  TYR B 297     -29.451 -19.321  13.973  1.00 10.00      B   
ATOM   4432  CD1 TYR B 297     -28.222 -19.637  13.401  1.00 10.00      B   
ATOM   4433  CD2 TYR B 297     -30.293 -20.366  14.330  1.00 10.00      B   
ATOM   4434  CE1 TYR B 297     -27.847 -20.952  13.195  1.00 10.00      B   
ATOM   4435  CE2 TYR B 297     -29.926 -21.681  14.127  1.00 10.00      B   
ATOM   4436  CZ  TYR B 297     -28.704 -21.969  13.558  1.00 10.00      B   
ATOM   4437  OH  TYR B 297     -28.336 -23.281  13.359  1.00 10.00      B   
ATOM   4438  HH  TYR B 297     -29.054 -23.746  12.909  1.00 10.00      B   
ATOM   4439  C   TYR B 297     -31.038 -17.794  11.978  1.00 10.00      B   
ATOM   4440  O   TYR B 297     -30.611 -18.590  11.147  1.00 10.00      B   
ATOM   4441  N   GLN B 298     -32.326 -17.514  12.101  1.00 10.00      B   
ATOM   4442  HN  GLN B 298     -32.614 -16.877  12.791  1.00 10.00      B   
ATOM   4443  CA  GLN B 298     -33.327 -18.148  11.250  1.00 10.00      B   
ATOM   4444  CB  GLN B 298     -34.697 -18.141  11.928  1.00 10.00      B   
ATOM   4445  CG  GLN B 298     -34.832 -19.163  13.042  1.00 10.00      B   
ATOM   4446  CD  GLN B 298     -36.248 -19.280  13.575  1.00 10.00      B   
ATOM   4447  OE1 GLN B 298     -37.222 -19.040  12.856  1.00 10.00      B   
ATOM   4448  NE2 GLN B 298     -36.371 -19.657  14.838  1.00 10.00      B   
ATOM   4449 HE21 GLN B 298     -35.545 -19.838  15.353  1.00 10.00      B   
ATOM   4450 HE22 GLN B 298     -37.274 -19.748  15.212  1.00 10.00      B   
ATOM   4451  C   GLN B 298     -33.418 -17.484   9.881  1.00 10.00      B   
ATOM   4452  O   GLN B 298     -34.148 -17.948   9.007  1.00 10.00      B   
ATOM   4453  N   LYS B 299     -32.667 -16.408   9.691  1.00 10.00      B   
ATOM   4454  HN  LYS B 299     -32.080 -16.095  10.415  1.00 10.00      B   
ATOM   4455  CA  LYS B 299     -32.690 -15.685   8.430  1.00 10.00      B   
ATOM   4456  CB  LYS B 299     -32.901 -14.188   8.674  1.00 10.00      B   
ATOM   4457  CG  LYS B 299     -34.270 -13.818   9.209  1.00 10.00      B   
ATOM   4458  CD  LYS B 299     -34.298 -12.366   9.656  1.00 10.00      B   
ATOM   4459  CE  LYS B 299     -35.686 -11.949  10.111  1.00 10.00      B   
ATOM   4460  NZ  LYS B 299     -35.674 -10.626  10.792  1.00 10.00      B   
ATOM   4461  HZ1 LYS B 299     -34.822 -10.086  10.526  1.00 10.00      B   
ATOM   4462  HZ2 LYS B 299     -35.682 -10.755  11.823  1.00 10.00      B   
ATOM   4463  HZ3 LYS B 299     -36.515 -10.076  10.522  1.00 10.00      B   
ATOM   4464  C   LYS B 299     -31.417 -15.892   7.616  1.00 10.00      B   
ATOM   4465  O   LYS B 299     -31.475 -16.312   6.459  1.00 10.00      B   
ATOM   4466  N   PHE B 300     -30.268 -15.618   8.224  1.00 10.00      B   
ATOM   4467  HN  PHE B 300     -30.277 -15.340   9.169  1.00 10.00      B   
ATOM   4468  CA  PHE B 300     -28.993 -15.723   7.521  1.00 10.00      B   
ATOM   4469  CB  PHE B 300     -28.179 -14.436   7.715  1.00 10.00      B   
ATOM   4470  CG  PHE B 300     -28.931 -13.191   7.332  1.00 10.00      B   
ATOM   4471  CD1 PHE B 300     -29.724 -12.531   8.257  1.00 10.00      B   
ATOM   4472  CD2 PHE B 300     -28.856 -12.689   6.045  1.00 10.00      B   
ATOM   4473  CE1 PHE B 300     -30.429 -11.398   7.904  1.00 10.00      B   
ATOM   4474  CE2 PHE B 300     -29.556 -11.554   5.685  1.00 10.00      B   
ATOM   4475  CZ  PHE B 300     -30.344 -10.908   6.616  1.00 10.00      B   
ATOM   4476  C   PHE B 300     -28.175 -16.941   7.940  1.00 10.00      B   
ATOM   4477  O   PHE B 300     -26.947 -16.883   7.982  1.00 10.00      B   
ATOM   4478  N   ASN B 301     -28.849 -18.054   8.207  1.00 10.00      B   
ATOM   4479  HN  ASN B 301     -29.826 -18.055   8.120  1.00 10.00      B   
ATOM   4480  CA  ASN B 301     -28.166 -19.284   8.620  1.00 10.00      B   
ATOM   4481  CB  ASN B 301     -29.156 -20.319   9.170  1.00 10.00      B   
ATOM   4482  CG  ASN B 301     -30.065 -20.902   8.101  1.00 10.00      B   
ATOM   4483  OD1 ASN B 301     -30.555 -20.187   7.225  1.00 10.00      B   
ATOM   4484  ND2 ASN B 301     -30.286 -22.206   8.159  1.00 10.00      B   
ATOM   4485 HD21 ASN B 301     -29.855 -22.718   8.879  1.00 10.00      B   
ATOM   4486 HD22 ASN B 301     -30.873 -22.609   7.480  1.00 10.00      B   
ATOM   4487  C   ASN B 301     -27.375 -19.901   7.470  1.00 10.00      B   
ATOM   4488  O   ASN B 301     -26.488 -20.728   7.689  1.00 10.00      B   
ATOM   4489  N   THR B 302     -27.694 -19.493   6.251  1.00 10.00      B   
ATOM   4490  HN  THR B 302     -28.393 -18.812   6.140  1.00 10.00      B   
ATOM   4491  CA  THR B 302     -27.028 -20.015   5.070  1.00 10.00      B   
ATOM   4492  CB  THR B 302     -28.062 -20.406   3.995  1.00 10.00      B   
ATOM   4493  OG1 THR B 302     -29.274 -20.823   4.644  1.00 10.00      B   
ATOM   4494  HG1 THR B 302     -29.261 -20.535   5.564  1.00 10.00      B   
ATOM   4495  CG2 THR B 302     -27.544 -21.555   3.144  1.00 10.00      B   
ATOM   4496  C   THR B 302     -26.038 -18.999   4.498  1.00 10.00      B   
ATOM   4497  O   THR B 302     -25.557 -19.142   3.375  1.00 10.00      B   
ATOM   4498  N   LYS B 303     -25.734 -17.969   5.274  1.00 10.00      B   
ATOM   4499  HN  LYS B 303     -26.148 -17.894   6.163  1.00 10.00      B   
ATOM   4500  CA  LYS B 303     -24.792 -16.950   4.838  1.00 10.00      B   
ATOM   4501  CB  LYS B 303     -25.435 -15.559   4.841  1.00 10.00      B   
ATOM   4502  CG  LYS B 303     -26.483 -15.353   3.756  1.00 10.00      B   
ATOM   4503  CD  LYS B 303     -26.750 -13.877   3.514  1.00 10.00      B   
ATOM   4504  CE  LYS B 303     -27.737 -13.673   2.376  1.00 10.00      B   
ATOM   4505  NZ  LYS B 303     -27.895 -12.236   2.026  1.00 10.00      B   
ATOM   4506  HZ1 LYS B 303     -28.288 -11.711   2.831  1.00 10.00      B   
ATOM   4507  HZ2 LYS B 303     -28.536 -12.131   1.214  1.00 10.00      B   
ATOM   4508  HZ3 LYS B 303     -26.972 -11.823   1.778  1.00 10.00      B   
ATOM   4509  C   LYS B 303     -23.545 -16.968   5.712  1.00 10.00      B   
ATOM   4510  O   LYS B 303     -23.618 -17.263   6.908  1.00 10.00      B   
ATOM   4511  N   LEU B 304     -22.405 -16.642   5.116  1.00 10.00      B   
ATOM   4512  HN  LEU B 304     -22.417 -16.403   4.163  1.00 10.00      B   
ATOM   4513  CA  LEU B 304     -21.130 -16.626   5.830  1.00 10.00      B   
ATOM   4514  CB  LEU B 304     -19.966 -16.770   4.842  1.00 10.00      B   
ATOM   4515  CG  LEU B 304     -19.613 -18.198   4.420  1.00 10.00      B   
ATOM   4516  CD1 LEU B 304     -18.741 -18.189   3.173  1.00 10.00      B   
ATOM   4517  CD2 LEU B 304     -18.908 -18.927   5.554  1.00 10.00      B   
ATOM   4518  C   LEU B 304     -20.964 -15.348   6.652  1.00 10.00      B   
ATOM   4519  O   LEU B 304     -19.858 -15.003   7.072  1.00 10.00      B   
ATOM   4520  N   CYS B 305     -22.068 -14.657   6.884  1.00 10.00      B   
ATOM   4521  HN  CYS B 305     -22.916 -14.982   6.521  1.00 10.00      B   
ATOM   4522  CA  CYS B 305     -22.053 -13.420   7.648  1.00 10.00      B   
ATOM   4523  CB  CYS B 305     -22.743 -12.314   6.847  1.00 10.00      B   
ATOM   4524  SG  CYS B 305     -22.454 -12.394   5.064  1.00 10.00      B   
ATOM   4525  HG  CYS B 305     -21.165 -12.155   4.849  1.00 10.00      B   
ATOM   4526  C   CYS B 305     -22.753 -13.596   8.996  1.00 10.00      B   
ATOM   4527  O   CYS B 305     -22.675 -12.722   9.858  1.00 10.00      B   
ATOM   4528  N   CYS B 306     -23.410 -14.741   9.176  1.00 10.00      B   
ATOM   4529  HN  CYS B 306     -23.397 -15.413   8.464  1.00 10.00      B   
ATOM   4530  CA  CYS B 306     -24.146 -15.029  10.404  1.00 10.00      B   
ATOM   4531  CB  CYS B 306     -24.870 -16.374  10.289  1.00 10.00      B   
ATOM   4532  SG  CYS B 306     -26.023 -16.727  11.639  1.00 10.00      B   
ATOM   4533  HG  CYS B 306     -25.310 -17.009  12.720  1.00 10.00      B   
ATOM   4534  C   CYS B 306     -23.243 -15.026  11.634  1.00 10.00      B   
ATOM   4535  O   CYS B 306     -23.436 -14.230  12.554  1.00 10.00      B   
ATOM   4536  N   TYR B 307     -22.249 -15.908  11.638  1.00 10.00      B   
ATOM   4537  HN  TYR B 307     -22.132 -16.498  10.865  1.00 10.00      B   
ATOM   4538  CA  TYR B 307     -21.324 -16.020  12.761  1.00 10.00      B   
ATOM   4539  CB  TYR B 307     -20.331 -17.163  12.518  1.00 10.00      B   
ATOM   4540  CG  TYR B 307     -19.261 -17.310  13.581  1.00 10.00      B   
ATOM   4541  CD1 TYR B 307     -19.587 -17.364  14.932  1.00 10.00      B   
ATOM   4542  CD2 TYR B 307     -17.921 -17.404  13.228  1.00 10.00      B   
ATOM   4543  CE1 TYR B 307     -18.606 -17.506  15.896  1.00 10.00      B   
ATOM   4544  CE2 TYR B 307     -16.937 -17.546  14.185  1.00 10.00      B   
ATOM   4545  CZ  TYR B 307     -17.284 -17.597  15.514  1.00 10.00      B   
ATOM   4546  OH  TYR B 307     -16.303 -17.742  16.467  1.00 10.00      B   
ATOM   4547  HH  TYR B 307     -15.460 -17.443  16.101  1.00 10.00      B   
ATOM   4548  C   TYR B 307     -20.588 -14.706  13.010  1.00 10.00      B   
ATOM   4549  O   TYR B 307     -20.401 -14.299  14.153  1.00 10.00      B   
ATOM   4550  N   ALA B 308     -20.199 -14.042  11.933  1.00 10.00      B   
ATOM   4551  HN  ALA B 308     -20.394 -14.419  11.048  1.00 10.00      B   
ATOM   4552  CA  ALA B 308     -19.479 -12.776  12.021  1.00 10.00      B   
ATOM   4553  CB  ALA B 308     -19.052 -12.318  10.636  1.00 10.00      B   
ATOM   4554  C   ALA B 308     -20.307 -11.690  12.710  1.00 10.00      B   
ATOM   4555  O   ALA B 308     -19.773 -10.878  13.466  1.00 10.00      B   
ATOM   4556  N   ASP B 309     -21.608 -11.680  12.452  1.00 10.00      B   
ATOM   4557  HN  ASP B 309     -21.984 -12.354  11.843  1.00 10.00      B   
ATOM   4558  CA  ASP B 309     -22.494 -10.681  13.045  1.00 10.00      B   
ATOM   4559  CB  ASP B 309     -23.747 -10.477  12.189  1.00 10.00      B   
ATOM   4560  CG  ASP B 309     -23.559  -9.468  11.072  1.00 10.00      B   
ATOM   4561  OD1 ASP B 309     -22.560  -8.718  11.093  1.00 10.00      B   
ATOM   4562  OD2 ASP B 309     -24.406  -9.428  10.157  1.00 10.00      B   
ATOM   4563  C   ASP B 309     -22.902 -11.046  14.467  1.00 10.00      B   
ATOM   4564  O   ASP B 309     -23.113 -10.167  15.301  1.00 10.00      B   
ATOM   4565  N   LEU B 310     -23.004 -12.339  14.744  1.00 10.00      B   
ATOM   4566  HN  LEU B 310     -22.808 -12.998  14.041  1.00 10.00      B   
ATOM   4567  CA  LEU B 310     -23.418 -12.807  16.067  1.00 10.00      B   
ATOM   4568  CB  LEU B 310     -24.147 -14.148  15.968  1.00 10.00      B   
ATOM   4569  CG  LEU B 310     -25.460 -14.147  15.182  1.00 10.00      B   
ATOM   4570  CD1 LEU B 310     -26.089 -15.530  15.190  1.00 10.00      B   
ATOM   4571  CD2 LEU B 310     -26.422 -13.112  15.743  1.00 10.00      B   
ATOM   4572  C   LEU B 310     -22.266 -12.896  17.069  1.00 10.00      B   
ATOM   4573  O   LEU B 310     -22.490 -12.859  18.278  1.00 10.00      B   
ATOM   4574  N   SER B 311     -21.039 -12.983  16.577  1.00 10.00      B   
ATOM   4575  HN  SER B 311     -20.908 -12.979  15.603  1.00 10.00      B   
ATOM   4576  CA  SER B 311     -19.872 -13.094  17.456  1.00 10.00      B   
ATOM   4577  CB  SER B 311     -18.627 -13.504  16.671  1.00 10.00      B   
ATOM   4578  OG  SER B 311     -18.605 -12.880  15.401  1.00 10.00      B   
ATOM   4579  HG  SER B 311     -19.059 -13.450  14.766  1.00 10.00      B   
ATOM   4580  C   SER B 311     -19.608 -11.813  18.243  1.00 10.00      B   
ATOM   4581  O   SER B 311     -18.846 -11.819  19.212  1.00 10.00      B   
ATOM   4582  N   GLN B 312     -20.231 -10.721  17.826  1.00 10.00      B   
ATOM   4583  HN  GLN B 312     -20.821 -10.776  17.043  1.00 10.00      B   
ATOM   4584  CA  GLN B 312     -20.055  -9.441  18.501  1.00 10.00      B   
ATOM   4585  CB  GLN B 312     -20.071  -8.286  17.494  1.00 10.00      B   
ATOM   4586  CG  GLN B 312     -21.399  -8.103  16.777  1.00 10.00      B   
ATOM   4587  CD  GLN B 312     -21.314  -7.161  15.592  1.00 10.00      B   
ATOM   4588  OE1 GLN B 312     -20.526  -6.213  15.586  1.00 10.00      B   
ATOM   4589  NE2 GLN B 312     -22.124  -7.419  14.579  1.00 10.00      B   
ATOM   4590 HE21 GLN B 312     -22.727  -8.194  14.652  1.00 10.00      B   
ATOM   4591 HE22 GLN B 312     -22.092  -6.831  13.796  1.00 10.00      B   
ATOM   4592  C   GLN B 312     -21.118  -9.239  19.576  1.00 10.00      B   
ATOM   4593  O   GLN B 312     -21.186  -8.183  20.205  1.00 10.00      B   
ATOM   4594  N   TYR B 313     -21.942 -10.258  19.783  1.00 10.00      B   
ATOM   4595  HN  TYR B 313     -21.827 -11.082  19.262  1.00 10.00      B   
ATOM   4596  CA  TYR B 313     -23.002 -10.197  20.778  1.00 10.00      B   
ATOM   4597  CB  TYR B 313     -24.376 -10.281  20.107  1.00 10.00      B   
ATOM   4598  CG  TYR B 313     -24.771  -9.040  19.336  1.00 10.00      B   
ATOM   4599  CD1 TYR B 313     -24.811  -9.045  17.949  1.00 10.00      B   
ATOM   4600  CD2 TYR B 313     -25.107  -7.864  19.996  1.00 10.00      B   
ATOM   4601  CE1 TYR B 313     -25.174  -7.914  17.240  1.00 10.00      B   
ATOM   4602  CE2 TYR B 313     -25.472  -6.728  19.296  1.00 10.00      B   
ATOM   4603  CZ  TYR B 313     -25.504  -6.759  17.917  1.00 10.00      B   
ATOM   4604  OH  TYR B 313     -25.869  -5.634  17.211  1.00 10.00      B   
ATOM   4605  HH  TYR B 313     -25.574  -4.849  17.682  1.00 10.00      B   
ATOM   4606  C   TYR B 313     -22.854 -11.332  21.783  1.00 10.00      B   
ATOM   4607  O   TYR B 313     -22.199 -12.338  21.502  1.00 10.00      B   
ATOM   4608  N   GLU B 314     -23.453 -11.166  22.952  1.00 10.00      B   
ATOM   4609  HN  GLU B 314     -23.944 -10.333  23.124  1.00 10.00      B   
ATOM   4610  CA  GLU B 314     -23.396 -12.183  23.992  1.00 10.00      B   
ATOM   4611  CB  GLU B 314     -23.662 -11.561  25.364  1.00 10.00      B   
ATOM   4612  CG  GLU B 314     -23.371 -12.491  26.531  1.00 10.00      B   
ATOM   4613  CD  GLU B 314     -23.774 -11.897  27.865  1.00 10.00      B   
ATOM   4614  OE1 GLU B 314     -22.974 -11.125  28.442  1.00 10.00      B   
ATOM   4615  OE2 GLU B 314     -24.890 -12.199  28.342  1.00 10.00      B   
ATOM   4616  C   GLU B 314     -24.406 -13.291  23.706  1.00 10.00      B   
ATOM   4617  O   GLU B 314     -25.578 -13.191  24.072  1.00 10.00      B   
ATOM   4618  N   LEU B 315     -23.947 -14.339  23.038  1.00 10.00      B   
ATOM   4619  HN  LEU B 315     -23.003 -14.361  22.775  1.00 10.00      B   
ATOM   4620  CA  LEU B 315     -24.805 -15.462  22.689  1.00 10.00      B   
ATOM   4621  CB  LEU B 315     -24.166 -16.295  21.574  1.00 10.00      B   
ATOM   4622  CG  LEU B 315     -23.833 -15.547  20.280  1.00 10.00      B   
ATOM   4623  CD1 LEU B 315     -23.181 -16.479  19.269  1.00 10.00      B   
ATOM   4624  CD2 LEU B 315     -25.079 -14.903  19.695  1.00 10.00      B   
ATOM   4625  C   LEU B 315     -25.085 -16.338  23.906  1.00 10.00      B   
ATOM   4626  O   LEU B 315     -24.158 -16.829  24.552  1.00 10.00      B   
ATOM   4627  N   PRO B 316     -26.369 -16.537  24.237  1.00 10.00      B   
ATOM   4628  CA  PRO B 316     -26.775 -17.359  25.382  1.00 10.00      B   
ATOM   4629  CB  PRO B 316     -28.295 -17.180  25.440  1.00 10.00      B   
ATOM   4630  CG  PRO B 316     -28.684 -16.752  24.067  1.00 10.00      B   
ATOM   4631  CD  PRO B 316     -27.525 -15.968  23.526  1.00 10.00      B   
ATOM   4632  C   PRO B 316     -26.421 -18.830  25.183  1.00 10.00      B   
ATOM   4633  O   PRO B 316     -26.368 -19.319  24.051  1.00 10.00      B   
ATOM   4634  N   THR B 317     -26.194 -19.531  26.287  1.00 10.00      B   
ATOM   4635  HN  THR B 317     -26.261 -19.083  27.161  1.00 10.00      B   
ATOM   4636  CA  THR B 317     -25.840 -20.943  26.248  1.00 10.00      B   
ATOM   4637  CB  THR B 317     -25.569 -21.480  27.664  1.00 10.00      B   
ATOM   4638  OG1 THR B 317     -25.169 -20.392  28.513  1.00 10.00      B   
ATOM   4639  HG1 THR B 317     -24.488 -19.870  28.065  1.00 10.00      B   
ATOM   4640  CG2 THR B 317     -24.464 -22.528  27.634  1.00 10.00      B   
ATOM   4641  C   THR B 317     -26.937 -21.776  25.588  1.00 10.00      B   
ATOM   4642  O   THR B 317     -26.652 -22.746  24.889  1.00 10.00      B   
ATOM   4643  N   SER B 318     -28.188 -21.383  25.798  1.00 10.00      B   
ATOM   4644  HN  SER B 318     -28.357 -20.603  26.367  1.00 10.00      B   
ATOM   4645  CA  SER B 318     -29.321 -22.096  25.221  1.00 10.00      B   
ATOM   4646  CB  SER B 318     -30.627 -21.534  25.781  1.00 10.00      B   
ATOM   4647  OG  SER B 318     -30.455 -21.107  27.121  1.00 10.00      B   
ATOM   4648  HG  SER B 318     -31.312 -20.843  27.480  1.00 10.00      B   
ATOM   4649  C   SER B 318     -29.317 -22.000  23.694  1.00 10.00      B   
ATOM   4650  O   SER B 318     -29.734 -22.926  23.001  1.00 10.00      B   
ATOM   4651  N   PHE B 319     -28.826 -20.881  23.174  1.00 10.00      B   
ATOM   4652  HN  PHE B 319     -28.484 -20.187  23.773  1.00 10.00      B   
ATOM   4653  CA  PHE B 319     -28.774 -20.669  21.735  1.00 10.00      B   
ATOM   4654  CB  PHE B 319     -28.552 -19.186  21.416  1.00 10.00      B   
ATOM   4655  CG  PHE B 319     -28.336 -18.905  19.957  1.00 10.00      B   
ATOM   4656  CD1 PHE B 319     -29.405 -18.887  19.076  1.00 10.00      B   
ATOM   4657  CD2 PHE B 319     -27.063 -18.666  19.464  1.00 10.00      B   
ATOM   4658  CE1 PHE B 319     -29.210 -18.637  17.733  1.00 10.00      B   
ATOM   4659  CE2 PHE B 319     -26.859 -18.415  18.122  1.00 10.00      B   
ATOM   4660  CZ  PHE B 319     -27.935 -18.401  17.255  1.00 10.00      B   
ATOM   4661  C   PHE B 319     -27.677 -21.517  21.099  1.00 10.00      B   
ATOM   4662  O   PHE B 319     -27.902 -22.192  20.094  1.00 10.00      B   
ATOM   4663  N   ILE B 320     -26.497 -21.497  21.704  1.00 10.00      B   
ATOM   4664  HN  ILE B 320     -26.383 -20.955  22.516  1.00 10.00      B   
ATOM   4665  CA  ILE B 320     -25.361 -22.254  21.188  1.00 10.00      B   
ATOM   4666  CB  ILE B 320     -24.023 -21.738  21.771  1.00 10.00      B   
ATOM   4667  CG1 ILE B 320     -22.848 -22.092  20.853  1.00 10.00      B   
ATOM   4668  CG2 ILE B 320     -23.788 -22.257  23.183  1.00 10.00      B   
ATOM   4669  CD1 ILE B 320     -22.888 -21.386  19.514  1.00 10.00      B   
ATOM   4670  C   ILE B 320     -25.521 -23.758  21.443  1.00 10.00      B   
ATOM   4671  O   ILE B 320     -24.773 -24.578  20.908  1.00 10.00      B   
ATOM   4672  N   GLY B 321     -26.519 -24.109  22.245  1.00 10.00      B   
ATOM   4673  HN  GLY B 321     -27.087 -23.412  22.633  1.00 10.00      B   
ATOM   4674  CA  GLY B 321     -26.771 -25.501  22.564  1.00 10.00      B   
ATOM   4675  C   GLY B 321     -27.545 -26.220  21.478  1.00 10.00      B   
ATOM   4676  O   GLY B 321     -27.671 -27.447  21.504  1.00 10.00      B   
ATOM   4677  N   SER B 322     -28.049 -25.462  20.512  1.00 10.00      B   
ATOM   4678  HN  SER B 322     -27.909 -24.491  20.543  1.00 10.00      B   
ATOM   4679  CA  SER B 322     -28.814 -26.030  19.412  1.00 10.00      B   
ATOM   4680  CB  SER B 322     -29.767 -24.983  18.831  1.00 10.00      B   
ATOM   4681  OG  SER B 322     -30.474 -24.306  19.861  1.00 10.00      B   
ATOM   4682  HG  SER B 322     -30.688 -23.414  19.565  1.00 10.00      B   
ATOM   4683  C   SER B 322     -27.897 -26.583  18.320  1.00 10.00      B   
ATOM   4684  O   SER B 322     -28.355 -26.972  17.242  1.00 10.00      B   
ATOM   4685  N   LEU B 323     -26.598 -26.619  18.599  1.00 10.00      B   
ATOM   4686  HN  LEU B 323     -26.287 -26.292  19.469  1.00 10.00      B   
ATOM   4687  CA  LEU B 323     -25.629 -27.134  17.639  1.00 10.00      B   
ATOM   4688  CB  LEU B 323     -24.242 -26.521  17.867  1.00 10.00      B   
ATOM   4689  CG  LEU B 323     -24.038 -25.089  17.362  1.00 10.00      B   
ATOM   4690  CD1 LEU B 323     -22.634 -24.606  17.688  1.00 10.00      B   
ATOM   4691  CD2 LEU B 323     -24.296 -25.007  15.865  1.00 10.00      B   
ATOM   4692  C   LEU B 323     -25.557 -28.658  17.697  1.00 10.00      B   
ATOM   4693  O   LEU B 323     -24.526 -29.231  18.049  1.00 10.00      B   
ATOM   4694  N   LYS B 324     -26.662 -29.307  17.361  1.00 10.00      B   
ATOM   4695  HN  LYS B 324     -27.455 -28.793  17.096  1.00 10.00      B   
ATOM   4696  CA  LYS B 324     -26.728 -30.758  17.370  1.00 10.00      B   
ATOM   4697  CB  LYS B 324     -27.459 -31.255  18.622  1.00 10.00      B   
ATOM   4698  CG  LYS B 324     -27.618 -32.766  18.695  1.00 10.00      B   
ATOM   4699  CD  LYS B 324     -28.489 -33.174  19.870  1.00 10.00      B   
ATOM   4700  CE  LYS B 324     -28.985 -34.602  19.713  1.00 10.00      B   
ATOM   4701  NZ  LYS B 324     -29.924 -34.983  20.799  1.00 10.00      B   
ATOM   4702  HZ1 LYS B 324     -30.611 -34.219  20.965  1.00 10.00      B   
ATOM   4703  HZ2 LYS B 324     -29.402 -35.159  21.677  1.00 10.00      B   
ATOM   4704  HZ3 LYS B 324     -30.441 -35.846  20.538  1.00 10.00      B   
ATOM   4705  C   LYS B 324     -27.418 -31.271  16.115  1.00 10.00      B   
ATOM   4706  O   LYS B 324     -28.637 -31.145  15.973  1.00 10.00      B   
ATOM   4707  N   ASN B 325     -26.624 -31.828  15.204  1.00 10.00      B   
ATOM   4708  HN  ASN B 325     -25.658 -31.860  15.375  1.00 10.00      B   
ATOM   4709  CA  ASN B 325     -27.133 -32.377  13.945  1.00 10.00      B   
ATOM   4710  CB  ASN B 325     -28.046 -33.584  14.196  1.00 10.00      B   
ATOM   4711  CG  ASN B 325     -28.753 -34.069  12.941  1.00 10.00      B   
ATOM   4712  OD1 ASN B 325     -28.209 -34.861  12.171  1.00 10.00      B   
ATOM   4713  ND2 ASN B 325     -29.977 -33.607  12.732  1.00 10.00      B   
ATOM   4714 HD21 ASN B 325     -30.361 -32.986  13.393  1.00 10.00      B   
ATOM   4715 HD22 ASN B 325     -30.453 -33.901  11.927  1.00 10.00      B   
ATOM   4716  C   ASN B 325     -27.840 -31.314  13.112  1.00 10.00      B   
ATOM   4717  O   ASN B 325     -27.330 -30.202  12.953  1.00 10.00      B   
ATOM   4718  N   GLU B 329     -25.444 -32.906   3.148  1.00 10.00      B   
ATOM   4719  HN  GLU B 329     -24.958 -32.674   3.975  1.00 10.00      B   
ATOM   4720  CA  GLU B 329     -26.418 -31.964   2.621  1.00 10.00      B   
ATOM   4721  CB  GLU B 329     -26.238 -30.587   3.268  1.00 10.00      B   
ATOM   4722  CG  GLU B 329     -26.251 -30.597   4.791  1.00 10.00      B   
ATOM   4723  CD  GLU B 329     -24.884 -30.864   5.395  1.00 10.00      B   
ATOM   4724  OE1 GLU B 329     -24.537 -32.050   5.607  1.00 10.00      B   
ATOM   4725  OE2 GLU B 329     -24.155 -29.891   5.671  1.00 10.00      B   
ATOM   4726  C   GLU B 329     -26.289 -31.861   1.104  1.00 10.00      B   
ATOM   4727  O   GLU B 329     -25.283 -32.281   0.529  1.00 10.00      B   
ATOM   4728  N   GLU B 330     -27.309 -31.318   0.459  1.00 10.00      B   
ATOM   4729  HN  GLU B 330     -28.085 -31.001   0.969  1.00 10.00      B   
ATOM   4730  CA  GLU B 330     -27.300 -31.177  -0.989  1.00 10.00      B   
ATOM   4731  CB  GLU B 330     -28.694 -31.419  -1.570  1.00 10.00      B   
ATOM   4732  CG  GLU B 330     -29.240 -32.803  -1.270  1.00 10.00      B   
ATOM   4733  CD  GLU B 330     -30.326 -33.225  -2.233  1.00 10.00      B   
ATOM   4734  OE1 GLU B 330     -31.496 -33.323  -1.811  1.00 10.00      B   
ATOM   4735  OE2 GLU B 330     -30.013 -33.475  -3.417  1.00 10.00      B   
ATOM   4736  C   GLU B 330     -26.772 -29.814  -1.412  1.00 10.00      B   
ATOM   4737  O   GLU B 330     -26.070 -29.694  -2.417  1.00 10.00      B   
ATOM   4738  N   ASN B 331     -27.104 -28.793  -0.639  1.00 10.00      B   
ATOM   4739  HN  ASN B 331     -27.651 -28.954   0.159  1.00 10.00      B   
ATOM   4740  CA  ASN B 331     -26.664 -27.437  -0.938  1.00 10.00      B   
ATOM   4741  CB  ASN B 331     -27.643 -26.408  -0.376  1.00 10.00      B   
ATOM   4742  CG  ASN B 331     -27.226 -24.982  -0.677  1.00 10.00      B   
ATOM   4743  OD1 ASN B 331     -26.587 -24.323   0.144  1.00 10.00      B   
ATOM   4744  ND2 ASN B 331     -27.581 -24.497  -1.856  1.00 10.00      B   
ATOM   4745 HD21 ASN B 331     -28.087 -25.076  -2.463  1.00 10.00      B   
ATOM   4746 HD22 ASN B 331     -27.319 -23.576  -2.074  1.00 10.00      B   
ATOM   4747  C   ASN B 331     -25.261 -27.201  -0.401  1.00 10.00      B   
ATOM   4748  O   ASN B 331     -25.040 -27.209   0.812  1.00 10.00      B   
ATOM   4749  N   LEU B 332     -24.323 -26.992  -1.315  1.00 10.00      B   
ATOM   4750  HN  LEU B 332     -24.583 -26.980  -2.262  1.00 10.00      B   
ATOM   4751  CA  LEU B 332     -22.922 -26.777  -0.968  1.00 10.00      B   
ATOM   4752  CB  LEU B 332     -22.092 -26.554  -2.232  1.00 10.00      B   
ATOM   4753  CG  LEU B 332     -20.578 -26.713  -2.081  1.00 10.00      B   
ATOM   4754  CD1 LEU B 332     -20.230 -28.128  -1.642  1.00 10.00      B   
ATOM   4755  CD2 LEU B 332     -19.873 -26.370  -3.382  1.00 10.00      B   
ATOM   4756  C   LEU B 332     -22.731 -25.618   0.011  1.00 10.00      B   
ATOM   4757  O   LEU B 332     -21.961 -25.730   0.967  1.00 10.00      B   
ATOM   4758  N   ILE B 333     -23.435 -24.515  -0.228  1.00 10.00      B   
ATOM   4759  HN  ILE B 333     -24.028 -24.489  -1.012  1.00 10.00      B   
ATOM   4760  CA  ILE B 333     -23.341 -23.337   0.635  1.00 10.00      B   
ATOM   4761  CB  ILE B 333     -24.254 -22.192   0.133  1.00 10.00      B   
ATOM   4762  CG1 ILE B 333     -23.874 -21.793  -1.297  1.00 10.00      B   
ATOM   4763  CG2 ILE B 333     -24.176 -20.987   1.061  1.00 10.00      B   
ATOM   4764  CD1 ILE B 333     -24.774 -20.737  -1.903  1.00 10.00      B   
ATOM   4765  C   ILE B 333     -23.696 -23.692   2.081  1.00 10.00      B   
ATOM   4766  O   ILE B 333     -23.061 -23.216   3.029  1.00 10.00      B   
ATOM   4767  N   THR B 334     -24.699 -24.548   2.242  1.00 10.00      B   
ATOM   4768  HN  THR B 334     -25.157 -24.901   1.447  1.00 10.00      B   
ATOM   4769  CA  THR B 334     -25.131 -24.979   3.564  1.00 10.00      B   
ATOM   4770  CB  THR B 334     -26.473 -25.738   3.495  1.00 10.00      B   
ATOM   4771  OG1 THR B 334     -27.391 -25.005   2.669  1.00 10.00      B   
ATOM   4772  HG1 THR B 334     -26.897 -24.489   2.018  1.00 10.00      B   
ATOM   4773  CG2 THR B 334     -27.078 -25.893   4.884  1.00 10.00      B   
ATOM   4774  C   THR B 334     -24.062 -25.864   4.204  1.00 10.00      B   
ATOM   4775  O   THR B 334     -23.765 -25.734   5.393  1.00 10.00      B   
ATOM   4776  N   VAL B 335     -23.464 -26.743   3.399  1.00 10.00      B   
ATOM   4777  HN  VAL B 335     -23.734 -26.786   2.455  1.00 10.00      B   
ATOM   4778  CA  VAL B 335     -22.419 -27.641   3.881  1.00 10.00      B   
ATOM   4779  CB  VAL B 335     -21.898 -28.572   2.766  1.00 10.00      B   
ATOM   4780  CG1 VAL B 335     -20.849 -29.529   3.314  1.00 10.00      B   
ATOM   4781  CG2 VAL B 335     -23.043 -29.346   2.132  1.00 10.00      B   
ATOM   4782  C   VAL B 335     -21.250 -26.840   4.447  1.00 10.00      B   
ATOM   4783  O   VAL B 335     -20.763 -27.127   5.544  1.00 10.00      B   
ATOM   4784  N   VAL B 336     -20.818 -25.830   3.696  1.00 10.00      B   
ATOM   4785  HN  VAL B 336     -21.254 -25.663   2.830  1.00 10.00      B   
ATOM   4786  CA  VAL B 336     -19.710 -24.972   4.112  1.00 10.00      B   
ATOM   4787  CB  VAL B 336     -19.411 -23.869   3.069  1.00 10.00      B   
ATOM   4788  CG1 VAL B 336     -18.264 -22.982   3.534  1.00 10.00      B   
ATOM   4789  CG2 VAL B 336     -19.089 -24.484   1.716  1.00 10.00      B   
ATOM   4790  C   VAL B 336     -19.997 -24.325   5.466  1.00 10.00      B   
ATOM   4791  O   VAL B 336     -19.163 -24.365   6.372  1.00 10.00      B   
ATOM   4792  N   ASN B 337     -21.187 -23.750   5.601  1.00 10.00      B   
ATOM   4793  HN  ASN B 337     -21.816 -23.770   4.848  1.00 10.00      B   
ATOM   4794  CA  ASN B 337     -21.585 -23.096   6.843  1.00 10.00      B   
ATOM   4795  CB  ASN B 337     -22.942 -22.399   6.688  1.00 10.00      B   
ATOM   4796  CG  ASN B 337     -22.814 -20.892   6.564  1.00 10.00      B   
ATOM   4797  OD1 ASN B 337     -21.829 -20.381   6.035  1.00 10.00      B   
ATOM   4798  ND2 ASN B 337     -23.810 -20.167   7.045  1.00 10.00      B   
ATOM   4799 HD21 ASN B 337     -24.576 -20.634   7.448  1.00 10.00      B   
ATOM   4800 HD22 ASN B 337     -23.740 -19.188   6.986  1.00 10.00      B   
ATOM   4801  C   ASN B 337     -21.623 -24.084   8.003  1.00 10.00      B   
ATOM   4802  O   ASN B 337     -21.077 -23.817   9.075  1.00 10.00      B   
ATOM   4803  N   ASN B 338     -22.245 -25.235   7.770  1.00 10.00      B   
ATOM   4804  HN  ASN B 338     -22.635 -25.392   6.881  1.00 10.00      B   
ATOM   4805  CA  ASN B 338     -22.366 -26.273   8.794  1.00 10.00      B   
ATOM   4806  CB  ASN B 338     -23.150 -27.482   8.267  1.00 10.00      B   
ATOM   4807  CG  ASN B 338     -24.629 -27.204   8.084  1.00 10.00      B   
ATOM   4808  OD1 ASN B 338     -25.204 -26.346   8.755  1.00 10.00      B   
ATOM   4809  ND2 ASN B 338     -25.265 -27.937   7.181  1.00 10.00      B   
ATOM   4810 HD21 ASN B 338     -24.748 -28.620   6.679  1.00 10.00      B   
ATOM   4811 HD22 ASN B 338     -26.219 -27.772   7.041  1.00 10.00      B   
ATOM   4812  C   ASN B 338     -21.001 -26.729   9.301  1.00 10.00      B   
ATOM   4813  O   ASN B 338     -20.776 -26.813  10.510  1.00 10.00      B   
ATOM   4814  N   ARG B 339     -20.088 -27.010   8.374  1.00 10.00      B   
ATOM   4815  HN  ARG B 339     -20.321 -26.907   7.425  1.00 10.00      B   
ATOM   4816  CA  ARG B 339     -18.748 -27.468   8.733  1.00 10.00      B   
ATOM   4817  CB  ARG B 339     -17.961 -27.917   7.498  1.00 10.00      B   
ATOM   4818  CG  ARG B 339     -18.625 -29.036   6.709  1.00 10.00      B   
ATOM   4819  CD  ARG B 339     -18.681 -30.332   7.504  1.00 10.00      B   
ATOM   4820  NE  ARG B 339     -17.534 -31.190   7.225  1.00 10.00      B   
ATOM   4821  HE  ARG B 339     -16.659 -30.896   7.560  1.00 10.00      B   
ATOM   4822  CZ  ARG B 339     -17.608 -32.334   6.545  1.00 10.00      B   
ATOM   4823  NH1 ARG B 339     -18.765 -32.756   6.055  1.00 10.00      B   
ATOM   4824 HH11 ARG B 339     -19.636 -32.203   6.207  1.00 10.00      B   
ATOM   4825 HH12 ARG B 339     -18.807 -33.654   5.514  1.00 10.00      B   
ATOM   4826  NH2 ARG B 339     -16.517 -33.054   6.346  1.00 10.00      B   
ATOM   4827 HH21 ARG B 339     -15.596 -32.737   6.728  1.00 10.00      B   
ATOM   4828 HH22 ARG B 339     -16.575 -33.958   5.808  1.00 10.00      B   
ATOM   4829  C   ARG B 339     -17.978 -26.400   9.503  1.00 10.00      B   
ATOM   4830  O   ARG B 339     -17.181 -26.718  10.385  1.00 10.00      B   
ATOM   4831  N   LYS B 340     -18.220 -25.136   9.173  1.00 10.00      B   
ATOM   4832  HN  LYS B 340     -18.858 -24.937   8.452  1.00 10.00      B   
ATOM   4833  CA  LYS B 340     -17.546 -24.037   9.853  1.00 10.00      B   
ATOM   4834  CB  LYS B 340     -17.634 -22.735   9.047  1.00 10.00      B   
ATOM   4835  CG  LYS B 340     -16.676 -22.671   7.864  1.00 10.00      B   
ATOM   4836  CD  LYS B 340     -16.302 -21.233   7.521  1.00 10.00      B   
ATOM   4837  CE  LYS B 340     -15.307 -21.173   6.368  1.00 10.00      B   
ATOM   4838  NZ  LYS B 340     -14.693 -19.824   6.216  1.00 10.00      B   
ATOM   4839  HZ1 LYS B 340     -14.246 -19.734   5.273  1.00 10.00      B   
ATOM   4840  HZ2 LYS B 340     -13.964 -19.674   6.946  1.00 10.00      B   
ATOM   4841  HZ3 LYS B 340     -15.416 -19.089   6.312  1.00 10.00      B   
ATOM   4842  C   LYS B 340     -18.094 -23.842  11.264  1.00 10.00      B   
ATOM   4843  O   LYS B 340     -17.363 -23.440  12.170  1.00 10.00      B   
ATOM   4844  N   PHE B 341     -19.377 -24.139  11.451  1.00 10.00      B   
ATOM   4845  HN  PHE B 341     -19.916 -24.449  10.689  1.00 10.00      B   
ATOM   4846  CA  PHE B 341     -20.008 -24.003  12.757  1.00 10.00      B   
ATOM   4847  CB  PHE B 341     -21.534 -23.990  12.629  1.00 10.00      B   
ATOM   4848  CG  PHE B 341     -22.100 -22.723  12.047  1.00 10.00      B   
ATOM   4849  CD1 PHE B 341     -23.170 -22.769  11.168  1.00 10.00      B   
ATOM   4850  CD2 PHE B 341     -21.568 -21.486  12.383  1.00 10.00      B   
ATOM   4851  CE1 PHE B 341     -23.700 -21.610  10.634  1.00 10.00      B   
ATOM   4852  CE2 PHE B 341     -22.093 -20.324  11.852  1.00 10.00      B   
ATOM   4853  CZ  PHE B 341     -23.161 -20.386  10.977  1.00 10.00      B   
ATOM   4854  C   PHE B 341     -19.576 -25.127  13.694  1.00 10.00      B   
ATOM   4855  O   PHE B 341     -19.389 -24.916  14.892  1.00 10.00      B   
ATOM   4856  N   VAL B 342     -19.425 -26.325  13.141  1.00 10.00      B   
ATOM   4857  HN  VAL B 342     -19.612 -26.436  12.183  1.00 10.00      B   
ATOM   4858  CA  VAL B 342     -19.009 -27.483  13.928  1.00 10.00      B   
ATOM   4859  CB  VAL B 342     -19.488 -28.808  13.289  1.00 10.00      B   
ATOM   4860  CG1 VAL B 342     -18.720 -29.132  12.018  1.00 10.00      B   
ATOM   4861  CG2 VAL B 342     -19.422 -29.957  14.281  1.00 10.00      B   
ATOM   4862  C   VAL B 342     -17.490 -27.493  14.135  1.00 10.00      B   
ATOM   4863  O   VAL B 342     -16.970 -28.205  14.999  1.00 10.00      B   
ATOM   4864  N   ASN B 343     -16.796 -26.679  13.341  1.00 10.00      B   
ATOM   4865  HN  ASN B 343     -17.281 -26.140  12.684  1.00 10.00      B   
ATOM   4866  CA  ASN B 343     -15.339 -26.560  13.409  1.00 10.00      B   
ATOM   4867  CB  ASN B 343     -14.878 -26.065  14.788  1.00 10.00      B   
ATOM   4868  CG  ASN B 343     -13.503 -25.420  14.757  1.00 10.00      B   
ATOM   4869  OD1 ASN B 343     -13.080 -24.871  13.738  1.00 10.00      B   
ATOM   4870  ND2 ASN B 343     -12.799 -25.473  15.878  1.00 10.00      B   
ATOM   4871 HD21 ASN B 343     -13.200 -25.922  16.658  1.00 10.00      B   
ATOM   4872 HD22 ASN B 343     -11.910 -25.055  15.888  1.00 10.00      B   
ATOM   4873  C   ASN B 343     -14.653 -27.872  13.028  1.00 10.00      B   
ATOM   4874  O   ASN B 343     -13.728 -28.330  13.704  1.00 10.00      B   
ATOM   4875  N   GLN B 344     -15.114 -28.475  11.938  1.00 10.00      B   
ATOM   4876  HN  GLN B 344     -15.844 -28.057  11.433  1.00 10.00      B   
ATOM   4877  CA  GLN B 344     -14.548 -29.728  11.465  1.00 10.00      B   
ATOM   4878  CB  GLN B 344     -15.648 -30.674  10.976  1.00 10.00      B   
ATOM   4879  CG  GLN B 344     -15.144 -32.051  10.568  1.00 10.00      B   
ATOM   4880  CD  GLN B 344     -16.267 -33.026  10.280  1.00 10.00      B   
ATOM   4881  OE1 GLN B 344     -17.334 -32.961  10.887  1.00 10.00      B   
ATOM   4882  NE2 GLN B 344     -16.038 -33.933   9.344  1.00 10.00      B   
ATOM   4883 HE21 GLN B 344     -15.164 -33.923   8.894  1.00 10.00      B   
ATOM   4884 HE22 GLN B 344     -16.747 -34.577   9.137  1.00 10.00      B   
ATOM   4885  C   GLN B 344     -13.540 -29.470  10.354  1.00 10.00      B   
ATOM   4886  O   GLN B 344     -13.883 -28.920   9.305  1.00 10.00      B   
ATOM   4887  N   THR B 345     -12.299 -29.867  10.591  1.00 10.00      B   
ATOM   4888  HN  THR B 345     -12.089 -30.305  11.445  1.00 10.00      B   
ATOM   4889  CA  THR B 345     -11.236 -29.675   9.621  1.00 10.00      B   
ATOM   4890  CB  THR B 345      -9.862 -29.812  10.292  1.00 10.00      B   
ATOM   4891  OG1 THR B 345     -10.014 -30.546  11.513  1.00 10.00      B   
ATOM   4892  HG1 THR B 345     -10.023 -31.493  11.318  1.00 10.00      B   
ATOM   4893  CG2 THR B 345      -9.286 -28.442  10.601  1.00 10.00      B   
ATOM   4894  C   THR B 345     -11.337 -30.673   8.474  1.00 10.00      B   
ATOM   4895  O   THR B 345     -11.174 -30.305   7.309  1.00 10.00      B   
ATOM   4896  N   ASP B 346     -11.605 -31.930   8.806  1.00 10.00      B   
ATOM   4897  HN  ASP B 346     -11.735 -32.159   9.751  1.00 10.00      B   
ATOM   4898  CA  ASP B 346     -11.725 -32.978   7.796  1.00 10.00      B   
ATOM   4899  CB  ASP B 346     -11.821 -34.359   8.448  1.00 10.00      B   
ATOM   4900  CG  ASP B 346     -12.124 -35.459   7.448  1.00 10.00      B   
ATOM   4901  OD1 ASP B 346     -11.468 -35.503   6.384  1.00 10.00      B   
ATOM   4902  OD2 ASP B 346     -13.014 -36.292   7.732  1.00 10.00      B   
ATOM   4903  C   ASP B 346     -12.937 -32.727   6.911  1.00 10.00      B   
ATOM   4904  O   ASP B 346     -14.076 -32.744   7.382  1.00 10.00      B   
ATOM   4905  N   ASN B 347     -12.690 -32.471   5.637  1.00 10.00      B   
ATOM   4906  HN  ASN B 347     -11.757 -32.462   5.320  1.00 10.00      B   
ATOM   4907  CA  ASN B 347     -13.760 -32.197   4.689  1.00 10.00      B   
ATOM   4908  CB  ASN B 347     -13.797 -30.702   4.350  1.00 10.00      B   
ATOM   4909  CG  ASN B 347     -14.496 -29.874   5.410  1.00 10.00      B   
ATOM   4910  OD1 ASN B 347     -15.705 -29.670   5.353  1.00 10.00      B   
ATOM   4911  ND2 ASN B 347     -13.741 -29.390   6.386  1.00 10.00      B   
ATOM   4912 HD21 ASN B 347     -12.778 -29.592   6.372  1.00 10.00      B   
ATOM   4913 HD22 ASN B 347     -14.171 -28.850   7.084  1.00 10.00      B   
ATOM   4914  C   ASN B 347     -13.572 -33.011   3.420  1.00 10.00      B   
ATOM   4915  O   ASN B 347     -14.002 -32.603   2.339  1.00 10.00      B   
ATOM   4916  N   TRP B 348     -12.948 -34.176   3.560  1.00 10.00      B   
ATOM   4917  HN  TRP B 348     -12.650 -34.455   4.453  1.00 10.00      B   
ATOM   4918  CA  TRP B 348     -12.694 -35.047   2.422  1.00 10.00      B   
ATOM   4919  CB  TRP B 348     -11.845 -36.260   2.827  1.00 10.00      B   
ATOM   4920  CG  TRP B 348     -12.621 -37.427   3.363  1.00 10.00      B   
ATOM   4921  CD1 TRP B 348     -13.129 -37.572   4.622  1.00 10.00      B   
ATOM   4922  CD2 TRP B 348     -12.970 -38.620   2.651  1.00 10.00      B   
ATOM   4923  NE1 TRP B 348     -13.774 -38.780   4.735  1.00 10.00      B   
ATOM   4924  HE1 TRP B 348     -14.224 -39.113   5.547  1.00 10.00      B   
ATOM   4925  CE2 TRP B 348     -13.687 -39.443   3.540  1.00 10.00      B   
ATOM   4926  CE3 TRP B 348     -12.739 -39.073   1.348  1.00 10.00      B   
ATOM   4927  CZ2 TRP B 348     -14.183 -40.687   3.164  1.00 10.00      B   
ATOM   4928  CZ3 TRP B 348     -13.232 -40.309   0.977  1.00 10.00      B   
ATOM   4929  CH2 TRP B 348     -13.943 -41.104   1.883  1.00 10.00      B   
ATOM   4930  C   TRP B 348     -13.991 -35.472   1.738  1.00 10.00      B   
ATOM   4931  O   TRP B 348     -14.054 -35.556   0.513  1.00 10.00      B   
ATOM   4932  N   ASP B 349     -15.032 -35.705   2.535  1.00 10.00      B   
ATOM   4933  HN  ASP B 349     -14.926 -35.593   3.505  1.00 10.00      B   
ATOM   4934  CA  ASP B 349     -16.325 -36.123   2.003  1.00 10.00      B   
ATOM   4935  CB  ASP B 349     -17.279 -36.563   3.120  1.00 10.00      B   
ATOM   4936  CG  ASP B 349     -17.500 -35.501   4.179  1.00 10.00      B   
ATOM   4937  OD1 ASP B 349     -16.598 -35.307   5.022  1.00 10.00      B   
ATOM   4938  OD2 ASP B 349     -18.578 -34.864   4.188  1.00 10.00      B   
ATOM   4939  C   ASP B 349     -16.957 -35.027   1.155  1.00 10.00      B   
ATOM   4940  O   ASP B 349     -17.673 -35.310   0.201  1.00 10.00      B   
ATOM   4941  N   VAL B 350     -16.676 -33.778   1.497  1.00 10.00      B   
ATOM   4942  HN  VAL B 350     -16.092 -33.610   2.266  1.00 10.00      B   
ATOM   4943  CA  VAL B 350     -17.216 -32.650   0.751  1.00 10.00      B   
ATOM   4944  CB  VAL B 350     -17.094 -31.330   1.541  1.00 10.00      B   
ATOM   4945  CG1 VAL B 350     -17.901 -30.229   0.869  1.00 10.00      B   
ATOM   4946  CG2 VAL B 350     -17.536 -31.516   2.983  1.00 10.00      B   
ATOM   4947  C   VAL B 350     -16.481 -32.509  -0.579  1.00 10.00      B   
ATOM   4948  O   VAL B 350     -17.101 -32.374  -1.637  1.00 10.00      B   
ATOM   4949  N   TYR B 351     -15.155 -32.575  -0.520  1.00 10.00      B   
ATOM   4950  HN  TYR B 351     -14.724 -32.709   0.350  1.00 10.00      B   
ATOM   4951  CA  TYR B 351     -14.324 -32.455  -1.708  1.00 10.00      B   
ATOM   4952  CB  TYR B 351     -12.843 -32.432  -1.318  1.00 10.00      B   
ATOM   4953  CG  TYR B 351     -11.903 -32.109  -2.458  1.00 10.00      B   
ATOM   4954  CD1 TYR B 351     -11.689 -30.795  -2.850  1.00 10.00      B   
ATOM   4955  CD2 TYR B 351     -11.227 -33.113  -3.138  1.00 10.00      B   
ATOM   4956  CE1 TYR B 351     -10.830 -30.490  -3.889  1.00 10.00      B   
ATOM   4957  CE2 TYR B 351     -10.365 -32.818  -4.178  1.00 10.00      B   
ATOM   4958  CZ  TYR B 351     -10.170 -31.505  -4.549  1.00 10.00      B   
ATOM   4959  OH  TYR B 351      -9.318 -31.208  -5.588  1.00 10.00      B   
ATOM   4960  HH  TYR B 351      -9.691 -31.548  -6.412  1.00 10.00      B   
ATOM   4961  C   TYR B 351     -14.593 -33.599  -2.678  1.00 10.00      B   
ATOM   4962  O   TYR B 351     -14.624 -33.400  -3.890  1.00 10.00      B   
ATOM   4963  N   GLU B 352     -14.802 -34.793  -2.136  1.00 10.00      B   
ATOM   4964  HN  GLU B 352     -14.770 -34.889  -1.157  1.00 10.00      B   
ATOM   4965  CA  GLU B 352     -15.064 -35.969  -2.955  1.00 10.00      B   
ATOM   4966  CB  GLU B 352     -14.938 -37.244  -2.123  1.00 10.00      B   
ATOM   4967  CG  GLU B 352     -13.531 -37.816  -2.103  1.00 10.00      B   
ATOM   4968  CD  GLU B 352     -13.047 -38.194  -3.488  1.00 10.00      B   
ATOM   4969  OE1 GLU B 352     -13.490 -39.240  -4.010  1.00 10.00      B   
ATOM   4970  OE2 GLU B 352     -12.229 -37.445  -4.066  1.00 10.00      B   
ATOM   4971  C   GLU B 352     -16.424 -35.901  -3.644  1.00 10.00      B   
ATOM   4972  O   GLU B 352     -16.645 -36.557  -4.663  1.00 10.00      B   
ATOM   4973  N   ARG B 353     -17.334 -35.120  -3.078  1.00 10.00      B   
ATOM   4974  HN  ARG B 353     -17.106 -34.637  -2.254  1.00 10.00      B   
ATOM   4975  CA  ARG B 353     -18.661 -34.966  -3.655  1.00 10.00      B   
ATOM   4976  CB  ARG B 353     -19.712 -34.715  -2.571  1.00 10.00      B   
ATOM   4977  CG  ARG B 353     -20.005 -35.931  -1.706  1.00 10.00      B   
ATOM   4978  CD  ARG B 353     -21.342 -35.806  -0.992  1.00 10.00      B   
ATOM   4979  NE  ARG B 353     -21.368 -34.702  -0.028  1.00 10.00      B   
ATOM   4980  HE  ARG B 353     -20.783 -34.780   0.761  1.00 10.00      B   
ATOM   4981  CZ  ARG B 353     -22.149 -33.630  -0.146  1.00 10.00      B   
ATOM   4982  NH1 ARG B 353     -22.959 -33.507  -1.187  1.00 10.00      B   
ATOM   4983 HH11 ARG B 353     -23.573 -32.666  -1.280  1.00 10.00      B   
ATOM   4984 HH12 ARG B 353     -22.991 -34.251  -1.918  1.00 10.00      B   
ATOM   4985  NH2 ARG B 353     -22.117 -32.675   0.771  1.00 10.00      B   
ATOM   4986 HH21 ARG B 353     -22.731 -31.836   0.672  1.00 10.00      B   
ATOM   4987 HH22 ARG B 353     -21.481 -32.755   1.598  1.00 10.00      B   
ATOM   4988  C   ARG B 353     -18.665 -33.843  -4.686  1.00 10.00      B   
ATOM   4989  O   ARG B 353     -19.296 -33.950  -5.738  1.00 10.00      B   
ATOM   4990  N   PHE B 354     -17.944 -32.772  -4.384  1.00 10.00      B   
ATOM   4991  HN  PHE B 354     -17.461 -32.747  -3.527  1.00 10.00      B   
ATOM   4992  CA  PHE B 354     -17.848 -31.630  -5.283  1.00 10.00      B   
ATOM   4993  CB  PHE B 354     -18.515 -30.395  -4.669  1.00 10.00      B   
ATOM   4994  CG  PHE B 354     -20.013 -30.377  -4.798  1.00 10.00      B   
ATOM   4995  CD1 PHE B 354     -20.807 -31.096  -3.919  1.00 10.00      B   
ATOM   4996  CD2 PHE B 354     -20.627 -29.640  -5.797  1.00 10.00      B   
ATOM   4997  CE1 PHE B 354     -22.184 -31.079  -4.033  1.00 10.00      B   
ATOM   4998  CE2 PHE B 354     -22.003 -29.620  -5.916  1.00 10.00      B   
ATOM   4999  CZ  PHE B 354     -22.783 -30.341  -5.033  1.00 10.00      B   
ATOM   5000  C   PHE B 354     -16.391 -31.331  -5.619  1.00 10.00      B   
ATOM   5001  O   PHE B 354     -15.751 -30.502  -4.972  1.00 10.00      B   
ATOM   5002  N   SER B 355     -15.869 -32.025  -6.620  1.00 10.00      B   
ATOM   5003  HN  SER B 355     -16.427 -32.680  -7.089  1.00 10.00      B   
ATOM   5004  CA  SER B 355     -14.488 -31.839  -7.044  1.00 10.00      B   
ATOM   5005  CB  SER B 355     -13.841 -33.191  -7.354  1.00 10.00      B   
ATOM   5006  OG  SER B 355     -14.209 -34.162  -6.387  1.00 10.00      B   
ATOM   5007  HG  SER B 355     -14.475 -33.713  -5.570  1.00 10.00      B   
ATOM   5008  C   SER B 355     -14.412 -30.924  -8.265  1.00 10.00      B   
ATOM   5009  O   SER B 355     -13.386 -30.298  -8.521  1.00 10.00      B   
ATOM   5010  N   THR B 356     -15.502 -30.855  -9.016  1.00 10.00      B   
ATOM   5011  HN  THR B 356     -16.290 -31.378  -8.767  1.00 10.00      B   
ATOM   5012  CA  THR B 356     -15.555 -30.020 -10.203  1.00 10.00      B   
ATOM   5013  CB  THR B 356     -16.439 -30.663 -11.288  1.00 10.00      B   
ATOM   5014  OG1 THR B 356     -16.204 -32.079 -11.311  1.00 10.00      B   
ATOM   5015  HG1 THR B 356     -15.269 -32.253 -11.134  1.00 10.00      B   
ATOM   5016  CG2 THR B 356     -16.120 -30.077 -12.656  1.00 10.00      B   
ATOM   5017  C   THR B 356     -16.089 -28.628  -9.870  1.00 10.00      B   
ATOM   5018  O   THR B 356     -17.131 -28.486  -9.223  1.00 10.00      B   
ATOM   5019  N   LYS B 357     -15.365 -27.606 -10.309  1.00 10.00      B   
ATOM   5020  HN  LYS B 357     -14.546 -27.785 -10.817  1.00 10.00      B   
ATOM   5021  CA  LYS B 357     -15.763 -26.229 -10.067  1.00 10.00      B   
ATOM   5022  CB  LYS B 357     -14.557 -25.293 -10.198  1.00 10.00      B   
ATOM   5023  CG  LYS B 357     -14.840 -23.853  -9.794  1.00 10.00      B   
ATOM   5024  CD  LYS B 357     -13.695 -22.930 -10.183  1.00 10.00      B   
ATOM   5025  CE  LYS B 357     -13.630 -22.730 -11.689  1.00 10.00      B   
ATOM   5026  NZ  LYS B 357     -12.378 -22.044 -12.101  1.00 10.00      B   
ATOM   5027  HZ1 LYS B 357     -11.554 -22.619 -11.832  1.00 10.00      B   
ATOM   5028  HZ2 LYS B 357     -12.305 -21.116 -11.636  1.00 10.00      B   
ATOM   5029  HZ3 LYS B 357     -12.368 -21.905 -13.131  1.00 10.00      B   
ATOM   5030  C   LYS B 357     -16.857 -25.817 -11.046  1.00 10.00      B   
ATOM   5031  O   LYS B 357     -16.640 -25.795 -12.259  1.00 10.00      B   
ATOM   5032  N   GLU B 358     -18.029 -25.506 -10.513  1.00 10.00      B   
ATOM   5033  HN  GLU B 358     -18.137 -25.553  -9.538  1.00 10.00      B   
ATOM   5034  CA  GLU B 358     -19.164 -25.096 -11.330  1.00 10.00      B   
ATOM   5035  CB  GLU B 358     -20.351 -26.029 -11.086  1.00 10.00      B   
ATOM   5036  CG  GLU B 358     -20.234 -27.379 -11.769  1.00 10.00      B   
ATOM   5037  CD  GLU B 358     -20.277 -27.267 -13.278  1.00 10.00      B   
ATOM   5038  OE1 GLU B 358     -21.274 -26.735 -13.810  1.00 10.00      B   
ATOM   5039  OE2 GLU B 358     -19.320 -27.721 -13.944  1.00 10.00      B   
ATOM   5040  C   GLU B 358     -19.564 -23.660 -11.017  1.00 10.00      B   
ATOM   5041  O   GLU B 358     -19.166 -23.110  -9.992  1.00 10.00      B   
ATOM   5042  N   GLY B 359     -20.343 -23.057 -11.902  1.00 10.00      B   
ATOM   5043  HN  GLY B 359     -20.603 -23.535 -12.719  1.00 10.00      B   
ATOM   5044  CA  GLY B 359     -20.789 -21.696 -11.696  1.00 10.00      B   
ATOM   5045  C   GLY B 359     -20.235 -20.760 -12.742  1.00 10.00      B   
ATOM   5046  O   GLY B 359     -20.987 -20.168 -13.520  1.00 10.00      B   
ATOM   5047  N   ALA B 360     -18.917 -20.627 -12.760  1.00 10.00      B   
ATOM   5048  HN  ALA B 360     -18.380 -21.128 -12.110  1.00 10.00      B   
ATOM   5049  CA  ALA B 360     -18.232 -19.765 -13.712  1.00 10.00      B   
ATOM   5050  CB  ALA B 360     -18.540 -18.300 -13.430  1.00 10.00      B   
ATOM   5051  C   ALA B 360     -16.737 -20.003 -13.619  1.00 10.00      B   
ATOM   5052  O   ALA B 360     -16.266 -20.655 -12.684  1.00 10.00      B   
ATOM   5053  N   GLU B 361     -15.992 -19.482 -14.582  1.00 10.00      B   
ATOM   5054  HN  GLU B 361     -16.422 -18.977 -15.305  1.00 10.00      B   
ATOM   5055  CA  GLU B 361     -14.547 -19.638 -14.581  1.00 10.00      B   
ATOM   5056  CB  GLU B 361     -13.966 -19.305 -15.953  1.00 10.00      B   
ATOM   5057  CG  GLU B 361     -14.458 -20.211 -17.068  1.00 10.00      B   
ATOM   5058  CD  GLU B 361     -13.372 -20.521 -18.075  1.00 10.00      B   
ATOM   5059  OE1 GLU B 361     -13.425 -19.986 -19.205  1.00 10.00      B   
ATOM   5060  OE2 GLU B 361     -12.453 -21.302 -17.741  1.00 10.00      B   
ATOM   5061  C   GLU B 361     -13.942 -18.736 -13.519  1.00 10.00      B   
ATOM   5062  O   GLU B 361     -13.009 -19.118 -12.810  1.00 10.00      B   
ATOM   5063  N   TYR B 362     -14.503 -17.543 -13.402  1.00 10.00      B   
ATOM   5064  HN  TYR B 362     -15.255 -17.314 -13.989  1.00 10.00      B   
ATOM   5065  CA  TYR B 362     -14.047 -16.566 -12.428  1.00 10.00      B   
ATOM   5066  CB  TYR B 362     -14.079 -15.158 -13.028  1.00 10.00      B   
ATOM   5067  CG  TYR B 362     -13.098 -14.976 -14.163  1.00 10.00      B   
ATOM   5068  CD1 TYR B 362     -13.399 -15.411 -15.449  1.00 10.00      B   
ATOM   5069  CD2 TYR B 362     -11.864 -14.384 -13.944  1.00 10.00      B   
ATOM   5070  CE1 TYR B 362     -12.493 -15.265 -16.482  1.00 10.00      B   
ATOM   5071  CE2 TYR B 362     -10.956 -14.230 -14.972  1.00 10.00      B   
ATOM   5072  CZ  TYR B 362     -11.273 -14.672 -16.238  1.00 10.00      B   
ATOM   5073  OH  TYR B 362     -10.360 -14.534 -17.257  1.00 10.00      B   
ATOM   5074  HH  TYR B 362     -10.829 -14.466 -18.098  1.00 10.00      B   
ATOM   5075  C   TYR B 362     -14.907 -16.639 -11.175  1.00 10.00      B   
ATOM   5076  O   TYR B 362     -15.632 -15.701 -10.841  1.00 10.00      B   
ATOM   5077  N   ASP B 363     -14.843 -17.780 -10.508  1.00 10.00      B   
ATOM   5078  HN  ASP B 363     -14.263 -18.497 -10.841  1.00 10.00      B   
ATOM   5079  CA  ASP B 363     -15.604 -18.000  -9.288  1.00 10.00      B   
ATOM   5080  CB  ASP B 363     -16.931 -18.701  -9.598  1.00 10.00      B   
ATOM   5081  CG  ASP B 363     -17.901 -18.664  -8.432  1.00 10.00      B   
ATOM   5082  OD1 ASP B 363     -18.330 -17.553  -8.049  1.00 10.00      B   
ATOM   5083  OD2 ASP B 363     -18.250 -19.740  -7.901  1.00 10.00      B   
ATOM   5084  C   ASP B 363     -14.790 -18.835  -8.314  1.00 10.00      B   
ATOM   5085  O   ASP B 363     -14.285 -19.900  -8.675  1.00 10.00      B   
ATOM   5086  N   SER B 364     -14.641 -18.333  -7.097  1.00 10.00      B   
ATOM   5087  HN  SER B 364     -15.045 -17.466  -6.884  1.00 10.00      B   
ATOM   5088  CA  SER B 364     -13.892 -19.032  -6.068  1.00 10.00      B   
ATOM   5089  CB  SER B 364     -13.669 -18.104  -4.870  1.00 10.00      B   
ATOM   5090  OG  SER B 364     -13.278 -16.809  -5.304  1.00 10.00      B   
ATOM   5091  HG  SER B 364     -13.710 -16.143  -4.757  1.00 10.00      B   
ATOM   5092  C   SER B 364     -14.638 -20.293  -5.646  1.00 10.00      B   
ATOM   5093  O   SER B 364     -15.818 -20.239  -5.294  1.00 10.00      B   
ATOM   5094  N   ASN B 365     -13.953 -21.424  -5.694  1.00 10.00      B   
ATOM   5095  HN  ASN B 365     -13.004 -21.398  -5.967  1.00 10.00      B   
ATOM   5096  CA  ASN B 365     -14.552 -22.702  -5.332  1.00 10.00      B   
ATOM   5097  CB  ASN B 365     -13.630 -23.852  -5.744  1.00 10.00      B   
ATOM   5098  CG  ASN B 365     -14.352 -25.179  -5.881  1.00 10.00      B   
ATOM   5099  OD1 ASN B 365     -15.583 -25.241  -5.870  1.00 10.00      B   
ATOM   5100  ND2 ASN B 365     -13.589 -26.249  -6.040  1.00 10.00      B   
ATOM   5101 HD21 ASN B 365     -12.615 -26.125  -6.064  1.00 10.00      B   
ATOM   5102 HD22 ASN B 365     -14.025 -27.125  -6.121  1.00 10.00      B   
ATOM   5103  C   ASN B 365     -14.846 -22.746  -3.835  1.00 10.00      B   
ATOM   5104  O   ASN B 365     -13.931 -22.678  -3.016  1.00 10.00      B   
ATOM   5105  N   PRO B 366     -16.135 -22.854  -3.463  1.00 10.00      B   
ATOM   5106  CA  PRO B 366     -16.571 -22.883  -2.058  1.00 10.00      B   
ATOM   5107  CB  PRO B 366     -18.077 -23.146  -2.155  1.00 10.00      B   
ATOM   5108  CG  PRO B 366     -18.457 -22.668  -3.512  1.00 10.00      B   
ATOM   5109  CD  PRO B 366     -17.276 -22.957  -4.391  1.00 10.00      B   
ATOM   5110  C   PRO B 366     -15.898 -23.978  -1.234  1.00 10.00      B   
ATOM   5111  O   PRO B 366     -15.718 -23.828  -0.025  1.00 10.00      B   
ATOM   5112  N   VAL B 367     -15.512 -25.066  -1.892  1.00 10.00      B   
ATOM   5113  HN  VAL B 367     -15.673 -25.124  -2.857  1.00 10.00      B   
ATOM   5114  CA  VAL B 367     -14.862 -26.180  -1.207  1.00 10.00      B   
ATOM   5115  CB  VAL B 367     -14.669 -27.407  -2.133  1.00 10.00      B   
ATOM   5116  CG1 VAL B 367     -13.394 -27.296  -2.959  1.00 10.00      B   
ATOM   5117  CG2 VAL B 367     -14.690 -28.703  -1.335  1.00 10.00      B   
ATOM   5118  C   VAL B 367     -13.527 -25.754  -0.592  1.00 10.00      B   
ATOM   5119  O   VAL B 367     -13.095 -26.307   0.424  1.00 10.00      B   
ATOM   5120  N   ASN B 368     -12.909 -24.733  -1.181  1.00 10.00      B   
ATOM   5121  HN  ASN B 368     -13.337 -24.296  -1.951  1.00 10.00      B   
ATOM   5122  CA  ASN B 368     -11.619 -24.233  -0.716  1.00 10.00      B   
ATOM   5123  CB  ASN B 368     -10.935 -23.382  -1.788  1.00 10.00      B   
ATOM   5124  CG  ASN B 368     -10.488 -24.209  -2.981  1.00 10.00      B   
ATOM   5125  OD1 ASN B 368     -10.131 -25.380  -2.842  1.00 10.00      B   
ATOM   5126  ND2 ASN B 368     -10.513 -23.612  -4.164  1.00 10.00      B   
ATOM   5127 HD21 ASN B 368     -10.813 -22.678  -4.208  1.00 10.00      B   
ATOM   5128 HD22 ASN B 368     -10.232 -24.127  -4.949  1.00 10.00      B   
ATOM   5129  C   ASN B 368     -11.745 -23.471   0.597  1.00 10.00      B   
ATOM   5130  O   ASN B 368     -10.743 -23.158   1.244  1.00 10.00      B   
ATOM   5131  N   GLU B 369     -12.978 -23.191   1.001  1.00 10.00      B   
ATOM   5132  HN  GLU B 369     -13.740 -23.466   0.445  1.00 10.00      B   
ATOM   5133  CA  GLU B 369     -13.230 -22.485   2.247  1.00 10.00      B   
ATOM   5134  CB  GLU B 369     -14.610 -21.827   2.233  1.00 10.00      B   
ATOM   5135  CG  GLU B 369     -14.606 -20.388   1.751  1.00 10.00      B   
ATOM   5136  CD  GLU B 369     -13.654 -19.520   2.545  1.00 10.00      B   
ATOM   5137  OE1 GLU B 369     -13.938 -19.249   3.733  1.00 10.00      B   
ATOM   5138  OE2 GLU B 369     -12.618 -19.108   1.985  1.00 10.00      B   
ATOM   5139  C   GLU B 369     -13.121 -23.437   3.432  1.00 10.00      B   
ATOM   5140  O   GLU B 369     -13.325 -23.043   4.580  1.00 10.00      B   
ATOM   5141  N   LEU B 370     -12.804 -24.695   3.146  1.00 10.00      B   
ATOM   5142  HN  LEU B 370     -12.664 -24.951   2.210  1.00 10.00      B   
ATOM   5143  CA  LEU B 370     -12.666 -25.702   4.185  1.00 10.00      B   
ATOM   5144  CB  LEU B 370     -13.958 -26.510   4.318  1.00 10.00      B   
ATOM   5145  CG  LEU B 370     -15.128 -25.791   4.994  1.00 10.00      B   
ATOM   5146  CD1 LEU B 370     -16.448 -26.443   4.622  1.00 10.00      B   
ATOM   5147  CD2 LEU B 370     -14.944 -25.776   6.504  1.00 10.00      B   
ATOM   5148  C   LEU B 370     -11.477 -26.627   3.932  1.00 10.00      B   
ATOM   5149  O   LEU B 370     -10.814 -27.058   4.873  1.00 10.00      B   
ATOM   5150  N   THR B 371     -11.200 -26.918   2.662  1.00 10.00      B   
ATOM   5151  HN  THR B 371     -11.755 -26.540   1.947  1.00 10.00      B   
ATOM   5152  CA  THR B 371     -10.090 -27.799   2.302  1.00 10.00      B   
ATOM   5153  CB  THR B 371     -10.079 -28.094   0.790  1.00 10.00      B   
ATOM   5154  OG1 THR B 371     -10.331 -26.881   0.064  1.00 10.00      B   
ATOM   5155  HG1 THR B 371     -10.166 -27.025  -0.873  1.00 10.00      B   
ATOM   5156  CG2 THR B 371     -11.145 -29.121   0.442  1.00 10.00      B   
ATOM   5157  C   THR B 371      -8.744 -27.202   2.708  1.00 10.00      B   
ATOM   5158  O   THR B 371      -7.853 -27.914   3.181  1.00 10.00      B   
ATOM   5159  N   LEU B 372      -8.610 -25.892   2.529  1.00 10.00      B   
ATOM   5160  HN  LEU B 372      -9.360 -25.385   2.153  1.00 10.00      B   
ATOM   5161  CA  LEU B 372      -7.382 -25.189   2.869  1.00 10.00      B   
ATOM   5162  CB  LEU B 372      -7.440 -23.743   2.366  1.00 10.00      B   
ATOM   5163  CG  LEU B 372      -6.237 -22.855   2.693  1.00 10.00      B   
ATOM   5164  CD1 LEU B 372      -4.982 -23.367   2.002  1.00 10.00      B   
ATOM   5165  CD2 LEU B 372      -6.518 -21.414   2.299  1.00 10.00      B   
ATOM   5166  C   LEU B 372      -7.137 -25.219   4.374  1.00 10.00      B   
ATOM   5167  O   LEU B 372      -5.995 -25.311   4.824  1.00 10.00      B
[truncated: 289,833 more chars]
