# Supplementary material for: Large-scale discovery of protein interactions at residue resolution using co-evolution calculated from genomic sequences
Source: Nat Commun. 2021 Mar 2;12:1396. doi: 10.1038/s41467-021-21636-z (PMC7925567; doi:10.1038/s41467-021-21636-z)
Supplement: Supplementary file 12 — Supplementary Data 10 [file 41467_2021_21636_MOESM12_ESM.zip › supplementary/allpdb1629_C4YDZ9_C4YFL7/models/haddock_top9_haddock_20w.pdb]

REMARK FILENAME="haddock_20w.pdb0"
REMARK ===============================================================
REMARK HADDOCK run for haddock
REMARK initial structure: haddock_20.pdb
REMARK final NOE weights: unambig 50 amb: 50
REMARK ===============================================================
REMARK            total,bonds,angles,improper,dihe,vdw,elec,air,cdih,coup,rdcs,vean,dani,xpcs,rg
REMARK energies: -252.94, 0, 0, 0, 0, -41.6681, -264.755, 53.4831, 0, 0, 0, 0, 0, 0, 0
REMARK ===============================================================
REMARK            bonds,angles,impropers,dihe,air,cdih,coup,rdcs,vean,dani,xpcs
REMARK rms-dev.: 0,0,0,0,2.20319,0,0, 0, 0, 0, 0
REMARK ===============================================================
REMARK               air,cdih,coup,rdcs,vean,dani,xpcs
REMARK               >0.3,>5,>1,>0,>5,>0.2,>0.2
REMARK violations.: 1, 0, 0, 0, 0, 0, 0
REMARK ===============================================================
REMARK                        CVpartition#,violations,rms
REMARK AIRs cross-validation: 1, 0, NaN
REMARK ===============================================================
REMARK NCS energy: 0
REMARK ===============================================================
REMARK Symmetry energy: 0
REMARK ===============================================================
REMARK Desolvation energy: 21.3691
REMARK Internal energy free molecules: 74543.8
REMARK Internal energy complex: -36924.9
REMARK Binding energy: -111754
REMARK ===============================================================
REMARK buried surface area: 1810.15
REMARK ===============================================================
REMARK water - chain1: 0 0 0
REMARK water - chain2: 0 0 0
REMARK water - chain3: 0 0 0
REMARK water - chain4: 0 0 0
REMARK water - chain5: 0 0 0
REMARK water - chain6: 0 0 0
REMARK ===============================================================
REMARK water - water: 0 0 0
REMARK ===============================================================
REMARK DATE:28-May-2020  23:05:42       created by user: he47
REMARK VERSION:1.3
ATOM      1  CB  THR A   2     -20.490   0.247   0.574  1.00 10.00      A   
ATOM      2  OG1 THR A   2     -19.801   0.857  -0.525  1.00 10.00      A   
ATOM      3  HG1 THR A   2     -18.893   0.533  -0.553  1.00 10.00      A   
ATOM      4  CG2 THR A   2     -21.909  -0.113   0.152  1.00 10.00      A   
ATOM      5  C   THR A   2     -21.246   2.480   1.497  1.00 10.00      A   
ATOM      6  O   THR A   2     -22.472   2.538   1.633  1.00 10.00      A   
ATOM      7  N   THR A   2     -21.041   0.528   3.000  1.00 10.00      A   
ATOM      8  HT1 THR A   2     -20.453  -0.295   3.259  1.00 10.00      A   
ATOM      9  HT2 THR A   2     -22.011   0.206   2.815  1.00 10.00      A   
ATOM     10  HT3 THR A   2     -21.058   1.190   3.800  1.00 10.00      A   
ATOM     11  CA  THR A   2     -20.484   1.190   1.802  1.00 10.00      A   
ATOM     12  N   SER A   3     -20.516   3.512   1.099  1.00 10.00      A   
ATOM     13  HN  SER A   3     -19.544   3.403   1.006  1.00 10.00      A   
ATOM     14  CA  SER A   3     -21.116   4.800   0.789  1.00 10.00      A   
ATOM     15  CB  SER A   3     -20.976   5.735   1.993  1.00 10.00      A   
ATOM     16  OG  SER A   3     -21.205   5.042   3.213  1.00 10.00      A   
ATOM     17  HG  SER A   3     -22.141   4.802   3.275  1.00 10.00      A   
ATOM     18  C   SER A   3     -20.452   5.418  -0.439  1.00 10.00      A   
ATOM     19  O   SER A   3     -19.302   5.108  -0.750  1.00 10.00      A   
ATOM     20  N   ILE A   4     -21.179   6.282  -1.136  1.00 10.00      A   
ATOM     21  HN  ILE A   4     -22.091   6.488  -0.840  1.00 10.00      A   
ATOM     22  CA  ILE A   4     -20.657   6.940  -2.327  1.00 10.00      A   
ATOM     23  CB  ILE A   4     -21.724   7.005  -3.448  1.00 10.00      A   
ATOM     24  CG1 ILE A   4     -22.139   5.592  -3.874  1.00 10.00      A   
ATOM     25  CG2 ILE A   4     -21.210   7.795  -4.645  1.00 10.00      A   
ATOM     26  CD1 ILE A   4     -23.362   5.551  -4.767  1.00 10.00      A   
ATOM     27  C   ILE A   4     -20.180   8.349  -1.984  1.00 10.00      A   
ATOM     28  O   ILE A   4     -20.906   9.123  -1.361  1.00 10.00      A   
ATOM     29  N   LYS A   5     -18.958   8.673  -2.384  1.00 10.00      A   
ATOM     30  HN  LYS A   5     -18.429   8.014  -2.885  1.00 10.00      A   
ATOM     31  CA  LYS A   5     -18.383   9.988  -2.115  1.00 10.00      A   
ATOM     32  CB  LYS A   5     -17.284   9.872  -1.053  1.00 10.00      A   
ATOM     33  CG  LYS A   5     -17.784   9.994   0.379  1.00 10.00      A   
ATOM     34  CD  LYS A   5     -16.650   9.847   1.381  1.00 10.00      A   
ATOM     35  CE  LYS A   5     -17.105  10.212   2.785  1.00 10.00      A   
ATOM     36  NZ  LYS A   5     -16.041   9.980   3.797  1.00 10.00      A   
ATOM     37  HZ1 LYS A   5     -15.951  10.816   4.422  1.00 10.00      A   
ATOM     38  HZ2 LYS A   5     -15.129   9.815   3.329  1.00 10.00      A   
ATOM     39  HZ3 LYS A   5     -16.274   9.151   4.380  1.00 10.00      A   
ATOM     40  C   LYS A   5     -17.819  10.607  -3.397  1.00 10.00      A   
ATOM     41  O   LYS A   5     -17.556   9.885  -4.360  1.00 10.00      A   
ATOM     42  N   PRO A   6     -17.648  11.954  -3.424  1.00 10.00      A   
ATOM     43  CA  PRO A   6     -17.106  12.682  -4.586  1.00 10.00      A   
ATOM     44  CB  PRO A   6     -16.679  14.020  -3.970  1.00 10.00      A   
ATOM     45  CG  PRO A   6     -17.651  14.239  -2.865  1.00 10.00      A   
ATOM     46  CD  PRO A   6     -17.991  12.876  -2.321  1.00 10.00      A   
ATOM     47  C   PRO A   6     -15.897  11.974  -5.202  1.00 10.00      A   
ATOM     48  O   PRO A   6     -14.905  11.701  -4.516  1.00 10.00      A   
ATOM     49  N   PHE A   7     -15.987  11.679  -6.492  1.00 10.00      A   
ATOM     50  HN  PHE A   7     -16.793  11.942  -6.985  1.00 10.00      A   
ATOM     51  CA  PHE A   7     -14.920  10.987  -7.203  1.00 10.00      A   
ATOM     52  CB  PHE A   7     -15.509   9.884  -8.088  1.00 10.00      A   
ATOM     53  CG  PHE A   7     -14.489   9.094  -8.860  1.00 10.00      A   
ATOM     54  CD1 PHE A   7     -13.703   8.148  -8.227  1.00 10.00      A   
ATOM     55  CD2 PHE A   7     -14.316   9.300 -10.219  1.00 10.00      A   
ATOM     56  CE1 PHE A   7     -12.762   7.422  -8.931  1.00 10.00      A   
ATOM     57  CE2 PHE A   7     -13.377   8.577 -10.930  1.00 10.00      A   
ATOM     58  CZ  PHE A   7     -12.599   7.636 -10.285  1.00 10.00      A   
ATOM     59  C   PHE A   7     -14.096  11.953  -8.045  1.00 10.00      A   
ATOM     60  O   PHE A   7     -14.642  12.801  -8.750  1.00 10.00      A   
ATOM     61  N   GLN A   8     -12.783  11.824  -7.958  1.00 10.00      A   
ATOM     62  HN  GLN A   8     -12.403  11.134  -7.362  1.00 10.00      A   
ATOM     63  CA  GLN A   8     -11.879  12.670  -8.717  1.00 10.00      A   
ATOM     64  CB  GLN A   8     -11.109  13.604  -7.780  1.00 10.00      A   
ATOM     65  CG  GLN A   8     -11.734  14.981  -7.625  1.00 10.00      A   
ATOM     66  CD  GLN A   8     -12.966  14.983  -6.742  1.00 10.00      A   
ATOM     67  OE1 GLN A   8     -13.038  14.254  -5.750  1.00 10.00      A   
ATOM     68  NE2 GLN A   8     -13.944  15.801  -7.095  1.00 10.00      A   
ATOM     69 HE21 GLN A   8     -13.817  16.356  -7.895  1.00 10.00      A   
ATOM     70 HE22 GLN A   8     -14.761  15.811  -6.553  1.00 10.00      A   
ATOM     71  C   GLN A   8     -10.905  11.810  -9.515  1.00 10.00      A   
ATOM     72  O   GLN A   8     -10.821  10.600  -9.305  1.00 10.00      A   
ATOM     73  N   MET A   9     -10.162  12.434 -10.420  1.00 10.00      A   
ATOM     74  HN  MET A   9     -10.255  13.406 -10.529  1.00 10.00      A   
ATOM     75  CA  MET A   9      -9.199  11.713 -11.246  1.00 10.00      A   
ATOM     76  CB  MET A   9      -8.734  12.582 -12.419  1.00 10.00      A   
ATOM     77  CG  MET A   9      -7.979  11.819 -13.496  1.00 10.00      A   
ATOM     78  SD  MET A   9      -7.577  12.844 -14.925  1.00 10.00      A   
ATOM     79  CE  MET A   9      -6.371  13.965 -14.219  1.00 10.00      A   
ATOM     80  C   MET A   9      -8.006  11.271 -10.404  1.00 10.00      A   
ATOM     81  O   MET A   9      -7.276  10.347 -10.761  1.00 10.00      A   
ATOM     82  N   GLU A  10      -7.829  11.940  -9.277  1.00 10.00      A   
ATOM     83  HN  GLU A  10      -8.435  12.686  -9.071  1.00 10.00      A   
ATOM     84  CA  GLU A  10      -6.748  11.644  -8.352  1.00 10.00      A   
ATOM     85  CB  GLU A  10      -6.520  12.844  -7.422  1.00 10.00      A   
ATOM     86  CG  GLU A  10      -6.302  14.175  -8.140  1.00 10.00      A   
ATOM     87  CD  GLU A  10      -7.597  14.903  -8.476  1.00 10.00      A   
ATOM     88  OE1 GLU A  10      -8.069  15.704  -7.644  1.00 10.00      A   
ATOM     89  OE2 GLU A  10      -8.144  14.683  -9.583  1.00 10.00      A   
ATOM     90  C   GLU A  10      -7.053  10.387  -7.529  1.00 10.00      A   
ATOM     91  O   GLU A  10      -6.251   9.970  -6.692  1.00 10.00      A   
ATOM     92  N   ASP A  11      -8.212   9.780  -7.779  1.00 10.00      A   
ATOM     93  HN  ASP A  11      -8.809  10.159  -8.462  1.00 10.00      A   
ATOM     94  CA  ASP A  11      -8.634   8.577  -7.060  1.00 10.00      A   
ATOM     95  CB  ASP A  11     -10.152   8.578  -6.858  1.00 10.00      A   
ATOM     96  CG  ASP A  11     -10.622   9.527  -5.778  1.00 10.00      A   
ATOM     97  OD1 ASP A  11     -10.270   9.317  -4.601  1.00 10.00      A   
ATOM     98  OD2 ASP A  11     -11.376  10.471  -6.096  1.00 10.00      A   
ATOM     99  C   ASP A  11      -8.240   7.302  -7.801  1.00 10.00      A   
ATOM    100  O   ASP A  11      -8.649   6.205  -7.419  1.00 10.00      A   
ATOM    101  N   LEU A  12      -7.434   7.443  -8.844  1.00 10.00      A   
ATOM    102  HN  LEU A  12      -7.119   8.340  -9.088  1.00 10.00      A   
ATOM    103  CA  LEU A  12      -7.012   6.300  -9.647  1.00 10.00      A   
ATOM    104  CB  LEU A  12      -6.482   6.761 -11.007  1.00 10.00      A   
ATOM    105  CG  LEU A  12      -7.520   7.318 -11.987  1.00 10.00      A   
ATOM    106  CD1 LEU A  12      -6.847   7.814 -13.259  1.00 10.00      A   
ATOM    107  CD2 LEU A  12      -8.576   6.270 -12.312  1.00 10.00      A   
ATOM    108  C   LEU A  12      -5.983   5.416  -8.940  1.00 10.00      A   
ATOM    109  O   LEU A  12      -5.658   4.331  -9.421  1.00 10.00      A   
ATOM    110  N   PHE A  13      -5.480   5.868  -7.798  1.00 10.00      A   
ATOM    111  HN  PHE A  13      -5.788   6.729  -7.446  1.00 10.00      A   
ATOM    112  CA  PHE A  13      -4.486   5.103  -7.052  1.00 10.00      A   
ATOM    113  CB  PHE A  13      -3.650   6.014  -6.149  1.00 10.00      A   
ATOM    114  CG  PHE A  13      -2.783   6.975  -6.906  1.00 10.00      A   
ATOM    115  CD1 PHE A  13      -3.217   8.264  -7.166  1.00 10.00      A   
ATOM    116  CD2 PHE A  13      -1.536   6.587  -7.363  1.00 10.00      A   
ATOM    117  CE1 PHE A  13      -2.422   9.149  -7.867  1.00 10.00      A   
ATOM    118  CE2 PHE A  13      -0.736   7.466  -8.064  1.00 10.00      A   
ATOM    119  CZ  PHE A  13      -1.180   8.749  -8.317  1.00 10.00      A   
ATOM    120  C   PHE A  13      -5.137   4.002  -6.227  1.00 10.00      A   
ATOM    121  O   PHE A  13      -4.679   2.859  -6.232  1.00 10.00      A   
ATOM    122  N   GLU A  14      -6.220   4.346  -5.540  1.00 10.00      A   
ATOM    123  HN  GLU A  14      -6.551   5.271  -5.601  1.00 10.00      A   
ATOM    124  CA  GLU A  14      -6.929   3.390  -4.690  1.00 10.00      A   
ATOM    125  CB  GLU A  14      -7.868   4.120  -3.729  1.00 10.00      A   
ATOM    126  CG  GLU A  14      -7.181   5.141  -2.837  1.00 10.00      A   
ATOM    127  CD  GLU A  14      -8.162   5.876  -1.949  1.00 10.00      A   
ATOM    128  OE1 GLU A  14      -9.064   6.554  -2.486  1.00 10.00      A   
ATOM    129  OE2 GLU A  14      -8.045   5.775  -0.712  1.00 10.00      A   
ATOM    130  C   GLU A  14      -7.710   2.359  -5.503  1.00 10.00      A   
ATOM    131  O   GLU A  14      -8.200   1.370  -4.959  1.00 10.00      A   
ATOM    132  N   LEU A  15      -7.816   2.584  -6.805  1.00 10.00      A   
ATOM    133  HN  LEU A  15      -7.395   3.380  -7.187  1.00 10.00      A   
ATOM    134  CA  LEU A  15      -8.547   1.676  -7.679  1.00 10.00      A   
ATOM    135  CB  LEU A  15      -9.127   2.433  -8.879  1.00 10.00      A   
ATOM    136  CG  LEU A  15     -10.220   3.453  -8.563  1.00 10.00      A   
ATOM    137  CD1 LEU A  15     -10.659   4.174  -9.826  1.00 10.00      A   
ATOM    138  CD2 LEU A  15     -11.404   2.778  -7.891  1.00 10.00      A   
ATOM    139  C   LEU A  15      -7.669   0.526  -8.161  1.00 10.00      A   
ATOM    140  O   LEU A  15      -8.141  -0.365  -8.863  1.00 10.00      A   
ATOM    141  N   ASN A  16      -6.400   0.545  -7.767  1.00 10.00      A   
ATOM    142  HN  ASN A  16      -6.097   1.271  -7.183  1.00 10.00      A   
ATOM    143  CA  ASN A  16      -5.446  -0.490  -8.172  1.00 10.00      A   
ATOM    144  CB  ASN A  16      -4.029  -0.201  -7.659  1.00 10.00      A   
ATOM    145  CG  ASN A  16      -3.152  -1.441  -7.645  1.00 10.00      A   
ATOM    146  OD1 ASN A  16      -3.054  -2.134  -6.635  1.00 10.00      A   
ATOM    147  ND2 ASN A  16      -2.514  -1.735  -8.767  1.00 10.00      A   
ATOM    148 HD21 ASN A  16      -2.639  -1.141  -9.540  1.00 10.00      A   
ATOM    149 HD22 ASN A  16      -1.947  -2.535  -8.780  1.00 10.00      A   
ATOM    150  C   ASN A  16      -5.885  -1.921  -7.822  1.00 10.00      A   
ATOM    151  O   ASN A  16      -5.919  -2.777  -8.707  1.00 10.00      A   
ATOM    152  N   PRO A  17      -6.222  -2.212  -6.543  1.00 10.00      A   
ATOM    153  CA  PRO A  17      -6.638  -3.559  -6.128  1.00 10.00      A   
ATOM    154  CB  PRO A  17      -7.062  -3.376  -4.671  1.00 10.00      A   
ATOM    155  CG  PRO A  17      -6.304  -2.182  -4.212  1.00 10.00      A   
ATOM    156  CD  PRO A  17      -6.217  -1.274  -5.401  1.00 10.00      A   
ATOM    157  C   PRO A  17      -7.801  -4.097  -6.957  1.00 10.00      A   
ATOM    158  O   PRO A  17      -7.803  -5.264  -7.353  1.00 10.00      A   
ATOM    159  N   VAL A  18      -8.782  -3.242  -7.225  1.00 10.00      A   
ATOM    160  HN  VAL A  18      -8.720  -2.324  -6.889  1.00 10.00      A   
ATOM    161  CA  VAL A  18      -9.951  -3.636  -8.008  1.00 10.00      A   
ATOM    162  CB  VAL A  18     -11.097  -2.605  -7.875  1.00 10.00      A   
ATOM    163  CG1 VAL A  18     -12.383  -3.132  -8.498  1.00 10.00      A   
ATOM    164  CG2 VAL A  18     -11.319  -2.232  -6.417  1.00 10.00      A   
ATOM    165  C   VAL A  18      -9.579  -3.789  -9.483  1.00 10.00      A   
ATOM    166  O   VAL A  18     -10.093  -4.663 -10.182  1.00 10.00      A   
ATOM    167  N   ASN A  19      -8.647  -2.956  -9.931  1.00 10.00      A   
ATOM    168  HN  ASN A  19      -8.250  -2.309  -9.307  1.00 10.00      A   
ATOM    169  CA  ASN A  19      -8.189  -2.961 -11.322  1.00 10.00      A   
ATOM    170  CB  ASN A  19      -7.331  -1.723 -11.598  1.00 10.00      A   
ATOM    171  CG  ASN A  19      -7.701  -1.015 -12.887  1.00 10.00      A   
ATOM    172  OD1 ASN A  19      -8.223  -1.623 -13.822  1.00 10.00      A   
ATOM    173  ND2 ASN A  19      -7.422   0.280 -12.949  1.00 10.00      A   
ATOM    174 HD21 ASN A  19      -6.998   0.705 -12.170  1.00 10.00      A   
ATOM    175 HD22 ASN A  19      -7.645   0.762 -13.773  1.00 10.00      A   
ATOM    176  C   ASN A  19      -7.387  -4.218 -11.658  1.00 10.00      A   
ATOM    177  O   ASN A  19      -7.041  -4.455 -12.817  1.00 10.00      A   
ATOM    178  N   LEU A  20      -7.083  -5.017 -10.645  1.00 10.00      A   
ATOM    179  HN  LEU A  20      -7.368  -4.769  -9.740  1.00 10.00      A   
ATOM    180  CA  LEU A  20      -6.322  -6.245 -10.843  1.00 10.00      A   
ATOM    181  CB  LEU A  20      -5.621  -6.663  -9.551  1.00 10.00      A   
ATOM    182  CG  LEU A  20      -4.491  -5.759  -9.069  1.00 10.00      A   
ATOM    183  CD1 LEU A  20      -3.911  -6.303  -7.778  1.00 10.00      A   
ATOM    184  CD2 LEU A  20      -3.410  -5.632 -10.134  1.00 10.00      A   
ATOM    185  C   LEU A  20      -7.209  -7.376 -11.352  1.00 10.00      A   
ATOM    186  O   LEU A  20      -6.713  -8.393 -11.836  1.00 10.00      A   
ATOM    187  N   ASP A  21      -8.518  -7.191 -11.245  1.00 10.00      A   
ATOM    188  HN  ASP A  21      -8.851  -6.351 -10.863  1.00 10.00      A   
ATOM    189  CA  ASP A  21      -9.474  -8.198 -11.696  1.00 10.00      A   
ATOM    190  CB  ASP A  21     -10.898  -7.806 -11.283  1.00 10.00      A   
ATOM    191  CG  ASP A  21     -11.930  -8.871 -11.600  1.00 10.00      A   
ATOM    192  OD1 ASP A  21     -12.256  -9.678 -10.702  1.00 10.00      A   
ATOM    193  OD2 ASP A  21     -12.432  -8.899 -12.742  1.00 10.00      A   
ATOM    194  C   ASP A  21      -9.374  -8.387 -13.211  1.00 10.00      A   
ATOM    195  O   ASP A  21      -9.317  -7.411 -13.964  1.00 10.00      A   
ATOM    196  N   PRO A  22      -9.329  -9.649 -13.674  1.00 10.00      A   
ATOM    197  CA  PRO A  22      -9.213  -9.979 -15.103  1.00 10.00      A   
ATOM    198  CB  PRO A  22      -9.148 -11.510 -15.120  1.00 10.00      A   
ATOM    199  CG  PRO A  22      -9.734 -11.933 -13.819  1.00 10.00      A   
ATOM    200  CD  PRO A  22      -9.372 -10.860 -12.836  1.00 10.00      A   
ATOM    201  C   PRO A  22     -10.384  -9.485 -15.952  1.00 10.00      A   
ATOM    202  O   PRO A  22     -10.260  -9.356 -17.169  1.00 10.00      A   
ATOM    203  N   LEU A  23     -11.515  -9.205 -15.319  1.00 10.00      A   
ATOM    204  HN  LEU A  23     -11.566  -9.314 -14.338  1.00 10.00      A   
ATOM    205  CA  LEU A  23     -12.683  -8.724 -16.043  1.00 10.00      A   
ATOM    206  CB  LEU A  23     -13.964  -9.398 -15.543  1.00 10.00      A   
ATOM    207  CG  LEU A  23     -14.030 -10.920 -15.703  1.00 10.00      A   
ATOM    208  CD1 LEU A  23     -15.350 -11.457 -15.170  1.00 10.00      A   
ATOM    209  CD2 LEU A  23     -13.829 -11.328 -17.156  1.00 10.00      A   
ATOM    210  C   LEU A  23     -12.788  -7.207 -15.938  1.00 10.00      A   
ATOM    211  O   LEU A  23     -13.772  -6.605 -16.369  1.00 10.00      A   
ATOM    212  N   THR A  24     -11.760  -6.603 -15.359  1.00 10.00      A   
ATOM    213  HN  THR A  24     -11.005  -7.146 -15.042  1.00 10.00      A   
ATOM    214  CA  THR A  24     -11.705  -5.162 -15.188  1.00 10.00      A   
ATOM    215  CB  THR A  24     -11.389  -4.799 -13.723  1.00 10.00      A   
ATOM    216  OG1 THR A  24     -12.292  -5.500 -12.853  1.00 10.00      A   
ATOM    217  HG1 THR A  24     -12.517  -6.351 -13.246  1.00 10.00      A   
ATOM    218  CG2 THR A  24     -11.529  -3.303 -13.491  1.00 10.00      A   
ATOM    219  C   THR A  24     -10.639  -4.566 -16.108  1.00 10.00      A   
ATOM    220  O   THR A  24      -9.440  -4.661 -15.835  1.00 10.00      A   
ATOM    221  N   GLU A  25     -11.084  -3.972 -17.202  1.00 10.00      A   
ATOM    222  HN  GLU A  25     -12.050  -3.931 -17.364  1.00 10.00      A   
ATOM    223  CA  GLU A  25     -10.179  -3.367 -18.169  1.00 10.00      A   
ATOM    224  CB  GLU A  25     -10.820  -3.356 -19.556  1.00 10.00      A   
ATOM    225  CG  GLU A  25     -11.019  -4.739 -20.150  1.00 10.00      A   
ATOM    226  CD  GLU A  25      -9.833  -5.195 -20.975  1.00 10.00      A   
ATOM    227  OE1 GLU A  25      -8.677  -4.948 -20.570  1.00 10.00      A   
ATOM    228  OE2 GLU A  25     -10.049  -5.801 -22.042  1.00 10.00      A   
ATOM    229  C   GLU A  25      -9.802  -1.951 -17.754  1.00 10.00      A   
ATOM    230  O   GLU A  25     -10.672  -1.126 -17.463  1.00 10.00      A   
ATOM    231  N   ASN A  26      -8.507  -1.678 -17.728  1.00 10.00      A   
ATOM    232  HN  ASN A  26      -7.867  -2.377 -17.981  1.00 10.00      A   
ATOM    233  CA  ASN A  26      -8.009  -0.365 -17.347  1.00 10.00      A   
ATOM    234  CB  ASN A  26      -6.731  -0.495 -16.514  1.00 10.00      A   
ATOM    235  CG  ASN A  26      -6.249   0.839 -15.980  1.00 10.00      A   
ATOM    236  OD1 ASN A  26      -7.041   1.654 -15.499  1.00 10.00      A   
ATOM    237  ND2 ASN A  26      -4.950   1.080 -16.065  1.00 10.00      A   
ATOM    238 HD21 ASN A  26      -4.376   0.391 -16.464  1.00 10.00      A   
ATOM    239 HD22 ASN A  26      -4.611   1.938 -15.726  1.00 10.00      A   
ATOM    240  C   ASN A  26      -7.716   0.473 -18.579  1.00 10.00      A   
ATOM    241  O   ASN A  26      -7.052   0.013 -19.509  1.00 10.00      A   
ATOM    242  N   PHE A  27      -8.213   1.697 -18.586  1.00 10.00      A   
ATOM    243  HN  PHE A  27      -8.741   2.007 -17.816  1.00 10.00      A   
ATOM    244  CA  PHE A  27      -7.994   2.601 -19.700  1.00 10.00      A   
ATOM    245  CB  PHE A  27      -9.309   3.267 -20.107  1.00 10.00      A   
ATOM    246  CG  PHE A  27     -10.382   2.294 -20.507  1.00 10.00      A   
ATOM    247  CD1 PHE A  27     -11.389   1.949 -19.618  1.00 10.00      A   
ATOM    248  CD2 PHE A  27     -10.380   1.720 -21.768  1.00 10.00      A   
ATOM    249  CE1 PHE A  27     -12.375   1.050 -19.981  1.00 10.00      A   
ATOM    250  CE2 PHE A  27     -11.362   0.822 -22.138  1.00 10.00      A   
ATOM    251  CZ  PHE A  27     -12.360   0.486 -21.242  1.00 10.00      A   
ATOM    252  C   PHE A  27      -6.957   3.653 -19.320  1.00 10.00      A   
ATOM    253  O   PHE A  27      -6.462   3.664 -18.189  1.00 10.00      A   
ATOM    254  N   ASN A  28      -6.620   4.525 -20.259  1.00 10.00      A   
ATOM    255  HN  ASN A  28      -7.040   4.462 -21.144  1.00 10.00      A   
ATOM    256  CA  ASN A  28      -5.638   5.575 -20.008  1.00 10.00      A   
ATOM    257  CB  ASN A  28      -5.029   6.078 -21.323  1.00 10.00      A   
ATOM    258  CG  ASN A  28      -3.592   6.551 -21.169  1.00 10.00      A   
ATOM    259  OD1 ASN A  28      -3.163   6.934 -20.079  1.00 10.00      A   
ATOM    260  ND2 ASN A  28      -2.845   6.535 -22.262  1.00 10.00      A   
ATOM    261 HD21 ASN A  28      -3.252   6.222 -23.101  1.00 10.00      A   
ATOM    262 HD22 ASN A  28      -1.914   6.839 -22.194  1.00 10.00      A   
ATOM    263  C   ASN A  28      -6.270   6.729 -19.237  1.00 10.00      A   
ATOM    264  O   ASN A  28      -7.496   6.831 -19.151  1.00 10.00      A   
ATOM    265  N   VAL A  29      -5.430   7.600 -18.691  1.00 10.00      A   
ATOM    266  HN  VAL A  29      -4.462   7.469 -18.820  1.00 10.00      A   
ATOM    267  CA  VAL A  29      -5.891   8.749 -17.914  1.00 10.00      A   
ATOM    268  CB  VAL A  29      -4.701   9.564 -17.358  1.00 10.00      A   
ATOM    269  CG1 VAL A  29      -5.180  10.644 -16.400  1.00 10.00      A   
ATOM    270  CG2 VAL A  29      -3.703   8.645 -16.669  1.00 10.00      A   
ATOM    271  C   VAL A  29      -6.782   9.658 -18.760  1.00 10.00      A   
ATOM    272  O   VAL A  29      -7.766  10.216 -18.269  1.00 10.00      A   
ATOM    273  N   SER A  30      -6.443   9.776 -20.038  1.00 10.00      A   
ATOM    274  HN  SER A  30      -5.656   9.294 -20.369  1.00 10.00      A   
ATOM    275  CA  SER A  30      -7.192  10.605 -20.974  1.00 10.00      A   
ATOM    276  CB  SER A  30      -6.494  10.571 -22.333  1.00 10.00      A   
ATOM    277  OG  SER A  30      -5.431   9.626 -22.317  1.00 10.00      A   
ATOM    278  HG  SER A  30      -4.594  10.085 -22.467  1.00 10.00      A   
ATOM    279  C   SER A  30      -8.643  10.141 -21.108  1.00 10.00      A   
ATOM    280  O   SER A  30      -9.549  10.947 -21.328  1.00 10.00      A   
ATOM    281  N   PHE A  31      -8.853   8.839 -20.956  1.00 10.00      A   
ATOM    282  HN  PHE A  31      -8.090   8.254 -20.759  1.00 10.00      A   
ATOM    283  CA  PHE A  31     -10.181   8.256 -21.059  1.00 10.00      A   
ATOM    284  CB  PHE A  31     -10.067   6.728 -21.130  1.00 10.00      A   
ATOM    285  CG  PHE A  31     -11.367   6.004 -21.357  1.00 10.00      A   
ATOM    286  CD1 PHE A  31     -11.728   5.588 -22.628  1.00 10.00      A   
ATOM    287  CD2 PHE A  31     -12.222   5.731 -20.303  1.00 10.00      A   
ATOM    288  CE1 PHE A  31     -12.916   4.915 -22.841  1.00 10.00      A   
ATOM    289  CE2 PHE A  31     -13.411   5.060 -20.510  1.00 10.00      A   
ATOM    290  CZ  PHE A  31     -13.759   4.651 -21.781  1.00 10.00      A   
ATOM    291  C   PHE A  31     -11.033   8.659 -19.862  1.00 10.00      A   
ATOM    292  O   PHE A  31     -12.159   9.139 -20.017  1.00 10.00      A   
ATOM    293  N   TYR A  32     -10.475   8.477 -18.668  1.00 10.00      A   
ATOM    294  HN  TYR A  32      -9.562   8.123 -18.620  1.00 10.00      A   
ATOM    295  CA  TYR A  32     -11.178   8.794 -17.431  1.00 10.00      A   
ATOM    296  CB  TYR A  32     -10.406   8.278 -16.212  1.00 10.00      A   
ATOM    297  CG  TYR A  32     -10.165   6.785 -16.223  1.00 10.00      A   
ATOM    298  CD1 TYR A  32      -8.874   6.274 -16.268  1.00 10.00      A   
ATOM    299  CD2 TYR A  32     -11.224   5.889 -16.190  1.00 10.00      A   
ATOM    300  CE1 TYR A  32      -8.648   4.911 -16.281  1.00 10.00      A   
ATOM    301  CE2 TYR A  32     -11.005   4.524 -16.201  1.00 10.00      A   
ATOM    302  CZ  TYR A  32      -9.716   4.041 -16.247  1.00 10.00      A   
ATOM    303  OH  TYR A  32      -9.496   2.683 -16.260  1.00 10.00      A   
ATOM    304  HH  TYR A  32      -8.720   2.478 -15.721  1.00 10.00      A   
ATOM    305  C   TYR A  32     -11.448  10.285 -17.289  1.00 10.00      A   
ATOM    306  O   TYR A  32     -12.537  10.682 -16.879  1.00 10.00      A   
ATOM    307  N   SER A  33     -10.467  11.108 -17.645  1.00 10.00      A   
ATOM    308  HN  SER A  33      -9.628  10.733 -17.994  1.00 10.00      A   
ATOM    309  CA  SER A  33     -10.612  12.556 -17.530  1.00 10.00      A   
ATOM    310  CB  SER A  33      -9.307  13.281 -17.867  1.00 10.00      A   
ATOM    311  OG  SER A  33      -8.643  12.669 -18.958  1.00 10.00      A   
ATOM    312  HG  SER A  33      -8.161  11.892 -18.642  1.00 10.00      A   
ATOM    313  C   SER A  33     -11.770  13.088 -18.368  1.00 10.00      A   
ATOM    314  O   SER A  33     -12.571  13.887 -17.887  1.00 10.00      A   
ATOM    315  N   GLN A  34     -11.867  12.631 -19.612  1.00 10.00      A   
ATOM    316  HN  GLN A  34     -11.201  11.989 -19.940  1.00 10.00      A   
ATOM    317  CA  GLN A  34     -12.936  13.071 -20.502  1.00 10.00      A   
ATOM    318  CB  GLN A  34     -12.796  12.436 -21.889  1.00 10.00      A   
ATOM    319  CG  GLN A  34     -13.842  12.914 -22.885  1.00 10.00      A   
ATOM    320  CD  GLN A  34     -13.832  12.135 -24.185  1.00 10.00      A   
ATOM    321  OE1 GLN A  34     -13.491  10.953 -24.221  1.00 10.00      A   
ATOM    322  NE2 GLN A  34     -14.219  12.791 -25.263  1.00 10.00      A   
ATOM    323 HE21 GLN A  34     -14.488  13.733 -25.162  1.00 10.00      A   
ATOM    324 HE22 GLN A  34     -14.225  12.316 -26.119  1.00 10.00      A   
ATOM    325  C   GLN A  34     -14.305  12.748 -19.909  1.00 10.00      A   
ATOM    326  O   GLN A  34     -15.175  13.613 -19.816  1.00 10.00      A   
ATOM    327  N   TYR A  35     -14.476  11.506 -19.479  1.00 10.00      A   
ATOM    328  HN  TYR A  35     -13.732  10.868 -19.546  1.00 10.00      A   
ATOM    329  CA  TYR A  35     -15.740  11.069 -18.900  1.00 10.00      A   
ATOM    330  CB  TYR A  35     -15.753   9.551 -18.704  1.00 10.00      A   
ATOM    331  CG  TYR A  35     -16.261   8.782 -19.905  1.00 10.00      A   
ATOM    332  CD1 TYR A  35     -15.608   8.846 -21.130  1.00 10.00      A   
ATOM    333  CD2 TYR A  35     -17.401   7.992 -19.814  1.00 10.00      A   
ATOM    334  CE1 TYR A  35     -16.077   8.148 -22.229  1.00 10.00      A   
ATOM    335  CE2 TYR A  35     -17.875   7.289 -20.905  1.00 10.00      A   
ATOM    336  CZ  TYR A  35     -17.211   7.371 -22.110  1.00 10.00      A   
ATOM    337  OH  TYR A  35     -17.685   6.677 -23.202  1.00 10.00      A   
ATOM    338  HH  TYR A  35     -16.947   6.278 -23.674  1.00 10.00      A   
ATOM    339  C   TYR A  35     -16.035  11.789 -17.585  1.00 10.00      A   
ATOM    340  O   TYR A  35     -17.186  12.100 -17.287  1.00 10.00      A   
ATOM    341  N   LEU A  36     -14.988  12.066 -16.815  1.00 10.00      A   
ATOM    342  HN  LEU A  36     -14.090  11.797 -17.114  1.00 10.00      A   
ATOM    343  CA  LEU A  36     -15.133  12.748 -15.531  1.00 10.00      A   
ATOM    344  CB  LEU A  36     -13.832  12.676 -14.732  1.00 10.00      A   
ATOM    345  CG  LEU A  36     -13.876  11.858 -13.441  1.00 10.00      A   
ATOM    346  CD1 LEU A  36     -12.470  11.605 -12.923  1.00 10.00      A   
ATOM    347  CD2 LEU A  36     -14.718  12.559 -12.385  1.00 10.00      A   
ATOM    348  C   LEU A  36     -15.552  14.203 -15.707  1.00 10.00      A   
ATOM    349  O   LEU A  36     -16.226  14.771 -14.848  1.00 10.00      A   
ATOM    350  N   ILE A  37     -15.139  14.808 -16.808  1.00 10.00      A   
ATOM    351  HN  ILE A  37     -14.581  14.315 -17.449  1.00 10.00      A   
ATOM    352  CA  ILE A  37     -15.484  16.195 -17.081  1.00 10.00      A   
ATOM    353  CB  ILE A  37     -14.457  16.865 -18.021  1.00 10.00      A   
ATOM    354  CG1 ILE A  37     -13.085  16.935 -17.344  1.00 10.00      A   
ATOM    355  CG2 ILE A  37     -14.919  18.257 -18.431  1.00 10.00      A   
ATOM    356  CD1 ILE A  37     -11.972  17.407 -18.255  1.00 10.00      A   
ATOM    357  C   ILE A  37     -16.885  16.299 -17.680  1.00 10.00      A   
ATOM    358  O   ILE A  37     -17.685  17.144 -17.269  1.00 10.00      A   
ATOM    359  N   GLU A  38     -17.182  15.423 -18.634  1.00 10.00      A   
ATOM    360  HN  GLU A  38     -16.507  14.764 -18.906  1.00 10.00      A   
ATOM    361  CA  GLU A  38     -18.480  15.424 -19.295  1.00 10.00      A   
ATOM    362  CB  GLU A  38     -18.438  14.605 -20.587  1.00 10.00      A   
ATOM    363  CG  GLU A  38     -17.431  15.106 -21.610  1.00 10.00      A   
ATOM    364  CD  GLU A  38     -17.541  16.597 -21.853  1.00 10.00      A   
ATOM    365  OE1 GLU A  38     -18.610  17.053 -22.316  1.00 10.00      A   
ATOM    366  OE2 GLU A  38     -16.559  17.321 -21.590  1.00 10.00      A   
ATOM    367  C   GLU A  38     -19.596  14.922 -18.381  1.00 10.00      A   
ATOM    368  O   GLU A  38     -20.650  15.552 -18.276  1.00 10.00      A   
ATOM    369  N   TRP A  39     -19.361  13.800 -17.709  1.00 10.00      A   
ATOM    370  HN  TRP A  39     -18.490  13.355 -17.804  1.00 10.00      A   
ATOM    371  CA  TRP A  39     -20.360  13.216 -16.819  1.00 10.00      A   
ATOM    372  CB  TRP A  39     -20.855  11.877 -17.381  1.00 10.00      A   
ATOM    373  CG  TRP A  39     -21.377  11.954 -18.786  1.00 10.00      A   
ATOM    374  CD1 TRP A  39     -22.620  12.358 -19.174  1.00 10.00      A   
ATOM    375  CD2 TRP A  39     -20.673  11.616 -19.991  1.00 10.00      A   
ATOM    376  NE1 TRP A  39     -22.737  12.290 -20.541  1.00 10.00      A   
ATOM    377  HE1 TRP A  39     -23.537  12.531 -21.059  1.00 10.00      A   
ATOM    378  CE2 TRP A  39     -21.556  11.842 -21.066  1.00 10.00      A   
ATOM    379  CE3 TRP A  39     -19.385  11.147 -20.268  1.00 10.00      A   
ATOM    380  CZ2 TRP A  39     -21.195  11.615 -22.391  1.00 10.00      A   
ATOM    381  CZ3 TRP A  39     -19.029  10.923 -21.585  1.00 10.00      A   
ATOM    382  CH2 TRP A  39     -19.930  11.159 -22.630  1.00 10.00      A   
ATOM    383  C   TRP A  39     -19.798  13.014 -15.410  1.00 10.00      A   
ATOM    384  O   TRP A  39     -19.536  11.884 -14.994  1.00 10.00      A   
ATOM    385  N   PRO A  40     -19.619  14.107 -14.647  1.00 10.00      A   
ATOM    386  CA  PRO A  40     -19.076  14.039 -13.286  1.00 10.00      A   
ATOM    387  CB  PRO A  40     -18.753  15.498 -12.964  1.00 10.00      A   
ATOM    388  CG  PRO A  40     -19.712  16.284 -13.790  1.00 10.00      A   
ATOM    389  CD  PRO A  40     -19.927  15.493 -15.049  1.00 10.00      A   
ATOM    390  C   PRO A  40     -20.085  13.493 -12.280  1.00 10.00      A   
ATOM    391  O   PRO A  40     -19.710  13.011 -11.212  1.00 10.00      A   
ATOM    392  N   GLN A  41     -21.364  13.561 -12.624  1.00 10.00      A   
ATOM    393  HN  GLN A  41     -21.609  13.949 -13.493  1.00 10.00      A   
ATOM    394  CA  GLN A  41     -22.412  13.074 -11.735  1.00 10.00      A   
ATOM    395  CB  GLN A  41     -23.716  13.845 -11.957  1.00 10.00      A   
ATOM    396  CG  GLN A  41     -23.583  15.357 -11.842  1.00 10.00      A   
ATOM    397  CD  GLN A  41     -23.166  15.820 -10.459  1.00 10.00      A   
ATOM    398  OE1 GLN A  41     -23.462  15.177  -9.452  1.00 10.00      A   
ATOM    399  NE2 GLN A  41     -22.487  16.955 -10.400  1.00 10.00      A   
ATOM    400 HE21 GLN A  41     -22.299  17.428 -11.240  1.00 10.00      A   
ATOM    401 HE22 GLN A  41     -22.195  17.276  -9.521  1.00 10.00      A   
ATOM    402  C   GLN A  41     -22.640  11.579 -11.928  1.00 10.00      A   
ATOM    403  O   GLN A  41     -23.304  10.934 -11.121  1.00 10.00      A   
ATOM    404  N   LEU A  42     -22.079  11.032 -12.998  1.00 10.00      A   
ATOM    405  HN  LEU A  42     -21.553  11.595 -13.601  1.00 10.00      A   
ATOM    406  CA  LEU A  42     -22.225   9.610 -13.293  1.00 10.00      A   
ATOM    407  CB  LEU A  42     -22.561   9.395 -14.771  1.00 10.00      A   
ATOM    408  CG  LEU A  42     -23.919   9.928 -15.235  1.00 10.00      A   
ATOM    409  CD1 LEU A  42     -24.069   9.775 -16.740  1.00 10.00      A   
ATOM    410  CD2 LEU A  42     -25.048   9.211 -14.514  1.00 10.00      A   
ATOM    411  C   LEU A  42     -20.963   8.842 -12.914  1.00 10.00      A   
ATOM    412  O   LEU A  42     -20.963   7.613 -12.837  1.00 10.00      A   
ATOM    413  N   PHE A  43     -19.892   9.583 -12.670  1.00 10.00      A   
ATOM    414  HN  PHE A  43     -19.965  10.557 -12.737  1.00 10.00      A   
ATOM    415  CA  PHE A  43     -18.615   8.994 -12.294  1.00 10.00      A   
ATOM    416  CB  PHE A  43     -17.474   9.717 -13.018  1.00 10.00      A   
ATOM    417  CG  PHE A  43     -16.455   8.807 -13.650  1.00 10.00      A   
ATOM    418  CD1 PHE A  43     -16.168   7.568 -13.101  1.00 10.00      A   
ATOM    419  CD2 PHE A  43     -15.779   9.197 -14.794  1.00 10.00      A   
ATOM    420  CE1 PHE A  43     -15.228   6.735 -13.680  1.00 10.00      A   
ATOM    421  CE2 PHE A  43     -14.839   8.371 -15.379  1.00 10.00      A   
ATOM    422  CZ  PHE A  43     -14.563   7.138 -14.821  1.00 10.00      A   
ATOM    423  C   PHE A  43     -18.423   9.104 -10.786  1.00 10.00      A   
ATOM    424  O   PHE A  43     -18.045  10.159 -10.277  1.00 10.00      A   
ATOM    425  N   TYR A  44     -18.697   8.021 -10.074  1.00 10.00      A   
ATOM    426  HN  TYR A  44     -18.993   7.207 -10.536  1.00 10.00      A   
ATOM    427  CA  TYR A  44     -18.561   8.012  -8.621  1.00 10.00      A   
ATOM    428  CB  TYR A  44     -19.902   8.330  -7.944  1.00 10.00      A   
ATOM    429  CG  TYR A  44     -21.086   7.555  -8.489  1.00 10.00      A   
ATOM    430  CD1 TYR A  44     -21.331   6.246  -8.091  1.00 10.00      A   
ATOM    431  CD2 TYR A  44     -21.960   8.135  -9.401  1.00 10.00      A   
ATOM    432  CE1 TYR A  44     -22.409   5.538  -8.587  1.00 10.00      A   
ATOM    433  CE2 TYR A  44     -23.041   7.433  -9.902  1.00 10.00      A   
ATOM    434  CZ  TYR A  44     -23.259   6.135  -9.491  1.00 10.00      A   
ATOM    435  OH  TYR A  44     -24.333   5.431  -9.986  1.00 10.00      A   
ATOM    436  HH  TYR A  44     -24.476   5.668 -10.907  1.00 10.00      A   
ATOM    437  C   TYR A  44     -18.003   6.687  -8.115  1.00 10.00      A   
ATOM    438  O   TYR A  44     -18.138   5.655  -8.777  1.00 10.00      A   
ATOM    439  N   LYS A  45     -17.376   6.718  -6.945  1.00 10.00      A   
ATOM    440  HN  LYS A  45     -17.308   7.569  -6.460  1.00 10.00      A   
ATOM    441  CA  LYS A  45     -16.799   5.517  -6.354  1.00 10.00      A   
ATOM    442  CB  LYS A  45     -15.283   5.675  -6.161  1.00 10.00      A   
ATOM    443  CG  LYS A  45     -14.883   6.694  -5.101  1.00 10.00      A   
ATOM    444  CD  LYS A  45     -13.392   6.633  -4.802  1.00 10.00      A   
ATOM    445  CE  LYS A  45     -13.035   7.507  -3.610  1.00 10.00      A   
ATOM    446  NZ  LYS A  45     -11.587   7.443  -3.276  1.00 10.00      A   
ATOM    447  HZ1 LYS A  45     -11.221   6.483  -3.436  1.00 10.00      A   
ATOM    448  HZ2 LYS A  45     -11.440   7.690  -2.279  1.00 10.00      A   
ATOM    449  HZ3 LYS A  45     -11.046   8.114  -3.869  1.00 10.00      A   
ATOM    450  C   LYS A  45     -17.468   5.193  -5.022  1.00 10.00      A   
ATOM    451  O   LYS A  45     -17.931   6.092  -4.315  1.00 10.00      A   
ATOM    452  N   SER A  46     -17.525   3.911  -4.693  1.00 10.00      A   
ATOM    453  HN  SER A  46     -17.152   3.241  -5.306  1.00 10.00      A   
ATOM    454  CA  SER A  46     -18.123   3.467  -3.443  1.00 10.00      A   
ATOM    455  CB  SER A  46     -19.096   2.313  -3.699  1.00 10.00      A   
ATOM    456  OG  SER A  46     -19.962   2.607  -4.787  1.00 10.00      A   
ATOM    457  HG  SER A  46     -20.878   2.566  -4.484  1.00 10.00      A   
ATOM    458  C   SER A  46     -17.028   3.035  -2.470  1.00 10.00      A   
ATOM    459  O   SER A  46     -16.167   2.226  -2.815  1.00 10.00      A   
ATOM    460  N   VAL A  47     -17.056   3.583  -1.264  1.00 10.00      A   
ATOM    461  HN  VAL A  47     -17.781   4.208  -1.037  1.00 10.00      A   
ATOM    462  CA  VAL A  47     -16.050   3.261  -0.257  1.00 10.00      A   
ATOM    463  CB  VAL A  47     -15.503   4.527   0.445  1.00 10.00      A   
ATOM    464  CG1 VAL A  47     -14.828   5.446  -0.563  1.00 10.00      A   
ATOM    465  CG2 VAL A  47     -16.603   5.269   1.194  1.00 10.00      A   
ATOM    466  C   VAL A  47     -16.584   2.276   0.781  1.00 10.00      A   
ATOM    467  O   VAL A  47     -17.760   2.327   1.153  1.00 10.00      A   
ATOM    468  N   GLU A  48     -15.721   1.372   1.226  1.00 10.00      A   
ATOM    469  HN  GLU A  48     -14.806   1.365   0.863  1.00 10.00      A   
ATOM    470  CA  GLU A  48     -16.088   0.378   2.224  1.00 10.00      A   
ATOM    471  CB  GLU A  48     -16.284  -0.990   1.564  1.00 10.00      A   
ATOM    472  CG  GLU A  48     -17.674  -1.583   1.742  1.00 10.00      A   
ATOM    473  CD  GLU A  48     -18.081  -1.697   3.198  1.00 10.00      A   
ATOM    474  OE1 GLU A  48     -17.314  -2.276   3.996  1.00 10.00      A   
ATOM    475  OE2 GLU A  48     -19.174  -1.209   3.552  1.00 10.00      A   
ATOM    476  C   GLU A  48     -15.017   0.284   3.307  1.00 10.00      A   
ATOM    477  O   GLU A  48     -13.948   0.889   3.193  1.00 10.00      A   
ATOM    478  N   THR A  49     -15.308  -0.486   4.346  1.00 10.00      A   
ATOM    479  HN  THR A  49     -16.174  -0.957   4.360  1.00 10.00      A   
ATOM    480  CA  THR A  49     -14.391  -0.676   5.461  1.00 10.00      A   
ATOM    481  CB  THR A  49     -14.836  -1.885   6.322  1.00 10.00      A   
ATOM    482  OG1 THR A  49     -15.090  -3.010   5.464  1.00 10.00      A   
ATOM    483  HG1 THR A  49     -15.852  -2.814   4.894  1.00 10.00      A   
ATOM    484  CG2 THR A  49     -16.100  -1.568   7.110  1.00 10.00      A   
ATOM    485  C   THR A  49     -14.291   0.593   6.326  1.00 10.00      A   
ATOM    486  O   THR A  49     -15.097   1.514   6.181  1.00 10.00      A   
ATOM    487  N   PRO A  50     -13.296   0.668   7.234  1.00 10.00      A   
ATOM    488  CA  PRO A  50     -13.116   1.823   8.109  1.00 10.00      A   
ATOM    489  CB  PRO A  50     -12.573   1.164   9.374  1.00 10.00      A   
ATOM    490  CG  PRO A  50     -11.768  -0.001   8.886  1.00 10.00      A   
ATOM    491  CD  PRO A  50     -12.288  -0.371   7.515  1.00 10.00      A   
ATOM    492  C   PRO A  50     -12.101   2.837   7.571  1.00 10.00      A   
ATOM    493  O   PRO A  50     -11.948   3.925   8.129  1.00 10.00      A   
ATOM    494  N   ASN A  51     -11.413   2.486   6.489  1.00 10.00      A   
ATOM    495  HN  ASN A  51     -11.584   1.611   6.073  1.00 10.00      A   
ATOM    496  CA  ASN A  51     -10.407   3.371   5.904  1.00 10.00      A   
ATOM    497  CB  ASN A  51      -9.154   2.587   5.500  1.00 10.00      A   
ATOM    498  CG  ASN A  51      -8.223   2.309   6.664  1.00 10.00      A   
ATOM    499  OD1 ASN A  51      -8.118   3.102   7.602  1.00 10.00      A   
ATOM    500  ND2 ASN A  51      -7.534   1.183   6.608  1.00 10.00      A   
ATOM    501 HD21 ASN A  51      -7.656   0.599   5.827  1.00 10.00      A   
ATOM    502 HD22 ASN A  51      -6.930   0.971   7.351  1.00 10.00      A   
ATOM    503  C   ASN A  51     -10.957   4.122   4.703  1.00 10.00      A   
ATOM    504  O   ASN A  51     -10.311   5.032   4.179  1.00 10.00      A   
ATOM    505  N   GLY A  52     -12.152   3.748   4.273  1.00 10.00      A   
ATOM    506  HN  GLY A  52     -12.624   3.025   4.734  1.00 10.00      A   
ATOM    507  CA  GLY A  52     -12.761   4.400   3.132  1.00 10.00      A   
ATOM    508  C   GLY A  52     -12.123   3.960   1.830  1.00 10.00      A   
ATOM    509  O   GLY A  52     -11.839   4.780   0.953  1.00 10.00      A   
ATOM    510  N   GLN A  53     -11.888   2.662   1.710  1.00 10.00      A   
ATOM    511  HN  GLN A  53     -12.133   2.063   2.447  1.00 10.00      A   
ATOM    512  CA  GLN A  53     -11.288   2.102   0.510  1.00 10.00      A   
ATOM    513  CB  GLN A  53     -10.497   0.830   0.851  1.00 10.00      A   
ATOM    514  CG  GLN A  53     -10.112  -0.029  -0.351  1.00 10.00      A   
ATOM    515  CD  GLN A  53      -9.216   0.693  -1.343  1.00 10.00      A   
ATOM    516  OE1 GLN A  53      -8.390   1.527  -0.966  1.00 10.00      A   
ATOM    517  NE2 GLN A  53      -9.378   0.381  -2.619  1.00 10.00      A   
ATOM    518 HE21 GLN A  53     -10.060  -0.293  -2.850  1.00 10.00      A   
ATOM    519 HE22 GLN A  53      -8.818   0.834  -3.287  1.00 10.00      A   
ATOM    520  C   GLN A  53     -12.369   1.797  -0.517  1.00 10.00      A   
ATOM    521  O   GLN A  53     -13.396   1.203  -0.184  1.00 10.00      A   
ATOM    522  N   ALA A  54     -12.143   2.224  -1.752  1.00 10.00      A   
ATOM    523  HN  ALA A  54     -11.316   2.711  -1.945  1.00 10.00      A   
ATOM    524  CA  ALA A  54     -13.093   1.991  -2.828  1.00 10.00      A   
ATOM    525  CB  ALA A  54     -12.666   2.732  -4.086  1.00 10.00      A   
ATOM    526  C   ALA A  54     -13.232   0.500  -3.108  1.00 10.00      A   
ATOM    527  O   ALA A  54     -12.270  -0.163  -3.501  1.00 10.00      A   
ATOM    528  N   SER A  55     -14.427  -0.023  -2.889  1.00 10.00      A   
ATOM    529  HN  SER A  55     -15.152   0.554  -2.561  1.00 10.00      A   
ATOM    530  CA  SER A  55     -14.699  -1.430  -3.116  1.00 10.00      A   
ATOM    531  CB  SER A  55     -15.917  -1.854  -2.294  1.00 10.00      A   
ATOM    532  OG  SER A  55     -16.765  -0.746  -2.034  1.00 10.00      A   
ATOM    533  HG  SER A  55     -17.401  -0.658  -2.755  1.00 10.00      A   
ATOM    534  C   SER A  55     -14.934  -1.698  -4.598  1.00 10.00      A   
ATOM    535  O   SER A  55     -14.853  -2.837  -5.061  1.00 10.00      A   
ATOM    536  N   GLY A  56     -15.224  -0.636  -5.334  1.00 10.00      A   
ATOM    537  HN  GLY A  56     -15.273   0.244  -4.903  1.00 10.00      A   
ATOM    538  CA  GLY A  56     -15.469  -0.747  -6.754  1.00 10.00      A   
ATOM    539  C   GLY A  56     -15.760   0.607  -7.357  1.00 10.00      A   
ATOM    540  O   GLY A  56     -15.717   1.619  -6.654  1.00 10.00      A   
ATOM    541  N   TYR A  57     -16.070   0.634  -8.644  1.00 10.00      A   
ATOM    542  HN  TYR A  57     -16.115  -0.207  -9.147  1.00 10.00      A   
ATOM    543  CA  TYR A  57     -16.365   1.887  -9.324  1.00 10.00      A   
ATOM    544  CB  TYR A  57     -15.087   2.522  -9.893  1.00 10.00      A   
ATOM    545  CG  TYR A  57     -14.452   1.771 -11.047  1.00 10.00      A   
ATOM    546  CD1 TYR A  57     -14.621   2.206 -12.355  1.00 10.00      A   
ATOM    547  CD2 TYR A  57     -13.683   0.634 -10.829  1.00 10.00      A   
ATOM    548  CE1 TYR A  57     -14.043   1.534 -13.413  1.00 10.00      A   
ATOM    549  CE2 TYR A  57     -13.101  -0.045 -11.882  1.00 10.00      A   
ATOM    550  CZ  TYR A  57     -13.284   0.409 -13.173  1.00 10.00      A   
ATOM    551  OH  TYR A  57     -12.709  -0.267 -14.227  1.00 10.00      A   
ATOM    552  HH  TYR A  57     -12.094   0.314 -14.689  1.00 10.00      A   
ATOM    553  C   TYR A  57     -17.425   1.702 -10.407  1.00 10.00      A   
ATOM    554  O   TYR A  57     -17.596   0.605 -10.945  1.00 10.00      A   
ATOM    555  N   MET A  58     -18.133   2.781 -10.709  1.00 10.00      A   
ATOM    556  HN  MET A  58     -17.938   3.621 -10.242  1.00 10.00      A   
ATOM    557  CA  MET A  58     -19.184   2.766 -11.719  1.00 10.00      A   
ATOM    558  CB  MET A  58     -20.548   2.998 -11.055  1.00 10.00      A   
ATOM    559  CG  MET A  58     -21.684   3.281 -12.029  1.00 10.00      A   
ATOM    560  SD  MET A  58     -22.114   1.851 -13.036  1.00 10.00      A   
ATOM    561  CE  MET A  58     -22.823   0.777 -11.791  1.00 10.00      A   
ATOM    562  C   MET A  58     -18.926   3.845 -12.767  1.00 10.00      A   
ATOM    563  O   MET A  58     -18.504   4.952 -12.433  1.00 10.00      A   
ATOM    564  N   MET A  59     -19.166   3.511 -14.028  1.00 10.00      A   
ATOM    565  HN  MET A  59     -19.488   2.602 -14.229  1.00 10.00      A   
ATOM    566  CA  MET A  59     -18.966   4.446 -15.127  1.00 10.00      A   
ATOM    567  CB  MET A  59     -17.616   4.187 -15.800  1.00 10.00      A   
ATOM    568  CG  MET A  59     -17.282   5.152 -16.931  1.00 10.00      A   
ATOM    569  SD  MET A  59     -16.053   4.482 -18.072  1.00 10.00      A   
ATOM    570  CE  MET A  59     -14.705   4.112 -16.954  1.00 10.00      A   
ATOM    571  C   MET A  59     -20.089   4.302 -16.151  1.00 10.00      A   
ATOM    572  O   MET A  59     -20.313   3.214 -16.690  1.00 10.00      A   
ATOM    573  N   ALA A  60     -20.794   5.392 -16.410  1.00 10.00      A   
ATOM    574  HN  ALA A  60     -20.569   6.230 -15.950  1.00 10.00      A   
ATOM    575  CA  ALA A  60     -21.892   5.387 -17.367  1.00 10.00      A   
ATOM    576  CB  ALA A  60     -23.209   5.111 -16.656  1.00 10.00      A   
ATOM    577  C   ALA A  60     -21.962   6.721 -18.094  1.00 10.00      A   
ATOM    578  O   ALA A  60     -21.408   7.717 -17.628  1.00 10.00      A   
ATOM    579  N   LYS A  61     -22.637   6.742 -19.234  1.00 10.00      A   
ATOM    580  HN  LYS A  61     -23.055   5.914 -19.564  1.00 10.00      A   
ATOM    581  CA  LYS A  61     -22.776   7.965 -20.010  1.00 10.00      A   
ATOM    582  CB  LYS A  61     -21.655   8.092 -21.048  1.00 10.00      A   
ATOM    583  CG  LYS A  61     -21.648   7.013 -22.120  1.00 10.00      A   
ATOM    584  CD  LYS A  61     -21.132   7.564 -23.438  1.00 10.00      A   
ATOM    585  CE  LYS A  61     -21.036   6.481 -24.498  1.00 10.00      A   
ATOM    586  NZ  LYS A  61     -20.867   7.050 -25.860  1.00 10.00      A   
ATOM    587  HZ1 LYS A  61     -20.104   7.753 -25.866  1.00 10.00      A   
ATOM    588  HZ2 LYS A  61     -21.753   7.510 -26.173  1.00 10.00      A   
ATOM    589  HZ3 LYS A  61     -20.630   6.294 -26.534  1.00 10.00      A   
ATOM    590  C   LYS A  61     -24.133   8.029 -20.694  1.00 10.00      A   
ATOM    591  O   LYS A  61     -24.689   7.005 -21.091  1.00 10.00      A   
ATOM    592  N   THR A  62     -24.660   9.232 -20.826  1.00 10.00      A   
ATOM    593  HN  THR A  62     -24.178  10.011 -20.473  1.00 10.00      A   
ATOM    594  CA  THR A  62     -25.944   9.437 -21.467  1.00 10.00      A   
ATOM    595  CB  THR A  62     -26.667  10.644 -20.849  1.00 10.00      A   
ATOM    596  OG1 THR A  62     -25.712  11.462 -20.156  1.00 10.00      A   
ATOM    597  HG1 THR A  62     -26.116  12.310 -19.937  1.00 10.00      A   
ATOM    598  CG2 THR A  62     -27.731  10.173 -19.871  1.00 10.00      A   
ATOM    599  C   THR A  62     -25.775   9.661 -22.967  1.00 10.00      A   
ATOM    600  O   THR A  62     -25.104  10.601 -23.393  1.00 10.00      A   
ATOM    601  N   GLU A  63     -26.379   8.793 -23.763  1.00 10.00      A   
ATOM    602  HN  GLU A  63     -26.904   8.061 -23.366  1.00 10.00      A   
ATOM    603  CA  GLU A  63     -26.297   8.901 -25.209  1.00 10.00      A   
ATOM    604  CB  GLU A  63     -25.698   7.625 -25.806  1.00 10.00      A   
ATOM    605  CG  GLU A  63     -25.317   7.737 -27.275  1.00 10.00      A   
ATOM    606  CD  GLU A  63     -23.819   7.832 -27.493  1.00 10.00      A   
ATOM    607  OE1 GLU A  63     -23.345   7.422 -28.576  1.00 10.00      A   
ATOM    608  OE2 GLU A  63     -23.104   8.312 -26.585  1.00 10.00      A   
ATOM    609  C   GLU A  63     -27.682   9.165 -25.790  1.00 10.00      A   
ATOM    610  O   GLU A  63     -28.680   8.629 -25.305  1.00 10.00      A   
ATOM    611  N   GLY A  64     -27.745   9.997 -26.811  1.00 10.00      A   
ATOM    612  HN  GLY A  64     -26.918  10.402 -27.154  1.00 10.00      A   
ATOM    613  CA  GLY A  64     -29.012  10.312 -27.430  1.00 10.00      A   
ATOM    614  C   GLY A  64     -28.996  10.013 -28.910  1.00 10.00      A   
ATOM    615  O   GLY A  64     -27.934  10.011 -29.534  1.00 10.00      A   
ATOM    616  N   GLN A  65     -30.167   9.754 -29.473  1.00 10.00      A   
ATOM    617  HN  GLN A  65     -30.980   9.767 -28.916  1.00 10.00      A   
ATOM    618  CA  GLN A  65     -30.290   9.448 -30.890  1.00 10.00      A   
ATOM    619  CB  GLN A  65     -30.262   7.934 -31.113  1.00 10.00      A   
ATOM    620  CG  GLN A  65     -31.155   7.153 -30.164  1.00 10.00      A   
ATOM    621  CD  GLN A  65     -30.533   5.841 -29.736  1.00 10.00      A   
ATOM    622  OE1 GLN A  65     -29.310   5.699 -29.714  1.00 10.00      A   
ATOM    623  NE2 GLN A  65     -31.365   4.882 -29.369  1.00 10.00      A   
ATOM    624 HE21 GLN A  65     -32.338   5.072 -29.389  1.00 10.00      A   
ATOM    625 HE22 GLN A  65     -30.987   4.020 -29.102  1.00 10.00      A   
ATOM    626  C   GLN A  65     -31.572  10.045 -31.460  1.00 10.00      A   
ATOM    627  O   GLN A  65     -32.401  10.576 -30.713  1.00 10.00      A   
ATOM    628  N   LEU A  66     -31.719   9.965 -32.783  1.00 10.00      A   
ATOM    629  HN  LEU A  66     -31.004   9.546 -33.313  1.00 10.00      A   
ATOM    630  CA  LEU A  66     -32.897  10.486 -33.481  1.00 10.00      A   
ATOM    631  CB  LEU A  66     -34.177   9.774 -33.025  1.00 10.00      A   
ATOM    632  CG  LEU A  66     -34.274   8.284 -33.367  1.00 10.00      A   
ATOM    633  CD1 LEU A  66     -35.444   7.640 -32.644  1.00 10.00      A   
ATOM    634  CD2 LEU A  66     -34.406   8.090 -34.868  1.00 10.00      A   
ATOM    635  C   LEU A  66     -33.029  12.002 -33.334  1.00 10.00      A   
ATOM    636  O   LEU A  66     -32.104  12.677 -32.868  1.00 10.00      A   
ATOM    637  N   LYS A  68     -30.809  15.246 -30.720  1.00 10.00      A   
ATOM    638  HN  LYS A  68     -30.996  16.093 -30.252  1.00 10.00      A   
ATOM    639  CA  LYS A  68     -31.013  13.989 -30.012  1.00 10.00      A   
ATOM    640  CB  LYS A  68     -29.829  13.709 -29.081  1.00 10.00      A   
ATOM    641  CG  LYS A  68     -28.521  13.448 -29.815  1.00 10.00      A   
ATOM    642  CD  LYS A  68     -27.333  13.440 -28.865  1.00 10.00      A   
ATOM    643  CE  LYS A  68     -26.090  12.872 -29.535  1.00 10.00      A   
ATOM    644  NZ  LYS A  68     -25.693  13.655 -30.736  1.00 10.00      A   
ATOM    645  HZ1 LYS A  68     -25.652  14.668 -30.504  1.00 10.00      A   
ATOM    646  HZ2 LYS A  68     -26.384  13.516 -31.501  1.00 10.00      A   
ATOM    647  HZ3 LYS A  68     -24.757  13.348 -31.072  1.00 10.00      A   
ATOM    648  C   LYS A  68     -32.324  14.017 -29.228  1.00 10.00      A   
ATOM    649  O   LYS A  68     -32.468  14.763 -28.259  1.00 10.00      A   
ATOM    650  N   LYS A  69     -33.284  13.212 -29.662  1.00 10.00      A   
ATOM    651  HN  LYS A  69     -33.111  12.634 -30.437  1.00 10.00      A   
ATOM    652  CA  LYS A  69     -34.583  13.155 -29.007  1.00 10.00      A   
ATOM    653  CB  LYS A  69     -35.712  13.141 -30.041  1.00 10.00      A   
ATOM    654  CG  LYS A  69     -35.947  14.478 -30.723  1.00 10.00      A   
ATOM    655  CD  LYS A  69     -37.171  14.432 -31.621  1.00 10.00      A   
ATOM    656  CE  LYS A  69     -37.607  15.827 -32.037  1.00 10.00      A   
ATOM    657  NZ  LYS A  69     -38.846  15.792 -32.855  1.00 10.00      A   
ATOM    658  HZ1 LYS A  69     -38.649  15.381 -33.790  1.00 10.00      A   
ATOM    659  HZ2 LYS A  69     -39.223  16.752 -32.982  1.00 10.00      A   
ATOM    660  HZ3 LYS A  69     -39.569  15.211 -32.382  1.00 10.00      A   
ATOM    661  C   LYS A  69     -34.690  11.938 -28.097  1.00 10.00      A   
ATOM    662  O   LYS A  69     -35.110  12.050 -26.947  1.00 10.00      A   
ATOM    663  N   GLU A  70     -34.298  10.784 -28.614  1.00 10.00      A   
ATOM    664  HN  GLU A  70     -33.936  10.765 -29.527  1.00 10.00      A   
ATOM    665  CA  GLU A  70     -34.356   9.545 -27.853  1.00 10.00      A   
ATOM    666  CB  GLU A  70     -34.558   8.352 -28.800  1.00 10.00      A   
ATOM    667  CG  GLU A  70     -34.751   7.012 -28.103  1.00 10.00      A   
ATOM    668  CD  GLU A  70     -34.995   5.879 -29.080  1.00 10.00      A   
ATOM    669  OE1 GLU A  70     -34.013   5.245 -29.529  1.00 10.00      A   
ATOM    670  OE2 GLU A  70     -36.171   5.613 -29.408  1.00 10.00      A   
ATOM    671  C   GLU A  70     -33.078   9.378 -27.037  1.00 10.00      A   
ATOM    672  O   GLU A  70     -32.020   9.063 -27.579  1.00 10.00      A   
ATOM    673  N   TRP A  71     -33.170   9.615 -25.739  1.00 10.00      A   
ATOM    674  HN  TRP A  71     -34.037   9.875 -25.354  1.00 10.00      A   
ATOM    675  CA  TRP A  71     -32.009   9.499 -24.872  1.00 10.00      A   
ATOM    676  CB  TRP A  71     -31.934  10.676 -23.901  1.00 10.00      A   
ATOM    677  CG  TRP A  71     -31.392  11.923 -24.528  1.00 10.00      A   
ATOM    678  CD1 TRP A  71     -32.063  12.790 -25.340  1.00 10.00      A   
ATOM    679  CD2 TRP A  71     -30.063  12.442 -24.397  1.00 10.00      A   
ATOM    680  NE1 TRP A  71     -31.232  13.811 -25.727  1.00 10.00      A   
ATOM    681  HE1 TRP A  71     -31.486  14.557 -26.316  1.00 10.00      A   
ATOM    682  CE2 TRP A  71     -30.000  13.624 -25.159  1.00 10.00      A   
ATOM    683  CE3 TRP A  71     -28.921  12.024 -23.709  1.00 10.00      A   
ATOM    684  CZ2 TRP A  71     -28.840  14.391 -25.253  1.00 10.00      A   
ATOM    685  CZ3 TRP A  71     -27.773  12.785 -23.803  1.00 10.00      A   
ATOM    686  CH2 TRP A  71     -27.741  13.956 -24.567  1.00 10.00      A   
ATOM    687  C   TRP A  71     -31.998   8.178 -24.118  1.00 10.00      A   
ATOM    688  O   TRP A  71     -33.046   7.637 -23.767  1.00 10.00      A   
ATOM    689  N   HIS A  72     -30.804   7.662 -23.875  1.00 10.00      A   
ATOM    690  HN  HIS A  72     -30.002   8.146 -24.185  1.00 10.00      A   
ATOM    691  CA  HIS A  72     -30.635   6.407 -23.159  1.00 10.00      A   
ATOM    692  CB  HIS A  72     -30.679   5.204 -24.115  1.00 10.00      A   
ATOM    693  CG  HIS A  72     -29.660   5.227 -25.220  1.00 10.00      A   
ATOM    694  ND1 HIS A  72     -28.514   4.457 -25.214  1.00 10.00      A   
ATOM    695  HD1 HIS A  72     -28.246   3.812 -24.503  1.00 10.00      A   
ATOM    696  CD2 HIS A  72     -29.630   5.924 -26.380  1.00 10.00      A   
ATOM    697  CE1 HIS A  72     -27.830   4.681 -26.321  1.00 10.00      A   
ATOM    698  NE2 HIS A  72     -28.485   5.563 -27.043  1.00 10.00      A   
ATOM    699  HE2 HIS A  72     -28.207   5.895 -27.927  1.00 10.00      A   
ATOM    700  C   HIS A  72     -29.331   6.419 -22.376  1.00 10.00      A   
ATOM    701  O   HIS A  72     -28.325   6.951 -22.846  1.00 10.00      A   
ATOM    702  N   THR A  73     -29.352   5.849 -21.185  1.00 10.00      A   
ATOM    703  HN  THR A  73     -30.180   5.427 -20.867  1.00 10.00      A   
ATOM    704  CA  THR A  73     -28.164   5.803 -20.351  1.00 10.00      A   
ATOM    705  CB  THR A  73     -28.520   5.907 -18.855  1.00 10.00      A   
ATOM    706  OG1 THR A  73     -29.498   6.943 -18.675  1.00 10.00      A   
ATOM    707  HG1 THR A  73     -30.331   6.680 -19.084  1.00 10.00      A   
ATOM    708  CG2 THR A  73     -27.281   6.253 -18.039  1.00 10.00      A   
ATOM    709  C   THR A  73     -27.393   4.519 -20.628  1.00 10.00      A   
ATOM    710  O   THR A  73     -27.878   3.420 -20.364  1.00 10.00      A   
ATOM    711  N   HIS A  74     -26.200   4.665 -21.178  1.00 10.00      A   
ATOM    712  HN  HIS A  74     -25.858   5.570 -21.345  1.00 10.00      A   
ATOM    713  CA  HIS A  74     -25.374   3.524 -21.524  1.00 10.00      A   
ATOM    714  CB  HIS A  74     -24.665   3.784 -22.859  1.00 10.00      A   
ATOM    715  CG  HIS A  74     -23.800   2.658 -23.334  1.00 10.00      A   
ATOM    716  ND1 HIS A  74     -24.302   1.530 -23.942  1.00 10.00      A   
ATOM    717  HD1 HIS A  74     -25.261   1.355 -24.144  1.00 10.00      A   
ATOM    718  CD2 HIS A  74     -22.459   2.489 -23.281  1.00 10.00      A   
ATOM    719  CE1 HIS A  74     -23.313   0.718 -24.243  1.00 10.00      A   
ATOM    720  NE2 HIS A  74     -22.184   1.275 -23.854  1.00 10.00      A   
ATOM    721  HE2 HIS A  74     -21.289   0.883 -23.964  1.00 10.00      A   
ATOM    722  C   HIS A  74     -24.353   3.209 -20.435  1.00 10.00      A   
ATOM    723  O   HIS A  74     -23.506   4.041 -20.101  1.00 10.00      A   
ATOM    724  N   ILE A  75     -24.441   2.004 -19.889  1.00 10.00      A   
ATOM    725  HN  ILE A  75     -25.155   1.394 -20.187  1.00 10.00      A   
ATOM    726  CA  ILE A  75     -23.507   1.558 -18.863  1.00 10.00      A   
ATOM    727  CB  ILE A  75     -24.038   0.320 -18.108  1.00 10.00      A   
ATOM    728  CG1 ILE A  75     -25.452   0.582 -17.579  1.00 10.00      A   
ATOM    729  CG2 ILE A  75     -23.101  -0.048 -16.964  1.00 10.00      A   
ATOM    730  CD1 ILE A  75     -26.112  -0.626 -16.947  1.00 10.00      A   
ATOM    731  C   ILE A  75     -22.180   1.208 -19.529  1.00 10.00      A   
ATOM    732  O   ILE A  75     -22.160   0.515 -20.547  1.00 10.00      A   
ATOM    733  N   THR A  76     -21.082   1.699 -18.976  1.00 10.00      A   
ATOM    734  HN  THR A  76     -21.150   2.247 -18.161  1.00 10.00      A   
ATOM    735  CA  THR A  76     -19.773   1.437 -19.549  1.00 10.00      A   
ATOM    736  CB  THR A  76     -18.997   2.749 -19.766  1.00 10.00      A   
ATOM    737  OG1 THR A  76     -19.929   3.778 -20.133  1.00 10.00      A   
ATOM    738  HG1 THR A  76     -20.823   3.431 -20.070  1.00 10.00      A   
ATOM    739  CG2 THR A  76     -17.975   2.581 -20.880  1.00 10.00      A   
ATOM    740  C   THR A  76     -18.954   0.473 -18.689  1.00 10.00      A   
ATOM    741  O   THR A  76     -18.593  -0.615 -19.139  1.00 10.00      A   
ATOM    742  N   ALA A  77     -18.690   0.857 -17.447  1.00 10.00      A   
ATOM    743  HN  ALA A  77     -19.048   1.712 -17.117  1.00 10.00      A   
ATOM    744  CA  ALA A  77     -17.898   0.023 -16.552  1.00 10.00      A   
ATOM    745  CB  ALA A  77     -16.499   0.597 -16.380  1.00 10.00      A   
ATOM    746  C   ALA A  77     -18.573  -0.154 -15.198  1.00 10.00      A   
ATOM    747  O   ALA A  77     -19.143   0.787 -14.644  1.00 10.00      A   
ATOM    748  N   VAL A  78     -18.509  -1.374 -14.684  1.00 10.00      A   
ATOM    749  HN  VAL A  78     -18.055  -2.075 -15.193  1.00 10.00      A   
ATOM    750  CA  VAL A  78     -19.088  -1.713 -13.392  1.00 10.00      A   
ATOM    751  CB  VAL A  78     -20.631  -1.876 -13.461  1.00 10.00      A   
ATOM    752  CG1 VAL A  78     -21.053  -2.742 -14.640  1.00 10.00      A   
ATOM    753  CG2 VAL A  78     -21.192  -2.418 -12.152  1.00 10.00      A   
ATOM    754  C   VAL A  78     -18.422  -2.974 -12.839  1.00 10.00      A   
ATOM    755  O   VAL A  78     -18.778  -4.102 -13.198  1.00 10.00      A   
ATOM    756  N   THR A  79     -17.426  -2.779 -11.990  1.00 10.00      A   
ATOM    757  HN  THR A  79     -17.168  -1.863 -11.751  1.00 10.00      A   
ATOM    758  CA  THR A  79     -16.699  -3.895 -11.404  1.00 10.00      A   
ATOM    759  CB  THR A  79     -15.371  -4.134 -12.150  1.00 10.00      A   
ATOM    760  OG1 THR A  79     -14.878  -2.887 -12.665  1.00 10.00      A   
ATOM    761  HG1 THR A  79     -13.943  -2.804 -12.449  1.00 10.00      A   
ATOM    762  CG2 THR A  79     -15.569  -5.110 -13.301  1.00 10.00      A   
ATOM    763  C   THR A  79     -16.429  -3.669  -9.916  1.00 10.00      A   
ATOM    764  O   THR A  79     -16.100  -2.557  -9.493  1.00 10.00      A   
ATOM    765  N   VAL A  80     -16.588  -4.729  -9.125  1.00 10.00      A   
ATOM    766  HN  VAL A  80     -16.855  -5.586  -9.523  1.00 10.00      A   
ATOM    767  CA  VAL A  80     -16.373  -4.659  -7.684  1.00 10.00      A   
ATOM    768  CB  VAL A  80     -17.682  -4.959  -6.910  1.00 10.00      A   
ATOM    769  CG1 VAL A  80     -17.556  -4.592  -5.440  1.00 10.00      A   
ATOM    770  CG2 VAL A  80     -18.862  -4.230  -7.536  1.00 10.00      A   
ATOM    771  C   VAL A  80     -15.286  -5.653  -7.264  1.00 10.00      A   
ATOM    772  O   VAL A  80     -15.051  -6.652  -7.949  1.00 10.00      A   
ATOM    773  N   LEU A  81     -14.620  -5.364  -6.151  1.00 10.00      A   
ATOM    774  HN  LEU A  81     -14.845  -4.538  -5.665  1.00 10.00      A   
ATOM    775  CA  LEU A  81     -13.558  -6.220  -5.631  1.00 10.00      A   
ATOM    776  CB  LEU A  81     -12.892  -5.558  -4.419  1.00 10.00      A   
ATOM    777  CG  LEU A  81     -11.535  -6.123  -3.995  1.00 10.00      A   
ATOM    778  CD1 LEU A  81     -10.478  -5.818  -5.043  1.00 10.00      A   
ATOM    779  CD2 LEU A  81     -11.124  -5.573  -2.639  1.00 10.00      A   
ATOM    780  C   LEU A  81     -14.087  -7.607  -5.253  1.00 10.00      A   
ATOM    781  O   LEU A  81     -15.273  -7.771  -4.968  1.00 10.00      A   
ATOM    782  N   ASP A  82     -13.194  -8.594  -5.251  1.00 10.00      A   
ATOM    783  HN  ASP A  82     -12.265  -8.385  -5.490  1.00 10.00      A   
ATOM    784  CA  ASP A  82     -13.539  -9.982  -4.923  1.00 10.00      A   
ATOM    785  CB  ASP A  82     -12.290 -10.872  -4.939  1.00 10.00      A   
ATOM    786  CG  ASP A  82     -11.719 -11.100  -6.324  1.00 10.00      A   
ATOM    787  OD1 ASP A  82     -10.728 -10.421  -6.681  1.00 10.00      A   
ATOM    788  OD2 ASP A  82     -12.241 -11.969  -7.058  1.00 10.00      A   
ATOM    789  C   ASP A  82     -14.212 -10.106  -3.561  1.00 10.00      A   
ATOM    790  O   ASP A  82     -15.296 -10.677  -3.439  1.00 10.00      A   
ATOM    791  N   GLN A  83     -13.576  -9.553  -2.539  1.00 10.00      A   
ATOM    792  HN  GLN A  83     -12.723  -9.093  -2.700  1.00 10.00      A   
ATOM    793  CA  GLN A  83     -14.097  -9.626  -1.176  1.00 10.00      A   
ATOM    794  CB  GLN A  83     -12.989  -9.318  -0.163  1.00 10.00      A   
ATOM    795  CG  GLN A  83     -13.303  -9.729   1.270  1.00 10.00      A   
ATOM    796  CD  GLN A  83     -13.763 -11.171   1.394  1.00 10.00      A   
ATOM    797  OE1 GLN A  83     -13.388 -12.029   0.595  1.00 10.00      A   
ATOM    798  NE2 GLN A  83     -14.579 -11.447   2.400  1.00 10.00      A   
ATOM    799 HE21 GLN A  83     -14.839 -10.714   2.999  1.00 10.00      A   
ATOM    800 HE22 GLN A  83     -14.883 -12.372   2.509  1.00 10.00      A   
ATOM    801  C   GLN A  83     -15.309  -8.715  -0.957  1.00 10.00      A   
ATOM    802  O   GLN A  83     -15.889  -8.693   0.127  1.00 10.00      A   
ATOM    803  N   TYR A  84     -15.706  -7.976  -1.987  1.00 10.00      A   
ATOM    804  HN  TYR A  84     -15.232  -8.043  -2.843  1.00 10.00      A   
ATOM    805  CA  TYR A  84     -16.846  -7.077  -1.869  1.00 10.00      A   
ATOM    806  CB  TYR A  84     -16.416  -5.618  -2.032  1.00 10.00      A   
ATOM    807  CG  TYR A  84     -15.537  -5.108  -0.908  1.00 10.00      A   
ATOM    808  CD1 TYR A  84     -14.225  -4.723  -1.147  1.00 10.00      A   
ATOM    809  CD2 TYR A  84     -16.021  -5.012   0.393  1.00 10.00      A   
ATOM    810  CE1 TYR A  84     -13.420  -4.257  -0.128  1.00 10.00      A   
ATOM    811  CE2 TYR A  84     -15.219  -4.546   1.420  1.00 10.00      A   
ATOM    812  CZ  TYR A  84     -13.920  -4.170   1.152  1.00 10.00      A   
ATOM    813  OH  TYR A  84     -13.115  -3.704   2.165  1.00 10.00      A   
ATOM    814  HH  TYR A  84     -12.649  -2.916   1.866  1.00 10.00      A   
ATOM    815  C   TYR A  84     -17.954  -7.434  -2.854  1.00 10.00      A   
ATOM    816  O   TYR A  84     -18.854  -6.636  -3.109  1.00 10.00      A   
ATOM    817  N   ARG A  85     -17.894  -8.635  -3.409  1.00 10.00      A   
ATOM    818  HN  ARG A  85     -17.159  -9.238  -3.173  1.00 10.00      A   
ATOM    819  CA  ARG A  85     -18.910  -9.082  -4.350  1.00 10.00      A   
ATOM    820  CB  ARG A  85     -18.305  -9.453  -5.708  1.00 10.00      A   
ATOM    821  CG  ARG A  85     -17.380 -10.656  -5.687  1.00 10.00      A   
ATOM    822  CD  ARG A  85     -16.826 -10.945  -7.070  1.00 10.00      A   
ATOM    823  NE  ARG A  85     -15.846  -9.948  -7.496  1.00 10.00      A   
ATOM    824  HE  ARG A  85     -15.881  -9.067  -7.063  1.00 10.00      A   
ATOM    825  CZ  ARG A  85     -14.928 -10.168  -8.437  1.00 10.00      A   
ATOM    826  NH1 ARG A  85     -14.862 -11.348  -9.041  1.00 10.00      A   
ATOM    827 HH11 ARG A  85     -14.144 -11.524  -9.778  1.00 10.00      A   
ATOM    828 HH12 ARG A  85     -15.534 -12.103  -8.785  1.00 10.00      A   
ATOM    829  NH2 ARG A  85     -14.081  -9.204  -8.773  1.00 10.00      A   
ATOM    830 HH21 ARG A  85     -13.351  -9.372  -9.514  1.00 10.00      A   
ATOM    831 HH22 ARG A  85     -14.139  -8.272  -8.310  1.00 10.00      A   
ATOM    832  C   ARG A  85     -19.710 -10.239  -3.762  1.00 10.00      A   
ATOM    833  O   ARG A  85     -19.401 -10.717  -2.667  1.00 10.00      A   
ATOM    834  N   ARG A  86     -20.735 -10.678  -4.492  1.00 10.00      A   
ATOM    835  HN  ARG A  86     -20.915 -10.251  -5.358  1.00 10.00      A   
ATOM    836  CA  ARG A  86     -21.605 -11.773  -4.056  1.00 10.00      A   
ATOM    837  CB  ARG A  86     -20.818 -13.075  -3.852  1.00 10.00      A   
ATOM    838  CG  ARG A  86     -20.420 -13.757  -5.152  1.00 10.00      A   
ATOM    839  CD  ARG A  86     -18.959 -14.178  -5.148  1.00 10.00      A   
ATOM    840  NE  ARG A  86     -18.692 -15.291  -4.234  1.00 10.00      A   
ATOM    841  HE  ARG A  86     -19.468 -15.751  -3.842  1.00 10.00      A   
ATOM    842  CZ  ARG A  86     -17.466 -15.709  -3.910  1.00 10.00      A   
ATOM    843  NH1 ARG A  86     -16.398 -15.107  -4.424  1.00 10.00      A   
ATOM    844 HH11 ARG A  86     -16.512 -14.307  -5.082  1.00 10.00      A   
ATOM    845 HH12 ARG A  86     -15.439 -15.429  -4.170  1.00 10.00      A   
ATOM    846  NH2 ARG A  86     -17.313 -16.736  -3.078  1.00 10.00      A   
ATOM    847 HH21 ARG A  86     -18.150 -17.217  -2.680  1.00 10.00      A   
ATOM    848 HH22 ARG A  86     -16.358 -17.069  -2.819  1.00 10.00      A   
ATOM    849  C   ARG A  86     -22.405 -11.391  -2.807  1.00 10.00      A   
ATOM    850  O   ARG A  86     -22.884 -12.251  -2.068  1.00 10.00      A   
ATOM    851  N   ILE A  87     -22.556 -10.089  -2.588  1.00 10.00      A   
ATOM    852  HN  ILE A  87     -22.157  -9.450  -3.217  1.00 10.00      A   
ATOM    853  CA  ILE A  87     -23.297  -9.585  -1.436  1.00 10.00      A   
ATOM    854  CB  ILE A  87     -22.387  -8.832  -0.441  1.00 10.00      A   
ATOM    855  CG1 ILE A  87     -21.623  -7.710  -1.150  1.00 10.00      A   
ATOM    856  CG2 ILE A  87     -21.424  -9.799   0.237  1.00 10.00      A   
ATOM    857  CD1 ILE A  87     -20.834  -6.819  -0.214  1.00 10.00      A   
ATOM    858  C   ILE A  87     -24.440  -8.675  -1.875  1.00 10.00      A   
ATOM    859  O   ILE A  87     -25.114  -8.062  -1.049  1.00 10.00      A   
ATOM    860  N   GLY A  88     -24.645  -8.591  -3.183  1.00 10.00      A   
ATOM    861  HN  GLY A  88     -24.069  -9.100  -3.790  1.00 10.00      A   
ATOM    862  CA  GLY A  88     -25.707  -7.762  -3.723  1.00 10.00      A   
ATOM    863  C   GLY A  88     -25.248  -6.346  -4.007  1.00 10.00      A   
ATOM    864  O   GLY A  88     -26.046  -5.493  -4.405  1.00 10.00      A   
ATOM    865  N   LEU A  89     -23.956  -6.101  -3.826  1.00 10.00      A   
ATOM    866  HN  LEU A  89     -23.371  -6.831  -3.536  1.00 10.00      A   
ATOM    867  CA  LEU A  89     -23.387  -4.778  -4.053  1.00 10.00      A   
ATOM    868  CB  LEU A  89     -21.936  -4.718  -3.567  1.00 10.00      A   
ATOM    869  CG  LEU A  89     -21.548  -3.468  -2.772  1.00 10.00      A   
ATOM    870  CD1 LEU A  89     -22.347  -3.393  -1.480  1.00 10.00      A   
ATOM    871  CD2 LEU A  89     -20.055  -3.457  -2.478  1.00 10.00      A   
ATOM    872  C   LEU A  89     -23.470  -4.386  -5.526  1.00 10.00      A   
ATOM    873  O   LEU A  89     -23.873  -3.271  -5.859  1.00 10.00      A   
ATOM    874  N   ALA A  90     -23.101  -5.316  -6.402  1.00 10.00      A   
ATOM    875  HN  ALA A  90     -22.793  -6.186  -6.072  1.00 10.00      A   
ATOM    876  CA  ALA A  90     -23.135  -5.075  -7.841  1.00 10.00      A   
ATOM    877  CB  ALA A  90     -22.596  -6.280  -8.597  1.00 10.00      A   
ATOM    878  C   ALA A  90     -24.551  -4.753  -8.301  1.00 10.00      A   
ATOM    879  O   ALA A  90     -24.758  -3.914  -9.177  1.00 10.00      A   
ATOM    880  N   SER A  91     -25.521  -5.412  -7.687  1.00 10.00      A   
ATOM    881  HN  SER A  91     -25.292  -6.057  -6.987  1.00 10.00      A   
ATOM    882  CA  SER A  91     -26.917  -5.207  -8.023  1.00 10.00      A   
ATOM    883  CB  SER A  91     -27.770  -6.268  -7.329  1.00 10.00      A   
ATOM    884  OG  SER A  91     -27.213  -7.562  -7.512  1.00 10.00      A   
ATOM    885  HG  SER A  91     -27.879  -8.140  -7.900  1.00 10.00      A   
ATOM    886  C   SER A  91     -27.379  -3.807  -7.620  1.00 10.00      A   
ATOM    887  O   SER A  91     -27.989  -3.090  -8.415  1.00 10.00      A   
ATOM    888  N   LYS A  92     -27.051  -3.412  -6.393  1.00 10.00      A   
ATOM    889  HN  LYS A  92     -26.534  -4.019  -5.816  1.00 10.00      A   
ATOM    890  CA  LYS A  92     -27.443  -2.104  -5.872  1.00 10.00      A   
ATOM    891  CB  LYS A  92     -27.204  -2.021  -4.365  1.00 10.00      A   
ATOM    892  CG  LYS A  92     -28.186  -2.842  -3.546  1.00 10.00      A   
ATOM    893  CD  LYS A  92     -27.984  -2.631  -2.057  1.00 10.00      A   
ATOM    894  CE  LYS A  92     -29.017  -3.404  -1.255  1.00 10.00      A   
ATOM    895  NZ  LYS A  92     -28.834  -3.215   0.208  1.00 10.00      A   
ATOM    896  HZ1 LYS A  92     -29.035  -2.229   0.469  1.00 10.00      A   
ATOM    897  HZ2 LYS A  92     -27.857  -3.436   0.478  1.00 10.00      A   
ATOM    898  HZ3 LYS A  92     -29.475  -3.840   0.737  1.00 10.00      A   
ATOM    899  C   LYS A  92     -26.755  -0.951  -6.600  1.00 10.00      A   
ATOM    900  O   LYS A  92     -27.241   0.181  -6.575  1.00 10.00      A   
ATOM    901  N   LEU A  93     -25.627  -1.239  -7.240  1.00 10.00      A   
ATOM    902  HN  LEU A  93     -25.273  -2.153  -7.198  1.00 10.00      A   
ATOM    903  CA  LEU A  93     -24.899  -0.220  -7.987  1.00 10.00      A   
ATOM    904  CB  LEU A  93     -23.540  -0.743  -8.458  1.00 10.00      A   
ATOM    905  CG  LEU A  93     -22.467  -0.919  -7.382  1.00 10.00      A   
ATOM    906  CD1 LEU A  93     -21.165  -1.401  -8.000  1.00 10.00      A   
ATOM    907  CD2 LEU A  93     -22.255   0.373  -6.607  1.00 10.00      A   
ATOM    908  C   LEU A  93     -25.722   0.251  -9.179  1.00 10.00      A   
ATOM    909  O   LEU A  93     -25.914   1.449  -9.382  1.00 10.00      A   
ATOM    910  N   CYS A  94     -26.221  -0.702  -9.957  1.00 10.00      A   
ATOM    911  HN  CYS A  94     -26.037  -1.644  -9.745  1.00 10.00      A   
ATOM    912  CA  CYS A  94     -27.033  -0.382 -11.121  1.00 10.00      A   
ATOM    913  CB  CYS A  94     -27.241  -1.620 -11.992  1.00 10.00      A   
ATOM    914  SG  CYS A  94     -25.705  -2.374 -12.574  1.00 10.00      A   
ATOM    915  HG  CYS A  94     -25.243  -1.633 -13.573  1.00 10.00      A   
ATOM    916  C   CYS A  94     -28.373   0.202 -10.690  1.00 10.00      A   
ATOM    917  O   CYS A  94     -28.933   1.060 -11.369  1.00 10.00      A   
ATOM    918  N   LEU A  95     -28.866  -0.253  -9.539  1.00 10.00      A   
ATOM    919  HN  LEU A  95     -28.364  -0.934  -9.041  1.00 10.00      A   
ATOM    920  CA  LEU A  95     -30.137   0.223  -9.005  1.00 10.00      A   
ATOM    921  CB  LEU A  95     -30.581  -0.630  -7.812  1.00 10.00      A   
ATOM    922  CG  LEU A  95     -30.988  -2.074  -8.125  1.00 10.00      A   
ATOM    923  CD1 LEU A  95     -31.366  -2.814  -6.853  1.00 10.00      A   
ATOM    924  CD2 LEU A  95     -32.132  -2.109  -9.129  1.00 10.00      A   
ATOM    925  C   LEU A  95     -30.049   1.692  -8.603  1.00 10.00      A   
ATOM    926  O   LEU A  95     -31.050   2.409  -8.614  1.00 10.00      A   
ATOM    927  N   GLU A  96     -28.848   2.138  -8.250  1.00 10.00      A   
ATOM    928  HN  GLU A  96     -28.089   1.519  -8.250  1.00 10.00      A   
ATOM    929  CA  GLU A  96     -28.638   3.523  -7.857  1.00 10.00      A   
ATOM    930  CB  GLU A  96     -27.305   3.694  -7.129  1.00 10.00      A   
ATOM    931  CG  GLU A  96     -27.317   4.801  -6.088  1.00 10.00      A   
ATOM    932  CD  GLU A  96     -28.277   4.511  -4.950  1.00 10.00      A   
ATOM    933  OE1 GLU A  96     -27.870   3.828  -3.987  1.00 10.00      A   
ATOM    934  OE2 GLU A  96     -29.441   4.967  -5.008  1.00 10.00      A   
ATOM    935  C   GLU A  96     -28.696   4.426  -9.082  1.00 10.00      A   
ATOM    936  O   GLU A  96     -29.126   5.577  -9.000  1.00 10.00      A   
ATOM    937  N   LEU A  97     -28.270   3.889 -10.222  1.00 10.00      A   
ATOM    938  HN  LEU A  97     -27.930   2.967 -10.218  1.00 10.00      A   
ATOM    939  CA  LEU A  97     -28.295   4.633 -11.474  1.00 10.00      A   
ATOM    940  CB  LEU A  97     -27.659   3.807 -12.598  1.00 10.00      A   
ATOM    941  CG  LEU A  97     -26.137   3.670 -12.568  1.00 10.00      A   
ATOM    942  CD1 LEU A  97     -25.696   2.501 -13.435  1.00 10.00      A   
ATOM    943  CD2 LEU A  97     -25.479   4.957 -13.037  1.00 10.00      A   
ATOM    944  C   LEU A  97     -29.738   4.956 -11.836  1.00 10.00      A   
ATOM    945  O   LEU A  97     -30.055   6.059 -12.276  1.00 10.00      A   
ATOM    946  N   GLU A  98     -30.611   3.988 -11.583  1.00 10.00      A   
ATOM    947  HN  GLU A  98     -30.285   3.151 -11.191  1.00 10.00      A   
ATOM    948  CA  GLU A  98     -32.034   4.118 -11.867  1.00 10.00      A   
ATOM    949  CB  GLU A  98     -32.712   2.748 -11.763  1.00 10.00      A   
ATOM    950  CG  GLU A  98     -32.048   1.651 -12.586  1.00 10.00      A   
ATOM    951  CD  GLU A  98     -32.756   0.316 -12.465  1.00 10.00      A   
ATOM    952  OE1 GLU A  98     -32.221  -0.696 -12.972  1.00 10.00      A   
ATOM    953  OE2 GLU A  98     -33.855   0.270 -11.868  1.00 10.00      A   
ATOM    954  C   GLU A  98     -32.709   5.117 -10.923  1.00 10.00      A   
ATOM    955  O   GLU A  98     -33.895   5.412 -11.065  1.00 10.00      A   
ATOM    956  N   ASN A  99     -31.945   5.631  -9.965  1.00 10.00      A   
ATOM    957  HN  ASN A  99     -31.008   5.348  -9.902  1.00 10.00      A   
ATOM    958  CA  ASN A  99     -32.456   6.600  -9.000  1.00 10.00      A   
ATOM    959  CB  ASN A  99     -31.951   6.278  -7.589  1.00 10.00      A   
ATOM    960  CG  ASN A  99     -32.651   5.090  -6.953  1.00 10.00      A   
ATOM    961  OD1 ASN A  99     -33.828   4.829  -7.212  1.00 10.00      A   
ATOM    962  ND2 ASN A  99     -31.935   4.368  -6.104  1.00 10.00      A   
ATOM    963 HD21 ASN A  99     -31.000   4.640  -5.928  1.00 10.00      A   
ATOM    964 HD22 ASN A  99     -32.357   3.588  -5.693  1.00 10.00      A   
ATOM    965  C   ASN A  99     -32.031   8.016  -9.373  1.00 10.00      A   
ATOM    966  O   ASN A  99     -32.607   8.997  -8.894  1.00 10.00      A   
ATOM    967  N   LEU A 100     -31.024   8.127 -10.231  1.00 10.00      A   
ATOM    968  HN  LEU A 100     -30.613   7.313 -10.600  1.00 10.00      A   
ATOM    969  CA  LEU A 100     -30.520   9.432 -10.650  1.00 10.00      A   
ATOM    970  CB  LEU A 100     -29.126   9.296 -11.268  1.00 10.00      A   
ATOM    971  CG  LEU A 100     -28.039   8.710 -10.363  1.00 10.00      A   
ATOM    972  CD1 LEU A 100     -26.751   8.491 -11.143  1.00 10.00      A   
ATOM    973  CD2 LEU A 100     -27.791   9.612  -9.164  1.00 10.00      A   
ATOM    974  C   LEU A 100     -31.475  10.094 -11.634  1.00 10.00      A   
ATOM    975  O   LEU A 100     -31.931   9.458 -12.582  1.00 10.00      A   
ATOM    976  N   THR A 101     -31.762  11.372 -11.414  1.00 10.00      A   
ATOM    977  HN  THR A 101     -31.348  11.831 -10.651  1.00 10.00      A   
ATOM    978  CA  THR A 101     -32.674  12.120 -12.273  1.00 10.00      A   
ATOM    979  CB  THR A 101     -32.900  13.543 -11.737  1.00 10.00      A   
ATOM    980  OG1 THR A 101     -32.124  13.729 -10.541  1.00 10.00      A   
ATOM    981  HG1 THR A 101     -31.227  14.004 -10.784  1.00 10.00      A   
ATOM    982  CG2 THR A 101     -34.371  13.763 -11.423  1.00 10.00      A   
ATOM    983  C   THR A 101     -32.164  12.185 -13.710  1.00 10.00      A   
ATOM    984  O   THR A 101     -32.946  12.106 -14.659  1.00 10.00      A   
ATOM    985  N   GLN A 102     -30.849  12.308 -13.860  1.00 10.00      A   
ATOM    986  HN  GLN A 102     -30.284  12.364 -13.063  1.00 10.00      A   
ATOM    987  CA  GLN A 102     -30.227  12.373 -15.179  1.00 10.00      A   
ATOM    988  CB  GLN A 102     -28.723  12.621 -15.054  1.00 10.00      A   
ATOM    989  CG  GLN A 102     -28.358  14.000 -14.532  1.00 10.00      A   
ATOM    990  CD  GLN A 102     -26.888  14.113 -14.192  1.00 10.00      A   
ATOM    991  OE1 GLN A 102     -26.259  13.142 -13.783  1.00 10.00      A   
ATOM    992  NE2 GLN A 102     -26.331  15.300 -14.362  1.00 10.00      A   
ATOM    993 HE21 GLN A 102     -26.894  16.035 -14.694  1.00 10.00      A   
ATOM    994 HE22 GLN A 102     -25.376  15.395 -14.161  1.00 10.00      A   
ATOM    995  C   GLN A 102     -30.480  11.086 -15.958  1.00 10.00      A   
ATOM    996  O   GLN A 102     -30.617  11.100 -17.180  1.00 10.00      A   
ATOM    997  N   VAL A 103     -30.542   9.977 -15.238  1.00 10.00      A   
ATOM    998  HN  VAL A 103     -30.422  10.032 -14.268  1.00 10.00      A   
ATOM    999  CA  VAL A 103     -30.792   8.679 -15.851  1.00 10.00      A   
ATOM   1000  CB  VAL A 103     -30.237   7.533 -14.981  1.00 10.00      A   
ATOM   1001  CG1 VAL A 103     -30.543   6.176 -15.597  1.00 10.00      A   
ATOM   1002  CG2 VAL A 103     -28.739   7.702 -14.774  1.00 10.00      A   
ATOM   1003  C   VAL A 103     -32.293   8.490 -16.061  1.00 10.00      A   
ATOM   1004  O   VAL A 103     -32.732   7.996 -17.100  1.00 10.00      A   
ATOM   1005  N   LYS A 104     -33.077   8.919 -15.075  1.00 10.00      A   
ATOM   1006  HN  LYS A 104     -32.662   9.302 -14.271  1.00 10.00      A   
ATOM   1007  CA  LYS A 104     -34.535   8.818 -15.138  1.00 10.00      A   
ATOM   1008  CB  LYS A 104     -35.167   9.262 -13.815  1.00 10.00      A   
ATOM   1009  CG  LYS A 104     -34.980   8.281 -12.670  1.00 10.00      A   
ATOM   1010  CD  LYS A 104     -35.749   8.718 -11.431  1.00 10.00      A   
ATOM   1011  CE  LYS A 104     -35.720   7.640 -10.360  1.00 10.00      A   
ATOM   1012  NZ  LYS A 104     -36.693   7.889  -9.264  1.00 10.00      A   
ATOM   1013  HZ1 LYS A 104     -36.318   8.596  -8.601  1.00 10.00      A   
ATOM   1014  HZ2 LYS A 104     -36.875   7.007  -8.742  1.00 10.00      A   
ATOM   1015  HZ3 LYS A 104     -37.593   8.237  -9.653  1.00 10.00      A   
ATOM   1016  C   LYS A 104     -35.095   9.658 -16.280  1.00 10.00      A   
ATOM   1017  O   LYS A 104     -36.232   9.461 -16.711  1.00 10.00      A   
ATOM   1018  N   ASP A 105     -34.291  10.596 -16.755  1.00 10.00      A   
ATOM   1019  HN  ASP A 105     -33.406  10.710 -16.350  1.00 10.00      A   
ATOM   1020  CA  ASP A 105     -34.684  11.473 -17.846  1.00 10.00      A   
ATOM   1021  CB  ASP A 105     -33.776  12.700 -17.904  1.00 10.00      A   
ATOM   1022  CG  ASP A 105     -34.408  13.925 -17.283  1.00 10.00      A   
ATOM   1023  OD1 ASP A 105     -35.656  14.004 -17.250  1.00 10.00      A   
ATOM   1024  OD2 ASP A 105     -33.662  14.820 -16.833  1.00 10.00      A   
ATOM   1025  C   ASP A 105     -34.646  10.751 -19.187  1.00 10.00      A   
ATOM   1026  O   ASP A 105     -35.328  11.146 -20.133  1.00 10.00      A   
ATOM   1027  N   THR A 106     -33.860   9.684 -19.264  1.00 10.00      A   
ATOM   1028  HN  THR A 106     -33.365   9.393 -18.469  1.00 10.00      A   
ATOM   1029  CA  THR A 106     -33.735   8.928 -20.502  1.00 10.00      A   
ATOM   1030  CB  THR A 106     -32.370   8.217 -20.611  1.00 10.00      A   
ATOM   1031  OG1 THR A 106     -32.234   7.225 -19.585  1.00 10.00      A   
ATOM   1032  HG1 THR A 106     -32.557   7.580 -18.745  1.00 10.00      A   
ATOM   1033  CG2 THR A 106     -31.233   9.222 -20.494  1.00 10.00      A   
ATOM   1034  C   THR A 106     -34.873   7.921 -20.665  1.00 10.00      A   
ATOM   1035  O   THR A 106     -35.578   7.599 -19.706  1.00 10.00      A   
ATOM   1036  N   LEU A 107     -35.053   7.434 -21.885  1.00 10.00      A   
ATOM   1037  HN  LEU A 107     -34.461   7.734 -22.614  1.00 10.00      A   
ATOM   1038  CA  LEU A 107     -36.103   6.474 -22.178  1.00 10.00      A   
ATOM   1039  CB  LEU A 107     -36.285   6.332 -23.693  1.00 10.00      A   
ATOM   1040  CG  LEU A 107     -37.455   5.464 -24.162  1.00 10.00      A   
ATOM   1041  CD1 LEU A 107     -38.786   6.091 -23.772  1.00 10.00      A   
ATOM   1042  CD2 LEU A 107     -37.386   5.246 -25.665  1.00 10.00      A   
ATOM   1043  C   LEU A 107     -35.809   5.116 -21.544  1.00 10.00      A   
ATOM   1044  O   LEU A 107     -36.698   4.490 -20.962  1.00 10.00      A   
ATOM   1045  N   PHE A 108     -34.560   4.674 -21.642  1.00 10.00      A   
ATOM   1046  HN  PHE A 108     -33.883   5.231 -22.078  1.00 10.00      A   
ATOM   1047  CA  PHE A 108     -34.170   3.384 -21.093  1.00 10.00      A   
ATOM   1048  CB  PHE A 108     -34.602   2.250 -22.036  1.00 10.00      A   
ATOM   1049  CG  PHE A 108     -33.981   2.303 -23.408  1.00 10.00      A   
ATOM   1050  CD1 PHE A 108     -32.775   1.669 -23.662  1.00 10.00      A   
ATOM   1051  CD2 PHE A 108     -34.607   2.979 -24.444  1.00 10.00      A   
ATOM   1052  CE1 PHE A 108     -32.205   1.707 -24.920  1.00 10.00      A   
ATOM   1053  CE2 PHE A 108     -34.041   3.022 -25.704  1.00 10.00      A   
ATOM   1054  CZ  PHE A 108     -32.839   2.385 -25.942  1.00 10.00      A   
ATOM   1055  C   PHE A 108     -32.668   3.310 -20.841  1.00 10.00      A   
ATOM   1056  O   PHE A 108     -31.912   4.195 -21.244  1.00 10.00      A   
ATOM   1057  N   ILE A 109     -32.253   2.248 -20.166  1.00 10.00      A   
ATOM   1058  HN  ILE A 109     -32.918   1.592 -19.859  1.00 10.00      A   
ATOM   1059  CA  ILE A 109     -30.847   2.012 -19.866  1.00 10.00      A   
ATOM   1060  CB  ILE A 109     -30.657   1.631 -18.381  1.00 10.00      A   
ATOM   1061  CG1 ILE A 109     -31.246   2.714 -17.472  1.00 10.00      A   
ATOM   1062  CG2 ILE A 109     -29.185   1.407 -18.061  1.00 10.00      A   
ATOM   1063  CD1 ILE A 109     -31.245   2.348 -16.005  1.00 10.00      A   
ATOM   1064  C   ILE A 109     -30.355   0.865 -20.740  1.00 10.00      A   
ATOM   1065  O   ILE A 109     -31.085  -0.104 -20.947  1.00 10.00      A   
ATOM   1066  N   ASP A 110     -29.140   0.973 -21.261  1.00 10.00      A   
ATOM   1067  HN  ASP A 110     -28.596   1.773 -21.067  1.00 10.00      A   
ATOM   1068  CA  ASP A 110     -28.594  -0.070 -22.120  1.00 10.00      A   
ATOM   1069  CB  ASP A 110     -28.711   0.326 -23.596  1.00 10.00      A   
ATOM   1070  CG  ASP A 110     -27.645   1.307 -24.038  1.00 10.00      A   
ATOM   1071  OD1 ASP A 110     -26.684   0.881 -24.714  1.00 10.00      A   
ATOM   1072  OD2 ASP A 110     -27.765   2.508 -23.723  1.00 10.00      A   
ATOM   1073  C   ASP A 110     -27.150  -0.415 -21.772  1.00 10.00      A   
ATOM   1074  O   ASP A 110     -26.408   0.406 -21.221  1.00 10.00      A   
ATOM   1075  N   LEU A 111     -26.764  -1.644 -22.090  1.00 10.00      A   
ATOM   1076  HN  LEU A 111     -27.417  -2.254 -22.508  1.00 10.00      A   
ATOM   1077  CA  LEU A 111     -25.416  -2.129 -21.838  1.00 10.00      A   
ATOM   1078  CB  LEU A 111     -25.252  -2.557 -20.374  1.00 10.00      A   
ATOM   1079  CG  LEU A 111     -26.039  -3.792 -19.923  1.00 10.00      A   
ATOM   1080  CD1 LEU A 111     -25.281  -4.529 -18.833  1.00 10.00      A   
ATOM   1081  CD2 LEU A 111     -27.425  -3.403 -19.431  1.00 10.00      A   
ATOM   1082  C   LEU A 111     -25.095  -3.292 -22.770  1.00 10.00      A   
ATOM   1083  O   LEU A 111     -25.998  -3.984 -23.246  1.00 10.00      A   
ATOM   1084  N   PHE A 112     -23.813  -3.503 -23.036  1.00 10.00      A   
ATOM   1085  HN  PHE A 112     -23.138  -2.925 -22.626  1.00 10.00      A   
ATOM   1086  CA  PHE A 112     -23.389  -4.579 -23.918  1.00 10.00      A   
ATOM   1087  CB  PHE A 112     -22.684  -4.022 -25.158  1.00 10.00      A   
ATOM   1088  CG  PHE A 112     -23.592  -3.295 -26.107  1.00 10.00      A   
ATOM   1089  CD1 PHE A 112     -23.437  -1.937 -26.332  1.00 10.00      A   
ATOM   1090  CD2 PHE A 112     -24.600  -3.969 -26.777  1.00 10.00      A   
ATOM   1091  CE1 PHE A 112     -24.266  -1.265 -27.207  1.00 10.00      A   
ATOM   1092  CE2 PHE A 112     -25.434  -3.303 -27.654  1.00 10.00      A   
ATOM   1093  CZ  PHE A 112     -25.266  -1.949 -27.869  1.00 10.00      A   
ATOM   1094  C   PHE A 112     -22.476  -5.562 -23.199  1.00 10.00      A   
ATOM   1095  O   PHE A 112     -21.377  -5.205 -22.765  1.00 10.00      A   
ATOM   1096  N   VAL A 113     -22.939  -6.797 -23.073  1.00 10.00      A   
ATOM   1097  HN  VAL A 113     -23.827  -7.014 -23.434  1.00 10.00      A   
ATOM   1098  CA  VAL A 113     -22.164  -7.847 -22.421  1.00 10.00      A   
ATOM   1099  CB  VAL A 113     -22.931  -8.494 -21.247  1.00 10.00      A   
ATOM   1100  CG1 VAL A 113     -23.070  -7.512 -20.095  1.00 10.00      A   
ATOM   1101  CG2 VAL A 113     -24.297  -8.999 -21.693  1.00 10.00      A   
ATOM   1102  C   VAL A 113     -21.796  -8.917 -23.439  1.00 10.00      A   
ATOM   1103  O   VAL A 113     -22.536  -9.141 -24.394  1.00 10.00      A   
ATOM   1104  N   LYS A 114     -20.657  -9.562 -23.252  1.00 10.00      A   
ATOM   1105  HN  LYS A 114     -20.102  -9.344 -22.471  1.00 10.00      A   
ATOM   1106  CA  LYS A 114     -20.217 -10.599 -24.177  1.00 10.00      A   
ATOM   1107  CB  LYS A 114     -18.736 -10.930 -23.969  1.00 10.00      A   
ATOM   1108  CG  LYS A 114     -17.798  -9.766 -24.249  1.00 10.00      A   
ATOM   1109  CD  LYS A 114     -17.907  -9.296 -25.692  1.00 10.00      A   
ATOM   1110  CE  LYS A 114     -16.868  -8.232 -26.007  1.00 10.00      A   
ATOM   1111  NZ  LYS A 114     -17.456  -6.868 -26.082  1.00 10.00      A   
ATOM   1112  HZ1 LYS A 114     -16.702  -6.164 -26.262  1.00 10.00      A   
ATOM   1113  HZ2 LYS A 114     -17.931  -6.629 -25.190  1.00 10.00      A   
ATOM   1114  HZ3 LYS A 114     -18.148  -6.817 -26.857  1.00 10.00      A   
ATOM   1115  C   LYS A 114     -21.077 -11.853 -24.046  1.00 10.00      A   
ATOM   1116  O   LYS A 114     -21.459 -12.239 -22.940  1.00 10.00      A   
ATOM   1117  N   VAL A 115     -21.378 -12.482 -25.179  1.00 10.00      A   
ATOM   1118  HN  VAL A 115     -21.037 -12.124 -26.028  1.00 10.00      A   
ATOM   1119  CA  VAL A 115     -22.205 -13.689 -25.201  1.00 10.00      A   
ATOM   1120  CB  VAL A 115     -22.489 -14.162 -26.647  1.00 10.00      A   
ATOM   1121  CG1 VAL A 115     -23.345 -15.419 -26.656  1.00 10.00      A   
ATOM   1122  CG2 VAL A 115     -23.163 -13.059 -27.449  1.00 10.00      A   
ATOM   1123  C   VAL A 115     -21.561 -14.825 -24.403  1.00 10.00      A   
ATOM   1124  O   VAL A 115     -22.254 -15.654 -23.809  1.00 10.00      A   
ATOM   1125  N   THR A 116     -20.235 -14.848 -24.379  1.00 10.00      A   
ATOM   1126  HN  THR A 116     -19.733 -14.161 -24.868  1.00 10.00      A   
ATOM   1127  CA  THR A 116     -19.496 -15.874 -23.658  1.00 10.00      A   
ATOM   1128  CB  THR A 116     -18.013 -15.847 -24.061  1.00 10.00      A   
ATOM   1129  OG1 THR A 116     -17.798 -14.767 -24.985  1.00 10.00      A   
ATOM   1130  HG1 THR A 116     -16.854 -14.574 -25.036  1.00 10.00      A   
ATOM   1131  CG2 THR A 116     -17.620 -17.162 -24.720  1.00 10.00      A   
ATOM   1132  C   THR A 116     -19.612 -15.693 -22.143  1.00 10.00      A   
ATOM   1133  O   THR A 116     -19.228 -16.573 -21.369  1.00 10.00      A   
ATOM   1134  N   ASN A 117     -20.146 -14.554 -21.724  1.00 10.00      A   
ATOM   1135  HN  ASN A 117     -20.455 -13.897 -22.387  1.00 10.00      A   
ATOM   1136  CA  ASN A 117     -20.308 -14.260 -20.307  1.00 10.00      A   
ATOM   1137  CB  ASN A 117     -19.913 -12.808 -20.009  1.00 10.00      A   
ATOM   1138  CG  ASN A 117     -20.038 -12.447 -18.538  1.00 10.00      A   
ATOM   1139  OD1 ASN A 117     -19.937 -13.309 -17.661  1.00 10.00      A   
ATOM   1140  ND2 ASN A 117     -20.249 -11.170 -18.256  1.00 10.00      A   
ATOM   1141 HD21 ASN A 117     -20.311 -10.533 -19.000  1.00 10.00      A   
ATOM   1142 HD22 ASN A 117     -20.337 -10.912 -17.313  1.00 10.00      A   
ATOM   1143  C   ASN A 117     -21.741 -14.534 -19.863  1.00 10.00      A   
ATOM   1144  O   ASN A 117     -22.576 -13.628 -19.810  1.00 10.00      A   
ATOM   1145  N   THR A 118     -22.025 -15.793 -19.560  1.00 10.00      A   
ATOM   1146  HN  THR A 118     -21.321 -16.475 -19.630  1.00 10.00      A   
ATOM   1147  CA  THR A 118     -23.352 -16.196 -19.124  1.00 10.00      A   
ATOM   1148  CB  THR A 118     -23.517 -17.723 -19.186  1.00 10.00      A   
ATOM   1149  OG1 THR A 118     -22.324 -18.303 -19.734  1.00 10.00      A   
ATOM   1150  HG1 THR A 118     -22.476 -18.539 -20.660  1.00 10.00      A   
ATOM   1151  CG2 THR A 118     -24.706 -18.098 -20.057  1.00 10.00      A   
ATOM   1152  C   THR A 118     -23.623 -15.721 -17.702  1.00 10.00      A   
ATOM   1153  O   THR A 118     -24.725 -15.267 -17.398  1.00 10.00      A   
ATOM   1154  N   LEU A 119     -22.607 -15.816 -16.845  1.00 10.00      A   
ATOM   1155  HN  LEU A 119     -21.755 -16.189 -17.160  1.00 10.00      A   
ATOM   1156  CA  LEU A 119     -22.725 -15.396 -15.450  1.00 10.00      A   
ATOM   1157  CB  LEU A 119     -21.391 -15.566 -14.720  1.00 10.00      A   
ATOM   1158  CG  LEU A 119     -21.379 -15.185 -13.236  1.00 10.00      A   
ATOM   1159  CD1 LEU A 119     -22.264 -16.117 -12.420  1.00 10.00      A   
ATOM   1160  CD2 LEU A 119     -19.958 -15.173 -12.696  1.00 10.00      A   
ATOM   1161  C   LEU A 119     -23.200 -13.949 -15.352  1.00 10.00      A   
ATOM   1162  O   LEU A 119     -24.098 -13.627 -14.571  1.00 10.00      A   
ATOM   1163  N   GLY A 120     -22.603 -13.086 -16.163  1.00 10.00      A   
ATOM   1164  HN  GLY A 120     -21.892 -13.401 -16.760  1.00 10.00      A   
ATOM   1165  CA  GLY A 120     -22.983 -11.689 -16.167  1.00 10.00      A   
ATOM   1166  C   GLY A 120     -24.406 -11.497 -16.642  1.00 10.00      A   
ATOM   1167  O   GLY A 120     -25.173 -10.749 -16.036  1.00 10.00      A   
ATOM   1168  N   ARG A 121     -24.763 -12.196 -17.714  1.00 10.00      A   
ATOM   1169  HN  ARG A 121     -24.108 -12.793 -18.134  1.00 10.00      A   
ATOM   1170  CA  ARG A 121     -26.104 -12.103 -18.279  1.00 10.00      A   
ATOM   1171  CB  ARG A 121     -26.223 -12.975 -19.531  1.00 10.00      A   
ATOM   1172  CG  ARG A 121     -27.497 -12.742 -20.328  1.00 10.00      A   
ATOM   1173  CD  ARG A 121     -28.331 -14.011 -20.440  1.00 10.00      A   
ATOM   1174  NE  ARG A 121     -27.726 -15.007 -21.330  1.00 10.00      A   
ATOM   1175  HE  ARG A 121     -26.806 -14.833 -21.640  1.00 10.00      A   
ATOM   1176  CZ  ARG A 121     -28.337 -16.127 -21.726  1.00 10.00      A   
ATOM   1177  NH1 ARG A 121     -29.578 -16.393 -21.329  1.00 10.00      A   
ATOM   1178 HH11 ARG A 121     -30.081 -15.735 -20.695  1.00 10.00      A   
ATOM   1179 HH12 ARG A 121     -30.053 -17.271 -21.640  1.00 10.00      A   
ATOM   1180  NH2 ARG A 121     -27.714 -16.970 -22.543  1.00 10.00      A   
ATOM   1181 HH21 ARG A 121     -28.192 -17.843 -22.861  1.00 10.00      A   
ATOM   1182 HH22 ARG A 121     -26.744 -16.767 -22.868  1.00 10.00      A   
ATOM   1183  C   ARG A 121     -27.157 -12.508 -17.252  1.00 10.00      A   
ATOM   1184  O   ARG A 121     -28.158 -11.817 -17.081  1.00 10.00      A   
ATOM   1185  N   ILE A 122     -26.912 -13.619 -16.562  1.00 10.00      A   
ATOM   1186  HN  ILE A 122     -26.082 -14.118 -16.741  1.00 10.00      A   
ATOM   1187  CA  ILE A 122     -27.834 -14.120 -15.546  1.00 10.00      A   
ATOM   1188  CB  ILE A 122     -27.303 -15.421 -14.895  1.00 10.00      A   
ATOM   1189  CG1 ILE A 122     -27.161 -16.528 -15.946  1.00 10.00      A   
ATOM   1190  CG2 ILE A 122     -28.216 -15.872 -13.760  1.00 10.00      A   
ATOM   1191  CD1 ILE A 122     -26.449 -17.766 -15.444  1.00 10.00      A   
ATOM   1192  C   ILE A 122     -28.073 -13.072 -14.459  1.00 10.00      A   
ATOM   1193  O   ILE A 122     -29.214 -12.839 -14.047  1.00 10.00      A   
ATOM   1194  N   LEU A 123     -26.993 -12.433 -14.016  1.00 10.00      A   
ATOM   1195  HN  LEU A 123     -26.117 -12.655 -14.401  1.00 10.00      A   
ATOM   1196  CA  LEU A 123     -27.069 -11.413 -12.977  1.00 10.00      A   
ATOM   1197  CB  LEU A 123     -25.666 -10.941 -12.581  1.00 10.00      A   
ATOM   1198  CG  LEU A 123     -25.595  -9.858 -11.499  1.00 10.00      A   
ATOM   1199  CD1 LEU A 123     -26.087 -10.395 -10.164  1.00 10.00      A   
ATOM   1200  CD2 LEU A 123     -24.179  -9.323 -11.372  1.00 10.00      A   
ATOM   1201  C   LEU A 123     -27.918 -10.226 -13.421  1.00 10.00      A   
ATOM   1202  O   LEU A 123     -28.793  -9.770 -12.686  1.00 10.00      A   
ATOM   1203  N   TYR A 124     -27.671  -9.744 -14.631  1.00 10.00      A   
ATOM   1204  HN  TYR A 124     -26.979 -10.165 -15.185  1.00 10.00      A   
ATOM   1205  CA  TYR A 124     -28.410  -8.605 -15.155  1.00 10.00      A   
ATOM   1206  CB  TYR A 124     -27.744  -8.039 -16.410  1.00 10.00      A   
ATOM   1207  CG  TYR A 124     -26.402  -7.400 -16.130  1.00 10.00      A   
ATOM   1208  CD1 TYR A 124     -25.257  -7.823 -16.788  1.00 10.00      A   
ATOM   1209  CD2 TYR A 124     -26.280  -6.383 -15.191  1.00 10.00      A   
ATOM   1210  CE1 TYR A 124     -24.027  -7.255 -16.521  1.00 10.00      A   
ATOM   1211  CE2 TYR A 124     -25.054  -5.806 -14.919  1.00 10.00      A   
ATOM   1212  CZ  TYR A 124     -23.931  -6.246 -15.586  1.00 10.00      A   
ATOM   1213  OH  TYR A 124     -22.704  -5.682 -15.315  1.00 10.00      A   
ATOM   1214  HH  TYR A 124     -22.231  -5.530 -16.143  1.00 10.00      A   
ATOM   1215  C   TYR A 124     -29.877  -8.940 -15.395  1.00 10.00      A   
ATOM   1216  O   TYR A 124     -30.752  -8.094 -15.197  1.00 10.00      A   
ATOM   1217  N   GLU A 125     -30.148 -10.176 -15.803  1.00 10.00      A   
ATOM   1218  HN  GLU A 125     -29.408 -10.804 -15.958  1.00 10.00      A   
ATOM   1219  CA  GLU A 125     -31.519 -10.616 -16.045  1.00 10.00      A   
ATOM   1220  CB  GLU A 125     -31.555 -12.019 -16.649  1.00 10.00      A   
ATOM   1221  CG  GLU A 125     -31.129 -12.083 -18.105  1.00 10.00      A   
ATOM   1222  CD  GLU A 125     -31.543 -13.377 -18.776  1.00 10.00      A   
ATOM   1223  OE1 GLU A 125     -31.329 -14.457 -18.187  1.00 10.00      A   
ATOM   1224  OE2 GLU A 125     -32.085 -13.323 -19.898  1.00 10.00      A   
ATOM   1225  C   GLU A 125     -32.334 -10.583 -14.757  1.00 10.00      A   
ATOM   1226  O   GLU A 125     -33.525 -10.268 -14.772  1.00 10.00      A   
ATOM   1227  N   LYS A 126     -31.677 -10.879 -13.640  1.00 10.00      A   
ATOM   1228  HN  LYS A 126     -30.722 -11.096 -13.692  1.00 10.00      A   
ATOM   1229  CA  LYS A 126     -32.338 -10.882 -12.339  1.00 10.00      A   
ATOM   1230  CB  LYS A 126     -31.499 -11.635 -11.299  1.00 10.00      A   
ATOM   1231  CG  LYS A 126     -31.408 -13.134 -11.549  1.00 10.00      A   
ATOM   1232  CD  LYS A 126     -30.649 -13.847 -10.438  1.00 10.00      A   
ATOM   1233  CE  LYS A 126     -30.761 -15.357 -10.579  1.00 10.00      A   
ATOM   1234  NZ  LYS A 126     -30.253 -16.071  -9.377  1.00 10.00      A   
ATOM   1235  HZ1 LYS A 126     -29.228 -15.932  -9.283  1.00 10.00      A   
ATOM   1236  HZ2 LYS A 126     -30.443 -17.091  -9.460  1.00 10.00      A   
ATOM   1237  HZ3 LYS A 126     -30.722 -15.714  -8.518  1.00 10.00      A   
ATOM   1238  C   LYS A 126     -32.614  -9.456 -11.869  1.00 10.00      A   
ATOM   1239  O   LYS A 126     -33.379  -9.230 -10.928  1.00 10.00      A   
ATOM   1240  N   LEU A 127     -31.991  -8.496 -12.537  1.00 10.00      A   
ATOM   1241  HN  LEU A 127     -31.396  -8.739 -13.277  1.00 10.00      A   
ATOM   1242  CA  LEU A 127     -32.164  -7.092 -12.202  1.00 10.00      A   
ATOM   1243  CB  LEU A 127     -30.828  -6.350 -12.261  1.00 10.00      A   
ATOM   1244  CG  LEU A 127     -29.825  -6.681 -11.158  1.00 10.00      A   
ATOM   1245  CD1 LEU A 127     -28.485  -6.021 -11.440  1.00 10.00      A   
ATOM   1246  CD2 LEU A 127     -30.364  -6.253  -9.801  1.00 10.00      A   
ATOM   1247  C   LEU A 127     -33.184  -6.426 -13.119  1.00 10.00      A   
ATOM   1248  O   LEU A 127     -33.425  -5.223 -13.021  1.00 10.00      A   
ATOM   1249  N   GLY A 128     -33.771  -7.206 -14.019  1.00 10.00      A   
ATOM   1250  HN  GLY A 128     -33.532  -8.157 -14.065  1.00 10.00      A   
ATOM   1251  CA  GLY A 128     -34.768  -6.667 -14.923  1.00 10.00      A   
ATOM   1252  C   GLY A 128     -34.241  -6.399 -16.319  1.00 10.00      A   
ATOM   1253  O   GLY A 128     -35.020  -6.154 -17.240  1.00 10.00      A   
ATOM   1254  N   TYR A 129     -32.925  -6.449 -16.488  1.00 10.00      A   
ATOM   1255  HN  TYR A 129     -32.349  -6.671 -15.727  1.00 10.00      A   
ATOM   1256  CA  TYR A 129     -32.322  -6.205 -17.794  1.00 10.00      A   
ATOM   1257  CB  TYR A 129     -30.812  -5.972 -17.670  1.00 10.00      A   
ATOM   1258  CG  TYR A 129     -30.454  -4.778 -16.809  1.00 10.00      A   
ATOM   1259  CD1 TYR A 129     -30.113  -4.936 -15.472  1.00 10.00      A   
ATOM   1260  CD2 TYR A 129     -30.463  -3.492 -17.332  1.00 10.00      A   
ATOM   1261  CE1 TYR A 129     -29.799  -3.848 -14.679  1.00 10.00      A   
ATOM   1262  CE2 TYR A 129     -30.148  -2.397 -16.548  1.00 10.00      A   
ATOM   1263  CZ  TYR A 129     -29.816  -2.582 -15.223  1.00 10.00      A   
ATOM   1264  OH  TYR A 129     -29.511  -1.496 -14.434  1.00 10.00      A   
ATOM   1265  HH  TYR A 129     -30.328  -1.062 -14.152  1.00 10.00      A   
ATOM   1266  C   TYR A 129     -32.627  -7.364 -18.738  1.00 10.00      A   
ATOM   1267  O   TYR A 129     -32.476  -8.529 -18.374  1.00 10.00      A   
ATOM   1268  N   SER A 130     -33.074  -7.042 -19.943  1.00 10.00      A   
ATOM   1269  HN  SER A 130     -33.167  -6.092 -20.187  1.00 10.00      A   
ATOM   1270  CA  SER A 130     -33.422  -8.060 -20.923  1.00 10.00      A   
ATOM   1271  CB  SER A 130     -34.932  -8.011 -21.172  1.00 10.00      A   
ATOM   1272  OG  SER A 130     -35.617  -7.542 -20.017  1.00 10.00      A   
ATOM   1273  HG  SER A 130     -34.985  -7.109 -19.425  1.00 10.00      A   
ATOM   1274  C   SER A 130     -32.663  -7.844 -22.231  1.00 10.00      A   
ATOM   1275  O   SER A 130     -32.262  -6.722 -22.540  1.00 10.00      A   
ATOM   1276  N   VAL A 131     -32.463  -8.919 -22.987  1.00 10.00      A   
ATOM   1277  HN  VAL A 131     -32.800  -9.792 -22.682  1.00 10.00      A   
ATOM   1278  CA  VAL A 131     -31.764  -8.840 -24.261  1.00 10.00      A   
ATOM   1279  CB  VAL A 131     -31.059 -10.170 -24.599  1.00 10.00      A   
ATOM   1280  CG1 VAL A 131     -30.173 -10.010 -25.824  1.00 10.00      A   
ATOM   1281  CG2 VAL A 131     -30.248 -10.669 -23.411  1.00 10.00      A   
ATOM   1282  C   VAL A 131     -32.751  -8.499 -25.372  1.00 10.00      A   
ATOM   1283  O   VAL A 131     -33.783  -9.158 -25.520  1.00 10.00      A   
ATOM   1284  N   PHE A 132     -32.446  -7.463 -26.137  1.00 10.00      A   
ATOM   1285  HN  PHE A 132     -31.613  -6.964 -25.963  1.00 10.00      A   
ATOM   1286  CA  PHE A 132     -33.318  -7.039 -27.225  1.00 10.00      A   
ATOM   1287  CB  PHE A 132     -33.602  -5.533 -27.139  1.00 10.00      A   
ATOM   1288  CG  PHE A 132     -34.544  -5.141 -26.030  1.00 10.00      A   
ATOM   1289  CD1 PHE A 132     -34.160  -5.238 -24.703  1.00 10.00      A   
ATOM   1290  CD2 PHE A 132     -35.816  -4.673 -26.317  1.00 10.00      A   
ATOM   1291  CE1 PHE A 132     -35.023  -4.878 -23.686  1.00 10.00      A   
ATOM   1292  CE2 PHE A 132     -36.685  -4.310 -25.303  1.00 10.00      A   
ATOM   1293  CZ  PHE A 132     -36.288  -4.414 -23.986  1.00 10.00      A   
ATOM   1294  C   PHE A 132     -32.734  -7.393 -28.591  1.00 10.00      A   
ATOM   1295  O   PHE A 132     -33.462  -7.460 -29.587  1.00 10.00      A   
ATOM   1296  N   ARG A 133     -31.427  -7.634 -28.636  1.00 10.00      A   
ATOM   1297  HN  ARG A 133     -30.900  -7.582 -27.810  1.00 10.00      A   
ATOM   1298  CA  ARG A 133     -30.752  -7.966 -29.887  1.00 10.00      A   
ATOM   1299  CB  ARG A 133     -30.658  -6.701 -30.754  1.00 10.00      A   
ATOM   1300  CG  ARG A 133     -30.075  -6.915 -32.138  1.00 10.00      A   
ATOM   1301  CD  ARG A 133     -29.573  -5.610 -32.730  1.00 10.00      A   
ATOM   1302  NE  ARG A 133     -30.653  -4.817 -33.308  1.00 10.00      A   
ATOM   1303  HE  ARG A 133     -31.442  -4.646 -32.742  1.00 10.00      A   
ATOM   1304  CZ  ARG A 133     -30.625  -4.322 -34.542  1.00 10.00      A   
ATOM   1305  NH1 ARG A 133     -29.578  -4.544 -35.325  1.00 10.00      A   
ATOM   1306 HH11 ARG A 133     -28.767  -5.104 -34.975  1.00 10.00      A   
ATOM   1307 HH12 ARG A 133     -29.555  -4.155 -36.295  1.00 10.00      A   
ATOM   1308  NH2 ARG A 133     -31.641  -3.602 -34.998  1.00 10.00      A   
ATOM   1309 HH21 ARG A 133     -32.467  -3.411 -34.390  1.00 10.00      A   
ATOM   1310 HH22 ARG A 133     -31.616  -3.225 -35.969  1.00 10.00      A   
ATOM   1311  C   ARG A 133     -29.345  -8.494 -29.610  1.00 10.00      A   
ATOM   1312  O   ARG A 133     -28.839  -8.368 -28.497  1.00 10.00      A   
ATOM   1313  N   ARG A 134     -28.730  -9.114 -30.613  1.00 10.00      A   
ATOM   1314  HN  ARG A 134     -29.210  -9.245 -31.462  1.00 10.00      A   
ATOM   1315  CA  ARG A 134     -27.369  -9.613 -30.491  1.00 10.00      A   
ATOM   1316  CB  ARG A 134     -27.305 -11.124 -30.735  1.00 10.00      A   
ATOM   1317  CG  ARG A 134     -25.998 -11.759 -30.280  1.00 10.00      A   
ATOM   1318  CD  ARG A 134     -25.940 -13.240 -30.616  1.00 10.00      A   
ATOM   1319  NE  ARG A 134     -25.356 -13.479 -31.934  1.00 10.00      A   
ATOM   1320  HE  ARG A 134     -25.832 -13.104 -32.712  1.00 10.00      A   
ATOM   1321  CZ  ARG A 134     -24.233 -14.170 -32.140  1.00 10.00      A   
ATOM   1322  NH1 ARG A 134     -23.566 -14.690 -31.114  1.00 10.00      A   
ATOM   1323 HH11 ARG A 134     -23.915 -14.563 -30.145  1.00 10.00      A   
ATOM   1324 HH12 ARG A 134     -22.686 -15.227 -31.279  1.00 10.00      A   
ATOM   1325  NH2 ARG A 134     -23.775 -14.340 -33.372  1.00 10.00      A   
ATOM   1326 HH21 ARG A 134     -24.288 -13.934 -34.185  1.00 10.00      A   
ATOM   1327 HH22 ARG A 134     -22.898 -14.881 -33.536  1.00 10.00      A   
ATOM   1328  C   ARG A 134     -26.491  -8.881 -31.498  1.00 10.00      A   
ATOM   1329  O   ARG A 134     -26.677  -9.019 -32.707  1.00 10.00      A   
ATOM   1330  N   VAL A 135     -25.553  -8.093 -30.999  1.00 10.00      A   
ATOM   1331  HN  VAL A 135     -25.436  -8.046 -30.025  1.00 10.00      A   
ATOM   1332  CA  VAL A 135     -24.663  -7.322 -31.860  1.00 10.00      A   
ATOM   1333  CB  VAL A 135     -24.440  -5.889 -31.330  1.00 10.00      A   
ATOM   1334  CG1 VAL A 135     -25.751  -5.116 -31.312  1.00 10.00      A   
ATOM   1335  CG2 VAL A 135     -23.810  -5.914 -29.943  1.00 10.00      A   
ATOM   1336  C   VAL A 135     -23.318  -8.018 -32.027  1.00 10.00      A   
ATOM   1337  O   VAL A 135     -23.043  -9.024 -31.374  1.00 10.00      A   
ATOM   1338  N   VAL A 136     -22.489  -7.476 -32.905  1.00 10.00      A   
ATOM   1339  HN  VAL A 136     -22.768  -6.669 -33.388  1.00 10.00      A   
ATOM   1340  CA  VAL A 136     -21.172  -8.041 -33.171  1.00 10.00      A   
ATOM   1341  CB  VAL A 136     -20.787  -7.889 -34.660  1.00 10.00      A   
ATOM   1342  CG1 VAL A 136     -19.634  -8.814 -35.014  1.00 10.00      A   
ATOM   1343  CG2 VAL A 136     -21.982  -8.148 -35.564  1.00 10.00      A   
ATOM   1344  C   VAL A 136     -20.120  -7.347 -32.310  1.00 10.00      A   
ATOM   1345  O   VAL A 136     -19.384  -7.990 -31.562  1.00 10.00      A   
ATOM   1346  N   GLY A 137     -20.059  -6.027 -32.417  1.00 10.00      A   
ATOM   1347  HN  GLY A 137     -20.670  -5.568 -33.034  1.00 10.00      A   
ATOM   1348  CA  GLY A 137     -19.104  -5.259 -31.644  1.00 10.00      A   
ATOM   1349  C   GLY A 137     -17.981  -4.706 -32.497  1.00 10.00      A   
ATOM   1350  O   GLY A 137     -17.811  -3.488 -32.602  1.00 10.00      A   
ATOM   1351  N   TYR A 138     -17.215  -5.599 -33.108  1.00 10.00      A   
ATOM   1352  HN  TYR A 138     -17.406  -6.555 -32.991  1.00 10.00      A   
ATOM   1353  CA  TYR A 138     -16.100  -5.204 -33.959  1.00 10.00      A   
ATOM   1354  CB  TYR A 138     -14.876  -6.077 -33.652  1.00 10.00      A   
ATOM   1355  CG  TYR A 138     -13.660  -5.800 -34.512  1.00 10.00      A   
ATOM   1356  CD1 TYR A 138     -12.932  -4.624 -34.375  1.00 10.00      A   
ATOM   1357  CD2 TYR A 138     -13.237  -6.723 -35.459  1.00 10.00      A   
ATOM   1358  CE1 TYR A 138     -11.819  -4.376 -35.158  1.00 10.00      A   
ATOM   1359  CE2 TYR A 138     -12.127  -6.484 -36.246  1.00 10.00      A   
ATOM   1360  CZ  TYR A 138     -11.421  -5.310 -36.091  1.00 10.00      A   
ATOM   1361  OH  TYR A 138     -10.315  -5.069 -36.878  1.00 10.00      A   
ATOM   1362  HH  TYR A 138      -9.513  -5.230 -36.360  1.00 10.00      A   
ATOM   1363  C   TYR A 138     -16.485  -5.321 -35.431  1.00 10.00      A   
ATOM   1364  O   TYR A 138     -17.432  -6.033 -35.775  1.00 10.00      A   
ATOM   1365  N   ASN A 148      -7.983  -5.392 -23.785  1.00 10.00      A   
ATOM   1366  HN  ASN A 148      -8.726  -5.574 -23.155  1.00 10.00      A   
ATOM   1367  CA  ASN A 148      -6.709  -6.072 -23.585  1.00 10.00      A   
ATOM   1368  CB  ASN A 148      -5.742  -5.183 -22.803  1.00 10.00      A   
ATOM   1369  CG  ASN A 148      -4.802  -4.402 -23.702  1.00 10.00      A   
ATOM   1370  OD1 ASN A 148      -4.364  -4.892 -24.746  1.00 10.00      A   
ATOM   1371  ND2 ASN A 148      -4.482  -3.182 -23.304  1.00 10.00      A   
ATOM   1372 HD21 ASN A 148      -4.866  -2.854 -22.461  1.00 10.00      A   
ATOM   1373 HD22 ASN A 148      -3.878  -2.652 -23.866  1.00 10.00      A   
ATOM   1374  C   ASN A 148      -6.908  -7.395 -22.858  1.00 10.00      A   
ATOM   1375  O   ASN A 148      -6.457  -8.444 -23.324  1.00 10.00      A   
ATOM   1376  N   LYS A 149      -7.591  -7.342 -21.719  1.00 10.00      A   
ATOM   1377  HN  LYS A 149      -7.935  -6.472 -21.403  1.00 10.00      A   
ATOM   1378  CA  LYS A 149      -7.858  -8.537 -20.931  1.00 10.00      A   
ATOM   1379  CB  LYS A 149      -8.202  -8.164 -19.485  1.00 10.00      A   
ATOM   1380  CG  LYS A 149      -7.107  -7.438 -18.726  1.00 10.00      A   
ATOM   1381  CD  LYS A 149      -7.593  -7.041 -17.342  1.00 10.00      A   
ATOM   1382  CE  LYS A 149      -6.522  -6.296 -16.567  1.00 10.00      A   
ATOM   1383  NZ  LYS A 149      -7.027  -5.794 -15.263  1.00 10.00      A   
ATOM   1384  HZ1 LYS A 149      -7.373  -6.583 -14.684  1.00 10.00      A   
ATOM   1385  HZ2 LYS A 149      -7.812  -5.125 -15.414  1.00 10.00      A   
ATOM   1386  HZ3 LYS A 149      -6.266  -5.307 -14.746  1.00 10.00      A   
ATOM   1387  C   LYS A 149      -9.025  -9.308 -21.531  1.00 10.00      A   
ATOM   1388  O   LYS A 149      -9.016 -10.541 -21.580  1.00 10.00      A   
ATOM   1389  N   ILE A 150     -10.022  -8.570 -21.997  1.00 10.00      A   
ATOM   1390  HN  ILE A 150      -9.951  -7.586 -21.962  1.00 10.00      A   
ATOM   1391  CA  ILE A 150     -11.211  -9.164 -22.581  1.00 10.00      A   
ATOM   1392  CB  ILE A 150     -12.489  -8.591 -21.935  1.00 10.00      A   
ATOM   1393  CG1 ILE A 150     -12.417  -8.709 -20.412  1.00 10.00      A   
ATOM   1394  CG2 ILE A 150     -13.728  -9.301 -22.465  1.00 10.00      A   
ATOM   1395  CD1 ILE A 150     -13.520  -7.966 -19.690  1.00 10.00      A   
ATOM   1396  C   ILE A 150     -11.257  -8.914 -24.083  1.00 10.00      A   
ATOM   1397  O   ILE A 150     -11.196  -7.768 -24.534  1.00 10.00      A   
ATOM   1398  N   ASP A 151     -11.347  -9.994 -24.848  1.00 10.00      A   
ATOM   1399  HN  ASP A 151     -11.364 -10.875 -24.422  1.00 10.00      A   
ATOM   1400  CA  ASP A 151     -11.418  -9.912 -26.299  1.00 10.00      A   
ATOM   1401  CB  ASP A 151     -11.321 -11.313 -26.912  1.00 10.00      A   
ATOM   1402  CG  ASP A 151     -11.455 -11.327 -28.424  1.00 10.00      A   
ATOM   1403  OD1 ASP A 151     -11.286 -10.265 -29.057  1.00 10.00      A   
ATOM   1404  OD2 ASP A 151     -11.725 -12.410 -28.989  1.00 10.00      A   
ATOM   1405  C   ASP A 151     -12.717  -9.235 -26.711  1.00 10.00      A   
ATOM   1406  O   ASP A 151     -13.809  -9.688 -26.357  1.00 10.00      A   
ATOM   1407  N   ASP A 152     -12.589  -8.153 -27.459  1.00 10.00      A   
ATOM   1408  HN  ASP A 152     -11.690  -7.866 -27.726  1.00 10.00      A   
ATOM   1409  CA  ASP A 152     -13.742  -7.380 -27.900  1.00 10.00      A   
ATOM   1410  CB  ASP A 152     -13.410  -5.887 -27.884  1.00 10.00      A   
ATOM   1411  CG  ASP A 152     -14.619  -5.015 -27.608  1.00 10.00      A   
ATOM   1412  OD1 ASP A 152     -15.393  -5.336 -26.679  1.00 10.00      A   
ATOM   1413  OD2 ASP A 152     -14.786  -3.992 -28.307  1.00 10.00      A   
ATOM   1414  C   ASP A 152     -14.235  -7.804 -29.281  1.00 10.00      A   
ATOM   1415  O   ASP A 152     -15.199  -7.245 -29.800  1.00 10.00      A   
ATOM   1416  N   SER A 153     -13.589  -8.803 -29.875  1.00 10.00      A   
ATOM   1417  HN  SER A 153     -12.822  -9.225 -29.425  1.00 10.00      A   
ATOM   1418  CA  SER A 153     -13.999  -9.279 -31.191  1.00 10.00      A   
ATOM   1419  CB  SER A 153     -12.798  -9.745 -32.018  1.00 10.00      A   
ATOM   1420  OG  SER A 153     -12.153 -10.861 -31.424  1.00 10.00      A   
ATOM   1421  HG  SER A 153     -11.856 -10.625 -30.525  1.00 10.00      A   
ATOM   1422  C   SER A 153     -15.051 -10.382 -31.069  1.00 10.00      A   
ATOM   1423  O   SER A 153     -15.363 -11.080 -32.036  1.00 10.00      A   
ATOM   1424  N   VAL A 154     -15.584 -10.537 -29.865  1.00 10.00      A   
ATOM   1425  HN  VAL A 154     -15.285  -9.956 -29.135  1.00 10.00      A   
ATOM   1426  CA  VAL A 154     -16.616 -11.530 -29.603  1.00 10.00      A   
ATOM   1427  CB  VAL A 154     -16.423 -12.200 -28.223  1.00 10.00      A   
ATOM   1428  CG1 VAL A 154     -17.355 -13.392 -28.060  1.00 10.00      A   
ATOM   1429  CG2 VAL A 154     -14.978 -12.623 -28.023  1.00 10.00      A   
ATOM   1430  C   VAL A 154     -17.976 -10.842 -29.635  1.00 10.00      A   
ATOM   1431  O   VAL A 154     -18.092  -9.687 -29.223  1.00 10.00      A   
ATOM   1432  N   ASP A 155     -18.988 -11.538 -30.144  1.00 10.00      A   
ATOM   1433  HN  ASP A 155     -18.825 -12.447 -30.473  1.00 10.00      A   
ATOM   1434  CA  ASP A 155     -20.339 -10.985 -30.229  1.00 10.00      A   
ATOM   1435  CB  ASP A 155     -21.296 -11.977 -30.898  1.00 10.00      A   
ATOM   1436  CG  ASP A 155     -21.039 -12.135 -32.383  1.00 10.00      A   
ATOM   1437  OD1 ASP A 155     -20.067 -12.830 -32.754  1.00 10.00      A   
ATOM   1438  OD2 ASP A 155     -21.805 -11.576 -33.192  1.00 10.00      A   
ATOM   1439  C   ASP A 155     -20.854 -10.598 -28.847  1.00 10.00      A   
ATOM   1440  O   ASP A 155     -20.483 -11.211 -27.840  1.00 10.00      A   
ATOM   1441  N   ALA A 156     -21.719  -9.599 -28.800  1.00 10.00      A   
ATOM   1442  HN  ALA A 156     -22.020  -9.183 -29.639  1.00 10.00      A   
ATOM   1443  CA  ALA A 156     -22.255  -9.121 -27.537  1.00 10.00      A   
ATOM   1444  CB  ALA A 156     -21.709  -7.736 -27.226  1.00 10.00      A   
ATOM   1445  C   ALA A 156     -23.777  -9.099 -27.538  1.00 10.00      A   
ATOM   1446  O   ALA A 156     -24.414  -9.058 -28.591  1.00 10.00      A   
ATOM   1447  N   PHE A 157     -24.348  -9.131 -26.347  1.00 10.00      A   
ATOM   1448  HN  PHE A 157     -23.776  -9.169 -25.545  1.00 10.00      A   
ATOM   1449  CA  PHE A 157     -25.788  -9.103 -26.182  1.00 10.00      A   
ATOM   1450  CB  PHE A 157     -26.219 -10.047 -25.055  1.00 10.00      A   
ATOM   1451  CG  PHE A 157     -26.464 -11.466 -25.486  1.00 10.00      A   
ATOM   1452  CD1 PHE A 157     -26.072 -12.523 -24.681  1.00 10.00      A   
ATOM   1453  CD2 PHE A 157     -27.093 -11.744 -26.688  1.00 10.00      A   
ATOM   1454  CE1 PHE A 157     -26.303 -13.829 -25.067  1.00 10.00      A   
ATOM   1455  CE2 PHE A 157     -27.326 -13.048 -27.081  1.00 10.00      A   
ATOM   1456  CZ  PHE A 157     -26.930 -14.092 -26.269  1.00 10.00      A   
ATOM   1457  C   PHE A 157     -26.259  -7.689 -25.868  1.00 10.00      A   
ATOM   1458  O   PHE A 157     -25.743  -7.043 -24.953  1.00 10.00      A   
ATOM   1459  N   ASP A 158     -27.225  -7.217 -26.640  1.00 10.00      A   
ATOM   1460  HN  ASP A 158     -27.582  -7.784 -27.360  1.00 10.00      A   
ATOM   1461  CA  ASP A 158     -27.792  -5.892 -26.449  1.00 10.00      A   
ATOM   1462  CB  ASP A 158     -28.401  -5.395 -27.770  1.00 10.00      A   
ATOM   1463  CG  ASP A 158     -29.259  -4.153 -27.631  1.00 10.00      A   
ATOM   1464  OD1 ASP A 158     -28.704  -3.060 -27.396  1.00 10.00      A   
ATOM   1465  OD2 ASP A 158     -30.494  -4.263 -27.784  1.00 10.00      A   
ATOM   1466  C   ASP A 158     -28.844  -5.966 -25.351  1.00 10.00      A   
ATOM   1467  O   ASP A 158     -29.985  -6.368 -25.590  1.00 10.00      A   
ATOM   1468  N   MET A 159     -28.435  -5.639 -24.133  1.00 10.00      A   
ATOM   1469  HN  MET A 159     -27.506  -5.345 -24.000  1.00 10.00      A   
ATOM   1470  CA  MET A 159     -29.332  -5.687 -22.992  1.00 10.00      A   
ATOM   1471  CB  MET A 159     -28.661  -6.348 -21.785  1.00 10.00      A   
ATOM   1472  CG  MET A 159     -28.187  -7.772 -22.034  1.00 10.00      A   
ATOM   1473  SD  MET A 159     -27.785  -8.657 -20.513  1.00 10.00      A   
ATOM   1474  CE  MET A 159     -29.420  -8.952 -19.844  1.00 10.00      A   
ATOM   1475  C   MET A 159     -29.819  -4.298 -22.626  1.00 10.00      A   
ATOM   1476  O   MET A 159     -29.029  -3.359 -22.515  1.00 10.00      A   
ATOM   1477  N   ARG A 160     -31.123  -4.174 -22.446  1.00 10.00      A   
ATOM   1478  HN  ARG A 160     -31.696  -4.969 -22.543  1.00 10.00      A   
ATOM   1479  CA  ARG A 160     -31.731  -2.901 -22.098  1.00 10.00      A   
ATOM   1480  CB  ARG A 160     -32.360  -2.247 -23.334  1.00 10.00      A   
ATOM   1481  CG  ARG A 160     -31.362  -1.859 -24.412  1.00 10.00      A   
ATOM   1482  CD  ARG A 160     -31.740  -2.455 -25.757  1.00 10.00      A   
ATOM   1483  NE  ARG A 160     -32.828  -1.724 -26.410  1.00 10.00      A   
ATOM   1484  HE  ARG A 160     -33.438  -1.214 -25.831  1.00 10.00      A   
ATOM   1485  CZ  ARG A 160     -33.039  -1.724 -27.726  1.00 10.00      A   
ATOM   1486  NH1 ARG A 160     -32.250  -2.425 -28.532  1.00 10.00      A   
ATOM   1487 HH11 ARG A 160     -32.412  -2.420 -29.562  1.00 10.00      A   
ATOM   1488 HH12 ARG A 160     -31.455  -2.996 -28.133  1.00 10.00      A   
ATOM   1489  NH2 ARG A 160     -34.049  -1.027 -28.234  1.00 10.00      A   
ATOM   1490 HH21 ARG A 160     -34.219  -1.022 -29.264  1.00 10.00      A   
ATOM   1491 HH22 ARG A 160     -34.676  -0.481 -27.605  1.00 10.00      A   
ATOM   1492  C   ARG A 160     -32.787  -3.084 -21.014  1.00 10.00      A   
ATOM   1493  O   ARG A 160     -33.246  -4.201 -20.758  1.00 10.00      A   
ATOM   1494  N   LYS A 161     -33.154  -1.985 -20.372  1.00 10.00      A   
ATOM   1495  HN  LYS A 161     -32.725  -1.131 -20.608  1.00 10.00      A   
ATOM   1496  CA  LYS A 161     -34.164  -1.996 -19.326  1.00 10.00      A   
ATOM   1497  CB  LYS A 161     -33.514  -2.115 -17.945  1.00 10.00      A   
ATOM   1498  CG  LYS A 161     -34.505  -2.220 -16.796  1.00 10.00      A   
ATOM   1499  CD  LYS A 161     -33.794  -2.388 -15.465  1.00 10.00      A   
ATOM   1500  CE  LYS A 161     -34.775  -2.356 -14.305  1.00 10.00      A   
ATOM   1501  NZ  LYS A 161     -34.093  -2.540 -12.998  1.00 10.00      A   
ATOM   1502  HZ1 LYS A 161     -33.664  -3.486 -12.948  1.00 10.00      A   
ATOM   1503  HZ2 LYS A 161     -34.774  -2.440 -12.220  1.00 10.00      A   
ATOM   1504  HZ3 LYS A 161     -33.339  -1.820 -12.882  1.00 10.00      A   
ATOM   1505  C   LYS A 161     -34.990  -0.721 -19.409  1.00 10.00      A   
ATOM   1506  O   LYS A 161     -34.438   0.377 -19.499  1.00 10.00      A   
ATOM   1507  N   LEU A 162     -36.306  -0.874 -19.398  1.00 10.00      A   
ATOM   1508  HN  LEU A 162     -36.680  -1.779 -19.321  1.00 10.00      A   
ATOM   1509  CA  LEU A 162     -37.214   0.262 -19.488  1.00 10.00      A   
ATOM   1510  CB  LEU A 162     -38.579  -0.189 -20.009  1.00 10.00      A   
ATOM   1511  CG  LEU A 162     -38.584  -0.848 -21.392  1.00 10.00      A   
ATOM   1512  CD1 LEU A 162     -39.957  -1.418 -21.711  1.00 10.00      A   
ATOM   1513  CD2 LEU A 162     -38.151   0.141 -22.463  1.00 10.00      A   
ATOM   1514  C   LEU A 162     -37.360   0.967 -18.143  1.00 10.00      A   
ATOM   1515  O   LEU A 162     -37.278   0.336 -17.086  1.00 10.00      A   
ATOM   1516  N   LEU A 163     -37.579   2.273 -18.191  1.00 10.00      A   
ATOM   1517  HN  LEU A 163     -37.658   2.715 -19.063  1.00 10.00      A   
ATOM   1518  CA  LEU A 163     -37.725   3.067 -16.983  1.00 10.00      A   
ATOM   1519  CB  LEU A 163     -36.725   4.224 -16.989  1.00 10.00      A   
ATOM   1520  CG  LEU A 163     -35.244   3.840 -16.952  1.00 10.00      A   
ATOM   1521  CD1 LEU A 163     -34.375   5.064 -17.196  1.00 10.00      A   
ATOM   1522  CD2 LEU A 163     -34.894   3.190 -15.620  1.00 10.00      A   
ATOM   1523  C   LEU A 163     -39.146   3.603 -16.856  1.00 10.00      A   
ATOM   1524  O   LEU A 163     -39.668   4.213 -17.794  1.00 10.00      A   
ATOM   1525  N   PRO A 164     -39.786   3.369 -15.697  1.00 10.00      A   
ATOM   1526  CB  PRO A 164     -41.445   3.320 -14.012  1.00 10.00      A   
ATOM   1527  CG  PRO A 164     -40.103   3.062 -13.413  1.00 10.00      A   
ATOM   1528  CD  PRO A 164     -39.217   2.645 -14.549  1.00 10.00      A   
ATOM   1529  CA  PRO A 164     -41.158   3.821 -15.434  1.00 10.00      A   
ATOM   1530  C   PRO A 164     -41.281   5.340 -15.492  1.00 10.00      A   
ATOM   1531  O   PRO A 164     -42.109   5.842 -16.284  1.00 10.00      A   
ATOM   1532  OXT PRO A 164     -40.544   6.029 -14.755  1.00 10.00      A   
ATOM   1533  CB  GLU B   8      20.179  22.045 -17.722  1.00 10.00      B   
ATOM   1534  CG  GLU B   8      19.223  23.198 -17.469  1.00 10.00      B   
ATOM   1535  CD  GLU B   8      18.498  23.085 -16.144  1.00 10.00      B   
ATOM   1536  OE1 GLU B   8      18.818  22.170 -15.356  1.00 10.00      B   
ATOM   1537  OE2 GLU B   8      17.604  23.913 -15.881  1.00 10.00      B   
ATOM   1538  C   GLU B   8      22.322  20.875 -17.191  1.00 10.00      B   
ATOM   1539  O   GLU B   8      22.528  20.025 -16.324  1.00 10.00      B   
ATOM   1540  N   GLU B   8      22.202  23.352 -17.169  1.00 10.00      B   
ATOM   1541  HT1 GLU B   8      23.036  23.419 -16.538  1.00 10.00      B   
ATOM   1542  HT2 GLU B   8      21.591  24.173 -17.000  1.00 10.00      B   
ATOM   1543  HT3 GLU B   8      22.526  23.373 -18.154  1.00 10.00      B   
ATOM   1544  CA  GLU B   8      21.462  22.100 -16.894  1.00 10.00      B   
ATOM   1545  N   ILE B   9      22.832  20.795 -18.416  1.00 10.00      B   
ATOM   1546  HN  ILE B   9      22.647  21.513 -19.059  1.00 10.00      B   
ATOM   1547  CA  ILE B   9      23.658  19.668 -18.838  1.00 10.00      B   
ATOM   1548  CB  ILE B   9      24.014  19.757 -20.335  1.00 10.00      B   
ATOM   1549  CG1 ILE B   9      22.740  19.855 -21.177  1.00 10.00      B   
ATOM   1550  CG2 ILE B   9      24.841  18.553 -20.760  1.00 10.00      B   
ATOM   1551  CD1 ILE B   9      22.997  20.068 -22.653  1.00 10.00      B   
ATOM   1552  C   ILE B   9      24.939  19.558 -18.014  1.00 10.00      B   
ATOM   1553  O   ILE B   9      25.193  18.532 -17.383  1.00 10.00      B   
ATOM   1554  N   ILE B  10      25.732  20.623 -18.002  1.00 10.00      B   
ATOM   1555  HN  ILE B  10      25.469  21.427 -18.501  1.00 10.00      B   
ATOM   1556  CA  ILE B  10      26.987  20.624 -17.260  1.00 10.00      B   
ATOM   1557  CB  ILE B  10      27.864  21.849 -17.585  1.00 10.00      B   
ATOM   1558  CG1 ILE B  10      27.171  23.150 -17.170  1.00 10.00      B   
ATOM   1559  CG2 ILE B  10      28.211  21.871 -19.067  1.00 10.00      B   
ATOM   1560  CD1 ILE B  10      28.115  24.323 -17.021  1.00 10.00      B   
ATOM   1561  C   ILE B  10      26.755  20.522 -15.756  1.00 10.00      B   
ATOM   1562  O   ILE B  10      27.605  20.026 -15.021  1.00 10.00      B   
ATOM   1563  N   ASP B  11      25.595  20.982 -15.307  1.00 10.00      B   
ATOM   1564  HN  ASP B  11      24.962  21.378 -15.941  1.00 10.00      B   
ATOM   1565  CA  ASP B  11      25.245  20.932 -13.892  1.00 10.00      B   
ATOM   1566  CB  ASP B  11      23.973  21.740 -13.623  1.00 10.00      B   
ATOM   1567  CG  ASP B  11      24.079  23.176 -14.097  1.00 10.00      B   
ATOM   1568  OD1 ASP B  11      24.256  24.080 -13.252  1.00 10.00      B   
ATOM   1569  OD2 ASP B  11      23.985  23.411 -15.320  1.00 10.00      B   
ATOM   1570  C   ASP B  11      25.054  19.487 -13.452  1.00 10.00      B   
ATOM   1571  O   ASP B  11      25.371  19.119 -12.320  1.00 10.00      B   
ATOM   1572  N   PHE B  12      24.546  18.663 -14.363  1.00 10.00      B   
ATOM   1573  HN  PHE B  12      24.304  19.017 -15.245  1.00 10.00      B   
ATOM   1574  CA  PHE B  12      24.329  17.253 -14.081  1.00 10.00      B   
ATOM   1575  CB  PHE B  12      23.481  16.620 -15.185  1.00 10.00      B   
ATOM   1576  CG  PHE B  12      23.051  15.209 -14.899  1.00 10.00      B   
ATOM   1577  CD1 PHE B  12      22.237  14.925 -13.815  1.00 10.00      B   
ATOM   1578  CD2 PHE B  12      23.454  14.168 -15.718  1.00 10.00      B   
ATOM   1579  CE1 PHE B  12      21.833  13.630 -13.553  1.00 10.00      B   
ATOM   1580  CE2 PHE B  12      23.055  12.871 -15.461  1.00 10.00      B   
ATOM   1581  CZ  PHE B  12      22.242  12.601 -14.378  1.00 10.00      B   
ATOM   1582  C   PHE B  12      25.672  16.543 -13.965  1.00 10.00      B   
ATOM   1583  O   PHE B  12      25.859  15.663 -13.123  1.00 10.00      B   
ATOM   1584  N   ILE B  13      26.610  16.954 -14.812  1.00 10.00      B   
ATOM   1585  HN  ILE B  13      26.390  17.661 -15.457  1.00 10.00      B   
ATOM   1586  CA  ILE B  13      27.953  16.388 -14.810  1.00 10.00      B   
ATOM   1587  CB  ILE B  13      28.735  16.790 -16.081  1.00 10.00      B   
ATOM   1588  CG1 ILE B  13      27.916  16.468 -17.335  1.00 10.00      B   
ATOM   1589  CG2 ILE B  13      30.080  16.075 -16.136  1.00 10.00      B   
ATOM   1590  CD1 ILE B  13      28.498  17.043 -18.610  1.00 10.00      B   
ATOM   1591  C   ILE B  13      28.702  16.882 -13.575  1.00 10.00      B   
ATOM   1592  O   ILE B  13      29.545  16.181 -13.016  1.00 10.00      B   
ATOM   1593  N   ASP B  14      28.362  18.096 -13.149  1.00 10.00      B   
ATOM   1594  HN  ASP B  14      27.688  18.601 -13.656  1.00 10.00      B   
ATOM   1595  CA  ASP B  14      28.962  18.715 -11.969  1.00 10.00      B   
ATOM   1596  CB  ASP B  14      28.384  20.123 -11.785  1.00 10.00      B   
ATOM   1597  CG  ASP B  14      28.874  20.832 -10.539  1.00 10.00      B   
ATOM   1598  OD1 ASP B  14      30.034  21.293 -10.532  1.00 10.00      B   
ATOM   1599  OD2 ASP B  14      28.088  20.951  -9.575  1.00 10.00      B   
ATOM   1600  C   ASP B  14      28.693  17.859 -10.732  1.00 10.00      B   
ATOM   1601  O   ASP B  14      29.543  17.726  -9.851  1.00 10.00      B   
ATOM   1602  N   GLN B  15      27.513  17.246 -10.700  1.00 10.00      B   
ATOM   1603  HN  GLN B  15      26.889  17.388 -11.443  1.00 10.00      B   
ATOM   1604  CA  GLN B  15      27.110  16.381  -9.592  1.00 10.00      B   
ATOM   1605  CB  GLN B  15      25.628  16.008  -9.728  1.00 10.00      B   
ATOM   1606  CG  GLN B  15      25.097  15.107  -8.623  1.00 10.00      B   
ATOM   1607  CD  GLN B  15      25.022  15.801  -7.277  1.00 10.00      B   
ATOM   1608  OE1 GLN B  15      24.741  16.996  -7.192  1.00 10.00      B   
ATOM   1609  NE2 GLN B  15      25.282  15.059  -6.217  1.00 10.00      B   
ATOM   1610 HE21 GLN B  15      25.507  14.115  -6.354  1.00 10.00      B   
ATOM   1611 HE22 GLN B  15      25.241  15.482  -5.333  1.00 10.00      B   
ATOM   1612  C   GLN B  15      27.974  15.116  -9.550  1.00 10.00      B   
ATOM   1613  O   GLN B  15      28.127  14.485  -8.502  1.00 10.00      B   
ATOM   1614  N   GLY B  16      28.540  14.757 -10.698  1.00 10.00      B   
ATOM   1615  HN  GLY B  16      28.385  15.302 -11.497  1.00 10.00      B   
ATOM   1616  CA  GLY B  16      29.387  13.582 -10.783  1.00 10.00      B   
ATOM   1617  C   GLY B  16      30.739  13.810 -10.134  1.00 10.00      B   
ATOM   1618  O   GLY B  16      31.458  12.856  -9.831  1.00 10.00      B   
ATOM   1619  N   ASN B  17      31.074  15.083  -9.931  1.00 10.00      B   
ATOM   1620  HN  ASN B  17      30.448  15.780 -10.215  1.00 10.00      B   
ATOM   1621  CA  ASN B  17      32.333  15.490  -9.306  1.00 10.00      B   
ATOM   1622  CB  ASN B  17      32.536  14.849  -7.926  1.00 10.00      B   
ATOM   1623  CG  ASN B  17      31.702  15.511  -6.845  1.00 10.00      B   
ATOM   1624  OD1 ASN B  17      31.377  16.694  -6.935  1.00 10.00      B   
ATOM   1625  ND2 ASN B  17      31.359  14.757  -5.812  1.00 10.00      B   
ATOM   1626 HD21 ASN B  17      31.658  13.822  -5.798  1.00 10.00      B   
ATOM   1627 HD22 ASN B  17      30.822  15.164  -5.097  1.00 10.00      B   
ATOM   1628  C   ASN B  17      33.546  15.273 -10.205  1.00 10.00      B   
ATOM   1629  O   ASN B  17      33.544  14.421 -11.101  1.00 10.00      B   
ATOM   1630  N   THR B  19      34.576  16.067  -9.967  1.00 10.00      B   
ATOM   1631  HN  THR B  19      34.512  16.728  -9.244  1.00 10.00      B   
ATOM   1632  CA  THR B  19      35.806  15.986 -10.731  1.00 10.00      B   
ATOM   1633  CB  THR B  19      36.698  14.852 -10.168  1.00 10.00      B   
ATOM   1634  OG1 THR B  19      36.722  14.921  -8.734  1.00 10.00      B   
ATOM   1635  HG1 THR B  19      37.096  15.769  -8.456  1.00 10.00      B   
ATOM   1636  CG2 THR B  19      38.119  14.906 -10.713  1.00 10.00      B   
ATOM   1637  C   THR B  19      36.532  17.330 -10.669  1.00 10.00      B   
ATOM   1638  O   THR B  19      36.454  18.031  -9.660  1.00 10.00      B   
ATOM   1639  N   TYR B  20      37.212  17.695 -11.750  1.00 10.00      B   
ATOM   1640  HN  TYR B  20      37.230  17.096 -12.525  1.00 10.00      B   
ATOM   1641  CA  TYR B  20      37.941  18.958 -11.806  1.00 10.00      B   
ATOM   1642  CB  TYR B  20      39.447  18.730 -11.662  1.00 10.00      B   
ATOM   1643  CG  TYR B  20      39.887  18.497 -10.236  1.00 10.00      B   
ATOM   1644  CD1 TYR B  20      40.710  17.428  -9.905  1.00 10.00      B   
ATOM   1645  CD2 TYR B  20      39.474  19.346  -9.219  1.00 10.00      B   
ATOM   1646  CE1 TYR B  20      41.106  17.215  -8.600  1.00 10.00      B   
ATOM   1647  CE2 TYR B  20      39.865  19.140  -7.912  1.00 10.00      B   
ATOM   1648  CZ  TYR B  20      40.682  18.072  -7.608  1.00 10.00      B   
ATOM   1649  OH  TYR B  20      41.081  17.864  -6.306  1.00 10.00      B   
ATOM   1650  HH  TYR B  20      40.301  17.782  -5.740  1.00 10.00      B   
ATOM   1651  C   TYR B  20      37.637  19.729 -13.086  1.00 10.00      B   
ATOM   1652  O   TYR B  20      37.804  20.949 -13.143  1.00 10.00      B   
ATOM   1653  N   ALA B  21      37.200  19.013 -14.113  1.00 10.00      B   
ATOM   1654  HN  ALA B  21      37.109  18.041 -14.018  1.00 10.00      B   
ATOM   1655  CA  ALA B  21      36.864  19.635 -15.385  1.00 10.00      B   
ATOM   1656  CB  ALA B  21      36.649  18.576 -16.457  1.00 10.00      B   
ATOM   1657  C   ALA B  21      35.619  20.497 -15.228  1.00 10.00      B   
ATOM   1658  O   ALA B  21      35.483  21.540 -15.870  1.00 10.00      B   
ATOM   1659  N   GLN B  22      34.725  20.062 -14.346  1.00 10.00      B   
ATOM   1660  HN  GLN B  22      34.899  19.224 -13.862  1.00 10.00      B   
ATOM   1661  CA  GLN B  22      33.488  20.783 -14.080  1.00 10.00      B   
ATOM   1662  CB  GLN B  22      32.614  20.007 -13.090  1.00 10.00      B   
ATOM   1663  CG  GLN B  22      32.100  18.675 -13.618  1.00 10.00      B   
ATOM   1664  CD  GLN B  22      32.998  17.504 -13.262  1.00 10.00      B   
ATOM   1665  OE1 GLN B  22      34.223  17.639 -13.165  1.00 10.00      B   
ATOM   1666  NE2 GLN B  22      32.392  16.344 -13.059  1.00 10.00      B   
ATOM   1667 HE21 GLN B  22      31.414  16.311 -13.148  1.00 10.00      B   
ATOM   1668 HE22 GLN B  22      32.942  15.566 -12.824  1.00 10.00      B   
ATOM   1669  C   GLN B  22      33.785  22.177 -13.537  1.00 10.00      B   
ATOM   1670  O   GLN B  22      33.066  23.133 -13.826  1.00 10.00      B   
ATOM   1671  N   SER B  23      34.865  22.281 -12.769  1.00 10.00      B   
ATOM   1672  HN  SER B  23      35.396  21.478 -12.580  1.00 10.00      B   
ATOM   1673  CA  SER B  23      35.282  23.547 -12.183  1.00 10.00      B   
ATOM   1674  CB  SER B  23      36.410  23.296 -11.182  1.00 10.00      B   
ATOM   1675  OG  SER B  23      36.214  22.065 -10.500  1.00 10.00      B   
ATOM   1676  HG  SER B  23      36.636  22.107  -9.632  1.00 10.00      B   
ATOM   1677  C   SER B  23      35.744  24.522 -13.267  1.00 10.00      B   
ATOM   1678  O   SER B  23      35.737  25.740 -13.072  1.00 10.00      B   
ATOM   1679  N   LEU B  24      36.142  23.980 -14.412  1.00 10.00      B   
ATOM   1680  HN  LEU B  24      36.121  23.003 -14.511  1.00 10.00      B   
ATOM   1681  CA  LEU B  24      36.598  24.799 -15.526  1.00 10.00      B   
ATOM   1682  CB  LEU B  24      37.598  24.028 -16.393  1.00 10.00      B   
ATOM   1683  CG  LEU B  24      38.932  23.678 -15.735  1.00 10.00      B   
ATOM   1684  CD1 LEU B  24      39.755  22.781 -16.644  1.00 10.00      B   
ATOM   1685  CD2 LEU B  24      39.704  24.940 -15.380  1.00 10.00      B   
ATOM   1686  C   LEU B  24      35.415  25.240 -16.373  1.00 10.00      B   
ATOM   1687  O   LEU B  24      35.322  26.401 -16.767  1.00 10.00      B   
ATOM   1688  N   ILE B  25      34.505  24.304 -16.635  1.00 10.00      B   
ATOM   1689  HN  ILE B  25      34.637  23.397 -16.283  1.00 10.00      B   
ATOM   1690  CA  ILE B  25      33.320  24.589 -17.436  1.00 10.00      B   
ATOM   1691  CB  ILE B  25      32.478  23.321 -17.695  1.00 10.00      B   
ATOM   1692  CG1 ILE B  25      33.368  22.169 -18.169  1.00 10.00      B   
ATOM   1693  CG2 ILE B  25      31.404  23.609 -18.732  1.00 10.00      B   
ATOM   1694  CD1 ILE B  25      32.678  20.819 -18.156  1.00 10.00      B   
ATOM   1695  C   ILE B  25      32.448  25.642 -16.758  1.00 10.00      B   
ATOM   1696  O   ILE B  25      31.968  26.575 -17.402  1.00 10.00      B   
ATOM   1697  N   THR B  26      32.266  25.496 -15.449  1.00 10.00      B   
ATOM   1698  HN  THR B  26      32.681  24.734 -14.989  1.00 10.00      B   
ATOM   1699  CA  THR B  26      31.459  26.436 -14.679  1.00 10.00      B   
ATOM   1700  CB  THR B  26      31.306  25.983 -13.213  1.00 10.00      B   
ATOM   1701  OG1 THR B  26      32.569  25.517 -12.718  1.00 10.00      B   
ATOM   1702  HG1 THR B  26      32.621  24.557 -12.831  1.00 10.00      B   
ATOM   1703  CG2 THR B  26      30.281  24.865 -13.103  1.00 10.00      B   
ATOM   1704  C   THR B  26      32.078  27.830 -14.719  1.00 10.00      B   
ATOM   1705  O   THR B  26      31.372  28.840 -14.725  1.00 10.00      B   
ATOM   1706  N   LYS B  27      33.402  27.877 -14.746  1.00 10.00      B   
ATOM   1707  HN  LYS B  27      33.909  27.038 -14.719  1.00 10.00      B   
ATOM   1708  CA  LYS B  27      34.121  29.138 -14.807  1.00 10.00      B   
ATOM   1709  CB  LYS B  27      35.598  28.920 -14.472  1.00 10.00      B   
ATOM   1710  CG  LYS B  27      36.460  30.165 -14.604  1.00 10.00      B   
ATOM   1711  CD  LYS B  27      37.934  29.826 -14.476  1.00 10.00      B   
ATOM   1712  CE  LYS B  27      38.809  31.056 -14.647  1.00 10.00      B   
ATOM   1713  NZ  LYS B  27      40.254  30.723 -14.527  1.00 10.00      B   
ATOM   1714  HZ1 LYS B  27      40.423  30.178 -13.657  1.00 10.00      B   
ATOM   1715  HZ2 LYS B  27      40.826  31.592 -14.492  1.00 10.00      B   
ATOM   1716  HZ3 LYS B  27      40.559  30.156 -15.340  1.00 10.00      B   
ATOM   1717  C   LYS B  27      33.986  29.752 -16.197  1.00 10.00      B   
ATOM   1718  O   LYS B  27      33.760  30.953 -16.340  1.00 10.00      B   
ATOM   1719  N   LYS B  28      34.108  28.908 -17.216  1.00 10.00      B   
ATOM   1720  HN  LYS B  28      34.281  27.958 -17.031  1.00 10.00      B   
ATOM   1721  CA  LYS B  28      34.007  29.349 -18.601  1.00 10.00      B   
ATOM   1722  CB  LYS B  28      34.405  28.220 -19.552  1.00 10.00      B   
ATOM   1723  CG  LYS B  28      34.535  28.648 -21.004  1.00 10.00      B   
ATOM   1724  CD  LYS B  28      34.980  27.490 -21.873  1.00 10.00      B   
ATOM   1725  CE  LYS B  28      35.126  27.909 -23.326  1.00 10.00      B   
ATOM   1726  NZ  LYS B  28      35.554  26.771 -24.177  1.00 10.00      B   
ATOM   1727  HZ1 LYS B  28      34.819  26.036 -24.189  1.00 10.00      B   
ATOM   1728  HZ2 LYS B  28      36.432  26.357 -23.803  1.00 10.00      B   
ATOM   1729  HZ3 LYS B  28      35.721  27.093 -25.151  1.00 10.00      B   
ATOM   1730  C   LYS B  28      32.604  29.848 -18.932  1.00 10.00      B   
ATOM   1731  O   LYS B  28      32.445  30.869 -19.602  1.00 10.00      B   
ATOM   1732  N   LEU B  29      31.588  29.138 -18.452  1.00 10.00      B   
ATOM   1733  HN  LEU B  29      31.774  28.328 -17.919  1.00 10.00      B   
ATOM   1734  CA  LEU B  29      30.201  29.522 -18.707  1.00 10.00      B   
ATOM   1735  CB  LEU B  29      29.238  28.419 -18.266  1.00 10.00      B   
ATOM   1736  CG  LEU B  29      27.792  28.557 -18.749  1.00 10.00      B   
ATOM   1737  CD1 LEU B  29      27.705  28.344 -20.252  1.00 10.00      B   
ATOM   1738  CD2 LEU B  29      26.881  27.593 -18.006  1.00 10.00      B   
ATOM   1739  C   LEU B  29      29.855  30.844 -18.021  1.00 10.00      B   
ATOM   1740  O   LEU B  29      28.898  31.521 -18.397  1.00 10.00      B   
ATOM   1741  N   ALA B  30      30.649  31.211 -17.021  1.00 10.00      B   
ATOM   1742  HN  ALA B  30      31.402  30.632 -16.773  1.00 10.00      B   
ATOM   1743  CA  ALA B  30      30.438  32.449 -16.288  1.00 10.00      B   
ATOM   1744  CB  ALA B  30      30.557  32.203 -14.791  1.00 10.00      B   
ATOM   1745  C   ALA B  30      31.435  33.513 -16.734  1.00 10.00      B   
ATOM   1746  O   ALA B  30      31.407  34.648 -16.253  1.00 10.00      B   
ATOM   1747  N   LYS B  31      32.312  33.141 -17.659  1.00 10.00      B   
ATOM   1748  HN  LYS B  31      32.279  32.222 -18.008  1.00 10.00      B   
ATOM   1749  CA  LYS B  31      33.325  34.057 -18.168  1.00 10.00      B   
ATOM   1750  CB  LYS B  31      34.522  33.278 -18.724  1.00 10.00      B   
ATOM   1751  CG  LYS B  31      35.782  34.108 -18.906  1.00 10.00      B   
ATOM   1752  CD  LYS B  31      36.969  33.232 -19.270  1.00 10.00      B   
ATOM   1753  CE  LYS B  31      38.244  34.049 -19.398  1.00 10.00      B   
ATOM   1754  NZ  LYS B  31      39.433  33.190 -19.634  1.00 10.00      B   
ATOM   1755  HZ1 LYS B  31      40.286  33.776 -19.726  1.00 10.00      B   
ATOM   1756  HZ2 LYS B  31      39.312  32.640 -20.508  1.00 10.00      B   
ATOM   1757  HZ3 LYS B  31      39.566  32.532 -18.839  1.00 10.00      B   
ATOM   1758  C   LYS B  31      32.737  34.969 -19.241  1.00 10.00      B   
ATOM   1759  O   LYS B  31      33.191  36.101 -19.429  1.00 10.00      B   
ATOM   1760  N   SER B  32      31.727  34.471 -19.940  1.00 10.00      B   
ATOM   1761  HN  SER B  32      31.415  33.563 -19.750  1.00 10.00      B   
ATOM   1762  CA  SER B  32      31.074  35.239 -20.988  1.00 10.00      B   
ATOM   1763  CB  SER B  32      30.353  34.321 -21.981  1.00 10.00      B   
ATOM   1764  OG  SER B  32      31.147  33.187 -22.293  1.00 10.00      B   
ATOM   1765  HG  SER B  32      31.551  33.311 -23.163  1.00 10.00      B   
ATOM   1766  C   SER B  32      30.132  36.309 -20.408  1.00 10.00      B   
ATOM   1767  O   SER B  32      30.312  37.498 -20.677  1.00 10.00      B   
ATOM   1768  N   PRO B  33      29.120  35.924 -19.598  1.00 10.00      B   
ATOM   1769  CA  PRO B  33      28.184  36.884 -19.003  1.00 10.00      B   
ATOM   1770  CB  PRO B  33      27.009  36.012 -18.529  1.00 10.00      B   
ATOM   1771  CG  PRO B  33      27.300  34.631 -19.020  1.00 10.00      B   
ATOM   1772  CD  PRO B  33      28.785  34.552 -19.199  1.00 10.00      B   
ATOM   1773  C   PRO B  33      28.802  37.619 -17.816  1.00 10.00      B   
ATOM   1774  O   PRO B  33      29.985  37.434 -17.503  1.00 10.00      B   
ATOM   1775  N   LEU B  36      23.479  35.292 -12.554  1.00 10.00      B   
ATOM   1776  HN  LEU B  36      22.954  34.522 -12.861  1.00 10.00      B   
ATOM   1777  CA  LEU B  36      24.788  35.067 -11.950  1.00 10.00      B   
ATOM   1778  CB  LEU B  36      25.552  36.391 -11.847  1.00 10.00      B   
ATOM   1779  CG  LEU B  36      26.905  36.342 -11.131  1.00 10.00      B   
ATOM   1780  CD1 LEU B  36      27.916  35.527 -11.928  1.00 10.00      B   
ATOM   1781  CD2 LEU B  36      27.423  37.747 -10.872  1.00 10.00      B   
ATOM   1782  C   LEU B  36      24.645  34.436 -10.568  1.00 10.00      B   
ATOM   1783  O   LEU B  36      25.494  33.651 -10.137  1.00 10.00      B   
ATOM   1784  N   PHE B  37      23.548  34.771  -9.897  1.00 10.00      B   
ATOM   1785  HN  PHE B  37      22.901  35.370 -10.324  1.00 10.00      B   
ATOM   1786  CA  PHE B  37      23.268  34.271  -8.554  1.00 10.00      B   
ATOM   1787  CB  PHE B  37      21.914  34.778  -8.056  1.00 10.00      B   
ATOM   1788  CG  PHE B  37      22.014  35.908  -7.074  1.00 10.00      B   
ATOM   1789  CD1 PHE B  37      21.827  37.219  -7.480  1.00 10.00      B   
ATOM   1790  CD2 PHE B  37      22.299  35.657  -5.744  1.00 10.00      B   
ATOM   1791  CE1 PHE B  37      21.922  38.256  -6.576  1.00 10.00      B   
ATOM   1792  CE2 PHE B  37      22.396  36.691  -4.835  1.00 10.00      B   
ATOM   1793  CZ  PHE B  37      22.206  37.992  -5.252  1.00 10.00      B   
ATOM   1794  C   PHE B  37      23.316  32.753  -8.492  1.00 10.00      B   
ATOM   1795  O   PHE B  37      23.940  32.185  -7.598  1.00 10.00      B   
ATOM   1796  N   TYR B  38      22.675  32.107  -9.456  1.00 10.00      B   
ATOM   1797  HN  TYR B  38      22.207  32.623 -10.144  1.00 10.00      B   
ATOM   1798  CA  TYR B  38      22.645  30.651  -9.513  1.00 10.00      B   
ATOM   1799  CB  TYR B  38      21.693  30.159 -10.612  1.00 10.00      B   
ATOM   1800  CG  TYR B  38      21.811  28.675 -10.903  1.00 10.00      B   
ATOM   1801  CD1 TYR B  38      21.374  27.732  -9.983  1.00 10.00      B   
ATOM   1802  CD2 TYR B  38      22.373  28.220 -12.092  1.00 10.00      B   
ATOM   1803  CE1 TYR B  38      21.493  26.379 -10.238  1.00 10.00      B   
ATOM   1804  CE2 TYR B  38      22.493  26.869 -12.354  1.00 10.00      B   
ATOM   1805  CZ  TYR B  38      22.051  25.954 -11.423  1.00 10.00      B   
ATOM   1806  OH  TYR B  38      22.167  24.607 -11.676  1.00 10.00      B   
ATOM   1807  HH  TYR B  38      22.986  24.442 -12.178  1.00 10.00      B   
ATOM   1808  C   TYR B  38      24.043  30.078  -9.720  1.00 10.00      B   
ATOM   1809  O   TYR B  38      24.418  29.090  -9.089  1.00 10.00      B   
ATOM   1810  N   HIS B  39      24.812  30.708 -10.599  1.00 10.00      B   
ATOM   1811  HN  HIS B  39      24.457  31.497 -11.063  1.00 10.00      B   
ATOM   1812  CA  HIS B  39      26.167  30.255 -10.891  1.00 10.00      B   
ATOM   1813  CB  HIS B  39      26.783  31.035 -12.053  1.00 10.00      B   
ATOM   1814  CG  HIS B  39      26.308  30.570 -13.395  1.00 10.00      B   
ATOM   1815  ND1 HIS B  39      26.363  31.349 -14.528  1.00 10.00      B   
ATOM   1816  HD1 HIS B  39      26.698  32.274 -14.574  1.00 10.00      B   
ATOM   1817  CD2 HIS B  39      25.771  29.387 -13.784  1.00 10.00      B   
ATOM   1818  CE1 HIS B  39      25.881  30.669 -15.555  1.00 10.00      B   
ATOM   1819  NE2 HIS B  39      25.517  29.475 -15.125  1.00 10.00      B   
ATOM   1820  HE2 HIS B  39      25.127  28.766 -15.680  1.00 10.00      B   
ATOM   1821  C   HIS B  39      27.054  30.318  -9.656  1.00 10.00      B   
ATOM   1822  O   HIS B  39      27.823  29.393  -9.385  1.00 10.00      B   
ATOM   1823  N   VAL B  40      26.946  31.409  -8.909  1.00 10.00      B   
ATOM   1824  HN  VAL B  40      26.332  32.124  -9.189  1.00 10.00      B   
ATOM   1825  CA  VAL B  40      27.724  31.571  -7.686  1.00 10.00      B   
ATOM   1826  CB  VAL B  40      27.616  33.007  -7.121  1.00 10.00      B   
ATOM   1827  CG1 VAL B  40      28.431  33.153  -5.844  1.00 10.00      B   
ATOM   1828  CG2 VAL B  40      28.073  34.021  -8.156  1.00 10.00      B   
ATOM   1829  C   VAL B  40      27.233  30.573  -6.639  1.00 10.00      B   
ATOM   1830  O   VAL B  40      28.027  29.926  -5.955  1.00 10.00      B   
ATOM   1831  N   LEU B  41      25.912  30.445  -6.549  1.00 10.00      B   
ATOM   1832  HN  LEU B  41      25.344  30.997  -7.131  1.00 10.00      B   
ATOM   1833  CA  LEU B  41      25.274  29.532  -5.611  1.00 10.00      B   
ATOM   1834  CB  LEU B  41      23.754  29.612  -5.763  1.00 10.00      B   
ATOM   1835  CG  LEU B  41      22.945  28.514  -5.075  1.00 10.00      B   
ATOM   1836  CD1 LEU B  41      22.941  28.706  -3.569  1.00 10.00      B   
ATOM   1837  CD2 LEU B  41      21.529  28.471  -5.621  1.00 10.00      B   
ATOM   1838  C   LEU B  41      25.739  28.098  -5.833  1.00 10.00      B   
ATOM   1839  O   LEU B  41      26.203  27.440  -4.903  1.00 10.00      B   
ATOM   1840  N   GLN B  42      25.623  27.623  -7.070  1.00 10.00      B   
ATOM   1841  HN  GLN B  42      25.259  28.206  -7.776  1.00 10.00      B   
ATOM   1842  CA  GLN B  42      26.028  26.264  -7.407  1.00 10.00      B   
ATOM   1843  CB  GLN B  42      25.702  25.940  -8.870  1.00 10.00      B   
ATOM   1844  CG  GLN B  42      26.011  24.506  -9.278  1.00 10.00      B   
ATOM   1845  CD  GLN B  42      25.328  23.479  -8.392  1.00 10.00      B   
ATOM   1846  OE1 GLN B  42      24.224  23.706  -7.886  1.00 10.00      B   
ATOM   1847  NE2 GLN B  42      25.976  22.341  -8.197  1.00 10.00      B   
ATOM   1848 HE21 GLN B  42      26.852  22.221  -8.635  1.00 10.00      B   
ATOM   1849 HE22 GLN B  42      25.564  21.665  -7.619  1.00 10.00      B   
ATOM   1850  C   GLN B  42      27.512  26.058  -7.122  1.00 10.00      B   
ATOM   1851  O   GLN B  42      27.921  24.997  -6.647  1.00 10.00      B   
ATOM   1852  N   ASN B  43      28.306  27.087  -7.397  1.00 10.00      B   
ATOM   1853  HN  ASN B  43      27.912  27.905  -7.771  1.00 10.00      B   
ATOM   1854  CA  ASN B  43      29.744  27.034  -7.159  1.00 10.00      B   
ATOM   1855  CB  ASN B  43      30.411  28.346  -7.591  1.00 10.00      B   
ATOM   1856  CG  ASN B  43      31.883  28.418  -7.225  1.00 10.00      B   
ATOM   1857  OD1 ASN B  43      32.734  27.853  -7.912  1.00 10.00      B   
ATOM   1858  ND2 ASN B  43      32.194  29.128  -6.149  1.00 10.00      B   
ATOM   1859 HD21 ASN B  43      31.467  29.564  -5.654  1.00 10.00      B   
ATOM   1860 HD22 ASN B  43      33.138  29.192  -5.891  1.00 10.00      B   
ATOM   1861  C   ASN B  43      30.019  26.763  -5.686  1.00 10.00      B   
ATOM   1862  O   ASN B  43      30.791  25.869  -5.341  1.00 10.00      B   
ATOM   1863  N   GLU B  44      29.354  27.521  -4.825  1.00 10.00      B   
ATOM   1864  HN  GLU B  44      28.731  28.203  -5.169  1.00 10.00      B   
ATOM   1865  CA  GLU B  44      29.516  27.374  -3.385  1.00 10.00      B   
ATOM   1866  CB  GLU B  44      28.906  28.565  -2.657  1.00 10.00      B   
ATOM   1867  CG  GLU B  44      29.531  29.890  -3.060  1.00 10.00      B   
ATOM   1868  CD  GLU B  44      28.794  31.084  -2.500  1.00 10.00      B   
ATOM   1869  OE1 GLU B  44      27.760  30.886  -1.828  1.00 10.00      B   
ATOM   1870  OE2 GLU B  44      29.258  32.227  -2.724  1.00 10.00      B   
ATOM   1871  C   GLU B  44      28.930  26.054  -2.889  1.00 10.00      B   
ATOM   1872  O   GLU B  44      29.510  25.395  -2.025  1.00 10.00      B   
ATOM   1873  N   ILE B  45      27.789  25.661  -3.447  1.00 10.00      B   
ATOM   1874  HN  ILE B  45      27.357  26.240  -4.115  1.00 10.00      B   
ATOM   1875  CA  ILE B  45      27.151  24.400  -3.074  1.00 10.00      B   
ATOM   1876  CB  ILE B  45      25.777  24.219  -3.765  1.00 10.00      B   
ATOM   1877  CG1 ILE B  45      24.760  25.217  -3.205  1.00 10.00      B   
ATOM   1878  CG2 ILE B  45      25.264  22.791  -3.609  1.00 10.00      B   
ATOM   1879  CD1 ILE B  45      23.383  25.099  -3.820  1.00 10.00      B   
ATOM   1880  C   ILE B  45      28.067  23.230  -3.434  1.00 10.00      B   
ATOM   1881  O   ILE B  45      28.193  22.260  -2.681  1.00 10.00      B   
ATOM   1882  N   HIS B  46      28.728  23.344  -4.578  1.00 10.00      B   
ATOM   1883  HN  HIS B  46      28.590  24.148  -5.133  1.00 10.00      B   
ATOM   1884  CA  HIS B  46      29.640  22.309  -5.043  1.00 10.00      B   
ATOM   1885  CB  HIS B  46      29.947  22.485  -6.533  1.00 10.00      B   
ATOM   1886  CG  HIS B  46      30.547  21.269  -7.169  1.00 10.00      B   
ATOM   1887  ND1 HIS B  46      31.755  21.281  -7.835  1.00 10.00      B   
ATOM   1888  HD1 HIS B  46      32.324  22.066  -7.977  1.00 10.00      B   
ATOM   1889  CD2 HIS B  46      30.100  19.994  -7.228  1.00 10.00      B   
ATOM   1890  CE1 HIS B  46      32.022  20.065  -8.274  1.00 10.00      B   
ATOM   1891  NE2 HIS B  46      31.036  19.268  -7.918  1.00 10.00      B   
ATOM   1892  HE2 HIS B  46      30.978  18.307  -8.115  1.00 10.00      B   
ATOM   1893  C   HIS B  46      30.931  22.315  -4.228  1.00 10.00      B   
ATOM   1894  O   HIS B  46      31.705  21.358  -4.264  1.00 10.00      B   
ATOM   1895  N   LEU B  47      31.153  23.396  -3.491  1.00 10.00      B   
ATOM   1896  HN  LEU B  47      30.500  24.130  -3.510  1.00 10.00      B   
ATOM   1897  CA  LEU B  47      32.341  23.527  -2.657  1.00 10.00      B   
ATOM   1898  CB  LEU B  47      32.730  24.999  -2.481  1.00 10.00      B   
ATOM   1899  CG  LEU B  47      33.366  25.686  -3.692  1.00 10.00      B   
ATOM   1900  CD1 LEU B  47      33.595  27.164  -3.409  1.00 10.00      B   
ATOM   1901  CD2 LEU B  47      34.671  25.004  -4.073  1.00 10.00      B   
ATOM   1902  C   LEU B  47      32.116  22.877  -1.297  1.00 10.00      B   
ATOM   1903  O   LEU B  47      33.067  22.616  -0.561  1.00 10.00      B   
ATOM   1904  N   LYS B  48      30.851  22.597  -0.980  1.00 10.00      B   
ATOM   1905  HN  LYS B  48      30.140  22.826  -1.616  1.00 10.00      B   
ATOM   1906  CA  LYS B  48      30.493  21.969   0.291  1.00 10.00      B   
ATOM   1907  CB  LYS B  48      28.970  21.868   0.444  1.00 10.00      B   
ATOM   1908  CG  LYS B  48      28.523  21.243   1.757  1.00 10.00      B   
ATOM   1909  CD  LYS B  48      27.014  21.130   1.854  1.00 10.00      B   
ATOM   1910  CE  LYS B  48      26.614  20.380   3.114  1.00 10.00      B   
ATOM   1911  NZ  LYS B  48      25.212  20.655   3.513  1.00 10.00      B   
ATOM   1912  HZ1 LYS B  48      24.554  20.245   2.821  1.00 10.00      B   
ATOM   1913  HZ2 LYS B  48      25.050  21.678   3.566  1.00 10.00      B   
ATOM   1914  HZ3 LYS B  48      25.021  20.237   4.446  1.00 10.00      B   
ATOM   1915  C   LYS B  48      31.123  20.585   0.409  1.00 10.00      B   
ATOM   1916  O   LYS B  48      31.286  20.054   1.508  1.00 10.00      B   
ATOM   1917  N   SER B  49      31.479  20.009  -0.734  1.00 10.00      B   
ATOM   1918  HN  SER B  49      31.322  20.484  -1.575  1.00 10.00      B   
ATOM   1919  CA  SER B  49      32.101  18.695  -0.770  1.00 10.00      B   
ATOM   1920  CB  SER B  49      32.309  18.258  -2.222  1.00 10.00      B   
ATOM   1921  OG  SER B  49      32.888  19.303  -2.986  1.00 10.00      B   
ATOM   1922  HG  SER B  49      32.219  19.695  -3.561  1.00 10.00      B   
ATOM   1923  C   SER B  49      33.430  18.708  -0.018  1.00 10.00      B   
ATOM   1924  O   SER B  49      33.853  17.694   0.535  1.00 10.00      B   
ATOM   1925  N   GLY B  50      34.078  19.867   0.003  1.00 10.00      B   
ATOM   1926  HN  GLY B  50      33.682  20.645  -0.448  1.00 10.00      B   
ATOM   1927  CA  GLY B  50      35.345  20.002   0.689  1.00 10.00      B   
ATOM   1928  C   GLY B  50      35.185  20.661   2.042  1.00 10.00      B   
ATOM   1929  O   GLY B  50      35.298  20.002   3.078  1.00 10.00      B   
ATOM   1930  N   GLN B  51      34.906  21.957   2.036  1.00 10.00      B   
ATOM   1931  HN  GLN B  51      34.803  22.422   1.176  1.00 10.00      B   
ATOM   1932  CA  GLN B  51      34.729  22.707   3.270  1.00 10.00      B   
ATOM   1933  CB  GLN B  51      35.496  24.027   3.216  1.00 10.00      B   
ATOM   1934  CG  GLN B  51      36.998  23.852   3.064  1.00 10.00      B   
ATOM   1935  CD  GLN B  51      37.761  25.157   3.175  1.00 10.00      B   
ATOM   1936  OE1 GLN B  51      37.261  26.223   2.813  1.00 10.00      B   
ATOM   1937  NE2 GLN B  51      38.982  25.081   3.677  1.00 10.00      B   
ATOM   1938 HE21 GLN B  51      39.320  24.199   3.943  1.00 10.00      B   
ATOM   1939 HE22 GLN B  51      39.503  25.909   3.763  1.00 10.00      B   
ATOM   1940  C   GLN B  51      33.249  22.946   3.539  1.00 10.00      B   
ATOM   1941  O   GLN B  51      32.500  23.330   2.641  1.00 10.00      B   
ATOM   1942  N   ARG B  52      32.837  22.719   4.778  1.00 10.00      B   
ATOM   1943  HN  ARG B  52      33.494  22.440   5.454  1.00 10.00      B   
ATOM   1944  CA  ARG B  52      31.439  22.870   5.166  1.00 10.00      B   
ATOM   1945  CB  ARG B  52      31.063  21.795   6.191  1.00 10.00      B   
ATOM   1946  CG  ARG B  52      31.368  20.369   5.756  1.00 10.00      B   
ATOM   1947  CD  ARG B  52      30.433  19.914   4.648  1.00 10.00      B   
ATOM   1948  NE  ARG B  52      30.760  18.569   4.180  1.00 10.00      B   
ATOM   1949  HE  ARG B  52      31.533  18.479   3.573  1.00 10.00      B   
ATOM   1950  CZ  ARG B  52      30.085  17.475   4.529  1.00 10.00      B   
ATOM   1951  NH1 ARG B  52      29.045  17.565   5.351  1.00 10.00      B   
ATOM   1952 HH11 ARG B  52      28.751  18.492   5.728  1.00 10.00      B   
ATOM   1953 HH12 ARG B  52      28.516  16.704   5.625  1.00 10.00      B   
ATOM   1954  NH2 ARG B  52      30.443  16.285   4.057  1.00 10.00      B   
ATOM   1955 HH21 ARG B  52      31.258  16.197   3.403  1.00 10.00      B   
ATOM   1956 HH22 ARG B  52      29.913  15.431   4.337  1.00 10.00      B   
ATOM   1957  C   ARG B  52      31.132  24.253   5.740  1.00 10.00      B   
ATOM   1958  O   ARG B  52      30.089  24.838   5.437  1.00 10.00      B   
ATOM   1959  N   GLU B  53      32.042  24.767   6.563  1.00 10.00      B   
ATOM   1960  HN  GLU B  53      32.861  24.257   6.741  1.00 10.00      B   
ATOM   1961  CA  GLU B  53      31.868  26.067   7.211  1.00 10.00      B   
ATOM   1962  CB  GLU B  53      33.027  26.351   8.168  1.00 10.00      B   
ATOM   1963  CG  GLU B  53      33.047  25.467   9.404  1.00 10.00      B   
ATOM   1964  CD  GLU B  53      34.425  25.371  10.024  1.00 10.00      B   
ATOM   1965  OE1 GLU B  53      35.275  24.637   9.476  1.00 10.00      B   
ATOM   1966  OE2 GLU B  53      34.669  26.020  11.064  1.00 10.00      B   
ATOM   1967  C   GLU B  53      31.716  27.210   6.211  1.00 10.00      B   
ATOM   1968  O   GLU B  53      30.731  27.953   6.251  1.00 10.00      B   
ATOM   1969  N   LEU B  54      32.683  27.340   5.311  1.00 10.00      B   
ATOM   1970  HN  LEU B  54      33.438  26.711   5.325  1.00 10.00      B   
ATOM   1971  CA  LEU B  54      32.661  28.401   4.311  1.00 10.00      B   
ATOM   1972  CB  LEU B  54      33.947  28.428   3.485  1.00 10.00      B   
ATOM   1973  CG  LEU B  54      35.097  29.254   4.062  1.00 10.00      B   
ATOM   1974  CD1 LEU B  54      36.209  29.405   3.039  1.00 10.00      B   
ATOM   1975  CD2 LEU B  54      34.606  30.618   4.526  1.00 10.00      B   
ATOM   1976  C   LEU B  54      31.441  28.328   3.405  1.00 10.00      B   
ATOM   1977  O   LEU B  54      30.919  29.360   2.991  1.00 10.00      B   
ATOM   1978  N   ALA B  55      30.983  27.113   3.117  1.00 10.00      B   
ATOM   1979  HN  ALA B  55      31.436  26.331   3.492  1.00 10.00      B   
ATOM   1980  CA  ALA B  55      29.818  26.918   2.256  1.00 10.00      B   
ATOM   1981  CB  ALA B  55      29.553  25.436   2.037  1.00 10.00      B   
ATOM   1982  C   ALA B  55      28.587  27.603   2.848  1.00 10.00      B   
ATOM   1983  O   ALA B  55      27.824  28.258   2.139  1.00 10.00      B   
ATOM   1984  N   ILE B  56      28.421  27.468   4.158  1.00 10.00      B   
ATOM   1985  HN  ILE B  56      29.078  26.950   4.670  1.00 10.00      B   
ATOM   1986  CA  ILE B  56      27.292  28.072   4.855  1.00 10.00      B   
ATOM   1987  CB  ILE B  56      27.194  27.564   6.309  1.00 10.00      B   
ATOM   1988  CG1 ILE B  56      27.203  26.033   6.342  1.00 10.00      B   
ATOM   1989  CG2 ILE B  56      25.940  28.104   6.984  1.00 10.00      B   
ATOM   1990  CD1 ILE B  56      27.478  25.452   7.713  1.00 10.00      B   
ATOM   1991  C   ILE B  56      27.421  29.593   4.873  1.00 10.00      B   
ATOM   1992  O   ILE B  56      26.481  30.310   4.534  1.00 10.00      B   
ATOM   1993  N   LYS B  57      28.602  30.071   5.255  1.00 10.00      B   
ATOM   1994  HN  LYS B  57      29.316  29.442   5.488  1.00 10.00      B   
ATOM   1995  CA  LYS B  57      28.871  31.503   5.332  1.00 10.00      B   
ATOM   1996  CB  LYS B  57      30.287  31.759   5.866  1.00 10.00      B   
ATOM   1997  CG  LYS B  57      30.643  33.233   5.997  1.00 10.00      B   
ATOM   1998  CD  LYS B  57      32.115  33.436   6.327  1.00 10.00      B   
ATOM   1999  CE  LYS B  57      32.462  34.917   6.379  1.00 10.00      B   
ATOM   2000  NZ  LYS B  57      33.884  35.154   6.747  1.00 10.00      B   
ATOM   2001  HZ1 LYS B  57      34.075  36.177   6.800  1.00 10.00      B   
ATOM   2002  HZ2 LYS B  57      34.513  34.734   6.034  1.00 10.00      B   
ATOM   2003  HZ3 LYS B  57      34.091  34.725   7.670  1.00 10.00      B   
ATOM   2004  C   LYS B  57      28.691  32.177   3.974  1.00 10.00      B   
ATOM   2005  O   LYS B  57      28.116  33.262   3.877  1.00 10.00      B   
ATOM   2006  N   LYS B  58      29.168  31.522   2.927  1.00 10.00      B   
ATOM   2007  HN  LYS B  58      29.601  30.649   3.061  1.00 10.00      B   
ATOM   2008  CA  LYS B  58      29.068  32.064   1.580  1.00 10.00      B   
ATOM   2009  CB  LYS B  58      29.986  31.316   0.616  1.00 10.00      B   
ATOM   2010  CG  LYS B  58      31.380  31.913   0.529  1.00 10.00      B   
ATOM   2011  CD  LYS B  58      31.322  33.348   0.036  1.00 10.00      B   
ATOM   2012  CE  LYS B  58      32.435  34.188   0.634  1.00 10.00      B   
ATOM   2013  NZ  LYS B  58      32.402  35.582   0.120  1.00 10.00      B   
ATOM   2014  HZ1 LYS B  58      32.449  35.581  -0.918  1.00 10.00      B   
ATOM   2015  HZ2 LYS B  58      33.209  36.122   0.490  1.00 10.00      B   
ATOM   2016  HZ3 LYS B  58      31.517  36.056   0.418  1.00 10.00      B   
ATOM   2017  C   LYS B  58      27.630  32.097   1.074  1.00 10.00      B   
ATOM   2018  O   LYS B  58      27.201  33.085   0.474  1.00 10.00      B   
ATOM   2019  N   ASN B  59      26.883  31.030   1.330  1.00 10.00      B   
ATOM   2020  HN  ASN B  59      27.275  30.268   1.808  1.00 10.00      B   
ATOM   2021  CA  ASN B  59      25.491  30.966   0.896  1.00 10.00      B   
ATOM   2022  CB  ASN B  59      24.903  29.569   1.092  1.00 10.00      B   
ATOM   2023  CG  ASN B  59      24.788  28.796  -0.212  1.00 10.00      B   
ATOM   2024  OD1 ASN B  59      23.905  27.954  -0.367  1.00 10.00      B   
ATOM   2025  ND2 ASN B  59      25.671  29.076  -1.162  1.00 10.00      B   
ATOM   2026 HD21 ASN B  59      26.355  29.768  -0.986  1.00 10.00      B   
ATOM   2027 HD22 ASN B  59      25.615  28.581  -2.003  1.00 10.00      B   
ATOM   2028  C   ASN B  59      24.653  32.023   1.607  1.00 10.00      B   
ATOM   2029  O   ASN B  59      23.695  32.558   1.043  1.00 10.00      B   
ATOM   2030  N   LEU B  60      25.027  32.334   2.846  1.00 10.00      B   
ATOM   2031  HN  LEU B  60      25.789  31.860   3.249  1.00 10.00      B   
ATOM   2032  CA  LEU B  60      24.330  33.353   3.623  1.00 10.00      B   
ATOM   2033  CB  LEU B  60      24.847  33.385   5.062  1.00 10.00      B   
ATOM   2034  CG  LEU B  60      24.394  32.246   5.976  1.00 10.00      B   
ATOM   2035  CD1 LEU B  60      25.144  32.293   7.299  1.00 10.00      B   
ATOM   2036  CD2 LEU B  60      22.894  32.319   6.214  1.00 10.00      B   
ATOM   2037  C   LEU B  60      24.531  34.716   2.973  1.00 10.00      B   
ATOM   2038  O   LEU B  60      23.649  35.575   3.007  1.00 10.00      B   
ATOM   2039  N   GLU B  61      25.700  34.893   2.368  1.00 10.00      B   
ATOM   2040  HN  GLU B  61      26.354  34.159   2.377  1.00 10.00      B   
ATOM   2041  CA  GLU B  61      26.041  36.133   1.690  1.00 10.00      B   
ATOM   2042  CB  GLU B  61      27.495  36.078   1.217  1.00 10.00      B   
ATOM   2043  CG  GLU B  61      28.106  37.426   0.890  1.00 10.00      B   
ATOM   2044  CD  GLU B  61      29.534  37.302   0.406  1.00 10.00      B   
ATOM   2045  OE1 GLU B  61      30.424  36.994   1.229  1.00 10.00      B   
ATOM   2046  OE2 GLU B  61      29.777  37.509  -0.799  1.00 10.00      B   
ATOM   2047  C   GLU B  61      25.106  36.343   0.503  1.00 10.00      B   
ATOM   2048  O   GLU B  61      24.681  37.464   0.223  1.00 10.00      B   
ATOM   2049  N   LEU B  62      24.777  35.249  -0.178  1.00 10.00      B   
ATOM   2050  HN  LEU B  62      25.154  34.384   0.097  1.00 10.00      B   
ATOM   2051  CA  LEU B  62      23.876  35.298  -1.322  1.00 10.00      B   
ATOM   2052  CB  LEU B  62      23.816  33.937  -2.018  1.00 10.00      B   
ATOM   2053  CG  LEU B  62      25.089  33.475  -2.728  1.00 10.00      B   
ATOM   2054  CD1 LEU B  62      24.978  32.007  -3.103  1.00 10.00      B   
ATOM   2055  CD2 LEU B  62      25.344  34.318  -3.969  1.00 10.00      B   
ATOM   2056  C   LEU B  62      22.480  35.694  -0.861  1.00 10.00      B   
ATOM   2057  O   LEU B  62      21.800  36.494  -1.504  1.00 10.00      B   
ATOM   2058  N   LEU B  63      22.067  35.135   0.270  1.00 10.00      B   
ATOM   2059  HN  LEU B  63      22.659  34.499   0.728  1.00 10.00      B   
ATOM   2060  CA  LEU B  63      20.762  35.427   0.844  1.00 10.00      B   
ATOM   2061  CB  LEU B  63      20.514  34.531   2.064  1.00 10.00      B   
ATOM   2062  CG  LEU B  63      19.357  34.927   2.987  1.00 10.00      B   
ATOM   2063  CD1 LEU B  63      18.027  34.829   2.259  1.00 10.00      B   
ATOM   2064  CD2 LEU B  63      19.350  34.063   4.237  1.00 10.00      B   
ATOM   2065  C   LEU B  63      20.667  36.899   1.239  1.00 10.00      B   
ATOM   2066  O   LEU B  63      19.608  37.523   1.124  1.00 10.00      B   
ATOM   2067  N   ASN B  64      21.783  37.453   1.686  1.00 10.00      B   
ATOM   2068  HN  ASN B  64      22.597  36.905   1.748  1.00 10.00      B   
ATOM   2069  CA  ASN B  64      21.829  38.851   2.102  1.00 10.00      B   
ATOM   2070  CB  ASN B  64      22.939  39.083   3.129  1.00 10.00      B   
ATOM   2071  CG  ASN B  64      22.590  38.534   4.498  1.00 10.00      B   
ATOM   2072  OD1 ASN B  64      21.420  38.479   4.881  1.00 10.00      B   
ATOM   2073  ND2 ASN B  64      23.601  38.121   5.245  1.00 10.00      B   
ATOM   2074 HD21 ASN B  64      24.510  38.193   4.878  1.00 10.00      B   
ATOM   2075 HD22 ASN B  64      23.401  37.756   6.132  1.00 10.00      B   
ATOM   2076  C   ASN B  64      21.985  39.794   0.912  1.00 10.00      B   
ATOM   2077  O   ASN B  64      21.947  41.014   1.070  1.00 10.00      B   
ATOM   2078  N   ARG B  65      22.166  39.224  -0.276  1.00 10.00      B   
ATOM   2079  HN  ARG B  65      22.210  38.245  -0.335  1.00 10.00      B   
ATOM   2080  CA  ARG B  65      22.313  40.017  -1.492  1.00 10.00      B   
ATOM   2081  CB  ARG B  65      23.493  39.530  -2.336  1.00 10.00      B   
ATOM   2082  CG  ARG B  65      24.782  40.302  -2.107  1.00 10.00      B   
ATOM   2083  CD  ARG B  65      25.729  40.166  -3.290  1.00 10.00      B   
ATOM   2084  NE  ARG B  65      26.107  38.776  -3.544  1.00 10.00      B   
ATOM   2085  HE  ARG B  65      25.586  38.283  -4.219  1.00 10.00      B   
ATOM   2086  CZ  ARG B  65      27.114  38.155  -2.933  1.00 10.00      B   
ATOM   2087  NH1 ARG B  65      27.851  38.803  -2.042  1.00 10.00      B   
ATOM   2088 HH11 ARG B  65      27.643  39.800  -1.815  1.00 10.00      B   
ATOM   2089 HH12 ARG B  65      28.648  38.313  -1.554  1.00 10.00      B   
ATOM   2090  NH2 ARG B  65      27.387  36.888  -3.227  1.00 10.00      B   
ATOM   2091 HH21 ARG B  65      26.817  36.381  -3.936  1.00 10.00      B   
ATOM   2092 HH22 ARG B  65      28.170  36.391  -2.744  1.00 10.00      B   
ATOM   2093  C   ARG B  65      21.033  40.000  -2.321  1.00 10.00      B   
ATOM   2094  O   ARG B  65      20.984  40.575  -3.409  1.00 10.00      B   
ATOM   2095  N   TYR B  66      20.006  39.328  -1.793  1.00 10.00      B   
ATOM   2096  HN  TYR B  66      20.133  38.884  -0.928  1.00 10.00      B   
ATOM   2097  CA  TYR B  66      18.702  39.217  -2.454  1.00 10.00      B   
ATOM   2098  CB  TYR B  66      18.039  40.590  -2.640  1.00 10.00      B   
ATOM   2099  CG  TYR B  66      17.872  41.380  -1.360  1.00 10.00      B   
ATOM   2100  CD1 TYR B  66      18.754  42.402  -1.034  1.00 10.00      B   
ATOM   2101  CD2 TYR B  66      16.832  41.108  -0.481  1.00 10.00      B   
ATOM   2102  CE1 TYR B  66      18.606  43.130   0.130  1.00 10.00      B   
ATOM   2103  CE2 TYR B  66      16.676  41.832   0.686  1.00 10.00      B   
ATOM   2104  CZ  TYR B  66      17.567  42.842   0.987  1.00 10.00      B   
ATOM   2105  OH  TYR B  66      17.414  43.574   2.146  1.00 10.00      B   
ATOM   2106  HH  TYR B  66      17.283  42.970   2.890  1.00 10.00      B   
ATOM   2107  C   TYR B  66      18.795  38.473  -3.786  1.00 10.00      B   
ATOM   2108  O   TYR B  66      19.009  39.082  -4.831  1.00 10.00      B   
ATOM   2109  N   PRO B  67      18.635  37.139  -3.760  1.00 10.00      B   
ATOM   2110  CA  PRO B  67      18.708  36.307  -4.969  1.00 10.00      B   
ATOM   2111  CB  PRO B  67      18.336  34.909  -4.463  1.00 10.00      B   
ATOM   2112  CG  PRO B  67      18.653  34.936  -3.008  1.00 10.00      B   
ATOM   2113  CD  PRO B  67      18.379  36.339  -2.551  1.00 10.00      B   
ATOM   2114  C   PRO B  67      17.715  36.754  -6.041  1.00 10.00      B   
ATOM   2115  O   PRO B  67      18.086  36.945  -7.201  1.00 10.00      B   
ATOM   2116  N   ASN B  68      16.454  36.915  -5.634  1.00 10.00      B   
ATOM   2117  HN  ASN B  68      16.242  36.752  -4.694  1.00 10.00      B   
ATOM   2118  CA  ASN B  68      15.379  37.343  -6.535  1.00 10.00      B   
ATOM   2119  CB  ASN B  68      15.530  38.821  -6.922  1.00 10.00      B   
ATOM   2120  CG  ASN B  68      15.140  39.772  -5.804  1.00 10.00      B   
ATOM   2121  OD1 ASN B  68      14.359  39.428  -4.919  1.00 10.00      B   
ATOM   2122  ND2 ASN B  68      15.672  40.984  -5.849  1.00 10.00      B   
ATOM   2123 HD21 ASN B  68      16.279  41.194  -6.589  1.00 10.00      B   
ATOM   2124 HD22 ASN B  68      15.438  41.619  -5.142  1.00 10.00      B   
ATOM   2125  C   ASN B  68      15.289  36.469  -7.786  1.00 10.00      B   
ATOM   2126  O   ASN B  68      14.976  36.952  -8.875  1.00 10.00      B   
ATOM   2127  N   ASP B  69      15.558  35.180  -7.625  1.00 10.00      B   
ATOM   2128  HN  ASP B  69      15.787  34.847  -6.735  1.00 10.00      B   
ATOM   2129  CA  ASP B  69      15.510  34.246  -8.742  1.00 10.00      B   
ATOM   2130  CB  ASP B  69      16.891  34.081  -9.372  1.00 10.00      B   
ATOM   2131  CG  ASP B  69      16.902  33.008 -10.439  1.00 10.00      B   
ATOM   2132  OD1 ASP B  69      16.313  33.234 -11.517  1.00 10.00      B   
ATOM   2133  OD2 ASP B  69      17.499  31.935 -10.202  1.00 10.00      B   
ATOM   2134  C   ASP B  69      14.978  32.893  -8.299  1.00 10.00      B   
ATOM   2135  O   ASP B  69      15.487  32.306  -7.347  1.00 10.00      B   
ATOM   2136  N   PRO B  70      13.943  32.392  -8.994  1.00 10.00      B   
ATOM   2137  CA  PRO B  70      13.305  31.103  -8.691  1.00 10.00      B   
ATOM   2138  CB  PRO B  70      12.463  30.833  -9.938  1.00 10.00      B   
ATOM   2139  CG  PRO B  70      12.112  32.187 -10.443  1.00 10.00      B   
ATOM   2140  CD  PRO B  70      13.296  33.063 -10.140  1.00 10.00      B   
ATOM   2141  C   PRO B  70      14.300  29.963  -8.465  1.00 10.00      B   
ATOM   2142  O   PRO B  70      14.341  29.383  -7.381  1.00 10.00      B   
ATOM   2143  N   LEU B  71      15.112  29.664  -9.476  1.00 10.00      B   
ATOM   2144  HN  LEU B  71      15.058  30.187 -10.307  1.00 10.00      B   
ATOM   2145  CA  LEU B  71      16.089  28.579  -9.382  1.00 10.00      B   
ATOM   2146  CB  LEU B  71      16.868  28.427 -10.690  1.00 10.00      B   
ATOM   2147  CG  LEU B  71      16.869  27.033 -11.325  1.00 10.00      B   
ATOM   2148  CD1 LEU B  71      17.743  27.017 -12.568  1.00 10.00      B   
ATOM   2149  CD2 LEU B  71      17.328  25.974 -10.331  1.00 10.00      B   
ATOM   2150  C   LEU B  71      17.053  28.777  -8.216  1.00 10.00      B   
ATOM   2151  O   LEU B  71      17.304  27.853  -7.439  1.00 10.00      B   
ATOM   2152  N   THR B  72      17.585  29.983  -8.094  1.00 10.00      B   
ATOM   2153  HN  THR B  72      17.346  30.680  -8.747  1.00 10.00      B   
ATOM   2154  CA  THR B  72      18.519  30.297  -7.023  1.00 10.00      B   
ATOM   2155  CB  THR B  72      19.034  31.744  -7.142  1.00 10.00      B   
ATOM   2156  OG1 THR B  72      19.445  31.993  -8.494  1.00 10.00      B   
ATOM   2157  HG1 THR B  72      18.706  31.799  -9.096  1.00 10.00      B   
ATOM   2158  CG2 THR B  72      20.216  31.975  -6.212  1.00 10.00      B   
ATOM   2159  C   THR B  72      17.869  30.090  -5.651  1.00 10.00      B   
ATOM   2160  O   THR B  72      18.471  29.513  -4.745  1.00 10.00      B   
ATOM   2161  N   ILE B  73      16.626  30.534  -5.522  1.00 10.00      B   
ATOM   2162  HN  ILE B  73      16.187  30.952  -6.298  1.00 10.00      B   
ATOM   2163  CA  ILE B  73      15.889  30.409  -4.271  1.00 10.00      B   
ATOM   2164  CB  ILE B  73      14.596  31.256  -4.285  1.00 10.00      B   
ATOM   2165  CG1 ILE B  73      14.939  32.745  -4.374  1.00 10.00      B   
ATOM   2166  CG2 ILE B  73      13.755  30.983  -3.047  1.00 10.00      B   
ATOM   2167  CD1 ILE B  73      13.747  33.630  -4.660  1.00 10.00      B   
ATOM   2168  C   ILE B  73      15.553  28.949  -3.969  1.00 10.00      B   
ATOM   2169  O   ILE B  73      15.697  28.497  -2.831  1.00 10.00      B   
ATOM   2170  N   GLU B  74      15.125  28.215  -4.996  1.00 10.00      B   
ATOM   2171  HN  GLU B  74      15.043  28.637  -5.882  1.00 10.00      B   
ATOM   2172  CA  GLU B  74      14.761  26.806  -4.848  1.00 10.00      B   
ATOM   2173  CB  GLU B  74      14.262  26.218  -6.171  1.00 10.00      B   
ATOM   2174  CG  GLU B  74      12.878  26.693  -6.585  1.00 10.00      B   
ATOM   2175  CD  GLU B  74      12.302  25.885  -7.732  1.00 10.00      B   
ATOM   2176  OE1 GLU B  74      12.138  26.441  -8.841  1.00 10.00      B   
ATOM   2177  OE2 GLU B  74      12.005  24.686  -7.531  1.00 10.00      B   
ATOM   2178  C   GLU B  74      15.909  25.963  -4.296  1.00 10.00      B   
ATOM   2179  O   GLU B  74      15.687  25.046  -3.504  1.00 10.00      B   
ATOM   2180  N   LYS B  75      17.130  26.268  -4.713  1.00 10.00      B   
ATOM   2181  HN  LYS B  75      17.250  26.995  -5.361  1.00 10.00      B   
ATOM   2182  CA  LYS B  75      18.294  25.526  -4.241  1.00 10.00      B   
ATOM   2183  CB  LYS B  75      19.418  25.532  -5.279  1.00 10.00      B   
ATOM   2184  CG  LYS B  75      19.010  24.963  -6.628  1.00 10.00      B   
ATOM   2185  CD  LYS B  75      20.220  24.612  -7.480  1.00 10.00      B   
ATOM   2186  CE  LYS B  75      20.775  23.241  -7.123  1.00 10.00      B   
ATOM   2187  NZ  LYS B  75      21.661  22.701  -8.190  1.00 10.00      B   
ATOM   2188  HZ1 LYS B  75      22.606  23.144  -8.136  1.00 10.00      B   
ATOM   2189  HZ2 LYS B  75      21.254  22.894  -9.126  1.00 10.00      B   
ATOM   2190  HZ3 LYS B  75      21.765  21.672  -8.081  1.00 10.00      B   
ATOM   2191  C   LYS B  75      18.793  26.052  -2.896  1.00 10.00      B   
ATOM   2192  O   LYS B  75      19.198  25.271  -2.034  1.00 10.00      B   
ATOM   2193  N   LEU B  76      18.750  27.371  -2.722  1.00 10.00      B   
ATOM   2194  HN  LEU B  76      18.417  27.935  -3.453  1.00 10.00      B   
ATOM   2195  CA  LEU B  76      19.201  28.008  -1.482  1.00 10.00      B   
ATOM   2196  CB  LEU B  76      19.093  29.532  -1.587  1.00 10.00      B   
ATOM   2197  CG  LEU B  76      20.394  30.289  -1.859  1.00 10.00      B   
ATOM   2198  CD1 LEU B  76      20.105  31.717  -2.290  1.00 10.00      B   
ATOM   2199  CD2 LEU B  76      21.291  30.274  -0.631  1.00 10.00      B   
ATOM   2200  C   LEU B  76      18.405  27.525  -0.275  1.00 10.00      B   
ATOM   2201  O   LEU B  76      18.977  27.123   0.738  1.00 10.00      B   
ATOM   2202  N   SER B  77      17.086  27.550  -0.395  1.00 10.00      B   
ATOM   2203  HN  SER B  77      16.690  27.852  -1.240  1.00 10.00      B   
ATOM   2204  CA  SER B  77      16.210  27.127   0.687  1.00 10.00      B   
ATOM   2205  CB  SER B  77      14.756  27.324   0.268  1.00 10.00      B   
ATOM   2206  OG  SER B  77      14.568  26.907  -1.076  1.00 10.00      B   
ATOM   2207  HG  SER B  77      14.809  27.628  -1.675  1.00 10.00      B   
ATOM   2208  C   SER B  77      16.461  25.666   1.049  1.00 10.00      B   
ATOM   2209  O   SER B  77      16.589  25.314   2.224  1.00 10.00      B   
ATOM   2210  N   ASP B  78      16.549  24.826   0.023  1.00 10.00      B   
ATOM   2211  HN  ASP B  78      16.444  25.178  -0.886  1.00 10.00      B   
ATOM   2212  CA  ASP B  78      16.787  23.399   0.208  1.00 10.00      B   
ATOM   2213  CB  ASP B  78      16.685  22.665  -1.131  1.00 10.00      B   
ATOM   2214  CG  ASP B  78      16.712  21.159  -0.985  1.00 10.00      B   
ATOM   2215  OD1 ASP B  78      15.870  20.609  -0.241  1.00 10.00      B   
ATOM   2216  OD2 ASP B  78      17.569  20.516  -1.624  1.00 10.00      B   
ATOM   2217  C   ASP B  78      18.151  23.158   0.852  1.00 10.00      B   
ATOM   2218  O   ASP B  78      18.309  22.262   1.682  1.00 10.00      B   
ATOM   2219  N   PHE B  79      19.126  23.981   0.480  1.00 10.00      B   
ATOM   2220  HN  PHE B  79      18.933  24.678  -0.186  1.00 10.00      B   
ATOM   2221  CA  PHE B  79      20.474  23.881   1.029  1.00 10.00      B   
ATOM   2222  CB  PHE B  79      21.419  24.850   0.309  1.00 10.00      B   
ATOM   2223  CG  PHE B  79      22.824  24.869   0.849  1.00 10.00      B   
ATOM   2224  CD1 PHE B  79      23.780  23.989   0.367  1.00 10.00      B   
ATOM   2225  CD2 PHE B  79      23.192  25.773   1.836  1.00 10.00      B   
ATOM   2226  CE1 PHE B  79      25.071  24.008   0.858  1.00 10.00      B   
ATOM   2227  CE2 PHE B  79      24.481  25.797   2.332  1.00 10.00      B   
ATOM   2228  CZ  PHE B  79      25.423  24.913   1.842  1.00 10.00      B   
ATOM   2229  C   PHE B  79      20.458  24.179   2.523  1.00 10.00      B   
ATOM   2230  O   PHE B  79      21.028  23.435   3.324  1.00 10.00      B   
ATOM   2231  N   PHE B  80      19.792  25.267   2.893  1.00 10.00      B   
ATOM   2232  HN  PHE B  80      19.361  25.823   2.205  1.00 10.00      B   
ATOM   2233  CA  PHE B  80      19.696  25.662   4.290  1.00 10.00      B   
ATOM   2234  CB  PHE B  80      19.030  27.031   4.428  1.00 10.00      B   
ATOM   2235  CG  PHE B  80      19.894  28.175   3.976  1.00 10.00      B   
ATOM   2236  CD1 PHE B  80      19.369  29.191   3.197  1.00 10.00      B   
ATOM   2237  CD2 PHE B  80      21.233  28.236   4.337  1.00 10.00      B   
ATOM   2238  CE1 PHE B  80      20.159  30.246   2.784  1.00 10.00      B   
ATOM   2239  CE2 PHE B  80      22.028  29.288   3.927  1.00 10.00      B   
ATOM   2240  CZ  PHE B  80      21.491  30.295   3.150  1.00 10.00      B   
ATOM   2241  C   PHE B  80      18.953  24.609   5.108  1.00 10.00      B   
ATOM   2242  O   PHE B  80      19.313  24.332   6.252  1.00 10.00      B   
ATOM   2243  N   SER B  81      17.929  24.011   4.508  1.00 10.00      B   
ATOM   2244  HN  SER B  81      17.685  24.279   3.595  1.00 10.00      B   
ATOM   2245  CA  SER B  81      17.150  22.976   5.177  1.00 10.00      B   
ATOM   2246  CB  SER B  81      15.948  22.570   4.323  1.00 10.00      B   
ATOM   2247  OG  SER B  81      15.021  23.640   4.206  1.00 10.00      B   
ATOM   2248  HG  SER B  81      15.485  24.483   4.329  1.00 10.00      B   
ATOM   2249  C   SER B  81      18.021  21.760   5.485  1.00 10.00      B   
ATOM   2250  O   SER B  81      17.838  21.094   6.506  1.00 10.00      B   
ATOM   2251  N   LYS B  82      18.983  21.498   4.606  1.00 10.00      B   
ATOM   2252  HN  LYS B  82      19.081  22.080   3.820  1.00 10.00      B   
ATOM   2253  CA  LYS B  82      19.900  20.376   4.770  1.00 10.00      B   
ATOM   2254  CB  LYS B  82      20.694  20.153   3.480  1.00 10.00      B   
ATOM   2255  CG  LYS B  82      19.911  19.480   2.366  1.00 10.00      B   
ATOM   2256  CD  LYS B  82      20.492  19.818   1.003  1.00 10.00      B   
ATOM   2257  CE  LYS B  82      19.918  18.923  -0.081  1.00 10.00      B   
ATOM   2258  NZ  LYS B  82      19.980  19.567  -1.418  1.00 10.00      B   
ATOM   2259  HZ1 LYS B  82      19.077  20.057  -1.620  1.00 10.00      B   
ATOM   2260  HZ2 LYS B  82      20.142  18.855  -2.153  1.00 10.00      B   
ATOM   2261  HZ3 LYS B  82      20.751  20.264  -1.449  1.00 10.00      B   
ATOM   2262  C   LYS B  82      20.863  20.634   5.922  1.00 10.00      B   
ATOM   2263  O   LYS B  82      21.423  19.704   6.500  1.00 10.00      B   
ATOM   2264  N   MET B  83      21.047  21.905   6.252  1.00 10.00      B   
ATOM   2265  HN  MET B  83      20.564  22.601   5.755  1.00 10.00      B   
ATOM   2266  CA  MET B  83      21.940  22.300   7.335  1.00 10.00      B   
ATOM   2267  CB  MET B  83      22.692  23.581   6.969  1.00 10.00      B   
ATOM   2268  CG  MET B  83      23.746  23.416   5.887  1.00 10.00      B   
ATOM   2269  SD  MET B  83      24.911  22.080   6.235  1.00 10.00      B   
ATOM   2270  CE  MET B  83      25.420  22.470   7.911  1.00 10.00      B   
ATOM   2271  C   MET B  83      21.158  22.531   8.620  1.00 10.00      B   
ATOM   2272  O   MET B  83      21.691  23.070   9.591  1.00 10.00      B   
ATOM   2273  N   GLU B  84      19.891  22.122   8.607  1.00 10.00      B   
ATOM   2274  HN  GLU B  84      19.545  21.693   7.797  1.00 10.00      B   
ATOM   2275  CA  GLU B  84      18.996  22.278   9.754  1.00 10.00      B   
ATOM   2276  CB  GLU B  84      19.527  21.564  11.001  1.00 10.00      B   
ATOM   2277  CG  GLU B  84      19.706  20.064  10.831  1.00 10.00      B   
ATOM   2278  CD  GLU B  84      19.635  19.323  12.148  1.00 10.00      B   
ATOM   2279  OE1 GLU B  84      20.581  19.434  12.955  1.00 10.00      B   
ATOM   2280  OE2 GLU B  84      18.623  18.630  12.392  1.00 10.00      B   
ATOM   2281  C   GLU B  84      18.704  23.750  10.039  1.00 10.00      B   
ATOM   2282  O   GLU B  84      18.365  24.126  11.160  1.00 10.00      B   
ATOM   2283  N   MET B  85      18.822  24.575   9.007  1.00 10.00      B   
ATOM   2284  HN  MET B  85      19.078  24.209   8.130  1.00 10.00      B   
ATOM   2285  CA  MET B  85      18.575  26.004   9.129  1.00 10.00      B   
ATOM   2286  CB  MET B  85      19.678  26.803   8.428  1.00 10.00      B   
ATOM   2287  CG  MET B  85      21.075  26.517   8.953  1.00 10.00      B   
ATOM   2288  SD  MET B  85      22.374  27.167   7.881  1.00 10.00      B   
ATOM   2289  CE  MET B  85      22.151  28.929   8.109  1.00 10.00      B   
ATOM   2290  C   MET B  85      17.213  26.347   8.541  1.00 10.00      B   
ATOM   2291  O   MET B  85      17.114  26.920   7.454  1.00 10.00      B   
ATOM   2292  N   GLU B  86      16.167  25.967   9.263  1.00 10.00      B   
ATOM   2293  HN  GLU B  86      16.323  25.504  10.113  1.00 10.00      B   
ATOM   2294  CA  GLU B  86      14.793  26.213   8.835  1.00 10.00      B   
ATOM   2295  CB  GLU B  86      13.813  25.610   9.842  1.00 10.00      B   
ATOM   2296  CG  GLU B  86      13.760  24.092   9.827  1.00 10.00      B   
ATOM   2297  CD  GLU B  86      13.127  23.551   8.564  1.00 10.00      B   
ATOM   2298  OE1 GLU B  86      12.020  24.003   8.212  1.00 10.00      B   
ATOM   2299  OE2 GLU B  86      13.730  22.670   7.915  1.00 10.00      B   
ATOM   2300  C   GLU B  86      14.514  27.703   8.668  1.00 10.00      B   
ATOM   2301  O   GLU B  86      13.881  28.119   7.697  1.00 10.00      B   
ATOM   2302  N   LYS B  87      15.006  28.499   9.613  1.00 10.00      B   
ATOM   2303  HN  LYS B  87      15.516  28.102  10.349  1.00 10.00      B   
ATOM   2304  CA  LYS B  87      14.809  29.946   9.590  1.00 10.00      B   
ATOM   2305  CB  LYS B  87      15.511  30.596  10.785  1.00 10.00      B   
ATOM   2306  CG  LYS B  87      15.342  32.103  10.864  1.00 10.00      B   
ATOM   2307  CD  LYS B  87      16.237  32.698  11.936  1.00 10.00      B   
ATOM   2308  CE  LYS B  87      16.110  34.209  11.984  1.00 10.00      B   
ATOM   2309  NZ  LYS B  87      16.998  34.805  13.013  1.00 10.00      B   
ATOM   2310  HZ1 LYS B  87      17.995  34.657  12.756  1.00 10.00      B   
ATOM   2311  HZ2 LYS B  87      16.822  34.367  13.940  1.00 10.00      B   
ATOM   2312  HZ3 LYS B  87      16.823  35.825  13.089  1.00 10.00      B   
ATOM   2313  C   LYS B  87      15.326  30.554   8.289  1.00 10.00      B   
ATOM   2314  O   LYS B  87      14.606  31.284   7.604  1.00 10.00      B   
ATOM   2315  N   GLU B  88      16.571  30.240   7.954  1.00 10.00      B   
ATOM   2316  HN  GLU B  88      17.097  29.663   8.551  1.00 10.00      B   
ATOM   2317  CA  GLU B  88      17.190  30.748   6.739  1.00 10.00      B   
ATOM   2318  CB  GLU B  88      18.672  30.379   6.689  1.00 10.00      B   
ATOM   2319  CG  GLU B  88      19.574  31.311   7.486  1.00 10.00      B   
ATOM   2320  CD  GLU B  88      19.261  31.318   8.969  1.00 10.00      B   
ATOM   2321  OE1 GLU B  88      18.980  30.235   9.530  1.00 10.00      B   
ATOM   2322  OE2 GLU B  88      19.303  32.406   9.581  1.00 10.00      B   
ATOM   2323  C   GLU B  88      16.471  30.245   5.494  1.00 10.00      B   
ATOM   2324  O   GLU B  88      16.386  30.955   4.494  1.00 10.00      B   
ATOM   2325  N   SER B  89      15.944  29.026   5.566  1.00 10.00      B   
ATOM   2326  HN  SER B  89      16.041  28.515   6.396  1.00 10.00      B   
ATOM   2327  CA  SER B  89      15.225  28.433   4.446  1.00 10.00      B   
ATOM   2328  CB  SER B  89      14.761  27.016   4.794  1.00 10.00      B   
ATOM   2329  OG  SER B  89      15.860  26.196   5.159  1.00 10.00      B   
ATOM   2330  HG  SER B  89      16.307  26.578   5.928  1.00 10.00      B   
ATOM   2331  C   SER B  89      14.032  29.299   4.043  1.00 10.00      B   
ATOM   2332  O   SER B  89      13.828  29.581   2.860  1.00 10.00      B   
ATOM   2333  N   SER B  90      13.263  29.740   5.031  1.00 10.00      B   
ATOM   2334  HN  SER B  90      13.481  29.497   5.959  1.00 10.00      B   
ATOM   2335  CA  SER B  90      12.103  30.575   4.773  1.00 10.00      B   
ATOM   2336  CB  SER B  90      11.195  30.603   5.999  1.00 10.00      B   
ATOM   2337  OG  SER B  90      11.925  30.264   7.167  1.00 10.00      B   
ATOM   2338  HG  SER B  90      12.330  31.060   7.533  1.00 10.00      B   
ATOM   2339  C   SER B  90      12.522  31.990   4.392  1.00 10.00      B   
ATOM   2340  O   SER B  90      11.874  32.635   3.568  1.00 10.00      B   
ATOM   2341  N   LEU B  91      13.628  32.449   4.978  1.00 10.00      B   
ATOM   2342  HN  LEU B  91      14.114  31.865   5.600  1.00 10.00      B   
ATOM   2343  CA  LEU B  91      14.145  33.788   4.722  1.00 10.00      B   
ATOM   2344  CB  LEU B  91      15.426  34.046   5.521  1.00 10.00      B   
ATOM   2345  CG  LEU B  91      15.240  34.386   7.002  1.00 10.00      B   
ATOM   2346  CD1 LEU B  91      16.581  34.412   7.717  1.00 10.00      B   
ATOM   2347  CD2 LEU B  91      14.521  35.719   7.162  1.00 10.00      B   
ATOM   2348  C   LEU B  91      14.387  34.046   3.238  1.00 10.00      B   
ATOM   2349  O   LEU B  91      14.147  35.148   2.751  1.00 10.00      B   
ATOM   2350  N   VAL B  92      14.856  33.030   2.524  1.00 10.00      B   
ATOM   2351  HN  VAL B  92      15.026  32.170   2.967  1.00 10.00      B   
ATOM   2352  CA  VAL B  92      15.128  33.165   1.095  1.00 10.00      B   
ATOM   2353  CB  VAL B  92      15.768  31.890   0.501  1.00 10.00      B   
ATOM   2354  CG1 VAL B  92      16.370  32.183  -0.864  1.00 10.00      B   
ATOM   2355  CG2 VAL B  92      16.824  31.320   1.434  1.00 10.00      B   
ATOM   2356  C   VAL B  92      13.850  33.490   0.324  1.00 10.00      B   
ATOM   2357  O   VAL B  92      13.849  34.328  -0.580  1.00 10.00      B   
ATOM   2358  N   TYR B  93      12.761  32.838   0.707  1.00 10.00      B   
ATOM   2359  HN  TYR B  93      12.820  32.209   1.457  1.00 10.00      B   
ATOM   2360  CA  TYR B  93      11.479  33.044   0.053  1.00 10.00      B   
ATOM   2361  CB  TYR B  93      10.554  31.850   0.292  1.00 10.00      B   
ATOM   2362  CG  TYR B  93      10.785  30.689  -0.650  1.00 10.00      B   
ATOM   2363  CD1 TYR B  93      11.532  29.587  -0.254  1.00 10.00      B   
ATOM   2364  CD2 TYR B  93      10.251  30.693  -1.933  1.00 10.00      B   
ATOM   2365  CE1 TYR B  93      11.741  28.522  -1.111  1.00 10.00      B   
ATOM   2366  CE2 TYR B  93      10.457  29.631  -2.796  1.00 10.00      B   
ATOM   2367  CZ  TYR B  93      11.202  28.548  -2.379  1.00 10.00      B   
ATOM   2368  OH  TYR B  93      11.412  27.487  -3.233  1.00 10.00      B   
ATOM   2369  HH  TYR B  93      11.631  27.817  -4.108  1.00 10.00      B   
ATOM   2370  C   TYR B  93      10.804  34.327   0.524  1.00 10.00      B   
ATOM   2371  O   TYR B  93      10.367  35.139  -0.293  1.00 10.00      B   
ATOM   2372  N   GLU B  94      10.735  34.509   1.840  1.00 10.00      B   
ATOM   2373  HN  GLU B  94      11.124  33.831   2.436  1.00 10.00      B   
ATOM   2374  CA  GLU B  94      10.101  35.682   2.428  1.00 10.00      B   
ATOM   2375  CB  GLU B  94      10.146  35.605   3.954  1.00 10.00      B   
ATOM   2376  CG  GLU B  94       9.422  34.400   4.537  1.00 10.00      B   
ATOM   2377  CD  GLU B  94       9.513  34.340   6.048  1.00 10.00      B   
ATOM   2378  OE1 GLU B  94      10.628  34.491   6.587  1.00 10.00      B   
ATOM   2379  OE2 GLU B  94       8.470  34.141   6.708  1.00 10.00      B   
ATOM   2380  C   GLU B  94      10.751  36.975   1.949  1.00 10.00      B   
ATOM   2381  O   GLU B  94      10.065  37.967   1.704  1.00 10.00      B   
ATOM   2382  N   ASN B  95      12.070  36.954   1.804  1.00 10.00      B   
ATOM   2383  HN  ASN B  95      12.562  36.125   2.004  1.00 10.00      B   
ATOM   2384  CA  ASN B  95      12.811  38.130   1.358  1.00 10.00      B   
ATOM   2385  CB  ASN B  95      14.320  37.877   1.429  1.00 10.00      B   
ATOM   2386  CG  ASN B  95      15.032  38.831   2.367  1.00 10.00      B   
ATOM   2387  OD1 ASN B  95      14.645  39.990   2.506  1.00 10.00      B   
ATOM   2388  ND2 ASN B  95      16.072  38.347   3.025  1.00 10.00      B   
ATOM   2389 HD21 ASN B  95      16.322  37.412   2.873  1.00 10.00      B   
ATOM   2390 HD22 ASN B  95      16.555  38.944   3.638  1.00 10.00      B   
ATOM   2391  C   ASN B  95      12.421  38.523  -0.061  1.00 10.00      B   
ATOM   2392  O   ASN B  95      12.181  39.698  -0.349  1.00 10.00      B   
ATOM   2393  N   ALA B  96      12.341  37.528  -0.937  1.00 10.00      B   
ATOM   2394  HN  ALA B  96      12.527  36.612  -0.636  1.00 10.00      B   
ATOM   2395  CA  ALA B  96      11.989  37.758  -2.333  1.00 10.00      B   
ATOM   2396  CB  ALA B  96      12.283  36.524  -3.172  1.00 10.00      B   
ATOM   2397  C   ALA B  96      10.532  38.188  -2.490  1.00 10.00      B   
ATOM   2398  O   ALA B  96      10.217  39.015  -3.338  1.00 10.00      B   
ATOM   2399  N   ILE B  97       9.651  37.630  -1.665  1.00 10.00      B   
ATOM   2400  HN  ILE B  97       9.964  36.974  -1.006  1.00 10.00      B   
ATOM   2401  CA  ILE B  97       8.227  37.963  -1.719  1.00 10.00      B   
ATOM   2402  CB  ILE B  97       7.404  37.098  -0.733  1.00 10.00      B   
ATOM   2403  CG1 ILE B  97       7.398  35.637  -1.189  1.00 10.00      B   
ATOM   2404  CG2 ILE B  97       5.979  37.622  -0.589  1.00 10.00      B   
ATOM   2405  CD1 ILE B  97       6.768  34.682  -0.198  1.00 10.00      B   
ATOM   2406  C   ILE B  97       8.000  39.447  -1.429  1.00 10.00      B   
ATOM   2407  O   ILE B  97       7.155  40.093  -2.050  1.00 10.00      B   
ATOM   2408  N   LYS B  98       8.783  39.987  -0.504  1.00 10.00      B   
ATOM   2409  HN  LYS B  98       9.462  39.428  -0.069  1.00 10.00      B   
ATOM   2410  CA  LYS B  98       8.663  41.389  -0.127  1.00 10.00      B   
ATOM   2411  CB  LYS B  98       9.350  41.647   1.217  1.00 10.00      B   
ATOM   2412  CG  LYS B  98       8.790  40.828   2.367  1.00 10.00      B   
ATOM   2413  CD  LYS B  98       9.721  40.865   3.569  1.00 10.00      B   
ATOM   2414  CE  LYS B  98       9.348  39.805   4.594  1.00 10.00      B   
ATOM   2415  NZ  LYS B  98      10.359  39.698   5.680  1.00 10.00      B   
ATOM   2416  HZ1 LYS B  98      10.341  40.549   6.274  1.00 10.00      B   
ATOM   2417  HZ2 LYS B  98      11.311  39.595   5.276  1.00 10.00      B   
ATOM   2418  HZ3 LYS B  98      10.159  38.871   6.277  1.00 10.00      B   
ATOM   2419  C   LYS B  98       9.245  42.306  -1.201  1.00 10.00      B   
ATOM   2420  O   LYS B  98       8.759  43.420  -1.407  1.00 10.00      B   
ATOM   2421  N   LYS B  99      10.283  41.829  -1.884  1.00 10.00      B   
ATOM   2422  HN  LYS B  99      10.612  40.928  -1.683  1.00 10.00      B   
ATOM   2423  CA  LYS B  99      10.939  42.609  -2.931  1.00 10.00      B   
ATOM   2424  CB  LYS B  99      12.395  42.170  -3.111  1.00 10.00      B   
ATOM   2425  CG  LYS B  99      13.310  42.581  -1.967  1.00 10.00      B   
ATOM   2426  CD  LYS B  99      13.322  44.092  -1.783  1.00 10.00      B   
ATOM   2427  CE  LYS B  99      14.232  44.511  -0.638  1.00 10.00      B   
ATOM   2428  NZ  LYS B  99      14.358  45.992  -0.538  1.00 10.00      B   
ATOM   2429  HZ1 LYS B  99      13.427  46.421  -0.356  1.00 10.00      B   
ATOM   2430  HZ2 LYS B  99      14.741  46.383  -1.423  1.00 10.00      B   
ATOM   2431  HZ3 LYS B  99      15.000  46.245   0.241  1.00 10.00      B   
ATOM   2432  C   LYS B  99      10.184  42.524  -4.254  1.00 10.00      B   
ATOM   2433  O   LYS B  99      10.017  43.526  -4.948  1.00 10.00      B   
ATOM   2434  N   TYR B 100       9.724  41.330  -4.590  1.00 10.00      B   
ATOM   2435  HN  TYR B 100       9.889  40.567  -3.990  1.00 10.00      B   
ATOM   2436  CA  TYR B 100       8.979  41.107  -5.821  1.00 10.00      B   
ATOM   2437  CB  TYR B 100       9.679  40.030  -6.657  1.00 10.00      B   
ATOM   2438  CG  TYR B 100       9.803  40.355  -8.130  1.00 10.00      B   
ATOM   2439  CD1 TYR B 100      10.572  41.427  -8.566  1.00 10.00      B   
ATOM   2440  CD2 TYR B 100       9.161  39.581  -9.087  1.00 10.00      B   
ATOM   2441  CE1 TYR B 100      10.698  41.717  -9.912  1.00 10.00      B   
ATOM   2442  CE2 TYR B 100       9.279  39.864 -10.436  1.00 10.00      B   
ATOM   2443  CZ  TYR B 100      10.048  40.934 -10.844  1.00 10.00      B   
ATOM   2444  OH  TYR B 100      10.171  41.219 -12.187  1.00 10.00      B   
ATOM   2445  HH  TYR B 100      11.108  41.230 -12.426  1.00 10.00      B   
ATOM   2446  C   TYR B 100       7.551  40.672  -5.485  1.00 10.00      B   
ATOM   2447  O   TYR B 100       7.212  39.490  -5.573  1.00 10.00      B   
ATOM   2448  N   PRO B 101       6.684  41.631  -5.112  1.00 10.00      B   
ATOM   2449  CA  PRO B 101       5.299  41.345  -4.727  1.00 10.00      B   
ATOM   2450  CB  PRO B 101       4.883  42.614  -3.987  1.00 10.00      B   
ATOM   2451  CG  PRO B 101       5.675  43.697  -4.633  1.00 10.00      B   
ATOM   2452  CD  PRO B 101       6.983  43.076  -5.042  1.00 10.00      B   
ATOM   2453  C   PRO B 101       4.385  41.115  -5.922  1.00 10.00      B   
ATOM   2454  O   PRO B 101       3.205  40.807  -5.763  1.00 10.00      B   
ATOM   2455  N   VAL B 102       4.931  41.267  -7.118  1.00 10.00      B   
ATOM   2456  HN  VAL B 102       5.877  41.513  -7.182  1.00 10.00      B   
ATOM   2457  CA  VAL B 102       4.157  41.074  -8.335  1.00 10.00      B   
ATOM   2458  CB  VAL B 102       4.710  41.908  -9.512  1.00 10.00      B   
ATOM   2459  CG1 VAL B 102       4.415  43.384  -9.293  1.00 10.00      B   
ATOM   2460  CG2 VAL B 102       6.207  41.685  -9.683  1.00 10.00      B   
ATOM   2461  C   VAL B 102       4.097  39.600  -8.717  1.00 10.00      B   
ATOM   2462  O   VAL B 102       3.281  39.191  -9.544  1.00 10.00      B   
ATOM   2463  N   SER B 103       4.952  38.805  -8.092  1.00 10.00      B   
ATOM   2464  HN  SER B 103       5.569  39.188  -7.436  1.00 10.00      B   
ATOM   2465  CA  SER B 103       5.007  37.378  -8.360  1.00 10.00      B   
ATOM   2466  CB  SER B 103       6.330  37.033  -9.045  1.00 10.00      B   
ATOM   2467  OG  SER B 103       6.591  37.924 -10.118  1.00 10.00      B   
ATOM   2468  HG  SER B 103       7.352  37.605 -10.619  1.00 10.00      B   
ATOM   2469  C   SER B 103       4.870  36.588  -7.064  1.00 10.00      B   
ATOM   2470  O   SER B 103       5.392  35.478  -6.944  1.00 10.00      B   
ATOM   2471  N   THR B 104       4.147  37.159  -6.106  1.00 10.00      B   
ATOM   2472  HN  THR B 104       3.724  38.027  -6.280  1.00 10.00      B   
ATOM   2473  CA  THR B 104       3.944  36.521  -4.812  1.00 10.00      B   
ATOM   2474  CB  THR B 104       3.049  37.381  -3.895  1.00 10.00      B   
ATOM   2475  OG1 THR B 104       3.624  38.689  -3.758  1.00 10.00      B   
ATOM   2476  HG1 THR B 104       4.531  38.607  -3.445  1.00 10.00      B   
ATOM   2477  CG2 THR B 104       2.914  36.749  -2.516  1.00 10.00      B   
ATOM   2478  C   THR B 104       3.342  35.125  -4.968  1.00 10.00      B   
ATOM   2479  O   THR B 104       3.805  34.173  -4.339  1.00 10.00      B   
ATOM   2480  N   GLU B 105       2.337  35.002  -5.833  1.00 10.00      B   
ATOM   2481  HN  GLU B 105       2.028  35.794  -6.327  1.00 10.00      B   
ATOM   2482  CA  GLU B 105       1.688  33.716  -6.063  1.00 10.00      B   
ATOM   2483  CB  GLU B 105       0.425  33.862  -6.920  1.00 10.00      B   
ATOM   2484  CG  GLU B 105      -0.374  32.572  -7.065  1.00 10.00      B   
ATOM   2485  CD  GLU B 105      -1.635  32.742  -7.887  1.00 10.00      B   
ATOM   2486  OE1 GLU B 105      -1.536  33.188  -9.047  1.00 10.00      B   
ATOM   2487  OE2 GLU B 105      -2.734  32.423  -7.376  1.00 10.00      B   
ATOM   2488  C   GLU B 105       2.655  32.716  -6.691  1.00 10.00      B   
ATOM   2489  O   GLU B 105       2.759  31.579  -6.237  1.00 10.00      B   
ATOM   2490  N   THR B 106       3.377  33.157  -7.715  1.00 10.00      B   
ATOM   2491  HN  THR B 106       3.261  34.083  -8.017  1.00 10.00      B   
ATOM   2492  CA  THR B 106       4.337  32.302  -8.405  1.00 10.00      B   
ATOM   2493  CB  THR B 106       5.033  33.060  -9.550  1.00 10.00      B   
ATOM   2494  OG1 THR B 106       4.171  34.104 -10.029  1.00 10.00      B   
ATOM   2495  HG1 THR B 106       4.352  34.254 -10.967  1.00 10.00      B   
ATOM   2496  CG2 THR B 106       5.346  32.111 -10.697  1.00 10.00      B   
ATOM   2497  C   THR B 106       5.394  31.779  -7.435  1.00 10.00      B   
ATOM   2498  O   THR B 106       5.696  30.584  -7.411  1.00 10.00      B   
ATOM   2499  N   LEU B 107       5.932  32.677  -6.619  1.00 10.00      B   
ATOM   2500  HN  LEU B 107       5.637  33.614  -6.677  1.00 10.00      B   
ATOM   2501  CA  LEU B 107       6.949  32.313  -5.642  1.00 10.00      B   
ATOM   2502  CB  LEU B 107       7.484  33.563  -4.942  1.00 10.00      B   
ATOM   2503  CG  LEU B 107       8.235  34.558  -5.833  1.00 10.00      B   
ATOM   2504  CD1 LEU B 107       8.524  35.845  -5.077  1.00 10.00      B   
ATOM   2505  CD2 LEU B 107       9.522  33.944  -6.364  1.00 10.00      B   
ATOM   2506  C   LEU B 107       6.396  31.322  -4.621  1.00 10.00      B   
ATOM   2507  O   LEU B 107       7.072  30.366  -4.242  1.00 10.00      B   
ATOM   2508  N   CYS B 108       5.158  31.547  -4.190  1.00 10.00      B   
ATOM   2509  HN  CYS B 108       4.666  32.328  -4.527  1.00 10.00      B   
ATOM   2510  CA  CYS B 108       4.518  30.665  -3.222  1.00 10.00      B   
ATOM   2511  CB  CYS B 108       3.237  31.290  -2.670  1.00 10.00      B   
ATOM   2512  SG  CYS B 108       3.498  32.837  -1.769  1.00 10.00      B   
ATOM   2513  HG  CYS B 108       3.807  33.775  -2.658  1.00 10.00      B   
ATOM   2514  C   CYS B 108       4.238  29.294  -3.832  1.00 10.00      B   
ATOM   2515  O   CYS B 108       4.295  28.280  -3.140  1.00 10.00      B   
ATOM   2516  N   LEU B 109       3.942  29.268  -5.129  1.00 10.00      B   
ATOM   2517  HN  LEU B 109       3.898  30.113  -5.628  1.00 10.00      B   
ATOM   2518  CA  LEU B 109       3.673  28.016  -5.826  1.00 10.00      B   
ATOM   2519  CB  LEU B 109       3.207  28.275  -7.259  1.00 10.00      B   
ATOM   2520  CG  LEU B 109       1.813  28.887  -7.415  1.00 10.00      B   
ATOM   2521  CD1 LEU B 109       1.568  29.296  -8.857  1.00 10.00      B   
ATOM   2522  CD2 LEU B 109       0.739  27.918  -6.942  1.00 10.00      B   
ATOM   2523  C   LEU B 109       4.922  27.144  -5.824  1.00 10.00      B   
ATOM   2524  O   LEU B 109       4.868  25.962  -5.476  1.00 10.00      B   
ATOM   2525  N   SER B 110       6.050  27.742  -6.201  1.00 10.00      B   
ATOM   2526  HN  SER B 110       6.024  28.683  -6.488  1.00 10.00      B   
ATOM   2527  CA  SER B 110       7.320  27.034  -6.218  1.00 10.00      B   
ATOM   2528  CB  SER B 110       8.409  27.923  -6.822  1.00 10.00      B   
ATOM   2529  OG  SER B 110       7.960  28.514  -8.032  1.00 10.00      B   
ATOM   2530  HG  SER B 110       7.929  27.843  -8.725  1.00 10.00      B   
ATOM   2531  C   SER B 110       7.693  26.610  -4.798  1.00 10.00      B   
ATOM   2532  O   SER B 110       8.241  25.527  -4.585  1.00 10.00      B   
ATOM   2533  N   TRP B 111       7.380  27.471  -3.832  1.00 10.00      B   
ATOM   2534  HN  TRP B 111       6.960  28.329  -4.072  1.00 10.00      B   
ATOM   2535  CA  TRP B 111       7.653  27.182  -2.431  1.00 10.00      B   
ATOM   2536  CB  TRP B 111       7.304  28.393  -1.557  1.00 10.00      B   
ATOM   2537  CG  TRP B 111       7.857  28.336  -0.161  1.00 10.00      B   
ATOM   2538  CD1 TRP B 111       8.592  27.329   0.396  1.00 10.00      B   
ATOM   2539  CD2 TRP B 111       7.717  29.338   0.857  1.00 10.00      B   
ATOM   2540  NE1 TRP B 111       8.918  27.638   1.693  1.00 10.00      B   
ATOM   2541  HE1 TRP B 111       9.443  27.070   2.298  1.00 10.00      B   
ATOM   2542  CE2 TRP B 111       8.393  28.868   2.001  1.00 10.00      B   
ATOM   2543  CE3 TRP B 111       7.088  30.587   0.912  1.00 10.00      B   
ATOM   2544  CZ2 TRP B 111       8.457  29.600   3.184  1.00 10.00      B   
ATOM   2545  CZ3 TRP B 111       7.153  31.311   2.088  1.00 10.00      B   
ATOM   2546  CH2 TRP B 111       7.833  30.817   3.207  1.00 10.00      B   
ATOM   2547  C   TRP B 111       6.837  25.974  -1.992  1.00 10.00      B   
ATOM   2548  O   TRP B 111       7.391  24.998  -1.494  1.00 10.00      B   
ATOM   2549  N   PHE B 112       5.525  26.048  -2.212  1.00 10.00      B   
ATOM   2550  HN  PHE B 112       5.160  26.861  -2.629  1.00 10.00      B   
ATOM   2551  CA  PHE B 112       4.609  24.972  -1.852  1.00 10.00      B   
ATOM   2552  CB  PHE B 112       3.177  25.313  -2.288  1.00 10.00      B   
ATOM   2553  CG  PHE B 112       2.172  24.228  -2.012  1.00 10.00      B   
ATOM   2554  CD1 PHE B 112       1.732  23.983  -0.723  1.00 10.00      B   
ATOM   2555  CD2 PHE B 112       1.672  23.452  -3.045  1.00 10.00      B   
ATOM   2556  CE1 PHE B 112       0.812  22.985  -0.468  1.00 10.00      B   
ATOM   2557  CE2 PHE B 112       0.751  22.453  -2.797  1.00 10.00      B   
ATOM   2558  CZ  PHE B 112       0.321  22.219  -1.506  1.00 10.00      B   
ATOM   2559  C   PHE B 112       5.052  23.649  -2.464  1.00 10.00      B   
ATOM   2560  O   PHE B 112       5.146  22.638  -1.769  1.00 10.00      B   
ATOM   2561  N   ASP B 113       5.339  23.672  -3.762  1.00 10.00      B   
ATOM   2562  HN  ASP B 113       5.243  24.516  -4.257  1.00 10.00      B   
ATOM   2563  CA  ASP B 113       5.784  22.481  -4.480  1.00 10.00      B   
ATOM   2564  CB  ASP B 113       6.055  22.817  -5.950  1.00 10.00      B   
ATOM   2565  CG  ASP B 113       6.951  21.804  -6.638  1.00 10.00      B   
ATOM   2566  OD1 ASP B 113       6.450  20.743  -7.064  1.00 10.00      B   
ATOM   2567  OD2 ASP B 113       8.166  22.066  -6.765  1.00 10.00      B   
ATOM   2568  C   ASP B 113       7.031  21.878  -3.839  1.00 10.00      B   
ATOM   2569  O   ASP B 113       7.132  20.663  -3.673  1.00 10.00      B   
ATOM   2570  N   ASN B 114       7.967  22.735  -3.456  1.00 10.00      B   
ATOM   2571  HN  ASN B 114       7.818  23.696  -3.584  1.00 10.00      B   
ATOM   2572  CA  ASN B 114       9.208  22.287  -2.840  1.00 10.00      B   
ATOM   2573  CB  ASN B 114      10.262  23.395  -2.869  1.00 10.00      B   
ATOM   2574  CG  ASN B 114      11.061  23.399  -4.157  1.00 10.00      B   
ATOM   2575  OD1 ASN B 114      12.060  22.693  -4.279  1.00 10.00      B   
ATOM   2576  ND2 ASN B 114      10.626  24.186  -5.129  1.00 10.00      B   
ATOM   2577 HD21 ASN B 114       9.818  24.724  -4.963  1.00 10.00      B   
ATOM   2578 HD22 ASN B 114      11.124  24.199  -5.982  1.00 10.00      B   
ATOM   2579  C   ASN B 114       8.983  21.810  -1.411  1.00 10.00      B   
ATOM   2580  O   ASN B 114       9.608  20.849  -0.962  1.00 10.00      B   
ATOM   2581  N   SER B 115       8.075  22.474  -0.702  1.00 10.00      B   
ATOM   2582  HN  SER B 115       7.603  23.235  -1.115  1.00 10.00      B   
ATOM   2583  CA  SER B 115       7.779  22.120   0.679  1.00 10.00      B   
ATOM   2584  CB  SER B 115       7.055  23.262   1.396  1.00 10.00      B   
ATOM   2585  OG  SER B 115       5.975  23.753   0.623  1.00 10.00      B   
ATOM   2586  HG  SER B 115       5.751  23.114  -0.065  1.00 10.00      B   
ATOM   2587  C   SER B 115       6.984  20.822   0.798  1.00 10.00      B   
ATOM   2588  O   SER B 115       6.803  20.310   1.897  1.00 10.00      B   
ATOM   2589  N   ILE B 116       6.520  20.287  -0.329  1.00 10.00      B   
ATOM   2590  HN  ILE B 116       6.694  20.741  -1.179  1.00 10.00      B   
ATOM   2591  CA  ILE B 116       5.751  19.042  -0.324  1.00 10.00      B   
ATOM   2592  CB  ILE B 116       5.210  18.682  -1.730  1.00 10.00      B   
ATOM   2593  CG1 ILE B 116       4.187  19.729  -2.178  1.00 10.00      B   
ATOM   2594  CG2 ILE B 116       4.575  17.295  -1.736  1.00 10.00      B   
ATOM   2595  CD1 ILE B 116       3.636  19.502  -3.570  1.00 10.00      B   
ATOM   2596  C   ILE B 116       6.581  17.890   0.247  1.00 10.00      B   
ATOM   2597  O   ILE B 116       6.046  16.964   0.863  1.00 10.00      B   
ATOM   2598  N   GLU B 117       7.892  17.976   0.074  1.00 10.00      B   
ATOM   2599  HN  GLU B 117       8.258  18.745  -0.413  1.00 10.00      B   
ATOM   2600  CA  GLU B 117       8.800  16.954   0.580  1.00 10.00      B   
ATOM   2601  CB  GLU B 117      10.144  17.009  -0.152  1.00 10.00      B   
ATOM   2602  CG  GLU B 117      10.152  16.333  -1.514  1.00 10.00      B   
ATOM   2603  CD  GLU B 117       9.548  17.191  -2.605  1.00 10.00      B   
ATOM   2604  OE1 GLU B 117       8.315  17.144  -2.793  1.00 10.00      B   
ATOM   2605  OE2 GLU B 117      10.304  17.915  -3.287  1.00 10.00      B   
ATOM   2606  C   GLU B 117       9.028  17.112   2.084  1.00 10.00      B   
ATOM   2607  O   GLU B 117       9.612  16.241   2.727  1.00 10.00      B   
ATOM   2608  N   LYS B 118       8.569  18.227   2.638  1.00 10.00      B   
ATOM   2609  HN  LYS B 118       8.088  18.877   2.078  1.00 10.00      B   
ATOM   2610  CA  LYS B 118       8.730  18.504   4.061  1.00 10.00      B   
ATOM   2611  CB  LYS B 118       9.480  19.826   4.269  1.00 10.00      B   
ATOM   2612  CG  LYS B 118      10.817  19.913   3.544  1.00 10.00      B   
ATOM   2613  CD  LYS B 118      11.481  21.267   3.755  1.00 10.00      B   
ATOM   2614  CE  LYS B 118      12.115  21.372   5.134  1.00 10.00      B   
ATOM   2615  NZ  LYS B 118      12.635  22.739   5.412  1.00 10.00      B   
ATOM   2616  HZ1 LYS B 118      13.398  22.980   4.745  1.00 10.00      B   
ATOM   2617  HZ2 LYS B 118      13.013  22.786   6.385  1.00 10.00      B   
ATOM   2618  HZ3 LYS B 118      11.873  23.440   5.316  1.00 10.00      B   
ATOM   2619  C   LYS B 118       7.366  18.560   4.745  1.00 10.00      B   
ATOM   2620  O   LYS B 118       6.536  19.411   4.431  1.00 10.00      B   
ATOM   2621  N   TYR B 119       7.138  17.657   5.682  1.00 10.00      B   
ATOM   2622  HN  TYR B 119       7.843  17.015   5.911  1.00 10.00      B   
ATOM   2623  CA  TYR B 119       5.868  17.605   6.393  1.00 10.00      B   
ATOM   2624  CB  TYR B 119       5.578  16.185   6.886  1.00 10.00      B   
ATOM   2625  CG  TYR B 119       5.648  15.150   5.784  1.00 10.00      B   
ATOM   2626  CD1 TYR B 119       6.775  14.354   5.624  1.00 10.00      B   
ATOM   2627  CD2 TYR B 119       4.595  14.983   4.893  1.00 10.00      B   
ATOM   2628  CE1 TYR B 119       6.851  13.420   4.610  1.00 10.00      B   
ATOM   2629  CE2 TYR B 119       4.662  14.048   3.877  1.00 10.00      B   
ATOM   2630  CZ  TYR B 119       5.793  13.271   3.740  1.00 10.00      B   
ATOM   2631  OH  TYR B 119       5.869  12.339   2.730  1.00 10.00      B   
ATOM   2632  HH  TYR B 119       5.633  12.751   1.892  1.00 10.00      B   
ATOM   2633  C   TYR B 119       5.840  18.603   7.543  1.00 10.00      B   
ATOM   2634  O   TYR B 119       5.888  18.228   8.715  1.00 10.00      B   
ATOM   2635  N   ASP B 120       5.788  19.879   7.192  1.00 10.00      B   
ATOM   2636  HN  ASP B 120       5.781  20.110   6.236  1.00 10.00      B   
ATOM   2637  CA  ASP B 120       5.751  20.951   8.174  1.00 10.00      B   
ATOM   2638  CB  ASP B 120       7.036  21.772   8.106  1.00 10.00      B   
ATOM   2639  CG  ASP B 120       7.259  22.636   9.330  1.00 10.00      B   
ATOM   2640  OD1 ASP B 120       6.273  23.130   9.914  1.00 10.00      B   
ATOM   2641  OD2 ASP B 120       8.433  22.824   9.716  1.00 10.00      B   
ATOM   2642  C   ASP B 120       4.555  21.850   7.909  1.00 10.00      B   
ATOM   2643  O   ASP B 120       4.599  22.717   7.033  1.00 10.00      B   
ATOM   2644  N   PHE B 121       3.492  21.645   8.672  1.00 10.00      B   
ATOM   2645  HN  PHE B 121       3.530  20.956   9.369  1.00 10.00      B   
ATOM   2646  CA  PHE B 121       2.273  22.423   8.514  1.00 10.00      B   
ATOM   2647  CB  PHE B 121       1.149  21.839   9.374  1.00 10.00      B   
ATOM   2648  CG  PHE B 121       0.845  20.396   9.068  1.00 10.00      B   
ATOM   2649  CD1 PHE B 121       0.760  19.461  10.086  1.00 10.00      B   
ATOM   2650  CD2 PHE B 121       0.645  19.976   7.762  1.00 10.00      B   
ATOM   2651  CE1 PHE B 121       0.483  18.136   9.810  1.00 10.00      B   
ATOM   2652  CE2 PHE B 121       0.367  18.652   7.478  1.00 10.00      B   
ATOM   2653  CZ  PHE B 121       0.285  17.732   8.504  1.00 10.00      B   
ATOM   2654  C   PHE B 121       2.496  23.895   8.842  1.00 10.00      B   
ATOM   2655  O   PHE B 121       1.845  24.772   8.274  1.00 10.00      B   
ATOM   2656  N   LYS B 122       3.434  24.164   9.742  1.00 10.00      B   
ATOM   2657  HN  LYS B 122       3.941  23.422  10.142  1.00 10.00      B   
ATOM   2658  CA  LYS B 122       3.739  25.532  10.141  1.00 10.00      B   
ATOM   2659  CB  LYS B 122       4.674  25.544  11.351  1.00 10.00      B   
ATOM   2660  CG  LYS B 122       4.210  24.641  12.483  1.00 10.00      B   
ATOM   2661  CD  LYS B 122       5.218  24.596  13.614  1.00 10.00      B   
ATOM   2662  CE  LYS B 122       5.044  23.333  14.439  1.00 10.00      B   
ATOM   2663  NZ  LYS B 122       5.904  23.335  15.648  1.00 10.00      B   
ATOM   2664  HZ1 LYS B 122       6.849  23.698  15.418  1.00 10.00      B   
ATOM   2665  HZ2 LYS B 122       5.998  22.371  16.016  1.00 10.00      B   
ATOM   2666  HZ3 LYS B 122       5.481  23.939  16.392  1.00 10.00      B   
ATOM   2667  C   LYS B 122       4.340  26.304   8.972  1.00 10.00      B   
ATOM   2668  O   LYS B 122       4.071  27.493   8.789  1.00 10.00      B   
ATOM   2669  N   VAL B 123       5.140  25.615   8.168  1.00 10.00      B   
ATOM   2670  HN  VAL B 123       5.319  24.670   8.366  1.00 10.00      B   
ATOM   2671  CA  VAL B 123       5.754  26.230   6.999  1.00 10.00      B   
ATOM   2672  CB  VAL B 123       6.875  25.353   6.397  1.00 10.00      B   
ATOM   2673  CG1 VAL B 123       7.286  25.854   5.017  1.00 10.00      B   
ATOM   2674  CG2 VAL B 123       8.079  25.346   7.325  1.00 10.00      B   
ATOM   2675  C   VAL B 123       4.681  26.524   5.957  1.00 10.00      B   
ATOM   2676  O   VAL B 123       4.658  27.606   5.367  1.00 10.00      B   
ATOM   2677  N   PHE B 124       3.773  25.566   5.768  1.00 10.00      B   
ATOM   2678  HN  PHE B 124       3.845  24.733   6.284  1.00 10.00      B   
ATOM   2679  CA  PHE B 124       2.676  25.724   4.816  1.00 10.00      B   
ATOM   2680  CB  PHE B 124       1.795  24.472   4.783  1.00 10.00      B   
ATOM   2681  CG  PHE B 124       2.425  23.294   4.098  1.00 10.00      B   
ATOM   2682  CD1 PHE B 124       2.922  23.406   2.810  1.00 10.00      B   
ATOM   2683  CD2 PHE B 124       2.516  22.071   4.741  1.00 10.00      B   
ATOM   2684  CE1 PHE B 124       3.497  22.320   2.177  1.00 10.00      B   
ATOM   2685  CE2 PHE B 124       3.090  20.983   4.115  1.00 10.00      B   
ATOM   2686  CZ  PHE B 124       3.582  21.107   2.831  1.00 10.00      B   
ATOM   2687  C   PHE B 124       1.838  26.937   5.191  1.00 10.00      B   
ATOM   2688  O   PHE B 124       1.428  27.715   4.330  1.00 10.00      B   
ATOM   2689  N   ASN B 125       1.610  27.095   6.493  1.00 10.00      B   
ATOM   2690  HN  ASN B 125       1.961  26.425   7.121  1.00 10.00      B   
ATOM   2691  CA  ASN B 125       0.843  28.219   7.017  1.00 10.00      B   
ATOM   2692  CB  ASN B 125       0.727  28.118   8.544  1.00 10.00      B   
ATOM   2693  CG  ASN B 125       0.528  29.462   9.227  1.00 10.00      B   
ATOM   2694  OD1 ASN B 125      -0.582  29.996   9.267  1.00 10.00      B   
ATOM   2695  ND2 ASN B 125       1.600  30.008   9.785  1.00 10.00      B   
ATOM   2696 HD21 ASN B 125       2.452  29.522   9.733  1.00 10.00      B   
ATOM   2697 HD22 ASN B 125       1.499  30.880  10.223  1.00 10.00      B   
ATOM   2698  C   ASN B 125       1.490  29.541   6.618  1.00 10.00      B   
ATOM   2699  O   ASN B 125       0.807  30.491   6.245  1.00 10.00      B   
ATOM   2700  N   ARG B 126       2.814  29.583   6.677  1.00 10.00      B   
ATOM   2701  HN  ARG B 126       3.306  28.781   6.962  1.00 10.00      B   
ATOM   2702  CA  ARG B 126       3.553  30.785   6.321  1.00 10.00      B   
ATOM   2703  CB  ARG B 126       5.026  30.652   6.709  1.00 10.00      B   
ATOM   2704  CG  ARG B 126       5.249  30.493   8.204  1.00 10.00      B   
ATOM   2705  CD  ARG B 126       6.697  30.150   8.517  1.00 10.00      B   
ATOM   2706  NE  ARG B 126       7.584  31.295   8.313  1.00 10.00      B   
ATOM   2707  HE  ARG B 126       7.347  31.929   7.601  1.00 10.00      B   
ATOM   2708  CZ  ARG B 126       8.687  31.517   9.023  1.00 10.00      B   
ATOM   2709  NH1 ARG B 126       9.033  30.684  10.000  1.00 10.00      B   
ATOM   2710 HH11 ARG B 126       9.898  30.863  10.555  1.00 10.00      B   
ATOM   2711 HH12 ARG B 126       8.449  29.847  10.210  1.00 10.00      B   
ATOM   2712  NH2 ARG B 126       9.436  32.581   8.767  1.00 10.00      B   
ATOM   2713 HH21 ARG B 126      10.300  32.765   9.322  1.00 10.00      B   
ATOM   2714 HH22 ARG B 126       9.167  33.244   7.994  1.00 10.00      B   
ATOM   2715  C   ARG B 126       3.412  31.088   4.835  1.00 10.00      B   
ATOM   2716  O   ARG B 126       3.229  32.241   4.448  1.00 10.00      B   
ATOM   2717  N   ILE B 127       3.475  30.044   4.015  1.00 10.00      B   
ATOM   2718  HN  ILE B 127       3.616  29.147   4.392  1.00 10.00      B   
ATOM   2719  CA  ILE B 127       3.342  30.193   2.569  1.00 10.00      B   
ATOM   2720  CB  ILE B 127       3.471  28.830   1.852  1.00 10.00      B   
ATOM   2721  CG1 ILE B 127       4.739  28.100   2.297  1.00 10.00      B   
ATOM   2722  CG2 ILE B 127       3.462  29.016   0.341  1.00 10.00      B   
ATOM   2723  CD1 ILE B 127       4.831  26.673   1.800  1.00 10.00      B   
ATOM   2724  C   ILE B 127       1.980  30.791   2.228  1.00 10.00      B   
ATOM   2725  O   ILE B 127       1.885  31.818   1.552  1.00 10.00      B   
ATOM   2726  N   PHE B 128       0.932  30.158   2.740  1.00 10.00      B   
ATOM   2727  HN  PHE B 128       1.081  29.362   3.300  1.00 10.00      B   
ATOM   2728  CA  PHE B 128      -0.432  30.606   2.493  1.00 10.00      B   
ATOM   2729  CB  PHE B 128      -1.448  29.573   2.986  1.00 10.00      B   
ATOM   2730  CG  PHE B 128      -1.339  28.240   2.299  1.00 10.00      B   
ATOM   2731  CD1 PHE B 128      -1.422  27.064   3.024  1.00 10.00      B   
ATOM   2732  CD2 PHE B 128      -1.153  28.163   0.929  1.00 10.00      B   
ATOM   2733  CE1 PHE B 128      -1.322  25.838   2.398  1.00 10.00      B   
ATOM   2734  CE2 PHE B 128      -1.051  26.940   0.296  1.00 10.00      B   
ATOM   2735  CZ  PHE B 128      -1.136  25.776   1.032  1.00 10.00      B   
ATOM   2736  C   PHE B 128      -0.699  31.976   3.112  1.00 10.00      B   
ATOM   2737  O   PHE B 128      -1.564  32.714   2.644  1.00 10.00      B   
ATOM   2738  N   MET B 129       0.050  32.315   4.157  1.00 10.00      B   
ATOM   2739  HN  MET B 129       0.714  31.677   4.496  1.00 10.00      B   
ATOM   2740  CA  MET B 129      -0.101  33.605   4.823  1.00 10.00      B   
ATOM   2741  CB  MET B 129       0.816  33.694   6.047  1.00 10.00      B   
ATOM   2742  CG  MET B 129       0.749  35.022   6.786  1.00 10.00      B   
ATOM   2743  SD  MET B 129       1.728  35.030   8.302  1.00 10.00      B   
ATOM   2744  CE  MET B 129       3.373  34.750   7.649  1.00 10.00      B   
ATOM   2745  C   MET B 129       0.198  34.744   3.854  1.00 10.00      B   
ATOM   2746  O   MET B 129      -0.571  35.703   3.745  1.00 10.00      B   
ATOM   2747  N   TYR B 130       1.310  34.622   3.141  1.00 10.00      B   
ATOM   2748  HN  TYR B 130       1.877  33.829   3.268  1.00 10.00      B   
ATOM   2749  CA  TYR B 130       1.707  35.632   2.172  1.00 10.00      B   
ATOM   2750  CB  TYR B 130       3.182  35.470   1.798  1.00 10.00      B   
ATOM   2751  CG  TYR B 130       4.128  35.653   2.962  1.00 10.00      B   
ATOM   2752  CD1 TYR B 130       4.861  34.587   3.462  1.00 10.00      B   
ATOM   2753  CD2 TYR B 130       4.280  36.893   3.568  1.00 10.00      B   
ATOM   2754  CE1 TYR B 130       5.718  34.748   4.533  1.00 10.00      B   
ATOM   2755  CE2 TYR B 130       5.136  37.065   4.637  1.00 10.00      B   
ATOM   2756  CZ  TYR B 130       5.851  35.989   5.117  1.00 10.00      B   
ATOM   2757  OH  TYR B 130       6.703  36.154   6.184  1.00 10.00      B   
ATOM   2758  HH  TYR B 130       7.338  35.420   6.209  1.00 10.00      B   
ATOM   2759  C   TYR B 130       0.835  35.534   0.930  1.00 10.00      B   
ATOM   2760  O   TYR B 130       0.480  36.545   0.322  1.00 10.00      B   
ATOM   2761  N   LEU B 131       0.483  34.304   0.574  1.00 10.00      B   
ATOM   2762  HN  LEU B 131       0.812  33.544   1.102  1.00 10.00      B   
ATOM   2763  CA  LEU B 131      -0.356  34.041  -0.588  1.00 10.00      B   
ATOM   2764  CB  LEU B 131      -0.502  32.530  -0.799  1.00 10.00      B   
ATOM   2765  CG  LEU B 131      -1.142  32.085  -2.115  1.00 10.00      B   
ATOM   2766  CD1 LEU B 131      -0.226  32.394  -3.286  1.00 10.00      B   
ATOM   2767  CD2 LEU B 131      -1.481  30.604  -2.071  1.00 10.00      B   
ATOM   2768  C   LEU B 131      -1.732  34.682  -0.418  1.00 10.00      B   
ATOM   2769  O   LEU B 131      -2.324  35.175  -1.378  1.00 10.00      B   
ATOM   2770  N   ASN B 132      -2.235  34.667   0.808  1.00 10.00      B   
ATOM   2771  HN  ASN B 132      -1.719  34.245   1.531  1.00 10.00      B   
ATOM   2772  CA  ASN B 132      -3.536  35.249   1.111  1.00 10.00      B   
ATOM   2773  CB  ASN B 132      -4.101  34.659   2.410  1.00 10.00      B   
ATOM   2774  CG  ASN B 132      -5.390  35.323   2.858  1.00 10.00      B   
ATOM   2775  OD1 ASN B 132      -5.379  36.225   3.696  1.00 10.00      B   
ATOM   2776  ND2 ASN B 132      -6.509  34.877   2.309  1.00 10.00      B   
ATOM   2777 HD21 ASN B 132      -6.447  34.151   1.655  1.00 10.00      B   
ATOM   2778 HD22 ASN B 132      -7.355  35.301   2.574  1.00 10.00      B   
ATOM   2779  C   ASN B 132      -3.443  36.769   1.203  1.00 10.00      B   
ATOM   2780  O   ASN B 132      -4.342  37.481   0.754  1.00 10.00      B   
ATOM   2781  N   LYS B 133      -2.346  37.256   1.778  1.00 10.00      B   
ATOM   2782  HN  LYS B 133      -1.666  36.634   2.116  1.00 10.00      B   
ATOM   2783  CA  LYS B 133      -2.131  38.691   1.930  1.00 10.00      B   
ATOM   2784  CB  LYS B 133      -0.843  38.958   2.716  1.00 10.00      B   
ATOM   2785  CG  LYS B 133      -0.559  40.430   2.959  1.00 10.00      B   
ATOM   2786  CD  LYS B 133       0.817  40.632   3.569  1.00 10.00      B   
ATOM   2787  CE  LYS B 133       1.126  42.110   3.747  1.00 10.00      B   
ATOM   2788  NZ  LYS B 133       2.488  42.336   4.290  1.00 10.00      B   
ATOM   2789  HZ1 LYS B 133       2.687  43.354   4.340  1.00 10.00      B   
ATOM   2790  HZ2 LYS B 133       3.199  41.886   3.681  1.00 10.00      B   
ATOM   2791  HZ3 LYS B 133       2.564  41.935   5.246  1.00 10.00      B   
ATOM   2792  C   LYS B 133      -2.062  39.379   0.570  1.00 10.00      B   
ATOM   2793  O   LYS B 133      -2.685  40.416   0.350  1.00 10.00      B   
ATOM   2794  N   ASN B 134      -1.313  38.782  -0.342  1.00 10.00      B   
ATOM   2795  HN  ASN B 134      -0.857  37.944  -0.109  1.00 10.00      B   
ATOM   2796  CA  ASN B 134      -1.151  39.329  -1.681  1.00 10.00      B   
ATOM   2797  CB  ASN B 134       0.329  39.344  -2.079  1.00 10.00      B   
ATOM   2798  CG  ASN B 134       1.019  40.657  -1.753  1.00 10.00      B   
ATOM   2799  OD1 ASN B 134       0.553  41.432  -0.914  1.00 10.00      B   
ATOM   2800  ND2 ASN B 134       2.142  40.915  -2.410  1.00 10.00      B   
ATOM   2801 HD21 ASN B 134       2.464  40.249  -3.063  1.00 10.00      B   
ATOM   2802 HD22 ASN B 134       2.608  41.755  -2.218  1.00 10.00      B   
ATOM   2803  C   ASN B 134      -1.960  38.524  -2.689  1.00 10.00      B   
ATOM   2804  O   ASN B 134      -1.524  38.302  -3.818  1.00 10.00      B   
ATOM   2805  N   GLY B 135      -3.138  38.087  -2.270  1.00 10.00      B   
ATOM   2806  HN  GLY B 135      -3.428  38.288  -1.355  1.00 10.00      B   
ATOM   2807  CA  GLY B 135      -3.993  37.315  -3.143  1.00 10.00      B   
ATOM   2808  C   GLY B 135      -5.462  37.588  -2.908  1.00 10.00      B   
ATOM   2809  O   GLY B 135      -5.989  37.309  -1.831  1.00 10.00      B   
ATOM   2810  N   LYS B 136      -6.121  38.131  -3.920  1.00 10.00      B   
ATOM   2811  HN  LYS B 136      -5.642  38.316  -4.756  1.00 10.00      B   
ATOM   2812  CA  LYS B 136      -7.538  38.448  -3.835  1.00 10.00      B   
ATOM   2813  CB  LYS B 136      -7.827  39.786  -4.519  1.00 10.00      B   
ATOM   2814  CG  LYS B 136      -6.859  40.899  -4.156  1.00 10.00      B   
ATOM   2815  CD  LYS B 136      -7.089  42.120  -5.027  1.00 10.00      B   
ATOM   2816  CE  LYS B 136      -5.946  43.113  -4.905  1.00 10.00      B   
ATOM   2817  NZ  LYS B 136      -6.122  44.276  -5.812  1.00 10.00      B   
ATOM   2818  HZ1 LYS B 136      -6.272  43.953  -6.788  1.00 10.00      B   
ATOM   2819  HZ2 LYS B 136      -5.276  44.878  -5.789  1.00 10.00      B   
ATOM   2820  HZ3 LYS B 136      -6.940  44.843  -5.517  1.00 10.00      B   
ATOM   2821  C   LYS B 136      -8.366  37.348  -4.488  1.00 10.00      B   
ATOM   2822  O   LYS B 136      -8.793  37.477  -5.639  1.00 10.00      B   
ATOM   2823  N   SER B 137      -8.567  36.261  -3.762  1.00 10.00      B   
ATOM   2824  HN  SER B 137      -8.186  36.209  -2.859  1.00 10.00      B   
ATOM   2825  CA  SER B 137      -9.337  35.136  -4.267  1.00 10.00      B   
ATOM   2826  CB  SER B 137      -8.505  34.342  -5.275  1.00 10.00      B   
ATOM   2827  OG  SER B 137      -7.130  34.409  -4.945  1.00 10.00      B   
ATOM   2828  HG  SER B 137      -6.749  35.205  -5.330  1.00 10.00      B   
ATOM   2829  C   SER B 137      -9.794  34.235  -3.123  1.00 10.00      B   
ATOM   2830  O   SER B 137      -9.099  34.102  -2.110  1.00 10.00      B   
ATOM   2831  N   ARG B 138     -10.954  33.613  -3.295  1.00 10.00      B   
ATOM   2832  HN  ARG B 138     -11.445  33.748  -4.135  1.00 10.00      B   
ATOM   2833  CA  ARG B 138     -11.511  32.726  -2.281  1.00 10.00      B   
ATOM   2834  CB  ARG B 138     -12.927  32.279  -2.665  1.00 10.00      B   
ATOM   2835  CG  ARG B 138     -13.947  33.406  -2.734  1.00 10.00      B   
ATOM   2836  CD  ARG B 138     -15.326  32.886  -3.114  1.00 10.00      B   
ATOM   2837  NE  ARG B 138     -15.876  32.001  -2.090  1.00 10.00      B   
ATOM   2838  HE  ARG B 138     -15.283  31.299  -1.735  1.00 10.00      B   
ATOM   2839  CZ  ARG B 138     -17.123  32.075  -1.628  1.00 10.00      B   
ATOM   2840  NH1 ARG B 138     -17.961  32.999  -2.089  1.00 10.00      B   
ATOM   2841 HH11 ARG B 138     -17.653  33.670  -2.825  1.00 10.00      B   
ATOM   2842 HH12 ARG B 138     -18.936  33.052  -1.721  1.00 10.00      B   
ATOM   2843  NH2 ARG B 138     -17.527  31.230  -0.692  1.00 10.00      B   
ATOM   2844 HH21 ARG B 138     -18.504  31.283  -0.321  1.00 10.00      B   
ATOM   2845 HH22 ARG B 138     -16.872  30.509  -0.320  1.00 10.00      B   
ATOM   2846  C   ARG B 138     -10.614  31.511  -2.075  1.00 10.00      B   
ATOM   2847  O   ARG B 138     -10.407  31.066  -0.945  1.00 10.00      B   
ATOM   2848  N   LEU B 139     -10.073  30.994  -3.176  1.00 10.00      B   
ATOM   2849  HN  LEU B 139     -10.278  31.406  -4.045  1.00 10.00      B   
ATOM   2850  CA  LEU B 139      -9.192  29.830  -3.137  1.00 10.00      B   
ATOM   2851  CB  LEU B 139      -8.742  29.452  -4.551  1.00 10.00      B   
ATOM   2852  CG  LEU B 139      -8.068  28.085  -4.706  1.00 10.00      B   
ATOM   2853  CD1 LEU B 139      -9.040  26.966  -4.367  1.00 10.00      B   
ATOM   2854  CD2 LEU B 139      -7.520  27.909  -6.114  1.00 10.00      B   
ATOM   2855  C   LEU B 139      -7.979  30.086  -2.249  1.00 10.00      B   
ATOM   2856  O   LEU B 139      -7.545  29.205  -1.507  1.00 10.00      B   
ATOM   2857  N   HIS B 140      -7.453  31.307  -2.310  1.00 10.00      B   
ATOM   2858  HN  HIS B 140      -7.864  31.975  -2.898  1.00 10.00      B   
ATOM   2859  CA  HIS B 140      -6.289  31.677  -1.509  1.00 10.00      B   
ATOM   2860  CB  HIS B 140      -5.789  33.079  -1.875  1.00 10.00      B   
ATOM   2861  CG  HIS B 140      -4.928  33.134  -3.105  1.00 10.00      B   
ATOM   2862  ND1 HIS B 140      -3.839  33.971  -3.225  1.00 10.00      B   
ATOM   2863  HD1 HIS B 140      -3.499  34.582  -2.527  1.00 10.00      B   
ATOM   2864  CD2 HIS B 140      -5.013  32.469  -4.283  1.00 10.00      B   
ATOM   2865  CE1 HIS B 140      -3.300  33.825  -4.420  1.00 10.00      B   
ATOM   2866  NE2 HIS B 140      -3.991  32.919  -5.078  1.00 10.00      B   
ATOM   2867  HE2 HIS B 140      -3.798  32.616  -5.999  1.00 10.00      B   
ATOM   2868  C   HIS B 140      -6.616  31.606  -0.021  1.00 10.00      B   
ATOM   2869  O   HIS B 140      -5.794  31.175   0.788  1.00 10.00      B   
ATOM   2870  N   THR B 141      -7.823  32.032   0.336  1.00 10.00      B   
ATOM   2871  HN  THR B 141      -8.432  32.381  -0.352  1.00 10.00      B   
ATOM   2872  CA  THR B 141      -8.267  32.004   1.721  1.00 10.00      B   
ATOM   2873  CB  THR B 141      -9.538  32.851   1.902  1.00 10.00      B   
ATOM   2874  OG1 THR B 141      -9.450  34.013   1.070  1.00 10.00      B   
ATOM   2875  HG1 THR B 141      -9.533  34.801   1.616  1.00 10.00      B   
ATOM   2876  CG2 THR B 141      -9.693  33.282   3.352  1.00 10.00      B   
ATOM   2877  C   THR B 141      -8.557  30.570   2.154  1.00 10.00      B   
ATOM   2878  O   THR B 141      -8.245  30.176   3.277  1.00 10.00      B   
ATOM   2879  N   LEU B 142      -9.145  29.796   1.245  1.00 10.00      B   
ATOM   2880  HN  LEU B 142      -9.370  30.179   0.369  1.00 10.00      B   
ATOM   2881  CA  LEU B 142      -9.479  28.402   1.511  1.00 10.00      B   
ATOM   2882  CB  LEU B 142     -10.131  27.767   0.278  1.00 10.00      B   
ATOM   2883  CG  LEU B 142     -11.555  28.221  -0.051  1.00 10.00      B   
ATOM   2884  CD1 LEU B 142     -11.947  27.783  -1.454  1.00 10.00      B   
ATOM   2885  CD2 LEU B 142     -12.537  27.672   0.970  1.00 10.00      B   
ATOM   2886  C   LEU B 142      -8.239  27.610   1.912  1.00 10.00      B   
ATOM   2887  O   LEU B 142      -8.254  26.874   2.899  1.00 10.00      B   
ATOM   2888  N   TRP B 143      -7.167  27.774   1.148  1.00 10.00      B   
ATOM   2889  HN  TRP B 143      -7.221  28.372   0.368  1.00 10.00      B   
ATOM   2890  CA  TRP B 143      -5.915  27.077   1.424  1.00 10.00      B   
ATOM   2891  CB  TRP B 143      -4.893  27.339   0.312  1.00 10.00      B   
ATOM   2892  CG  TRP B 143      -5.226  26.693  -1.000  1.00 10.00      B   
ATOM   2893  CD1 TRP B 143      -6.361  26.003  -1.318  1.00 10.00      B   
ATOM   2894  CD2 TRP B 143      -4.405  26.674  -2.173  1.00 10.00      B   
ATOM   2895  NE1 TRP B 143      -6.299  25.566  -2.616  1.00 10.00      B   
ATOM   2896  HE1 TRP B 143      -6.998  25.052  -3.077  1.00 10.00      B   
ATOM   2897  CE2 TRP B 143      -5.108  25.961  -3.163  1.00 10.00      B   
ATOM   2898  CE3 TRP B 143      -3.144  27.193  -2.482  1.00 10.00      B   
ATOM   2899  CZ2 TRP B 143      -4.592  25.756  -4.440  1.00 10.00      B   
ATOM   2900  CZ3 TRP B 143      -2.634  26.987  -3.749  1.00 10.00      B   
ATOM   2901  CH2 TRP B 143      -3.358  26.275  -4.713  1.00 10.00      B   
ATOM   2902  C   TRP B 143      -5.335  27.503   2.770  1.00 10.00      B   
ATOM   2903  O   TRP B 143      -4.924  26.665   3.572  1.00 10.00      B   
ATOM   2904  N   TYR B 144      -5.334  28.808   3.015  1.00 10.00      B   
ATOM   2905  HN  TYR B 144      -5.707  29.416   2.341  1.00 10.00      B   
ATOM   2906  CA  TYR B 144      -4.798  29.368   4.251  1.00 10.00      B   
ATOM   2907  CB  TYR B 144      -4.752  30.899   4.165  1.00 10.00      B   
ATOM   2908  CG  TYR B 144      -4.014  31.572   5.304  1.00 10.00      B   
ATOM   2909  CD1 TYR B 144      -2.959  30.940   5.954  1.00 10.00      B   
ATOM   2910  CD2 TYR B 144      -4.375  32.842   5.731  1.00 10.00      B   
ATOM   2911  CE1 TYR B 144      -2.289  31.553   6.994  1.00 10.00      B   
ATOM   2912  CE2 TYR B 144      -3.708  33.463   6.771  1.00 10.00      B   
ATOM   2913  CZ  TYR B 144      -2.668  32.814   7.398  1.00 10.00      B   
ATOM   2914  OH  TYR B 144      -1.998  33.428   8.433  1.00 10.00      B   
ATOM   2915  HH  TYR B 144      -1.247  32.880   8.694  1.00 10.00      B   
ATOM   2916  C   TYR B 144      -5.594  28.917   5.477  1.00 10.00      B   
ATOM   2917  O   TYR B 144      -5.022  28.641   6.532  1.00 10.00      B   
ATOM   2918  N   ALA B 145      -6.910  28.840   5.338  1.00 10.00      B   
ATOM   2919  HN  ALA B 145      -7.319  29.077   4.475  1.00 10.00      B   
ATOM   2920  CA  ALA B 145      -7.767  28.422   6.442  1.00 10.00      B   
ATOM   2921  CB  ALA B 145      -9.221  28.750   6.142  1.00 10.00      B   
ATOM   2922  C   ALA B 145      -7.604  26.935   6.732  1.00 10.00      B   
ATOM   2923  O   ALA B 145      -7.719  26.499   7.878  1.00 10.00      B   
ATOM   2924  N   PHE B 146      -7.317  26.160   5.693  1.00 10.00      B   
ATOM   2925  HN  PHE B 146      -7.214  26.567   4.804  1.00 10.00      B   
ATOM   2926  CA  PHE B 146      -7.151  24.720   5.843  1.00 10.00      B   
ATOM   2927  CB  PHE B 146      -7.158  24.015   4.486  1.00 10.00      B   
ATOM   2928  CG  PHE B 146      -7.402  22.534   4.581  1.00 10.00      B   
ATOM   2929  CD1 PHE B 146      -8.692  22.038   4.677  1.00 10.00      B   
ATOM   2930  CD2 PHE B 146      -6.344  21.639   4.576  1.00 10.00      B   
ATOM   2931  CE1 PHE B 146      -8.923  20.678   4.765  1.00 10.00      B   
ATOM   2932  CE2 PHE B 146      -6.568  20.278   4.664  1.00 10.00      B   
ATOM   2933  CZ  PHE B 146      -7.859  19.797   4.758  1.00 10.00      B   
ATOM   2934  C   PHE B 146      -5.882  24.377   6.621  1.00 10.00      B   
ATOM   2935  O   PHE B 146      -5.871  23.431   7.414  1.00 10.00      B   
ATOM   2936  N   SER B 147      -4.821  25.152   6.410  1.00 10.00      B   
ATOM   2937  HN  SER B 147      -4.882  25.892   5.767  1.00 10.00      B   
ATOM   2938  CA  SER B 147      -3.560  24.915   7.101  1.00 10.00      B   
ATOM   2939  CB  SER B 147      -2.470  25.847   6.578  1.00 10.00      B   
ATOM   2940  OG  SER B 147      -3.029  26.864   5.771  1.00 10.00      B   
ATOM   2941  HG  SER B 147      -3.345  27.580   6.335  1.00 10.00      B   
ATOM   2942  C   SER B 147      -3.717  25.045   8.614  1.00 10.00      B   
ATOM   2943  O   SER B 147      -3.022  24.375   9.375  1.00 10.00      B   
ATOM   2944  N   PHE B 148      -4.646  25.892   9.047  1.00 10.00      B   
ATOM   2945  HN  PHE B 148      -5.169  26.406   8.395  1.00 10.00      B   
ATOM   2946  CA  PHE B 148      -4.895  26.076  10.473  1.00 10.00      B   
ATOM   2947  CB  PHE B 148      -5.855  27.239  10.726  1.00 10.00      B   
ATOM   2948  CG  PHE B 148      -5.197  28.588  10.669  1.00 10.00      B   
ATOM   2949  CD1 PHE B 148      -5.540  29.503   9.689  1.00 10.00      B   
ATOM   2950  CD2 PHE B 148      -4.234  28.940  11.598  1.00 10.00      B   
ATOM   2951  CE1 PHE B 148      -4.933  30.743   9.636  1.00 10.00      B   
ATOM   2952  CE2 PHE B 148      -3.623  30.178  11.552  1.00 10.00      B   
ATOM   2953  CZ  PHE B 148      -3.973  31.081  10.569  1.00 10.00      B   
ATOM   2954  C   PHE B 148      -5.423  24.784  11.086  1.00 10.00      B   
ATOM   2955  O   PHE B 148      -5.115  24.453  12.231  1.00 10.00      B   
ATOM   2956  N   HIS B 149      -6.202  24.043  10.302  1.00 10.00      B   
ATOM   2957  HN  HIS B 149      -6.409  24.363   9.398  1.00 10.00      B   
ATOM   2958  CA  HIS B 149      -6.749  22.768  10.749  1.00 10.00      B   
ATOM   2959  CB  HIS B 149      -7.780  22.233   9.736  1.00 10.00      B   
ATOM   2960  CG  HIS B 149      -8.057  20.756   9.837  1.00 10.00      B   
ATOM   2961  ND1 HIS B 149      -8.722  20.185  10.899  1.00 10.00      B   
ATOM   2962  HD1 HIS B 149      -9.083  20.665  11.677  1.00 10.00      B   
ATOM   2963  CD2 HIS B 149      -7.739  19.734   9.004  1.00 10.00      B   
ATOM   2964  CE1 HIS B 149      -8.796  18.878  10.720  1.00 10.00      B   
ATOM   2965  NE2 HIS B 149      -8.210  18.581   9.580  1.00 10.00      B   
ATOM   2966  HE2 HIS B 149      -8.116  17.672   9.208  1.00 10.00      B   
ATOM   2967  C   HIS B 149      -5.610  21.772  10.928  1.00 10.00      B   
ATOM   2968  O   HIS B 149      -5.658  20.901  11.795  1.00 10.00      B   
ATOM   2969  N   LEU B 150      -4.591  21.914  10.093  1.00 10.00      B   
ATOM   2970  HN  LEU B 150      -4.620  22.633   9.423  1.00 10.00      B   
ATOM   2971  CA  LEU B 150      -3.427  21.044  10.149  1.00 10.00      B   
ATOM   2972  CB  LEU B 150      -2.648  21.112   8.836  1.00 10.00      B   
ATOM   2973  CG  LEU B 150      -3.444  20.821   7.561  1.00 10.00      B   
ATOM   2974  CD1 LEU B 150      -2.633  21.194   6.331  1.00 10.00      B   
ATOM   2975  CD2 LEU B 150      -3.859  19.357   7.504  1.00 10.00      B   
ATOM   2976  C   LEU B 150      -2.535  21.444  11.317  1.00 10.00      B   
ATOM   2977  O   LEU B 150      -1.955  20.593  11.990  1.00 10.00      B   
ATOM   2978  N   LEU B 151      -2.447  22.748  11.562  1.00 10.00      B   
ATOM   2979  HN  LEU B 151      -2.930  23.375  10.976  1.00 10.00      B   
ATOM   2980  CA  LEU B 151      -1.643  23.284  12.656  1.00 10.00      B   
ATOM   2981  CB  LEU B 151      -1.675  24.814  12.639  1.00 10.00      B   
ATOM   2982  CG  LEU B 151      -0.962  25.494  11.472  1.00 10.00      B   
ATOM   2983  CD1 LEU B 151      -1.262  26.983  11.457  1.00 10.00      B   
ATOM   2984  CD2 LEU B 151       0.535  25.259  11.554  1.00 10.00      B   
ATOM   2985  C   LEU B 151      -2.157  22.779  13.997  1.00 10.00      B   
ATOM   2986  O   LEU B 151      -1.386  22.552  14.927  1.00 10.00      B   
ATOM   2987  N   LEU B 152      -3.469  22.589  14.079  1.00 10.00      B   
ATOM   2988  HN  LEU B 152      -4.027  22.793  13.297  1.00 10.00      B   
ATOM   2989  CA  LEU B 152      -4.108  22.109  15.299  1.00 10.00      B   
ATOM   2990  CB  LEU B 152      -5.629  22.250  15.188  1.00 10.00      B   
ATOM   2991  CG  LEU B 152      -6.178  23.679  15.176  1.00 10.00      B   
ATOM   2992  CD1 LEU B 152      -7.674  23.679  14.906  1.00 10.00      B   
ATOM   2993  CD2 LEU B 152      -5.869  24.378  16.489  1.00 10.00      B   
ATOM   2994  C   LEU B 152      -3.738  20.657  15.600  1.00 10.00      B   
ATOM   2995  O   LEU B 152      -3.980  20.166  16.702  1.00 10.00      B   
ATOM   2996  N   GLN B 153      -3.138  19.979  14.627  1.00 10.00      B   
ATOM   2997  HN  GLN B 153      -2.944  20.429  13.775  1.00 10.00      B   
ATOM   2998  CA  GLN B 153      -2.752  18.583  14.798  1.00 10.00      B   
ATOM   2999  CB  GLN B 153      -3.071  17.765  13.539  1.00 10.00      B   
ATOM   3000  CG  GLN B 153      -4.412  18.094  12.896  1.00 10.00      B   
ATOM   3001  CD  GLN B 153      -5.580  17.993  13.861  1.00 10.00      B   
ATOM   3002  OE1 GLN B 153      -5.617  17.117  14.727  1.00 10.00      B   
ATOM   3003  NE2 GLN B 153      -6.530  18.908  13.732  1.00 10.00      B   
ATOM   3004 HE21 GLN B 153      -6.425  19.586  13.028  1.00 10.00      B   
ATOM   3005 HE22 GLN B 153      -7.295  18.876  14.347  1.00 10.00      B   
ATOM   3006  C   GLN B 153      -1.272  18.454  15.150  1.00 10.00      B   
ATOM   3007  O   GLN B 153      -0.761  17.346  15.317  1.00 10.00      B   
ATOM   3008  N   GLU B 154      -0.588  19.592  15.262  1.00 10.00      B   
ATOM   3009  HN  GLU B 154      -1.050  20.443  15.114  1.00 10.00      B   
ATOM   3010  CA  GLU B 154       0.834  19.600  15.597  1.00 10.00      B   
ATOM   3011  CB  GLU B 154       1.497  20.921  15.191  1.00 10.00      B   
ATOM   3012  CG  GLU B 154       1.618  21.120  13.684  1.00 10.00      B   
ATOM   3013  CD  GLU B 154       2.718  20.278  13.052  1.00 10.00      B   
ATOM   3014  OE1 GLU B 154       2.878  19.103  13.442  1.00 10.00      B   
ATOM   3015  OE2 GLU B 154       3.426  20.790  12.156  1.00 10.00      B   
ATOM   3016  C   GLU B 154       1.056  19.313  17.084  1.00 10.00      B   
ATOM   3017  O   GLU B 154       2.083  18.752  17.470  1.00 10.00      B   
ATOM   3018  N   GLY B 155       0.098  19.707  17.917  1.00 10.00      B   
ATOM   3019  HN  GLY B 155      -0.688  20.174  17.564  1.00 10.00      B   
ATOM   3020  CA  GLY B 155       0.212  19.453  19.344  1.00 10.00      B   
ATOM   3021  C   GLY B 155       0.537  20.693  20.152  1.00 10.00      B   
ATOM   3022  O   GLY B 155       0.828  20.605  21.345  1.00 10.00      B   
ATOM   3023  N   GLU B 156       0.492  21.845  19.508  1.00 10.00      B   
ATOM   3024  HN  GLU B 156       0.254  21.852  18.558  1.00 10.00      B   
ATOM   3025  CA  GLU B 156       0.775  23.105  20.179  1.00 10.00      B   
ATOM   3026  CB  GLU B 156       1.446  24.084  19.213  1.00 10.00      B   
ATOM   3027  CG  GLU B 156       2.636  23.496  18.470  1.00 10.00      B   
ATOM   3028  CD  GLU B 156       3.273  24.487  17.521  1.00 10.00      B   
ATOM   3029  OE1 GLU B 156       2.536  25.151  16.766  1.00 10.00      B   
ATOM   3030  OE2 GLU B 156       4.516  24.608  17.522  1.00 10.00      B   
ATOM   3031  C   GLU B 156      -0.515  23.700  20.739  1.00 10.00      B   
ATOM   3032  O   GLU B 156      -1.089  24.627  20.166  1.00 10.00      B   
ATOM   3033  N   THR B 157      -0.965  23.152  21.860  1.00 10.00      B   
ATOM   3034  HN  THR B 157      -0.460  22.415  22.268  1.00 10.00      B   
ATOM   3035  CA  THR B 157      -2.195  23.593  22.502  1.00 10.00      B   
ATOM   3036  CB  THR B 157      -2.534  22.687  23.696  1.00 10.00      B   
ATOM   3037  OG1 THR B 157      -1.643  21.562  23.692  1.00 10.00      B   
ATOM   3038  HG1 THR B 157      -1.340  21.392  24.592  1.00 10.00      B   
ATOM   3039  CG2 THR B 157      -3.969  22.192  23.589  1.00 10.00      B   
ATOM   3040  C   THR B 157      -2.135  25.051  22.960  1.00 10.00      B   
ATOM   3041  O   THR B 157      -3.148  25.753  22.940  1.00 10.00      B   
ATOM   3042  N   ASP B 158      -0.946  25.519  23.333  1.00 10.00      B   
ATOM   3043  HN  ASP B 158      -0.161  24.929  23.289  1.00 10.00      B   
ATOM   3044  CA  ASP B 158      -0.785  26.896  23.801  1.00 10.00      B   
ATOM   3045  CB  ASP B 158       0.580  27.116  24.456  1.00 10.00      B   
ATOM   3046  CG  ASP B 158       0.636  26.588  25.876  1.00 10.00      B   
ATOM   3047  OD1 ASP B 158      -0.085  27.124  26.749  1.00 10.00      B   
ATOM   3048  OD2 ASP B 158       1.392  25.626  26.125  1.00 10.00      B   
ATOM   3049  C   ASP B 158      -1.022  27.905  22.685  1.00 10.00      B   
ATOM   3050  O   ASP B 158      -1.149  29.103  22.931  1.00 10.00      B   
ATOM   3051  N   LYS B 159      -1.069  27.417  21.453  1.00 10.00      B   
ATOM   3052  HN  LYS B 159      -0.937  26.454  21.315  1.00 10.00      B   
ATOM   3053  CA  LYS B 159      -1.309  28.270  20.300  1.00 10.00      B   
ATOM   3054  CB  LYS B 159      -0.076  28.314  19.396  1.00 10.00      B   
ATOM   3055  CG  LYS B 159       1.066  29.164  19.932  1.00 10.00      B   
ATOM   3056  CD  LYS B 159       2.179  29.297  18.904  1.00 10.00      B   
ATOM   3057  CE  LYS B 159       2.917  27.982  18.711  1.00 10.00      B   
ATOM   3058  NZ  LYS B 159       3.492  27.858  17.347  1.00 10.00      B   
ATOM   3059  HZ1 LYS B 159       3.986  26.947  17.251  1.00 10.00      B   
ATOM   3060  HZ2 LYS B 159       4.167  28.629  17.168  1.00 10.00      B   
ATOM   3061  HZ3 LYS B 159       2.732  27.902  16.634  1.00 10.00      B   
ATOM   3062  C   LYS B 159      -2.519  27.772  19.516  1.00 10.00      B   
ATOM   3063  O   LYS B 159      -2.869  28.325  18.473  1.00 10.00      B   
ATOM   3064  N   ALA B 160      -3.164  26.735  20.043  1.00 10.00      B   
ATOM   3065  HN  ALA B 160      -2.849  26.364  20.897  1.00 10.00      B   
ATOM   3066  CA  ALA B 160      -4.330  26.136  19.398  1.00 10.00      B   
ATOM   3067  CB  ALA B 160      -4.777  24.888  20.144  1.00 10.00      B   
ATOM   3068  C   ALA B 160      -5.479  27.127  19.285  1.00 10.00      B   
ATOM   3069  O   ALA B 160      -6.131  27.216  18.245  1.00 10.00      B   
ATOM   3070  N   SER B 161      -5.711  27.882  20.353  1.00 10.00      B   
ATOM   3071  HN  SER B 161      -5.152  27.769  21.149  1.00 10.00      B   
ATOM   3072  CA  SER B 161      -6.781  28.867  20.367  1.00 10.00      B   
ATOM   3073  CB  SER B 161      -6.904  29.512  21.750  1.00 10.00      B   
ATOM   3074  OG  SER B 161      -8.227  29.964  21.986  1.00 10.00      B   
ATOM   3075  HG  SER B 161      -8.225  30.597  22.718  1.00 10.00      B   
ATOM   3076  C   SER B 161      -6.551  29.925  19.289  1.00 10.00      B   
ATOM   3077  O   SER B 161      -7.496  30.386  18.644  1.00 10.00      B   
ATOM   3078  N   LEU B 162      -5.288  30.284  19.079  1.00 10.00      B   
ATOM   3079  HN  LEU B 162      -4.578  29.876  19.618  1.00 10.00      B   
ATOM   3080  CA  LEU B 162      -4.933  31.271  18.072  1.00 10.00      B   
ATOM   3081  CB  LEU B 162      -3.453  31.648  18.187  1.00 10.00      B   
ATOM   3082  CG  LEU B 162      -2.981  32.806  17.305  1.00 10.00      B   
ATOM   3083  CD1 LEU B 162      -3.619  34.114  17.748  1.00 10.00      B   
ATOM   3084  CD2 LEU B 162      -1.463  32.912  17.326  1.00 10.00      B   
ATOM   3085  C   LEU B 162      -5.238  30.732  16.677  1.00 10.00      B   
ATOM   3086  O   LEU B 162      -5.861  31.413  15.863  1.00 10.00      B   
ATOM   3087  N   TYR B 163      -4.814  29.499  16.416  1.00 10.00      B   
ATOM   3088  HN  TYR B 163      -4.328  29.003  17.112  1.00 10.00      B   
ATOM   3089  CA  TYR B 163      -5.048  28.866  15.122  1.00 10.00      B   
ATOM   3090  CB  TYR B 163      -4.396  27.479  15.067  1.00 10.00      B   
ATOM   3091  CG  TYR B 163      -2.900  27.450  15.297  1.00 10.00      B   
ATOM   3092  CD1 TYR B 163      -2.067  28.436  14.780  1.00 10.00      B   
ATOM   3093  CD2 TYR B 163      -2.320  26.420  16.026  1.00 10.00      B   
ATOM   3094  CE1 TYR B 163      -0.701  28.395  14.983  1.00 10.00      B   
ATOM   3095  CE2 TYR B 163      -0.956  26.373  16.236  1.00 10.00      B   
ATOM   3096  CZ  TYR B 163      -0.151  27.362  15.712  1.00 10.00      B   
ATOM   3097  OH  TYR B 163       1.210  27.315  15.915  1.00 10.00      B   
ATOM   3098  HH  TYR B 163       1.505  26.389  15.909  1.00 10.00      B   
ATOM   3099  C   TYR B 163      -6.544  28.715  14.865  1.00 10.00      B   
ATOM   3100  O   TYR B 163      -7.037  29.028  13.779  1.00 10.00      B   
ATOM   3101  N   ASN B 164      -7.254  28.236  15.882  1.00 10.00      B   
ATOM   3102  HN  ASN B 164      -6.790  28.011  16.720  1.00 10.00      B   
ATOM   3103  CA  ASN B 164      -8.696  28.016  15.796  1.00 10.00      B   
ATOM   3104  CB  ASN B 164      -9.226  27.424  17.108  1.00 10.00      B   
ATOM   3105  CG  ASN B 164     -10.641  26.884  16.996  1.00 10.00      B   
ATOM   3106  OD1 ASN B 164     -10.848  25.732  16.622  1.00 10.00      B   
ATOM   3107  ND2 ASN B 164     -11.624  27.701  17.346  1.00 10.00      B   
ATOM   3108 HD21 ASN B 164     -11.392  28.600  17.657  1.00 10.00      B   
ATOM   3109 HD22 ASN B 164     -12.546  27.371  17.276  1.00 10.00      B   
ATOM   3110  C   ASN B 164      -9.449  29.299  15.457  1.00 10.00      B   
ATOM   3111  O   ASN B 164     -10.249  29.326  14.525  1.00 10.00      B   
ATOM   3112  N   SER B 165      -9.178  30.365  16.202  1.00 10.00      B   
ATOM   3113  HN  SER B 165      -8.509  30.295  16.915  1.00 10.00      B   
ATOM   3114  CA  SER B 165      -9.851  31.638  15.977  1.00 10.00      B   
ATOM   3115  CB  SER B 165      -9.568  32.629  17.113  1.00 10.00      B   
ATOM   3116  OG  SER B 165      -8.188  32.665  17.445  1.00 10.00      B   
ATOM   3117  HG  SER B 165      -7.947  31.843  17.900  1.00 10.00      B   
ATOM   3118  C   SER B 165      -9.510  32.241  14.613  1.00 10.00      B   
ATOM   3119  O   SER B 165     -10.387  32.759  13.922  1.00 10.00      B   
ATOM   3120  N   LEU B 166      -8.241  32.159  14.221  1.00 10.00      B   
ATOM   3121  HN  LEU B 166      -7.583  31.724  14.810  1.00 10.00      B   
ATOM   3122  CA  LEU B 166      -7.802  32.701  12.938  1.00 10.00      B   
ATOM   3123  CB  LEU B 166      -6.276  32.670  12.821  1.00 10.00      B   
ATOM   3124  CG  LEU B 166      -5.517  33.755  13.595  1.00 10.00      B   
ATOM   3125  CD1 LEU B 166      -4.018  33.508  13.532  1.00 10.00      B   
ATOM   3126  CD2 LEU B 166      -5.857  35.135  13.053  1.00 10.00      B   
ATOM   3127  C   LEU B 166      -8.454  31.966  11.770  1.00 10.00      B   
ATOM   3128  O   LEU B 166      -9.003  32.592  10.860  1.00 10.00      B   
ATOM   3129  N   GLY B 167      -8.412  30.637  11.815  1.00 10.00      B   
ATOM   3130  HN  GLY B 167      -7.967  30.195  12.573  1.00 10.00      B   
ATOM   3131  CA  GLY B 167      -9.009  29.835  10.763  1.00 10.00      B   
ATOM   3132  C   GLY B 167     -10.510  30.025  10.698  1.00 10.00      B   
ATOM   3133  O   GLY B 167     -11.115  29.951   9.626  1.00 10.00      B   
ATOM   3134  N   LYS B 168     -11.107  30.277  11.853  1.00 10.00      B   
ATOM   3135  HN  LYS B 168     -10.565  30.309  12.672  1.00 10.00      B   
ATOM   3136  CA  LYS B 168     -12.538  30.497  11.952  1.00 10.00      B   
ATOM   3137  CB  LYS B 168     -12.946  30.516  13.425  1.00 10.00      B   
ATOM   3138  CG  LYS B 168     -14.421  30.280  13.686  1.00 10.00      B   
ATOM   3139  CD  LYS B 168     -14.666  30.018  15.161  1.00 10.00      B   
ATOM   3140  CE  LYS B 168     -16.110  29.636  15.429  1.00 10.00      B   
ATOM   3141  NZ  LYS B 168     -16.338  29.331  16.865  1.00 10.00      B   
ATOM   3142  HZ1 LYS B 168     -16.100  30.157  17.448  1.00 10.00      B   
ATOM   3143  HZ2 LYS B 168     -15.741  28.530  17.161  1.00 10.00      B   
ATOM   3144  HZ3 LYS B 168     -17.339  29.081  17.028  1.00 10.00      B   
ATOM   3145  C   LYS B 168     -12.914  31.820  11.289  1.00 10.00      B   
ATOM   3146  O   LYS B 168     -13.796  31.867  10.432  1.00 10.00      B   
ATOM   3147  N   LYS B 169     -12.212  32.886  11.670  1.00 10.00      B   
ATOM   3148  HN  LYS B 169     -11.505  32.774  12.344  1.00 10.00      B   
ATOM   3149  CA  LYS B 169     -12.465  34.219  11.127  1.00 10.00      B   
ATOM   3150  CB  LYS B 169     -11.553  35.252  11.791  1.00 10.00      B   
ATOM   3151  CG  LYS B 169     -11.881  35.514  13.252  1.00 10.00      B   
ATOM   3152  CD  LYS B 169     -10.793  36.334  13.924  1.00 10.00      B   
ATOM   3153  CE  LYS B 169     -11.088  36.539  15.399  1.00 10.00      B   
ATOM   3154  NZ  LYS B 169     -10.024  37.328  16.073  1.00 10.00      B   
ATOM   3155  HZ1 LYS B 169      -9.132  36.793  16.084  1.00 10.00      B   
ATOM   3156  HZ2 LYS B 169     -10.300  37.535  17.055  1.00 10.00      B   
ATOM   3157  HZ3 LYS B 169      -9.871  38.228  15.571  1.00 10.00      B   
ATOM   3158  C   LYS B 169     -12.299  34.260   9.610  1.00 10.00      B   
ATOM   3159  O   LYS B 169     -13.049  34.949   8.913  1.00 10.00      B   
ATOM   3160  N   LEU B 170     -11.315  33.524   9.102  1.00 10.00      B   
ATOM   3161  HN  LEU B 170     -10.741  33.008   9.711  1.00 10.00      B   
ATOM   3162  CA  LEU B 170     -11.066  33.470   7.668  1.00 10.00      B   
ATOM   3163  CB  LEU B 170      -9.811  32.646   7.371  1.00 10.00      B   
ATOM   3164  CG  LEU B 170      -8.475  33.263   7.790  1.00 10.00      B   
ATOM   3165  CD1 LEU B 170      -7.348  32.264   7.598  1.00 10.00      B   
ATOM   3166  CD2 LEU B 170      -8.197  34.536   7.004  1.00 10.00      B   
ATOM   3167  C   LEU B 170     -12.264  32.863   6.948  1.00 10.00      B   
ATOM   3168  O   LEU B 170     -12.731  33.390   5.939  1.00 10.00      B   
ATOM   3169  N   MET B 171     -12.768  31.765   7.494  1.00 10.00      B   
ATOM   3170  HN  MET B 171     -12.359  31.406   8.313  1.00 10.00      B   
ATOM   3171  CA  MET B 171     -13.912  31.075   6.915  1.00 10.00      B   
ATOM   3172  CB  MET B 171     -14.094  29.698   7.546  1.00 10.00      B   
ATOM   3173  CG  MET B 171     -13.366  28.585   6.816  1.00 10.00      B   
ATOM   3174  SD  MET B 171     -13.953  28.383   5.125  1.00 10.00      B   
ATOM   3175  CE  MET B 171     -12.870  27.084   4.548  1.00 10.00      B   
ATOM   3176  C   MET B 171     -15.186  31.898   7.046  1.00 10.00      B   
ATOM   3177  O   MET B 171     -16.017  31.913   6.141  1.00 10.00      B   
ATOM   3178  N   GLU B 172     -15.331  32.592   8.172  1.00 10.00      B   
ATOM   3179  HN  GLU B 172     -14.637  32.528   8.867  1.00 10.00      B   
ATOM   3180  CA  GLU B 172     -16.505  33.429   8.413  1.00 10.00      B   
ATOM   3181  CB  GLU B 172     -16.475  34.023   9.824  1.00 10.00      B   
ATOM   3182  CG  GLU B 172     -16.747  33.021  10.934  1.00 10.00      B   
ATOM   3183  CD  GLU B 172     -17.329  33.672  12.173  1.00 10.00      B   
ATOM   3184  OE1 GLU B 172     -16.654  33.683  13.226  1.00 10.00      B   
ATOM   3185  OE2 GLU B 172     -18.468  34.183  12.098  1.00 10.00      B   
ATOM   3186  C   GLU B 172     -16.610  34.546   7.375  1.00 10.00      B   
ATOM   3187  O   GLU B 172     -17.694  35.070   7.114  1.00 10.00      B   
ATOM   3188  N   GLY B 173     -15.476  34.902   6.781  1.00 10.00      B   
ATOM   3189  HN  GLY B 173     -14.642  34.446   7.026  1.00 10.00      B   
ATOM   3190  CA  GLY B 173     -15.459  35.946   5.776  1.00 10.00      B   
ATOM   3191  C   GLY B 173     -15.669  35.398   4.378  1.00 10.00      B   
ATOM   3192  O   GLY B 173     -15.648  36.144   3.399  1.00 10.00      B   
ATOM   3193  N   LEU B 174     -15.881  34.090   4.287  1.00 10.00      B   
ATOM   3194  HN  LEU B 174     -15.897  33.548   5.107  1.00 10.00      B   
ATOM   3195  CA  LEU B 174     -16.094  33.433   3.003  1.00 10.00      B   
ATOM   3196  CB  LEU B 174     -15.213  32.185   2.879  1.00 10.00      B   
ATOM   3197  CG  LEU B 174     -13.704  32.432   2.753  1.00 10.00      B   
ATOM   3198  CD1 LEU B 174     -12.938  31.117   2.761  1.00 10.00      B   
ATOM   3199  CD2 LEU B 174     -13.392  33.224   1.493  1.00 10.00      B   
ATOM   3200  C   LEU B 174     -17.564  33.074   2.800  1.00 10.00      B   
ATOM   3201  O   LEU B 174     -17.897  32.182   2.024  1.00 10.00      B   
ATOM   3202  N   GLN B 175     -18.441  33.773   3.504  1.00 10.00      B   
ATOM   3203  HN  GLN B 175     -18.118  34.471   4.108  1.00 10.00      B   
ATOM   3204  CA  GLN B 175     -19.872  33.534   3.388  1.00 10.00      B   
ATOM   3205  CB  GLN B 175     -20.598  33.955   4.669  1.00 10.00      B   
ATOM   3206  CG  GLN B 175     -20.245  33.114   5.885  1.00 10.00      B   
ATOM   3207  CD  GLN B 175     -20.945  33.587   7.143  1.00 10.00      B   
ATOM   3208  OE1 GLN B 175     -22.037  33.122   7.478  1.00 10.00      B   
ATOM   3209  NE2 GLN B 175     -20.325  34.518   7.847  1.00 10.00      B   
ATOM   3210 HE21 GLN B 175     -19.455  34.848   7.520  1.00 10.00      B   
ATOM   3211 HE22 GLN B 175     -20.753  34.841   8.667  1.00 10.00      B   
ATOM   3212  C   GLN B 175     -20.431  34.302   2.194  1.00 10.00      B   
ATOM   3213  O   GLN B 175     -20.061  35.456   1.968  1.00 10.00      B   
ATOM   3214  N   PRO B 176     -21.316  33.673   1.407  1.00 10.00      B   
ATOM   3215  CA  PRO B 176     -21.765  32.302   1.638  1.00 10.00      B   
ATOM   3216  CB  PRO B 176     -23.155  32.312   1.008  1.00 10.00      B   
ATOM   3217  CG  PRO B 176     -23.040  33.261  -0.139  1.00 10.00      B   
ATOM   3218  CD  PRO B 176     -21.975  34.267   0.229  1.00 10.00      B   
ATOM   3219  C   PRO B 176     -20.884  31.272   0.928  1.00 10.00      B   
ATOM   3220  O   PRO B 176     -20.139  31.602   0.001  1.00 10.00      B   
ATOM   3221  N   PHE B 177     -20.975  30.026   1.371  1.00 10.00      B   
ATOM   3222  HN  PHE B 177     -21.586  29.826   2.114  1.00 10.00      B   
ATOM   3223  CA  PHE B 177     -20.197  28.946   0.779  1.00 10.00      B   
ATOM   3224  CB  PHE B 177     -20.048  27.782   1.761  1.00 10.00      B   
ATOM   3225  CG  PHE B 177     -19.311  28.157   3.013  1.00 10.00      B   
ATOM   3226  CD1 PHE B 177     -20.000  28.431   4.184  1.00 10.00      B   
ATOM   3227  CD2 PHE B 177     -17.929  28.242   3.018  1.00 10.00      B   
ATOM   3228  CE1 PHE B 177     -19.324  28.783   5.336  1.00 10.00      B   
ATOM   3229  CE2 PHE B 177     -17.247  28.592   4.166  1.00 10.00      B   
ATOM   3230  CZ  PHE B 177     -17.945  28.862   5.327  1.00 10.00      B   
ATOM   3231  C   PHE B 177     -20.836  28.481  -0.523  1.00 10.00      B   
ATOM   3232  O   PHE B 177     -22.052  28.589  -0.699  1.00 10.00      B   
ATOM   3233  N   GLU B 178     -20.021  27.960  -1.425  1.00 10.00      B   
ATOM   3234  HN  GLU B 178     -19.060  27.858  -1.210  1.00 10.00      B   
ATOM   3235  CA  GLU B 178     -20.508  27.507  -2.717  1.00 10.00      B   
ATOM   3236  CB  GLU B 178     -19.543  27.920  -3.830  1.00 10.00      B   
ATOM   3237  CG  GLU B 178     -19.156  29.390  -3.794  1.00 10.00      B   
ATOM   3238  CD  GLU B 178     -18.435  29.836  -5.046  1.00 10.00      B   
ATOM   3239  OE1 GLU B 178     -17.291  29.390  -5.274  1.00 10.00      B   
ATOM   3240  OE2 GLU B 178     -19.009  30.640  -5.814  1.00 10.00      B   
ATOM   3241  C   GLU B 178     -20.741  26.000  -2.741  1.00 10.00      B   
ATOM   3242  O   GLU B 178     -21.757  25.534  -3.259  1.00 10.00      B   
ATOM   3243  N   ASN B 179     -19.815  25.239  -2.171  1.00 10.00      B   
ATOM   3244  HN  ASN B 179     -19.034  25.665  -1.741  1.00 10.00      B   
ATOM   3245  CA  ASN B 179     -19.940  23.783  -2.162  1.00 10.00      B   
ATOM   3246  CB  ASN B 179     -18.938  23.125  -3.117  1.00 10.00      B   
ATOM   3247  CG  ASN B 179     -17.499  23.439  -2.768  1.00 10.00      B   
ATOM   3248  OD1 ASN B 179     -16.924  22.840  -1.864  1.00 10.00      B   
ATOM   3249  ND2 ASN B 179     -16.906  24.369  -3.496  1.00 10.00      B   
ATOM   3250 HD21 ASN B 179     -17.423  24.795  -4.214  1.00 10.00      B   
ATOM   3251 HD22 ASN B 179     -15.976  24.599  -3.286  1.00 10.00      B   
ATOM   3252  C   ASN B 179     -19.815  23.194  -0.758  1.00 10.00      B   
ATOM   3253  O   ASN B 179     -19.434  23.883   0.189  1.00 10.00      B   
ATOM   3254  N   THR B 180     -20.121  21.904  -0.643  1.00 10.00      B   
ATOM   3255  HN  THR B 180     -20.388  21.403  -1.444  1.00 10.00      B   
ATOM   3256  CA  THR B 180     -20.073  21.200   0.630  1.00 10.00      B   
ATOM   3257  CB  THR B 180     -20.836  19.869   0.536  1.00 10.00      B   
ATOM   3258  OG1 THR B 180     -20.726  19.365  -0.803  1.00 10.00      B   
ATOM   3259  HG1 THR B 180     -20.260  18.522  -0.794  1.00 10.00      B   
ATOM   3260  CG2 THR B 180     -22.305  20.081   0.869  1.00 10.00      B   
ATOM   3261  C   THR B 180     -18.643  20.937   1.097  1.00 10.00      B   
ATOM   3262  O   THR B 180     -18.388  20.828   2.297  1.00 10.00      B   
ATOM   3263  N   GLN B 181     -17.710  20.853   0.154  1.00 10.00      B   
ATOM   3264  HN  GLN B 181     -17.965  20.976  -0.788  1.00 10.00      B   
ATOM   3265  CA  GLN B 181     -16.311  20.602   0.487  1.00 10.00      B   
ATOM   3266  CB  GLN B 181     -15.480  20.332  -0.777  1.00 10.00      B   
ATOM   3267  CG  GLN B 181     -15.758  18.989  -1.436  1.00 10.00      B   
ATOM   3268  CD  GLN B 181     -15.014  17.846  -0.772  1.00 10.00      B   
ATOM   3269  OE1 GLN B 181     -13.899  18.019  -0.273  1.00 10.00      B   
ATOM   3270  NE2 GLN B 181     -15.622  16.670  -0.760  1.00 10.00      B   
ATOM   3271 HE21 GLN B 181     -16.507  16.601  -1.177  1.00 10.00      B   
ATOM   3272 HE22 GLN B 181     -15.164  15.914  -0.331  1.00 10.00      B   
ATOM   3273  C   GLN B 181     -15.732  21.756   1.311  1.00 10.00      B   
ATOM   3274  O   GLN B 181     -14.898  21.544   2.192  1.00 10.00      B   
ATOM   3275  N   GLU B 182     -16.193  22.976   1.027  1.00 10.00      B   
ATOM   3276  HN  GLU B 182     -16.841  23.081   0.297  1.00 10.00      B   
ATOM   3277  CA  GLU B 182     -15.747  24.161   1.758  1.00 10.00      B   
ATOM   3278  CB  GLU B 182     -16.201  25.438   1.044  1.00 10.00      B   
ATOM   3279  CG  GLU B 182     -15.724  25.584  -0.389  1.00 10.00      B   
ATOM   3280  CD  GLU B 182     -16.388  26.752  -1.089  1.00 10.00      B   
ATOM   3281  OE1 GLU B 182     -17.636  26.791  -1.131  1.00 10.00      B   
ATOM   3282  OE2 GLU B 182     -15.665  27.638  -1.599  1.00 10.00      B   
ATOM   3283  C   GLU B 182     -16.345  24.160   3.160  1.00 10.00      B   
ATOM   3284  O   GLU B 182     -15.660  24.439   4.145  1.00 10.00      B   
ATOM   3285  N   ILE B 183     -17.633  23.830   3.228  1.00 10.00      B   
ATOM   3286  HN  ILE B 183     -18.104  23.608   2.397  1.00 10.00      B   
ATOM   3287  CA  ILE B 183     -18.373  23.785   4.488  1.00 10.00      B   
ATOM   3288  CB  ILE B 183     -19.837  23.335   4.256  1.00 10.00      B   
ATOM   3289  CG1 ILE B 183     -20.543  24.308   3.305  1.00 10.00      B   
ATOM   3290  CG2 ILE B 183     -20.596  23.226   5.574  1.00 10.00      B   
ATOM   3291  CD1 ILE B 183     -21.922  23.858   2.874  1.00 10.00      B   
ATOM   3292  C   ILE B 183     -17.698  22.855   5.494  1.00 10.00      B   
ATOM   3293  O   ILE B 183     -17.674  23.137   6.692  1.00 10.00      B   
ATOM   3294  N   TYR B 184     -17.129  21.765   4.990  1.00 10.00      B   
ATOM   3295  HN  TYR B 184     -17.173  21.611   4.020  1.00 10.00      B   
ATOM   3296  CA  TYR B 184     -16.447  20.787   5.832  1.00 10.00      B   
ATOM   3297  CB  TYR B 184     -15.870  19.658   4.968  1.00 10.00      B   
ATOM   3298  CG  TYR B 184     -15.043  18.648   5.733  1.00 10.00      B   
ATOM   3299  CD1 TYR B 184     -15.641  17.751   6.610  1.00 10.00      B   
ATOM   3300  CD2 TYR B 184     -13.664  18.591   5.577  1.00 10.00      B   
ATOM   3301  CE1 TYR B 184     -14.888  16.827   7.308  1.00 10.00      B   
ATOM   3302  CE2 TYR B 184     -12.904  17.670   6.272  1.00 10.00      B   
ATOM   3303  CZ  TYR B 184     -13.521  16.792   7.135  1.00 10.00      B   
ATOM   3304  OH  TYR B 184     -12.769  15.871   7.828  1.00 10.00      B   
ATOM   3305  HH  TYR B 184     -13.258  15.039   7.884  1.00 10.00      B   
ATOM   3306  C   TYR B 184     -15.342  21.435   6.666  1.00 10.00      B   
ATOM   3307  O   TYR B 184     -15.172  21.113   7.846  1.00 10.00      B   
ATOM   3308  N   VAL B 185     -14.618  22.366   6.058  1.00 10.00      B   
ATOM   3309  HN  VAL B 185     -14.832  22.605   5.130  1.00 10.00      B   
ATOM   3310  CA  VAL B 185     -13.523  23.053   6.733  1.00 10.00      B   
ATOM   3311  CB  VAL B 185     -12.620  23.811   5.738  1.00 10.00      B   
ATOM   3312  CG1 VAL B 185     -11.320  24.241   6.405  1.00 10.00      B   
ATOM   3313  CG2 VAL B 185     -12.336  22.956   4.511  1.00 10.00      B   
ATOM   3314  C   VAL B 185     -14.039  24.018   7.801  1.00 10.00      B   
ATOM   3315  O   VAL B 185     -13.395  24.220   8.832  1.00 10.00      B   
ATOM   3316  N   TYR B 186     -15.209  24.597   7.562  1.00 10.00      B   
ATOM   3317  HN  TYR B 186     -15.687  24.388   6.731  1.00 10.00      B   
ATOM   3318  CA  TYR B 186     -15.804  25.533   8.509  1.00 10.00      B   
ATOM   3319  CB  TYR B 186     -17.058  26.177   7.909  1.00 10.00      B   
ATOM   3320  CG  TYR B 186     -17.625  27.321   8.725  1.00 10.00      B   
ATOM   3321  CD1 TYR B 186     -16.989  28.554   8.765  1.00 10.00      B   
ATOM   3322  CD2 TYR B 186     -18.797  27.168   9.451  1.00 10.00      B   
ATOM   3323  CE1 TYR B 186     -17.503  29.602   9.506  1.00 10.00      B   
ATOM   3324  CE2 TYR B 186     -19.319  28.209  10.194  1.00 10.00      B   
ATOM   3325  CZ  TYR B 186     -18.669  29.423  10.218  1.00 10.00      B   
ATOM   3326  OH  TYR B 186     -19.188  30.458  10.961  1.00 10.00      B   
ATOM   3327  HH  TYR B 186     -19.354  30.154  11.857  1.00 10.00      B   
ATOM   3328  C   TYR B 186     -16.145  24.822   9.818  1.00 10.00      B   
ATOM   3329  O   TYR B 186     -15.950  25.368  10.906  1.00 10.00      B   
ATOM   3330  N   THR B 187     -16.632  23.592   9.703  1.00 10.00      B   
ATOM   3331  HN  THR B 187     -16.764  23.212   8.806  1.00 10.00      B   
ATOM   3332  CA  THR B 187     -17.002  22.791  10.866  1.00 10.00      B   
ATOM   3333  CB  THR B 187     -17.757  21.526  10.426  1.00 10.00      B   
ATOM   3334  OG1 THR B 187     -17.659  21.384   9.002  1.00 10.00      B   
ATOM   3335  HG1 THR B 187     -16.770  21.086   8.767  1.00 10.00      B   
ATOM   3336  CG2 THR B 187     -19.219  21.611  10.824  1.00 10.00      B   
ATOM   3337  C   THR B 187     -15.782  22.365  11.681  1.00 10.00      B   
ATOM   3338  O   THR B 187     -15.899  22.012  12.853  1.00 10.00      B   
ATOM   3339  N   LEU B 188     -14.608  22.422  11.061  1.00 10.00      B   
ATOM   3340  HN  LEU B 188     -14.572  22.751  10.138  1.00 10.00      B   
ATOM   3341  CA  LEU B 188     -13.371  22.017  11.720  1.00 10.00      B   
ATOM   3342  CB  LEU B 188     -12.259  21.795  10.690  1.00 10.00      B   
ATOM   3343  CG  LEU B 188     -12.522  20.721   9.631  1.00 10.00      B   
ATOM   3344  CD1 LEU B 188     -11.446  20.749   8.558  1.00 10.00      B   
ATOM   3345  CD2 LEU B 188     -12.618  19.340  10.265  1.00 10.00      B   
ATOM   3346  C   LEU B 188     -12.923  23.021  12.780  1.00 10.00      B   
ATOM   3347  O   LEU B 188     -12.010  22.746  13.559  1.00 10.00      B   
ATOM   3348  N   PHE B 189     -13.562  24.180  12.806  1.00 10.00      B   
ATOM   3349  HN  PHE B 189     -14.281  24.347  12.159  1.00 10.00      B   
ATOM   3350  CA  PHE B 189     -13.223  25.211  13.776  1.00 10.00      B   
ATOM   3351  CB  PHE B 189     -12.698  26.465  13.073  1.00 10.00      B   
ATOM   3352  CG  PHE B 189     -11.424  26.249  12.303  1.00 10.00      B   
ATOM   3353  CD1 PHE B 189     -11.459  25.960  10.949  1.00 10.00      B   
ATOM   3354  CD2 PHE B 189     -10.195  26.333  12.934  1.00 10.00      B   
ATOM   3355  CE1 PHE B 189     -10.293  25.761  10.237  1.00 10.00      B   
ATOM   3356  CE2 PHE B 189      -9.024  26.135  12.229  1.00 10.00      B   
ATOM   3357  CZ  PHE B 189      -9.074  25.848  10.879  1.00 10.00      B   
ATOM   3358  C   PHE B 189     -14.439  25.552  14.628  1.00 10.00      B   
ATOM   3359  O   PHE B 189     -14.476  26.579  15.307  1.00 10.00      B   
ATOM   3360  N   LEU B 190     -15.427  24.671  14.595  1.00 10.00      B   
ATOM   3361  HN  LEU B 190     -15.325  23.857  14.056  1.00 10.00      B   
ATOM   3362  CA  LEU B 190     -16.654  24.868  15.351  1.00 10.00      B   
ATOM   3363  CB  LEU B 190     -17.869  24.766  14.425  1.00 10.00      B   
ATOM   3364  CG  LEU B 190     -18.057  25.871  13.389  1.00 10.00      B   
ATOM   3365  CD1 LEU B 190     -19.216  25.523  12.470  1.00 10.00      B   
ATOM   3366  CD2 LEU B 190     -18.307  27.208  14.068  1.00 10.00      B   
ATOM   3367  C   LEU B 190     -16.793  23.814  16.437  1.00 10.00      B   
ATOM   3368  O   LEU B 190     -16.287  22.699  16.299  1.00 10.00      B   
ATOM   3369  N   SER B 191     -17.469  24.173  17.515  1.00 10.00      B   
ATOM   3370  HN  SER B 191     -17.810  25.095  17.583  1.00 10.00      B   
ATOM   3371  CA  SER B 191     -17.707  23.245  18.605  1.00 10.00      B   
ATOM   3372  CB  SER B 191     -17.984  24.017  19.895  1.00 10.00      B   
ATOM   3373  OG  SER B 191     -18.995  24.990  19.695  1.00 10.00      B   
ATOM   3374  HG  SER B 191     -18.621  25.748  19.214  1.00 10.00      B   
ATOM   3375  C   SER B 191     -18.900  22.361  18.250  1.00 10.00      B   
ATOM   3376  O   SER B 191     -19.609  22.640  17.281  1.00 10.00      B   
ATOM   3377  N   SER B 192     -19.130  21.313  19.031  1.00 10.00      B   
ATOM   3378  HN  SER B 192     -18.538  21.146  19.796  1.00 10.00      B   
ATOM   3379  CA  SER B 192     -20.240  20.397  18.777  1.00 10.00      B   
ATOM   3380  CB  SER B 192     -20.273  19.300  19.838  1.00 10.00      B   
ATOM   3381  OG  SER B 192     -19.841  19.802  21.093  1.00 10.00      B   
ATOM   3382  HG  SER B 192     -18.903  19.605  21.212  1.00 10.00      B   
ATOM   3383  C   SER B 192     -21.579  21.133  18.722  1.00 10.00      B   
ATOM   3384  O   SER B 192     -22.481  20.755  17.971  1.00 10.00      B   
ATOM   3385  N   LYS B 193     -21.700  22.190  19.516  1.00 10.00      B   
ATOM   3386  HN  LYS B 193     -20.949  22.438  20.096  1.00 10.00      B   
ATOM   3387  CA  LYS B 193     -22.919  22.982  19.549  1.00 10.00      B   
ATOM   3388  CB  LYS B 193     -22.901  23.934  20.742  1.00 10.00      B   
ATOM   3389  CG  LYS B 193     -22.987  23.250  22.094  1.00 10.00      B   
ATOM   3390  CD  LYS B 193     -22.863  24.262  23.219  1.00 10.00      B   
ATOM   3391  CE  LYS B 193     -23.127  23.625  24.571  1.00 10.00      B   
ATOM   3392  NZ  LYS B 193     -22.973  24.599  25.681  1.00 10.00      B   
ATOM   3393  HZ1 LYS B 193     -23.561  25.440  25.506  1.00 10.00      B   
ATOM   3394  HZ2 LYS B 193     -21.981  24.897  25.760  1.00 10.00      B   
ATOM   3395  HZ3 LYS B 193     -23.266  24.164  26.578  1.00 10.00      B   
ATOM   3396  C   LYS B 193     -23.069  23.782  18.262  1.00 10.00      B   
ATOM   3397  O   LYS B 193     -24.099  23.713  17.590  1.00 10.00      B   
ATOM   3398  N   GLU B 194     -22.018  24.519  17.916  1.00 10.00      B   
ATOM   3399  HN  GLU B 194     -21.217  24.500  18.483  1.00 10.00      B   
ATOM   3400  CA  GLU B 194     -22.015  25.352  16.718  1.00 10.00      B   
ATOM   3401  CB  GLU B 194     -20.707  26.127  16.607  1.00 10.00      B   
ATOM   3402  CG  GLU B 194     -20.491  27.143  17.713  1.00 10.00      B   
ATOM   3403  CD  GLU B 194     -19.079  27.678  17.723  1.00 10.00      B   
ATOM   3404  OE1 GLU B 194     -18.145  26.884  17.953  1.00 10.00      B   
ATOM   3405  OE2 GLU B 194     -18.896  28.896  17.506  1.00 10.00      B   
ATOM   3406  C   GLU B 194     -22.246  24.527  15.456  1.00 10.00      B   
ATOM   3407  O   GLU B 194     -22.956  24.961  14.549  1.00 10.00      B   
ATOM   3408  N   ILE B 195     -21.652  23.336  15.410  1.00 10.00      B   
ATOM   3409  HN  ILE B 195     -21.090  23.053  16.164  1.00 10.00      B   
ATOM   3410  CA  ILE B 195     -21.801  22.442  14.261  1.00 10.00      B   
ATOM   3411  CB  ILE B 195     -21.040  21.108  14.470  1.00 10.00      B   
ATOM   3412  CG1 ILE B 195     -19.528  21.352  14.489  1.00 10.00      B   
ATOM   3413  CG2 ILE B 195     -21.401  20.093  13.393  1.00 10.00      B   
ATOM   3414  CD1 ILE B 195     -18.716  20.146  14.910  1.00 10.00      B   
ATOM   3415  C   ILE B 195     -23.279  22.155  13.995  1.00 10.00      B   
ATOM   3416  O   ILE B 195     -23.743  22.207  12.855  1.00 10.00      B   
ATOM   3417  N   GLU B 196     -24.021  21.890  15.063  1.00 10.00      B   
ATOM   3418  HN  GLU B 196     -23.603  21.893  15.948  1.00 10.00      B   
ATOM   3419  CA  GLU B 196     -25.442  21.597  14.951  1.00 10.00      B   
ATOM   3420  CB  GLU B 196     -25.959  21.001  16.261  1.00 10.00      B   
ATOM   3421  CG  GLU B 196     -27.360  20.414  16.174  1.00 10.00      B   
ATOM   3422  CD  GLU B 196     -28.061  20.384  17.516  1.00 10.00      B   
ATOM   3423  OE1 GLU B 196     -27.630  19.614  18.398  1.00 10.00      B   
ATOM   3424  OE2 GLU B 196     -29.043  21.139  17.695  1.00 10.00      B   
ATOM   3425  C   GLU B 196     -26.238  22.854  14.604  1.00 10.00      B   
ATOM   3426  O   GLU B 196     -27.303  22.776  13.991  1.00 10.00      B   
ATOM   3427  N   GLN B 197     -25.715  24.009  14.991  1.00 10.00      B   
ATOM   3428  HN  GLN B 197     -24.853  24.009  15.458  1.00 10.00      B   
ATOM   3429  CA  GLN B 197     -26.387  25.277  14.736  1.00 10.00      B   
ATOM   3430  CB  GLN B 197     -25.855  26.370  15.667  1.00 10.00      B   
ATOM   3431  CG  GLN B 197     -26.119  26.127  17.145  1.00 10.00      B   
ATOM   3432  CD  GLN B 197     -25.481  27.182  18.032  1.00 10.00      B   
ATOM   3433  OE1 GLN B 197     -24.473  27.792  17.672  1.00 10.00      B   
ATOM   3434  NE2 GLN B 197     -26.054  27.402  19.203  1.00 10.00      B   
ATOM   3435 HE21 GLN B 197     -26.851  26.877  19.437  1.00 10.00      B   
ATOM   3436 HE22 GLN B 197     -25.658  28.079  19.791  1.00 10.00      B   
ATOM   3437  C   GLN B 197     -26.239  25.720  13.283  1.00 10.00      B   
ATOM   3438  O   GLN B 197     -27.213  26.115  12.645  1.00 10.00      B   
ATOM   3439  N   VAL B 198     -25.024  25.649  12.762  1.00 10.00      B   
ATOM   3440  HN  VAL B 198     -24.284  25.300  13.310  1.00 10.00      B   
ATOM   3441  CA  VAL B 198     -24.757  26.074  11.394  1.00 10.00      B   
ATOM   3442  CB  VAL B 198     -23.258  26.362  11.153  1.00 10.00      B   
ATOM   3443  CG1 VAL B 198     -23.028  26.902   9.749  1.00 10.00      B   
ATOM   3444  CG2 VAL B 198     -22.722  27.341  12.190  1.00 10.00      B   
ATOM   3445  C   VAL B 198     -25.276  25.076  10.357  1.00 10.00      B   
ATOM   3446  O   VAL B 198     -25.915  25.469   9.380  1.00 10.00      B   
ATOM   3447  N   LEU B 199     -25.038  23.785  10.584  1.00 10.00      B   
ATOM   3448  HN  LEU B 199     -24.547  23.523  11.396  1.00 10.00      B   
ATOM   3449  CA  LEU B 199     -25.469  22.746   9.643  1.00 10.00      B   
ATOM   3450  CB  LEU B 199     -24.869  21.378   9.987  1.00 10.00      B   
ATOM   3451  CG  LEU B 199     -23.379  21.197   9.681  1.00 10.00      B   
ATOM   3452  CD1 LEU B 199     -22.935  19.782  10.013  1.00 10.00      B   
ATOM   3453  CD2 LEU B 199     -23.083  21.521   8.223  1.00 10.00      B   
ATOM   3454  C   LEU B 199     -26.987  22.652   9.476  1.00 10.00      B   
ATOM   3455  O   LEU B 199     -27.471  22.025   8.533  1.00 10.00      B   
ATOM   3456  N   SER B 200     -27.739  23.271  10.377  1.00 10.00      B   
ATOM   3457  HN  SER B 200     -27.310  23.754  11.114  1.00 10.00      B   
ATOM   3458  CA  SER B 200     -29.193  23.249  10.288  1.00 10.00      B   
ATOM   3459  CB  SER B 200     -29.824  23.190  11.681  1.00 10.00      B   
ATOM   3460  OG  SER B 200     -29.152  24.053  12.575  1.00 10.00      B   
ATOM   3461  HG  SER B 200     -28.558  23.536  13.134  1.00 10.00      B   
ATOM   3462  C   SER B 200     -29.708  24.460   9.510  1.00 10.00      B   
ATOM   3463  O   SER B 200     -30.889  24.545   9.173  1.00 10.00      B   
ATOM   3464  N   GLY B 201     -28.807  25.394   9.220  1.00 10.00      B   
ATOM   3465  HN  GLY B 201     -27.877  25.274   9.515  1.00 10.00      B   
ATOM   3466  CA  GLY B 201     -29.182  26.584   8.482  1.00 10.00      B   
ATOM   3467  C   GLY B 201     -28.762  26.510   7.030  1.00 10.00      B   
ATOM   3468  O   GLY B 201     -29.171  27.336   6.209  1.00 10.00      B   
ATOM   3469  N   VAL B 202     -27.946  25.514   6.711  1.00 10.00      B   
ATOM   3470  HN  VAL B 202     -27.669  24.884   7.408  1.00 10.00      B   
ATOM   3471  CA  VAL B 202     -27.460  25.330   5.350  1.00 10.00      B   
ATOM   3472  CB  VAL B 202     -26.310  24.302   5.288  1.00 10.00      B   
ATOM   3473  CG1 VAL B 202     -25.710  24.244   3.890  1.00 10.00      B   
ATOM   3474  CG2 VAL B 202     -25.238  24.631   6.315  1.00 10.00      B   
ATOM   3475  C   VAL B 202     -28.594  24.882   4.429  1.00 10.00      B   
ATOM   3476  O   VAL B 202     -29.227  23.849   4.660  1.00 10.00      B   
ATOM   3477  N   THR B 203     -28.863  25.675   3.402  1.00 10.00      B   
ATOM   3478  HN  THR B 203     -28.357  26.509   3.291  1.00 10.00      B   
ATOM   3479  CA  THR B 203     -29.914  25.360   2.446  1.00 10.00      B   
ATOM   3480  CB  THR B 203     -30.506  26.653   1.857  1.00 10.00      B   
ATOM   3481  OG1 THR B 203     -29.651  27.760   2.192  1.00 10.00      B   
ATOM   3482  HG1 THR B 203     -29.267  28.126   1.382  1.00 10.00      B   
ATOM   3483  CG2 THR B 203     -31.894  26.904   2.424  1.00 10.00      B   
ATOM   3484  C   THR B 203     -29.380  24.479   1.317  1.00 10.00      B   
ATOM   3485  O   THR B 203     -30.134  24.018   0.461  1.00 10.00      B   
ATOM   3486  N   LEU B 204     -28.075  24.246   1.327  1.00 10.00      B   
ATOM   3487  HN  LEU B 204     -27.532  24.627   2.043  1.00 10.00      B   
ATOM   3488  CA  LEU B 204     -27.431  23.423   0.311  1.00 10.00      B   
ATOM   3489  CB  LEU B 204     -25.969  23.849   0.136  1.00 10.00      B   
ATOM   3490  CG  LEU B 204     -25.725  25.283  -0.336  1.00 10.00      B   
ATOM   3491  CD1 LEU B 204     -24.243  25.620  -0.271  1.00 10.00      B   
ATOM   3492  CD2 LEU B 204     -26.252  25.475  -1.746  1.00 10.00      B   
ATOM   3493  C   LEU B 204     -27.486  21.951   0.706  1.00 10.00      B   
ATOM   3494  O   LEU B 204     -27.463  21.626   1.894  1.00 10.00      B   
ATOM   3495  N   PRO B 205     -27.575  21.045  -0.280  1.00 10.00      B   
ATOM   3496  CA  PRO B 205     -27.615  19.600  -0.027  1.00 10.00      B   
ATOM   3497  CB  PRO B 205     -27.866  18.991  -1.416  1.00 10.00      B   
ATOM   3498  CG  PRO B 205     -28.329  20.127  -2.263  1.00 10.00      B   
ATOM   3499  CD  PRO B 205     -27.652  21.347  -1.715  1.00 10.00      B   
ATOM   3500  C   PRO B 205     -26.280  19.109   0.526  1.00 10.00      B   
ATOM   3501  O   PRO B 205     -25.281  19.044  -0.196  1.00 10.00      B   
ATOM   3502  N   LEU B 206     -26.264  18.781   1.811  1.00 10.00      B   
ATOM   3503  HN  LEU B 206     -27.094  18.852   2.332  1.00 10.00      B   
ATOM   3504  CA  LEU B 206     -25.051  18.312   2.468  1.00 10.00      B   
ATOM   3505  CB  LEU B 206     -25.242  18.273   3.985  1.00 10.00      B   
ATOM   3506  CG  LEU B 206     -25.611  19.597   4.659  1.00 10.00      B   
ATOM   3507  CD1 LEU B 206     -25.751  19.407   6.159  1.00 10.00      B   
ATOM   3508  CD2 LEU B 206     -24.582  20.671   4.347  1.00 10.00      B   
ATOM   3509  C   LEU B 206     -24.655  16.931   1.966  1.00 10.00      B   
ATOM   3510  O   LEU B 206     -25.496  16.170   1.490  1.00 10.00      B   
ATOM   3511  N   ASP B 207     -23.375  16.613   2.072  1.00 10.00      B   
ATOM   3512  HN  ASP B 207     -22.749  17.259   2.461  1.00 10.00      B   
ATOM   3513  CA  ASP B 207     -22.874  15.318   1.636  1.00 10.00      B   
ATOM   3514  CB  ASP B 207     -21.454  15.449   1.065  1.00 10.00      B   
ATOM   3515  CG  ASP B 207     -20.371  15.046   2.045  1.00 10.00      B   
ATOM   3516  OD1 ASP B 207     -20.092  15.822   2.980  1.00 10.00      B   
ATOM   3517  OD2 ASP B 207     -19.803  13.939   1.887  1.00 10.00      B   
ATOM   3518  C   ASP B 207     -22.917  14.325   2.797  1.00 10.00      B   
ATOM   3519  O   ASP B 207     -23.241  14.699   3.924  1.00 10.00      B   
ATOM   3520  N   LEU B 208     -22.580  13.073   2.523  1.00 10.00      B   
ATOM   3521  HN  LEU B 208     -22.297  12.845   1.613  1.00 10.00      B   
ATOM   3522  CA  LEU B 208     -22.595  12.030   3.543  1.00 10.00      B   
ATOM   3523  CB  LEU B 208     -22.231  10.674   2.938  1.00 10.00      B   
ATOM   3524  CG  LEU B 208     -23.140  10.179   1.811  1.00 10.00      B   
ATOM   3525  CD1 LEU B 208     -22.697   8.810   1.327  1.00 10.00      B   
ATOM   3526  CD2 LEU B 208     -24.592  10.142   2.265  1.00 10.00      B   
ATOM   3527  C   LEU B 208     -21.684  12.360   4.722  1.00 10.00      B   
ATOM   3528  O   LEU B 208     -22.046  12.113   5.873  1.00 10.00      B   
ATOM   3529  N   GLU B 209     -20.520  12.937   4.436  1.00 10.00      B   
ATOM   3530  HN  GLU B 209     -20.298  13.138   3.495  1.00 10.00      B   
ATOM   3531  CA  GLU B 209     -19.570  13.299   5.481  1.00 10.00      B   
ATOM   3532  CB  GLU B 209     -18.282  13.848   4.864  1.00 10.00      B   
ATOM   3533  CG  GLU B 209     -17.145  14.052   5.855  1.00 10.00      B   
ATOM   3534  CD  GLU B 209     -16.371  12.781   6.128  1.00 10.00      B   
ATOM   3535  OE1 GLU B 209     -15.772  12.230   5.179  1.00 10.00      B   
ATOM   3536  OE2 GLU B 209     -16.343  12.332   7.294  1.00 10.00      B   
ATOM   3537  C   GLU B 209     -20.184  14.334   6.418  1.00 10.00      B   
ATOM   3538  O   GLU B 209     -20.165  14.171   7.643  1.00 10.00      B   
ATOM   3539  N   LEU B 210     -20.739  15.389   5.833  1.00 10.00      B   
ATOM   3540  HN  LEU B 210     -20.709  15.460   4.850  1.00 10.00      B   
ATOM   3541  CA  LEU B 210     -21.367  16.452   6.604  1.00 10.00      B   
ATOM   3542  CB  LEU B 210     -21.711  17.645   5.713  1.00 10.00      B   
ATOM   3543  CG  LEU B 210     -20.523  18.459   5.199  1.00 10.00      B   
ATOM   3544  CD1 LEU B 210     -21.000  19.561   4.272  1.00 10.00      B   
ATOM   3545  CD2 LEU B 210     -19.733  19.046   6.359  1.00 10.00      B   
ATOM   3546  C   LEU B 210     -22.607  15.952   7.341  1.00 10.00      B   
ATOM   3547  O   LEU B 210     -22.880  16.373   8.466  1.00 10.00      B   
ATOM   3548  N   LYS B 211     -23.361  15.057   6.703  1.00 10.00      B   
ATOM   3549  HN  LYS B 211     -23.110  14.780   5.794  1.00 10.00      B   
ATOM   3550  CA  LYS B 211     -24.558  14.493   7.323  1.00 10.00      B   
ATOM   3551  CB  LYS B 211     -25.321  13.589   6.348  1.00 10.00      B   
ATOM   3552  CG  LYS B 211     -26.007  14.335   5.214  1.00 10.00      B   
ATOM   3553  CD  LYS B 211     -26.832  13.399   4.344  1.00 10.00      B   
ATOM   3554  CE  LYS B 211     -27.274  14.094   3.064  1.00 10.00      B   
ATOM   3555  NZ  LYS B 211     -28.474  13.459   2.456  1.00 10.00      B   
ATOM   3556  HZ1 LYS B 211     -28.274  12.471   2.208  1.00 10.00      B   
ATOM   3557  HZ2 LYS B 211     -28.747  13.969   1.592  1.00 10.00      B   
ATOM   3558  HZ3 LYS B 211     -29.270  13.486   3.124  1.00 10.00      B   
ATOM   3559  C   LYS B 211     -24.177  13.722   8.582  1.00 10.00      B   
ATOM   3560  O   LYS B 211     -24.875  13.777   9.598  1.00 10.00      B   
ATOM   3561  N   LEU B 212     -23.056  13.011   8.510  1.00 10.00      B   
ATOM   3562  HN  LEU B 212     -22.555  12.990   7.663  1.00 10.00      B   
ATOM   3563  CA  LEU B 212     -22.556  12.253   9.646  1.00 10.00      B   
ATOM   3564  CB  LEU B 212     -21.340  11.416   9.240  1.00 10.00      B   
ATOM   3565  CG  LEU B 212     -21.623  10.166   8.405  1.00 10.00      B   
ATOM   3566  CD1 LEU B 212     -20.335   9.632   7.794  1.00 10.00      B   
ATOM   3567  CD2 LEU B 212     -22.294   9.099   9.257  1.00 10.00      B   
ATOM   3568  C   LEU B 212     -22.173  13.202  10.775  1.00 10.00      B   
ATOM   3569  O   LEU B 212     -22.490  12.957  11.938  1.00 10.00      B   
ATOM   3570  N   LEU B 213     -21.514  14.298  10.413  1.00 10.00      B   
ATOM   3571  HN  LEU B 213     -21.317  14.441   9.462  1.00 10.00      B   
ATOM   3572  CA  LEU B 213     -21.080  15.297  11.383  1.00 10.00      B   
ATOM   3573  CB  LEU B 213     -20.257  16.395  10.702  1.00 10.00      B   
ATOM   3574  CG  LEU B 213     -18.874  15.988  10.192  1.00 10.00      B   
ATOM   3575  CD1 LEU B 213     -18.239  17.122   9.402  1.00 10.00      B   
ATOM   3576  CD2 LEU B 213     -17.977  15.568  11.347  1.00 10.00      B   
ATOM   3577  C   LEU B 213     -22.270  15.908  12.113  1.00 10.00      B   
ATOM   3578  O   LEU B 213     -22.228  16.097  13.328  1.00 10.00      B   
ATOM   3579  N   TYR B 214     -23.332  16.201  11.368  1.00 10.00      B   
ATOM   3580  HN  TYR B 214     -23.299  16.034  10.399  1.00 10.00      B   
ATOM   3581  CA  TYR B 214     -24.537  16.777  11.949  1.00 10.00      B   
ATOM   3582  CB  TYR B 214     -25.574  17.079  10.863  1.00 10.00      B   
ATOM   3583  CG  TYR B 214     -26.784  17.839  11.361  1.00 10.00      B   
ATOM   3584  CD1 TYR B 214     -26.645  19.056  12.015  1.00 10.00      B   
ATOM   3585  CD2 TYR B 214     -28.066  17.338  11.177  1.00 10.00      B   
ATOM   3586  CE1 TYR B 214     -27.746  19.752  12.472  1.00 10.00      B   
ATOM   3587  CE2 TYR B 214     -29.174  18.029  11.630  1.00 10.00      B   
ATOM   3588  CZ  TYR B 214     -29.009  19.234  12.277  1.00 10.00      B   
ATOM   3589  OH  TYR B 214     -30.109  19.924  12.733  1.00 10.00      B   
ATOM   3590  HH  TYR B 214     -30.531  19.418  13.437  1.00 10.00      B   
ATOM   3591  C   TYR B 214     -25.122  15.840  13.000  1.00 10.00      B   
ATOM   3592  O   TYR B 214     -25.532  16.275  14.077  1.00 10.00      B   
ATOM   3593  N   MET B 215     -25.136  14.549  12.691  1.00 10.00      B   
ATOM   3594  HN  MET B 215     -24.787  14.260  11.820  1.00 10.00      B   
ATOM   3595  CA  MET B 215     -25.659  13.552  13.615  1.00 10.00      B   
ATOM   3596  CB  MET B 215     -25.862  12.205  12.920  1.00 10.00      B   
ATOM   3597  CG  MET B 215     -27.076  12.163  12.006  1.00 10.00      B   
ATOM   3598  SD  MET B 215     -27.393  10.520  11.334  1.00 10.00      B   
ATOM   3599  CE  MET B 215     -26.017  10.343  10.199  1.00 10.00      B   
ATOM   3600  C   MET B 215     -24.744  13.403  14.825  1.00 10.00      B   
ATOM   3601  O   MET B 215     -25.213  13.273  15.955  1.00 10.00      B   
ATOM   3602  N   LYS B 216     -23.437  13.438  14.583  1.00 10.00      B   
ATOM   3603  HN  LYS B 216     -23.124  13.539  13.656  1.00 10.00      B   
ATOM   3604  CA  LYS B 216     -22.453  13.323  15.655  1.00 10.00      B   
ATOM   3605  CB  LYS B 216     -21.032  13.302  15.083  1.00 10.00      B   
ATOM   3606  CG  LYS B 216     -20.686  12.021  14.342  1.00 10.00      B   
ATOM   3607  CD  LYS B 216     -19.400  12.167  13.545  1.00 10.00      B   
ATOM   3608  CE  LYS B 216     -19.132  10.922  12.717  1.00 10.00      B   
ATOM   3609  NZ  LYS B 216     -17.924  11.059  11.861  1.00 10.00      B   
ATOM   3610  HZ1 LYS B 216     -17.769  10.182  11.324  1.00 10.00      B   
ATOM   3611  HZ2 LYS B 216     -17.087  11.242  12.447  1.00 10.00      B   
ATOM   3612  HZ3 LYS B 216     -18.042  11.844  11.188  1.00 10.00      B   
ATOM   3613  C   LYS B 216     -22.610  14.478  16.639  1.00 10.00      B   
ATOM   3614  O   LYS B 216     -22.557  14.286  17.856  1.00 10.00      B   
ATOM   3615  N   ALA B 217     -22.824  15.671  16.096  1.00 10.00      B   
ATOM   3616  HN  ALA B 217     -22.849  15.750  15.116  1.00 10.00      B   
ATOM   3617  CA  ALA B 217     -23.006  16.867  16.905  1.00 10.00      B   
ATOM   3618  CB  ALA B 217     -23.062  18.098  16.018  1.00 10.00      B   
ATOM   3619  C   ALA B 217     -24.274  16.763  17.746  1.00 10.00      B   
ATOM   3620  O   ALA B 217     -24.253  17.024  18.950  1.00 10.00      B   
ATOM   3621  N   MET B 218     -25.373  16.363  17.108  1.00 10.00      B   
ATOM   3622  HN  MET B 218     -25.324  16.164  16.146  1.00 10.00      B   
ATOM   3623  CA  MET B 218     -26.650  16.217  17.800  1.00 10.00      B   
ATOM   3624  CB  MET B 218     -27.763  15.829  16.823  1.00 10.00      B   
ATOM   3625  CG  MET B 218     -28.197  16.948  15.891  1.00 10.00      B   
ATOM   3626  SD  MET B 218     -29.632  16.502  14.892  1.00 10.00      B   
ATOM   3627  CE  MET B 218     -28.986  15.107  13.971  1.00 10.00      B   
ATOM   3628  C   MET B 218     -26.551  15.186  18.921  1.00 10.00      B   
ATOM   3629  O   MET B 218     -27.229  15.293  19.944  1.00 10.00      B   
ATOM   3630  N   LYS B 219     -25.706  14.185  18.716  1.00 10.00      B   
ATOM   3631  HN  LYS B 219     -25.208  14.149  17.871  1.00 10.00      B   
ATOM   3632  CA  LYS B 219     -25.496  13.133  19.701  1.00 10.00      B   
ATOM   3633  CB  LYS B 219     -24.673  12.000  19.077  1.00 10.00      B   
ATOM   3634  CG  LYS B 219     -24.621  10.722  19.898  1.00 10.00      B   
ATOM   3635  CD  LYS B 219     -23.723   9.688  19.237  1.00 10.00      B   
ATOM   3636  CE  LYS B 219     -23.688   8.389  20.027  1.00 10.00      B   
ATOM   3637  NZ  LYS B 219     -22.629   7.473  19.529  1.00 10.00      B   
ATOM   3638  HZ1 LYS B 219     -22.783   6.509  19.892  1.00 10.00      B   
ATOM   3639  HZ2 LYS B 219     -21.697   7.802  19.844  1.00 10.00      B   
ATOM   3640  HZ3 LYS B 219     -22.638   7.445  18.490  1.00 10.00      B   
ATOM   3641  C   LYS B 219     -24.778  13.693  20.928  1.00 10.00      B   
ATOM   3642  O   LYS B 219     -25.100  13.347  22.066  1.00 10.00      B   
ATOM   3643  N   GLU B 220     -23.815  14.575  20.683  1.00 10.00      B   
ATOM   3644  HN  GLU B 220     -23.616  14.814  19.751  1.00 10.00      B   
ATOM   3645  CA  GLU B 220     -23.039  15.195  21.753  1.00 10.00      B   
ATOM   3646  CB  GLU B 220     -21.794  15.875  21.175  1.00 10.00      B   
ATOM   3647  CG  GLU B 220     -20.821  14.928  20.492  1.00 10.00      B   
ATOM   3648  CD  GLU B 220     -19.776  14.375  21.438  1.00 10.00      B   
ATOM   3649  OE1 GLU B 220     -18.575  14.410  21.088  1.00 10.00      B   
ATOM   3650  OE2 GLU B 220     -20.144  13.906  22.537  1.00 10.00      B   
ATOM   3651  C   GLU B 220     -23.871  16.222  22.518  1.00 10.00      B   
ATOM   3652  O   GLU B 220     -23.778  16.323  23.742  1.00 10.00      B   
ATOM   3653  N   ASN B 221     -24.690  16.974  21.790  1.00 10.00      B   
ATOM   3654  HN  ASN B 221     -24.723  16.839  20.815  1.00 10.00      B   
ATOM   3655  CA  ASN B 221     -25.535  18.006  22.393  1.00 10.00      B   
ATOM   3656  CB  ASN B 221     -25.992  19.021  21.341  1.00 10.00      B   
ATOM   3657  CG  ASN B 221     -24.849  19.727  20.642  1.00 10.00      B   
ATOM   3658  OD1 ASN B 221     -23.791  19.958  21.226  1.00 10.00      B   
ATOM   3659  ND2 ASN B 221     -25.058  20.077  19.384  1.00 10.00      B   
ATOM   3660 HD21 ASN B 221     -25.937  19.867  18.982  1.00 10.00      B   
ATOM   3661 HD22 ASN B 221     -24.326  20.516  18.896  1.00 10.00      B   
ATOM   3662  C   ASN B 221     -26.763  17.404  23.064  1.00 10.00      B   
ATOM   3663  O   ASN B 221     -27.554  18.122  23.680  1.00 10.00      B   
ATOM   3664  N   ALA B 222     -26.925  16.089  22.924  1.00 10.00      B   
ATOM   3665  HN  ALA B 222     -26.259  15.585  22.410  1.00 10.00      B   
ATOM   3666  CA  ALA B 222     -28.059  15.370  23.506  1.00 10.00      B   
ATOM   3667  CB  ALA B 222     -28.112  15.527  25.021  1.00 10.00      B   
ATOM   3668  C   ALA B 222     -29.375  15.790  22.853  1.00 10.00      B   
ATOM   3669  O   ALA B 222     -30.441  15.708  23.462  1.00 10.00      B   
ATOM   3670  N   SER B 223     -29.288  16.232  21.606  1.00 10.00      B   
ATOM   3671  HN  SER B 223     -28.406  16.279  21.177  1.00 10.00      B   
ATOM   3672  CA  SER B 223     -30.459  16.653  20.854  1.00 10.00      B   
ATOM   3673  CB  SER B 223     -30.047  17.666  19.781  1.00 10.00      B   
ATOM   3674  OG  SER B 223     -29.106  18.593  20.302  1.00 10.00      B   
ATOM   3675  HG  SER B 223     -28.582  18.971  19.568  1.00 10.00      B   
ATOM   3676  C   SER B 223     -31.126  15.436  20.215  1.00 10.00      B   
ATOM   3677  O   SER B 223     -31.136  15.279  18.994  1.00 10.00      B   
ATOM   3678  N   PHE B 224     -31.665  14.565  21.059  1.00 10.00      B   
ATOM   3679  HN  PHE B 224     -31.621  14.750  22.025  1.00 10.00      B   
ATOM   3680  CA  PHE B 224     -32.321  13.347  20.604  1.00 10.00      B   
ATOM   3681  CB  PHE B 224     -32.598  12.417  21.787  1.00 10.00      B   
ATOM   3682  CG  PHE B 224     -31.360  11.996  22.532  1.00 10.00      B   
ATOM   3683  CD1 PHE B 224     -31.041  12.565  23.755  1.00 10.00      B   
ATOM   3684  CD2 PHE B 224     -30.517  11.029  22.012  1.00 10.00      B   
ATOM   3685  CE1 PHE B 224     -29.907  12.177  24.443  1.00 10.00      B   
ATOM   3686  CE2 PHE B 224     -29.382  10.637  22.694  1.00 10.00      B   
ATOM   3687  CZ  PHE B 224     -29.076  11.212  23.912  1.00 10.00      B   
ATOM   3688  C   PHE B 224     -33.610  13.651  19.854  1.00 10.00      B   
ATOM   3689  O   PHE B 224     -33.999  12.915  18.946  1.00 10.00      B   
ATOM   3690  N   GLU B 225     -34.259  14.745  20.230  1.00 10.00      B   
ATOM   3691  HN  GLU B 225     -33.886  15.292  20.954  1.00 10.00      B   
ATOM   3692  CA  GLU B 225     -35.505  15.159  19.601  1.00 10.00      B   
ATOM   3693  CB  GLU B 225     -36.079  16.374  20.333  1.00 10.00      B   
ATOM   3694  CG  GLU B 225     -37.465  16.799  19.878  1.00 10.00      B   
ATOM   3695  CD  GLU B 225     -37.980  17.992  20.656  1.00 10.00      B   
ATOM   3696  OE1 GLU B 225     -38.690  17.789  21.664  1.00 10.00      B   
ATOM   3697  OE2 GLU B 225     -37.670  19.140  20.270  1.00 10.00      B   
ATOM   3698  C   GLU B 225     -35.284  15.474  18.124  1.00 10.00      B   
ATOM   3699  O   GLU B 225     -36.018  14.992  17.257  1.00 10.00      B   
ATOM   3700  N   ALA B 226     -34.253  16.260  17.839  1.00 10.00      B   
ATOM   3701  HN  ALA B 226     -33.695  16.605  18.570  1.00 10.00      B   
ATOM   3702  CA  ALA B 226     -33.932  16.630  16.468  1.00 10.00      B   
ATOM   3703  CB  ALA B 226     -33.016  17.846  16.447  1.00 10.00      B   
ATOM   3704  C   ALA B 226     -33.289  15.457  15.735  1.00 10.00      B   
ATOM   3705  O   ALA B 226     -33.569  15.215  14.560  1.00 10.00      B   
ATOM   3706  N   LEU B 227     -32.449  14.713  16.447  1.00 10.00      B   
ATOM   3707  HN  LEU B 227     -32.277  14.949  17.385  1.00 10.00      B   
ATOM   3708  CA  LEU B 227     -31.764  13.565  15.867  1.00 10.00      B   
ATOM   3709  CB  LEU B 227     -30.767  12.956  16.859  1.00 10.00      B   
ATOM   3710  CG  LEU B 227     -29.834  11.878  16.298  1.00 10.00      B   
ATOM   3711  CD1 LEU B 227     -28.384  12.202  16.620  1.00 10.00      B   
ATOM   3712  CD2 LEU B 227     -30.206  10.511  16.846  1.00 10.00      B   
ATOM   3713  C   LEU B 227     -32.751  12.510  15.386  1.00 10.00      B   
ATOM   3714  O   LEU B 227     -32.603  11.979  14.288  1.00 10.00      B   
ATOM   3715  N   HIS B 228     -33.763  12.220  16.203  1.00 10.00      B   
ATOM   3716  HN  HIS B 228     -33.830  12.687  17.068  1.00 10.00      B   
ATOM   3717  CA  HIS B 228     -34.771  11.217  15.854  1.00 10.00      B   
ATOM   3718  CB  HIS B 228     -35.744  10.986  17.015  1.00 10.00      B   
ATOM   3719  CG  HIS B 228     -36.596   9.757  16.869  1.00 10.00      B   
ATOM   3720  ND1 HIS B 228     -36.131   8.482  17.121  1.00 10.00      B   
ATOM   3721  HD1 HIS B 228     -35.213   8.244  17.389  1.00 10.00      B   
ATOM   3722  CD2 HIS B 228     -37.894   9.616  16.506  1.00 10.00      B   
ATOM   3723  CE1 HIS B 228     -37.110   7.614  16.922  1.00 10.00      B   
ATOM   3724  NE2 HIS B 228     -38.185   8.276  16.550  1.00 10.00      B   
ATOM   3725  HE2 HIS B 228     -39.057   7.872  16.335  1.00 10.00      B   
ATOM   3726  C   HIS B 228     -35.533  11.606  14.592  1.00 10.00      B   
ATOM   3727  O   HIS B 228     -35.913  10.748  13.800  1.00 10.00      B   
ATOM   3728  N   ALA B 229     -35.748  12.902  14.407  1.00 10.00      B   
ATOM   3729  HN  ALA B 229     -35.416  13.547  15.071  1.00 10.00      B   
ATOM   3730  CA  ALA B 229     -36.462  13.391  13.236  1.00 10.00      B   
ATOM   3731  CB  ALA B 229     -36.917  14.826  13.453  1.00 10.00      B   
ATOM   3732  C   ALA B 229     -35.590  13.286  11.989  1.00 10.00      B   
ATOM   3733  O   ALA B 229     -36.059  12.888  10.919  1.00 10.00      B   
ATOM   3734  N   TYR B 230     -34.314  13.623  12.140  1.00 10.00      B   
ATOM   3735  HN  TYR B 230     -34.000  13.916  13.023  1.00 10.00      B   
ATOM   3736  CA  TYR B 230     -33.371  13.580  11.030  1.00 10.00      B   
ATOM   3737  CB  TYR B 230     -32.082  14.326  11.386  1.00 10.00      B   
ATOM   3738  CG  TYR B 230     -31.340  14.866  10.181  1.00 10.00      B   
ATOM   3739  CD1 TYR B 230     -31.818  15.972   9.490  1.00 10.00      B   
ATOM   3740  CD2 TYR B 230     -30.167  14.272   9.735  1.00 10.00      B   
ATOM   3741  CE1 TYR B 230     -31.152  16.471   8.387  1.00 10.00      B   
ATOM   3742  CE2 TYR B 230     -29.492  14.766   8.632  1.00 10.00      B   
ATOM   3743  CZ  TYR B 230     -29.988  15.865   7.962  1.00 10.00      B   
ATOM   3744  OH  TYR B 230     -29.321  16.355   6.863  1.00 10.00      B   
ATOM   3745  HH  TYR B 230     -29.220  17.310   6.952  1.00 10.00      B   
ATOM   3746  C   TYR B 230     -33.061  12.142  10.615  1.00 10.00      B   
ATOM   3747  O   TYR B 230     -33.046  11.822   9.425  1.00 10.00      B   
ATOM   3748  N   THR B 231     -32.830  11.275  11.597  1.00 10.00      B   
ATOM   3749  HN  THR B 231     -32.873  11.582  12.530  1.00 10.00      B   
ATOM   3750  CA  THR B 231     -32.521   9.879  11.318  1.00 10.00      B   
ATOM   3751  CB  THR B 231     -32.118   9.106  12.590  1.00 10.00      B   
ATOM   3752  OG1 THR B 231     -32.979   9.475  13.678  1.00 10.00      B   
ATOM   3753  HG1 THR B 231     -32.685  10.317  14.048  1.00 10.00      B   
ATOM   3754  CG2 THR B 231     -30.673   9.403  12.963  1.00 10.00      B   
ATOM   3755  C   THR B 231     -33.698   9.183  10.646  1.00 10.00      B   
ATOM   3756  O   THR B 231     -33.525   8.475   9.652  1.00 10.00      B   
ATOM   3757  N   GLU B 232     -34.896   9.407  11.180  1.00 10.00      B   
ATOM   3758  HN  GLU B 232     -34.965   9.983  11.974  1.00 10.00      B   
ATOM   3759  CA  GLU B 232     -36.107   8.808  10.633  1.00 10.00      B   
ATOM   3760  CB  GLU B 232     -37.311   9.168  11.500  1.00 10.00      B   
ATOM   3761  CG  GLU B 232     -38.527   8.290  11.283  1.00 10.00      B   
ATOM   3762  CD  GLU B 232     -39.535   8.439  12.397  1.00 10.00      B   
ATOM   3763  OE1 GLU B 232     -40.286   9.436  12.398  1.00 10.00      B   
ATOM   3764  OE2 GLU B 232     -39.580   7.560  13.283  1.00 10.00      B   
ATOM   3765  C   GLU B 232     -36.333   9.260   9.192  1.00 10.00      B   
ATOM   3766  O   GLU B 232     -36.753   8.476   8.338  1.00 10.00      B   
ATOM   3767  N   LYS B 233     -36.044  10.528   8.925  1.00 10.00      B   
ATOM   3768  HN  LYS B 233     -35.724  11.110   9.650  1.00 10.00      B   
ATOM   3769  CA  LYS B 233     -36.199  11.077   7.585  1.00 10.00      B   
ATOM   3770  CB  LYS B 233     -35.890  12.579   7.585  1.00 10.00      B   
ATOM   3771  CG  LYS B 233     -36.592  13.375   6.490  1.00 10.00      B   
ATOM   3772  CD  LYS B 233     -35.704  13.571   5.269  1.00 10.00      B   
ATOM   3773  CE  LYS B 233     -36.356  14.501   4.255  1.00 10.00      B   
ATOM   3774  NZ  LYS B 233     -35.550  14.631   3.010  1.00 10.00      B   
ATOM   3775  HZ1 LYS B 233     -36.053  15.221   2.317  1.00 10.00      B   
ATOM   3776  HZ2 LYS B 233     -35.379  13.688   2.587  1.00 10.00      B   
ATOM   3777  HZ3 LYS B 233     -34.633  15.072   3.224  1.00 10.00      B   
ATOM   3778  C   LYS B 233     -35.269  10.349   6.622  1.00 10.00      B   
ATOM   3779  O   LYS B 233     -35.670   9.965   5.527  1.00 10.00      B   
ATOM   3780  N   LEU B 234     -34.033  10.142   7.053  1.00 10.00      B   
ATOM   3781  HN  LEU B 234     -33.782  10.458   7.950  1.00 10.00      B   
ATOM   3782  CA  LEU B 234     -33.035   9.465   6.237  1.00 10.00      B   
ATOM   3783  CB  LEU B 234     -31.642   9.629   6.851  1.00 10.00      B   
ATOM   3784  CG  LEU B 234     -30.978  10.995   6.679  1.00 10.00      B   
ATOM   3785  CD1 LEU B 234     -29.784  11.118   7.614  1.00 10.00      B   
ATOM   3786  CD2 LEU B 234     -30.544  11.196   5.234  1.00 10.00      B   
ATOM   3787  C   LEU B 234     -33.347   7.981   6.062  1.00 10.00      B   
ATOM   3788  O   LEU B 234     -33.364   7.468   4.947  1.00 10.00      B   
ATOM   3789  N   LEU B 235     -33.606   7.302   7.167  1.00 10.00      B   
ATOM   3790  HN  LEU B 235     -33.613   7.778   8.032  1.00 10.00      B   
ATOM   3791  CA  LEU B 235     -33.880   5.871   7.146  1.00 10.00      B   
ATOM   3792  CB  LEU B 235     -33.897   5.311   8.569  1.00 10.00      B   
ATOM   3793  CG  LEU B 235     -32.578   5.416   9.337  1.00 10.00      B   
ATOM   3794  CD1 LEU B 235     -32.795   5.178  10.820  1.00 10.00      B   
ATOM   3795  CD2 LEU B 235     -31.554   4.439   8.780  1.00 10.00      B   
ATOM   3796  C   LEU B 235     -35.167   5.505   6.411  1.00 10.00      B   
ATOM   3797  O   LEU B 235     -35.191   4.549   5.636  1.00 10.00      B   
ATOM   3798  N   PHE B 236     -36.227   6.265   6.637  1.00 10.00      B   
ATOM   3799  HN  PHE B 236     -36.148   7.043   7.236  1.00 10.00      B   
ATOM   3800  CA  PHE B 236     -37.509   5.967   6.011  1.00 10.00      B   
ATOM   3801  CB  PHE B 236     -38.665   6.258   6.970  1.00 10.00      B   
ATOM   3802  CG  PHE B 236     -38.834   5.230   8.053  1.00 10.00      B   
ATOM   3803  CD1 PHE B 236     -38.152   5.342   9.255  1.00 10.00      B   
ATOM   3804  CD2 PHE B 236     -39.683   4.151   7.869  1.00 10.00      B   
ATOM   3805  CE1 PHE B 236     -38.315   4.401  10.251  1.00 10.00      B   
ATOM   3806  CE2 PHE B 236     -39.850   3.205   8.860  1.00 10.00      B   
ATOM   3807  CZ  PHE B 236     -39.165   3.331  10.053  1.00 10.00      B   
ATOM   3808  C   PHE B 236     -37.724   6.684   4.682  1.00 10.00      B   
ATOM   3809  O   PHE B 236     -37.861   6.042   3.641  1.00 10.00      B   
ATOM   3810  N   LYS B 237     -37.744   8.011   4.716  1.00 10.00      B   
ATOM   3811  HN  LYS B 237     -37.580   8.469   5.566  1.00 10.00      B   
ATOM   3812  CA  LYS B 237     -37.991   8.805   3.512  1.00 10.00      B   
ATOM   3813  CB  LYS B 237     -38.278  10.270   3.850  1.00 10.00      B   
ATOM   3814  CG  LYS B 237     -39.500  10.471   4.731  1.00 10.00      B   
ATOM   3815  CD  LYS B 237     -39.928  11.928   4.760  1.00 10.00      B   
ATOM   3816  CE  LYS B 237     -41.202  12.113   5.570  1.00 10.00      B   
ATOM   3817  NZ  LYS B 237     -41.853  13.416   5.280  1.00 10.00      B   
ATOM   3818  HZ1 LYS B 237     -42.718  13.521   5.851  1.00 10.00      B   
ATOM   3819  HZ2 LYS B 237     -42.107  13.472   4.275  1.00 10.00      B   
ATOM   3820  HZ3 LYS B 237     -41.205  14.199   5.507  1.00 10.00      B   
ATOM   3821  C   LYS B 237     -36.880   8.688   2.473  1.00 10.00      B   
ATOM   3822  O   LYS B 237     -37.152   8.455   1.297  1.00 10.00      B   
ATOM   3823  N   GLU B 238     -35.633   8.853   2.901  1.00 10.00      B   
ATOM   3824  HN  GLU B 238     -35.473   9.055   3.850  1.00 10.00      B   
ATOM   3825  CA  GLU B 238     -34.499   8.767   1.982  1.00 10.00      B   
ATOM   3826  CB  GLU B 238     -33.289   9.538   2.520  1.00 10.00      B   
ATOM   3827  CG  GLU B 238     -33.636  10.817   3.265  1.00 10.00      B   
ATOM   3828  CD  GLU B 238     -33.833  12.010   2.357  1.00 10.00      B   
ATOM   3829  OE1 GLU B 238     -32.852  12.743   2.121  1.00 10.00      B   
ATOM   3830  OE2 GLU B 238     -34.973  12.247   1.906  1.00 10.00      B   
ATOM   3831  C   GLU B 238     -34.117   7.314   1.711  1.00 10.00      B   
ATOM   3832  O   GLU B 238     -33.321   7.032   0.813  1.00 10.00      B   
ATOM   3833  N   LYS B 239     -34.685   6.398   2.501  1.00 10.00      B   
ATOM   3834  HN  LYS B 239     -35.301   6.698   3.200  1.00 10.00      B   
ATOM   3835  CA  LYS B 239     -34.422   4.964   2.358  1.00 10.00      B   
ATOM   3836  CB  LYS B 239     -34.954   4.444   1.016  1.00 10.00      B   
ATOM   3837  CG  LYS B 239     -36.428   4.739   0.784  1.00 10.00      B   
ATOM   3838  CD  LYS B 239     -36.696   5.146  -0.657  1.00 10.00      B   
ATOM   3839  CE  LYS B 239     -37.971   5.965  -0.758  1.00 10.00      B   
ATOM   3840  NZ  LYS B 239     -38.324   6.296  -2.164  1.00 10.00      B   
ATOM   3841  HZ1 LYS B 239     -38.624   5.440  -2.672  1.00 10.00      B   
ATOM   3842  HZ2 LYS B 239     -37.506   6.706  -2.653  1.00 10.00      B   
ATOM   3843  HZ3 LYS B 239     -39.103   6.987  -2.183  1.00 10.00      B   
ATOM   3844  C   LYS B 239     -32.932   4.663   2.504  1.00 10.00      B   
ATOM   3845  O   LYS B 239     -32.396   3.782   1.832  1.00 10.00      B   
ATOM   3846  N   PHE B 240     -32.281   5.402   3.396  1.00 10.00      B   
ATOM   3847  HN  PHE B 240     -32.786   6.079   3.900  1.00 10.00      B   
ATOM   3848  CA  PHE B 240     -30.851   5.262   3.652  1.00 10.00      B   
ATOM   3849  CB  PHE B 240     -30.431   6.236   4.761  1.00 10.00      B   
ATOM   3850  CG  PHE B 240     -28.975   6.608   4.746  1.00 10.00      B   
ATOM   3851  CD1 PHE B 240     -28.511   7.600   3.899  1.00 10.00      B   
ATOM   3852  CD2 PHE B 240     -28.073   5.976   5.585  1.00 10.00      B   
ATOM   3853  CE1 PHE B 240     -27.177   7.953   3.888  1.00 10.00      B   
ATOM   3854  CE2 PHE B 240     -26.735   6.324   5.578  1.00 10.00      B   
ATOM   3855  CZ  PHE B 240     -26.287   7.315   4.728  1.00 10.00      B   
ATOM   3856  C   PHE B 240     -30.472   3.835   4.043  1.00 10.00      B   
ATOM   3857  O   PHE B 240     -29.705   3.181   3.338  1.00 10.00      B   
ATOM   3858  N   ASP B 241     -31.024   3.365   5.163  1.00 10.00      B   
ATOM   3859  HN  ASP B 241     -31.641   3.940   5.659  1.00 10.00      B   
ATOM   3860  CA  ASP B 241     -30.746   2.020   5.683  1.00 10.00      B   
ATOM   3861  CB  ASP B 241     -31.268   0.911   4.765  1.00 10.00      B   
ATOM   3862  CG  ASP B 241     -31.026  -0.482   5.326  1.00 10.00      B   
ATOM   3863  OD1 ASP B 241     -30.911  -0.621   6.564  1.00 10.00      B   
ATOM   3864  OD2 ASP B 241     -30.960  -1.448   4.529  1.00 10.00      B   
ATOM   3865  C   ASP B 241     -29.263   1.816   5.995  1.00 10.00      B   
ATOM   3866  O   ASP B 241     -28.452   1.542   5.105  1.00 10.00      B   
ATOM   3867  N   ASP B 242     -28.924   1.952   7.266  1.00 10.00      B   
ATOM   3868  HN  ASP B 242     -29.620   2.158   7.924  1.00 10.00      B   
ATOM   3869  CA  ASP B 242     -27.554   1.790   7.728  1.00 10.00      B   
ATOM   3870  CB  ASP B 242     -26.762   3.079   7.506  1.00 10.00      B   
ATOM   3871  CG  ASP B 242     -25.463   3.105   8.278  1.00 10.00      B   
ATOM   3872  OD1 ASP B 242     -24.518   2.389   7.886  1.00 10.00      B   
ATOM   3873  OD2 ASP B 242     -25.381   3.842   9.278  1.00 10.00      B   
ATOM   3874  C   ASP B 242     -27.557   1.412   9.206  1.00 10.00      B   
ATOM   3875  O   ASP B 242     -28.171   2.100  10.020  1.00 10.00      B   
ATOM   3876  N   PHE B 243     -26.873   0.321   9.539  1.00 10.00      B   
ATOM   3877  HN  PHE B 243     -26.389  -0.166   8.837  1.00 10.00      B   
ATOM   3878  CA  PHE B 243     -26.818  -0.182  10.915  1.00 10.00      B   
ATOM   3879  CB  PHE B 243     -25.903  -1.408  11.012  1.00 10.00      B   
ATOM   3880  CG  PHE B 243     -26.084  -2.211  12.272  1.00 10.00      B   
ATOM   3881  CD1 PHE B 243     -27.350  -2.448  12.786  1.00 10.00      B   
ATOM   3882  CD2 PHE B 243     -24.986  -2.728  12.942  1.00 10.00      B   
ATOM   3883  CE1 PHE B 243     -27.515  -3.185  13.942  1.00 10.00      B   
ATOM   3884  CE2 PHE B 243     -25.144  -3.466  14.099  1.00 10.00      B   
ATOM   3885  CZ  PHE B 243     -26.411  -3.694  14.601  1.00 10.00      B   
ATOM   3886  C   PHE B 243     -26.403   0.881  11.935  1.00 10.00      B   
ATOM   3887  O   PHE B 243     -26.986   0.968  13.019  1.00 10.00      B   
ATOM   3888  N   ASP B 244     -25.409   1.691  11.589  1.00 10.00      B   
ATOM   3889  HN  ASP B 244     -24.992   1.589  10.706  1.00 10.00      B   
ATOM   3890  CA  ASP B 244     -24.930   2.738  12.491  1.00 10.00      B   
ATOM   3891  CB  ASP B 244     -23.686   3.415  11.914  1.00 10.00      B   
ATOM   3892  CG  ASP B 244     -22.606   3.662  12.951  1.00 10.00      B   
ATOM   3893  OD1 ASP B 244     -21.548   2.998  12.880  1.00 10.00      B   
ATOM   3894  OD2 ASP B 244     -22.799   4.525  13.832  1.00 10.00      B   
ATOM   3895  C   ASP B 244     -26.023   3.773  12.733  1.00 10.00      B   
ATOM   3896  O   ASP B 244     -26.292   4.163  13.870  1.00 10.00      B   
ATOM   3897  N   THR B 245     -26.668   4.194  11.656  1.00 10.00      B   
ATOM   3898  HN  THR B 245     -26.409   3.837  10.776  1.00 10.00      B   
ATOM   3899  CA  THR B 245     -27.740   5.175  11.734  1.00 10.00      B   
ATOM   3900  CB  THR B 245     -28.155   5.667  10.331  1.00 10.00      B   
ATOM   3901  OG1 THR B 245     -26.983   5.907   9.535  1.00 10.00      B   
ATOM   3902  HG1 THR B 245     -26.435   5.105   9.513  1.00 10.00      B   
ATOM   3903  CG2 THR B 245     -28.964   6.952  10.428  1.00 10.00      B   
ATOM   3904  C   THR B 245     -28.960   4.598  12.464  1.00 10.00      B   
ATOM   3905  O   THR B 245     -29.644   5.308  13.205  1.00 10.00      B   
ATOM   3906  N   TRP B 246     -29.217   3.304  12.261  1.00 10.00      B   
ATOM   3907  HN  TRP B 246     -28.636   2.791  11.654  1.00 10.00      B   
ATOM   3908  CA  TRP B 246     -30.344   2.631  12.907  1.00 10.00      B   
ATOM   3909  CB  TRP B 246     -30.430   1.159  12.480  1.00 10.00      B   
ATOM   3910  CG  TRP B 246     -31.131   0.916  11.171  1.00 10.00      B   
ATOM   3911  CD1 TRP B 246     -30.601   0.332  10.059  1.00 10.00      B   
ATOM   3912  CD2 TRP B 246     -32.492   1.232  10.844  1.00 10.00      B   
ATOM   3913  NE1 TRP B 246     -31.533   0.278   9.054  1.00 10.00      B   
ATOM   3914  HE1 TRP B 246     -31.382  -0.097   8.149  1.00 10.00      B   
ATOM   3915  CE2 TRP B 246     -32.706   0.820   9.512  1.00 10.00      B   
ATOM   3916  CE3 TRP B 246     -33.547   1.823  11.544  1.00 10.00      B   
ATOM   3917  CZ2 TRP B 246     -33.931   0.984   8.869  1.00 10.00      B   
ATOM   3918  CZ3 TRP B 246     -34.762   1.984  10.904  1.00 10.00      B   
ATOM   3919  CH2 TRP B 246     -34.945   1.565   9.582  1.00 10.00      B   
ATOM   3920  C   TRP B 246     -30.231   2.719  14.432  1.00 10.00      B   
ATOM   3921  O   TRP B 246     -31.221   2.955  15.128  1.00 10.00      B   
ATOM   3922  N   LYS B 247     -29.014   2.549  14.945  1.00 10.00      B   
ATOM   3923  HN  LYS B 247     -28.260   2.376  14.339  1.00 10.00      B   
ATOM   3924  CA  LYS B 247     -28.775   2.606  16.387  1.00 10.00      B   
ATOM   3925  CB  LYS B 247     -27.357   2.148  16.734  1.00 10.00      B   
ATOM   3926  CG  LYS B 247     -27.149   1.839  18.210  1.00 10.00      B   
ATOM   3927  CD  LYS B 247     -25.804   1.178  18.457  1.00 10.00      B   
ATOM   3928  CE  LYS B 247     -25.589   0.888  19.934  1.00 10.00      B   
ATOM   3929  NZ  LYS B 247     -24.481  -0.076  20.158  1.00 10.00      B   
ATOM   3930  HZ1 LYS B 247     -24.206  -0.078  21.161  1.00 10.00      B   
ATOM   3931  HZ2 LYS B 247     -23.654   0.186  19.583  1.00 10.00      B   
ATOM   3932  HZ3 LYS B 247     -24.784  -1.039  19.893  1.00 10.00      B   
ATOM   3933  C   LYS B 247     -29.040   4.005  16.940  1.00 10.00      B   
ATOM   3934  O   LYS B 247     -29.434   4.162  18.096  1.00 10.00      B   
ATOM   3935  N   LEU B 248     -28.821   5.015  16.113  1.00 10.00      B   
ATOM   3936  HN  LEU B 248     -28.500   4.831  15.204  1.00 10.00      B   
ATOM   3937  CA  LEU B 248     -29.054   6.394  16.517  1.00 10.00      B   
ATOM   3938  CB  LEU B 248     -28.429   7.358  15.508  1.00 10.00      B   
ATOM   3939  CG  LEU B 248     -26.902   7.345  15.419  1.00 10.00      B   
ATOM   3940  CD1 LEU B 248     -26.435   8.165  14.229  1.00 10.00      B   
ATOM   3941  CD2 LEU B 248     -26.289   7.872  16.707  1.00 10.00      B   
ATOM   3942  C   LEU B 248     -30.551   6.654  16.620  1.00 10.00      B   
ATOM   3943  O   LEU B 248     -31.019   7.352  17.521  1.00 10.00      B   
ATOM   3944  N   TRP B 249     -31.297   6.063  15.697  1.00 10.00      B   
ATOM   3945  HN  TRP B 249     -30.858   5.506  15.016  1.00 10.00      B   
ATOM   3946  CA  TRP B 249     -32.744   6.212  15.656  1.00 10.00      B   
ATOM   3947  CB  TRP B 249     -33.301   5.546  14.393  1.00 10.00      B   
ATOM   3948  CG  TRP B 249     -34.784   5.690  14.220  1.00 10.00      B   
ATOM   3949  CD1 TRP B 249     -35.466   6.818  13.864  1.00 10.00      B   
ATOM   3950  CD2 TRP B 249     -35.767   4.662  14.383  1.00 10.00      B   
ATOM   3951  NE1 TRP B 249     -36.815   6.556  13.805  1.00 10.00      B   
ATOM   3952  HE1 TRP B 249     -37.519   7.205  13.570  1.00 10.00      B   
ATOM   3953  CE2 TRP B 249     -37.024   5.241  14.118  1.00 10.00      B   
ATOM   3954  CE3 TRP B 249     -35.707   3.309  14.728  1.00 10.00      B   
ATOM   3955  CZ2 TRP B 249     -38.208   4.515  14.188  1.00 10.00      B   
ATOM   3956  CZ3 TRP B 249     -36.884   2.591  14.796  1.00 10.00      B   
ATOM   3957  CH2 TRP B 249     -38.117   3.194  14.527  1.00 10.00      B   
ATOM   3958  C   TRP B 249     -33.396   5.623  16.907  1.00 10.00      B   
ATOM   3959  O   TRP B 249     -34.250   6.259  17.528  1.00 10.00      B   
ATOM   3960  N   ILE B 250     -32.983   4.417  17.285  1.00 10.00      B   
ATOM   3961  HN  ILE B 250     -32.296   3.954  16.757  1.00 10.00      B   
ATOM   3962  CA  ILE B 250     -33.544   3.763  18.464  1.00 10.00      B   
ATOM   3963  CB  ILE B 250     -33.220   2.255  18.537  1.00 10.00      B   
ATOM   3964  CG1 ILE B 250     -31.712   2.013  18.614  1.00 10.00      B   
ATOM   3965  CG2 ILE B 250     -33.824   1.523  17.349  1.00 10.00      B   
ATOM   3966  CD1 ILE B 250     -31.336   0.615  19.054  1.00 10.00      B   
ATOM   3967  C   ILE B 250     -33.120   4.456  19.757  1.00 10.00      B   
ATOM   3968  O   ILE B 250     -33.919   4.587  20.685  1.00 10.00      B   
ATOM   3969  N   LEU B 251     -31.870   4.917  19.805  1.00 10.00      B   
ATOM   3970  HN  LEU B 251     -31.284   4.788  19.028  1.00 10.00      B   
ATOM   3971  CA  LEU B 251     -31.347   5.598  20.985  1.00 10.00      B   
ATOM   3972  CB  LEU B 251     -29.872   5.961  20.791  1.00 10.00      B   
ATOM   3973  CG  LEU B 251     -29.152   6.529  22.017  1.00 10.00      B   
ATOM   3974  CD1 LEU B 251     -28.917   5.441  23.052  1.00 10.00      B   
ATOM   3975  CD2 LEU B 251     -27.843   7.189  21.615  1.00 10.00      B   
ATOM   3976  C   LEU B 251     -32.154   6.854  21.280  1.00 10.00      B   
ATOM   3977  O   LEU B 251     -32.592   7.071  22.411  1.00 10.00      B   
ATOM   3978  N   SER B 252     -32.365   7.663  20.248  1.00 10.00      B   
ATOM   3979  HN  SER B 252     -31.998   7.424  19.370  1.00 10.00      B   
ATOM   3980  CA  SER B 252     -33.121   8.897  20.387  1.00 10.00      B   
ATOM   3981  CB  SER B 252     -32.999   9.736  19.114  1.00 10.00      B   
ATOM   3982  OG  SER B 252     -33.213   8.940  17.960  1.00 10.00      B   
ATOM   3983  HG  SER B 252     -32.371   8.555  17.677  1.00 10.00      B   
ATOM   3984  C   SER B 252     -34.586   8.607  20.698  1.00 10.00      B   
ATOM   3985  O   SER B 252     -35.247   9.382  21.385  1.00 10.00      B   
ATOM   3986  N   GLY B 253     -35.076   7.472  20.203  1.00 10.00      B   
ATOM   3987  HN  GLY B 253     -34.486   6.886  19.679  1.00 10.00      B   
ATOM   3988  CA  GLY B 253     -36.456   7.084  20.431  1.00 10.00      B   
ATOM   3989  C   GLY B 253     -36.760   6.893  21.901  1.00 10.00      B   
ATOM   3990  O   GLY B 253     -37.738   7.430  22.419  1.00 10.00      B   
ATOM   3991  N   LYS B 254     -35.905   6.150  22.580  1.00 10.00      B   
ATOM   3992  HN  LYS B 254     -35.137   5.757  22.115  1.00 10.00      B   
ATOM   3993  CA  LYS B 254     -36.086   5.892  24.000  1.00 10.00      B   
ATOM   3994  CB  LYS B 254     -35.102   4.821  24.477  1.00 10.00      B   
ATOM   3995  CG  LYS B 254     -35.466   4.200  25.815  1.00 10.00      B   
ATOM   3996  CD  LYS B 254     -34.437   3.175  26.255  1.00 10.00      B   
ATOM   3997  CE  LYS B 254     -34.848   2.510  27.555  1.00 10.00      B   
ATOM   3998  NZ  LYS B 254     -34.883   3.473  28.686  1.00 10.00      B   
ATOM   3999  HZ1 LYS B 254     -35.378   3.051  29.499  1.00 10.00      B   
ATOM   4000  HZ2 LYS B 254     -35.382   4.340  28.407  1.00 10.00      B   
ATOM   4001  HZ3 LYS B 254     -33.916   3.722  28.975  1.00 10.00      B   
ATOM   4002  C   LYS B 254     -35.911   7.174  24.813  1.00 10.00      B   
ATOM   4003  O   LYS B 254     -36.553   7.357  25.850  1.00 10.00      B   
ATOM   4004  N   GLU B 255     -35.064   8.071  24.318  1.00 10.00      B   
ATOM   4005  HN  GLU B 255     -34.607   7.878  23.472  1.00 10.00      B   
ATOM   4006  CA  GLU B 255     -34.794   9.333  24.996  1.00 10.00      B   
ATOM   4007  CB  GLU B 255     -33.511   9.967  24.466  1.00 10.00      B   
ATOM   4008  CG  GLU B 255     -32.250   9.178  24.775  1.00 10.00      B   
ATOM   4009  CD  GLU B 255     -31.985   9.054  26.260  1.00 10.00      B   
ATOM   4010  OE1 GLU B 255     -32.072   7.924  26.791  1.00 10.00      B   
ATOM   4011  OE2 GLU B 255     -31.690  10.083  26.904  1.00 10.00      B   
ATOM   4012  C   GLU B 255     -35.955  10.319  24.875  1.00 10.00      B   
ATOM   4013  O   GLU B 255     -36.215  11.092  25.795  1.00 10.00      B   
ATOM   4014  N   ILE B 256     -36.656  10.296  23.743  1.00 10.00      B   
ATOM   4015  HN  ILE B 256     -36.408   9.663  23.034  1.00 10.00      B   
ATOM   4016  CA  ILE B 256     -37.786  11.206  23.537  1.00 10.00      B   
ATOM   4017  CB  ILE B 256     -38.061  11.514  22.049  1.00 10.00      B   
ATOM   4018  CG1 ILE B 256     -38.442  10.248  21.279  1.00 10.00      B   
ATOM   4019  CG2 ILE B 256     -36.862  12.201  21.409  1.00 10.00      B   
ATOM   4020  CD1 ILE B 256     -39.035  10.516  19.912  1.00 10.00      B   
ATOM   4021  C   ILE B 256     -39.057  10.686  24.204  1.00 10.00      B   
ATOM   4022  O   ILE B 256     -40.116  11.315  24.130  1.00 10.00      B   
ATOM   4023  N   GLY B 257     -38.943   9.534  24.851  1.00 10.00      B   
ATOM   4024  HN  GLY B 257     -38.076   9.075  24.860  1.00 10.00      B   
ATOM   4025  CA  GLY B 257     -40.077   8.954  25.539  1.00 10.00      B   
ATOM   4026  C   GLY B 257     -40.917   8.052  24.660  1.00 10.00      B   
ATOM   4027  O   GLY B 257     -42.111   8.294  24.476  1.00 10.00      B   
ATOM   4028  N   LYS B 258     -40.300   7.016  24.112  1.00 10.00      B   
ATOM   4029  HN  LYS B 258     -39.343   6.887  24.277  1.00 10.00      B   
ATOM   4030  CA  LYS B 258     -41.010   6.062  23.272  1.00 10.00      B   
ATOM   4031  CB  LYS B 258     -40.447   6.037  21.846  1.00 10.00      B   
ATOM   4032  CG  LYS B 258     -40.968   7.148  20.944  1.00 10.00      B   
ATOM   4033  CD  LYS B 258     -42.487   7.171  20.921  1.00 10.00      B   
ATOM   4034  CE  LYS B 258     -43.018   7.798  19.644  1.00 10.00      B   
ATOM   4035  NZ  LYS B 258     -44.505   7.848  19.629  1.00 10.00      B   
ATOM   4036  HZ1 LYS B 258     -44.849   7.922  18.652  1.00 10.00      B   
ATOM   4037  HZ2 LYS B 258     -44.844   8.672  20.167  1.00 10.00      B   
ATOM   4038  HZ3 LYS B 258     -44.898   6.979  20.061  1.00 10.00      B   
ATOM   4039  C   LYS B 258     -40.940   4.673  23.890  1.00 10.00      B   
ATOM   4040  O   LYS B 258     -40.032   4.377  24.673  1.00 10.00      B   
ATOM   4041  N   SER B 259     -41.910   3.837  23.565  1.00 10.00      B   
ATOM   4042  HN  SER B 259     -42.622   4.137  22.954  1.00 10.00      B   
ATOM   4043  CA  SER B 259     -41.944   2.482  24.088  1.00 10.00      B   
ATOM   4044  CB  SER B 259     -43.365   2.086  24.516  1.00 10.00      B   
ATOM   4045  OG  SER B 259     -44.325   2.447  23.538  1.00 10.00      B   
ATOM   4046  HG  SER B 259     -44.201   3.379  23.291  1.00 10.00      B   
ATOM   4047  C   SER B 259     -41.372   1.491  23.078  1.00 10.00      B   
ATOM   4048  O   SER B 259     -41.334   1.771  21.876  1.00 10.00      B   
ATOM   4049  N   PHE B 260     -40.928   0.339  23.575  1.00 10.00      B   
ATOM   4050  HN  PHE B 260     -40.990   0.185  24.543  1.00 10.00      B   
ATOM   4051  CA  PHE B 260     -40.349  -0.705  22.733  1.00 10.00      B   
ATOM   4052  CB  PHE B 260     -40.000  -1.930  23.587  1.00 10.00      B   
ATOM   4053  CG  PHE B 260     -39.301  -3.034  22.841  1.00 10.00      B   
ATOM   4054  CD1 PHE B 260     -37.922  -3.034  22.710  1.00 10.00      B   
ATOM   4055  CD2 PHE B 260     -40.022  -4.074  22.275  1.00 10.00      B   
ATOM   4056  CE1 PHE B 260     -37.275  -4.048  22.029  1.00 10.00      B   
ATOM   4057  CE2 PHE B 260     -39.383  -5.091  21.592  1.00 10.00      B   
ATOM   4058  CZ  PHE B 260     -38.006  -5.078  21.468  1.00 10.00      B   
ATOM   4059  C   PHE B 260     -41.307  -1.100  21.615  1.00 10.00      B   
ATOM   4060  O   PHE B 260     -40.896  -1.303  20.472  1.00 10.00      B   
ATOM   4061  N   GLU B 261     -42.584  -1.193  21.961  1.00 10.00      B   
ATOM   4062  HN  GLU B 261     -42.836  -1.013  22.892  1.00 10.00      B   
ATOM   4063  CA  GLU B 261     -43.624  -1.561  21.010  1.00 10.00      B   
ATOM   4064  CB  GLU B 261     -44.984  -1.597  21.717  1.00 10.00      B   
ATOM   4065  CG  GLU B 261     -46.139  -2.105  20.865  1.00 10.00      B   
ATOM   4066  CD  GLU B 261     -46.005  -3.562  20.463  1.00 10.00      B   
ATOM   4067  OE1 GLU B 261     -45.364  -4.340  21.203  1.00 10.00      B   
ATOM   4068  OE2 GLU B 261     -46.561  -3.941  19.411  1.00 10.00      B   
ATOM   4069  C   GLU B 261     -43.660  -0.589  19.830  1.00 10.00      B   
ATOM   4070  O   GLU B 261     -43.708  -1.006  18.674  1.00 10.00      B   
ATOM   4071  N   GLU B 262     -43.604   0.705  20.129  1.00 10.00      B   
ATOM   4072  HN  GLU B 262     -43.533   0.974  21.069  1.00 10.00      B   
ATOM   4073  CA  GLU B 262     -43.641   1.738  19.095  1.00 10.00      B   
ATOM   4074  CB  GLU B 262     -43.709   3.130  19.729  1.00 10.00      B   
ATOM   4075  CG  GLU B 262     -44.961   3.391  20.544  1.00 10.00      B   
ATOM   4076  CD  GLU B 262     -44.893   4.699  21.302  1.00 10.00      B   
ATOM   4077  OE1 GLU B 262     -44.200   4.753  22.341  1.00 10.00      B   
ATOM   4078  OE2 GLU B 262     -45.535   5.679  20.867  1.00 10.00      B   
ATOM   4079  C   GLU B 262     -42.428   1.666  18.171  1.00 10.00      B   
ATOM   4080  O   GLU B 262     -42.528   1.947  16.976  1.00 10.00      B   
ATOM   4081  N   LEU B 263     -41.287   1.293  18.729  1.00 10.00      B   
ATOM   4082  HN  LEU B 263     -41.273   1.066  19.685  1.00 10.00      B   
ATOM   4083  CA  LEU B 263     -40.053   1.212  17.961  1.00 10.00      B   
ATOM   4084  CB  LEU B 263     -38.837   1.369  18.879  1.00 10.00      B   
ATOM   4085  CG  LEU B 263     -38.661   2.743  19.537  1.00 10.00      B   
ATOM   4086  CD1 LEU B 263     -37.429   2.760  20.429  1.00 10.00      B   
ATOM   4087  CD2 LEU B 263     -38.575   3.839  18.485  1.00 10.00      B   
ATOM   4088  C   LEU B 263     -39.955  -0.076  17.147  1.00 10.00      B   
ATOM   4089  O   LEU B 263     -39.593  -0.047  15.969  1.00 10.00      B   
ATOM   4090  N   ASP B 264     -40.290  -1.201  17.766  1.00 10.00      B   
ATOM   4091  HN  ASP B 264     -40.599  -1.163  18.700  1.00 10.00      B   
ATOM   4092  CA  ASP B 264     -40.216  -2.498  17.090  1.00 10.00      B   
ATOM   4093  CB  ASP B 264     -40.337  -3.657  18.087  1.00 10.00      B   
ATOM   4094  CG  ASP B 264     -40.012  -5.008  17.470  1.00 10.00      B   
ATOM   4095  OD1 ASP B 264     -39.024  -5.104  16.710  1.00 10.00      B   
ATOM   4096  OD2 ASP B 264     -40.738  -5.987  17.753  1.00 10.00      B   
ATOM   4097  C   ASP B 264     -41.259  -2.623  15.983  1.00 10.00      B   
ATOM   4098  O   ASP B 264     -41.042  -3.318  14.991  1.00 10.00      B   
ATOM   4099  N   GLN B 265     -42.385  -1.934  16.144  1.00 10.00      B   
ATOM   4100  HN  GLN B 265     -42.509  -1.401  16.960  1.00 10.00      B   
ATOM   4101  CA  GLN B 265     -43.452  -1.971  15.145  1.00 10.00      B   
ATOM   4102  CB  GLN B 265     -44.721  -1.295  15.659  1.00 10.00      B   
ATOM   4103  CG  GLN B 265     -45.632  -2.220  16.449  1.00 10.00      B   
ATOM   4104  CD  GLN B 265     -47.000  -1.615  16.690  1.00 10.00      B   
ATOM   4105  OE1 GLN B 265     -47.490  -0.821  15.885  1.00 10.00      B   
ATOM   4106  NE2 GLN B 265     -47.629  -1.987  17.793  1.00 10.00      B   
ATOM   4107 HE21 GLN B 265     -47.179  -2.633  18.393  1.00 10.00      B   
ATOM   4108 HE22 GLN B 265     -48.515  -1.606  17.969  1.00 10.00      B   
ATOM   4109  C   GLN B 265     -43.018  -1.354  13.818  1.00 10.00      B   
ATOM   4110  O   GLN B 265     -43.602  -1.636  12.771  1.00 10.00      B   
ATOM   4111  N   LYS B 266     -41.997  -0.504  13.863  1.00 10.00      B   
ATOM   4112  HN  LYS B 266     -41.577  -0.303  14.727  1.00 10.00      B   
ATOM   4113  CA  LYS B 266     -41.485   0.127  12.651  1.00 10.00      B   
ATOM   4114  CB  LYS B 266     -40.899   1.514  12.942  1.00 10.00      B   
ATOM   4115  CG  LYS B 266     -41.933   2.577  13.286  1.00 10.00      B   
ATOM   4116  CD  LYS B 266     -41.415   3.973  12.967  1.00 10.00      B   
ATOM   4117  CE  LYS B 266     -42.345   5.050  13.504  1.00 10.00      B   
ATOM   4118  NZ  LYS B 266     -41.968   6.410  13.031  1.00 10.00      B   
ATOM   4119  HZ1 LYS B 266     -40.988   6.641  13.319  1.00 10.00      B   
ATOM   4120  HZ2 LYS B 266     -42.610   7.120  13.435  1.00 10.00      B   
ATOM   4121  HZ3 LYS B 266     -42.030   6.460  11.996  1.00 10.00      B   
ATOM   4122  C   LYS B 266     -40.436  -0.768  11.997  1.00 10.00      B   
ATOM   4123  O   LYS B 266     -39.942  -0.482  10.904  1.00 10.00      B   
ATOM   4124  N   LEU B 267     -40.112  -1.861  12.673  1.00 10.00      B   
ATOM   4125  HN  LEU B 267     -40.558  -2.043  13.530  1.00 10.00      B   
ATOM   4126  CA  LEU B 267     -39.131  -2.810  12.177  1.00 10.00      B   
ATOM   4127  CB  LEU B 267     -38.130  -3.166  13.281  1.00 10.00      B   
ATOM   4128  CG  LEU B 267     -37.363  -2.009  13.922  1.00 10.00      B   
ATOM   4129  CD1 LEU B 267     -36.349  -2.548  14.920  1.00 10.00      B   
ATOM   4130  CD2 LEU B 267     -36.674  -1.158  12.864  1.00 10.00      B   
ATOM   4131  C   LEU B 267     -39.827  -4.075  11.690  1.00 10.00      B   
ATOM   4132  O   LEU B 267     -39.646  -5.156  12.254  1.00 10.00      B   
ATOM   4133  N   THR B 268     -40.645  -3.928  10.657  1.00 10.00      B   
ATOM   4134  HN  THR B 268     -40.776  -3.037  10.269  1.00 10.00      B   
ATOM   4135  CA  THR B 268     -41.376  -5.050  10.091  1.00 10.00      B   
ATOM   4136  CB  THR B 268     -42.710  -4.568   9.499  1.00 10.00      B   
ATOM   4137  OG1 THR B 268     -42.581  -3.186   9.125  1.00 10.00      B   
ATOM   4138  HG1 THR B 268     -43.457  -2.797   9.034  1.00 10.00      B   
ATOM   4139  CG2 THR B 268     -43.822  -4.705  10.526  1.00 10.00      B   
ATOM   4140  C   THR B 268     -40.561  -5.751   9.007  1.00 10.00      B   
ATOM   4141  O   THR B 268     -40.728  -6.949   8.764  1.00 10.00      B   
ATOM   4142  N   LEU B 269     -39.669  -4.999   8.372  1.00 10.00      B   
ATOM   4143  HN  LEU B 269     -39.572  -4.063   8.629  1.00 10.00      B   
ATOM   4144  CA  LEU B 269     -38.829  -5.535   7.310  1.00 10.00      B   
ATOM   4145  CB  LEU B 269     -38.124  -4.404   6.557  1.00 10.00      B   
ATOM   4146  CG  LEU B 269     -39.026  -3.455   5.763  1.00 10.00      B   
ATOM   4147  CD1 LEU B 269     -38.200  -2.343   5.138  1.00 10.00      B   
ATOM   4148  CD2 LEU B 269     -39.796  -4.216   4.694  1.00 10.00      B   
ATOM   4149  C   LEU B 269     -37.806  -6.530   7.850  1.00 10.00      B   
ATOM   4150  O   LEU B 269     -37.176  -6.291   8.881  1.00 10.00      B   
ATOM   4151  N   PRO B 270     -37.624  -7.661   7.150  1.00 10.00      B   
ATOM   4152  CA  PRO B 270     -36.678  -8.703   7.551  1.00 10.00      B   
ATOM   4153  CB  PRO B 270     -37.259  -9.939   6.868  1.00 10.00      B   
ATOM   4154  CG  PRO B 270     -37.855  -9.411   5.606  1.00 10.00      B   
ATOM   4155  CD  PRO B 270     -38.341  -8.018   5.910  1.00 10.00      B   
ATOM   4156  C   PRO B 270     -35.269  -8.427   7.027  1.00 10.00      B   
ATOM   4157  O   PRO B 270     -34.542  -9.349   6.646  1.00 10.00      B   
ATOM   4158  N   THR B 271     -34.887  -7.159   7.012  1.00 10.00      B   
ATOM   4159  HN  THR B 271     -35.504  -6.467   7.339  1.00 10.00      B   
ATOM   4160  CA  THR B 271     -33.575  -6.758   6.538  1.00 10.00      B   
ATOM   4161  CB  THR B 271     -33.533  -5.242   6.288  1.00 10.00      B   
ATOM   4162  OG1 THR B 271     -34.606  -4.623   7.007  1.00 10.00      B   
ATOM   4163  HG1 THR B 271     -34.695  -3.706   6.718  1.00 10.00      B   
ATOM   4164  CG2 THR B 271     -33.695  -4.946   4.806  1.00 10.00      B   
ATOM   4165  C   THR B 271     -32.496  -7.147   7.544  1.00 10.00      B   
ATOM   4166  O   THR B 271     -32.766  -7.262   8.743  1.00 10.00      B   
ATOM   4167  N   ARG B 272     -31.279  -7.350   7.053  1.00 10.00      B   
ATOM   4168  HN  ARG B 272     -31.129  -7.236   6.087  1.00 10.00      B   
ATOM   4169  CA  ARG B 272     -30.160  -7.739   7.904  1.00 10.00      B   
ATOM   4170  CB  ARG B 272     -28.900  -7.978   7.063  1.00 10.00      B   
ATOM   4171  CG  ARG B 272     -27.891  -8.931   7.694  1.00 10.00      B   
ATOM   4172  CD  ARG B 272     -26.805  -8.185   8.454  1.00 10.00      B   
ATOM   4173  NE  ARG B 272     -26.023  -7.314   7.576  1.00 10.00      B   
ATOM   4174  HE  ARG B 272     -26.514  -6.809   6.890  1.00 10.00      B   
ATOM   4175  CZ  ARG B 272     -24.700  -7.169   7.661  1.00 10.00      B   
ATOM   4176  NH1 ARG B 272     -24.008  -7.834   8.578  1.00 10.00      B   
ATOM   4177 HH11 ARG B 272     -24.496  -8.476   9.255  1.00 10.00      B   
ATOM   4178 HH12 ARG B 272     -22.974  -7.723   8.637  1.00 10.00      B   
ATOM   4179  NH2 ARG B 272     -24.065  -6.362   6.817  1.00 10.00      B   
ATOM   4180 HH21 ARG B 272     -24.597  -5.840   6.089  1.00 10.00      B   
ATOM   4181 HH22 ARG B 272     -23.029  -6.246   6.882  1.00 10.00      B   
ATOM   4182  C   ARG B 272     -29.899  -6.703   8.993  1.00 10.00      B   
ATOM   4183  O   ARG B 272     -29.665  -7.057  10.149  1.00 10.00      B   
ATOM   4184  N   ASN B 273     -29.965  -5.427   8.628  1.00 10.00      B   
ATOM   4185  HN  ASN B 273     -30.176  -5.205   7.694  1.00 10.00      B   
ATOM   4186  CA  ASN B 273     -29.732  -4.346   9.583  1.00 10.00      B   
ATOM   4187  CB  ASN B 273     -29.689  -2.984   8.883  1.00 10.00      B   
ATOM   4188  CG  ASN B 273     -28.452  -2.781   8.030  1.00 10.00      B   
ATOM   4189  OD1 ASN B 273     -27.414  -3.401   8.254  1.00 10.00      B   
ATOM   4190  ND2 ASN B 273     -28.554  -1.904   7.047  1.00 10.00      B   
ATOM   4191 HD21 ASN B 273     -29.419  -1.438   6.925  1.00 10.00      B   
ATOM   4192 HD22 ASN B 273     -27.769  -1.747   6.477  1.00 10.00      B   
ATOM   4193  C   ASN B 273     -30.810  -4.332  10.659  1.00 10.00      B   
ATOM   4194  O   ASN B 273     -30.510  -4.285  11.850  1.00 10.00      B   
ATOM   4195  N   ILE B 274     -32.064  -4.395  10.230  1.00 10.00      B   
ATOM   4196  HN  ILE B 274     -32.232  -4.450   9.269  1.00 10.00      B   
ATOM   4197  CA  ILE B 274     -33.199  -4.384  11.151  1.00 10.00      B   
ATOM   4198  CB  ILE B 274     -34.547  -4.295  10.401  1.00 10.00      B   
ATOM   4199  CG1 ILE B 274     -34.759  -2.870   9.878  1.00 10.00      B   
ATOM   4200  CG2 ILE B 274     -35.707  -4.721  11.292  1.00 10.00      B   
ATOM   4201  CD1 ILE B 274     -36.083  -2.654   9.177  1.00 10.00      B   
ATOM   4202  C   ILE B 274     -33.179  -5.592  12.087  1.00 10.00      B   
ATOM   4203  O   ILE B 274     -33.446  -5.461  13.282  1.00 10.00      B   
ATOM   4204  N   SER B 275     -32.837  -6.756  11.548  1.00 10.00      B   
ATOM   4205  HN  SER B 275     -32.624  -6.797  10.592  1.00 10.00      B   
ATOM   4206  CA  SER B 275     -32.774  -7.975  12.343  1.00 10.00      B   
ATOM   4207  CB  SER B 275     -32.468  -9.180  11.452  1.00 10.00      B   
ATOM   4208  OG  SER B 275     -33.432  -9.292  10.414  1.00 10.00      B   
ATOM   4209  HG  SER B 275     -33.279  -8.600   9.756  1.00 10.00      B   
ATOM   4210  C   SER B 275     -31.743  -7.836  13.466  1.00 10.00      B   
ATOM   4211  O   SER B 275     -31.974  -8.270  14.596  1.00 10.00      B   
ATOM   4212  N   LEU B 276     -30.612  -7.213  13.151  1.00 10.00      B   
ATOM   4213  HN  LEU B 276     -30.476  -6.900  12.229  1.00 10.00      B   
ATOM   4214  CA  LEU B 276     -29.566  -6.991  14.138  1.00 10.00      B   
ATOM   4215  CB  LEU B 276     -28.259  -6.597  13.452  1.00 10.00      B   
ATOM   4216  CG  LEU B 276     -27.477  -7.721  12.776  1.00 10.00      B   
ATOM   4217  CD1 LEU B 276     -26.329  -7.142  11.967  1.00 10.00      B   
ATOM   4218  CD2 LEU B 276     -26.957  -8.711  13.809  1.00 10.00      B   
ATOM   4219  C   LEU B 276     -29.991  -5.891  15.102  1.00 10.00      B   
ATOM   4220  O   LEU B 276     -29.708  -5.950  16.298  1.00 10.00      B   
ATOM   4221  N   LEU B 277     -30.688  -4.896  14.568  1.00 10.00      B   
ATOM   4222  HN  LEU B 277     -30.883  -4.916  13.606  1.00 10.00      B   
ATOM   4223  CA  LEU B 277     -31.162  -3.773  15.359  1.00 10.00      B   
ATOM   4224  CB  LEU B 277     -31.848  -2.735  14.471  1.00 10.00      B   
ATOM   4225  CG  LEU B 277     -32.236  -1.427  15.159  1.00 10.00      B   
ATOM   4226  CD1 LEU B 277     -30.995  -0.654  15.583  1.00 10.00      B   
ATOM   4227  CD2 LEU B 277     -33.115  -0.586  14.249  1.00 10.00      B   
ATOM   4228  C   LEU B 277     -32.108  -4.231  16.462  1.00 10.00      B   
ATOM   4229  O   LEU B 277     -32.077  -3.696  17.566  1.00 10.00      B   
ATOM   4230  N   LYS B 278     -32.942  -5.224  16.161  1.00 10.00      B   
ATOM   4231  HN  LYS B 278     -32.929  -5.603  15.254  1.00 10.00      B   
ATOM   4232  CA  LYS B 278     -33.883  -5.754  17.142  1.00 10.00      B   
ATOM   4233  CB  LYS B 278     -34.745  -6.867  16.534  1.00 10.00      B   
ATOM   4234  CG  LYS B 278     -35.842  -6.371  15.602  1.00 10.00      B   
ATOM   4235  CD  LYS B 278     -36.637  -7.531  15.021  1.00 10.00      B   
ATOM   4236  CE  LYS B 278     -37.636  -7.057  13.977  1.00 10.00      B   
ATOM   4237  NZ  LYS B 278     -38.933  -6.630  14.571  1.00 10.00      B   
ATOM   4238  HZ1 LYS B 278     -38.772  -5.982  15.381  1.00 10.00      B   
ATOM   4239  HZ2 LYS B 278     -39.465  -7.457  14.906  1.00 10.00      B   
ATOM   4240  HZ3 LYS B 278     -39.505  -6.134  13.856  1.00 10.00      B   
ATOM   4241  C   LYS B 278     -33.138  -6.271  18.368  1.00 10.00      B   
ATOM   4242  O   LYS B 278     -33.605  -6.132  19.498  1.00 10.00      B   
ATOM   4243  N   ILE B 279     -31.965  -6.849  18.135  1.00 10.00      B   
ATOM   4244  HN  ILE B 279     -31.640  -6.916  17.211  1.00 10.00      B   
ATOM   4245  CA  ILE B 279     -31.144  -7.376  19.213  1.00 10.00      B   
ATOM   4246  CB  ILE B 279     -29.942  -8.169  18.661  1.00 10.00      B   
ATOM   4247  CG1 ILE B 279     -30.419  -9.274  17.713  1.00 10.00      B   
ATOM   4248  CG2 ILE B 279     -29.118  -8.751  19.801  1.00 10.00      B   
ATOM   4249  CD1 ILE B 279     -29.299  -9.982  16.980  1.00 10.00      B   
ATOM   4250  C   ILE B 279     -30.634  -6.230  20.082  1.00 10.00      B   
ATOM   4251  O   ILE B 279     -30.775  -6.249  21.307  1.00 10.00      B   
ATOM   4252  N   GLU B 280     -30.064  -5.221  19.427  1.00 10.00      B   
ATOM   4253  HN  GLU B 280     -29.997  -5.269  18.447  1.00 10.00      B   
ATOM   4254  CA  GLU B 280     -29.531  -4.048  20.116  1.00 10.00      B   
ATOM   4255  CB  GLU B 280     -28.831  -3.123  19.112  1.00 10.00      B   
ATOM   4256  CG  GLU B 280     -28.041  -1.983  19.739  1.00 10.00      B   
ATOM   4257  CD  GLU B 280     -26.842  -2.454  20.542  1.00 10.00      B   
ATOM   4258  OE1 GLU B 280     -25.742  -2.593  19.960  1.00 10.00      B   
ATOM   4259  OE2 GLU B 280     -26.989  -2.659  21.766  1.00 10.00      B   
ATOM   4260  C   GLU B 280     -30.652  -3.302  20.844  1.00 10.00      B   
ATOM   4261  O   GLU B 280     -30.455  -2.766  21.936  1.00 10.00      B   
ATOM   4262  N   LEU B 281     -31.831  -3.288  20.232  1.00 10.00      B   
ATOM   4263  HN  LEU B 281     -31.917  -3.730  19.355  1.00 10.00      B   
ATOM   4264  CA  LEU B 281     -32.997  -2.627  20.806  1.00 10.00      B   
ATOM   4265  CB  LEU B 281     -34.136  -2.571  19.779  1.00 10.00      B   
ATOM   4266  CG  LEU B 281     -35.407  -1.835  20.208  1.00 10.00      B   
ATOM   4267  CD1 LEU B 281     -35.120  -0.363  20.448  1.00 10.00      B   
ATOM   4268  CD2 LEU B 281     -36.500  -2.004  19.164  1.00 10.00      B   
ATOM   4269  C   LEU B 281     -33.456  -3.342  22.075  1.00 10.00      B   
ATOM   4270  O   LEU B 281     -33.832  -2.702  23.058  1.00 10.00      B   
ATOM   4271  N   ASP B 282     -33.419  -4.673  22.049  1.00 10.00      B   
ATOM   4272  HN  ASP B 282     -33.123  -5.131  21.231  1.00 10.00      B   
ATOM   4273  CA  ASP B 282     -33.820  -5.471  23.204  1.00 10.00      B   
ATOM   4274  CB  ASP B 282     -33.795  -6.967  22.876  1.00 10.00      B   
ATOM   4275  CG  ASP B 282     -35.177  -7.535  22.605  1.00 10.00      B   
ATOM   4276  OD1 ASP B 282     -36.117  -7.216  23.362  1.00 10.00      B   
ATOM   4277  OD2 ASP B 282     -35.326  -8.317  21.636  1.00 10.00      B   
ATOM   4278  C   ASP B 282     -32.910  -5.173  24.385  1.00 10.00      B   
ATOM   4279  O   ASP B 282     -33.368  -5.034  25.521  1.00 10.00      B   
ATOM   4280  N   ILE B 283     -31.616  -5.060  24.103  1.00 10.00      B   
ATOM   4281  HN  ILE B 283     -31.318  -5.195  23.175  1.00 10.00      B   
ATOM   4282  CA  ILE B 283     -30.626  -4.755  25.129  1.00 10.00      B   
ATOM   4283  CB  ILE B 283     -29.187  -4.871  24.578  1.00 10.00      B   
ATOM   4284  CG1 ILE B 283     -28.981  -6.230  23.903  1.00 10.00      B   
ATOM   4285  CG2 ILE B 283     -28.167  -4.680  25.693  1.00 10.00      B   
ATOM   4286  CD1 ILE B 283     -27.723  -6.311  23.064  1.00 10.00      B   
ATOM   4287  C   ILE B 283     -30.848  -3.339  25.659  1.00 10.00      B   
ATOM   4288  O   ILE B 283     -30.691  -3.075  26.852  1.00 10.00      B   
ATOM   4289  N   LEU B 284     -31.248  -2.443  24.763  1.00 10.00      B   
ATOM   4290  HN  LEU B 284     -31.364  -2.726  23.829  1.00 10.00      B   
ATOM   4291  CA  LEU B 284     -31.509  -1.050  25.118  1.00 10.00      B   
ATOM   4292  CB  LEU B 284     -31.892  -0.251  23.868  1.00 10.00      B   
ATOM   4293  CG  LEU B 284     -32.128   1.249  24.059  1.00 10.00      B   
ATOM   4294  CD1 LEU B 284     -30.831   1.961  24.407  1.00 10.00      B   
ATOM   4295  CD2 LEU B 284     -32.755   1.854  22.814  1.00 10.00      B   
ATOM   4296  C   LEU B 284     -32.618  -0.949  26.165  1.00 10.00      B   
ATOM   4297  O   LEU B 284     -32.615  -0.052  27.009  1.00 10.00      B   
ATOM   4298  N   TYR B 285     -33.561  -1.878  26.114  1.00 10.00      B   
ATOM   4299  HN  TYR B 285     -33.514  -2.571  25.419  1.00 10.00      B   
ATOM   4300  CA  TYR B 285     -34.667  -1.890  27.060  1.00 10.00      B   
ATOM   4301  CB  TYR B 285     -35.994  -2.131  26.340  1.00 10.00      B   
ATOM   4302  CG  TYR B 285     -36.558  -0.907  25.659  1.00 10.00      B   
ATOM   4303  CD1 TYR B 285     -36.047  -0.467  24.446  1.00 10.00      B   
ATOM   4304  CD2 TYR B 285     -37.603  -0.195  26.229  1.00 10.00      B   
ATOM   4305  CE1 TYR B 285     -36.563   0.650  23.819  1.00 10.00      B   
ATOM   4306  CE2 TYR B 285     -38.124   0.924  25.609  1.00 10.00      B   
ATOM   4307  CZ  TYR B 285     -37.601   1.342  24.405  1.00 10.00      B   
ATOM   4308  OH  TYR B 285     -38.120   2.451  23.781  1.00 10.00      B   
ATOM   4309  HH  TYR B 285     -38.491   3.048  24.440  1.00 10.00      B   
ATOM   4310  C   TYR B 285     -34.457  -2.946  28.139  1.00 10.00      B   
ATOM   4311  O   TYR B 285     -35.359  -3.218  28.930  1.00 10.00      B   
ATOM   4312  N   SER B 286     -33.262  -3.537  28.154  1.00 10.00      B   
ATOM   4313  HN  SER B 286     -32.595  -3.270  27.485  1.00 10.00      B   
ATOM   4314  CA  SER B 286     -32.900  -4.566  29.132  1.00 10.00      B   
ATOM   4315  CB  SER B 286     -32.804  -3.961  30.535  1.00 10.00      B   
ATOM   4316  OG  SER B 286     -32.142  -2.706  30.491  1.00 10.00      B   
ATOM   4317  HG  SER B 286     -32.744  -2.042  30.134  1.00 10.00      B   
ATOM   4318  C   SER B 286     -33.870  -5.750  29.108  1.00 10.00      B   
ATOM   4319  O   SER B 286     -34.293  -6.249  30.155  1.00 10.00      B   
ATOM   4320  N   ARG B 287     -34.203  -6.202  27.906  1.00 10.00      B   
ATOM   4321  HN  ARG B 287     -33.813  -5.774  27.111  1.00 10.00      B   
ATOM   4322  CA  ARG B 287     -35.122  -7.318  27.727  1.00 10.00      B   
ATOM   4323  CB  ARG B 287     -36.086  -7.018  26.581  1.00 10.00      B   
ATOM   4324  CG  ARG B 287     -36.966  -5.807  26.825  1.00 10.00      B   
ATOM   4325  CD  ARG B 287     -37.530  -5.264  25.524  1.00 10.00      B   
ATOM   4326  NE  ARG B 287     -38.936  -5.618  25.334  1.00 10.00      B   
ATOM   4327  HE  ARG B 287     -39.133  -6.357  24.714  1.00 10.00      B   
ATOM   4328  CZ  ARG B 287     -39.949  -5.002  25.941  1.00 10.00      B   
ATOM   4329  NH1 ARG B 287     -39.713  -4.002  26.784  1.00 10.00      B   
ATOM   4330 HH11 ARG B 287     -40.507  -3.519  27.257  1.00 10.00      B   
ATOM   4331 HH12 ARG B 287     -38.736  -3.701  26.983  1.00 10.00      B   
ATOM   4332  NH2 ARG B 287     -41.199  -5.377  25.702  1.00 10.00      B   
ATOM   4333 HH21 ARG B 287     -41.995  -4.894  26.178  1.00 10.00      B   
ATOM   4334 HH22 ARG B 287     -41.394  -6.161  25.036  1.00 10.00      B   
ATOM   4335  C   ARG B 287     -34.365  -8.618  27.459  1.00 10.00      B   
ATOM   4336  O   ARG B 287     -33.174  -8.719  27.752  1.00 10.00      B   
ATOM   4337  N   ASN B 288     -35.063  -9.602  26.905  1.00 10.00      B   
ATOM   4338  HN  ASN B 288     -36.007  -9.450  26.689  1.00 10.00      B   
ATOM   4339  CA  ASN B 288     -34.471 -10.902  26.600  1.00 10.00      B   
ATOM   4340  CB  ASN B 288     -35.556 -11.983  26.606  1.00 10.00      B   
ATOM   4341  CG  ASN B 288     -34.995 -13.375  26.403  1.00 10.00      B   
ATOM   4342  OD1 ASN B 288     -34.846 -13.841  25.275  1.00 10.00      B   
ATOM   4343  ND2 ASN B 288     -34.686 -14.051  27.497  1.00 10.00      B   
ATOM   4344 HD21 ASN B 288     -34.836 -13.620  28.368  1.00 10.00      B   
ATOM   4345 HD22 ASN B 288     -34.321 -14.954  27.393  1.00 10.00      B   
ATOM   4346  C   ASN B 288     -33.770 -10.883  25.244  1.00 10.00      B   
ATOM   4347  O   ASN B 288     -34.383 -10.545  24.230  1.00 10.00      B   
ATOM   4348  N   ILE B 289     -32.492 -11.256  25.233  1.00 10.00      B   
ATOM   4349  HN  ILE B 289     -32.063 -11.522  26.077  1.00 10.00      B   
ATOM   4350  CA  ILE B 289     -31.703 -11.269  24.002  1.00 10.00      B   
ATOM   4351  CB  ILE B 289     -30.236 -10.856  24.278  1.00 10.00      B   
ATOM   4352  CG1 ILE B 289     -29.490 -10.568  22.972  1.00 10.00      B   
ATOM   4353  CG2 ILE B 289     -29.510 -11.916  25.099  1.00 10.00      B   
ATOM   4354  CD1 ILE B 289     -28.051 -10.141  23.167  1.00 10.00      B   
ATOM   4355  C   ILE B 289     -31.732 -12.641  23.313  1.00 10.00      B   
ATOM   4356  O   ILE B 289     -31.424 -12.755  22.123  1.00 10.00      B   
ATOM   4357  N   GLU B 290     -32.117 -13.674  24.059  1.00 10.00      B   
ATOM   4358  HN  GLU B 290     -32.378 -13.516  24.992  1.00 10.00      B   
ATOM   4359  CA  GLU B 290     -32.173 -15.036  23.530  1.00 10.00      B   
ATOM   4360  CB  GLU B 290     -32.671 -16.009  24.605  1.00 10.00      B   
ATOM   4361  CG  GLU B 290     -32.892 -17.434  24.118  1.00 10.00      B   
ATOM   4362  CD  GLU B 290     -33.748 -18.246  25.069  1.00 10.00      B   
ATOM   4363  OE1 GLU B 290     -34.777 -17.722  25.547  1.00 10.00      B   
ATOM   4364  OE2 GLU B 290     -33.397 -19.410  25.350  1.00 10.00      B   
ATOM   4365  C   GLU B 290     -33.046 -15.131  22.278  1.00 10.00      B   
ATOM   4366  O   GLU B 290     -32.614 -15.661  21.250  1.00 10.00      B   
ATOM   4367  N   THR B 291     -34.260 -14.602  22.361  1.00 10.00      B   
ATOM   4368  HN  THR B 291     -34.548 -14.182  23.204  1.00 10.00      B   
ATOM   4369  CA  THR B 291     -35.188 -14.644  21.239  1.00 10.00      B   
ATOM   4370  CB  THR B 291     -36.593 -14.181  21.664  1.00 10.00      B   
ATOM   4371  OG1 THR B 291     -36.710 -14.273  23.090  1.00 10.00      B   
ATOM   4372  HG1 THR B 291     -37.041 -13.437  23.438  1.00 10.00      B   
ATOM   4373  CG2 THR B 291     -37.655 -15.058  21.018  1.00 10.00      B   
ATOM   4374  C   THR B 291     -34.707 -13.788  20.067  1.00 10.00      B   
ATOM   4375  O   THR B 291     -34.879 -14.159  18.903  1.00 10.00      B   
ATOM   4376  N   SER B 292     -34.095 -12.652  20.381  1.00 10.00      B   
ATOM   4377  HN  SER B 292     -33.981 -12.412  21.326  1.00 10.00      B   
ATOM   4378  CA  SER B 292     -33.595 -11.740  19.363  1.00 10.00      B   
ATOM   4379  CB  SER B 292     -33.063 -10.475  20.032  1.00 10.00      B   
ATOM   4380  OG  SER B 292     -33.594 -10.352  21.341  1.00 10.00      B   
ATOM   4381  HG  SER B 292     -34.139  -9.547  21.394  1.00 10.00      B   
ATOM   4382  C   SER B 292     -32.511 -12.400  18.511  1.00 10.00      B   
ATOM   4383  O   SER B 292     -32.544 -12.329  17.282  1.00 10.00      B   
ATOM   4384  N   VAL B 293     -31.558 -13.052  19.169  1.00 10.00      B   
ATOM   4385  HN  VAL B 293     -31.586 -13.076  20.153  1.00 10.00      B   
ATOM   4386  CA  VAL B 293     -30.470 -13.727  18.467  1.00 10.00      B   
ATOM   4387  CB  VAL B 293     -29.378 -14.209  19.446  1.00 10.00      B   
ATOM   4388  CG1 VAL B 293     -28.266 -14.932  18.701  1.00 10.00      B   
ATOM   4389  CG2 VAL B 293     -28.812 -13.034  20.227  1.00 10.00      B   
ATOM   4390  C   VAL B 293     -31.001 -14.914  17.664  1.00 10.00      B   
ATOM   4391  O   VAL B 293     -30.552 -15.173  16.544  1.00 10.00      B   
ATOM   4392  N   GLU B 294     -31.968 -15.616  18.244  1.00 10.00      B   
ATOM   4393  HN  GLU B 294     -32.277 -15.349  19.137  1.00 10.00      B   
ATOM   4394  CA  GLU B 294     -32.581 -16.774  17.605  1.00 10.00      B   
ATOM   4395  CB  GLU B 294     -33.650 -17.364  18.530  1.00 10.00      B   
ATOM   4396  CG  GLU B 294     -34.198 -18.708  18.082  1.00 10.00      B   
ATOM   4397  CD  GLU B 294     -33.195 -19.827  18.256  1.00 10.00      B   
ATOM   4398  OE1 GLU B 294     -32.799 -20.103  19.412  1.00 10.00      B   
ATOM   4399  OE2 GLU B 294     -32.812 -20.448  17.246  1.00 10.00      B   
ATOM   4400  C   GLU B 294     -33.214 -16.391  16.268  1.00 10.00      B   
ATOM   4401  O   GLU B 294     -33.049 -17.092  15.266  1.00 10.00      B   
ATOM   4402  N   ASN B 295     -33.928 -15.268  16.262  1.00 10.00      B   
ATOM   4403  HN  ASN B 295     -34.003 -14.747  17.094  1.00 10.00      B   
ATOM   4404  CA  ASN B 295     -34.604 -14.786  15.059  1.00 10.00      B   
ATOM   4405  CB  ASN B 295     -35.405 -13.515  15.364  1.00 10.00      B   
ATOM   4406  CG  ASN B 295     -36.656 -13.385  14.512  1.00 10.00      B   
ATOM   4407  OD1 ASN B 295     -36.618 -12.869  13.393  1.00 10.00      B   
ATOM   4408  ND2 ASN B 295     -37.780 -13.844  15.042  1.00 10.00      B   
ATOM   4409 HD21 ASN B 295     -37.741 -14.237  15.940  1.00 10.00      B   
ATOM   4410 HD22 ASN B 295     -38.606 -13.771  14.519  1.00 10.00      B   
ATOM   4411  C   ASN B 295     -33.616 -14.519  13.928  1.00 10.00      B   
ATOM   4412  O   ASN B 295     -33.867 -14.871  12.776  1.00 10.00      B   
ATOM   4413  N   TYR B 296     -32.484 -13.913  14.266  1.00 10.00      B   
ATOM   4414  HN  TYR B 296     -32.333 -13.676  15.206  1.00 10.00      B   
ATOM   4415  CA  TYR B 296     -31.461 -13.594  13.275  1.00 10.00      B   
ATOM   4416  CB  TYR B 296     -30.433 -12.605  13.845  1.00 10.00      B   
ATOM   4417  CG  TYR B 296     -29.302 -12.267  12.889  1.00 10.00      B   
ATOM   4418  CD1 TYR B 296     -29.440 -11.257  11.945  1.00 10.00      B   
ATOM   4419  CD2 TYR B 296     -28.099 -12.965  12.925  1.00 10.00      B   
ATOM   4420  CE1 TYR B 296     -28.419 -10.955  11.063  1.00 10.00      B   
ATOM   4421  CE2 TYR B 296     -27.071 -12.667  12.050  1.00 10.00      B   
ATOM   4422  CZ  TYR B 296     -27.236 -11.661  11.121  1.00 10.00      B   
ATOM   4423  OH  TYR B 296     -26.221 -11.374  10.235  1.00 10.00      B   
ATOM   4424  HH  TYR B 296     -25.710 -10.608  10.553  1.00 10.00      B   
ATOM   4425  C   TYR B 296     -30.761 -14.851  12.764  1.00 10.00      B   
ATOM   4426  O   TYR B 296     -30.591 -15.031  11.556  1.00 10.00      B   
ATOM   4427  N   TYR B 297     -30.374 -15.726  13.685  1.00 10.00      B   
ATOM   4428  HN  TYR B 297     -30.565 -15.539  14.631  1.00 10.00      B   
ATOM   4429  CA  TYR B 297     -29.672 -16.954  13.333  1.00 10.00      B   
ATOM   4430  CB  TYR B 297     -29.295 -17.744  14.588  1.00 10.00      B   
ATOM   4431  CG  TYR B 297     -28.431 -18.960  14.322  1.00 10.00      B   
ATOM   4432  CD1 TYR B 297     -27.117 -18.825  13.888  1.00 10.00      B   
ATOM   4433  CD2 TYR B 297     -28.927 -20.244  14.513  1.00 10.00      B   
ATOM   4434  CE1 TYR B 297     -26.322 -19.934  13.653  1.00 10.00      B   
ATOM   4435  CE2 TYR B 297     -28.141 -21.355  14.281  1.00 10.00      B   
ATOM   4436  CZ  TYR B 297     -26.841 -21.196  13.851  1.00 10.00      B   
ATOM   4437  OH  TYR B 297     -26.055 -22.307  13.624  1.00 10.00      B   
ATOM   4438  HH  TYR B 297     -26.606 -23.017  13.270  1.00 10.00      B   
ATOM   4439  C   TYR B 297     -30.472 -17.834  12.380  1.00 10.00      B   
ATOM   4440  O   TYR B 297     -29.953 -18.277  11.361  1.00 10.00      B   
ATOM   4441  N   GLN B 298     -31.741 -18.063  12.694  1.00 10.00      B   
ATOM   4442  HN  GLN B 298     -32.118 -17.652  13.506  1.00 10.00      B   
ATOM   4443  CA  GLN B 298     -32.590 -18.916  11.863  1.00 10.00      B   
ATOM   4444  CB  GLN B 298     -33.864 -19.314  12.607  1.00 10.00      B   
ATOM   4445  CG  GLN B 298     -33.625 -20.228  13.798  1.00 10.00      B   
ATOM   4446  CD  GLN B 298     -34.910 -20.790  14.368  1.00 10.00      B   
ATOM   4447  OE1 GLN B 298     -35.891 -20.983  13.650  1.00 10.00      B   
ATOM   4448  NE2 GLN B 298     -34.918 -21.054  15.661  1.00 10.00      B   
ATOM   4449 HE21 GLN B 298     -34.095 -20.869  16.181  1.00 10.00      B   
ATOM   4450 HE22 GLN B 298     -35.736 -21.421  16.054  1.00 10.00      B   
ATOM   4451  C   GLN B 298     -32.927 -18.287  10.509  1.00 10.00      B   
ATOM   4452  O   GLN B 298     -33.500 -18.946   9.635  1.00 10.00      B   
ATOM   4453  N   LYS B 299     -32.576 -17.021  10.329  1.00 10.00      B   
ATOM   4454  HN  LYS B 299     -32.121 -16.540  11.053  1.00 10.00      B   
ATOM   4455  CA  LYS B 299     -32.860 -16.332   9.080  1.00 10.00      B   
ATOM   4456  CB  LYS B 299     -33.592 -15.011   9.337  1.00 10.00      B   
ATOM   4457  CG  LYS B 299     -35.067 -15.170   9.669  1.00 10.00      B   
ATOM   4458  CD  LYS B 299     -35.692 -13.840  10.060  1.00 10.00      B   
ATOM   4459  CE  LYS B 299     -37.187 -13.979  10.293  1.00 10.00      B   
ATOM   4460  NZ  LYS B 299     -37.777 -12.745  10.877  1.00 10.00      B   
ATOM   4461  HZ1 LYS B 299     -37.411 -12.596  11.845  1.00 10.00      B   
ATOM   4462  HZ2 LYS B 299     -38.814 -12.825  10.919  1.00 10.00      B   
ATOM   4463  HZ3 LYS B 299     -37.529 -11.919  10.294  1.00 10.00      B   
ATOM   4464  C   LYS B 299     -31.604 -16.094   8.241  1.00 10.00      B   
ATOM   4465  O   LYS B 299     -31.692 -15.931   7.027  1.00 10.00      B   
ATOM   4466  N   PHE B 300     -30.433 -16.089   8.875  1.00 10.00      B   
ATOM   4467  HN  PHE B 300     -30.404 -16.240   9.845  1.00 10.00      B   
ATOM   4468  CA  PHE B 300     -29.189 -15.838   8.150  1.00 10.00      B   
ATOM   4469  CB  PHE B 300     -28.668 -14.429   8.461  1.00 10.00      B   
ATOM   4470  CG  PHE B 300     -29.546 -13.321   7.950  1.00 10.00      B   
ATOM   4471  CD1 PHE B 300     -30.495 -12.731   8.773  1.00 10.00      B   
ATOM   4472  CD2 PHE B 300     -29.424 -12.869   6.645  1.00 10.00      B   
ATOM   4473  CE1 PHE B 300     -31.303 -11.713   8.305  1.00 10.00      B   
ATOM   4474  CE2 PHE B 300     -30.229 -11.852   6.171  1.00 10.00      B   
ATOM   4475  CZ  PHE B 300     -31.170 -11.273   7.002  1.00 10.00      B   
ATOM   4476  C   PHE B 300     -28.104 -16.876   8.437  1.00 10.00      B   
ATOM   4477  O   PHE B 300     -26.917 -16.603   8.254  1.00 10.00      B   
ATOM   4478  N   ASN B 301     -28.500 -18.076   8.850  1.00 10.00      B   
ATOM   4479  HN  ASN B 301     -29.458 -18.254   8.966  1.00 10.00      B   
ATOM   4480  CA  ASN B 301     -27.528 -19.133   9.153  1.00 10.00      B   
ATOM   4481  CB  ASN B 301     -28.163 -20.293   9.933  1.00 10.00      B   
ATOM   4482  CG  ASN B 301     -29.198 -21.064   9.134  1.00 10.00      B   
ATOM   4483  OD1 ASN B 301     -30.389 -20.751   9.171  1.00 10.00      B   
ATOM   4484  ND2 ASN B 301     -28.759 -22.089   8.425  1.00 10.00      B   
ATOM   4485 HD21 ASN B 301     -27.800 -22.297   8.452  1.00 10.00      B   
ATOM   4486 HD22 ASN B 301     -29.407 -22.601   7.897  1.00 10.00      B   
ATOM   4487  C   ASN B 301     -26.822 -19.650   7.899  1.00 10.00      B   
ATOM   4488  O   ASN B 301     -25.815 -20.354   7.987  1.00 10.00      B   
ATOM   4489  N   THR B 302     -27.355 -19.299   6.736  1.00 10.00      B   
ATOM   4490  HN  THR B 302     -28.170 -18.753   6.725  1.00 10.00      B   
ATOM   4491  CA  THR B 302     -26.774 -19.717   5.470  1.00 10.00      B   
ATOM   4492  CB  THR B 302     -27.871 -19.873   4.404  1.00 10.00      B   
ATOM   4493  OG1 THR B 302     -29.010 -19.086   4.786  1.00 10.00      B   
ATOM   4494  HG1 THR B 302     -29.506 -18.841   3.995  1.00 10.00      B   
ATOM   4495  CG2 THR B 302     -28.284 -21.332   4.277  1.00 10.00      B   
ATOM   4496  C   THR B 302     -25.737 -18.703   4.986  1.00 10.00      B   
ATOM   4497  O   THR B 302     -25.093 -18.897   3.951  1.00 10.00      B   
ATOM   4498  N   LYS B 303     -25.577 -17.625   5.748  1.00 10.00      B   
ATOM   4499  HN  LYS B 303     -26.107 -17.538   6.571  1.00 10.00      B   
ATOM   4500  CA  LYS B 303     -24.624 -16.578   5.406  1.00 10.00      B   
ATOM   4501  CB  LYS B 303     -25.184 -15.203   5.778  1.00 10.00      B   
ATOM   4502  CG  LYS B 303     -26.435 -14.799   5.013  1.00 10.00      B   
ATOM   4503  CD  LYS B 303     -26.092 -14.009   3.759  1.00 10.00      B   
ATOM   4504  CE  LYS B 303     -27.342 -13.426   3.118  1.00 10.00      B   
ATOM   4505  NZ  LYS B 303     -27.022 -12.460   2.032  1.00 10.00      B   
ATOM   4506  HZ1 LYS B 303     -27.897 -12.032   1.664  1.00 10.00      B   
ATOM   4507  HZ2 LYS B 303     -26.533 -12.944   1.251  1.00 10.00      B   
ATOM   4508  HZ3 LYS B 303     -26.408 -11.705   2.395  1.00 10.00      B   
ATOM   4509  C   LYS B 303     -23.300 -16.803   6.123  1.00 10.00      B   
ATOM   4510  O   LYS B 303     -23.271 -17.247   7.270  1.00 10.00      B   
ATOM   4511  N   LEU B 304     -22.207 -16.471   5.451  1.00 10.00      B   
ATOM   4512  HN  LEU B 304     -22.298 -16.097   4.546  1.00 10.00      B   
ATOM   4513  CA  LEU B 304     -20.874 -16.641   6.018  1.00 10.00      B   
ATOM   4514  CB  LEU B 304     -19.834 -16.805   4.906  1.00 10.00      B   
ATOM   4515  CG  LEU B 304     -19.691 -18.211   4.315  1.00 10.00      B   
ATOM   4516  CD1 LEU B 304     -18.858 -18.173   3.045  1.00 10.00      B   
ATOM   4517  CD2 LEU B 304     -19.072 -19.159   5.333  1.00 10.00      B   
ATOM   4518  C   LEU B 304     -20.497 -15.473   6.922  1.00 10.00      B   
ATOM   4519  O   LEU B 304     -19.340 -15.324   7.313  1.00 10.00      B   
ATOM   4520  N   CYS B 305     -21.470 -14.642   7.248  1.00 10.00      B   
ATOM   4521  HN  CYS B 305     -22.369 -14.790   6.888  1.00 10.00      B   
ATOM   4522  CA  CYS B 305     -21.230 -13.499   8.109  1.00 10.00      B   
ATOM   4523  CB  CYS B 305     -21.585 -12.215   7.367  1.00 10.00      B   
ATOM   4524  SG  CYS B 305     -23.052 -12.365   6.322  1.00 10.00      B   
ATOM   4525  HG  CYS B 305     -23.757 -11.249   6.456  1.00 10.00      B   
ATOM   4526  C   CYS B 305     -22.036 -13.604   9.398  1.00 10.00      B   
ATOM   4527  O   CYS B 305     -21.885 -12.780  10.297  1.00 10.00      B   
ATOM   4528  N   CYS B 306     -22.872 -14.638   9.490  1.00 10.00      B   
ATOM   4529  HN  CYS B 306     -22.921 -15.278   8.750  1.00 10.00      B   
ATOM   4530  CA  CYS B 306     -23.718 -14.847  10.662  1.00 10.00      B   
ATOM   4531  CB  CYS B 306     -24.612 -16.074  10.457  1.00 10.00      B   
ATOM   4532  SG  CYS B 306     -26.002 -16.196  11.604  1.00 10.00      B   
ATOM   4533  HG  CYS B 306     -26.712 -15.083  11.500  1.00 10.00      B   
ATOM   4534  C   CYS B 306     -22.894 -15.000  11.940  1.00 10.00      B   
ATOM   4535  O   CYS B 306     -23.232 -14.435  12.982  1.00 10.00      B   
ATOM   4536  N   TYR B 307     -21.800 -15.744  11.849  1.00 10.00      B   
ATOM   4537  HN  TYR B 307     -21.559 -16.134  10.985  1.00 10.00      B   
ATOM   4538  CA  TYR B 307     -20.940 -15.979  12.999  1.00 10.00      B   
ATOM   4539  CB  TYR B 307     -19.890 -17.049  12.668  1.00 10.00      B   
ATOM   4540  CG  TYR B 307     -18.871 -17.295  13.761  1.00 10.00      B   
ATOM   4541  CD1 TYR B 307     -19.259 -17.729  15.022  1.00 10.00      B   
ATOM   4542  CD2 TYR B 307     -17.516 -17.099  13.526  1.00 10.00      B   
ATOM   4543  CE1 TYR B 307     -18.326 -17.959  16.018  1.00 10.00      B   
ATOM   4544  CE2 TYR B 307     -16.578 -17.325  14.513  1.00 10.00      B   
ATOM   4545  CZ  TYR B 307     -16.987 -17.755  15.758  1.00 10.00      B   
ATOM   4546  OH  TYR B 307     -16.053 -17.980  16.746  1.00 10.00      B   
ATOM   4547  HH  TYR B 307     -15.298 -17.388  16.613  1.00 10.00      B   
ATOM   4548  C   TYR B 307     -20.271 -14.686  13.456  1.00 10.00      B   
ATOM   4549  O   TYR B 307     -20.379 -14.302  14.618  1.00 10.00      B   
ATOM   4550  N   ALA B 308     -19.617 -14.004  12.523  1.00 10.00      B   
ATOM   4551  HN  ALA B 308     -19.607 -14.349  11.605  1.00 10.00      B   
ATOM   4552  CA  ALA B 308     -18.911 -12.761  12.819  1.00 10.00      B   
ATOM   4553  CB  ALA B 308     -18.083 -12.323  11.620  1.00 10.00      B   
ATOM   4554  C   ALA B 308     -19.857 -11.644  13.254  1.00 10.00      B   
ATOM   4555  O   ALA B 308     -19.443 -10.688  13.916  1.00 10.00      B   
ATOM   4556  N   ASP B 309     -21.122 -11.758  12.881  1.00 10.00      B   
ATOM   4557  HN  ASP B 309     -21.397 -12.531  12.340  1.00 10.00      B   
ATOM   4558  CA  ASP B 309     -22.115 -10.753  13.239  1.00 10.00      B   
ATOM   4559  CB  ASP B 309     -23.306 -10.811  12.282  1.00 10.00      B   
ATOM   4560  CG  ASP B 309     -23.489  -9.532  11.493  1.00 10.00      B   
ATOM   4561  OD1 ASP B 309     -22.637  -8.622  11.618  1.00 10.00      B   
ATOM   4562  OD2 ASP B 309     -24.483  -9.430  10.739  1.00 10.00      B   
ATOM   4563  C   ASP B 309     -22.598 -10.938  14.670  1.00 10.00      B   
ATOM   4564  O   ASP B 309     -23.051  -9.988  15.310  1.00 10.00      B   
ATOM   4565  N   LEU B 310     -22.492 -12.161  15.174  1.00 10.00      B   
ATOM   4566  HN  LEU B 310     -22.107 -12.875  14.622  1.00 10.00      B   
ATOM   4567  CA  LEU B 310     -22.944 -12.471  16.525  1.00 10.00      B   
ATOM   4568  CB  LEU B 310     -23.779 -13.754  16.523  1.00 10.00      B   
ATOM   4569  CG  LEU B 310     -25.069 -13.724  15.697  1.00 10.00      B   
ATOM   4570  CD1 LEU B 310     -25.721 -15.098  15.670  1.00 10.00      B   
ATOM   4571  CD2 LEU B 310     -26.035 -12.683  16.243  1.00 10.00      B   
ATOM   4572  C   LEU B 310     -21.788 -12.587  17.523  1.00 10.00      B   
ATOM   4573  O   LEU B 310     -21.957 -12.307  18.709  1.00 10.00      B   
ATOM   4574  N   SER B 311     -20.611 -12.974  17.040  1.00 10.00      B   
ATOM   4575  HN  SER B 311     -20.526 -13.167  16.080  1.00 10.00      B   
ATOM   4576  CA  SER B 311     -19.439 -13.143  17.899  1.00 10.00      B   
ATOM   4577  CB  SER B 311     -18.306 -13.815  17.121  1.00 10.00      B   
ATOM   4578  OG  SER B 311     -18.068 -13.147  15.893  1.00 10.00      B   
ATOM   4579  HG  SER B 311     -17.262 -12.626  15.966  1.00 10.00      B   
ATOM   4580  C   SER B 311     -18.956 -11.828  18.516  1.00 10.00      B   
ATOM   4581  O   SER B 311     -18.080 -11.825  19.386  1.00 10.00      B   
ATOM   4582  N   GLN B 312     -19.522 -10.716  18.064  1.00 10.00      B   
ATOM   4583  HN  GLN B 312     -20.213 -10.781  17.372  1.00 10.00      B   
ATOM   4584  CA  GLN B 312     -19.146  -9.403  18.577  1.00 10.00      B   
ATOM   4585  CB  GLN B 312     -19.465  -8.300  17.561  1.00 10.00      B   
ATOM   4586  CG  GLN B 312     -20.939  -8.184  17.195  1.00 10.00      B   
ATOM   4587  CD  GLN B 312     -21.230  -7.003  16.288  1.00 10.00      B   
ATOM   4588  OE1 GLN B 312     -20.573  -5.963  16.366  1.00 10.00      B   
ATOM   4589  NE2 GLN B 312     -22.215  -7.156  15.416  1.00 10.00      B   
ATOM   4590 HE21 GLN B 312     -22.696  -8.014  15.403  1.00 10.00      B   
ATOM   4591 HE22 GLN B 312     -22.425  -6.409  14.814  1.00 10.00      B   
ATOM   4592  C   GLN B 312     -19.834  -9.117  19.908  1.00 10.00      B   
ATOM   4593  O   GLN B 312     -19.479  -8.173  20.612  1.00 10.00      B   
ATOM   4594  N   TYR B 313     -20.827  -9.931  20.241  1.00 10.00      B   
ATOM   4595  HN  TYR B 313     -21.062 -10.672  19.639  1.00 10.00      B   
ATOM   4596  CA  TYR B 313     -21.563  -9.773  21.487  1.00 10.00      B   
ATOM   4597  CB  TYR B 313     -22.999  -9.310  21.217  1.00 10.00      B   
ATOM   4598  CG  TYR B 313     -23.111  -7.872  20.756  1.00 10.00      B   
ATOM   4599  CD1 TYR B 313     -23.879  -7.535  19.648  1.00 10.00      B   
ATOM   4600  CD2 TYR B 313     -22.450  -6.855  21.427  1.00 10.00      B   
ATOM   4601  CE1 TYR B 313     -23.982  -6.223  19.223  1.00 10.00      B   
ATOM   4602  CE2 TYR B 313     -22.549  -5.542  21.010  1.00 10.00      B   
ATOM   4603  CZ  TYR B 313     -23.314  -5.231  19.909  1.00 10.00      B   
ATOM   4604  OH  TYR B 313     -23.404  -3.923  19.487  1.00 10.00      B   
ATOM   4605  HH  TYR B 313     -24.314  -3.603  19.614  1.00 10.00      B   
ATOM   4606  C   TYR B 313     -21.574 -11.085  22.257  1.00 10.00      B   
ATOM   4607  O   TYR B 313     -21.109 -12.109  21.752  1.00 10.00      B   
ATOM   4608  N   GLU B 314     -22.078 -11.053  23.480  1.00 10.00      B   
ATOM   4609  HN  GLU B 314     -22.405 -10.204  23.842  1.00 10.00      B   
ATOM   4610  CA  GLU B 314     -22.152 -12.248  24.303  1.00 10.00      B   
ATOM   4611  CB  GLU B 314     -22.110 -11.894  25.790  1.00 10.00      B   
ATOM   4612  CG  GLU B 314     -20.712 -11.658  26.334  1.00 10.00      B   
ATOM   4613  CD  GLU B 314     -20.660 -11.741  27.844  1.00 10.00      B   
ATOM   4614  OE1 GLU B 314     -20.277 -10.742  28.488  1.00 10.00      B   
ATOM   4615  OE2 GLU B 314     -20.998 -12.811  28.397  1.00 10.00      B   
ATOM   4616  C   GLU B 314     -23.418 -13.034  23.996  1.00 10.00      B   
ATOM   4617  O   GLU B 314     -24.527 -12.590  24.297  1.00 10.00      B   
ATOM   4618  N   LEU B 315     -23.251 -14.192  23.390  1.00 10.00      B   
ATOM   4619  HN  LEU B 315     -22.343 -14.485  23.160  1.00 10.00      B   
ATOM   4620  CA  LEU B 315     -24.377 -15.043  23.051  1.00 10.00      B   
ATOM   4621  CB  LEU B 315     -24.064 -15.856  21.795  1.00 10.00      B   
ATOM   4622  CG  LEU B 315     -23.684 -15.044  20.556  1.00 10.00      B   
ATOM   4623  CD1 LEU B 315     -23.276 -15.963  19.417  1.00 10.00      B   
ATOM   4624  CD2 LEU B 315     -24.832 -14.140  20.131  1.00 10.00      B   
ATOM   4625  C   LEU B 315     -24.714 -15.965  24.217  1.00 10.00      B   
ATOM   4626  O   LEU B 315     -23.821 -16.573  24.809  1.00 10.00      B   
ATOM   4627  N   PRO B 316     -26.008 -16.067  24.567  1.00 10.00      B   
ATOM   4628  CA  PRO B 316     -26.469 -16.911  25.676  1.00 10.00      B   
ATOM   4629  CB  PRO B 316     -27.997 -16.745  25.658  1.00 10.00      B   
ATOM   4630  CG  PRO B 316     -28.314 -16.182  24.314  1.00 10.00      B   
ATOM   4631  CD  PRO B 316     -27.121 -15.366  23.912  1.00 10.00      B   
ATOM   4632  C   PRO B 316     -26.092 -18.378  25.487  1.00 10.00      B   
ATOM   4633  O   PRO B 316     -26.035 -18.878  24.359  1.00 10.00      B   
ATOM   4634  N   THR B 317     -25.858 -19.066  26.598  1.00 10.00      B   
ATOM   4635  HN  THR B 317     -25.949 -18.615  27.465  1.00 10.00      B   
ATOM   4636  CA  THR B 317     -25.484 -20.473  26.576  1.00 10.00      B   
ATOM   4637  CB  THR B 317     -25.214 -20.987  28.002  1.00 10.00      B   
ATOM   4638  OG1 THR B 317     -24.614 -19.936  28.775  1.00 10.00      B   
ATOM   4639  HG1 THR B 317     -23.864 -19.566  28.290  1.00 10.00      B   
ATOM   4640  CG2 THR B 317     -24.272 -22.180  27.968  1.00 10.00      B   
ATOM   4641  C   THR B 317     -26.570 -21.329  25.919  1.00 10.00      B   
ATOM   4642  O   THR B 317     -26.273 -22.333  25.269  1.00 10.00      B   
ATOM   4643  N   SER B 318     -27.826 -20.914  26.071  1.00 10.00      B   
ATOM   4644  HN  SER B 318     -28.002 -20.107  26.603  1.00 10.00      B   
ATOM   4645  CA  SER B 318     -28.951 -21.641  25.490  1.00 10.00      B   
ATOM   4646  CB  SER B 318     -30.270 -21.061  25.999  1.00 10.00      B   
ATOM   4647  OG  SER B 318     -30.225 -20.871  27.403  1.00 10.00      B   
ATOM   4648  HG  SER B 318     -29.612 -21.511  27.792  1.00 10.00      B   
ATOM   4649  C   SER B 318     -28.910 -21.605  23.964  1.00 10.00      B   
ATOM   4650  O   SER B 318     -29.427 -22.500  23.297  1.00 10.00      B   
ATOM   4651  N   PHE B 319     -28.278 -20.574  23.419  1.00 10.00      B   
ATOM   4652  HN  PHE B 319     -27.863 -19.902  24.004  1.00 10.00      B   
ATOM   4653  CA  PHE B 319     -28.172 -20.423  21.976  1.00 10.00      B   
ATOM   4654  CB  PHE B 319     -27.913 -18.956  21.614  1.00 10.00      B   
ATOM   4655  CG  PHE B 319     -27.597 -18.729  20.164  1.00 10.00      B   
ATOM   4656  CD1 PHE B 319     -28.583 -18.843  19.198  1.00 10.00      B   
ATOM   4657  CD2 PHE B 319     -26.309 -18.405  19.768  1.00 10.00      B   
ATOM   4658  CE1 PHE B 319     -28.292 -18.638  17.867  1.00 10.00      B   
ATOM   4659  CE2 PHE B 319     -26.011 -18.198  18.437  1.00 10.00      B   
ATOM   4660  CZ  PHE B 319     -27.004 -18.316  17.486  1.00 10.00      B   
ATOM   4661  C   PHE B 319     -27.064 -21.313  21.422  1.00 10.00      B   
ATOM   4662  O   PHE B 319     -27.276 -22.077  20.478  1.00 10.00      B   
ATOM   4663  N   ILE B 320     -25.887 -21.223  22.026  1.00 10.00      B   
ATOM   4664  HN  ILE B 320     -25.784 -20.608  22.782  1.00 10.00      B   
ATOM   4665  CA  ILE B 320     -24.742 -22.014  21.591  1.00 10.00      B   
ATOM   4666  CB  ILE B 320     -23.412 -21.454  22.152  1.00 10.00      B   
ATOM   4667  CG1 ILE B 320     -22.205 -22.097  21.462  1.00 10.00      B   
ATOM   4668  CG2 ILE B 320     -23.332 -21.621  23.662  1.00 10.00      B   
ATOM   4669  CD1 ILE B 320     -22.141 -21.831  19.973  1.00 10.00      B   
ATOM   4670  C   ILE B 320     -24.918 -23.487  21.970  1.00 10.00      B   
ATOM   4671  O   ILE B 320     -24.225 -24.362  21.458  1.00 10.00      B   
ATOM   4672  N   GLY B 321     -25.865 -23.749  22.865  1.00 10.00      B   
ATOM   4673  HN  GLY B 321     -26.378 -23.007  23.249  1.00 10.00      B   
ATOM   4674  CA  GLY B 321     -26.133 -25.109  23.291  1.00 10.00      B   
ATOM   4675  C   GLY B 321     -26.871 -25.900  22.232  1.00 10.00      B   
ATOM   4676  O   GLY B 321     -26.823 -27.131  22.218  1.00 10.00      B   
ATOM   4677  N   SER B 322     -27.554 -25.191  21.346  1.00 10.00      B   
ATOM   4678  HN  SER B 322     -27.554 -24.215  21.415  1.00 10.00      B   
ATOM   4679  CA  SER B 322     -28.301 -25.819  20.274  1.00 10.00      B   
ATOM   4680  CB  SER B 322     -29.363 -24.858  19.734  1.00 10.00      B   
ATOM   4681  OG  SER B 322     -30.190 -24.374  20.781  1.00 10.00      B   
ATOM   4682  HG  SER B 322     -30.390 -23.441  20.623  1.00 10.00      B   
ATOM   4683  C   SER B 322     -27.362 -26.267  19.158  1.00 10.00      B   
ATOM   4684  O   SER B 322     -27.158 -25.556  18.171  1.00 10.00      B   
ATOM   4685  N   LEU B 323     -26.766 -27.436  19.339  1.00 10.00      B   
ATOM   4686  HN  LEU B 323     -26.946 -27.941  20.165  1.00 10.00      B   
ATOM   4687  CA  LEU B 323     -25.849 -27.992  18.357  1.00 10.00      B   
ATOM   4688  CB  LEU B 323     -24.417 -28.013  18.903  1.00 10.00      B   
ATOM   4689  CG  LEU B 323     -23.746 -26.650  19.095  1.00 10.00      B   
ATOM   4690  CD1 LEU B 323     -22.371 -26.812  19.727  1.00 10.00      B   
ATOM   4691  CD2 LEU B 323     -23.645 -25.904  17.772  1.00 10.00      B   
ATOM   4692  C   LEU B 323     -26.289 -29.397  17.978  1.00 10.00      B   
ATOM   4693  O   LEU B 323     -25.479 -30.238  17.589  1.00 10.00      B   
ATOM   4694  N   LYS B 324     -27.584 -29.643  18.097  1.00 10.00      B   
ATOM   4695  HN  LYS B 324     -28.183 -28.926  18.397  1.00 10.00      B   
ATOM   4696  CA  LYS B 324     -28.143 -30.946  17.775  1.00 10.00      B   
ATOM   4697  CB  LYS B 324     -29.447 -31.165  18.543  1.00 10.00      B   
ATOM   4698  CG  LYS B 324     -29.995 -32.578  18.452  1.00 10.00      B   
ATOM   4699  CD  LYS B 324     -31.202 -32.760  19.358  1.00 10.00      B   
ATOM   4700  CE  LYS B 324     -31.722 -34.187  19.305  1.00 10.00      B   
ATOM   4701  NZ  LYS B 324     -32.935 -34.366  20.147  1.00 10.00      B   
ATOM   4702  HZ1 LYS B 324     -33.719 -33.797  19.771  1.00 10.00      B   
ATOM   4703  HZ2 LYS B 324     -32.742 -34.065  21.124  1.00 10.00      B   
ATOM   4704  HZ3 LYS B 324     -33.222 -35.365  20.155  1.00 10.00      B   
ATOM   4705  C   LYS B 324     -28.382 -31.061  16.273  1.00 10.00      B   
ATOM   4706  O   LYS B 324     -29.087 -30.234  15.687  1.00 10.00      B   
ATOM   4707  N   ASN B 325     -27.783 -32.080  15.657  1.00 10.00      B   
ATOM   4708  HN  ASN B 325     -27.230 -32.694  16.182  1.00 10.00      B   
ATOM   4709  CA  ASN B 325     -27.922 -32.311  14.217  1.00 10.00      B   
ATOM   4710  CB  ASN B 325     -29.389 -32.523  13.827  1.00 10.00      B   
ATOM   4711  CG  ASN B 325     -29.605 -32.549  12.324  1.00 10.00      B   
ATOM   4712  OD1 ASN B 325     -28.840 -33.164  11.579  1.00 10.00      B   
ATOM   4713  ND2 ASN B 325     -30.639 -31.864  11.869  1.00 10.00      B   
ATOM   4714 HD21 ASN B 325     -31.198 -31.380  12.519  1.00 10.00      B   
ATOM   4715 HD22 ASN B 325     -30.810 -31.869  10.903  1.00 10.00      B   
ATOM   4716  C   ASN B 325     -27.312 -31.168  13.409  1.00 10.00      B   
ATOM   4717  O   ASN B 325     -26.131 -30.848  13.566  1.00 10.00      B   
ATOM   4718  N   GLU B 329     -23.654 -33.251   1.850  1.00 10.00      B   
ATOM   4719  HN  GLU B 329     -23.572 -33.050   2.813  1.00 10.00      B   
ATOM   4720  CA  GLU B 329     -24.945 -33.065   1.196  1.00 10.00      B   
ATOM   4721  CB  GLU B 329     -25.685 -31.853   1.772  1.00 10.00      B   
ATOM   4722  CG  GLU B 329     -25.936 -31.910   3.269  1.00 10.00      B   
ATOM   4723  CD  GLU B 329     -24.745 -31.440   4.074  1.00 10.00      B   
ATOM   4724  OE1 GLU B 329     -24.068 -32.290   4.687  1.00 10.00      B   
ATOM   4725  OE2 GLU B 329     -24.470 -30.219   4.085  1.00 10.00      B   
ATOM   4726  C   GLU B 329     -24.774 -32.888  -0.311  1.00 10.00      B   
ATOM   4727  O   GLU B 329     -23.740 -33.249  -0.880  1.00 10.00      B   
ATOM   4728  N   GLU B 330     -25.801 -32.344  -0.952  1.00 10.00      B   
ATOM   4729  HN  GLU B 330     -26.607 -32.109  -0.448  1.00 10.00      B   
ATOM   4730  CA  GLU B 330     -25.771 -32.105  -2.385  1.00 10.00      B   
ATOM   4731  CB  GLU B 330     -27.173 -32.235  -2.974  1.00 10.00      B   
ATOM   4732  CG  GLU B 330     -27.799 -33.604  -2.795  1.00 10.00      B   
ATOM   4733  CD  GLU B 330     -29.039 -33.773  -3.641  1.00 10.00      B   
ATOM   4734  OE1 GLU B 330     -28.915 -34.230  -4.798  1.00 10.00      B   
ATOM   4735  OE2 GLU B 330     -30.143 -33.438  -3.158  1.00 10.00      B   
ATOM   4736  C   GLU B 330     -25.220 -30.718  -2.687  1.00 10.00      B   
ATOM   4737  O   GLU B 330     -24.459 -30.533  -3.635  1.00 10.00      B   
ATOM   4738  N   ASN B 331     -25.604 -29.745  -1.871  1.00 10.00      B   
ATOM   4739  HN  ASN B 331     -26.196 -29.954  -1.121  1.00 10.00      B   
ATOM   4740  CA  ASN B 331     -25.154 -28.373  -2.060  1.00 10.00      B   
ATOM   4741  CB  ASN B 331     -26.142 -27.390  -1.431  1.00 10.00      B   
ATOM   4742  CG  ASN B 331     -25.955 -25.979  -1.951  1.00 10.00      B   
ATOM   4743  OD1 ASN B 331     -25.111 -25.228  -1.461  1.00 10.00      B   
ATOM   4744  ND2 ASN B 331     -26.746 -25.607  -2.944  1.00 10.00      B   
ATOM   4745 HD21 ASN B 331     -27.402 -26.256  -3.283  1.00 10.00      B   
ATOM   4746 HD22 ASN B 331     -26.646 -24.701  -3.302  1.00 10.00      B   
ATOM   4747  C   ASN B 331     -23.765 -28.172  -1.471  1.00 10.00      B   
ATOM   4748  O   ASN B 331     -23.612 -28.045  -0.254  1.00 10.00      B   
ATOM   4749  N   LEU B 332     -22.763 -28.141  -2.343  1.00 10.00      B   
ATOM   4750  HN  LEU B 332     -22.969 -28.227  -3.298  1.00 10.00      B   
ATOM   4751  CA  LEU B 332     -21.373 -27.969  -1.938  1.00 10.00      B   
ATOM   4752  CB  LEU B 332     -20.454 -28.026  -3.164  1.00 10.00      B   
ATOM   4753  CG  LEU B 332     -18.972 -27.724  -2.922  1.00 10.00      B   
ATOM   4754  CD1 LEU B 332     -18.335 -28.797  -2.051  1.00 10.00      B   
ATOM   4755  CD2 LEU B 332     -18.229 -27.591  -4.243  1.00 10.00      B   
ATOM   4756  C   LEU B 332     -21.166 -26.656  -1.191  1.00 10.00      B   
ATOM   4757  O   LEU B 332     -20.392 -26.596  -0.234  1.00 10.00      B   
ATOM   4758  N   ILE B 333     -21.867 -25.614  -1.626  1.00 10.00      B   
ATOM   4759  HN  ILE B 333     -22.478 -25.735  -2.386  1.00 10.00      B   
ATOM   4760  CA  ILE B 333     -21.757 -24.298  -1.004  1.00 10.00      B   
ATOM   4761  CB  ILE B 333     -22.671 -23.267  -1.696  1.00 10.00      B   
ATOM   4762  CG1 ILE B 333     -22.526 -23.355  -3.219  1.00 10.00      B   
ATOM   4763  CG2 ILE B 333     -22.345 -21.860  -1.209  1.00 10.00      B   
ATOM   4764  CD1 ILE B 333     -23.592 -22.596  -3.977  1.00 10.00      B   
ATOM   4765  C   ILE B 333     -22.112 -24.373   0.482  1.00 10.00      B   
ATOM   4766  O   ILE B 333     -21.366 -23.891   1.339  1.00 10.00      B   
ATOM   4767  N   THR B 334     -23.247 -24.995   0.780  1.00 10.00      B   
ATOM   4768  HN  THR B 334     -23.808 -25.346   0.054  1.00 10.00      B   
ATOM   4769  CA  THR B 334     -23.694 -25.148   2.155  1.00 10.00      B   
ATOM   4770  CB  THR B 334     -25.179 -25.555   2.223  1.00 10.00      B   
ATOM   4771  OG1 THR B 334     -25.931 -24.707   1.342  1.00 10.00      B   
ATOM   4772  HG1 THR B 334     -25.496 -23.846   1.278  1.00 10.00      B   
ATOM   4773  CG2 THR B 334     -25.717 -25.396   3.637  1.00 10.00      B   
ATOM   4774  C   THR B 334     -22.821 -26.154   2.912  1.00 10.00      B   
ATOM   4775  O   THR B 334     -22.639 -26.039   4.128  1.00 10.00      B   
ATOM   4776  N   VAL B 335     -22.271 -27.131   2.187  1.00 10.00      B   
ATOM   4777  HN  VAL B 335     -22.456 -27.174   1.224  1.00 10.00      B   
ATOM   4778  CA  VAL B 335     -21.400 -28.140   2.792  1.00 10.00      B   
ATOM   4779  CB  VAL B 335     -20.944 -29.207   1.764  1.00 10.00      B   
ATOM   4780  CG1 VAL B 335     -19.789 -30.036   2.305  1.00 10.00      B   
ATOM   4781  CG2 VAL B 335     -22.103 -30.120   1.399  1.00 10.00      B   
ATOM   4782  C   VAL B 335     -20.180 -27.465   3.412  1.00 10.00      B   
ATOM   4783  O   VAL B 335     -19.801 -27.762   4.548  1.00 10.00      B   
ATOM   4784  N   VAL B 336     -19.582 -26.539   2.666  1.00 10.00      B   
ATOM   4785  HN  VAL B 336     -19.930 -26.352   1.766  1.00 10.00      B   
ATOM   4786  CA  VAL B 336     -18.419 -25.803   3.147  1.00 10.00      B   
ATOM   4787  CB  VAL B 336     -17.914 -24.790   2.097  1.00 10.00      B   
ATOM   4788  CG1 VAL B 336     -16.729 -24.000   2.630  1.00 10.00      B   
ATOM   4789  CG2 VAL B 336     -17.536 -25.505   0.809  1.00 10.00      B   
ATOM   4790  C   VAL B 336     -18.762 -25.075   4.446  1.00 10.00      B   
ATOM   4791  O   VAL B 336     -17.992 -25.098   5.406  1.00 10.00      B   
ATOM   4792  N   ASN B 337     -19.937 -24.453   4.472  1.00 10.00      B   
ATOM   4793  HN  ASN B 337     -20.506 -24.476   3.674  1.00 10.00      B   
ATOM   4794  CA  ASN B 337     -20.401 -23.735   5.655  1.00 10.00      B   
ATOM   4795  CB  ASN B 337     -21.747 -23.049   5.385  1.00 10.00      B   
ATOM   4796  CG  ASN B 337     -21.626 -21.727   4.652  1.00 10.00      B   
ATOM   4797  OD1 ASN B 337     -20.800 -21.569   3.756  1.00 10.00      B   
ATOM   4798  ND2 ASN B 337     -22.455 -20.763   5.032  1.00 10.00      B   
ATOM   4799 HD21 ASN B 337     -23.088 -20.956   5.756  1.00 10.00      B   
ATOM   4800 HD22 ASN B 337     -22.404 -19.900   4.573  1.00 10.00      B   
ATOM   4801  C   ASN B 337     -20.560 -24.699   6.822  1.00 10.00      B   
ATOM   4802  O   ASN B 337     -20.066 -24.451   7.922  1.00 10.00      B   
ATOM   4803  N   ASN B 338     -21.239 -25.811   6.559  1.00 10.00      B   
ATOM   4804  HN  ASN B 338     -21.586 -25.948   5.649  1.00 10.00      B   
ATOM   4805  CA  ASN B 338     -21.487 -26.836   7.566  1.00 10.00      B   
ATOM   4806  CB  ASN B 338     -22.252 -28.007   6.939  1.00 10.00      B   
ATOM   4807  CG  ASN B 338     -23.699 -28.088   7.387  1.00 10.00      B   
ATOM   4808  OD1 ASN B 338     -24.044 -27.685   8.498  1.00 10.00      B   
ATOM   4809  ND2 ASN B 338     -24.557 -28.628   6.531  1.00 10.00      B   
ATOM   4810 HD21 ASN B 338     -24.216 -28.946   5.659  1.00 10.00      B   
ATOM   4811 HD22 ASN B 338     -25.496 -28.697   6.798  1.00 10.00      B   
ATOM   4812  C   ASN B 338     -20.183 -27.343   8.174  1.00 10.00      B   
ATOM   4813  O   ASN B 338     -20.019 -27.354   9.397  1.00 10.00      B   
ATOM   4814  N   ARG B 339     -19.250 -27.736   7.309  1.00 10.00      B   
ATOM   4815  HN  ARG B 339     -19.441 -27.676   6.343  1.00 10.00      B   
ATOM   4816  CA  ARG B 339     -17.955 -28.257   7.745  1.00 10.00      B   
ATOM   4817  CB  ARG B 339     -17.158 -28.808   6.557  1.00 10.00      B   
ATOM   4818  CG  ARG B 339     -17.859 -29.928   5.798  1.00 10.00      B   
ATOM   4819  CD  ARG B 339     -17.807 -31.248   6.554  1.00 10.00      B   
ATOM   4820  NE  ARG B 339     -16.538 -31.944   6.350  1.00 10.00      B   
ATOM   4821  HE  ARG B 339     -15.717 -31.485   6.651  1.00 10.00      B   
ATOM   4822  CZ  ARG B 339     -16.423 -33.132   5.758  1.00 10.00      B   
ATOM   4823  NH1 ARG B 339     -17.500 -33.770   5.311  1.00 10.00      B   
ATOM   4824 HH11 ARG B 339     -18.447 -33.344   5.416  1.00 10.00      B   
ATOM   4825 HH12 ARG B 339     -17.401 -34.698   4.842  1.00 10.00      B   
ATOM   4826  NH2 ARG B 339     -15.232 -33.701   5.641  1.00 10.00      B   
ATOM   4827 HH21 ARG B 339     -14.380 -33.224   6.013  1.00 10.00      B   
ATOM   4828 HH22 ARG B 339     -15.137 -34.635   5.159  1.00 10.00      B   
ATOM   4829  C   ARG B 339     -17.143 -27.205   8.500  1.00 10.00      B   
ATOM   4830  O   ARG B 339     -16.391 -27.533   9.417  1.00 10.00      B   
ATOM   4831  N   LYS B 340     -17.298 -25.941   8.117  1.00 10.00      B   
ATOM   4832  HN  LYS B 340     -17.905 -25.733   7.371  1.00 10.00      B   
ATOM   4833  CA  LYS B 340     -16.578 -24.857   8.777  1.00 10.00      B   
ATOM   4834  CB  LYS B 340     -16.555 -23.591   7.914  1.00 10.00      B   
ATOM   4835  CG  LYS B 340     -15.399 -23.523   6.923  1.00 10.00      B   
ATOM   4836  CD  LYS B 340     -15.264 -22.128   6.327  1.00 10.00      B   
ATOM   4837  CE  LYS B 340     -14.126 -22.053   5.318  1.00 10.00      B   
ATOM   4838  NZ  LYS B 340     -13.954 -20.680   4.764  1.00 10.00      B   
ATOM   4839  HZ1 LYS B 340     -13.492 -20.723   3.827  1.00 10.00      B   
ATOM   4840  HZ2 LYS B 340     -13.362 -20.104   5.398  1.00 10.00      B   
ATOM   4841  HZ3 LYS B 340     -14.877 -20.216   4.658  1.00 10.00      B   
ATOM   4842  C   LYS B 340     -17.180 -24.559  10.148  1.00 10.00      B   
ATOM   4843  O   LYS B 340     -16.453 -24.304  11.108  1.00 10.00      B   
ATOM   4844  N   PHE B 341     -18.507 -24.608  10.236  1.00 10.00      B   
ATOM   4845  HN  PHE B 341     -19.033 -24.817   9.432  1.00 10.00      B   
ATOM   4846  CA  PHE B 341     -19.201 -24.348  11.497  1.00 10.00      B   
ATOM   4847  CB  PHE B 341     -20.711 -24.223  11.280  1.00 10.00      B   
ATOM   4848  CG  PHE B 341     -21.143 -22.914  10.679  1.00 10.00      B   
ATOM   4849  CD1 PHE B 341     -22.154 -22.873   9.732  1.00 10.00      B   
ATOM   4850  CD2 PHE B 341     -20.542 -21.723  11.061  1.00 10.00      B   
ATOM   4851  CE1 PHE B 341     -22.558 -21.674   9.176  1.00 10.00      B   
ATOM   4852  CE2 PHE B 341     -20.941 -20.519  10.510  1.00 10.00      B   
ATOM   4853  CZ  PHE B 341     -21.950 -20.495   9.566  1.00 10.00      B   
ATOM   4854  C   PHE B 341     -18.906 -25.437  12.525  1.00 10.00      B   
ATOM   4855  O   PHE B 341     -18.680 -25.153  13.705  1.00 10.00      B   
ATOM   4856  N   VAL B 342     -18.914 -26.685  12.076  1.00 10.00      B   
ATOM   4857  HN  VAL B 342     -19.117 -26.854  11.128  1.00 10.00      B   
ATOM   4858  CA  VAL B 342     -18.635 -27.808  12.961  1.00 10.00      B   
ATOM   4859  CB  VAL B 342     -19.229 -29.135  12.427  1.00 10.00      B   
ATOM   4860  CG1 VAL B 342     -18.428 -29.682  11.252  1.00 10.00      B   
ATOM   4861  CG2 VAL B 342     -19.347 -30.166  13.541  1.00 10.00      B   
ATOM   4862  C   VAL B 342     -17.128 -27.942  13.189  1.00 10.00      B   
ATOM   4863  O   VAL B 342     -16.686 -28.597  14.134  1.00 10.00      B   
ATOM   4864  N   ASN B 343     -16.358 -27.290  12.318  1.00 10.00      B   
ATOM   4865  HN  ASN B 343     -16.791 -26.789  11.596  1.00 10.00      B   
ATOM   4866  CA  ASN B 343     -14.898 -27.296  12.381  1.00 10.00      B   
ATOM   4867  CB  ASN B 343     -14.375 -26.737  13.710  1.00 10.00      B   
ATOM   4868  CG  ASN B 343     -12.885 -26.441  13.683  1.00 10.00      B   
ATOM   4869  OD1 ASN B 343     -12.313 -26.149  12.630  1.00 10.00      B   
ATOM   4870  ND2 ASN B 343     -12.251 -26.507  14.842  1.00 10.00      B   
ATOM   4871 HD21 ASN B 343     -12.771 -26.739  15.640  1.00 10.00      B   
ATOM   4872 HD22 ASN B 343     -11.288 -26.321  14.859  1.00 10.00      B   
ATOM   4873  C   ASN B 343     -14.319 -28.675  12.088  1.00 10.00      B   
ATOM   4874  O   ASN B 343     -13.719 -29.313  12.956  1.00 10.00      B   
ATOM   4875  N   GLN B 344     -14.513 -29.134  10.860  1.00 10.00      B   
ATOM   4876  HN  GLN B 344     -15.016 -28.583  10.217  1.00 10.00      B   
ATOM   4877  CA  GLN B 344     -13.998 -30.429  10.437  1.00 10.00      B   
ATOM   4878  CB  GLN B 344     -14.973 -31.103   9.466  1.00 10.00      B   
ATOM   4879  CG  GLN B 344     -14.698 -32.581   9.219  1.00 10.00      B   
ATOM   4880  CD  GLN B 344     -15.155 -33.472  10.363  1.00 10.00      B   
ATOM   4881  OE1 GLN B 344     -15.117 -33.079  11.529  1.00 10.00      B   
ATOM   4882  NE2 GLN B 344     -15.591 -34.681  10.034  1.00 10.00      B   
ATOM   4883 HE21 GLN B 344     -15.593 -34.932   9.085  1.00 10.00      B   
ATOM   4884 HE22 GLN B 344     -15.901 -35.272  10.751  1.00 10.00      B   
ATOM   4885  C   GLN B 344     -12.638 -30.243   9.774  1.00 10.00      B   
ATOM   4886  O   GLN B 344     -12.510 -29.499   8.800  1.00 10.00      B   
ATOM   4887  N   THR B 345     -11.627 -30.915  10.305  1.00 10.00      B   
ATOM   4888  HN  THR B 345     -11.791 -31.507  11.069  1.00 10.00      B   
ATOM   4889  CA  THR B 345     -10.274 -30.805   9.782  1.00 10.00      B   
ATOM   4890  CB  THR B 345      -9.266 -31.360  10.799  1.00 10.00      B   
ATOM   4891  OG1 THR B 345      -9.931 -31.549  12.060  1.00 10.00      B   
ATOM   4892  HG1 THR B 345      -9.800 -32.459  12.356  1.00 10.00      B   
ATOM   4893  CG2 THR B 345      -8.111 -30.393  10.984  1.00 10.00      B   
ATOM   4894  C   THR B 345     -10.120 -31.549   8.459  1.00 10.00      B   
ATOM   4895  O   THR B 345      -9.695 -30.972   7.458  1.00 10.00      B   
ATOM   4896  N   ASP B 346     -10.476 -32.825   8.460  1.00 10.00      B   
ATOM   4897  HN  ASP B 346     -10.827 -33.220   9.286  1.00 10.00      B   
ATOM   4898  CA  ASP B 346     -10.372 -33.656   7.264  1.00 10.00      B   
ATOM   4899  CB  ASP B 346     -10.242 -35.127   7.659  1.00 10.00      B   
ATOM   4900  CG  ASP B 346      -9.968 -36.043   6.483  1.00 10.00      B   
ATOM   4901  OD1 ASP B 346      -9.360 -35.582   5.488  1.00 10.00      B   
ATOM   4902  OD2 ASP B 346     -10.331 -37.235   6.563  1.00 10.00      B   
ATOM   4903  C   ASP B 346     -11.590 -33.454   6.371  1.00 10.00      B   
ATOM   4904  O   ASP B 346     -12.722 -33.675   6.796  1.00 10.00      B   
ATOM   4905  N   ASN B 347     -11.361 -33.026   5.136  1.00 10.00      B   
ATOM   4906  HN  ASN B 347     -10.437 -32.880   4.841  1.00 10.00      B   
ATOM   4907  CA  ASN B 347     -12.458 -32.779   4.206  1.00 10.00      B   
ATOM   4908  CB  ASN B 347     -12.749 -31.275   4.088  1.00 10.00      B   
ATOM   4909  CG  ASN B 347     -13.012 -30.609   5.427  1.00 10.00      B   
ATOM   4910  OD1 ASN B 347     -14.074 -30.775   6.023  1.00 10.00      B   
ATOM   4911  ND2 ASN B 347     -12.050 -29.835   5.902  1.00 10.00      B   
ATOM   4912 HD21 ASN B 347     -11.232 -29.732   5.370  1.00 10.00      B   
ATOM   4913 HD22 ASN B 347     -12.189 -29.406   6.776  1.00 10.00      B   
ATOM   4914  C   ASN B 347     -12.170 -33.367   2.831  1.00 10.00      B   
ATOM   4915  O   ASN B 347     -12.726 -32.921   1.822  1.00 10.00      B   
ATOM   4916  N   TRP B 348     -11.322 -34.390   2.791  1.00 10.00      B   
ATOM   4917  HN  TRP B 348     -10.930 -34.727   3.626  1.00 10.00      B   
ATOM   4918  CA  TRP B 348     -10.968 -35.023   1.526  1.00 10.00      B   
ATOM   4919  CB  TRP B 348      -9.758 -35.959   1.676  1.00 10.00      B   
ATOM   4920  CG  TRP B 348     -10.088 -37.356   2.111  1.00 10.00      B   
ATOM   4921  CD1 TRP B 348     -10.526 -37.754   3.339  1.00 10.00      B   
ATOM   4922  CD2 TRP B 348      -9.995 -38.546   1.316  1.00 10.00      B   
ATOM   4923  NE1 TRP B 348     -10.722 -39.112   3.355  1.00 10.00      B   
ATOM   4924  HE1 TRP B 348     -11.038 -39.632   4.124  1.00 10.00      B   
ATOM   4925  CE2 TRP B 348     -10.402 -39.621   2.126  1.00 10.00      B   
ATOM   4926  CE3 TRP B 348      -9.613 -38.803  -0.003  1.00 10.00      B   
ATOM   4927  CZ2 TRP B 348     -10.436 -40.932   1.663  1.00 10.00      B   
ATOM   4928  CZ3 TRP B 348      -9.646 -40.105  -0.461  1.00 10.00      B   
ATOM   4929  CH2 TRP B 348     -10.056 -41.153   0.370  1.00 10.00      B   
ATOM   4930  C   TRP B 348     -12.165 -35.747   0.914  1.00 10.00      B   
ATOM   4931  O   TRP B 348     -12.280 -35.852  -0.308  1.00 10.00      B   
ATOM   4932  N   ASP B 349     -13.075 -36.208   1.767  1.00 10.00      B   
ATOM   4933  HN  ASP B 349     -12.950 -36.058   2.728  1.00 10.00      B   
ATOM   4934  CA  ASP B 349     -14.261 -36.918   1.306  1.00 10.00      B   
ATOM   4935  CB  ASP B 349     -15.018 -37.556   2.477  1.00 10.00      B   
ATOM   4936  CG  ASP B 349     -15.705 -36.547   3.375  1.00 10.00      B   
ATOM   4937  OD1 ASP B 349     -15.006 -35.698   3.963  1.00 10.00      B   
ATOM   4938  OD2 ASP B 349     -16.949 -36.609   3.503  1.00 10.00      B   
ATOM   4939  C   ASP B 349     -15.167 -35.993   0.502  1.00 10.00      B   
ATOM   4940  O   ASP B 349     -15.877 -36.431  -0.404  1.00 10.00      B   
ATOM   4941  N   VAL B 350     -15.127 -34.708   0.828  1.00 10.00      B   
ATOM   4942  HN  VAL B 350     -14.555 -34.422   1.573  1.00 10.00      B   
ATOM   4943  CA  VAL B 350     -15.922 -33.717   0.116  1.00 10.00      B   
ATOM   4944  CB  VAL B 350     -16.076 -32.417   0.930  1.00 10.00      B   
ATOM   4945  CG1 VAL B 350     -17.007 -31.446   0.220  1.00 10.00      B   
ATOM   4946  CG2 VAL B 350     -16.588 -32.720   2.326  1.00 10.00      B   
ATOM   4947  C   VAL B 350     -15.250 -33.391  -1.210  1.00 10.00      B   
ATOM   4948  O   VAL B 350     -15.902 -33.320  -2.254  1.00 10.00      B   
ATOM   4949  N   TYR B 351     -13.934 -33.219  -1.156  1.00 10.00      B   
ATOM   4950  HN  TYR B 351     -13.477 -33.308  -0.293  1.00 10.00      B   
ATOM   4951  CA  TYR B 351     -13.149 -32.908  -2.338  1.00 10.00      B   
ATOM   4952  CB  TYR B 351     -11.682 -32.681  -1.962  1.00 10.00      B   
ATOM   4953  CG  TYR B 351     -10.730 -32.701  -3.137  1.00 10.00      B   
ATOM   4954  CD1 TYR B 351     -10.639 -31.621  -4.006  1.00 10.00      B   
ATOM   4955  CD2 TYR B 351      -9.918 -33.803  -3.375  1.00 10.00      B   
ATOM   4956  CE1 TYR B 351      -9.766 -31.641  -5.078  1.00 10.00      B   
ATOM   4957  CE2 TYR B 351      -9.046 -33.830  -4.443  1.00 10.00      B   
ATOM   4958  CZ  TYR B 351      -8.972 -32.748  -5.290  1.00 10.00      B   
ATOM   4959  OH  TYR B 351      -8.096 -32.774  -6.350  1.00 10.00      B   
ATOM   4960  HH  TYR B 351      -8.077 -33.664  -6.725  1.00 10.00      B   
ATOM   4961  C   TYR B 351     -13.270 -34.020  -3.374  1.00 10.00      B   
ATOM   4962  O   TYR B 351     -13.396 -33.752  -4.565  1.00 10.00      B   
ATOM   4963  N   GLU B 352     -13.249 -35.264  -2.911  1.00 10.00      B   
ATOM   4964  HN  GLU B 352     -13.148 -35.414  -1.944  1.00 10.00      B   
ATOM   4965  CA  GLU B 352     -13.355 -36.418  -3.798  1.00 10.00      B   
ATOM   4966  CB  GLU B 352     -13.100 -37.719  -3.039  1.00 10.00      B   
ATOM   4967  CG  GLU B 352     -11.629 -38.069  -2.899  1.00 10.00      B   
ATOM   4968  CD  GLU B 352     -10.986 -38.408  -4.227  1.00 10.00      B   
ATOM   4969  OE1 GLU B 352     -11.197 -39.535  -4.724  1.00 10.00      B   
ATOM   4970  OE2 GLU B 352     -10.268 -37.555  -4.783  1.00 10.00      B   
ATOM   4971  C   GLU B 352     -14.706 -36.474  -4.508  1.00 10.00      B   
ATOM   4972  O   GLU B 352     -14.834 -37.101  -5.561  1.00 10.00      B   
ATOM   4973  N   ARG B 353     -15.709 -35.823  -3.933  1.00 10.00      B   
ATOM   4974  HN  ARG B 353     -15.550 -35.342  -3.092  1.00 10.00      B   
ATOM   4975  CA  ARG B 353     -17.039 -35.803  -4.526  1.00 10.00      B   
ATOM   4976  CB  ARG B 353     -18.128 -35.695  -3.454  1.00 10.00      B   
ATOM   4977  CG  ARG B 353     -18.397 -36.992  -2.708  1.00 10.00      B   
ATOM   4978  CD  ARG B 353     -19.796 -37.008  -2.104  1.00 10.00      B   
ATOM   4979  NE  ARG B 353     -19.943 -36.044  -1.010  1.00 10.00      B   
ATOM   4980  HE  ARG B 353     -19.232 -36.027  -0.331  1.00 10.00      B   
ATOM   4981  CZ  ARG B 353     -20.973 -35.205  -0.878  1.00 10.00      B   
ATOM   4982  NH1 ARG B 353     -21.956 -35.199  -1.770  1.00 10.00      B   
ATOM   4983 HH11 ARG B 353     -22.756 -34.533  -1.660  1.00 10.00      B   
ATOM   4984 HH12 ARG B 353     -21.940 -35.859  -2.578  1.00 10.00      B   
ATOM   4985  NH2 ARG B 353     -21.025 -34.374   0.157  1.00 10.00      B   
ATOM   4986 HH21 ARG B 353     -21.830 -33.717   0.265  1.00 10.00      B   
ATOM   4987 HH22 ARG B 353     -20.267 -34.377   0.875  1.00 10.00      B   
ATOM   4988  C   ARG B 353     -17.173 -34.668  -5.530  1.00 10.00      B   
ATOM   4989  O   ARG B 353     -17.773 -34.835  -6.590  1.00 10.00      B   
ATOM   4990  N   PHE B 354     -16.599 -33.519  -5.199  1.00 10.00      B   
ATOM   4991  HN  PHE B 354     -16.114 -33.452  -4.347  1.00 10.00      B   
ATOM   4992  CA  PHE B 354     -16.666 -32.355  -6.071  1.00 10.00      B   
ATOM   4993  CB  PHE B 354     -17.465 -31.229  -5.405  1.00 10.00      B   
ATOM   4994  CG  PHE B 354     -18.872 -31.612  -5.043  1.00 10.00      B   
ATOM   4995  CD1 PHE B 354     -19.199 -31.939  -3.738  1.00 10.00      B   
ATOM   4996  CD2 PHE B 354     -19.867 -31.648  -6.007  1.00 10.00      B   
ATOM   4997  CE1 PHE B 354     -20.492 -32.295  -3.400  1.00 10.00      B   
ATOM   4998  CE2 PHE B 354     -21.162 -32.002  -5.676  1.00 10.00      B   
ATOM   4999  CZ  PHE B 354     -21.475 -32.326  -4.370  1.00 10.00      B   
ATOM   5000  C   PHE B 354     -15.268 -31.867  -6.434  1.00 10.00      B   
ATOM   5001  O   PHE B 354     -14.858 -30.776  -6.043  1.00 10.00      B   
ATOM   5002  N   SER B 355     -14.539 -32.685  -7.180  1.00 10.00      B   
ATOM   5003  HN  SER B 355     -14.918 -33.546  -7.460  1.00 10.00      B   
ATOM   5004  CA  SER B 355     -13.186 -32.337  -7.593  1.00 10.00      B   
ATOM   5005  CB  SER B 355     -12.377 -33.610  -7.831  1.00 10.00      B   
ATOM   5006  OG  SER B 355     -12.778 -34.629  -6.931  1.00 10.00      B   
ATOM   5007  HG  SER B 355     -13.052 -34.222  -6.094  1.00 10.00      B   
ATOM   5008  C   SER B 355     -13.201 -31.485  -8.858  1.00 10.00      B   
ATOM   5009  O   SER B 355     -12.279 -30.710  -9.109  1.00 10.00      B   
ATOM   5010  N   THR B 356     -14.253 -31.634  -9.650  1.00 10.00      B   
ATOM   5011  HN  THR B 356     -14.960 -32.264  -9.393  1.00 10.00      B   
ATOM   5012  CA  THR B 356     -14.390 -30.882 -10.888  1.00 10.00      B   
ATOM   5013  CB  THR B 356     -15.411 -31.553 -11.826  1.00 10.00      B   
ATOM   5014  OG1 THR B 356     -15.181 -32.969 -11.840  1.00 10.00      B   
ATOM   5015  HG1 THR B 356     -14.281 -33.151 -11.541  1.00 10.00      B   
ATOM   5016  CG2 THR B 356     -15.276 -31.011 -13.240  1.00 10.00      B   
ATOM   5017  C   THR B 356     -14.823 -29.444 -10.607  1.00 10.00      B   
ATOM   5018  O   THR B 356     -15.786 -29.208  -9.873  1.00 10.00      B   
ATOM   5019  N   LYS B 357     -14.097 -28.491 -11.178  1.00 10.00      B   
ATOM   5020  HN  LYS B 357     -13.328 -28.742 -11.735  1.00 10.00      B   
ATOM   5021  CA  LYS B 357     -14.404 -27.079 -10.999  1.00 10.00      B   
ATOM   5022  CB  LYS B 357     -13.178 -26.217 -11.318  1.00 10.00      B   
ATOM   5023  CG  LYS B 357     -13.396 -24.725 -11.135  1.00 10.00      B   
ATOM   5024  CD  LYS B 357     -12.140 -23.937 -11.463  1.00 10.00      B   
ATOM   5025  CE  LYS B 357     -12.412 -22.444 -11.437  1.00 10.00      B   
ATOM   5026  NZ  LYS B 357     -11.183 -21.647 -11.690  1.00 10.00      B   
ATOM   5027  HZ1 LYS B 357     -10.757 -21.921 -12.597  1.00 10.00      B   
ATOM   5028  HZ2 LYS B 357     -10.487 -21.807 -10.923  1.00 10.00      B   
ATOM   5029  HZ3 LYS B 357     -11.415 -20.631 -11.718  1.00 10.00      B   
ATOM   5030  C   LYS B 357     -15.572 -26.676 -11.887  1.00 10.00      B   
ATOM   5031  O   LYS B 357     -15.398 -26.408 -13.077  1.00 10.00      B   
ATOM   5032  N   GLU B 358     -16.760 -26.660 -11.311  1.00 10.00      B   
ATOM   5033  HN  GLU B 358     -16.836 -26.901 -10.363  1.00 10.00      B   
ATOM   5034  CA  GLU B 358     -17.956 -26.282 -12.046  1.00 10.00      B   
ATOM   5035  CB  GLU B 358     -19.168 -27.077 -11.558  1.00 10.00      B   
ATOM   5036  CG  GLU B 358     -19.243 -28.493 -12.106  1.00 10.00      B   
ATOM   5037  CD  GLU B 358     -19.408 -28.535 -13.613  1.00 10.00      B   
ATOM   5038  OE1 GLU B 358     -20.310 -27.846 -14.140  1.00 10.00      B   
ATOM   5039  OE2 GLU B 358     -18.653 -29.276 -14.277  1.00 10.00      B   
ATOM   5040  C   GLU B 358     -18.216 -24.788 -11.911  1.00 10.00      B   
ATOM   5041  O   GLU B 358     -18.081 -24.222 -10.823  1.00 10.00      B   
ATOM   5042  N   GLY B 359     -18.577 -24.158 -13.019  1.00 10.00      B   
ATOM   5043  HN  GLY B 359     -18.652 -24.663 -13.859  1.00 10.00      B   
ATOM   5044  CA  GLY B 359     -18.853 -22.738 -13.011  1.00 10.00      B   
ATOM   5045  C   GLY B 359     -18.142 -22.016 -14.136  1.00 10.00      B   
ATOM   5046  O   GLY B 359     -18.442 -22.238 -15.311  1.00 10.00      B   
ATOM   5047  N   ALA B 360     -17.191 -21.165 -13.780  1.00 10.00      B   
ATOM   5048  HN  ALA B 360     -16.985 -21.051 -12.826  1.00 10.00      B   
ATOM   5049  CA  ALA B 360     -16.437 -20.405 -14.765  1.00 10.00      B   
ATOM   5050  CB  ALA B 360     -16.828 -18.935 -14.709  1.00 10.00      B   
ATOM   5051  C   ALA B 360     -14.939 -20.570 -14.543  1.00 10.00      B   
ATOM   5052  O   ALA B 360     -14.498 -20.904 -13.442  1.00 10.00      B   
ATOM   5053  N   GLU B 361     -14.162 -20.329 -15.589  1.00 10.00      B   
ATOM   5054  HN  GLU B 361     -14.575 -20.059 -16.438  1.00 10.00      B   
ATOM   5055  CA  GLU B 361     -12.712 -20.453 -15.516  1.00 10.00      B   
ATOM   5056  CB  GLU B 361     -12.098 -20.411 -16.916  1.00 10.00      B   
ATOM   5057  CG  GLU B 361     -12.418 -21.628 -17.768  1.00 10.00      B   
ATOM   5058  CD  GLU B 361     -12.379 -21.329 -19.251  1.00 10.00      B   
ATOM   5059  OE1 GLU B 361     -13.393 -20.824 -19.785  1.00 10.00      B   
ATOM   5060  OE2 GLU B 361     -11.342 -21.598 -19.894  1.00 10.00      B   
ATOM   5061  C   GLU B 361     -12.107 -19.360 -14.641  1.00 10.00      B   
ATOM   5062  O   GLU B 361     -11.208 -19.621 -13.841  1.00 10.00      B   
ATOM   5063  N   TYR B 362     -12.623 -18.142 -14.782  1.00 10.00      B   
ATOM   5064  HN  TYR B 362     -13.353 -18.004 -15.426  1.00 10.00      B   
ATOM   5065  CA  TYR B 362     -12.131 -16.999 -14.011  1.00 10.00      B   
ATOM   5066  CB  TYR B 362     -12.583 -15.681 -14.643  1.00 10.00      B   
ATOM   5067  CG  TYR B 362     -11.825 -15.314 -15.896  1.00 10.00      B   
ATOM   5068  CD1 TYR B 362     -12.430 -15.380 -17.145  1.00 10.00      B   
ATOM   5069  CD2 TYR B 362     -10.503 -14.898 -15.830  1.00 10.00      B   
ATOM   5070  CE1 TYR B 362     -11.737 -15.042 -18.291  1.00 10.00      B   
ATOM   5071  CE2 TYR B 362      -9.805 -14.558 -16.969  1.00 10.00      B   
ATOM   5072  CZ  TYR B 362     -10.424 -14.632 -18.197  1.00 10.00      B   
ATOM   5073  OH  TYR B 362      -9.728 -14.292 -19.334  1.00 10.00      B   
ATOM   5074  HH  TYR B 362     -10.322 -13.848 -19.953  1.00 10.00      B   
ATOM   5075  C   TYR B 362     -12.571 -17.057 -12.550  1.00 10.00      B   
ATOM   5076  O   TYR B 362     -12.082 -16.298 -11.711  1.00 10.00      B   
ATOM   5077  N   ASP B 363     -13.500 -17.953 -12.250  1.00 10.00      B   
ATOM   5078  HN  ASP B 363     -13.853 -18.530 -12.957  1.00 10.00      B   
ATOM   5079  CA  ASP B 363     -13.996 -18.108 -10.888  1.00 10.00      B   
ATOM   5080  CB  ASP B 363     -15.426 -18.655 -10.903  1.00 10.00      B   
ATOM   5081  CG  ASP B 363     -16.177 -18.383  -9.615  1.00 10.00      B   
ATOM   5082  OD1 ASP B 363     -16.609 -19.353  -8.962  1.00 10.00      B   
ATOM   5083  OD2 ASP B 363     -16.327 -17.200  -9.244  1.00 10.00      B   
ATOM   5084  C   ASP B 363     -13.061 -19.027 -10.099  1.00 10.00      B   
ATOM   5085  O   ASP B 363     -11.950 -19.313 -10.550  1.00 10.00      B   
ATOM   5086  N   SER B 364     -13.497 -19.497  -8.938  1.00 10.00      B   
ATOM   5087  HN  SER B 364     -14.401 -19.264  -8.632  1.00 10.00      B   
ATOM   5088  CA  SER B 364     -12.675 -20.370  -8.113  1.00 10.00      B   
ATOM   5089  CB  SER B 364     -12.052 -19.568  -6.970  1.00 10.00      B   
ATOM   5090  OG  SER B 364     -12.890 -18.481  -6.609  1.00 10.00      B   
ATOM   5091  HG  SER B 364     -12.944 -17.863  -7.350  1.00 10.00      B   
ATOM   5092  C   SER B 364     -13.497 -21.531  -7.563  1.00 10.00      B   
ATOM   5093  O   SER B 364     -14.694 -21.384  -7.312  1.00 10.00      B   
ATOM   5094  N   ASN B 365     -12.850 -22.675  -7.373  1.00 10.00      B   
ATOM   5095  HN  ASN B 365     -11.883 -22.718  -7.577  1.00 10.00      B   
ATOM   5096  CA  ASN B 365     -13.522 -23.862  -6.856  1.00 10.00      B   
ATOM   5097  CB  ASN B 365     -12.671 -25.113  -7.107  1.00 10.00      B   
ATOM   5098  CG  ASN B 365     -13.452 -26.409  -6.965  1.00 10.00      B   
ATOM   5099  OD1 ASN B 365     -14.440 -26.484  -6.232  1.00 10.00      B   
ATOM   5100  ND2 ASN B 365     -13.011 -27.444  -7.667  1.00 10.00      B   
ATOM   5101 HD21 ASN B 365     -12.218 -27.319  -8.235  1.00 10.00      B   
ATOM   5102 HD22 ASN B 365     -13.485 -28.297  -7.586  1.00 10.00      B   
ATOM   5103  C   ASN B 365     -13.802 -23.703  -5.363  1.00 10.00      B   
ATOM   5104  O   ASN B 365     -12.875 -23.582  -4.561  1.00 10.00      B   
ATOM   5105  N   PRO B 366     -15.088 -23.698  -4.973  1.00 10.00      B   
ATOM   5106  CA  PRO B 366     -15.499 -23.540  -3.572  1.00 10.00      B   
ATOM   5107  CB  PRO B 366     -17.032 -23.551  -3.634  1.00 10.00      B   
ATOM   5108  CG  PRO B 366     -17.361 -23.244  -5.055  1.00 10.00      B   
ATOM   5109  CD  PRO B 366     -16.248 -23.834  -5.868  1.00 10.00      B   
ATOM   5110  C   PRO B 366     -15.004 -24.670  -2.669  1.00 10.00      B   
ATOM   5111  O   PRO B 366     -14.875 -24.490  -1.459  1.00 10.00      B   
ATOM   5112  N   VAL B 367     -14.714 -25.829  -3.255  1.00 10.00      B   
ATOM   5113  HN  VAL B 367     -14.820 -25.917  -4.229  1.00 10.00      B   
ATOM   5114  CA  VAL B 367     -14.241 -26.970  -2.478  1.00 10.00      B   
ATOM   5115  CB  VAL B 367     -14.289 -28.295  -3.279  1.00 10.00      B   
ATOM   5116  CG1 VAL B 367     -13.037 -28.494  -4.119  1.00 10.00      B   
ATOM   5117  CG2 VAL B 367     -14.519 -29.480  -2.354  1.00 10.00      B   
ATOM   5118  C   VAL B 367     -12.836 -26.725  -1.924  1.00 10.00      B   
ATOM   5119  O   VAL B 367     -12.437 -27.332  -0.930  1.00 10.00      B   
ATOM   5120  N   ASN B 368     -12.109 -25.799  -2.551  1.00 10.00      B   
ATOM   5121  HN  ASN B 368     -12.502 -25.320  -3.312  1.00 10.00      B   
ATOM   5122  CA  ASN B 368     -10.747 -25.472  -2.133  1.00 10.00      B   
ATOM   5123  CB  ASN B 368     -10.068 -24.531  -3.136  1.00 10.00      B   
ATOM   5124  CG  ASN B 368      -9.643 -25.237  -4.409  1.00 10.00      B   
ATOM   5125  OD1 ASN B 368      -9.392 -26.440  -4.414  1.00 10.00      B   
ATOM   5126  ND2 ASN B 368      -9.558 -24.492  -5.501  1.00 10.00      B   
ATOM   5127 HD21 ASN B 368      -9.772 -23.537  -5.427  1.00 10.00      B   
ATOM   5128 HD22 ASN B 368      -9.280 -24.922  -6.337  1.00 10.00      B   
ATOM   5129  C   ASN B 368     -10.721 -24.860  -0.739  1.00 10.00      B   
ATOM   5130  O   ASN B 368      -9.704 -24.914  -0.049  1.00 10.00      B   
ATOM   5131  N   GLU B 369     -11.850 -24.296  -0.325  1.00 10.00      B   
ATOM   5132  HN  GLU B 369     -12.629 -24.298  -0.921  1.00 10.00      B   
ATOM   5133  CA  GLU B 369     -11.968 -23.679   0.993  1.00 10.00      B   
ATOM   5134  CB  GLU B 369     -13.340 -23.018   1.140  1.00 10.00      B   
ATOM   5135  CG  GLU B 369     -13.493 -21.724   0.362  1.00 10.00      B   
ATOM   5136  CD  GLU B 369     -12.820 -20.560   1.052  1.00 10.00      B   
ATOM   5137  OE1 GLU B 369     -13.224 -20.225   2.191  1.00 10.00      B   
ATOM   5138  OE2 GLU B 369     -11.898 -19.964   0.459  1.00 10.00      B   
ATOM   5139  C   GLU B 369     -11.785 -24.717   2.097  1.00 10.00      B   
ATOM   5140  O   GLU B 369     -11.308 -24.406   3.188  1.00 10.00      B   
ATOM   5141  N   LEU B 370     -12.165 -25.951   1.803  1.00 10.00      B   
ATOM   5142  HN  LEU B 370     -12.519 -26.143   0.909  1.00 10.00      B   
ATOM   5143  CA  LEU B 370     -12.052 -27.031   2.766  1.00 10.00      B   
ATOM   5144  CB  LEU B 370     -13.156 -28.066   2.551  1.00 10.00      B   
ATOM   5145  CG  LEU B 370     -14.584 -27.597   2.831  1.00 10.00      B   
ATOM   5146  CD1 LEU B 370     -15.578 -28.715   2.554  1.00 10.00      B   
ATOM   5147  CD2 LEU B 370     -14.719 -27.101   4.264  1.00 10.00      B   
ATOM   5148  C   LEU B 370     -10.680 -27.692   2.699  1.00 10.00      B   
ATOM   5149  O   LEU B 370     -10.069 -27.970   3.732  1.00 10.00      B   
ATOM   5150  N   THR B 371     -10.195 -27.928   1.483  1.00 10.00      B   
ATOM   5151  HN  THR B 371     -10.723 -27.671   0.693  1.00 10.00      B   
ATOM   5152  CA  THR B 371      -8.897 -28.562   1.283  1.00 10.00      B   
ATOM   5153  CB  THR B 371      -8.632 -28.809  -0.212  1.00 10.00      B   
ATOM   5154  OG1 THR B 371      -9.816 -28.493  -0.955  1.00 10.00      B   
ATOM   5155  HG1 THR B 371      -9.796 -28.954  -1.798  1.00 10.00      B   
ATOM   5156  CG2 THR B 371      -8.265 -30.265  -0.456  1.00 10.00      B   
ATOM   5157  C   THR B 371      -7.771 -27.707   1.856  1.00 10.00      B   
ATOM   5158  O   THR B 371      -6.859 -28.222   2.509  1.00 10.00      B   
ATOM   5159  N   LEU B 372      -7.851 -26.400   1.618  1.00 10.00      B   
ATOM   5160  HN  LEU B 372      -8.609 -26.051   1.093  1.00 10.00      B   
ATOM   5161  CA  LEU B 372      -6.845 -25.470   2.111  1.00 10.00      B   
ATOM   5162  CB  LEU B 372      -7.112 -24.055   1.596  1.00 10.00      B   
ATOM   5163  CG  LEU B 372      -6.021 -23.017   1.869  1.00 10.00      B   
ATOM   5164  CD1 LEU B 372      -4.664 -23.527   1.405  1.00 10.00      B   
ATOM   5165  CD2 LEU B 372      -6.359 -21.702   1.187  1.00 10.00      B   
ATOM   5166  C   LEU B 372      -6.793 -25.491   3.634  1.00 10.00      B   
ATOM   5167  O   LEU B 372      -5.714 -25.453   4.226  1.00 10.00      B
[truncated: 289,833 more chars]
