# Supplementary material for: Large-scale discovery of protein interactions at residue resolution using co-evolution calculated from genomic sequences
Source: Nat Commun. 2021 Mar 2;12:1396. doi: 10.1038/s41467-021-21636-z (PMC7925567; doi:10.1038/s41467-021-21636-z)
Supplement: Supplementary file 12 — Supplementary Data 10 [file 41467_2021_21636_MOESM12_ESM.zip › supplementary/allpdb1629_C4YDZ9_C4YFL7/models/structures_haddock-sorted.stat]

#struc haddock-score rmsd_all Einter Enb Evdw+0.1Eelec Evdw Eelec Eair Ecdih Ecoup Esani Evean Edani #NOEviol #Dihedviol #Jviol #Saniviol #veanviol #Daniviol bsa dH Edesolv
haddock_37w.pdb -87.58214 0.000 -377.981 -435.392 -82.5514 -43.3469 -392.045 57.4106 0 0 0 0 0 1 0 0 0 0 0 2132.16 -111167 28.4327
haddock_23w.pdb -83.67268 0.920 -328.404 -388.126 -72.355 -37.2693 -350.857 59.7222 0 0 0 0 0 1 0 0 0 0 0 1847.33 -111891 17.7958
haddock_8w.pdb -82.10481 0.932 -304.268 -360.605 -71.9059 -39.8282 -320.777 56.3369 0 0 0 0 0 1 0 0 0 0 0 1979.43 -111726 16.2451
haddock_28w.pdb -77.48095 0.995 -288.843 -342.746 -77.7757 -48.3345 -294.412 53.9035 0 0 0 0 0 1 0 0 0 0 0 2194.68 -111531 24.3456
haddock_10w.pdb -73.64789 0.905 -299.883 -347.228 -71.8608 -41.2644 -305.964 47.3451 0 0 0 0 0 1 0 0 0 0 0 1847.3 -111579 24.0748
haddock_27w.pdb -72.88725 1.058 -230.059 -285.781 -71.1875 -47.3438 -238.437 55.7215 0 0 0 0 0 1 0 0 0 0 0 2021.8 -111612 16.5718
haddock_7w.pdb -70.77489 1.194 -253.224 -344.667 -72.6517 -42.4278 -302.239 91.4421 0 0 0 0 0 2 0 0 0 0 0 2018.15 -111637 22.9565
haddock_6w.pdb -70.72049 1.161 -303.978 -362.92 -80.0552 -48.6258 -314.294 58.9421 0 0 0 0 0 1 0 0 0 0 0 2115.09 -111672 34.8699
haddock_20w.pdb -67.90169 0.963 -252.94 -306.423 -68.1436 -41.6681 -264.755 53.4831 0 0 0 0 0 1 0 0 0 0 0 1810.15 -111754 21.3691
haddock_31w.pdb -66.3844 1.149 -269.483 -325.57 -77.3222 -49.7391 -275.831 56.088 0 0 0 0 0 1 0 0 0 0 0 2236.16 -111389 32.9121
haddock_21w.pdb -65.35206 1.007 -348.686 -407.281 -73.9628 -36.9274 -370.354 58.5954 0 0 0 0 0 1 0 0 0 0 0 2123.37 -111707 39.7866
haddock_12w.pdb -64.83008 0.888 -286.455 -340.901 -68.4044 -38.127 -302.774 54.4452 0 0 0 0 0 1 0 0 0 0 0 1917.12 -112125 28.4072
haddock_9w.pdb -64.47227 0.823 -302.574 -358.542 -73.9792 -42.3611 -316.181 55.9683 0 0 0 0 0 1 0 0 0 0 0 2118.35 -111234 35.5282
haddock_34w.pdb -64.38711 1.169 -272.758 -364.214 -76.4876 -44.518 -319.696 91.4559 0 0 0 0 0 2 0 0 0 0 0 1920.68 -112086 34.9245
haddock_89w.pdb -63.62535 4.590 -97.8838 -194.218 -59.4323 -44.4561 -149.762 96.3345 0 0 0 0 0 2 0 0 0 0 0 1625.8 -116867 1.1497
haddock_36w.pdb -63.16029 1.020 -276.196 -330.452 -73.245 -44.6664 -285.786 54.2561 0 0 0 0 0 1 0 0 0 0 0 1934.02 -111811 33.2377
haddock_58w.pdb -62.79705 4.755 -174.894 -267.913 -69.1968 -47.1172 -220.796 93.0195 0 0 0 0 0 2 0 0 0 0 0 1796.68 -116927 19.1774
haddock_3w.pdb -61.50451 0.949 -285.821 -336.994 -69.043 -39.2707 -297.723 51.1729 0 0 0 0 0 1 0 0 0 0 0 1935.24 -111871 32.1935
haddock_26w.pdb -60.83721 1.090 -251.264 -344.283 -69.5821 -39.0598 -305.223 93.0189 0 0 0 0 0 2 0 0 0 0 0 2133.22 -111586 29.9653
haddock_30w.pdb -59.34152 0.924 -252.307 -306.875 -65.1128 -38.2503 -268.625 54.5688 0 0 0 0 0 1 0 0 0 0 0 1976.46 -111914 27.1769
haddock_11w.pdb -58.98238 0.939 -225.212 -284.977 -58.7888 -33.6568 -251.32 59.7642 0 0 0 0 0 1 0 0 0 0 0 1741.81 -111807 18.962
haddock_15w.pdb -58.69801 0.906 -276.531 -361.368 -61.4807 -28.1599 -333.208 84.8369 0 0 0 0 0 2 0 0 0 0 0 1730.97 -111995 27.6198
haddock_88w.pdb -57.76177 4.910 -122.434 -219.53 -58.1812 -40.2536 -179.276 97.0963 0 0 0 0 0 2 0 0 0 0 0 1474.71 -116767 8.6374
haddock_1w.pdb -57.60408 0.984 -312.696 -369.332 -71.7411 -38.6755 -330.656 56.6352 0 0 0 0 0 1 0 0 0 0 0 1900.81 -111900 41.5391
haddock_87w.pdb -57.29281 5.302 -28.4952 -140.667 -65.2006 -56.8154 -83.8516 112.172 0 0 0 0 0 2 0 0 0 0 0 1789.1 -116543 5.07571
haddock_14w.pdb -56.74113 0.935 -253.774 -305.923 -70.9933 -44.89 -261.033 52.1497 0 0 0 0 0 1 0 0 0 0 0 2023.96 -111614 35.1405
haddock_32w.pdb -54.38655 1.059 -202.114 -290.764 -73.9947 -49.9092 -240.855 88.6495 0 0 0 0 0 2 0 0 0 0 0 1981.58 -111872 34.8287
haddock_13w.pdb -52.70285 1.032 -221.195 -316.017 -74.5634 -47.7352 -268.282 94.8225 0 0 0 0 0 2 0 0 0 0 0 1893.05 -111741 39.2065
haddock_22w.pdb -52.44115 0.776 -233.37 -278.714 -63.0431 -39.0797 -239.634 45.3435 0 0 0 0 0 1 0 0 0 0 0 1858.62 -111659 30.031
haddock_24w.pdb -52.03364 1.082 -349.712 -402.512 -82.226 -46.6387 -355.873 52.7996 0 0 0 0 0 1 0 0 0 0 0 2007.67 -111860 60.4997
haddock_2w.pdb -51.81639 1.153 -267.887 -356.24 -75.3093 -44.0948 -312.145 88.3521 0 0 0 0 0 2 0 0 0 0 0 2097.49 -111935 45.8722
haddock_29w.pdb -51.8159 0.888 -282.823 -335.576 -65.8652 -35.8973 -299.679 52.753 0 0 0 0 0 1 0 0 0 0 0 1679.77 -111859 38.7419
haddock_60w.pdb -51.6598 4.186 -130.922 -245.096 -64.6211 -44.5683 -200.528 114.174 0 0 0 0 0 2 0 0 0 0 0 1693.68 -116914 21.5967
haddock_84w.pdb -51.2347 5.126 -94.277 -195.328 -63.9073 -49.305 -146.023 101.051 0 0 0 0 0 2 0 0 0 0 0 1707.74 -116782 17.1698
haddock_5w.pdb -50.77222 0.877 -243.8 -299.188 -65.3041 -39.317 -259.871 55.3878 0 0 0 0 0 1 0 0 0 0 0 1841.08 -111548 34.9802
haddock_72w.pdb -48.97169 5.146 -12.896 -121.826 -56.4877 -49.2279 -72.5984 108.93 0 0 0 0 0 2 0 0 0 0 0 1805.71 -116244 3.88289
haddock_18w.pdb -47.73987 0.969 -252.747 -309.666 -70.5605 -43.9932 -265.673 56.9193 0 0 0 0 0 1 0 0 0 0 0 1870.76 -112031 43.696
haddock_33w.pdb -45.50365 0.956 -216.77 -311.504 -70.5636 -43.7924 -267.712 94.7345 0 0 0 0 0 2 0 0 0 0 0 1892.51 -111363 42.3577
haddock_91w.pdb -44.8764 4.920 -52.8079 -161.309 -56.9442 -45.3481 -115.961 108.501 0 0 0 0 0 2 0 0 0 0 0 1599.43 -117028 12.8138
haddock_64w.pdb -44.75088 5.039 -129.956 -222.366 -60.1758 -42.1547 -180.211 92.4092 0 0 0 0 0 2 0 0 0 0 0 1610.73 -116833 24.2051
haddock_35w.pdb -44.72725 1.034 -214.079 -301.077 -67.1768 -41.1879 -259.889 86.9975 0 0 0 0 0 2 0 0 0 0 0 1875.79 -111534 39.7387
haddock_66w.pdb -43.48164 2.968 -89.0808 -186.61 -73.476 -60.9056 -125.704 97.5286 0 0 0 0 0 2 0 0 0 0 0 2528.37 -109581 32.8119
haddock_81w.pdb -43.1522 4.074 -119.608 -230.241 -58.1656 -39.0461 -191.195 110.632 0 0 0 0 0 2 0 0 0 0 0 1579.68 -116880 23.0697
haddock_45w.pdb -42.9997 5.099 -84.7082 -185.332 -60.2392 -46.34 -138.992 100.624 0 0 0 0 0 2 0 0 0 0 0 1705.33 -116758 21.0763
haddock_77w.pdb -42.47056 4.949 -96.0249 -193.46 -58.3661 -43.3557 -150.104 97.4344 0 0 0 0 0 2 0 0 0 0 0 1586.56 -116619 21.1625
haddock_75w.pdb -42.3644 5.139 -35.0417 -149.255 -65.7381 -56.4585 -92.796 114.213 0 0 0 0 0 2 0 0 0 0 0 1991.04 -116406 21.232
haddock_17w.pdb -42.20819 1.133 -236.753 -292.195 -71.0069 -46.4305 -245.764 55.4411 0 0 0 0 0 1 0 0 0 0 0 1837.69 -111702 47.831
haddock_16w.pdb -42.12164 1.070 -230.697 -320.998 -75.3185 -48.0208 -272.977 90.3006 0 0 0 0 0 2 0 0 0 0 0 2007.72 -111719 51.4645
haddock_25w.pdb -41.90987 0.923 -222.777 -273.805 -66.7343 -43.7265 -230.078 51.0273 0 0 0 0 0 1 0 0 0 0 0 1968.85 -111520 42.7295
haddock_4w.pdb -41.43239 1.173 -333.669 -384.663 -86.7581 -53.6576 -331.005 50.9941 0 0 0 0 0 1 0 0 0 0 0 2219.86 -111663 73.3268
haddock_47w.pdb -41.03534 5.156 -28.4537 -142.493 -57.5229 -48.0818 -94.4107 114.039 0 0 0 0 0 2 0 0 0 0 0 1804.69 -116346 14.5247
haddock_93w.pdb -40.3741 4.149 -93.6786 -197.992 -58.5267 -43.0306 -154.961 104.313 0 0 0 0 0 2 0 0 0 0 0 1656.71 -116738 23.2174
haddock_63w.pdb -39.815 5.021 -66.9242 -167.565 -57.9859 -45.8104 -121.755 100.642 0 0 0 0 0 2 0 0 0 0 0 1661.4 -116691 20.2822
haddock_19w.pdb -39.44824 0.986 -269.9 -322.762 -61.3288 -32.2807 -290.481 52.8626 0 0 0 0 0 1 0 0 0 0 0 1788.9 -111720 45.6424
haddock_100w.pdb -38.2959 5.093 -102.683 -205.428 -58.3532 -42.0115 -163.417 102.746 0 0 0 0 0 2 0 0 0 0 0 1563.97 -111991 26.1244
haddock_55w.pdb -38.2317 5.050 -8.61383 -122.706 -54.1117 -46.4901 -76.216 114.092 0 0 0 0 0 2 0 0 0 0 0 1674.57 -116221 12.0924
haddock_90w.pdb -37.7284 4.939 12.9437 -108.014 -56.9119 -51.2339 -56.7805 120.958 0 0 0 0 0 2 0 0 0 0 0 1683.74 -121257 12.7658
haddock_94w.pdb -36.7338 4.828 -121.738 -227.79 -59.6962 -41.0191 -186.771 106.053 0 0 0 0 0 2 0 0 0 0 0 1622.84 -116623 31.0342
haddock_50w.pdb -36.60701 3.022 -66.9649 -156.587 -67.9455 -58.0964 -98.4907 89.6223 0 0 0 0 0 2 0 0 0 0 0 2395.1 -111112 32.2253
haddock_86w.pdb -36.45386 5.097 -80.4129 -177.623 -59.2627 -46.1116 -131.511 97.2094 0 0 0 0 0 2 0 0 0 0 0 1584.86 -116946 26.239
haddock_71w.pdb -35.65711 4.748 -97.7455 -193.135 -57.7452 -42.7019 -150.433 95.3899 0 0 0 0 0 2 0 0 0 0 0 1632.06 -116831 27.5924
haddock_79w.pdb -35.2107 4.869 -119.23 -220.422 -60.3699 -42.5863 -177.836 101.193 0 0 0 0 0 2 0 0 0 0 0 1715.87 -116723 32.8235
haddock_39w.pdb -34.1187 4.024 -137.354 -249.673 -60.6815 -39.6825 -209.99 112.319 0 0 0 0 0 2 0 0 0 0 0 1749.38 -116916 36.3299
haddock_78w.pdb -33.94196 4.822 -84.0615 -182.445 -53.7725 -39.4755 -142.97 98.3844 0 0 0 0 0 2 0 0 0 0 0 1670.9 -116823 24.2891
haddock_56w.pdb -33.29312 3.003 -19.6239 -119.782 -59.9126 -53.2605 -66.5211 100.158 0 0 0 0 0 2 0 0 0 0 0 1992.32 -110692 23.2558
haddock_76w.pdb -32.37902 2.911 -46.8686 -143.237 -66.7165 -58.2142 -85.0229 96.3686 0 0 0 0 0 2 0 0 0 0 0 2100.09 -109608 33.2029
haddock_83w.pdb -30.42922 5.254 -34.9163 -148.108 -61.7057 -52.1055 -96.0021 113.191 0 0 0 0 0 2 0 0 0 0 0 1817.03 -116417 29.5576
haddock_68w.pdb -29.29534 3.729 -127.003 -223.746 -54.8526 -36.0867 -187.659 96.7426 0 0 0 0 0 2 0 0 0 0 0 1551.19 -116919 34.6489
haddock_48w.pdb -29.28072 3.205 -7.56246 -104.792 -59.5284 -54.4991 -50.2929 97.2296 0 0 0 0 0 2 0 0 0 0 0 2038.61 -109207 25.554
haddock_73w.pdb -29.0931 2.956 -53.1238 -146.34 -62.1122 -52.7535 -93.5868 93.2166 0 0 0 0 0 2 0 0 0 0 0 2066.19 -109568 33.0561
haddock_42w.pdb -28.98006 4.972 -93.0867 -190.783 -60.0483 -45.5222 -145.261 97.6964 0 0 0 0 0 2 0 0 0 0 0 1643.82 -116683 35.8247
haddock_44w.pdb -27.88069 4.982 -81.6887 -181.021 -54.5888 -40.5408 -140.48 99.3321 0 0 0 0 0 2 0 0 0 0 0 1615.29 -116908 30.8229
haddock_51w.pdb -27.1725 2.996 -11.1119 -102.347 -52.101 -46.5181 -55.8293 91.2356 0 0 0 0 0 2 0 0 0 0 0 2024.98 -110776 21.3879
haddock_61w.pdb -26.3499 5.325 -57.6986 -160.993 -52.3967 -40.3304 -120.663 103.295 0 0 0 0 0 2 0 0 0 0 0 1584.26 -116838 27.7836
haddock_62w.pdb -26.32188 5.241 -33.9109 -149.272 -63.5348 -54.0084 -95.2639 115.361 0 0 0 0 0 2 0 0 0 0 0 1864.27 -116496 35.2032
haddock_53w.pdb -26.15214 4.988 -99.6156 -196.416 -58.607 -43.2949 -153.121 96.8006 0 0 0 0 0 2 0 0 0 0 0 1584.91 -117107 38.0869
haddock_96w.pdb -25.6033 5.216 -43.4782 -147.547 -49.1869 -38.258 -109.289 104.069 0 0 0 0 0 2 0 0 0 0 0 1380.97 -116925 24.1056
haddock_82w.pdb -24.7291 5.116 -97.4608 -201.44 -54.8233 -38.5325 -162.908 103.98 0 0 0 0 0 2 0 0 0 0 0 1561.46 -116803 35.987
haddock_65w.pdb -24.462 4.836 -92.0605 -192.071 -57.0535 -42.0516 -150.019 100.01 0 0 0 0 0 2 0 0 0 0 0 1692.14 -117067 37.5924
haddock_57w.pdb -24.1129 5.094 -78.8641 -183.13 -51.9603 -37.3859 -145.744 104.266 0 0 0 0 0 2 0 0 0 0 0 1509.84 -116868 31.9952
haddock_80w.pdb -24.01868 5.296 24.0355 -93.8876 -54.2359 -49.8302 -44.0574 117.923 0 0 0 0 0 2 0 0 0 0 0 1721.57 -116446 22.8307
haddock_92w.pdb -23.766 5.033 -105.166 -208.375 -61.6267 -45.3213 -163.054 103.209 0 0 0 0 0 2 0 0 0 0 0 1702.27 -116807 43.8452
haddock_85w.pdb -23.66123 4.849 -48.9392 -144.171 -44.8354 -33.7981 -110.373 95.2317 0 0 0 0 0 2 0 0 0 0 0 1445.75 -116684 22.6883
haddock_95w.pdb -22.31374 3.180 -57.0337 -150.082 -64.5907 -55.0917 -94.9904 93.0484 0 0 0 0 0 2 0 0 0 0 0 2246.44 -110968 42.4712
haddock_69w.pdb -20.83721 3.142 -89.3319 -187.138 -68.649 -55.4835 -131.655 97.8069 0 0 0 0 0 2 0 0 0 0 0 2340.61 -110974 51.1966
haddock_98w.pdb -20.57486 4.992 -181.054 -273.909 -73.3967 -51.1176 -222.791 92.8544 0 0 0 0 0 2 0 0 0 0 0 1755.36 -116893 65.8155
haddock_74w.pdb -18.62912 4.973 16.2786 -98.3284 -49.8512 -44.4648 -53.8636 114.607 0 0 0 0 0 2 0 0 0 0 0 1666.57 -121180 25.1477
haddock_41w.pdb -17.6532 2.927 -137.904 -232.006 -71.1516 -53.2789 -178.727 94.102 0 0 0 0 0 2 0 0 0 0 0 2234.94 -109682 61.9609
haddock_54w.pdb -16.06473 2.738 -47.2681 -142.348 -66.9494 -58.5718 -83.776 95.0797 0 0 0 0 0 2 0 0 0 0 0 2090.09 -109611 49.7543
haddock_52w.pdb -15.9891 4.937 -36.4039 -142.9 -47.9578 -37.4087 -105.491 106.496 0 0 0 0 0 2 0 0 0 0 0 1508.97 -116863 31.8682
haddock_40w.pdb -13.535 2.962 -52.1752 -152.563 -58.4443 -47.9867 -104.576 100.388 0 0 0 0 0 2 0 0 0 0 0 2251.38 -104741 45.3281
haddock_59w.pdb -13.3923 5.112 -87.8468 -193.36 -55.8935 -40.6194 -152.741 105.514 0 0 0 0 0 2 0 0 0 0 0 1541.55 -116951 47.2239
haddock_67w.pdb -13.35248 2.885 -37.5383 -130.556 -61.1823 -53.4741 -77.0815 93.0172 0 0 0 0 0 2 0 0 0 0 0 2056.15 -109405 46.2362
haddock_99w.pdb -12.36777 3.014 15.9333 -80.8577 -55.3891 -52.5593 -28.2984 96.7911 0 0 0 0 0 2 0 0 0 0 0 2149.86 -111017 36.1721
haddock_49w.pdb -11.79749 3.035 19.9165 -78.7258 -59.2164 -57.0487 -21.6771 98.6423 0 0 0 0 0 2 0 0 0 0 0 2220.84 -109406 39.7224
haddock_43w.pdb -9.21299 2.953 23.1114 -71.5263 -47.8358 -45.2035 -26.3228 94.6377 0 0 0 0 0 2 0 0 0 0 0 1931.45 -109359 31.7913
haddock_38w.pdb -9.09329 3.026 -33.3252 -128.257 -73.9766 -67.9455 -60.3111 94.9313 0 0 0 0 0 2 0 0 0 0 0 2556.8 -109612 61.4213
haddock_97w.pdb -8.93428 5.058 -67.1381 -165.599 -52.0603 -39.4449 -126.154 98.4612 0 0 0 0 0 2 0 0 0 0 0 1644.25 -116890 45.8953
haddock_70w.pdb 39.6377 4.901 -48.3614 -154.171 -48.1221 -36.3389 -117.832 105.81 0 0 0 0 0 2 0 0 0 0 0 1630.21 -117155 88.962
haddock_46w.pdb 60.35882 35.158 467.843 -120.749 -36.4974 -27.1361 -93.6134 588.593 0 0 0 0 0 4 0 0 0 0 0 1231.23 -100959 47.3583
                      
