# Supplementary material for: Large-scale discovery of protein interactions at residue resolution using co-evolution calculated from genomic sequences
Source: Nat Commun. 2021 Mar 2;12:1396. doi: 10.1038/s41467-021-21636-z (PMC7925567; doi:10.1038/s41467-021-21636-z)
Supplement: Supplementary file 12 — Supplementary Data 10 [file 41467_2021_21636_MOESM12_ESM.zip › supplementary/allpdb1629_C4YDZ9_C4YFL7/models/haddock_top10_haddock_31w.pdb]

REMARK FILENAME="haddock_31w.pdb0"
REMARK ===============================================================
REMARK HADDOCK run for haddock
REMARK initial structure: haddock_31.pdb
REMARK final NOE weights: unambig 50 amb: 50
REMARK ===============================================================
REMARK            total,bonds,angles,improper,dihe,vdw,elec,air,cdih,coup,rdcs,vean,dani,xpcs,rg
REMARK energies: -269.483, 0, 0, 0, 0, -49.7391, -275.831, 56.088, 0, 0, 0, 0, 0, 0, 0
REMARK ===============================================================
REMARK            bonds,angles,impropers,dihe,air,cdih,coup,rdcs,vean,dani,xpcs
REMARK rms-dev.: 0,0,0,0,2.4574,0,0, 0, 0, 0, 0
REMARK ===============================================================
REMARK               air,cdih,coup,rdcs,vean,dani,xpcs
REMARK               >0.3,>5,>1,>0,>5,>0.2,>0.2
REMARK violations.: 1, 0, 0, 0, 0, 0, 0
REMARK ===============================================================
REMARK                        CVpartition#,violations,rms
REMARK AIRs cross-validation: 2, 0, NaN
REMARK ===============================================================
REMARK NCS energy: 0
REMARK ===============================================================
REMARK Symmetry energy: 0
REMARK ===============================================================
REMARK Desolvation energy: 32.9121
REMARK Internal energy free molecules: 74132.1
REMARK Internal energy complex: -36963.8
REMARK Binding energy: -111389
REMARK ===============================================================
REMARK buried surface area: 2236.16
REMARK ===============================================================
REMARK water - chain1: 0 0 0
REMARK water - chain2: 0 0 0
REMARK water - chain3: 0 0 0
REMARK water - chain4: 0 0 0
REMARK water - chain5: 0 0 0
REMARK water - chain6: 0 0 0
REMARK ===============================================================
REMARK water - water: 0 0 0
REMARK ===============================================================
REMARK DATE:28-May-2020  22:42:25       created by user: he47
REMARK VERSION:1.3
ATOM      1  CB  THR A   2     -21.078  -1.380  -0.455  1.00 10.00      A   
ATOM      2  OG1 THR A   2     -20.713  -1.951   0.811  1.00 10.00      A   
ATOM      3  HG1 THR A   2     -21.450  -1.866   1.429  1.00 10.00      A   
ATOM      4  CG2 THR A   2     -22.577  -1.105  -0.476  1.00 10.00      A   
ATOM      5  C   THR A   2     -21.297  -3.703  -1.423  1.00 10.00      A   
ATOM      6  O   THR A   2     -22.379  -3.976  -1.946  1.00 10.00      A   
ATOM      7  N   THR A   2     -21.017  -1.759  -2.933  1.00 10.00      A   
ATOM      8  HT1 THR A   2     -20.594  -0.808  -3.035  1.00 10.00      A   
ATOM      9  HT2 THR A   2     -22.049  -1.681  -3.028  1.00 10.00      A   
ATOM     10  HT3 THR A   2     -20.656  -2.368  -3.693  1.00 10.00      A   
ATOM     11  CA  THR A   2     -20.665  -2.325  -1.611  1.00 10.00      A   
ATOM     12  N   SER A   3     -20.607  -4.579  -0.705  1.00 10.00      A   
ATOM     13  HN  SER A   3     -19.736  -4.314  -0.339  1.00 10.00      A   
ATOM     14  CA  SER A   3     -21.100  -5.924  -0.449  1.00 10.00      A   
ATOM     15  CB  SER A   3     -20.719  -6.847  -1.612  1.00 10.00      A   
ATOM     16  OG  SER A   3     -21.199  -6.347  -2.851  1.00 10.00      A   
ATOM     17  HG  SER A   3     -21.807  -5.612  -2.689  1.00 10.00      A   
ATOM     18  C   SER A   3     -20.518  -6.471   0.853  1.00 10.00      A   
ATOM     19  O   SER A   3     -19.433  -6.064   1.270  1.00 10.00      A   
ATOM     20  N   ILE A   4     -21.245  -7.383   1.490  1.00 10.00      A   
ATOM     21  HN  ILE A   4     -22.105  -7.657   1.108  1.00 10.00      A   
ATOM     22  CA  ILE A   4     -20.799  -7.998   2.738  1.00 10.00      A   
ATOM     23  CB  ILE A   4     -21.960  -8.141   3.753  1.00 10.00      A   
ATOM     24  CG1 ILE A   4     -22.471  -6.764   4.191  1.00 10.00      A   
ATOM     25  CG2 ILE A   4     -21.532  -8.961   4.963  1.00 10.00      A   
ATOM     26  CD1 ILE A   4     -23.642  -6.252   3.380  1.00 10.00      A   
ATOM     27  C   ILE A   4     -20.202  -9.374   2.445  1.00 10.00      A   
ATOM     28  O   ILE A   4     -20.870 -10.239   1.878  1.00 10.00      A   
ATOM     29  N   LYS A   5     -18.947  -9.570   2.825  1.00 10.00      A   
ATOM     30  HN  LYS A   5     -18.470  -8.851   3.296  1.00 10.00      A   
ATOM     31  CA  LYS A   5     -18.263 -10.837   2.577  1.00 10.00      A   
ATOM     32  CB  LYS A   5     -17.174 -10.648   1.513  1.00 10.00      A   
ATOM     33  CG  LYS A   5     -17.669 -10.852   0.089  1.00 10.00      A   
ATOM     34  CD  LYS A   5     -16.594 -10.521  -0.933  1.00 10.00      A   
ATOM     35  CE  LYS A   5     -16.934 -11.109  -2.295  1.00 10.00      A   
ATOM     36  NZ  LYS A   5     -16.113 -10.511  -3.381  1.00 10.00      A   
ATOM     37  HZ1 LYS A   5     -16.598  -9.681  -3.781  1.00 10.00      A   
ATOM     38  HZ2 LYS A   5     -15.957 -11.212  -4.143  1.00 10.00      A   
ATOM     39  HZ3 LYS A   5     -15.190 -10.211  -3.011  1.00 10.00      A   
ATOM     40  C   LYS A   5     -17.676 -11.429   3.864  1.00 10.00      A   
ATOM     41  O   LYS A   5     -17.556 -10.727   4.870  1.00 10.00      A   
ATOM     42  N   PRO A   6     -17.324 -12.741   3.844  1.00 10.00      A   
ATOM     43  CA  PRO A   6     -16.738 -13.446   5.001  1.00 10.00      A   
ATOM     44  CB  PRO A   6     -16.184 -14.733   4.376  1.00 10.00      A   
ATOM     45  CG  PRO A   6     -17.094 -14.999   3.230  1.00 10.00      A   
ATOM     46  CD  PRO A   6     -17.488 -13.651   2.688  1.00 10.00      A   
ATOM     47  C   PRO A   6     -15.608 -12.653   5.664  1.00 10.00      A   
ATOM     48  O   PRO A   6     -14.738 -12.101   4.984  1.00 10.00      A   
ATOM     49  N   PHE A   7     -15.620 -12.602   6.990  1.00 10.00      A   
ATOM     50  HN  PHE A   7     -16.323 -13.077   7.484  1.00 10.00      A   
ATOM     51  CA  PHE A   7     -14.606 -11.867   7.734  1.00 10.00      A   
ATOM     52  CB  PHE A   7     -15.269 -10.765   8.567  1.00 10.00      A   
ATOM     53  CG  PHE A   7     -14.305  -9.852   9.272  1.00 10.00      A   
ATOM     54  CD1 PHE A   7     -13.577  -8.910   8.565  1.00 10.00      A   
ATOM     55  CD2 PHE A   7     -14.128  -9.938  10.642  1.00 10.00      A   
ATOM     56  CE1 PHE A   7     -12.692  -8.069   9.211  1.00 10.00      A   
ATOM     57  CE2 PHE A   7     -13.245  -9.101  11.294  1.00 10.00      A   
ATOM     58  CZ  PHE A   7     -12.524  -8.167  10.577  1.00 10.00      A   
ATOM     59  C   PHE A   7     -13.790 -12.796   8.628  1.00 10.00      A   
ATOM     60  O   PHE A   7     -14.346 -13.594   9.380  1.00 10.00      A   
ATOM     61  N   GLN A   8     -12.474 -12.697   8.526  1.00 10.00      A   
ATOM     62  HN  GLN A   8     -12.085 -12.046   7.894  1.00 10.00      A   
ATOM     63  CA  GLN A   8     -11.572 -13.514   9.321  1.00 10.00      A   
ATOM     64  CB  GLN A   8     -10.746 -14.431   8.412  1.00 10.00      A   
ATOM     65  CG  GLN A   8     -11.375 -15.790   8.125  1.00 10.00      A   
ATOM     66  CD  GLN A   8     -12.495 -15.730   7.102  1.00 10.00      A   
ATOM     67  OE1 GLN A   8     -12.510 -14.868   6.222  1.00 10.00      A   
ATOM     68  NE2 GLN A   8     -13.436 -16.655   7.204  1.00 10.00      A   
ATOM     69 HE21 GLN A   8     -13.359 -17.319   7.924  1.00 10.00      A   
ATOM     70 HE22 GLN A   8     -14.171 -16.642   6.556  1.00 10.00      A   
ATOM     71  C   GLN A   8     -10.654 -12.611  10.149  1.00 10.00      A   
ATOM     72  O   GLN A   8     -11.019 -11.481  10.479  1.00 10.00      A   
ATOM     73  N   MET A   9      -9.465 -13.100  10.478  1.00 10.00      A   
ATOM     74  HN  MET A   9      -9.210 -13.999  10.170  1.00 10.00      A   
ATOM     75  CA  MET A   9      -8.517 -12.323  11.265  1.00 10.00      A   
ATOM     76  CB  MET A   9      -7.860 -13.205  12.334  1.00 10.00      A   
ATOM     77  CG  MET A   9      -6.875 -12.475  13.237  1.00 10.00      A   
ATOM     78  SD  MET A   9      -6.334 -13.472  14.643  1.00 10.00      A   
ATOM     79  CE  MET A   9      -5.630 -14.893  13.809  1.00 10.00      A   
ATOM     80  C   MET A   9      -7.461 -11.704  10.356  1.00 10.00      A   
ATOM     81  O   MET A   9      -6.912 -10.641  10.644  1.00 10.00      A   
ATOM     82  N   GLU A  10      -7.211 -12.370   9.239  1.00 10.00      A   
ATOM     83  HN  GLU A  10      -7.696 -13.214   9.073  1.00 10.00      A   
ATOM     84  CA  GLU A  10      -6.227 -11.926   8.261  1.00 10.00      A   
ATOM     85  CB  GLU A  10      -5.833 -13.090   7.334  1.00 10.00      A   
ATOM     86  CG  GLU A  10      -6.997 -13.971   6.881  1.00 10.00      A   
ATOM     87  CD  GLU A  10      -7.265 -15.140   7.815  1.00 10.00      A   
ATOM     88  OE1 GLU A  10      -6.958 -16.291   7.443  1.00 10.00      A   
ATOM     89  OE2 GLU A  10      -7.789 -14.908   8.929  1.00 10.00      A   
ATOM     90  C   GLU A  10      -6.716 -10.720   7.451  1.00 10.00      A   
ATOM     91  O   GLU A  10      -6.017 -10.225   6.565  1.00 10.00      A   
ATOM     92  N   ASP A  11      -7.913 -10.238   7.775  1.00 10.00      A   
ATOM     93  HN  ASP A  11      -8.415 -10.670   8.499  1.00 10.00      A   
ATOM     94  CA  ASP A  11      -8.506  -9.093   7.077  1.00 10.00      A   
ATOM     95  CB  ASP A  11     -10.038  -9.181   7.101  1.00 10.00      A   
ATOM     96  CG  ASP A  11     -10.605 -10.315   6.274  1.00 10.00      A   
ATOM     97  OD1 ASP A  11     -10.791 -10.140   5.056  1.00 10.00      A   
ATOM     98  OD2 ASP A  11     -10.904 -11.380   6.842  1.00 10.00      A   
ATOM     99  C   ASP A  11      -8.091  -7.770   7.718  1.00 10.00      A   
ATOM    100  O   ASP A  11      -8.417  -6.697   7.212  1.00 10.00      A   
ATOM    101  N   LEU A  12      -7.365  -7.855   8.825  1.00 10.00      A   
ATOM    102  HN  LEU A  12      -7.115  -8.742   9.159  1.00 10.00      A   
ATOM    103  CA  LEU A  12      -6.931  -6.669   9.566  1.00 10.00      A   
ATOM    104  CB  LEU A  12      -6.361  -7.065  10.932  1.00 10.00      A   
ATOM    105  CG  LEU A  12      -7.359  -7.615  11.954  1.00 10.00      A   
ATOM    106  CD1 LEU A  12      -6.631  -8.130  13.186  1.00 10.00      A   
ATOM    107  CD2 LEU A  12      -8.376  -6.551  12.341  1.00 10.00      A   
ATOM    108  C   LEU A  12      -5.918  -5.806   8.812  1.00 10.00      A   
ATOM    109  O   LEU A  12      -5.706  -4.648   9.166  1.00 10.00      A   
ATOM    110  N   PHE A  13      -5.310  -6.349   7.769  1.00 10.00      A   
ATOM    111  HN  PHE A  13      -5.550  -7.258   7.493  1.00 10.00      A   
ATOM    112  CA  PHE A  13      -4.304  -5.607   7.011  1.00 10.00      A   
ATOM    113  CB  PHE A  13      -3.386  -6.554   6.239  1.00 10.00      A   
ATOM    114  CG  PHE A  13      -2.659  -7.504   7.147  1.00 10.00      A   
ATOM    115  CD1 PHE A  13      -3.159  -8.774   7.385  1.00 10.00      A   
ATOM    116  CD2 PHE A  13      -1.484  -7.121   7.773  1.00 10.00      A   
ATOM    117  CE1 PHE A  13      -2.501  -9.643   8.233  1.00 10.00      A   
ATOM    118  CE2 PHE A  13      -0.821  -7.987   8.620  1.00 10.00      A   
ATOM    119  CZ  PHE A  13      -1.330  -9.251   8.849  1.00 10.00      A   
ATOM    120  C   PHE A  13      -4.919  -4.555   6.098  1.00 10.00      A   
ATOM    121  O   PHE A  13      -4.391  -3.448   5.971  1.00 10.00      A   
ATOM    122  N   GLU A  14      -6.049  -4.884   5.488  1.00 10.00      A   
ATOM    123  HN  GLU A  14      -6.434  -5.776   5.639  1.00 10.00      A   
ATOM    124  CA  GLU A  14      -6.728  -3.956   4.591  1.00 10.00      A   
ATOM    125  CB  GLU A  14      -7.575  -4.709   3.561  1.00 10.00      A   
ATOM    126  CG  GLU A  14      -6.792  -5.191   2.349  1.00 10.00      A   
ATOM    127  CD  GLU A  14      -7.629  -6.044   1.417  1.00 10.00      A   
ATOM    128  OE1 GLU A  14      -7.503  -7.288   1.468  1.00 10.00      A   
ATOM    129  OE2 GLU A  14      -8.425  -5.481   0.639  1.00 10.00      A   
ATOM    130  C   GLU A  14      -7.591  -2.960   5.363  1.00 10.00      A   
ATOM    131  O   GLU A  14      -8.360  -2.202   4.772  1.00 10.00      A   
ATOM    132  N   LEU A  15      -7.456  -2.957   6.682  1.00 10.00      A   
ATOM    133  HN  LEU A  15      -6.825  -3.580   7.101  1.00 10.00      A   
ATOM    134  CA  LEU A  15      -8.230  -2.051   7.522  1.00 10.00      A   
ATOM    135  CB  LEU A  15      -8.801  -2.797   8.732  1.00 10.00      A   
ATOM    136  CG  LEU A  15      -9.686  -4.006   8.420  1.00 10.00      A   
ATOM    137  CD1 LEU A  15     -10.111  -4.706   9.701  1.00 10.00      A   
ATOM    138  CD2 LEU A  15     -10.903  -3.586   7.610  1.00 10.00      A   
ATOM    139  C   LEU A  15      -7.385  -0.868   7.982  1.00 10.00      A   
ATOM    140  O   LEU A  15      -7.854  -0.015   8.733  1.00 10.00      A   
ATOM    141  N   ASN A  16      -6.143  -0.817   7.512  1.00 10.00      A   
ATOM    142  HN  ASN A  16      -5.837  -1.520   6.901  1.00 10.00      A   
ATOM    143  CA  ASN A  16      -5.218   0.258   7.880  1.00 10.00      A   
ATOM    144  CB  ASN A  16      -3.829   0.067   7.248  1.00 10.00      A   
ATOM    145  CG  ASN A  16      -3.072   1.374   7.069  1.00 10.00      A   
ATOM    146  OD1 ASN A  16      -2.976   1.903   5.962  1.00 10.00      A   
ATOM    147  ND2 ASN A  16      -2.544   1.910   8.158  1.00 10.00      A   
ATOM    148 HD21 ASN A  16      -2.666   1.444   9.010  1.00 10.00      A   
ATOM    149 HD22 ASN A  16      -2.053   2.754   8.067  1.00 10.00      A   
ATOM    150  C   ASN A  16      -5.774   1.665   7.609  1.00 10.00      A   
ATOM    151  O   ASN A  16      -5.862   2.475   8.533  1.00 10.00      A   
ATOM    152  N   PRO A  17      -6.183   1.975   6.357  1.00 10.00      A   
ATOM    153  CA  PRO A  17      -6.708   3.305   6.003  1.00 10.00      A   
ATOM    154  CB  PRO A  17      -6.995   3.197   4.502  1.00 10.00      A   
ATOM    155  CG  PRO A  17      -6.187   2.037   4.037  1.00 10.00      A   
ATOM    156  CD  PRO A  17      -6.166   1.077   5.185  1.00 10.00      A   
ATOM    157  C   PRO A  17      -7.993   3.656   6.748  1.00 10.00      A   
ATOM    158  O   PRO A  17      -8.366   4.826   6.852  1.00 10.00      A   
ATOM    159  N   VAL A  18      -8.669   2.641   7.264  1.00 10.00      A   
ATOM    160  HN  VAL A  18      -8.316   1.734   7.164  1.00 10.00      A   
ATOM    161  CA  VAL A  18      -9.914   2.845   7.990  1.00 10.00      A   
ATOM    162  CB  VAL A  18     -10.886   1.659   7.812  1.00 10.00      A   
ATOM    163  CG1 VAL A  18     -12.310   2.089   8.122  1.00 10.00      A   
ATOM    164  CG2 VAL A  18     -10.797   1.084   6.406  1.00 10.00      A   
ATOM    165  C   VAL A  18      -9.648   3.059   9.480  1.00 10.00      A   
ATOM    166  O   VAL A  18     -10.251   3.927  10.111  1.00 10.00      A   
ATOM    167  N   ASN A  19      -8.722   2.279  10.030  1.00 10.00      A   
ATOM    168  HN  ASN A  19      -8.266   1.613   9.468  1.00 10.00      A   
ATOM    169  CA  ASN A  19      -8.373   2.367  11.449  1.00 10.00      A   
ATOM    170  CB  ASN A  19      -7.660   1.094  11.922  1.00 10.00      A   
ATOM    171  CG  ASN A  19      -8.626   0.006  12.350  1.00 10.00      A   
ATOM    172  OD1 ASN A  19      -9.740  -0.087  11.840  1.00 10.00      A   
ATOM    173  ND2 ASN A  19      -8.212  -0.824  13.295  1.00 10.00      A   
ATOM    174 HD21 ASN A  19      -7.309  -0.698  13.668  1.00 10.00      A   
ATOM    175 HD22 ASN A  19      -8.824  -1.529  13.587  1.00 10.00      A   
ATOM    176  C   ASN A  19      -7.526   3.598  11.761  1.00 10.00      A   
ATOM    177  O   ASN A  19      -7.196   3.860  12.919  1.00 10.00      A   
ATOM    178  N   LEU A  20      -7.165   4.345  10.727  1.00 10.00      A   
ATOM    179  HN  LEU A  20      -7.432   4.071   9.824  1.00 10.00      A   
ATOM    180  CA  LEU A  20      -6.372   5.555  10.900  1.00 10.00      A   
ATOM    181  CB  LEU A  20      -5.452   5.799   9.703  1.00 10.00      A   
ATOM    182  CG  LEU A  20      -4.165   4.972   9.664  1.00 10.00      A   
ATOM    183  CD1 LEU A  20      -3.249   5.459   8.555  1.00 10.00      A   
ATOM    184  CD2 LEU A  20      -3.451   5.009  11.008  1.00 10.00      A   
ATOM    185  C   LEU A  20      -7.268   6.762  11.143  1.00 10.00      A   
ATOM    186  O   LEU A  20      -6.789   7.866  11.399  1.00 10.00      A   
ATOM    187  N   ASP A  21      -8.573   6.538  11.064  1.00 10.00      A   
ATOM    188  HN  ASP A  21      -8.891   5.634  10.853  1.00 10.00      A   
ATOM    189  CA  ASP A  21      -9.550   7.594  11.283  1.00 10.00      A   
ATOM    190  CB  ASP A  21     -10.956   7.083  10.955  1.00 10.00      A   
ATOM    191  CG  ASP A  21     -12.022   8.154  11.058  1.00 10.00      A   
ATOM    192  OD1 ASP A  21     -12.320   8.804  10.029  1.00 10.00      A   
ATOM    193  OD2 ASP A  21     -12.572   8.349  12.164  1.00 10.00      A   
ATOM    194  C   ASP A  21      -9.481   8.072  12.734  1.00 10.00      A   
ATOM    195  O   ASP A  21      -9.332   7.260  13.651  1.00 10.00      A   
ATOM    196  N   PRO A  22      -9.568   9.395  12.958  1.00 10.00      A   
ATOM    197  CA  PRO A  22      -9.505   9.992  14.300  1.00 10.00      A   
ATOM    198  CB  PRO A  22      -9.723  11.492  14.053  1.00 10.00      A   
ATOM    199  CG  PRO A  22     -10.292  11.582  12.678  1.00 10.00      A   
ATOM    200  CD  PRO A  22      -9.713  10.425  11.918  1.00 10.00      A   
ATOM    201  C   PRO A  22     -10.558   9.455  15.274  1.00 10.00      A   
ATOM    202  O   PRO A  22     -10.348   9.473  16.486  1.00 10.00      A   
ATOM    203  N   LEU A  23     -11.680   8.973  14.752  1.00 10.00      A   
ATOM    204  HN  LEU A  23     -11.795   8.962  13.771  1.00 10.00      A   
ATOM    205  CA  LEU A  23     -12.743   8.450  15.601  1.00 10.00      A   
ATOM    206  CB  LEU A  23     -14.108   8.978  15.154  1.00 10.00      A   
ATOM    207  CG  LEU A  23     -14.335  10.483  15.318  1.00 10.00      A   
ATOM    208  CD1 LEU A  23     -15.709  10.879  14.799  1.00 10.00      A   
ATOM    209  CD2 LEU A  23     -14.171  10.897  16.774  1.00 10.00      A   
ATOM    210  C   LEU A  23     -12.740   6.926  15.627  1.00 10.00      A   
ATOM    211  O   LEU A  23     -13.611   6.303  16.235  1.00 10.00      A   
ATOM    212  N   THR A  24     -11.757   6.327  14.977  1.00 10.00      A   
ATOM    213  HN  THR A  24     -11.074   6.871  14.529  1.00 10.00      A   
ATOM    214  CA  THR A  24     -11.651   4.882  14.933  1.00 10.00      A   
ATOM    215  CB  THR A  24     -11.358   4.390  13.506  1.00 10.00      A   
ATOM    216  OG1 THR A  24     -12.407   4.834  12.632  1.00 10.00      A   
ATOM    217  HG1 THR A  24     -12.693   5.717  12.897  1.00 10.00      A   
ATOM    218  CG2 THR A  24     -11.275   2.872  13.469  1.00 10.00      A   
ATOM    219  C   THR A  24     -10.565   4.395  15.885  1.00 10.00      A   
ATOM    220  O   THR A  24      -9.382   4.681  15.692  1.00 10.00      A   
ATOM    221  N   GLU A  25     -10.979   3.670  16.910  1.00 10.00      A   
ATOM    222  HN  GLU A  25     -11.936   3.469  16.998  1.00 10.00      A   
ATOM    223  CA  GLU A  25     -10.055   3.148  17.904  1.00 10.00      A   
ATOM    224  CB  GLU A  25     -10.771   2.942  19.240  1.00 10.00      A   
ATOM    225  CG  GLU A  25     -11.115   4.232  19.965  1.00 10.00      A   
ATOM    226  CD  GLU A  25      -9.918   4.857  20.654  1.00 10.00      A   
ATOM    227  OE1 GLU A  25      -8.779   4.391  20.435  1.00 10.00      A   
ATOM    228  OE2 GLU A  25     -10.111   5.818  21.429  1.00 10.00      A   
ATOM    229  C   GLU A  25      -9.417   1.844  17.446  1.00 10.00      A   
ATOM    230  O   GLU A  25     -10.107   0.910  17.036  1.00 10.00      A   
ATOM    231  N   ASN A  26      -8.098   1.796  17.515  1.00 10.00      A   
ATOM    232  HN  ASN A  26      -7.614   2.578  17.850  1.00 10.00      A   
ATOM    233  CA  ASN A  26      -7.343   0.618  17.124  1.00 10.00      A   
ATOM    234  CB  ASN A  26      -6.006   1.041  16.514  1.00 10.00      A   
ATOM    235  CG  ASN A  26      -5.300  -0.092  15.799  1.00 10.00      A   
ATOM    236  OD1 ASN A  26      -5.922  -0.870  15.078  1.00 10.00      A   
ATOM    237  ND2 ASN A  26      -3.995  -0.189  15.994  1.00 10.00      A   
ATOM    238 HD21 ASN A  26      -3.563   0.467  16.580  1.00 10.00      A   
ATOM    239 HD22 ASN A  26      -3.511  -0.915  15.545  1.00 10.00      A   
ATOM    240  C   ASN A  26      -7.094  -0.246  18.353  1.00 10.00      A   
ATOM    241  O   ASN A  26      -6.209   0.049  19.159  1.00 10.00      A   
ATOM    242  N   PHE A  27      -7.881  -1.298  18.501  1.00 10.00      A   
ATOM    243  HN  PHE A  27      -8.553  -1.494  17.812  1.00 10.00      A   
ATOM    244  CA  PHE A  27      -7.759  -2.189  19.645  1.00 10.00      A   
ATOM    245  CB  PHE A  27      -9.113  -2.819  19.976  1.00 10.00      A   
ATOM    246  CG  PHE A  27     -10.196  -1.827  20.286  1.00 10.00      A   
ATOM    247  CD1 PHE A  27     -11.198  -1.563  19.365  1.00 10.00      A   
ATOM    248  CD2 PHE A  27     -10.218  -1.167  21.502  1.00 10.00      A   
ATOM    249  CE1 PHE A  27     -12.201  -0.657  19.650  1.00 10.00      A   
ATOM    250  CE2 PHE A  27     -11.218  -0.258  21.794  1.00 10.00      A   
ATOM    251  CZ  PHE A  27     -12.212  -0.003  20.867  1.00 10.00      A   
ATOM    252  C   PHE A  27      -6.733  -3.282  19.383  1.00 10.00      A   
ATOM    253  O   PHE A  27      -6.062  -3.287  18.348  1.00 10.00      A   
ATOM    254  N   ASN A  28      -6.609  -4.203  20.327  1.00 10.00      A   
ATOM    255  HN  ASN A  28      -7.164  -4.141  21.136  1.00 10.00      A   
ATOM    256  CA  ASN A  28      -5.671  -5.307  20.190  1.00 10.00      A   
ATOM    257  CB  ASN A  28      -5.213  -5.806  21.564  1.00 10.00      A   
ATOM    258  CG  ASN A  28      -4.136  -6.869  21.470  1.00 10.00      A   
ATOM    259  OD1 ASN A  28      -4.428  -8.064  21.480  1.00 10.00      A   
ATOM    260  ND2 ASN A  28      -2.885  -6.440  21.373  1.00 10.00      A   
ATOM    261 HD21 ASN A  28      -2.725  -5.470  21.370  1.00 10.00      A   
ATOM    262 HD22 ASN A  28      -2.168  -7.110  21.297  1.00 10.00      A   
ATOM    263  C   ASN A  28      -6.301  -6.442  19.391  1.00 10.00      A   
ATOM    264  O   ASN A  28      -7.524  -6.592  19.371  1.00 10.00      A   
ATOM    265  N   VAL A  29      -5.461  -7.231  18.733  1.00 10.00      A   
ATOM    266  HN  VAL A  29      -4.497  -7.043  18.786  1.00 10.00      A   
ATOM    267  CA  VAL A  29      -5.917  -8.357  17.917  1.00 10.00      A   
ATOM    268  CB  VAL A  29      -4.731  -9.148  17.325  1.00 10.00      A   
ATOM    269  CG1 VAL A  29      -5.219 -10.215  16.358  1.00 10.00      A   
ATOM    270  CG2 VAL A  29      -3.758  -8.207  16.632  1.00 10.00      A   
ATOM    271  C   VAL A  29      -6.827  -9.311  18.697  1.00 10.00      A   
ATOM    272  O   VAL A  29      -7.808  -9.823  18.153  1.00 10.00      A   
ATOM    273  N   SER A  30      -6.521  -9.522  19.975  1.00 10.00      A   
ATOM    274  HN  SER A  30      -5.742  -9.066  20.363  1.00 10.00      A   
ATOM    275  CA  SER A  30      -7.311 -10.422  20.814  1.00 10.00      A   
ATOM    276  CB  SER A  30      -6.625 -10.662  22.160  1.00 10.00      A   
ATOM    277  OG  SER A  30      -6.264  -9.440  22.782  1.00 10.00      A   
ATOM    278  HG  SER A  30      -5.414  -9.138  22.429  1.00 10.00      A   
ATOM    279  C   SER A  30      -8.746  -9.927  21.014  1.00 10.00      A   
ATOM    280  O   SER A  30      -9.649 -10.712  21.298  1.00 10.00      A   
ATOM    281  N   PHE A  31      -8.957  -8.627  20.865  1.00 10.00      A   
ATOM    282  HN  PHE A  31      -8.205  -8.040  20.638  1.00 10.00      A   
ATOM    283  CA  PHE A  31     -10.284  -8.053  21.025  1.00 10.00      A   
ATOM    284  CB  PHE A  31     -10.188  -6.535  21.197  1.00 10.00      A   
ATOM    285  CG  PHE A  31     -11.499  -5.865  21.489  1.00 10.00      A   
ATOM    286  CD1 PHE A  31     -12.143  -6.068  22.698  1.00 10.00      A   
ATOM    287  CD2 PHE A  31     -12.086  -5.028  20.555  1.00 10.00      A   
ATOM    288  CE1 PHE A  31     -13.350  -5.451  22.969  1.00 10.00      A   
ATOM    289  CE2 PHE A  31     -13.292  -4.409  20.819  1.00 10.00      A   
ATOM    290  CZ  PHE A  31     -13.924  -4.619  22.028  1.00 10.00      A   
ATOM    291  C   PHE A  31     -11.153  -8.404  19.821  1.00 10.00      A   
ATOM    292  O   PHE A  31     -12.320  -8.761  19.967  1.00 10.00      A   
ATOM    293  N   TYR A  32     -10.561  -8.326  18.634  1.00 10.00      A   
ATOM    294  HN  TYR A  32      -9.619  -8.057  18.586  1.00 10.00      A   
ATOM    295  CA  TYR A  32     -11.274  -8.637  17.401  1.00 10.00      A   
ATOM    296  CB  TYR A  32     -10.457  -8.212  16.177  1.00 10.00      A   
ATOM    297  CG  TYR A  32     -10.001  -6.769  16.194  1.00 10.00      A   
ATOM    298  CD1 TYR A  32      -8.661  -6.453  16.369  1.00 10.00      A   
ATOM    299  CD2 TYR A  32     -10.905  -5.726  16.030  1.00 10.00      A   
ATOM    300  CE1 TYR A  32      -8.233  -5.142  16.381  1.00 10.00      A   
ATOM    301  CE2 TYR A  32     -10.484  -4.408  16.043  1.00 10.00      A   
ATOM    302  CZ  TYR A  32      -9.146  -4.124  16.218  1.00 10.00      A   
ATOM    303  OH  TYR A  32      -8.716  -2.817  16.228  1.00 10.00      A   
ATOM    304  HH  TYR A  32      -7.837  -2.769  15.829  1.00 10.00      A   
ATOM    305  C   TYR A  32     -11.576 -10.128  17.324  1.00 10.00      A   
ATOM    306  O   TYR A  32     -12.686 -10.531  16.974  1.00 10.00      A   
ATOM    307  N   SER A  33     -10.588 -10.941  17.675  1.00 10.00      A   
ATOM    308  HN  SER A  33      -9.732 -10.559  17.968  1.00 10.00      A   
ATOM    309  CA  SER A  33     -10.743 -12.387  17.640  1.00 10.00      A   
ATOM    310  CB  SER A  33      -9.401 -13.081  17.880  1.00 10.00      A   
ATOM    311  OG  SER A  33      -8.598 -12.330  18.771  1.00 10.00      A   
ATOM    312  HG  SER A  33      -8.035 -11.729  18.270  1.00 10.00      A   
ATOM    313  C   SER A  33     -11.791 -12.856  18.644  1.00 10.00      A   
ATOM    314  O   SER A  33     -12.579 -13.751  18.346  1.00 10.00      A   
ATOM    315  N   GLN A  34     -11.805 -12.237  19.825  1.00 10.00      A   
ATOM    316  HN  GLN A  34     -11.139 -11.535  20.003  1.00 10.00      A   
ATOM    317  CA  GLN A  34     -12.769 -12.586  20.867  1.00 10.00      A   
ATOM    318  CB  GLN A  34     -12.574 -11.709  22.106  1.00 10.00      A   
ATOM    319  CG  GLN A  34     -13.585 -11.954  23.214  1.00 10.00      A   
ATOM    320  CD  GLN A  34     -13.261 -11.186  24.478  1.00 10.00      A   
ATOM    321  OE1 GLN A  34     -12.638 -10.125  24.431  1.00 10.00      A   
ATOM    322  NE2 GLN A  34     -13.677 -11.716  25.617  1.00 10.00      A   
ATOM    323 HE21 GLN A  34     -14.163 -12.568  25.583  1.00 10.00      A   
ATOM    324 HE22 GLN A  34     -13.496 -11.228  26.448  1.00 10.00      A   
ATOM    325  C   GLN A  34     -14.197 -12.453  20.348  1.00 10.00      A   
ATOM    326  O   GLN A  34     -15.035 -13.327  20.576  1.00 10.00      A   
ATOM    327  N   TYR A  35     -14.461 -11.363  19.635  1.00 10.00      A   
ATOM    328  HN  TYR A  35     -13.751 -10.702  19.486  1.00 10.00      A   
ATOM    329  CA  TYR A  35     -15.782 -11.122  19.073  1.00 10.00      A   
ATOM    330  CB  TYR A  35     -15.877  -9.712  18.490  1.00 10.00      A   
ATOM    331  CG  TYR A  35     -16.393  -8.689  19.475  1.00 10.00      A   
ATOM    332  CD1 TYR A  35     -15.611  -8.259  20.539  1.00 10.00      A   
ATOM    333  CD2 TYR A  35     -17.668  -8.159  19.344  1.00 10.00      A   
ATOM    334  CE1 TYR A  35     -16.085  -7.330  21.444  1.00 10.00      A   
ATOM    335  CE2 TYR A  35     -18.149  -7.228  20.243  1.00 10.00      A   
ATOM    336  CZ  TYR A  35     -17.355  -6.818  21.292  1.00 10.00      A   
ATOM    337  OH  TYR A  35     -17.834  -5.889  22.190  1.00 10.00      A   
ATOM    338  HH  TYR A  35     -17.092  -5.417  22.590  1.00 10.00      A   
ATOM    339  C   TYR A  35     -16.125 -12.168  18.021  1.00 10.00      A   
ATOM    340  O   TYR A  35     -17.254 -12.643  17.957  1.00 10.00      A   
ATOM    341  N   LEU A  36     -15.133 -12.549  17.224  1.00 10.00      A   
ATOM    342  HN  LEU A  36     -14.246 -12.141  17.338  1.00 10.00      A   
ATOM    343  CA  LEU A  36     -15.323 -13.551  16.177  1.00 10.00      A   
ATOM    344  CB  LEU A  36     -14.117 -13.571  15.231  1.00 10.00      A   
ATOM    345  CG  LEU A  36     -14.028 -12.425  14.221  1.00 10.00      A   
ATOM    346  CD1 LEU A  36     -12.629 -12.345  13.625  1.00 10.00      A   
ATOM    347  CD2 LEU A  36     -15.069 -12.604  13.123  1.00 10.00      A   
ATOM    348  C   LEU A  36     -15.534 -14.942  16.773  1.00 10.00      A   
ATOM    349  O   LEU A  36     -16.040 -15.845  16.108  1.00 10.00      A   
ATOM    350  N   ILE A  37     -15.137 -15.108  18.028  1.00 10.00      A   
ATOM    351  HN  ILE A  37     -14.730 -14.352  18.502  1.00 10.00      A   
ATOM    352  CA  ILE A  37     -15.275 -16.384  18.716  1.00 10.00      A   
ATOM    353  CB  ILE A  37     -14.308 -16.479  19.925  1.00 10.00      A   
ATOM    354  CG1 ILE A  37     -12.853 -16.555  19.454  1.00 10.00      A   
ATOM    355  CG2 ILE A  37     -14.644 -17.672  20.809  1.00 10.00      A   
ATOM    356  CD1 ILE A  37     -11.838 -16.353  20.560  1.00 10.00      A   
ATOM    357  C   ILE A  37     -16.713 -16.612  19.188  1.00 10.00      A   
ATOM    358  O   ILE A  37     -17.263 -17.707  19.027  1.00 10.00      A   
ATOM    359  N   GLU A  38     -17.322 -15.577  19.757  1.00 10.00      A   
ATOM    360  HN  GLU A  38     -16.845 -14.723  19.833  1.00 10.00      A   
ATOM    361  CA  GLU A  38     -18.682 -15.687  20.274  1.00 10.00      A   
ATOM    362  CB  GLU A  38     -18.818 -14.974  21.622  1.00 10.00      A   
ATOM    363  CG  GLU A  38     -17.828 -15.444  22.676  1.00 10.00      A   
ATOM    364  CD  GLU A  38     -18.364 -15.313  24.087  1.00 10.00      A   
ATOM    365  OE1 GLU A  38     -18.498 -14.172  24.578  1.00 10.00      A   
ATOM    366  OE2 GLU A  38     -18.649 -16.354  24.718  1.00 10.00      A   
ATOM    367  C   GLU A  38     -19.747 -15.195  19.292  1.00 10.00      A   
ATOM    368  O   GLU A  38     -20.833 -15.775  19.210  1.00 10.00      A   
ATOM    369  N   TRP A  39     -19.448 -14.137  18.545  1.00 10.00      A   
ATOM    370  HN  TRP A  39     -18.562 -13.719  18.628  1.00 10.00      A   
ATOM    371  CA  TRP A  39     -20.407 -13.584  17.592  1.00 10.00      A   
ATOM    372  CB  TRP A  39     -20.962 -12.246  18.101  1.00 10.00      A   
ATOM    373  CG  TRP A  39     -21.377 -12.254  19.542  1.00 10.00      A   
ATOM    374  CD1 TRP A  39     -22.583 -12.647  20.048  1.00 10.00      A   
ATOM    375  CD2 TRP A  39     -20.588 -11.841  20.665  1.00 10.00      A   
ATOM    376  NE1 TRP A  39     -22.590 -12.516  21.414  1.00 10.00      A   
ATOM    377  HE1 TRP A  39     -23.344 -12.744  22.006  1.00 10.00      A   
ATOM    378  CE2 TRP A  39     -21.375 -12.021  21.819  1.00 10.00      A   
ATOM    379  CE3 TRP A  39     -19.289 -11.342  20.806  1.00 10.00      A   
ATOM    380  CZ2 TRP A  39     -20.907 -11.719  23.096  1.00 10.00      A   
ATOM    381  CZ3 TRP A  39     -18.827 -11.042  22.074  1.00 10.00      A   
ATOM    382  CH2 TRP A  39     -19.633 -11.232  23.202  1.00 10.00      A   
ATOM    383  C   TRP A  39     -19.780 -13.387  16.209  1.00 10.00      A   
ATOM    384  O   TRP A  39     -19.546 -12.253  15.786  1.00 10.00      A   
ATOM    385  N   PRO A  40     -19.517 -14.488  15.477  1.00 10.00      A   
ATOM    386  CA  PRO A  40     -18.910 -14.421  14.139  1.00 10.00      A   
ATOM    387  CB  PRO A  40     -18.537 -15.877  13.850  1.00 10.00      A   
ATOM    388  CG  PRO A  40     -19.503 -16.677  14.651  1.00 10.00      A   
ATOM    389  CD  PRO A  40     -19.782 -15.879  15.894  1.00 10.00      A   
ATOM    390  C   PRO A  40     -19.885 -13.908  13.080  1.00 10.00      A   
ATOM    391  O   PRO A  40     -19.477 -13.448  12.014  1.00 10.00      A   
ATOM    392  N   GLN A  41     -21.175 -13.977  13.379  1.00 10.00      A   
ATOM    393  HN  GLN A  41     -21.447 -14.339  14.248  1.00 10.00      A   
ATOM    394  CA  GLN A  41     -22.195 -13.525  12.445  1.00 10.00      A   
ATOM    395  CB  GLN A  41     -23.499 -14.298  12.657  1.00 10.00      A   
ATOM    396  CG  GLN A  41     -23.367 -15.809  12.526  1.00 10.00      A   
ATOM    397  CD  GLN A  41     -22.993 -16.250  11.125  1.00 10.00      A   
ATOM    398  OE1 GLN A  41     -23.325 -15.588  10.140  1.00 10.00      A   
ATOM    399  NE2 GLN A  41     -22.306 -17.376  11.025  1.00 10.00      A   
ATOM    400 HE21 GLN A  41     -22.080 -17.858  11.851  1.00 10.00      A   
ATOM    401 HE22 GLN A  41     -22.050 -17.688  10.128  1.00 10.00      A   
ATOM    402  C   GLN A  41     -22.447 -12.031  12.599  1.00 10.00      A   
ATOM    403  O   GLN A  41     -23.032 -11.396  11.722  1.00 10.00      A   
ATOM    404  N   LEU A  42     -22.000 -11.476  13.718  1.00 10.00      A   
ATOM    405  HN  LEU A  42     -21.532 -12.034  14.375  1.00 10.00      A   
ATOM    406  CA  LEU A  42     -22.182 -10.056  13.991  1.00 10.00      A   
ATOM    407  CB  LEU A  42     -22.464  -9.827  15.479  1.00 10.00      A   
ATOM    408  CG  LEU A  42     -23.834 -10.282  15.987  1.00 10.00      A   
ATOM    409  CD1 LEU A  42     -23.940 -10.080  17.490  1.00 10.00      A   
ATOM    410  CD2 LEU A  42     -24.946  -9.537  15.266  1.00 10.00      A   
ATOM    411  C   LEU A  42     -20.964  -9.250  13.562  1.00 10.00      A   
ATOM    412  O   LEU A  42     -21.002  -8.020  13.535  1.00 10.00      A   
ATOM    413  N   PHE A  43     -19.889  -9.947  13.228  1.00 10.00      A   
ATOM    414  HN  PHE A  43     -19.922 -10.924  13.263  1.00 10.00      A   
ATOM    415  CA  PHE A  43     -18.661  -9.295  12.804  1.00 10.00      A   
ATOM    416  CB  PHE A  43     -17.477  -9.789  13.643  1.00 10.00      A   
ATOM    417  CG  PHE A  43     -16.370  -8.783  13.821  1.00 10.00      A   
ATOM    418  CD1 PHE A  43     -16.315  -7.637  13.044  1.00 10.00      A   
ATOM    419  CD2 PHE A  43     -15.381  -8.991  14.769  1.00 10.00      A   
ATOM    420  CE1 PHE A  43     -15.296  -6.720  13.208  1.00 10.00      A   
ATOM    421  CE2 PHE A  43     -14.360  -8.077  14.940  1.00 10.00      A   
ATOM    422  CZ  PHE A  43     -14.318  -6.940  14.157  1.00 10.00      A   
ATOM    423  C   PHE A  43     -18.406  -9.556  11.325  1.00 10.00      A   
ATOM    424  O   PHE A  43     -18.041 -10.665  10.928  1.00 10.00      A   
ATOM    425  N   TYR A  44     -18.616  -8.534  10.511  1.00 10.00      A   
ATOM    426  HN  TYR A  44     -18.912  -7.677  10.886  1.00 10.00      A   
ATOM    427  CA  TYR A  44     -18.409  -8.644   9.074  1.00 10.00      A   
ATOM    428  CB  TYR A  44     -19.709  -9.016   8.352  1.00 10.00      A   
ATOM    429  CG  TYR A  44     -20.907  -8.163   8.716  1.00 10.00      A   
ATOM    430  CD1 TYR A  44     -21.165  -6.967   8.054  1.00 10.00      A   
ATOM    431  CD2 TYR A  44     -21.789  -8.562   9.713  1.00 10.00      A   
ATOM    432  CE1 TYR A  44     -22.267  -6.197   8.375  1.00 10.00      A   
ATOM    433  CE2 TYR A  44     -22.891  -7.796  10.041  1.00 10.00      A   
ATOM    434  CZ  TYR A  44     -23.127  -6.616   9.369  1.00 10.00      A   
ATOM    435  OH  TYR A  44     -24.230  -5.856   9.686  1.00 10.00      A   
ATOM    436  HH  TYR A  44     -24.243  -5.689  10.634  1.00 10.00      A   
ATOM    437  C   TYR A  44     -17.828  -7.356   8.509  1.00 10.00      A   
ATOM    438  O   TYR A  44     -17.719  -6.355   9.221  1.00 10.00      A   
ATOM    439  N   LYS A  45     -17.468  -7.379   7.231  1.00 10.00      A   
ATOM    440  HN  LYS A  45     -17.609  -8.196   6.706  1.00 10.00      A   
ATOM    441  CA  LYS A  45     -16.889  -6.213   6.584  1.00 10.00      A   
ATOM    442  CB  LYS A  45     -15.376  -6.393   6.397  1.00 10.00      A   
ATOM    443  CG  LYS A  45     -14.995  -7.471   5.390  1.00 10.00      A   
ATOM    444  CD  LYS A  45     -13.514  -7.423   5.046  1.00 10.00      A   
ATOM    445  CE  LYS A  45     -13.205  -8.307   3.848  1.00 10.00      A   
ATOM    446  NZ  LYS A  45     -11.759  -8.310   3.514  1.00 10.00      A   
ATOM    447  HZ1 LYS A  45     -11.375  -7.347   3.556  1.00 10.00      A   
ATOM    448  HZ2 LYS A  45     -11.612  -8.685   2.557  1.00 10.00      A   
ATOM    449  HZ3 LYS A  45     -11.232  -8.913   4.190  1.00 10.00      A   
ATOM    450  C   LYS A  45     -17.542  -5.949   5.233  1.00 10.00      A   
ATOM    451  O   LYS A  45     -18.073  -6.863   4.594  1.00 10.00      A   
ATOM    452  N   SER A  46     -17.497  -4.694   4.813  1.00 10.00      A   
ATOM    453  HN  SER A  46     -17.083  -4.013   5.388  1.00 10.00      A   
ATOM    454  CA  SER A  46     -18.052  -4.288   3.535  1.00 10.00      A   
ATOM    455  CB  SER A  46     -18.905  -3.029   3.706  1.00 10.00      A   
ATOM    456  OG  SER A  46     -19.913  -3.227   4.686  1.00 10.00      A   
ATOM    457  HG  SER A  46     -20.777  -3.205   4.259  1.00 10.00      A   
ATOM    458  C   SER A  46     -16.928  -4.030   2.539  1.00 10.00      A   
ATOM    459  O   SER A  46     -15.898  -3.446   2.888  1.00 10.00      A   
ATOM    460  N   VAL A  47     -17.111  -4.498   1.313  1.00 10.00      A   
ATOM    461  HN  VAL A  47     -17.939  -4.990   1.108  1.00 10.00      A   
ATOM    462  CA  VAL A  47     -16.112  -4.311   0.270  1.00 10.00      A   
ATOM    463  CB  VAL A  47     -15.687  -5.650  -0.379  1.00 10.00      A   
ATOM    464  CG1 VAL A  47     -15.006  -6.548   0.642  1.00 10.00      A   
ATOM    465  CG2 VAL A  47     -16.877  -6.360  -1.010  1.00 10.00      A   
ATOM    466  C   VAL A  47     -16.605  -3.341  -0.804  1.00 10.00      A   
ATOM    467  O   VAL A  47     -17.797  -3.303  -1.124  1.00 10.00      A   
ATOM    468  N   GLU A  48     -15.686  -2.544  -1.335  1.00 10.00      A   
ATOM    469  HN  GLU A  48     -14.757  -2.603  -1.012  1.00 10.00      A   
ATOM    470  CA  GLU A  48     -16.006  -1.576  -2.373  1.00 10.00      A   
ATOM    471  CB  GLU A  48     -16.086  -0.161  -1.790  1.00 10.00      A   
ATOM    472  CG  GLU A  48     -17.503   0.344  -1.567  1.00 10.00      A   
ATOM    473  CD  GLU A  48     -18.334   0.346  -2.838  1.00 10.00      A   
ATOM    474  OE1 GLU A  48     -17.752   0.244  -3.943  1.00 10.00      A   
ATOM    475  OE2 GLU A  48     -19.576   0.441  -2.740  1.00 10.00      A   
ATOM    476  C   GLU A  48     -14.967  -1.617  -3.485  1.00 10.00      A   
ATOM    477  O   GLU A  48     -13.961  -2.318  -3.381  1.00 10.00      A   
ATOM    478  N   THR A  49     -15.218  -0.857  -4.540  1.00 10.00      A   
ATOM    479  HN  THR A  49     -16.040  -0.316  -4.550  1.00 10.00      A   
ATOM    480  CA  THR A  49     -14.312  -0.791  -5.679  1.00 10.00      A   
ATOM    481  CB  THR A  49     -14.658   0.410  -6.588  1.00 10.00      A   
ATOM    482  OG1 THR A  49     -14.645   1.610  -5.802  1.00 10.00      A   
ATOM    483  HG1 THR A  49     -15.539   1.965  -5.741  1.00 10.00      A   
ATOM    484  CG2 THR A  49     -16.028   0.238  -7.226  1.00 10.00      A   
ATOM    485  C   THR A  49     -14.321  -2.097  -6.487  1.00 10.00      A   
ATOM    486  O   THR A  49     -15.198  -2.943  -6.299  1.00 10.00      A   
ATOM    487  N   PRO A  50     -13.339  -2.286  -7.391  1.00 10.00      A   
ATOM    488  CA  PRO A  50     -13.247  -3.488  -8.210  1.00 10.00      A   
ATOM    489  CB  PRO A  50     -12.622  -2.941  -9.492  1.00 10.00      A   
ATOM    490  CG  PRO A  50     -11.717  -1.841  -9.035  1.00 10.00      A   
ATOM    491  CD  PRO A  50     -12.255  -1.335  -7.715  1.00 10.00      A   
ATOM    492  C   PRO A  50     -12.335  -4.548  -7.591  1.00 10.00      A   
ATOM    493  O   PRO A  50     -12.278  -5.683  -8.064  1.00 10.00      A   
ATOM    494  N   ASN A  51     -11.631  -4.182  -6.526  1.00 10.00      A   
ATOM    495  HN  ASN A  51     -11.729  -3.269  -6.175  1.00 10.00      A   
ATOM    496  CA  ASN A  51     -10.716  -5.111  -5.865  1.00 10.00      A   
ATOM    497  CB  ASN A  51      -9.324  -4.498  -5.702  1.00 10.00      A   
ATOM    498  CG  ASN A  51      -8.478  -4.634  -6.952  1.00 10.00      A   
ATOM    499  OD1 ASN A  51      -8.590  -5.614  -7.693  1.00 10.00      A   
ATOM    500  ND2 ASN A  51      -7.622  -3.654  -7.196  1.00 10.00      A   
ATOM    501 HD21 ASN A  51      -7.581  -2.905  -6.563  1.00 10.00      A   
ATOM    502 HD22 ASN A  51      -7.065  -3.714  -8.001  1.00 10.00      A   
ATOM    503  C   ASN A  51     -11.255  -5.564  -4.520  1.00 10.00      A   
ATOM    504  O   ASN A  51     -10.643  -6.388  -3.840  1.00 10.00      A   
ATOM    505  N   GLY A  52     -12.405  -5.024  -4.143  1.00 10.00      A   
ATOM    506  HN  GLY A  52     -12.844  -4.374  -4.727  1.00 10.00      A   
ATOM    507  CA  GLY A  52     -13.013  -5.388  -2.883  1.00 10.00      A   
ATOM    508  C   GLY A  52     -12.316  -4.748  -1.701  1.00 10.00      A   
ATOM    509  O   GLY A  52     -12.098  -5.395  -0.677  1.00 10.00      A   
ATOM    510  N   GLN A  53     -11.965  -3.479  -1.841  1.00 10.00      A   
ATOM    511  HN  GLN A  53     -12.181  -3.013  -2.678  1.00 10.00      A   
ATOM    512  CA  GLN A  53     -11.295  -2.750  -0.778  1.00 10.00      A   
ATOM    513  CB  GLN A  53     -10.858  -1.369  -1.275  1.00 10.00      A   
ATOM    514  CG  GLN A  53     -10.022  -0.584  -0.276  1.00 10.00      A   
ATOM    515  CD  GLN A  53      -8.576  -1.041  -0.234  1.00 10.00      A   
ATOM    516  OE1 GLN A  53      -8.002  -1.423  -1.253  1.00 10.00      A   
ATOM    517  NE2 GLN A  53      -7.980  -1.005   0.945  1.00 10.00      A   
ATOM    518 HE21 GLN A  53      -8.497  -0.685   1.715  1.00 10.00      A   
ATOM    519 HE22 GLN A  53      -7.048  -1.308   1.005  1.00 10.00      A   
ATOM    520  C   GLN A  53     -12.241  -2.600   0.405  1.00 10.00      A   
ATOM    521  O   GLN A  53     -13.406  -2.245   0.227  1.00 10.00      A   
ATOM    522  N   ALA A  54     -11.745  -2.892   1.597  1.00 10.00      A   
ATOM    523  HN  ALA A  54     -10.812  -3.182   1.666  1.00 10.00      A   
ATOM    524  CA  ALA A  54     -12.551  -2.796   2.806  1.00 10.00      A   
ATOM    525  CB  ALA A  54     -11.795  -3.368   3.994  1.00 10.00      A   
ATOM    526  C   ALA A  54     -12.967  -1.357   3.082  1.00 10.00      A   
ATOM    527  O   ALA A  54     -12.140  -0.523   3.457  1.00 10.00      A   
ATOM    528  N   SER A  55     -14.244  -1.071   2.882  1.00 10.00      A   
ATOM    529  HN  SER A  55     -14.850  -1.775   2.557  1.00 10.00      A   
ATOM    530  CA  SER A  55     -14.778   0.260   3.117  1.00 10.00      A   
ATOM    531  CB  SER A  55     -16.119   0.407   2.399  1.00 10.00      A   
ATOM    532  OG  SER A  55     -16.366  -0.712   1.561  1.00 10.00      A   
ATOM    533  HG  SER A  55     -16.392  -0.425   0.644  1.00 10.00      A   
ATOM    534  C   SER A  55     -14.960   0.484   4.611  1.00 10.00      A   
ATOM    535  O   SER A  55     -14.894   1.613   5.098  1.00 10.00      A   
ATOM    536  N   GLY A  56     -15.189  -0.606   5.329  1.00 10.00      A   
ATOM    537  HN  GLY A  56     -15.244  -1.474   4.877  1.00 10.00      A   
ATOM    538  CA  GLY A  56     -15.375  -0.533   6.760  1.00 10.00      A   
ATOM    539  C   GLY A  56     -15.990  -1.802   7.306  1.00 10.00      A   
ATOM    540  O   GLY A  56     -16.476  -2.640   6.543  1.00 10.00      A   
ATOM    541  N   TYR A  57     -15.964  -1.951   8.618  1.00 10.00      A   
ATOM    542  HN  TYR A  57     -15.562  -1.243   9.174  1.00 10.00      A   
ATOM    543  CA  TYR A  57     -16.522  -3.126   9.270  1.00 10.00      A   
ATOM    544  CB  TYR A  57     -15.408  -4.029   9.823  1.00 10.00      A   
ATOM    545  CG  TYR A  57     -14.416  -3.329  10.733  1.00 10.00      A   
ATOM    546  CD1 TYR A  57     -14.659  -3.196  12.095  1.00 10.00      A   
ATOM    547  CD2 TYR A  57     -13.234  -2.802  10.227  1.00 10.00      A   
ATOM    548  CE1 TYR A  57     -13.756  -2.558  12.924  1.00 10.00      A   
ATOM    549  CE2 TYR A  57     -12.326  -2.163  11.048  1.00 10.00      A   
ATOM    550  CZ  TYR A  57     -12.590  -2.042  12.394  1.00 10.00      A   
ATOM    551  OH  TYR A  57     -11.685  -1.405  13.216  1.00 10.00      A   
ATOM    552  HH  TYR A  57     -11.116  -0.829  12.681  1.00 10.00      A   
ATOM    553  C   TYR A  57     -17.483  -2.723  10.384  1.00 10.00      A   
ATOM    554  O   TYR A  57     -17.453  -1.585  10.865  1.00 10.00      A   
ATOM    555  N   MET A  58     -18.332  -3.653  10.783  1.00 10.00      A   
ATOM    556  HN  MET A  58     -18.313  -4.535  10.351  1.00 10.00      A   
ATOM    557  CA  MET A  58     -19.292  -3.409  11.843  1.00 10.00      A   
ATOM    558  CB  MET A  58     -20.720  -3.490  11.304  1.00 10.00      A   
ATOM    559  CG  MET A  58     -21.760  -2.880  12.227  1.00 10.00      A   
ATOM    560  SD  MET A  58     -21.673  -1.079  12.277  1.00 10.00      A   
ATOM    561  CE  MET A  58     -22.668  -0.731  13.725  1.00 10.00      A   
ATOM    562  C   MET A  58     -19.085  -4.426  12.955  1.00 10.00      A   
ATOM    563  O   MET A  58     -18.958  -5.620  12.688  1.00 10.00      A   
ATOM    564  N   MET A  59     -19.032  -3.951  14.191  1.00 10.00      A   
ATOM    565  HN  MET A  59     -19.140  -2.984  14.339  1.00 10.00      A   
ATOM    566  CA  MET A  59     -18.822  -4.826  15.338  1.00 10.00      A   
ATOM    567  CB  MET A  59     -17.464  -4.531  15.977  1.00 10.00      A   
ATOM    568  CG  MET A  59     -17.036  -5.535  17.037  1.00 10.00      A   
ATOM    569  SD  MET A  59     -15.733  -4.901  18.110  1.00 10.00      A   
ATOM    570  CE  MET A  59     -14.452  -4.530  16.915  1.00 10.00      A   
ATOM    571  C   MET A  59     -19.930  -4.648  16.372  1.00 10.00      A   
ATOM    572  O   MET A  59     -20.206  -3.528  16.812  1.00 10.00      A   
ATOM    573  N   ALA A  60     -20.562  -5.750  16.752  1.00 10.00      A   
ATOM    574  HN  ALA A  60     -20.294  -6.612  16.365  1.00 10.00      A   
ATOM    575  CA  ALA A  60     -21.639  -5.723  17.734  1.00 10.00      A   
ATOM    576  CB  ALA A  60     -22.977  -5.516  17.037  1.00 10.00      A   
ATOM    577  C   ALA A  60     -21.652  -7.020  18.536  1.00 10.00      A   
ATOM    578  O   ALA A  60     -21.033  -8.007  18.133  1.00 10.00      A   
ATOM    579  N   LYS A  61     -22.348  -7.020  19.668  1.00 10.00      A   
ATOM    580  HN  LYS A  61     -22.825  -6.203  19.942  1.00 10.00      A   
ATOM    581  CA  LYS A  61     -22.430  -8.210  20.506  1.00 10.00      A   
ATOM    582  CB  LYS A  61     -21.316  -8.230  21.557  1.00 10.00      A   
ATOM    583  CG  LYS A  61     -21.351  -7.092  22.564  1.00 10.00      A   
ATOM    584  CD  LYS A  61     -20.310  -7.309  23.651  1.00 10.00      A   
ATOM    585  CE  LYS A  61     -20.136  -6.073  24.519  1.00 10.00      A   
ATOM    586  NZ  LYS A  61     -18.979  -6.204  25.442  1.00 10.00      A   
ATOM    587  HZ1 LYS A  61     -18.934  -5.383  26.077  1.00 10.00      A   
ATOM    588  HZ2 LYS A  61     -18.093  -6.260  24.901  1.00 10.00      A   
ATOM    589  HZ3 LYS A  61     -19.073  -7.066  26.016  1.00 10.00      A   
ATOM    590  C   LYS A  61     -23.797  -8.343  21.165  1.00 10.00      A   
ATOM    591  O   LYS A  61     -24.467  -7.347  21.439  1.00 10.00      A   
ATOM    592  N   THR A  62     -24.205  -9.579  21.407  1.00 10.00      A   
ATOM    593  HN  THR A  62     -23.629 -10.329  21.152  1.00 10.00      A   
ATOM    594  CA  THR A  62     -25.484  -9.858  22.034  1.00 10.00      A   
ATOM    595  CB  THR A  62     -26.101 -11.146  21.457  1.00 10.00      A   
ATOM    596  OG1 THR A  62     -25.903 -11.174  20.032  1.00 10.00      A   
ATOM    597  HG1 THR A  62     -26.514 -10.554  19.610  1.00 10.00      A   
ATOM    598  CG2 THR A  62     -27.590 -11.211  21.761  1.00 10.00      A   
ATOM    599  C   THR A  62     -25.314 -10.011  23.545  1.00 10.00      A   
ATOM    600  O   THR A  62     -24.670 -10.950  24.015  1.00 10.00      A   
ATOM    601  N   GLU A  63     -25.884  -9.081  24.298  1.00 10.00      A   
ATOM    602  HN  GLU A  63     -26.389  -8.355  23.867  1.00 10.00      A   
ATOM    603  CA  GLU A  63     -25.795  -9.118  25.750  1.00 10.00      A   
ATOM    604  CB  GLU A  63     -25.256  -7.789  26.284  1.00 10.00      A   
ATOM    605  CG  GLU A  63     -24.915  -7.799  27.764  1.00 10.00      A   
ATOM    606  CD  GLU A  63     -23.920  -6.721  28.137  1.00 10.00      A   
ATOM    607  OE1 GLU A  63     -24.290  -5.528  28.119  1.00 10.00      A   
ATOM    608  OE2 GLU A  63     -22.762  -7.061  28.457  1.00 10.00      A   
ATOM    609  C   GLU A  63     -27.159  -9.442  26.349  1.00 10.00      A   
ATOM    610  O   GLU A  63     -28.184  -8.976  25.852  1.00 10.00      A   
ATOM    611  N   GLY A  64     -27.172 -10.249  27.401  1.00 10.00      A   
ATOM    612  HN  GLY A  64     -26.323 -10.590  27.756  1.00 10.00      A   
ATOM    613  CA  GLY A  64     -28.424 -10.625  28.032  1.00 10.00      A   
ATOM    614  C   GLY A  64     -28.483 -10.253  29.499  1.00 10.00      A   
ATOM    615  O   GLY A  64     -27.453 -10.209  30.175  1.00 10.00      A   
ATOM    616  N   GLN A  65     -29.688  -9.982  29.989  1.00 10.00      A   
ATOM    617  HN  GLN A  65     -30.469 -10.024  29.389  1.00 10.00      A   
ATOM    618  CA  GLN A  65     -29.893  -9.612  31.385  1.00 10.00      A   
ATOM    619  CB  GLN A  65     -29.782  -8.094  31.556  1.00 10.00      A   
ATOM    620  CG  GLN A  65     -30.768  -7.297  30.712  1.00 10.00      A   
ATOM    621  CD  GLN A  65     -30.880  -5.850  31.151  1.00 10.00      A   
ATOM    622  OE1 GLN A  65     -29.924  -5.269  31.667  1.00 10.00      A   
ATOM    623  NE2 GLN A  65     -32.044  -5.252  30.935  1.00 10.00      A   
ATOM    624 HE21 GLN A  65     -32.766  -5.771  30.499  1.00 10.00      A   
ATOM    625 HE22 GLN A  65     -32.150  -4.323  31.226  1.00 10.00      A   
ATOM    626  C   GLN A  65     -31.264 -10.079  31.863  1.00 10.00      A   
ATOM    627  O   GLN A  65     -32.057 -10.595  31.071  1.00 10.00      A   
ATOM    628  N   LEU A  66     -31.526  -9.905  33.157  1.00 10.00      A   
ATOM    629  HN  LEU A  66     -30.826  -9.524  33.731  1.00 10.00      A   
ATOM    630  CA  LEU A  66     -32.807 -10.279  33.763  1.00 10.00      A   
ATOM    631  CB  LEU A  66     -33.936  -9.376  33.255  1.00 10.00      A   
ATOM    632  CG  LEU A  66     -33.842  -7.895  33.630  1.00 10.00      A   
ATOM    633  CD1 LEU A  66     -34.809  -7.070  32.793  1.00 10.00      A   
ATOM    634  CD2 LEU A  66     -34.115  -7.699  35.114  1.00 10.00      A   
ATOM    635  C   LEU A  66     -33.154 -11.746  33.527  1.00 10.00      A   
ATOM    636  O   LEU A  66     -32.344 -12.639  33.784  1.00 10.00      A   
ATOM    637  N   LYS A  68     -30.025 -13.385  31.984  1.00 10.00      A   
ATOM    638  HN  LYS A  68     -30.172 -14.216  32.486  1.00 10.00      A   
ATOM    639  CA  LYS A  68     -29.799 -13.454  30.547  1.00 10.00      A   
ATOM    640  CB  LYS A  68     -28.604 -14.353  30.223  1.00 10.00      A   
ATOM    641  CG  LYS A  68     -27.263 -13.743  30.597  1.00 10.00      A   
ATOM    642  CD  LYS A  68     -26.129 -14.741  30.433  1.00 10.00      A   
ATOM    643  CE  LYS A  68     -24.837 -14.206  31.028  1.00 10.00      A   
ATOM    644  NZ  LYS A  68     -24.984 -13.875  32.470  1.00 10.00      A   
ATOM    645  HZ1 LYS A  68     -24.065 -13.594  32.868  1.00 10.00      A   
ATOM    646  HZ2 LYS A  68     -25.339 -14.703  32.994  1.00 10.00      A   
ATOM    647  HZ3 LYS A  68     -25.655 -13.091  32.592  1.00 10.00      A   
ATOM    648  C   LYS A  68     -31.047 -13.925  29.819  1.00 10.00      A   
ATOM    649  O   LYS A  68     -30.974 -14.695  28.862  1.00 10.00      A   
ATOM    650  N   LYS A  69     -32.193 -13.471  30.298  1.00 10.00      A   
ATOM    651  HN  LYS A  69     -32.178 -12.878  31.081  1.00 10.00      A   
ATOM    652  CA  LYS A  69     -33.468 -13.822  29.692  1.00 10.00      A   
ATOM    653  CB  LYS A  69     -34.554 -13.944  30.762  1.00 10.00      A   
ATOM    654  CG  LYS A  69     -34.333 -15.098  31.725  1.00 10.00      A   
ATOM    655  CD  LYS A  69     -35.433 -15.186  32.769  1.00 10.00      A   
ATOM    656  CE  LYS A  69     -35.272 -16.430  33.623  1.00 10.00      A   
ATOM    657  NZ  LYS A  69     -36.224 -16.453  34.763  1.00 10.00      A   
ATOM    658  HZ1 LYS A  69     -36.037 -17.278  35.368  1.00 10.00      A   
ATOM    659  HZ2 LYS A  69     -37.200 -16.508  34.415  1.00 10.00      A   
ATOM    660  HZ3 LYS A  69     -36.122 -15.591  35.332  1.00 10.00      A   
ATOM    661  C   LYS A  69     -33.848 -12.774  28.654  1.00 10.00      A   
ATOM    662  O   LYS A  69     -34.459 -13.080  27.629  1.00 10.00      A   
ATOM    663  N   GLU A  70     -33.464 -11.537  28.930  1.00 10.00      A   
ATOM    664  HN  GLU A  70     -32.976 -11.363  29.764  1.00 10.00      A   
ATOM    665  CA  GLU A  70     -33.729 -10.429  28.036  1.00 10.00      A   
ATOM    666  CB  GLU A  70     -34.172  -9.211  28.846  1.00 10.00      A   
ATOM    667  CG  GLU A  70     -34.501  -7.992  28.008  1.00 10.00      A   
ATOM    668  CD  GLU A  70     -34.886  -6.806  28.860  1.00 10.00      A   
ATOM    669  OE1 GLU A  70     -33.985  -6.027  29.238  1.00 10.00      A   
ATOM    670  OE2 GLU A  70     -36.088  -6.650  29.155  1.00 10.00      A   
ATOM    671  C   GLU A  70     -32.459 -10.110  27.260  1.00 10.00      A   
ATOM    672  O   GLU A  70     -31.468  -9.652  27.834  1.00 10.00      A   
ATOM    673  N   TRP A  71     -32.482 -10.372  25.967  1.00 10.00      A   
ATOM    674  HN  TRP A  71     -33.301 -10.727  25.564  1.00 10.00      A   
ATOM    675  CA  TRP A  71     -31.321 -10.134  25.129  1.00 10.00      A   
ATOM    676  CB  TRP A  71     -31.126 -11.287  24.141  1.00 10.00      A   
ATOM    677  CG  TRP A  71     -30.831 -12.607  24.794  1.00 10.00      A   
ATOM    678  CD1 TRP A  71     -31.739 -13.546  25.187  1.00 10.00      A   
ATOM    679  CD2 TRP A  71     -29.541 -13.137  25.127  1.00 10.00      A   
ATOM    680  NE1 TRP A  71     -31.097 -14.627  25.737  1.00 10.00      A   
ATOM    681  HE1 TRP A  71     -31.536 -15.432  26.091  1.00 10.00      A   
ATOM    682  CE2 TRP A  71     -29.747 -14.401  25.713  1.00 10.00      A   
ATOM    683  CE3 TRP A  71     -28.230 -12.668  24.983  1.00 10.00      A   
ATOM    684  CZ2 TRP A  71     -28.694 -15.199  26.156  1.00 10.00      A   
ATOM    685  CZ3 TRP A  71     -27.188 -13.461  25.424  1.00 10.00      A   
ATOM    686  CH2 TRP A  71     -27.424 -14.713  26.003  1.00 10.00      A   
ATOM    687  C   TRP A  71     -31.424  -8.809  24.384  1.00 10.00      A   
ATOM    688  O   TRP A  71     -32.500  -8.417  23.924  1.00 10.00      A   
ATOM    689  N   HIS A  72     -30.297  -8.123  24.279  1.00 10.00      A   
ATOM    690  HN  HIS A  72     -29.477  -8.490  24.684  1.00 10.00      A   
ATOM    691  CA  HIS A  72     -30.225  -6.850  23.579  1.00 10.00      A   
ATOM    692  CB  HIS A  72     -30.356  -5.653  24.537  1.00 10.00      A   
ATOM    693  CG  HIS A  72     -29.343  -5.597  25.647  1.00 10.00      A   
ATOM    694  ND1 HIS A  72     -28.249  -4.758  25.629  1.00 10.00      A   
ATOM    695  HD1 HIS A  72     -28.012  -4.121  24.899  1.00 10.00      A   
ATOM    696  CD2 HIS A  72     -29.281  -6.263  26.825  1.00 10.00      A   
ATOM    697  CE1 HIS A  72     -27.559  -4.911  26.742  1.00 10.00      A   
ATOM    698  NE2 HIS A  72     -28.164  -5.815  27.486  1.00 10.00      A   
ATOM    699  HE2 HIS A  72     -27.864  -6.110  28.373  1.00 10.00      A   
ATOM    700  C   HIS A  72     -28.937  -6.775  22.769  1.00 10.00      A   
ATOM    701  O   HIS A  72     -27.879  -7.204  23.235  1.00 10.00      A   
ATOM    702  N   THR A  73     -29.032  -6.257  21.557  1.00 10.00      A   
ATOM    703  HN  THR A  73     -29.900  -5.921  21.242  1.00 10.00      A   
ATOM    704  CA  THR A  73     -27.871  -6.143  20.689  1.00 10.00      A   
ATOM    705  CB  THR A  73     -28.273  -6.223  19.206  1.00 10.00      A   
ATOM    706  OG1 THR A  73     -29.197  -7.310  19.021  1.00 10.00      A   
ATOM    707  HG1 THR A  73     -30.089  -7.022  19.255  1.00 10.00      A   
ATOM    708  CG2 THR A  73     -27.049  -6.453  18.331  1.00 10.00      A   
ATOM    709  C   THR A  73     -27.127  -4.839  20.964  1.00 10.00      A   
ATOM    710  O   THR A  73     -27.669  -3.752  20.774  1.00 10.00      A   
ATOM    711  N   HIS A  74     -25.890  -4.960  21.411  1.00 10.00      A   
ATOM    712  HN  HIS A  74     -25.504  -5.859  21.513  1.00 10.00      A   
ATOM    713  CA  HIS A  74     -25.075  -3.800  21.735  1.00 10.00      A   
ATOM    714  CB  HIS A  74     -24.338  -4.034  23.065  1.00 10.00      A   
ATOM    715  CG  HIS A  74     -23.324  -2.982  23.404  1.00 10.00      A   
ATOM    716  ND1 HIS A  74     -23.654  -1.779  23.982  1.00 10.00      A   
ATOM    717  HD1 HIS A  74     -24.575  -1.489  24.236  1.00 10.00      A   
ATOM    718  CD2 HIS A  74     -21.979  -2.962  23.238  1.00 10.00      A   
ATOM    719  CE1 HIS A  74     -22.560  -1.062  24.157  1.00 10.00      A   
ATOM    720  NE2 HIS A  74     -21.530  -1.758  23.716  1.00 10.00      A   
ATOM    721  HE2 HIS A  74     -20.592  -1.461  23.731  1.00 10.00      A   
ATOM    722  C   HIS A  74     -24.072  -3.500  20.630  1.00 10.00      A   
ATOM    723  O   HIS A  74     -23.275  -4.361  20.258  1.00 10.00      A   
ATOM    724  N   ILE A  75     -24.113  -2.279  20.112  1.00 10.00      A   
ATOM    725  HN  ILE A  75     -24.790  -1.642  20.439  1.00 10.00      A   
ATOM    726  CA  ILE A  75     -23.183  -1.861  19.075  1.00 10.00      A   
ATOM    727  CB  ILE A  75     -23.710  -0.635  18.298  1.00 10.00      A   
ATOM    728  CG1 ILE A  75     -24.971  -1.008  17.510  1.00 10.00      A   
ATOM    729  CG2 ILE A  75     -22.636  -0.086  17.363  1.00 10.00      A   
ATOM    730  CD1 ILE A  75     -25.572   0.140  16.725  1.00 10.00      A   
ATOM    731  C   ILE A  75     -21.838  -1.524  19.710  1.00 10.00      A   
ATOM    732  O   ILE A  75     -21.753  -0.662  20.587  1.00 10.00      A   
ATOM    733  N   THR A  76     -20.795  -2.215  19.285  1.00 10.00      A   
ATOM    734  HN  THR A  76     -20.921  -2.901  18.592  1.00 10.00      A   
ATOM    735  CA  THR A  76     -19.468  -1.993  19.831  1.00 10.00      A   
ATOM    736  CB  THR A  76     -18.680  -3.311  19.935  1.00 10.00      A   
ATOM    737  OG1 THR A  76     -19.476  -4.280  20.637  1.00 10.00      A   
ATOM    738  HG1 THR A  76     -18.898  -4.871  21.140  1.00 10.00      A   
ATOM    739  CG2 THR A  76     -17.370  -3.091  20.679  1.00 10.00      A   
ATOM    740  C   THR A  76     -18.669  -0.973  19.023  1.00 10.00      A   
ATOM    741  O   THR A  76     -18.151  -0.004  19.584  1.00 10.00      A   
ATOM    742  N   ALA A  77     -18.573  -1.176  17.715  1.00 10.00      A   
ATOM    743  HN  ALA A  77     -19.033  -1.943  17.305  1.00 10.00      A   
ATOM    744  CA  ALA A  77     -17.810  -0.264  16.873  1.00 10.00      A   
ATOM    745  CB  ALA A  77     -16.325  -0.596  16.928  1.00 10.00      A   
ATOM    746  C   ALA A  77     -18.304  -0.263  15.432  1.00 10.00      A   
ATOM    747  O   ALA A  77     -18.959  -1.206  14.981  1.00 10.00      A   
ATOM    748  N   VAL A  78     -17.983   0.813  14.727  1.00 10.00      A   
ATOM    749  HN  VAL A  78     -17.470   1.527  15.164  1.00 10.00      A   
ATOM    750  CA  VAL A  78     -18.358   0.986  13.329  1.00 10.00      A   
ATOM    751  CB  VAL A  78     -19.684   1.780  13.196  1.00 10.00      A   
ATOM    752  CG1 VAL A  78     -19.621   3.092  13.965  1.00 10.00      A   
ATOM    753  CG2 VAL A  78     -20.038   2.027  11.736  1.00 10.00      A   
ATOM    754  C   VAL A  78     -17.238   1.727  12.596  1.00 10.00      A   
ATOM    755  O   VAL A  78     -16.556   2.566  13.189  1.00 10.00      A   
ATOM    756  N   THR A  79     -17.030   1.405  11.326  1.00 10.00      A   
ATOM    757  HN  THR A  79     -17.588   0.717  10.904  1.00 10.00      A   
ATOM    758  CA  THR A  79     -15.992   2.055  10.544  1.00 10.00      A   
ATOM    759  CB  THR A  79     -14.719   1.196  10.496  1.00 10.00      A   
ATOM    760  OG1 THR A  79     -15.078  -0.190  10.517  1.00 10.00      A   
ATOM    761  HG1 THR A  79     -15.915  -0.298  10.984  1.00 10.00      A   
ATOM    762  CG2 THR A  79     -13.821   1.498  11.681  1.00 10.00      A   
ATOM    763  C   THR A  79     -16.468   2.325   9.122  1.00 10.00      A   
ATOM    764  O   THR A  79     -17.083   1.463   8.493  1.00 10.00      A   
ATOM    765  N   VAL A  80     -16.199   3.530   8.635  1.00 10.00      A   
ATOM    766  HN  VAL A  80     -15.716   4.173   9.201  1.00 10.00      A   
ATOM    767  CA  VAL A  80     -16.579   3.930   7.285  1.00 10.00      A   
ATOM    768  CB  VAL A  80     -17.896   4.748   7.268  1.00 10.00      A   
ATOM    769  CG1 VAL A  80     -18.372   4.962   5.839  1.00 10.00      A   
ATOM    770  CG2 VAL A  80     -18.986   4.085   8.099  1.00 10.00      A   
ATOM    771  C   VAL A  80     -15.475   4.797   6.690  1.00 10.00      A   
ATOM    772  O   VAL A  80     -15.158   5.857   7.236  1.00 10.00      A   
ATOM    773  N   LEU A  81     -14.886   4.342   5.588  1.00 10.00      A   
ATOM    774  HN  LEU A  81     -15.166   3.475   5.220  1.00 10.00      A   
ATOM    775  CA  LEU A  81     -13.820   5.084   4.920  1.00 10.00      A   
ATOM    776  CB  LEU A  81     -13.344   4.354   3.662  1.00 10.00      A   
ATOM    777  CG  LEU A  81     -11.946   4.728   3.162  1.00 10.00      A   
ATOM    778  CD1 LEU A  81     -10.887   4.346   4.184  1.00 10.00      A   
ATOM    779  CD2 LEU A  81     -11.655   4.086   1.816  1.00 10.00      A   
ATOM    780  C   LEU A  81     -14.272   6.502   4.580  1.00 10.00      A   
ATOM    781  O   LEU A  81     -15.397   6.712   4.131  1.00 10.00      A   
ATOM    782  N   ASP A  82     -13.385   7.464   4.800  1.00 10.00      A   
ATOM    783  HN  ASP A  82     -12.501   7.218   5.156  1.00 10.00      A   
ATOM    784  CA  ASP A  82     -13.677   8.880   4.555  1.00 10.00      A   
ATOM    785  CB  ASP A  82     -12.456   9.750   4.867  1.00 10.00      A   
ATOM    786  CG  ASP A  82     -12.762  11.234   4.797  1.00 10.00      A   
ATOM    787  OD1 ASP A  82     -12.157  11.928   3.952  1.00 10.00      A   
ATOM    788  OD2 ASP A  82     -13.608  11.707   5.584  1.00 10.00      A   
ATOM    789  C   ASP A  82     -14.181   9.164   3.141  1.00 10.00      A   
ATOM    790  O   ASP A  82     -15.150   9.898   2.957  1.00 10.00      A   
ATOM    791  N   GLN A  83     -13.542   8.572   2.144  1.00 10.00      A   
ATOM    792  HN  GLN A  83     -12.785   7.984   2.338  1.00 10.00      A   
ATOM    793  CA  GLN A  83     -13.940   8.795   0.759  1.00 10.00      A   
ATOM    794  CB  GLN A  83     -12.818   8.398  -0.203  1.00 10.00      A   
ATOM    795  CG  GLN A  83     -13.004   8.920  -1.620  1.00 10.00      A   
ATOM    796  CD  GLN A  83     -13.139  10.430  -1.675  1.00 10.00      A   
ATOM    797  OE1 GLN A  83     -12.458  11.159  -0.950  1.00 10.00      A   
ATOM    798  NE2 GLN A  83     -14.044  10.908  -2.515  1.00 10.00      A   
ATOM    799 HE21 GLN A  83     -14.568  10.268  -3.043  1.00 10.00      A   
ATOM    800 HE22 GLN A  83     -14.156  11.879  -2.577  1.00 10.00      A   
ATOM    801  C   GLN A  83     -15.245   8.076   0.405  1.00 10.00      A   
ATOM    802  O   GLN A  83     -15.859   8.360  -0.625  1.00 10.00      A   
ATOM    803  N   TYR A  84     -15.680   7.159   1.261  1.00 10.00      A   
ATOM    804  HN  TYR A  84     -15.174   6.985   2.084  1.00 10.00      A   
ATOM    805  CA  TYR A  84     -16.909   6.416   1.009  1.00 10.00      A   
ATOM    806  CB  TYR A  84     -16.637   4.908   0.937  1.00 10.00      A   
ATOM    807  CG  TYR A  84     -15.682   4.507  -0.168  1.00 10.00      A   
ATOM    808  CD1 TYR A  84     -14.670   3.588   0.065  1.00 10.00      A   
ATOM    809  CD2 TYR A  84     -15.787   5.056  -1.441  1.00 10.00      A   
ATOM    810  CE1 TYR A  84     -13.791   3.224  -0.935  1.00 10.00      A   
ATOM    811  CE2 TYR A  84     -14.913   4.695  -2.448  1.00 10.00      A   
ATOM    812  CZ  TYR A  84     -13.915   3.781  -2.188  1.00 10.00      A   
ATOM    813  OH  TYR A  84     -13.035   3.425  -3.185  1.00 10.00      A   
ATOM    814  HH  TYR A  84     -12.658   4.224  -3.577  1.00 10.00      A   
ATOM    815  C   TYR A  84     -17.976   6.722   2.054  1.00 10.00      A   
ATOM    816  O   TYR A  84     -18.951   5.987   2.194  1.00 10.00      A   
ATOM    817  N   ARG A  85     -17.790   7.805   2.791  1.00 10.00      A   
ATOM    818  HN  ARG A  85     -16.992   8.358   2.642  1.00 10.00      A   
ATOM    819  CA  ARG A  85     -18.756   8.193   3.806  1.00 10.00      A   
ATOM    820  CB  ARG A  85     -18.083   8.559   5.137  1.00 10.00      A   
ATOM    821  CG  ARG A  85     -17.265   9.839   5.121  1.00 10.00      A   
ATOM    822  CD  ARG A  85     -16.707  10.159   6.502  1.00 10.00      A   
ATOM    823  NE  ARG A  85     -15.933   9.047   7.064  1.00 10.00      A   
ATOM    824  HE  ARG A  85     -16.201   8.135   6.805  1.00 10.00      A   
ATOM    825  CZ  ARG A  85     -14.901   9.200   7.896  1.00 10.00      A   
ATOM    826  NH1 ARG A  85     -14.502  10.413   8.257  1.00 10.00      A   
ATOM    827 HH11 ARG A  85     -13.694  10.524   8.906  1.00 10.00      A   
ATOM    828 HH12 ARG A  85     -14.988  11.260   7.893  1.00 10.00      A   
ATOM    829  NH2 ARG A  85     -14.262   8.139   8.361  1.00 10.00      A   
ATOM    830 HH21 ARG A  85     -13.447   8.259   9.015  1.00 10.00      A   
ATOM    831 HH22 ARG A  85     -14.563   7.174   8.081  1.00 10.00      A   
ATOM    832  C   ARG A  85     -19.640   9.323   3.298  1.00 10.00      A   
ATOM    833  O   ARG A  85     -19.336   9.938   2.275  1.00 10.00      A   
ATOM    834  N   ARG A  86     -20.743   9.570   4.006  1.00 10.00      A   
ATOM    835  HN  ARG A  86     -20.924   9.025   4.802  1.00 10.00      A   
ATOM    836  CA  ARG A  86     -21.697  10.621   3.643  1.00 10.00      A   
ATOM    837  CB  ARG A  86     -21.008  11.978   3.441  1.00 10.00      A   
ATOM    838  CG  ARG A  86     -20.571  12.657   4.728  1.00 10.00      A   
ATOM    839  CD  ARG A  86     -19.651  13.832   4.448  1.00 10.00      A   
ATOM    840  NE  ARG A  86     -20.225  14.776   3.489  1.00 10.00      A   
ATOM    841  HE  ARG A  86     -21.172  14.652   3.246  1.00 10.00      A   
ATOM    842  CZ  ARG A  86     -19.550  15.784   2.941  1.00 10.00      A   
ATOM    843  NH1 ARG A  86     -18.277  15.987   3.259  1.00 10.00      A   
ATOM    844 HH11 ARG A  86     -17.799  15.361   3.943  1.00 10.00      A   
ATOM    845 HH12 ARG A  86     -17.747  16.775   2.827  1.00 10.00      A   
ATOM    846  NH2 ARG A  86     -20.151  16.588   2.072  1.00 10.00      A   
ATOM    847 HH21 ARG A  86     -21.154  16.430   1.822  1.00 10.00      A   
ATOM    848 HH22 ARG A  86     -19.628  17.378   1.635  1.00 10.00      A   
ATOM    849  C   ARG A  86     -22.520  10.240   2.412  1.00 10.00      A   
ATOM    850  O   ARG A  86     -23.153  11.090   1.788  1.00 10.00      A   
ATOM    851  N   ILE A  87     -22.512   8.957   2.069  1.00 10.00      A   
ATOM    852  HN  ILE A  87     -21.981   8.323   2.595  1.00 10.00      A   
ATOM    853  CA  ILE A  87     -23.271   8.471   0.919  1.00 10.00      A   
ATOM    854  CB  ILE A  87     -22.377   7.737  -0.104  1.00 10.00      A   
ATOM    855  CG1 ILE A  87     -21.721   6.504   0.527  1.00 10.00      A   
ATOM    856  CG2 ILE A  87     -21.328   8.679  -0.674  1.00 10.00      A   
ATOM    857  CD1 ILE A  87     -21.072   5.572  -0.476  1.00 10.00      A   
ATOM    858  C   ILE A  87     -24.399   7.544   1.364  1.00 10.00      A   
ATOM    859  O   ILE A  87     -25.103   6.956   0.538  1.00 10.00      A   
ATOM    860  N   GLY A  88     -24.564   7.419   2.674  1.00 10.00      A   
ATOM    861  HN  GLY A  88     -23.978   7.918   3.282  1.00 10.00      A   
ATOM    862  CA  GLY A  88     -25.599   6.561   3.214  1.00 10.00      A   
ATOM    863  C   GLY A  88     -25.103   5.148   3.443  1.00 10.00      A   
ATOM    864  O   GLY A  88     -25.880   4.195   3.400  1.00 10.00      A   
ATOM    865  N   LEU A  89     -23.805   5.014   3.689  1.00 10.00      A   
ATOM    866  HN  LEU A  89     -23.242   5.816   3.722  1.00 10.00      A   
ATOM    867  CA  LEU A  89     -23.199   3.710   3.921  1.00 10.00      A   
ATOM    868  CB  LEU A  89     -21.716   3.730   3.544  1.00 10.00      A   
ATOM    869  CG  LEU A  89     -21.015   2.370   3.465  1.00 10.00      A   
ATOM    870  CD1 LEU A  89     -21.701   1.468   2.451  1.00 10.00      A   
ATOM    871  CD2 LEU A  89     -19.543   2.544   3.119  1.00 10.00      A   
ATOM    872  C   LEU A  89     -23.369   3.287   5.374  1.00 10.00      A   
ATOM    873  O   LEU A  89     -23.639   2.121   5.663  1.00 10.00      A   
ATOM    874  N   ALA A  90     -23.232   4.246   6.283  1.00 10.00      A   
ATOM    875  HN  ALA A  90     -23.033   5.160   5.988  1.00 10.00      A   
ATOM    876  CA  ALA A  90     -23.377   3.967   7.710  1.00 10.00      A   
ATOM    877  CB  ALA A  90     -22.999   5.188   8.532  1.00 10.00      A   
ATOM    878  C   ALA A  90     -24.801   3.521   8.020  1.00 10.00      A   
ATOM    879  O   ALA A  90     -25.029   2.678   8.888  1.00 10.00      A   
ATOM    880  N   SER A  91     -25.749   4.086   7.286  1.00 10.00      A   
ATOM    881  HN  SER A  91     -25.500   4.757   6.619  1.00 10.00      A   
ATOM    882  CA  SER A  91     -27.151   3.754   7.446  1.00 10.00      A   
ATOM    883  CB  SER A  91     -27.982   4.682   6.560  1.00 10.00      A   
ATOM    884  OG  SER A  91     -27.199   5.790   6.128  1.00 10.00      A   
ATOM    885  HG  SER A  91     -27.758   6.407   5.641  1.00 10.00      A   
ATOM    886  C   SER A  91     -27.395   2.294   7.065  1.00 10.00      A   
ATOM    887  O   SER A  91     -28.115   1.569   7.756  1.00 10.00      A   
ATOM    888  N   LYS A  92     -26.753   1.862   5.981  1.00 10.00      A   
ATOM    889  HN  LYS A  92     -26.174   2.484   5.494  1.00 10.00      A   
ATOM    890  CA  LYS A  92     -26.889   0.495   5.496  1.00 10.00      A   
ATOM    891  CB  LYS A  92     -26.154   0.314   4.165  1.00 10.00      A   
ATOM    892  CG  LYS A  92     -26.860   0.937   2.971  1.00 10.00      A   
ATOM    893  CD  LYS A  92     -26.154   0.594   1.668  1.00 10.00      A   
ATOM    894  CE  LYS A  92     -26.876   1.198   0.472  1.00 10.00      A   
ATOM    895  NZ  LYS A  92     -28.190   0.548   0.219  1.00 10.00      A   
ATOM    896  HZ1 LYS A  92     -28.724   1.085  -0.492  1.00 10.00      A   
ATOM    897  HZ2 LYS A  92     -28.748   0.511   1.094  1.00 10.00      A   
ATOM    898  HZ3 LYS A  92     -28.050  -0.422  -0.131  1.00 10.00      A   
ATOM    899  C   LYS A  92     -26.372  -0.508   6.518  1.00 10.00      A   
ATOM    900  O   LYS A  92     -26.979  -1.559   6.725  1.00 10.00      A   
ATOM    901  N   LEU A  93     -25.258  -0.171   7.159  1.00 10.00      A   
ATOM    902  HN  LEU A  93     -24.830   0.688   6.950  1.00 10.00      A   
ATOM    903  CA  LEU A  93     -24.651  -1.043   8.162  1.00 10.00      A   
ATOM    904  CB  LEU A  93     -23.339  -0.446   8.680  1.00 10.00      A   
ATOM    905  CG  LEU A  93     -22.248  -0.206   7.635  1.00 10.00      A   
ATOM    906  CD1 LEU A  93     -21.023   0.429   8.276  1.00 10.00      A   
ATOM    907  CD2 LEU A  93     -21.878  -1.505   6.938  1.00 10.00      A   
ATOM    908  C   LEU A  93     -25.604  -1.300   9.324  1.00 10.00      A   
ATOM    909  O   LEU A  93     -25.748  -2.432   9.783  1.00 10.00      A   
ATOM    910  N   CYS A  94     -26.257  -0.244   9.789  1.00 10.00      A   
ATOM    911  HN  CYS A  94     -26.102   0.632   9.378  1.00 10.00      A   
ATOM    912  CA  CYS A  94     -27.198  -0.354  10.896  1.00 10.00      A   
ATOM    913  CB  CYS A  94     -27.625   1.037  11.369  1.00 10.00      A   
ATOM    914  SG  CYS A  94     -26.244   2.165  11.658  1.00 10.00      A   
ATOM    915  HG  CYS A  94     -25.787   2.563  10.475  1.00 10.00      A   
ATOM    916  C   CYS A  94     -28.417  -1.182  10.500  1.00 10.00      A   
ATOM    917  O   CYS A  94     -28.838  -2.077  11.234  1.00 10.00      A   
ATOM    918  N   LEU A  95     -28.968  -0.896   9.326  1.00 10.00      A   
ATOM    919  HN  LEU A  95     -28.581  -0.179   8.775  1.00 10.00      A   
ATOM    920  CA  LEU A  95     -30.138  -1.613   8.839  1.00 10.00      A   
ATOM    921  CB  LEU A  95     -30.695  -0.954   7.577  1.00 10.00      A   
ATOM    922  CG  LEU A  95     -31.235   0.468   7.740  1.00 10.00      A   
ATOM    923  CD1 LEU A  95     -31.749   0.998   6.412  1.00 10.00      A   
ATOM    924  CD2 LEU A  95     -32.329   0.515   8.798  1.00 10.00      A   
ATOM    925  C   LEU A  95     -29.824  -3.081   8.576  1.00 10.00      A   
ATOM    926  O   LEU A  95     -30.671  -3.950   8.778  1.00 10.00      A   
ATOM    927  N   GLU A  96     -28.597  -3.352   8.139  1.00 10.00      A   
ATOM    928  HN  GLU A  96     -27.966  -2.615   8.000  1.00 10.00      A   
ATOM    929  CA  GLU A  96     -28.171  -4.715   7.855  1.00 10.00      A   
ATOM    930  CB  GLU A  96     -26.840  -4.730   7.104  1.00 10.00      A   
ATOM    931  CG  GLU A  96     -26.763  -5.802   6.029  1.00 10.00      A   
ATOM    932  CD  GLU A  96     -27.827  -5.631   4.965  1.00 10.00      A   
ATOM    933  OE1 GLU A  96     -27.552  -4.954   3.949  1.00 10.00      A   
ATOM    934  OE2 GLU A  96     -28.940  -6.172   5.133  1.00 10.00      A   
ATOM    935  C   GLU A  96     -28.069  -5.524   9.142  1.00 10.00      A   
ATOM    936  O   GLU A  96     -28.239  -6.745   9.138  1.00 10.00      A   
ATOM    937  N   LEU A  97     -27.778  -4.839  10.241  1.00 10.00      A   
ATOM    938  HN  LEU A  97     -27.615  -3.872  10.173  1.00 10.00      A   
ATOM    939  CA  LEU A  97     -27.686  -5.489  11.542  1.00 10.00      A   
ATOM    940  CB  LEU A  97     -27.070  -4.552  12.582  1.00 10.00      A   
ATOM    941  CG  LEU A  97     -25.543  -4.472  12.610  1.00 10.00      A   
ATOM    942  CD1 LEU A  97     -25.089  -3.369  13.550  1.00 10.00      A   
ATOM    943  CD2 LEU A  97     -24.941  -5.808  13.029  1.00 10.00      A   
ATOM    944  C   LEU A  97     -29.074  -5.918  11.988  1.00 10.00      A   
ATOM    945  O   LEU A  97     -29.269  -7.033  12.463  1.00 10.00      A   
ATOM    946  N   GLU A  98     -30.041  -5.032  11.791  1.00 10.00      A   
ATOM    947  HN  GLU A  98     -29.816  -4.164  11.394  1.00 10.00      A   
ATOM    948  CA  GLU A  98     -31.425  -5.303  12.155  1.00 10.00      A   
ATOM    949  CB  GLU A  98     -32.259  -4.025  12.045  1.00 10.00      A   
ATOM    950  CG  GLU A  98     -31.656  -2.827  12.764  1.00 10.00      A   
ATOM    951  CD  GLU A  98     -32.475  -1.560  12.609  1.00 10.00      A   
ATOM    952  OE1 GLU A  98     -33.475  -1.575  11.856  1.00 10.00      A   
ATOM    953  OE2 GLU A  98     -32.127  -0.539  13.245  1.00 10.00      A   
ATOM    954  C   GLU A  98     -32.009  -6.393  11.259  1.00 10.00      A   
ATOM    955  O   GLU A  98     -33.053  -6.967  11.557  1.00 10.00      A   
ATOM    956  N   ASN A  99     -31.311  -6.676  10.165  1.00 10.00      A   
ATOM    957  HN  ASN A  99     -30.482  -6.183   9.995  1.00 10.00      A   
ATOM    958  CA  ASN A  99     -31.736  -7.690   9.211  1.00 10.00      A   
ATOM    959  CB  ASN A  99     -31.094  -7.425   7.845  1.00 10.00      A   
ATOM    960  CG  ASN A  99     -32.105  -7.278   6.728  1.00 10.00      A   
ATOM    961  OD1 ASN A  99     -33.260  -7.689   6.855  1.00 10.00      A   
ATOM    962  ND2 ASN A  99     -31.676  -6.699   5.617  1.00 10.00      A   
ATOM    963 HD21 ASN A  99     -30.732  -6.399   5.578  1.00 10.00      A   
ATOM    964 HD22 ASN A  99     -32.308  -6.594   4.875  1.00 10.00      A   
ATOM    965  C   ASN A  99     -31.331  -9.083   9.682  1.00 10.00      A   
ATOM    966  O   ASN A  99     -31.862 -10.086   9.208  1.00 10.00      A   
ATOM    967  N   LEU A 100     -30.394  -9.140  10.619  1.00 10.00      A   
ATOM    968  HN  LEU A 100     -30.028  -8.303  10.980  1.00 10.00      A   
ATOM    969  CA  LEU A 100     -29.903 -10.415  11.135  1.00 10.00      A   
ATOM    970  CB  LEU A 100     -28.566 -10.225  11.857  1.00 10.00      A   
ATOM    971  CG  LEU A 100     -27.431  -9.635  11.017  1.00 10.00      A   
ATOM    972  CD1 LEU A 100     -26.161  -9.516  11.845  1.00 10.00      A   
ATOM    973  CD2 LEU A 100     -27.182 -10.480   9.777  1.00 10.00      A   
ATOM    974  C   LEU A 100     -30.920 -11.097  12.047  1.00 10.00      A   
ATOM    975  O   LEU A 100     -31.575 -10.446  12.862  1.00 10.00      A   
ATOM    976  N   THR A 101     -31.025 -12.416  11.921  1.00 10.00      A   
ATOM    977  HN  THR A 101     -30.446 -12.883  11.278  1.00 10.00      A   
ATOM    978  CA  THR A 101     -31.967 -13.197  12.714  1.00 10.00      A   
ATOM    979  CB  THR A 101     -32.039 -14.655  12.220  1.00 10.00      A   
ATOM    980  OG1 THR A 101     -30.711 -15.160  12.019  1.00 10.00      A   
ATOM    981  HG1 THR A 101     -30.540 -15.861  12.661  1.00 10.00      A   
ATOM    982  CG2 THR A 101     -32.812 -14.737  10.914  1.00 10.00      A   
ATOM    983  C   THR A 101     -31.618 -13.176  14.203  1.00 10.00      A   
ATOM    984  O   THR A 101     -32.508 -13.134  15.057  1.00 10.00      A   
ATOM    985  N   GLN A 102     -30.323 -13.197  14.510  1.00 10.00      A   
ATOM    986  HN  GLN A 102     -29.659 -13.229  13.786  1.00 10.00      A   
ATOM    987  CA  GLN A 102     -29.866 -13.177  15.895  1.00 10.00      A   
ATOM    988  CB  GLN A 102     -28.373 -13.507  15.986  1.00 10.00      A   
ATOM    989  CG  GLN A 102     -28.033 -14.942  15.605  1.00 10.00      A   
ATOM    990  CD  GLN A 102     -26.542 -15.176  15.446  1.00 10.00      A   
ATOM    991  OE1 GLN A 102     -25.786 -14.263  15.108  1.00 10.00      A   
ATOM    992  NE2 GLN A 102     -26.109 -16.409  15.674  1.00 10.00      A   
ATOM    993 HE21 GLN A 102     -26.767 -17.090  15.928  1.00 10.00      A   
ATOM    994 HE22 GLN A 102     -25.150 -16.591  15.578  1.00 10.00      A   
ATOM    995  C   GLN A 102     -30.160 -11.827  16.540  1.00 10.00      A   
ATOM    996  O   GLN A 102     -30.377 -11.733  17.749  1.00 10.00      A   
ATOM    997  N   VAL A 103     -30.171 -10.781  15.724  1.00 10.00      A   
ATOM    998  HN  VAL A 103     -29.982 -10.915  14.773  1.00 10.00      A   
ATOM    999  CA  VAL A 103     -30.459  -9.441  16.209  1.00 10.00      A   
ATOM   1000  CB  VAL A 103     -29.924  -8.358  15.249  1.00 10.00      A   
ATOM   1001  CG1 VAL A 103     -30.323  -6.966  15.716  1.00 10.00      A   
ATOM   1002  CG2 VAL A 103     -28.412  -8.460  15.136  1.00 10.00      A   
ATOM   1003  C   VAL A 103     -31.964  -9.279  16.401  1.00 10.00      A   
ATOM   1004  O   VAL A 103     -32.416  -8.747  17.411  1.00 10.00      A   
ATOM   1005  N   LYS A 104     -32.736  -9.788  15.442  1.00 10.00      A   
ATOM   1006  HN  LYS A 104     -32.312 -10.214  14.667  1.00 10.00      A   
ATOM   1007  CA  LYS A 104     -34.197  -9.717  15.503  1.00 10.00      A   
ATOM   1008  CB  LYS A 104     -34.816 -10.262  14.212  1.00 10.00      A   
ATOM   1009  CG  LYS A 104     -34.725  -9.322  13.021  1.00 10.00      A   
ATOM   1010  CD  LYS A 104     -35.368  -9.941  11.790  1.00 10.00      A   
ATOM   1011  CE  LYS A 104     -35.454  -8.949  10.640  1.00 10.00      A   
ATOM   1012  NZ  LYS A 104     -36.200  -9.515   9.483  1.00 10.00      A   
ATOM   1013  HZ1 LYS A 104     -36.378  -8.776   8.771  1.00 10.00      A   
ATOM   1014  HZ2 LYS A 104     -37.113  -9.899   9.799  1.00 10.00      A   
ATOM   1015  HZ3 LYS A 104     -35.654 -10.281   9.043  1.00 10.00      A   
ATOM   1016  C   LYS A 104     -34.748 -10.492  16.701  1.00 10.00      A   
ATOM   1017  O   LYS A 104     -35.907 -10.326  17.081  1.00 10.00      A   
ATOM   1018  N   ASP A 105     -33.915 -11.345  17.283  1.00 10.00      A   
ATOM   1019  HN  ASP A 105     -33.009 -11.443  16.923  1.00 10.00      A   
ATOM   1020  CA  ASP A 105     -34.309 -12.143  18.439  1.00 10.00      A   
ATOM   1021  CB  ASP A 105     -33.371 -13.343  18.596  1.00 10.00      A   
ATOM   1022  CG  ASP A 105     -34.065 -14.572  19.148  1.00 10.00      A   
ATOM   1023  OD1 ASP A 105     -34.755 -14.470  20.186  1.00 10.00      A   
ATOM   1024  OD2 ASP A 105     -33.927 -15.656  18.540  1.00 10.00      A   
ATOM   1025  C   ASP A 105     -34.272 -11.299  19.709  1.00 10.00      A   
ATOM   1026  O   ASP A 105     -34.950 -11.602  20.691  1.00 10.00      A   
ATOM   1027  N   THR A 106     -33.485 -10.230  19.681  1.00 10.00      A   
ATOM   1028  HN  THR A 106     -32.992 -10.017  18.860  1.00 10.00      A   
ATOM   1029  CA  THR A 106     -33.360  -9.356  20.837  1.00 10.00      A   
ATOM   1030  CB  THR A 106     -32.012  -8.606  20.861  1.00 10.00      A   
ATOM   1031  OG1 THR A 106     -31.926  -7.690  19.763  1.00 10.00      A   
ATOM   1032  HG1 THR A 106     -32.369  -8.068  18.990  1.00 10.00      A   
ATOM   1033  CG2 THR A 106     -30.857  -9.592  20.784  1.00 10.00      A   
ATOM   1034  C   THR A 106     -34.515  -8.364  20.896  1.00 10.00      A   
ATOM   1035  O   THR A 106     -35.223  -8.163  19.907  1.00 10.00      A   
ATOM   1036  N   LEU A 107     -34.705  -7.747  22.052  1.00 10.00      A   
ATOM   1037  HN  LEU A 107     -34.101  -7.940  22.807  1.00 10.00      A   
ATOM   1038  CA  LEU A 107     -35.788  -6.790  22.231  1.00 10.00      A   
ATOM   1039  CB  LEU A 107     -36.104  -6.608  23.720  1.00 10.00      A   
ATOM   1040  CG  LEU A 107     -37.541  -6.911  24.155  1.00 10.00      A   
ATOM   1041  CD1 LEU A 107     -37.674  -6.813  25.665  1.00 10.00      A   
ATOM   1042  CD2 LEU A 107     -38.525  -5.973  23.470  1.00 10.00      A   
ATOM   1043  C   LEU A 107     -35.463  -5.444  21.588  1.00 10.00      A   
ATOM   1044  O   LEU A 107     -36.355  -4.752  21.096  1.00 10.00      A   
ATOM   1045  N   PHE A 108     -34.186  -5.078  21.581  1.00 10.00      A   
ATOM   1046  HN  PHE A 108     -33.507  -5.680  21.955  1.00 10.00      A   
ATOM   1047  CA  PHE A 108     -33.771  -3.804  21.006  1.00 10.00      A   
ATOM   1048  CB  PHE A 108     -34.234  -2.638  21.893  1.00 10.00      A   
ATOM   1049  CG  PHE A 108     -33.638  -2.633  23.272  1.00 10.00      A   
ATOM   1050  CD1 PHE A 108     -32.433  -1.999  23.521  1.00 10.00      A   
ATOM   1051  CD2 PHE A 108     -34.285  -3.259  24.322  1.00 10.00      A   
ATOM   1052  CE1 PHE A 108     -31.882  -1.993  24.786  1.00 10.00      A   
ATOM   1053  CE2 PHE A 108     -33.740  -3.258  25.590  1.00 10.00      A   
ATOM   1054  CZ  PHE A 108     -32.538  -2.621  25.824  1.00 10.00      A   
ATOM   1055  C   PHE A 108     -32.261  -3.736  20.814  1.00 10.00      A   
ATOM   1056  O   PHE A 108     -31.527  -4.644  21.212  1.00 10.00      A   
ATOM   1057  N   ILE A 109     -31.816  -2.647  20.204  1.00 10.00      A   
ATOM   1058  HN  ILE A 109     -32.467  -1.972  19.908  1.00 10.00      A   
ATOM   1059  CA  ILE A 109     -30.401  -2.407  19.960  1.00 10.00      A   
ATOM   1060  CB  ILE A 109     -30.128  -2.122  18.464  1.00 10.00      A   
ATOM   1061  CG1 ILE A 109     -30.481  -3.343  17.608  1.00 10.00      A   
ATOM   1062  CG2 ILE A 109     -28.678  -1.710  18.239  1.00 10.00      A   
ATOM   1063  CD1 ILE A 109     -30.380  -3.095  16.118  1.00 10.00      A   
ATOM   1064  C   ILE A 109     -29.952  -1.208  20.789  1.00 10.00      A   
ATOM   1065  O   ILE A 109     -30.633  -0.179  20.814  1.00 10.00      A   
ATOM   1066  N   ASP A 110     -28.829  -1.351  21.477  1.00 10.00      A   
ATOM   1067  HN  ASP A 110     -28.332  -2.199  21.414  1.00 10.00      A   
ATOM   1068  CA  ASP A 110     -28.299  -0.280  22.310  1.00 10.00      A   
ATOM   1069  CB  ASP A 110     -28.306  -0.673  23.794  1.00 10.00      A   
ATOM   1070  CG  ASP A 110     -27.229  -1.678  24.157  1.00 10.00      A   
ATOM   1071  OD1 ASP A 110     -26.126  -1.255  24.566  1.00 10.00      A   
ATOM   1072  OD2 ASP A 110     -27.487  -2.899  24.046  1.00 10.00      A   
ATOM   1073  C   ASP A 110     -26.893   0.114  21.875  1.00 10.00      A   
ATOM   1074  O   ASP A 110     -26.149  -0.697  21.317  1.00 10.00      A   
ATOM   1075  N   LEU A 111     -26.544   1.366  22.122  1.00 10.00      A   
ATOM   1076  HN  LEU A 111     -27.194   1.964  22.556  1.00 10.00      A   
ATOM   1077  CA  LEU A 111     -25.235   1.891  21.770  1.00 10.00      A   
ATOM   1078  CB  LEU A 111     -25.166   2.228  20.279  1.00 10.00      A   
ATOM   1079  CG  LEU A 111     -26.197   3.236  19.766  1.00 10.00      A   
ATOM   1080  CD1 LEU A 111     -25.539   4.244  18.842  1.00 10.00      A   
ATOM   1081  CD2 LEU A 111     -27.339   2.525  19.053  1.00 10.00      A   
ATOM   1082  C   LEU A 111     -24.925   3.132  22.599  1.00 10.00      A   
ATOM   1083  O   LEU A 111     -25.831   3.862  23.000  1.00 10.00      A   
ATOM   1084  N   PHE A 112     -23.648   3.369  22.852  1.00 10.00      A   
ATOM   1085  HN  PHE A 112     -22.966   2.762  22.496  1.00 10.00      A   
ATOM   1086  CA  PHE A 112     -23.234   4.522  23.638  1.00 10.00      A   
ATOM   1087  CB  PHE A 112     -22.521   4.073  24.917  1.00 10.00      A   
ATOM   1088  CG  PHE A 112     -23.345   3.177  25.799  1.00 10.00      A   
ATOM   1089  CD1 PHE A 112     -22.999   1.847  25.970  1.00 10.00      A   
ATOM   1090  CD2 PHE A 112     -24.461   3.663  26.457  1.00 10.00      A   
ATOM   1091  CE1 PHE A 112     -23.750   1.017  26.782  1.00 10.00      A   
ATOM   1092  CE2 PHE A 112     -25.218   2.838  27.270  1.00 10.00      A   
ATOM   1093  CZ  PHE A 112     -24.862   1.513  27.432  1.00 10.00      A   
ATOM   1094  C   PHE A 112     -22.320   5.435  22.831  1.00 10.00      A   
ATOM   1095  O   PHE A 112     -21.231   5.034  22.418  1.00 10.00      A   
ATOM   1096  N   VAL A 113     -22.766   6.658  22.602  1.00 10.00      A   
ATOM   1097  HN  VAL A 113     -23.647   6.920  22.951  1.00 10.00      A   
ATOM   1098  CA  VAL A 113     -21.980   7.634  21.856  1.00 10.00      A   
ATOM   1099  CB  VAL A 113     -22.712   8.106  20.581  1.00 10.00      A   
ATOM   1100  CG1 VAL A 113     -21.883   9.137  19.827  1.00 10.00      A   
ATOM   1101  CG2 VAL A 113     -23.041   6.929  19.676  1.00 10.00      A   
ATOM   1102  C   VAL A 113     -21.701   8.838  22.746  1.00 10.00      A   
ATOM   1103  O   VAL A 113     -22.607   9.328  23.417  1.00 10.00      A   
ATOM   1104  N   LYS A 114     -20.452   9.296  22.767  1.00 10.00      A   
ATOM   1105  HN  LYS A 114     -19.772   8.854  22.213  1.00 10.00      A   
ATOM   1106  CA  LYS A 114     -20.067  10.443  23.589  1.00 10.00      A   
ATOM   1107  CB  LYS A 114     -18.588  10.783  23.398  1.00 10.00      A   
ATOM   1108  CG  LYS A 114     -17.636   9.677  23.832  1.00 10.00      A   
ATOM   1109  CD  LYS A 114     -17.858   9.288  25.287  1.00 10.00      A   
ATOM   1110  CE  LYS A 114     -16.918   8.169  25.714  1.00 10.00      A   
ATOM   1111  NZ  LYS A 114     -17.232   7.661  27.076  1.00 10.00      A   
ATOM   1112  HZ1 LYS A 114     -16.507   6.972  27.380  1.00 10.00      A   
ATOM   1113  HZ2 LYS A 114     -18.155   7.184  27.077  1.00 10.00      A   
ATOM   1114  HZ3 LYS A 114     -17.257   8.448  27.761  1.00 10.00      A   
ATOM   1115  C   LYS A 114     -20.943  11.662  23.306  1.00 10.00      A   
ATOM   1116  O   LYS A 114     -21.253  11.963  22.151  1.00 10.00      A   
ATOM   1117  N   VAL A 115     -21.335  12.358  24.370  1.00 10.00      A   
ATOM   1118  HN  VAL A 115     -21.043  12.066  25.264  1.00 10.00      A   
ATOM   1119  CA  VAL A 115     -22.191  13.539  24.258  1.00 10.00      A   
ATOM   1120  CB  VAL A 115     -22.580  14.089  25.649  1.00 10.00      A   
ATOM   1121  CG1 VAL A 115     -23.579  15.232  25.531  1.00 10.00      A   
ATOM   1122  CG2 VAL A 115     -23.153  12.976  26.513  1.00 10.00      A   
ATOM   1123  C   VAL A 115     -21.537  14.643  23.422  1.00 10.00      A   
ATOM   1124  O   VAL A 115     -22.223  15.459  22.804  1.00 10.00      A   
ATOM   1125  N   THR A 116     -20.213  14.653  23.383  1.00 10.00      A   
ATOM   1126  HN  THR A 116     -19.708  13.975  23.880  1.00 10.00      A   
ATOM   1127  CA  THR A 116     -19.487  15.655  22.623  1.00 10.00      A   
ATOM   1128  CB  THR A 116     -17.993  15.643  22.978  1.00 10.00      A   
ATOM   1129  OG1 THR A 116     -17.817  15.043  24.273  1.00 10.00      A   
ATOM   1130  HG1 THR A 116     -18.084  15.668  24.959  1.00 10.00      A   
ATOM   1131  CG2 THR A 116     -17.452  17.064  23.003  1.00 10.00      A   
ATOM   1132  C   THR A 116     -19.652  15.448  21.116  1.00 10.00      A   
ATOM   1133  O   THR A 116     -19.361  16.343  20.322  1.00 10.00      A   
ATOM   1134  N   ASN A 117     -20.128  14.274  20.724  1.00 10.00      A   
ATOM   1135  HN  ASN A 117     -20.362  13.599  21.399  1.00 10.00      A   
ATOM   1136  CA  ASN A 117     -20.324  13.963  19.315  1.00 10.00      A   
ATOM   1137  CB  ASN A 117     -19.885  12.526  19.025  1.00 10.00      A   
ATOM   1138  CG  ASN A 117     -19.616  12.264  17.553  1.00 10.00      A   
ATOM   1139  OD1 ASN A 117     -20.291  12.800  16.673  1.00 10.00      A   
ATOM   1140  ND2 ASN A 117     -18.611  11.449  17.281  1.00 10.00      A   
ATOM   1141 HD21 ASN A 117     -18.105  11.071  18.037  1.00 10.00      A   
ATOM   1142 HD22 ASN A 117     -18.412  11.251  16.344  1.00 10.00      A   
ATOM   1143  C   ASN A 117     -21.784  14.164  18.918  1.00 10.00      A   
ATOM   1144  O   ASN A 117     -22.607  13.258  19.055  1.00 10.00      A   
ATOM   1145  N   THR A 118     -22.099  15.360  18.433  1.00 10.00      A   
ATOM   1146  HN  THR A 118     -21.400  16.043  18.346  1.00 10.00      A   
ATOM   1147  CA  THR A 118     -23.455  15.686  18.018  1.00 10.00      A   
ATOM   1148  CB  THR A 118     -23.641  17.211  17.912  1.00 10.00      A   
ATOM   1149  OG1 THR A 118     -22.429  17.803  17.419  1.00 10.00      A   
ATOM   1150  HG1 THR A 118     -22.630  18.350  16.648  1.00 10.00      A   
ATOM   1151  CG2 THR A 118     -23.972  17.802  19.273  1.00 10.00      A   
ATOM   1152  C   THR A 118     -23.785  15.038  16.676  1.00 10.00      A   
ATOM   1153  O   THR A 118     -24.915  14.604  16.444  1.00 10.00      A   
ATOM   1154  N   LEU A 119     -22.782  14.962  15.805  1.00 10.00      A   
ATOM   1155  HN  LEU A 119     -21.903  15.321  16.060  1.00 10.00      A   
ATOM   1156  CA  LEU A 119     -22.946  14.370  14.484  1.00 10.00      A   
ATOM   1157  CB  LEU A 119     -21.641  14.473  13.691  1.00 10.00      A   
ATOM   1158  CG  LEU A 119     -21.768  14.402  12.168  1.00 10.00      A   
ATOM   1159  CD1 LEU A 119     -22.570  15.583  11.643  1.00 10.00      A   
ATOM   1160  CD2 LEU A 119     -20.394  14.358  11.521  1.00 10.00      A   
ATOM   1161  C   LEU A 119     -23.384  12.913  14.601  1.00 10.00      A   
ATOM   1162  O   LEU A 119     -24.254  12.454  13.860  1.00 10.00      A   
ATOM   1163  N   GLY A 120     -22.780  12.194  15.541  1.00 10.00      A   
ATOM   1164  HN  GLY A 120     -22.077  12.611  16.089  1.00 10.00      A   
ATOM   1165  CA  GLY A 120     -23.130  10.803  15.755  1.00 10.00      A   
ATOM   1166  C   GLY A 120     -24.565  10.650  16.216  1.00 10.00      A   
ATOM   1167  O   GLY A 120     -25.280   9.758  15.763  1.00 10.00      A   
ATOM   1168  N   ARG A 121     -24.991  11.541  17.106  1.00 10.00      A   
ATOM   1169  HN  ARG A 121     -24.373  12.236  17.421  1.00 10.00      A   
ATOM   1170  CA  ARG A 121     -26.353  11.515  17.624  1.00 10.00      A   
ATOM   1171  CB  ARG A 121     -26.540  12.621  18.663  1.00 10.00      A   
ATOM   1172  CG  ARG A 121     -27.866  12.564  19.403  1.00 10.00      A   
ATOM   1173  CD  ARG A 121     -28.370  13.956  19.747  1.00 10.00      A   
ATOM   1174  NE  ARG A 121     -27.404  14.722  20.536  1.00 10.00      A   
ATOM   1175  HE  ARG A 121     -26.690  14.214  20.985  1.00 10.00      A   
ATOM   1176  CZ  ARG A 121     -27.434  16.050  20.680  1.00 10.00      A   
ATOM   1177  NH1 ARG A 121     -28.377  16.773  20.090  1.00 10.00      A   
ATOM   1178 HH11 ARG A 121     -29.108  16.311  19.506  1.00 10.00      A   
ATOM   1179 HH12 ARG A 121     -28.389  17.811  20.208  1.00 10.00      A   
ATOM   1180  NH2 ARG A 121     -26.513  16.656  21.418  1.00 10.00      A   
ATOM   1181 HH21 ARG A 121     -26.535  17.696  21.536  1.00 10.00      A   
ATOM   1182 HH22 ARG A 121     -25.764  16.099  21.882  1.00 10.00      A   
ATOM   1183  C   ARG A 121     -27.352  11.699  16.487  1.00 10.00      A   
ATOM   1184  O   ARG A 121     -28.258  10.889  16.308  1.00 10.00      A   
ATOM   1185  N   ILE A 122     -27.148  12.757  15.706  1.00 10.00      A   
ATOM   1186  HN  ILE A 122     -26.384  13.342  15.894  1.00 10.00      A   
ATOM   1187  CA  ILE A 122     -28.020  13.075  14.577  1.00 10.00      A   
ATOM   1188  CB  ILE A 122     -27.534  14.348  13.846  1.00 10.00      A   
ATOM   1189  CG1 ILE A 122     -27.587  15.557  14.788  1.00 10.00      A   
ATOM   1190  CG2 ILE A 122     -28.360  14.606  12.593  1.00 10.00      A   
ATOM   1191  CD1 ILE A 122     -26.917  16.797  14.233  1.00 10.00      A   
ATOM   1192  C   ILE A 122     -28.087  11.909  13.590  1.00 10.00      A   
ATOM   1193  O   ILE A 122     -29.158  11.575  13.075  1.00 10.00      A   
ATOM   1194  N   LEU A 123     -26.939  11.289  13.352  1.00 10.00      A   
ATOM   1195  HN  LEU A 123     -26.129  11.604  13.809  1.00 10.00      A   
ATOM   1196  CA  LEU A 123     -26.836  10.158  12.439  1.00 10.00      A   
ATOM   1197  CB  LEU A 123     -25.390   9.647  12.407  1.00 10.00      A   
ATOM   1198  CG  LEU A 123     -25.172   8.215  11.907  1.00 10.00      A   
ATOM   1199  CD1 LEU A 123     -25.307   8.141  10.395  1.00 10.00      A   
ATOM   1200  CD2 LEU A 123     -23.812   7.699  12.349  1.00 10.00      A   
ATOM   1201  C   LEU A 123     -27.786   9.029  12.833  1.00 10.00      A   
ATOM   1202  O   LEU A 123     -28.535   8.515  12.001  1.00 10.00      A   
ATOM   1203  N   TYR A 124     -27.770   8.662  14.107  1.00 10.00      A   
ATOM   1204  HN  TYR A 124     -27.173   9.128  14.735  1.00 10.00      A   
ATOM   1205  CA  TYR A 124     -28.621   7.584  14.595  1.00 10.00      A   
ATOM   1206  CB  TYR A 124     -28.070   6.983  15.886  1.00 10.00      A   
ATOM   1207  CG  TYR A 124     -26.762   6.248  15.689  1.00 10.00      A   
ATOM   1208  CD1 TYR A 124     -25.566   6.782  16.148  1.00 10.00      A   
ATOM   1209  CD2 TYR A 124     -26.724   5.025  15.034  1.00 10.00      A   
ATOM   1210  CE1 TYR A 124     -24.368   6.118  15.963  1.00 10.00      A   
ATOM   1211  CE2 TYR A 124     -25.532   4.352  14.845  1.00 10.00      A   
ATOM   1212  CZ  TYR A 124     -24.356   4.905  15.311  1.00 10.00      A   
ATOM   1213  OH  TYR A 124     -23.165   4.240  15.124  1.00 10.00      A   
ATOM   1214  HH  TYR A 124     -22.657   4.256  15.947  1.00 10.00      A   
ATOM   1215  C   TYR A 124     -30.078   8.014  14.750  1.00 10.00      A   
ATOM   1216  O   TYR A 124     -30.988   7.194  14.612  1.00 10.00      A   
ATOM   1217  N   GLU A 125     -30.301   9.298  15.020  1.00 10.00      A   
ATOM   1218  HN  GLU A 125     -29.535   9.908  15.119  1.00 10.00      A   
ATOM   1219  CA  GLU A 125     -31.658   9.824  15.177  1.00 10.00      A   
ATOM   1220  CB  GLU A 125     -31.633  11.307  15.551  1.00 10.00      A   
ATOM   1221  CG  GLU A 125     -31.241  11.582  16.992  1.00 10.00      A   
ATOM   1222  CD  GLU A 125     -31.281  13.056  17.332  1.00 10.00      A   
ATOM   1223  OE1 GLU A 125     -30.583  13.849  16.661  1.00 10.00      A   
ATOM   1224  OE2 GLU A 125     -32.008  13.432  18.278  1.00 10.00      A   
ATOM   1225  C   GLU A 125     -32.459   9.634  13.896  1.00 10.00      A   
ATOM   1226  O   GLU A 125     -33.625   9.236  13.929  1.00 10.00      A   
ATOM   1227  N   LYS A 126     -31.809   9.893  12.767  1.00 10.00      A   
ATOM   1228  HN  LYS A 126     -30.874  10.192  12.815  1.00 10.00      A   
ATOM   1229  CA  LYS A 126     -32.442   9.756  11.460  1.00 10.00      A   
ATOM   1230  CB  LYS A 126     -31.599  10.452  10.388  1.00 10.00      A   
ATOM   1231  CG  LYS A 126     -31.546  11.965  10.527  1.00 10.00      A   
ATOM   1232  CD  LYS A 126     -30.508  12.572   9.597  1.00 10.00      A   
ATOM   1233  CE  LYS A 126     -30.548  14.091   9.645  1.00 10.00      A   
ATOM   1234  NZ  LYS A 126     -29.404  14.704   8.920  1.00 10.00      A   
ATOM   1235  HZ1 LYS A 126     -28.505  14.431   9.366  1.00 10.00      A   
ATOM   1236  HZ2 LYS A 126     -29.484  15.740   8.939  1.00 10.00      A   
ATOM   1237  HZ3 LYS A 126     -29.397  14.392   7.928  1.00 10.00      A   
ATOM   1238  C   LYS A 126     -32.649   8.286  11.093  1.00 10.00      A   
ATOM   1239  O   LYS A 126     -33.329   7.965  10.117  1.00 10.00      A   
ATOM   1240  N   LEU A 127     -32.064   7.395  11.885  1.00 10.00      A   
ATOM   1241  HN  LEU A 127     -31.535   7.710  12.648  1.00 10.00      A   
ATOM   1242  CA  LEU A 127     -32.182   5.963  11.648  1.00 10.00      A   
ATOM   1243  CB  LEU A 127     -30.822   5.281  11.800  1.00 10.00      A   
ATOM   1244  CG  LEU A 127     -29.750   5.692  10.790  1.00 10.00      A   
ATOM   1245  CD1 LEU A 127     -28.412   5.062  11.145  1.00 10.00      A   
ATOM   1246  CD2 LEU A 127     -30.170   5.305   9.380  1.00 10.00      A   
ATOM   1247  C   LEU A 127     -33.213   5.327  12.577  1.00 10.00      A   
ATOM   1248  O   LEU A 127     -33.452   4.119  12.524  1.00 10.00      A   
ATOM   1249  N   GLY A 128     -33.814   6.145  13.431  1.00 10.00      A   
ATOM   1250  HN  GLY A 128     -33.571   7.096  13.437  1.00 10.00      A   
ATOM   1251  CA  GLY A 128     -34.825   5.650  14.348  1.00 10.00      A   
ATOM   1252  C   GLY A 128     -34.299   5.369  15.743  1.00 10.00      A   
ATOM   1253  O   GLY A 128     -35.025   4.844  16.587  1.00 10.00      A   
ATOM   1254  N   TYR A 129     -33.043   5.707  15.996  1.00 10.00      A   
ATOM   1255  HN  TYR A 129     -32.502   6.129  15.292  1.00 10.00      A   
ATOM   1256  CA  TYR A 129     -32.453   5.480  17.307  1.00 10.00      A   
ATOM   1257  CB  TYR A 129     -30.949   5.199  17.196  1.00 10.00      A   
ATOM   1258  CG  TYR A 129     -30.610   3.949  16.408  1.00 10.00      A   
ATOM   1259  CD1 TYR A 129     -30.546   3.973  15.021  1.00 10.00      A   
ATOM   1260  CD2 TYR A 129     -30.359   2.743  17.051  1.00 10.00      A   
ATOM   1261  CE1 TYR A 129     -30.247   2.835  14.297  1.00 10.00      A   
ATOM   1262  CE2 TYR A 129     -30.056   1.599  16.333  1.00 10.00      A   
ATOM   1263  CZ  TYR A 129     -30.003   1.652  14.956  1.00 10.00      A   
ATOM   1264  OH  TYR A 129     -29.716   0.516  14.235  1.00 10.00      A   
ATOM   1265  HH  TYR A 129     -30.542   0.056  14.016  1.00 10.00      A   
ATOM   1266  C   TYR A 129     -32.719   6.679  18.210  1.00 10.00      A   
ATOM   1267  O   TYR A 129     -32.444   7.818  17.840  1.00 10.00      A   
ATOM   1268  N   SER A 130     -33.283   6.421  19.380  1.00 10.00      A   
ATOM   1269  HN  SER A 130     -33.495   5.492  19.615  1.00 10.00      A   
ATOM   1270  CA  SER A 130     -33.599   7.479  20.327  1.00 10.00      A   
ATOM   1271  CB  SER A 130     -35.080   7.400  20.697  1.00 10.00      A   
ATOM   1272  OG  SER A 130     -35.853   6.991  19.578  1.00 10.00      A   
ATOM   1273  HG  SER A 130     -35.413   7.271  18.766  1.00 10.00      A   
ATOM   1274  C   SER A 130     -32.731   7.365  21.581  1.00 10.00      A   
ATOM   1275  O   SER A 130     -32.324   6.265  21.964  1.00 10.00      A   
ATOM   1276  N   VAL A 131     -32.441   8.504  22.205  1.00 10.00      A   
ATOM   1277  HN  VAL A 131     -32.793   9.350  21.848  1.00 10.00      A   
ATOM   1278  CA  VAL A 131     -31.625   8.531  23.412  1.00 10.00      A   
ATOM   1279  CB  VAL A 131     -30.944   9.903  23.611  1.00 10.00      A   
ATOM   1280  CG1 VAL A 131     -30.066   9.899  24.853  1.00 10.00      A   
ATOM   1281  CG2 VAL A 131     -30.131  10.287  22.384  1.00 10.00      A   
ATOM   1282  C   VAL A 131     -32.483   8.213  24.631  1.00 10.00      A   
ATOM   1283  O   VAL A 131     -33.519   8.844  24.856  1.00 10.00      A   
ATOM   1284  N   PHE A 132     -32.050   7.231  25.406  1.00 10.00      A   
ATOM   1285  HN  PHE A 132     -31.209   6.774  25.167  1.00 10.00      A   
ATOM   1286  CA  PHE A 132     -32.766   6.809  26.600  1.00 10.00      A   
ATOM   1287  CB  PHE A 132     -32.542   5.313  26.841  1.00 10.00      A   
ATOM   1288  CG  PHE A 132     -33.412   4.717  27.910  1.00 10.00      A   
ATOM   1289  CD1 PHE A 132     -34.743   4.428  27.656  1.00 10.00      A   
ATOM   1290  CD2 PHE A 132     -32.897   4.434  29.165  1.00 10.00      A   
ATOM   1291  CE1 PHE A 132     -35.546   3.870  28.634  1.00 10.00      A   
ATOM   1292  CE2 PHE A 132     -33.693   3.878  30.149  1.00 10.00      A   
ATOM   1293  CZ  PHE A 132     -35.020   3.593  29.883  1.00 10.00      A   
ATOM   1294  C   PHE A 132     -32.317   7.615  27.815  1.00 10.00      A   
ATOM   1295  O   PHE A 132     -33.128   8.273  28.473  1.00 10.00      A   
ATOM   1296  N   ARG A 133     -31.025   7.567  28.103  1.00 10.00      A   
ATOM   1297  HN  ARG A 133     -30.427   7.033  27.534  1.00 10.00      A   
ATOM   1298  CA  ARG A 133     -30.464   8.287  29.236  1.00 10.00      A   
ATOM   1299  CB  ARG A 133     -30.591   7.440  30.511  1.00 10.00      A   
ATOM   1300  CG  ARG A 133     -30.637   8.249  31.798  1.00 10.00      A   
ATOM   1301  CD  ARG A 133     -30.136   7.440  32.983  1.00 10.00      A   
ATOM   1302  NE  ARG A 133     -31.139   6.499  33.478  1.00 10.00      A   
ATOM   1303  HE  ARG A 133     -32.085   6.777  33.424  1.00 10.00      A   
ATOM   1304  CZ  ARG A 133     -30.844   5.309  34.000  1.00 10.00      A   
ATOM   1305  NH1 ARG A 133     -29.576   4.911  34.084  1.00 10.00      A   
ATOM   1306 HH11 ARG A 133     -28.807   5.527  33.740  1.00 10.00      A   
ATOM   1307 HH12 ARG A 133     -29.341   3.978  34.500  1.00 10.00      A   
ATOM   1308  NH2 ARG A 133     -31.813   4.520  34.441  1.00 10.00      A   
ATOM   1309 HH21 ARG A 133     -32.809   4.828  34.382  1.00 10.00      A   
ATOM   1310 HH22 ARG A 133     -31.584   3.591  34.856  1.00 10.00      A   
ATOM   1311  C   ARG A 133     -28.999   8.605  28.966  1.00 10.00      A   
ATOM   1312  O   ARG A 133     -28.468   8.247  27.915  1.00 10.00      A   
ATOM   1313  N   ARG A 134     -28.354   9.290  29.898  1.00 10.00      A   
ATOM   1314  HN  ARG A 134     -28.836   9.578  30.703  1.00 10.00      A   
ATOM   1315  CA  ARG A 134     -26.946   9.629  29.759  1.00 10.00      A   
ATOM   1316  CB  ARG A 134     -26.728  11.133  29.955  1.00 10.00      A   
ATOM   1317  CG  ARG A 134     -25.300  11.598  29.711  1.00 10.00      A   
ATOM   1318  CD  ARG A 134     -25.138  13.080  30.010  1.00 10.00      A   
ATOM   1319  NE  ARG A 134     -25.459  13.394  31.400  1.00 10.00      A   
ATOM   1320  HE  ARG A 134     -26.323  13.077  31.744  1.00 10.00      A   
ATOM   1321  CZ  ARG A 134     -24.664  14.087  32.213  1.00 10.00      A   
ATOM   1322  NH1 ARG A 134     -23.502  14.551  31.776  1.00 10.00      A   
ATOM   1323 HH11 ARG A 134     -23.207  14.378  30.792  1.00 10.00      A   
ATOM   1324 HH12 ARG A 134     -22.873  15.087  32.416  1.00 10.00      A   
ATOM   1325  NH2 ARG A 134     -25.033  14.307  33.467  1.00 10.00      A   
ATOM   1326 HH21 ARG A 134     -25.943  13.936  33.820  1.00 10.00      A   
ATOM   1327 HH22 ARG A 134     -24.417  14.852  34.107  1.00 10.00      A   
ATOM   1328  C   ARG A 134     -26.130   8.845  30.779  1.00 10.00      A   
ATOM   1329  O   ARG A 134     -26.363   8.950  31.985  1.00 10.00      A   
ATOM   1330  N   VAL A 135     -25.189   8.050  30.299  1.00 10.00      A   
ATOM   1331  HN  VAL A 135     -25.035   8.014  29.326  1.00 10.00      A   
ATOM   1332  CA  VAL A 135     -24.351   7.257  31.187  1.00 10.00      A   
ATOM   1333  CB  VAL A 135     -23.930   5.905  30.571  1.00 10.00      A   
ATOM   1334  CG1 VAL A 135     -25.148   5.043  30.282  1.00 10.00      A   
ATOM   1335  CG2 VAL A 135     -23.100   6.106  29.314  1.00 10.00      A   
ATOM   1336  C   VAL A 135     -23.120   8.049  31.611  1.00 10.00      A   
ATOM   1337  O   VAL A 135     -22.726   9.003  30.936  1.00 10.00      A   
ATOM   1338  N   VAL A 136     -22.523   7.644  32.725  1.00 10.00      A   
ATOM   1339  HN  VAL A 136     -22.885   6.863  33.199  1.00 10.00      A   
ATOM   1340  CA  VAL A 136     -21.344   8.317  33.263  1.00 10.00      A   
ATOM   1341  CB  VAL A 136     -20.954   7.740  34.642  1.00 10.00      A   
ATOM   1342  CG1 VAL A 136     -19.901   8.605  35.320  1.00 10.00      A   
ATOM   1343  CG2 VAL A 136     -22.179   7.581  35.531  1.00 10.00      A   
ATOM   1344  C   VAL A 136     -20.156   8.193  32.311  1.00 10.00      A   
ATOM   1345  O   VAL A 136     -19.307   9.082  32.235  1.00 10.00      A   
ATOM   1346  N   GLY A 137     -20.097   7.084  31.589  1.00 10.00      A   
ATOM   1347  HN  GLY A 137     -20.791   6.399  31.701  1.00 10.00      A   
ATOM   1348  CA  GLY A 137     -19.017   6.868  30.654  1.00 10.00      A   
ATOM   1349  C   GLY A 137     -17.908   6.038  31.262  1.00 10.00      A   
ATOM   1350  O   GLY A 137     -17.791   4.847  30.982  1.00 10.00      A   
ATOM   1351  N   TYR A 138     -17.108   6.660  32.113  1.00 10.00      A   
ATOM   1352  HN  TYR A 138     -17.271   7.605  32.321  1.00 10.00      A   
ATOM   1353  CA  TYR A 138     -15.999   5.967  32.757  1.00 10.00      A   
ATOM   1354  CB  TYR A 138     -14.667   6.642  32.411  1.00 10.00      A   
ATOM   1355  CG  TYR A 138     -13.471   5.718  32.468  1.00 10.00      A   
ATOM   1356  CD1 TYR A 138     -13.382   4.612  31.633  1.00 10.00      A   
ATOM   1357  CD2 TYR A 138     -12.430   5.952  33.354  1.00 10.00      A   
ATOM   1358  CE1 TYR A 138     -12.292   3.765  31.681  1.00 10.00      A   
ATOM   1359  CE2 TYR A 138     -11.335   5.111  33.410  1.00 10.00      A   
ATOM   1360  CZ  TYR A 138     -11.271   4.019  32.573  1.00 10.00      A   
ATOM   1361  OH  TYR A 138     -10.181   3.176  32.630  1.00 10.00      A   
ATOM   1362  HH  TYR A 138      -9.890   3.098  33.548  1.00 10.00      A   
ATOM   1363  C   TYR A 138     -16.200   5.915  34.267  1.00 10.00      A   
ATOM   1364  O   TYR A 138     -17.307   6.148  34.762  1.00 10.00      A   
ATOM   1365  N   ASN A 148      -8.017   5.422  23.236  1.00 10.00      A   
ATOM   1366  HN  ASN A 148      -8.712   5.325  22.538  1.00 10.00      A   
ATOM   1367  CA  ASN A 148      -6.718   5.971  22.867  1.00 10.00      A   
ATOM   1368  CB  ASN A 148      -5.995   5.046  21.883  1.00 10.00      A   
ATOM   1369  CG  ASN A 148      -5.964   3.602  22.337  1.00 10.00      A   
ATOM   1370  OD1 ASN A 148      -5.056   3.186  23.057  1.00 10.00      A   
ATOM   1371  ND2 ASN A 148      -6.954   2.830  21.918  1.00 10.00      A   
ATOM   1372 HD21 ASN A 148      -7.650   3.235  21.343  1.00 10.00      A   
ATOM   1373 HD22 ASN A 148      -6.959   1.890  22.195  1.00 10.00      A   
ATOM   1374  C   ASN A 148      -6.884   7.341  22.231  1.00 10.00      A   
ATOM   1375  O   ASN A 148      -6.159   8.281  22.556  1.00 10.00      A   
ATOM   1376  N   LYS A 149      -7.865   7.452  21.346  1.00 10.00      A   
ATOM   1377  HN  LYS A 149      -8.444   6.673  21.175  1.00 10.00      A   
ATOM   1378  CA  LYS A 149      -8.131   8.700  20.643  1.00 10.00      A   
ATOM   1379  CB  LYS A 149      -8.423   8.430  19.166  1.00 10.00      A   
ATOM   1380  CG  LYS A 149      -7.294   7.761  18.410  1.00 10.00      A   
ATOM   1381  CD  LYS A 149      -7.747   7.343  17.024  1.00 10.00      A   
ATOM   1382  CE  LYS A 149      -6.644   6.613  16.287  1.00 10.00      A   
ATOM   1383  NZ  LYS A 149      -7.117   6.044  15.001  1.00 10.00      A   
ATOM   1384  HZ1 LYS A 149      -6.347   5.519  14.540  1.00 10.00      A   
ATOM   1385  HZ2 LYS A 149      -7.436   6.804  14.368  1.00 10.00      A   
ATOM   1386  HZ3 LYS A 149      -7.913   5.393  15.171  1.00 10.00      A   
ATOM   1387  C   LYS A 149      -9.322   9.416  21.251  1.00 10.00      A   
ATOM   1388  O   LYS A 149      -9.340  10.645  21.345  1.00 10.00      A   
ATOM   1389  N   ILE A 150     -10.321   8.642  21.648  1.00 10.00      A   
ATOM   1390  HN  ILE A 150     -10.243   7.662  21.543  1.00 10.00      A   
ATOM   1391  CA  ILE A 150     -11.525   9.198  22.240  1.00 10.00      A   
ATOM   1392  CB  ILE A 150     -12.792   8.469  21.735  1.00 10.00      A   
ATOM   1393  CG1 ILE A 150     -12.811   8.430  20.201  1.00 10.00      A   
ATOM   1394  CG2 ILE A 150     -14.048   9.148  22.268  1.00 10.00      A   
ATOM   1395  CD1 ILE A 150     -13.914   7.572  19.618  1.00 10.00      A   
ATOM   1396  C   ILE A 150     -11.455   9.106  23.760  1.00 10.00      A   
ATOM   1397  O   ILE A 150     -11.082   8.066  24.310  1.00 10.00      A   
ATOM   1398  N   ASP A 151     -11.793  10.198  24.435  1.00 10.00      A   
ATOM   1399  HN  ASP A 151     -12.078  10.999  23.943  1.00 10.00      A   
ATOM   1400  CA  ASP A 151     -11.770  10.233  25.891  1.00 10.00      A   
ATOM   1401  CB  ASP A 151     -11.730  11.678  26.400  1.00 10.00      A   
ATOM   1402  CG  ASP A 151     -11.528  11.773  27.901  1.00 10.00      A   
ATOM   1403  OD1 ASP A 151     -11.229  10.735  28.535  1.00 10.00      A   
ATOM   1404  OD2 ASP A 151     -11.650  12.888  28.452  1.00 10.00      A   
ATOM   1405  C   ASP A 151     -12.980   9.502  26.455  1.00 10.00      A   
ATOM   1406  O   ASP A 151     -14.122   9.920  26.258  1.00 10.00      A   
ATOM   1407  N   ASP A 152     -12.729   8.408  27.157  1.00 10.00      A   
ATOM   1408  HN  ASP A 152     -11.799   8.129  27.295  1.00 10.00      A   
ATOM   1409  CA  ASP A 152     -13.805   7.618  27.733  1.00 10.00      A   
ATOM   1410  CB  ASP A 152     -13.353   6.182  28.002  1.00 10.00      A   
ATOM   1411  CG  ASP A 152     -14.509   5.197  27.990  1.00 10.00      A   
ATOM   1412  OD1 ASP A 152     -15.615   5.570  27.544  1.00 10.00      A   
ATOM   1413  OD2 ASP A 152     -14.313   4.036  28.408  1.00 10.00      A   
ATOM   1414  C   ASP A 152     -14.340   8.260  29.005  1.00 10.00      A   
ATOM   1415  O   ASP A 152     -15.414   7.899  29.486  1.00 10.00      A   
ATOM   1416  N   SER A 153     -13.600   9.233  29.530  1.00 10.00      A   
ATOM   1417  HN  SER A 153     -12.754   9.483  29.091  1.00 10.00      A   
ATOM   1418  CA  SER A 153     -14.000   9.934  30.746  1.00 10.00      A   
ATOM   1419  CB  SER A 153     -12.854  10.811  31.249  1.00 10.00      A   
ATOM   1420  OG  SER A 153     -11.602  10.170  31.060  1.00 10.00      A   
ATOM   1421  HG  SER A 153     -11.279  10.366  30.162  1.00 10.00      A   
ATOM   1422  C   SER A 153     -15.239  10.792  30.500  1.00 10.00      A   
ATOM   1423  O   SER A 153     -15.941  11.167  31.439  1.00 10.00      A   
ATOM   1424  N   VAL A 154     -15.498  11.091  29.233  1.00 10.00      A   
ATOM   1425  HN  VAL A 154     -14.908  10.746  28.530  1.00 10.00      A   
ATOM   1426  CA  VAL A 154     -16.645  11.902  28.857  1.00 10.00      A   
ATOM   1427  CB  VAL A 154     -16.493  12.468  27.425  1.00 10.00      A   
ATOM   1428  CG1 VAL A 154     -17.553  13.524  27.144  1.00 10.00      A   
ATOM   1429  CG2 VAL A 154     -15.098  13.037  27.210  1.00 10.00      A   
ATOM   1430  C   VAL A 154     -17.926  11.076  28.928  1.00 10.00      A   
ATOM   1431  O   VAL A 154     -17.915   9.872  28.644  1.00 10.00      A   
ATOM   1432  N   ASP A 155     -19.020  11.724  29.318  1.00 10.00      A   
ATOM   1433  HN  ASP A 155     -18.953  12.673  29.557  1.00 10.00      A   
ATOM   1434  CA  ASP A 155     -20.317  11.066  29.417  1.00 10.00      A   
ATOM   1435  CB  ASP A 155     -21.367  12.021  30.003  1.00 10.00      A   
ATOM   1436  CG  ASP A 155     -20.904  12.736  31.256  1.00 10.00      A   
ATOM   1437  OD1 ASP A 155     -21.313  12.335  32.369  1.00 10.00      A   
ATOM   1438  OD2 ASP A 155     -20.140  13.716  31.134  1.00 10.00      A   
ATOM   1439  C   ASP A 155     -20.774  10.609  28.038  1.00 10.00      A   
ATOM   1440  O   ASP A 155     -20.411  11.205  27.018  1.00 10.00      A   
ATOM   1441  N   ALA A 156     -21.575   9.562  28.002  1.00 10.00      A   
ATOM   1442  HN  ALA A 156     -21.855   9.139  28.843  1.00 10.00      A   
ATOM   1443  CA  ALA A 156     -22.066   9.034  26.741  1.00 10.00      A   
ATOM   1444  CB  ALA A 156     -21.440   7.678  26.449  1.00 10.00      A   
ATOM   1445  C   ALA A 156     -23.585   8.937  26.747  1.00 10.00      A   
ATOM   1446  O   ALA A 156     -24.202   8.726  27.791  1.00 10.00      A   
ATOM   1447  N   PHE A 157     -24.179   9.108  25.581  1.00 10.00      A   
ATOM   1448  HN  PHE A 157     -23.630   9.284  24.783  1.00 10.00      A   
ATOM   1449  CA  PHE A 157     -25.620   9.028  25.441  1.00 10.00      A   
ATOM   1450  CB  PHE A 157     -26.112   9.963  24.332  1.00 10.00      A   
ATOM   1451  CG  PHE A 157     -26.522  11.329  24.811  1.00 10.00      A   
ATOM   1452  CD1 PHE A 157     -26.570  12.399  23.930  1.00 10.00      A   
ATOM   1453  CD2 PHE A 157     -26.866  11.542  26.136  1.00 10.00      A   
ATOM   1454  CE1 PHE A 157     -26.949  13.655  24.362  1.00 10.00      A   
ATOM   1455  CE2 PHE A 157     -27.245  12.797  26.575  1.00 10.00      A   
ATOM   1456  CZ  PHE A 157     -27.288  13.855  25.686  1.00 10.00      A   
ATOM   1457  C   PHE A 157     -26.039   7.599  25.141  1.00 10.00      A   
ATOM   1458  O   PHE A 157     -25.550   6.987  24.188  1.00 10.00      A   
ATOM   1459  N   ASP A 158     -26.924   7.075  25.969  1.00 10.00      A   
ATOM   1460  HN  ASP A 158     -27.265   7.622  26.711  1.00 10.00      A   
ATOM   1461  CA  ASP A 158     -27.433   5.722  25.805  1.00 10.00      A   
ATOM   1462  CB  ASP A 158     -27.956   5.207  27.150  1.00 10.00      A   
ATOM   1463  CG  ASP A 158     -28.772   3.932  27.053  1.00 10.00      A   
ATOM   1464  OD1 ASP A 158     -28.466   3.076  26.199  1.00 10.00      A   
ATOM   1465  OD2 ASP A 158     -29.715   3.774  27.858  1.00 10.00      A   
ATOM   1466  C   ASP A 158     -28.539   5.728  24.762  1.00 10.00      A   
ATOM   1467  O   ASP A 158     -29.653   6.179  25.025  1.00 10.00      A   
ATOM   1468  N   MET A 159     -28.218   5.260  23.570  1.00 10.00      A   
ATOM   1469  HN  MET A 159     -27.312   4.903  23.423  1.00 10.00      A   
ATOM   1470  CA  MET A 159     -29.177   5.228  22.481  1.00 10.00      A   
ATOM   1471  CB  MET A 159     -28.519   5.691  21.180  1.00 10.00      A   
ATOM   1472  CG  MET A 159     -29.309   6.753  20.435  1.00 10.00      A   
ATOM   1473  SD  MET A 159     -28.277   7.739  19.335  1.00 10.00      A   
ATOM   1474  CE  MET A 159     -29.464   8.957  18.771  1.00 10.00      A   
ATOM   1475  C   MET A 159     -29.749   3.831  22.323  1.00 10.00      A   
ATOM   1476  O   MET A 159     -29.006   2.861  22.193  1.00 10.00      A   
ATOM   1477  N   ARG A 160     -31.070   3.731  22.331  1.00 10.00      A   
ATOM   1478  HN  ARG A 160     -31.614   4.546  22.411  1.00 10.00      A   
ATOM   1479  CA  ARG A 160     -31.734   2.443  22.212  1.00 10.00      A   
ATOM   1480  CB  ARG A 160     -32.252   1.990  23.580  1.00 10.00      A   
ATOM   1481  CG  ARG A 160     -31.163   1.559  24.548  1.00 10.00      A   
ATOM   1482  CD  ARG A 160     -31.537   1.896  25.979  1.00 10.00      A   
ATOM   1483  NE  ARG A 160     -31.564   0.717  26.840  1.00 10.00      A   
ATOM   1484  HE  ARG A 160     -32.434   0.282  26.977  1.00 10.00      A   
ATOM   1485  CZ  ARG A 160     -30.488   0.214  27.452  1.00 10.00      A   
ATOM   1486  NH1 ARG A 160     -29.296   0.783  27.298  1.00 10.00      A   
ATOM   1487 HH11 ARG A 160     -28.461   0.391  27.779  1.00 10.00      A   
ATOM   1488 HH12 ARG A 160     -29.189   1.640  26.692  1.00 10.00      A   
ATOM   1489  NH2 ARG A 160     -30.607  -0.850  28.233  1.00 10.00      A   
ATOM   1490 HH21 ARG A 160     -29.769  -1.241  28.714  1.00 10.00      A   
ATOM   1491 HH22 ARG A 160     -31.539  -1.295  28.374  1.00 10.00      A   
ATOM   1492  C   ARG A 160     -32.882   2.492  21.215  1.00 10.00      A   
ATOM   1493  O   ARG A 160     -33.726   3.388  21.264  1.00 10.00      A   
ATOM   1494  N   LYS A 161     -32.900   1.534  20.308  1.00 10.00      A   
ATOM   1495  HN  LYS A 161     -32.181   0.859  20.314  1.00 10.00      A   
ATOM   1496  CA  LYS A 161     -33.951   1.438  19.304  1.00 10.00      A   
ATOM   1497  CB  LYS A 161     -33.365   1.549  17.894  1.00 10.00      A   
ATOM   1498  CG  LYS A 161     -34.389   1.459  16.774  1.00 10.00      A   
ATOM   1499  CD  LYS A 161     -33.721   1.517  15.410  1.00 10.00      A   
ATOM   1500  CE  LYS A 161     -34.718   1.279  14.289  1.00 10.00      A   
ATOM   1501  NZ  LYS A 161     -34.061   1.251  12.954  1.00 10.00      A   
ATOM   1502  HZ1 LYS A 161     -33.641   2.176  12.740  1.00 10.00      A   
ATOM   1503  HZ2 LYS A 161     -34.757   1.019  12.218  1.00 10.00      A   
ATOM   1504  HZ3 LYS A 161     -33.303   0.526  12.941  1.00 10.00      A   
ATOM   1505  C   LYS A 161     -34.666   0.108  19.468  1.00 10.00      A   
ATOM   1506  O   LYS A 161     -34.039  -0.949  19.380  1.00 10.00      A   
ATOM   1507  N   LEU A 162     -35.967   0.164  19.716  1.00 10.00      A   
ATOM   1508  HN  LEU A 162     -36.411   1.039  19.749  1.00 10.00      A   
ATOM   1509  CA  LEU A 162     -36.760  -1.040  19.914  1.00 10.00      A   
ATOM   1510  CB  LEU A 162     -38.133  -0.702  20.500  1.00 10.00      A   
ATOM   1511  CG  LEU A 162     -38.137  -0.114  21.915  1.00 10.00      A   
ATOM   1512  CD1 LEU A 162     -39.555   0.208  22.360  1.00 10.00      A   
ATOM   1513  CD2 LEU A 162     -37.471  -1.066  22.896  1.00 10.00      A   
ATOM   1514  C   LEU A 162     -36.913  -1.827  18.620  1.00 10.00      A   
ATOM   1515  O   LEU A 162     -37.077  -1.250  17.540  1.00 10.00      A   
ATOM   1516  N   LEU A 163     -36.845  -3.145  18.737  1.00 10.00      A   
ATOM   1517  HN  LEU A 163     -36.710  -3.544  19.626  1.00 10.00      A   
ATOM   1518  CA  LEU A 163     -36.980  -4.019  17.587  1.00 10.00      A   
ATOM   1519  CB  LEU A 163     -35.864  -5.064  17.578  1.00 10.00      A   
ATOM   1520  CG  LEU A 163     -34.444  -4.521  17.419  1.00 10.00      A   
ATOM   1521  CD1 LEU A 163     -33.433  -5.653  17.480  1.00 10.00      A   
ATOM   1522  CD2 LEU A 163     -34.306  -3.749  16.116  1.00 10.00      A   
ATOM   1523  C   LEU A 163     -38.344  -4.694  17.597  1.00 10.00      A   
ATOM   1524  O   LEU A 163     -38.786  -5.190  18.634  1.00 10.00      A   
ATOM   1525  N   PRO A 164     -39.027  -4.706  16.443  1.00 10.00      A   
ATOM   1526  CB  PRO A 164     -40.643  -5.207  14.803  1.00 10.00      A   
ATOM   1527  CG  PRO A 164     -39.795  -4.079  14.339  1.00 10.00      A   
ATOM   1528  CD  PRO A 164     -38.548  -4.137  15.172  1.00 10.00      A   
ATOM   1529  CA  PRO A 164     -40.360  -5.305  16.304  1.00 10.00      A   
ATOM   1530  C   PRO A 164     -40.397  -6.761  16.753  1.00 10.00      A   
ATOM   1531  O   PRO A 164     -41.075  -7.051  17.760  1.00 10.00      A   
ATOM   1532  OXT PRO A 164     -39.753  -7.607  16.094  1.00 10.00      A   
ATOM   1533  CB  GLU B   8      22.812 -23.527  20.181  1.00 10.00      B   
ATOM   1534  CG  GLU B   8      21.477 -22.941  20.602  1.00 10.00      B   
ATOM   1535  CD  GLU B   8      20.478 -22.924  19.468  1.00 10.00      B   
ATOM   1536  OE1 GLU B   8      20.285 -21.851  18.865  1.00 10.00      B   
ATOM   1537  OE2 GLU B   8      19.897 -23.989  19.161  1.00 10.00      B   
ATOM   1538  C   GLU B   8      23.660 -21.501  18.937  1.00 10.00      B   
ATOM   1539  O   GLU B   8      23.361 -20.736  18.023  1.00 10.00      B   
ATOM   1540  N   GLU B   8      24.517 -23.764  18.405  1.00 10.00      B   
ATOM   1541  HT1 GLU B   8      24.869 -23.388  17.494  1.00 10.00      B   
ATOM   1542  HT2 GLU B   8      24.266 -24.763  18.279  1.00 10.00      B   
ATOM   1543  HT3 GLU B   8      25.273 -23.695  19.112  1.00 10.00      B   
ATOM   1544  CA  GLU B   8      23.334 -22.995  18.842  1.00 10.00      B   
ATOM   1545  N   ILE B   9      24.301 -21.096  20.029  1.00 10.00      B   
ATOM   1546  HN  ILE B   9      24.545 -21.756  20.714  1.00 10.00      B   
ATOM   1547  CA  ILE B   9      24.654 -19.694  20.237  1.00 10.00      B   
ATOM   1548  CB  ILE B   9      25.133 -19.442  21.684  1.00 10.00      B   
ATOM   1549  CG1 ILE B   9      24.126 -20.016  22.687  1.00 10.00      B   
ATOM   1550  CG2 ILE B   9      25.341 -17.952  21.929  1.00 10.00      B   
ATOM   1551  CD1 ILE B   9      24.590 -19.954  24.125  1.00 10.00      B   
ATOM   1552  C   ILE B   9      25.745 -19.254  19.265  1.00 10.00      B   
ATOM   1553  O   ILE B   9      25.729 -18.129  18.759  1.00 10.00      B   
ATOM   1554  N   ILE B  10      26.676 -20.157  18.989  1.00 10.00      B   
ATOM   1555  HN  ILE B  10      26.617 -21.042  19.407  1.00 10.00      B   
ATOM   1556  CA  ILE B  10      27.786 -19.870  18.084  1.00 10.00      B   
ATOM   1557  CB  ILE B  10      28.833 -21.002  18.076  1.00 10.00      B   
ATOM   1558  CG1 ILE B  10      28.181 -22.340  17.711  1.00 10.00      B   
ATOM   1559  CG2 ILE B  10      29.526 -21.088  19.429  1.00 10.00      B   
ATOM   1560  CD1 ILE B  10      29.170 -23.456  17.461  1.00 10.00      B   
ATOM   1561  C   ILE B  10      27.305 -19.597  16.660  1.00 10.00      B   
ATOM   1562  O   ILE B  10      27.982 -18.916  15.891  1.00 10.00      B   
ATOM   1563  N   ASP B  11      26.129 -20.121  16.326  1.00 10.00      B   
ATOM   1564  HN  ASP B  11      25.642 -20.655  16.987  1.00 10.00      B   
ATOM   1565  CA  ASP B  11      25.542 -19.936  15.001  1.00 10.00      B   
ATOM   1566  CB  ASP B  11      24.296 -20.818  14.828  1.00 10.00      B   
ATOM   1567  CG  ASP B  11      24.574 -22.302  15.020  1.00 10.00      B   
ATOM   1568  OD1 ASP B  11      24.289 -23.100  14.096  1.00 10.00      B   
ATOM   1569  OD2 ASP B  11      25.070 -22.685  16.103  1.00 10.00      B   
ATOM   1570  C   ASP B  11      25.184 -18.469  14.790  1.00 10.00      B   
ATOM   1571  O   ASP B  11      25.195 -17.962  13.665  1.00 10.00      B   
ATOM   1572  N   PHE B  12      24.871 -17.789  15.888  1.00 10.00      B   
ATOM   1573  HN  PHE B  12      24.867 -18.253  16.751  1.00 10.00      B   
ATOM   1574  CA  PHE B  12      24.531 -16.376  15.841  1.00 10.00      B   
ATOM   1575  CB  PHE B  12      23.741 -15.964  17.091  1.00 10.00      B   
ATOM   1576  CG  PHE B  12      23.469 -14.487  17.175  1.00 10.00      B   
ATOM   1577  CD1 PHE B  12      22.477 -13.907  16.399  1.00 10.00      B   
ATOM   1578  CD2 PHE B  12      24.213 -13.677  18.022  1.00 10.00      B   
ATOM   1579  CE1 PHE B  12      22.232 -12.549  16.467  1.00 10.00      B   
ATOM   1580  CE2 PHE B  12      23.972 -12.320  18.095  1.00 10.00      B   
ATOM   1581  CZ  PHE B  12      22.980 -11.756  17.316  1.00 10.00      B   
ATOM   1582  C   PHE B  12      25.804 -15.547  15.720  1.00 10.00      B   
ATOM   1583  O   PHE B  12      25.836 -14.530  15.027  1.00 10.00      B   
ATOM   1584  N   ILE B  13      26.856 -15.998  16.393  1.00 10.00      B   
ATOM   1585  HN  ILE B  13      26.766 -16.814  16.929  1.00 10.00      B   
ATOM   1586  CA  ILE B  13      28.143 -15.312  16.356  1.00 10.00      B   
ATOM   1587  CB  ILE B  13      29.143 -15.929  17.360  1.00 10.00      B   
ATOM   1588  CG1 ILE B  13      28.513 -16.010  18.756  1.00 10.00      B   
ATOM   1589  CG2 ILE B  13      30.431 -15.117  17.404  1.00 10.00      B   
ATOM   1590  CD1 ILE B  13      29.353 -16.761  19.768  1.00 10.00      B   
ATOM   1591  C   ILE B  13      28.722 -15.394  14.946  1.00 10.00      B   
ATOM   1592  O   ILE B  13      29.342 -14.449  14.454  1.00 10.00      B   
ATOM   1593  N   ASP B  14      28.492 -16.531  14.297  1.00 10.00      B   
ATOM   1594  HN  ASP B  14      27.999 -17.246  14.755  1.00 10.00      B   
ATOM   1595  CA  ASP B  14      28.970 -16.763  12.939  1.00 10.00      B   
ATOM   1596  CB  ASP B  14      28.705 -18.208  12.521  1.00 10.00      B   
ATOM   1597  CG  ASP B  14      29.480 -18.599  11.281  1.00 10.00      B   
ATOM   1598  OD1 ASP B  14      30.730 -18.613  11.338  1.00 10.00      B   
ATOM   1599  OD2 ASP B  14      28.847 -18.907  10.248  1.00 10.00      B   
ATOM   1600  C   ASP B  14      28.308 -15.806  11.954  1.00 10.00      B   
ATOM   1601  O   ASP B  14      28.845 -15.525  10.882  1.00 10.00      B   
ATOM   1602  N   GLN B  15      27.138 -15.306  12.331  1.00 10.00      B   
ATOM   1603  HN  GLN B  15      26.763 -15.578  13.195  1.00 10.00      B   
ATOM   1604  CA  GLN B  15      26.395 -14.366  11.502  1.00 10.00      B   
ATOM   1605  CB  GLN B  15      24.963 -14.227  12.033  1.00 10.00      B   
ATOM   1606  CG  GLN B  15      24.029 -13.419  11.148  1.00 10.00      B   
ATOM   1607  CD  GLN B  15      23.844 -14.040   9.780  1.00 10.00      B   
ATOM   1608  OE1 GLN B  15      23.940 -15.257   9.617  1.00 10.00      B   
ATOM   1609  NE2 GLN B  15      23.579 -13.211   8.787  1.00 10.00      B   
ATOM   1610 HE21 GLN B  15      23.519 -12.252   8.990  1.00 10.00      B   
ATOM   1611 HE22 GLN B  15      23.450 -13.588   7.892  1.00 10.00      B   
ATOM   1612  C   GLN B  15      27.088 -13.005  11.494  1.00 10.00      B   
ATOM   1613  O   GLN B  15      26.954 -12.229  10.545  1.00 10.00      B   
ATOM   1614  N   GLY B  16      27.852 -12.736  12.549  1.00 10.00      B   
ATOM   1615  HN  GLY B  16      27.944 -13.408  13.259  1.00 10.00      B   
ATOM   1616  CA  GLY B  16      28.555 -11.475  12.663  1.00 10.00      B   
ATOM   1617  C   GLY B  16      29.854 -11.461  11.883  1.00 10.00      B   
ATOM   1618  O   GLY B  16      30.521 -10.426  11.812  1.00 10.00      B   
ATOM   1619  N   ASN B  17      30.211 -12.616  11.316  1.00 10.00      B   
ATOM   1620  HN  ASN B  17      29.634 -13.399  11.448  1.00 10.00      B   
ATOM   1621  CA  ASN B  17      31.429 -12.771  10.514  1.00 10.00      B   
ATOM   1622  CB  ASN B  17      31.503 -11.752   9.364  1.00 10.00      B   
ATOM   1623  CG  ASN B  17      32.752 -11.907   8.507  1.00 10.00      B   
ATOM   1624  OD1 ASN B  17      33.779 -11.275   8.758  1.00 10.00      B   
ATOM   1625  ND2 ASN B  17      32.677 -12.754   7.492  1.00 10.00      B   
ATOM   1626 HD21 ASN B  17      31.830 -13.233   7.346  1.00 10.00      B   
ATOM   1627 HD22 ASN B  17      33.469 -12.869   6.924  1.00 10.00      B   
ATOM   1628  C   ASN B  17      32.706 -12.748  11.352  1.00 10.00      B   
ATOM   1629  O   ASN B  17      32.855 -11.951  12.284  1.00 10.00      B   
ATOM   1630  N   THR B  19      33.627 -13.632  11.005  1.00 10.00      B   
ATOM   1631  HN  THR B  19      33.451 -14.231  10.250  1.00 10.00      B   
ATOM   1632  CA  THR B  19      34.902 -13.737  11.687  1.00 10.00      B   
ATOM   1633  CB  THR B  19      35.842 -12.607  11.196  1.00 10.00      B   
ATOM   1634  OG1 THR B  19      36.174 -12.806   9.816  1.00 10.00      B   
ATOM   1635  HG1 THR B  19      35.646 -12.209   9.270  1.00 10.00      B   
ATOM   1636  CG2 THR B  19      37.106 -12.500  12.037  1.00 10.00      B   
ATOM   1637  C   THR B  19      35.501 -15.116  11.381  1.00 10.00      B   
ATOM   1638  O   THR B  19      34.957 -15.853  10.554  1.00 10.00      B   
ATOM   1639  N   TYR B  20      36.583 -15.484  12.058  1.00 10.00      B   
ATOM   1640  HN  TYR B  20      36.964 -14.875  12.727  1.00 10.00      B   
ATOM   1641  CA  TYR B  20      37.221 -16.773  11.824  1.00 10.00      B   
ATOM   1642  CB  TYR B  20      38.614 -16.582  11.217  1.00 10.00      B   
ATOM   1643  CG  TYR B  20      38.586 -16.043   9.802  1.00 10.00      B   
ATOM   1644  CD1 TYR B  20      39.075 -14.776   9.507  1.00 10.00      B   
ATOM   1645  CD2 TYR B  20      38.063 -16.800   8.762  1.00 10.00      B   
ATOM   1646  CE1 TYR B  20      39.043 -14.281   8.217  1.00 10.00      B   
ATOM   1647  CE2 TYR B  20      38.029 -16.313   7.471  1.00 10.00      B   
ATOM   1648  CZ  TYR B  20      38.519 -15.054   7.203  1.00 10.00      B   
ATOM   1649  OH  TYR B  20      38.484 -14.565   5.916  1.00 10.00      B   
ATOM   1650  HH  TYR B  20      37.612 -14.721   5.539  1.00 10.00      B   
ATOM   1651  C   TYR B  20      37.296 -17.593  13.106  1.00 10.00      B   
ATOM   1652  O   TYR B  20      37.821 -18.707  13.116  1.00 10.00      B   
ATOM   1653  N   ALA B  21      36.763 -17.036  14.184  1.00 10.00      B   
ATOM   1654  HN  ALA B  21      36.367 -16.143  14.114  1.00 10.00      B   
ATOM   1655  CA  ALA B  21      36.763 -17.713  15.472  1.00 10.00      B   
ATOM   1656  CB  ALA B  21      36.494 -16.717  16.588  1.00 10.00      B   
ATOM   1657  C   ALA B  21      35.719 -18.820  15.498  1.00 10.00      B   
ATOM   1658  O   ALA B  21      35.971 -19.916  15.997  1.00 10.00      B   
ATOM   1659  N   GLN B  22      34.554 -18.529  14.929  1.00 10.00      B   
ATOM   1660  HN  GLN B  22      34.435 -17.648  14.520  1.00 10.00      B   
ATOM   1661  CA  GLN B  22      33.448 -19.481  14.891  1.00 10.00      B   
ATOM   1662  CB  GLN B  22      32.184 -18.833  14.320  1.00 10.00      B   
ATOM   1663  CG  GLN B  22      31.978 -17.388  14.745  1.00 10.00      B   
ATOM   1664  CD  GLN B  22      32.586 -16.404  13.765  1.00 10.00      B   
ATOM   1665  OE1 GLN B  22      33.183 -15.401  14.160  1.00 10.00      B   
ATOM   1666  NE2 GLN B  22      32.429 -16.678  12.478  1.00 10.00      B   
ATOM   1667 HE21 GLN B  22      31.928 -17.494  12.230  1.00 10.00      B   
ATOM   1668 HE22 GLN B  22      32.814 -16.065  11.822  1.00 10.00      B   
ATOM   1669  C   GLN B  22      33.812 -20.729  14.096  1.00 10.00      B   
ATOM   1670  O   GLN B  22      33.337 -21.823  14.399  1.00 10.00      B   
ATOM   1671  N   SER B  23      34.664 -20.563  13.092  1.00 10.00      B   
ATOM   1672  HN  SER B  23      35.007 -19.667  12.896  1.00 10.00      B   
ATOM   1673  CA  SER B  23      35.096 -21.676  12.260  1.00 10.00      B   
ATOM   1674  CB  SER B  23      35.972 -21.154  11.125  1.00 10.00      B   
ATOM   1675  OG  SER B  23      35.642 -19.809  10.812  1.00 10.00      B   
ATOM   1676  HG  SER B  23      36.342 -19.430  10.268  1.00 10.00      B   
ATOM   1677  C   SER B  23      35.872 -22.698  13.088  1.00 10.00      B   
ATOM   1678  O   SER B  23      35.839 -23.898  12.813  1.00 10.00      B   
ATOM   1679  N   LEU B  24      36.562 -22.208  14.115  1.00 10.00      B   
ATOM   1680  HN  LEU B  24      36.543 -21.242  14.286  1.00 10.00      B   
ATOM   1681  CA  LEU B  24      37.343 -23.067  14.990  1.00 10.00      B   
ATOM   1682  CB  LEU B  24      38.472 -22.268  15.653  1.00 10.00      B   
ATOM   1683  CG  LEU B  24      39.442 -21.562  14.699  1.00 10.00      B   
ATOM   1684  CD1 LEU B  24      40.442 -20.714  15.469  1.00 10.00      B   
ATOM   1685  CD2 LEU B  24      40.162 -22.570  13.818  1.00 10.00      B   
ATOM   1686  C   LEU B  24      36.447 -23.707  16.045  1.00 10.00      B   
ATOM   1687  O   LEU B  24      36.728 -24.797  16.542  1.00 10.00      B   
ATOM   1688  N   ILE B  25      35.359 -23.026  16.377  1.00 10.00      B   
ATOM   1689  HN  ILE B  25      35.185 -22.160  15.948  1.00 10.00      B   
ATOM   1690  CA  ILE B  25      34.417 -23.539  17.363  1.00 10.00      B   
ATOM   1691  CB  ILE B  25      33.516 -22.427  17.942  1.00 10.00      B   
ATOM   1692  CG1 ILE B  25      34.374 -21.255  18.438  1.00 10.00      B   
ATOM   1693  CG2 ILE B  25      32.667 -22.979  19.080  1.00 10.00      B   
ATOM   1694  CD1 ILE B  25      33.578 -20.022  18.813  1.00 10.00      B   
ATOM   1695  C   ILE B  25      33.554 -24.633  16.741  1.00 10.00      B   
ATOM   1696  O   ILE B  25      33.334 -25.683  17.343  1.00 10.00      B   
ATOM   1697  N   THR B  26      33.089 -24.391  15.520  1.00 10.00      B   
ATOM   1698  HN  THR B  26      33.308 -23.541  15.078  1.00 10.00      B   
ATOM   1699  CA  THR B  26      32.263 -25.359  14.816  1.00 10.00      B   
ATOM   1700  CB  THR B  26      31.662 -24.767  13.526  1.00 10.00      B   
ATOM   1701  OG1 THR B  26      32.663 -24.011  12.834  1.00 10.00      B   
ATOM   1702  HG1 THR B  26      32.477 -23.068  12.927  1.00 10.00      B   
ATOM   1703  CG2 THR B  26      30.485 -23.864  13.857  1.00 10.00      B   
ATOM   1704  C   THR B  26      33.079 -26.604  14.484  1.00 10.00      B   
ATOM   1705  O   THR B  26      32.551 -27.716  14.449  1.00 10.00      B   
ATOM   1706  N   LYS B  27      34.374 -26.402  14.261  1.00 10.00      B   
ATOM   1707  HN  LYS B  27      34.722 -25.485  14.293  1.00 10.00      B   
ATOM   1708  CA  LYS B  27      35.288 -27.492  13.951  1.00 10.00      B   
ATOM   1709  CB  LYS B  27      36.662 -26.921  13.595  1.00 10.00      B   
ATOM   1710  CG  LYS B  27      37.584 -27.885  12.866  1.00 10.00      B   
ATOM   1711  CD  LYS B  27      38.863 -27.193  12.424  1.00 10.00      B   
ATOM   1712  CE  LYS B  27      39.761 -28.128  11.630  1.00 10.00      B   
ATOM   1713  NZ  LYS B  27      40.948 -27.425  11.073  1.00 10.00      B   
ATOM   1714  HZ1 LYS B  27      40.646 -26.681  10.415  1.00 10.00      B   
ATOM   1715  HZ2 LYS B  27      41.557 -28.097  10.560  1.00 10.00      B   
ATOM   1716  HZ3 LYS B  27      41.503 -26.986  11.837  1.00 10.00      B   
ATOM   1717  C   LYS B  27      35.405 -28.432  15.148  1.00 10.00      B   
ATOM   1718  O   LYS B  27      35.631 -29.630  14.997  1.00 10.00      B   
ATOM   1719  N   LYS B  28      35.240 -27.873  16.339  1.00 10.00      B   
ATOM   1720  HN  LYS B  28      35.058 -26.911  16.392  1.00 10.00      B   
ATOM   1721  CA  LYS B  28      35.312 -28.649  17.569  1.00 10.00      B   
ATOM   1722  CB  LYS B  28      35.762 -27.761  18.732  1.00 10.00      B   
ATOM   1723  CG  LYS B  28      36.076 -28.514  20.013  1.00 10.00      B   
ATOM   1724  CD  LYS B  28      36.425 -27.553  21.136  1.00 10.00      B   
ATOM   1725  CE  LYS B  28      36.832 -28.297  22.396  1.00 10.00      B   
ATOM   1726  NZ  LYS B  28      37.161 -27.364  23.504  1.00 10.00      B   
ATOM   1727  HZ1 LYS B  28      36.327 -26.796  23.754  1.00 10.00      B   
ATOM   1728  HZ2 LYS B  28      37.926 -26.720  23.216  1.00 10.00      B   
ATOM   1729  HZ3 LYS B  28      37.468 -27.897  24.341  1.00 10.00      B   
ATOM   1730  C   LYS B  28      33.953 -29.270  17.869  1.00 10.00      B   
ATOM   1731  O   LYS B  28      33.864 -30.421  18.295  1.00 10.00      B   
ATOM   1732  N   LEU B  29      32.897 -28.504  17.617  1.00 10.00      B   
ATOM   1733  HN  LEU B  29      33.041 -27.594  17.276  1.00 10.00      B   
ATOM   1734  CA  LEU B  29      31.530 -28.965  17.847  1.00 10.00      B   
ATOM   1735  CB  LEU B  29      30.541 -27.819  17.612  1.00 10.00      B   
ATOM   1736  CG  LEU B  29      29.072 -28.109  17.932  1.00 10.00      B   
ATOM   1737  CD1 LEU B  29      28.866 -28.289  19.429  1.00 10.00      B   
ATOM   1738  CD2 LEU B  29      28.179 -27.004  17.389  1.00 10.00      B   
ATOM   1739  C   LEU B  29      31.193 -30.154  16.948  1.00 10.00      B   
ATOM   1740  O   LEU B  29      30.402 -31.020  17.317  1.00 10.00      B   
ATOM   1741  N   ALA B  30      31.804 -30.192  15.768  1.00 10.00      B   
ATOM   1742  HN  ALA B  30      32.417 -29.465  15.523  1.00 10.00      B   
ATOM   1743  CA  ALA B  30      31.578 -31.280  14.822  1.00 10.00      B   
ATOM   1744  CB  ALA B  30      31.735 -30.778  13.395  1.00 10.00      B   
ATOM   1745  C   ALA B  30      32.543 -32.429  15.089  1.00 10.00      B   
ATOM   1746  O   ALA B  30      32.386 -33.532  14.559  1.00 10.00      B   
ATOM   1747  N   LYS B  31      33.531 -32.163  15.928  1.00 10.00      B   
ATOM   1748  HN  LYS B  31      33.579 -31.273  16.337  1.00 10.00      B   
ATOM   1749  CA  LYS B  31      34.535 -33.155  16.275  1.00 10.00      B   
ATOM   1750  CB  LYS B  31      35.806 -32.461  16.779  1.00 10.00      B   
ATOM   1751  CG  LYS B  31      37.030 -33.359  16.865  1.00 10.00      B   
ATOM   1752  CD  LYS B  31      38.151 -32.679  17.636  1.00 10.00      B   
ATOM   1753  CE  LYS B  31      39.440 -33.478  17.558  1.00 10.00      B   
ATOM   1754  NZ  LYS B  31      40.439 -33.017  18.557  1.00 10.00      B   
ATOM   1755  HZ1 LYS B  31      41.342 -33.512  18.416  1.00 10.00      B   
ATOM   1756  HZ2 LYS B  31      40.101 -33.212  19.521  1.00 10.00      B   
ATOM   1757  HZ3 LYS B  31      40.599 -31.993  18.457  1.00 10.00      B   
ATOM   1758  C   LYS B  31      34.003 -34.098  17.347  1.00 10.00      B   
ATOM   1759  O   LYS B  31      34.402 -35.264  17.415  1.00 10.00      B   
ATOM   1760  N   SER B  32      33.102 -33.588  18.182  1.00 10.00      B   
ATOM   1761  HN  SER B  32      32.827 -32.652  18.073  1.00 10.00      B   
ATOM   1762  CA  SER B  32      32.519 -34.377  19.264  1.00 10.00      B   
ATOM   1763  CB  SER B  32      31.754 -33.488  20.247  1.00 10.00      B   
ATOM   1764  OG  SER B  32      32.469 -32.290  20.506  1.00 10.00      B   
ATOM   1765  HG  SER B  32      33.416 -32.454  20.403  1.00 10.00      B   
ATOM   1766  C   SER B  32      31.669 -35.560  18.768  1.00 10.00      B   
ATOM   1767  O   SER B  32      32.020 -36.714  19.022  1.00 10.00      B   
ATOM   1768  N   PRO B  33      30.545 -35.316  18.058  1.00 10.00      B   
ATOM   1769  CA  PRO B  33      29.689 -36.388  17.558  1.00 10.00      B   
ATOM   1770  CB  PRO B  33      28.308 -35.734  17.562  1.00 10.00      B   
ATOM   1771  CG  PRO B  33      28.561 -34.274  17.346  1.00 10.00      B   
ATOM   1772  CD  PRO B  33      30.008 -33.999  17.683  1.00 10.00      B   
ATOM   1773  C   PRO B  33      30.069 -36.815  16.143  1.00 10.00      B   
ATOM   1774  O   PRO B  33      30.397 -35.978  15.296  1.00 10.00      B   
ATOM   1775  N   LEU B  36      24.405 -34.740  12.887  1.00 10.00      B   
ATOM   1776  HN  LEU B  36      23.826 -34.050  12.485  1.00 10.00      B   
ATOM   1777  CA  LEU B  36      25.685 -35.043  12.259  1.00 10.00      B   
ATOM   1778  CB  LEU B  36      25.837 -36.558  12.080  1.00 10.00      B   
ATOM   1779  CG  LEU B  36      27.115 -37.041  11.386  1.00 10.00      B   
ATOM   1780  CD1 LEU B  36      28.317 -36.899  12.307  1.00 10.00      B   
ATOM   1781  CD2 LEU B  36      26.957 -38.478  10.918  1.00 10.00      B   
ATOM   1782  C   LEU B  36      25.797 -34.345  10.908  1.00 10.00      B   
ATOM   1783  O   LEU B  36      26.825 -33.747  10.586  1.00 10.00      B   
ATOM   1784  N   PHE B  37      24.719 -34.404  10.138  1.00 10.00      B   
ATOM   1785  HN  PHE B  37      23.918 -34.863  10.473  1.00 10.00      B   
ATOM   1786  CA  PHE B  37      24.686 -33.801   8.815  1.00 10.00      B   
ATOM   1787  CB  PHE B  37      23.452 -34.266   8.041  1.00 10.00      B   
ATOM   1788  CG  PHE B  37      23.369 -35.756   7.866  1.00 10.00      B   
ATOM   1789  CD1 PHE B  37      24.207 -36.412   6.977  1.00 10.00      B   
ATOM   1790  CD2 PHE B  37      22.453 -36.503   8.587  1.00 10.00      B   
ATOM   1791  CE1 PHE B  37      24.133 -37.782   6.813  1.00 10.00      B   
ATOM   1792  CE2 PHE B  37      22.372 -37.874   8.428  1.00 10.00      B   
ATOM   1793  CZ  PHE B  37      23.213 -38.515   7.539  1.00 10.00      B   
ATOM   1794  C   PHE B  37      24.730 -32.279   8.889  1.00 10.00      B   
ATOM   1795  O   PHE B  37      25.440 -31.639   8.117  1.00 10.00      B   
ATOM   1796  N   TYR B  38      23.989 -31.709   9.836  1.00 10.00      B   
ATOM   1797  HN  TYR B  38      23.458 -32.279  10.432  1.00 10.00      B   
ATOM   1798  CA  TYR B  38      23.937 -30.260  10.008  1.00 10.00      B   
ATOM   1799  CB  TYR B  38      22.981 -29.883  11.143  1.00 10.00      B   
ATOM   1800  CG  TYR B  38      22.908 -28.396  11.411  1.00 10.00      B   
ATOM   1801  CD1 TYR B  38      22.317 -27.539  10.493  1.00 10.00      B   
ATOM   1802  CD2 TYR B  38      23.434 -27.849  12.575  1.00 10.00      B   
ATOM   1803  CE1 TYR B  38      22.252 -26.180  10.724  1.00 10.00      B   
ATOM   1804  CE2 TYR B  38      23.370 -26.487  12.816  1.00 10.00      B   
ATOM   1805  CZ  TYR B  38      22.779 -25.656  11.885  1.00 10.00      B   
ATOM   1806  OH  TYR B  38      22.715 -24.294  12.111  1.00 10.00      B   
ATOM   1807  HH  TYR B  38      23.365 -24.045  12.790  1.00 10.00      B   
ATOM   1808  C   TYR B  38      25.324 -29.668  10.264  1.00 10.00      B   
ATOM   1809  O   TYR B  38      25.674 -28.624   9.712  1.00 10.00      B   
ATOM   1810  N   HIS B  39      26.109 -30.344  11.094  1.00 10.00      B   
ATOM   1811  HN  HIS B  39      25.771 -31.170  11.507  1.00 10.00      B   
ATOM   1812  CA  HIS B  39      27.453 -29.885  11.424  1.00 10.00      B   
ATOM   1813  CB  HIS B  39      28.095 -30.787  12.480  1.00 10.00      B   
ATOM   1814  CG  HIS B  39      27.573 -30.563  13.866  1.00 10.00      B   
ATOM   1815  ND1 HIS B  39      27.767 -31.458  14.897  1.00 10.00      B   
ATOM   1816  HD1 HIS B  39      28.248 -32.314  14.830  1.00 10.00      B   
ATOM   1817  CD2 HIS B  39      26.865 -29.533  14.394  1.00 10.00      B   
ATOM   1818  CE1 HIS B  39      27.202 -30.990  15.996  1.00 10.00      B   
ATOM   1819  NE2 HIS B  39      26.649 -29.826  15.718  1.00 10.00      B   
ATOM   1820  HE2 HIS B  39      26.159 -29.264  16.357  1.00 10.00      B   
ATOM   1821  C   HIS B  39      28.335 -29.810  10.184  1.00 10.00      B   
ATOM   1822  O   HIS B  39      29.019 -28.812   9.958  1.00 10.00      B   
ATOM   1823  N   VAL B  40      28.303 -30.864   9.376  1.00 10.00      B   
ATOM   1824  HN  VAL B  40      27.726 -31.625   9.603  1.00 10.00      B   
ATOM   1825  CA  VAL B  40      29.096 -30.913   8.153  1.00 10.00      B   
ATOM   1826  CB  VAL B  40      29.080 -32.322   7.520  1.00 10.00      B   
ATOM   1827  CG1 VAL B  40      30.022 -32.389   6.326  1.00 10.00      B   
ATOM   1828  CG2 VAL B  40      29.451 -33.377   8.552  1.00 10.00      B   
ATOM   1829  C   VAL B  40      28.559 -29.900   7.147  1.00 10.00      B   
ATOM   1830  O   VAL B  40      29.325 -29.205   6.479  1.00 10.00      B   
ATOM   1831  N   LEU B  41      27.236 -29.810   7.073  1.00 10.00      B   
ATOM   1832  HN  LEU B  41      26.689 -30.395   7.642  1.00 10.00      B   
ATOM   1833  CA  LEU B  41      26.565 -28.887   6.169  1.00 10.00      B   
ATOM   1834  CB  LEU B  41      25.052 -28.984   6.372  1.00 10.00      B   
ATOM   1835  CG  LEU B  41      24.182 -28.203   5.391  1.00 10.00      B   
ATOM   1836  CD1 LEU B  41      24.083 -28.938   4.066  1.00 10.00      B   
ATOM   1837  CD2 LEU B  41      22.805 -27.963   5.983  1.00 10.00      B   
ATOM   1838  C   LEU B  41      27.019 -27.454   6.420  1.00 10.00      B   
ATOM   1839  O   LEU B  41      27.416 -26.746   5.495  1.00 10.00      B   
ATOM   1840  N   GLN B  42      26.976 -27.043   7.682  1.00 10.00      B   
ATOM   1841  HN  GLN B  42      26.659 -27.665   8.375  1.00 10.00      B   
ATOM   1842  CA  GLN B  42      27.379 -25.695   8.066  1.00 10.00      B   
ATOM   1843  CB  GLN B  42      27.174 -25.476   9.566  1.00 10.00      B   
ATOM   1844  CG  GLN B  42      27.135 -24.012   9.977  1.00 10.00      B   
ATOM   1845  CD  GLN B  42      25.977 -23.258   9.349  1.00 10.00      B   
ATOM   1846  OE1 GLN B  42      24.909 -23.823   9.101  1.00 10.00      B   
ATOM   1847  NE2 GLN B  42      26.179 -21.979   9.083  1.00 10.00      B   
ATOM   1848 HE21 GLN B  42      27.052 -21.591   9.300  1.00 10.00      B   
ATOM   1849 HE22 GLN B  42      25.443 -21.467   8.683  1.00 10.00      B   
ATOM   1850  C   GLN B  42      28.833 -25.430   7.680  1.00 10.00      B   
ATOM   1851  O   GLN B  42      29.203 -24.307   7.333  1.00 10.00      B   
ATOM   1852  N   ASN B  43      29.647 -26.476   7.728  1.00 10.00      B   
ATOM   1853  HN  ASN B  43      29.290 -27.345   8.010  1.00 10.00      B   
ATOM   1854  CA  ASN B  43      31.055 -26.368   7.370  1.00 10.00      B   
ATOM   1855  CB  ASN B  43      31.806 -27.650   7.749  1.00 10.00      B   
ATOM   1856  CG  ASN B  43      33.228 -27.693   7.216  1.00 10.00      B   
ATOM   1857  OD1 ASN B  43      34.156 -27.172   7.840  1.00 10.00      B   
ATOM   1858  ND2 ASN B  43      33.412 -28.328   6.068  1.00 10.00      B   
ATOM   1859 HD21 ASN B  43      32.632 -28.731   5.630  1.00 10.00      B   
ATOM   1860 HD22 ASN B  43      34.320 -28.371   5.701  1.00 10.00      B   
ATOM   1861  C   ASN B  43      31.200 -26.088   5.875  1.00 10.00      B   
ATOM   1862  O   ASN B  43      31.992 -25.239   5.466  1.00 10.00      B   
ATOM   1863  N   GLU B  44      30.410 -26.792   5.072  1.00 10.00      B   
ATOM   1864  HN  GLU B  44      29.789 -27.447   5.465  1.00 10.00      B   
ATOM   1865  CA  GLU B  44      30.435 -26.628   3.625  1.00 10.00      B   
ATOM   1866  CB  GLU B  44      29.609 -27.719   2.950  1.00 10.00      B   
ATOM   1867  CG  GLU B  44      30.113 -29.123   3.236  1.00 10.00      B   
ATOM   1868  CD  GLU B  44      29.240 -30.196   2.620  1.00 10.00      B   
ATOM   1869  OE1 GLU B  44      28.242 -29.846   1.955  1.00 10.00      B   
ATOM   1870  OE2 GLU B  44      29.557 -31.393   2.798  1.00 10.00      B   
ATOM   1871  C   GLU B  44      29.932 -25.244   3.226  1.00 10.00      B   
ATOM   1872  O   GLU B  44      30.520 -24.586   2.368  1.00 10.00      B   
ATOM   1873  N   ILE B  45      28.857 -24.795   3.869  1.00 10.00      B   
ATOM   1874  HN  ILE B  45      28.420 -25.374   4.537  1.00 10.00      B   
ATOM   1875  CA  ILE B  45      28.293 -23.477   3.589  1.00 10.00      B   
ATOM   1876  CB  ILE B  45      26.948 -23.261   4.325  1.00 10.00      B   
ATOM   1877  CG1 ILE B  45      26.005 -24.443   4.079  1.00 10.00      B   
ATOM   1878  CG2 ILE B  45      26.285 -21.967   3.874  1.00 10.00      B   
ATOM   1879  CD1 ILE B  45      24.750 -24.407   4.925  1.00 10.00      B   
ATOM   1880  C   ILE B  45      29.287 -22.378   3.987  1.00 10.00      B   
ATOM   1881  O   ILE B  45      29.238 -21.256   3.478  1.00 10.00      B   
ATOM   1882  N   HIS B  46      30.206 -22.721   4.885  1.00 10.00      B   
ATOM   1883  HN  HIS B  46      30.197 -23.632   5.251  1.00 10.00      B   
ATOM   1884  CA  HIS B  46      31.221 -21.784   5.345  1.00 10.00      B   
ATOM   1885  CB  HIS B  46      31.782 -22.232   6.693  1.00 10.00      B   
ATOM   1886  CG  HIS B  46      32.005 -21.110   7.652  1.00 10.00      B   
ATOM   1887  ND1 HIS B  46      33.241 -20.550   7.894  1.00 10.00      B   
ATOM   1888  HD1 HIS B  46      34.088 -20.812   7.467  1.00 10.00      B   
ATOM   1889  CD2 HIS B  46      31.133 -20.449   8.446  1.00 10.00      B   
ATOM   1890  CE1 HIS B  46      33.117 -19.597   8.799  1.00 10.00      B   
ATOM   1891  NE2 HIS B  46      31.850 -19.520   9.147  1.00 10.00      B   
ATOM   1892  HE2 HIS B  46      31.480 -18.909   9.834  1.00 10.00      B   
ATOM   1893  C   HIS B  46      32.354 -21.671   4.330  1.00 10.00      B   
ATOM   1894  O   HIS B  46      33.107 -20.696   4.330  1.00 10.00      B   
ATOM   1895  N   LEU B  47      32.477 -22.679   3.474  1.00 10.00      B   
ATOM   1896  HN  LEU B  47      31.853 -23.435   3.534  1.00 10.00      B   
ATOM   1897  CA  LEU B  47      33.513 -22.694   2.445  1.00 10.00      B   
ATOM   1898  CB  LEU B  47      33.870 -24.136   2.066  1.00 10.00      B   
ATOM   1899  CG  LEU B  47      34.350 -25.038   3.206  1.00 10.00      B   
ATOM   1900  CD1 LEU B  47      34.462 -26.480   2.735  1.00 10.00      B   
ATOM   1901  CD2 LEU B  47      35.680 -24.547   3.759  1.00 10.00      B   
ATOM   1902  C   LEU B  47      33.031 -21.935   1.217  1.00 10.00      B   
ATOM   1903  O   LEU B  47      33.824 -21.522   0.370  1.00 10.00      B   
ATOM   1904  N   LYS B  48      31.719 -21.742   1.153  1.00 10.00      B   
ATOM   1905  HN  LYS B  48      31.160 -22.094   1.878  1.00 10.00      B   
ATOM   1906  CA  LYS B  48      31.076 -21.033   0.053  1.00 10.00      B   
ATOM   1907  CB  LYS B  48      29.554 -21.100   0.238  1.00 10.00      B   
ATOM   1908  CG  LYS B  48      28.755 -20.104  -0.585  1.00 10.00      B   
ATOM   1909  CD  LYS B  48      27.526 -19.646   0.180  1.00 10.00      B   
ATOM   1910  CE  LYS B  48      26.689 -18.673  -0.631  1.00 10.00      B   
ATOM   1911  NZ  LYS B  48      25.579 -18.103   0.177  1.00 10.00      B   
ATOM   1912  HZ1 LYS B  48      24.856 -17.694  -0.446  1.00 10.00      B   
ATOM   1913  HZ2 LYS B  48      25.937 -17.354   0.804  1.00 10.00      B   
ATOM   1914  HZ3 LYS B  48      25.142 -18.844   0.759  1.00 10.00      B   
ATOM   1915  C   LYS B  48      31.542 -19.579  -0.005  1.00 10.00      B   
ATOM   1916  O   LYS B  48      31.591 -18.970  -1.077  1.00 10.00      B   
ATOM   1917  N   SER B  49      31.891 -19.033   1.152  1.00 10.00      B   
ATOM   1918  HN  SER B  49      31.827 -19.568   1.973  1.00 10.00      B   
ATOM   1919  CA  SER B  49      32.357 -17.659   1.249  1.00 10.00      B   
ATOM   1920  CB  SER B  49      32.494 -17.282   2.722  1.00 10.00      B   
ATOM   1921  OG  SER B  49      31.643 -18.091   3.520  1.00 10.00      B   
ATOM   1922  HG  SER B  49      31.057 -17.526   4.036  1.00 10.00      B   
ATOM   1923  C   SER B  49      33.696 -17.478   0.532  1.00 10.00      B   
ATOM   1924  O   SER B  49      34.012 -16.387   0.051  1.00 10.00      B   
ATOM   1925  N   GLY B  50      34.471 -18.554   0.453  1.00 10.00      B   
ATOM   1926  HN  GLY B  50      34.162 -19.400   0.843  1.00 10.00      B   
ATOM   1927  CA  GLY B  50      35.761 -18.498  -0.206  1.00 10.00      B   
ATOM   1928  C   GLY B  50      35.718 -19.100  -1.595  1.00 10.00      B   
ATOM   1929  O   GLY B  50      35.991 -18.421  -2.586  1.00 10.00      B   
ATOM   1930  N   GLN B  51      35.360 -20.372  -1.672  1.00 10.00      B   
ATOM   1931  HN  GLN B  51      35.126 -20.856  -0.846  1.00 10.00      B   
ATOM   1932  CA  GLN B  51      35.281 -21.071  -2.946  1.00 10.00      B   
ATOM   1933  CB  GLN B  51      36.573 -21.842  -3.209  1.00 10.00      B   
ATOM   1934  CG  GLN B  51      36.999 -21.855  -4.667  1.00 10.00      B   
ATOM   1935  CD  GLN B  51      38.358 -22.495  -4.866  1.00 10.00      B   
ATOM   1936  OE1 GLN B  51      38.730 -23.426  -4.151  1.00 10.00      B   
ATOM   1937  NE2 GLN B  51      39.111 -21.997  -5.829  1.00 10.00      B   
ATOM   1938 HE21 GLN B  51      38.756 -21.249  -6.360  1.00 10.00      B   
ATOM   1939 HE22 GLN B  51      39.998 -22.389  -5.974  1.00 10.00      B   
ATOM   1940  C   GLN B  51      34.087 -22.016  -2.951  1.00 10.00      B   
ATOM   1941  O   GLN B  51      34.084 -23.034  -2.259  1.00 10.00      B   
ATOM   1942  N   ARG B  52      33.080 -21.682  -3.740  1.00 10.00      B   
ATOM   1943  HN  ARG B  52      33.154 -20.875  -4.297  1.00 10.00      B   
ATOM   1944  CA  ARG B  52      31.870 -22.487  -3.811  1.00 10.00      B   
ATOM   1945  CB  ARG B  52      30.642 -21.613  -4.078  1.00 10.00      B   
ATOM   1946  CG  ARG B  52      30.759 -20.721  -5.303  1.00 10.00      B   
ATOM   1947  CD  ARG B  52      29.911 -19.469  -5.151  1.00 10.00      B   
ATOM   1948  NE  ARG B  52      30.256 -18.717  -3.943  1.00 10.00      B   
ATOM   1949  HE  ARG B  52      31.096 -18.960  -3.486  1.00 10.00      B   
ATOM   1950  CZ  ARG B  52      29.524 -17.717  -3.454  1.00 10.00      B   
ATOM   1951  NH1 ARG B  52      28.405 -17.348  -4.067  1.00 10.00      B   
ATOM   1952 HH11 ARG B  52      28.100 -17.831  -4.936  1.00 10.00      B   
ATOM   1953 HH12 ARG B  52      27.830 -16.563  -3.683  1.00 10.00      B   
ATOM   1954  NH2 ARG B  52      29.891 -17.107  -2.335  1.00 10.00      B   
ATOM   1955 HH21 ARG B  52      30.760 -17.404  -1.834  1.00 10.00      B   
ATOM   1956 HH22 ARG B  52      29.314 -16.325  -1.951  1.00 10.00      B   
ATOM   1957  C   ARG B  52      31.966 -23.616  -4.831  1.00 10.00      B   
ATOM   1958  O   ARG B  52      31.087 -24.473  -4.885  1.00 10.00      B   
ATOM   1959  N   GLU B  53      33.038 -23.626  -5.623  1.00 10.00      B   
ATOM   1960  HN  GLU B  53      33.709 -22.917  -5.526  1.00 10.00      B   
ATOM   1961  CA  GLU B  53      33.231 -24.660  -6.644  1.00 10.00      B   
ATOM   1962  CB  GLU B  53      34.566 -24.487  -7.367  1.00 10.00      B   
ATOM   1963  CG  GLU B  53      34.687 -23.199  -8.160  1.00 10.00      B   
ATOM   1964  CD  GLU B  53      35.861 -23.209  -9.115  1.00 10.00      B   
ATOM   1965  OE1 GLU B  53      36.993 -23.513  -8.678  1.00 10.00      B   
ATOM   1966  OE2 GLU B  53      35.662 -22.903 -10.310  1.00 10.00      B   
ATOM   1967  C   GLU B  53      33.130 -26.071  -6.061  1.00 10.00      B   
ATOM   1968  O   GLU B  53      32.297 -26.873  -6.486  1.00 10.00      B   
ATOM   1969  N   LEU B  54      33.978 -26.373  -5.086  1.00 10.00      B   
ATOM   1970  HN  LEU B  54      34.630 -25.702  -4.791  1.00 10.00      B   
ATOM   1971  CA  LEU B  54      33.973 -27.688  -4.454  1.00 10.00      B   
ATOM   1972  CB  LEU B  54      35.338 -28.009  -3.839  1.00 10.00      B   
ATOM   1973  CG  LEU B  54      36.439 -28.426  -4.813  1.00 10.00      B   
ATOM   1974  CD1 LEU B  54      37.764 -28.577  -4.087  1.00 10.00      B   
ATOM   1975  CD2 LEU B  54      36.067 -29.719  -5.524  1.00 10.00      B   
ATOM   1976  C   LEU B  54      32.878 -27.796  -3.400  1.00 10.00      B   
ATOM   1977  O   LEU B  54      32.518 -28.898  -2.979  1.00 10.00      B   
ATOM   1978  N   ALA B  55      32.354 -26.652  -2.978  1.00 10.00      B   
ATOM   1979  HN  ALA B  55      32.689 -25.811  -3.350  1.00 10.00      B   
ATOM   1980  CA  ALA B  55      31.296 -26.614  -1.975  1.00 10.00      B   
ATOM   1981  CB  ALA B  55      31.045 -25.189  -1.506  1.00 10.00      B   
ATOM   1982  C   ALA B  55      30.020 -27.237  -2.524  1.00 10.00      B   
ATOM   1983  O   ALA B  55      29.389 -28.057  -1.864  1.00 10.00      B   
ATOM   1984  N   ILE B  56      29.661 -26.856  -3.747  1.00 10.00      B   
ATOM   1985  HN  ILE B  56      30.208 -26.193  -4.221  1.00 10.00      B   
ATOM   1986  CA  ILE B  56      28.469 -27.391  -4.398  1.00 10.00      B   
ATOM   1987  CB  ILE B  56      28.253 -26.760  -5.793  1.00 10.00      B   
ATOM   1988  CG1 ILE B  56      28.130 -25.236  -5.683  1.00 10.00      B   
ATOM   1989  CG2 ILE B  56      27.018 -27.346  -6.463  1.00 10.00      B   
ATOM   1990  CD1 ILE B  56      28.193 -24.515  -7.013  1.00 10.00      B   
ATOM   1991  C   ILE B  56      28.592 -28.908  -4.542  1.00 10.00      B   
ATOM   1992  O   ILE B  56      27.636 -29.649  -4.311  1.00 10.00      B   
ATOM   1993  N   LYS B  57      29.789 -29.357  -4.905  1.00 10.00      B   
ATOM   1994  HN  LYS B  57      30.509 -28.711  -5.063  1.00 10.00      B   
ATOM   1995  CA  LYS B  57      30.061 -30.779  -5.079  1.00 10.00      B   
ATOM   1996  CB  LYS B  57      31.473 -30.981  -5.631  1.00 10.00      B   
ATOM   1997  CG  LYS B  57      31.808 -32.425  -5.960  1.00 10.00      B   
ATOM   1998  CD  LYS B  57      33.253 -32.566  -6.403  1.00 10.00      B   
ATOM   1999  CE  LYS B  57      33.549 -33.978  -6.878  1.00 10.00      B   
ATOM   2000  NZ  LYS B  57      34.919 -34.102  -7.439  1.00 10.00      B   
ATOM   2001  HZ1 LYS B  57      35.063 -35.063  -7.817  1.00 10.00      B   
ATOM   2002  HZ2 LYS B  57      35.627 -33.923  -6.698  1.00 10.00      B   
ATOM   2003  HZ3 LYS B  57      35.057 -33.414  -8.208  1.00 10.00      B   
ATOM   2004  C   LYS B  57      29.895 -31.534  -3.760  1.00 10.00      B   
ATOM   2005  O   LYS B  57      29.392 -32.661  -3.733  1.00 10.00      B   
ATOM   2006  N   LYS B  58      30.313 -30.901  -2.671  1.00 10.00      B   
ATOM   2007  HN  LYS B  58      30.699 -30.003  -2.756  1.00 10.00      B   
ATOM   2008  CA  LYS B  58      30.210 -31.504  -1.351  1.00 10.00      B   
ATOM   2009  CB  LYS B  58      31.063 -30.743  -0.335  1.00 10.00      B   
ATOM   2010  CG  LYS B  58      32.368 -31.439   0.010  1.00 10.00      B   
ATOM   2011  CD  LYS B  58      32.114 -32.841   0.537  1.00 10.00      B   
ATOM   2012  CE  LYS B  58      33.412 -33.566   0.843  1.00 10.00      B   
ATOM   2013  NZ  LYS B  58      33.169 -34.873   1.507  1.00 10.00      B   
ATOM   2014  HZ1 LYS B  58      32.765 -34.724   2.454  1.00 10.00      B   
ATOM   2015  HZ2 LYS B  58      34.059 -35.399   1.602  1.00 10.00      B   
ATOM   2016  HZ3 LYS B  58      32.500 -35.446   0.943  1.00 10.00      B   
ATOM   2017  C   LYS B  58      28.760 -31.568  -0.895  1.00 10.00      B   
ATOM   2018  O   LYS B  58      28.308 -32.592  -0.383  1.00 10.00      B   
ATOM   2019  N   ASN B  59      28.030 -30.479  -1.114  1.00 10.00      B   
ATOM   2020  HN  ASN B  59      28.455 -29.693  -1.525  1.00 10.00      B   
ATOM   2021  CA  ASN B  59      26.621 -30.411  -0.736  1.00 10.00      B   
ATOM   2022  CB  ASN B  59      26.041 -29.032  -1.057  1.00 10.00      B   
ATOM   2023  CG  ASN B  59      25.373 -28.381   0.141  1.00 10.00      B   
ATOM   2024  OD1 ASN B  59      24.345 -27.716   0.005  1.00 10.00      B   
ATOM   2025  ND2 ASN B  59      25.956 -28.552   1.320  1.00 10.00      B   
ATOM   2026 HD21 ASN B  59      26.793 -29.089   1.361  1.00 10.00      B   
ATOM   2027 HD22 ASN B  59      25.541 -28.144   2.105  1.00 10.00      B   
ATOM   2028  C   ASN B  59      25.831 -31.499  -1.452  1.00 10.00      B   
ATOM   2029  O   ASN B  59      24.920 -32.105  -0.883  1.00 10.00      B   
ATOM   2030  N   LEU B  60      26.198 -31.751  -2.705  1.00 10.00      B   
ATOM   2031  HN  LEU B  60      26.922 -31.223  -3.105  1.00 10.00      B   
ATOM   2032  CA  LEU B  60      25.549 -32.785  -3.500  1.00 10.00      B   
ATOM   2033  CB  LEU B  60      26.035 -32.738  -4.952  1.00 10.00      B   
ATOM   2034  CG  LEU B  60      25.478 -31.605  -5.818  1.00 10.00      B   
ATOM   2035  CD1 LEU B  60      26.249 -31.501  -7.127  1.00 10.00      B   
ATOM   2036  CD2 LEU B  60      23.995 -31.819  -6.085  1.00 10.00      B   
ATOM   2037  C   LEU B  60      25.829 -34.155  -2.895  1.00 10.00      B   
ATOM   2038  O   LEU B  60      24.963 -35.033  -2.882  1.00 10.00      B   
ATOM   2039  N   GLU B  61      27.044 -34.322  -2.379  1.00 10.00      B   
ATOM   2040  HN  GLU B  61      27.688 -33.581  -2.422  1.00 10.00      B   
ATOM   2041  CA  GLU B  61      27.444 -35.572  -1.752  1.00 10.00      B   
ATOM   2042  CB  GLU B  61      28.940 -35.562  -1.428  1.00 10.00      B   
ATOM   2043  CG  GLU B  61      29.488 -36.916  -1.008  1.00 10.00      B   
ATOM   2044  CD  GLU B  61      30.962 -36.872  -0.670  1.00 10.00      B   
ATOM   2045  OE1 GLU B  61      31.777 -37.306  -1.510  1.00 10.00      B   
ATOM   2046  OE2 GLU B  61      31.316 -36.408   0.439  1.00 10.00      B   
ATOM   2047  C   GLU B  61      26.621 -35.797  -0.488  1.00 10.00      B   
ATOM   2048  O   GLU B  61      26.198 -36.917  -0.200  1.00 10.00      B   
ATOM   2049  N   LEU B  62      26.386 -34.723   0.260  1.00 10.00      B   
ATOM   2050  HN  LEU B  62      26.768 -33.856  -0.010  1.00 10.00      B   
ATOM   2051  CA  LEU B  62      25.584 -34.803   1.474  1.00 10.00      B   
ATOM   2052  CB  LEU B  62      25.602 -33.477   2.239  1.00 10.00      B   
ATOM   2053  CG  LEU B  62      26.673 -33.331   3.322  1.00 10.00      B   
ATOM   2054  CD1 LEU B  62      26.486 -32.025   4.077  1.00 10.00      B   
ATOM   2055  CD2 LEU B  62      26.640 -34.512   4.282  1.00 10.00      B   
ATOM   2056  C   LEU B  62      24.154 -35.191   1.124  1.00 10.00      B   
ATOM   2057  O   LEU B  62      23.516 -35.966   1.834  1.00 10.00      B   
ATOM   2058  N   LEU B  63      23.666 -34.658   0.010  1.00 10.00      B   
ATOM   2059  HN  LEU B  63      24.226 -34.034  -0.506  1.00 10.00      B   
ATOM   2060  CA  LEU B  63      22.318 -34.955  -0.461  1.00 10.00      B   
ATOM   2061  CB  LEU B  63      21.965 -34.065  -1.658  1.00 10.00      B   
ATOM   2062  CG  LEU B  63      20.634 -34.359  -2.359  1.00 10.00      B   
ATOM   2063  CD1 LEU B  63      19.468 -34.149  -1.407  1.00 10.00      B   
ATOM   2064  CD2 LEU B  63      20.477 -33.495  -3.601  1.00 10.00      B   
ATOM   2065  C   LEU B  63      22.194 -36.431  -0.840  1.00 10.00      B   
ATOM   2066  O   LEU B  63      21.128 -37.036  -0.710  1.00 10.00      B   
ATOM   2067  N   ASN B  64      23.296 -37.007  -1.302  1.00 10.00      B   
ATOM   2068  HN  ASN B  64      24.115 -36.471  -1.390  1.00 10.00      B   
ATOM   2069  CA  ASN B  64      23.322 -38.412  -1.696  1.00 10.00      B   
ATOM   2070  CB  ASN B  64      24.514 -38.697  -2.612  1.00 10.00      B   
ATOM   2071  CG  ASN B  64      24.302 -38.212  -4.034  1.00 10.00      B   
ATOM   2072  OD1 ASN B  64      23.171 -38.136  -4.519  1.00 10.00      B   
ATOM   2073  ND2 ASN B  64      25.391 -37.894  -4.718  1.00 10.00      B   
ATOM   2074 HD21 ASN B  64      26.263 -37.989  -4.274  1.00 10.00      B   
ATOM   2075 HD22 ASN B  64      25.283 -37.576  -5.640  1.00 10.00      B   
ATOM   2076  C   ASN B  64      23.370 -39.327  -0.476  1.00 10.00      B   
ATOM   2077  O   ASN B  64      23.114 -40.527  -0.575  1.00 10.00      B   
ATOM   2078  N   ARG B  65      23.686 -38.748   0.676  1.00 10.00      B   
ATOM   2079  HN  ARG B  65      23.865 -37.783   0.692  1.00 10.00      B   
ATOM   2080  CA  ARG B  65      23.770 -39.506   1.917  1.00 10.00      B   
ATOM   2081  CB  ARG B  65      24.894 -38.964   2.802  1.00 10.00      B   
ATOM   2082  CG  ARG B  65      26.264 -39.531   2.471  1.00 10.00      B   
ATOM   2083  CD  ARG B  65      27.336 -38.981   3.397  1.00 10.00      B   
ATOM   2084  NE  ARG B  65      27.742 -37.626   3.027  1.00 10.00      B   
ATOM   2085  HE  ARG B  65      27.097 -36.905   3.184  1.00 10.00      B   
ATOM   2086  CZ  ARG B  65      28.928 -37.327   2.495  1.00 10.00      B   
ATOM   2087  NH1 ARG B  65      29.824 -38.283   2.272  1.00 10.00      B   
ATOM   2088 HH11 ARG B  65      29.606 -39.274   2.509  1.00 10.00      B   
ATOM   2089 HH12 ARG B  65      30.752 -38.043   1.855  1.00 10.00      B   
ATOM   2090  NH2 ARG B  65      29.224 -36.074   2.176  1.00 10.00      B   
ATOM   2091 HH21 ARG B  65      28.538 -35.309   2.338  1.00 10.00      B   
ATOM   2092 HH22 ARG B  65      30.158 -35.849   1.751  1.00 10.00      B   
ATOM   2093  C   ARG B  65      22.450 -39.476   2.672  1.00 10.00      B   
ATOM   2094  O   ARG B  65      22.337 -40.058   3.750  1.00 10.00      B   
ATOM   2095  N   TYR B  66      21.459 -38.802   2.086  1.00 10.00      B   
ATOM   2096  HN  TYR B  66      21.630 -38.376   1.220  1.00 10.00      B   
ATOM   2097  CA  TYR B  66      20.126 -38.671   2.683  1.00 10.00      B   
ATOM   2098  CB  TYR B  66      19.481 -40.036   2.966  1.00 10.00      B   
ATOM   2099  CG  TYR B  66      19.200 -40.861   1.728  1.00 10.00      B   
ATOM   2100  CD1 TYR B  66      19.926 -42.014   1.461  1.00 10.00      B   
ATOM   2101  CD2 TYR B  66      18.205 -40.491   0.829  1.00 10.00      B   
ATOM   2102  CE1 TYR B  66      19.674 -42.774   0.335  1.00 10.00      B   
ATOM   2103  CE2 TYR B  66      17.946 -41.245  -0.301  1.00 10.00      B   
ATOM   2104  CZ  TYR B  66      18.683 -42.387  -0.542  1.00 10.00      B   
ATOM   2105  OH  TYR B  66      18.426 -43.146  -1.663  1.00 10.00      B   
ATOM   2106  HH  TYR B  66      18.212 -42.562  -2.404  1.00 10.00      B   
ATOM   2107  C   TYR B  66      20.158 -37.811   3.945  1.00 10.00      B   
ATOM   2108  O   TYR B  66      20.627 -38.248   4.993  1.00 10.00      B   
ATOM   2109  N   PRO B  67      19.667 -36.564   3.850  1.00 10.00      B   
ATOM   2110  CA  PRO B  67      19.640 -35.632   4.984  1.00 10.00      B   
ATOM   2111  CB  PRO B  67      18.920 -34.393   4.432  1.00 10.00      B   
ATOM   2112  CG  PRO B  67      18.259 -34.847   3.172  1.00 10.00      B   
ATOM   2113  CD  PRO B  67      19.108 -35.960   2.632  1.00 10.00      B   
ATOM   2114  C   PRO B  67      18.894 -36.192   6.197  1.00 10.00      B   
ATOM   2115  O   PRO B  67      19.469 -36.323   7.275  1.00 10.00      B   
ATOM   2116  N   ASN B  68      17.610 -36.514   6.009  1.00 10.00      B   
ATOM   2117  HN  ASN B  68      17.223 -36.402   5.117  1.00 10.00      B   
ATOM   2118  CA  ASN B  68      16.768 -37.059   7.085  1.00 10.00      B   
ATOM   2119  CB  ASN B  68      17.275 -38.436   7.531  1.00 10.00      B   
ATOM   2120  CG  ASN B  68      17.059 -39.517   6.492  1.00 10.00      B   
ATOM   2121  OD1 ASN B  68      16.054 -39.524   5.776  1.00 10.00      B   
ATOM   2122  ND2 ASN B  68      18.011 -40.429   6.388  1.00 10.00      B   
ATOM   2123 HD21 ASN B  68      18.792 -40.351   6.977  1.00 10.00      B   
ATOM   2124 HD22 ASN B  68      17.894 -41.151   5.736  1.00 10.00      B   
ATOM   2125  C   ASN B  68      16.698 -36.116   8.287  1.00 10.00      B   
ATOM   2126  O   ASN B  68      16.341 -36.527   9.393  1.00 10.00      B   
ATOM   2127  N   ASP B  69      17.030 -34.853   8.057  1.00 10.00      B   
ATOM   2128  HN  ASP B  69      17.285 -34.588   7.151  1.00 10.00      B   
ATOM   2129  CA  ASP B  69      17.031 -33.849   9.110  1.00 10.00      B   
ATOM   2130  CB  ASP B  69      18.469 -33.587   9.566  1.00 10.00      B   
ATOM   2131  CG  ASP B  69      18.577 -32.505  10.619  1.00 10.00      B   
ATOM   2132  OD1 ASP B  69      18.606 -32.840  11.819  1.00 10.00      B   
ATOM   2133  OD2 ASP B  69      18.661 -31.317  10.251  1.00 10.00      B   
ATOM   2134  C   ASP B  69      16.394 -32.563   8.602  1.00 10.00      B   
ATOM   2135  O   ASP B  69      16.902 -31.944   7.669  1.00 10.00      B   
ATOM   2136  N   PRO B  70      15.270 -32.157   9.209  1.00 10.00      B   
ATOM   2137  CA  PRO B  70      14.523 -30.946   8.824  1.00 10.00      B   
ATOM   2138  CB  PRO B  70      13.526 -30.776   9.968  1.00 10.00      B   
ATOM   2139  CG  PRO B  70      13.297 -32.162  10.458  1.00 10.00      B   
ATOM   2140  CD  PRO B  70      14.620 -32.863  10.330  1.00 10.00      B   
ATOM   2141  C   PRO B  70      15.392 -29.691   8.679  1.00 10.00      B   
ATOM   2142  O   PRO B  70      15.257 -28.949   7.701  1.00 10.00      B   
ATOM   2143  N   LEU B  71      16.284 -29.463   9.639  1.00 10.00      B   
ATOM   2144  HN  LEU B  71      16.368 -30.105  10.377  1.00 10.00      B   
ATOM   2145  CA  LEU B  71      17.158 -28.290   9.607  1.00 10.00      B   
ATOM   2146  CB  LEU B  71      17.937 -28.153  10.919  1.00 10.00      B   
ATOM   2147  CG  LEU B  71      17.113 -27.836  12.170  1.00 10.00      B   
ATOM   2148  CD1 LEU B  71      18.006 -27.793  13.399  1.00 10.00      B   
ATOM   2149  CD2 LEU B  71      16.372 -26.519  12.005  1.00 10.00      B   
ATOM   2150  C   LEU B  71      18.125 -28.363   8.430  1.00 10.00      B   
ATOM   2151  O   LEU B  71      18.324 -27.383   7.705  1.00 10.00      B   
ATOM   2152  N   THR B  72      18.714 -29.534   8.249  1.00 10.00      B   
ATOM   2153  HN  THR B  72      18.512 -30.270   8.875  1.00 10.00      B   
ATOM   2154  CA  THR B  72      19.656 -29.768   7.169  1.00 10.00      B   
ATOM   2155  CB  THR B  72      20.313 -31.158   7.310  1.00 10.00      B   
ATOM   2156  OG1 THR B  72      20.799 -31.317   8.651  1.00 10.00      B   
ATOM   2157  HG1 THR B  72      20.067 -31.193   9.274  1.00 10.00      B   
ATOM   2158  CG2 THR B  72      21.474 -31.314   6.341  1.00 10.00      B   
ATOM   2159  C   THR B  72      18.960 -29.654   5.813  1.00 10.00      B   
ATOM   2160  O   THR B  72      19.493 -29.052   4.883  1.00 10.00      B   
ATOM   2161  N   ILE B  73      17.753 -30.206   5.719  1.00 10.00      B   
ATOM   2162  HN  ILE B  73      17.369 -30.655   6.508  1.00 10.00      B   
ATOM   2163  CA  ILE B  73      16.982 -30.168   4.482  1.00 10.00      B   
ATOM   2164  CB  ILE B  73      15.644 -30.926   4.628  1.00 10.00      B   
ATOM   2165  CG1 ILE B  73      15.898 -32.417   4.859  1.00 10.00      B   
ATOM   2166  CG2 ILE B  73      14.770 -30.728   3.400  1.00 10.00      B   
ATOM   2167  CD1 ILE B  73      14.662 -33.191   5.262  1.00 10.00      B   
ATOM   2168  C   ILE B  73      16.714 -28.725   4.046  1.00 10.00      B   
ATOM   2169  O   ILE B  73      16.862 -28.385   2.869  1.00 10.00      B   
ATOM   2170  N   GLU B  74      16.342 -27.881   5.004  1.00 10.00      B   
ATOM   2171  HN  GLU B  74      16.249 -28.212   5.925  1.00 10.00      B   
ATOM   2172  CA  GLU B  74      16.058 -26.477   4.721  1.00 10.00      B   
ATOM   2173  CB  GLU B  74      15.591 -25.742   5.981  1.00 10.00      B   
ATOM   2174  CG  GLU B  74      14.122 -25.942   6.314  1.00 10.00      B   
ATOM   2175  CD  GLU B  74      13.622 -24.953   7.348  1.00 10.00      B   
ATOM   2176  OE1 GLU B  74      13.334 -25.372   8.490  1.00 10.00      B   
ATOM   2177  OE2 GLU B  74      13.522 -23.747   7.025  1.00 10.00      B   
ATOM   2178  C   GLU B  74      17.273 -25.770   4.124  1.00 10.00      B   
ATOM   2179  O   GLU B  74      17.179 -25.147   3.068  1.00 10.00      B   
ATOM   2180  N   LYS B  75      18.416 -25.896   4.790  1.00 10.00      B   
ATOM   2181  HN  LYS B  75      18.435 -26.435   5.611  1.00 10.00      B   
ATOM   2182  CA  LYS B  75      19.643 -25.253   4.330  1.00 10.00      B   
ATOM   2183  CB  LYS B  75      20.718 -25.273   5.417  1.00 10.00      B   
ATOM   2184  CG  LYS B  75      20.327 -24.524   6.680  1.00 10.00      B   
ATOM   2185  CD  LYS B  75      21.534 -24.236   7.557  1.00 10.00      B   
ATOM   2186  CE  LYS B  75      21.123 -23.505   8.822  1.00 10.00      B   
ATOM   2187  NZ  LYS B  75      22.294 -23.046   9.618  1.00 10.00      B   
ATOM   2188  HZ1 LYS B  75      22.333 -22.007   9.626  1.00 10.00      B   
ATOM   2189  HZ2 LYS B  75      23.180 -23.410   9.206  1.00 10.00      B   
ATOM   2190  HZ3 LYS B  75      22.216 -23.386  10.601  1.00 10.00      B   
ATOM   2191  C   LYS B  75      20.159 -25.870   3.032  1.00 10.00      B   
ATOM   2192  O   LYS B  75      20.758 -25.181   2.207  1.00 10.00      B   
ATOM   2193  N   LEU B  76      19.933 -27.169   2.857  1.00 10.00      B   
ATOM   2194  HN  LEU B  76      19.485 -27.680   3.566  1.00 10.00      B   
ATOM   2195  CA  LEU B  76      20.353 -27.858   1.642  1.00 10.00      B   
ATOM   2196  CB  LEU B  76      20.081 -29.361   1.749  1.00 10.00      B   
ATOM   2197  CG  LEU B  76      21.260 -30.232   2.180  1.00 10.00      B   
ATOM   2198  CD1 LEU B  76      20.783 -31.621   2.567  1.00 10.00      B   
ATOM   2199  CD2 LEU B  76      22.297 -30.315   1.071  1.00 10.00      B   
ATOM   2200  C   LEU B  76      19.622 -27.285   0.436  1.00 10.00      B   
ATOM   2201  O   LEU B  76      20.245 -26.834  -0.525  1.00 10.00      B   
ATOM   2202  N   SER B  77      18.297 -27.282   0.511  1.00 10.00      B   
ATOM   2203  HN  SER B  77      17.864 -27.639   1.315  1.00 10.00      B   
ATOM   2204  CA  SER B  77      17.467 -26.762  -0.564  1.00 10.00      B   
ATOM   2205  CB  SER B  77      15.991 -26.985  -0.232  1.00 10.00      B   
ATOM   2206  OG  SER B  77      15.797 -28.267   0.344  1.00 10.00      B   
ATOM   2207  HG  SER B  77      15.935 -28.218   1.298  1.00 10.00      B   
ATOM   2208  C   SER B  77      17.747 -25.278  -0.776  1.00 10.00      B   
ATOM   2209  O   SER B  77      17.776 -24.795  -1.906  1.00 10.00      B   
ATOM   2210  N   ASP B  78      17.974 -24.571   0.327  1.00 10.00      B   
ATOM   2211  HN  ASP B  78      17.933 -25.024   1.198  1.00 10.00      B   
ATOM   2212  CA  ASP B  78      18.270 -23.144   0.290  1.00 10.00      B   
ATOM   2213  CB  ASP B  78      18.425 -22.615   1.722  1.00 10.00      B   
ATOM   2214  CG  ASP B  78      19.026 -21.228   1.797  1.00 10.00      B   
ATOM   2215  OD1 ASP B  78      18.264 -20.240   1.731  1.00 10.00      B   
ATOM   2216  OD2 ASP B  78      20.263 -21.117   1.944  1.00 10.00      B   
ATOM   2217  C   ASP B  78      19.540 -22.875  -0.514  1.00 10.00      B   
ATOM   2218  O   ASP B  78      19.569 -21.988  -1.368  1.00 10.00      B   
ATOM   2219  N   PHE B  79      20.577 -23.664  -0.248  1.00 10.00      B   
ATOM   2220  HN  PHE B  79      20.479 -24.365   0.436  1.00 10.00      B   
ATOM   2221  CA  PHE B  79      21.855 -23.520  -0.937  1.00 10.00      B   
ATOM   2222  CB  PHE B  79      22.886 -24.493  -0.354  1.00 10.00      B   
ATOM   2223  CG  PHE B  79      24.292 -24.283  -0.842  1.00 10.00      B   
ATOM   2224  CD1 PHE B  79      25.073 -23.259  -0.332  1.00 10.00      B   
ATOM   2225  CD2 PHE B  79      24.838 -25.116  -1.804  1.00 10.00      B   
ATOM   2226  CE1 PHE B  79      26.370 -23.069  -0.773  1.00 10.00      B   
ATOM   2227  CE2 PHE B  79      26.132 -24.933  -2.250  1.00 10.00      B   
ATOM   2228  CZ  PHE B  79      26.901 -23.909  -1.734  1.00 10.00      B   
ATOM   2229  C   PHE B  79      21.696 -23.755  -2.435  1.00 10.00      B   
ATOM   2230  O   PHE B  79      22.160 -22.957  -3.251  1.00 10.00      B   
ATOM   2231  N   PHE B  80      21.023 -24.845  -2.789  1.00 10.00      B   
ATOM   2232  HN  PHE B  80      20.669 -25.439  -2.089  1.00 10.00      B   
ATOM   2233  CA  PHE B  80      20.801 -25.182  -4.188  1.00 10.00      B   
ATOM   2234  CB  PHE B  80      20.129 -26.554  -4.319  1.00 10.00      B   
ATOM   2235  CG  PHE B  80      20.990 -27.706  -3.880  1.00 10.00      B   
ATOM   2236  CD1 PHE B  80      20.486 -28.690  -3.044  1.00 10.00      B   
ATOM   2237  CD2 PHE B  80      22.306 -27.803  -4.300  1.00 10.00      B   
ATOM   2238  CE1 PHE B  80      21.277 -29.747  -2.640  1.00 10.00      B   
ATOM   2239  CE2 PHE B  80      23.103 -28.858  -3.900  1.00 10.00      B   
ATOM   2240  CZ  PHE B  80      22.587 -29.832  -3.067  1.00 10.00      B   
ATOM   2241  C   PHE B  80      19.960 -24.111  -4.876  1.00 10.00      B   
ATOM   2242  O   PHE B  80      20.229 -23.731  -6.016  1.00 10.00      B   
ATOM   2243  N   SER B  81      18.953 -23.618  -4.166  1.00 10.00      B   
ATOM   2244  HN  SER B  81      18.789 -23.969  -3.263  1.00 10.00      B   
ATOM   2245  CA  SER B  81      18.067 -22.590  -4.686  1.00 10.00      B   
ATOM   2246  CB  SER B  81      16.959 -22.288  -3.671  1.00 10.00      B   
ATOM   2247  OG  SER B  81      16.091 -21.266  -4.135  1.00 10.00      B   
ATOM   2248  HG  SER B  81      16.267 -20.453  -3.642  1.00 10.00      B   
ATOM   2249  C   SER B  81      18.837 -21.316  -5.027  1.00 10.00      B   
ATOM   2250  O   SER B  81      18.588 -20.685  -6.056  1.00 10.00      B   
ATOM   2251  N   LYS B  82      19.780 -20.946  -4.168  1.00 10.00      B   
ATOM   2252  HN  LYS B  82      19.939 -21.490  -3.365  1.00 10.00      B   
ATOM   2253  CA  LYS B  82      20.583 -19.748  -4.382  1.00 10.00      B   
ATOM   2254  CB  LYS B  82      21.376 -19.395  -3.124  1.00 10.00      B   
ATOM   2255  CG  LYS B  82      20.534 -18.723  -2.053  1.00 10.00      B   
ATOM   2256  CD  LYS B  82      21.149 -18.881  -0.674  1.00 10.00      B   
ATOM   2257  CE  LYS B  82      20.331 -18.145   0.374  1.00 10.00      B   
ATOM   2258  NZ  LYS B  82      20.720 -18.526   1.758  1.00 10.00      B   
ATOM   2259  HZ1 LYS B  82      21.721 -18.304   1.926  1.00 10.00      B   
ATOM   2260  HZ2 LYS B  82      20.572 -19.551   1.903  1.00 10.00      B   
ATOM   2261  HZ3 LYS B  82      20.141 -18.008   2.449  1.00 10.00      B   
ATOM   2262  C   LYS B  82      21.502 -19.892  -5.592  1.00 10.00      B   
ATOM   2263  O   LYS B  82      21.858 -18.904  -6.235  1.00 10.00      B   
ATOM   2264  N   MET B  83      21.866 -21.127  -5.910  1.00 10.00      B   
ATOM   2265  HN  MET B  83      21.540 -21.876  -5.367  1.00 10.00      B   
ATOM   2266  CA  MET B  83      22.738 -21.400  -7.045  1.00 10.00      B   
ATOM   2267  CB  MET B  83      23.719 -22.529  -6.731  1.00 10.00      B   
ATOM   2268  CG  MET B  83      24.766 -22.165  -5.689  1.00 10.00      B   
ATOM   2269  SD  MET B  83      25.680 -20.662  -6.102  1.00 10.00      B   
ATOM   2270  CE  MET B  83      26.477 -21.159  -7.630  1.00 10.00      B   
ATOM   2271  C   MET B  83      21.933 -21.707  -8.305  1.00 10.00      B   
ATOM   2272  O   MET B  83      22.483 -22.176  -9.304  1.00 10.00      B   
ATOM   2273  N   GLU B  84      20.626 -21.445  -8.236  1.00 10.00      B   
ATOM   2274  HN  GLU B  84      20.263 -21.100  -7.393  1.00 10.00      B   
ATOM   2275  CA  GLU B  84      19.707 -21.654  -9.361  1.00 10.00      B   
ATOM   2276  CB  GLU B  84      20.153 -20.875 -10.603  1.00 10.00      B   
ATOM   2277  CG  GLU B  84      20.138 -19.366 -10.416  1.00 10.00      B   
ATOM   2278  CD  GLU B  84      21.012 -18.646 -11.419  1.00 10.00      B   
ATOM   2279  OE1 GLU B  84      20.545 -18.374 -12.542  1.00 10.00      B   
ATOM   2280  OE2 GLU B  84      22.178 -18.344 -11.084  1.00 10.00      B   
ATOM   2281  C   GLU B  84      19.483 -23.130  -9.687  1.00 10.00      B   
ATOM   2282  O   GLU B  84      19.058 -23.473 -10.792  1.00 10.00      B   
ATOM   2283  N   MET B  85      19.746 -23.997  -8.720  1.00 10.00      B   
ATOM   2284  HN  MET B  85      20.063 -23.665  -7.849  1.00 10.00      B   
ATOM   2285  CA  MET B  85      19.562 -25.430  -8.909  1.00 10.00      B   
ATOM   2286  CB  MET B  85      20.649 -26.216  -8.171  1.00 10.00      B   
ATOM   2287  CG  MET B  85      22.065 -25.804  -8.541  1.00 10.00      B   
ATOM   2288  SD  MET B  85      23.329 -26.738  -7.657  1.00 10.00      B   
ATOM   2289  CE  MET B  85      23.389 -28.239  -8.631  1.00 10.00      B   
ATOM   2290  C   MET B  85      18.176 -25.835  -8.418  1.00 10.00      B   
ATOM   2291  O   MET B  85      18.032 -26.508  -7.395  1.00 10.00      B   
ATOM   2292  N   GLU B  86      17.162 -25.401  -9.162  1.00 10.00      B   
ATOM   2293  HN  GLU B  86      17.364 -24.878  -9.967  1.00 10.00      B   
ATOM   2294  CA  GLU B  86      15.763 -25.667  -8.830  1.00 10.00      B   
ATOM   2295  CB  GLU B  86      14.845 -25.112  -9.924  1.00 10.00      B   
ATOM   2296  CG  GLU B  86      14.941 -23.606 -10.125  1.00 10.00      B   
ATOM   2297  CD  GLU B  86      14.405 -22.819  -8.946  1.00 10.00      B   
ATOM   2298  OE1 GLU B  86      13.258 -23.077  -8.522  1.00 10.00      B   
ATOM   2299  OE2 GLU B  86      15.118 -21.926  -8.443  1.00 10.00      B   
ATOM   2300  C   GLU B  86      15.471 -27.150  -8.611  1.00 10.00      B   
ATOM   2301  O   GLU B  86      14.922 -27.531  -7.577  1.00 10.00      B   
ATOM   2302  N   LYS B  87      15.845 -27.978  -9.579  1.00 10.00      B   
ATOM   2303  HN  LYS B  87      16.303 -27.615 -10.367  1.00 10.00      B   
ATOM   2304  CA  LYS B  87      15.602 -29.416  -9.498  1.00 10.00      B   
ATOM   2305  CB  LYS B  87      16.057 -30.110 -10.785  1.00 10.00      B   
ATOM   2306  CG  LYS B  87      15.547 -31.535 -10.944  1.00 10.00      B   
ATOM   2307  CD  LYS B  87      16.383 -32.310 -11.952  1.00 10.00      B   
ATOM   2308  CE  LYS B  87      17.707 -32.749 -11.345  1.00 10.00      B   
ATOM   2309  NZ  LYS B  87      18.669 -33.221 -12.376  1.00 10.00      B   
ATOM   2310  HZ1 LYS B  87      19.432 -32.527 -12.497  1.00 10.00      B   
ATOM   2311  HZ2 LYS B  87      18.187 -33.349 -13.288  1.00 10.00      B   
ATOM   2312  HZ3 LYS B  87      19.084 -34.128 -12.089  1.00 10.00      B   
ATOM   2313  C   LYS B  87      16.308 -30.036  -8.297  1.00 10.00      B   
ATOM   2314  O   LYS B  87      15.744 -30.878  -7.598  1.00 10.00      B   
ATOM   2315  N   GLU B  88      17.538 -29.608  -8.058  1.00 10.00      B   
ATOM   2316  HN  GLU B  88      17.930 -28.931  -8.650  1.00 10.00      B   
ATOM   2317  CA  GLU B  88      18.329 -30.125  -6.948  1.00 10.00      B   
ATOM   2318  CB  GLU B  88      19.781 -29.654  -7.047  1.00 10.00      B   
ATOM   2319  CG  GLU B  88      20.669 -30.528  -7.923  1.00 10.00      B   
ATOM   2320  CD  GLU B  88      20.288 -30.502  -9.394  1.00 10.00      B   
ATOM   2321  OE1 GLU B  88      19.859 -29.439  -9.891  1.00 10.00      B   
ATOM   2322  OE2 GLU B  88      20.432 -31.548 -10.066  1.00 10.00      B   
ATOM   2323  C   GLU B  88      17.725 -29.744  -5.597  1.00 10.00      B   
ATOM   2324  O   GLU B  88      17.863 -30.478  -4.619  1.00 10.00      B   
ATOM   2325  N   SER B  89      17.038 -28.609  -5.559  1.00 10.00      B   
ATOM   2326  HN  SER B  89      16.944 -28.083  -6.379  1.00 10.00      B   
ATOM   2327  CA  SER B  89      16.407 -28.133  -4.336  1.00 10.00      B   
ATOM   2328  CB  SER B  89      15.942 -26.683  -4.502  1.00 10.00      B   
ATOM   2329  OG  SER B  89      16.981 -25.863  -5.009  1.00 10.00      B   
ATOM   2330  HG  SER B  89      17.386 -26.289  -5.776  1.00 10.00      B   
ATOM   2331  C   SER B  89      15.227 -29.023  -3.958  1.00 10.00      B   
ATOM   2332  O   SER B  89      15.099 -29.446  -2.811  1.00 10.00      B   
ATOM   2333  N   SER B  90      14.378 -29.323  -4.936  1.00 10.00      B   
ATOM   2334  HN  SER B  90      14.538 -28.970  -5.841  1.00 10.00      B   
ATOM   2335  CA  SER B  90      13.209 -30.162  -4.701  1.00 10.00      B   
ATOM   2336  CB  SER B  90      12.273 -30.107  -5.906  1.00 10.00      B   
ATOM   2337  OG  SER B  90      13.003 -29.870  -7.098  1.00 10.00      B   
ATOM   2338  HG  SER B  90      13.429 -30.694  -7.376  1.00 10.00      B   
ATOM   2339  C   SER B  90      13.612 -31.605  -4.397  1.00 10.00      B   
ATOM   2340  O   SER B  90      12.903 -32.322  -3.686  1.00 10.00      B   
ATOM   2341  N   LEU B  91      14.769 -32.011  -4.918  1.00 10.00      B   
ATOM   2342  HN  LEU B  91      15.294 -31.380  -5.457  1.00 10.00      B   
ATOM   2343  CA  LEU B  91      15.279 -33.362  -4.714  1.00 10.00      B   
ATOM   2344  CB  LEU B  91      16.532 -33.607  -5.556  1.00 10.00      B   
ATOM   2345  CG  LEU B  91      16.299 -33.915  -7.036  1.00 10.00      B   
ATOM   2346  CD1 LEU B  91      17.625 -34.078  -7.764  1.00 10.00      B   
ATOM   2347  CD2 LEU B  91      15.438 -35.158  -7.195  1.00 10.00      B   
ATOM   2348  C   LEU B  91      15.568 -33.642  -3.244  1.00 10.00      B   
ATOM   2349  O   LEU B  91      15.442 -34.778  -2.787  1.00 10.00      B   
ATOM   2350  N   VAL B  92      15.953 -32.604  -2.510  1.00 10.00      B   
ATOM   2351  HN  VAL B  92      16.037 -31.721  -2.933  1.00 10.00      B   
ATOM   2352  CA  VAL B  92      16.256 -32.748  -1.091  1.00 10.00      B   
ATOM   2353  CB  VAL B  92      16.748 -31.426  -0.467  1.00 10.00      B   
ATOM   2354  CG1 VAL B  92      17.255 -31.667   0.946  1.00 10.00      B   
ATOM   2355  CG2 VAL B  92      17.837 -30.795  -1.322  1.00 10.00      B   
ATOM   2356  C   VAL B  92      15.023 -33.234  -0.334  1.00 10.00      B   
ATOM   2357  O   VAL B  92      15.081 -34.211   0.416  1.00 10.00      B   
ATOM   2358  N   TYR B  93      13.905 -32.557  -0.560  1.00 10.00      B   
ATOM   2359  HN  TYR B  93      13.925 -31.800  -1.181  1.00 10.00      B   
ATOM   2360  CA  TYR B  93      12.653 -32.907   0.092  1.00 10.00      B   
ATOM   2361  CB  TYR B  93      11.613 -31.802  -0.093  1.00 10.00      B   
ATOM   2362  CG  TYR B  93      11.772 -30.644   0.869  1.00 10.00      B   
ATOM   2363  CD1 TYR B  93      12.504 -29.515   0.518  1.00 10.00      B   
ATOM   2364  CD2 TYR B  93      11.187 -30.678   2.128  1.00 10.00      B   
ATOM   2365  CE1 TYR B  93      12.650 -28.457   1.398  1.00 10.00      B   
ATOM   2366  CE2 TYR B  93      11.327 -29.627   3.012  1.00 10.00      B   
ATOM   2367  CZ  TYR B  93      12.058 -28.519   2.643  1.00 10.00      B   
ATOM   2368  OH  TYR B  93      12.197 -27.472   3.524  1.00 10.00      B   
ATOM   2369  HH  TYR B  93      12.462 -27.815   4.386  1.00 10.00      B   
ATOM   2370  C   TYR B  93      12.116 -34.242  -0.413  1.00 10.00      B   
ATOM   2371  O   TYR B  93      11.650 -35.064   0.372  1.00 10.00      B   
ATOM   2372  N   GLU B  94      12.205 -34.464  -1.721  1.00 10.00      B   
ATOM   2373  HN  GLU B  94      12.606 -33.779  -2.298  1.00 10.00      B   
ATOM   2374  CA  GLU B  94      11.719 -35.704  -2.316  1.00 10.00      B   
ATOM   2375  CB  GLU B  94      11.801 -35.656  -3.839  1.00 10.00      B   
ATOM   2376  CG  GLU B  94      10.720 -34.807  -4.480  1.00 10.00      B   
ATOM   2377  CD  GLU B  94      10.646 -34.985  -5.979  1.00 10.00      B   
ATOM   2378  OE1 GLU B  94      10.905 -34.006  -6.710  1.00 10.00      B   
ATOM   2379  OE2 GLU B  94      10.312 -36.099  -6.436  1.00 10.00      B   
ATOM   2380  C   GLU B  94      12.463 -36.920  -1.773  1.00 10.00      B   
ATOM   2381  O   GLU B  94      11.856 -37.959  -1.503  1.00 10.00      B   
ATOM   2382  N   ASN B  95      13.773 -36.782  -1.597  1.00 10.00      B   
ATOM   2383  HN  ASN B  95      14.203 -35.928  -1.832  1.00 10.00      B   
ATOM   2384  CA  ASN B  95      14.590 -37.872  -1.070  1.00 10.00      B   
ATOM   2385  CB  ASN B  95      16.081 -37.535  -1.148  1.00 10.00      B   
ATOM   2386  CG  ASN B  95      16.697 -37.910  -2.483  1.00 10.00      B   
ATOM   2387  OD1 ASN B  95      16.259 -38.855  -3.141  1.00 10.00      B   
ATOM   2388  ND2 ASN B  95      17.720 -37.177  -2.891  1.00 10.00      B   
ATOM   2389 HD21 ASN B  95      18.022 -36.441  -2.317  1.00 10.00      B   
ATOM   2390 HD22 ASN B  95      18.140 -37.401  -3.751  1.00 10.00      B   
ATOM   2391  C   ASN B  95      14.198 -38.194   0.366  1.00 10.00      B   
ATOM   2392  O   ASN B  95      14.321 -39.334   0.819  1.00 10.00      B   
ATOM   2393  N   ALA B  96      13.725 -37.179   1.079  1.00 10.00      B   
ATOM   2394  HN  ALA B  96      13.660 -36.291   0.664  1.00 10.00      B   
ATOM   2395  CA  ALA B  96      13.297 -37.347   2.458  1.00 10.00      B   
ATOM   2396  CB  ALA B  96      13.266 -36.005   3.170  1.00 10.00      B   
ATOM   2397  C   ALA B  96      11.928 -38.018   2.504  1.00 10.00      B   
ATOM   2398  O   ALA B  96      11.674 -38.872   3.352  1.00 10.00      B   
ATOM   2399  N   ILE B  97      11.062 -37.638   1.569  1.00 10.00      B   
ATOM   2400  HN  ILE B  97      11.336 -36.954   0.919  1.00 10.00      B   
ATOM   2401  CA  ILE B  97       9.715 -38.195   1.479  1.00 10.00      B   
ATOM   2402  CB  ILE B  97       8.872 -37.450   0.418  1.00 10.00      B   
ATOM   2403  CG1 ILE B  97       8.630 -35.998   0.844  1.00 10.00      B   
ATOM   2404  CG2 ILE B  97       7.549 -38.167   0.171  1.00 10.00      B   
ATOM   2405  CD1 ILE B  97       7.992 -35.138  -0.229  1.00 10.00      B   
ATOM   2406  C   ILE B  97       9.760 -39.681   1.130  1.00 10.00      B   
ATOM   2407  O   ILE B  97       9.018 -40.486   1.700  1.00 10.00      B   
ATOM   2408  N   LYS B  98      10.638 -40.039   0.199  1.00 10.00      B   
ATOM   2409  HN  LYS B  98      11.201 -39.348  -0.216  1.00 10.00      B   
ATOM   2410  CA  LYS B  98      10.778 -41.426  -0.234  1.00 10.00      B   
ATOM   2411  CB  LYS B  98      11.641 -41.518  -1.493  1.00 10.00      B   
ATOM   2412  CG  LYS B  98      10.991 -40.921  -2.729  1.00 10.00      B   
ATOM   2413  CD  LYS B  98      11.859 -41.117  -3.958  1.00 10.00      B   
ATOM   2414  CE  LYS B  98      11.269 -40.412  -5.167  1.00 10.00      B   
ATOM   2415  NZ  LYS B  98      12.102 -40.603  -6.382  1.00 10.00      B   
ATOM   2416  HZ1 LYS B  98      12.049 -41.592  -6.701  1.00 10.00      B   
ATOM   2417  HZ2 LYS B  98      13.092 -40.373  -6.174  1.00 10.00      B   
ATOM   2418  HZ3 LYS B  98      11.770 -39.985  -7.149  1.00 10.00      B   
ATOM   2419  C   LYS B  98      11.355 -42.308   0.868  1.00 10.00      B   
ATOM   2420  O   LYS B  98      11.070 -43.503   0.932  1.00 10.00      B   
ATOM   2421  N   LYS B  99      12.166 -41.716   1.736  1.00 10.00      B   
ATOM   2422  HN  LYS B  99      12.362 -40.761   1.635  1.00 10.00      B   
ATOM   2423  CA  LYS B  99      12.777 -42.460   2.829  1.00 10.00      B   
ATOM   2424  CB  LYS B  99      14.188 -41.950   3.133  1.00 10.00      B   
ATOM   2425  CG  LYS B  99      15.251 -42.510   2.201  1.00 10.00      B   
ATOM   2426  CD  LYS B  99      15.091 -44.012   2.036  1.00 10.00      B   
ATOM   2427  CE  LYS B  99      16.152 -44.591   1.118  1.00 10.00      B   
ATOM   2428  NZ  LYS B  99      15.869 -46.009   0.776  1.00 10.00      B   
ATOM   2429  HZ1 LYS B  99      15.562 -46.528   1.622  1.00 10.00      B   
ATOM   2430  HZ2 LYS B  99      16.727 -46.462   0.403  1.00 10.00      B   
ATOM   2431  HZ3 LYS B  99      15.119 -46.064   0.055  1.00 10.00      B   
ATOM   2432  C   LYS B  99      11.914 -42.457   4.085  1.00 10.00      B   
ATOM   2433  O   LYS B  99      11.910 -43.428   4.843  1.00 10.00      B   
ATOM   2434  N   TYR B 100      11.182 -41.373   4.298  1.00 10.00      B   
ATOM   2435  HN  TYR B 100      11.225 -40.629   3.657  1.00 10.00      B   
ATOM   2436  CA  TYR B 100      10.320 -41.255   5.463  1.00 10.00      B   
ATOM   2437  CB  TYR B 100      10.832 -40.162   6.401  1.00 10.00      B   
ATOM   2438  CG  TYR B 100      11.080 -40.628   7.816  1.00 10.00      B   
ATOM   2439  CD1 TYR B 100      11.284 -41.973   8.102  1.00 10.00      B   
ATOM   2440  CD2 TYR B 100      11.114 -39.724   8.868  1.00 10.00      B   
ATOM   2441  CE1 TYR B 100      11.514 -42.400   9.394  1.00 10.00      B   
ATOM   2442  CE2 TYR B 100      11.343 -40.143  10.165  1.00 10.00      B   
ATOM   2443  CZ  TYR B 100      11.542 -41.482  10.421  1.00 10.00      B   
ATOM   2444  OH  TYR B 100      11.771 -41.904  11.712  1.00 10.00      B   
ATOM   2445  HH  TYR B 100      12.324 -42.696  11.693  1.00 10.00      B   
ATOM   2446  C   TYR B 100       8.877 -40.974   5.056  1.00 10.00      B   
ATOM   2447  O   TYR B 100       8.438 -39.821   5.032  1.00 10.00      B   
ATOM   2448  N   PRO B 101       8.111 -42.030   4.742  1.00 10.00      B   
ATOM   2449  CA  PRO B 101       6.710 -41.913   4.329  1.00 10.00      B   
ATOM   2450  CB  PRO B 101       6.423 -43.251   3.627  1.00 10.00      B   
ATOM   2451  CG  PRO B 101       7.717 -44.002   3.630  1.00 10.00      B   
ATOM   2452  CD  PRO B 101       8.541 -43.429   4.745  1.00 10.00      B   
ATOM   2453  C   PRO B 101       5.780 -41.745   5.527  1.00 10.00      B   
ATOM   2454  O   PRO B 101       4.565 -41.882   5.411  1.00 10.00      B   
ATOM   2455  N   VAL B 102       6.363 -41.457   6.679  1.00 10.00      B   
ATOM   2456  HN  VAL B 102       7.337 -41.375   6.708  1.00 10.00      B   
ATOM   2457  CA  VAL B 102       5.595 -41.267   7.901  1.00 10.00      B   
ATOM   2458  CB  VAL B 102       6.087 -42.185   9.040  1.00 10.00      B   
ATOM   2459  CG1 VAL B 102       5.703 -43.631   8.764  1.00 10.00      B   
ATOM   2460  CG2 VAL B 102       7.592 -42.057   9.218  1.00 10.00      B   
ATOM   2461  C   VAL B 102       5.645 -39.814   8.362  1.00 10.00      B   
ATOM   2462  O   VAL B 102       4.880 -39.404   9.232  1.00 10.00      B   
ATOM   2463  N   SER B 103       6.540 -39.038   7.766  1.00 10.00      B   
ATOM   2464  HN  SER B 103       7.116 -39.417   7.070  1.00 10.00      B   
ATOM   2465  CA  SER B 103       6.690 -37.634   8.122  1.00 10.00      B   
ATOM   2466  CB  SER B 103       8.047 -37.405   8.793  1.00 10.00      B   
ATOM   2467  OG  SER B 103       8.206 -38.250   9.922  1.00 10.00      B   
ATOM   2468  HG  SER B 103       8.794 -37.825  10.555  1.00 10.00      B   
ATOM   2469  C   SER B 103       6.551 -36.740   6.894  1.00 10.00      B   
ATOM   2470  O   SER B 103       7.013 -35.598   6.887  1.00 10.00      B   
ATOM   2471  N   THR B 104       5.893 -37.263   5.864  1.00 10.00      B   
ATOM   2472  HN  THR B 104       5.521 -38.167   5.947  1.00 10.00      B   
ATOM   2473  CA  THR B 104       5.687 -36.526   4.622  1.00 10.00      B   
ATOM   2474  CB  THR B 104       4.906 -37.381   3.607  1.00 10.00      B   
ATOM   2475  OG1 THR B 104       5.495 -38.688   3.534  1.00 10.00      B   
ATOM   2476  HG1 THR B 104       6.456 -38.608   3.500  1.00 10.00      B   
ATOM   2477  CG2 THR B 104       4.924 -36.742   2.227  1.00 10.00      B   
ATOM   2478  C   THR B 104       4.927 -35.226   4.882  1.00 10.00      B   
ATOM   2479  O   THR B 104       5.228 -34.190   4.287  1.00 10.00      B   
ATOM   2480  N   GLU B 105       3.958 -35.291   5.788  1.00 10.00      B   
ATOM   2481  HN  GLU B 105       3.778 -36.149   6.233  1.00 10.00      B   
ATOM   2482  CA  GLU B 105       3.151 -34.129   6.142  1.00 10.00      B   
ATOM   2483  CB  GLU B 105       2.080 -34.530   7.159  1.00 10.00      B   
ATOM   2484  CG  GLU B 105       1.011 -33.480   7.409  1.00 10.00      B   
ATOM   2485  CD  GLU B 105      -0.202 -34.062   8.102  1.00 10.00      B   
ATOM   2486  OE1 GLU B 105      -1.141 -34.494   7.400  1.00 10.00      B   
ATOM   2487  OE2 GLU B 105      -0.220 -34.107   9.352  1.00 10.00      B   
ATOM   2488  C   GLU B 105       4.033 -33.016   6.701  1.00 10.00      B   
ATOM   2489  O   GLU B 105       3.948 -31.866   6.267  1.00 10.00      B   
ATOM   2490  N   THR B 106       4.899 -33.374   7.643  1.00 10.00      B   
ATOM   2491  HN  THR B 106       4.930 -34.311   7.936  1.00 10.00      B   
ATOM   2492  CA  THR B 106       5.804 -32.414   8.260  1.00 10.00      B   
ATOM   2493  CB  THR B 106       6.628 -33.087   9.372  1.00 10.00      B   
ATOM   2494  OG1 THR B 106       5.873 -34.176   9.924  1.00 10.00      B   
ATOM   2495  HG1 THR B 106       5.114 -33.824  10.409  1.00 10.00      B   
ATOM   2496  CG2 THR B 106       6.951 -32.090  10.473  1.00 10.00      B   
ATOM   2497  C   THR B 106       6.758 -31.826   7.221  1.00 10.00      B   
ATOM   2498  O   THR B 106       6.998 -30.617   7.190  1.00 10.00      B   
ATOM   2499  N   LEU B 107       7.289 -32.695   6.367  1.00 10.00      B   
ATOM   2500  HN  LEU B 107       7.060 -33.647   6.453  1.00 10.00      B   
ATOM   2501  CA  LEU B 107       8.211 -32.283   5.314  1.00 10.00      B   
ATOM   2502  CB  LEU B 107       8.709 -33.502   4.538  1.00 10.00      B   
ATOM   2503  CG  LEU B 107       9.618 -34.460   5.308  1.00 10.00      B   
ATOM   2504  CD1 LEU B 107       9.783 -35.768   4.552  1.00 10.00      B   
ATOM   2505  CD2 LEU B 107      10.971 -33.819   5.563  1.00 10.00      B   
ATOM   2506  C   LEU B 107       7.551 -31.291   4.363  1.00 10.00      B   
ATOM   2507  O   LEU B 107       8.152 -30.287   3.980  1.00 10.00      B   
ATOM   2508  N   CYS B 108       6.305 -31.567   3.998  1.00 10.00      B   
ATOM   2509  HN  CYS B 108       5.874 -32.384   4.334  1.00 10.00      B   
ATOM   2510  CA  CYS B 108       5.568 -30.692   3.098  1.00 10.00      B   
ATOM   2511  CB  CYS B 108       4.266 -31.345   2.638  1.00 10.00      B   
ATOM   2512  SG  CYS B 108       4.504 -32.884   1.717  1.00 10.00      B   
ATOM   2513  HG  CYS B 108       5.037 -33.773   2.547  1.00 10.00      B   
ATOM   2514  C   CYS B 108       5.308 -29.331   3.736  1.00 10.00      B   
ATOM   2515  O   CYS B 108       5.414 -28.301   3.074  1.00 10.00      B   
ATOM   2516  N   LEU B 109       4.988 -29.326   5.026  1.00 10.00      B   
ATOM   2517  HN  LEU B 109       4.916 -30.180   5.509  1.00 10.00      B   
ATOM   2518  CA  LEU B 109       4.732 -28.079   5.738  1.00 10.00      B   
ATOM   2519  CB  LEU B 109       4.141 -28.350   7.124  1.00 10.00      B   
ATOM   2520  CG  LEU B 109       2.707 -28.883   7.144  1.00 10.00      B   
ATOM   2521  CD1 LEU B 109       2.238 -29.114   8.571  1.00 10.00      B   
ATOM   2522  CD2 LEU B 109       1.769 -27.933   6.418  1.00 10.00      B   
ATOM   2523  C   LEU B 109       6.010 -27.247   5.839  1.00 10.00      B   
ATOM   2524  O   LEU B 109       5.986 -26.027   5.665  1.00 10.00      B   
ATOM   2525  N   SER B 110       7.127 -27.922   6.100  1.00 10.00      B   
ATOM   2526  HN  SER B 110       7.077 -28.894   6.235  1.00 10.00      B   
ATOM   2527  CA  SER B 110       8.421 -27.256   6.199  1.00 10.00      B   
ATOM   2528  CB  SER B 110       9.503 -28.257   6.623  1.00 10.00      B   
ATOM   2529  OG  SER B 110      10.697 -27.599   7.023  1.00 10.00      B   
ATOM   2530  HG  SER B 110      10.477 -26.867   7.616  1.00 10.00      B   
ATOM   2531  C   SER B 110       8.775 -26.623   4.856  1.00 10.00      B   
ATOM   2532  O   SER B 110       9.291 -25.503   4.794  1.00 10.00      B   
ATOM   2533  N   TRP B 111       8.472 -27.345   3.783  1.00 10.00      B   
ATOM   2534  HN  TRP B 111       8.069 -28.234   3.903  1.00 10.00      B   
ATOM   2535  CA  TRP B 111       8.734 -26.863   2.438  1.00 10.00      B   
ATOM   2536  CB  TRP B 111       8.556 -27.997   1.425  1.00 10.00      B   
ATOM   2537  CG  TRP B 111       9.205 -27.740   0.095  1.00 10.00      B   
ATOM   2538  CD1 TRP B 111       9.980 -26.670  -0.256  1.00 10.00      B   
ATOM   2539  CD2 TRP B 111       9.138 -28.580  -1.062  1.00 10.00      B   
ATOM   2540  NE1 TRP B 111      10.394 -26.790  -1.560  1.00 10.00      B   
ATOM   2541  HE1 TRP B 111      10.960 -26.144  -2.043  1.00 10.00      B   
ATOM   2542  CE2 TRP B 111       9.892 -27.955  -2.076  1.00 10.00      B   
ATOM   2543  CE3 TRP B 111       8.514 -29.802  -1.339  1.00 10.00      B   
ATOM   2544  CZ2 TRP B 111      10.034 -28.509  -3.346  1.00 10.00      B   
ATOM   2545  CZ3 TRP B 111       8.657 -30.349  -2.599  1.00 10.00      B   
ATOM   2546  CH2 TRP B 111       9.413 -29.703  -3.585  1.00 10.00      B   
ATOM   2547  C   TRP B 111       7.793 -25.713   2.106  1.00 10.00      B   
ATOM   2548  O   TRP B 111       8.211 -24.710   1.540  1.00 10.00      B   
ATOM   2549  N   PHE B 112       6.528 -25.865   2.485  1.00 10.00      B   
ATOM   2550  HN  PHE B 112       6.268 -26.694   2.942  1.00 10.00      B   
ATOM   2551  CA  PHE B 112       5.510 -24.849   2.233  1.00 10.00      B   
ATOM   2552  CB  PHE B 112       4.154 -25.291   2.796  1.00 10.00      B   
ATOM   2553  CG  PHE B 112       3.027 -24.339   2.505  1.00 10.00      B   
ATOM   2554  CD1 PHE B 112       2.716 -23.989   1.201  1.00 10.00      B   
ATOM   2555  CD2 PHE B 112       2.277 -23.795   3.535  1.00 10.00      B   
ATOM   2556  CE1 PHE B 112       1.678 -23.117   0.931  1.00 10.00      B   
ATOM   2557  CE2 PHE B 112       1.238 -22.922   3.272  1.00 10.00      B   
ATOM   2558  CZ  PHE B 112       0.939 -22.581   1.968  1.00 10.00      B   
ATOM   2559  C   PHE B 112       5.916 -23.499   2.816  1.00 10.00      B   
ATOM   2560  O   PHE B 112       5.794 -22.465   2.156  1.00 10.00      B   
ATOM   2561  N   ASP B 113       6.409 -23.516   4.048  1.00 10.00      B   
ATOM   2562  HN  ASP B 113       6.474 -24.375   4.524  1.00 10.00      B   
ATOM   2563  CA  ASP B 113       6.844 -22.293   4.721  1.00 10.00      B   
ATOM   2564  CB  ASP B 113       7.351 -22.618   6.130  1.00 10.00      B   
ATOM   2565  CG  ASP B 113       7.471 -21.392   7.017  1.00 10.00      B   
ATOM   2566  OD1 ASP B 113       8.355 -20.545   6.767  1.00 10.00      B   
ATOM   2567  OD2 ASP B 113       6.688 -21.278   7.985  1.00 10.00      B   
ATOM   2568  C   ASP B 113       7.953 -21.609   3.924  1.00 10.00      B   
ATOM   2569  O   ASP B 113       7.969 -20.386   3.767  1.00 10.00      B   
ATOM   2570  N   ASN B 114       8.861 -22.417   3.394  1.00 10.00      B   
ATOM   2571  HN  ASN B 114       8.772 -23.384   3.527  1.00 10.00      B   
ATOM   2572  CA  ASN B 114       9.988 -21.909   2.619  1.00 10.00      B   
ATOM   2573  CB  ASN B 114      11.107 -22.952   2.550  1.00 10.00      B   
ATOM   2574  CG  ASN B 114      12.019 -22.923   3.760  1.00 10.00      B   
ATOM   2575  OD1 ASN B 114      12.971 -22.141   3.815  1.00 10.00      B   
ATOM   2576  ND2 ASN B 114      11.751 -23.784   4.731  1.00 10.00      B   
ATOM   2577 HD21 ASN B 114      10.985 -24.391   4.619  1.00 10.00      B   
ATOM   2578 HD22 ASN B 114      12.335 -23.783   5.526  1.00 10.00      B   
ATOM   2579  C   ASN B 114       9.574 -21.501   1.207  1.00 10.00      B   
ATOM   2580  O   ASN B 114      10.089 -20.529   0.658  1.00 10.00      B   
ATOM   2581  N   SER B 115       8.633 -22.237   0.623  1.00 10.00      B   
ATOM   2582  HN  SER B 115       8.249 -23.002   1.112  1.00 10.00      B   
ATOM   2583  CA  SER B 115       8.170 -21.958  -0.735  1.00 10.00      B   
ATOM   2584  CB  SER B 115       7.272 -23.078  -1.265  1.00 10.00      B   
ATOM   2585  OG  SER B 115       6.236 -23.389  -0.354  1.00 10.00      B   
ATOM   2586  HG  SER B 115       6.218 -22.736   0.354  1.00 10.00      B   
ATOM   2587  C   SER B 115       7.498 -20.593  -0.875  1.00 10.00      B   
ATOM   2588  O   SER B 115       7.391 -20.065  -1.972  1.00 10.00      B   
ATOM   2589  N   ILE B 116       7.060 -20.011   0.235  1.00 10.00      B   
ATOM   2590  HN  ILE B 116       7.170 -20.468   1.096  1.00 10.00      B   
ATOM   2591  CA  ILE B 116       6.417 -18.702   0.191  1.00 10.00      B   
ATOM   2592  CB  ILE B 116       5.745 -18.344   1.536  1.00 10.00      B   
ATOM   2593  CG1 ILE B 116       4.835 -19.490   1.988  1.00 10.00      B   
ATOM   2594  CG2 ILE B 116       4.936 -17.061   1.408  1.00 10.00      B   
ATOM   2595  CD1 ILE B 116       4.291 -19.334   3.390  1.00 10.00      B   
ATOM   2596  C   ILE B 116       7.432 -17.625  -0.204  1.00 10.00      B   
ATOM   2597  O   ILE B 116       7.069 -16.536  -0.657  1.00 10.00      B   
ATOM   2598  N   GLU B 117       8.710 -17.954  -0.052  1.00 10.00      B   
ATOM   2599  HN  GLU B 117       8.936 -18.841   0.301  1.00 10.00      B   
ATOM   2600  CA  GLU B 117       9.789 -17.040  -0.395  1.00 10.00      B   
ATOM   2601  CB  GLU B 117      11.083 -17.467   0.306  1.00 10.00      B   
ATOM   2602  CG  GLU B 117      11.682 -16.412   1.223  1.00 10.00      B   
ATOM   2603  CD  GLU B 117      10.761 -16.019   2.361  1.00 10.00      B   
ATOM   2604  OE1 GLU B 117      10.703 -16.754   3.373  1.00 10.00      B   
ATOM   2605  OE2 GLU B 117      10.103 -14.964   2.257  1.00 10.00      B   
ATOM   2606  C   GLU B 117      10.000 -16.997  -1.910  1.00 10.00      B   
ATOM   2607  O   GLU B 117      10.543 -16.030  -2.444  1.00 10.00      B   
ATOM   2608  N   LYS B 118       9.560 -18.052  -2.596  1.00 10.00      B   
ATOM   2609  HN  LYS B 118       9.117 -18.782  -2.112  1.00 10.00      B   
ATOM   2610  CA  LYS B 118       9.692 -18.149  -4.047  1.00 10.00      B   
ATOM   2611  CB  LYS B 118      10.682 -19.254  -4.426  1.00 10.00      B   
ATOM   2612  CG  LYS B 118      12.135 -18.917  -4.134  1.00 10.00      B   
ATOM   2613  CD  LYS B 118      13.036 -20.126  -4.336  1.00 10.00      B   
ATOM   2614  CE  LYS B 118      13.208 -20.458  -5.810  1.00 10.00      B   
ATOM   2615  NZ  LYS B 118      14.138 -21.598  -6.016  1.00 10.00      B   
ATOM   2616  HZ1 LYS B 118      14.437 -21.644  -7.018  1.00 10.00      B   
ATOM   2617  HZ2 LYS B 118      13.673 -22.495  -5.767  1.00 10.00      B   
ATOM   2618  HZ3 LYS B 118      14.986 -21.481  -5.419  1.00 10.00      B   
ATOM   2619  C   LYS B 118       8.332 -18.432  -4.673  1.00 10.00      B   
ATOM   2620  O   LYS B 118       7.802 -19.533  -4.550  1.00 10.00      B   
ATOM   2621  N   TYR B 119       7.781 -17.441  -5.358  1.00 10.00      B   
ATOM   2622  HN  TYR B 119       8.275 -16.600  -5.457  1.00 10.00      B   
ATOM   2623  CA  TYR B 119       6.465 -17.569  -5.979  1.00 10.00      B   
ATOM   2624  CB  TYR B 119       5.847 -16.193  -6.238  1.00 10.00      B   
ATOM   2625  CG  TYR B 119       5.722 -15.369  -4.977  1.00 10.00      B   
ATOM   2626  CD1 TYR B 119       6.539 -14.267  -4.754  1.00 10.00      B   
ATOM   2627  CD2 TYR B 119       4.805 -15.715  -3.997  1.00 10.00      B   
ATOM   2628  CE1 TYR B 119       6.446 -13.535  -3.587  1.00 10.00      B   
ATOM   2629  CE2 TYR B 119       4.699 -14.985  -2.830  1.00 10.00      B   
ATOM   2630  CZ  TYR B 119       5.522 -13.899  -2.629  1.00 10.00      B   
ATOM   2631  OH  TYR B 119       5.426 -13.185  -1.459  1.00 10.00      B   
ATOM   2632  HH  TYR B 119       5.316 -13.800  -0.721  1.00 10.00      B   
ATOM   2633  C   TYR B 119       6.468 -18.437  -7.236  1.00 10.00      B   
ATOM   2634  O   TYR B 119       6.155 -17.974  -8.334  1.00 10.00      B   
ATOM   2635  N   ASP B 120       6.820 -19.700  -7.060  1.00 10.00      B   
ATOM   2636  HN  ASP B 120       7.068 -20.002  -6.157  1.00 10.00      B   
ATOM   2637  CA  ASP B 120       6.846 -20.652  -8.156  1.00 10.00      B   
ATOM   2638  CB  ASP B 120       8.163 -21.431  -8.168  1.00 10.00      B   
ATOM   2639  CG  ASP B 120       8.337 -22.273  -9.420  1.00 10.00      B   
ATOM   2640  OD1 ASP B 120       7.353 -22.454 -10.169  1.00 10.00      B   
ATOM   2641  OD2 ASP B 120       9.465 -22.751  -9.665  1.00 10.00      B   
ATOM   2642  C   ASP B 120       5.672 -21.607  -8.008  1.00 10.00      B   
ATOM   2643  O   ASP B 120       5.676 -22.481  -7.141  1.00 10.00      B   
ATOM   2644  N   PHE B 121       4.670 -21.430  -8.855  1.00 10.00      B   
ATOM   2645  HN  PHE B 121       4.739 -20.726  -9.532  1.00 10.00      B   
ATOM   2646  CA  PHE B 121       3.469 -22.251  -8.811  1.00 10.00      B   
ATOM   2647  CB  PHE B 121       2.404 -21.691  -9.752  1.00 10.00      B   
ATOM   2648  CG  PHE B 121       2.052 -20.259  -9.454  1.00 10.00      B   
ATOM   2649  CD1 PHE B 121       2.132 -19.292 -10.442  1.00 10.00      B   
ATOM   2650  CD2 PHE B 121       1.644 -19.881  -8.185  1.00 10.00      B   
ATOM   2651  CE1 PHE B 121       1.810 -17.976 -10.172  1.00 10.00      B   
ATOM   2652  CE2 PHE B 121       1.322 -18.567  -7.908  1.00 10.00      B   
ATOM   2653  CZ  PHE B 121       1.404 -17.613  -8.904  1.00 10.00      B   
ATOM   2654  C   PHE B 121       3.755 -23.717  -9.109  1.00 10.00      B   
ATOM   2655  O   PHE B 121       3.002 -24.600  -8.695  1.00 10.00      B   
ATOM   2656  N   LYS B 122       4.854 -23.978  -9.808  1.00 10.00      B   
ATOM   2657  HN  LYS B 122       5.430 -23.233 -10.100  1.00 10.00      B   
ATOM   2658  CA  LYS B 122       5.226 -25.346 -10.140  1.00 10.00      B   
ATOM   2659  CB  LYS B 122       6.283 -25.380 -11.247  1.00 10.00      B   
ATOM   2660  CG  LYS B 122       5.897 -24.574 -12.477  1.00 10.00      B   
ATOM   2661  CD  LYS B 122       6.774 -24.899 -13.675  1.00 10.00      B   
ATOM   2662  CE  LYS B 122       6.429 -23.998 -14.850  1.00 10.00      B   
ATOM   2663  NZ  LYS B 122       7.141 -24.390 -16.096  1.00 10.00      B   
ATOM   2664  HZ1 LYS B 122       8.074 -24.789 -15.869  1.00 10.00      B   
ATOM   2665  HZ2 LYS B 122       7.277 -23.561 -16.705  1.00 10.00      B   
ATOM   2666  HZ3 LYS B 122       6.587 -25.101 -16.622  1.00 10.00      B   
ATOM   2667  C   LYS B 122       5.717 -26.073  -8.895  1.00 10.00      B   
ATOM   2668  O   LYS B 122       5.525 -27.280  -8.750  1.00 10.00      B   
ATOM   2669  N   VAL B 123       6.333 -25.321  -7.988  1.00 10.00      B   
ATOM   2670  HN  VAL B 123       6.446 -24.361  -8.159  1.00 10.00      B   
ATOM   2671  CA  VAL B 123       6.837 -25.885  -6.743  1.00 10.00      B   
ATOM   2672  CB  VAL B 123       7.803 -24.918  -6.023  1.00 10.00      B   
ATOM   2673  CG1 VAL B 123       8.154 -25.424  -4.630  1.00 10.00      B   
ATOM   2674  CG2 VAL B 123       9.066 -24.726  -6.842  1.00 10.00      B   
ATOM   2675  C   VAL B 123       5.672 -26.232  -5.821  1.00 10.00      B   
ATOM   2676  O   VAL B 123       5.619 -27.329  -5.261  1.00 10.00      B   
ATOM   2677  N   PHE B 124       4.734 -25.292  -5.687  1.00 10.00      B   
ATOM   2678  HN  PHE B 124       4.843 -24.441  -6.164  1.00 10.00      B   
ATOM   2679  CA  PHE B 124       3.557 -25.488  -4.843  1.00 10.00      B   
ATOM   2680  CB  PHE B 124       2.622 -24.276  -4.923  1.00 10.00      B   
ATOM   2681  CG  PHE B 124       3.163 -23.035  -4.269  1.00 10.00      B   
ATOM   2682  CD1 PHE B 124       3.401 -23.005  -2.905  1.00 10.00      B   
ATOM   2683  CD2 PHE B 124       3.432 -21.900  -5.017  1.00 10.00      B   
ATOM   2684  CE1 PHE B 124       3.895 -21.864  -2.299  1.00 10.00      B   
ATOM   2685  CE2 PHE B 124       3.926 -20.756  -4.419  1.00 10.00      B   
ATOM   2686  CZ  PHE B 124       4.159 -20.738  -3.057  1.00 10.00      B   
ATOM   2687  C   PHE B 124       2.810 -26.750  -5.251  1.00 10.00      B   
ATOM   2688  O   PHE B 124       2.401 -27.544  -4.404  1.00 10.00      B   
ATOM   2689  N   ASN B 125       2.664 -26.932  -6.558  1.00 10.00      B   
ATOM   2690  HN  ASN B 125       3.017 -26.256  -7.174  1.00 10.00      B   
ATOM   2691  CA  ASN B 125       1.981 -28.098  -7.103  1.00 10.00      B   
ATOM   2692  CB  ASN B 125       1.976 -28.032  -8.635  1.00 10.00      B   
ATOM   2693  CG  ASN B 125       1.303 -29.231  -9.284  1.00 10.00      B   
ATOM   2694  OD1 ASN B 125       0.105 -29.212  -9.554  1.00 10.00      B   
ATOM   2695  ND2 ASN B 125       2.071 -30.274  -9.565  1.00 10.00      B   
ATOM   2696 HD21 ASN B 125       3.026 -30.224  -9.342  1.00 10.00      B   
ATOM   2697 HD22 ASN B 125       1.652 -31.061  -9.972  1.00 10.00      B   
ATOM   2698  C   ASN B 125       2.663 -29.381  -6.646  1.00 10.00      B   
ATOM   2699  O   ASN B 125       2.005 -30.342  -6.257  1.00 10.00      B   
ATOM   2700  N   ARG B 126       3.992 -29.378  -6.679  1.00 10.00      B   
ATOM   2701  HN  ARG B 126       4.460 -28.567  -6.972  1.00 10.00      B   
ATOM   2702  CA  ARG B 126       4.776 -30.541  -6.280  1.00 10.00      B   
ATOM   2703  CB  ARG B 126       6.241 -30.376  -6.692  1.00 10.00      B   
ATOM   2704  CG  ARG B 126       6.433 -30.273  -8.198  1.00 10.00      B   
ATOM   2705  CD  ARG B 126       7.884 -30.022  -8.571  1.00 10.00      B   
ATOM   2706  NE  ARG B 126       8.722 -31.202  -8.366  1.00 10.00      B   
ATOM   2707  HE  ARG B 126       9.124 -31.316  -7.474  1.00 10.00      B   
ATOM   2708  CZ  ARG B 126       8.963 -32.124  -9.300  1.00 10.00      B   
ATOM   2709  NH1 ARG B 126       8.432 -32.004 -10.511  1.00 10.00      B   
ATOM   2710 HH11 ARG B 126       8.622 -32.725 -11.241  1.00 10.00      B   
ATOM   2711 HH12 ARG B 126       7.819 -31.193 -10.737  1.00 10.00      B   
ATOM   2712  NH2 ARG B 126       9.742 -33.162  -9.025  1.00 10.00      B   
ATOM   2713 HH21 ARG B 126       9.934 -33.883  -9.750  1.00 10.00      B   
ATOM   2714 HH22 ARG B 126      10.170 -33.267  -8.071  1.00 10.00      B   
ATOM   2715  C   ARG B 126       4.650 -30.821  -4.784  1.00 10.00      B   
ATOM   2716  O   ARG B 126       4.595 -31.977  -4.367  1.00 10.00      B   
ATOM   2717  N   ILE B 127       4.590 -29.761  -3.985  1.00 10.00      B   
ATOM   2718  HN  ILE B 127       4.637 -28.861  -4.377  1.00 10.00      B   
ATOM   2719  CA  ILE B 127       4.454 -29.903  -2.538  1.00 10.00      B   
ATOM   2720  CB  ILE B 127       4.503 -28.536  -1.819  1.00 10.00      B   
ATOM   2721  CG1 ILE B 127       5.773 -27.772  -2.192  1.00 10.00      B   
ATOM   2722  CG2 ILE B 127       4.415 -28.721  -0.310  1.00 10.00      B   
ATOM   2723  CD1 ILE B 127       5.805 -26.354  -1.670  1.00 10.00      B   
ATOM   2724  C   ILE B 127       3.131 -30.578  -2.198  1.00 10.00      B   
ATOM   2725  O   ILE B 127       3.099 -31.615  -1.532  1.00 10.00      B   
ATOM   2726  N   PHE B 128       2.042 -29.998  -2.689  1.00 10.00      B   
ATOM   2727  HN  PHE B 128       2.134 -29.188  -3.243  1.00 10.00      B   
ATOM   2728  CA  PHE B 128       0.715 -30.529  -2.428  1.00 10.00      B   
ATOM   2729  CB  PHE B 128      -0.365 -29.528  -2.825  1.00 10.00      B   
ATOM   2730  CG  PHE B 128      -0.246 -28.215  -2.101  1.00 10.00      B   
ATOM   2731  CD1 PHE B 128      -0.390 -27.019  -2.779  1.00 10.00      B   
ATOM   2732  CD2 PHE B 128       0.018 -28.179  -0.742  1.00 10.00      B   
ATOM   2733  CE1 PHE B 128      -0.275 -25.810  -2.121  1.00 10.00      B   
ATOM   2734  CE2 PHE B 128       0.134 -26.973  -0.075  1.00 10.00      B   
ATOM   2735  CZ  PHE B 128      -0.012 -25.787  -0.766  1.00 10.00      B   
ATOM   2736  C   PHE B 128       0.504 -31.881  -3.095  1.00 10.00      B   
ATOM   2737  O   PHE B 128      -0.339 -32.666  -2.661  1.00 10.00      B   
ATOM   2738  N   MET B 129       1.274 -32.150  -4.144  1.00 10.00      B   
ATOM   2739  HN  MET B 129       1.907 -31.469  -4.459  1.00 10.00      B   
ATOM   2740  CA  MET B 129       1.190 -33.420  -4.852  1.00 10.00      B   
ATOM   2741  CB  MET B 129       2.157 -33.437  -6.040  1.00 10.00      B   
ATOM   2742  CG  MET B 129       2.338 -34.800  -6.688  1.00 10.00      B   
ATOM   2743  SD  MET B 129       3.677 -34.819  -7.894  1.00 10.00      B   
ATOM   2744  CE  MET B 129       3.858 -36.580  -8.163  1.00 10.00      B   
ATOM   2745  C   MET B 129       1.516 -34.568  -3.906  1.00 10.00      B   
ATOM   2746  O   MET B 129       0.764 -35.539  -3.805  1.00 10.00      B   
ATOM   2747  N   TYR B 130       2.628 -34.438  -3.196  1.00 10.00      B   
ATOM   2748  HN  TYR B 130       3.172 -33.625  -3.303  1.00 10.00      B   
ATOM   2749  CA  TYR B 130       3.062 -35.464  -2.257  1.00 10.00      B   
ATOM   2750  CB  TYR B 130       4.564 -35.360  -1.987  1.00 10.00      B   
ATOM   2751  CG  TYR B 130       5.418 -35.697  -3.189  1.00 10.00      B   
ATOM   2752  CD1 TYR B 130       6.173 -34.721  -3.826  1.00 10.00      B   
ATOM   2753  CD2 TYR B 130       5.460 -36.990  -3.693  1.00 10.00      B   
ATOM   2754  CE1 TYR B 130       6.946 -35.022  -4.932  1.00 10.00      B   
ATOM   2755  CE2 TYR B 130       6.231 -37.301  -4.795  1.00 10.00      B   
ATOM   2756  CZ  TYR B 130       6.971 -36.314  -5.413  1.00 10.00      B   
ATOM   2757  OH  TYR B 130       7.733 -36.621  -6.520  1.00 10.00      B   
ATOM   2758  HH  TYR B 130       8.656 -36.349  -6.364  1.00 10.00      B   
ATOM   2759  C   TYR B 130       2.271 -35.392  -0.957  1.00 10.00      B   
ATOM   2760  O   TYR B 130       2.015 -36.416  -0.321  1.00 10.00      B   
ATOM   2761  N   LEU B 131       1.882 -34.178  -0.573  1.00 10.00      B   
ATOM   2762  HN  LEU B 131       2.139 -33.400  -1.114  1.00 10.00      B   
ATOM   2763  CA  LEU B 131       1.105 -33.970   0.644  1.00 10.00      B   
ATOM   2764  CB  LEU B 131       0.924 -32.474   0.919  1.00 10.00      B   
ATOM   2765  CG  LEU B 131       0.171 -32.095   2.198  1.00 10.00      B   
ATOM   2766  CD1 LEU B 131       0.886 -32.633   3.427  1.00 10.00      B   
ATOM   2767  CD2 LEU B 131       0.010 -30.587   2.292  1.00 10.00      B   
ATOM   2768  C   LEU B 131      -0.252 -34.656   0.535  1.00 10.00      B   
ATOM   2769  O   LEU B 131      -0.753 -35.221   1.504  1.00 10.00      B   
ATOM   2770  N   ASN B 132      -0.840 -34.596  -0.650  1.00 10.00      B   
ATOM   2771  HN  ASN B 132      -0.399 -34.106  -1.379  1.00 10.00      B   
ATOM   2772  CA  ASN B 132      -2.128 -35.224  -0.896  1.00 10.00      B   
ATOM   2773  CB  ASN B 132      -2.841 -34.553  -2.078  1.00 10.00      B   
ATOM   2774  CG  ASN B 132      -3.915 -35.420  -2.711  1.00 10.00      B   
ATOM   2775  OD1 ASN B 132      -3.655 -36.140  -3.675  1.00 10.00      B   
ATOM   2776  ND2 ASN B 132      -5.130 -35.350  -2.188  1.00 10.00      B   
ATOM   2777 HD21 ASN B 132      -5.276 -34.750  -1.427  1.00 10.00      B   
ATOM   2778 HD22 ASN B 132      -5.837 -35.909  -2.579  1.00 10.00      B   
ATOM   2779  C   ASN B 132      -1.948 -36.720  -1.136  1.00 10.00      B   
ATOM   2780  O   ASN B 132      -2.804 -37.525  -0.772  1.00 10.00      B   
ATOM   2781  N   LYS B 133      -0.816 -37.085  -1.733  1.00 10.00      B   
ATOM   2782  HN  LYS B 133      -0.166 -36.395  -1.991  1.00 10.00      B   
ATOM   2783  CA  LYS B 133      -0.513 -38.485  -2.011  1.00 10.00      B   
ATOM   2784  CB  LYS B 133       0.825 -38.602  -2.750  1.00 10.00      B   
ATOM   2785  CG  LYS B 133       1.243 -40.028  -3.085  1.00 10.00      B   
ATOM   2786  CD  LYS B 133       2.606 -40.055  -3.760  1.00 10.00      B   
ATOM   2787  CE  LYS B 133       3.061 -41.478  -4.047  1.00 10.00      B   
ATOM   2788  NZ  LYS B 133       4.372 -41.513  -4.749  1.00 10.00      B   
ATOM   2789  HZ1 LYS B 133       4.622 -42.493  -4.987  1.00 10.00      B   
ATOM   2790  HZ2 LYS B 133       5.117 -41.116  -4.143  1.00 10.00      B   
ATOM   2791  HZ3 LYS B 133       4.323 -40.959  -5.628  1.00 10.00      B   
ATOM   2792  C   LYS B 133      -0.459 -39.272  -0.705  1.00 10.00      B   
ATOM   2793  O   LYS B 133      -1.001 -40.373  -0.600  1.00 10.00      B   
ATOM   2794  N   ASN B 134       0.189 -38.689   0.292  1.00 10.00      B   
ATOM   2795  HN  ASN B 134       0.600 -37.807   0.147  1.00 10.00      B   
ATOM   2796  CA  ASN B 134       0.306 -39.319   1.597  1.00 10.00      B   
ATOM   2797  CB  ASN B 134       1.771 -39.353   2.043  1.00 10.00      B   
ATOM   2798  CG  ASN B 134       2.022 -40.351   3.159  1.00 10.00      B   
ATOM   2799  OD1 ASN B 134       1.179 -41.194   3.463  1.00 10.00      B   
ATOM   2800  ND2 ASN B 134       3.195 -40.277   3.759  1.00 10.00      B   
ATOM   2801 HD21 ASN B 134       3.832 -39.588   3.460  1.00 10.00      B   
ATOM   2802 HD22 ASN B 134       3.387 -40.914   4.484  1.00 10.00      B   
ATOM   2803  C   ASN B 134      -0.556 -38.566   2.606  1.00 10.00      B   
ATOM   2804  O   ASN B 134      -0.195 -38.409   3.775  1.00 10.00      B   
ATOM   2805  N   GLY B 135      -1.703 -38.099   2.139  1.00 10.00      B   
ATOM   2806  HN  GLY B 135      -1.943 -38.261   1.199  1.00 10.00      B   
ATOM   2807  CA  GLY B 135      -2.607 -37.365   2.994  1.00 10.00      B   
ATOM   2808  C   GLY B 135      -4.041 -37.800   2.811  1.00 10.00      B   
ATOM   2809  O   GLY B 135      -4.482 -38.055   1.690  1.00 10.00      B   
ATOM   2810  N   LYS B 136      -4.767 -37.885   3.913  1.00 10.00      B   
ATOM   2811  HN  LYS B 136      -4.354 -37.655   4.774  1.00 10.00      B   
ATOM   2812  CA  LYS B 136      -6.164 -38.290   3.888  1.00 10.00      B   
ATOM   2813  CB  LYS B 136      -6.360 -39.544   4.745  1.00 10.00      B   
ATOM   2814  CG  LYS B 136      -5.431 -40.691   4.381  1.00 10.00      B   
ATOM   2815  CD  LYS B 136      -5.360 -41.723   5.491  1.00 10.00      B   
ATOM   2816  CE  LYS B 136      -4.290 -42.764   5.209  1.00 10.00      B   
ATOM   2817  NZ  LYS B 136      -4.187 -43.759   6.307  1.00 10.00      B   
ATOM   2818  HZ1 LYS B 136      -4.017 -43.277   7.214  1.00 10.00      B   
ATOM   2819  HZ2 LYS B 136      -3.400 -44.416   6.124  1.00 10.00      B   
ATOM   2820  HZ3 LYS B 136      -5.068 -44.308   6.378  1.00 10.00      B   
ATOM   2821  C   LYS B 136      -7.036 -37.151   4.402  1.00 10.00      B   
ATOM   2822  O   LYS B 136      -7.882 -37.337   5.280  1.00 10.00      B   
ATOM   2823  N   SER B 137      -6.809 -35.970   3.853  1.00 10.00      B   
ATOM   2824  HN  SER B 137      -6.129 -35.891   3.155  1.00 10.00      B   
ATOM   2825  CA  SER B 137      -7.544 -34.787   4.250  1.00 10.00      B   
ATOM   2826  CB  SER B 137      -6.618 -33.841   5.017  1.00 10.00      B   
ATOM   2827  OG  SER B 137      -5.258 -34.198   4.816  1.00 10.00      B   
ATOM   2828  HG  SER B 137      -5.027 -34.920   5.412  1.00 10.00      B   
ATOM   2829  C   SER B 137      -8.158 -34.076   3.047  1.00 10.00      B   
ATOM   2830  O   SER B 137      -7.503 -33.878   2.016  1.00 10.00      B   
ATOM   2831  N   ARG B 138      -9.415 -33.689   3.196  1.00 10.00      B   
ATOM   2832  HN  ARG B 138      -9.869 -33.883   4.047  1.00 10.00      B   
ATOM   2833  CA  ARG B 138     -10.152 -32.995   2.150  1.00 10.00      B   
ATOM   2834  CB  ARG B 138     -11.601 -32.790   2.602  1.00 10.00      B   
ATOM   2835  CG  ARG B 138     -12.485 -32.028   1.626  1.00 10.00      B   
ATOM   2836  CD  ARG B 138     -13.910 -31.951   2.149  1.00 10.00      B   
ATOM   2837  NE  ARG B 138     -14.773 -31.137   1.299  1.00 10.00      B   
ATOM   2838  HE  ARG B 138     -14.598 -30.158   1.278  1.00 10.00      B   
ATOM   2839  CZ  ARG B 138     -15.772 -31.628   0.570  1.00 10.00      B   
ATOM   2840  NH1 ARG B 138     -16.026 -32.931   0.572  1.00 10.00      B   
ATOM   2841 HH11 ARG B 138     -15.447 -33.580   1.152  1.00 10.00      B   
ATOM   2842 HH12 ARG B 138     -16.807 -33.312  -0.005  1.00 10.00      B   
ATOM   2843  NH2 ARG B 138     -16.528 -30.814  -0.156  1.00 10.00      B   
ATOM   2844 HH21 ARG B 138     -17.312 -31.203  -0.730  1.00 10.00      B   
ATOM   2845 HH22 ARG B 138     -16.351 -29.774  -0.148  1.00 10.00      B   
ATOM   2846  C   ARG B 138      -9.497 -31.656   1.817  1.00 10.00      B   
ATOM   2847  O   ARG B 138      -9.299 -31.322   0.646  1.00 10.00      B   
ATOM   2848  N   LEU B 139      -9.136 -30.913   2.859  1.00 10.00      B   
ATOM   2849  HN  LEU B 139      -9.302 -31.256   3.765  1.00 10.00      B   
ATOM   2850  CA  LEU B 139      -8.506 -29.605   2.702  1.00 10.00      B   
ATOM   2851  CB  LEU B 139      -8.269 -28.953   4.068  1.00 10.00      B   
ATOM   2852  CG  LEU B 139      -7.664 -27.546   4.053  1.00 10.00      B   
ATOM   2853  CD1 LEU B 139      -8.664 -26.531   3.518  1.00 10.00      B   
ATOM   2854  CD2 LEU B 139      -7.182 -27.152   5.441  1.00 10.00      B   
ATOM   2855  C   LEU B 139      -7.192 -29.701   1.931  1.00 10.00      B   
ATOM   2856  O   LEU B 139      -6.887 -28.848   1.097  1.00 10.00      B   
ATOM   2857  N   HIS B 140      -6.426 -30.753   2.193  1.00 10.00      B   
ATOM   2858  HN  HIS B 140      -6.732 -31.416   2.849  1.00 10.00      B   
ATOM   2859  CA  HIS B 140      -5.145 -30.946   1.519  1.00 10.00      B   
ATOM   2860  CB  HIS B 140      -4.322 -32.056   2.181  1.00 10.00      B   
ATOM   2861  CG  HIS B 140      -3.705 -31.645   3.486  1.00 10.00      B   
ATOM   2862  ND1 HIS B 140      -2.925 -32.482   4.255  1.00 10.00      B   
ATOM   2863  HD1 HIS B 140      -2.706 -33.419   4.048  1.00 10.00      B   
ATOM   2864  CD2 HIS B 140      -3.758 -30.470   4.157  1.00 10.00      B   
ATOM   2865  CE1 HIS B 140      -2.527 -31.840   5.340  1.00 10.00      B   
ATOM   2866  NE2 HIS B 140      -3.020 -30.619   5.303  1.00 10.00      B   
ATOM   2867  HE2 HIS B 140      -2.895 -29.932   5.996  1.00 10.00      B   
ATOM   2868  C   HIS B 140      -5.337 -31.208   0.029  1.00 10.00      B   
ATOM   2869  O   HIS B 140      -4.465 -30.903  -0.785  1.00 10.00      B   
ATOM   2870  N   THR B 141      -6.490 -31.763  -0.321  1.00 10.00      B   
ATOM   2871  HN  THR B 141      -7.142 -31.989   0.373  1.00 10.00      B   
ATOM   2872  CA  THR B 141      -6.810 -32.043  -1.710  1.00 10.00      B   
ATOM   2873  CB  THR B 141      -7.978 -33.045  -1.813  1.00 10.00      B   
ATOM   2874  OG1 THR B 141      -7.736 -34.151  -0.925  1.00 10.00      B   
ATOM   2875  HG1 THR B 141      -8.010 -33.914  -0.030  1.00 10.00      B   
ATOM   2876  CG2 THR B 141      -8.110 -33.565  -3.236  1.00 10.00      B   
ATOM   2877  C   THR B 141      -7.174 -30.741  -2.427  1.00 10.00      B   
ATOM   2878  O   THR B 141      -6.855 -30.551  -3.603  1.00 10.00      B   
ATOM   2879  N   LEU B 142      -7.817 -29.834  -1.690  1.00 10.00      B   
ATOM   2880  HN  LEU B 142      -8.026 -30.044  -0.756  1.00 10.00      B   
ATOM   2881  CA  LEU B 142      -8.220 -28.540  -2.230  1.00 10.00      B   
ATOM   2882  CB  LEU B 142      -9.060 -27.770  -1.205  1.00 10.00      B   
ATOM   2883  CG  LEU B 142     -10.433 -28.355  -0.866  1.00 10.00      B   
ATOM   2884  CD1 LEU B 142     -10.954 -27.770   0.439  1.00 10.00      B   
ATOM   2885  CD2 LEU B 142     -11.417 -28.096  -1.996  1.00 10.00      B   
ATOM   2886  C   LEU B 142      -6.992 -27.723  -2.605  1.00 10.00      B   
ATOM   2887  O   LEU B 142      -6.968 -27.054  -3.638  1.00 10.00      B   
ATOM   2888  N   TRP B 143      -5.971 -27.796  -1.756  1.00 10.00      B   
ATOM   2889  HN  TRP B 143      -6.063 -28.345  -0.951  1.00 10.00      B   
ATOM   2890  CA  TRP B 143      -4.725 -27.076  -1.982  1.00 10.00      B   
ATOM   2891  CB  TRP B 143      -3.750 -27.323  -0.826  1.00 10.00      B   
ATOM   2892  CG  TRP B 143      -4.159 -26.707   0.480  1.00 10.00      B   
ATOM   2893  CD1 TRP B 143      -5.230 -25.893   0.711  1.00 10.00      B   
ATOM   2894  CD2 TRP B 143      -3.491 -26.852   1.741  1.00 10.00      B   
ATOM   2895  NE1 TRP B 143      -5.273 -25.527   2.033  1.00 10.00      B   
ATOM   2896  HE1 TRP B 143      -5.952 -24.943   2.444  1.00 10.00      B   
ATOM   2897  CE2 TRP B 143      -4.215 -26.100   2.687  1.00 10.00      B   
ATOM   2898  CE3 TRP B 143      -2.351 -27.543   2.161  1.00 10.00      B   
ATOM   2899  CZ2 TRP B 143      -3.835 -26.021   4.025  1.00 10.00      B   
ATOM   2900  CZ3 TRP B 143      -1.977 -27.463   3.489  1.00 10.00      B   
ATOM   2901  CH2 TRP B 143      -2.717 -26.708   4.405  1.00 10.00      B   
ATOM   2902  C   TRP B 143      -4.084 -27.518  -3.292  1.00 10.00      B   
ATOM   2903  O   TRP B 143      -3.605 -26.694  -4.076  1.00 10.00      B   
ATOM   2904  N   TYR B 144      -4.092 -28.823  -3.528  1.00 10.00      B   
ATOM   2905  HN  TYR B 144      -4.500 -29.423  -2.870  1.00 10.00      B   
ATOM   2906  CA  TYR B 144      -3.514 -29.388  -4.739  1.00 10.00      B   
ATOM   2907  CB  TYR B 144      -3.503 -30.918  -4.649  1.00 10.00      B   
ATOM   2908  CG  TYR B 144      -2.709 -31.616  -5.734  1.00 10.00      B   
ATOM   2909  CD1 TYR B 144      -1.680 -30.968  -6.412  1.00 10.00      B   
ATOM   2910  CD2 TYR B 144      -2.988 -32.932  -6.076  1.00 10.00      B   
ATOM   2911  CE1 TYR B 144      -0.957 -31.613  -7.397  1.00 10.00      B   
ATOM   2912  CE2 TYR B 144      -2.270 -33.582  -7.060  1.00 10.00      B   
ATOM   2913  CZ  TYR B 144      -1.259 -32.918  -7.717  1.00 10.00      B   
ATOM   2914  OH  TYR B 144      -0.542 -33.569  -8.696  1.00 10.00      B   
ATOM   2915  HH  TYR B 144       0.322 -33.149  -8.792  1.00 10.00      B   
ATOM   2916  C   TYR B 144      -4.284 -28.916  -5.972  1.00 10.00      B   
ATOM   2917  O   TYR B 144      -3.687 -28.529  -6.977  1.00 10.00      B   
ATOM   2918  N   ALA B 145      -5.607 -28.922  -5.877  1.00 10.00      B   
ATOM   2919  HN  ALA B 145      -6.024 -29.227  -5.042  1.00 10.00      B   
ATOM   2920  CA  ALA B 145      -6.456 -28.487  -6.982  1.00 10.00      B   
ATOM   2921  CB  ALA B 145      -7.917 -28.785  -6.685  1.00 10.00      B   
ATOM   2922  C   ALA B 145      -6.259 -27.001  -7.271  1.00 10.00      B   
ATOM   2923  O   ALA B 145      -6.189 -26.586  -8.429  1.00 10.00      B   
ATOM   2924  N   PHE B 146      -6.151 -26.209  -6.209  1.00 10.00      B   
ATOM   2925  HN  PHE B 146      -6.207 -26.606  -5.310  1.00 10.00      B   
ATOM   2926  CA  PHE B 146      -5.959 -24.770  -6.334  1.00 10.00      B   
ATOM   2927  CB  PHE B 146      -6.006 -24.105  -4.956  1.00 10.00      B   
ATOM   2928  CG  PHE B 146      -6.102 -22.607  -4.997  1.00 10.00      B   
ATOM   2929  CD1 PHE B 146      -7.219 -21.985  -5.529  1.00 10.00      B   
ATOM   2930  CD2 PHE B 146      -5.078 -21.822  -4.496  1.00 10.00      B   
ATOM   2931  CE1 PHE B 146      -7.314 -20.606  -5.563  1.00 10.00      B   
ATOM   2932  CE2 PHE B 146      -5.166 -20.443  -4.527  1.00 10.00      B   
ATOM   2933  CZ  PHE B 146      -6.285 -19.834  -5.060  1.00 10.00      B   
ATOM   2934  C   PHE B 146      -4.638 -24.460  -7.029  1.00 10.00      B   
ATOM   2935  O   PHE B 146      -4.522 -23.463  -7.746  1.00 10.00      B   
ATOM   2936  N   SER B 147      -3.653 -25.330  -6.827  1.00 10.00      B   
ATOM   2937  HN  SER B 147      -3.815 -26.109  -6.254  1.00 10.00      B   
ATOM   2938  CA  SER B 147      -2.340 -25.160  -7.434  1.00 10.00      B   
ATOM   2939  CB  SER B 147      -1.372 -26.226  -6.925  1.00 10.00      B   
ATOM   2940  OG  SER B 147      -1.257 -26.164  -5.515  1.00 10.00      B   
ATOM   2941  HG  SER B 147      -2.122 -26.305  -5.111  1.00 10.00      B   
ATOM   2942  C   SER B 147      -2.430 -25.203  -8.957  1.00 10.00      B   
ATOM   2943  O   SER B 147      -1.708 -24.487  -9.649  1.00 10.00      B   
ATOM   2944  N   PHE B 148      -3.332 -26.030  -9.472  1.00 10.00      B   
ATOM   2945  HN  PHE B 148      -3.883 -26.575  -8.870  1.00 10.00      B   
ATOM   2946  CA  PHE B 148      -3.518 -26.148 -10.913  1.00 10.00      B   
ATOM   2947  CB  PHE B 148      -4.481 -27.286 -11.253  1.00 10.00      B   
ATOM   2948  CG  PHE B 148      -3.884 -28.652 -11.056  1.00 10.00      B   
ATOM   2949  CD1 PHE B 148      -4.333 -29.479 -10.044  1.00 10.00      B   
ATOM   2950  CD2 PHE B 148      -2.870 -29.103 -11.886  1.00 10.00      B   
ATOM   2951  CE1 PHE B 148      -3.782 -30.732  -9.859  1.00 10.00      B   
ATOM   2952  CE2 PHE B 148      -2.314 -30.355 -11.707  1.00 10.00      B   
ATOM   2953  CZ  PHE B 148      -2.771 -31.172 -10.691  1.00 10.00      B   
ATOM   2954  C   PHE B 148      -4.008 -24.827 -11.500  1.00 10.00      B   
ATOM   2955  O   PHE B 148      -3.604 -24.436 -12.592  1.00 10.00      B   
ATOM   2956  N   HIS B 149      -4.863 -24.135 -10.754  1.00 10.00      B   
ATOM   2957  HN  HIS B 149      -5.141 -24.499  -9.887  1.00 10.00      B   
ATOM   2958  CA  HIS B 149      -5.390 -22.847 -11.194  1.00 10.00      B   
ATOM   2959  CB  HIS B 149      -6.546 -22.386 -10.293  1.00 10.00      B   
ATOM   2960  CG  HIS B 149      -7.001 -20.976 -10.547  1.00 10.00      B   
ATOM   2961  ND1 HIS B 149      -7.579 -20.569 -11.732  1.00 10.00      B   
ATOM   2962  HD1 HIS B 149      -7.747 -21.137 -12.516  1.00 10.00      B   
ATOM   2963  CD2 HIS B 149      -6.947 -19.871  -9.762  1.00 10.00      B   
ATOM   2964  CE1 HIS B 149      -7.857 -19.280 -11.666  1.00 10.00      B   
ATOM   2965  NE2 HIS B 149      -7.483 -18.836 -10.483  1.00 10.00      B   
ATOM   2966  HE2 HIS B 149      -7.563 -17.904 -10.177  1.00 10.00      B   
ATOM   2967  C   HIS B 149      -4.270 -21.813 -11.198  1.00 10.00      B   
ATOM   2968  O   HIS B 149      -4.181 -20.977 -12.096  1.00 10.00      B   
ATOM   2969  N   LEU B 150      -3.419 -21.884 -10.183  1.00 10.00      B   
ATOM   2970  HN  LEU B 150      -3.554 -22.566  -9.490  1.00 10.00      B   
ATOM   2971  CA  LEU B 150      -2.291 -20.973 -10.070  1.00 10.00      B   
ATOM   2972  CB  LEU B 150      -1.593 -21.157  -8.720  1.00 10.00      B   
ATOM   2973  CG  LEU B 150      -2.428 -20.844  -7.476  1.00 10.00      B   
ATOM   2974  CD1 LEU B 150      -1.668 -21.221  -6.212  1.00 10.00      B   
ATOM   2975  CD2 LEU B 150      -2.825 -19.376  -7.449  1.00 10.00      B   
ATOM   2976  C   LEU B 150      -1.307 -21.225 -11.208  1.00 10.00      B   
ATOM   2977  O   LEU B 150      -0.746 -20.291 -11.781  1.00 10.00      B   
ATOM   2978  N   LEU B 151      -1.121 -22.497 -11.544  1.00 10.00      B   
ATOM   2979  HN  LEU B 151      -1.595 -23.199 -11.042  1.00 10.00      B   
ATOM   2980  CA  LEU B 151      -0.223 -22.886 -12.623  1.00 10.00      B   
ATOM   2981  CB  LEU B 151      -0.019 -24.402 -12.632  1.00 10.00      B   
ATOM   2982  CG  LEU B 151       1.376 -24.896 -12.245  1.00 10.00      B   
ATOM   2983  CD1 LEU B 151       1.383 -26.409 -12.099  1.00 10.00      B   
ATOM   2984  CD2 LEU B 151       2.401 -24.456 -13.278  1.00 10.00      B   
ATOM   2985  C   LEU B 151      -0.765 -22.422 -13.973  1.00 10.00      B   
ATOM   2986  O   LEU B 151      -0.008 -22.207 -14.918  1.00 10.00      B   
ATOM   2987  N   LEU B 152      -2.080 -22.261 -14.057  1.00 10.00      B   
ATOM   2988  HN  LEU B 152      -2.636 -22.460 -13.272  1.00 10.00      B   
ATOM   2989  CA  LEU B 152      -2.720 -21.811 -15.291  1.00 10.00      B   
ATOM   2990  CB  LEU B 152      -4.210 -22.153 -15.294  1.00 10.00      B   
ATOM   2991  CG  LEU B 152      -4.557 -23.617 -15.558  1.00 10.00      B   
ATOM   2992  CD1 LEU B 152      -6.043 -23.858 -15.357  1.00 10.00      B   
ATOM   2993  CD2 LEU B 152      -4.134 -24.021 -16.962  1.00 10.00      B   
ATOM   2994  C   LEU B 152      -2.510 -20.317 -15.517  1.00 10.00      B   
ATOM   2995  O   LEU B 152      -2.892 -19.774 -16.554  1.00 10.00      B   
ATOM   2996  N   GLN B 153      -1.903 -19.661 -14.536  1.00 10.00      B   
ATOM   2997  HN  GLN B 153      -1.640 -20.150 -13.725  1.00 10.00      B   
ATOM   2998  CA  GLN B 153      -1.617 -18.235 -14.623  1.00 10.00      B   
ATOM   2999  CB  GLN B 153      -1.931 -17.544 -13.292  1.00 10.00      B   
ATOM   3000  CG  GLN B 153      -3.338 -16.972 -13.177  1.00 10.00      B   
ATOM   3001  CD  GLN B 153      -3.535 -15.711 -14.000  1.00 10.00      B   
ATOM   3002  OE1 GLN B 153      -2.582 -14.987 -14.293  1.00 10.00      B   
ATOM   3003  NE2 GLN B 153      -4.777 -15.423 -14.360  1.00 10.00      B   
ATOM   3004 HE21 GLN B 153      -5.496 -16.028 -14.075  1.00 10.00      B   
ATOM   3005 HE22 GLN B 153      -4.931 -14.611 -14.893  1.00 10.00      B   
ATOM   3006  C   GLN B 153      -0.149 -18.010 -14.983  1.00 10.00      B   
ATOM   3007  O   GLN B 153       0.315 -16.872 -15.056  1.00 10.00      B   
ATOM   3008  N   GLU B 154       0.582 -19.103 -15.195  1.00 10.00      B   
ATOM   3009  HN  GLU B 154       0.161 -19.985 -15.110  1.00 10.00      B   
ATOM   3010  CA  GLU B 154       1.999 -19.018 -15.547  1.00 10.00      B   
ATOM   3011  CB  GLU B 154       2.763 -20.253 -15.065  1.00 10.00      B   
ATOM   3012  CG  GLU B 154       3.208 -20.185 -13.613  1.00 10.00      B   
ATOM   3013  CD  GLU B 154       4.464 -19.353 -13.411  1.00 10.00      B   
ATOM   3014  OE1 GLU B 154       4.679 -18.384 -14.171  1.00 10.00      B   
ATOM   3015  OE2 GLU B 154       5.246 -19.663 -12.484  1.00 10.00      B   
ATOM   3016  C   GLU B 154       2.191 -18.825 -17.049  1.00 10.00      B   
ATOM   3017  O   GLU B 154       3.097 -18.110 -17.481  1.00 10.00      B   
ATOM   3018  N   GLY B 155       1.341 -19.465 -17.844  1.00 10.00      B   
ATOM   3019  HN  GLY B 155       0.636 -20.025 -17.454  1.00 10.00      B   
ATOM   3020  CA  GLY B 155       1.447 -19.325 -19.282  1.00 10.00      B   
ATOM   3021  C   GLY B 155       1.765 -20.624 -19.996  1.00 10.00      B   
ATOM   3022  O   GLY B 155       2.087 -20.618 -21.184  1.00 10.00      B   
ATOM   3023  N   GLU B 156       1.682 -21.739 -19.283  1.00 10.00      B   
ATOM   3024  HN  GLU B 156       1.422 -21.686 -18.341  1.00 10.00      B   
ATOM   3025  CA  GLU B 156       1.953 -23.042 -19.878  1.00 10.00      B   
ATOM   3026  CB  GLU B 156       2.339 -24.077 -18.816  1.00 10.00      B   
ATOM   3027  CG  GLU B 156       3.612 -23.745 -18.054  1.00 10.00      B   
ATOM   3028  CD  GLU B 156       4.283 -24.973 -17.470  1.00 10.00      B   
ATOM   3029  OE1 GLU B 156       3.735 -25.567 -16.520  1.00 10.00      B   
ATOM   3030  OE2 GLU B 156       5.380 -25.343 -17.951  1.00 10.00      B   
ATOM   3031  C   GLU B 156       0.744 -23.516 -20.679  1.00 10.00      B   
ATOM   3032  O   GLU B 156       0.039 -24.440 -20.275  1.00 10.00      B   
ATOM   3033  N   THR B 157       0.509 -22.864 -21.810  1.00 10.00      B   
ATOM   3034  HN  THR B 157       1.115 -22.134 -22.071  1.00 10.00      B   
ATOM   3035  CA  THR B 157      -0.610 -23.184 -22.682  1.00 10.00      B   
ATOM   3036  CB  THR B 157      -0.693 -22.167 -23.835  1.00 10.00      B   
ATOM   3037  OG1 THR B 157       0.589 -21.539 -24.000  1.00 10.00      B   
ATOM   3038  HG1 THR B 157       0.935 -21.740 -24.879  1.00 10.00      B   
ATOM   3039  CG2 THR B 157      -1.737 -21.102 -23.533  1.00 10.00      B   
ATOM   3040  C   THR B 157      -0.488 -24.592 -23.255  1.00 10.00      B   
ATOM   3041  O   THR B 157      -1.487 -25.241 -23.560  1.00 10.00      B   
ATOM   3042  N   ASP B 158       0.744 -25.065 -23.377  1.00 10.00      B   
ATOM   3043  HN  ASP B 158       1.502 -24.501 -23.102  1.00 10.00      B   
ATOM   3044  CA  ASP B 158       1.005 -26.397 -23.914  1.00 10.00      B   
ATOM   3045  CB  ASP B 158       2.497 -26.590 -24.192  1.00 10.00      B   
ATOM   3046  CG  ASP B 158       3.015 -25.706 -25.308  1.00 10.00      B   
ATOM   3047  OD1 ASP B 158       3.448 -24.569 -25.021  1.00 10.00      B   
ATOM   3048  OD2 ASP B 158       2.998 -26.144 -26.478  1.00 10.00      B   
ATOM   3049  C   ASP B 158       0.514 -27.480 -22.959  1.00 10.00      B   
ATOM   3050  O   ASP B 158       0.220 -28.605 -23.372  1.00 10.00      B   
ATOM   3051  N   LYS B 159       0.417 -27.133 -21.680  1.00 10.00      B   
ATOM   3052  HN  LYS B 159       0.655 -26.218 -21.414  1.00 10.00      B   
ATOM   3053  CA  LYS B 159      -0.032 -28.078 -20.660  1.00 10.00      B   
ATOM   3054  CB  LYS B 159       1.069 -28.281 -19.612  1.00 10.00      B   
ATOM   3055  CG  LYS B 159       2.454 -28.534 -20.186  1.00 10.00      B   
ATOM   3056  CD  LYS B 159       3.531 -28.295 -19.141  1.00 10.00      B   
ATOM   3057  CE  LYS B 159       4.919 -28.352 -19.755  1.00 10.00      B   
ATOM   3058  NZ  LYS B 159       5.960 -27.827 -18.834  1.00 10.00      B   
ATOM   3059  HZ1 LYS B 159       5.665 -26.901 -18.448  1.00 10.00      B   
ATOM   3060  HZ2 LYS B 159       6.860 -27.706 -19.341  1.00 10.00      B   
ATOM   3061  HZ3 LYS B 159       6.106 -28.487 -18.046  1.00 10.00      B   
ATOM   3062  C   LYS B 159      -1.291 -27.566 -19.967  1.00 10.00      B   
ATOM   3063  O   LYS B 159      -1.688 -28.088 -18.925  1.00 10.00      B   
ATOM   3064  N   ALA B 160      -1.924 -26.563 -20.565  1.00 10.00      B   
ATOM   3065  HN  ALA B 160      -1.575 -26.223 -21.416  1.00 10.00      B   
ATOM   3066  CA  ALA B 160      -3.124 -25.953 -19.999  1.00 10.00      B   
ATOM   3067  CB  ALA B 160      -3.602 -24.804 -20.874  1.00 10.00      B   
ATOM   3068  C   ALA B 160      -4.244 -26.962 -19.777  1.00 10.00      B   
ATOM   3069  O   ALA B 160      -4.761 -27.088 -18.666  1.00 10.00      B   
ATOM   3070  N   SER B 161      -4.596 -27.693 -20.829  1.00 10.00      B   
ATOM   3071  HN  SER B 161      -4.128 -27.558 -21.681  1.00 10.00      B   
ATOM   3072  CA  SER B 161      -5.663 -28.682 -20.754  1.00 10.00      B   
ATOM   3073  CB  SER B 161      -5.904 -29.333 -22.118  1.00 10.00      B   
ATOM   3074  OG  SER B 161      -7.249 -29.767 -22.246  1.00 10.00      B   
ATOM   3075  HG  SER B 161      -7.342 -30.290 -23.053  1.00 10.00      B   
ATOM   3076  C   SER B 161      -5.379 -29.739 -19.686  1.00 10.00      B   
ATOM   3077  O   SER B 161      -6.305 -30.267 -19.066  1.00 10.00      B   
ATOM   3078  N   LEU B 162      -4.100 -30.030 -19.463  1.00 10.00      B   
ATOM   3079  HN  LEU B 162      -3.410 -29.564 -19.977  1.00 10.00      B   
ATOM   3080  CA  LEU B 162      -3.699 -31.015 -18.464  1.00 10.00      B   
ATOM   3081  CB  LEU B 162      -2.195 -31.295 -18.552  1.00 10.00      B   
ATOM   3082  CG  LEU B 162      -1.619 -32.250 -17.502  1.00 10.00      B   
ATOM   3083  CD1 LEU B 162      -2.125 -33.669 -17.718  1.00 10.00      B   
ATOM   3084  CD2 LEU B 162      -0.102 -32.215 -17.523  1.00 10.00      B   
ATOM   3085  C   LEU B 162      -4.064 -30.536 -17.063  1.00 10.00      B   
ATOM   3086  O   LEU B 162      -4.730 -31.244 -16.310  1.00 10.00      B   
ATOM   3087  N   TYR B 163      -3.644 -29.321 -16.730  1.00 10.00      B   
ATOM   3088  HN  TYR B 163      -3.128 -28.797 -17.379  1.00 10.00      B   
ATOM   3089  CA  TYR B 163      -3.931 -28.746 -15.421  1.00 10.00      B   
ATOM   3090  CB  TYR B 163      -3.179 -27.422 -15.234  1.00 10.00      B   
ATOM   3091  CG  TYR B 163      -1.687 -27.517 -15.473  1.00 10.00      B   
ATOM   3092  CD1 TYR B 163      -0.958 -28.609 -15.021  1.00 10.00      B   
ATOM   3093  CD2 TYR B 163      -1.008 -26.516 -16.156  1.00 10.00      B   
ATOM   3094  CE1 TYR B 163       0.401 -28.700 -15.239  1.00 10.00      B   
ATOM   3095  CE2 TYR B 163       0.353 -26.598 -16.376  1.00 10.00      B   
ATOM   3096  CZ  TYR B 163       1.052 -27.694 -15.919  1.00 10.00      B   
ATOM   3097  OH  TYR B 163       2.405 -27.786 -16.140  1.00 10.00      B   
ATOM   3098  HH  TYR B 163       2.773 -26.891 -16.261  1.00 10.00      B   
ATOM   3099  C   TYR B 163      -5.430 -28.527 -15.246  1.00 10.00      B   
ATOM   3100  O   TYR B 163      -5.983 -28.769 -14.172  1.00 10.00      B   
ATOM   3101  N   ASN B 164      -6.074 -28.086 -16.323  1.00 10.00      B   
ATOM   3102  HN  ASN B 164      -5.561 -27.928 -17.149  1.00 10.00      B   
ATOM   3103  CA  ASN B 164      -7.511 -27.822 -16.325  1.00 10.00      B   
ATOM   3104  CB  ASN B 164      -7.942 -27.297 -17.701  1.00 10.00      B   
ATOM   3105  CG  ASN B 164      -9.428 -27.004 -17.796  1.00 10.00      B   
ATOM   3106  OD1 ASN B 164      -9.883 -25.917 -17.436  1.00 10.00      B   
ATOM   3107  ND2 ASN B 164     -10.193 -27.960 -18.307  1.00 10.00      B   
ATOM   3108 HD21 ASN B 164      -9.765 -28.796 -18.596  1.00 10.00      B   
ATOM   3109 HD22 ASN B 164     -11.157 -27.794 -18.378  1.00 10.00      B   
ATOM   3110  C   ASN B 164      -8.310 -29.074 -15.975  1.00 10.00      B   
ATOM   3111  O   ASN B 164      -9.201 -29.041 -15.127  1.00 10.00      B   
ATOM   3112  N   SER B 165      -7.978 -30.183 -16.620  1.00 10.00      B   
ATOM   3113  HN  SER B 165      -7.242 -30.161 -17.269  1.00 10.00      B   
ATOM   3114  CA  SER B 165      -8.683 -31.431 -16.377  1.00 10.00      B   
ATOM   3115  CB  SER B 165      -8.448 -32.434 -17.510  1.00 10.00      B   
ATOM   3116  OG  SER B 165      -7.078 -32.488 -17.875  1.00 10.00      B   
ATOM   3117  HG  SER B 165      -6.842 -31.681 -18.357  1.00 10.00      B   
ATOM   3118  C   SER B 165      -8.330 -32.035 -15.020  1.00 10.00      B   
ATOM   3119  O   SER B 165      -9.214 -32.493 -14.297  1.00 10.00      B   
ATOM   3120  N   LEU B 166      -7.043 -32.020 -14.671  1.00 10.00      B   
ATOM   3121  HN  LEU B 166      -6.384 -31.628 -15.287  1.00 10.00      B   
ATOM   3122  CA  LEU B 166      -6.586 -32.575 -13.398  1.00 10.00      B   
ATOM   3123  CB  LEU B 166      -5.060 -32.512 -13.285  1.00 10.00      B   
ATOM   3124  CG  LEU B 166      -4.277 -33.541 -14.104  1.00 10.00      B   
ATOM   3125  CD1 LEU B 166      -2.780 -33.363 -13.899  1.00 10.00      B   
ATOM   3126  CD2 LEU B 166      -4.707 -34.955 -13.741  1.00 10.00      B   
ATOM   3127  C   LEU B 166      -7.240 -31.881 -12.206  1.00 10.00      B   
ATOM   3128  O   LEU B 166      -7.745 -32.541 -11.296  1.00 10.00      B   
ATOM   3129  N   GLY B 167      -7.239 -30.551 -12.223  1.00 10.00      B   
ATOM   3130  HN  GLY B 167      -6.823 -30.080 -12.979  1.00 10.00      B   
ATOM   3131  CA  GLY B 167      -7.839 -29.789 -11.141  1.00 10.00      B   
ATOM   3132  C   GLY B 167      -9.318 -30.083 -10.998  1.00 10.00      B   
ATOM   3133  O   GLY B 167      -9.839 -30.188  -9.886  1.00 10.00      B   
ATOM   3134  N   LYS B 168      -9.988 -30.230 -12.132  1.00 10.00      B   
ATOM   3135  HN  LYS B 168      -9.510 -30.133 -12.983  1.00 10.00      B   
ATOM   3136  CA  LYS B 168     -11.411 -30.526 -12.153  1.00 10.00      B   
ATOM   3137  CB  LYS B 168     -11.943 -30.460 -13.591  1.00 10.00      B   
ATOM   3138  CG  LYS B 168     -13.458 -30.517 -13.709  1.00 10.00      B   
ATOM   3139  CD  LYS B 168     -13.894 -30.635 -15.162  1.00 10.00      B   
ATOM   3140  CE  LYS B 168     -15.403 -30.494 -15.300  1.00 10.00      B   
ATOM   3141  NZ  LYS B 168     -15.862 -30.749 -16.690  1.00 10.00      B   
ATOM   3142  HZ1 LYS B 168     -15.116 -30.491 -17.368  1.00 10.00      B   
ATOM   3143  HZ2 LYS B 168     -16.710 -30.175 -16.901  1.00 10.00      B   
ATOM   3144  HZ3 LYS B 168     -16.098 -31.754 -16.812  1.00 10.00      B   
ATOM   3145  C   LYS B 168     -11.676 -31.906 -11.560  1.00 10.00      B   
ATOM   3146  O   LYS B 168     -12.552 -32.066 -10.713  1.00 10.00      B   
ATOM   3147  N   LYS B 169     -10.892 -32.889 -11.996  1.00 10.00      B   
ATOM   3148  HN  LYS B 169     -10.192 -32.680 -12.655  1.00 10.00      B   
ATOM   3149  CA  LYS B 169     -11.035 -34.268 -11.530  1.00 10.00      B   
ATOM   3150  CB  LYS B 169     -10.012 -35.181 -12.212  1.00 10.00      B   
ATOM   3151  CG  LYS B 169     -10.251 -35.377 -13.700  1.00 10.00      B   
ATOM   3152  CD  LYS B 169      -9.106 -36.134 -14.354  1.00 10.00      B   
ATOM   3153  CE  LYS B 169      -9.253 -36.143 -15.865  1.00 10.00      B   
ATOM   3154  NZ  LYS B 169      -8.171 -36.913 -16.534  1.00 10.00      B   
ATOM   3155  HZ1 LYS B 169      -7.254 -36.441 -16.396  1.00 10.00      B   
ATOM   3156  HZ2 LYS B 169      -8.360 -36.980 -17.556  1.00 10.00      B   
ATOM   3157  HZ3 LYS B 169      -8.117 -37.875 -16.141  1.00 10.00      B   
ATOM   3158  C   LYS B 169     -10.915 -34.380 -10.012  1.00 10.00      B   
ATOM   3159  O   LYS B 169     -11.685 -35.100  -9.372  1.00 10.00      B   
ATOM   3160  N   LEU B 170      -9.954 -33.666  -9.438  1.00 10.00      B   
ATOM   3161  HN  LEU B 170      -9.366 -33.112 -10.000  1.00 10.00      B   
ATOM   3162  CA  LEU B 170      -9.745 -33.693  -7.996  1.00 10.00      B   
ATOM   3163  CB  LEU B 170      -8.513 -32.873  -7.614  1.00 10.00      B   
ATOM   3164  CG  LEU B 170      -7.202 -33.232  -8.314  1.00 10.00      B   
ATOM   3165  CD1 LEU B 170      -6.065 -32.394  -7.759  1.00 10.00      B   
ATOM   3166  CD2 LEU B 170      -6.896 -34.717  -8.178  1.00 10.00      B   
ATOM   3167  C   LEU B 170     -10.967 -33.154  -7.263  1.00 10.00      B   
ATOM   3168  O   LEU B 170     -11.451 -33.763  -6.305  1.00 10.00      B   
ATOM   3169  N   MET B 171     -11.472 -32.018  -7.739  1.00 10.00      B   
ATOM   3170  HN  MET B 171     -11.048 -31.598  -8.520  1.00 10.00      B   
ATOM   3171  CA  MET B 171     -12.634 -31.376  -7.135  1.00 10.00      B   
ATOM   3172  CB  MET B 171     -12.875 -29.996  -7.754  1.00 10.00      B   
ATOM   3173  CG  MET B 171     -11.810 -28.962  -7.423  1.00 10.00      B   
ATOM   3174  SD  MET B 171     -11.654 -28.663  -5.651  1.00 10.00      B   
ATOM   3175  CE  MET B 171     -13.303 -28.086  -5.250  1.00 10.00      B   
ATOM   3176  C   MET B 171     -13.888 -32.237  -7.263  1.00 10.00      B   
ATOM   3177  O   MET B 171     -14.742 -32.244  -6.374  1.00 10.00      B   
ATOM   3178  N   GLU B 172     -13.993 -32.970  -8.365  1.00 10.00      B   
ATOM   3179  HN  GLU B 172     -13.277 -32.928  -9.038  1.00 10.00      B   
ATOM   3180  CA  GLU B 172     -15.149 -33.830  -8.608  1.00 10.00      B   
ATOM   3181  CB  GLU B 172     -15.184 -34.304 -10.059  1.00 10.00      B   
ATOM   3182  CG  GLU B 172     -15.374 -33.184 -11.064  1.00 10.00      B   
ATOM   3183  CD  GLU B 172     -15.698 -33.699 -12.447  1.00 10.00      B   
ATOM   3184  OE1 GLU B 172     -15.038 -34.660 -12.903  1.00 10.00      B   
ATOM   3185  OE2 GLU B 172     -16.621 -33.149 -13.084  1.00 10.00      B   
ATOM   3186  C   GLU B 172     -15.174 -35.021  -7.656  1.00 10.00      B   
ATOM   3187  O   GLU B 172     -16.224 -35.625  -7.425  1.00 10.00      B   
ATOM   3188  N   GLY B 173     -14.016 -35.356  -7.107  1.00 10.00      B   
ATOM   3189  HN  GLY B 173     -13.209 -34.847  -7.340  1.00 10.00      B   
ATOM   3190  CA  GLY B 173     -13.928 -36.466  -6.178  1.00 10.00      B   
ATOM   3191  C   GLY B 173     -14.205 -36.030  -4.752  1.00 10.00      B   
ATOM   3192  O   GLY B 173     -14.203 -36.848  -3.830  1.00 10.00      B   
ATOM   3193  N   LEU B 174     -14.451 -34.736  -4.575  1.00 10.00      B   
ATOM   3194  HN  LEU B 174     -14.449 -34.140  -5.356  1.00 10.00      B   
ATOM   3195  CA  LEU B 174     -14.727 -34.175  -3.257  1.00 10.00      B   
ATOM   3196  CB  LEU B 174     -13.891 -32.914  -3.031  1.00 10.00      B   
ATOM   3197  CG  LEU B 174     -12.373 -33.094  -3.064  1.00 10.00      B   
ATOM   3198  CD1 LEU B 174     -11.676 -31.743  -3.073  1.00 10.00      B   
ATOM   3199  CD2 LEU B 174     -11.909 -33.925  -1.878  1.00 10.00      B   
ATOM   3200  C   LEU B 174     -16.210 -33.853  -3.095  1.00 10.00      B   
ATOM   3201  O   LEU B 174     -16.588 -32.988  -2.304  1.00 10.00      B   
ATOM   3202  N   GLN B 175     -17.047 -34.553  -3.845  1.00 10.00      B   
ATOM   3203  HN  GLN B 175     -16.688 -35.234  -4.450  1.00 10.00      B   
ATOM   3204  CA  GLN B 175     -18.488 -34.343  -3.778  1.00 10.00      B   
ATOM   3205  CB  GLN B 175     -19.175 -34.983  -4.985  1.00 10.00      B   
ATOM   3206  CG  GLN B 175     -19.120 -34.156  -6.256  1.00 10.00      B   
ATOM   3207  CD  GLN B 175     -19.844 -34.827  -7.404  1.00 10.00      B   
ATOM   3208  OE1 GLN B 175     -21.046 -34.642  -7.585  1.00 10.00      B   
ATOM   3209  NE2 GLN B 175     -19.118 -35.610  -8.188  1.00 10.00      B   
ATOM   3210 HE21 GLN B 175     -18.160 -35.710  -7.987  1.00 10.00      B   
ATOM   3211 HE22 GLN B 175     -19.566 -36.064  -8.934  1.00 10.00      B   
ATOM   3212  C   GLN B 175     -19.061 -34.932  -2.489  1.00 10.00      B   
ATOM   3213  O   GLN B 175     -18.650 -36.012  -2.059  1.00 10.00      B   
ATOM   3214  N   PRO B 176     -20.009 -34.229  -1.849  1.00 10.00      B   
ATOM   3215  CA  PRO B 176     -20.507 -32.934  -2.310  1.00 10.00      B   
ATOM   3216  CB  PRO B 176     -21.951 -32.964  -1.812  1.00 10.00      B   
ATOM   3217  CG  PRO B 176     -21.894 -33.737  -0.534  1.00 10.00      B   
ATOM   3218  CD  PRO B 176     -20.703 -34.663  -0.624  1.00 10.00      B   
ATOM   3219  C   PRO B 176     -19.754 -31.776  -1.656  1.00 10.00      B   
ATOM   3220  O   PRO B 176     -18.883 -31.989  -0.812  1.00 10.00      B   
ATOM   3221  N   PHE B 177     -20.092 -30.554  -2.041  1.00 10.00      B   
ATOM   3222  HN  PHE B 177     -20.803 -30.441  -2.710  1.00 10.00      B   
ATOM   3223  CA  PHE B 177     -19.445 -29.374  -1.483  1.00 10.00      B   
ATOM   3224  CB  PHE B 177     -19.684 -28.156  -2.375  1.00 10.00      B   
ATOM   3225  CG  PHE B 177     -19.073 -28.278  -3.739  1.00 10.00      B   
ATOM   3226  CD1 PHE B 177     -19.873 -28.423  -4.859  1.00 10.00      B   
ATOM   3227  CD2 PHE B 177     -17.697 -28.242  -3.902  1.00 10.00      B   
ATOM   3228  CE1 PHE B 177     -19.314 -28.530  -6.116  1.00 10.00      B   
ATOM   3229  CE2 PHE B 177     -17.130 -28.350  -5.157  1.00 10.00      B   
ATOM   3230  CZ  PHE B 177     -17.941 -28.493  -6.266  1.00 10.00      B   
ATOM   3231  C   PHE B 177     -19.948 -29.100  -0.072  1.00 10.00      B   
ATOM   3232  O   PHE B 177     -21.118 -29.328   0.234  1.00 10.00      B   
ATOM   3233  N   GLU B 178     -19.065 -28.618   0.788  1.00 10.00      B   
ATOM   3234  HN  GLU B 178     -18.134 -28.455   0.490  1.00 10.00      B   
ATOM   3235  CA  GLU B 178     -19.432 -28.326   2.163  1.00 10.00      B   
ATOM   3236  CB  GLU B 178     -18.321 -28.746   3.123  1.00 10.00      B   
ATOM   3237  CG  GLU B 178     -17.965 -30.221   3.067  1.00 10.00      B   
ATOM   3238  CD  GLU B 178     -17.171 -30.661   4.276  1.00 10.00      B   
ATOM   3239  OE1 GLU B 178     -17.759 -31.297   5.175  1.00 10.00      B   
ATOM   3240  OE2 GLU B 178     -15.965 -30.354   4.348  1.00 10.00      B   
ATOM   3241  C   GLU B 178     -19.745 -26.849   2.359  1.00 10.00      B   
ATOM   3242  O   GLU B 178     -20.570 -26.491   3.198  1.00 10.00      B   
ATOM   3243  N   ASN B 179     -19.089 -25.990   1.589  1.00 10.00      B   
ATOM   3244  HN  ASN B 179     -18.453 -26.326   0.921  1.00 10.00      B   
ATOM   3245  CA  ASN B 179     -19.305 -24.554   1.715  1.00 10.00      B   
ATOM   3246  CB  ASN B 179     -18.401 -23.954   2.800  1.00 10.00      B   
ATOM   3247  CG  ASN B 179     -16.927 -23.976   2.440  1.00 10.00      B   
ATOM   3248  OD1 ASN B 179     -16.420 -23.059   1.803  1.00 10.00      B   
ATOM   3249  ND2 ASN B 179     -16.225 -25.019   2.856  1.00 10.00      B   
ATOM   3250 HD21 ASN B 179     -16.684 -25.716   3.373  1.00 10.00      B   
ATOM   3251 HD22 ASN B 179     -15.270 -25.053   2.627  1.00 10.00      B   
ATOM   3252  C   ASN B 179     -19.133 -23.821   0.387  1.00 10.00      B   
ATOM   3253  O   ASN B 179     -18.639 -24.388  -0.590  1.00 10.00      B   
ATOM   3254  N   THR B 180     -19.541 -22.555   0.374  1.00 10.00      B   
ATOM   3255  HN  THR B 180     -19.903 -22.167   1.200  1.00 10.00      B   
ATOM   3256  CA  THR B 180     -19.474 -21.708  -0.812  1.00 10.00      B   
ATOM   3257  CB  THR B 180     -20.090 -20.331  -0.503  1.00 10.00      B   
ATOM   3258  OG1 THR B 180     -21.227 -20.509   0.355  1.00 10.00      B   
ATOM   3259  HG1 THR B 180     -21.750 -21.258   0.041  1.00 10.00      B   
ATOM   3260  CG2 THR B 180     -20.529 -19.632  -1.779  1.00 10.00      B   
ATOM   3261  C   THR B 180     -18.040 -21.509  -1.299  1.00 10.00      B   
ATOM   3262  O   THR B 180     -17.770 -21.568  -2.501  1.00 10.00      B   
ATOM   3263  N   GLN B 181     -17.122 -21.307  -0.359  1.00 10.00      B   
ATOM   3264  HN  GLN B 181     -17.398 -21.317   0.585  1.00 10.00      B   
ATOM   3265  CA  GLN B 181     -15.715 -21.080  -0.682  1.00 10.00      B   
ATOM   3266  CB  GLN B 181     -14.925 -20.660   0.566  1.00 10.00      B   
ATOM   3267  CG  GLN B 181     -15.405 -19.360   1.192  1.00 10.00      B   
ATOM   3268  CD  GLN B 181     -15.137 -18.160   0.310  1.00 10.00      B   
ATOM   3269  OE1 GLN B 181     -14.129 -18.105  -0.397  1.00 10.00      B   
ATOM   3270  NE2 GLN B 181     -16.038 -17.194   0.336  1.00 10.00      B   
ATOM   3271 HE21 GLN B 181     -16.821 -17.306   0.918  1.00 10.00      B   
ATOM   3272 HE22 GLN B 181     -15.895 -16.411  -0.235  1.00 10.00      B   
ATOM   3273  C   GLN B 181     -15.077 -22.294  -1.373  1.00 10.00      B   
ATOM   3274  O   GLN B 181     -14.010 -22.183  -1.984  1.00 10.00      B   
ATOM   3275  N   GLU B 182     -15.733 -23.447  -1.278  1.00 10.00      B   
ATOM   3276  HN  GLU B 182     -16.570 -23.478  -0.767  1.00 10.00      B   
ATOM   3277  CA  GLU B 182     -15.238 -24.667  -1.907  1.00 10.00      B   
ATOM   3278  CB  GLU B 182     -15.785 -25.905  -1.197  1.00 10.00      B   
ATOM   3279  CG  GLU B 182     -14.989 -26.354   0.015  1.00 10.00      B   
ATOM   3280  CD  GLU B 182     -15.362 -27.757   0.442  1.00 10.00      B   
ATOM   3281  OE1 GLU B 182     -16.519 -28.161   0.208  1.00 10.00      B   
ATOM   3282  OE2 GLU B 182     -14.504 -28.467   1.007  1.00 10.00      B   
ATOM   3283  C   GLU B 182     -15.643 -24.716  -3.375  1.00 10.00      B   
ATOM   3284  O   GLU B 182     -14.838 -25.050  -4.245  1.00 10.00      B   
ATOM   3285  N   ILE B 183     -16.897 -24.364  -3.640  1.00 10.00      B   
ATOM   3286  HN  ILE B 183     -17.476 -24.084  -2.899  1.00 10.00      B   
ATOM   3287  CA  ILE B 183     -17.437 -24.377  -4.998  1.00 10.00      B   
ATOM   3288  CB  ILE B 183     -18.922 -23.957  -5.016  1.00 10.00      B   
ATOM   3289  CG1 ILE B 183     -19.694 -24.674  -3.905  1.00 10.00      B   
ATOM   3290  CG2 ILE B 183     -19.544 -24.261  -6.371  1.00 10.00      B   
ATOM   3291  CD1 ILE B 183     -21.084 -24.129  -3.675  1.00 10.00      B   
ATOM   3292  C   ILE B 183     -16.644 -23.455  -5.918  1.00 10.00      B   
ATOM   3293  O   ILE B 183     -16.449 -23.761  -7.097  1.00 10.00      B   
ATOM   3294  N   TYR B 184     -16.172 -22.343  -5.360  1.00 10.00      B   
ATOM   3295  HN  TYR B 184     -16.363 -22.174  -4.412  1.00 10.00      B   
ATOM   3296  CA  TYR B 184     -15.394 -21.358  -6.110  1.00 10.00      B   
ATOM   3297  CB  TYR B 184     -14.900 -20.254  -5.171  1.00 10.00      B   
ATOM   3298  CG  TYR B 184     -13.995 -19.237  -5.831  1.00 10.00      B   
ATOM   3299  CD1 TYR B 184     -14.496 -18.328  -6.753  1.00 10.00      B   
ATOM   3300  CD2 TYR B 184     -12.640 -19.188  -5.532  1.00 10.00      B   
ATOM   3301  CE1 TYR B 184     -13.672 -17.397  -7.359  1.00 10.00      B   
ATOM   3302  CE2 TYR B 184     -11.808 -18.261  -6.130  1.00 10.00      B   
ATOM   3303  CZ  TYR B 184     -12.329 -17.368  -7.044  1.00 10.00      B   
ATOM   3304  OH  TYR B 184     -11.507 -16.441  -7.643  1.00 10.00      B   
ATOM   3305  HH  TYR B 184     -11.939 -15.577  -7.632  1.00 10.00      B   
ATOM   3306  C   TYR B 184     -14.214 -22.001  -6.844  1.00 10.00      B   
ATOM   3307  O   TYR B 184     -13.929 -21.664  -7.997  1.00 10.00      B   
ATOM   3308  N   VAL B 185     -13.554 -22.943  -6.184  1.00 10.00      B   
ATOM   3309  HN  VAL B 185     -13.853 -23.194  -5.285  1.00 10.00      B   
ATOM   3310  CA  VAL B 185     -12.405 -23.627  -6.768  1.00 10.00      B   
ATOM   3311  CB  VAL B 185     -11.691 -24.528  -5.737  1.00 10.00      B   
ATOM   3312  CG1 VAL B 185     -10.370 -25.043  -6.295  1.00 10.00      B   
ATOM   3313  CG2 VAL B 185     -11.466 -23.783  -4.430  1.00 10.00      B   
ATOM   3314  C   VAL B 185     -12.817 -24.461  -7.981  1.00 10.00      B   
ATOM   3315  O   VAL B 185     -12.115 -24.494  -8.991  1.00 10.00      B   
ATOM   3316  N   TYR B 186     -13.975 -25.102  -7.890  1.00 10.00      B   
ATOM   3317  HN  TYR B 186     -14.516 -25.000  -7.078  1.00 10.00      B   
ATOM   3318  CA  TYR B 186     -14.471 -25.939  -8.976  1.00 10.00      B   
ATOM   3319  CB  TYR B 186     -15.639 -26.811  -8.495  1.00 10.00      B   
ATOM   3320  CG  TYR B 186     -16.141 -27.816  -9.517  1.00 10.00      B   
ATOM   3321  CD1 TYR B 186     -15.257 -28.622 -10.228  1.00 10.00      B   
ATOM   3322  CD2 TYR B 186     -17.500 -27.958  -9.770  1.00 10.00      B   
ATOM   3323  CE1 TYR B 186     -15.714 -29.534 -11.161  1.00 10.00      B   
ATOM   3324  CE2 TYR B 186     -17.965 -28.870 -10.700  1.00 10.00      B   
ATOM   3325  CZ  TYR B 186     -17.068 -29.655 -11.394  1.00 10.00      B   
ATOM   3326  OH  TYR B 186     -17.530 -30.558 -12.330  1.00 10.00      B   
ATOM   3327  HH  TYR B 186     -16.991 -31.366 -12.300  1.00 10.00      B   
ATOM   3328  C   TYR B 186     -14.878 -25.101 -10.186  1.00 10.00      B   
ATOM   3329  O   TYR B 186     -14.636 -25.490 -11.328  1.00 10.00      B   
ATOM   3330  N   THR B 187     -15.468 -23.936  -9.933  1.00 10.00      B   
ATOM   3331  HN  THR B 187     -15.624 -23.670  -9.000  1.00 10.00      B   
ATOM   3332  CA  THR B 187     -15.906 -23.050 -11.007  1.00 10.00      B   
ATOM   3333  CB  THR B 187     -16.818 -21.926 -10.480  1.00 10.00      B   
ATOM   3334  OG1 THR B 187     -16.450 -21.592  -9.136  1.00 10.00      B   
ATOM   3335  HG1 THR B 187     -15.490 -21.506  -9.072  1.00 10.00      B   
ATOM   3336  CG2 THR B 187     -18.273 -22.370 -10.504  1.00 10.00      B   
ATOM   3337  C   THR B 187     -14.732 -22.447 -11.781  1.00 10.00      B   
ATOM   3338  O   THR B 187     -14.918 -21.829 -12.831  1.00 10.00      B   
ATOM   3339  N   LEU B 188     -13.523 -22.632 -11.268  1.00 10.00      B   
ATOM   3340  HN  LEU B 188     -13.427 -23.135 -10.431  1.00 10.00      B   
ATOM   3341  CA  LEU B 188     -12.334 -22.107 -11.924  1.00 10.00      B   
ATOM   3342  CB  LEU B 188     -11.209 -21.889 -10.911  1.00 10.00      B   
ATOM   3343  CG  LEU B 188     -11.483 -20.859  -9.811  1.00 10.00      B   
ATOM   3344  CD1 LEU B 188     -10.413 -20.925  -8.734  1.00 10.00      B   
ATOM   3345  CD2 LEU B 188     -11.572 -19.457 -10.395  1.00 10.00      B   
ATOM   3346  C   LEU B 188     -11.869 -23.043 -13.034  1.00 10.00      B   
ATOM   3347  O   LEU B 188     -11.036 -22.675 -13.859  1.00 10.00      B   
ATOM   3348  N   PHE B 189     -12.413 -24.254 -13.050  1.00 10.00      B   
ATOM   3349  HN  PHE B 189     -13.079 -24.492 -12.368  1.00 10.00      B   
ATOM   3350  CA  PHE B 189     -12.048 -25.241 -14.060  1.00 10.00      B   
ATOM   3351  CB  PHE B 189     -11.518 -26.519 -13.401  1.00 10.00      B   
ATOM   3352  CG  PHE B 189     -10.318 -26.300 -12.527  1.00 10.00      B   
ATOM   3353  CD1 PHE B 189     -10.430 -26.362 -11.147  1.00 10.00      B   
ATOM   3354  CD2 PHE B 189      -9.077 -26.026 -13.083  1.00 10.00      B   
ATOM   3355  CE1 PHE B 189      -9.330 -26.156 -10.338  1.00 10.00      B   
ATOM   3356  CE2 PHE B 189      -7.973 -25.819 -12.281  1.00 10.00      B   
ATOM   3357  CZ  PHE B 189      -8.100 -25.884 -10.906  1.00 10.00      B   
ATOM   3358  C   PHE B 189     -13.240 -25.571 -14.948  1.00 10.00      B   
ATOM   3359  O   PHE B 189     -13.200 -26.510 -15.742  1.00 10.00      B   
ATOM   3360  N   LEU B 190     -14.295 -24.783 -14.823  1.00 10.00      B   
ATOM   3361  HN  LEU B 190     -14.254 -24.024 -14.206  1.00 10.00      B   
ATOM   3362  CA  LEU B 190     -15.502 -24.999 -15.604  1.00 10.00      B   
ATOM   3363  CB  LEU B 190     -16.733 -24.998 -14.694  1.00 10.00      B   
ATOM   3364  CG  LEU B 190     -16.821 -26.109 -13.652  1.00 10.00      B   
ATOM   3365  CD1 LEU B 190     -17.986 -25.856 -12.711  1.00 10.00      B   
ATOM   3366  CD2 LEU B 190     -16.963 -27.462 -14.325  1.00 10.00      B   
ATOM   3367  C   LEU B 190     -15.669 -23.918 -16.655  1.00 10.00      B   
ATOM   3368  O   LEU B 190     -15.186 -22.796 -16.487  1.00 10.00      B   
ATOM   3369  N   SER B 191     -16.351 -24.259 -17.734  1.00 10.00      B   
ATOM   3370  HN  SER B 191     -16.688 -25.180 -17.817  1.00 10.00      B   
ATOM   3371  CA  SER B 191     -16.612 -23.311 -18.801  1.00 10.00      B   
ATOM   3372  CB  SER B 191     -16.837 -24.063 -20.113  1.00 10.00      B   
ATOM   3373  OG  SER B 191     -17.769 -25.113 -19.935  1.00 10.00      B   
ATOM   3374  HG  SER B 191     -17.303 -25.907 -19.631  1.00 10.00      B   
ATOM   3375  C   SER B 191     -17.847 -22.485 -18.447  1.00 10.00      B   
ATOM   3376  O   SER B 191     -18.533 -22.790 -17.472  1.00 10.00      B   
ATOM   3377  N   SER B 192     -18.136 -21.457 -19.239  1.00 10.00      B   
ATOM   3378  HN  SER B 192     -17.556 -21.267 -20.005  1.00 10.00      B   
ATOM   3379  CA  SER B 192     -19.290 -20.594 -19.000  1.00 10.00      B   
ATOM   3380  CB  SER B 192     -19.418 -19.579 -20.134  1.00 10.00      B   
ATOM   3381  OG  SER B 192     -18.136 -19.203 -20.614  1.00 10.00      B   
ATOM   3382  HG  SER B 192     -18.109 -18.238 -20.726  1.00 10.00      B   
ATOM   3383  C   SER B 192     -20.581 -21.404 -18.869  1.00 10.00      B   
ATOM   3384  O   SER B 192     -21.424 -21.117 -18.018  1.00 10.00      B   
ATOM   3385  N   LYS B 193     -20.722 -22.424 -19.706  1.00 10.00      B   
ATOM   3386  HN  LYS B 193     -20.013 -22.609 -20.358  1.00 10.00      B   
ATOM   3387  CA  LYS B 193     -21.907 -23.272 -19.679  1.00 10.00      B   
ATOM   3388  CB  LYS B 193     -21.980 -24.145 -20.931  1.00 10.00      B   
ATOM   3389  CG  LYS B 193     -22.056 -23.363 -22.230  1.00 10.00      B   
ATOM   3390  CD  LYS B 193     -22.295 -24.287 -23.412  1.00 10.00      B   
ATOM   3391  CE  LYS B 193     -22.433 -23.503 -24.706  1.00 10.00      B   
ATOM   3392  NZ  LYS B 193     -22.693 -24.393 -25.867  1.00 10.00      B   
ATOM   3393  HZ1 LYS B 193     -23.535 -24.976 -25.692  1.00 10.00      B   
ATOM   3394  HZ2 LYS B 193     -21.883 -25.023 -26.029  1.00 10.00      B   
ATOM   3395  HZ3 LYS B 193     -22.853 -23.828 -26.725  1.00 10.00      B   
ATOM   3396  C   LYS B 193     -21.920 -24.151 -18.434  1.00 10.00      B   
ATOM   3397  O   LYS B 193     -22.942 -24.265 -17.755  1.00 10.00      B   
ATOM   3398  N   GLU B 194     -20.773 -24.752 -18.129  1.00 10.00      B   
ATOM   3399  HN  GLU B 194     -19.988 -24.605 -18.700  1.00 10.00      B   
ATOM   3400  CA  GLU B 194     -20.654 -25.627 -16.967  1.00 10.00      B   
ATOM   3401  CB  GLU B 194     -19.305 -26.342 -16.956  1.00 10.00      B   
ATOM   3402  CG  GLU B 194     -19.136 -27.355 -18.076  1.00 10.00      B   
ATOM   3403  CD  GLU B 194     -17.746 -27.946 -18.111  1.00 10.00      B   
ATOM   3404  OE1 GLU B 194     -16.780 -27.187 -18.350  1.00 10.00      B   
ATOM   3405  OE2 GLU B 194     -17.612 -29.174 -17.902  1.00 10.00      B   
ATOM   3406  C   GLU B 194     -20.876 -24.869 -15.662  1.00 10.00      B   
ATOM   3407  O   GLU B 194     -21.575 -25.352 -14.775  1.00 10.00      B   
ATOM   3408  N   ILE B 195     -20.293 -23.677 -15.556  1.00 10.00      B   
ATOM   3409  HN  ILE B 195     -19.744 -23.344 -16.304  1.00 10.00      B   
ATOM   3410  CA  ILE B 195     -20.443 -22.854 -14.357  1.00 10.00      B   
ATOM   3411  CB  ILE B 195     -19.724 -21.492 -14.510  1.00 10.00      B   
ATOM   3412  CG1 ILE B 195     -18.209 -21.690 -14.585  1.00 10.00      B   
ATOM   3413  CG2 ILE B 195     -20.080 -20.551 -13.366  1.00 10.00      B   
ATOM   3414  CD1 ILE B 195     -17.446 -20.434 -14.945  1.00 10.00      B   
ATOM   3415  C   ILE B 195     -21.924 -22.612 -14.068  1.00 10.00      B   
ATOM   3416  O   ILE B 195     -22.397 -22.822 -12.951  1.00 10.00      B   
ATOM   3417  N   GLU B 196     -22.646 -22.200 -15.101  1.00 10.00      B   
ATOM   3418  HN  GLU B 196     -22.203 -22.075 -15.967  1.00 10.00      B   
ATOM   3419  CA  GLU B 196     -24.072 -21.925 -14.992  1.00 10.00      B   
ATOM   3420  CB  GLU B 196     -24.607 -21.442 -16.343  1.00 10.00      B   
ATOM   3421  CG  GLU B 196     -26.102 -21.167 -16.385  1.00 10.00      B   
ATOM   3422  CD  GLU B 196     -26.598 -20.938 -17.797  1.00 10.00      B   
ATOM   3423  OE1 GLU B 196     -26.401 -19.825 -18.326  1.00 10.00      B   
ATOM   3424  OE2 GLU B 196     -27.169 -21.877 -18.394  1.00 10.00      B   
ATOM   3425  C   GLU B 196     -24.841 -23.162 -14.531  1.00 10.00      B   
ATOM   3426  O   GLU B 196     -25.551 -23.120 -13.525  1.00 10.00      B   
ATOM   3427  N   GLN B 197     -24.667 -24.263 -15.256  1.00 10.00      B   
ATOM   3428  HN  GLN B 197     -24.055 -24.233 -16.026  1.00 10.00      B   
ATOM   3429  CA  GLN B 197     -25.355 -25.515 -14.948  1.00 10.00      B   
ATOM   3430  CB  GLN B 197     -25.013 -26.586 -15.987  1.00 10.00      B   
ATOM   3431  CG  GLN B 197     -25.485 -26.249 -17.392  1.00 10.00      B   
ATOM   3432  CD  GLN B 197     -24.895 -27.166 -18.446  1.00 10.00      B   
ATOM   3433  OE1 GLN B 197     -23.790 -27.687 -18.290  1.00 10.00      B   
ATOM   3434  NE2 GLN B 197     -25.632 -27.373 -19.524  1.00 10.00      B   
ATOM   3435 HE21 GLN B 197     -26.510 -26.932 -19.578  1.00 10.00      B   
ATOM   3436 HE22 GLN B 197     -25.271 -27.948 -20.231  1.00 10.00      B   
ATOM   3437  C   GLN B 197     -25.050 -26.021 -13.540  1.00 10.00      B   
ATOM   3438  O   GLN B 197     -25.958 -26.413 -12.802  1.00 10.00      B   
ATOM   3439  N   VAL B 198     -23.778 -26.005 -13.169  1.00 10.00      B   
ATOM   3440  HN  VAL B 198     -23.097 -25.675 -13.800  1.00 10.00      B   
ATOM   3441  CA  VAL B 198     -23.362 -26.471 -11.853  1.00 10.00      B   
ATOM   3442  CB  VAL B 198     -21.822 -26.564 -11.735  1.00 10.00      B   
ATOM   3443  CG1 VAL B 198     -21.390 -26.762 -10.288  1.00 10.00      B   
ATOM   3444  CG2 VAL B 198     -21.297 -27.702 -12.600  1.00 10.00      B   
ATOM   3445  C   VAL B 198     -23.935 -25.592 -10.738  1.00 10.00      B   
ATOM   3446  O   VAL B 198     -24.469 -26.099  -9.750  1.00 10.00      B   
ATOM   3447  N   LEU B 199     -23.854 -24.278 -10.913  1.00 10.00      B   
ATOM   3448  HN  LEU B 199     -23.447 -23.927 -11.736  1.00 10.00      B   
ATOM   3449  CA  LEU B 199     -24.353 -23.341  -9.910  1.00 10.00      B   
ATOM   3450  CB  LEU B 199     -23.907 -21.908 -10.212  1.00 10.00      B   
ATOM   3451  CG  LEU B 199     -22.431 -21.590  -9.945  1.00 10.00      B   
ATOM   3452  CD1 LEU B 199     -22.134 -20.129 -10.239  1.00 10.00      B   
ATOM   3453  CD2 LEU B 199     -22.053 -21.933  -8.511  1.00 10.00      B   
ATOM   3454  C   LEU B 199     -25.869 -23.417  -9.738  1.00 10.00      B   
ATOM   3455  O   LEU B 199     -26.389 -23.153  -8.654  1.00 10.00      B   
ATOM   3456  N   SER B 200     -26.578 -23.789 -10.796  1.00 10.00      B   
ATOM   3457  HN  SER B 200     -26.119 -23.978 -11.644  1.00 10.00      B   
ATOM   3458  CA  SER B 200     -28.030 -23.897 -10.728  1.00 10.00      B   
ATOM   3459  CB  SER B 200     -28.660 -23.790 -12.119  1.00 10.00      B   
ATOM   3460  OG  SER B 200     -27.958 -24.570 -13.072  1.00 10.00      B   
ATOM   3461  HG  SER B 200     -27.486 -25.285 -12.625  1.00 10.00      B   
ATOM   3462  C   SER B 200     -28.476 -25.178 -10.021  1.00 10.00      B   
ATOM   3463  O   SER B 200     -29.667 -25.406  -9.828  1.00 10.00      B   
ATOM   3464  N   GLY B 201     -27.514 -26.009  -9.640  1.00 10.00      B   
ATOM   3465  HN  GLY B 201     -26.578 -25.787  -9.833  1.00 10.00      B   
ATOM   3466  CA  GLY B 201     -27.835 -27.246  -8.956  1.00 10.00      B   
ATOM   3467  C   GLY B 201     -27.378 -27.242  -7.510  1.00 10.00      B   
ATOM   3468  O   GLY B 201     -27.523 -28.239  -6.803  1.00 10.00      B   
ATOM   3469  N   VAL B 202     -26.838 -26.115  -7.064  1.00 10.00      B   
ATOM   3470  HN  VAL B 202     -26.771 -25.347  -7.667  1.00 10.00      B   
ATOM   3471  CA  VAL B 202     -26.355 -25.988  -5.697  1.00 10.00      B   
ATOM   3472  CB  VAL B 202     -25.190 -24.980  -5.596  1.00 10.00      B   
ATOM   3473  CG1 VAL B 202     -24.646 -24.928  -4.175  1.00 10.00      B   
ATOM   3474  CG2 VAL B 202     -24.085 -25.343  -6.575  1.00 10.00      B   
ATOM   3475  C   VAL B 202     -27.478 -25.565  -4.756  1.00 10.00      B   
ATOM   3476  O   VAL B 202     -28.133 -24.543  -4.975  1.00 10.00      B   
ATOM   3477  N   THR B 203     -27.705 -26.364  -3.724  1.00 10.00      B   
ATOM   3478  HN  THR B 203     -27.165 -27.182  -3.621  1.00 10.00      B   
ATOM   3479  CA  THR B 203     -28.740 -26.081  -2.741  1.00 10.00      B   
ATOM   3480  CB  THR B 203     -29.156 -27.375  -2.020  1.00 10.00      B   
ATOM   3481  OG1 THR B 203     -28.531 -28.495  -2.670  1.00 10.00      B   
ATOM   3482  HG1 THR B 203     -29.067 -28.769  -3.427  1.00 10.00      B   
ATOM   3483  CG2 THR B 203     -30.667 -27.546  -2.058  1.00 10.00      B   
ATOM   3484  C   THR B 203     -28.240 -25.071  -1.710  1.00 10.00      B   
ATOM   3485  O   THR B 203     -29.012 -24.270  -1.180  1.00 10.00      B   
ATOM   3486  N   LEU B 204     -26.942 -25.129  -1.427  1.00 10.00      B   
ATOM   3487  HN  LEU B 204     -26.387 -25.805  -1.873  1.00 10.00      B   
ATOM   3488  CA  LEU B 204     -26.322 -24.224  -0.472  1.00 10.00      B   
ATOM   3489  CB  LEU B 204     -24.869 -24.634  -0.211  1.00 10.00      B   
ATOM   3490  CG  LEU B 204     -24.659 -25.936   0.564  1.00 10.00      B   
ATOM   3491  CD1 LEU B 204     -23.185 -26.312   0.577  1.00 10.00      B   
ATOM   3492  CD2 LEU B 204     -25.195 -25.811   1.983  1.00 10.00      B   
ATOM   3493  C   LEU B 204     -26.378 -22.790  -0.982  1.00 10.00      B   
ATOM   3494  O   LEU B 204     -26.159 -22.540  -2.171  1.00 10.00      B   
ATOM   3495  N   PRO B 205     -26.683 -21.835  -0.092  1.00 10.00      B   
ATOM   3496  CA  PRO B 205     -26.777 -20.412  -0.447  1.00 10.00      B   
ATOM   3497  CB  PRO B 205     -27.026 -19.721   0.896  1.00 10.00      B   
ATOM   3498  CG  PRO B 205     -27.607 -20.780   1.766  1.00 10.00      B   
ATOM   3499  CD  PRO B 205     -26.966 -22.066   1.336  1.00 10.00      B   
ATOM   3500  C   PRO B 205     -25.481 -19.894  -1.061  1.00 10.00      B   
ATOM   3501  O   PRO B 205     -24.407 -20.020  -0.469  1.00 10.00      B   
ATOM   3502  N   LEU B 206     -25.587 -19.315  -2.246  1.00 10.00      B   
ATOM   3503  HN  LEU B 206     -26.475 -19.223  -2.656  1.00 10.00      B   
ATOM   3504  CA  LEU B 206     -24.428 -18.787  -2.943  1.00 10.00      B   
ATOM   3505  CB  LEU B 206     -24.701 -18.705  -4.448  1.00 10.00      B   
ATOM   3506  CG  LEU B 206     -25.145 -20.001  -5.131  1.00 10.00      B   
ATOM   3507  CD1 LEU B 206     -25.460 -19.750  -6.597  1.00 10.00      B   
ATOM   3508  CD2 LEU B 206     -24.082 -21.080  -4.989  1.00 10.00      B   
ATOM   3509  C   LEU B 206     -24.066 -17.408  -2.410  1.00 10.00      B   
ATOM   3510  O   LEU B 206     -24.945 -16.603  -2.094  1.00 10.00      B   
ATOM   3511  N   ASP B 207     -22.773 -17.147  -2.294  1.00 10.00      B   
ATOM   3512  HN  ASP B 207     -22.122 -17.833  -2.543  1.00 10.00      B   
ATOM   3513  CA  ASP B 207     -22.294 -15.859  -1.812  1.00 10.00      B   
ATOM   3514  CB  ASP B 207     -20.902 -15.991  -1.176  1.00 10.00      B   
ATOM   3515  CG  ASP B 207     -19.770 -15.658  -2.130  1.00 10.00      B   
ATOM   3516  OD1 ASP B 207     -19.503 -16.460  -3.053  1.00 10.00      B   
ATOM   3517  OD2 ASP B 207     -19.151 -14.583  -1.967  1.00 10.00      B   
ATOM   3518  C   ASP B 207     -22.280 -14.850  -2.957  1.00 10.00      B   
ATOM   3519  O   ASP B 207     -22.536 -15.208  -4.109  1.00 10.00      B   
ATOM   3520  N   LEU B 208     -21.964 -13.602  -2.641  1.00 10.00      B   
ATOM   3521  HN  LEU B 208     -21.734 -13.394  -1.713  1.00 10.00      B   
ATOM   3522  CA  LEU B 208     -21.932 -12.534  -3.632  1.00 10.00      B   
ATOM   3523  CB  LEU B 208     -21.634 -11.189  -2.967  1.00 10.00      B   
ATOM   3524  CG  LEU B 208     -22.791 -10.588  -2.164  1.00 10.00      B   
ATOM   3525  CD1 LEU B 208     -22.275  -9.842  -0.949  1.00 10.00      B   
ATOM   3526  CD2 LEU B 208     -23.630  -9.672  -3.040  1.00 10.00      B   
ATOM   3527  C   LEU B 208     -20.960 -12.818  -4.777  1.00 10.00      B   
ATOM   3528  O   LEU B 208     -21.231 -12.463  -5.926  1.00 10.00      B   
ATOM   3529  N   GLU B 209     -19.844 -13.474  -4.469  1.00 10.00      B   
ATOM   3530  HN  GLU B 209     -19.689 -13.758  -3.537  1.00 10.00      B   
ATOM   3531  CA  GLU B 209     -18.851 -13.801  -5.486  1.00 10.00      B   
ATOM   3532  CB  GLU B 209     -17.572 -14.349  -4.843  1.00 10.00      B   
ATOM   3533  CG  GLU B 209     -16.403 -14.520  -5.805  1.00 10.00      B   
ATOM   3534  CD  GLU B 209     -15.634 -13.235  -6.045  1.00 10.00      B   
ATOM   3535  OE1 GLU B 209     -15.493 -12.431  -5.095  1.00 10.00      B   
ATOM   3536  OE2 GLU B 209     -15.146 -13.031  -7.178  1.00 10.00      B   
ATOM   3537  C   GLU B 209     -19.434 -14.814  -6.467  1.00 10.00      B   
ATOM   3538  O   GLU B 209     -19.399 -14.608  -7.683  1.00 10.00      B   
ATOM   3539  N   LEU B 210     -19.995 -15.896  -5.931  1.00 10.00      B   
ATOM   3540  HN  LEU B 210     -19.996 -16.002  -4.951  1.00 10.00      B   
ATOM   3541  CA  LEU B 210     -20.600 -16.929  -6.763  1.00 10.00      B   
ATOM   3542  CB  LEU B 210     -20.976 -18.169  -5.948  1.00 10.00      B   
ATOM   3543  CG  LEU B 210     -19.842 -19.157  -5.650  1.00 10.00      B   
ATOM   3544  CD1 LEU B 210     -20.398 -20.469  -5.119  1.00 10.00      B   
ATOM   3545  CD2 LEU B 210     -18.995 -19.404  -6.888  1.00 10.00      B   
ATOM   3546  C   LEU B 210     -21.811 -16.387  -7.515  1.00 10.00      B   
ATOM   3547  O   LEU B 210     -22.069 -16.779  -8.653  1.00 10.00      B   
ATOM   3548  N   LYS B 211     -22.550 -15.486  -6.871  1.00 10.00      B   
ATOM   3549  HN  LYS B 211     -22.307 -15.240  -5.949  1.00 10.00      B   
ATOM   3550  CA  LYS B 211     -23.717 -14.866  -7.490  1.00 10.00      B   
ATOM   3551  CB  LYS B 211     -24.381 -13.874  -6.530  1.00 10.00      B   
ATOM   3552  CG  LYS B 211     -25.253 -14.506  -5.457  1.00 10.00      B   
ATOM   3553  CD  LYS B 211     -25.763 -13.456  -4.481  1.00 10.00      B   
ATOM   3554  CE  LYS B 211     -26.735 -14.045  -3.471  1.00 10.00      B   
ATOM   3555  NZ  LYS B 211     -27.234 -13.017  -2.518  1.00 10.00      B   
ATOM   3556  HZ1 LYS B 211     -28.020 -13.398  -1.956  1.00 10.00      B   
ATOM   3557  HZ2 LYS B 211     -27.567 -12.179  -3.034  1.00 10.00      B   
ATOM   3558  HZ3 LYS B 211     -26.472 -12.729  -1.871  1.00 10.00      B   
ATOM   3559  C   LYS B 211     -23.294 -14.135  -8.757  1.00 10.00      B   
ATOM   3560  O   LYS B 211     -23.965 -14.211  -9.789  1.00 10.00      B   
ATOM   3561  N   LEU B 212     -22.163 -13.439  -8.667  1.00 10.00      B   
ATOM   3562  HN  LEU B 212     -21.677 -13.427  -7.812  1.00 10.00      B   
ATOM   3563  CA  LEU B 212     -21.624 -12.704  -9.799  1.00 10.00      B   
ATOM   3564  CB  LEU B 212     -20.427 -11.852  -9.372  1.00 10.00      B   
ATOM   3565  CG  LEU B 212     -20.739 -10.636  -8.501  1.00 10.00      B   
ATOM   3566  CD1 LEU B 212     -19.454 -10.019  -7.975  1.00 10.00      B   
ATOM   3567  CD2 LEU B 212     -21.546  -9.610  -9.284  1.00 10.00      B   
ATOM   3568  C   LEU B 212     -21.209 -13.665 -10.903  1.00 10.00      B   
ATOM   3569  O   LEU B 212     -21.528 -13.448 -12.070  1.00 10.00      B   
ATOM   3570  N   LEU B 213     -20.510 -14.732 -10.523  1.00 10.00      B   
ATOM   3571  HN  LEU B 213     -20.299 -14.849  -9.571  1.00 10.00      B   
ATOM   3572  CA  LEU B 213     -20.051 -15.733 -11.480  1.00 10.00      B   
ATOM   3573  CB  LEU B 213     -19.261 -16.842 -10.777  1.00 10.00      B   
ATOM   3574  CG  LEU B 213     -17.964 -16.415 -10.084  1.00 10.00      B   
ATOM   3575  CD1 LEU B 213     -17.233 -17.627  -9.526  1.00 10.00      B   
ATOM   3576  CD2 LEU B 213     -17.070 -15.644 -11.042  1.00 10.00      B   
ATOM   3577  C   LEU B 213     -21.220 -16.330 -12.251  1.00 10.00      B   
ATOM   3578  O   LEU B 213     -21.145 -16.517 -13.466  1.00 10.00      B   
ATOM   3579  N   TYR B 214     -22.305 -16.615 -11.538  1.00 10.00      B   
ATOM   3580  HN  TYR B 214     -22.297 -16.452 -10.568  1.00 10.00      B   
ATOM   3581  CA  TYR B 214     -23.500 -17.178 -12.155  1.00 10.00      B   
ATOM   3582  CB  TYR B 214     -24.555 -17.488 -11.086  1.00 10.00      B   
ATOM   3583  CG  TYR B 214     -25.736 -18.301 -11.579  1.00 10.00      B   
ATOM   3584  CD1 TYR B 214     -25.584 -19.261 -12.574  1.00 10.00      B   
ATOM   3585  CD2 TYR B 214     -27.003 -18.106 -11.049  1.00 10.00      B   
ATOM   3586  CE1 TYR B 214     -26.663 -20.002 -13.021  1.00 10.00      B   
ATOM   3587  CE2 TYR B 214     -28.085 -18.844 -11.488  1.00 10.00      B   
ATOM   3588  CZ  TYR B 214     -27.911 -19.787 -12.478  1.00 10.00      B   
ATOM   3589  OH  TYR B 214     -28.986 -20.523 -12.918  1.00 10.00      B   
ATOM   3590  HH  TYR B 214     -28.684 -21.194 -13.536  1.00 10.00      B   
ATOM   3591  C   TYR B 214     -24.064 -16.220 -13.202  1.00 10.00      B   
ATOM   3592  O   TYR B 214     -24.409 -16.629 -14.311  1.00 10.00      B   
ATOM   3593  N   MET B 215     -24.131 -14.941 -12.850  1.00 10.00      B   
ATOM   3594  HN  MET B 215     -23.823 -14.673 -11.956  1.00 10.00      B   
ATOM   3595  CA  MET B 215     -24.647 -13.924 -13.762  1.00 10.00      B   
ATOM   3596  CB  MET B 215     -24.907 -12.605 -13.034  1.00 10.00      B   
ATOM   3597  CG  MET B 215     -26.126 -12.640 -12.128  1.00 10.00      B   
ATOM   3598  SD  MET B 215     -26.666 -11.001 -11.609  1.00 10.00      B   
ATOM   3599  CE  MET B 215     -25.338 -10.536 -10.501  1.00 10.00      B   
ATOM   3600  C   MET B 215     -23.706 -13.716 -14.942  1.00 10.00      B   
ATOM   3601  O   MET B 215     -24.148 -13.534 -16.077  1.00 10.00      B   
ATOM   3602  N   LYS B 216     -22.408 -13.752 -14.664  1.00 10.00      B   
ATOM   3603  HN  LYS B 216     -22.124 -13.890 -13.732  1.00 10.00      B   
ATOM   3604  CA  LYS B 216     -21.392 -13.586 -15.699  1.00 10.00      B   
ATOM   3605  CB  LYS B 216     -19.991 -13.599 -15.078  1.00 10.00      B   
ATOM   3606  CG  LYS B 216     -19.631 -12.352 -14.287  1.00 10.00      B   
ATOM   3607  CD  LYS B 216     -18.298 -12.531 -13.575  1.00 10.00      B   
ATOM   3608  CE  LYS B 216     -17.922 -11.304 -12.760  1.00 10.00      B   
ATOM   3609  NZ  LYS B 216     -16.599 -11.469 -12.103  1.00 10.00      B   
ATOM   3610  HZ1 LYS B 216     -16.244 -10.550 -11.771  1.00 10.00      B   
ATOM   3611  HZ2 LYS B 216     -15.910 -11.870 -12.774  1.00 10.00      B   
ATOM   3612  HZ3 LYS B 216     -16.680 -12.108 -11.287  1.00 10.00      B   
ATOM   3613  C   LYS B 216     -21.503 -14.703 -16.731  1.00 10.00      B   
ATOM   3614  O   LYS B 216     -21.411 -14.466 -17.939  1.00 10.00      B   
ATOM   3615  N   ALA B 217     -21.705 -15.920 -16.240  1.00 10.00      B   
ATOM   3616  HN  ALA B 217     -21.755 -16.038 -15.264  1.00 10.00      B   
ATOM   3617  CA  ALA B 217     -21.837 -17.087 -17.100  1.00 10.00      B   
ATOM   3618  CB  ALA B 217     -21.834 -18.361 -16.268  1.00 10.00      B   
ATOM   3619  C   ALA B 217     -23.102 -17.003 -17.943  1.00 10.00      B   
ATOM   3620  O   ALA B 217     -23.056 -17.166 -19.161  1.00 10.00      B   
ATOM   3621  N   MET B 218     -24.226 -16.723 -17.288  1.00 10.00      B   
ATOM   3622  HN  MET B 218     -24.187 -16.587 -16.314  1.00 10.00      B   
ATOM   3623  CA  MET B 218     -25.515 -16.617 -17.970  1.00 10.00      B   
ATOM   3624  CB  MET B 218     -26.635 -16.287 -16.980  1.00 10.00      B   
ATOM   3625  CG  MET B 218     -27.103 -17.466 -16.142  1.00 10.00      B   
ATOM   3626  SD  MET B 218     -28.535 -17.063 -15.122  1.00 10.00      B   
ATOM   3627  CE  MET B 218     -27.836 -15.835 -14.022  1.00 10.00      B   
ATOM   3628  C   MET B 218     -25.481 -15.576 -19.084  1.00 10.00      B   
ATOM   3629  O   MET B 218     -26.101 -15.755 -20.132  1.00 10.00      B   
ATOM   3630  N   LYS B 219     -24.746 -14.493 -18.852  1.00 10.00      B   
ATOM   3631  HN  LYS B 219     -24.279 -14.406 -17.991  1.00 10.00      B   
ATOM   3632  CA  LYS B 219     -24.624 -13.425 -19.836  1.00 10.00      B   
ATOM   3633  CB  LYS B 219     -23.882 -12.225 -19.238  1.00 10.00      B   
ATOM   3634  CG  LYS B 219     -23.907 -10.980 -20.109  1.00 10.00      B   
ATOM   3635  CD  LYS B 219     -23.072  -9.865 -19.504  1.00 10.00      B   
ATOM   3636  CE  LYS B 219     -23.058  -8.639 -20.401  1.00 10.00      B   
ATOM   3637  NZ  LYS B 219     -22.134  -7.593 -19.893  1.00 10.00      B   
ATOM   3638  HZ1 LYS B 219     -22.384  -7.334 -18.917  1.00 10.00      B   
ATOM   3639  HZ2 LYS B 219     -22.192  -6.743 -20.488  1.00 10.00      B   
ATOM   3640  HZ3 LYS B 219     -21.155  -7.944 -19.904  1.00 10.00      B   
ATOM   3641  C   LYS B 219     -23.912 -13.921 -21.093  1.00 10.00      B   
ATOM   3642  O   LYS B 219     -24.263 -13.536 -22.209  1.00 10.00      B   
ATOM   3643  N   GLU B 220     -22.920 -14.785 -20.909  1.00 10.00      B   
ATOM   3644  HN  GLU B 220     -22.694 -15.067 -19.996  1.00 10.00      B   
ATOM   3645  CA  GLU B 220     -22.165 -15.333 -22.029  1.00 10.00      B   
ATOM   3646  CB  GLU B 220     -20.806 -15.859 -21.564  1.00 10.00      B   
ATOM   3647  CG  GLU B 220     -19.853 -14.779 -21.081  1.00 10.00      B   
ATOM   3648  CD  GLU B 220     -18.473 -15.313 -20.748  1.00 10.00      B   
ATOM   3649  OE1 GLU B 220     -18.262 -16.545 -20.831  1.00 10.00      B   
ATOM   3650  OE2 GLU B 220     -17.591 -14.503 -20.392  1.00 10.00      B   
ATOM   3651  C   GLU B 220     -22.944 -16.449 -22.715  1.00 10.00      B   
ATOM   3652  O   GLU B 220     -22.893 -16.598 -23.937  1.00 10.00      B   
ATOM   3653  N   ASN B 221     -23.673 -17.222 -21.923  1.00 10.00      B   
ATOM   3654  HN  ASN B 221     -23.676 -17.050 -20.954  1.00 10.00      B   
ATOM   3655  CA  ASN B 221     -24.458 -18.335 -22.445  1.00 10.00      B   
ATOM   3656  CB  ASN B 221     -24.831 -19.304 -21.322  1.00 10.00      B   
ATOM   3657  CG  ASN B 221     -23.628 -19.886 -20.613  1.00 10.00      B   
ATOM   3658  OD1 ASN B 221     -22.565 -20.075 -21.207  1.00 10.00      B   
ATOM   3659  ND2 ASN B 221     -23.787 -20.172 -19.333  1.00 10.00      B   
ATOM   3660 HD21 ASN B 221     -24.670 -19.993 -18.923  1.00 10.00      B   
ATOM   3661 HD22 ASN B 221     -23.025 -20.549 -18.843  1.00 10.00      B   
ATOM   3662  C   ASN B 221     -25.726 -17.846 -23.129  1.00 10.00      B   
ATOM   3663  O   ASN B 221     -26.444 -18.630 -23.746  1.00 10.00      B   
ATOM   3664  N   ALA B 222     -25.999 -16.549 -22.999  1.00 10.00      B   
ATOM   3665  HN  ALA B 222     -25.383 -15.992 -22.478  1.00 10.00      B   
ATOM   3666  CA  ALA B 222     -27.180 -15.927 -23.595  1.00 10.00      B   
ATOM   3667  CB  ALA B 222     -27.212 -16.110 -25.108  1.00 10.00      B   
ATOM   3668  C   ALA B 222     -28.467 -16.435 -22.950  1.00 10.00      B   
ATOM   3669  O   ALA B 222     -29.521 -16.467 -23.582  1.00 10.00      B   
ATOM   3670  N   SER B 223     -28.377 -16.814 -21.681  1.00 10.00      B   
ATOM   3671  HN  SER B 223     -27.508 -16.760 -21.227  1.00 10.00      B   
ATOM   3672  CA  SER B 223     -29.529 -17.309 -20.941  1.00 10.00      B   
ATOM   3673  CB  SER B 223     -29.055 -18.173 -19.773  1.00 10.00      B   
ATOM   3674  OG  SER B 223     -28.085 -19.107 -20.216  1.00 10.00      B   
ATOM   3675  HG  SER B 223     -27.478 -19.322 -19.480  1.00 10.00      B   
ATOM   3676  C   SER B 223     -30.370 -16.138 -20.439  1.00 10.00      B   
ATOM   3677  O   SER B 223     -30.473 -15.899 -19.238  1.00 10.00      B   
ATOM   3678  N   PHE B 224     -30.966 -15.421 -21.382  1.00 10.00      B   
ATOM   3679  HN  PHE B 224     -30.849 -15.694 -22.319  1.00 10.00      B   
ATOM   3680  CA  PHE B 224     -31.784 -14.246 -21.092  1.00 10.00      B   
ATOM   3681  CB  PHE B 224     -32.385 -13.677 -22.382  1.00 10.00      B   
ATOM   3682  CG  PHE B 224     -31.421 -13.593 -23.532  1.00 10.00      B   
ATOM   3683  CD1 PHE B 224     -31.711 -14.202 -24.740  1.00 10.00      B   
ATOM   3684  CD2 PHE B 224     -30.225 -12.906 -23.404  1.00 10.00      B   
ATOM   3685  CE1 PHE B 224     -30.828 -14.128 -25.798  1.00 10.00      B   
ATOM   3686  CE2 PHE B 224     -29.336 -12.827 -24.458  1.00 10.00      B   
ATOM   3687  CZ  PHE B 224     -29.638 -13.439 -25.658  1.00 10.00      B   
ATOM   3688  C   PHE B 224     -32.899 -14.534 -20.090  1.00 10.00      B   
ATOM   3689  O   PHE B 224     -33.093 -13.777 -19.142  1.00 10.00      B   
ATOM   3690  N   GLU B 225     -33.622 -15.627 -20.299  1.00 10.00      B   
ATOM   3691  HN  GLU B 225     -33.402 -16.206 -21.059  1.00 10.00      B   
ATOM   3692  CA  GLU B 225     -34.726 -15.995 -19.420  1.00 10.00      B   
ATOM   3693  CB  GLU B 225     -35.466 -17.221 -19.960  1.00 10.00      B   
ATOM   3694  CG  GLU B 225     -36.649 -17.656 -19.110  1.00 10.00      B   
ATOM   3695  CD  GLU B 225     -37.513 -18.687 -19.802  1.00 10.00      B   
ATOM   3696  OE1 GLU B 225     -38.519 -18.296 -20.436  1.00 10.00      B   
ATOM   3697  OE2 GLU B 225     -37.191 -19.891 -19.720  1.00 10.00      B   
ATOM   3698  C   GLU B 225     -34.248 -16.244 -17.994  1.00 10.00      B   
ATOM   3699  O   GLU B 225     -34.800 -15.688 -17.041  1.00 10.00      B   
ATOM   3700  N   ALA B 226     -33.214 -17.066 -17.857  1.00 10.00      B   
ATOM   3701  HN  ALA B 226     -32.813 -17.463 -18.657  1.00 10.00      B   
ATOM   3702  CA  ALA B 226     -32.660 -17.394 -16.547  1.00 10.00      B   
ATOM   3703  CB  ALA B 226     -31.603 -18.481 -16.672  1.00 10.00      B   
ATOM   3704  C   ALA B 226     -32.079 -16.155 -15.875  1.00 10.00      B   
ATOM   3705  O   ALA B 226     -32.323 -15.901 -14.694  1.00 10.00      B   
ATOM   3706  N   LEU B 227     -31.327 -15.378 -16.641  1.00 10.00      B   
ATOM   3707  HN  LEU B 227     -31.175 -15.636 -17.577  1.00 10.00      B   
ATOM   3708  CA  LEU B 227     -30.709 -14.161 -16.134  1.00 10.00      B   
ATOM   3709  CB  LEU B 227     -29.826 -13.524 -17.212  1.00 10.00      B   
ATOM   3710  CG  LEU B 227     -29.110 -12.222 -16.833  1.00 10.00      B   
ATOM   3711  CD1 LEU B 227     -28.026 -12.480 -15.796  1.00 10.00      B   
ATOM   3712  CD2 LEU B 227     -28.526 -11.554 -18.069  1.00 10.00      B   
ATOM   3713  C   LEU B 227     -31.771 -13.171 -15.671  1.00 10.00      B   
ATOM   3714  O   LEU B 227     -31.639 -12.555 -14.617  1.00 10.00      B   
ATOM   3715  N   HIS B 228     -32.834 -13.046 -16.457  1.00 10.00      B   
ATOM   3716  HN  HIS B 228     -32.882 -13.582 -17.282  1.00 10.00      B   
ATOM   3717  CA  HIS B 228     -33.927 -12.129 -16.144  1.00 10.00      B   
ATOM   3718  CB  HIS B 228     -34.897 -12.035 -17.323  1.00 10.00      B   
ATOM   3719  CG  HIS B 228     -35.825 -10.861 -17.261  1.00 10.00      B   
ATOM   3720  ND1 HIS B 228     -35.420  -9.566 -17.512  1.00 10.00      B   
ATOM   3721  HD1 HIS B 228     -34.504  -9.282 -17.738  1.00 10.00      B   
ATOM   3722  CD2 HIS B 228     -37.149 -10.794 -16.987  1.00 10.00      B   
ATOM   3723  CE1 HIS B 228     -36.456  -8.755 -17.394  1.00 10.00      B   
ATOM   3724  NE2 HIS B 228     -37.515  -9.476 -17.078  1.00 10.00      B   
ATOM   3725  HE2 HIS B 228     -38.423  -9.126 -16.939  1.00 10.00      B   
ATOM   3726  C   HIS B 228     -34.672 -12.550 -14.880  1.00 10.00      B   
ATOM   3727  O   HIS B 228     -35.207 -11.712 -14.155  1.00 10.00      B   
ATOM   3728  N   ALA B 229     -34.711 -13.848 -14.621  1.00 10.00      B   
ATOM   3729  HN  ALA B 229     -34.274 -14.475 -15.236  1.00 10.00      B   
ATOM   3730  CA  ALA B 229     -35.387 -14.366 -13.441  1.00 10.00      B   
ATOM   3731  CB  ALA B 229     -35.756 -15.828 -13.642  1.00 10.00      B   
ATOM   3732  C   ALA B 229     -34.503 -14.202 -12.210  1.00 10.00      B   
ATOM   3733  O   ALA B 229     -34.974 -13.832 -11.133  1.00 10.00      B   
ATOM   3734  N   TYR B 230     -33.214 -14.460 -12.391  1.00 10.00      B   
ATOM   3735  HN  TYR B 230     -32.903 -14.738 -13.281  1.00 10.00      B   
ATOM   3736  CA  TYR B 230     -32.248 -14.356 -11.307  1.00 10.00      B   
ATOM   3737  CB  TYR B 230     -30.912 -14.980 -11.715  1.00 10.00      B   
ATOM   3738  CG  TYR B 230     -29.996 -15.268 -10.547  1.00 10.00      B   
ATOM   3739  CD1 TYR B 230     -30.336 -16.219  -9.595  1.00 10.00      B   
ATOM   3740  CD2 TYR B 230     -28.794 -14.586 -10.393  1.00 10.00      B   
ATOM   3741  CE1 TYR B 230     -29.506 -16.481  -8.524  1.00 10.00      B   
ATOM   3742  CE2 TYR B 230     -27.958 -14.844  -9.325  1.00 10.00      B   
ATOM   3743  CZ  TYR B 230     -28.319 -15.792  -8.392  1.00 10.00      B   
ATOM   3744  OH  TYR B 230     -27.492 -16.054  -7.323  1.00 10.00      B   
ATOM   3745  HH  TYR B 230     -27.042 -15.245  -7.062  1.00 10.00      B   
ATOM   3746  C   TYR B 230     -32.044 -12.908 -10.865  1.00 10.00      B   
ATOM   3747  O   TYR B 230     -31.950 -12.628  -9.668  1.00 10.00      B   
ATOM   3748  N   THR B 231     -31.976 -11.992 -11.826  1.00 10.00      B   
ATOM   3749  HN  THR B 231     -32.053 -12.273 -12.765  1.00 10.00      B   
ATOM   3750  CA  THR B 231     -31.780 -10.579 -11.517  1.00 10.00      B   
ATOM   3751  CB  THR B 231     -31.572  -9.730 -12.787  1.00 10.00      B   
ATOM   3752  OG1 THR B 231     -32.462 -10.173 -13.822  1.00 10.00      B   
ATOM   3753  HG1 THR B 231     -32.085 -10.949 -14.257  1.00 10.00      B   
ATOM   3754  CG2 THR B 231     -30.135  -9.837 -13.271  1.00 10.00      B   
ATOM   3755  C   THR B 231     -32.945 -10.014 -10.709  1.00 10.00      B   
ATOM   3756  O   THR B 231     -32.741  -9.392  -9.665  1.00 10.00      B   
ATOM   3757  N   GLU B 232     -34.166 -10.254 -11.183  1.00 10.00      B   
ATOM   3758  HN  GLU B 232     -34.264 -10.768 -12.013  1.00 10.00      B   
ATOM   3759  CA  GLU B 232     -35.361  -9.764 -10.504  1.00 10.00      B   
ATOM   3760  CB  GLU B 232     -36.626 -10.111 -11.293  1.00 10.00      B   
ATOM   3761  CG  GLU B 232     -37.862  -9.379 -10.801  1.00 10.00      B   
ATOM   3762  CD  GLU B 232     -38.918  -9.193 -11.872  1.00 10.00      B   
ATOM   3763  OE1 GLU B 232     -40.112  -9.395 -11.571  1.00 10.00      B   
ATOM   3764  OE2 GLU B 232     -38.567  -8.829 -13.015  1.00 10.00      B   
ATOM   3765  C   GLU B 232     -35.444 -10.295  -9.074  1.00 10.00      B   
ATOM   3766  O   GLU B 232     -35.915  -9.603  -8.170  1.00 10.00      B   
ATOM   3767  N   LYS B 233     -34.960 -11.514  -8.875  1.00 10.00      B   
ATOM   3768  HN  LYS B 233     -34.596 -12.011  -9.639  1.00 10.00      B   
ATOM   3769  CA  LYS B 233     -34.961 -12.137  -7.559  1.00 10.00      B   
ATOM   3770  CB  LYS B 233     -34.389 -13.560  -7.645  1.00 10.00      B   
ATOM   3771  CG  LYS B 233     -34.187 -14.240  -6.299  1.00 10.00      B   
ATOM   3772  CD  LYS B 233     -33.385 -15.527  -6.435  1.00 10.00      B   
ATOM   3773  CE  LYS B 233     -33.097 -16.142  -5.072  1.00 10.00      B   
ATOM   3774  NZ  LYS B 233     -32.324 -17.408  -5.183  1.00 10.00      B   
ATOM   3775  HZ1 LYS B 233     -32.889 -18.129  -5.675  1.00 10.00      B   
ATOM   3776  HZ2 LYS B 233     -32.075 -17.764  -4.234  1.00 10.00      B   
ATOM   3777  HZ3 LYS B 233     -31.448 -17.246  -5.717  1.00 10.00      B   
ATOM   3778  C   LYS B 233     -34.150 -11.304  -6.570  1.00 10.00      B   
ATOM   3779  O   LYS B 233     -34.654 -10.904  -5.524  1.00 10.00      B   
ATOM   3780  N   LEU B 234     -32.908 -11.014  -6.931  1.00 10.00      B   
ATOM   3781  HN  LEU B 234     -32.580 -11.328  -7.802  1.00 10.00      B   
ATOM   3782  CA  LEU B 234     -32.016 -10.244  -6.072  1.00 10.00      B   
ATOM   3783  CB  LEU B 234     -30.571 -10.352  -6.571  1.00 10.00      B   
ATOM   3784  CG  LEU B 234     -30.021 -11.769  -6.783  1.00 10.00      B   
ATOM   3785  CD1 LEU B 234     -28.641 -11.717  -7.421  1.00 10.00      B   
ATOM   3786  CD2 LEU B 234     -29.973 -12.537  -5.470  1.00 10.00      B   
ATOM   3787  C   LEU B 234     -32.424  -8.774  -5.982  1.00 10.00      B   
ATOM   3788  O   LEU B 234     -32.157  -8.106  -4.981  1.00 10.00      B   
ATOM   3789  N   LEU B 235     -33.077  -8.276  -7.020  1.00 10.00      B   
ATOM   3790  HN  LEU B 235     -33.282  -8.861  -7.785  1.00 10.00      B   
ATOM   3791  CA  LEU B 235     -33.487  -6.879  -7.062  1.00 10.00      B   
ATOM   3792  CB  LEU B 235     -33.580  -6.383  -8.508  1.00 10.00      B   
ATOM   3793  CG  LEU B 235     -32.258  -6.336  -9.277  1.00 10.00      B   
ATOM   3794  CD1 LEU B 235     -32.499  -6.071 -10.756  1.00 10.00      B   
ATOM   3795  CD2 LEU B 235     -31.326  -5.288  -8.685  1.00 10.00      B   
ATOM   3796  C   LEU B 235     -34.786  -6.597  -6.310  1.00 10.00      B   
ATOM   3797  O   LEU B 235     -34.824  -5.719  -5.450  1.00 10.00      B   
ATOM   3798  N   PHE B 236     -35.840  -7.346  -6.610  1.00 10.00      B   
ATOM   3799  HN  PHE B 236     -35.746  -8.077  -7.263  1.00 10.00      B   
ATOM   3800  CA  PHE B 236     -37.138  -7.110  -5.982  1.00 10.00      B   
ATOM   3801  CB  PHE B 236     -38.276  -7.306  -6.988  1.00 10.00      B   
ATOM   3802  CG  PHE B 236     -38.381  -6.210  -8.012  1.00 10.00      B   
ATOM   3803  CD1 PHE B 236     -37.722  -6.311  -9.226  1.00 10.00      B   
ATOM   3804  CD2 PHE B 236     -39.139  -5.079  -7.759  1.00 10.00      B   
ATOM   3805  CE1 PHE B 236     -37.816  -5.306 -10.170  1.00 10.00      B   
ATOM   3806  CE2 PHE B 236     -39.238  -4.068  -8.698  1.00 10.00      B   
ATOM   3807  CZ  PHE B 236     -38.575  -4.183  -9.905  1.00 10.00      B   
ATOM   3808  C   PHE B 236     -37.386  -7.940  -4.724  1.00 10.00      B   
ATOM   3809  O   PHE B 236     -37.944  -7.439  -3.750  1.00 10.00      B   
ATOM   3810  N   LYS B 237     -36.973  -9.197  -4.733  1.00 10.00      B   
ATOM   3811  HN  LYS B 237     -36.504  -9.547  -5.520  1.00 10.00      B   
ATOM   3812  CA  LYS B 237     -37.200 -10.067  -3.582  1.00 10.00      B   
ATOM   3813  CB  LYS B 237     -37.357 -11.524  -4.014  1.00 10.00      B   
ATOM   3814  CG  LYS B 237     -38.525 -11.762  -4.960  1.00 10.00      B   
ATOM   3815  CD  LYS B 237     -38.748 -13.245  -5.204  1.00 10.00      B   
ATOM   3816  CE  LYS B 237     -39.881 -13.474  -6.190  1.00 10.00      B   
ATOM   3817  NZ  LYS B 237     -40.206 -14.916  -6.346  1.00 10.00      B   
ATOM   3818  HZ1 LYS B 237     -40.484 -15.322  -5.430  1.00 10.00      B   
ATOM   3819  HZ2 LYS B 237     -39.379 -15.435  -6.703  1.00 10.00      B   
ATOM   3820  HZ3 LYS B 237     -40.992 -15.037  -7.017  1.00 10.00      B   
ATOM   3821  C   LYS B 237     -36.114  -9.923  -2.520  1.00 10.00      B   
ATOM   3822  O   LYS B 237     -36.415  -9.762  -1.334  1.00 10.00      B   
ATOM   3823  N   GLU B 238     -34.857  -9.982  -2.944  1.00 10.00      B   
ATOM   3824  HN  GLU B 238     -34.681 -10.137  -3.899  1.00 10.00      B   
ATOM   3825  CA  GLU B 238     -33.733  -9.857  -2.023  1.00 10.00      B   
ATOM   3826  CB  GLU B 238     -32.472 -10.482  -2.619  1.00 10.00      B   
ATOM   3827  CG  GLU B 238     -32.611 -11.964  -2.926  1.00 10.00      B   
ATOM   3828  CD  GLU B 238     -32.948 -12.782  -1.697  1.00 10.00      B   
ATOM   3829  OE1 GLU B 238     -32.068 -12.931  -0.824  1.00 10.00      B   
ATOM   3830  OE2 GLU B 238     -34.089 -13.282  -1.598  1.00 10.00      B   
ATOM   3831  C   GLU B 238     -33.487  -8.405  -1.631  1.00 10.00      B   
ATOM   3832  O   GLU B 238     -32.838  -8.128  -0.622  1.00 10.00      B   
ATOM   3833  N   LYS B 239     -34.004  -7.488  -2.448  1.00 10.00      B   
ATOM   3834  HN  LYS B 239     -34.488  -7.791  -3.245  1.00 10.00      B   
ATOM   3835  CA  LYS B 239     -33.876  -6.051  -2.203  1.00 10.00      B   
ATOM   3836  CB  LYS B 239     -34.655  -5.643  -0.946  1.00 10.00      B   
ATOM   3837  CG  LYS B 239     -36.119  -6.041  -0.973  1.00 10.00      B   
ATOM   3838  CD  LYS B 239     -36.799  -5.788   0.361  1.00 10.00      B   
ATOM   3839  CE  LYS B 239     -37.206  -4.333   0.530  1.00 10.00      B   
ATOM   3840  NZ  LYS B 239     -38.177  -4.165   1.643  1.00 10.00      B   
ATOM   3841  HZ1 LYS B 239     -38.380  -3.158   1.800  1.00 10.00      B   
ATOM   3842  HZ2 LYS B 239     -37.790  -4.568   2.521  1.00 10.00      B   
ATOM   3843  HZ3 LYS B 239     -39.064  -4.655   1.416  1.00 10.00      B   
ATOM   3844  C   LYS B 239     -32.418  -5.606  -2.105  1.00 10.00      B   
ATOM   3845  O   LYS B 239     -32.047  -4.854  -1.199  1.00 10.00      B   
ATOM   3846  N   PHE B 240     -31.599  -6.070  -3.038  1.00 10.00      B   
ATOM   3847  HN  PHE B 240     -31.950  -6.680  -3.723  1.00 10.00      B   
ATOM   3848  CA  PHE B 240     -30.185  -5.712  -3.059  1.00 10.00      B   
ATOM   3849  CB  PHE B 240     -29.384  -6.731  -3.877  1.00 10.00      B   
ATOM   3850  CG  PHE B 240     -27.892  -6.565  -3.772  1.00 10.00      B   
ATOM   3851  CD1 PHE B 240     -27.245  -6.755  -2.562  1.00 10.00      B   
ATOM   3852  CD2 PHE B 240     -27.138  -6.221  -4.882  1.00 10.00      B   
ATOM   3853  CE1 PHE B 240     -25.876  -6.604  -2.461  1.00 10.00      B   
ATOM   3854  CE2 PHE B 240     -25.766  -6.068  -4.789  1.00 10.00      B   
ATOM   3855  CZ  PHE B 240     -25.134  -6.260  -3.575  1.00 10.00      B   
ATOM   3856  C   PHE B 240     -29.987  -4.303  -3.620  1.00 10.00      B   
ATOM   3857  O   PHE B 240     -29.313  -3.472  -3.005  1.00 10.00      B   
ATOM   3858  N   ASP B 241     -30.600  -4.049  -4.778  1.00 10.00      B   
ATOM   3859  HN  ASP B 241     -31.130  -4.760  -5.189  1.00 10.00      B   
ATOM   3860  CA  ASP B 241     -30.513  -2.750  -5.462  1.00 10.00      B   
ATOM   3861  CB  ASP B 241     -31.120  -1.609  -4.632  1.00 10.00      B   
ATOM   3862  CG  ASP B 241     -30.998  -0.251  -5.309  1.00 10.00      B   
ATOM   3863  OD1 ASP B 241     -31.066  -0.187  -6.560  1.00 10.00      B   
ATOM   3864  OD2 ASP B 241     -30.837   0.764  -4.591  1.00 10.00      B   
ATOM   3865  C   ASP B 241     -29.089  -2.412  -5.895  1.00 10.00      B   
ATOM   3866  O   ASP B 241     -28.298  -1.879  -5.120  1.00 10.00      B   
ATOM   3867  N   ASP B 242     -28.773  -2.722  -7.141  1.00 10.00      B   
ATOM   3868  HN  ASP B 242     -29.452  -3.131  -7.717  1.00 10.00      B   
ATOM   3869  CA  ASP B 242     -27.448  -2.453  -7.689  1.00 10.00      B   
ATOM   3870  CB  ASP B 242     -26.524  -3.654  -7.483  1.00 10.00      B   
ATOM   3871  CG  ASP B 242     -25.227  -3.529  -8.255  1.00 10.00      B   
ATOM   3872  OD1 ASP B 242     -24.373  -2.699  -7.865  1.00 10.00      B   
ATOM   3873  OD2 ASP B 242     -25.062  -4.254  -9.257  1.00 10.00      B   
ATOM   3874  C   ASP B 242     -27.547  -2.110  -9.170  1.00 10.00      B   
ATOM   3875  O   ASP B 242     -28.129  -2.870  -9.941  1.00 10.00      B   
ATOM   3876  N   PHE B 243     -26.976  -0.970  -9.557  1.00 10.00      B   
ATOM   3877  HN  PHE B 243     -26.512  -0.423  -8.888  1.00 10.00      B   
ATOM   3878  CA  PHE B 243     -27.017  -0.504 -10.945  1.00 10.00      B   
ATOM   3879  CB  PHE B 243     -26.261   0.818 -11.096  1.00 10.00      B   
ATOM   3880  CG  PHE B 243     -26.285   1.381 -12.490  1.00 10.00      B   
ATOM   3881  CD1 PHE B 243     -27.475   1.806 -13.060  1.00 10.00      B   
ATOM   3882  CD2 PHE B 243     -25.118   1.483 -13.230  1.00 10.00      B   
ATOM   3883  CE1 PHE B 243     -27.499   2.322 -14.342  1.00 10.00      B   
ATOM   3884  CE2 PHE B 243     -25.135   1.998 -14.511  1.00 10.00      B   
ATOM   3885  CZ  PHE B 243     -26.327   2.418 -15.068  1.00 10.00      B   
ATOM   3886  C   PHE B 243     -26.483  -1.533 -11.936  1.00 10.00      B   
ATOM   3887  O   PHE B 243     -27.082  -1.752 -12.988  1.00 10.00      B   
ATOM   3888  N   ASP B 244     -25.365  -2.163 -11.598  1.00 10.00      B   
ATOM   3889  HN  ASP B 244     -24.942  -1.960 -10.740  1.00 10.00      B   
ATOM   3890  CA  ASP B 244     -24.757  -3.166 -12.473  1.00 10.00      B   
ATOM   3891  CB  ASP B 244     -23.446  -3.683 -11.877  1.00 10.00      B   
ATOM   3892  CG  ASP B 244     -22.268  -3.536 -12.818  1.00 10.00      B   
ATOM   3893  OD1 ASP B 244     -21.898  -4.533 -13.475  1.00 10.00      B   
ATOM   3894  OD2 ASP B 244     -21.693  -2.426 -12.894  1.00 10.00      B   
ATOM   3895  C   ASP B 244     -25.726  -4.319 -12.715  1.00 10.00      B   
ATOM   3896  O   ASP B 244     -25.812  -4.856 -13.821  1.00 10.00      B   
ATOM   3897  N   THR B 245     -26.461  -4.679 -11.671  1.00 10.00      B   
ATOM   3898  HN  THR B 245     -26.323  -4.219 -10.814  1.00 10.00      B   
ATOM   3899  CA  THR B 245     -27.447  -5.746 -11.751  1.00 10.00      B   
ATOM   3900  CB  THR B 245     -27.855  -6.230 -10.345  1.00 10.00      B   
ATOM   3901  OG1 THR B 245     -26.678  -6.423  -9.549  1.00 10.00      B   
ATOM   3902  HG1 THR B 245     -26.109  -5.641  -9.613  1.00 10.00      B   
ATOM   3903  CG2 THR B 245     -28.618  -7.546 -10.425  1.00 10.00      B   
ATOM   3904  C   THR B 245     -28.686  -5.272 -12.519  1.00 10.00      B   
ATOM   3905  O   THR B 245     -29.255  -6.021 -13.315  1.00 10.00      B   
ATOM   3906  N   TRP B 246     -29.086  -4.017 -12.289  1.00 10.00      B   
ATOM   3907  HN  TRP B 246     -28.590  -3.471 -11.637  1.00 10.00      B   
ATOM   3908  CA  TRP B 246     -30.244  -3.433 -12.971  1.00 10.00      B   
ATOM   3909  CB  TRP B 246     -30.479  -1.987 -12.504  1.00 10.00      B   
ATOM   3910  CG  TRP B 246     -31.185  -1.838 -11.185  1.00 10.00      B   
ATOM   3911  CD1 TRP B 246     -30.672  -1.301 -10.039  1.00 10.00      B   
ATOM   3912  CD2 TRP B 246     -32.535  -2.202 -10.882  1.00 10.00      B   
ATOM   3913  NE1 TRP B 246     -31.611  -1.322  -9.036  1.00 10.00      B   
ATOM   3914  HE1 TRP B 246     -31.474  -0.992  -8.110  1.00 10.00      B   
ATOM   3915  CE2 TRP B 246     -32.766  -1.871  -9.528  1.00 10.00      B   
ATOM   3916  CE3 TRP B 246     -33.569  -2.781 -11.620  1.00 10.00      B   
ATOM   3917  CZ2 TRP B 246     -33.990  -2.101  -8.903  1.00 10.00      B   
ATOM   3918  CZ3 TRP B 246     -34.781  -3.007 -10.998  1.00 10.00      B   
ATOM   3919  CH2 TRP B 246     -34.982  -2.669  -9.654  1.00 10.00      B   
ATOM   3920  C   TRP B 246     -30.022  -3.434 -14.483  1.00 10.00      B   
ATOM   3921  O   TRP B 246     -30.939  -3.699 -15.260  1.00 10.00      B   
ATOM   3922  N   LYS B 247     -28.788  -3.144 -14.885  1.00 10.00      B   
ATOM   3923  HN  LYS B 247     -28.105  -2.946 -14.205  1.00 10.00      B   
ATOM   3924  CA  LYS B 247     -28.413  -3.101 -16.296  1.00 10.00      B   
ATOM   3925  CB  LYS B 247     -26.970  -2.602 -16.438  1.00 10.00      B   
ATOM   3926  CG  LYS B 247     -26.526  -2.340 -17.867  1.00 10.00      B   
ATOM   3927  CD  LYS B 247     -25.261  -1.500 -17.903  1.00 10.00      B   
ATOM   3928  CE  LYS B 247     -24.679  -1.436 -19.304  1.00 10.00      B   
ATOM   3929  NZ  LYS B 247     -23.748  -0.288 -19.469  1.00 10.00      B   
ATOM   3930  HZ1 LYS B 247     -23.280  -0.339 -20.400  1.00 10.00      B   
ATOM   3931  HZ2 LYS B 247     -23.020  -0.304 -18.727  1.00 10.00      B   
ATOM   3932  HZ3 LYS B 247     -24.274   0.614 -19.407  1.00 10.00      B   
ATOM   3933  C   LYS B 247     -28.589  -4.468 -16.962  1.00 10.00      B   
ATOM   3934  O   LYS B 247     -28.911  -4.559 -18.149  1.00 10.00      B   
ATOM   3935  N   LEU B 248     -28.392  -5.529 -16.188  1.00 10.00      B   
ATOM   3936  HN  LEU B 248     -28.145  -5.397 -15.248  1.00 10.00      B   
ATOM   3937  CA  LEU B 248     -28.542  -6.884 -16.702  1.00 10.00      B   
ATOM   3938  CB  LEU B 248     -27.831  -7.890 -15.793  1.00 10.00      B   
ATOM   3939  CG  LEU B 248     -26.310  -7.748 -15.691  1.00 10.00      B   
ATOM   3940  CD1 LEU B 248     -25.747  -8.734 -14.680  1.00 10.00      B   
ATOM   3941  CD2 LEU B 248     -25.655  -7.930 -17.053  1.00 10.00      B   
ATOM   3942  C   LEU B 248     -30.019  -7.242 -16.836  1.00 10.00      B   
ATOM   3943  O   LEU B 248     -30.408  -8.012 -17.719  1.00 10.00      B   
ATOM   3944  N   TRP B 249     -30.840  -6.667 -15.963  1.00 10.00      B   
ATOM   3945  HN  TRP B 249     -30.467  -6.057 -15.288  1.00 10.00      B   
ATOM   3946  CA  TRP B 249     -32.276  -6.916 -15.977  1.00 10.00      B   
ATOM   3947  CB  TRP B 249     -32.940  -6.283 -14.747  1.00 10.00      B   
ATOM   3948  CG  TRP B 249     -34.396  -6.619 -14.591  1.00 10.00      B   
ATOM   3949  CD1 TRP B 249     -34.927  -7.670 -13.901  1.00 10.00      B   
ATOM   3950  CD2 TRP B 249     -35.508  -5.901 -15.140  1.00 10.00      B   
ATOM   3951  NE1 TRP B 249     -36.298  -7.650 -13.990  1.00 10.00      B   
ATOM   3952  HE1 TRP B 249     -36.915  -8.302 -13.572  1.00 10.00      B   
ATOM   3953  CE2 TRP B 249     -36.678  -6.574 -14.743  1.00 10.00      B   
ATOM   3954  CE3 TRP B 249     -35.630  -4.756 -15.929  1.00 10.00      B   
ATOM   3955  CZ2 TRP B 249     -37.950  -6.141 -15.106  1.00 10.00      B   
ATOM   3956  CZ3 TRP B 249     -36.892  -4.328 -16.288  1.00 10.00      B   
ATOM   3957  CH2 TRP B 249     -38.037  -5.018 -15.878  1.00 10.00      B   
ATOM   3958  C   TRP B 249     -32.904  -6.378 -17.260  1.00 10.00      B   
ATOM   3959  O   TRP B 249     -33.635  -7.091 -17.952  1.00 10.00      B   
ATOM   3960  N   ILE B 250     -32.604  -5.123 -17.582  1.00 10.00      B   
ATOM   3961  HN  ILE B 250     -32.010  -4.608 -16.994  1.00 10.00      B   
ATOM   3962  CA  ILE B 250     -33.146  -4.492 -18.784  1.00 10.00      B   
ATOM   3963  CB  ILE B 250     -32.908  -2.965 -18.824  1.00 10.00      B   
ATOM   3964  CG1 ILE B 250     -31.419  -2.635 -18.681  1.00 10.00      B   
ATOM   3965  CG2 ILE B 250     -33.726  -2.268 -17.747  1.00 10.00      B   
ATOM   3966  CD1 ILE B 250     -31.059  -1.225 -19.097  1.00 10.00      B   
ATOM   3967  C   ILE B 250     -32.590  -5.135 -20.052  1.00 10.00      B   
ATOM   3968  O   ILE B 250     -33.288  -5.246 -21.063  1.00 10.00      B   
ATOM   3969  N   LEU B 251     -31.336  -5.569 -19.986  1.00 10.00      B   
ATOM   3970  HN  LEU B 251     -30.835  -5.457 -19.150  1.00 10.00      B   
ATOM   3971  CA  LEU B 251     -30.685  -6.202 -21.125  1.00 10.00      B   
ATOM   3972  CB  LEU B 251     -29.213  -6.481 -20.808  1.00 10.00      B   
ATOM   3973  CG  LEU B 251     -28.353  -6.975 -21.971  1.00 10.00      B   
ATOM   3974  CD1 LEU B 251     -28.258  -5.915 -23.056  1.00 10.00      B   
ATOM   3975  CD2 LEU B 251     -26.969  -7.376 -21.485  1.00 10.00      B   
ATOM   3976  C   LEU B 251     -31.399  -7.498 -21.496  1.00 10.00      B   
ATOM   3977  O   LEU B 251     -31.746  -7.718 -22.658  1.00 10.00      B   
ATOM   3978  N   SER B 252     -31.638  -8.337 -20.494  1.00 10.00      B   
ATOM   3979  HN  SER B 252     -31.348  -8.096 -19.588  1.00 10.00      B   
ATOM   3980  CA  SER B 252     -32.314  -9.609 -20.706  1.00 10.00      B   
ATOM   3981  CB  SER B 252     -32.176 -10.492 -19.464  1.00 10.00      B   
ATOM   3982  OG  SER B 252     -32.445  -9.753 -18.283  1.00 10.00      B   
ATOM   3983  HG  SER B 252     -31.628  -9.333 -17.976  1.00 10.00      B   
ATOM   3984  C   SER B 252     -33.786  -9.393 -21.050  1.00 10.00      B   
ATOM   3985  O   SER B 252     -34.394 -10.195 -21.759  1.00 10.00      B   
ATOM   3986  N   GLY B 253     -34.348  -8.296 -20.548  1.00 10.00      B   
ATOM   3987  HN  GLY B 253     -33.808  -7.694 -19.990  1.00 10.00      B   
ATOM   3988  CA  GLY B 253     -35.737  -7.981 -20.812  1.00 10.00      B   
ATOM   3989  C   GLY B 253     -35.984  -7.698 -22.277  1.00 10.00      B   
ATOM   3990  O   GLY B 253     -36.963  -8.170 -22.857  1.00 10.00      B   
ATOM   3991  N   LYS B 254     -35.083  -6.943 -22.885  1.00 10.00      B   
ATOM   3992  HN  LYS B 254     -34.320  -6.595 -22.373  1.00 10.00      B   
ATOM   3993  CA  LYS B 254     -35.209  -6.609 -24.292  1.00 10.00      B   
ATOM   3994  CB  LYS B 254     -34.214  -5.517 -24.678  1.00 10.00      B   
ATOM   3995  CG  LYS B 254     -34.831  -4.386 -25.483  1.00 10.00      B   
ATOM   3996  CD  LYS B 254     -33.793  -3.351 -25.880  1.00 10.00      B   
ATOM   3997  CE  LYS B 254     -32.952  -3.828 -27.050  1.00 10.00      B   
ATOM   3998  NZ  LYS B 254     -33.741  -3.896 -28.307  1.00 10.00      B   
ATOM   3999  HZ1 LYS B 254     -33.102  -3.938 -29.127  1.00 10.00      B   
ATOM   4000  HZ2 LYS B 254     -34.347  -3.055 -28.397  1.00 10.00      B   
ATOM   4001  HZ3 LYS B 254     -34.342  -4.742 -28.309  1.00 10.00      B   
ATOM   4002  C   LYS B 254     -35.000  -7.845 -25.157  1.00 10.00      B   
ATOM   4003  O   LYS B 254     -35.610  -7.991 -26.216  1.00 10.00      B   
ATOM   4004  N   GLU B 255     -34.158  -8.749 -24.681  1.00 10.00      B   
ATOM   4005  HN  GLU B 255     -33.725  -8.591 -23.815  1.00 10.00      B   
ATOM   4006  CA  GLU B 255     -33.857  -9.968 -25.412  1.00 10.00      B   
ATOM   4007  CB  GLU B 255     -32.554 -10.593 -24.921  1.00 10.00      B   
ATOM   4008  CG  GLU B 255     -31.319  -9.783 -25.277  1.00 10.00      B   
ATOM   4009  CD  GLU B 255     -31.325  -9.342 -26.726  1.00 10.00      B   
ATOM   4010  OE1 GLU B 255     -30.961 -10.157 -27.603  1.00 10.00      B   
ATOM   4011  OE2 GLU B 255     -31.705  -8.184 -26.995  1.00 10.00      B   
ATOM   4012  C   GLU B 255     -35.000 -10.978 -25.368  1.00 10.00      B   
ATOM   4013  O   GLU B 255     -35.203 -11.729 -26.321  1.00 10.00      B   
ATOM   4014  N   ILE B 256     -35.750 -11.001 -24.272  1.00 10.00      B   
ATOM   4015  HN  ILE B 256     -35.542 -10.392 -23.530  1.00 10.00      B   
ATOM   4016  CA  ILE B 256     -36.867 -11.937 -24.153  1.00 10.00      B   
ATOM   4017  CB  ILE B 256     -37.234 -12.294 -22.695  1.00 10.00      B   
ATOM   4018  CG1 ILE B 256     -37.586 -11.046 -21.881  1.00 10.00      B   
ATOM   4019  CG2 ILE B 256     -36.106 -13.076 -22.038  1.00 10.00      B   
ATOM   4020  CD1 ILE B 256     -38.105 -11.346 -20.491  1.00 10.00      B   
ATOM   4021  C   ILE B 256     -38.097 -11.456 -24.921  1.00 10.00      B   
ATOM   4022  O   ILE B 256     -39.029 -12.227 -25.162  1.00 10.00      B   
ATOM   4023  N   GLY B 257     -38.087 -10.187 -25.310  1.00 10.00      B   
ATOM   4024  HN  GLY B 257     -37.321  -9.622 -25.080  1.00 10.00      B   
ATOM   4025  CA  GLY B 257     -39.190  -9.631 -26.066  1.00 10.00      B   
ATOM   4026  C   GLY B 257     -40.168  -8.841 -25.220  1.00 10.00      B   
ATOM   4027  O   GLY B 257     -41.382  -9.015 -25.340  1.00 10.00      B   
ATOM   4028  N   LYS B 258     -39.651  -7.969 -24.365  1.00 10.00      B   
ATOM   4029  HN  LYS B 258     -38.676  -7.865 -24.311  1.00 10.00      B   
ATOM   4030  CA  LYS B 258     -40.505  -7.152 -23.513  1.00 10.00      B   
ATOM   4031  CB  LYS B 258     -39.994  -7.136 -22.070  1.00 10.00      B   
ATOM   4032  CG  LYS B 258     -40.313  -8.405 -21.296  1.00 10.00      B   
ATOM   4033  CD  LYS B 258     -41.740  -8.854 -21.561  1.00 10.00      B   
ATOM   4034  CE  LYS B 258     -42.185  -9.941 -20.601  1.00 10.00      B   
ATOM   4035  NZ  LYS B 258     -43.649 -10.185 -20.696  1.00 10.00      B   
ATOM   4036  HZ1 LYS B 258     -43.951 -10.853 -19.959  1.00 10.00      B   
ATOM   4037  HZ2 LYS B 258     -43.886 -10.582 -21.627  1.00 10.00      B   
ATOM   4038  HZ3 LYS B 258     -44.169  -9.288 -20.574  1.00 10.00      B   
ATOM   4039  C   LYS B 258     -40.635  -5.736 -24.062  1.00 10.00      B   
ATOM   4040  O   LYS B 258     -39.800  -5.292 -24.852  1.00 10.00      B   
ATOM   4041  N   SER B 259     -41.678  -5.033 -23.650  1.00 10.00      B   
ATOM   4042  HN  SER B 259     -42.313  -5.438 -23.014  1.00 10.00      B   
ATOM   4043  CA  SER B 259     -41.906  -3.673 -24.112  1.00 10.00      B   
ATOM   4044  CB  SER B 259     -43.406  -3.421 -24.289  1.00 10.00      B   
ATOM   4045  OG  SER B 259     -44.135  -3.830 -23.144  1.00 10.00      B   
ATOM   4046  HG  SER B 259     -44.034  -4.790 -23.018  1.00 10.00      B   
ATOM   4047  C   SER B 259     -41.306  -2.655 -23.146  1.00 10.00      B   
ATOM   4048  O   SER B 259     -40.960  -2.992 -22.014  1.00 10.00      B   
ATOM   4049  N   PHE B 260     -41.193  -1.409 -23.600  1.00 10.00      B   
ATOM   4050  HN  PHE B 260     -41.497  -1.202 -24.511  1.00 10.00      B   
ATOM   4051  CA  PHE B 260     -40.644  -0.336 -22.779  1.00 10.00      B   
ATOM   4052  CB  PHE B 260     -40.520   0.947 -23.609  1.00 10.00      B   
ATOM   4053  CG  PHE B 260     -39.707   2.036 -22.965  1.00 10.00      B   
ATOM   4054  CD1 PHE B 260     -38.326   2.049 -23.082  1.00 10.00      B   
ATOM   4055  CD2 PHE B 260     -40.321   3.052 -22.247  1.00 10.00      B   
ATOM   4056  CE1 PHE B 260     -37.575   3.049 -22.498  1.00 10.00      B   
ATOM   4057  CE2 PHE B 260     -39.575   4.055 -21.659  1.00 10.00      B   
ATOM   4058  CZ  PHE B 260     -38.200   4.053 -21.785  1.00 10.00      B   
ATOM   4059  C   PHE B 260     -41.547  -0.097 -21.575  1.00 10.00      B   
ATOM   4060  O   PHE B 260     -41.071   0.142 -20.463  1.00 10.00      B   
ATOM   4061  N   GLU B 261     -42.853  -0.189 -21.812  1.00 10.00      B   
ATOM   4062  HN  GLU B 261     -43.154  -0.376 -22.727  1.00 10.00      B   
ATOM   4063  CA  GLU B 261     -43.852  -0.002 -20.768  1.00 10.00      B   
ATOM   4064  CB  GLU B 261     -45.253  -0.199 -21.350  1.00 10.00      B   
ATOM   4065  CG  GLU B 261     -46.137   1.030 -21.268  1.00 10.00      B   
ATOM   4066  CD  GLU B 261     -45.545   2.220 -21.987  1.00 10.00      B   
ATOM   4067  OE1 GLU B 261     -45.571   2.236 -23.238  1.00 10.00      B   
ATOM   4068  OE2 GLU B 261     -45.061   3.149 -21.308  1.00 10.00      B   
ATOM   4069  C   GLU B 261     -43.636  -0.980 -19.618  1.00 10.00      B   
ATOM   4070  O   GLU B 261     -43.631  -0.589 -18.454  1.00 10.00      B   
ATOM   4071  N   GLU B 262     -43.432  -2.248 -19.959  1.00 10.00      B   
ATOM   4072  HN  GLU B 262     -43.425  -2.489 -20.910  1.00 10.00      B   
ATOM   4073  CA  GLU B 262     -43.221  -3.294 -18.964  1.00 10.00      B   
ATOM   4074  CB  GLU B 262     -43.113  -4.659 -19.641  1.00 10.00      B   
ATOM   4075  CG  GLU B 262     -44.407  -5.140 -20.275  1.00 10.00      B   
ATOM   4076  CD  GLU B 262     -44.226  -6.425 -21.055  1.00 10.00      B   
ATOM   4077  OE1 GLU B 262     -43.892  -6.349 -22.260  1.00 10.00      B   
ATOM   4078  OE2 GLU B 262     -44.409  -7.515 -20.463  1.00 10.00      B   
ATOM   4079  C   GLU B 262     -41.980  -3.037 -18.114  1.00 10.00      B   
ATOM   4080  O   GLU B 262     -41.912  -3.456 -16.958  1.00 10.00      B   
ATOM   4081  N   LEU B 263     -41.001  -2.357 -18.691  1.00 10.00      B   
ATOM   4082  HN  LEU B 263     -41.112  -2.048 -19.615  1.00 10.00      B   
ATOM   4083  CA  LEU B 263     -39.766  -2.056 -17.982  1.00 10.00      B   
ATOM   4084  CB  LEU B 263     -38.618  -1.827 -18.969  1.00 10.00      B   
ATOM   4085  CG  LEU B 263     -38.457  -2.863 -20.087  1.00 10.00      B   
ATOM   4086  CD1 LEU B 263     -37.287  -2.497 -20.987  1.00 10.00      B   
ATOM   4087  CD2 LEU B 263     -38.281  -4.264 -19.518  1.00 10.00      B   
ATOM   4088  C   LEU B 263     -39.933  -0.833 -17.092  1.00 10.00      B   
ATOM   4089  O   LEU B 263     -39.528  -0.836 -15.930  1.00 10.00      B   
ATOM   4090  N   ASP B 264     -40.546   0.207 -17.639  1.00 10.00      B   
ATOM   4091  HN  ASP B 264     -40.865   0.139 -18.568  1.00 10.00      B   
ATOM   4092  CA  ASP B 264     -40.758   1.449 -16.902  1.00 10.00      B   
ATOM   4093  CB  ASP B 264     -41.154   2.579 -17.857  1.00 10.00      B   
ATOM   4094  CG  ASP B 264     -41.168   3.939 -17.190  1.00 10.00      B   
ATOM   4095  OD1 ASP B 264     -40.121   4.352 -16.641  1.00 10.00      B   
ATOM   4096  OD2 ASP B 264     -42.224   4.608 -17.218  1.00 10.00      B   
ATOM   4097  C   ASP B 264     -41.802   1.279 -15.798  1.00 10.00      B   
ATOM   4098  O   ASP B 264     -41.767   1.978 -14.783  1.00 10.00      B   
ATOM   4099  N   GLN B 265     -42.723   0.341 -15.995  1.00 10.00      B   
ATOM   4100  HN  GLN B 265     -42.706  -0.173 -16.831  1.00 10.00      B   
ATOM   4101  CA  GLN B 265     -43.777   0.071 -15.017  1.00 10.00      B   
ATOM   4102  CB  GLN B 265     -44.758  -0.977 -15.545  1.00 10.00      B   
ATOM   4103  CG  GLN B 265     -46.003  -0.394 -16.191  1.00 10.00      B   
ATOM   4104  CD  GLN B 265     -46.930  -1.459 -16.740  1.00 10.00      B   
ATOM   4105  OE1 GLN B 265     -46.964  -2.591 -16.246  1.00 10.00      B   
ATOM   4106  NE2 GLN B 265     -47.696  -1.103 -17.757  1.00 10.00      B   
ATOM   4107 HE21 GLN B 265     -47.625  -0.184 -18.093  1.00 10.00      B   
ATOM   4108 HE22 GLN B 265     -48.313  -1.770 -18.130  1.00 10.00      B   
ATOM   4109  C   GLN B 265     -43.213  -0.385 -13.675  1.00 10.00      B   
ATOM   4110  O   GLN B 265     -43.785  -0.098 -12.623  1.00 10.00      B   
ATOM   4111  N   LYS B 266     -42.093  -1.095 -13.714  1.00 10.00      B   
ATOM   4112  HN  LYS B 266     -41.674  -1.282 -14.579  1.00 10.00      B   
ATOM   4113  CA  LYS B 266     -41.467  -1.591 -12.494  1.00 10.00      B   
ATOM   4114  CB  LYS B 266     -40.657  -2.863 -12.763  1.00 10.00      B   
ATOM   4115  CG  LYS B 266     -41.510  -4.116 -12.883  1.00 10.00      B   
ATOM   4116  CD  LYS B 266     -40.672  -5.333 -13.233  1.00 10.00      B   
ATOM   4117  CE  LYS B 266     -41.520  -6.596 -13.252  1.00 10.00      B   
ATOM   4118  NZ  LYS B 266     -40.854  -7.714 -13.970  1.00 10.00      B   
ATOM   4119  HZ1 LYS B 266     -40.596  -7.416 -14.932  1.00 10.00      B   
ATOM   4120  HZ2 LYS B 266     -41.498  -8.527 -14.036  1.00 10.00      B   
ATOM   4121  HZ3 LYS B 266     -39.988  -8.012 -13.461  1.00 10.00      B   
ATOM   4122  C   LYS B 266     -40.608  -0.520 -11.829  1.00 10.00      B   
ATOM   4123  O   LYS B 266     -40.114  -0.702 -10.714  1.00 10.00      B   
ATOM   4124  N   LEU B 267     -40.446   0.604 -12.508  1.00 10.00      B   
ATOM   4125  HN  LEU B 267     -40.881   0.704 -13.382  1.00 10.00      B   
ATOM   4126  CA  LEU B 267     -39.655   1.702 -11.981  1.00 10.00      B   
ATOM   4127  CB  LEU B 267     -38.836   2.359 -13.095  1.00 10.00      B   
ATOM   4128  CG  LEU B 267     -37.891   1.439 -13.868  1.00 10.00      B   
ATOM   4129  CD1 LEU B 267     -37.188   2.208 -14.976  1.00 10.00      B   
ATOM   4130  CD2 LEU B 267     -36.878   0.796 -12.932  1.00 10.00      B   
ATOM   4131  C   LEU B 267     -40.564   2.730 -11.319  1.00 10.00      B   
ATOM   4132  O   LEU B 267     -40.930   3.736 -11.927  1.00 10.00      B   
ATOM   4133  N   THR B 268     -40.946   2.461 -10.082  1.00 10.00      B   
ATOM   4134  HN  THR B 268     -40.642   1.632  -9.653  1.00 10.00      B   
ATOM   4135  CA  THR B 268     -41.815   3.361  -9.341  1.00 10.00      B   
ATOM   4136  CB  THR B 268     -42.912   2.580  -8.596  1.00 10.00      B   
ATOM   4137  OG1 THR B 268     -42.468   1.233  -8.377  1.00 10.00      B   
ATOM   4138  HG1 THR B 268     -42.684   0.698  -9.149  1.00 10.00      B   
ATOM   4139  CG2 THR B 268     -44.192   2.554  -9.416  1.00 10.00      B   
ATOM   4140  C   THR B 268     -41.022   4.211  -8.352  1.00 10.00      B   
ATOM   4141  O   THR B 268     -41.431   5.319  -8.002  1.00 10.00      B   
ATOM   4142  N   LEU B 269     -39.885   3.689  -7.910  1.00 10.00      B   
ATOM   4143  HN  LEU B 269     -39.608   2.804  -8.230  1.00 10.00      B   
ATOM   4144  CA  LEU B 269     -39.036   4.398  -6.965  1.00 10.00      B   
ATOM   4145  CB  LEU B 269     -38.345   3.414  -6.018  1.00 10.00      B   
ATOM   4146  CG  LEU B 269     -39.267   2.599  -5.106  1.00 10.00      B   
ATOM   4147  CD1 LEU B 269     -38.458   1.664  -4.222  1.00 10.00      B   
ATOM   4148  CD2 LEU B 269     -40.141   3.515  -4.261  1.00 10.00      B   
ATOM   4149  C   LEU B 269     -38.005   5.254  -7.695  1.00 10.00      B   
ATOM   4150  O   LEU B 269     -37.346   4.793  -8.625  1.00 10.00      B   
ATOM   4151  N   PRO B 270     -37.856   6.518  -7.284  1.00 10.00      B   
ATOM   4152  CA  PRO B 270     -36.910   7.447  -7.898  1.00 10.00      B   
ATOM   4153  CB  PRO B 270     -37.556   8.801  -7.593  1.00 10.00      B   
ATOM   4154  CG  PRO B 270     -38.228   8.605  -6.275  1.00 10.00      B   
ATOM   4155  CD  PRO B 270     -38.612   7.149  -6.189  1.00 10.00      B   
ATOM   4156  C   PRO B 270     -35.518   7.369  -7.265  1.00 10.00      B   
ATOM   4157  O   PRO B 270     -34.914   8.393  -6.934  1.00 10.00      B   
ATOM   4158  N   THR B 271     -35.009   6.156  -7.101  1.00 10.00      B   
ATOM   4159  HN  THR B 271     -35.530   5.375  -7.385  1.00 10.00      B   
ATOM   4160  CA  THR B 271     -33.696   5.949  -6.510  1.00 10.00      B   
ATOM   4161  CB  THR B 271     -33.549   4.502  -6.013  1.00 10.00      B   
ATOM   4162  OG1 THR B 271     -34.571   3.696  -6.616  1.00 10.00      B   
ATOM   4163  HG1 THR B 271     -34.196   2.843  -6.863  1.00 10.00      B   
ATOM   4164  CG2 THR B 271     -33.698   4.445  -4.500  1.00 10.00      B   
ATOM   4165  C   THR B 271     -32.584   6.276  -7.509  1.00 10.00      B   
ATOM   4166  O   THR B 271     -32.835   6.395  -8.711  1.00 10.00      B   
ATOM   4167  N   ARG B 272     -31.362   6.431  -7.004  1.00 10.00      B   
ATOM   4168  HN  ARG B 272     -31.231   6.332  -6.036  1.00 10.00      B   
ATOM   4169  CA  ARG B 272     -30.212   6.760  -7.845  1.00 10.00      B   
ATOM   4170  CB  ARG B 272     -28.937   6.900  -7.004  1.00 10.00      B   
ATOM   4171  CG  ARG B 272     -27.883   7.798  -7.634  1.00 10.00      B   
ATOM   4172  CD  ARG B 272     -26.623   7.027  -7.997  1.00 10.00      B   
ATOM   4173  NE  ARG B 272     -25.834   6.680  -6.814  1.00 10.00      B   
ATOM   4174  HE  ARG B 272     -26.305   6.230  -6.076  1.00 10.00      B   
ATOM   4175  CZ  ARG B 272     -24.528   6.928  -6.685  1.00 10.00      B   
ATOM   4176  NH1 ARG B 272     -23.849   7.518  -7.662  1.00 10.00      B   
ATOM   4177 HH11 ARG B 272     -24.332   7.800  -8.556  1.00 10.00      B   
ATOM   4178 HH12 ARG B 272     -22.830   7.702  -7.554  1.00 10.00      B   
ATOM   4179  NH2 ARG B 272     -23.905   6.588  -5.569  1.00 10.00      B   
ATOM   4180 HH21 ARG B 272     -24.431   6.128  -4.797  1.00 10.00      B   
ATOM   4181 HH22 ARG B 272     -22.885   6.783  -5.455  1.00 10.00      B   
ATOM   4182  C   ARG B 272     -30.005   5.729  -8.952  1.00 10.00      B   
ATOM   4183  O   ARG B 272     -29.855   6.088 -10.122  1.00 10.00      B   
ATOM   4184  N   ASN B 273     -30.009   4.452  -8.583  1.00 10.00      B   
ATOM   4185  HN  ASN B 273     -30.145   4.226  -7.637  1.00 10.00      B   
ATOM   4186  CA  ASN B 273     -29.810   3.380  -9.555  1.00 10.00      B   
ATOM   4187  CB  ASN B 273     -29.742   2.011  -8.876  1.00 10.00      B   
ATOM   4188  CG  ASN B 273     -28.442   1.777  -8.130  1.00 10.00      B   
ATOM   4189  OD1 ASN B 273     -27.402   2.344  -8.469  1.00 10.00      B   
ATOM   4190  ND2 ASN B 273     -28.493   0.936  -7.112  1.00 10.00      B   
ATOM   4191 HD21 ASN B 273     -29.362   0.512  -6.900  1.00 10.00      B   
ATOM   4192 HD22 ASN B 273     -27.670   0.771  -6.606  1.00 10.00      B   
ATOM   4193  C   ASN B 273     -30.895   3.384 -10.621  1.00 10.00      B   
ATOM   4194  O   ASN B 273     -30.600   3.344 -11.812  1.00 10.00      B   
ATOM   4195  N   ILE B 274     -32.150   3.445 -10.188  1.00 10.00      B   
ATOM   4196  HN  ILE B 274     -32.322   3.475  -9.224  1.00 10.00      B   
ATOM   4197  CA  ILE B 274     -33.280   3.458 -11.111  1.00 10.00      B   
ATOM   4198  CB  ILE B 274     -34.634   3.388 -10.367  1.00 10.00      B   
ATOM   4199  CG1 ILE B 274     -34.881   1.958  -9.874  1.00 10.00      B   
ATOM   4200  CG2 ILE B 274     -35.784   3.852 -11.256  1.00 10.00      B   
ATOM   4201  CD1 ILE B 274     -36.132   1.796  -9.037  1.00 10.00      B   
ATOM   4202  C   ILE B 274     -33.234   4.674 -12.039  1.00 10.00      B   
ATOM   4203  O   ILE B 274     -33.459   4.550 -13.244  1.00 10.00      B   
ATOM   4204  N   SER B 275     -32.923   5.839 -11.485  1.00 10.00      B   
ATOM   4205  HN  SER B 275     -32.746   5.882 -10.522  1.00 10.00      B   
ATOM   4206  CA  SER B 275     -32.839   7.059 -12.278  1.00 10.00      B   
ATOM   4207  CB  SER B 275     -32.632   8.278 -11.374  1.00 10.00      B   
ATOM   4208  OG  SER B 275     -33.678   8.387 -10.419  1.00 10.00      B   
ATOM   4209  HG  SER B 275     -33.499   7.790  -9.680  1.00 10.00      B   
ATOM   4210  C   SER B 275     -31.728   6.947 -13.325  1.00 10.00      B   
ATOM   4211  O   SER B 275     -31.892   7.374 -14.468  1.00 10.00      B   
ATOM   4212  N   LEU B 276     -30.601   6.353 -12.936  1.00 10.00      B   
ATOM   4213  HN  LEU B 276     -30.516   6.043 -12.006  1.00 10.00      B   
ATOM   4214  CA  LEU B 276     -29.484   6.162 -13.857  1.00 10.00      B   
ATOM   4215  CB  LEU B 276     -28.233   5.700 -13.105  1.00 10.00      B   
ATOM   4216  CG  LEU B 276     -27.417   6.782 -12.401  1.00 10.00      B   
ATOM   4217  CD1 LEU B 276     -26.338   6.146 -11.542  1.00 10.00      B   
ATOM   4218  CD2 LEU B 276     -26.800   7.733 -13.413  1.00 10.00      B   
ATOM   4219  C   LEU B 276     -29.851   5.120 -14.903  1.00 10.00      B   
ATOM   4220  O   LEU B 276     -29.480   5.233 -16.074  1.00 10.00      B   
ATOM   4221  N   LEU B 277     -30.590   4.107 -14.462  1.00 10.00      B   
ATOM   4222  HN  LEU B 277     -30.835   4.080 -13.512  1.00 10.00      B   
ATOM   4223  CA  LEU B 277     -31.031   3.029 -15.330  1.00 10.00      B   
ATOM   4224  CB  LEU B 277     -31.800   1.977 -14.528  1.00 10.00      B   
ATOM   4225  CG  LEU B 277     -32.170   0.699 -15.280  1.00 10.00      B   
ATOM   4226  CD1 LEU B 277     -30.918  -0.079 -15.652  1.00 10.00      B   
ATOM   4227  CD2 LEU B 277     -33.116  -0.156 -14.451  1.00 10.00      B   
ATOM   4228  C   LEU B 277     -31.903   3.563 -16.459  1.00 10.00      B   
ATOM   4229  O   LEU B 277     -31.856   3.061 -17.577  1.00 10.00      B   
ATOM   4230  N   LYS B 278     -32.694   4.586 -16.160  1.00 10.00      B   
ATOM   4231  HN  LYS B 278     -32.692   4.938 -15.245  1.00 10.00      B   
ATOM   4232  CA  LYS B 278     -33.565   5.192 -17.159  1.00 10.00      B   
ATOM   4233  CB  LYS B 278     -34.454   6.267 -16.534  1.00 10.00      B   
ATOM   4234  CG  LYS B 278     -35.552   5.713 -15.641  1.00 10.00      B   
ATOM   4235  CD  LYS B 278     -36.357   6.830 -14.998  1.00 10.00      B   
ATOM   4236  CE  LYS B 278     -37.477   6.276 -14.131  1.00 10.00      B   
ATOM   4237  NZ  LYS B 278     -38.732   6.036 -14.900  1.00 10.00      B   
ATOM   4238  HZ1 LYS B 278     -38.589   5.292 -15.615  1.00 10.00      B   
ATOM   4239  HZ2 LYS B 278     -39.027   6.907 -15.383  1.00 10.00      B   
ATOM   4240  HZ3 LYS B 278     -39.495   5.742 -14.257  1.00 10.00      B   
ATOM   4241  C   LYS B 278     -32.740   5.777 -18.298  1.00 10.00      B   
ATOM   4242  O   LYS B 278     -33.138   5.719 -19.461  1.00 10.00      B   
ATOM   4243  N   ILE B 279     -31.581   6.325 -17.953  1.00 10.00      B   
ATOM   4244  HN  ILE B 279     -31.320   6.338 -17.007  1.00 10.00      B   
ATOM   4245  CA  ILE B 279     -30.686   6.902 -18.947  1.00 10.00      B   
ATOM   4246  CB  ILE B 279     -29.516   7.666 -18.285  1.00 10.00      B   
ATOM   4247  CG1 ILE B 279     -30.052   8.673 -17.260  1.00 10.00      B   
ATOM   4248  CG2 ILE B 279     -28.671   8.371 -19.341  1.00 10.00      B   
ATOM   4249  CD1 ILE B 279     -28.981   9.293 -16.389  1.00 10.00      B   
ATOM   4250  C   ILE B 279     -30.125   5.788 -19.825  1.00 10.00      B   
ATOM   4251  O   ILE B 279     -30.150   5.874 -21.050  1.00 10.00      B   
ATOM   4252  N   GLU B 280     -29.643   4.730 -19.181  1.00 10.00      B   
ATOM   4253  HN  GLU B 280     -29.659   4.724 -18.200  1.00 10.00      B   
ATOM   4254  CA  GLU B 280     -29.085   3.581 -19.887  1.00 10.00      B   
ATOM   4255  CB  GLU B 280     -28.493   2.586 -18.880  1.00 10.00      B   
ATOM   4256  CG  GLU B 280     -27.888   1.332 -19.494  1.00 10.00      B   
ATOM   4257  CD  GLU B 280     -26.564   1.585 -20.188  1.00 10.00      B   
ATOM   4258  OE1 GLU B 280     -25.542   1.760 -19.488  1.00 10.00      B   
ATOM   4259  OE2 GLU B 280     -26.531   1.574 -21.435  1.00 10.00      B   
ATOM   4260  C   GLU B 280     -30.161   2.905 -20.737  1.00 10.00      B   
ATOM   4261  O   GLU B 280     -29.899   2.471 -21.855  1.00 10.00      B   
ATOM   4262  N   LEU B 281     -31.376   2.838 -20.202  1.00 10.00      B   
ATOM   4263  HN  LEU B 281     -31.519   3.210 -19.302  1.00 10.00      B   
ATOM   4264  CA  LEU B 281     -32.502   2.226 -20.900  1.00 10.00      B   
ATOM   4265  CB  LEU B 281     -33.710   2.120 -19.966  1.00 10.00      B   
ATOM   4266  CG  LEU B 281     -34.926   1.365 -20.503  1.00 10.00      B   
ATOM   4267  CD1 LEU B 281     -34.557  -0.066 -20.862  1.00 10.00      B   
ATOM   4268  CD2 LEU B 281     -36.060   1.391 -19.488  1.00 10.00      B   
ATOM   4269  C   LEU B 281     -32.870   3.019 -22.150  1.00 10.00      B   
ATOM   4270  O   LEU B 281     -33.205   2.441 -23.186  1.00 10.00      B   
ATOM   4271  N   ASP B 282     -32.803   4.344 -22.050  1.00 10.00      B   
ATOM   4272  HN  ASP B 282     -32.541   4.748 -21.193  1.00 10.00      B   
ATOM   4273  CA  ASP B 282     -33.119   5.214 -23.180  1.00 10.00      B   
ATOM   4274  CB  ASP B 282     -33.111   6.683 -22.748  1.00 10.00      B   
ATOM   4275  CG  ASP B 282     -34.230   7.487 -23.384  1.00 10.00      B   
ATOM   4276  OD1 ASP B 282     -34.618   7.179 -24.532  1.00 10.00      B   
ATOM   4277  OD2 ASP B 282     -34.731   8.438 -22.737  1.00 10.00      B   
ATOM   4278  C   ASP B 282     -32.114   4.987 -24.303  1.00 10.00      B   
ATOM   4279  O   ASP B 282     -32.462   5.010 -25.487  1.00 10.00      B   
ATOM   4280  N   ILE B 283     -30.863   4.752 -23.915  1.00 10.00      B   
ATOM   4281  HN  ILE B 283     -30.652   4.766 -22.955  1.00 10.00      B   
ATOM   4282  CA  ILE B 283     -29.796   4.486 -24.870  1.00 10.00      B   
ATOM   4283  CB  ILE B 283     -28.406   4.633 -24.216  1.00 10.00      B   
ATOM   4284  CG1 ILE B 283     -28.232   6.041 -23.640  1.00 10.00      B   
ATOM   4285  CG2 ILE B 283     -27.298   4.325 -25.214  1.00 10.00      B   
ATOM   4286  CD1 ILE B 283     -27.008   6.197 -22.764  1.00 10.00      B   
ATOM   4287  C   ILE B 283     -29.949   3.071 -25.424  1.00 10.00      B   
ATOM   4288  O   ILE B 283     -29.774   2.839 -26.622  1.00 10.00      B   
ATOM   4289  N   LEU B 284     -30.296   2.135 -24.539  1.00 10.00      B   
ATOM   4290  HN  LEU B 284     -30.405   2.393 -23.594  1.00 10.00      B   
ATOM   4291  CA  LEU B 284     -30.497   0.739 -24.914  1.00 10.00      B   
ATOM   4292  CB  LEU B 284     -30.876  -0.090 -23.683  1.00 10.00      B   
ATOM   4293  CG  LEU B 284     -31.123  -1.583 -23.913  1.00 10.00      B   
ATOM   4294  CD1 LEU B 284     -29.810  -2.327 -24.103  1.00 10.00      B   
ATOM   4295  CD2 LEU B 284     -31.917  -2.176 -22.761  1.00 10.00      B   
ATOM   4296  C   LEU B 284     -31.591   0.628 -25.972  1.00 10.00      B   
ATOM   4297  O   LEU B 284     -31.502  -0.180 -26.896  1.00 10.00      B   
ATOM   4298  N   TYR B 285     -32.623   1.448 -25.828  1.00 10.00      B   
ATOM   4299  HN  TYR B 285     -32.648   2.056 -25.054  1.00 10.00      B   
ATOM   4300  CA  TYR B 285     -33.725   1.462 -26.776  1.00 10.00      B   
ATOM   4301  CB  TYR B 285     -35.018   1.906 -26.092  1.00 10.00      B   
ATOM   4302  CG  TYR B 285     -35.921   0.760 -25.706  1.00 10.00      B   
ATOM   4303  CD1 TYR B 285     -35.609  -0.070 -24.637  1.00 10.00      B   
ATOM   4304  CD2 TYR B 285     -37.086   0.504 -26.416  1.00 10.00      B   
ATOM   4305  CE1 TYR B 285     -36.431  -1.122 -24.286  1.00 10.00      B   
ATOM   4306  CE2 TYR B 285     -37.914  -0.545 -26.071  1.00 10.00      B   
ATOM   4307  CZ  TYR B 285     -37.583  -1.355 -25.008  1.00 10.00      B   
ATOM   4308  OH  TYR B 285     -38.406  -2.405 -24.665  1.00 10.00      B   
ATOM   4309  HH  TYR B 285     -38.510  -2.430 -23.706  1.00 10.00      B   
ATOM   4310  C   TYR B 285     -33.404   2.379 -27.949  1.00 10.00      B   
ATOM   4311  O   TYR B 285     -34.113   2.385 -28.957  1.00 10.00      B   
ATOM   4312  N   SER B 286     -32.330   3.153 -27.795  1.00 10.00      B   
ATOM   4313  HN  SER B 286     -31.827   3.099 -26.954  1.00 10.00      B   
ATOM   4314  CA  SER B 286     -31.876   4.082 -28.823  1.00 10.00      B   
ATOM   4315  CB  SER B 286     -31.372   3.320 -30.052  1.00 10.00      B   
ATOM   4316  OG  SER B 286     -30.491   2.274 -29.661  1.00 10.00      B   
ATOM   4317  HG  SER B 286     -30.434   2.251 -28.697  1.00 10.00      B   
ATOM   4318  C   SER B 286     -32.969   5.086 -29.189  1.00 10.00      B   
ATOM   4319  O   SER B 286     -33.314   5.264 -30.362  1.00 10.00      B   
ATOM   4320  N   ARG B 287     -33.520   5.726 -28.167  1.00 10.00      B   
ATOM   4321  HN  ARG B 287     -33.204   5.532 -27.255  1.00 10.00      B   
ATOM   4322  CA  ARG B 287     -34.570   6.708 -28.356  1.00 10.00      B   
ATOM   4323  CB  ARG B 287     -35.768   6.382 -27.466  1.00 10.00      B   
ATOM   4324  CG  ARG B 287     -36.582   5.192 -27.950  1.00 10.00      B   
ATOM   4325  CD  ARG B 287     -37.457   4.623 -26.845  1.00 10.00      B   
ATOM   4326  NE  ARG B 287     -38.229   5.657 -26.163  1.00 10.00      B   
ATOM   4327  HE  ARG B 287     -37.727   6.300 -25.611  1.00 10.00      B   
ATOM   4328  CZ  ARG B 287     -39.554   5.788 -26.253  1.00 10.00      B   
ATOM   4329  NH1 ARG B 287     -40.267   4.954 -27.005  1.00 10.00      B   
ATOM   4330 HH11 ARG B 287     -41.304   5.063 -27.068  1.00 10.00      B   
ATOM   4331 HH12 ARG B 287     -39.798   4.190 -27.537  1.00 10.00      B   
ATOM   4332  NH2 ARG B 287     -40.167   6.753 -25.583  1.00 10.00      B   
ATOM   4333 HH21 ARG B 287     -41.206   6.863 -25.653  1.00 10.00      B   
ATOM   4334 HH22 ARG B 287     -39.619   7.408 -24.980  1.00 10.00      B   
ATOM   4335  C   ARG B 287     -34.051   8.116 -28.087  1.00 10.00      B   
ATOM   4336  O   ARG B 287     -33.887   8.911 -29.015  1.00 10.00      B   
ATOM   4337  N   ASN B 288     -33.778   8.422 -26.825  1.00 10.00      B   
ATOM   4338  HN  ASN B 288     -33.924   7.748 -26.115  1.00 10.00      B   
ATOM   4339  CA  ASN B 288     -33.272   9.738 -26.456  1.00 10.00      B   
ATOM   4340  CB  ASN B 288     -34.431  10.658 -26.027  1.00 10.00      B   
ATOM   4341  CG  ASN B 288     -34.156  12.140 -26.257  1.00 10.00      B   
ATOM   4342  OD1 ASN B 288     -33.012  12.593 -26.231  1.00 10.00      B   
ATOM   4343  ND2 ASN B 288     -35.207  12.908 -26.473  1.00 10.00      B   
ATOM   4344 HD21 ASN B 288     -36.096  12.489 -26.473  1.00 10.00      B   
ATOM   4345 HD22 ASN B 288     -35.059  13.866 -26.625  1.00 10.00      B   
ATOM   4346  C   ASN B 288     -32.241   9.617 -25.335  1.00 10.00      B   
ATOM   4347  O   ASN B 288     -31.650   8.554 -25.135  1.00 10.00      B   
ATOM   4348  N   ILE B 289     -32.023  10.714 -24.631  1.00 10.00      B   
ATOM   4349  HN  ILE B 289     -32.523  11.522 -24.865  1.00 10.00      B   
ATOM   4350  CA  ILE B 289     -31.075  10.774 -23.525  1.00 10.00      B   
ATOM   4351  CB  ILE B 289     -29.615  10.544 -23.999  1.00 10.00      B   
ATOM   4352  CG1 ILE B 289     -28.660  10.424 -22.802  1.00 10.00      B   
ATOM   4353  CG2 ILE B 289     -29.163  11.645 -24.952  1.00 10.00      B   
ATOM   4354  CD1 ILE B 289     -27.256   9.988 -23.167  1.00 10.00      B   
ATOM   4355  C   ILE B 289     -31.191  12.135 -22.833  1.00 10.00      B   
ATOM   4356  O   ILE B 289     -30.786  12.302 -21.684  1.00 10.00      B   
ATOM   4357  N   GLU B 290     -31.762  13.101 -23.553  1.00 10.00      B   
ATOM   4358  HN  GLU B 290     -32.050  12.901 -24.468  1.00 10.00      B   
ATOM   4359  CA  GLU B 290     -31.947  14.455 -23.040  1.00 10.00      B   
ATOM   4360  CB  GLU B 290     -32.644  15.321 -24.086  1.00 10.00      B   
ATOM   4361  CG  GLU B 290     -31.708  16.031 -25.042  1.00 10.00      B   
ATOM   4362  CD  GLU B 290     -32.393  17.173 -25.758  1.00 10.00      B   
ATOM   4363  OE1 GLU B 290     -31.836  17.669 -26.760  1.00 10.00      B   
ATOM   4364  OE2 GLU B 290     -33.488  17.585 -25.319  1.00 10.00      B   
ATOM   4365  C   GLU B 290     -32.754  14.498 -21.744  1.00 10.00      B   
ATOM   4366  O   GLU B 290     -32.232  14.867 -20.690  1.00 10.00      B   
ATOM   4367  N   THR B 291     -34.022  14.117 -21.830  1.00 10.00      B   
ATOM   4368  HN  THR B 291     -34.367  13.792 -22.687  1.00 10.00      B   
ATOM   4369  CA  THR B 291     -34.910  14.144 -20.680  1.00 10.00      B   
ATOM   4370  CB  THR B 291     -36.373  13.915 -21.101  1.00 10.00      B   
ATOM   4371  OG1 THR B 291     -36.639  14.674 -22.295  1.00 10.00      B   
ATOM   4372  HG1 THR B 291     -36.181  15.524 -22.241  1.00 10.00      B   
ATOM   4373  CG2 THR B 291     -37.319  14.372 -20.001  1.00 10.00      B   
ATOM   4374  C   THR B 291     -34.485  13.134 -19.615  1.00 10.00      B   
ATOM   4375  O   THR B 291     -34.697  13.355 -18.424  1.00 10.00      B   
ATOM   4376  N   SER B 292     -33.873  12.038 -20.048  1.00 10.00      B   
ATOM   4377  HN  SER B 292     -33.743  11.908 -21.012  1.00 10.00      B   
ATOM   4378  CA  SER B 292     -33.402  11.010 -19.130  1.00 10.00      B   
ATOM   4379  CB  SER B 292     -32.797   9.855 -19.924  1.00 10.00      B   
ATOM   4380  OG  SER B 292     -33.061  10.021 -21.309  1.00 10.00      B   
ATOM   4381  HG  SER B 292     -33.626   9.297 -21.628  1.00 10.00      B   
ATOM   4382  C   SER B 292     -32.379  11.601 -18.156  1.00 10.00      B   
ATOM   4383  O   SER B 292     -32.468  11.401 -16.943  1.00 10.00      B   
ATOM   4384  N   VAL B 293     -31.418  12.345 -18.698  1.00 10.00      B   
ATOM   4385  HN  VAL B 293     -31.393  12.450 -19.675  1.00 10.00      B   
ATOM   4386  CA  VAL B 293     -30.391  12.994 -17.886  1.00 10.00      B   
ATOM   4387  CB  VAL B 293     -29.206  13.473 -18.759  1.00 10.00      B   
ATOM   4388  CG1 VAL B 293     -28.209  14.280 -17.938  1.00 10.00      B   
ATOM   4389  CG2 VAL B 293     -28.515  12.286 -19.413  1.00 10.00      B   
ATOM   4390  C   VAL B 293     -30.996  14.185 -17.142  1.00 10.00      B   
ATOM   4391  O   VAL B 293     -30.651  14.458 -15.989  1.00 10.00      B   
ATOM   4392  N   GLU B 294     -31.914  14.873 -17.814  1.00 10.00      B   
ATOM   4393  HN  GLU B 294     -32.133  14.594 -18.731  1.00 10.00      B   
ATOM   4394  CA  GLU B 294     -32.600  16.033 -17.249  1.00 10.00      B   
ATOM   4395  CB  GLU B 294     -33.624  16.561 -18.262  1.00 10.00      B   
ATOM   4396  CG  GLU B 294     -34.416  17.778 -17.813  1.00 10.00      B   
ATOM   4397  CD  GLU B 294     -33.587  19.045 -17.779  1.00 10.00      B   
ATOM   4398  OE1 GLU B 294     -32.958  19.385 -18.806  1.00 10.00      B   
ATOM   4399  OE2 GLU B 294     -33.563  19.714 -16.727  1.00 10.00      B   
ATOM   4400  C   GLU B 294     -33.292  15.671 -15.935  1.00 10.00      B   
ATOM   4401  O   GLU B 294     -33.128  16.358 -14.925  1.00 10.00      B   
ATOM   4402  N   ASN B 295     -34.042  14.574 -15.955  1.00 10.00      B   
ATOM   4403  HN  ASN B 295     -34.118  14.067 -16.794  1.00 10.00      B   
ATOM   4404  CA  ASN B 295     -34.767  14.102 -14.778  1.00 10.00      B   
ATOM   4405  CB  ASN B 295     -35.611  12.868 -15.125  1.00 10.00      B   
ATOM   4406  CG  ASN B 295     -36.929  13.216 -15.796  1.00 10.00      B   
ATOM   4407  OD1 ASN B 295     -37.524  14.259 -15.524  1.00 10.00      B   
ATOM   4408  ND2 ASN B 295     -37.394  12.346 -16.682  1.00 10.00      B   
ATOM   4409 HD21 ASN B 295     -36.868  11.535 -16.856  1.00 10.00      B   
ATOM   4410 HD22 ASN B 295     -38.246  12.545 -17.125  1.00 10.00      B   
ATOM   4411  C   ASN B 295     -33.818  13.778 -13.627  1.00 10.00      B   
ATOM   4412  O   ASN B 295     -34.097  14.100 -12.474  1.00 10.00      B   
ATOM   4413  N   TYR B 296     -32.693  13.149 -13.950  1.00 10.00      B   
ATOM   4414  HN  TYR B 296     -32.522  12.933 -14.891  1.00 10.00      B   
ATOM   4415  CA  TYR B 296     -31.706  12.774 -12.943  1.00 10.00      B   
ATOM   4416  CB  TYR B 296     -30.623  11.875 -13.556  1.00 10.00      B   
ATOM   4417  CG  TYR B 296     -29.578  11.389 -12.570  1.00 10.00      B   
ATOM   4418  CD1 TYR B 296     -29.752  10.203 -11.868  1.00 10.00      B   
ATOM   4419  CD2 TYR B 296     -28.418  12.120 -12.337  1.00 10.00      B   
ATOM   4420  CE1 TYR B 296     -28.802   9.759 -10.967  1.00 10.00      B   
ATOM   4421  CE2 TYR B 296     -27.463  11.683 -11.439  1.00 10.00      B   
ATOM   4422  CZ  TYR B 296     -27.660  10.503 -10.755  1.00 10.00      B   
ATOM   4423  OH  TYR B 296     -26.715  10.071  -9.853  1.00 10.00      B   
ATOM   4424  HH  TYR B 296     -26.125   9.427 -10.276  1.00 10.00      B   
ATOM   4425  C   TYR B 296     -31.069  14.007 -12.302  1.00 10.00      B   
ATOM   4426  O   TYR B 296     -31.032  14.133 -11.077  1.00 10.00      B   
ATOM   4427  N   TYR B 297     -30.588  14.921 -13.135  1.00 10.00      B   
ATOM   4428  HN  TYR B 297     -30.672  14.776 -14.106  1.00 10.00      B   
ATOM   4429  CA  TYR B 297     -29.937  16.134 -12.648  1.00 10.00      B   
ATOM   4430  CB  TYR B 297     -29.373  16.960 -13.809  1.00 10.00      B   
ATOM   4431  CG  TYR B 297     -28.478  18.101 -13.368  1.00 10.00      B   
ATOM   4432  CD1 TYR B 297     -27.207  17.858 -12.862  1.00 10.00      B   
ATOM   4433  CD2 TYR B 297     -28.906  19.420 -13.450  1.00 10.00      B   
ATOM   4434  CE1 TYR B 297     -26.392  18.893 -12.451  1.00 10.00      B   
ATOM   4435  CE2 TYR B 297     -28.095  20.463 -13.043  1.00 10.00      B   
ATOM   4436  CZ  TYR B 297     -26.839  20.194 -12.544  1.00 10.00      B   
ATOM   4437  OH  TYR B 297     -26.028  21.228 -12.132  1.00 10.00      B   
ATOM   4438  HH  TYR B 297     -26.412  21.649 -11.356  1.00 10.00      B   
ATOM   4439  C   TYR B 297     -30.867  16.988 -11.789  1.00 10.00      B   
ATOM   4440  O   TYR B 297     -30.428  17.632 -10.842  1.00 10.00      B   
ATOM   4441  N   GLN B 298     -32.155  16.973 -12.104  1.00 10.00      B   
ATOM   4442  HN  GLN B 298     -32.458  16.422 -12.860  1.00 10.00      B   
ATOM   4443  CA  GLN B 298     -33.130  17.762 -11.359  1.00 10.00      B   
ATOM   4444  CB  GLN B 298     -34.434  17.912 -12.145  1.00 10.00      B   
ATOM   4445  CG  GLN B 298     -34.356  18.916 -13.282  1.00 10.00      B   
ATOM   4446  CD  GLN B 298     -35.716  19.244 -13.863  1.00 10.00      B   
ATOM   4447  OE1 GLN B 298     -36.731  19.224 -13.160  1.00 10.00      B   
ATOM   4448  NE2 GLN B 298     -35.749  19.557 -15.146  1.00 10.00      B   
ATOM   4449 HE21 GLN B 298     -34.895  19.563 -15.647  1.00 10.00      B   
ATOM   4450 HE22 GLN B 298     -36.615  19.762 -15.554  1.00 10.00      B   
ATOM   4451  C   GLN B 298     -33.411  17.202  -9.964  1.00 10.00      B   
ATOM   4452  O   GLN B 298     -34.094  17.838  -9.162  1.00 10.00      B   
ATOM   4453  N   LYS B 299     -32.891  16.021  -9.666  1.00 10.00      B   
ATOM   4454  HN  LYS B 299     -32.352  15.546 -10.336  1.00 10.00      B   
ATOM   4455  CA  LYS B 299     -33.119  15.415  -8.361  1.00 10.00      B   
ATOM   4456  CB  LYS B 299     -33.884  14.097  -8.498  1.00 10.00      B   
ATOM   4457  CG  LYS B 299     -35.290  14.244  -9.056  1.00 10.00      B   
ATOM   4458  CD  LYS B 299     -36.060  12.941  -8.940  1.00 10.00      B   
ATOM   4459  CE  LYS B 299     -37.438  13.052  -9.569  1.00 10.00      B   
ATOM   4460  NZ  LYS B 299     -38.223  11.802  -9.402  1.00 10.00      B   
ATOM   4461  HZ1 LYS B 299     -38.597  11.737  -8.434  1.00 10.00      B   
ATOM   4462  HZ2 LYS B 299     -37.618  10.977  -9.584  1.00 10.00      B   
ATOM   4463  HZ3 LYS B 299     -39.018  11.788 -10.072  1.00 10.00      B   
ATOM   4464  C   LYS B 299     -31.827  15.185  -7.584  1.00 10.00      B   
ATOM   4465  O   LYS B 299     -31.847  15.090  -6.354  1.00 10.00      B   
ATOM   4466  N   PHE B 300     -30.708  15.091  -8.289  1.00 10.00      B   
ATOM   4467  HN  PHE B 300     -30.740  15.182  -9.265  1.00 10.00      B   
ATOM   4468  CA  PHE B 300     -29.428  14.844  -7.637  1.00 10.00      B   
ATOM   4469  CB  PHE B 300     -28.797  13.552  -8.161  1.00 10.00      B   
ATOM   4470  CG  PHE B 300     -29.599  12.326  -7.824  1.00 10.00      B   
ATOM   4471  CD1 PHE B 300     -30.583  11.865  -8.684  1.00 10.00      B   
ATOM   4472  CD2 PHE B 300     -29.378  11.644  -6.639  1.00 10.00      B   
ATOM   4473  CE1 PHE B 300     -31.331  10.746  -8.370  1.00 10.00      B   
ATOM   4474  CE2 PHE B 300     -30.121  10.524  -6.320  1.00 10.00      B   
ATOM   4475  CZ  PHE B 300     -31.099  10.075  -7.186  1.00 10.00      B   
ATOM   4476  C   PHE B 300     -28.464  16.017  -7.764  1.00 10.00      B   
ATOM   4477  O   PHE B 300     -27.275  15.881  -7.488  1.00 10.00      B   
ATOM   4478  N   ASN B 301     -28.988  17.176  -8.142  1.00 10.00      B   
ATOM   4479  HN  ASN B 301     -29.952  17.229  -8.322  1.00 10.00      B   
ATOM   4480  CA  ASN B 301     -28.170  18.382  -8.296  1.00 10.00      B   
ATOM   4481  CB  ASN B 301     -28.968  19.509  -8.965  1.00 10.00      B   
ATOM   4482  CG  ASN B 301     -30.177  19.957  -8.155  1.00 10.00      B   
ATOM   4483  OD1 ASN B 301     -30.912  19.139  -7.596  1.00 10.00      B   
ATOM   4484  ND2 ASN B 301     -30.386  21.264  -8.080  1.00 10.00      B   
ATOM   4485 HD21 ASN B 301     -29.759  21.861  -8.544  1.00 10.00      B   
ATOM   4486 HD22 ASN B 301     -31.156  21.580  -7.562  1.00 10.00      B   
ATOM   4487  C   ASN B 301     -27.637  18.861  -6.950  1.00 10.00      B   
ATOM   4488  O   ASN B 301     -26.713  19.672  -6.882  1.00 10.00      B   
ATOM   4489  N   THR B 302     -28.231  18.355  -5.883  1.00 10.00      B   
ATOM   4490  HN  THR B 302     -28.979  17.731  -6.006  1.00 10.00      B   
ATOM   4491  CA  THR B 302     -27.831  18.712  -4.535  1.00 10.00      B   
ATOM   4492  CB  THR B 302     -29.040  18.645  -3.593  1.00 10.00      B   
ATOM   4493  OG1 THR B 302     -29.954  17.648  -4.079  1.00 10.00      B   
ATOM   4494  HG1 THR B 302     -29.784  16.813  -3.625  1.00 10.00      B   
ATOM   4495  CG2 THR B 302     -29.744  19.991  -3.545  1.00 10.00      B   
ATOM   4496  C   THR B 302     -26.725  17.792  -4.017  1.00 10.00      B   
ATOM   4497  O   THR B 302     -26.305  17.897  -2.862  1.00 10.00      B   
ATOM   4498  N   LYS B 303     -26.249  16.902  -4.881  1.00 10.00      B   
ATOM   4499  HN  LYS B 303     -26.610  16.882  -5.796  1.00 10.00      B   
ATOM   4500  CA  LYS B 303     -25.196  15.965  -4.520  1.00 10.00      B   
ATOM   4501  CB  LYS B 303     -25.733  14.530  -4.505  1.00 10.00      B   
ATOM   4502  CG  LYS B 303     -26.613  14.218  -3.304  1.00 10.00      B   
ATOM   4503  CD  LYS B 303     -27.389  12.926  -3.495  1.00 10.00      B   
ATOM   4504  CE  LYS B 303     -28.226  12.605  -2.267  1.00 10.00      B   
ATOM   4505  NZ  LYS B 303     -29.273  11.587  -2.547  1.00 10.00      B   
ATOM   4506  HZ1 LYS B 303     -29.909  11.926  -3.296  1.00 10.00      B   
ATOM   4507  HZ2 LYS B 303     -29.834  11.409  -1.691  1.00 10.00      B   
ATOM   4508  HZ3 LYS B 303     -28.838  10.693  -2.855  1.00 10.00      B   
ATOM   4509  C   LYS B 303     -24.017  16.085  -5.480  1.00 10.00      B   
ATOM   4510  O   LYS B 303     -24.196  16.127  -6.697  1.00 10.00      B   
ATOM   4511  N   LEU B 304     -22.813  16.130  -4.924  1.00 10.00      B   
ATOM   4512  HN  LEU B 304     -22.737  16.078  -3.946  1.00 10.00      B   
ATOM   4513  CA  LEU B 304     -21.595  16.259  -5.718  1.00 10.00      B   
ATOM   4514  CB  LEU B 304     -20.401  16.533  -4.798  1.00 10.00      B   
ATOM   4515  CG  LEU B 304     -19.099  16.962  -5.478  1.00 10.00      B   
ATOM   4516  CD1 LEU B 304     -19.277  18.292  -6.195  1.00 10.00      B   
ATOM   4517  CD2 LEU B 304     -17.973  17.045  -4.459  1.00 10.00      B   
ATOM   4518  C   LEU B 304     -21.342  15.007  -6.558  1.00 10.00      B   
ATOM   4519  O   LEU B 304     -20.639  15.053  -7.571  1.00 10.00      B   
ATOM   4520  N   CYS B 305     -21.928  13.892  -6.137  1.00 10.00      B   
ATOM   4521  HN  CYS B 305     -22.475  13.921  -5.323  1.00 10.00      B   
ATOM   4522  CA  CYS B 305     -21.774  12.623  -6.837  1.00 10.00      B   
ATOM   4523  CB  CYS B 305     -22.416  11.501  -6.018  1.00 10.00      B   
ATOM   4524  SG  CYS B 305     -22.422  11.802  -4.233  1.00 10.00      B   
ATOM   4525  HG  CYS B 305     -21.162  11.861  -3.819  1.00 10.00      B   
ATOM   4526  C   CYS B 305     -22.392  12.676  -8.236  1.00 10.00      B   
ATOM   4527  O   CYS B 305     -21.985  11.934  -9.132  1.00 10.00      B   
ATOM   4528  N   CYS B 306     -23.345  13.587  -8.423  1.00 10.00      B   
ATOM   4529  HN  CYS B 306     -23.592  14.177  -7.678  1.00 10.00      B   
ATOM   4530  CA  CYS B 306     -24.034  13.740  -9.701  1.00 10.00      B   
ATOM   4531  CB  CYS B 306     -25.147  14.785  -9.579  1.00 10.00      B   
ATOM   4532  SG  CYS B 306     -26.194  14.943 -11.044  1.00 10.00      B   
ATOM   4533  HG  CYS B 306     -25.598  14.293 -12.038  1.00 10.00      B   
ATOM   4534  C   CYS B 306     -23.074  14.115 -10.831  1.00 10.00      B   
ATOM   4535  O   CYS B 306     -23.358  13.862 -12.000  1.00 10.00      B   
ATOM   4536  N   TYR B 307     -21.935  14.705 -10.480  1.00 10.00      B   
ATOM   4537  HN  TYR B 307     -21.753  14.872  -9.529  1.00 10.00      B   
ATOM   4538  CA  TYR B 307     -20.953  15.106 -11.478  1.00 10.00      B   
ATOM   4539  CB  TYR B 307     -19.853  15.965 -10.848  1.00 10.00      B   
ATOM   4540  CG  TYR B 307     -18.726  16.324 -11.796  1.00 10.00      B   
ATOM   4541  CD1 TYR B 307     -18.948  17.136 -12.903  1.00 10.00      B   
ATOM   4542  CD2 TYR B 307     -17.437  15.848 -11.583  1.00 10.00      B   
ATOM   4543  CE1 TYR B 307     -17.920  17.461 -13.769  1.00 10.00      B   
ATOM   4544  CE2 TYR B 307     -16.405  16.169 -12.443  1.00 10.00      B   
ATOM   4545  CZ  TYR B 307     -16.651  16.974 -13.534  1.00 10.00      B   
ATOM   4546  OH  TYR B 307     -15.622  17.296 -14.393  1.00 10.00      B   
ATOM   4547  HH  TYR B 307     -15.895  18.028 -14.962  1.00 10.00      B   
ATOM   4548  C   TYR B 307     -20.350  13.892 -12.185  1.00 10.00      B   
ATOM   4549  O   TYR B 307     -20.535  13.713 -13.388  1.00 10.00      B   
ATOM   4550  N   ALA B 308     -19.655  13.050 -11.425  1.00 10.00      B   
ATOM   4551  HN  ALA B 308     -19.565  13.234 -10.466  1.00 10.00      B   
ATOM   4552  CA  ALA B 308     -19.014  11.857 -11.977  1.00 10.00      B   
ATOM   4553  CB  ALA B 308     -18.128  11.199 -10.933  1.00 10.00      B   
ATOM   4554  C   ALA B 308     -20.035  10.859 -12.512  1.00 10.00      B   
ATOM   4555  O   ALA B 308     -19.702   9.981 -13.312  1.00 10.00      B   
ATOM   4556  N   ASP B 309     -21.276  10.998 -12.072  1.00 10.00      B   
ATOM   4557  HN  ASP B 309     -21.479  11.715 -11.435  1.00 10.00      B   
ATOM   4558  CA  ASP B 309     -22.345  10.107 -12.502  1.00 10.00      B   
ATOM   4559  CB  ASP B 309     -23.480  10.083 -11.480  1.00 10.00      B   
ATOM   4560  CG  ASP B 309     -23.416   8.877 -10.567  1.00 10.00      B   
ATOM   4561  OD1 ASP B 309     -22.294   8.404 -10.270  1.00 10.00      B   
ATOM   4562  OD2 ASP B 309     -24.488   8.392 -10.137  1.00 10.00      B   
ATOM   4563  C   ASP B 309     -22.879  10.495 -13.873  1.00 10.00      B   
ATOM   4564  O   ASP B 309     -23.504   9.684 -14.557  1.00 10.00      B   
ATOM   4565  N   LEU B 310     -22.628  11.729 -14.282  1.00 10.00      B   
ATOM   4566  HN  LEU B 310     -22.123  12.337 -13.699  1.00 10.00      B   
ATOM   4567  CA  LEU B 310     -23.102  12.205 -15.576  1.00 10.00      B   
ATOM   4568  CB  LEU B 310     -23.849  13.533 -15.440  1.00 10.00      B   
ATOM   4569  CG  LEU B 310     -25.199  13.479 -14.720  1.00 10.00      B   
ATOM   4570  CD1 LEU B 310     -25.845  14.853 -14.692  1.00 10.00      B   
ATOM   4571  CD2 LEU B 310     -26.120  12.462 -15.378  1.00 10.00      B   
ATOM   4572  C   LEU B 310     -21.970  12.326 -16.592  1.00 10.00      B   
ATOM   4573  O   LEU B 310     -22.185  12.145 -17.790  1.00 10.00      B   
ATOM   4574  N   SER B 311     -20.764  12.609 -16.112  1.00 10.00      B   
ATOM   4575  HN  SER B 311     -20.645  12.725 -15.141  1.00 10.00      B   
ATOM   4576  CA  SER B 311     -19.605  12.765 -16.989  1.00 10.00      B   
ATOM   4577  CB  SER B 311     -18.440  13.381 -16.215  1.00 10.00      B   
ATOM   4578  OG  SER B 311     -18.289  12.755 -14.951  1.00 10.00      B   
ATOM   4579  HG  SER B 311     -17.616  12.066 -15.011  1.00 10.00      B   
ATOM   4580  C   SER B 311     -19.176  11.441 -17.620  1.00 10.00      B   
ATOM   4581  O   SER B 311     -18.399  11.423 -18.579  1.00 10.00      B   
ATOM   4582  N   GLN B 312     -19.681  10.338 -17.077  1.00 10.00      B   
ATOM   4583  HN  GLN B 312     -20.289  10.420 -16.313  1.00 10.00      B   
ATOM   4584  CA  GLN B 312     -19.347   9.012 -17.582  1.00 10.00      B   
ATOM   4585  CB  GLN B 312     -19.703   7.929 -16.557  1.00 10.00      B   
ATOM   4586  CG  GLN B 312     -21.182   7.857 -16.200  1.00 10.00      B   
ATOM   4587  CD  GLN B 312     -21.467   6.885 -15.069  1.00 10.00      B   
ATOM   4588  OE1 GLN B 312     -20.754   5.902 -14.881  1.00 10.00      B   
ATOM   4589  NE2 GLN B 312     -22.512   7.151 -14.304  1.00 10.00      B   
ATOM   4590 HE21 GLN B 312     -23.045   7.956 -14.506  1.00 10.00      B   
ATOM   4591 HE22 GLN B 312     -22.713   6.540 -13.562  1.00 10.00      B   
ATOM   4592  C   GLN B 312     -20.021   8.730 -18.924  1.00 10.00      B   
ATOM   4593  O   GLN B 312     -19.555   7.895 -19.699  1.00 10.00      B   
ATOM   4594  N   TYR B 313     -21.106   9.437 -19.208  1.00 10.00      B   
ATOM   4595  HN  TYR B 313     -21.417  10.119 -18.575  1.00 10.00      B   
ATOM   4596  CA  TYR B 313     -21.829   9.244 -20.456  1.00 10.00      B   
ATOM   4597  CB  TYR B 313     -23.267   8.788 -20.195  1.00 10.00      B   
ATOM   4598  CG  TYR B 313     -23.368   7.341 -19.767  1.00 10.00      B   
ATOM   4599  CD1 TYR B 313     -24.105   6.972 -18.649  1.00 10.00      B   
ATOM   4600  CD2 TYR B 313     -22.720   6.343 -20.483  1.00 10.00      B   
ATOM   4601  CE1 TYR B 313     -24.191   5.648 -18.256  1.00 10.00      B   
ATOM   4602  CE2 TYR B 313     -22.802   5.020 -20.099  1.00 10.00      B   
ATOM   4603  CZ  TYR B 313     -23.539   4.677 -18.986  1.00 10.00      B   
ATOM   4604  OH  TYR B 313     -23.612   3.358 -18.599  1.00 10.00      B   
ATOM   4605  HH  TYR B 313     -24.478   2.994 -18.852  1.00 10.00      B   
ATOM   4606  C   TYR B 313     -21.805  10.511 -21.297  1.00 10.00      B   
ATOM   4607  O   TYR B 313     -21.339  11.557 -20.839  1.00 10.00      B   
ATOM   4608  N   GLU B 314     -22.305  10.413 -22.523  1.00 10.00      B   
ATOM   4609  HN  GLU B 314     -22.680   9.556 -22.819  1.00 10.00      B   
ATOM   4610  CA  GLU B 314     -22.333  11.552 -23.430  1.00 10.00      B   
ATOM   4611  CB  GLU B 314     -22.486  11.102 -24.885  1.00 10.00      B   
ATOM   4612  CG  GLU B 314     -21.286  10.348 -25.435  1.00 10.00      B   
ATOM   4613  CD  GLU B 314     -21.318  10.228 -26.944  1.00 10.00      B   
ATOM   4614  OE1 GLU B 314     -21.312   9.090 -27.455  1.00 10.00      B   
ATOM   4615  OE2 GLU B 314     -21.350  11.271 -27.630  1.00 10.00      B   
ATOM   4616  C   GLU B 314     -23.449  12.515 -23.055  1.00 10.00      B   
ATOM   4617  O   GLU B 314     -24.627  12.244 -23.302  1.00 10.00      B   
ATOM   4618  N   LEU B 315     -23.071  13.629 -22.444  1.00 10.00      B   
ATOM   4619  HN  LEU B 315     -22.117  13.770 -22.260  1.00 10.00      B   
ATOM   4620  CA  LEU B 315     -24.028  14.644 -22.029  1.00 10.00      B   
ATOM   4621  CB  LEU B 315     -23.348  15.667 -21.115  1.00 10.00      B   
ATOM   4622  CG  LEU B 315     -22.902  15.150 -19.746  1.00 10.00      B   
ATOM   4623  CD1 LEU B 315     -22.046  16.187 -19.035  1.00 10.00      B   
ATOM   4624  CD2 LEU B 315     -24.108  14.781 -18.897  1.00 10.00      B   
ATOM   4625  C   LEU B 315     -24.641  15.344 -23.237  1.00 10.00      B   
ATOM   4626  O   LEU B 315     -23.925  15.758 -24.150  1.00 10.00      B   
ATOM   4627  N   PRO B 316     -25.977  15.471 -23.262  1.00 10.00      B   
ATOM   4628  CA  PRO B 316     -26.695  16.125 -24.362  1.00 10.00      B   
ATOM   4629  CB  PRO B 316     -28.170  15.995 -23.962  1.00 10.00      B   
ATOM   4630  CG  PRO B 316     -28.199  14.895 -22.958  1.00 10.00      B   
ATOM   4631  CD  PRO B 316     -26.895  14.977 -22.226  1.00 10.00      B   
ATOM   4632  C   PRO B 316     -26.318  17.599 -24.490  1.00 10.00      B   
ATOM   4633  O   PRO B 316     -25.912  18.239 -23.514  1.00 10.00      B   
ATOM   4634  N   THR B 317     -26.470  18.132 -25.691  1.00 10.00      B   
ATOM   4635  HN  THR B 317     -26.816  17.575 -26.424  1.00 10.00      B   
ATOM   4636  CA  THR B 317     -26.148  19.522 -25.966  1.00 10.00      B   
ATOM   4637  CB  THR B 317     -26.307  19.822 -27.463  1.00 10.00      B   
ATOM   4638  OG1 THR B 317     -26.489  18.585 -28.169  1.00 10.00      B   
ATOM   4639  HG1 THR B 317     -25.780  18.479 -28.813  1.00 10.00      B   
ATOM   4640  CG2 THR B 317     -25.066  20.524 -27.991  1.00 10.00      B   
ATOM   4641  C   THR B 317     -27.038  20.464 -25.160  1.00 10.00      B   
ATOM   4642  O   THR B 317     -26.584  21.497 -24.669  1.00 10.00      B   
ATOM   4643  N   SER B 318     -28.304  20.092 -25.013  1.00 10.00      B   
ATOM   4644  HN  SER B 318     -28.612  19.261 -25.435  1.00 10.00      B   
ATOM   4645  CA  SER B 318     -29.255  20.895 -24.258  1.00 10.00      B   
ATOM   4646  CB  SER B 318     -30.665  20.317 -24.401  1.00 10.00      B   
ATOM   4647  OG  SER B 318     -31.009  20.154 -25.770  1.00 10.00      B   
ATOM   4648  HG  SER B 318     -31.363  19.262 -25.912  1.00 10.00      B   
ATOM   4649  C   SER B 318     -28.850  20.977 -22.787  1.00 10.00      B   
ATOM   4650  O   SER B 318     -29.146  21.958 -22.102  1.00 10.00      B   
ATOM   4651  N   PHE B 319     -28.157  19.947 -22.311  1.00 10.00      B   
ATOM   4652  HN  PHE B 319     -27.943  19.200 -22.909  1.00 10.00      B   
ATOM   4653  CA  PHE B 319     -27.703  19.902 -20.926  1.00 10.00      B   
ATOM   4654  CB  PHE B 319     -27.183  18.504 -20.567  1.00 10.00      B   
ATOM   4655  CG  PHE B 319     -26.618  18.386 -19.173  1.00 10.00      B   
ATOM   4656  CD1 PHE B 319     -27.451  18.168 -18.089  1.00 10.00      B   
ATOM   4657  CD2 PHE B 319     -25.252  18.491 -18.948  1.00 10.00      B   
ATOM   4658  CE1 PHE B 319     -26.938  18.057 -16.809  1.00 10.00      B   
ATOM   4659  CE2 PHE B 319     -24.732  18.381 -17.671  1.00 10.00      B   
ATOM   4660  CZ  PHE B 319     -25.576  18.164 -16.600  1.00 10.00      B   
ATOM   4661  C   PHE B 319     -26.618  20.946 -20.689  1.00 10.00      B   
ATOM   4662  O   PHE B 319     -26.714  21.753 -19.764  1.00 10.00      B   
ATOM   4663  N   ILE B 320     -25.598  20.938 -21.543  1.00 10.00      B   
ATOM   4664  HN  ILE B 320     -25.590  20.279 -22.272  1.00 10.00      B   
ATOM   4665  CA  ILE B 320     -24.489  21.880 -21.420  1.00 10.00      B   
ATOM   4666  CB  ILE B 320     -23.285  21.485 -22.313  1.00 10.00      B   
ATOM   4667  CG1 ILE B 320     -22.000  22.178 -21.850  1.00 10.00      B   
ATOM   4668  CG2 ILE B 320     -23.551  21.773 -23.783  1.00 10.00      B   
ATOM   4669  CD1 ILE B 320     -21.543  21.765 -20.468  1.00 10.00      B   
ATOM   4670  C   ILE B 320     -24.943  23.317 -21.703  1.00 10.00      B   
ATOM   4671  O   ILE B 320     -24.298  24.281 -21.289  1.00 10.00      B   
ATOM   4672  N   GLY B 321     -26.065  23.448 -22.401  1.00 10.00      B   
ATOM   4673  HN  GLY B 321     -26.523  22.644 -22.726  1.00 10.00      B   
ATOM   4674  CA  GLY B 321     -26.603  24.759 -22.711  1.00 10.00      B   
ATOM   4675  C   GLY B 321     -27.406  25.322 -21.555  1.00 10.00      B   
ATOM   4676  O   GLY B 321     -27.790  26.492 -21.557  1.00 10.00      B   
ATOM   4677  N   SER B 322     -27.651  24.490 -20.554  1.00 10.00      B   
ATOM   4678  HN  SER B 322     -27.299  23.574 -20.599  1.00 10.00      B   
ATOM   4679  CA  SER B 322     -28.414  24.895 -19.383  1.00 10.00      B   
ATOM   4680  CB  SER B 322     -29.271  23.726 -18.891  1.00 10.00      B   
ATOM   4681  OG  SER B 322     -30.095  23.225 -19.938  1.00 10.00      B   
ATOM   4682  HG  SER B 322     -29.537  22.866 -20.647  1.00 10.00      B   
ATOM   4683  C   SER B 322     -27.492  25.398 -18.270  1.00 10.00      B   
ATOM   4684  O   SER B 322     -27.647  25.041 -17.103  1.00 10.00      B   
ATOM   4685  N   LEU B 323     -26.540  26.245 -18.641  1.00 10.00      B   
ATOM   4686  HN  LEU B 323     -26.477  26.505 -19.586  1.00 10.00      B   
ATOM   4687  CA  LEU B 323     -25.585  26.799 -17.685  1.00 10.00      B   
ATOM   4688  CB  LEU B 323     -24.154  26.613 -18.196  1.00 10.00      B   
ATOM   4689  CG  LEU B 323     -23.493  25.270 -17.888  1.00 10.00      B   
ATOM   4690  CD1 LEU B 323     -22.149  25.170 -18.591  1.00 10.00      B   
ATOM   4691  CD2 LEU B 323     -23.325  25.089 -16.387  1.00 10.00      B   
ATOM   4692  C   LEU B 323     -25.854  28.278 -17.421  1.00 10.00      B   
ATOM   4693  O   LEU B 323     -24.944  29.031 -17.070  1.00 10.00      B   
ATOM   4694  N   LYS B 324     -27.102  28.690 -17.589  1.00 10.00      B   
ATOM   4695  HN  LYS B 324     -27.784  28.044 -17.857  1.00 10.00      B   
ATOM   4696  CA  LYS B 324     -27.482  30.079 -17.367  1.00 10.00      B   
ATOM   4697  CB  LYS B 324     -28.720  30.428 -18.197  1.00 10.00      B   
ATOM   4698  CG  LYS B 324     -29.076  31.907 -18.188  1.00 10.00      B   
ATOM   4699  CD  LYS B 324     -30.355  32.167 -18.964  1.00 10.00      B   
ATOM   4700  CE  LYS B 324     -30.683  33.650 -19.027  1.00 10.00      B   
ATOM   4701  NZ  LYS B 324     -31.855  33.911 -19.903  1.00 10.00      B   
ATOM   4702  HZ1 LYS B 324     -32.665  33.334 -19.598  1.00 10.00      B   
ATOM   4703  HZ2 LYS B 324     -31.626  33.672 -20.887  1.00 10.00      B   
ATOM   4704  HZ3 LYS B 324     -32.124  34.917 -19.857  1.00 10.00      B   
ATOM   4705  C   LYS B 324     -27.756  30.329 -15.888  1.00 10.00      B   
ATOM   4706  O   LYS B 324     -28.722  29.802 -15.335  1.00 10.00      B   
ATOM   4707  N   ASN B 325     -26.903  31.135 -15.258  1.00 10.00      B   
ATOM   4708  HN  ASN B 325     -26.155  31.519 -15.762  1.00 10.00      B   
ATOM   4709  CA  ASN B 325     -27.037  31.460 -13.834  1.00 10.00      B   
ATOM   4710  CB  ASN B 325     -28.366  32.169 -13.540  1.00 10.00      B   
ATOM   4711  CG  ASN B 325     -28.584  32.429 -12.059  1.00 10.00      B   
ATOM   4712  OD1 ASN B 325     -27.654  32.775 -11.330  1.00 10.00      B   
ATOM   4713  ND2 ASN B 325     -29.814  32.251 -11.602  1.00 10.00      B   
ATOM   4714 HD21 ASN B 325     -30.506  31.965 -12.235  1.00 10.00      B   
ATOM   4715 HD22 ASN B 325     -29.986  32.411 -10.647  1.00 10.00      B   
ATOM   4716  C   ASN B 325     -26.895  30.216 -12.964  1.00 10.00      B   
ATOM   4717  O   ASN B 325     -26.135  29.300 -13.295  1.00 10.00      B   
ATOM   4718  N   GLU B 329     -26.290  31.143  -2.844  1.00 10.00      B   
ATOM   4719  HN  GLU B 329     -26.108  30.902  -3.784  1.00 10.00      B   
ATOM   4720  CA  GLU B 329     -27.244  30.347  -2.089  1.00 10.00      B   
ATOM   4721  CB  GLU B 329     -27.336  28.926  -2.652  1.00 10.00      B   
ATOM   4722  CG  GLU B 329     -27.870  28.848  -4.073  1.00 10.00      B   
ATOM   4723  CD  GLU B 329     -26.785  28.997  -5.119  1.00 10.00      B   
ATOM   4724  OE1 GLU B 329     -26.333  30.141  -5.360  1.00 10.00      B   
ATOM   4725  OE2 GLU B 329     -26.391  27.975  -5.720  1.00 10.00      B   
ATOM   4726  C   GLU B 329     -26.867  30.300  -0.616  1.00 10.00      B   
ATOM   4727  O   GLU B 329     -25.724  30.564  -0.247  1.00 10.00      B   
ATOM   4728  N   GLU B 330     -27.839  29.981   0.223  1.00 10.00      B   
ATOM   4729  HN  GLU B 330     -28.738  29.810  -0.130  1.00 10.00      B   
ATOM   4730  CA  GLU B 330     -27.612  29.895   1.657  1.00 10.00      B   
ATOM   4731  CB  GLU B 330     -28.909  30.169   2.419  1.00 10.00      B   
ATOM   4732  CG  GLU B 330     -29.735  31.316   1.861  1.00 10.00      B   
ATOM   4733  CD  GLU B 330     -31.075  31.442   2.551  1.00 10.00      B   
ATOM   4734  OE1 GLU B 330     -31.279  32.426   3.291  1.00 10.00      B   
ATOM   4735  OE2 GLU B 330     -31.929  30.546   2.365  1.00 10.00      B   
ATOM   4736  C   GLU B 330     -27.075  28.516   2.022  1.00 10.00      B   
ATOM   4737  O   GLU B 330     -26.344  28.356   3.002  1.00 10.00      B   
ATOM   4738  N   ASN B 331     -27.437  27.524   1.217  1.00 10.00      B   
ATOM   4739  HN  ASN B 331     -28.005  27.722   0.447  1.00 10.00      B   
ATOM   4740  CA  ASN B 331     -27.003  26.151   1.439  1.00 10.00      B   
ATOM   4741  CB  ASN B 331     -27.970  25.167   0.770  1.00 10.00      B   
ATOM   4742  CG  ASN B 331     -27.701  23.726   1.157  1.00 10.00      B   
ATOM   4743  OD1 ASN B 331     -26.812  23.078   0.606  1.00 10.00      B   
ATOM   4744  ND2 ASN B 331     -28.483  23.209   2.091  1.00 10.00      B   
ATOM   4745 HD21 ASN B 331     -29.186  23.778   2.477  1.00 10.00      B   
ATOM   4746 HD22 ASN B 331     -28.330  22.278   2.364  1.00 10.00      B   
ATOM   4747  C   ASN B 331     -25.593  25.945   0.897  1.00 10.00      B   
ATOM   4748  O   ASN B 331     -25.399  25.795  -0.310  1.00 10.00      B   
ATOM   4749  N   LEU B 332     -24.620  25.941   1.802  1.00 10.00      B   
ATOM   4750  HN  LEU B 332     -24.857  26.070   2.744  1.00 10.00      B   
ATOM   4751  CA  LEU B 332     -23.209  25.768   1.447  1.00 10.00      B   
ATOM   4752  CB  LEU B 332     -22.343  25.759   2.713  1.00 10.00      B   
ATOM   4753  CG  LEU B 332     -20.837  25.541   2.520  1.00 10.00      B   
ATOM   4754  CD1 LEU B 332     -20.249  26.596   1.596  1.00 10.00      B   
ATOM   4755  CD2 LEU B 332     -20.124  25.546   3.863  1.00 10.00      B   
ATOM   4756  C   LEU B 332     -22.966  24.502   0.623  1.00 10.00      B   
ATOM   4757  O   LEU B 332     -22.196  24.520  -0.338  1.00 10.00      B   
ATOM   4758  N   ILE B 333     -23.637  23.415   0.994  1.00 10.00      B   
ATOM   4759  HN  ILE B 333     -24.249  23.468   1.757  1.00 10.00      B   
ATOM   4760  CA  ILE B 333     -23.488  22.142   0.292  1.00 10.00      B   
ATOM   4761  CB  ILE B 333     -24.383  21.043   0.907  1.00 10.00      B   
ATOM   4762  CG1 ILE B 333     -24.275  21.062   2.434  1.00 10.00      B   
ATOM   4763  CG2 ILE B 333     -23.995  19.676   0.361  1.00 10.00      B   
ATOM   4764  CD1 ILE B 333     -25.282  20.177   3.137  1.00 10.00      B   
ATOM   4765  C   ILE B 333     -23.825  22.295  -1.192  1.00 10.00      B   
ATOM   4766  O   ILE B 333     -23.106  21.794  -2.059  1.00 10.00      B   
ATOM   4767  N   THR B 334     -24.911  23.007  -1.474  1.00 10.00      B   
ATOM   4768  HN  THR B 334     -25.430  23.396  -0.737  1.00 10.00      B   
ATOM   4769  CA  THR B 334     -25.344  23.232  -2.846  1.00 10.00      B   
ATOM   4770  CB  THR B 334     -26.785  23.781  -2.900  1.00 10.00      B   
ATOM   4771  OG1 THR B 334     -27.631  22.987  -2.051  1.00 10.00      B   
ATOM   4772  HG1 THR B 334     -27.128  22.685  -1.283  1.00 10.00      B   
ATOM   4773  CG2 THR B 334     -27.326  23.736  -4.322  1.00 10.00      B   
ATOM   4774  C   THR B 334     -24.395  24.189  -3.568  1.00 10.00      B   
ATOM   4775  O   THR B 334     -24.099  24.010  -4.751  1.00 10.00      B   
ATOM   4776  N   VAL B 335     -23.904  25.189  -2.841  1.00 10.00      B   
ATOM   4777  HN  VAL B 335     -24.170  25.269  -1.898  1.00 10.00      B   
ATOM   4778  CA  VAL B 335     -22.981  26.168  -3.407  1.00 10.00      B   
ATOM   4779  CB  VAL B 335     -22.573  27.238  -2.369  1.00 10.00      B   
ATOM   4780  CG1 VAL B 335     -21.542  28.194  -2.951  1.00 10.00      B   
ATOM   4781  CG2 VAL B 335     -23.792  28.010  -1.892  1.00 10.00      B   
ATOM   4782  C   VAL B 335     -21.732  25.474  -3.941  1.00 10.00      B   
ATOM   4783  O   VAL B 335     -21.299  25.731  -5.064  1.00 10.00      B   
ATOM   4784  N   VAL B 336     -21.172  24.577  -3.134  1.00 10.00      B   
ATOM   4785  HN  VAL B 336     -21.568  24.420  -2.247  1.00 10.00      B   
ATOM   4786  CA  VAL B 336     -19.980  23.830  -3.522  1.00 10.00      B   
ATOM   4787  CB  VAL B 336     -19.543  22.844  -2.412  1.00 10.00      B   
ATOM   4788  CG1 VAL B 336     -18.334  22.026  -2.847  1.00 10.00      B   
ATOM   4789  CG2 VAL B 336     -19.240  23.592  -1.122  1.00 10.00      B   
ATOM   4790  C   VAL B 336     -20.226  23.063  -4.821  1.00 10.00      B   
ATOM   4791  O   VAL B 336     -19.378  23.037  -5.713  1.00 10.00      B   
ATOM   4792  N   ASN B 337     -21.404  22.466  -4.929  1.00 10.00      B   
ATOM   4793  HN  ASN B 337     -22.048  22.546  -4.194  1.00 10.00      B   
ATOM   4794  CA  ASN B 337     -21.768  21.698  -6.113  1.00 10.00      B   
ATOM   4795  CB  ASN B 337     -23.122  21.009  -5.925  1.00 10.00      B   
ATOM   4796  CG  ASN B 337     -23.148  20.030  -4.769  1.00 10.00      B   
ATOM   4797  OD1 ASN B 337     -22.128  19.446  -4.403  1.00 10.00      B   
ATOM   4798  ND2 ASN B 337     -24.319  19.843  -4.187  1.00 10.00      B   
ATOM   4799 HD21 ASN B 337     -25.090  20.341  -4.531  1.00 10.00      B   
ATOM   4800 HD22 ASN B 337     -24.371  19.212  -3.437  1.00 10.00      B   
ATOM   4801  C   ASN B 337     -21.818  22.585  -7.350  1.00 10.00      B   
ATOM   4802  O   ASN B 337     -21.195  22.278  -8.366  1.00 10.00      B   
ATOM   4803  N   ASN B 338     -22.547  23.692  -7.248  1.00 10.00      B   
ATOM   4804  HN  ASN B 338     -23.002  23.888  -6.395  1.00 10.00      B   
ATOM   4805  CA  ASN B 338     -22.699  24.623  -8.366  1.00 10.00      B   
ATOM   4806  CB  ASN B 338     -23.723  25.715  -8.046  1.00 10.00      B   
ATOM   4807  CG  ASN B 338     -25.125  25.351  -8.491  1.00 10.00      B   
ATOM   4808  OD1 ASN B 338     -25.312  24.625  -9.470  1.00 10.00      B   
ATOM   4809  ND2 ASN B 338     -26.120  25.854  -7.778  1.00 10.00      B   
ATOM   4810 HD21 ASN B 338     -25.901  26.430  -7.008  1.00 10.00      B   
ATOM   4811 HD22 ASN B 338     -27.036  25.632  -8.044  1.00 10.00      B   
ATOM   4812  C   ASN B 338     -21.379  25.251  -8.787  1.00 10.00      B   
ATOM   4813  O   ASN B 338     -21.051  25.277  -9.975  1.00 10.00      B   
ATOM   4814  N   ARG B 339     -20.614  25.738  -7.813  1.00 10.00      B   
ATOM   4815  HN  ARG B 339     -20.916  25.657  -6.879  1.00 10.00      B   
ATOM   4816  CA  ARG B 339     -19.331  26.376  -8.095  1.00 10.00      B   
ATOM   4817  CB  ARG B 339     -18.700  26.949  -6.821  1.00 10.00      B   
ATOM   4818  CG  ARG B 339     -19.542  28.013  -6.130  1.00 10.00      B   
ATOM   4819  CD  ARG B 339     -19.547  29.326  -6.900  1.00 10.00      B   
ATOM   4820  NE  ARG B 339     -18.319  30.091  -6.672  1.00 10.00      B   
ATOM   4821  HE  ARG B 339     -17.464  29.654  -6.902  1.00 10.00      B   
ATOM   4822  CZ  ARG B 339     -18.288  31.323  -6.166  1.00 10.00      B   
ATOM   4823  NH1 ARG B 339     -19.413  31.944  -5.822  1.00 10.00      B   
ATOM   4824 HH11 ARG B 339     -20.336  31.475  -5.958  1.00 10.00      B   
ATOM   4825 HH12 ARG B 339     -19.377  32.914  -5.414  1.00 10.00      B   
ATOM   4826  NH2 ARG B 339     -17.132  31.951  -6.027  1.00 10.00      B   
ATOM   4827 HH21 ARG B 339     -16.239  31.489  -6.326  1.00 10.00      B   
ATOM   4828 HH22 ARG B 339     -17.105  32.923  -5.619  1.00 10.00      B   
ATOM   4829  C   ARG B 339     -18.371  25.412  -8.785  1.00 10.00      B   
ATOM   4830  O   ARG B 339     -17.630  25.802  -9.687  1.00 10.00      B   
ATOM   4831  N   LYS B 340     -18.393  24.150  -8.372  1.00 10.00      B   
ATOM   4832  HN  LYS B 340     -19.001  23.890  -7.645  1.00 10.00      B   
ATOM   4833  CA  LYS B 340     -17.521  23.146  -8.969  1.00 10.00      B   
ATOM   4834  CB  LYS B 340     -17.331  21.948  -8.032  1.00 10.00      B   
ATOM   4835  CG  LYS B 340     -16.450  22.233  -6.824  1.00 10.00      B   
ATOM   4836  CD  LYS B 340     -16.234  20.987  -5.976  1.00 10.00      B   
ATOM   4837  CE  LYS B 340     -15.242  20.032  -6.622  1.00 10.00      B   
ATOM   4838  NZ  LYS B 340     -14.945  18.870  -5.747  1.00 10.00      B   
ATOM   4839  HZ1 LYS B 340     -14.081  18.388  -6.072  1.00 10.00      B   
ATOM   4840  HZ2 LYS B 340     -15.732  18.190  -5.768  1.00 10.00      B   
ATOM   4841  HZ3 LYS B 340     -14.803  19.186  -4.767  1.00 10.00      B   
ATOM   4842  C   LYS B 340     -18.050  22.688 -10.328  1.00 10.00      B   
ATOM   4843  O   LYS B 340     -17.273  22.383 -11.234  1.00 10.00      B   
ATOM   4844  N   PHE B 341     -19.374  22.649 -10.472  1.00 10.00      B   
ATOM   4845  HN  PHE B 341     -19.947  22.906  -9.717  1.00 10.00      B   
ATOM   4846  CA  PHE B 341     -19.996  22.227 -11.724  1.00 10.00      B   
ATOM   4847  CB  PHE B 341     -21.502  22.013 -11.544  1.00 10.00      B   
ATOM   4848  CG  PHE B 341     -21.988  20.688 -12.062  1.00 10.00      B   
ATOM   4849  CD1 PHE B 341     -22.369  19.683 -11.188  1.00 10.00      B   
ATOM   4850  CD2 PHE B 341     -22.058  20.445 -13.421  1.00 10.00      B   
ATOM   4851  CE1 PHE B 341     -22.811  18.460 -11.662  1.00 10.00      B   
ATOM   4852  CE2 PHE B 341     -22.499  19.226 -13.903  1.00 10.00      B   
ATOM   4853  CZ  PHE B 341     -22.876  18.231 -13.023  1.00 10.00      B   
ATOM   4854  C   PHE B 341     -19.734  23.248 -12.826  1.00 10.00      B   
ATOM   4855  O   PHE B 341     -19.423  22.890 -13.962  1.00 10.00      B   
ATOM   4856  N   VAL B 342     -19.861  24.524 -12.482  1.00 10.00      B   
ATOM   4857  HN  VAL B 342     -20.132  24.750 -11.563  1.00 10.00      B   
ATOM   4858  CA  VAL B 342     -19.622  25.598 -13.437  1.00 10.00      B   
ATOM   4859  CB  VAL B 342     -20.361  26.896 -13.029  1.00 10.00      B   
ATOM   4860  CG1 VAL B 342     -19.660  27.604 -11.876  1.00 10.00      B   
ATOM   4861  CG2 VAL B 342     -20.536  27.823 -14.221  1.00 10.00      B   
ATOM   4862  C   VAL B 342     -18.122  25.855 -13.561  1.00 10.00      B   
ATOM   4863  O   VAL B 342     -17.675  26.608 -14.425  1.00 10.00      B   
ATOM   4864  N   ASN B 343     -17.365  25.196 -12.688  1.00 10.00      B   
ATOM   4865  HN  ASN B 343     -17.805  24.608 -12.041  1.00 10.00      B   
ATOM   4866  CA  ASN B 343     -15.911  25.307 -12.651  1.00 10.00      B   
ATOM   4867  CB  ASN B 343     -15.262  24.751 -13.922  1.00 10.00      B   
ATOM   4868  CG  ASN B 343     -13.781  24.486 -13.739  1.00 10.00      B   
ATOM   4869  OD1 ASN B 343     -13.330  24.169 -12.638  1.00 10.00      B   
ATOM   4870  ND2 ASN B 343     -13.015  24.616 -14.812  1.00 10.00      B   
ATOM   4871 HD21 ASN B 343     -13.441  24.872 -15.658  1.00 10.00      B   
ATOM   4872 HD22 ASN B 343     -12.054  24.461 -14.716  1.00 10.00      B   
ATOM   4873  C   ASN B 343     -15.457  26.737 -12.369  1.00 10.00      B   
ATOM   4874  O   ASN B 343     -14.788  27.370 -13.187  1.00 10.00      B   
ATOM   4875  N   GLN B 344     -15.842  27.244 -11.209  1.00 10.00      B   
ATOM   4876  HN  GLN B 344     -16.386  26.693 -10.601  1.00 10.00      B   
ATOM   4877  CA  GLN B 344     -15.471  28.587 -10.810  1.00 10.00      B   
ATOM   4878  CB  GLN B 344     -16.543  29.189  -9.902  1.00 10.00      B   
ATOM   4879  CG  GLN B 344     -16.542  30.706  -9.872  1.00 10.00      B   
ATOM   4880  CD  GLN B 344     -17.925  31.293 -10.062  1.00 10.00      B   
ATOM   4881  OE1 GLN B 344     -18.780  30.708 -10.728  1.00 10.00      B   
ATOM   4882  NE2 GLN B 344     -18.157  32.453  -9.476  1.00 10.00      B   
ATOM   4883 HE21 GLN B 344     -17.434  32.864  -8.953  1.00 10.00      B   
ATOM   4884 HE22 GLN B 344     -19.041  32.861  -9.593  1.00 10.00      B   
ATOM   4885  C   GLN B 344     -14.125  28.563 -10.103  1.00 10.00      B   
ATOM   4886  O   GLN B 344     -13.950  27.865  -9.104  1.00 10.00      B   
ATOM   4887  N   THR B 345     -13.173  29.310 -10.640  1.00 10.00      B   
ATOM   4888  HN  THR B 345     -13.376  29.831 -11.447  1.00 10.00      B   
ATOM   4889  CA  THR B 345     -11.836  29.378 -10.074  1.00 10.00      B   
ATOM   4890  CB  THR B 345     -10.873  30.071 -11.051  1.00 10.00      B   
ATOM   4891  OG1 THR B 345     -11.255  29.747 -12.395  1.00 10.00      B   
ATOM   4892  HG1 THR B 345     -11.708  28.899 -12.405  1.00 10.00      B   
ATOM   4893  CG2 THR B 345      -9.443  29.613 -10.809  1.00 10.00      B   
ATOM   4894  C   THR B 345     -11.841  30.138  -8.752  1.00 10.00      B   
ATOM   4895  O   THR B 345     -11.372  29.634  -7.730  1.00 10.00      B   
ATOM   4896  N   ASP B 346     -12.384  31.348  -8.776  1.00 10.00      B   
ATOM   4897  HN  ASP B 346     -12.762  31.684  -9.614  1.00 10.00      B   
ATOM   4898  CA  ASP B 346     -12.451  32.182  -7.581  1.00 10.00      B   
ATOM   4899  CB  ASP B 346     -12.564  33.660  -7.962  1.00 10.00      B   
ATOM   4900  CG  ASP B 346     -12.966  34.531  -6.787  1.00 10.00      B   
ATOM   4901  OD1 ASP B 346     -12.322  34.428  -5.721  1.00 10.00      B   
ATOM   4902  OD2 ASP B 346     -13.932  35.317  -6.927  1.00 10.00      B   
ATOM   4903  C   ASP B 346     -13.637  31.781  -6.718  1.00 10.00      B   
ATOM   4904  O   ASP B 346     -14.730  31.544  -7.231  1.00 10.00      B   
ATOM   4905  N   ASN B 347     -13.419  31.709  -5.412  1.00 10.00      B   
ATOM   4906  HN  ASN B 347     -12.527  31.922  -5.065  1.00 10.00      B   
ATOM   4907  CA  ASN B 347     -14.467  31.326  -4.477  1.00 10.00      B   
ATOM   4908  CB  ASN B 347     -14.374  29.825  -4.165  1.00 10.00      B   
ATOM   4909  CG  ASN B 347     -14.808  28.935  -5.318  1.00 10.00      B   
ATOM   4910  OD1 ASN B 347     -15.805  29.200  -5.989  1.00 10.00      B   
ATOM   4911  ND2 ASN B 347     -14.051  27.874  -5.566  1.00 10.00      B   
ATOM   4912 HD21 ASN B 347     -13.261  27.724  -5.000  1.00 10.00      B   
ATOM   4913 HD22 ASN B 347     -14.313  27.278  -6.300  1.00 10.00      B   
ATOM   4914  C   ASN B 347     -14.366  32.138  -3.186  1.00 10.00      B   
ATOM   4915  O   ASN B 347     -14.877  31.726  -2.138  1.00 10.00      B   
ATOM   4916  N   TRP B 348     -13.736  33.308  -3.271  1.00 10.00      B   
ATOM   4917  HN  TRP B 348     -13.389  33.606  -4.144  1.00 10.00      B   
ATOM   4918  CA  TRP B 348     -13.549  34.168  -2.103  1.00 10.00      B   
ATOM   4919  CB  TRP B 348     -12.589  35.333  -2.401  1.00 10.00      B   
ATOM   4920  CG  TRP B 348     -13.246  36.563  -2.960  1.00 10.00      B   
ATOM   4921  CD1 TRP B 348     -13.619  36.779  -4.253  1.00 10.00      B   
ATOM   4922  CD2 TRP B 348     -13.606  37.753  -2.241  1.00 10.00      B   
ATOM   4923  NE1 TRP B 348     -14.193  38.017  -4.385  1.00 10.00      B   
ATOM   4924  HE1 TRP B 348     -14.544  38.394  -5.221  1.00 10.00      B   
ATOM   4925  CE2 TRP B 348     -14.198  38.636  -3.165  1.00 10.00      B   
ATOM   4926  CE3 TRP B 348     -13.489  38.153  -0.906  1.00 10.00      B   
ATOM   4927  CZ2 TRP B 348     -14.669  39.891  -2.798  1.00 10.00      B   
ATOM   4928  CZ3 TRP B 348     -13.957  39.400  -0.544  1.00 10.00      B   
ATOM   4929  CH2 TRP B 348     -14.541  40.253  -1.486  1.00 10.00      B   
ATOM   4930  C   TRP B 348     -14.875  34.671  -1.533  1.00 10.00      B   
ATOM   4931  O   TRP B 348     -15.014  34.819  -0.318  1.00 10.00      B   
ATOM   4932  N   ASP B 349     -15.853  34.906  -2.405  1.00 10.00      B   
ATOM   4933  HN  ASP B 349     -15.696  34.740  -3.363  1.00 10.00      B   
ATOM   4934  CA  ASP B 349     -17.160  35.404  -1.975  1.00 10.00      B   
ATOM   4935  CB  ASP B 349     -18.030  35.834  -3.164  1.00 10.00      B   
ATOM   4936  CG  ASP B 349     -18.269  34.732  -4.179  1.00 10.00      B   
ATOM   4937  OD1 ASP B 349     -17.284  34.203  -4.731  1.00 10.00      B   
ATOM   4938  OD2 ASP B 349     -19.448  34.406  -4.453  1.00 10.00      B   
ATOM   4939  C   ASP B 349     -17.888  34.397  -1.093  1.00 10.00      B   
ATOM   4940  O   ASP B 349     -18.732  34.764  -0.276  1.00 10.00      B   
ATOM   4941  N   VAL B 350     -17.543  33.130  -1.245  1.00 10.00      B   
ATOM   4942  HN  VAL B 350     -16.854  32.899  -1.905  1.00 10.00      B   
ATOM   4943  CA  VAL B 350     -18.154  32.077  -0.449  1.00 10.00      B   
ATOM   4944  CB  VAL B 350     -18.172  30.732  -1.208  1.00 10.00      B   
ATOM   4945  CG1 VAL B 350     -18.973  29.689  -0.443  1.00 10.00      B   
ATOM   4946  CG2 VAL B 350     -18.730  30.911  -2.612  1.00 10.00      B   
ATOM   4947  C   VAL B 350     -17.380  31.912   0.856  1.00 10.00      B   
ATOM   4948  O   VAL B 350     -17.964  31.840   1.942  1.00 10.00      B   
ATOM   4949  N   TYR B 351     -16.055  31.897   0.737  1.00 10.00      B   
ATOM   4950  HN  TYR B 351     -15.659  31.997  -0.155  1.00 10.00      B   
ATOM   4951  CA  TYR B 351     -15.168  31.737   1.884  1.00 10.00      B   
ATOM   4952  CB  TYR B 351     -13.711  31.618   1.419  1.00 10.00      B   
ATOM   4953  CG  TYR B 351     -12.720  31.410   2.542  1.00 10.00      B   
ATOM   4954  CD1 TYR B 351     -12.792  30.287   3.357  1.00 10.00      B   
ATOM   4955  CD2 TYR B 351     -11.720  32.340   2.794  1.00 10.00      B   
ATOM   4956  CE1 TYR B 351     -11.896  30.096   4.389  1.00 10.00      B   
ATOM   4957  CE2 TYR B 351     -10.818  32.154   3.823  1.00 10.00      B   
ATOM   4958  CZ  TYR B 351     -10.913  31.032   4.619  1.00 10.00      B   
ATOM   4959  OH  TYR B 351     -10.023  30.850   5.654  1.00 10.00      B   
ATOM   4960  HH  TYR B 351     -10.055  31.620   6.235  1.00 10.00      B   
ATOM   4961  C   TYR B 351     -15.312  32.884   2.884  1.00 10.00      B   
ATOM   4962  O   TYR B 351     -15.161  32.689   4.090  1.00 10.00      B   
ATOM   4963  N   GLU B 352     -15.603  34.079   2.384  1.00 10.00      B   
ATOM   4964  HN  GLU B 352     -15.700  34.182   1.411  1.00 10.00      B   
ATOM   4965  CA  GLU B 352     -15.762  35.246   3.246  1.00 10.00      B   
ATOM   4966  CB  GLU B 352     -15.645  36.546   2.450  1.00 10.00      B   
ATOM   4967  CG  GLU B 352     -14.226  37.082   2.357  1.00 10.00      B   
ATOM   4968  CD  GLU B 352     -13.662  37.460   3.712  1.00 10.00      B   
ATOM   4969  OE1 GLU B 352     -13.613  38.670   4.025  1.00 10.00      B   
ATOM   4970  OE2 GLU B 352     -13.279  36.552   4.481  1.00 10.00      B   
ATOM   4971  C   GLU B 352     -17.068  35.205   4.035  1.00 10.00      B   
ATOM   4972  O   GLU B 352     -17.240  35.948   5.002  1.00 10.00      B   
ATOM   4973  N   ARG B 353     -17.984  34.338   3.622  1.00 10.00      B   
ATOM   4974  HN  ARG B 353     -17.794  33.772   2.843  1.00 10.00      B   
ATOM   4975  CA  ARG B 353     -19.262  34.209   4.303  1.00 10.00      B   
ATOM   4976  CB  ARG B 353     -20.400  34.042   3.296  1.00 10.00      B   
ATOM   4977  CG  ARG B 353     -21.763  34.432   3.844  1.00 10.00      B   
ATOM   4978  CD  ARG B 353     -22.887  33.660   3.171  1.00 10.00      B   
ATOM   4979  NE  ARG B 353     -23.021  33.987   1.751  1.00 10.00      B   
ATOM   4980  HE  ARG B 353     -22.412  34.664   1.385  1.00 10.00      B   
ATOM   4981  CZ  ARG B 353     -23.914  33.422   0.939  1.00 10.00      B   
ATOM   4982  NH1 ARG B 353     -24.746  32.497   1.398  1.00 10.00      B   
ATOM   4983 HH11 ARG B 353     -25.439  32.047   0.754  1.00 10.00      B   
ATOM   4984 HH12 ARG B 353     -24.718  32.215   2.401  1.00 10.00      B   
ATOM   4985  NH2 ARG B 353     -23.971  33.784  -0.338  1.00 10.00      B   
ATOM   4986 HH21 ARG B 353     -24.669  33.343  -0.976  1.00 10.00      B   
ATOM   4987 HH22 ARG B 353     -23.320  34.513  -0.706  1.00 10.00      B   
ATOM   4988  C   ARG B 353     -19.234  33.027   5.267  1.00 10.00      B   
ATOM   4989  O   ARG B 353     -19.658  33.136   6.418  1.00 10.00      B   
ATOM   4990  N   PHE B 354     -18.715  31.902   4.796  1.00 10.00      B   
ATOM   4991  HN  PHE B 354     -18.377  31.881   3.875  1.00 10.00      B   
ATOM   4992  CA  PHE B 354     -18.628  30.694   5.610  1.00 10.00      B   
ATOM   4993  CB  PHE B 354     -19.009  29.466   4.777  1.00 10.00      B   
ATOM   4994  CG  PHE B 354     -20.403  29.525   4.215  1.00 10.00      B   
ATOM   4995  CD1 PHE B 354     -20.625  29.950   2.913  1.00 10.00      B   
ATOM   4996  CD2 PHE B 354     -21.492  29.158   4.990  1.00 10.00      B   
ATOM   4997  CE1 PHE B 354     -21.906  30.006   2.394  1.00 10.00      B   
ATOM   4998  CE2 PHE B 354     -22.774  29.211   4.479  1.00 10.00      B   
ATOM   4999  CZ  PHE B 354     -22.982  29.636   3.179  1.00 10.00      B   
ATOM   5000  C   PHE B 354     -17.221  30.544   6.182  1.00 10.00      B   
ATOM   5001  O   PHE B 354     -16.601  29.485   6.086  1.00 10.00      B   
ATOM   5002  N   SER B 355     -16.730  31.620   6.775  1.00 10.00      B   
ATOM   5003  HN  SER B 355     -17.277  32.432   6.816  1.00 10.00      B   
ATOM   5004  CA  SER B 355     -15.400  31.647   7.360  1.00 10.00      B   
ATOM   5005  CB  SER B 355     -15.061  33.083   7.751  1.00 10.00      B   
ATOM   5006  OG  SER B 355     -15.973  33.993   7.147  1.00 10.00      B   
ATOM   5007  HG  SER B 355     -15.485  34.597   6.574  1.00 10.00      B   
ATOM   5008  C   SER B 355     -15.289  30.735   8.581  1.00 10.00      B   
ATOM   5009  O   SER B 355     -14.284  30.044   8.767  1.00 10.00      B   
ATOM   5010  N   THR B 356     -16.327  30.723   9.406  1.00 10.00      B   
ATOM   5011  HN  THR B 356     -17.118  31.261   9.191  1.00 10.00      B   
ATOM   5012  CA  THR B 356     -16.325  29.914  10.612  1.00 10.00      B   
ATOM   5013  CB  THR B 356     -16.992  30.659  11.783  1.00 10.00      B   
ATOM   5014  OG1 THR B 356     -16.477  31.998  11.838  1.00 10.00      B   
ATOM   5015  HG1 THR B 356     -15.518  31.965  11.959  1.00 10.00      B   
ATOM   5016  CG2 THR B 356     -16.704  29.958  13.102  1.00 10.00      B   
ATOM   5017  C   THR B 356     -17.002  28.562  10.395  1.00 10.00      B   
ATOM   5018  O   THR B 356     -18.132  28.480   9.905  1.00 10.00      B   
ATOM   5019  N   LYS B 357     -16.291  27.505  10.767  1.00 10.00      B   
ATOM   5020  HN  LYS B 357     -15.402  27.645  11.158  1.00 10.00      B   
ATOM   5021  CA  LYS B 357     -16.791  26.148  10.632  1.00 10.00      B   
ATOM   5022  CB  LYS B 357     -15.616  25.170  10.550  1.00 10.00      B   
ATOM   5023  CG  LYS B 357     -16.017  23.709  10.428  1.00 10.00      B   
ATOM   5024  CD  LYS B 357     -14.801  22.794  10.461  1.00 10.00      B   
ATOM   5025  CE  LYS B 357     -14.019  22.951  11.757  1.00 10.00      B   
ATOM   5026  NZ  LYS B 357     -12.788  22.119  11.760  1.00 10.00      B   
ATOM   5027  HZ1 LYS B 357     -12.196  22.355  12.583  1.00 10.00      B   
ATOM   5028  HZ2 LYS B 357     -12.237  22.290  10.889  1.00 10.00      B   
ATOM   5029  HZ3 LYS B 357     -13.039  21.110  11.805  1.00 10.00      B   
ATOM   5030  C   LYS B 357     -17.673  25.806  11.825  1.00 10.00      B   
ATOM   5031  O   LYS B 357     -17.179  25.456  12.898  1.00 10.00      B   
ATOM   5032  N   GLU B 358     -18.977  25.932  11.639  1.00 10.00      B   
ATOM   5033  HN  GLU B 358     -19.310  26.222  10.765  1.00 10.00      B   
ATOM   5034  CA  GLU B 358     -19.928  25.641  12.698  1.00 10.00      B   
ATOM   5035  CB  GLU B 358     -21.009  26.718  12.767  1.00 10.00      B   
ATOM   5036  CG  GLU B 358     -20.527  28.040  13.342  1.00 10.00      B   
ATOM   5037  CD  GLU B 358     -20.354  27.988  14.846  1.00 10.00      B   
ATOM   5038  OE1 GLU B 358     -19.302  27.499  15.318  1.00 10.00      B   
ATOM   5039  OE2 GLU B 358     -21.274  28.434  15.564  1.00 10.00      B   
ATOM   5040  C   GLU B 358     -20.549  24.263  12.514  1.00 10.00      B   
ATOM   5041  O   GLU B 358     -21.422  24.068  11.664  1.00 10.00      B   
ATOM   5042  N   GLY B 359     -20.084  23.314  13.309  1.00 10.00      B   
ATOM   5043  HN  GLY B 359     -19.379  23.535  13.955  1.00 10.00      B   
ATOM   5044  CA  GLY B 359     -20.584  21.962  13.241  1.00 10.00      B   
ATOM   5045  C   GLY B 359     -19.662  21.007  13.962  1.00 10.00      B   
ATOM   5046  O   GLY B 359     -19.247  21.275  15.091  1.00 10.00      B   
ATOM   5047  N   ALA B 360     -19.327  19.906  13.310  1.00 10.00      B   
ATOM   5048  HN  ALA B 360     -19.688  19.755  12.408  1.00 10.00      B   
ATOM   5049  CA  ALA B 360     -18.437  18.917  13.898  1.00 10.00      B   
ATOM   5050  CB  ALA B 360     -18.535  17.599  13.147  1.00 10.00      B   
ATOM   5051  C   ALA B 360     -17.001  19.434  13.910  1.00 10.00      B   
ATOM   5052  O   ALA B 360     -16.466  19.831  12.871  1.00 10.00      B   
ATOM   5053  N   GLU B 361     -16.388  19.429  15.088  1.00 10.00      B   
ATOM   5054  HN  GLU B 361     -16.869  19.085  15.871  1.00 10.00      B   
ATOM   5055  CA  GLU B 361     -15.020  19.910  15.250  1.00 10.00      B   
ATOM   5056  CB  GLU B 361     -14.705  20.146  16.730  1.00 10.00      B   
ATOM   5057  CG  GLU B 361     -15.655  21.115  17.417  1.00 10.00      B   
ATOM   5058  CD  GLU B 361     -15.272  21.392  18.855  1.00 10.00      B   
ATOM   5059  OE1 GLU B 361     -15.700  20.630  19.750  1.00 10.00      B   
ATOM   5060  OE2 GLU B 361     -14.548  22.382  19.103  1.00 10.00      B   
ATOM   5061  C   GLU B 361     -14.014  18.944  14.631  1.00 10.00      B   
ATOM   5062  O   GLU B 361     -12.960  19.356  14.147  1.00 10.00      B   
ATOM   5063  N   TYR B 362     -14.358  17.661  14.626  1.00 10.00      B   
ATOM   5064  HN  TYR B 362     -15.225  17.397  15.006  1.00 10.00      B   
ATOM   5065  CA  TYR B 362     -13.486  16.632  14.065  1.00 10.00      B   
ATOM   5066  CB  TYR B 362     -13.713  15.286  14.766  1.00 10.00      B   
ATOM   5067  CG  TYR B 362     -12.917  15.114  16.042  1.00 10.00      B   
ATOM   5068  CD1 TYR B 362     -13.320  15.717  17.227  1.00 10.00      B   
ATOM   5069  CD2 TYR B 362     -11.759  14.348  16.060  1.00 10.00      B   
ATOM   5070  CE1 TYR B 362     -12.590  15.564  18.392  1.00 10.00      B   
ATOM   5071  CE2 TYR B 362     -11.025  14.187  17.219  1.00 10.00      B   
ATOM   5072  CZ  TYR B 362     -11.444  14.797  18.382  1.00 10.00      B   
ATOM   5073  OH  TYR B 362     -10.709  14.645  19.537  1.00 10.00      B   
ATOM   5074  HH  TYR B 362     -11.309  14.530  20.288  1.00 10.00      B   
ATOM   5075  C   TYR B 362     -13.703  16.487  12.560  1.00 10.00      B   
ATOM   5076  O   TYR B 362     -13.149  15.589  11.921  1.00 10.00      B   
ATOM   5077  N   ASP B 363     -14.509  17.375  11.999  1.00 10.00      B   
ATOM   5078  HN  ASP B 363     -14.911  18.074  12.555  1.00 10.00      B   
ATOM   5079  CA  ASP B 363     -14.799  17.350  10.573  1.00 10.00      B   
ATOM   5080  CB  ASP B 363     -16.310  17.404  10.331  1.00 10.00      B   
ATOM   5081  CG  ASP B 363     -16.754  16.511   9.188  1.00 10.00      B   
ATOM   5082  OD1 ASP B 363     -16.796  15.276   9.376  1.00 10.00      B   
ATOM   5083  OD2 ASP B 363     -17.072  17.038   8.101  1.00 10.00      B   
ATOM   5084  C   ASP B 363     -14.113  18.520   9.882  1.00 10.00      B   
ATOM   5085  O   ASP B 363     -13.557  19.402  10.546  1.00 10.00      B   
ATOM   5086  N   SER B 364     -14.143  18.526   8.558  1.00 10.00      B   
ATOM   5087  HN  SER B 364     -14.601  17.798   8.086  1.00 10.00      B   
ATOM   5088  CA  SER B 364     -13.524  19.588   7.782  1.00 10.00      B   
ATOM   5089  CB  SER B 364     -12.823  18.987   6.561  1.00 10.00      B   
ATOM   5090  OG  SER B 364     -12.970  17.574   6.538  1.00 10.00      B   
ATOM   5091  HG  SER B 364     -12.453  17.188   7.252  1.00 10.00      B   
ATOM   5092  C   SER B 364     -14.567  20.609   7.336  1.00 10.00      B   
ATOM   5093  O   SER B 364     -15.763  20.311   7.301  1.00 10.00      B   
ATOM   5094  N   ASN B 365     -14.112  21.809   7.007  1.00 10.00      B   
ATOM   5095  HN  ASN B 365     -13.140  21.988   7.065  1.00 10.00      B   
ATOM   5096  CA  ASN B 365     -15.005  22.867   6.553  1.00 10.00      B   
ATOM   5097  CB  ASN B 365     -14.381  24.250   6.794  1.00 10.00      B   
ATOM   5098  CG  ASN B 365     -15.362  25.396   6.582  1.00 10.00      B   
ATOM   5099  OD1 ASN B 365     -16.325  25.280   5.824  1.00 10.00      B   
ATOM   5100  ND2 ASN B 365     -15.124  26.518   7.243  1.00 10.00      B   
ATOM   5101 HD21 ASN B 365     -14.338  26.556   7.831  1.00 10.00      B   
ATOM   5102 HD22 ASN B 365     -15.740  27.270   7.111  1.00 10.00      B   
ATOM   5103  C   ASN B 365     -15.316  22.676   5.072  1.00 10.00      B   
ATOM   5104  O   ASN B 365     -14.416  22.712   4.234  1.00 10.00      B   
ATOM   5105  N   PRO B 366     -16.598  22.466   4.735  1.00 10.00      B   
ATOM   5106  CA  PRO B 366     -17.040  22.256   3.348  1.00 10.00      B   
ATOM   5107  CB  PRO B 366     -18.565  22.179   3.463  1.00 10.00      B   
ATOM   5108  CG  PRO B 366     -18.816  21.771   4.873  1.00 10.00      B   
ATOM   5109  CD  PRO B 366     -17.725  22.405   5.683  1.00 10.00      B   
ATOM   5110  C   PRO B 366     -16.640  23.397   2.412  1.00 10.00      B   
ATOM   5111  O   PRO B 366     -16.469  23.194   1.209  1.00 10.00      B   
ATOM   5112  N   VAL B 367     -16.472  24.597   2.965  1.00 10.00      B   
ATOM   5113  HN  VAL B 367     -16.606  24.705   3.935  1.00 10.00      B   
ATOM   5114  CA  VAL B 367     -16.090  25.753   2.163  1.00 10.00      B   
ATOM   5115  CB  VAL B 367     -16.319  27.095   2.906  1.00 10.00      B   
ATOM   5116  CG1 VAL B 367     -15.136  27.460   3.794  1.00 10.00      B   
ATOM   5117  CG2 VAL B 367     -16.618  28.214   1.919  1.00 10.00      B   
ATOM   5118  C   VAL B 367     -14.638  25.644   1.696  1.00 10.00      B   
ATOM   5119  O   VAL B 367     -14.249  26.257   0.700  1.00 10.00      B   
ATOM   5120  N   ASN B 368     -13.852  24.828   2.395  1.00 10.00      B   
ATOM   5121  HN  ASN B 368     -14.233  24.326   3.151  1.00 10.00      B   
ATOM   5122  CA  ASN B 368     -12.445  24.643   2.059  1.00 10.00      B   
ATOM   5123  CB  ASN B 368     -11.669  23.983   3.203  1.00 10.00      B   
ATOM   5124  CG  ASN B 368     -11.171  24.996   4.218  1.00 10.00      B   
ATOM   5125  OD1 ASN B 368     -10.953  26.163   3.890  1.00 10.00      B   
ATOM   5126  ND2 ASN B 368     -10.990  24.564   5.457  1.00 10.00      B   
ATOM   5127 HD21 ASN B 368     -11.185  23.618   5.658  1.00 10.00      B   
ATOM   5128 HD22 ASN B 368     -10.665  25.200   6.125  1.00 10.00      B   
ATOM   5129  C   ASN B 368     -12.285  23.868   0.759  1.00 10.00      B   
ATOM   5130  O   ASN B 368     -11.243  23.941   0.108  1.00 10.00      B   
ATOM   5131  N   GLU B 369     -13.327  23.134   0.377  1.00 10.00      B   
ATOM   5132  HN  GLU B 369     -14.124  23.100   0.948  1.00 10.00      B   
ATOM   5133  CA  GLU B 369     -13.309  22.372  -0.865  1.00 10.00      B   
ATOM   5134  CB  GLU B 369     -14.571  21.515  -0.995  1.00 10.00      B   
ATOM   5135  CG  GLU B 369     -14.562  20.251  -0.153  1.00 10.00      B   
ATOM   5136  CD  GLU B 369     -13.352  19.378  -0.416  1.00 10.00      B   
ATOM   5137  OE1 GLU B 369     -13.111  19.007  -1.588  1.00 10.00      B   
ATOM   5138  OE2 GLU B 369     -12.640  19.047   0.551  1.00 10.00      B   
ATOM   5139  C   GLU B 369     -13.217  23.333  -2.041  1.00 10.00      B   
ATOM   5140  O   GLU B 369     -12.563  23.054  -3.048  1.00 10.00      B   
ATOM   5141  N   LEU B 370     -13.869  24.476  -1.888  1.00 10.00      B   
ATOM   5142  HN  LEU B 370     -14.359  24.632  -1.055  1.00 10.00      B   
ATOM   5143  CA  LEU B 370     -13.872  25.506  -2.911  1.00 10.00      B   
ATOM   5144  CB  LEU B 370     -15.036  26.473  -2.681  1.00 10.00      B   
ATOM   5145  CG  LEU B 370     -16.439  25.891  -2.852  1.00 10.00      B   
ATOM   5146  CD1 LEU B 370     -17.489  26.961  -2.605  1.00 10.00      B   
ATOM   5147  CD2 LEU B 370     -16.602  25.288  -4.239  1.00 10.00      B   
ATOM   5148  C   LEU B 370     -12.548  26.261  -2.896  1.00 10.00      B   
ATOM   5149  O   LEU B 370     -11.996  26.589  -3.948  1.00 10.00      B   
ATOM   5150  N   THR B 371     -12.037  26.526  -1.697  1.00 10.00      B   
ATOM   5151  HN  THR B 371     -12.526  26.246  -0.895  1.00 10.00      B   
ATOM   5152  CA  THR B 371     -10.773  27.228  -1.542  1.00 10.00      B   
ATOM   5153  CB  THR B 371     -10.463  27.476  -0.052  1.00 10.00      B   
ATOM   5154  OG1 THR B 371     -11.694  27.651   0.667  1.00 10.00      B   
ATOM   5155  HG1 THR B 371     -11.535  27.530   1.611  1.00 10.00      B   
ATOM   5156  CG2 THR B 371      -9.599  28.718   0.119  1.00 10.00      B   
ATOM   5157  C   THR B 371      -9.640  26.412  -2.158  1.00 10.00      B   
ATOM   5158  O   THR B 371      -8.756  26.957  -2.820  1.00 10.00      B   
ATOM   5159  N   LEU B 372      -9.693  25.098  -1.954  1.00 10.00      B   
ATOM   5160  HN  LEU B 372     -10.435  24.727  -1.425  1.00 10.00      B   
ATOM   5161  CA  LEU B 372      -8.683  24.193  -2.482  1.00 10.00      B   
ATOM   5162  CB  LEU B 372      -9.001  22.750  -2.076  1.00 10.00      B   
ATOM   5163  CG  LEU B 372      -7.883  21.719  -2.258  1.00 10.00      B   
ATOM   5164  CD1 LEU B 372      -6.576  22.222  -1.659  1.00 10.00      B   
ATOM   5165  CD2 LEU B 372      -8.283  20.396  -1.624  1.00 10.00      B   
ATOM   5166  C   LEU B 372      -8.578  24.320  -3.999  1.00 10.00      B   
ATOM   5167  O   LEU B 372      -7.479  24.384  -4.548  1.00 10.00      B
[truncated: 289,833 more chars]
