# Supplementary material for: Large-scale discovery of protein interactions at residue resolution using co-evolution calculated from genomic sequences
Source: Nat Commun. 2021 Mar 2;12:1396. doi: 10.1038/s41467-021-21636-z (PMC7925567; doi:10.1038/s41467-021-21636-z)
Supplement: Supplementary file 12 — Supplementary Data 10 [file 41467_2021_21636_MOESM12_ESM.zip › supplementary/allpdb1629_C4YDZ9_C4YFL7/models/cluster.out]

Cluster 1 -> 1 2 3 4 5 6 7 8 9 10 11 12 13 14 16 18 19 20 21 22 24 26 27 28 29 30 31 32 35 37 38 41 47 48 49 50 54
Cluster 2 -> 15 17 23 34 39 40 44 45 53 55 58 60 61 62 64 71 72 74 76 77 78 79 80 82 83 86 90 92 98 99
Cluster 3 -> 42 59 65 66 69 70 73 84 85 88 89 91 93 94 95 96 97
Cluster 4 -> 25 36 46 51 56 57 67 75 81 87
Cluster 5 -> 33 43 52 63 68
