# Supplementary material for: Large-scale discovery of protein interactions at residue resolution using co-evolution calculated from genomic sequences
Source: Nat Commun. 2021 Mar 2;12:1396. doi: 10.1038/s41467-021-21636-z (PMC7925567; doi:10.1038/s41467-021-21636-z)
Supplement: Supplementary file 12 — Supplementary Data 10 [file 41467_2021_21636_MOESM12_ESM.zip › supplementary/allpdb1629_C4YDZ9_C4YFL7/models/haddock_rmsd.disp]

1 2 2.24754
1 3 1.6241
1 4 2.21908
1 5 1.8585
1 6 2.3782
1 7 1.97963
1 8 1.94225
1 9 2.2026
1 10 1.5171
1 11 2.00161
1 12 1.77166
1 13 1.35023
1 14 2.29396
1 15 14.7303
1 16 2.03808
1 17 15.1326
1 18 1.8978
1 19 2.31697
1 20 1.246
1 21 1.47006
1 22 1.17863
1 23 16.0291
1 24 1.62683
1 25 19.1907
1 26 1.63075
1 27 2.03632
1 28 1.62595
1 29 1.77411
1 30 1.88442
1 31 3.29455
1 32 1.45026
1 33 12.5308
1 34 15.7498
1 35 2.07234
1 36 19.4945
1 37 1.40802
1 38 1.53416
1 39 15.9595
1 40 16.4316
1 41 1.32643
1 42 12.5661
1 43 11.9229
1 44 16.4993
1 45 15.8776
1 46 19.609
1 47 2.01735
1 48 2.26264
1 49 1.48342
1 50 1.17083
1 51 19.2395
1 52 12.3364
1 53 16.2358
1 54 1.49304
1 55 16.152
1 56 19.9106
1 57 18.5585
1 58 15.8632
1 59 13.1675
1 60 16.1807
1 61 15.9585
1 62 15.8816
1 63 12.0167
1 64 15.4803
1 65 13.1474
1 66 11.7796
1 67 19.8216
1 68 11.0678
1 69 13.455
1 70 12.4648
1 71 15.827
1 72 15.9988
1 73 12.7584
1 74 16.8908
1 75 19.5092
1 76 16.076
1 77 16.4506
1 78 16.1959
1 79 15.8121
1 80 16.2284
1 81 19.9888
1 82 15.9499
1 83 15.8362
1 84 13.34
1 85 13.2884
1 86 16.2425
1 87 18.5635
1 88 12.8457
1 89 11.94
1 90 16.3942
1 91 12.7644
1 92 16.0107
1 93 12.6197
1 94 12.8447
1 95 12.5618
1 96 13.1155
1 97 12.64
1 98 16.123
1 99 15.6717
1 100 41.2785
2 3 1.40598
2 4 1.91968
2 5 1.36238
2 6 0.819612
2 7 1.35628
2 8 1.63539
2 9 1.04251
2 10 1.72265
2 11 1.58419
2 12 2.56637
2 13 1.89549
2 14 1.34654
2 15 14.1386
2 16 2.40733
2 17 14.5203
2 18 1.26639
2 19 1.15251
2 20 1.57376
2 21 1.88945
2 22 1.69926
2 23 15.5687
2 24 1.86251
2 25 18.2418
2 26 2.25445
2 27 1.68188
2 28 1.78385
2 29 1.24328
2 30 1.12558
2 31 1.33423
2 32 2.4755
2 33 12.951
2 34 15.0817
2 35 3.01724
2 36 18.8022
2 37 1.75985
2 38 2.16164
2 39 15.3638
2 40 15.99
2 41 1.93863
2 42 11.425
2 43 12.4433
2 44 15.9075
2 45 15.3364
2 46 18.8885
2 47 1.37587
2 48 1.06839
2 49 1.46295
2 50 2.14154
2 51 18.5306
2 52 12.7621
2 53 15.6994
2 54 2.00722
2 55 15.5967
2 56 19.2347
2 57 17.3497
2 58 15.284
2 59 12.1274
2 60 15.5624
2 61 15.52
2 62 15.3301
2 63 12.4504
2 64 14.8719
2 65 12.012
2 66 10.6566
2 67 19.0093
2 68 11.6051
2 69 12.4001
2 70 11.3572
2 71 15.1248
2 72 15.4378
2 73 11.7329
2 74 16.2989
2 75 18.6194
2 76 15.4977
2 77 15.8966
2 78 15.5396
2 79 15.2745
2 80 15.6924
2 81 19.2146
2 82 15.3681
2 83 15.2486
2 84 12.2372
2 85 12.1749
2 86 15.7208
2 87 17.4952
2 88 11.7829
2 89 10.7511
2 90 15.825
2 91 11.7048
2 92 15.2951
2 93 11.5122
2 94 11.7337
2 95 11.3833
2 96 11.9912
2 97 11.3463
2 98 15.4986
2 99 15.0825
2 100 41.2676
3 4 2.28533
3 5 0.864352
3 6 1.45863
3 7 1.3409
3 8 1.37395
3 9 1.17913
3 10 1.30531
3 11 2.13653
3 12 1.51911
3 13 1.51856
3 14 1.3309
3 15 14.1005
3 16 1.32932
3 17 14.467
3 18 0.962825
3 19 1.86405
3 20 1.1792
3 21 1.53464
3 22 1.15498
3 23 15.4484
3 24 1.94921
3 25 18.5549
3 26 1.91282
3 27 1.33594
3 28 1.16533
3 29 1.26141
3 30 1.47997
3 31 2.30154
3 32 1.52234
3 33 12.2834
3 34 15.097
3 35 2.28162
3 36 18.9596
3 37 1.56916
3 38 1.76674
3 39 15.3197
3 40 15.833
3 41 1.06208
3 42 11.6978
3 43 11.6461
3 44 15.8634
3 45 15.2381
3 46 19.0639
3 47 1.03973
3 48 1.31216
3 49 0.805114
3 50 1.38992
3 51 18.6868
3 52 12.0469
3 53 15.6475
3 54 1.13788
3 55 15.5459
3 56 19.3984
3 57 17.9184
3 58 15.2076
3 59 12.3014
3 60 15.5519
3 61 15.3566
3 62 15.2304
3 63 11.7088
3 64 14.8244
3 65 12.2452
3 66 10.9081
3 67 19.2076
3 68 10.7878
3 69 12.5605
3 70 11.5634
3 71 15.1554
3 72 15.3776
3 73 11.883
3 74 16.246
3 75 18.8826
3 76 15.454
3 77 15.7904
3 78 15.526
3 79 15.2321
3 80 15.5941
3 81 19.3786
3 82 15.2636
3 83 15.1564
3 84 12.4004
3 85 12.4534
3 86 15.635
3 87 18.0401
3 88 11.9691
3 89 11.0092
3 90 15.7602
3 91 11.9344
3 92 15.2984
3 93 11.7194
3 94 11.9548
3 95 11.6192
3 96 12.1877
3 97 11.7115
3 98 15.4314
3 99 15.0677
3 100 41.1871
4 5 2.33907
4 6 1.76647
4 7 1.7522
4 8 2.39875
4 9 2.34161
4 10 2.19024
4 11 1.35334
4 12 3.01989
4 13 1.63418
4 14 2.46526
4 15 13.8643
4 16 3.29465
4 17 14.2976
4 18 2.28865
4 19 1.2254
4 20 1.84727
4 21 1.83191
4 22 1.92965
4 23 15.2514
4 24 1.05998
4 25 18.0592
4 26 2.40296
4 27 2.13758
4 28 1.95985
4 29 2.03513
4 30 1.53406
4 31 2.29489
4 32 2.88839
4 33 12.4495
4 34 14.8292
4 35 2.45364
4 36 18.4772
4 37 1.22483
4 38 1.75223
4 39 15.1102
4 40 15.744
4 41 2.66259
4 42 12.3015
4 43 12.0956
4 44 15.675
4 45 15.0824
4 46 18.5917
4 47 1.8593
4 48 2.32456
4 49 1.9939
4 50 2.31166
4 51 18.2325
4 52 12.3779
4 53 15.3978
4 54 2.19519
4 55 15.2762
4 56 18.9092
4 57 17.3131
4 58 15.0699
4 59 12.8998
4 60 15.3082
4 61 15.2416
4 62 15.1141
4 63 12.1037
4 64 14.6535
4 65 12.94
4 66 11.453
4 67 18.8215
4 68 11.288
4 69 13.2816
4 70 12.2358
4 71 14.9213
4 72 15.1273
4 73 12.5025
4 74 16.0801
4 75 18.4054
4 76 15.2328
4 77 15.7099
4 78 15.3192
4 79 14.9319
4 80 15.4586
4 81 19.0055
4 82 15.1827
4 83 15.0934
4 84 13.1642
4 85 12.9557
4 86 15.4362
4 87 17.3039
4 88 12.6812
4 89 11.7355
4 90 15.5896
4 91 12.4644
4 92 15.1432
4 93 12.3866
4 94 12.5095
4 95 12.3295
4 96 12.9079
4 97 12.2455
4 98 15.325
4 99 14.7743
4 100 41.5887
5 6 1.31337
5 7 1.64017
5 8 1.69118
5 9 1.10773
5 10 1.67479
5 11 2.26531
5 12 1.46096
5 13 1.47635
5 14 1.47876
5 15 13.7505
5 16 1.38208
5 17 14.1145
5 18 0.680119
5 19 1.75815
5 20 1.28269
5 21 1.4284
5 22 1.50535
5 23 15.1099
5 24 2.1975
5 25 18.1155
5 26 2.37631
5 27 1.14018
5 28 1.35756
5 29 0.984351
5 30 1.49538
5 31 2.09309
5 32 1.94843
5 33 12.1632
5 34 14.7582
5 35 2.25927
5 36 18.5412
5 37 1.66219
5 38 1.80499
5 39 14.9655
5 40 15.4867
5 41 1.33007
5 42 11.1954
5 43 11.577
5 44 15.5031
5 45 14.8987
5 46 18.6282
5 47 1.29859
5 48 1.38868
5 49 1.19076
5 50 1.72356
5 51 18.2636
5 52 11.9366
5 53 15.302
5 54 1.41131
5 55 15.2083
5 56 18.9597
5 57 17.4441
5 58 14.8498
5 59 11.7926
5 60 15.1964
5 61 15.0193
5 62 14.8755
5 63 11.5868
5 64 14.4632
5 65 11.7415
5 66 10.411
5 67 18.7624
5 68 10.7005
5 69 12.0811
5 70 11.0625
5 71 14.7892
5 72 15.0259
5 73 11.3779
5 74 15.8951
5 75 18.4437
5 76 15.0987
5 77 15.449
5 78 15.1681
5 79 14.8865
5 80 15.2484
5 81 18.9497
5 82 14.9235
5 83 14.7977
5 84 11.9264
5 85 11.9538
5 86 15.2842
5 87 17.5856
5 88 11.4761
5 89 10.5254
5 90 15.3872
5 91 11.4124
5 92 14.9416
5 93 11.2173
5 94 11.4546
5 95 11.1353
5 96 11.6983
5 97 11.2194
5 98 15.0781
5 99 14.7166
5 100 40.9779
6 7 1.424
6 8 1.93544
6 9 1.02751
6 10 1.83859
6 11 1.87698
6 12 2.45988
6 13 1.81425
6 14 1.55407
6 15 13.782
6 16 2.38777
6 17 14.1671
6 18 1.19447
6 19 1.12579
6 20 1.60276
6 21 1.8918
6 22 1.80586
6 23 15.1928
6 24 1.89957
6 25 17.9112
6 26 2.37991
6 27 1.36786
6 28 1.79795
6 29 1.18872
6 30 1.19176
6 31 1.24264
6 32 2.48408
6 33 12.6333
6 34 14.7527
6 35 2.83445
6 36 18.4245
6 37 1.64783
6 38 2.17047
6 39 15.014
6 40 15.6287
6 41 2.02103
6 42 11.2105
6 43 12.1521
6 44 15.5566
6 45 14.9715
6 46 18.5169
6 47 1.21594
6 48 1.30134
6 49 1.46136
6 50 2.13443
6 51 18.1586
6 52 12.4711
6 53 15.3452
6 54 1.8705
6 55 15.2445
6 56 18.8569
6 57 17.1052
6 58 14.9244
6 59 11.8739
6 60 15.2238
6 61 15.1431
6 62 14.9734
6 63 12.1391
6 64 14.523
6 65 11.8053
6 66 10.4234
6 67 18.6511
6 68 11.3002
6 69 12.1671
6 70 11.1453
6 71 14.7868
6 72 15.0652
6 73 11.4732
6 74 15.9597
6 75 18.2574
6 76 15.1441
6 77 15.553
6 78 15.1955
6 79 14.9087
6 80 15.3368
6 81 18.8415
6 82 15.0054
6 83 14.893
6 84 12.0211
6 85 11.954
6 86 15.3521
6 87 17.2421
6 88 11.5614
6 89 10.5493
6 90 15.4593
6 91 11.4559
6 92 14.9664
6 93 11.2906
6 94 11.4906
6 95 11.1918
6 96 11.772
6 97 11.1585
6 98 15.144
6 99 14.7307
6 100 41.2771
7 8 1.14361
7 9 1.55342
7 10 1.20892
7 11 1.5
7 12 2.41913
7 13 1.65737
7 14 1.16147
7 15 14.2229
7 16 2.28764
7 17 14.6031
7 18 1.57734
7 19 1.41017
7 20 1.54753
7 21 1.88111
7 22 1.34463
7 23 15.6281
7 24 1.49349
7 25 18.6565
7 26 1.64967
7 27 1.8507
7 28 1.17572
7 29 1.79044
7 30 1.28063
7 31 2.01267
7 32 2.12001
7 33 12.4717
7 34 15.1947
7 35 2.56455
7 36 19.0977
7 37 1.50312
7 38 1.62376
7 39 15.4532
7 40 16.0424
7 41 1.72279
7 42 12.2622
7 43 11.9365
7 44 16.0196
7 45 15.4188
7 46 19.2053
7 47 1.18231
7 48 1.14485
7 49 1.20058
7 50 1.70813
7 51 18.8305
7 52 12.29
7 53 15.7952
7 54 1.67792
7 55 15.6542
7 56 19.5545
7 57 17.972
7 58 15.3739
7 59 12.8896
7 60 15.6902
7 61 15.5562
7 62 15.4231
7 63 11.9921
7 64 14.9903
7 65 12.8518
7 66 11.4642
7 67 19.375
7 68 11.1185
7 69 13.1846
7 70 12.1409
7 71 15.2837
7 72 15.4957
7 73 12.4904
7 74 16.4021
7 75 19.0007
7 76 15.603
7 77 15.9742
7 78 15.6432
7 79 15.3294
7 80 15.7745
7 81 19.5548
7 82 15.4367
7 83 15.3692
7 84 12.9959
7 85 13.008
7 86 15.7948
7 87 18.0817
7 88 12.591
7 89 11.6116
7 90 15.9239
7 91 12.5079
7 92 15.4417
7 93 12.3245
7 94 12.5013
7 95 12.1785
7 96 12.7984
7 97 12.1865
7 98 15.6123
7 99 15.1747
7 100 41.6617
8 9 1.66202
8 10 1.31634
8 11 1.83017
8 12 2.31472
8 13 1.84284
8 14 0.885117
8 15 14.4213
8 16 2.02775
8 17 14.7999
8 18 1.61458
8 19 2.00043
8 20 1.84059
8 21 2.01978
8 22 1.6571
8 23 15.838
8 24 2.07044
8 25 18.8581
8 26 1.86234
8 27 2.29842
8 28 1.4554
8 29 1.96347
8 30 1.47501
8 31 2.38832
8 32 2.12815
8 33 12.63
8 34 15.3962
8 35 2.7906
8 36 19.3154
8 37 2.02113
8 38 1.83824
8 39 15.6642
8 40 16.2084
8 41 1.70069
8 42 12.1227
8 43 12.0196
8 44 16.2071
8 45 15.6351
8 46 19.4078
8 47 1.66725
8 48 1.27462
8 49 1.50429
8 50 1.7419
8 51 19.0369
8 52 12.3825
8 53 16.0019
8 54 1.90582
8 55 15.869
8 56 19.7596
8 57 18.1261
8 58 15.5626
8 59 12.7724
8 60 15.8915
8 61 15.75
8 62 15.6252
8 63 12.0962
8 64 15.1729
8 65 12.7065
8 66 11.3444
8 67 19.5638
8 68 11.2005
8 69 13.0278
8 70 11.9873
8 71 15.4809
8 72 15.724
8 73 12.3792
8 74 16.5897
8 75 19.2212
8 76 15.7958
8 77 16.1525
8 78 15.8537
8 79 15.5378
8 80 15.9593
8 81 19.7592
8 82 15.6442
8 83 15.5436
8 84 12.8075
8 85 12.8751
8 86 16.0015
8 87 18.2455
8 88 12.4261
8 89 11.4691
8 90 16.1133
8 91 12.4046
8 92 15.6374
8 93 12.178
8 94 12.3858
8 95 11.9872
8 96 12.6559
8 97 12.0364
8 98 15.7992
8 99 15.3817
8 100 41.678
9 10 1.54565
9 11 2.15047
9 12 2.07645
9 13 1.86464
9 14 1.29914
9 15 14.1436
9 16 1.83203
9 17 14.5089
9 18 0.815416
9 19 1.70753
9 20 1.61639
9 21 1.9712
9 22 1.83883
9 23 15.5502
9 24 2.22375
9 25 18.2893
9 26 2.22177
9 27 1.48446
9 28 1.89847
9 29 1.03708
9 30 1.24333
9 31 1.75728
9 32 2.05901
9 33 12.863
9 34 15.1478
9 35 2.95744
9 36 18.7759
9 37 1.92067
9 38 2.33124
9 39 15.3874
9 40 15.9387
9 41 1.53941
9 42 11.0769
9 43 12.2947
9 44 15.913
9 45 15.3363
9 46 18.8566
9 47 1.53082
9 48 1.20645
9 49 1.337
9 50 1.78303
9 51 18.5044
9 52 12.6403
9 53 15.7253
9 54 1.68874
9 55 15.6304
9 56 19.1941
9 57 17.4909
9 58 15.2694
9 59 11.7645
9 60 15.6052
9 61 15.4681
9 62 15.3216
9 63 12.2913
9 64 14.8785
9 65 11.6596
9 66 10.3223
9 67 18.9782
9 68 11.4019
9 69 12.0024
9 70 11.0028
9 71 15.1695
9 72 15.445
9 73 11.3843
9 74 16.3203
9 75 18.62
9 76 15.5003
9 77 15.8932
9 78 15.5685
9 79 15.2844
9 80 15.6915
9 81 19.1758
9 82 15.3547
9 83 15.2213
9 84 11.8474
9 85 11.8527
9 86 15.717
9 87 17.6501
9 88 11.392
9 89 10.3882
9 90 15.7995
9 91 11.3522
9 92 15.3485
9 93 11.1628
9 94 11.3909
9 95 11.037
9 96 11.6235
9 97 11.0595
9 98 15.4906
9 99 15.1129
9 100 41.2756
10 11 1.75087
10 12 2.00773
10 13 1.73116
10 14 1.49982
10 15 14.8738
10 16 1.88595
10 17 15.2391
10 18 1.53373
10 19 1.92305
10 20 1.30444
10 21 1.99247
10 22 1.434
10 23 16.2339
10 24 1.76684
10 25 19.2303
10 26 1.18154
10 27 1.88083
10 28 1.43816
10 29 1.61598
10 30 1.58692
10 31 2.57095
10 32 1.48952
10 33 12.9186
10 34 15.8735
10 35 2.68965
10 36 19.6268
10 37 1.65906
10 38 1.91697
10 39 16.0945
10 40 16.6242
10 41 1.19614
10 42 12.3869
10 43 12.2983
10 44 16.6481
10 45 16.0508
10 46 19.7126
10 47 1.68335
10 48 1.34379
10 49 1.0546
10 50 0.928547
10 51 19.3558
10 52 12.7134
10 53 16.429
10 54 1.661
10 55 16.3013
10 56 20.0447
10 57 18.5163
10 58 15.9939
10 59 13.0283
10 60 16.349
10 61 16.1404
10 62 16.0338
10 63 12.376
10 64 15.6246
10 65 12.9584
10 66 11.6232
10 67 19.8893
10 68 11.4598
10 69 13.2908
10 70 12.2908
10 71 15.9441
10 72 16.1373
10 73 12.6643
10 74 17.0382
10 75 19.5381
10 76 16.2317
10 77 16.5988
10 78 16.3064
10 79 15.9747
10 80 16.3955
10 81 20.0708
10 82 16.0688
10 83 15.9742
10 84 13.1157
10 85 13.147
10 86 16.4154
10 87 18.634
10 88 12.6755
10 89 11.7077
10 90 16.5295
10 91 12.6406
10 92 16.1098
10 93 12.4635
10 94 12.6773
10 95 12.3167
10 96 12.9168
10 97 12.3713
10 98 16.2431
10 99 15.8223
10 100 41.8416
11 12 3.04566
11 13 1.88651
11 14 1.99833
11 15 14.6014
11 16 3.12479
11 17 15.0198
11 18 2.2023
11 19 1.27075
11 20 1.72396
11 21 1.95677
11 22 1.75875
11 23 16.0162
11 24 1.24296
11 25 18.7407
11 26 1.98559
11 27 2.36509
11 28 1.86735
11 29 1.97489
11 30 1.42051
11 31 2.25
11 32 2.70925
11 33 13.1111
11 34 15.519
11 35 2.95178
11 36 19.2507
11 37 1.57983
11 38 1.85861
11 39 15.8307
11 40 16.4697
11 41 2.34708
11 42 12.5615
11 43 12.6759
11 44 16.3824
11 45 15.8241
11 46 19.3474
11 47 2.00302
11 48 1.80919
11 49 1.86422
11 50 2.1592
11 51 18.9808
11 52 12.9931
11 53 16.1319
11 54 2.37331
11 55 16.0162
11 56 19.6827
11 57 17.8573
11 58 15.7833
11 59 13.2518
11 60 16.0272
11 61 15.9935
11 62 15.8428
11 63 12.7199
11 64 15.3704
11 65 13.1899
11 66 11.771
11 67 19.531
11 68 11.884
11 69 13.5623
11 70 12.5063
11 71 15.6202
11 72 15.8704
11 73 12.858
11 74 16.7758
11 75 19.125
11 76 15.9618
11 77 16.4073
11 78 16.0281
11 79 15.6725
11 80 16.1741
11 81 19.7368
11 82 15.8948
11 83 15.7965
11 84 13.4042
11 85 13.2676
11 86 16.1809
11 87 17.9008
11 88 12.941
11 89 11.9581
11 90 16.3153
11 91 12.802
11 92 15.8151
11 93 12.6681
11 94 12.8445
11 95 12.5408
11 96 13.1812
11 97 12.4652
11 98 16.0294
11 99 15.5028
11 100 41.4703
12 13 1.70463
12 14 2.37596
12 15 13.9347
12 16 0.973523
12 17 14.2828
12 18 1.65333
12 19 2.77286
12 20 1.69874
12 21 1.69409
12 22 1.95209
12 23 15.1847
12 24 2.74499
12 25 18.4956
12 26 2.62087
12 27 1.67467
12 28 1.77163
12 29 1.80725
12 30 2.32238
12 31 3.34441
12 32 1.74445
12 33 11.7443
12 34 14.9979
12 35 1.88676
12 36 18.7431
12 37 2.07359
12 38 2.03742
12 39 15.117
12 40 15.5322
12 41 1.33353
12 42 11.5527
12 43 11.0493
12 44 15.6628
12 45 15.0217
12 46 18.8531
12 47 2.1608
12 48 2.37978
12 49 1.78408
12 50 1.56856
12 51 18.48
12 52 11.4963
12 53 15.4418
12 54 1.5263
12 55 15.3588
12 56 19.1593
12 57 18.0404
12 58 14.9809
12 59 12.0622
12 60 15.3976
12 61 15.0608
12 62 14.9835
12 63 11.0976
12 64 14.6331
12 65 12.0907
12 66 10.7789
12 67 19.0295
12 68 10.1447
12 69 12.3662
12 70 11.398
12 71 15.0312
12 72 15.1816
12 73 11.6591
12 74 16.0517
12 75 18.7676
12 76 15.2491
12 77 15.564
12 78 15.3714
12 79 15.0378
12 80 15.3696
12 81 19.1796
12 82 15.0422
12 83 14.9248
12 84 12.2265
12 85 12.3117
12 86 15.4028
12 87 18.1373
12 88 11.7647
12 89 10.9137
12 90 15.5203
12 91 11.7259
12 92 15.1774
12 93 11.5504
12 94 11.7967
12 95 11.5048
12 96 12.0235
12 97 11.697
12 98 15.2406
12 99 14.9059
12 100 41.1816
13 14 2.03535
13 15 13.6823
13 16 2.07162
13 17 14.0903
13 18 1.55306
13 19 1.69265
13 20 1.32922
13 21 0.85087
13 22 1.45193
13 23 15.0113
13 24 1.552
13 25 18.1327
13 26 2.2295
13 27 1.52235
13 28 1.30251
13 29 1.44542
13 30 1.294
13 31 2.61515
13 32 2.14204
13 33 11.8502
13 34 14.7061
13 35 1.51916
13 36 18.4499
13 37 1.01856
13 38 0.942322
13 39 14.9116
13 40 15.4286
13 41 1.70835
13 42 11.8204
13 43 11.339
13 44 15.4654
13 45 14.8533
13 46 18.5616
13 47 1.65602
13 48 2.03933
13 49 1.55969
13 50 1.53637
13 51 18.193
13 52 11.6841
13 53 15.21
13 54 1.35225
13 55 15.1086
13 56 18.8759
13 57 17.5331
13 58 14.8358
13 59 12.3806
13 60 15.1467
13 61 14.95
13 62 14.8578
13 63 11.3691
13 64 14.4378
13 65 12.4356
13 66 10.9933
13 67 18.7777
13 68 10.4826
13 69 12.7349
13 70 11.7073
13 71 14.7791
13 72 14.9563
13 73 11.9711
13 74 15.8699
13 75 18.4502
13 76 15.0341
13 77 15.4429
13 78 15.1523
13 79 14.7672
13 80 15.2165
13 81 18.9481
13 82 14.9245
13 83 14.8176
13 84 12.6004
13 85 12.526
13 86 15.2204
13 87 17.5407
13 88 12.127
13 89 11.2505
13 90 15.3608
13 91 11.9963
13 92 14.9715
13 93 11.8684
13 94 12.0397
13 95 11.8071
13 96 12.3884
13 97 11.8634
13 98 15.0921
13 99 14.622
13 100 41.4137
14 15 14.2248
14 16 2.02578
14 17 14.5867
14 18 1.40247
14 19 1.84493
14 20 1.88575
14 21 2.14416
14 22 1.82746
14 23 15.6651
14 24 2.28635
14 25 18.5458
14 26 2.11677
14 27 2.13013
14 28 1.59866
14 29 1.77634
14 30 1.4518
14 31 1.89181
14 32 2.31039
14 33 12.7181
14 34 15.1972
14 35 3.02024
14 36 19.0527
14 37 2.15471
14 38 2.14341
14 39 15.4595
14 40 16.0345
14 41 1.80522
14 42 11.6773
14 43 12.1284
14 44 16.0087
14 45 15.4419
14 46 19.1345
14 47 1.54187
14 48 0.881584
14 49 1.5342
14 50 1.97653
14 51 18.7748
14 52 12.4691
14 53 15.8195
14 54 2.03111
14 55 15.6832
14 56 19.497
14 57 17.7851
14 58 15.3517
14 59 12.3386
14 60 15.6912
14 61 15.5714
14 62 15.4182
14 63 12.1617
14 64 14.9698
14 65 12.2439
14 66 10.9119
14 67 19.2648
14 68 11.2954
14 69 12.5985
14 70 11.544
14 71 15.2599
14 72 15.5251
14 73 11.9493
14 74 16.382
14 75 18.9097
14 76 15.6037
14 77 15.948
14 78 15.6284
14 79 15.3579
14 80 15.7703
14 81 19.467
14 82 15.4304
14 83 15.329
14 84 12.3684
14 85 12.4439
14 86 15.8141
14 87 17.9708
14 88 11.9894
14 89 10.996
14 90 15.8956
14 91 11.9707
14 92 15.4092
14 93 11.7349
14 94 11.9556
14 95 11.5403
14 96 12.1954
14 97 11.5821
14 98 15.5761
14 99 15.1904
14 100 41.5738
15 16 14.1601
15 17 0.910561
15 18 13.948
15 19 13.8471
15 20 14.4204
15 21 13.6253
15 22 14.4333
15 23 1.99677
15 24 14.4183
15 25 7.30393
15 26 15.4469
15 27 13.6866
15 28 13.9142
15 29 14.1164
15 30 13.9126
15 31 13.5763
15 32 15.052
15 33 8.43647
15 34 1.63717
15 35 13.0848
15 36 6.78718
15 37 13.9678
15 38 13.6823
15 39 1.72788
15 40 2.48844
15 41 14.7081
15 42 12.1785
15 43 9.54607
15 44 1.99314
15 45 1.7379
15 46 7.14022
15 47 13.7633
15 48 14.4071
15 49 14.3631
15 50 14.7683
15 51 6.51658
15 52 8.68038
15 53 1.91645
15 54 13.8793
15 55 1.83848
15 56 7.52507
15 57 9.94063
15 58 1.55821
15 59 11.335
15 60 1.80057
15 61 2.14364
15 62 1.89333
15 63 8.72971
15 64 1.24704
15 65 12.3827
15 66 11.3375
15 67 7.38935
15 68 9.38587
15 69 12.1558
15 70 11.5295
15 71 1.64115
15 72 1.58964
15 73 10.8168
15 74 2.50855
15 75 7.5245
15 76 1.60844
15 77 2.39285
15 78 1.81293
15 79 1.43407
15 80 2.06394
15 81 7.307
15 82 2.05615
15 83 1.90019
15 84 12.0988
15 85 11.9622
15 86 1.98794
15 87 9.73134
15 88 12.2737
15 89 12.5005
15 90 2.0207
15 91 11.5951
15 92 2.13339
15 93 11.7044
15 94 11.1945
15 95 12.018
15 96 12.0927
15 97 12.0886
15 98 1.85344
15 99 1.23752
15 100 38.6083
16 17 14.4951
16 18 1.49364
16 19 2.85655
16 20 1.91749
16 21 2.11093
16 22 2.01918
16 23 15.4529
16 24 2.94412
16 25 18.7249
16 26 2.5135
16 27 1.8526
16 28 1.87601
16 29 1.88765
16 30 2.35305
16 31 3.18592
16 32 1.67704
16 33 12.0489
16 34 15.212
16 35 2.49214
16 36 19.0443
16 37 2.40495
16 38 2.35396
16 39 15.356
16 40 15.7783
16 41 1.2209
16 42 11.4552
16 43 11.2918
16 44 15.8891
16 45 15.2589
16 46 19.1405
16 47 2.09429
16 48 2.07951
16 49 1.70813
16 50 1.68798
16 51 18.7659
16 52 11.747
16 53 15.7023
16 54 1.64445
16 55 15.6069
16 56 19.4643
16 57 18.2043
16 58 15.2104
16 59 12.01
16 60 15.6314
16 61 15.3165
16 62 15.2196
16 63 11.363
16 64 14.8526
16 65 11.9686
16 66 10.7105
16 67 19.2771
16 68 10.3961
16 69 12.2496
16 70 11.2854
16 71 15.2398
16 72 15.4289
16 73 11.6097
16 74 16.2739
16 75 19.015
16 76 15.4914
16 77 15.7776
16 78 15.5838
16 79 15.2925
16 80 15.6027
16 81 19.4362
16 82 15.2512
16 83 15.1365
16 84 12.0796
16 85 12.2466
16 86 15.6525
16 87 18.3578
16 88 11.6563
16 89 10.7602
16 90 15.7569
16 91 11.6869
16 92 15.369
16 93 11.4518
16 94 11.7209
16 95 11.3513
16 96 11.8997
16 97 11.5541
16 98 15.4453
16 99 15.1478
16 100 41.1325
17 18 14.3186
17 19 14.2439
17 20 14.8092
17 21 14.0239
17 22 14.8318
17 23 1.87142
17 24 14.8515
17 25 7.15127
17 26 15.8509
17 27 14.0429
17 28 14.2896
17 29 14.4921
17 30 14.315
17 31 13.9343
17 32 15.4301
17 33 8.65212
17 34 1.54632
17 35 13.4973
17 36 6.6404
17 37 14.3904
17 38 14.0957
17 39 1.34396
17 40 2.18969
17 41 15.0705
17 42 12.2025
17 43 9.71623
17 44 1.64395
17 45 1.49864
17 46 6.97011
17 47 14.1545
17 48 14.7594
17 49 14.7443
17 50 15.1506
17 51 6.33129
17 52 8.87341
17 53 1.78934
17 54 14.2692
17 55 1.63764
17 56 7.37587
17 57 9.9174
17 58 1.06484
17 59 11.2951
17 60 1.68292
17 61 1.88726
17 62 1.46825
17 63 8.8979
17 64 0.954243
17 65 12.3615
17 66 11.3906
17 67 7.15302
17 68 9.59045
17 69 12.1067
17 70 11.526
17 71 1.39128
17 72 1.4005
17 73 10.8032
17 74 2.12028
17 75 7.32789
17 76 1.36883
17 77 1.91773
17 78 1.41407
17 79 1.50196
17 80 1.7082
17 81 7.05341
17 82 1.55563
17 83 1.37182
17 84 12.0373
17 85 11.9647
17 86 1.76497
17 87 9.80996
17 88 12.2626
17 89 12.5333
17 90 1.60111
17 91 11.6018
17 92 1.75135
17 93 11.7001
17 94 11.1748
17 95 12.0054
17 96 12.0571
17 97 12.1034
17 98 1.37429
17 99 1.2415
17 100 38.5692
18 19 1.6871
18 20 1.33445
18 21 1.6114
18 22 1.61205
18 23 15.3336
18 24 2.1434
18 25 18.2277
18 26 2.25907
18 27 1.24286
18 28 1.54336
18 29 0.910728
18 30 1.37319
18 31 1.96882
18 32 1.93553
18 33 12.4588
18 34 14.9648
18 35 2.48024
18 36 18.6749
18 37 1.72155
18 38 1.97769
18 39 15.1852
18 40 15.7126
18 41 1.34595
18 42 11.1555
18 43 11.8798
18 44 15.7145
18 45 15.1249
18 46 18.7468
18 47 1.36851
18 48 1.30108
18 49 1.11677
18 50 1.62026
18 51 18.3912
18 52 12.2361
18 53 15.5194
18 54 1.47502
18 55 15.4245
18 56 19.0863
18 57 17.4945
18 58 15.0614
18 59 11.7939
18 60 15.4138
18 61 15.242
18 62 15.1033
18 63 11.8814
18 64 14.6751
18 65 11.7181
18 66 10.3854
18 67 18.883
18 68 10.9944
18 69 12.0624
18 70 11.0485
18 71 14.9875
18 72 15.2336
18 73 11.3903
18 74 16.1155
18 75 18.5516
18 76 15.3068
18 77 15.6787
18 78 15.378
18 79 15.0858
18 80 15.4812
18 81 19.0794
18 82 15.1512
18 83 15.0141
18 84 11.9073
18 85 11.9133
18 86 15.5123
18 87 17.6427
18 88 11.4449
18 89 10.4781
18 90 15.5963
18 91 11.39
18 92 15.1626
18 93 11.2052
18 94 11.4342
18 95 11.1064
18 96 11.6796
18 97 11.1694
18 98 15.2956
18 99 14.9164
18 100 41.093
19 20 1.57371
19 21 1.72559
19 22 1.82362
19 23 15.2663
19 24 1.52056
19 25 17.9833
19 26 2.46635
19 27 1.67462
19 28 1.66721
19 29 1.52763
19 30 1.29181
19 31 1.42792
19 32 2.8471
19 33 12.5957
19 34 14.7841
19 35 2.69418
19 36 18.5072
19 37 1.47134
19 38 1.8207
19 39 15.0613
19 40 15.726
19 41 2.33034
19 42 11.7676
19 43 12.1929
19 44 15.6318
19 45 15.06
19 46 18.593
19 47 1.57609
19 48 1.53135
19 49 1.70402
19 50 2.28178
19 51 18.2278
19 52 12.4924
19 53 15.3918
19 54 2.17124
19 55 15.2732
19 56 18.9376
19 57 17.1323
19 58 15.0043
19 59 12.404
19 60 15.2817
19 61 15.236
19 62 15.0607
19 63 12.1835
19 64 14.6012
19 65 12.3676
19 66 10.9565
19 67 18.7623
19 68 11.3849
19 69 12.7523
19 70 11.6929
19 71 14.8532
19 72 15.1116
19 73 12.0098
19 74 16.018
19 75 18.3464
19 76 15.215
19 77 15.6372
19 78 15.2575
19 79 14.9485
19 80 15.4117
19 81 18.9641
19 82 15.1051
19 83 15.0054
19 84 12.6029
19 85 12.4695
19 86 15.4258
19 87 17.2525
19 88 12.1404
19 89 11.1465
19 90 15.5382
19 91 11.9799
19 92 15.0283
19 93 11.8432
19 94 12.0171
19 95 11.7436
19 96 12.3529
19 97 11.6741
19 98 15.2475
19 99 14.7576
19 100 41.4315
20 21 1.20703
20 22 0.98439
20 23 15.7426
20 24 1.49452
20 25 18.7827
20 26 1.75784
20 27 1.25877
20 28 1.1675
20 29 1.16008
20 30 1.58751
20 31 2.48391
20 32 1.66954
20 33 12.5087
20 34 15.4092
20 35 2.10402
20 36 19.1709
20 37 1.0684
20 38 1.5142
20 39 15.6153
20 40 16.1628
20 41 1.21125
20 42 12.1578
20 43 11.9446
20 44 16.1828
20 45 15.5557
20 46 19.2735
20 47 1.39684
20 48 1.59514
20 49 0.93854
20 50 1.28995
20 51 18.9052
20 52 12.3491
20 53 15.9364
20 54 1.47907
20 55 15.8333
20 56 19.593
20 57 18.0953
20 58 15.5326
20 59 12.7619
20 60 15.8641
20 61 15.6725
20 62 15.5484
20 63 12.0002
20 64 15.1508
20 65 12.7194
20 66 11.3712
20 67 19.4515
20 68 11.1028
20 69 13.0712
20 70 12.0634
20 71 15.4734
20 72 15.6689
20 73 12.3637
20 74 16.5603
20 75 19.1059
20 76 15.7669
20 77 16.1298
20 78 15.8416
20 79 15.5182
20 80 15.913
20 81 19.626
20 82 15.6061
20 83 15.5044
20 84 12.9426
20 85 12.897
20 86 15.9367
20 87 18.1817
20 88 12.4541
20 89 11.496
20 90 16.0737
20 91 12.3593
20 92 15.6229
20 93 12.199
20 94 12.4361
20 95 12.1431
20 96 12.6863
20 97 12.1927
20 98 15.7794
20 99 15.3568
20 100 41.3084
21 22 1.39576
21 23 14.9356
21 24 1.70276
21 25 18.0667
21 26 2.4759
21 27 1.49932
21 28 1.32189
21 29 1.45869
21 30 1.51209
21 31 2.67294
21 32 2.28271
21 33 11.8032
21 34 14.6215
21 35 1.49459
21 36 18.4119
21 37 1.08536
21 38 1.01705
21 39 14.8319
21 40 15.3562
21 41 1.75731
21 42 11.7942
21 43 11.3016
21 44 15.39
21 45 14.7677
21 46 18.5339
21 47 1.70052
21 48 2.10577
21 49 1.64007
21 50 1.81006
21 51 18.1543
21 52 11.646
21 53 15.1337
21 54 1.51689
21 55 15.0381
21 56 18.845
21 57 17.4636
21 58 14.7555
21 59 12.3392
21 60 15.0639
21 61 14.8851
21 62 14.7681
21 63 11.33
21 64 14.3559
21 65 12.3803
21 66 10.9591
21 67 18.732
21 68 10.4491
21 69 12.6972
21 70 11.6631
21 71 14.6966
21 72 14.8951
21 73 11.9204
21 74 15.7742
21 75 18.4102
21 76 14.9617
21 77 15.3503
21 78 15.0754
21 79 14.7175
21 80 15.1255
21 81 18.9038
21 82 14.8437
21 83 14.7366
21 84 12.5757
21 85 12.494
21 86 15.1419
21 87 17.4747
21 88 12.1029
21 89 11.2132
21 90 15.2946
21 91 11.9502
21 92 14.8677
21 93 11.8137
21 94 12.0109
21 95 11.7763
21 96 12.3452
21 97 11.838
21 98 15.0084
21 99 14.5599
21 100 41.0789
22 23 15.7581
22 24 1.27745
22 25 18.9569
22 26 1.50329
22 27 1.64094
22 28 1.09581
22 29 1.65529
22 30 1.64123
22 31 2.72738
22 32 1.50705
22 33 12.3735
22 34 15.4214
22 35 2.1122
22 36 19.3264
22 37 1.13416
22 38 1.40376
22 39 15.6524
22 40 16.1821
22 41 1.24942
22 42 12.4982
22 43 11.7874
22 44 16.2131
22 45 15.5708
22 46 19.4553
22 47 1.22489
22 48 1.73822
22 49 0.953928
22 50 1.44062
22 51 19.0728
22 52 12.1862
22 53 15.957
22 54 1.24603
22 55 15.8512
22 56 19.7715
22 57 18.3386
22 58 15.5726
22 59 13.0995
22 60 15.869
22 61 15.6947
22 62 15.581
22 63 11.877
22 64 15.1811
22 65 13.0608
22 66 11.6942
22 67 19.6347
22 68 10.9503
22 69 13.377
22 70 12.372
22 71 15.5077
22 72 15.7009
22 73 12.6692
22 74 16.582
22 75 19.2967
22 76 15.7927
22 77 16.1426
22 78 15.8667
22 79 15.5374
22 80 15.9322
22 81 19.7969
22 82 15.6266
22 83 15.5417
22 84 13.2506
22 85 13.2358
22 86 15.9562
22 87 18.3863
22 88 12.7928
22 89 11.8336
22 90 16.1216
22 91 12.7058
22 92 15.6551
22 93 12.5267
22 94 12.7492
22 95 12.4621
22 96 13.0161
22 97 12.522
22 98 15.8006
22 99 15.3907
22 100 41.1836
23 24 15.7743
23 25 7.51366
23 26 16.7963
23 27 14.9874
23 28 15.2525
23 29 15.474
23 30 15.3289
23 31 15.0623
23 32 16.3372
23 33 8.5033
23 34 2.1923
23 35 14.3294
23 36 6.41951
23 37 15.2935
23 38 15.0127
23 39 1.38292
23 40 1.15692
23 41 16.0178
23 42 13.3288
23 43 9.69785
23 44 1.472
23 45 0.917002
23 46 6.90125
23 47 15.1361
23 48 15.8258
23 49 15.7133
23 50 16.0755
23 51 6.25445
23 52 8.80924
23 53 1.07955
23 54 15.1947
23 55 1.35217
23 56 7.1654
23 57 10.7343
23 58 1.39593
23 59 12.3572
23 60 1.61098
23 61 0.862767
23 62 1.15363
23 63 8.86704
23 64 1.60512
23 65 13.4821
23 66 12.5311
23 67 7.21903
23 68 9.66465
23 69 13.1764
23 70 12.682
23 71 2.20982
23 72 1.32301
23 73 11.8663
23 74 1.77195
23 75 7.55101
23 76 1.22816
23 77 1.59615
23 78 1.89621
23 79 1.45768
23 80 1.10249
23 81 6.96092
23 82 1.5349
23 83 1.52963
23 84 13.1802
23 85 13.0719
23 86 0.809938
23 87 10.4078
23 88 13.3513
23 89 13.6963
23 90 1.48359
23 91 12.6784
23 92 2.3327
23 93 12.817
23 94 12.3168
23 95 13.2077
23 96 13.174
23 97 13.3507
23 98 1.5617
23 99 1.70202
23 100 38.5447
24 25 18.7669
24 26 1.70161
24 27 2.07678
24 28 1.68546
24 29 1.99392
24 30 1.537
24 31 2.6534
24 32 2.26318
24 33 12.6399
24 34 15.383
24 35 2.37049
24 36 19.1546
24 37 1.00363
24 38 1.57115
24 39 15.6653
24 40 16.2504
24 41 2.12306
24 42 12.741
24 43 12.1863
24 44 16.2192
24 45 15.6022
24 46 19.2797
24 47 1.67076
24 48 2.16654
24 49 1.58659
24 50 1.84503
24 51 18.9102
24 52 12.5223
24 53 15.94
24 54 1.81186
24 55 15.8309
24 56 19.5946
24 57 18.0616
24 58 15.6116
24 59 13.3624
24 60 15.8556
24 61 15.7472
24 62 15.6425
24 63 12.2473
24 64 15.2015
24 65 13.3597
24 66 11.913
24 67 19.4984
24 68 11.3681
24 69 13.6886
24 70 12.6707
24 71 15.4871
24 72 15.679
24 73 12.9478
24 74 16.6139
24 75 19.1122
24 76 15.7864
24 77 16.2222
24 78 15.8805
24 79 15.4905
24 80 15.9792
24 81 19.6734
24 82 15.7033
24 83 15.6165
24 84 13.576
24 85 13.4303
24 86 15.9699
24 87 18.0381
24 88 13.0928
24 89 12.1303
24 90 16.1458
24 91 12.9385
24 92 15.6881
24 93 12.8221
24 94 12.9815
24 95 12.7538
24 96 13.3268
24 97 12.7181
24 98 15.8579
24 99 15.3444
24 100 41.5177
25 26 19.8676
25 27 18.0308
25 28 18.519
25 29 18.255
25 30 18.0846
25 31 17.4935
25 32 19.5635
25 33 15.4451
25 34 6.70806
25 35 17.9075
25 36 2.98187
25 37 18.377
25 38 18.322
25 39 7.09199
25 40 7.75873
25 41 19.1868
25 42 12.846
25 43 16.5103
25 44 6.56725
25 45 7.46887
25 46 2.72142
25 47 18.2421
25 48 18.6417
25 49 18.7798
25 50 19.1923
25 51 2.69635
25 52 15.7266
25 53 6.90687
25 54 18.4368
25 55 7.16756
25 56 3.13592
25 57 4.62311
25 58 7.09816
25 59 11.9763
25 60 6.61481
25 61 7.88983
25 62 7.42717
25 63 15.6852
25 64 6.94736
25 65 12.9724
25 66 12.3593
25 67 2.13061
25 68 16.2754
25 69 12.7613
25 70 12.5265
25 71 6.23032
25 72 7.09221
25 73 11.775
25 74 6.91797
25 75 1.39619
25 76 6.67093
25 77 7.64193
25 78 6.82531
25 79 6.99738
25 80 7.42852
25 81 2.65369
25 82 7.71633
25 83 7.20656
25 84 12.8229
25 85 12.1618
25 86 7.14881
25 87 4.48412
25 88 13.0635
25 89 13.5309
25 90 6.68914
25 91 12.1833
25 92 6.90702
25 93 12.5734
25 94 11.8616
25 95 12.9094
25 96 12.7913
25 97 12.5598
25 98 7.01094
25 99 6.74456
25 100 38.4265
26 27 2.51261
26 28 1.9862
26 29 2.28427
26 30 2.10684
26 31 3.21809
26 32 1.42955
26 33 13.2977
26 34 16.4527
26 35 3.06875
26 36 20.2282
26 37 1.89974
26 38 2.30807
26 39 16.6886
26 40 17.2051
26 41 1.61831
26 42 13.1444
26 43 12.6687
26 44 17.2357
26 45 16.6157
26 46 20.346
26 47 2.04552
26 48 2.02896
26 49 1.51756
26 50 1.33775
26 51 19.9866
26 52 13.0973
26 53 16.9919
26 54 2.00841
26 55 16.8759
26 56 20.6603
26 57 19.1862
26 58 16.6006
26 59 13.8167
26 60 16.9158
26 61 16.7188
26 62 16.636
26 63 12.7852
26 64 16.2243
26 65 13.7366
26 66 12.3899
26 67 20.5378
26 68 11.8316
26 69 14.0553
26 70 13.0759
26 71 16.5437
26 72 16.7106
26 73 13.4337
26 74 17.6326
26 75 20.1804
26 76 16.8157
26 77 17.1984
26 78 16.9014
26 79 16.5337
26 80 16.9771
26 81 20.704
26 82 16.6614
26 83 16.5828
26 84 13.9067
26 85 13.9151
26 86 16.9814
26 87 19.2362
26 88 13.4414
26 89 12.4593
26 90 17.1366
26 91 13.4124
26 92 16.7112
26 93 13.2384
26 94 13.4616
26 95 13.1121
26 96 13.689
26 97 13.1523
26 98 16.8414
26 99 16.4063
26 100 41.9772
27 28 1.56145
27 29 1.11258
27 30 1.76057
27 31 2.24632
27 32 2.15117
27 33 12.0227
27 34 14.6902
27 35 2.13483
27 36 18.4044
27 37 1.49031
27 38 1.8946
27 39 14.8634
27 40 15.4122
27 41 1.58253
27 42 11.3715
27 43 11.4789
27 44 15.4363
27 45 14.805
27 46 18.5147
27 47 1.50056
27 48 1.82493
27 49 1.38524
27 50 1.85094
27 51 18.1378
27 52 11.8626
27 53 15.2051
27 54 1.44248
27 55 15.1069
27 56 18.8347
27 57 17.4176
27 58 14.7772
27 59 11.918
27 60 15.1259
27 61 14.9116
27 62 14.7799
27 63 11.4853
27 64 14.4015
27 65 11.9163
27 66 10.5672
27 67 18.6758
27 68 10.6088
27 69 12.2436
27 70 11.2491
27 71 14.7267
27 72 14.9322
27 73 11.5224
27 74 15.8167
27 75 18.3299
27 76 15.0143
27 77 15.3768
27 78 15.0961
27 79 14.7984
27 80 15.1615
27 81 18.8326
27 82 14.8308
27 83 14.7356
27 84 12.1394
27 85 12.1098
27 86 15.1879
27 87 17.5372
27 88 11.6561
27 89 10.7089
27 90 15.3147
27 91 11.5342
27 92 14.8711
27 93 11.3927
27 94 11.6042
27 95 11.3589
27 96 11.8765
27 97 11.4208
27 98 15.0124
27 99 14.6346
27 100 41.1815
28 29 1.75149
28 30 1.67834
28 31 2.47869
28 32 2.00519
28 33 11.822
28 34 14.8971
28 35 1.78286
28 36 18.8901
28 37 1.31145
28 38 1.0578
28 39 15.1052
28 40 15.6553
28 41 1.50341
28 42 12.2925
28 43 11.2485
28 44 15.6899
28 45 15.0588
28 46 19.0049
28 47 1.19706
28 48 1.54053
28 49 1.14304
28 50 1.57558
28 51 18.6146
28 52 11.6443
28 53 15.4464
28 54 1.47144
28 55 15.3117
28 56 19.3423
28 57 17.96
28 58 15.0268
28 59 12.8262
28 60 15.3713
28 61 15.1684
28 62 15.0445
28 63 11.3238
28 64 14.6509
28 65 12.8361
28 66 11.4649
28 67 19.1887
28 68 10.4427
28 69 13.1585
28 70 12.1151
28 71 14.9902
28 72 15.1642
28 73 12.4105
28 74 16.0468
28 75 18.8574
28 76 15.2743
28 77 15.5999
28 78 15.3283
28 79 15.0165
28 80 15.4018
28 81 19.352
28 82 15.0777
28 83 15.0128
28 84 12.9817
28 85 13.0144
28 86 15.4409
28 87 18.0648
28 88 12.5724
28 89 11.6444
28 90 15.5829
28 91 12.4717
28 92 15.1128
28 93 12.2847
28 94 12.4857
28 95 12.1859
28 96 12.7783
28 97 12.2671
28 98 15.2735
28 99 14.8625
28 100 41.4006
29 30 1.31323
29 31 2.00689
29 32 2.04846
29 33 12.7025
29 34 15.1225
29 35 2.52751
29 36 18.7047
29 37 1.52161
29 38 1.98817
29 39 15.3344
29 40 15.8848
29 41 1.49226
29 42 11.2136
29 43 12.16
29 44 15.8756
29 45 15.2847
29 46 18.7822
29 47 1.62887
29 48 1.51586
29 49 1.32893
29 50 1.66359
29 51 18.4318
29 52 12.5158
29 53 15.6602
29 54 1.63176
29 55 15.5785
29 56 19.1041
29 57 17.4545
29 58 15.2353
29 59 11.8635
29 60 15.5617
29 61 15.4118
29 62 15.2648
29 63 12.1593
29 64 14.8381
29 65 11.7911
29 66 10.4461
29 67 18.9329
29 68 11.278
29 69 12.151
29 70 11.1496
29 71 15.1441
29 72 15.3981
29 73 11.4837
29 74 16.2811
29 75 18.5797
29 76 15.4584
29 77 15.8626
29 78 15.5488
29 79 15.2351
29 80 15.6407
29 81 19.1258
29 82 15.3256
29 83 15.1911
29 84 12.0361
29 85 11.9646
29 86 15.658
29 87 17.5724
29 88 11.5254
29 89 10.5566
29 90 15.7572
29 91 11.4366
29 92 15.3283
29 93 11.2843
29 94 11.5236
29 95 11.2146
29 96 11.7758
29 97 11.2427
29 98 15.4692
29 99 15.0656
29 100 41.2522
30 31 1.86837
30 32 2.3148
30 33 12.6223
30 34 14.8968
30 35 2.53371
30 36 18.5435
30 37 1.39814
30 38 1.70001
30 39 15.1754
30 40 15.7487
30 41 1.88805
30 42 11.5039
30 43 12.1423
30 44 15.7037
30 45 15.1405
30 46 18.6407
30 47 1.52965
30 48 1.51842
30 49 1.50771
30 50 1.77892
30 51 18.2887
30 52 12.4416
30 53 15.4775
30 54 1.65168
30 55 15.3798
30 56 18.968
30 57 17.2934
30 58 15.0877
30 59 12.1681
30 60 15.3658
30 61 15.2814
30 62 15.1469
30 63 12.1387
30 64 14.6764
30 65 12.136
30 66 10.7087
30 67 18.8114
30 68 11.2833
30 69 12.4708
30 70 11.4324
30 71 14.9623
30 72 15.2194
30 73 11.775
30 74 16.1166
30 75 18.4373
30 76 15.2758
30 77 15.7195
30 78 15.3706
30 79 15.0236
30 80 15.4955
30 81 19.0104
30 82 15.2019
30 83 15.0744
30 84 12.316
30 85 12.2227
30 86 15.4993
30 87 17.3505
30 88 11.8597
30 89 10.9059
30 90 15.6104
30 91 11.7471
30 92 15.1694
30 93 11.6033
30 94 11.7737
30 95 11.4765
30 96 12.1045
30 97 11.4592
30 98 15.3247
30 99 14.8602
30 100 41.3803
31 32 3.49343
31 33 12.8833
31 34 14.4882
31 35 3.60931
31 36 18.1517
31 37 2.56216
31 38 2.85227
31 39 14.7905
31 40 15.5039
31 41 2.95441
31 42 10.9169
31 43 12.4799
31 44 15.3513
31 45 14.8152
31 46 18.2082
31 47 2.01803
31 48 1.66191
31 49 2.34876
31 50 3.05237
31 51 17.8569
31 52 12.737
31 53 15.167
31 54 2.85917
31 55 15.0335
31 56 18.583
31 57 16.5134
31 58 14.7256
31 59 11.5965
31 60 15.0106
31 61 15.0202
31 62 14.7909
31 63 12.4268
31 64 14.3134
31 65 11.4884
31 66 10.1231
31 67 18.3094
31 68 11.6678
31 69 11.9085
31 70 10.8228
31 71 14.5176
31 72 14.8676
31 73 11.232
31 74 15.73
31 75 17.8756
31 76 14.9452
31 77 15.3587
31 78 14.9386
31 79 14.7174
31 80 15.1644
31 81 18.5341
31 82 14.8148
31 83 14.7052
31 84 11.7135
31 85 11.6317
31 86 15.1868
31 87 16.7547
31 88 11.3019
31 89 10.2452
31 90 15.2543
31 91 11.175
31 92 14.6916
31 93 10.9883
31 94 11.1717
31 95 10.8286
31 96 11.4725
31 97 10.7286
31 98 14.9326
31 99 14.5049
31 100 41.3276
32 33 12.7908
32 34 16.1032
32 35 2.67521
32 36 19.8432
32 37 2.01456
32 38 2.38657
32 39 16.2897
32 40 16.7135
32 41 1.03873
32 42 12.5129
32 43 12.0787
32 44 16.8163
32 45 16.1685
32 46 19.9669
32 47 2.02998
32 48 2.29327
32 49 1.36519
32 50 1.12783
32 51 19.6005
32 52 12.536
32 53 16.5806
32 54 1.43603
32 55 16.4961
32 56 20.2616
32 57 19.0154
32 58 16.1541
32 59 13.1272
32 60 16.5171
32 61 16.2296
32 62 16.1685
32 63 12.1787
32 64 15.7939
32 65 13.0644
32 66 11.7641
32 67 20.1428
32 68 11.1841
32 69 13.3423
32 70 12.4132
32 71 16.1598
32 72 16.3183
32 73 12.7251
32 74 17.2108
32 75 19.8428
32 76 16.3961
32 77 16.739
32 78 16.5054
32 79 16.1548
32 80 16.5313
32 81 20.292
32 82 16.2115
32 83 16.1029
32 84 13.2265
32 85 13.2884
32 86 16.5489
32 87 19.0788
32 88 12.7504
32 89 11.8108
32 90 16.6917
32 91 12.7427
32 92 16.3286
32 93 12.5624
32 94 12.8152
32 95 12.4894
32 96 13.0005
32 97 12.6227
32 98 16.3934
32 99 16.0356
32 100 41.3775
33 34 9.35238
33 35 10.692
33 36 14.476
33 37 12.1367
33 38 11.5646
33 39 8.8775
33 40 8.58603
33 41 12.5982
33 42 15.8067
33 43 1.86951
33 44 9.51324
33 45 8.56405
33 46 14.85
33 47 12.0618
33 48 12.8987
33 49 12.4991
33 50 12.6589
33 51 14.2601
33 52 1.23559
33 53 9.12851
33 54 11.9162
33 55 8.87629
33 56 15.0967
33 57 17.5518
33 58 8.85221
33 59 15.1863
33 60 9.43742
33 61 8.18575
33 62 8.59189
33 63 1.50153
33 64 8.86565
33 65 16.0468
33 66 14.8895
33 67 15.2838
33 68 2.47621
33 69 15.8672
33 70 15.0993
33 71 9.68671
33 72 8.87105
33 73 14.6213
33 74 9.55818
33 75 15.5116
33 76 9.22174
33 77 8.81475
33 78 9.33763
33 79 8.88935
33 80 8.75255
33 81 15.0924
33 82 8.51446
33 83 8.86216
33 84 15.7615
33 85 16.0382
33 86 8.91702
33 87 17.2883
33 88 15.7408
33 89 15.7194
33 90 9.37148
33 91 15.3893
33 92 9.39836
33 93 15.3109
33 94 15.1467
33 95 15.5643
33 96 15.7513
33 97 16.0045
33 98 9.15699
33 99 9.06704
33 100 40.3674
34 35 14.1449
34 36 6.36079
34 37 14.9715
34 38 14.6806
34 39 1.36242
34 40 2.61241
34 41 15.736
34 42 12.9701
34 43 10.5113
34 44 1.52011
34 45 1.78414
34 46 6.75966
34 47 14.751
34 48 15.3645
34 49 15.3687
34 50 15.8053
34 51 6.09109
34 52 9.63499
34 53 1.46169
34 54 14.9237
34 55 1.29703
34 56 7.16827
34 57 9.53746
34 58 1.68271
34 59 12.1178
34 60 1.09788
34 61 2.54676
34 62 1.92604
34 63 9.7374
34 64 1.32026
34 65 13.1421
34 66 12.156
34 67 6.93247
34 68 10.4713
34 69 12.9189
34 70 12.3288
34 71 0.965886
34 72 1.59533
34 73 11.6254
34 74 1.69232
34 75 7.04591
34 76 1.34522
34 77 2.03564
34 78 1.21188
34 79 1.51968
34 80 1.78939
34 81 6.82849
34 82 2.07597
34 83 1.98926
34 84 12.8497
34 85 12.7034
34 86 1.84094
34 87 9.33492
34 88 13.0865
34 89 13.3143
34 90 1.94479
34 91 12.4014
34 92 1.3391
34 93 12.4874
34 94 11.9732
34 95 12.7798
34 96 12.8616
34 97 12.7946
34 98 1.6479
34 99 1.14322
34 100 38.3892
35 36 18.0761
35 37 1.74675
35 38 1.3725
35 39 14.2928
35 40 14.7498
35 41 2.42175
35 42 12.2203
35 43 10.1698
35 44 14.8664
35 45 14.1875
35 46 18.2202
35 47 2.27152
35 48 3.066
35 49 2.30122
35 50 2.31983
35 51 17.8199
35 52 10.5485
35 53 14.5824
35 54 1.81218
35 55 14.4725
35 56 18.5202
35 57 17.6114
35 58 14.2089
35 59 12.6246
35 60 14.5633
35 61 14.2505
35 62 14.2014
35 63 10.2211
35 64 13.8348
35 65 12.7886
35 66 11.3486
35 67 18.474
35 68 9.31287
35 69 13.0398
35 70 12.0199
35 71 14.2384
35 72 14.3174
35 73 12.1714
35 74 15.2513
35 75 18.1993
35 76 14.4342
35 77 14.7831
35 78 14.558
35 79 14.1506
35 80 14.5652
35 81 18.6046
35 82 14.2707
35 83 14.1977
35 84 12.9274
35 85 12.879
35 86 14.5796
35 87 17.5715
35 88 12.4737
35 89 11.682
35 90 14.7511
35 91 12.2923
35 92 14.4047
35 93 12.1806
35 94 12.325
35 95 12.1994
35 96 12.7054
35 97 12.3228
35 98 14.4864
35 99 14.0304
35 100 41.1138
36 37 18.7149
36 38 18.6416
36 39 6.42259
36 40 6.62216
36 41 19.5228
36 42 13.8097
36 43 15.6316
36 44 5.78121
36 45 6.64361
36 46 1.08984
36 47 18.6612
36 48 19.1749
36 49 19.1778
36 50 19.4954
36 51 1.03353
36 52 14.8078
36 53 6.02297
36 54 18.7281
36 55 6.38455
36 56 1.1213
36 57 7.28312
36 58 6.38942
36 59 12.7997
36 60 6.01249
36 61 6.76679
36 62 6.66022
36 63 14.7723
36 64 6.42669
36 65 13.9689
36 66 13.277
36 67 1.83914
36 68 15.4286
36 69 13.6314
36 70 13.4523
36 71 5.95591
36 72 6.26778
36 73 12.5638
36 74 6.19889
36 75 2.28031
36 76 5.89192
36 77 6.89124
36 78 6.32265
36 79 6.12313
36 80 6.61628
36 81 1.49429
36 82 6.99724
36 83 6.54317
36 84 13.739
36 85 13.1788
36 86 6.15766
36 87 6.70779
36 88 13.9216
36 89 14.5085
36 90 5.79863
36 91 13.0735
36 92 6.69868
36 93 13.5034
36 94 12.7813
36 95 13.9326
36 96 13.7267
36 97 13.7481
36 98 6.39022
36 99 6.1117
36 100 38.8542
37 38 1.16003
37 39 15.1966
37 40 15.7456
37 41 1.72281
37 42 12.2333
37 43 11.6575
37 44 15.7587
37 45 15.1288
37 46 18.8441
37 47 1.39248
37 48 2.01966
37 49 1.31512
37 50 1.54313
37 51 18.4691
37 52 12.0132
37 53 15.4884
37 54 1.34831
37 55 15.3845
37 56 19.15
37 57 17.7713
37 58 15.1243
37 59 12.8121
37 60 15.4166
37 61 15.2534
37 62 15.1504
37 63 11.6958
37 64 14.7354
37 65 12.8516
37 66 11.409
37 67 19.0589
37 68 10.8157
37 69 13.1631
37 70 12.148
37 71 15.0502
37 72 15.2257
37 73 12.3959
37 74 16.1574
37 75 18.6995
37 76 15.3259
37 77 15.7389
37 78 15.4263
37 79 15.0465
37 80 15.5015
37 81 19.2215
37 82 15.211
37 83 15.1211
37 84 13.052
37 85 12.9407
37 86 15.5021
37 87 17.7671
37 88 12.5605
37 89 11.6385
37 90 15.6609
37 91 12.4026
37 92 15.2432
37 93 12.2929
37 94 12.4682
37 95 12.2606
37 96 12.8022
37 97 12.2688
37 98 15.3809
37 99 14.9032
37 100 41.4076
38 39 14.8975
38 40 15.431
38 41 1.94771
38 42 12.3725
38 43 11.0586
38 44 15.4742
38 45 14.842
38 46 18.7675
38 47 1.72829
38 48 2.1732
38 49 1.73344
38 50 1.86245
38 51 18.3729
38 52 11.4182
38 53 15.2042
38 54 1.6333
38 55 15.0821
38 56 19.0939
38 57 17.7887
38 58 14.8431
38 59 12.8988
38 60 15.1438
38 61 14.9552
38 62 14.8537
38 63 11.127
38 64 14.4403
38 65 12.9638
38 66 11.526
38 67 18.9879
38 68 10.2447
38 69 13.2687
38 70 12.2056
38 71 14.7882
38 72 14.9422
38 73 12.4716
38 74 15.8512
38 75 18.6689
38 76 15.0479
38 77 15.414
38 78 15.1327
38 79 14.7624
38 80 15.2032
38 81 19.1522
38 82 14.9032
38 83 14.8337
38 84 13.1114
38 85 13.0644
38 86 15.2275
38 87 17.7891
38 88 12.678
38 89 11.8039
38 90 15.3849
38 91 12.5286
38 92 14.9485
38 93 12.3816
38 94 12.5486
38 95 12.3173
38 96 12.9141
38 97 12.3788
38 98 15.0962
38 99 14.617
38 100 41.3947
39 40 1.74604
39 41 15.9123
39 42 13.0554
39 43 10.05
39 44 1.11395
39 45 1.03486
39 46 6.81892
39 47 14.9979
39 48 15.6113
39 49 15.596
39 50 16.0013
39 51 6.14772
39 52 9.19105
39 53 1.1049
39 54 15.1275
39 55 0.871554
39 56 7.2014
39 57 10.1294
39 58 0.970198
39 59 12.1167
39 60 1.24076
39 61 1.62491
39 62 0.955819
39 63 9.23741
39 64 1.07396
39 65 13.1939
39 66 12.2748
39 67 7.02196
39 68 10.0399
39 69 12.952
39 70 12.3965
39 71 1.42432
39 72 1.00281
39 73 11.6397
39 74 1.28856
39 75 7.25753
39 76 1.00882
39 77 1.25734
39 78 0.939843
39 79 1.33258
39 80 0.999449
39 81 6.84284
39 82 1.10404
39 83 1.27007
39 84 12.8947
39 85 12.8078
39 86 1.11784
39 87 9.96869
39 88 13.1175
39 89 13.4172
39 90 1.2554
39 91 12.4376
39 92 1.34788
39 93 12.5469
39 94 12.0467
39 95 12.882
39 96 12.9089
39 97 12.9743
39 98 1.0821
39 99 1.16229
39 100 38.7048
40 41 16.3858
40 42 13.393
40 43 9.71437
40 44 1.53768
40 45 1.3722
40 46 7.04757
40 47 15.5598
40 48 16.2195
40 49 16.1207
40 50 16.4667
40 51 6.418
40 52 8.8262
40 53 1.61705
40 54 15.5943
40 55 1.80059
40 56 7.32688
40 57 11.0805
40 58 1.50564
40 59 12.3714
40 60 2.04326
40 61 0.876381
40 62 1.33271
40 63 8.87407
40 64 1.90848
40 65 13.5062
40 66 12.6393
40 67 7.30158
40 68 9.70909
40 69 13.165
40 70 12.7031
40 71 2.5811
40 72 1.79822
40 73 11.8892
40 74 1.7097
40 75 7.77733
40 76 1.58125
40 77 1.33073
40 78 2.096
40 79 1.94071
40 80 1.16993
40 81 7.03968
40 82 1.56204
40 83 1.48496
40 84 13.1301
40 85 13.133
40 86 1.24419
40 87 10.8217
40 88 13.3679
40 89 13.7764
40 90 1.42289
40 91 12.7478
40 92 2.56673
40 93 12.8539
40 94 12.3607
40 95 13.2233
40 96 13.1805
40 97 13.4295
40 98 1.58737
40 99 2.20395
40 100 38.2866
41 42 12.1063
41 43 11.9156
41 44 16.4628
41 45 15.8337
41 46 19.6345
41 47 1.74653
41 48 1.70863
41 49 1.09871
41 50 1.03034
41 51 19.2631
41 52 12.3562
41 53 16.2425
41 54 1.28946
41 55 16.1476
41 56 19.9509
41 57 18.5822
41 58 15.7995
41 59 12.7187
41 60 16.1679
41 61 15.9116
41 62 15.8143
41 63 11.9911
41 64 15.4372
41 65 12.6541
41 66 11.3532
41 67 19.792
41 68 11.0346
41 69 12.9633
41 70 11.9896
41 71 15.7897
41 72 15.9746
41 73 12.3293
41 74 16.8431
41 75 19.4911
41 76 16.05
41 77 16.3826
41 78 16.1416
41 79 15.8197
41 80 16.184
41 81 19.958
41 82 15.8522
41 83 15.754
41 84 12.8232
41 85 12.892
41 86 16.2165
41 87 18.6845
41 88 12.3609
41 89 11.4138
41 90 16.3443
41 91 12.3397
41 92 15.9309
41 93 12.1478
41 94 12.4026
41 95 12.0555
41 96 12.6086
41 97 12.1751
41 98 16.0394
41 99 15.6809
41 100 41.2981
42 43 15.6332
42 44 13.1234
42 45 13.0776
42 46 13.6068
42 47 11.8661
42 48 11.7523
42 49 12.0811
42 50 12.3462
42 51 13.5007
42 52 15.5112
42 53 13.3753
42 54 11.8731
42 55 13.5673
42 56 13.9161
42 57 11.5482
42 58 12.7055
42 59 1.62827
42 60 13.0977
42 61 13.2189
42 62 12.8734
42 63 15.0969
42 64 12.406
42 65 1.14964
42 66 1.25134
42 67 13.2208
42 68 14.7625
42 69 1.57011
42 70 1.17096
42 71 12.4685
42 72 13.263
42 73 1.85929
42 74 13.6331
42 75 13.0622
42 76 12.9218
42 77 13.4042
42 78 13.0744
42 79 13.1889
42 80 13.297
42 81 13.5873
42 82 12.9958
42 83 12.4606
42 84 1.65738
42 85 1.27361
42 86 13.3062
42 87 12.2812
42 88 1.00548
42 89 1.31704
42 90 12.9401
42 91 1.15624
42 92 12.7925
42 93 1.05181
42 94 1.35922
42 95 1.31673
42 96 1.32054
42 97 1.44902
42 98 12.7638
42 99 12.8741
42 100 39.0701
43 44 10.6627
43 45 9.7156
43 46 15.981
43 47 11.5179
43 48 12.322
43 49 11.9015
43 50 12.0204
43 51 15.4031
43 52 1.21184
43 53 10.3369
43 54 11.3031
43 55 10.1169
43 56 16.2291
43 57 18.4258
43 58 9.9526
43 59 15.0616
43 60 10.6013
43 61 9.3374
43 62 9.69289
43 63 1.05961
43 64 9.94978
43 65 15.8357
43 66 14.7445
43 67 16.346
43 68 1.36218
43 69 15.6616
43 70 14.9171
43 71 10.7847
43 72 10.1056
43 73 14.4973
43 74 10.7187
43 75 16.5811
43 76 10.3726
43 77 9.92242
43 78 10.4944
43 79 10.1301
43 80 9.891
43 81 16.1707
43 82 9.60719
43 83 9.89051
43 84 15.5388
43 85 15.9443
43 86 10.0958
43 87 18.2544
43 88 15.5169
43 89 15.4537
43 90 10.5097
43 91 15.2837
43 92 10.4763
43 93 15.1263
43 94 15.0494
43 95 15.3391
43 96 15.5416
43 97 15.8733
43 98 10.231
43 99 10.2737
43 100 40.5625
44 45 1.30629
44 46 6.19184
44 47 15.5557
44 48 16.1739
44 49 16.1411
44 50 16.5351
44 51 5.53685
44 52 9.77596
44 53 0.957877
44 54 15.6627
44 55 1.15423
44 56 6.54989
44 57 9.84736
44 58 1.0582
44 59 12.1512
44 60 0.972138
44 61 1.71098
44 62 1.32517
44 63 9.84062
44 64 1.24113
44 65 13.2481
44 66 12.3648
44 67 6.37866
44 68 10.6303
44 69 12.952
44 70 12.4652
44 71 1.35625
44 72 1.20444
44 73 11.6797
44 74 0.962637
44 75 6.7209
44 76 0.670059
44 77 1.35426
44 78 1.10092
44 79 1.34258
44 80 1.12419
44 81 6.19075
44 82 1.60345
44 83 1.34192
44 84 12.9176
44 85 12.8141
44 86 1.05044
44 87 9.629
44 88 13.1684
44 89 13.5333
44 90 0.834917
44 91 12.4853
44 92 1.67297
44 93 12.6158
44 94 12.0789
44 95 12.9535
44 96 12.9508
44 97 13.0446
44 98 0.995898
44 99 1.32083
44 100 38.2525
45 46 7.10319
45 47 14.9221
45 48 15.5984
45 49 15.5176
45 50 15.9212
45 51 6.44026
45 52 8.84636
45 53 1.09491
45 54 15.0219
45 55 1.26215
45 56 7.40481
45 57 10.5568
45 58 1.04732
45 59 12.1305
45 60 1.28235
45 61 1.13719
45 62 0.743946
45 63 8.89676
45 64 1.18478
45 65 13.2113
45 66 12.2907
45 67 7.31134
45 68 9.67651
45 69 12.9346
45 70 12.4179
45 71 1.80097
45 72 1.19191
45 73 11.6234
45 74 1.50382
45 75 7.5903
45 76 1.09746
45 77 1.1855
45 78 1.41767
45 79 1.49989
45 80 0.820684
45 81 7.08669
45 82 1.06287
45 83 1.10572
45 84 12.9207
45 85 12.8405
45 86 0.89338
45 87 10.3297
45 88 13.121
45 89 13.4273
45 90 1.42496
45 91 12.4555
45 92 1.71662
45 93 12.5567
45 94 12.0726
45 95 12.9287
45 96 12.9139
45 97 13.0659
45 98 1.07222
45 99 1.56095
45 100 38.4799
46 47 18.7858
46 48 19.258
46 49 19.2794
46 50 19.5955
46 51 0.836863
46 52 15.1674
46 53 6.50498
46 54 18.8572
46 55 6.80344
46 56 0.976428
46 57 6.8796
46 58 6.74411
46 59 12.5908
46 60 6.47817
46 61 7.1998
46 62 7.05742
46 63 15.1184
46 64 6.78371
46 65 13.7523
46 66 13.1004
46 67 1.39889
46 68 15.7652
46 69 13.4262
46 70 13.2558
46 71 6.3026
46 72 6.66923
46 73 12.389
46 74 6.60849
46 75 1.88922
46 76 6.30673
46 77 7.30094
46 78 6.68211
46 79 6.55083
46 80 7.04328
46 81 1.4038
46 82 7.3925
46 83 6.91963
46 84 13.5296
46 85 12.9409
46 86 6.64046
46 87 6.44896
46 88 13.7118
46 89 14.3282
46 90 6.15605
46 91 12.8575
46 92 7.06114
46 93 13.3057
46 94 12.5773
46 95 13.7187
46 96 13.5167
46 97 13.5134
46 98 6.78009
46 99 6.47509
46 100 38.8334
47 48 1.48777
47 49 1.02649
47 50 1.87653
47 51 18.4039
47 52 11.8706
47 53 15.321
47 54 1.41252
47 55 15.2057
47 56 19.1152
47 57 17.624
47 58 14.9027
47 59 12.4525
47 60 15.2134
47 61 15.0695
47 62 14.9318
47 63 11.5617
47 64 14.5157
47 65 12.4248
47 66 11.0439
47 67 18.9381
47 68 10.6866
47 69 12.7477
47 70 11.731
47 71 14.823
47 72 15.0432
47 73 12.0191
47 74 15.9345
47 75 18.5799
47 76 15.1417
47 77 15.4911
47 78 15.1856
47 79 14.8925
47 80 15.285
47 81 19.1057
47 82 14.9557
47 83 14.8702
47 84 12.5994
47 85 12.5947
47 86 15.3168
47 87 17.7343
47 88 12.1697
47 89 11.1878
47 90 15.4609
47 91 12.0818
47 92 14.9701
47 93 11.882
47 94 12.0895
47 95 11.8043
47 96 12.3588
47 97 11.8369
47 98 15.1252
47 99 14.7341
47 100 41.201
48 49 1.35249
48 50 1.93931
48 51 18.892
48 52 12.6929
48 53 15.9801
48 54 2.09757
48 55 15.8462
48 56 19.6148
48 57 17.8281
48 58 15.5227
48 59 12.4233
48 60 15.8595
48 61 15.746
48 62 15.5661
48 63 12.3594
48 64 15.1332
48 65 12.3069
48 66 10.9959
48 67 19.376
48 68 11.5077
48 69 12.6869
48 70 11.6424
48 71 15.4154
48 72 15.6853
48 73 12.0528
48 74 16.542
48 75 19.0005
48 76 15.7739
48 77 16.1134
48 78 15.787
48 79 15.5431
48 80 15.9322
48 81 19.5744
48 82 15.5845
48 83 15.4904
48 84 12.4738
48 85 12.5312
48 86 15.9796
48 87 18.031
48 88 12.0737
48 89 11.0505
48 90 16.0679
48 91 12.0329
48 92 15.5567
48 93 11.8109
48 94 12.049
48 95 11.642
48 96 12.2742
48 97 11.6574
48 98 15.7417
48 99 15.354
48 100 41.5157
49 50 1.18608
49 51 18.9072
49 52 12.2991
49 53 15.9192
49 54 1.16795
49 55 15.8053
49 56 19.6018
49 57 18.1253
49 58 15.4876
49 59 12.6955
49 60 15.8262
49 61 15.6329
49 62 15.5175
49 63 11.9636
49 64 15.1063
49 65 12.6394
49 66 11.2968
49 67 19.4406
49 68 11.0463
49 69 12.9682
49 70 11.9716
49 71 15.427
49 72 15.6299
49 73 12.2851
49 74 16.5316
49 75 19.0964
49 76 15.7249
49 77 16.0885
49 78 15.7958
49 79 15.483
49 80 15.8782
49 81 19.613
49 82 15.555
49 83 15.4555
49 84 12.8208
49 85 12.8281
49 86 15.905
49 87 18.2328
49 88 12.367
49 89 11.3916
49 90 16.0316
49 91 12.3029
49 92 15.5898
49 93 12.1216
49 94 12.3438
49 95 12.0385
49 96 12.5858
49 97 12.0939
49 98 15.725
49 99 15.3263
49 100 41.2946
50 51 19.2393
50 52 12.4501
50 53 16.3022
50 54 1.3882
50 55 16.1999
50 56 19.9087
50 57 18.5821
50 58 15.8853
50 59 12.9556
50 60 16.2471
50 61 15.9823
50 62 15.9151
50 63 12.0977
50 64 15.5163
50 65 12.9355
50 66 11.5804
50 67 19.7973
50 68 11.1458
50 69 13.2323
50 70 12.2614
50 71 15.8703
50 72 16.0252
50 73 12.577
50 74 16.9461
50 75 19.4766
50 76 16.114
50 77 16.4963
50 78 16.2339
50 79 15.8535
50 80 16.2784
50 81 19.9609
50 82 15.9658
50 83 15.8594
50 84 13.0846
50 85 13.0983
50 86 16.2833
50 87 18.6436
50 88 12.6105
50 89 11.6914
50 90 16.4102
50 91 12.571
50 92 16.059
50 93 12.4153
50 94 12.6299
50 95 12.3187
50 96 12.8801
50 97 12.4086
50 98 16.1443
50 99 15.726
50 100 41.6683
51 52 14.5848
51 53 5.84338
51 54 18.4773
51 55 6.13932
51 56 1.36657
51 57 6.95342
51 58 6.0968
51 59 12.4718
51 60 5.81295
51 61 6.57288
51 62 6.4035
51 63 14.5415
51 64 6.13405
51 65 13.6374
51 66 12.9541
51 67 1.57226
51 68 15.2061
51 69 13.3149
51 70 13.1081
51 71 5.6427
51 72 6.0083
51 73 12.2455
51 74 5.94784
51 75 2.04674
51 76 5.65136
51 77 6.64065
51 78 6.01549
51 79 5.90095
51 80 6.38572
51 81 1.4997
51 82 6.73181
51 83 6.27594
51 84 13.4073
51 85 12.8559
51 86 5.9979
51 87 6.54648
51 88 13.6051
51 89 14.1883
51 90 5.51021
51 91 12.7444
51 92 6.39149
51 93 13.171
51 94 12.4474
51 95 13.5805
51 96 13.3987
51 97 13.3965
51 98 6.12866
51 99 5.82257
51 100 38.7073
52 53 9.43918
52 54 11.6931
52 55 9.21857
52 56 15.4206
52 57 17.7649
52 58 9.09609
52 59 14.9029
52 60 9.71413
52 61 8.4568
52 62 8.85422
52 63 1.00638
52 64 9.10184
52 65 15.7211
52 66 14.6145
52 67 15.554
52 68 1.87621
52 69 15.5303
52 70 14.7803
52 71 9.93262
52 72 9.21331
52 73 14.3233
52 74 9.82619
52 75 15.8065
52 76 9.49427
52 77 9.0473
52 78 9.61839
52 79 9.22069
52 80 9.01403
52 81 15.3779
52 82 8.76474
52 83 9.05948
52 84 15.41
52 85 15.7633
52 86 9.20936
52 87 17.5461
52 88 15.4088
52 89 15.3948
52 90 9.63842
52 91 15.1363
52 92 9.645
52 93 15.0018
52 94 14.8706
52 95 15.2235
52 96 15.4217
52 97 15.7189
52 98 9.37452
52 99 9.38068
52 100 40.1701
53 54 15.4236
53 55 0.908497
53 56 6.80785
53 57 10.1135
53 58 1.36482
53 59 12.4368
53 60 0.903905
53 61 1.61422
53 62 1.33102
53 63 9.5276
53 64 1.34987
53 65 13.5312
53 66 12.5822
53 67 6.78294
53 68 10.3192
53 69 13.2593
53 70 12.7407
53 71 1.60188
53 72 1.20203
53 73 11.952
53 74 1.25681
53 75 7.06675
53 76 0.743734
53 77 1.53766
53 78 1.43602
53 79 1.17181
53 80 1.08275
53 81 6.56078
53 82 1.72343
53 83 1.61253
53 84 13.2358
53 85 13.0905
53 86 0.776955
53 87 9.78472
53 88 13.4417
53 89 13.7585
53 90 1.36234
53 91 12.7484
53 92 1.86445
53 93 12.8777
53 94 12.3644
53 95 13.2422
53 96 13.2421
53 97 13.3217
53 98 1.37132
53 99 1.25125
53 100 38.4766
54 55 15.3333
54 56 19.1598
54 57 17.9372
54 58 15.0072
54 59 12.4256
54 60 15.3483
54 61 15.1064
54 62 15.034
54 63 11.3593
54 64 14.6343
54 65 12.4406
54 66 11.0581
54 67 19.0454
54 68 10.4121
54 69 12.7073
54 70 11.7345
54 71 14.9886
54 72 15.1539
54 73 11.9851
54 74 16.0665
54 75 18.7338
54 76 15.236
54 77 15.6075
54 78 15.3495
54 79 14.9859
54 80 15.3891
54 81 19.1943
54 82 15.0791
54 83 14.9762
54 84 12.603
54 85 12.5949
54 86 15.4122
54 87 17.9721
54 88 12.1382
54 89 11.2345
54 90 15.5516
54 91 12.0513
54 92 15.1613
54 93 11.8985
54 94 12.0853
54 95 11.8476
54 96 12.3704
54 97 11.9509
54 98 15.2536
54 99 14.8563
54 100 41.1243
55 56 7.16915
55 57 10.3033
55 58 1.30884
55 59 12.6461
55 60 1.22262
55 61 1.69302
55 62 1.40074
55 63 9.32064
55 64 1.40123
55 65 13.7281
55 66 12.7638
55 67 7.10336
55 68 10.1428
55 69 13.4757
55 70 12.9185
55 71 1.62022
55 72 0.919299
55 73 12.1664
55 74 1.28867
55 75 7.32559
55 76 1.05533
55 77 1.48726
55 78 1.17567
55 79 1.0538
55 80 1.14513
55 81 6.90737
55 82 1.58345
55 83 1.73999
55 84 13.4197
55 85 13.3051
55 86 1.09777
55 87 10.0535
55 88 13.6347
55 89 13.9215
55 90 1.40173
55 91 12.9559
55 92 1.74312
55 93 13.0683
55 94 12.5579
55 95 13.3935
55 96 13.436
55 97 13.4698
55 98 1.46489
55 99 1.08472
55 100 38.7849
56 57 7.20403
56 58 7.1206
56 59 12.8965
56 60 6.80632
56 61 7.48335
56 62 7.38906
56 63 15.3665
56 64 7.15965
56 65 14.0528
56 66 13.4191
56 67 1.72815
56 68 16.0066
56 69 13.7085
56 70 13.5873
56 71 6.72537
56 72 7.04101
56 73 12.6921
56 74 6.9716
56 75 2.27005
56 76 6.65547
56 77 7.64519
56 78 7.10341
56 79 6.91387
56 80 7.37002
56 81 1.49056
56 82 7.7538
56 83 7.25762
56 84 13.854
56 85 13.234
56 86 6.93688
56 87 6.63448
56 88 14.012
56 89 14.6409
56 90 6.53449
56 91 13.1495
56 92 7.47395
56 93 13.6229
56 94 12.8935
56 95 14.0662
56 96 13.8202
56 97 13.8739
56 98 7.14159
56 99 6.8879
56 100 38.7197
57 58 10.1647
57 59 11.0675
57 60 9.70004
57 61 11.1111
57 62 10.478
57 63 17.6953
57 64 9.78285
57 65 11.7083
57 66 11.1628
57 67 6.32774
57 68 18.0716
57 69 11.7435
57 70 11.4417
57 71 9.07768
57 72 10.2576
57 73 10.981
57 74 10.2112
57 75 5.47023
57 76 9.8292
57 77 10.7967
57 78 9.87798
57 79 10.1318
57 80 10.5853
57 81 6.98202
57 82 10.761
57 83 10.2113
57 84 11.8009
57 85 10.7883
57 86 10.4276
57 87 2.17182
57 88 11.9618
57 89 12.2178
57 90 10.0029
57 91 11.0519
57 92 9.68472
57 93 11.4509
57 94 10.8038
57 95 11.6576
57 96 11.6899
57 97 10.9807
57 98 10.1052
57 99 9.70162
57 100 38.6565
58 59 11.7391
58 60 1.44055
58 61 1.35202
58 62 0.855682
58 63 9.11829
58 64 0.901365
58 65 12.8285
58 66 11.9322
58 67 6.92579
58 68 9.89469
58 69 12.55
58 70 12.0244
58 71 1.48199
58 72 1.09052
58 73 11.2558
58 74 1.47146
58 75 7.21786
58 76 0.976725
58 77 1.22635
58 78 1.14888
58 79 1.40799
58 80 1.06801
58 81 6.75724
58 82 1.092
58 83 0.874448
58 84 12.4955
58 85 12.449
58 86 1.19869
58 87 10.0527
58 88 12.7328
58 89 13.0613
58 90 0.949553
58 91 12.0738
58 92 1.62915
58 93 12.1756
58 94 11.6687
58 95 12.5211
58 96 12.5155
58 97 12.6503
58 98 0.832663
58 99 1.33258
58 100 38.4955
59 60 12.1917
59 61 12.2183
59 62 11.8875
59 63 14.4831
59 64 11.4751
59 65 1.51538
59 66 1.79923
59 67 12.201
59 68 14.2337
59 69 1.29706
59 70 1.33369
59 71 11.5723
59 72 12.335
59 73 0.917722
59 74 12.6531
59 75 12.124
59 76 11.9727
59 77 12.4164
59 78 12.1549
59 79 12.2967
59 80 12.3242
59 81 12.533
59 82 12.0259
59 83 11.4699
59 84 1.56982
59 85 1.45124
59 86 12.3416
59 87 11.8187
59 88 1.3181
59 89 2.35815
59 90 11.9386
59 91 1.06931
59 92 11.8848
59 93 1.22925
59 94 0.974638
59 95 1.87909
59 96 1.31299
59 97 2.35559
59 98 11.7993
59 99 11.9854
59 100 38.9701
60 61 2.07788
60 62 1.53428
60 63 9.8104
60 64 1.20893
60 65 13.2475
60 66 12.3124
60 67 6.64435
60 68 10.5578
60 69 12.9853
60 70 12.4613
60 71 1.12772
60 72 1.42071
60 73 11.6906
60 74 1.29144
60 75 6.87386
60 76 0.880593
60 77 1.68259
60 78 1.2119
60 79 1.43783
60 80 1.32142
60 81 6.4755
60 82 1.83619
60 83 1.59474
60 84 12.9621
60 85 12.8038
60 86 1.24561
60 87 9.41236
60 88 13.1864
60 89 13.472
60 90 1.5651
60 91 12.4906
60 92 1.4268
60 93 12.6068
60 94 12.0867
60 95 12.9493
60 96 12.9609
60 97 13.0017
60 98 1.23319
60 99 1.26945
60 100 38.1963
61 62 1.15697
61 63 8.49152
61 64 1.75111
61 65 13.3472
61 66 12.432
61 67 7.49123
61 68 9.30444
61 69 13.0254
61 70 12.5395
61 71 2.53012
61 72 1.54218
61 73 11.7279
61 74 1.98161
61 75 7.88165
61 76 1.57977
61 77 1.50601
61 78 2.06527
61 79 1.76394
61 80 1.23185
61 81 7.23637
61 82 1.39578
61 83 1.42566
61 84 13.007
61 85 12.9829
61 86 1.1595
61 87 10.8729
61 88 13.2048
61 89 13.5663
61 90 1.49568
61 91 12.571
61 92 2.53873
61 93 12.6886
61 94 12.1954
61 95 13.0616
61 96 13.0246
61 97 13.2556
61 98 1.61289
61 99 2.04188
61 100 38.5363
62 63 8.87308
62 64 1.12288
62 65 12.9731
62 66 12.0939
62 67 7.23266
62 68 9.67033
62 69 12.6982
62 70 12.1889
62 71 1.8069
62 72 1.36822
62 73 11.3977
62 74 1.44397
62 75 7.53607
62 76 1.21381
62 77 0.977774
62 78 1.41402
62 79 1.76015
62 80 0.76524
62 81 7.02041
62 82 0.795364
62 83 0.774731
62 84 12.6659
62 85 12.6298
62 86 1.0746
62 87 10.3459
62 88 12.8883
62 89 13.2124
62 90 1.29607
62 91 12.2365
62 92 1.60516
62 93 12.3286
62 94 11.8504
62 95 12.694
62 96 12.6724
62 97 12.8495
62 98 0.943111
62 99 1.72337
62 100 38.4939
63 64 9.14159
63 65 15.3005
63 66 14.2169
63 67 15.4892
63 68 1.39925
63 69 15.1125
63 70 14.3774
63 71 9.99142
63 72 9.26475
63 73 13.9168
63 74 9.91165
63 75 15.7388
63 76 9.55367
63 77 9.11474
63 78 9.67904
63 79 9.29771
63 80 9.08204
63 81 15.3079
63 82 8.7852
63 83 9.06555
63 84 14.9974
63 85 15.3773
63 86 9.27099
63 87 17.5263
63 88 14.9818
63 89 14.9665
63 90 9.65423
63 91 14.7085
63 92 9.70444
63 93 14.588
63 94 14.4744
63 95 14.8249
63 96 15.0002
63 97 15.347
63 98 9.40934
63 99 9.45906
63 100 40.1987
64 65 12.5417
64 66 11.6066
64 67 6.94279
64 68 9.86431
64 69 12.2875
64 70 11.7347
64 71 1.11691
64 72 1.37041
64 73 10.9764
64 74 1.67028
64 75 7.16811
64 76 0.960242
64 77 1.56862
64 78 1.20847
64 79 1.46316
64 80 1.28899
64 81 6.82679
64 82 1.45103
64 83 1.0642
64 84 12.242
64 85 12.1363
64 86 1.4374
64 87 9.64025
64 88 12.4642
64 89 12.7594
64 90 1.3846
64 91 11.7867
64 92 1.38057
64 93 11.8854
64 94 11.3807
64 95 12.2179
64 96 12.2476
64 97 12.319
64 98 1.05274
64 99 1.20827
64 100 38.3811
65 66 1.87878
65 67 13.302
65 68 14.9934
65 69 1.05854
65 70 1.22672
65 71 12.6104
65 72 13.4242
65 73 1.814
65 74 13.7226
65 75 13.1759
65 76 13.0734
65 77 13.4772
65 78 13.196
65 79 13.4018
65 80 13.4071
65 81 13.664
65 82 13.0961
65 83 12.5465
65 84 1.31449
65 85 1.45012
65 86 13.4569
65 87 12.5655
65 88 0.920011
65 89 1.51158
65 90 13.0595
65 91 1.43456
65 92 12.8829
65 93 0.955886
65 94 1.54952
65 95 1.35367
65 96 0.701757
65 97 1.83609
65 98 12.8576
65 99 13.0653
65 100 38.8521
66 67 12.7745
66 68 13.8787
66 69 2.15601
66 70 1.252
66 71 11.6817
66 72 12.4721
66 73 1.69066
66 74 12.8768
66 75 12.5983
66 76 12.1383
66 77 12.6487
66 78 12.3092
66 79 12.3791
66 80 12.5222
66 81 13.1273
66 82 12.2361
66 83 11.7053
66 84 2.22263
66 85 1.67916
66 86 12.5246
66 87 11.8183
66 88 1.66859
66 89 1.56482
66 90 12.1971
66 91 1.358
66 92 12.0234
66 93 1.2944
66 94 1.37694
66 95 1.63456
66 96 1.8514
66 97 1.70161
66 98 12.0105
66 99 12.0617
66 100 38.99
67 68 16.12
67 69 12.9791
67 70 12.8617
67 71 6.40439
67 72 6.95932
67 73 12.0067
67 74 6.75534
67 75 1.36914
67 76 6.54349
67 77 7.42096
67 78 6.8164
67 79 6.90271
67 80 7.22769
67 81 0.932841
67 82 7.52502
67 83 7.0071
67 84 13.0746
67 85 12.5316
67 86 6.89845
67 87 6.14663
67 88 13.323
67 89 13.9495
67 90 6.37285
67 91 12.4912
67 92 7.0699
67 93 12.9049
67 94 12.181
67 95 13.3064
67 96 13.0755
67 97 13.0981
67 98 6.86522
67 99 6.77367
67 100 38.3445
68 69 14.8166
68 70 14.0671
68 71 10.693
68 72 10.0635
68 73 13.665
68 74 10.7568
68 75 16.3387
68 76 10.3137
68 77 9.96687
68 78 10.467
68 79 10.0597
68 80 9.90572
68 81 15.9706
68 82 9.60121
68 83 9.81814
68 84 14.7108
68 85 15.1015
68 86 10.073
68 87 17.8974
68 88 14.6489
68 89 14.5721
68 90 10.4438
68 91 14.4205
68 92 10.4645
68 93 14.2824
68 94 14.2119
68 95 14.5085
68 96 14.7002
68 97 15.0455
68 98 10.1784
68 99 10.196
68 100 40.2292
69 70 1.42277
69 71 12.3805
69 72 13.1719
69 73 1.58217
69 74 13.4392
69 75 12.9197
69 76 12.7904
69 77 13.1926
69 78 12.963
69 79 13.1295
69 80 13.1187
69 81 13.3162
69 82 12.8224
69 83 12.2586
69 84 1.08438
69 85 1.5863
69 86 13.1466
69 87 12.5245
69 88 1.00372
69 89 2.07856
69 90 12.7637
69 91 1.59587
69 92 12.6705
69 93 1.29466
69 94 1.50509
69 95 1.70459
69 96 0.838934
69 97 2.36546
69 98 12.5796
69 99 12.8229
69 100 38.6124
70 71 11.8264
70 72 12.616
70 73 1.31244
70 74 12.9534
70 75 12.7576
70 76 12.275
70 77 12.6967
70 78 12.4066
70 79 12.56
70 80 12.6186
70 81 13.2187
70 82 12.2998
70 83 11.7688
70 84 1.30937
70 85 1.59628
70 86 12.6602
70 87 12.2114
70 88 1.10577
70 89 1.58772
70 90 12.2775
70 91 1.31755
70 92 12.1124
70 93 0.739932
70 94 1.04838
70 95 1.00349
70 96 1.11365
70 97 1.70882
70 98 12.0803
70 99 12.2372
70 100 38.7993
71 72 1.62936
71 73 11.089
71 74 1.72031
71 75 6.53727
71 76 1.24125
71 77 2.06622
71 78 1.14185
71 79 1.70514
71 80 1.81441
71 81 6.33341
71 82 2.01886
71 83 1.72013
71 84 12.3271
71 85 12.1662
71 86 1.88073
71 87 8.9528
71 88 12.5682
71 89 12.8433
71 90 1.67811
71 91 11.8663
71 92 1.21287
71 93 11.9744
71 94 11.4449
71 95 12.2949
71 96 12.3339
71 97 12.3135
71 98 1.40622
71 99 1.23682
71 100 38.3068
72 73 11.8552
72 74 1.59419
72 75 7.19342
72 76 1.07898
72 77 1.6742
72 78 1.1124
72 79 0.905302
72 80 1.36676
72 81 6.77482
72 82 1.50351
72 83 1.65085
72 84 13.127
72 85 13.0105
72 86 1.18005
72 87 10.0414
72 88 13.325
72 89 13.6222
72 90 1.14305
72 91 12.6286
72 92 1.92015
72 93 12.7719
72 94 12.2472
72 95 13.1161
72 96 13.1291
72 97 13.1909
72 98 1.40792
72 99 1.01475
72 100 38.6588
73 74 12.1841
73 75 11.9418
73 76 11.4959
73 77 11.9254
73 78 11.671
73 79 11.8118
73 80 11.8329
73 81 12.3327
73 82 11.5337
73 83 10.9758
73 84 1.85033
73 85 1.80476
73 86 11.862
73 87 11.6842
73 88 1.6628
73 89 2.40928
73 90 11.4804
73 91 1.3118
73 92 11.3921
73 93 1.27026
73 94 1.07804
73 95 2.03412
73 96 1.53029
73 97 2.55113
73 98 11.3027
73 99 11.5072
73 100 38.6096
74 75 7.10171
74 76 1.27752
74 77 1.07839
74 78 1.22905
74 79 1.85615
74 80 1.07206
74 81 6.54161
74 82 1.59753
74 83 1.58803
74 84 13.3868
74 85 13.3342
74 86 1.33951
74 87 10.0378
74 88 13.6698
74 89 14.012
74 90 1.35944
74 91 13.0102
74 92 1.53034
74 93 13.0969
74 94 12.5949
74 95 13.4294
74 96 13.4244
74 97 13.5375
74 98 1.19595
74 99 1.82527
74 100 38.2461
75 76 6.83073
75 77 7.783
75 78 7.03342
75 79 7.13875
75 80 7.5595
75 81 1.79497
75 82 7.81629
75 83 7.3291
75 84 13.011
75 85 12.376
75 86 7.22795
75 87 5.34752
75 88 13.2283
75 89 13.7568
75 90 6.74632
75 91 12.3586
75 92 7.23088
75 93 12.7867
75 94 12.0548
75 95 13.1691
75 96 12.9733
75 97 12.8583
75 98 7.17181
75 99 6.94874
75 100 38.7279
76 77 1.50246
76 78 1.20157
76 79 1.0796
76 80 1.13612
76 81 6.36417
76 82 1.59261
76 83 1.30461
76 84 12.7612
76 85 12.6246
76 86 0.96018
76 87 9.56671
76 88 12.9773
76 89 13.3142
76 90 1.01478
76 91 12.2876
76 92 1.68315
76 93 12.4261
76 94 11.8944
76 95 12.7706
76 96 12.779
76 97 12.8541
76 98 1.10147
76 99 1.00846
76 100 38.3446
77 78 1.42724
77 79 2.03689
77 80 0.780632
77 81 7.19536
77 82 0.96897
77 83 1.15012
77 84 13.1303
77 85 13.1571
77 86 1.34381
77 87 10.6933
77 88 13.4104
77 89 13.742
77 90 1.5135
77 91 12.7958
77 92 1.63063
77 93 12.8437
77 94 12.3727
77 95 13.176
77 96 13.1677
77 97 13.35
77 98 1.02648
77 99 2.04541
77 100 38.4025
78 79 1.47198
78 80 1.34557
78 81 6.68049
78 82 1.38474
78 83 1.46413
78 84 12.886
78 85 12.8079
78 86 1.52791
78 87 9.79096
78 88 13.1447
78 89 13.432
78 90 1.26094
78 91 12.4722
78 92 1.17935
78 93 12.562
78 94 12.0482
78 95 12.8794
78 96 12.9065
78 97 12.9462
78 98 1.0307
78 99 1.25357
78 100 38.434
79 80 1.67807
79 81 6.74016
79 82 1.96094
79 83 1.97158
79 84 13.0832
79 85 12.9308
79 86 1.32732
79 87 9.80505
79 88 13.2705
79 89 13.5786
79 90 1.40335
79 91 12.5733
79 92 2.23939
79 93 12.7305
79 94 12.189
79 95 13.0531
79 96 13.1017
79 97 13.1197
79 98 1.73091
79 99 0.7884
79 100 38.6069
80 81 6.99887
80 82 1.01583
80 83 1.05041
80 84 13.0798
80 85 13.0475
80 86 0.854821
80 87 10.3949
80 88 13.3173
80 89 13.6391
80 90 1.29464
80 91 12.6784
80 92 1.58566
80 93 12.7607
80 94 12.2823
80 95 13.1134
80 96 13.099
80 97 13.2563
80 98 0.935955
80 99 1.69181
80 100 38.3787
81 82 7.31398
81 83 6.82686
81 84 13.4239
81 85 12.9216
81 86 6.6475
81 87 6.73301
81 88 13.669
81 89 14.2942
81 90 6.17953
81 91 12.8428
81 92 6.95616
81 93 13.2557
81 94 12.5458
81 95 13.6798
81 96 13.4216
81 97 13.5054
81 98 6.68574
81 99 6.66435
81 100 38.4726
82 83 1.00784
82 84 12.7615
82 85 12.788
82 86 1.40223
82 87 10.6955
82 88 13.0115
82 89 13.3194
82 90 1.53432
82 91 12.3899
82 92 1.61332
82 93 12.4542
82 94 11.9826
82 95 12.7864
82 96 12.7843
82 97 12.955
82 98 1.03037
82 99 1.94424
82 100 38.7141
83 84 12.2112
83 85 12.2051
83 86 1.34712
83 87 10.1407
83 88 12.469
83 89 12.8082
83 90 1.29544
83 91 11.8374
83 92 1.56891
83 93 11.9112
83 94 11.4249
83 95 12.2628
83 96 12.2363
83 97 12.4292
83 98 0.739253
83 99 1.88054
83 100 38.3537
84 85 1.89162
84 86 13.1328
84 87 12.6471
84 88 1.19716
84 89 2.08632
84 90 12.7193
84 91 1.95003
84 92 12.5988
84 93 1.37977
84 94 1.6138
84 95 1.22978
84 96 1.05724
84 97 2.07887
84 98 12.5291
84 99 12.7757
84 100 38.8892
85 86 13.0452
85 87 11.5457
85 88 1.50819
85 89 2.19925
85 90 12.6418
85 91 1.13907
85 92 12.5347
85 93 1.45158
85 94 1.19104
85 95 1.82013
85 96 1.54416
85 97 1.73561
85 98 12.5035
85 99 12.6009
85 100 38.9186
86 87 10.1394
86 88 13.3391
86 89 13.6836
86 90 1.20795
86 91 12.6731
86 92 1.98184
86 93 12.8031
86 94 12.2906
86 95 13.1685
86 96 13.1459
86 97 13.2842
86 98 1.2206
86 99 1.53716
86 100 38.4572
87 88 12.7174
87 89 13.0062
87 90 9.84846
87 91 11.7722
87 92 9.66163
87 93 12.2289
87 94 11.5537
87 95 12.4881
87 96 12.5294
87 97 11.8496
87 98 10.0096
87 99 9.4429
87 100 38.5137
88 89 1.4962
88 90 12.9594
88 91 1.2978
88 92 12.8707
88 93 0.96099
88 94 1.44179
88 95 1.33898
88 96 0.862249
88 97 2.00923
88 98 12.793
88 99 12.9717
88 100 39.0273
89 90 13.3448
89 91 1.98836
89 92 13.1132
89 93 1.49723
89 94 2.1426
89 95 1.52624
89 96 1.60324
89 97 1.78442
89 98 13.1155
89 99 13.2569
89 100 39.1075
90 91 12.2856
90 92 1.99684
90 93 12.4263
90 94 11.8944
90 95 12.7784
90 96 12.7507
90 97 12.8963
90 98 1.13337
90 99 1.47192
90 100 38.3892
91 92 12.2109
91 93 1.13447
91 94 1.04999
91 95 1.88635
91 96 1.45686
91 97 2.07683
91 98 12.1508
91 99 12.2591
91 100 38.8557
92 93 12.2617
92 94 11.7876
92 95 12.567
92 96 12.6084
92 97 12.6298
92 98 1.3016
92 99 1.85639
92 100 38.2957
93 94 1.13459
93 95 1.19811
93 96 0.898293
93 97 1.78107
93 98 12.2235
93 99 12.4023
93 100 38.8177
94 95 1.54655
94 96 1.37893
94 97 1.81185
94 98 11.7312
94 99 11.8623
94 100 38.9002
95 96 1.32146
95 97 1.3179
95 98 12.5705
95 99 12.7272
95 100 39.1294
96 97 1.97003
96 98 12.5512
96 99 12.7828
96 100 38.7819
97 98 12.6969
97 99 12.7625
97 100 39.3855
98 99 1.6387
98 100 38.2584
99 100 38.647
