# Supplementary material for: Large-scale discovery of protein interactions at residue resolution using co-evolution calculated from genomic sequences
Source: Nat Commun. 2021 Mar 2;12:1396. doi: 10.1038/s41467-021-21636-z (PMC7925567; doi:10.1038/s41467-021-21636-z)
Supplement: Supplementary file 12 — Supplementary Data 10 [file 41467_2021_21636_MOESM12_ESM.zip › supplementary/allpdb1629_C4YDZ9_C4YFL7/models/rmsdclust1_top1_haddock_37w.pdb]

REMARK FILENAME="haddock_37w.pdb0"
REMARK ===============================================================
REMARK HADDOCK run for haddock
REMARK initial structure: haddock_37.pdb
REMARK final NOE weights: unambig 50 amb: 50
REMARK ===============================================================
REMARK            total,bonds,angles,improper,dihe,vdw,elec,air,cdih,coup,rdcs,vean,dani,xpcs,rg
REMARK energies: -377.981, 0, 0, 0, 0, -43.3469, -392.045, 57.4106, 0, 0, 0, 0, 0, 0, 0
REMARK ===============================================================
REMARK            bonds,angles,impropers,dihe,air,cdih,coup,rdcs,vean,dani,xpcs
REMARK rms-dev.: 0,0,0,0,2.66656,0,0, 0, 0, 0, 0
REMARK ===============================================================
REMARK               air,cdih,coup,rdcs,vean,dani,xpcs
REMARK               >0.3,>5,>1,>0,>5,>0.2,>0.2
REMARK violations.: 1, 0, 0, 0, 0, 0, 0
REMARK ===============================================================
REMARK                        CVpartition#,violations,rms
REMARK AIRs cross-validation: 2, 0, NaN
REMARK ===============================================================
REMARK NCS energy: 0
REMARK ===============================================================
REMARK Symmetry energy: 0
REMARK ===============================================================
REMARK Desolvation energy: 28.4327
REMARK Internal energy free molecules: 74274.2
REMARK Internal energy complex: -36485.9
REMARK Binding energy: -111167
REMARK ===============================================================
REMARK buried surface area: 2132.16
REMARK ===============================================================
REMARK water - chain1: 0 0 0
REMARK water - chain2: 0 0 0
REMARK water - chain3: 0 0 0
REMARK water - chain4: 0 0 0
REMARK water - chain5: 0 0 0
REMARK water - chain6: 0 0 0
REMARK ===============================================================
REMARK water - water: 0 0 0
REMARK ===============================================================
REMARK DATE:28-May-2020  22:42:20       created by user: he47
REMARK VERSION:1.3
ATOM      1  CB  THR     2     -22.631   1.271   0.682  1.00 10.00      A   
ATOM      2  OG1 THR     2     -22.372   1.651  -0.676  1.00 10.00      A   
ATOM      3  HG1 THR     2     -21.551   1.229  -0.969  1.00 10.00      A   
ATOM      4  CG2 THR     2     -24.131   1.278   0.951  1.00 10.00      A   
ATOM      5  C   THR     2     -22.334   3.638   1.577  1.00 10.00      A   
ATOM      6  O   THR     2     -23.453   3.969   1.980  1.00 10.00      A   
ATOM      7  N   THR     2     -21.887   1.688   3.048  1.00 10.00      A   
ATOM      8  HT1 THR     2     -21.478   0.729   3.086  1.00 10.00      A   
ATOM      9  HT2 THR     2     -22.867   1.655   3.395  1.00 10.00      A   
ATOM     10  HT3 THR     2     -21.333   2.313   3.662  1.00 10.00      A   
ATOM     11  CA  THR     2     -21.853   2.190   1.659  1.00 10.00      A   
ATOM     12  N   SER     3     -21.469   4.509   1.074  1.00 10.00      A   
ATOM     13  HN  SER     3     -20.583   4.193   0.783  1.00 10.00      A   
ATOM     14  CA  SER     3     -21.789   5.918   0.956  1.00 10.00      A   
ATOM     15  CB  SER     3     -21.232   6.666   2.170  1.00 10.00      A   
ATOM     16  OG  SER     3     -21.413   5.906   3.354  1.00 10.00      A   
ATOM     17  HG  SER     3     -21.506   6.502   4.107  1.00 10.00      A   
ATOM     18  C   SER     3     -21.226   6.512  -0.337  1.00 10.00      A   
ATOM     19  O   SER     3     -20.023   6.453  -0.589  1.00 10.00      A   
ATOM     20  N   ILE     4     -22.103   7.068  -1.159  1.00 10.00      A   
ATOM     21  HN  ILE     4     -23.052   7.063  -0.918  1.00 10.00      A   
ATOM     22  CA  ILE     4     -21.690   7.682  -2.416  1.00 10.00      A   
ATOM     23  CB  ILE     4     -22.882   7.846  -3.383  1.00 10.00      A   
ATOM     24  CG1 ILE     4     -23.503   6.482  -3.699  1.00 10.00      A   
ATOM     25  CG2 ILE     4     -22.441   8.545  -4.662  1.00 10.00      A   
ATOM     26  CD1 ILE     4     -24.803   6.557  -4.471  1.00 10.00      A   
ATOM     27  C   ILE     4     -21.050   9.045  -2.157  1.00 10.00      A   
ATOM     28  O   ILE     4     -21.709   9.968  -1.674  1.00 10.00      A   
ATOM     29  N   LYS     5     -19.768   9.165  -2.480  1.00 10.00      A   
ATOM     30  HN  LYS     5     -19.304   8.400  -2.884  1.00 10.00      A   
ATOM     31  CA  LYS     5     -19.038  10.409  -2.273  1.00 10.00      A   
ATOM     32  CB  LYS     5     -17.854  10.183  -1.325  1.00 10.00      A   
ATOM     33  CG  LYS     5     -18.203  10.328   0.151  1.00 10.00      A   
ATOM     34  CD  LYS     5     -16.951  10.384   1.012  1.00 10.00      A   
ATOM     35  CE  LYS     5     -17.278  10.783   2.443  1.00 10.00      A   
ATOM     36  NZ  LYS     5     -16.057  10.863   3.291  1.00 10.00      A   
ATOM     37  HZ1 LYS     5     -16.310  11.148   4.266  1.00 10.00      A   
ATOM     38  HZ2 LYS     5     -15.390  11.562   2.904  1.00 10.00      A   
ATOM     39  HZ3 LYS     5     -15.584   9.939   3.329  1.00 10.00      A   
ATOM     40  C   LYS     5     -18.554  10.991  -3.602  1.00 10.00      A   
ATOM     41  O   LYS     5     -18.442  10.261  -4.589  1.00 10.00      A   
ATOM     42  N   PRO     6     -18.282  12.317  -3.640  1.00 10.00      A   
ATOM     43  CA  PRO     6     -17.800  13.006  -4.847  1.00 10.00      A   
ATOM     44  CB  PRO     6     -17.342  14.368  -4.312  1.00 10.00      A   
ATOM     45  CG  PRO     6     -18.209  14.602  -3.123  1.00 10.00      A   
ATOM     46  CD  PRO     6     -18.444  13.251  -2.507  1.00 10.00      A   
ATOM     47  C   PRO     6     -16.627  12.273  -5.498  1.00 10.00      A   
ATOM     48  O   PRO     6     -15.622  11.973  -4.844  1.00 10.00      A   
ATOM     49  N   PHE     7     -16.767  11.985  -6.783  1.00 10.00      A   
ATOM     50  HN  PHE     7     -17.587  12.259  -7.245  1.00 10.00      A   
ATOM     51  CA  PHE     7     -15.741  11.273  -7.529  1.00 10.00      A   
ATOM     52  CB  PHE     7     -16.391  10.172  -8.373  1.00 10.00      A   
ATOM     53  CG  PHE     7     -15.424   9.298  -9.124  1.00 10.00      A   
ATOM     54  CD1 PHE     7     -14.714   8.306  -8.470  1.00 10.00      A   
ATOM     55  CD2 PHE     7     -15.236   9.460 -10.486  1.00 10.00      A   
ATOM     56  CE1 PHE     7     -13.834   7.493  -9.158  1.00 10.00      A   
ATOM     57  CE2 PHE     7     -14.356   8.653 -11.181  1.00 10.00      A   
ATOM     58  CZ  PHE     7     -13.654   7.666 -10.516  1.00 10.00      A   
ATOM     59  C   PHE     7     -14.956  12.223  -8.423  1.00 10.00      A   
ATOM     60  O   PHE     7     -15.536  13.038  -9.144  1.00 10.00      A   
ATOM     61  N   GLN     8     -13.641  12.111  -8.368  1.00 10.00      A   
ATOM     62  HN  GLN     8     -13.240  11.428  -7.773  1.00 10.00      A   
ATOM     63  CA  GLN     8     -12.764  12.942  -9.172  1.00 10.00      A   
ATOM     64  CB  GLN     8     -11.937  13.882  -8.289  1.00 10.00      A   
ATOM     65  CG  GLN     8     -12.628  15.194  -7.942  1.00 10.00      A   
ATOM     66  CD  GLN     8     -13.642  15.060  -6.818  1.00 10.00      A   
ATOM     67  OE1 GLN     8     -13.486  14.239  -5.913  1.00 10.00      A   
ATOM     68  NE2 GLN     8     -14.686  15.871  -6.866  1.00 10.00      A   
ATOM     69 HE21 GLN     8     -14.749  16.505  -7.617  1.00 10.00      A   
ATOM     70 HE22 GLN     8     -15.352  15.810  -6.155  1.00 10.00      A   
ATOM     71  C   GLN     8     -11.855  12.062 -10.025  1.00 10.00      A   
ATOM     72  O   GLN     8     -12.011  10.842 -10.051  1.00 10.00      A   
ATOM     73  N   MET     9     -10.910  12.679 -10.719  1.00 10.00      A   
ATOM     74  HN  MET     9     -10.832  13.655 -10.654  1.00 10.00      A   
ATOM     75  CA  MET     9      -9.986  11.948 -11.583  1.00 10.00      A   
ATOM     76  CB  MET     9      -9.525  12.852 -12.731  1.00 10.00      A   
ATOM     77  CG  MET     9      -8.609  12.185 -13.745  1.00 10.00      A   
ATOM     78  SD  MET     9      -8.419  13.158 -15.254  1.00 10.00      A   
ATOM     79  CE  MET     9      -8.081  14.781 -14.572  1.00 10.00      A   
ATOM     80  C   MET     9      -8.786  11.420 -10.797  1.00 10.00      A   
ATOM     81  O   MET     9      -8.142  10.450 -11.195  1.00 10.00      A   
ATOM     82  N   GLU    10      -8.503  12.055  -9.672  1.00 10.00      A   
ATOM     83  HN  GLU    10      -9.049  12.831  -9.412  1.00 10.00      A   
ATOM     84  CA  GLU    10      -7.384  11.666  -8.822  1.00 10.00      A   
ATOM     85  CB  GLU    10      -6.889  12.869  -8.009  1.00 10.00      A   
ATOM     86  CG  GLU    10      -7.991  13.639  -7.291  1.00 10.00      A   
ATOM     87  CD  GLU    10      -8.493  14.843  -8.071  1.00 10.00      A   
ATOM     88  OE1 GLU    10      -8.708  14.721  -9.297  1.00 10.00      A   
ATOM     89  OE2 GLU    10      -8.689  15.909  -7.455  1.00 10.00      A   
ATOM     90  C   GLU    10      -7.742  10.498  -7.899  1.00 10.00      A   
ATOM     91  O   GLU    10      -6.942  10.095  -7.057  1.00 10.00      A   
ATOM     92  N   ASP    11      -8.936   9.946  -8.070  1.00 10.00      A   
ATOM     93  HN  ASP    11      -9.527  10.295  -8.770  1.00 10.00      A   
ATOM     94  CA  ASP    11      -9.385   8.825  -7.243  1.00 10.00      A   
ATOM     95  CB  ASP    11     -10.910   8.685  -7.289  1.00 10.00      A   
ATOM     96  CG  ASP    11     -11.616   9.568  -6.283  1.00 10.00      A   
ATOM     97  OD1 ASP    11     -11.529   9.286  -5.072  1.00 10.00      A   
ATOM     98  OD2 ASP    11     -12.265  10.552  -6.694  1.00 10.00      A   
ATOM     99  C   ASP    11      -8.743   7.519  -7.695  1.00 10.00      A   
ATOM    100  O   ASP    11      -8.699   6.546  -6.943  1.00 10.00      A   
ATOM    101  N   LEU    12      -8.231   7.524  -8.923  1.00 10.00      A   
ATOM    102  HN  LEU    12      -8.293   8.350  -9.450  1.00 10.00      A   
ATOM    103  CA  LEU    12      -7.599   6.350  -9.532  1.00 10.00      A   
ATOM    104  CB  LEU    12      -7.007   6.715 -10.896  1.00 10.00      A   
ATOM    105  CG  LEU    12      -8.005   7.141 -11.975  1.00 10.00      A   
ATOM    106  CD1 LEU    12      -7.273   7.603 -13.224  1.00 10.00      A   
ATOM    107  CD2 LEU    12      -8.965   6.006 -12.299  1.00 10.00      A   
ATOM    108  C   LEU    12      -6.525   5.709  -8.657  1.00 10.00      A   
ATOM    109  O   LEU    12      -6.355   4.489  -8.671  1.00 10.00      A   
ATOM    110  N   PHE    13      -5.823   6.524  -7.887  1.00 10.00      A   
ATOM    111  HN  PHE    13      -6.039   7.479  -7.887  1.00 10.00      A   
ATOM    112  CA  PHE    13      -4.749   6.037  -7.027  1.00 10.00      A   
ATOM    113  CB  PHE    13      -3.890   7.199  -6.529  1.00 10.00      A   
ATOM    114  CG  PHE    13      -3.392   8.065  -7.651  1.00 10.00      A   
ATOM    115  CD1 PHE    13      -4.073   9.216  -8.012  1.00 10.00      A   
ATOM    116  CD2 PHE    13      -2.253   7.718  -8.359  1.00 10.00      A   
ATOM    117  CE1 PHE    13      -3.627  10.006  -9.054  1.00 10.00      A   
ATOM    118  CE2 PHE    13      -1.800   8.505  -9.400  1.00 10.00      A   
ATOM    119  CZ  PHE    13      -2.489   9.649  -9.748  1.00 10.00      A   
ATOM    120  C   PHE    13      -5.267   5.196  -5.862  1.00 10.00      A   
ATOM    121  O   PHE    13      -4.532   4.392  -5.288  1.00 10.00      A   
ATOM    122  N   GLU    14      -6.536   5.374  -5.525  1.00 10.00      A   
ATOM    123  HN  GLU    14      -7.083   6.025  -6.023  1.00 10.00      A   
ATOM    124  CA  GLU    14      -7.143   4.623  -4.436  1.00 10.00      A   
ATOM    125  CB  GLU    14      -7.936   5.555  -3.514  1.00 10.00      A   
ATOM    126  CG  GLU    14      -7.091   6.616  -2.825  1.00 10.00      A   
ATOM    127  CD  GLU    14      -7.231   6.589  -1.316  1.00 10.00      A   
ATOM    128  OE1 GLU    14      -8.335   6.881  -0.814  1.00 10.00      A   
ATOM    129  OE2 GLU    14      -6.233   6.280  -0.625  1.00 10.00      A   
ATOM    130  C   GLU    14      -8.038   3.510  -4.979  1.00 10.00      A   
ATOM    131  O   GLU    14      -8.682   2.788  -4.223  1.00 10.00      A   
ATOM    132  N   LEU    15      -8.064   3.370  -6.302  1.00 10.00      A   
ATOM    133  HN  LEU    15      -7.524   3.973  -6.858  1.00 10.00      A   
ATOM    134  CA  LEU    15      -8.878   2.345  -6.949  1.00 10.00      A   
ATOM    135  CB  LEU    15      -9.575   2.906  -8.192  1.00 10.00      A   
ATOM    136  CG  LEU    15     -10.406   4.178  -7.995  1.00 10.00      A   
ATOM    137  CD1 LEU    15     -11.076   4.588  -9.298  1.00 10.00      A   
ATOM    138  CD2 LEU    15     -11.435   3.993  -6.889  1.00 10.00      A   
ATOM    139  C   LEU    15      -8.020   1.147  -7.336  1.00 10.00      A   
ATOM    140  O   LEU    15      -8.488   0.227  -8.005  1.00 10.00      A   
ATOM    141  N   ASN    16      -6.770   1.166  -6.889  1.00 10.00      A   
ATOM    142  HN  ASN    16      -6.479   1.922  -6.335  1.00 10.00      A   
ATOM    143  CA  ASN    16      -5.816   0.097  -7.184  1.00 10.00      A   
ATOM    144  CB  ASN    16      -4.448   0.375  -6.534  1.00 10.00      A   
ATOM    145  CG  ASN    16      -3.459  -0.781  -6.631  1.00 10.00      A   
ATOM    146  OD1 ASN    16      -2.698  -1.035  -5.697  1.00 10.00      A   
ATOM    147  ND2 ASN    16      -3.443  -1.474  -7.762  1.00 10.00      A   
ATOM    148 HD21 ASN    16      -4.061  -1.210  -8.479  1.00 10.00      A   
ATOM    149 HD22 ASN    16      -2.820  -2.228  -7.833  1.00 10.00      A   
ATOM    150  C   ASN    16      -6.344  -1.306  -6.835  1.00 10.00      A   
ATOM    151  O   ASN    16      -6.427  -2.157  -7.718  1.00 10.00      A   
ATOM    152  N   PRO    17      -6.741  -1.564  -5.567  1.00 10.00      A   
ATOM    153  CA  PRO    17      -7.236  -2.889  -5.146  1.00 10.00      A   
ATOM    154  CB  PRO    17      -7.521  -2.715  -3.647  1.00 10.00      A   
ATOM    155  CG  PRO    17      -6.729  -1.520  -3.247  1.00 10.00      A   
ATOM    156  CD  PRO    17      -6.738  -0.613  -4.439  1.00 10.00      A   
ATOM    157  C   PRO    17      -8.509  -3.330  -5.872  1.00 10.00      A   
ATOM    158  O   PRO    17      -8.887  -4.499  -5.819  1.00 10.00      A   
ATOM    159  N   VAL    18      -9.162  -2.397  -6.549  1.00 10.00      A   
ATOM    160  HN  VAL    18      -8.805  -1.484  -6.573  1.00 10.00      A   
ATOM    161  CA  VAL    18     -10.388  -2.701  -7.271  1.00 10.00      A   
ATOM    162  CB  VAL    18     -11.434  -1.576  -7.113  1.00 10.00      A   
ATOM    163  CG1 VAL    18     -12.779  -2.008  -7.679  1.00 10.00      A   
ATOM    164  CG2 VAL    18     -11.573  -1.166  -5.653  1.00 10.00      A   
ATOM    165  C   VAL    18     -10.108  -2.933  -8.756  1.00 10.00      A   
ATOM    166  O   VAL    18     -10.591  -3.898  -9.346  1.00 10.00      A   
ATOM    167  N   ASN    19      -9.296  -2.062  -9.342  1.00 10.00      A   
ATOM    168  HN  ASN    19      -8.917  -1.328  -8.808  1.00 10.00      A   
ATOM    169  CA  ASN    19      -8.957  -2.155 -10.762  1.00 10.00      A   
ATOM    170  CB  ASN    19      -8.419  -0.823 -11.303  1.00 10.00      A   
ATOM    171  CG  ASN    19      -9.530   0.115 -11.745  1.00 10.00      A   
ATOM    172  OD1 ASN    19     -10.646   0.064 -11.227  1.00 10.00      A   
ATOM    173  ND2 ASN    19      -9.233   0.985 -12.700  1.00 10.00      A   
ATOM    174 HD21 ASN    19      -8.323   0.984 -13.066  1.00 10.00      A   
ATOM    175 HD22 ASN    19      -9.940   1.590 -13.009  1.00 10.00      A   
ATOM    176  C   ASN    19      -7.992  -3.300 -11.059  1.00 10.00      A   
ATOM    177  O   ASN    19      -7.619  -3.528 -12.212  1.00 10.00      A   
ATOM    178  N   LEU    20      -7.584  -4.016 -10.018  1.00 10.00      A   
ATOM    179  HN  LEU    20      -7.891  -3.773  -9.120  1.00 10.00      A   
ATOM    180  CA  LEU    20      -6.684  -5.153 -10.179  1.00 10.00      A   
ATOM    181  CB  LEU    20      -5.933  -5.434  -8.876  1.00 10.00      A   
ATOM    182  CG  LEU    20      -4.725  -4.546  -8.581  1.00 10.00      A   
ATOM    183  CD1 LEU    20      -4.264  -4.742  -7.146  1.00 10.00      A   
ATOM    184  CD2 LEU    20      -3.590  -4.839  -9.552  1.00 10.00      A   
ATOM    185  C   LEU    20      -7.467  -6.390 -10.602  1.00 10.00      A   
ATOM    186  O   LEU    20      -6.914  -7.323 -11.181  1.00 10.00      A   
ATOM    187  N   ASP    21      -8.766  -6.374 -10.318  1.00 10.00      A   
ATOM    188  HN  ASP    21      -9.143  -5.582  -9.877  1.00 10.00      A   
ATOM    189  CA  ASP    21      -9.658  -7.483 -10.649  1.00 10.00      A   
ATOM    190  CB  ASP    21     -11.074  -7.165 -10.153  1.00 10.00      A   
ATOM    191  CG  ASP    21     -12.138  -8.062 -10.751  1.00 10.00      A   
ATOM    192  OD1 ASP    21     -12.140  -9.274 -10.456  1.00 10.00      A   
ATOM    193  OD2 ASP    21     -12.982  -7.552 -11.514  1.00 10.00      A   
ATOM    194  C   ASP    21      -9.657  -7.774 -12.152  1.00 10.00      A   
ATOM    195  O   ASP    21      -9.718  -6.852 -12.968  1.00 10.00      A   
ATOM    196  N   PRO    22      -9.564  -9.062 -12.536  1.00 10.00      A   
ATOM    197  CA  PRO    22      -9.542  -9.492 -13.944  1.00 10.00      A   
ATOM    198  CB  PRO    22      -9.412 -11.020 -13.860  1.00 10.00      A   
ATOM    199  CG  PRO    22      -9.855 -11.366 -12.482  1.00 10.00      A   
ATOM    200  CD  PRO    22      -9.445 -10.210 -11.620  1.00 10.00      A   
ATOM    201  C   PRO    22     -10.801  -9.111 -14.725  1.00 10.00      A   
ATOM    202  O   PRO    22     -10.762  -8.989 -15.947  1.00 10.00      A   
ATOM    203  N   LEU    23     -11.914  -8.930 -14.026  1.00 10.00      A   
ATOM    204  HN  LEU    23     -11.895  -9.037 -13.048  1.00 10.00      A   
ATOM    205  CA  LEU    23     -13.165  -8.567 -14.681  1.00 10.00      A   
ATOM    206  CB  LEU    23     -14.359  -9.189 -13.951  1.00 10.00      A   
ATOM    207  CG  LEU    23     -14.400 -10.719 -13.910  1.00 10.00      A   
ATOM    208  CD1 LEU    23     -15.578 -11.200 -13.078  1.00 10.00      A   
ATOM    209  CD2 LEU    23     -14.462 -11.296 -15.318  1.00 10.00      A   
ATOM    210  C   LEU    23     -13.317  -7.053 -14.769  1.00 10.00      A   
ATOM    211  O   LEU    23     -14.280  -6.539 -15.343  1.00 10.00      A   
ATOM    212  N   THR    24     -12.356  -6.341 -14.206  1.00 10.00      A   
ATOM    213  HN  THR    24     -11.608  -6.806 -13.776  1.00 10.00      A   
ATOM    214  CA  THR    24     -12.375  -4.894 -14.212  1.00 10.00      A   
ATOM    215  CB  THR    24     -12.124  -4.341 -12.796  1.00 10.00      A   
ATOM    216  OG1 THR    24     -13.069  -4.928 -11.885  1.00 10.00      A   
ATOM    217  HG1 THR    24     -12.966  -5.897 -11.894  1.00 10.00      A   
ATOM    218  CG2 THR    24     -12.275  -2.828 -12.773  1.00 10.00      A   
ATOM    219  C   THR    24     -11.333  -4.343 -15.187  1.00 10.00      A   
ATOM    220  O   THR    24     -10.124  -4.391 -14.927  1.00 10.00      A   
ATOM    221  N   GLU    25     -11.808  -3.839 -16.317  1.00 10.00      A   
ATOM    222  HN  GLU    25     -12.778  -3.830 -16.464  1.00 10.00      A   
ATOM    223  CA  GLU    25     -10.932  -3.281 -17.340  1.00 10.00      A   
ATOM    224  CB  GLU    25     -11.604  -3.356 -18.712  1.00 10.00      A   
ATOM    225  CG  GLU    25     -11.407  -4.682 -19.431  1.00 10.00      A   
ATOM    226  CD  GLU    25     -10.077  -4.767 -20.154  1.00 10.00      A   
ATOM    227  OE1 GLU    25      -9.229  -3.862 -19.970  1.00 10.00      A   
ATOM    228  OE2 GLU    25      -9.870  -5.740 -20.910  1.00 10.00      A   
ATOM    229  C   GLU    25     -10.566  -1.837 -17.016  1.00 10.00      A   
ATOM    230  O   GLU    25     -11.434  -0.966 -16.953  1.00 10.00      A   
ATOM    231  N   ASN    26      -9.281  -1.598 -16.804  1.00 10.00      A   
ATOM    232  HN  ASN    26      -8.644  -2.340 -16.868  1.00 10.00      A   
ATOM    233  CA  ASN    26      -8.780  -0.263 -16.491  1.00 10.00      A   
ATOM    234  CB  ASN    26      -7.445  -0.364 -15.742  1.00 10.00      A   
ATOM    235  CG  ASN    26      -6.842   0.985 -15.385  1.00 10.00      A   
ATOM    236  OD1 ASN    26      -7.545   1.907 -14.972  1.00 10.00      A   
ATOM    237  ND2 ASN    26      -5.532   1.103 -15.538  1.00 10.00      A   
ATOM    238 HD21 ASN    26      -5.032   0.325 -15.869  1.00 10.00      A   
ATOM    239 HD22 ASN    26      -5.112   1.964 -15.315  1.00 10.00      A   
ATOM    240  C   ASN    26      -8.587   0.533 -17.775  1.00 10.00      A   
ATOM    241  O   ASN    26      -7.961   0.053 -18.722  1.00 10.00      A   
ATOM    242  N   PHE    27      -9.134   1.736 -17.813  1.00 10.00      A   
ATOM    243  HN  PHE    27      -9.617   2.071 -17.023  1.00 10.00      A   
ATOM    244  CA  PHE    27      -9.020   2.586 -18.989  1.00 10.00      A   
ATOM    245  CB  PHE    27     -10.351   3.291 -19.268  1.00 10.00      A   
ATOM    246  CG  PHE    27     -11.496   2.358 -19.535  1.00 10.00      A   
ATOM    247  CD1 PHE    27     -12.460   2.131 -18.567  1.00 10.00      A   
ATOM    248  CD2 PHE    27     -11.608   1.706 -20.751  1.00 10.00      A   
ATOM    249  CE1 PHE    27     -13.514   1.270 -18.808  1.00 10.00      A   
ATOM    250  CE2 PHE    27     -12.658   0.845 -20.998  1.00 10.00      A   
ATOM    251  CZ  PHE    27     -13.613   0.627 -20.027  1.00 10.00      A   
ATOM    252  C   PHE    27      -7.919   3.618 -18.794  1.00 10.00      A   
ATOM    253  O   PHE    27      -7.246   3.631 -17.763  1.00 10.00      A   
ATOM    254  N   ASN    28      -7.727   4.473 -19.787  1.00 10.00      A   
ATOM    255  HN  ASN    28      -8.281   4.407 -20.595  1.00 10.00      A   
ATOM    256  CA  ASN    28      -6.716   5.514 -19.703  1.00 10.00      A   
ATOM    257  CB  ASN    28      -6.131   5.828 -21.086  1.00 10.00      A   
ATOM    258  CG  ASN    28      -4.819   6.594 -21.017  1.00 10.00      A   
ATOM    259  OD1 ASN    28      -4.805   7.814 -20.854  1.00 10.00      A   
ATOM    260  ND2 ASN    28      -3.706   5.886 -21.139  1.00 10.00      A   
ATOM    261 HD21 ASN    28      -3.785   4.915 -21.264  1.00 10.00      A   
ATOM    262 HD22 ASN    28      -2.848   6.361 -21.107  1.00 10.00      A   
ATOM    263  C   ASN    28      -7.324   6.769 -19.082  1.00 10.00      A   
ATOM    264  O   ASN    28      -8.547   6.910 -19.031  1.00 10.00      A   
ATOM    265  N   VAL    29      -6.467   7.668 -18.615  1.00 10.00      A   
ATOM    266  HN  VAL    29      -5.507   7.493 -18.703  1.00 10.00      A   
ATOM    267  CA  VAL    29      -6.896   8.914 -17.983  1.00 10.00      A   
ATOM    268  CB  VAL    29      -5.685   9.826 -17.679  1.00 10.00      A   
ATOM    269  CG1 VAL    29      -6.114  11.060 -16.901  1.00 10.00      A   
ATOM    270  CG2 VAL    29      -4.615   9.059 -16.916  1.00 10.00      A   
ATOM    271  C   VAL    29      -7.898   9.678 -18.851  1.00 10.00      A   
ATOM    272  O   VAL    29      -8.876  10.228 -18.340  1.00 10.00      A   
ATOM    273  N   SER    30      -7.664   9.671 -20.160  1.00 10.00      A   
ATOM    274  HN  SER    30      -6.891   9.172 -20.504  1.00 10.00      A   
ATOM    275  CA  SER    30      -8.519  10.367 -21.115  1.00 10.00      A   
ATOM    276  CB  SER    30      -7.945  10.179 -22.516  1.00 10.00      A   
ATOM    277  OG  SER    30      -6.908   9.209 -22.491  1.00 10.00      A   
ATOM    278  HG  SER    30      -6.315   9.354 -23.239  1.00 10.00      A   
ATOM    279  C   SER    30      -9.963   9.865 -21.065  1.00 10.00      A   
ATOM    280  O   SER    30     -10.910  10.655 -21.105  1.00 10.00      A   
ATOM    281  N   PHE    31     -10.122   8.552 -20.951  1.00 10.00      A   
ATOM    282  HN  PHE    31      -9.327   7.981 -20.888  1.00 10.00      A   
ATOM    283  CA  PHE    31     -11.440   7.934 -20.902  1.00 10.00      A   
ATOM    284  CB  PHE    31     -11.311   6.411 -20.973  1.00 10.00      A   
ATOM    285  CG  PHE    31     -12.336   5.742 -21.846  1.00 10.00      A   
ATOM    286  CD1 PHE    31     -12.225   5.788 -23.225  1.00 10.00      A   
ATOM    287  CD2 PHE    31     -13.404   5.062 -21.289  1.00 10.00      A   
ATOM    288  CE1 PHE    31     -13.161   5.168 -24.033  1.00 10.00      A   
ATOM    289  CE2 PHE    31     -14.344   4.440 -22.090  1.00 10.00      A   
ATOM    290  CZ  PHE    31     -14.222   4.492 -23.464  1.00 10.00      A   
ATOM    291  C   PHE    31     -12.185   8.333 -19.632  1.00 10.00      A   
ATOM    292  O   PHE    31     -13.405   8.516 -19.648  1.00 10.00      A   
ATOM    293  N   TYR    32     -11.445   8.470 -18.539  1.00 10.00      A   
ATOM    294  HN  TYR    32     -10.478   8.315 -18.593  1.00 10.00      A   
ATOM    295  CA  TYR    32     -12.035   8.848 -17.264  1.00 10.00      A   
ATOM    296  CB  TYR    32     -11.071   8.568 -16.108  1.00 10.00      A   
ATOM    297  CG  TYR    32     -10.777   7.099 -15.897  1.00 10.00      A   
ATOM    298  CD1 TYR    32      -9.506   6.587 -16.122  1.00 10.00      A   
ATOM    299  CD2 TYR    32     -11.770   6.223 -15.479  1.00 10.00      A   
ATOM    300  CE1 TYR    32      -9.233   5.245 -15.938  1.00 10.00      A   
ATOM    301  CE2 TYR    32     -11.505   4.879 -15.291  1.00 10.00      A   
ATOM    302  CZ  TYR    32     -10.236   4.395 -15.523  1.00 10.00      A   
ATOM    303  OH  TYR    32      -9.969   3.055 -15.342  1.00 10.00      A   
ATOM    304  HH  TYR    32      -9.043   2.942 -15.080  1.00 10.00      A   
ATOM    305  C   TYR    32     -12.452  10.315 -17.264  1.00 10.00      A   
ATOM    306  O   TYR    32     -13.568  10.651 -16.866  1.00 10.00      A   
ATOM    307  N   SER    33     -11.560  11.183 -17.732  1.00 10.00      A   
ATOM    308  HN  SER    33     -10.687  10.853 -18.050  1.00 10.00      A   
ATOM    309  CA  SER    33     -11.837  12.613 -17.780  1.00 10.00      A   
ATOM    310  CB  SER    33     -10.591  13.391 -18.214  1.00 10.00      A   
ATOM    311  OG  SER    33      -9.934  12.745 -19.293  1.00 10.00      A   
ATOM    312  HG  SER    33     -10.552  12.630 -20.024  1.00 10.00      A   
ATOM    313  C   SER    33     -13.010  12.927 -18.702  1.00 10.00      A   
ATOM    314  O   SER    33     -13.795  13.834 -18.432  1.00 10.00      A   
ATOM    315  N   GLN    34     -13.134  12.159 -19.778  1.00 10.00      A   
ATOM    316  HN  GLN    34     -12.486  11.433 -19.926  1.00 10.00      A   
ATOM    317  CA  GLN    34     -14.208  12.364 -20.741  1.00 10.00      A   
ATOM    318  CB  GLN    34     -14.081  11.398 -21.921  1.00 10.00      A   
ATOM    319  CG  GLN    34     -15.226  11.500 -22.919  1.00 10.00      A   
ATOM    320  CD  GLN    34     -15.156  10.458 -24.017  1.00 10.00      A   
ATOM    321  OE1 GLN    34     -14.677   9.341 -23.809  1.00 10.00      A   
ATOM    322  NE2 GLN    34     -15.618  10.819 -25.201  1.00 10.00      A   
ATOM    323 HE21 GLN    34     -15.973  11.731 -25.304  1.00 10.00      A   
ATOM    324 HE22 GLN    34     -15.594  10.162 -25.927  1.00 10.00      A   
ATOM    325  C   GLN    34     -15.576  12.201 -20.088  1.00 10.00      A   
ATOM    326  O   GLN    34     -16.415  13.099 -20.152  1.00 10.00      A   
ATOM    327  N   TYR    35     -15.784  11.062 -19.442  1.00 10.00      A   
ATOM    328  HN  TYR    35     -15.063  10.397 -19.396  1.00 10.00      A   
ATOM    329  CA  TYR    35     -17.057  10.776 -18.795  1.00 10.00      A   
ATOM    330  CB  TYR    35     -17.135   9.312 -18.361  1.00 10.00      A   
ATOM    331  CG  TYR    35     -17.242   8.346 -19.522  1.00 10.00      A   
ATOM    332  CD1 TYR    35     -17.658   8.779 -20.777  1.00 10.00      A   
ATOM    333  CD2 TYR    35     -16.933   7.003 -19.366  1.00 10.00      A   
ATOM    334  CE1 TYR    35     -17.760   7.903 -21.839  1.00 10.00      A   
ATOM    335  CE2 TYR    35     -17.031   6.119 -20.423  1.00 10.00      A   
ATOM    336  CZ  TYR    35     -17.446   6.574 -21.657  1.00 10.00      A   
ATOM    337  OH  TYR    35     -17.549   5.698 -22.711  1.00 10.00      A   
ATOM    338  HH  TYR    35     -17.030   6.030 -23.452  1.00 10.00      A   
ATOM    339  C   TYR    35     -17.337  11.718 -17.630  1.00 10.00      A   
ATOM    340  O   TYR    35     -18.481  12.098 -17.398  1.00 10.00      A   
ATOM    341  N   LEU    36     -16.289  12.107 -16.911  1.00 10.00      A   
ATOM    342  HN  LEU    36     -15.396  11.772 -17.145  1.00 10.00      A   
ATOM    343  CA  LEU    36     -16.434  13.014 -15.774  1.00 10.00      A   
ATOM    344  CB  LEU    36     -15.119  13.118 -15.000  1.00 10.00      A   
ATOM    345  CG  LEU    36     -14.876  12.042 -13.943  1.00 10.00      A   
ATOM    346  CD1 LEU    36     -13.432  12.075 -13.470  1.00 10.00      A   
ATOM    347  CD2 LEU    36     -15.830  12.221 -12.771  1.00 10.00      A   
ATOM    348  C   LEU    36     -16.881  14.400 -16.223  1.00 10.00      A   
ATOM    349  O   LEU    36     -17.667  15.060 -15.547  1.00 10.00      A   
ATOM    350  N   ILE    37     -16.367  14.838 -17.363  1.00 10.00      A   
ATOM    351  HN  ILE    37     -15.732  14.268 -17.851  1.00 10.00      A   
ATOM    352  CA  ILE    37     -16.709  16.145 -17.906  1.00 10.00      A   
ATOM    353  CB  ILE    37     -15.644  16.625 -18.920  1.00 10.00      A   
ATOM    354  CG1 ILE    37     -14.328  16.933 -18.197  1.00 10.00      A   
ATOM    355  CG2 ILE    37     -16.130  17.847 -19.694  1.00 10.00      A   
ATOM    356  CD1 ILE    37     -13.143  17.095 -19.124  1.00 10.00      A   
ATOM    357  C   ILE    37     -18.087  16.124 -18.567  1.00 10.00      A   
ATOM    358  O   ILE    37     -18.919  17.001 -18.317  1.00 10.00      A   
ATOM    359  N   GLU    38     -18.322  15.116 -19.398  1.00 10.00      A   
ATOM    360  HN  GLU    38     -17.623  14.437 -19.538  1.00 10.00      A   
ATOM    361  CA  GLU    38     -19.584  14.986 -20.113  1.00 10.00      A   
ATOM    362  CB  GLU    38     -19.468  13.926 -21.210  1.00 10.00      A   
ATOM    363  CG  GLU    38     -18.594  14.331 -22.384  1.00 10.00      A   
ATOM    364  CD  GLU    38     -19.158  15.505 -23.154  1.00 10.00      A   
ATOM    365  OE1 GLU    38     -20.396  15.686 -23.153  1.00 10.00      A   
ATOM    366  OE2 GLU    38     -18.366  16.252 -23.770  1.00 10.00      A   
ATOM    367  C   GLU    38     -20.757  14.659 -19.191  1.00 10.00      A   
ATOM    368  O   GLU    38     -21.799  15.315 -19.248  1.00 10.00      A   
ATOM    369  N   TRP    39     -20.591  13.649 -18.344  1.00 10.00      A   
ATOM    370  HN  TRP    39     -19.726  13.177 -18.318  1.00 10.00      A   
ATOM    371  CA  TRP    39     -21.655  13.235 -17.432  1.00 10.00      A   
ATOM    372  CB  TRP    39     -22.283  11.918 -17.905  1.00 10.00      A   
ATOM    373  CG  TRP    39     -22.790  11.953 -19.316  1.00 10.00      A   
ATOM    374  CD1 TRP    39     -23.988  12.443 -19.740  1.00 10.00      A   
ATOM    375  CD2 TRP    39     -22.116  11.476 -20.486  1.00 10.00      A   
ATOM    376  NE1 TRP    39     -24.101  12.307 -21.100  1.00 10.00      A   
ATOM    377  HE1 TRP    39     -24.871  12.589 -21.638  1.00 10.00      A   
ATOM    378  CE2 TRP    39     -22.966  11.717 -21.583  1.00 10.00      A   
ATOM    379  CE3 TRP    39     -20.874  10.874 -20.715  1.00 10.00      A   
ATOM    380  CZ2 TRP    39     -22.618  11.378 -22.886  1.00 10.00      A   
ATOM    381  CZ3 TRP    39     -20.532  10.538 -22.010  1.00 10.00      A   
ATOM    382  CH2 TRP    39     -21.400  10.791 -23.078  1.00 10.00      A   
ATOM    383  C   TRP    39     -21.141  13.074 -16.004  1.00 10.00      A   
ATOM    384  O   TRP    39     -20.956  11.951 -15.528  1.00 10.00      A   
ATOM    385  N   PRO    40     -20.909  14.193 -15.296  1.00 10.00      A   
ATOM    386  CA  PRO    40     -20.409  14.171 -13.914  1.00 10.00      A   
ATOM    387  CB  PRO    40     -20.191  15.651 -13.581  1.00 10.00      A   
ATOM    388  CG  PRO    40     -21.061  16.392 -14.536  1.00 10.00      A   
ATOM    389  CD  PRO    40     -21.103  15.568 -15.790  1.00 10.00      A   
ATOM    390  C   PRO    40     -21.410  13.555 -12.940  1.00 10.00      A   
ATOM    391  O   PRO    40     -21.031  12.872 -11.988  1.00 10.00      A   
ATOM    392  N   GLN    41     -22.695  13.768 -13.198  1.00 10.00      A   
ATOM    393  HN  GLN    41     -22.943  14.296 -13.990  1.00 10.00      A   
ATOM    394  CA  GLN    41     -23.746  13.238 -12.336  1.00 10.00      A   
ATOM    395  CB  GLN    41     -25.030  14.059 -12.466  1.00 10.00      A   
ATOM    396  CG  GLN    41     -25.010  15.365 -11.687  1.00 10.00      A   
ATOM    397  CD  GLN    41     -24.858  15.150 -10.193  1.00 10.00      A   
ATOM    398  OE1 GLN    41     -25.295  14.135  -9.650  1.00 10.00      A   
ATOM    399  NE2 GLN    41     -24.236  16.104  -9.520  1.00 10.00      A   
ATOM    400 HE21 GLN    41     -23.912  16.888 -10.016  1.00 10.00      A   
ATOM    401 HE22 GLN    41     -24.118  15.987  -8.555  1.00 10.00      A   
ATOM    402  C   GLN    41     -24.025  11.769 -12.616  1.00 10.00      A   
ATOM    403  O   GLN    41     -24.966  11.191 -12.071  1.00 10.00      A   
ATOM    404  N   LEU    42     -23.205  11.168 -13.467  1.00 10.00      A   
ATOM    405  HN  LEU    42     -22.473  11.683 -13.872  1.00 10.00      A   
ATOM    406  CA  LEU    42     -23.360   9.764 -13.814  1.00 10.00      A   
ATOM    407  CB  LEU    42     -23.800   9.615 -15.271  1.00 10.00      A   
ATOM    408  CG  LEU    42     -25.245  10.016 -15.591  1.00 10.00      A   
ATOM    409  CD1 LEU    42     -25.479  10.022 -17.094  1.00 10.00      A   
ATOM    410  CD2 LEU    42     -26.225   9.077 -14.908  1.00 10.00      A   
ATOM    411  C   LEU    42     -22.061   9.007 -13.570  1.00 10.00      A   
ATOM    412  O   LEU    42     -21.904   7.860 -13.990  1.00 10.00      A   
ATOM    413  N   PHE    43     -21.131   9.662 -12.888  1.00 10.00      A   
ATOM    414  HN  PHE    43     -21.316  10.577 -12.581  1.00 10.00      A   
ATOM    415  CA  PHE    43     -19.845   9.065 -12.576  1.00 10.00      A   
ATOM    416  CB  PHE    43     -18.764   9.625 -13.506  1.00 10.00      A   
ATOM    417  CG  PHE    43     -17.607   8.698 -13.759  1.00 10.00      A   
ATOM    418  CD1 PHE    43     -17.439   7.540 -13.017  1.00 10.00      A   
ATOM    419  CD2 PHE    43     -16.686   8.988 -14.748  1.00 10.00      A   
ATOM    420  CE1 PHE    43     -16.375   6.693 -13.257  1.00 10.00      A   
ATOM    421  CE2 PHE    43     -15.619   8.146 -14.996  1.00 10.00      A   
ATOM    422  CZ  PHE    43     -15.463   6.996 -14.249  1.00 10.00      A   
ATOM    423  C   PHE    43     -19.491   9.356 -11.121  1.00 10.00      A   
ATOM    424  O   PHE    43     -19.073  10.464 -10.782  1.00 10.00      A   
ATOM    425  N   TYR    44     -19.676   8.362 -10.263  1.00 10.00      A   
ATOM    426  HN  TYR    44     -20.004   7.498 -10.592  1.00 10.00      A   
ATOM    427  CA  TYR    44     -19.390   8.517  -8.845  1.00 10.00      A   
ATOM    428  CB  TYR    44     -20.631   8.996  -8.082  1.00 10.00      A   
ATOM    429  CG  TYR    44     -21.929   8.349  -8.517  1.00 10.00      A   
ATOM    430  CD1 TYR    44     -22.345   7.138  -7.976  1.00 10.00      A   
ATOM    431  CD2 TYR    44     -22.744   8.956  -9.463  1.00 10.00      A   
ATOM    432  CE1 TYR    44     -23.535   6.552  -8.364  1.00 10.00      A   
ATOM    433  CE2 TYR    44     -23.933   8.377  -9.860  1.00 10.00      A   
ATOM    434  CZ  TYR    44     -24.325   7.176  -9.307  1.00 10.00      A   
ATOM    435  OH  TYR    44     -25.513   6.600  -9.697  1.00 10.00      A   
ATOM    436  HH  TYR    44     -26.126   6.593  -8.954  1.00 10.00      A   
ATOM    437  C   TYR    44     -18.862   7.220  -8.249  1.00 10.00      A   
ATOM    438  O   TYR    44     -18.832   6.188  -8.925  1.00 10.00      A   
ATOM    439  N   LYS    45     -18.450   7.281  -6.988  1.00 10.00      A   
ATOM    440  HN  LYS    45     -18.514   8.132  -6.503  1.00 10.00      A   
ATOM    441  CA  LYS    45     -17.918   6.116  -6.301  1.00 10.00      A   
ATOM    442  CB  LYS    45     -16.392   6.212  -6.176  1.00 10.00      A   
ATOM    443  CG  LYS    45     -15.901   7.203  -5.130  1.00 10.00      A   
ATOM    444  CD  LYS    45     -14.397   7.097  -4.934  1.00 10.00      A   
ATOM    445  CE  LYS    45     -13.969   7.693  -3.604  1.00 10.00      A   
ATOM    446  NZ  LYS    45     -12.502   7.586  -3.394  1.00 10.00      A   
ATOM    447  HZ1 LYS    45     -12.193   6.602  -3.509  1.00 10.00      A   
ATOM    448  HZ2 LYS    45     -12.249   7.905  -2.438  1.00 10.00      A   
ATOM    449  HZ3 LYS    45     -11.994   8.182  -4.091  1.00 10.00      A   
ATOM    450  C   LYS    45     -18.548   5.967  -4.924  1.00 10.00      A   
ATOM    451  O   LYS    45     -18.981   6.952  -4.318  1.00 10.00      A   
ATOM    452  N   SER    46     -18.591   4.741  -4.428  1.00 10.00      A   
ATOM    453  HN  SER    46     -18.231   3.994  -4.957  1.00 10.00      A   
ATOM    454  CA  SER    46     -19.171   4.472  -3.123  1.00 10.00      A   
ATOM    455  CB  SER    46     -20.311   3.460  -3.247  1.00 10.00      A   
ATOM    456  OG  SER    46     -20.076   2.557  -4.314  1.00 10.00      A   
ATOM    457  HG  SER    46     -19.476   1.862  -4.014  1.00 10.00      A   
ATOM    458  C   SER    46     -18.124   3.976  -2.128  1.00 10.00      A   
ATOM    459  O   SER    46     -17.382   3.029  -2.407  1.00 10.00      A   
ATOM    460  N   VAL    47     -18.056   4.633  -0.979  1.00 10.00      A   
ATOM    461  HN  VAL    47     -18.668   5.390  -0.822  1.00 10.00      A   
ATOM    462  CA  VAL    47     -17.120   4.254   0.070  1.00 10.00      A   
ATOM    463  CB  VAL    47     -16.555   5.486   0.811  1.00 10.00      A   
ATOM    464  CG1 VAL    47     -15.758   6.363  -0.142  1.00 10.00      A   
ATOM    465  CG2 VAL    47     -17.666   6.287   1.474  1.00 10.00      A   
ATOM    466  C   VAL    47     -17.830   3.332   1.055  1.00 10.00      A   
ATOM    467  O   VAL    47     -19.057   3.226   1.020  1.00 10.00      A   
ATOM    468  N   GLU    48     -17.083   2.665   1.926  1.00 10.00      A   
ATOM    469  HN  GLU    48     -16.110   2.796   1.933  1.00 10.00      A   
ATOM    470  CA  GLU    48     -17.700   1.747   2.877  1.00 10.00      A   
ATOM    471  CB  GLU    48     -17.346   0.291   2.564  1.00 10.00      A   
ATOM    472  CG  GLU    48     -17.839  -0.195   1.206  1.00 10.00      A   
ATOM    473  CD  GLU    48     -19.346  -0.090   1.038  1.00 10.00      A   
ATOM    474  OE1 GLU    48     -20.080  -0.229   2.044  1.00 10.00      A   
ATOM    475  OE2 GLU    48     -19.807   0.117  -0.107  1.00 10.00      A   
ATOM    476  C   GLU    48     -17.405   2.080   4.341  1.00 10.00      A   
ATOM    477  O   GLU    48     -18.244   2.674   5.020  1.00 10.00      A   
ATOM    478  N   THR    49     -16.215   1.697   4.819  1.00 10.00      A   
ATOM    479  HN  THR    49     -15.583   1.257   4.213  1.00 10.00      A   
ATOM    480  CA  THR    49     -15.821   1.911   6.216  1.00 10.00      A   
ATOM    481  CB  THR    49     -16.857   1.278   7.188  1.00 10.00      A   
ATOM    482  OG1 THR    49     -17.351   2.246   8.126  1.00 10.00      A   
ATOM    483  HG1 THR    49     -17.968   2.836   7.675  1.00 10.00      A   
ATOM    484  CG2 THR    49     -16.255   0.100   7.936  1.00 10.00      A   
ATOM    485  C   THR    49     -15.591   3.392   6.559  1.00 10.00      A   
ATOM    486  O   THR    49     -16.163   4.280   5.932  1.00 10.00      A   
ATOM    487  N   PRO    50     -14.741   3.681   7.565  1.00 10.00      A   
ATOM    488  CA  PRO    50     -14.460   5.042   8.001  1.00 10.00      A   
ATOM    489  CB  PRO    50     -14.339   4.841   9.512  1.00 10.00      A   
ATOM    490  CG  PRO    50     -13.741   3.472   9.670  1.00 10.00      A   
ATOM    491  CD  PRO    50     -14.010   2.708   8.392  1.00 10.00      A   
ATOM    492  C   PRO    50     -13.146   5.600   7.449  1.00 10.00      A   
ATOM    493  O   PRO    50     -12.757   6.722   7.771  1.00 10.00      A   
ATOM    494  N   ASN    51     -12.467   4.826   6.611  1.00 10.00      A   
ATOM    495  HN  ASN    51     -12.834   3.953   6.361  1.00 10.00      A   
ATOM    496  CA  ASN    51     -11.192   5.257   6.047  1.00 10.00      A   
ATOM    497  CB  ASN    51     -10.337   4.046   5.660  1.00 10.00      A   
ATOM    498  CG  ASN    51      -8.906   4.421   5.327  1.00 10.00      A   
ATOM    499  OD1 ASN    51      -8.326   5.312   5.948  1.00 10.00      A   
ATOM    500  ND2 ASN    51      -8.327   3.743   4.346  1.00 10.00      A   
ATOM    501 HD21 ASN    51      -8.844   3.044   3.894  1.00 10.00      A   
ATOM    502 HD22 ASN    51      -7.400   3.971   4.108  1.00 10.00      A   
ATOM    503  C   ASN    51     -11.401   6.145   4.831  1.00 10.00      A   
ATOM    504  O   ASN    51     -10.497   6.864   4.411  1.00 10.00      A   
ATOM    505  N   GLY    52     -12.600   6.104   4.276  1.00 10.00      A   
ATOM    506  HN  GLY    52     -13.297   5.533   4.664  1.00 10.00      A   
ATOM    507  CA  GLY    52     -12.886   6.896   3.101  1.00 10.00      A   
ATOM    508  C   GLY    52     -12.479   6.144   1.857  1.00 10.00      A   
ATOM    509  O   GLY    52     -12.261   6.729   0.794  1.00 10.00      A   
ATOM    510  N   GLN    53     -12.377   4.834   2.002  1.00 10.00      A   
ATOM    511  HN  GLN    53     -12.586   4.438   2.872  1.00 10.00      A   
ATOM    512  CA  GLN    53     -11.985   3.968   0.912  1.00 10.00      A   
ATOM    513  CB  GLN    53     -11.138   2.807   1.441  1.00 10.00      A   
ATOM    514  CG  GLN    53     -10.617   1.873   0.360  1.00 10.00      A   
ATOM    515  CD  GLN    53      -9.891   2.606  -0.751  1.00 10.00      A   
ATOM    516  OE1 GLN    53      -9.292   3.660  -0.535  1.00 10.00      A   
ATOM    517  NE2 GLN    53      -9.948   2.055  -1.948  1.00 10.00      A   
ATOM    518 HE21 GLN    53     -10.449   1.217  -2.049  1.00 10.00      A   
ATOM    519 HE22 GLN    53      -9.482   2.502  -2.693  1.00 10.00      A   
ATOM    520  C   GLN    53     -13.208   3.446   0.173  1.00 10.00      A   
ATOM    521  O   GLN    53     -14.178   2.996   0.788  1.00 10.00      A   
ATOM    522  N   ALA    54     -13.152   3.518  -1.145  1.00 10.00      A   
ATOM    523  HN  ALA    54     -12.346   3.889  -1.567  1.00 10.00      A   
ATOM    524  CA  ALA    54     -14.242   3.061  -1.987  1.00 10.00      A   
ATOM    525  CB  ALA    54     -14.292   3.884  -3.263  1.00 10.00      A   
ATOM    526  C   ALA    54     -14.091   1.582  -2.315  1.00 10.00      A   
ATOM    527  O   ALA    54     -12.982   1.038  -2.306  1.00 10.00      A   
ATOM    528  N   SER    55     -15.209   0.934  -2.592  1.00 10.00      A   
ATOM    529  HN  SER    55     -16.067   1.417  -2.556  1.00 10.00      A   
ATOM    530  CA  SER    55     -15.206  -0.477  -2.933  1.00 10.00      A   
ATOM    531  CB  SER    55     -15.895  -1.288  -1.835  1.00 10.00      A   
ATOM    532  OG  SER    55     -15.210  -1.139  -0.599  1.00 10.00      A   
ATOM    533  HG  SER    55     -15.166  -0.203  -0.373  1.00 10.00      A   
ATOM    534  C   SER    55     -15.867  -0.709  -4.290  1.00 10.00      A   
ATOM    535  O   SER    55     -16.213  -1.839  -4.645  1.00 10.00      A   
ATOM    536  N   GLY    56     -16.034   0.372  -5.044  1.00 10.00      A   
ATOM    537  HN  GLY    56     -15.758   1.246  -4.699  1.00 10.00      A   
ATOM    538  CA  GLY    56     -16.638   0.281  -6.356  1.00 10.00      A   
ATOM    539  C   GLY    56     -17.101   1.628  -6.872  1.00 10.00      A   
ATOM    540  O   GLY    56     -17.302   2.563  -6.091  1.00 10.00      A   
ATOM    541  N   TYR    57     -17.230   1.738  -8.188  1.00 10.00      A   
ATOM    542  HN  TYR    57     -17.013   0.963  -8.757  1.00 10.00      A   
ATOM    543  CA  TYR    57     -17.684   2.969  -8.825  1.00 10.00      A   
ATOM    544  CB  TYR    57     -16.511   3.754  -9.437  1.00 10.00      A   
ATOM    545  CG  TYR    57     -15.574   2.929 -10.295  1.00 10.00      A   
ATOM    546  CD1 TYR    57     -15.940   2.518 -11.572  1.00 10.00      A   
ATOM    547  CD2 TYR    57     -14.318   2.560  -9.828  1.00 10.00      A   
ATOM    548  CE1 TYR    57     -15.086   1.762 -12.353  1.00 10.00      A   
ATOM    549  CE2 TYR    57     -13.457   1.806 -10.603  1.00 10.00      A   
ATOM    550  CZ  TYR    57     -13.844   1.408 -11.865  1.00 10.00      A   
ATOM    551  OH  TYR    57     -12.988   0.659 -12.641  1.00 10.00      A   
ATOM    552  HH  TYR    57     -12.298   0.271 -12.083  1.00 10.00      A   
ATOM    553  C   TYR    57     -18.737   2.661  -9.884  1.00 10.00      A   
ATOM    554  O   TYR    57     -18.890   1.504 -10.298  1.00 10.00      A   
ATOM    555  N   MET    58     -19.465   3.684 -10.310  1.00 10.00      A   
ATOM    556  HN  MET    58     -19.301   4.578  -9.932  1.00 10.00      A   
ATOM    557  CA  MET    58     -20.505   3.521 -11.322  1.00 10.00      A   
ATOM    558  CB  MET    58     -21.877   3.907 -10.756  1.00 10.00      A   
ATOM    559  CG  MET    58     -22.992   3.968 -11.794  1.00 10.00      A   
ATOM    560  SD  MET    58     -23.239   2.401 -12.655  1.00 10.00      A   
ATOM    561  CE  MET    58     -23.966   1.413 -11.351  1.00 10.00      A   
ATOM    562  C   MET    58     -20.195   4.357 -12.561  1.00 10.00      A   
ATOM    563  O   MET    58     -19.830   5.529 -12.448  1.00 10.00      A   
ATOM    564  N   MET    59     -20.331   3.740 -13.733  1.00 10.00      A   
ATOM    565  HN  MET    59     -20.615   2.797 -13.746  1.00 10.00      A   
ATOM    566  CA  MET    59     -20.083   4.414 -15.002  1.00 10.00      A   
ATOM    567  CB  MET    59     -18.954   3.716 -15.768  1.00 10.00      A   
ATOM    568  CG  MET    59     -17.560   3.931 -15.209  1.00 10.00      A   
ATOM    569  SD  MET    59     -16.293   3.218 -16.276  1.00 10.00      A   
ATOM    570  CE  MET    59     -14.811   3.556 -15.332  1.00 10.00      A   
ATOM    571  C   MET    59     -21.339   4.386 -15.863  1.00 10.00      A   
ATOM    572  O   MET    59     -21.771   3.319 -16.301  1.00 10.00      A   
ATOM    573  N   ALA    60     -21.923   5.547 -16.104  1.00 10.00      A   
ATOM    574  HN  ALA    60     -21.542   6.367 -15.719  1.00 10.00      A   
ATOM    575  CA  ALA    60     -23.125   5.635 -16.917  1.00 10.00      A   
ATOM    576  CB  ALA    60     -24.356   5.688 -16.027  1.00 10.00      A   
ATOM    577  C   ALA    60     -23.071   6.855 -17.827  1.00 10.00      A   
ATOM    578  O   ALA    60     -22.417   7.850 -17.508  1.00 10.00      A   
ATOM    579  N   LYS    61     -23.759   6.774 -18.957  1.00 10.00      A   
ATOM    580  HN  LYS    61     -24.259   5.952 -19.157  1.00 10.00      A   
ATOM    581  CA  LYS    61     -23.793   7.876 -19.905  1.00 10.00      A   
ATOM    582  CB  LYS    61     -22.592   7.825 -20.855  1.00 10.00      A   
ATOM    583  CG  LYS    61     -22.481   6.565 -21.700  1.00 10.00      A   
ATOM    584  CD  LYS    61     -21.131   6.504 -22.399  1.00 10.00      A   
ATOM    585  CE  LYS    61     -21.039   5.324 -23.355  1.00 10.00      A   
ATOM    586  NZ  LYS    61     -21.344   5.716 -24.757  1.00 10.00      A   
ATOM    587  HZ1 LYS    61     -22.342   5.986 -24.846  1.00 10.00      A   
ATOM    588  HZ2 LYS    61     -21.153   4.924 -25.401  1.00 10.00      A   
ATOM    589  HZ3 LYS    61     -20.753   6.525 -25.038  1.00 10.00      A   
ATOM    590  C   LYS    61     -25.106   7.900 -20.680  1.00 10.00      A   
ATOM    591  O   LYS    61     -25.633   6.851 -21.063  1.00 10.00      A   
ATOM    592  N   THR    62     -25.640   9.095 -20.889  1.00 10.00      A   
ATOM    593  HN  THR    62     -25.185   9.894 -20.542  1.00 10.00      A   
ATOM    594  CA  THR    62     -26.889   9.260 -21.617  1.00 10.00      A   
ATOM    595  CB  THR    62     -27.768  10.345 -20.971  1.00 10.00      A   
ATOM    596  OG1 THR    62     -26.948  11.224 -20.191  1.00 10.00      A   
ATOM    597  HG1 THR    62     -27.411  12.060 -20.069  1.00 10.00      A   
ATOM    598  CG2 THR    62     -28.816   9.709 -20.072  1.00 10.00      A   
ATOM    599  C   THR    62     -26.624   9.611 -23.079  1.00 10.00      A   
ATOM    600  O   THR    62     -25.879  10.545 -23.386  1.00 10.00      A   
ATOM    601  N   GLU    63     -27.228   8.852 -23.975  1.00 10.00      A   
ATOM    602  HN  GLU    63     -27.813   8.126 -23.673  1.00 10.00      A   
ATOM    603  CA  GLU    63     -27.056   9.071 -25.398  1.00 10.00      A   
ATOM    604  CB  GLU    63     -26.365   7.858 -26.023  1.00 10.00      A   
ATOM    605  CG  GLU    63     -26.071   7.987 -27.505  1.00 10.00      A   
ATOM    606  CD  GLU    63     -25.818   6.647 -28.152  1.00 10.00      A   
ATOM    607  OE1 GLU    63     -26.803   5.981 -28.540  1.00 10.00      A   
ATOM    608  OE2 GLU    63     -24.639   6.253 -28.271  1.00 10.00      A   
ATOM    609  C   GLU    63     -28.407   9.310 -26.064  1.00 10.00      A   
ATOM    610  O   GLU    63     -29.417   8.713 -25.673  1.00 10.00      A   
ATOM    611  N   GLY    64     -28.420  10.187 -27.059  1.00 10.00      A   
ATOM    612  HN  GLY    64     -27.584  10.627 -27.322  1.00 10.00      A   
ATOM    613  CA  GLY    64     -29.646  10.488 -27.766  1.00 10.00      A   
ATOM    614  C   GLY    64     -29.631   9.944 -29.177  1.00 10.00      A   
ATOM    615  O   GLY    64     -28.609  10.009 -29.863  1.00 10.00      A   
ATOM    616  N   GLN    65     -30.752   9.394 -29.606  1.00 10.00      A   
ATOM    617  HN  GLN    65     -31.530   9.354 -29.001  1.00 10.00      A   
ATOM    618  CA  GLN    65     -30.871   8.836 -30.942  1.00 10.00      A   
ATOM    619  CB  GLN    65     -30.620   7.324 -30.923  1.00 10.00      A   
ATOM    620  CG  GLN    65     -31.420   6.557 -29.878  1.00 10.00      A   
ATOM    621  CD  GLN    65     -31.143   5.065 -29.917  1.00 10.00      A   
ATOM    622  OE1 GLN    65     -30.061   4.630 -30.321  1.00 10.00      A   
ATOM    623  NE2 GLN    65     -32.114   4.267 -29.494  1.00 10.00      A   
ATOM    624 HE21 GLN    65     -32.961   4.680 -29.176  1.00 10.00      A   
ATOM    625 HE22 GLN    65     -31.959   3.300 -29.512  1.00 10.00      A   
ATOM    626  C   GLN    65     -32.236   9.145 -31.542  1.00 10.00      A   
ATOM    627  O   GLN    65     -33.114   9.674 -30.857  1.00 10.00      A   
ATOM    628  N   LEU    66     -32.391   8.835 -32.828  1.00 10.00      A   
ATOM    629  HN  LEU    66     -31.629   8.451 -33.312  1.00 10.00      A   
ATOM    630  CA  LEU    66     -33.645   9.055 -33.555  1.00 10.00      A   
ATOM    631  CB  LEU    66     -34.817   8.311 -32.898  1.00 10.00      A   
ATOM    632  CG  LEU    66     -34.630   6.807 -32.678  1.00 10.00      A   
ATOM    633  CD1 LEU    66     -35.873   6.197 -32.051  1.00 10.00      A   
ATOM    634  CD2 LEU    66     -34.286   6.107 -33.983  1.00 10.00      A   
ATOM    635  C   LEU    66     -33.977  10.538 -33.723  1.00 10.00      A   
ATOM    636  O   LEU    66     -33.409  11.406 -33.052  1.00 10.00      A   
ATOM    637  N   LYS    68     -31.600  13.218 -31.728  1.00 10.00      A   
ATOM    638  HN  LYS    68     -32.204  12.685 -32.295  1.00 10.00      A   
ATOM    639  CA  LYS    68     -31.619  13.013 -30.287  1.00 10.00      A   
ATOM    640  CB  LYS    68     -30.665  13.981 -29.586  1.00 10.00      A   
ATOM    641  CG  LYS    68     -29.198  13.760 -29.918  1.00 10.00      A   
ATOM    642  CD  LYS    68     -28.299  14.417 -28.884  1.00 10.00      A   
ATOM    643  CE  LYS    68     -26.832  14.287 -29.254  1.00 10.00      A   
ATOM    644  NZ  LYS    68     -26.436  15.230 -30.336  1.00 10.00      A   
ATOM    645  HZ1 LYS    68     -25.403  15.210 -30.465  1.00 10.00      A   
ATOM    646  HZ2 LYS    68     -26.723  16.200 -30.092  1.00 10.00      A   
ATOM    647  HZ3 LYS    68     -26.890  14.960 -31.233  1.00 10.00      A   
ATOM    648  C   LYS    68     -33.032  13.164 -29.735  1.00 10.00      A   
ATOM    649  O   LYS    68     -33.262  13.885 -28.764  1.00 10.00      A   
ATOM    650  N   LYS    69     -33.979  12.491 -30.370  1.00 10.00      A   
ATOM    651  HN  LYS    69     -33.739  11.939 -31.149  1.00 10.00      A   
ATOM    652  CA  LYS    69     -35.366  12.546 -29.935  1.00 10.00      A   
ATOM    653  CB  LYS    69     -36.321  12.334 -31.109  1.00 10.00      A   
ATOM    654  CG  LYS    69     -36.239  13.425 -32.163  1.00 10.00      A   
ATOM    655  CD  LYS    69     -37.411  13.356 -33.124  1.00 10.00      A   
ATOM    656  CE  LYS    69     -37.312  14.431 -34.191  1.00 10.00      A   
ATOM    657  NZ  LYS    69     -38.581  14.571 -34.950  1.00 10.00      A   
ATOM    658  HZ1 LYS    69     -38.485  15.306 -35.677  1.00 10.00      A   
ATOM    659  HZ2 LYS    69     -39.355  14.837 -34.307  1.00 10.00      A   
ATOM    660  HZ3 LYS    69     -38.825  13.673 -35.412  1.00 10.00      A   
ATOM    661  C   LYS    69     -35.624  11.523 -28.839  1.00 10.00      A   
ATOM    662  O   LYS    69     -36.482  11.719 -27.984  1.00 10.00      A   
ATOM    663  N   GLU    70     -34.868  10.437 -28.871  1.00 10.00      A   
ATOM    664  HN  GLU    70     -34.197  10.340 -29.583  1.00 10.00      A   
ATOM    665  CA  GLU    70     -34.993   9.385 -27.880  1.00 10.00      A   
ATOM    666  CB  GLU    70     -35.291   8.045 -28.554  1.00 10.00      A   
ATOM    667  CG  GLU    70     -35.393   6.880 -27.584  1.00 10.00      A   
ATOM    668  CD  GLU    70     -35.598   5.556 -28.283  1.00 10.00      A   
ATOM    669  OE1 GLU    70     -34.591   4.882 -28.592  1.00 10.00      A   
ATOM    670  OE2 GLU    70     -36.768   5.185 -28.521  1.00 10.00      A   
ATOM    671  C   GLU    70     -33.706   9.292 -27.070  1.00 10.00      A   
ATOM    672  O   GLU    70     -32.616   9.176 -27.634  1.00 10.00      A   
ATOM    673  N   TRP    71     -33.831   9.351 -25.756  1.00 10.00      A   
ATOM    674  HN  TRP    71     -34.726   9.432 -25.361  1.00 10.00      A   
ATOM    675  CA  TRP    71     -32.673   9.280 -24.885  1.00 10.00      A   
ATOM    676  CB  TRP    71     -32.641  10.473 -23.925  1.00 10.00      A   
ATOM    677  CG  TRP    71     -32.252  11.763 -24.585  1.00 10.00      A   
ATOM    678  CD1 TRP    71     -33.046  12.568 -25.351  1.00 10.00      A   
ATOM    679  CD2 TRP    71     -30.968  12.396 -24.535  1.00 10.00      A   
ATOM    680  NE1 TRP    71     -32.333  13.658 -25.785  1.00 10.00      A   
ATOM    681  HE1 TRP    71     -32.682  14.378 -26.353  1.00 10.00      A   
ATOM    682  CE2 TRP    71     -31.055  13.576 -25.297  1.00 10.00      A   
ATOM    683  CE3 TRP    71     -29.753  12.077 -23.922  1.00 10.00      A   
ATOM    684  CZ2 TRP    71     -29.974  14.439 -25.461  1.00 10.00      A   
ATOM    685  CZ3 TRP    71     -28.682  12.935 -24.087  1.00 10.00      A   
ATOM    686  CH2 TRP    71     -28.799  14.101 -24.850  1.00 10.00      A   
ATOM    687  C   TRP    71     -32.650   7.969 -24.115  1.00 10.00      A   
ATOM    688  O   TRP    71     -33.666   7.537 -23.567  1.00 10.00      A   
ATOM    689  N   HIS    72     -31.492   7.333 -24.080  1.00 10.00      A   
ATOM    690  HN  HIS    72     -30.712   7.732 -24.529  1.00 10.00      A   
ATOM    691  CA  HIS    72     -31.339   6.071 -23.372  1.00 10.00      A   
ATOM    692  CB  HIS    72     -31.305   4.876 -24.342  1.00 10.00      A   
ATOM    693  CG  HIS    72     -30.103   4.816 -25.244  1.00 10.00      A   
ATOM    694  ND1 HIS    72     -29.089   3.894 -25.089  1.00 10.00      A   
ATOM    695  HD1 HIS    72     -29.038   3.194 -24.380  1.00 10.00      A   
ATOM    696  CD2 HIS    72     -29.763   5.561 -26.324  1.00 10.00      A   
ATOM    697  CE1 HIS    72     -28.179   4.077 -26.027  1.00 10.00      A   
ATOM    698  NE2 HIS    72     -28.565   5.080 -26.788  1.00 10.00      A   
ATOM    699  HE2 HIS    72     -28.053   5.439 -27.561  1.00 10.00      A   
ATOM    700  C   HIS    72     -30.101   6.100 -22.485  1.00 10.00      A   
ATOM    701  O   HIS    72     -29.072   6.668 -22.863  1.00 10.00      A   
ATOM    702  N   THR    73     -30.211   5.505 -21.309  1.00 10.00      A   
ATOM    703  HN  THR    73     -31.062   5.073 -21.066  1.00 10.00      A   
ATOM    704  CA  THR    73     -29.104   5.458 -20.365  1.00 10.00      A   
ATOM    705  CB  THR    73     -29.610   5.595 -18.913  1.00 10.00      A   
ATOM    706  OG1 THR    73     -30.446   6.756 -18.811  1.00 10.00      A   
ATOM    707  HG1 THR    73     -31.362   6.519 -19.017  1.00 10.00      A   
ATOM    708  CG2 THR    73     -28.442   5.734 -17.946  1.00 10.00      A   
ATOM    709  C   THR    73     -28.338   4.148 -20.521  1.00 10.00      A   
ATOM    710  O   THR    73     -28.903   3.069 -20.369  1.00 10.00      A   
ATOM    711  N   HIS    74     -27.057   4.244 -20.833  1.00 10.00      A   
ATOM    712  HN  HIS    74     -26.647   5.131 -20.923  1.00 10.00      A   
ATOM    713  CA  HIS    74     -26.237   3.059 -21.018  1.00 10.00      A   
ATOM    714  CB  HIS    74     -25.528   3.108 -22.378  1.00 10.00      A   
ATOM    715  CG  HIS    74     -24.703   1.896 -22.697  1.00 10.00      A   
ATOM    716  ND1 HIS    74     -25.186   0.827 -23.418  1.00 10.00      A   
ATOM    717  HD1 HIS    74     -26.110   0.738 -23.781  1.00 10.00      A   
ATOM    718  CD2 HIS    74     -23.415   1.593 -22.399  1.00 10.00      A   
ATOM    719  CE1 HIS    74     -24.240  -0.080 -23.546  1.00 10.00      A   
ATOM    720  NE2 HIS    74     -23.155   0.360 -22.941  1.00 10.00      A   
ATOM    721  HE2 HIS    74     -22.299  -0.126 -22.882  1.00 10.00      A   
ATOM    722  C   HIS    74     -25.219   2.934 -19.896  1.00 10.00      A   
ATOM    723  O   HIS    74     -24.530   3.900 -19.564  1.00 10.00      A   
ATOM    724  N   ILE    75     -25.140   1.748 -19.310  1.00 10.00      A   
ATOM    725  HN  ILE    75     -25.745   1.028 -19.601  1.00 10.00      A   
ATOM    726  CA  ILE    75     -24.190   1.486 -18.239  1.00 10.00      A   
ATOM    727  CB  ILE    75     -24.697   0.388 -17.280  1.00 10.00      A   
ATOM    728  CG1 ILE    75     -26.065   0.777 -16.711  1.00 10.00      A   
ATOM    729  CG2 ILE    75     -23.692   0.153 -16.159  1.00 10.00      A   
ATOM    730  CD1 ILE    75     -26.688  -0.279 -15.823  1.00 10.00      A   
ATOM    731  C   ILE    75     -22.852   1.064 -18.837  1.00 10.00      A   
ATOM    732  O   ILE    75     -22.746   0.008 -19.465  1.00 10.00      A   
ATOM    733  N   THR    76     -21.842   1.898 -18.651  1.00 10.00      A   
ATOM    734  HN  THR    76     -21.990   2.721 -18.133  1.00 10.00      A   
ATOM    735  CA  THR    76     -20.516   1.631 -19.180  1.00 10.00      A   
ATOM    736  CB  THR    76     -19.655   2.909 -19.177  1.00 10.00      A   
ATOM    737  OG1 THR    76     -20.498   4.052 -19.401  1.00 10.00      A   
ATOM    738  HG1 THR    76     -20.151   4.808 -18.913  1.00 10.00      A   
ATOM    739  CG2 THR    76     -18.603   2.844 -20.274  1.00 10.00      A   
ATOM    740  C   THR    76     -19.808   0.537 -18.388  1.00 10.00      A   
ATOM    741  O   THR    76     -19.237  -0.391 -18.970  1.00 10.00      A   
ATOM    742  N   ALA    77     -19.864   0.634 -17.062  1.00 10.00      A   
ATOM    743  HN  ALA    77     -20.361   1.377 -16.653  1.00 10.00      A   
ATOM    744  CA  ALA    77     -19.216  -0.345 -16.199  1.00 10.00      A   
ATOM    745  CB  ALA    77     -17.702  -0.225 -16.310  1.00 10.00      A   
ATOM    746  C   ALA    77     -19.642  -0.174 -14.746  1.00 10.00      A   
ATOM    747  O   ALA    77     -20.165   0.871 -14.357  1.00 10.00      A   
ATOM    748  N   VAL    78     -19.411  -1.214 -13.956  1.00 10.00      A   
ATOM    749  HN  VAL    78     -19.001  -2.020 -14.343  1.00 10.00      A   
ATOM    750  CA  VAL    78     -19.740  -1.216 -12.536  1.00 10.00      A   
ATOM    751  CB  VAL    78     -21.179  -1.732 -12.294  1.00 10.00      A   
ATOM    752  CG1 VAL    78     -21.365  -3.131 -12.862  1.00 10.00      A   
ATOM    753  CG2 VAL    78     -21.550  -1.684 -10.818  1.00 10.00      A   
ATOM    754  C   VAL    78     -18.727  -2.091 -11.793  1.00 10.00      A   
ATOM    755  O   VAL    78     -18.281  -3.110 -12.320  1.00 10.00      A   
ATOM    756  N   THR    79     -18.343  -1.688 -10.589  1.00 10.00      A   
ATOM    757  HN  THR    79     -18.725  -0.869 -10.209  1.00 10.00      A   
ATOM    758  CA  THR    79     -17.363  -2.446  -9.817  1.00 10.00      A   
ATOM    759  CB  THR    79     -16.041  -1.667  -9.723  1.00 10.00      A   
ATOM    760  OG1 THR    79     -16.311  -0.273  -9.920  1.00 10.00      A   
ATOM    761  HG1 THR    79     -16.647  -0.138 -10.814  1.00 10.00      A   
ATOM    762  CG2 THR    79     -15.068  -2.140 -10.788  1.00 10.00      A   
ATOM    763  C   THR    79     -17.856  -2.759  -8.407  1.00 10.00      A   
ATOM    764  O   THR    79     -18.534  -1.940  -7.782  1.00 10.00      A   
ATOM    765  N   VAL    80     -17.515  -3.955  -7.923  1.00 10.00      A   
ATOM    766  HN  VAL    80     -16.990  -4.563  -8.488  1.00 10.00      A   
ATOM    767  CA  VAL    80     -17.893  -4.398  -6.584  1.00 10.00      A   
ATOM    768  CB  VAL    80     -19.157  -5.293  -6.597  1.00 10.00      A   
ATOM    769  CG1 VAL    80     -19.599  -5.622  -5.179  1.00 10.00      A   
ATOM    770  CG2 VAL    80     -20.292  -4.637  -7.369  1.00 10.00      A   
ATOM    771  C   VAL    80     -16.742  -5.190  -5.957  1.00 10.00      A   
ATOM    772  O   VAL    80     -16.317  -6.217  -6.495  1.00 10.00      A   
ATOM    773  N   LEU    81     -16.240  -4.699  -4.829  1.00 10.00      A   
ATOM    774  HN  LEU    81     -16.611  -3.865  -4.472  1.00 10.00      A   
ATOM    775  CA  LEU    81     -15.139  -5.345  -4.118  1.00 10.00      A   
ATOM    776  CB  LEU    81     -14.671  -4.464  -2.958  1.00 10.00      A   
ATOM    777  CG  LEU    81     -13.268  -4.739  -2.416  1.00 10.00      A   
ATOM    778  CD1 LEU    81     -12.218  -4.465  -3.480  1.00 10.00      A   
ATOM    779  CD2 LEU    81     -13.004  -3.911  -1.167  1.00 10.00      A   
ATOM    780  C   LEU    81     -15.527  -6.736  -3.605  1.00 10.00      A   
ATOM    781  O   LEU    81     -16.701  -7.017  -3.366  1.00 10.00      A   
ATOM    782  N   ASP    82     -14.523  -7.592  -3.433  1.00 10.00      A   
ATOM    783  HN  ASP    82     -13.609  -7.294  -3.646  1.00 10.00      A   
ATOM    784  CA  ASP    82     -14.722  -8.967  -2.961  1.00 10.00      A   
ATOM    785  CB  ASP    82     -13.384  -9.715  -2.891  1.00 10.00      A   
ATOM    786  CG  ASP    82     -12.981 -10.369  -4.200  1.00 10.00      A   
ATOM    787  OD1 ASP    82     -12.306  -9.706  -5.019  1.00 10.00      A   
ATOM    788  OD2 ASP    82     -13.321 -11.554  -4.410  1.00 10.00      A   
ATOM    789  C   ASP    82     -15.407  -9.027  -1.596  1.00 10.00      A   
ATOM    790  O   ASP    82     -16.309  -9.837  -1.380  1.00 10.00      A   
ATOM    791  N   GLN    83     -14.971  -8.171  -0.680  1.00 10.00      A   
ATOM    792  HN  GLN    83     -14.235  -7.559  -0.913  1.00 10.00      A   
ATOM    793  CA  GLN    83     -15.526  -8.133   0.672  1.00 10.00      A   
ATOM    794  CB  GLN    83     -14.689  -7.211   1.567  1.00 10.00      A   
ATOM    795  CG  GLN    83     -15.001  -7.307   3.055  1.00 10.00      A   
ATOM    796  CD  GLN    83     -14.777  -8.698   3.620  1.00 10.00      A   
ATOM    797  OE1 GLN    83     -13.942  -9.458   3.127  1.00 10.00      A   
ATOM    798  NE2 GLN    83     -15.521  -9.044   4.659  1.00 10.00      A   
ATOM    799 HE21 GLN    83     -16.171  -8.389   5.005  1.00 10.00      A   
ATOM    800 HE22 GLN    83     -15.390  -9.937   5.045  1.00 10.00      A   
ATOM    801  C   GLN    83     -16.995  -7.706   0.702  1.00 10.00      A   
ATOM    802  O   GLN    83     -17.728  -8.057   1.627  1.00 10.00      A   
ATOM    803  N   TYR    84     -17.437  -6.973  -0.314  1.00 10.00      A   
ATOM    804  HN  TYR    84     -16.832  -6.759  -1.056  1.00 10.00      A   
ATOM    805  CA  TYR    84     -18.818  -6.495  -0.348  1.00 10.00      A   
ATOM    806  CB  TYR    84     -18.861  -4.966  -0.315  1.00 10.00      A   
ATOM    807  CG  TYR    84     -18.666  -4.387   1.069  1.00 10.00      A   
ATOM    808  CD1 TYR    84     -17.395  -4.119   1.563  1.00 10.00      A   
ATOM    809  CD2 TYR    84     -19.756  -4.112   1.882  1.00 10.00      A   
ATOM    810  CE1 TYR    84     -17.218  -3.594   2.830  1.00 10.00      A   
ATOM    811  CE2 TYR    84     -19.589  -3.586   3.150  1.00 10.00      A   
ATOM    812  CZ  TYR    84     -18.319  -3.328   3.619  1.00 10.00      A   
ATOM    813  OH  TYR    84     -18.149  -2.800   4.881  1.00 10.00      A   
ATOM    814  HH  TYR    84     -18.901  -3.041   5.434  1.00 10.00      A   
ATOM    815  C   TYR    84     -19.610  -7.043  -1.533  1.00 10.00      A   
ATOM    816  O   TYR    84     -20.586  -6.435  -1.982  1.00 10.00      A   
ATOM    817  N   ARG    85     -19.206  -8.198  -2.032  1.00 10.00      A   
ATOM    818  HN  ARG    85     -18.431  -8.650  -1.637  1.00 10.00      A   
ATOM    819  CA  ARG    85     -19.901  -8.812  -3.152  1.00 10.00      A   
ATOM    820  CB  ARG    85     -18.929  -9.258  -4.249  1.00 10.00      A   
ATOM    821  CG  ARG    85     -18.014 -10.406  -3.857  1.00 10.00      A   
ATOM    822  CD  ARG    85     -17.120 -10.820  -5.013  1.00 10.00      A   
ATOM    823  NE  ARG    85     -16.623  -9.666  -5.763  1.00 10.00      A   
ATOM    824  HE  ARG    85     -16.908  -8.777  -5.458  1.00 10.00      A   
ATOM    825  CZ  ARG    85     -15.814  -9.752  -6.813  1.00 10.00      A   
ATOM    826  NH1 ARG    85     -15.398 -10.936  -7.241  1.00 10.00      A   
ATOM    827 HH11 ARG    85     -14.765 -11.001  -8.064  1.00 10.00      A   
ATOM    828 HH12 ARG    85     -15.701 -11.808  -6.754  1.00 10.00      A   
ATOM    829  NH2 ARG    85     -15.434  -8.648  -7.444  1.00 10.00      A   
ATOM    830 HH21 ARG    85     -14.805  -8.707  -8.272  1.00 10.00      A   
ATOM    831 HH22 ARG    85     -15.768  -7.710  -7.110  1.00 10.00      A   
ATOM    832  C   ARG    85     -20.763  -9.974  -2.680  1.00 10.00      A   
ATOM    833  O   ARG    85     -20.547 -10.511  -1.591  1.00 10.00      A   
ATOM    834  N   ARG    86     -21.748 -10.339  -3.502  1.00 10.00      A   
ATOM    835  HN  ARG    86     -21.864  -9.849  -4.343  1.00 10.00      A   
ATOM    836  CA  ARG    86     -22.662 -11.440  -3.201  1.00 10.00      A   
ATOM    837  CB  ARG    86     -21.897 -12.752  -2.968  1.00 10.00      A   
ATOM    838  CG  ARG    86     -21.323 -13.370  -4.233  1.00 10.00      A   
ATOM    839  CD  ARG    86     -20.179 -14.319  -3.915  1.00 10.00      A   
ATOM    840  NE  ARG    86     -19.959 -15.285  -4.989  1.00 10.00      A   
ATOM    841  HE  ARG    86     -20.727 -15.846  -5.248  1.00 10.00      A   
ATOM    842  CZ  ARG    86     -18.796 -15.459  -5.622  1.00 10.00      A   
ATOM    843  NH1 ARG    86     -17.733 -14.732  -5.292  1.00 10.00      A   
ATOM    844 HH11 ARG    86     -17.797 -14.023  -4.533  1.00 10.00      A   
ATOM    845 HH12 ARG    86     -16.824 -14.871  -5.789  1.00 10.00      A   
ATOM    846  NH2 ARG    86     -18.699 -16.371  -6.577  1.00 10.00      A   
ATOM    847 HH21 ARG    86     -19.524 -16.955  -6.830  1.00 10.00      A   
ATOM    848 HH22 ARG    86     -17.790 -16.515  -7.086  1.00 10.00      A   
ATOM    849  C   ARG    86     -23.584 -11.123  -2.022  1.00 10.00      A   
ATOM    850  O   ARG    86     -24.153 -12.027  -1.410  1.00 10.00      A   
ATOM    851  N   ILE    87     -23.738  -9.839  -1.712  1.00 10.00      A   
ATOM    852  HN  ILE    87     -23.256  -9.160  -2.227  1.00 10.00      A   
ATOM    853  CA  ILE    87     -24.603  -9.426  -0.609  1.00 10.00      A   
ATOM    854  CB  ILE    87     -23.842  -8.643   0.487  1.00 10.00      A   
ATOM    855  CG1 ILE    87     -23.207  -7.369  -0.081  1.00 10.00      A   
ATOM    856  CG2 ILE    87     -22.787  -9.527   1.135  1.00 10.00      A   
ATOM    857  CD1 ILE    87     -22.666  -6.429   0.975  1.00 10.00      A   
ATOM    858  C   ILE    87     -25.794  -8.607  -1.100  1.00 10.00      A   
ATOM    859  O   ILE    87     -26.840  -8.566  -0.449  1.00 10.00      A   
ATOM    860  N   GLY    88     -25.635  -7.960  -2.250  1.00 10.00      A   
ATOM    861  HN  GLY    88     -24.785  -8.032  -2.729  1.00 10.00      A   
ATOM    862  CA  GLY    88     -26.713  -7.158  -2.796  1.00 10.00      A   
ATOM    863  C   GLY    88     -26.286  -5.745  -3.134  1.00 10.00      A   
ATOM    864  O   GLY    88     -27.097  -4.940  -3.595  1.00 10.00      A   
ATOM    865  N   LEU    89     -25.007  -5.441  -2.916  1.00 10.00      A   
ATOM    866  HN  LEU    89     -24.407  -6.128  -2.557  1.00 10.00      A   
ATOM    867  CA  LEU    89     -24.475  -4.113  -3.201  1.00 10.00      A   
ATOM    868  CB  LEU    89     -23.010  -4.009  -2.763  1.00 10.00      A   
ATOM    869  CG  LEU    89     -22.338  -2.645  -2.954  1.00 10.00      A   
ATOM    870  CD1 LEU    89     -22.990  -1.596  -2.067  1.00 10.00      A   
ATOM    871  CD2 LEU    89     -20.847  -2.736  -2.669  1.00 10.00      A   
ATOM    872  C   LEU    89     -24.604  -3.788  -4.685  1.00 10.00      A   
ATOM    873  O   LEU    89     -25.041  -2.700  -5.053  1.00 10.00      A   
ATOM    874  N   ALA    90     -24.247  -4.757  -5.527  1.00 10.00      A   
ATOM    875  HN  ALA    90     -23.926  -5.607  -5.161  1.00 10.00      A   
ATOM    876  CA  ALA    90     -24.318  -4.591  -6.977  1.00 10.00      A   
ATOM    877  CB  ALA    90     -23.832  -5.851  -7.678  1.00 10.00      A   
ATOM    878  C   ALA    90     -25.737  -4.252  -7.421  1.00 10.00      A   
ATOM    879  O   ALA    90     -25.941  -3.413  -8.298  1.00 10.00      A   
ATOM    880  N   SER    91     -26.714  -4.895  -6.794  1.00 10.00      A   
ATOM    881  HN  SER    91     -26.489  -5.540  -6.093  1.00 10.00      A   
ATOM    882  CA  SER    91     -28.112  -4.668  -7.117  1.00 10.00      A   
ATOM    883  CB  SER    91     -28.987  -5.642  -6.324  1.00 10.00      A   
ATOM    884  OG  SER    91     -28.370  -6.920  -6.240  1.00 10.00      A   
ATOM    885  HG  SER    91     -28.424  -7.356  -7.098  1.00 10.00      A   
ATOM    886  C   SER    91     -28.509  -3.225  -6.813  1.00 10.00      A   
ATOM    887  O   SER    91     -29.146  -2.561  -7.630  1.00 10.00      A   
ATOM    888  N   LYS    92     -28.101  -2.740  -5.645  1.00 10.00      A   
ATOM    889  HN  LYS    92     -27.576  -3.315  -5.047  1.00 10.00      A   
ATOM    890  CA  LYS    92     -28.412  -1.378  -5.230  1.00 10.00      A   
ATOM    891  CB  LYS    92     -27.968  -1.134  -3.789  1.00 10.00      A   
ATOM    892  CG  LYS    92     -29.033  -1.454  -2.757  1.00 10.00      A   
ATOM    893  CD  LYS    92     -28.730  -0.775  -1.434  1.00 10.00      A   
ATOM    894  CE  LYS    92     -29.987  -0.618  -0.598  1.00 10.00      A   
ATOM    895  NZ  LYS    92     -29.793   0.347   0.513  1.00 10.00      A   
ATOM    896  HZ1 LYS    92     -29.472   1.264   0.139  1.00 10.00      A   
ATOM    897  HZ2 LYS    92     -29.081  -0.013   1.180  1.00 10.00      A   
ATOM    898  HZ3 LYS    92     -30.689   0.487   1.024  1.00 10.00      A   
ATOM    899  C   LYS    92     -27.770  -0.351  -6.156  1.00 10.00      A   
ATOM    900  O   LYS    92     -28.365   0.682  -6.450  1.00 10.00      A   
ATOM    901  N   LEU    93     -26.561  -0.648  -6.615  1.00 10.00      A   
ATOM    902  HN  LEU    93     -26.143  -1.494  -6.344  1.00 10.00      A   
ATOM    903  CA  LEU    93     -25.834   0.250  -7.504  1.00 10.00      A   
ATOM    904  CB  LEU    93     -24.444  -0.313  -7.812  1.00 10.00      A   
ATOM    905  CG  LEU    93     -23.524  -0.518  -6.606  1.00 10.00      A   
ATOM    906  CD1 LEU    93     -22.354  -1.421  -6.967  1.00 10.00      A   
ATOM    907  CD2 LEU    93     -23.032   0.817  -6.067  1.00 10.00      A   
ATOM    908  C   LEU    93     -26.608   0.505  -8.796  1.00 10.00      A   
ATOM    909  O   LEU    93     -26.724   1.643  -9.245  1.00 10.00      A   
ATOM    910  N   CYS    94     -27.145  -0.556  -9.382  1.00 10.00      A   
ATOM    911  HN  CYS    94     -27.018  -1.441  -8.979  1.00 10.00      A   
ATOM    912  CA  CYS    94     -27.908  -0.440 -10.619  1.00 10.00      A   
ATOM    913  CB  CYS    94     -28.080  -1.813 -11.271  1.00 10.00      A   
ATOM    914  SG  CYS    94     -26.542  -2.752 -11.427  1.00 10.00      A   
ATOM    915  HG  CYS    94     -26.089  -2.594 -12.664  1.00 10.00      A   
ATOM    916  C   CYS    94     -29.267   0.220 -10.375  1.00 10.00      A   
ATOM    917  O   CYS    94     -29.748   0.996 -11.200  1.00 10.00      A   
ATOM    918  N   LEU    95     -29.876  -0.077  -9.230  1.00 10.00      A   
ATOM    919  HN  LEU    95     -29.445  -0.698  -8.604  1.00 10.00      A   
ATOM    920  CA  LEU    95     -31.176   0.495  -8.884  1.00 10.00      A   
ATOM    921  CB  LEU    95     -31.817  -0.265  -7.720  1.00 10.00      A   
ATOM    922  CG  LEU    95     -32.133  -1.742  -7.963  1.00 10.00      A   
ATOM    923  CD1 LEU    95     -32.731  -2.375  -6.715  1.00 10.00      A   
ATOM    924  CD2 LEU    95     -33.071  -1.904  -9.148  1.00 10.00      A   
ATOM    925  C   LEU    95     -31.050   1.975  -8.532  1.00 10.00      A   
ATOM    926  O   LEU    95     -32.001   2.746  -8.685  1.00 10.00      A   
ATOM    927  N   GLU    96     -29.864   2.365  -8.071  1.00 10.00      A   
ATOM    928  HN  GLU    96     -29.154   1.697  -7.968  1.00 10.00      A   
ATOM    929  CA  GLU    96     -29.588   3.745  -7.693  1.00 10.00      A   
ATOM    930  CB  GLU    96     -28.195   3.841  -7.065  1.00 10.00      A   
ATOM    931  CG  GLU    96     -28.027   4.984  -6.080  1.00 10.00      A   
ATOM    932  CD  GLU    96     -28.973   4.887  -4.900  1.00 10.00      A   
ATOM    933  OE1 GLU    96     -28.656   4.154  -3.935  1.00 10.00      A   
ATOM    934  OE2 GLU    96     -30.030   5.552  -4.928  1.00 10.00      A   
ATOM    935  C   GLU    96     -29.683   4.672  -8.903  1.00 10.00      A   
ATOM    936  O   GLU    96     -29.951   5.867  -8.765  1.00 10.00      A   
ATOM    937  N   LEU    97     -29.468   4.115 -10.089  1.00 10.00      A   
ATOM    938  HN  LEU    97     -29.262   3.157 -10.138  1.00 10.00      A   
ATOM    939  CA  LEU    97     -29.533   4.892 -11.319  1.00 10.00      A   
ATOM    940  CB  LEU    97     -29.031   4.073 -12.507  1.00 10.00      A   
ATOM    941  CG  LEU    97     -27.537   3.747 -12.518  1.00 10.00      A   
ATOM    942  CD1 LEU    97     -27.201   2.827 -13.681  1.00 10.00      A   
ATOM    943  CD2 LEU    97     -26.710   5.022 -12.584  1.00 10.00      A   
ATOM    944  C   LEU    97     -30.954   5.380 -11.577  1.00 10.00      A   
ATOM    945  O   LEU    97     -31.160   6.467 -12.115  1.00 10.00      A   
ATOM    946  N   GLU    98     -31.933   4.591 -11.156  1.00 10.00      A   
ATOM    947  HN  GLU    98     -31.710   3.752 -10.698  1.00 10.00      A   
ATOM    948  CA  GLU    98     -33.335   4.944 -11.350  1.00 10.00      A   
ATOM    949  CB  GLU    98     -34.229   3.708 -11.235  1.00 10.00      A   
ATOM    950  CG  GLU    98     -34.021   2.699 -12.351  1.00 10.00      A   
ATOM    951  CD  GLU    98     -34.950   1.510 -12.241  1.00 10.00      A   
ATOM    952  OE1 GLU    98     -34.534   0.474 -11.677  1.00 10.00      A   
ATOM    953  OE2 GLU    98     -36.097   1.597 -12.718  1.00 10.00      A   
ATOM    954  C   GLU    98     -33.778   6.031 -10.370  1.00 10.00      A   
ATOM    955  O   GLU    98     -34.937   6.444 -10.363  1.00 10.00      A   
ATOM    956  N   ASN    99     -32.847   6.487  -9.545  1.00 10.00      A   
ATOM    957  HN  ASN    99     -31.942   6.110  -9.595  1.00 10.00      A   
ATOM    958  CA  ASN    99     -33.123   7.533  -8.569  1.00 10.00      A   
ATOM    959  CB  ASN    99     -32.478   7.203  -7.219  1.00 10.00      A   
ATOM    960  CG  ASN    99     -33.341   6.312  -6.347  1.00 10.00      A   
ATOM    961  OD1 ASN    99     -34.570   6.344  -6.425  1.00 10.00      A   
ATOM    962  ND2 ASN    99     -32.706   5.516  -5.500  1.00 10.00      A   
ATOM    963 HD21 ASN    99     -31.715   5.543  -5.481  1.00 10.00      A   
ATOM    964 HD22 ASN    99     -33.240   4.933  -4.924  1.00 10.00      A   
ATOM    965  C   ASN    99     -32.598   8.870  -9.074  1.00 10.00      A   
ATOM    966  O   ASN    99     -32.637   9.874  -8.365  1.00 10.00      A   
ATOM    967  N   LEU   100     -32.098   8.873 -10.304  1.00 10.00      A   
ATOM    968  HN  LEU   100     -32.095   8.040 -10.822  1.00 10.00      A   
ATOM    969  CA  LEU   100     -31.562  10.082 -10.910  1.00 10.00      A   
ATOM    970  CB  LEU   100     -30.231   9.787 -11.601  1.00 10.00      A   
ATOM    971  CG  LEU   100     -29.079   9.384 -10.681  1.00 10.00      A   
ATOM    972  CD1 LEU   100     -27.904   8.859 -11.491  1.00 10.00      A   
ATOM    973  CD2 LEU   100     -28.651  10.560  -9.817  1.00 10.00      A   
ATOM    974  C   LEU   100     -32.553  10.676 -11.904  1.00 10.00      A   
ATOM    975  O   LEU   100     -33.158   9.954 -12.697  1.00 10.00      A   
ATOM    976  N   THR   101     -32.704  11.992 -11.858  1.00 10.00      A   
ATOM    977  HN  THR   101     -32.178  12.508 -11.209  1.00 10.00      A   
ATOM    978  CA  THR   101     -33.623  12.704 -12.737  1.00 10.00      A   
ATOM    979  CB  THR   101     -33.627  14.207 -12.413  1.00 10.00      A   
ATOM    980  OG1 THR   101     -32.802  14.443 -11.261  1.00 10.00      A   
ATOM    981  HG1 THR   101     -31.980  14.865 -11.540  1.00 10.00      A   
ATOM    982  CG2 THR   101     -35.042  14.680 -12.127  1.00 10.00      A   
ATOM    983  C   THR   101     -33.267  12.509 -14.210  1.00 10.00      A   
ATOM    984  O   THR   101     -34.148  12.297 -15.043  1.00 10.00      A   
ATOM    985  N   GLN   102     -31.976  12.570 -14.522  1.00 10.00      A   
ATOM    986  HN  GLN   102     -31.320  12.737 -13.808  1.00 10.00      A   
ATOM    987  CA  GLN   102     -31.513  12.401 -15.896  1.00 10.00      A   
ATOM    988  CB  GLN   102     -29.997  12.574 -15.987  1.00 10.00      A   
ATOM    989  CG  GLN   102     -29.496  13.951 -15.583  1.00 10.00      A   
ATOM    990  CD  GLN   102     -27.990  14.085 -15.708  1.00 10.00      A   
ATOM    991  OE1 GLN   102     -27.250  13.107 -15.582  1.00 10.00      A   
ATOM    992  NE2 GLN   102     -27.522  15.297 -15.962  1.00 10.00      A   
ATOM    993 HE21 GLN   102     -28.165  16.031 -16.056  1.00 10.00      A   
ATOM    994 HE22 GLN   102     -26.549  15.415 -16.037  1.00 10.00      A   
ATOM    995  C   GLN   102     -31.919  11.038 -16.446  1.00 10.00      A   
ATOM    996  O   GLN   102     -32.364  10.923 -17.589  1.00 10.00      A   
ATOM    997  N   VAL   103     -31.781  10.011 -15.615  1.00 10.00      A   
ATOM    998  HN  VAL   103     -31.439  10.171 -14.713  1.00 10.00      A   
ATOM    999  CA  VAL   103     -32.130   8.656 -16.010  1.00 10.00      A   
ATOM   1000  CB  VAL   103     -31.548   7.614 -15.033  1.00 10.00      A   
ATOM   1001  CG1 VAL   103     -31.861   6.197 -15.498  1.00 10.00      A   
ATOM   1002  CG2 VAL   103     -30.046   7.807 -14.881  1.00 10.00      A   
ATOM   1003  C   VAL   103     -33.645   8.498 -16.090  1.00 10.00      A   
ATOM   1004  O   VAL   103     -34.161   7.878 -17.017  1.00 10.00      A   
ATOM   1005  N   LYS   104     -34.353   9.089 -15.130  1.00 10.00      A   
ATOM   1006  HN  LYS   104     -33.880   9.588 -14.426  1.00 10.00      A   
ATOM   1007  CA  LYS   104     -35.814   9.017 -15.088  1.00 10.00      A   
ATOM   1008  CB  LYS   104     -36.354   9.741 -13.851  1.00 10.00      A   
ATOM   1009  CG  LYS   104     -36.336   8.928 -12.569  1.00 10.00      A   
ATOM   1010  CD  LYS   104     -37.067   9.668 -11.458  1.00 10.00      A   
ATOM   1011  CE  LYS   104     -37.075   8.877 -10.160  1.00 10.00      A   
ATOM   1012  NZ  LYS   104     -37.854   9.563  -9.095  1.00 10.00      A   
ATOM   1013  HZ1 LYS   104     -37.605   9.172  -8.163  1.00 10.00      A   
ATOM   1014  HZ2 LYS   104     -38.871   9.424  -9.252  1.00 10.00      A   
ATOM   1015  HZ3 LYS   104     -37.650  10.583  -9.097  1.00 10.00      A   
ATOM   1016  C   LYS   104     -36.442   9.634 -16.335  1.00 10.00      A   
ATOM   1017  O   LYS   104     -37.593   9.350 -16.669  1.00 10.00      A   
ATOM   1018  N   ASP   105     -35.688  10.487 -17.012  1.00 10.00      A   
ATOM   1019  HN  ASP   105     -34.780  10.680 -16.695  1.00 10.00      A   
ATOM   1020  CA  ASP   105     -36.181  11.154 -18.209  1.00 10.00      A   
ATOM   1021  CB  ASP   105     -35.551  12.539 -18.346  1.00 10.00      A   
ATOM   1022  CG  ASP   105     -36.467  13.532 -19.025  1.00 10.00      A   
ATOM   1023  OD1 ASP   105     -37.698  13.302 -19.035  1.00 10.00      A   
ATOM   1024  OD2 ASP   105     -35.960  14.555 -19.532  1.00 10.00      A   
ATOM   1025  C   ASP   105     -35.936  10.328 -19.468  1.00 10.00      A   
ATOM   1026  O   ASP   105     -36.533  10.585 -20.512  1.00 10.00      A   
ATOM   1027  N   THR   106     -35.065   9.333 -19.373  1.00 10.00      A   
ATOM   1028  HN  THR   106     -34.626   9.155 -18.517  1.00 10.00      A   
ATOM   1029  CA  THR   106     -34.769   8.489 -20.523  1.00 10.00      A   
ATOM   1030  CB  THR   106     -33.357   7.869 -20.462  1.00 10.00      A   
ATOM   1031  OG1 THR   106     -33.229   7.002 -19.326  1.00 10.00      A   
ATOM   1032  HG1 THR   106     -33.775   7.336 -18.598  1.00 10.00      A   
ATOM   1033  CG2 THR   106     -32.305   8.960 -20.385  1.00 10.00      A   
ATOM   1034  C   THR   106     -35.824   7.399 -20.682  1.00 10.00      A   
ATOM   1035  O   THR   106     -36.557   7.091 -19.741  1.00 10.00      A   
ATOM   1036  N   LEU   107     -35.908   6.829 -21.873  1.00 10.00      A   
ATOM   1037  HN  LEU   107     -35.301   7.122 -22.589  1.00 10.00      A   
ATOM   1038  CA  LEU   107     -36.889   5.788 -22.145  1.00 10.00      A   
ATOM   1039  CB  LEU   107     -37.095   5.610 -23.653  1.00 10.00      A   
ATOM   1040  CG  LEU   107     -38.054   4.490 -24.080  1.00 10.00      A   
ATOM   1041  CD1 LEU   107     -39.459   4.747 -23.558  1.00 10.00      A   
ATOM   1042  CD2 LEU   107     -38.066   4.343 -25.592  1.00 10.00      A   
ATOM   1043  C   LEU   107     -36.508   4.458 -21.502  1.00 10.00      A   
ATOM   1044  O   LEU   107     -37.359   3.767 -20.935  1.00 10.00      A   
ATOM   1045  N   PHE   108     -35.233   4.098 -21.576  1.00 10.00      A   
ATOM   1046  HN  PHE   108     -34.582   4.693 -22.004  1.00 10.00      A   
ATOM   1047  CA  PHE   108     -34.787   2.833 -21.017  1.00 10.00      A   
ATOM   1048  CB  PHE   108     -35.118   1.682 -21.980  1.00 10.00      A   
ATOM   1049  CG  PHE   108     -34.436   1.773 -23.322  1.00 10.00      A   
ATOM   1050  CD1 PHE   108     -33.246   1.101 -23.557  1.00 10.00      A   
ATOM   1051  CD2 PHE   108     -34.986   2.526 -24.348  1.00 10.00      A   
ATOM   1052  CE1 PHE   108     -32.619   1.179 -24.786  1.00 10.00      A   
ATOM   1053  CE2 PHE   108     -34.365   2.610 -25.579  1.00 10.00      A   
ATOM   1054  CZ  PHE   108     -33.179   1.935 -25.798  1.00 10.00      A   
ATOM   1055  C   PHE   108     -33.299   2.830 -20.712  1.00 10.00      A   
ATOM   1056  O   PHE   108     -32.552   3.703 -21.162  1.00 10.00      A   
ATOM   1057  N   ILE   109     -32.889   1.846 -19.927  1.00 10.00      A   
ATOM   1058  HN  ILE   109     -33.555   1.212 -19.579  1.00 10.00      A   
ATOM   1059  CA  ILE   109     -31.493   1.662 -19.565  1.00 10.00      A   
ATOM   1060  CB  ILE   109     -31.330   1.446 -18.043  1.00 10.00      A   
ATOM   1061  CG1 ILE   109     -32.019   2.567 -17.263  1.00 10.00      A   
ATOM   1062  CG2 ILE   109     -29.856   1.368 -17.669  1.00 10.00      A   
ATOM   1063  CD1 ILE   109     -32.077   2.330 -15.769  1.00 10.00      A   
ATOM   1064  C   ILE   109     -30.979   0.430 -20.298  1.00 10.00      A   
ATOM   1065  O   ILE   109     -31.631  -0.615 -20.281  1.00 10.00      A   
ATOM   1066  N   ASP   110     -29.838   0.548 -20.954  1.00 10.00      A   
ATOM   1067  HN  ASP   110     -29.353   1.405 -20.930  1.00 10.00      A   
ATOM   1068  CA  ASP   110     -29.281  -0.567 -21.706  1.00 10.00      A   
ATOM   1069  CB  ASP   110     -29.419  -0.329 -23.211  1.00 10.00      A   
ATOM   1070  CG  ASP   110     -28.482   0.737 -23.738  1.00 10.00      A   
ATOM   1071  OD1 ASP   110     -27.511   0.386 -24.443  1.00 10.00      A   
ATOM   1072  OD2 ASP   110     -28.717   1.932 -23.458  1.00 10.00      A   
ATOM   1073  C   ASP   110     -27.824  -0.840 -21.344  1.00 10.00      A   
ATOM   1074  O   ASP   110     -27.116   0.034 -20.835  1.00 10.00      A   
ATOM   1075  N   LEU   111     -27.390  -2.068 -21.603  1.00 10.00      A   
ATOM   1076  HN  LEU   111     -28.016  -2.720 -21.994  1.00 10.00      A   
ATOM   1077  CA  LEU   111     -26.026  -2.495 -21.327  1.00 10.00      A   
ATOM   1078  CB  LEU   111     -25.856  -2.841 -19.841  1.00 10.00      A   
ATOM   1079  CG  LEU   111     -26.965  -3.683 -19.206  1.00 10.00      A   
ATOM   1080  CD1 LEU   111     -26.675  -5.170 -19.345  1.00 10.00      A   
ATOM   1081  CD2 LEU   111     -27.153  -3.307 -17.750  1.00 10.00      A   
ATOM   1082  C   LEU   111     -25.671  -3.696 -22.199  1.00 10.00      A   
ATOM   1083  O   LEU   111     -26.556  -4.412 -22.671  1.00 10.00      A   
ATOM   1084  N   PHE   112     -24.381  -3.913 -22.416  1.00 10.00      A   
ATOM   1085  HN  PHE   112     -23.718  -3.317 -22.008  1.00 10.00      A   
ATOM   1086  CA  PHE   112     -23.929  -5.027 -23.239  1.00 10.00      A   
ATOM   1087  CB  PHE   112     -23.134  -4.533 -24.451  1.00 10.00      A   
ATOM   1088  CG  PHE   112     -23.964  -3.813 -25.474  1.00 10.00      A   
ATOM   1089  CD1 PHE   112     -23.607  -2.546 -25.909  1.00 10.00      A   
ATOM   1090  CD2 PHE   112     -25.101  -4.402 -26.004  1.00 10.00      A   
ATOM   1091  CE1 PHE   112     -24.367  -1.880 -26.851  1.00 10.00      A   
ATOM   1092  CE2 PHE   112     -25.867  -3.742 -26.947  1.00 10.00      A   
ATOM   1093  CZ  PHE   112     -25.499  -2.479 -27.372  1.00 10.00      A   
ATOM   1094  C   PHE   112     -23.101  -6.019 -22.434  1.00 10.00      A   
ATOM   1095  O   PHE   112     -21.938  -5.757 -22.109  1.00 10.00      A   
ATOM   1096  N   VAL   113     -23.707  -7.155 -22.117  1.00 10.00      A   
ATOM   1097  HN  VAL   113     -24.635  -7.295 -22.410  1.00 10.00      A   
ATOM   1098  CA  VAL   113     -23.042  -8.205 -21.361  1.00 10.00      A   
ATOM   1099  CB  VAL   113     -23.961  -8.758 -20.251  1.00 10.00      A   
ATOM   1100  CG1 VAL   113     -23.454 -10.089 -19.715  1.00 10.00      A   
ATOM   1101  CG2 VAL   113     -24.073  -7.746 -19.123  1.00 10.00      A   
ATOM   1102  C   VAL   113     -22.616  -9.325 -22.304  1.00 10.00      A   
ATOM   1103  O   VAL   113     -23.410  -9.792 -23.116  1.00 10.00      A   
ATOM   1104  N   LYS   114     -21.360  -9.737 -22.200  1.00 10.00      A   
ATOM   1105  HN  LYS   114     -20.782  -9.329 -21.520  1.00 10.00      A   
ATOM   1106  CA  LYS   114     -20.816 -10.784 -23.056  1.00 10.00      A   
ATOM   1107  CB  LYS   114     -19.318 -10.968 -22.806  1.00 10.00      A   
ATOM   1108  CG  LYS   114     -18.481  -9.753 -23.174  1.00 10.00      A   
ATOM   1109  CD  LYS   114     -18.686  -9.354 -24.626  1.00 10.00      A   
ATOM   1110  CE  LYS   114     -17.810  -8.168 -24.997  1.00 10.00      A   
ATOM   1111  NZ  LYS   114     -18.127  -7.636 -26.350  1.00 10.00      A   
ATOM   1112  HZ1 LYS   114     -17.433  -6.898 -26.617  1.00 10.00      A   
ATOM   1113  HZ2 LYS   114     -19.078  -7.212 -26.359  1.00 10.00      A   
ATOM   1114  HZ3 LYS   114     -18.091  -8.401 -27.056  1.00 10.00      A   
ATOM   1115  C   LYS   114     -21.565 -12.106 -22.910  1.00 10.00      A   
ATOM   1116  O   LYS   114     -22.054 -12.447 -21.834  1.00 10.00      A   
ATOM   1117  N   VAL   115     -21.640 -12.844 -24.011  1.00 10.00      A   
ATOM   1118  HN  VAL   115     -21.221 -12.506 -24.835  1.00 10.00      A   
ATOM   1119  CA  VAL   115     -22.332 -14.135 -24.047  1.00 10.00      A   
ATOM   1120  CB  VAL   115     -22.298 -14.748 -25.468  1.00 10.00      A   
ATOM   1121  CG1 VAL   115     -22.980 -16.106 -25.502  1.00 10.00      A   
ATOM   1122  CG2 VAL   115     -22.944 -13.808 -26.472  1.00 10.00      A   
ATOM   1123  C   VAL   115     -21.736 -15.128 -23.043  1.00 10.00      A   
ATOM   1124  O   VAL   115     -22.448 -15.960 -22.476  1.00 10.00      A   
ATOM   1125  N   THR   116     -20.435 -15.020 -22.811  1.00 10.00      A   
ATOM   1126  HN  THR   116     -19.925 -14.324 -23.271  1.00 10.00      A   
ATOM   1127  CA  THR   116     -19.740 -15.908 -21.889  1.00 10.00      A   
ATOM   1128  CB  THR   116     -18.241 -15.985 -22.236  1.00 10.00      A   
ATOM   1129  OG1 THR   116     -18.063 -15.727 -23.639  1.00 10.00      A   
ATOM   1130  HG1 THR   116     -18.366 -16.490 -24.145  1.00 10.00      A   
ATOM   1131  CG2 THR   116     -17.691 -17.363 -21.909  1.00 10.00      A   
ATOM   1132  C   THR   116     -19.904 -15.453 -20.435  1.00 10.00      A   
ATOM   1133  O   THR   116     -19.311 -16.029 -19.520  1.00 10.00      A   
ATOM   1134  N   ASN   117     -20.709 -14.422 -20.225  1.00 10.00      A   
ATOM   1135  HN  ASN   117     -21.161 -14.001 -20.990  1.00 10.00      A   
ATOM   1136  CA  ASN   117     -20.943 -13.900 -18.887  1.00 10.00      A   
ATOM   1137  CB  ASN   117     -20.707 -12.388 -18.841  1.00 10.00      A   
ATOM   1138  CG  ASN   117     -20.797 -11.810 -17.441  1.00 10.00      A   
ATOM   1139  OD1 ASN   117     -20.692 -12.528 -16.443  1.00 10.00      A   
ATOM   1140  ND2 ASN   117     -20.987 -10.502 -17.360  1.00 10.00      A   
ATOM   1141 HD21 ASN   117     -21.062  -9.993 -18.198  1.00 10.00      A   
ATOM   1142 HD22 ASN   117     -21.028 -10.090 -16.472  1.00 10.00      A   
ATOM   1143  C   ASN   117     -22.342 -14.264 -18.399  1.00 10.00      A   
ATOM   1144  O   ASN   117     -23.229 -13.413 -18.295  1.00 10.00      A   
ATOM   1145  N   THR   118     -22.524 -15.543 -18.108  1.00 10.00      A   
ATOM   1146  HN  THR   118     -21.775 -16.168 -18.223  1.00 10.00      A   
ATOM   1147  CA  THR   118     -23.795 -16.061 -17.631  1.00 10.00      A   
ATOM   1148  CB  THR   118     -23.733 -17.593 -17.486  1.00 10.00      A   
ATOM   1149  OG1 THR   118     -22.410 -18.048 -17.819  1.00 10.00      A   
ATOM   1150  HG1 THR   118     -21.816 -17.881 -17.077  1.00 10.00      A   
ATOM   1151  CG2 THR   118     -24.736 -18.253 -18.416  1.00 10.00      A   
ATOM   1152  C   THR   118     -24.173 -15.441 -16.289  1.00 10.00      A   
ATOM   1153  O   THR   118     -25.343 -15.138 -16.039  1.00 10.00      A   
ATOM   1154  N   LEU   119     -23.173 -15.242 -15.436  1.00 10.00      A   
ATOM   1155  HN  LEU   119     -22.263 -15.500 -15.701  1.00 10.00      A   
ATOM   1156  CA  LEU   119     -23.387 -14.656 -14.118  1.00 10.00      A   
ATOM   1157  CB  LEU   119     -22.078 -14.615 -13.322  1.00 10.00      A   
ATOM   1158  CG  LEU   119     -21.800 -15.806 -12.397  1.00 10.00      A   
ATOM   1159  CD1 LEU   119     -21.638 -17.092 -13.193  1.00 10.00      A   
ATOM   1160  CD2 LEU   119     -20.570 -15.541 -11.543  1.00 10.00      A   
ATOM   1161  C   LEU   119     -23.981 -13.256 -14.232  1.00 10.00      A   
ATOM   1162  O   LEU   119     -24.943 -12.923 -13.539  1.00 10.00      A   
ATOM   1163  N   GLY   120     -23.415 -12.449 -15.125  1.00 10.00      A   
ATOM   1164  HN  GLY   120     -22.655 -12.777 -15.656  1.00 10.00      A   
ATOM   1165  CA  GLY   120     -23.902 -11.096 -15.322  1.00 10.00      A   
ATOM   1166  C   GLY   120     -25.331 -11.075 -15.819  1.00 10.00      A   
ATOM   1167  O   GLY   120     -26.129 -10.231 -15.411  1.00 10.00      A   
ATOM   1168  N   ARG   121     -25.657 -12.017 -16.695  1.00 10.00      A   
ATOM   1169  HN  ARG   121     -24.974 -12.661 -16.980  1.00 10.00      A   
ATOM   1170  CA  ARG   121     -27.000 -12.116 -17.246  1.00 10.00      A   
ATOM   1171  CB  ARG   121     -27.072 -13.237 -18.289  1.00 10.00      A   
ATOM   1172  CG  ARG   121     -28.458 -13.449 -18.879  1.00 10.00      A   
ATOM   1173  CD  ARG   121     -28.964 -14.859 -18.611  1.00 10.00      A   
ATOM   1174  NE  ARG   121     -28.468 -15.822 -19.593  1.00 10.00      A   
ATOM   1175  HE  ARG   121     -28.077 -15.460 -20.420  1.00 10.00      A   
ATOM   1176  CZ  ARG   121     -28.529 -17.143 -19.433  1.00 10.00      A   
ATOM   1177  NH1 ARG   121     -29.066 -17.662 -18.334  1.00 10.00      A   
ATOM   1178 HH11 ARG   121     -29.442 -17.036 -17.587  1.00 10.00      A   
ATOM   1179 HH12 ARG   121     -29.118 -18.697 -18.211  1.00 10.00      A   
ATOM   1180  NH2 ARG   121     -28.057 -17.945 -20.378  1.00 10.00      A   
ATOM   1181 HH21 ARG   121     -28.099 -18.981 -20.257  1.00 10.00      A   
ATOM   1182 HH22 ARG   121     -27.638 -17.547 -21.246  1.00 10.00      A   
ATOM   1183  C   ARG   121     -28.028 -12.347 -16.139  1.00 10.00      A   
ATOM   1184  O   ARG   121     -29.002 -11.607 -16.026  1.00 10.00      A   
ATOM   1185  N   ILE   122     -27.785 -13.361 -15.309  1.00 10.00      A   
ATOM   1186  HN  ILE   122     -26.974 -13.900 -15.438  1.00 10.00      A   
ATOM   1187  CA  ILE   122     -28.692 -13.697 -14.210  1.00 10.00      A   
ATOM   1188  CB  ILE   122     -28.254 -14.993 -13.492  1.00 10.00      A   
ATOM   1189  CG1 ILE   122     -28.040 -16.119 -14.512  1.00 10.00      A   
ATOM   1190  CG2 ILE   122     -29.287 -15.405 -12.448  1.00 10.00      A   
ATOM   1191  CD1 ILE   122     -27.423 -17.374 -13.928  1.00 10.00      A   
ATOM   1192  C   ILE   122     -28.780 -12.553 -13.196  1.00 10.00      A   
ATOM   1193  O   ILE   122     -29.843 -12.285 -12.630  1.00 10.00      A   
ATOM   1194  N   LEU   123     -27.660 -11.873 -12.987  1.00 10.00      A   
ATOM   1195  HN  LEU   123     -26.850 -12.126 -13.483  1.00 10.00      A   
ATOM   1196  CA  LEU   123     -27.594 -10.760 -12.048  1.00 10.00      A   
ATOM   1197  CB  LEU   123     -26.162 -10.214 -11.971  1.00 10.00      A   
ATOM   1198  CG  LEU   123     -25.944  -8.982 -11.085  1.00 10.00      A   
ATOM   1199  CD1 LEU   123     -26.138  -9.329  -9.617  1.00 10.00      A   
ATOM   1200  CD2 LEU   123     -24.565  -8.387 -11.324  1.00 10.00      A   
ATOM   1201  C   LEU   123     -28.563  -9.645 -12.429  1.00 10.00      A   
ATOM   1202  O   LEU   123     -29.371  -9.206 -11.607  1.00 10.00      A   
ATOM   1203  N   TYR   124     -28.495  -9.212 -13.682  1.00 10.00      A   
ATOM   1204  HN  TYR   124     -27.854  -9.633 -14.300  1.00 10.00      A   
ATOM   1205  CA  TYR   124     -29.352  -8.135 -14.165  1.00 10.00      A   
ATOM   1206  CB  TYR   124     -28.733  -7.435 -15.378  1.00 10.00      A   
ATOM   1207  CG  TYR   124     -27.547  -6.561 -15.035  1.00 10.00      A   
ATOM   1208  CD1 TYR   124     -26.258  -7.071 -15.049  1.00 10.00      A   
ATOM   1209  CD2 TYR   124     -27.720  -5.227 -14.685  1.00 10.00      A   
ATOM   1210  CE1 TYR   124     -25.172  -6.286 -14.727  1.00 10.00      A   
ATOM   1211  CE2 TYR   124     -26.638  -4.431 -14.363  1.00 10.00      A   
ATOM   1212  CZ  TYR   124     -25.367  -4.965 -14.384  1.00 10.00      A   
ATOM   1213  OH  TYR   124     -24.285  -4.178 -14.060  1.00 10.00      A   
ATOM   1214  HH  TYR   124     -23.606  -4.274 -14.738  1.00 10.00      A   
ATOM   1215  C   TYR   124     -30.767  -8.614 -14.472  1.00 10.00      A   
ATOM   1216  O   TYR   124     -31.718  -7.829 -14.425  1.00 10.00      A   
ATOM   1217  N   GLU   125     -30.906  -9.900 -14.779  1.00 10.00      A   
ATOM   1218  HN  GLU   125     -30.106 -10.472 -14.814  1.00 10.00      A   
ATOM   1219  CA  GLU   125     -32.211 -10.482 -15.085  1.00 10.00      A   
ATOM   1220  CB  GLU   125     -32.070 -11.962 -15.445  1.00 10.00      A   
ATOM   1221  CG  GLU   125     -32.538 -12.318 -16.848  1.00 10.00      A   
ATOM   1222  CD  GLU   125     -32.748 -13.806 -17.021  1.00 10.00      A   
ATOM   1223  OE1 GLU   125     -33.689 -14.350 -16.400  1.00 10.00      A   
ATOM   1224  OE2 GLU   125     -31.980 -14.440 -17.774  1.00 10.00      A   
ATOM   1225  C   GLU   125     -33.165 -10.326 -13.901  1.00 10.00      A   
ATOM   1226  O   GLU   125     -34.351 -10.036 -14.076  1.00 10.00      A   
ATOM   1227  N   LYS   126     -32.631 -10.502 -12.698  1.00 10.00      A   
ATOM   1228  HN  LYS   126     -31.678 -10.725 -12.630  1.00 10.00      A   
ATOM   1229  CA  LYS   126     -33.419 -10.388 -11.477  1.00 10.00      A   
ATOM   1230  CB  LYS   126     -32.700 -11.067 -10.309  1.00 10.00      A   
ATOM   1231  CG  LYS   126     -32.554 -12.573 -10.452  1.00 10.00      A   
ATOM   1232  CD  LYS   126     -31.855 -13.176  -9.242  1.00 10.00      A   
ATOM   1233  CE  LYS   126     -31.673 -14.677  -9.402  1.00 10.00      A   
ATOM   1234  NZ  LYS   126     -30.802 -15.248  -8.344  1.00 10.00      A   
ATOM   1235  HZ1 LYS   126     -29.889 -14.748  -8.323  1.00 10.00      A   
ATOM   1236  HZ2 LYS   126     -30.626 -16.253  -8.531  1.00 10.00      A   
ATOM   1237  HZ3 LYS   126     -31.255 -15.157  -7.413  1.00 10.00      A   
ATOM   1238  C   LYS   126     -33.717  -8.929 -11.130  1.00 10.00      A   
ATOM   1239  O   LYS   126     -34.483  -8.646 -10.208  1.00 10.00      A   
ATOM   1240  N   LEU   127     -33.103  -8.006 -11.860  1.00 10.00      A   
ATOM   1241  HN  LEU   127     -32.489  -8.288 -12.571  1.00 10.00      A   
ATOM   1242  CA  LEU   127     -33.310  -6.584 -11.623  1.00 10.00      A   
ATOM   1243  CB  LEU   127     -32.000  -5.812 -11.805  1.00 10.00      A   
ATOM   1244  CG  LEU   127     -30.874  -6.155 -10.829  1.00 10.00      A   
ATOM   1245  CD1 LEU   127     -29.587  -5.458 -11.238  1.00 10.00      A   
ATOM   1246  CD2 LEU   127     -31.266  -5.772  -9.409  1.00 10.00      A   
ATOM   1247  C   LEU   127     -34.388  -6.022 -12.547  1.00 10.00      A   
ATOM   1248  O   LEU   127     -34.809  -4.871 -12.402  1.00 10.00      A   
ATOM   1249  N   GLY   128     -34.838  -6.836 -13.492  1.00 10.00      A   
ATOM   1250  HN  GLY   128     -34.481  -7.748 -13.556  1.00 10.00      A   
ATOM   1251  CA  GLY   128     -35.865  -6.394 -14.419  1.00 10.00      A   
ATOM   1252  C   GLY   128     -35.352  -6.238 -15.838  1.00 10.00      A   
ATOM   1253  O   GLY   128     -36.121  -5.956 -16.756  1.00 10.00      A   
ATOM   1254  N   TYR   129     -34.053  -6.422 -16.026  1.00 10.00      A   
ATOM   1255  HN  TYR   129     -33.486  -6.660 -15.263  1.00 10.00      A   
ATOM   1256  CA  TYR   129     -33.454  -6.296 -17.346  1.00 10.00      A   
ATOM   1257  CB  TYR   129     -31.935  -6.149 -17.239  1.00 10.00      A   
ATOM   1258  CG  TYR   129     -31.474  -4.812 -16.696  1.00 10.00      A   
ATOM   1259  CD1 TYR   129     -31.488  -4.547 -15.331  1.00 10.00      A   
ATOM   1260  CD2 TYR   129     -31.022  -3.814 -17.549  1.00 10.00      A   
ATOM   1261  CE1 TYR   129     -31.066  -3.329 -14.834  1.00 10.00      A   
ATOM   1262  CE2 TYR   129     -30.598  -2.593 -17.060  1.00 10.00      A   
ATOM   1263  CZ  TYR   129     -30.622  -2.355 -15.703  1.00 10.00      A   
ATOM   1264  OH  TYR   129     -30.201  -1.141 -15.214  1.00 10.00      A   
ATOM   1265  HH  TYR   129     -30.439  -0.448 -15.837  1.00 10.00      A   
ATOM   1266  C   TYR   129     -33.810  -7.500 -18.207  1.00 10.00      A   
ATOM   1267  O   TYR   129     -33.807  -8.637 -17.730  1.00 10.00      A   
ATOM   1268  N   SER   130     -34.126  -7.248 -19.466  1.00 10.00      A   
ATOM   1269  HN  SER   130     -34.117  -6.316 -19.788  1.00 10.00      A   
ATOM   1270  CA  SER   130     -34.488  -8.311 -20.389  1.00 10.00      A   
ATOM   1271  CB  SER   130     -35.957  -8.165 -20.783  1.00 10.00      A   
ATOM   1272  OG  SER   130     -36.728  -7.747 -19.664  1.00 10.00      A   
ATOM   1273  HG  SER   130     -36.196  -7.159 -19.114  1.00 10.00      A   
ATOM   1274  C   SER   130     -33.590  -8.278 -21.624  1.00 10.00      A   
ATOM   1275  O   SER   130     -33.102  -7.214 -22.015  1.00 10.00      A   
ATOM   1276  N   VAL   131     -33.365  -9.441 -22.227  1.00 10.00      A   
ATOM   1277  HN  VAL   131     -33.799 -10.253 -21.882  1.00 10.00      A   
ATOM   1278  CA  VAL   131     -32.512  -9.543 -23.408  1.00 10.00      A   
ATOM   1279  CB  VAL   131     -31.834 -10.929 -23.504  1.00 10.00      A   
ATOM   1280  CG1 VAL   131     -30.771 -10.931 -24.593  1.00 10.00      A   
ATOM   1281  CG2 VAL   131     -31.234 -11.332 -22.166  1.00 10.00      A   
ATOM   1282  C   VAL   131     -33.321  -9.300 -24.677  1.00 10.00      A   
ATOM   1283  O   VAL   131     -34.202 -10.091 -25.021  1.00 10.00      A   
ATOM   1284  N   PHE   132     -33.022  -8.211 -25.367  1.00 10.00      A   
ATOM   1285  HN  PHE   132     -32.299  -7.623 -25.051  1.00 10.00      A   
ATOM   1286  CA  PHE   132     -33.730  -7.868 -26.591  1.00 10.00      A   
ATOM   1287  CB  PHE   132     -33.786  -6.349 -26.775  1.00 10.00      A   
ATOM   1288  CG  PHE   132     -34.709  -5.905 -27.874  1.00 10.00      A   
ATOM   1289  CD1 PHE   132     -36.074  -6.119 -27.777  1.00 10.00      A   
ATOM   1290  CD2 PHE   132     -34.213  -5.274 -29.001  1.00 10.00      A   
ATOM   1291  CE1 PHE   132     -36.927  -5.709 -28.785  1.00 10.00      A   
ATOM   1292  CE2 PHE   132     -35.059  -4.862 -30.012  1.00 10.00      A   
ATOM   1293  CZ  PHE   132     -36.418  -5.080 -29.905  1.00 10.00      A   
ATOM   1294  C   PHE   132     -33.080  -8.534 -27.800  1.00 10.00      A   
ATOM   1295  O   PHE   132     -33.736  -9.259 -28.549  1.00 10.00      A   
ATOM   1296  N   ARG   133     -31.789  -8.286 -27.985  1.00 10.00      A   
ATOM   1297  HN  ARG   133     -31.318  -7.701 -27.351  1.00 10.00      A   
ATOM   1298  CA  ARG   133     -31.049  -8.861 -29.102  1.00 10.00      A   
ATOM   1299  CB  ARG   133     -31.013  -7.887 -30.284  1.00 10.00      A   
ATOM   1300  CG  ARG   133     -32.276  -7.877 -31.129  1.00 10.00      A   
ATOM   1301  CD  ARG   133     -32.080  -7.093 -32.418  1.00 10.00      A   
ATOM   1302  NE  ARG   133     -31.720  -5.696 -32.172  1.00 10.00      A   
ATOM   1303  HE  ARG   133     -31.640  -5.409 -31.235  1.00 10.00      A   
ATOM   1304  CZ  ARG   133     -31.489  -4.805 -33.140  1.00 10.00      A   
ATOM   1305  NH1 ARG   133     -31.589  -5.157 -34.414  1.00 10.00      A   
ATOM   1306 HH11 ARG   133     -31.838  -6.136 -34.672  1.00 10.00      A   
ATOM   1307 HH12 ARG   133     -31.410  -4.457 -35.170  1.00 10.00      A   
ATOM   1308  NH2 ARG   133     -31.163  -3.559 -32.824  1.00 10.00      A   
ATOM   1309 HH21 ARG   133     -31.078  -3.276 -31.825  1.00 10.00      A   
ATOM   1310 HH22 ARG   133     -30.983  -2.857 -33.573  1.00 10.00      A   
ATOM   1311  C   ARG   133     -29.625  -9.216 -28.692  1.00 10.00      A   
ATOM   1312  O   ARG   133     -29.290  -9.218 -27.508  1.00 10.00      A   
ATOM   1313  N   ARG   134     -28.796  -9.522 -29.676  1.00 10.00      A   
ATOM   1314  HN  ARG   134     -29.132  -9.529 -30.599  1.00 10.00      A   
ATOM   1315  CA  ARG   134     -27.403  -9.863 -29.433  1.00 10.00      A   
ATOM   1316  CB  ARG   134     -27.209 -11.379 -29.527  1.00 10.00      A   
ATOM   1317  CG  ARG   134     -25.857 -11.873 -29.039  1.00 10.00      A   
ATOM   1318  CD  ARG   134     -25.737 -13.381 -29.179  1.00 10.00      A   
ATOM   1319  NE  ARG   134     -25.380 -13.786 -30.539  1.00 10.00      A   
ATOM   1320  HE  ARG   134     -25.731 -13.238 -31.278  1.00 10.00      A   
ATOM   1321  CZ  ARG   134     -24.617 -14.839 -30.826  1.00 10.00      A   
ATOM   1322  NH1 ARG   134     -24.128 -15.601 -29.851  1.00 10.00      A   
ATOM   1323 HH11 ARG   134     -24.342 -15.384 -28.855  1.00 10.00      A   
ATOM   1324 HH12 ARG   134     -23.526 -16.422 -30.082  1.00 10.00      A   
ATOM   1325  NH2 ARG   134     -24.349 -15.136 -32.093  1.00 10.00      A   
ATOM   1326 HH21 ARG   134     -24.738 -14.546 -32.862  1.00 10.00      A   
ATOM   1327 HH22 ARG   134     -23.752 -15.960 -32.325  1.00 10.00      A   
ATOM   1328  C   ARG   134     -26.524  -9.156 -30.455  1.00 10.00      A   
ATOM   1329  O   ARG   134     -26.741  -9.288 -31.656  1.00 10.00      A   
ATOM   1330  N   VAL   135     -25.546  -8.399 -29.985  1.00 10.00      A   
ATOM   1331  HN  VAL   135     -25.403  -8.347 -29.012  1.00 10.00      A   
ATOM   1332  CA  VAL   135     -24.652  -7.674 -30.876  1.00 10.00      A   
ATOM   1333  CB  VAL   135     -24.279  -6.277 -30.334  1.00 10.00      A   
ATOM   1334  CG1 VAL   135     -25.504  -5.379 -30.291  1.00 10.00      A   
ATOM   1335  CG2 VAL   135     -23.631  -6.372 -28.961  1.00 10.00      A   
ATOM   1336  C   VAL   135     -23.392  -8.481 -31.152  1.00 10.00      A   
ATOM   1337  O   VAL   135     -23.065  -9.406 -30.408  1.00 10.00      A   
ATOM   1338  N   VAL   136     -22.695  -8.130 -32.226  1.00 10.00      A   
ATOM   1339  HN  VAL   136     -23.012  -7.379 -32.774  1.00 10.00      A   
ATOM   1340  CA  VAL   136     -21.470  -8.826 -32.616  1.00 10.00      A   
ATOM   1341  CB  VAL   136     -21.058  -8.474 -34.064  1.00 10.00      A   
ATOM   1342  CG1 VAL   136     -19.951  -9.393 -34.555  1.00 10.00      A   
ATOM   1343  CG2 VAL   136     -22.256  -8.538 -34.997  1.00 10.00      A   
ATOM   1344  C   VAL   136     -20.322  -8.474 -31.674  1.00 10.00      A   
ATOM   1345  O   VAL   136     -19.409  -9.275 -31.455  1.00 10.00      A   
ATOM   1346  N   GLY   137     -20.372  -7.270 -31.123  1.00 10.00      A   
ATOM   1347  HN  GLY   137     -21.117  -6.671 -31.338  1.00 10.00      A   
ATOM   1348  CA  GLY   137     -19.334  -6.823 -30.217  1.00 10.00      A   
ATOM   1349  C   GLY   137     -18.211  -6.139 -30.964  1.00 10.00      A   
ATOM   1350  O   GLY   137     -17.890  -4.978 -30.700  1.00 10.00      A   
ATOM   1351  N   TYR   138     -17.625  -6.859 -31.909  1.00 10.00      A   
ATOM   1352  HN  TYR   138     -17.936  -7.776 -32.066  1.00 10.00      A   
ATOM   1353  CA  TYR   138     -16.531  -6.331 -32.713  1.00 10.00      A   
ATOM   1354  CB  TYR   138     -15.336  -7.286 -32.671  1.00 10.00      A   
ATOM   1355  CG  TYR   138     -14.034  -6.620 -32.289  1.00 10.00      A   
ATOM   1356  CD1 TYR   138     -13.988  -5.685 -31.263  1.00 10.00      A   
ATOM   1357  CD2 TYR   138     -12.853  -6.928 -32.950  1.00 10.00      A   
ATOM   1358  CE1 TYR   138     -12.802  -5.075 -30.907  1.00 10.00      A   
ATOM   1359  CE2 TYR   138     -11.661  -6.323 -32.600  1.00 10.00      A   
ATOM   1360  CZ  TYR   138     -11.642  -5.396 -31.578  1.00 10.00      A   
ATOM   1361  OH  TYR   138     -10.459  -4.791 -31.221  1.00 10.00      A   
ATOM   1362  HH  TYR   138     -10.488  -4.568 -30.281  1.00 10.00      A   
ATOM   1363  C   TYR   138     -16.973  -6.104 -34.156  1.00 10.00      A   
ATOM   1364  O   TYR   138     -18.170  -6.142 -34.463  1.00 10.00      A   
ATOM   1365  N   ASN   148      -7.543  -5.902 -22.692  1.00 10.00      A   
ATOM   1366  HN  ASN   148      -8.363  -5.712 -22.176  1.00 10.00      A   
ATOM   1367  CA  ASN   148      -6.370  -6.420 -21.996  1.00 10.00      A   
ATOM   1368  CB  ASN   148      -5.712  -5.324 -21.151  1.00 10.00      A   
ATOM   1369  CG  ASN   148      -4.724  -4.488 -21.941  1.00 10.00      A   
ATOM   1370  OD1 ASN   148      -3.537  -4.811 -22.010  1.00 10.00      A   
ATOM   1371  ND2 ASN   148      -5.198  -3.400 -22.529  1.00 10.00      A   
ATOM   1372 HD21 ASN   148      -6.154  -3.191 -22.421  1.00 10.00      A   
ATOM   1373 HD22 ASN   148      -4.579  -2.848 -23.055  1.00 10.00      A   
ATOM   1374  C   ASN   148      -6.748  -7.605 -21.118  1.00 10.00      A   
ATOM   1375  O   ASN   148      -5.960  -8.537 -20.937  1.00 10.00      A   
ATOM   1376  N   LYS   149      -7.956  -7.563 -20.583  1.00 10.00      A   
ATOM   1377  HN  LYS   149      -8.540  -6.790 -20.775  1.00 10.00      A   
ATOM   1378  CA  LYS   149      -8.459  -8.624 -19.726  1.00 10.00      A   
ATOM   1379  CB  LYS   149      -8.866  -8.058 -18.364  1.00 10.00      A   
ATOM   1380  CG  LYS   149      -7.723  -7.495 -17.541  1.00 10.00      A   
ATOM   1381  CD  LYS   149      -8.247  -6.841 -16.275  1.00 10.00      A   
ATOM   1382  CE  LYS   149      -7.118  -6.304 -15.416  1.00 10.00      A   
ATOM   1383  NZ  LYS   149      -7.632  -5.500 -14.275  1.00 10.00      A   
ATOM   1384  HZ1 LYS   149      -8.027  -6.126 -13.542  1.00 10.00      A   
ATOM   1385  HZ2 LYS   149      -8.381  -4.856 -14.602  1.00 10.00      A   
ATOM   1386  HZ3 LYS   149      -6.866  -4.932 -13.859  1.00 10.00      A   
ATOM   1387  C   LYS   149      -9.665  -9.287 -20.372  1.00 10.00      A   
ATOM   1388  O   LYS   149      -9.749 -10.512 -20.453  1.00 10.00      A   
ATOM   1389  N   ILE   150     -10.594  -8.460 -20.838  1.00 10.00      A   
ATOM   1390  HN  ILE   150     -10.452  -7.487 -20.761  1.00 10.00      A   
ATOM   1391  CA  ILE   150     -11.807  -8.943 -21.478  1.00 10.00      A   
ATOM   1392  CB  ILE   150     -13.052  -8.202 -20.944  1.00 10.00      A   
ATOM   1393  CG1 ILE   150     -13.118  -8.303 -19.416  1.00 10.00      A   
ATOM   1394  CG2 ILE   150     -14.323  -8.761 -21.569  1.00 10.00      A   
ATOM   1395  CD1 ILE   150     -14.213  -7.467 -18.788  1.00 10.00      A   
ATOM   1396  C   ILE   150     -11.710  -8.750 -22.987  1.00 10.00      A   
ATOM   1397  O   ILE   150     -11.331  -7.676 -23.459  1.00 10.00      A   
ATOM   1398  N   ASP   151     -12.034  -9.793 -23.735  1.00 10.00      A   
ATOM   1399  HN  ASP   151     -12.329 -10.621 -23.301  1.00 10.00      A   
ATOM   1400  CA  ASP   151     -11.980  -9.733 -25.186  1.00 10.00      A   
ATOM   1401  CB  ASP   151     -11.720 -11.121 -25.776  1.00 10.00      A   
ATOM   1402  CG  ASP   151     -11.633 -11.104 -27.289  1.00 10.00      A   
ATOM   1403  OD1 ASP   151     -11.906 -12.144 -27.922  1.00 10.00      A   
ATOM   1404  OD2 ASP   151     -11.290 -10.045 -27.856  1.00 10.00      A   
ATOM   1405  C   ASP   151     -13.273  -9.155 -25.745  1.00 10.00      A   
ATOM   1406  O   ASP   151     -14.351  -9.722 -25.564  1.00 10.00      A   
ATOM   1407  N   ASP   152     -13.167  -8.024 -26.424  1.00 10.00      A   
ATOM   1408  HN  ASP   152     -12.281  -7.614 -26.539  1.00 10.00      A   
ATOM   1409  CA  ASP   152     -14.340  -7.369 -26.998  1.00 10.00      A   
ATOM   1410  CB  ASP   152     -14.110  -5.866 -27.161  1.00 10.00      A   
ATOM   1411  CG  ASP   152     -15.387  -5.057 -26.995  1.00 10.00      A   
ATOM   1412  OD1 ASP   152     -16.458  -5.658 -26.769  1.00 10.00      A   
ATOM   1413  OD2 ASP   152     -15.316  -3.810 -27.065  1.00 10.00      A   
ATOM   1414  C   ASP   152     -14.744  -8.001 -28.327  1.00 10.00      A   
ATOM   1415  O   ASP   152     -15.763  -7.638 -28.914  1.00 10.00      A   
ATOM   1416  N   SER   153     -13.949  -8.956 -28.798  1.00 10.00      A   
ATOM   1417  HN  SER   153     -13.140  -9.200 -28.297  1.00 10.00      A   
ATOM   1418  CA  SER   153     -14.245  -9.640 -30.051  1.00 10.00      A   
ATOM   1419  CB  SER   153     -12.987 -10.306 -30.608  1.00 10.00      A   
ATOM   1420  OG  SER   153     -11.829  -9.541 -30.311  1.00 10.00      A   
ATOM   1421  HG  SER   153     -11.587  -9.683 -29.375  1.00 10.00      A   
ATOM   1422  C   SER   153     -15.355 -10.674 -29.858  1.00 10.00      A   
ATOM   1423  O   SER   153     -15.793 -11.319 -30.811  1.00 10.00      A   
ATOM   1424  N   VAL   154     -15.793 -10.833 -28.613  1.00 10.00      A   
ATOM   1425  HN  VAL   154     -15.392 -10.300 -27.898  1.00 10.00      A   
ATOM   1426  CA  VAL   154     -16.858 -11.769 -28.281  1.00 10.00      A   
ATOM   1427  CB  VAL   154     -16.670 -12.350 -26.861  1.00 10.00      A   
ATOM   1428  CG1 VAL   154     -17.683 -13.452 -26.574  1.00 10.00      A   
ATOM   1429  CG2 VAL   154     -15.252 -12.866 -26.680  1.00 10.00      A   
ATOM   1430  C   VAL   154     -18.208 -11.059 -28.355  1.00 10.00      A   
ATOM   1431  O   VAL   154     -18.317  -9.875 -28.009  1.00 10.00      A   
ATOM   1432  N   ASP   155     -19.226 -11.781 -28.814  1.00 10.00      A   
ATOM   1433  HN  ASP   155     -19.066 -12.709 -29.082  1.00 10.00      A   
ATOM   1434  CA  ASP   155     -20.574 -11.236 -28.936  1.00 10.00      A   
ATOM   1435  CB  ASP   155     -21.513 -12.253 -29.594  1.00 10.00      A   
ATOM   1436  CG  ASP   155     -21.166 -12.537 -31.042  1.00 10.00      A   
ATOM   1437  OD1 ASP   155     -20.219 -13.318 -31.287  1.00 10.00      A   
ATOM   1438  OD2 ASP   155     -21.837 -11.996 -31.944  1.00 10.00      A   
ATOM   1439  C   ASP   155     -21.123 -10.844 -27.570  1.00 10.00      A   
ATOM   1440  O   ASP   155     -20.708 -11.383 -26.540  1.00 10.00      A   
ATOM   1441  N   ALA   156     -22.063  -9.917 -27.563  1.00 10.00      A   
ATOM   1442  HN  ALA   156     -22.372  -9.541 -28.418  1.00 10.00      A   
ATOM   1443  CA  ALA   156     -22.660  -9.452 -26.322  1.00 10.00      A   
ATOM   1444  CB  ALA   156     -22.093  -8.093 -25.941  1.00 10.00      A   
ATOM   1445  C   ALA   156     -24.176  -9.389 -26.430  1.00 10.00      A   
ATOM   1446  O   ALA   156     -24.723  -9.168 -27.509  1.00 10.00      A   
ATOM   1447  N   PHE   157     -24.847  -9.589 -25.310  1.00 10.00      A   
ATOM   1448  HN  PHE   157     -24.347  -9.755 -24.476  1.00 10.00      A   
ATOM   1449  CA  PHE   157     -26.296  -9.553 -25.265  1.00 10.00      A   
ATOM   1450  CB  PHE   157     -26.824 -10.468 -24.158  1.00 10.00      A   
ATOM   1451  CG  PHE   157     -26.742 -11.934 -24.469  1.00 10.00      A   
ATOM   1452  CD1 PHE   157     -25.981 -12.778 -23.678  1.00 10.00      A   
ATOM   1453  CD2 PHE   157     -27.430 -12.470 -25.546  1.00 10.00      A   
ATOM   1454  CE1 PHE   157     -25.908 -14.130 -23.955  1.00 10.00      A   
ATOM   1455  CE2 PHE   157     -27.361 -13.821 -25.830  1.00 10.00      A   
ATOM   1456  CZ  PHE   157     -26.598 -14.652 -25.032  1.00 10.00      A   
ATOM   1457  C   PHE   157     -26.785  -8.135 -25.018  1.00 10.00      A   
ATOM   1458  O   PHE   157     -26.232  -7.410 -24.189  1.00 10.00      A   
ATOM   1459  N   ASP   158     -27.817  -7.749 -25.743  1.00 10.00      A   
ATOM   1460  HN  ASP   158     -28.206  -8.375 -26.393  1.00 10.00      A   
ATOM   1461  CA  ASP   158     -28.405  -6.428 -25.597  1.00 10.00      A   
ATOM   1462  CB  ASP   158     -28.944  -5.934 -26.943  1.00 10.00      A   
ATOM   1463  CG  ASP   158     -29.667  -4.604 -26.857  1.00 10.00      A   
ATOM   1464  OD1 ASP   158     -29.180  -3.697 -26.157  1.00 10.00      A   
ATOM   1465  OD2 ASP   158     -30.723  -4.463 -27.513  1.00 10.00      A   
ATOM   1466  C   ASP   158     -29.515  -6.489 -24.559  1.00 10.00      A   
ATOM   1467  O   ASP   158     -30.668  -6.802 -24.872  1.00 10.00      A   
ATOM   1468  N   MET   159     -29.149  -6.241 -23.312  1.00 10.00      A   
ATOM   1469  HN  MET   159     -28.212  -6.006 -23.126  1.00 10.00      A   
ATOM   1470  CA  MET   159     -30.105  -6.273 -22.218  1.00 10.00      A   
ATOM   1471  CB  MET   159     -29.533  -7.003 -21.000  1.00 10.00      A   
ATOM   1472  CG  MET   159     -29.219  -8.469 -21.251  1.00 10.00      A   
ATOM   1473  SD  MET   159     -28.937  -9.408 -19.734  1.00 10.00      A   
ATOM   1474  CE  MET   159     -30.541  -9.274 -18.947  1.00 10.00      A   
ATOM   1475  C   MET   159     -30.546  -4.866 -21.858  1.00 10.00      A   
ATOM   1476  O   MET   159     -29.722  -4.003 -21.550  1.00 10.00      A   
ATOM   1477  N   ARG   160     -31.849  -4.641 -21.902  1.00 10.00      A   
ATOM   1478  HN  ARG   160     -32.455  -5.382 -22.130  1.00 10.00      A   
ATOM   1479  CA  ARG   160     -32.408  -3.335 -21.605  1.00 10.00      A   
ATOM   1480  CB  ARG   160     -32.941  -2.689 -22.888  1.00 10.00      A   
ATOM   1481  CG  ARG   160     -31.916  -2.584 -24.002  1.00 10.00      A   
ATOM   1482  CD  ARG   160     -32.467  -3.110 -25.318  1.00 10.00      A   
ATOM   1483  NE  ARG   160     -33.346  -2.147 -25.985  1.00 10.00      A   
ATOM   1484  HE  ARG   160     -34.033  -1.706 -25.437  1.00 10.00      A   
ATOM   1485  CZ  ARG   160     -33.267  -1.846 -27.282  1.00 10.00      A   
ATOM   1486  NH1 ARG   160     -32.358  -2.427 -28.047  1.00 10.00      A   
ATOM   1487 HH11 ARG   160     -32.293  -2.191 -29.060  1.00 10.00      A   
ATOM   1488 HH12 ARG   160     -31.692  -3.133 -27.635  1.00 10.00      A   
ATOM   1489  NH2 ARG   160     -34.105  -0.965 -27.816  1.00 10.00      A   
ATOM   1490 HH21 ARG   160     -34.044  -0.729 -28.831  1.00 10.00      A   
ATOM   1491 HH22 ARG   160     -34.829  -0.506 -27.222  1.00 10.00      A   
ATOM   1492  C   ARG   160     -33.534  -3.429 -20.589  1.00 10.00      A   
ATOM   1493  O   ARG   160     -34.134  -4.490 -20.400  1.00 10.00      A   
ATOM   1494  N   LYS   161     -33.795  -2.315 -19.926  1.00 10.00      A   
ATOM   1495  HN  LYS   161     -33.241  -1.519 -20.098  1.00 10.00      A   
ATOM   1496  CA  LYS   161     -34.864  -2.229 -18.947  1.00 10.00      A   
ATOM   1497  CB  LYS   161     -34.315  -2.183 -17.517  1.00 10.00      A   
ATOM   1498  CG  LYS   161     -35.399  -2.238 -16.449  1.00 10.00      A   
ATOM   1499  CD  LYS   161     -34.845  -1.977 -15.059  1.00 10.00      A   
ATOM   1500  CE  LYS   161     -35.937  -2.092 -14.007  1.00 10.00      A   
ATOM   1501  NZ  LYS   161     -35.420  -1.841 -12.635  1.00 10.00      A   
ATOM   1502  HZ1 LYS   161     -34.536  -2.364 -12.484  1.00 10.00      A   
ATOM   1503  HZ2 LYS   161     -36.116  -2.148 -11.928  1.00 10.00      A   
ATOM   1504  HZ3 LYS   161     -35.232  -0.820 -12.499  1.00 10.00      A   
ATOM   1505  C   LYS   161     -35.690  -0.984 -19.230  1.00 10.00      A   
ATOM   1506  O   LYS   161     -35.179   0.137 -19.151  1.00 10.00      A   
ATOM   1507  N   LEU   162     -36.948  -1.184 -19.594  1.00 10.00      A   
ATOM   1508  HN  LEU   162     -37.290  -2.099 -19.649  1.00 10.00      A   
ATOM   1509  CA  LEU   162     -37.837  -0.075 -19.903  1.00 10.00      A   
ATOM   1510  CB  LEU   162     -39.093  -0.578 -20.611  1.00 10.00      A   
ATOM   1511  CG  LEU   162     -38.873  -1.188 -21.995  1.00 10.00      A   
ATOM   1512  CD1 LEU   162     -40.112  -1.938 -22.448  1.00 10.00      A   
ATOM   1513  CD2 LEU   162     -38.495  -0.110 -23.001  1.00 10.00      A   
ATOM   1514  C   LEU   162     -38.212   0.689 -18.645  1.00 10.00      A   
ATOM   1515  O   LEU   162     -38.490   0.094 -17.604  1.00 10.00      A   
ATOM   1516  N   LEU   163     -38.201   2.005 -18.743  1.00 10.00      A   
ATOM   1517  HN  LEU   163     -37.966   2.422 -19.601  1.00 10.00      A   
ATOM   1518  CA  LEU   163     -38.539   2.854 -17.614  1.00 10.00      A   
ATOM   1519  CB  LEU   163     -37.562   4.028 -17.525  1.00 10.00      A   
ATOM   1520  CG  LEU   163     -36.090   3.651 -17.334  1.00 10.00      A   
ATOM   1521  CD1 LEU   163     -35.210   4.887 -17.366  1.00 10.00      A   
ATOM   1522  CD2 LEU   163     -35.893   2.881 -16.037  1.00 10.00      A   
ATOM   1523  C   LEU   163     -39.973   3.350 -17.740  1.00 10.00      A   
ATOM   1524  O   LEU   163     -40.492   3.464 -18.852  1.00 10.00      A   
ATOM   1525  N   PRO   164     -40.631   3.630 -16.602  1.00 10.00      A   
ATOM   1526  CB  PRO   164     -42.274   4.428 -15.092  1.00 10.00      A   
ATOM   1527  CG  PRO   164     -40.926   4.442 -14.452  1.00 10.00      A   
ATOM   1528  CD  PRO   164     -40.078   3.496 -15.248  1.00 10.00      A   
ATOM   1529  CA  PRO   164     -42.019   4.113 -16.573  1.00 10.00      A   
ATOM   1530  C   PRO   164     -42.215   5.363 -17.426  1.00 10.00      A   
ATOM   1531  O   PRO   164     -42.955   5.283 -18.430  1.00 10.00      A   
ATOM   1532  OXT PRO   164     -41.619   6.411 -17.097  1.00 10.00      A   
ATOM   1533  CB  GLU     8      20.956  20.145 -17.870  1.00 10.00      B   
ATOM   1534  CG  GLU     8      19.823  21.007 -17.339  1.00 10.00      B   
ATOM   1535  CD  GLU     8      18.514  20.729 -18.044  1.00 10.00      B   
ATOM   1536  OE1 GLU     8      18.355  21.167 -19.205  1.00 10.00      B   
ATOM   1537  OE2 GLU     8      17.641  20.064 -17.449  1.00 10.00      B   
ATOM   1538  C   GLU     8      23.336  19.394 -17.730  1.00 10.00      B   
ATOM   1539  O   GLU     8      23.753  18.472 -17.026  1.00 10.00      B   
ATOM   1540  N   GLU     8      22.751  21.782 -17.375  1.00 10.00      B   
ATOM   1541  HT1 GLU     8      23.665  21.933 -16.885  1.00 10.00      B   
ATOM   1542  HT2 GLU     8      22.050  22.438 -16.978  1.00 10.00      B   
ATOM   1543  HT3 GLU     8      22.874  21.992 -18.385  1.00 10.00      B   
ATOM   1544  CA  GLU     8      22.304  20.380 -17.190  1.00 10.00      B   
ATOM   1545  N   ILE     9      23.756  19.600 -18.977  1.00 10.00      B   
ATOM   1546  HN  ILE     9      23.404  20.365 -19.480  1.00 10.00      B   
ATOM   1547  CA  ILE     9      24.731  18.722 -19.623  1.00 10.00      B   
ATOM   1548  CB  ILE     9      24.958  19.106 -21.103  1.00 10.00      B   
ATOM   1549  CG1 ILE     9      23.630  19.059 -21.871  1.00 10.00      B   
ATOM   1550  CG2 ILE     9      25.981  18.179 -21.748  1.00 10.00      B   
ATOM   1551  CD1 ILE     9      23.726  19.534 -23.305  1.00 10.00      B   
ATOM   1552  C   ILE     9      26.065  18.707 -18.875  1.00 10.00      B   
ATOM   1553  O   ILE     9      26.554  17.647 -18.482  1.00 10.00      B   
ATOM   1554  N   ILE    10      26.641  19.883 -18.657  1.00 10.00      B   
ATOM   1555  HN  ILE    10      26.202  20.701 -18.977  1.00 10.00      B   
ATOM   1556  CA  ILE    10      27.915  19.982 -17.953  1.00 10.00      B   
ATOM   1557  CB  ILE    10      28.562  21.374 -18.100  1.00 10.00      B   
ATOM   1558  CG1 ILE    10      27.654  22.463 -17.520  1.00 10.00      B   
ATOM   1559  CG2 ILE    10      28.873  21.655 -19.564  1.00 10.00      B   
ATOM   1560  CD1 ILE    10      28.350  23.792 -17.313  1.00 10.00      B   
ATOM   1561  C   ILE    10      27.750  19.633 -16.476  1.00 10.00      B   
ATOM   1562  O   ILE    10      28.688  19.169 -15.822  1.00 10.00      B   
ATOM   1563  N   ASP    11      26.543  19.847 -15.967  1.00 10.00      B   
ATOM   1564  HN  ASP    11      25.851  20.238 -16.541  1.00 10.00      B   
ATOM   1565  CA  ASP    11      26.218  19.550 -14.579  1.00 10.00      B   
ATOM   1566  CB  ASP    11      24.793  20.008 -14.249  1.00 10.00      B   
ATOM   1567  CG  ASP    11      24.554  21.477 -14.533  1.00 10.00      B   
ATOM   1568  OD1 ASP    11      24.110  22.201 -13.617  1.00 10.00      B   
ATOM   1569  OD2 ASP    11      24.787  21.910 -15.683  1.00 10.00      B   
ATOM   1570  C   ASP    11      26.332  18.055 -14.331  1.00 10.00      B   
ATOM   1571  O   ASP    11      26.730  17.624 -13.248  1.00 10.00      B   
ATOM   1572  N   PHE    12      25.992  17.270 -15.350  1.00 10.00      B   
ATOM   1573  HN  PHE    12      25.690  17.685 -16.189  1.00 10.00      B   
ATOM   1574  CA  PHE    12      26.055  15.816 -15.262  1.00 10.00      B   
ATOM   1575  CB  PHE    12      25.473  15.185 -16.531  1.00 10.00      B   
ATOM   1576  CG  PHE    12      25.141  13.726 -16.394  1.00 10.00      B   
ATOM   1577  CD1 PHE    12      24.028  13.322 -15.678  1.00 10.00      B   
ATOM   1578  CD2 PHE    12      25.938  12.762 -16.985  1.00 10.00      B   
ATOM   1579  CE1 PHE    12      23.716  11.982 -15.554  1.00 10.00      B   
ATOM   1580  CE2 PHE    12      25.632  11.419 -16.865  1.00 10.00      B   
ATOM   1581  CZ  PHE    12      24.519  11.029 -16.148  1.00 10.00      B   
ATOM   1582  C   PHE    12      27.501  15.372 -15.067  1.00 10.00      B   
ATOM   1583  O   PHE    12      27.783  14.455 -14.293  1.00 10.00      B   
ATOM   1584  N   ILE    13      28.410  16.048 -15.765  1.00 10.00      B   
ATOM   1585  HN  ILE    13      28.111  16.771 -16.356  1.00 10.00      B   
ATOM   1586  CA  ILE    13      29.834  15.752 -15.674  1.00 10.00      B   
ATOM   1587  CB  ILE    13      30.643  16.514 -16.751  1.00 10.00      B   
ATOM   1588  CG1 ILE    13      29.954  16.425 -18.119  1.00 10.00      B   
ATOM   1589  CG2 ILE    13      32.062  15.967 -16.834  1.00 10.00      B   
ATOM   1590  CD1 ILE    13      30.546  17.344 -19.168  1.00 10.00      B   
ATOM   1591  C   ILE    13      30.346  16.156 -14.297  1.00 10.00      B   
ATOM   1592  O   ILE    13      31.181  15.473 -13.703  1.00 10.00      B   
ATOM   1593  N   ASP    14      29.832  17.279 -13.801  1.00 10.00      B   
ATOM   1594  HN  ASP    14      29.188  17.783 -14.345  1.00 10.00      B   
ATOM   1595  CA  ASP    14      30.207  17.798 -12.488  1.00 10.00      B   
ATOM   1596  CB  ASP    14      29.548  19.163 -12.252  1.00 10.00      B   
ATOM   1597  CG  ASP    14      29.565  19.596 -10.798  1.00 10.00      B   
ATOM   1598  OD1 ASP    14      30.601  20.119 -10.338  1.00 10.00      B   
ATOM   1599  OD2 ASP    14      28.534  19.424 -10.113  1.00 10.00      B   
ATOM   1600  C   ASP    14      29.818  16.825 -11.382  1.00 10.00      B   
ATOM   1601  O   ASP    14      30.589  16.583 -10.456  1.00 10.00      B   
ATOM   1602  N   GLN    15      28.630  16.250 -11.507  1.00 10.00      B   
ATOM   1603  HN  GLN    15      28.073  16.478 -12.283  1.00 10.00      B   
ATOM   1604  CA  GLN    15      28.115  15.304 -10.523  1.00 10.00      B   
ATOM   1605  CB  GLN    15      26.702  14.863 -10.912  1.00 10.00      B   
ATOM   1606  CG  GLN    15      25.869  14.354  -9.749  1.00 10.00      B   
ATOM   1607  CD  GLN    15      25.595  15.433  -8.723  1.00 10.00      B   
ATOM   1608  OE1 GLN    15      25.481  16.615  -9.060  1.00 10.00      B   
ATOM   1609  NE2 GLN    15      25.495  15.040  -7.464  1.00 10.00      B   
ATOM   1610 HE21 GLN    15      25.604  14.084  -7.264  1.00 10.00      B   
ATOM   1611 HE22 GLN    15      25.316  15.722  -6.780  1.00 10.00      B   
ATOM   1612  C   GLN    15      29.021  14.079 -10.380  1.00 10.00      B   
ATOM   1613  O   GLN    15      29.105  13.481  -9.306  1.00 10.00      B   
ATOM   1614  N   GLY    16      29.708  13.720 -11.457  1.00 10.00      B   
ATOM   1615  HN  GLY    16      29.620  14.243 -12.281  1.00 10.00      B   
ATOM   1616  CA  GLY    16      30.584  12.562 -11.425  1.00 10.00      B   
ATOM   1617  C   GLY    16      31.977  12.876 -10.908  1.00 10.00      B   
ATOM   1618  O   GLY    16      32.811  11.972 -10.787  1.00 10.00      B   
ATOM   1619  N   ASN    17      32.219  14.152 -10.605  1.00 10.00      B   
ATOM   1620  HN  ASN    17      31.497  14.807 -10.725  1.00 10.00      B   
ATOM   1621  CA  ASN    17      33.513  14.624 -10.097  1.00 10.00      B   
ATOM   1622  CB  ASN    17      34.008  13.811  -8.894  1.00 10.00      B   
ATOM   1623  CG  ASN    17      33.437  14.296  -7.578  1.00 10.00      B   
ATOM   1624  OD1 ASN    17      33.997  15.183  -6.932  1.00 10.00      B   
ATOM   1625  ND2 ASN    17      32.329  13.709  -7.160  1.00 10.00      B   
ATOM   1626 HD21 ASN    17      31.947  12.995  -7.711  1.00 10.00      B   
ATOM   1627 HD22 ASN    17      31.933  14.014  -6.317  1.00 10.00      B   
ATOM   1628  C   ASN    17      34.585  14.711 -11.185  1.00 10.00      B   
ATOM   1629  O   ASN    17      34.529  14.015 -12.202  1.00 10.00      B   
ATOM   1630  N   THR    19      35.551  15.592 -10.970  1.00 10.00      B   
ATOM   1631  HN  THR    19      35.529  16.132 -10.150  1.00 10.00      B   
ATOM   1632  CA  THR    19      36.645  15.792 -11.910  1.00 10.00      B   
ATOM   1633  CB  THR    19      37.722  14.688 -11.739  1.00 10.00      B   
ATOM   1634  OG1 THR    19      38.420  14.845 -10.495  1.00 10.00      B   
ATOM   1635  HG1 THR    19      39.308  14.472 -10.581  1.00 10.00      B   
ATOM   1636  CG2 THR    19      38.714  14.676 -12.894  1.00 10.00      B   
ATOM   1637  C   THR    19      37.248  17.187 -11.706  1.00 10.00      B   
ATOM   1638  O   THR    19      37.068  17.796 -10.647  1.00 10.00      B   
ATOM   1639  N   TYR    20      37.925  17.710 -12.723  1.00 10.00      B   
ATOM   1640  HN  TYR    20      38.008  17.200 -13.556  1.00 10.00      B   
ATOM   1641  CA  TYR    20      38.542  19.028 -12.627  1.00 10.00      B   
ATOM   1642  CB  TYR    20      40.063  18.910 -12.479  1.00 10.00      B   
ATOM   1643  CG  TYR    20      40.521  18.250 -11.196  1.00 10.00      B   
ATOM   1644  CD1 TYR    20      41.141  17.008 -11.214  1.00 10.00      B   
ATOM   1645  CD2 TYR    20      40.332  18.868  -9.965  1.00 10.00      B   
ATOM   1646  CE1 TYR    20      41.562  16.400 -10.046  1.00 10.00      B   
ATOM   1647  CE2 TYR    20      40.750  18.266  -8.792  1.00 10.00      B   
ATOM   1648  CZ  TYR    20      41.364  17.033  -8.839  1.00 10.00      B   
ATOM   1649  OH  TYR    20      41.783  16.428  -7.677  1.00 10.00      B   
ATOM   1650  HH  TYR    20      41.177  16.661  -6.961  1.00 10.00      B   
ATOM   1651  C   TYR    20      38.209  19.891 -13.840  1.00 10.00      B   
ATOM   1652  O   TYR    20      38.440  21.100 -13.831  1.00 10.00      B   
ATOM   1653  N   ALA    21      37.648  19.276 -14.874  1.00 10.00      B   
ATOM   1654  HN  ALA    21      37.457  18.315 -14.816  1.00 10.00      B   
ATOM   1655  CA  ALA    21      37.303  19.998 -16.092  1.00 10.00      B   
ATOM   1656  CB  ALA    21      37.111  19.035 -17.252  1.00 10.00      B   
ATOM   1657  C   ALA    21      36.065  20.862 -15.899  1.00 10.00      B   
ATOM   1658  O   ALA    21      35.982  21.967 -16.430  1.00 10.00      B   
ATOM   1659  N   GLN    22      35.114  20.367 -15.114  1.00 10.00      B   
ATOM   1660  HN  GLN    22      35.248  19.484 -14.699  1.00 10.00      B   
ATOM   1661  CA  GLN    22      33.874  21.093 -14.854  1.00 10.00      B   
ATOM   1662  CB  GLN    22      32.933  20.289 -13.956  1.00 10.00      B   
ATOM   1663  CG  GLN    22      32.887  18.802 -14.259  1.00 10.00      B   
ATOM   1664  CD  GLN    22      33.926  18.030 -13.478  1.00 10.00      B   
ATOM   1665  OE1 GLN    22      35.035  17.803 -13.960  1.00 10.00      B   
ATOM   1666  NE2 GLN    22      33.583  17.646 -12.261  1.00 10.00      B   
ATOM   1667 HE21 GLN    22      32.688  17.879 -11.935  1.00 10.00      B   
ATOM   1668 HE22 GLN    22      34.238  17.148 -11.728  1.00 10.00      B   
ATOM   1669  C   GLN    22      34.148  22.451 -14.223  1.00 10.00      B   
ATOM   1670  O   GLN    22      33.432  23.419 -14.485  1.00 10.00      B   
ATOM   1671  N   SER    23      35.188  22.514 -13.403  1.00 10.00      B   
ATOM   1672  HN  SER    23      35.716  21.705 -13.237  1.00 10.00      B   
ATOM   1673  CA  SER    23      35.569  23.745 -12.736  1.00 10.00      B   
ATOM   1674  CB  SER    23      36.720  23.457 -11.774  1.00 10.00      B   
ATOM   1675  OG  SER    23      37.031  22.069 -11.778  1.00 10.00      B   
ATOM   1676  HG  SER    23      37.789  21.916 -12.362  1.00 10.00      B   
ATOM   1677  C   SER    23      35.968  24.808 -13.758  1.00 10.00      B   
ATOM   1678  O   SER    23      35.723  25.997 -13.565  1.00 10.00      B   
ATOM   1679  N   LEU    24      36.558  24.359 -14.861  1.00 10.00      B   
ATOM   1680  HN  LEU    24      36.707  23.396 -14.963  1.00 10.00      B   
ATOM   1681  CA  LEU    24      36.987  25.254 -15.924  1.00 10.00      B   
ATOM   1682  CB  LEU    24      38.077  24.588 -16.770  1.00 10.00      B   
ATOM   1683  CG  LEU    24      39.232  23.948 -15.998  1.00 10.00      B   
ATOM   1684  CD1 LEU    24      40.149  23.183 -16.938  1.00 10.00      B   
ATOM   1685  CD2 LEU    24      40.012  25.002 -15.230  1.00 10.00      B   
ATOM   1686  C   LEU    24      35.802  25.627 -16.805  1.00 10.00      B   
ATOM   1687  O   LEU    24      35.643  26.786 -17.193  1.00 10.00      B   
ATOM   1688  N   ILE    25      34.966  24.635 -17.109  1.00 10.00      B   
ATOM   1689  HN  ILE    25      35.155  23.733 -16.769  1.00 10.00      B   
ATOM   1690  CA  ILE    25      33.788  24.847 -17.940  1.00 10.00      B   
ATOM   1691  CB  ILE    25      33.027  23.527 -18.196  1.00 10.00      B   
ATOM   1692  CG1 ILE    25      33.964  22.481 -18.810  1.00 10.00      B   
ATOM   1693  CG2 ILE    25      31.831  23.769 -19.108  1.00 10.00      B   
ATOM   1694  CD1 ILE    25      33.399  21.075 -18.809  1.00 10.00      B   
ATOM   1695  C   ILE    25      32.839  25.856 -17.294  1.00 10.00      B   
ATOM   1696  O   ILE    25      32.344  26.766 -17.958  1.00 10.00      B   
ATOM   1697  N   THR    26      32.609  25.704 -15.995  1.00 10.00      B   
ATOM   1698  HN  THR    26      33.053  24.973 -15.509  1.00 10.00      B   
ATOM   1699  CA  THR    26      31.721  26.605 -15.272  1.00 10.00      B   
ATOM   1700  CB  THR    26      31.504  26.160 -13.814  1.00 10.00      B   
ATOM   1701  OG1 THR    26      32.736  25.674 -13.267  1.00 10.00      B   
ATOM   1702  HG1 THR    26      32.902  24.779 -13.592  1.00 10.00      B   
ATOM   1703  CG2 THR    26      30.448  25.066 -13.741  1.00 10.00      B   
ATOM   1704  C   THR    26      32.256  28.030 -15.303  1.00 10.00      B   
ATOM   1705  O   THR    26      31.497  28.980 -15.481  1.00 10.00      B   
ATOM   1706  N   LYS    27      33.571  28.164 -15.150  1.00 10.00      B   
ATOM   1707  HN  LYS    27      34.120  27.361 -15.015  1.00 10.00      B   
ATOM   1708  CA  LYS    27      34.221  29.470 -15.169  1.00 10.00      B   
ATOM   1709  CB  LYS    27      35.716  29.319 -14.878  1.00 10.00      B   
ATOM   1710  CG  LYS    27      36.464  30.634 -14.731  1.00 10.00      B   
ATOM   1711  CD  LYS    27      37.964  30.403 -14.643  1.00 10.00      B   
ATOM   1712  CE  LYS    27      38.722  31.711 -14.495  1.00 10.00      B   
ATOM   1713  NZ  LYS    27      40.190  31.496 -14.494  1.00 10.00      B   
ATOM   1714  HZ1 LYS    27      40.461  30.883 -13.698  1.00 10.00      B   
ATOM   1715  HZ2 LYS    27      40.688  32.402 -14.401  1.00 10.00      B   
ATOM   1716  HZ3 LYS    27      40.485  31.042 -15.381  1.00 10.00      B   
ATOM   1717  C   LYS    27      34.017  30.148 -16.522  1.00 10.00      B   
ATOM   1718  O   LYS    27      33.739  31.346 -16.597  1.00 10.00      B   
ATOM   1719  N   LYS    28      34.147  29.368 -17.588  1.00 10.00      B   
ATOM   1720  HN  LYS    28      34.371  28.422 -17.460  1.00 10.00      B   
ATOM   1721  CA  LYS    28      33.970  29.877 -18.940  1.00 10.00      B   
ATOM   1722  CB  LYS    28      34.445  28.838 -19.963  1.00 10.00      B   
ATOM   1723  CG  LYS    28      34.107  29.179 -21.405  1.00 10.00      B   
ATOM   1724  CD  LYS    28      34.495  28.053 -22.343  1.00 10.00      B   
ATOM   1725  CE  LYS    28      34.023  28.328 -23.760  1.00 10.00      B   
ATOM   1726  NZ  LYS    28      34.612  27.372 -24.733  1.00 10.00      B   
ATOM   1727  HZ1 LYS    28      35.649  27.383 -24.659  1.00 10.00      B   
ATOM   1728  HZ2 LYS    28      34.342  27.633 -25.702  1.00 10.00      B   
ATOM   1729  HZ3 LYS    28      34.272  26.410 -24.540  1.00 10.00      B   
ATOM   1730  C   LYS    28      32.509  30.242 -19.193  1.00 10.00      B   
ATOM   1731  O   LYS    28      32.207  31.323 -19.701  1.00 10.00      B   
ATOM   1732  N   LEU    29      31.609  29.342 -18.818  1.00 10.00      B   
ATOM   1733  HN  LEU    29      31.914  28.502 -18.402  1.00 10.00      B   
ATOM   1734  CA  LEU    29      30.181  29.556 -19.012  1.00 10.00      B   
ATOM   1735  CB  LEU    29      29.405  28.290 -18.647  1.00 10.00      B   
ATOM   1736  CG  LEU    29      27.981  28.192 -19.196  1.00 10.00      B   
ATOM   1737  CD1 LEU    29      27.999  27.938 -20.697  1.00 10.00      B   
ATOM   1738  CD2 LEU    29      27.207  27.102 -18.478  1.00 10.00      B   
ATOM   1739  C   LEU    29      29.675  30.738 -18.187  1.00 10.00      B   
ATOM   1740  O   LEU    29      28.717  31.415 -18.570  1.00 10.00      B   
ATOM   1741  N   ALA    30      30.317  30.983 -17.052  1.00 10.00      B   
ATOM   1742  HN  ALA    30      31.066  30.404 -16.790  1.00 10.00      B   
ATOM   1743  CA  ALA    30      29.934  32.084 -16.177  1.00 10.00      B   
ATOM   1744  CB  ALA    30      30.284  31.772 -14.729  1.00 10.00      B   
ATOM   1745  C   ALA    30      30.598  33.384 -16.613  1.00 10.00      B   
ATOM   1746  O   ALA    30      30.271  34.461 -16.109  1.00 10.00      B   
ATOM   1747  N   LYS    31      31.533  33.283 -17.549  1.00 10.00      B   
ATOM   1748  HN  LYS    31      31.759  32.398 -17.911  1.00 10.00      B   
ATOM   1749  CA  LYS    31      32.231  34.455 -18.049  1.00 10.00      B   
ATOM   1750  CB  LYS    31      33.693  34.132 -18.372  1.00 10.00      B   
ATOM   1751  CG  LYS    31      34.564  35.364 -18.564  1.00 10.00      B   
ATOM   1752  CD  LYS    31      36.016  34.993 -18.804  1.00 10.00      B   
ATOM   1753  CE  LYS    31      36.876  36.233 -18.989  1.00 10.00      B   
ATOM   1754  NZ  LYS    31      38.302  35.888 -19.212  1.00 10.00      B   
ATOM   1755  HZ1 LYS    31      38.855  36.747 -19.413  1.00 10.00      B   
ATOM   1756  HZ2 LYS    31      38.393  35.238 -20.018  1.00 10.00      B   
ATOM   1757  HZ3 LYS    31      38.695  35.428 -18.366  1.00 10.00      B   
ATOM   1758  C   LYS    31      31.524  35.004 -19.280  1.00 10.00      B   
ATOM   1759  O   LYS    31      31.734  36.154 -19.670  1.00 10.00      B   
ATOM   1760  N   SER    32      30.690  34.169 -19.892  1.00 10.00      B   
ATOM   1761  HN  SER    32      30.584  33.257 -19.541  1.00 10.00      B   
ATOM   1762  CA  SER    32      29.938  34.567 -21.074  1.00 10.00      B   
ATOM   1763  CB  SER    32      29.159  33.384 -21.651  1.00 10.00      B   
ATOM   1764  OG  SER    32      29.880  32.177 -21.483  1.00 10.00      B   
ATOM   1765  HG  SER    32      30.796  32.314 -21.757  1.00 10.00      B   
ATOM   1766  C   SER    32      29.012  35.759 -20.796  1.00 10.00      B   
ATOM   1767  O   SER    32      29.087  36.769 -21.498  1.00 10.00      B   
ATOM   1768  N   PRO    33      28.123  35.679 -19.777  1.00 10.00      B   
ATOM   1769  CA  PRO    33      27.213  36.783 -19.448  1.00 10.00      B   
ATOM   1770  CB  PRO    33      26.238  36.159 -18.447  1.00 10.00      B   
ATOM   1771  CG  PRO    33      27.009  35.055 -17.813  1.00 10.00      B   
ATOM   1772  CD  PRO    33      27.915  34.519 -18.884  1.00 10.00      B   
ATOM   1773  C   PRO    33      27.945  37.964 -18.811  1.00 10.00      B   
ATOM   1774  O   PRO    33      28.761  37.792 -17.898  1.00 10.00      B   
ATOM   1775  N   LEU    36      24.557  33.607 -12.498  1.00 10.00      B   
ATOM   1776  HN  LEU    36      23.849  34.280 -12.375  1.00 10.00      B   
ATOM   1777  CA  LEU    36      25.813  33.761 -11.777  1.00 10.00      B   
ATOM   1778  CB  LEU    36      26.138  35.245 -11.574  1.00 10.00      B   
ATOM   1779  CG  LEU    36      27.488  35.565 -10.925  1.00 10.00      B   
ATOM   1780  CD1 LEU    36      28.634  35.191 -11.853  1.00 10.00      B   
ATOM   1781  CD2 LEU    36      27.565  37.036 -10.542  1.00 10.00      B   
ATOM   1782  C   LEU    36      25.752  33.050 -10.432  1.00 10.00      B   
ATOM   1783  O   LEU    36      26.594  32.205 -10.129  1.00 10.00      B   
ATOM   1784  N   PHE    37      24.733  33.377  -9.643  1.00 10.00      B   
ATOM   1785  HN  PHE    37      24.075  34.037  -9.959  1.00 10.00      B   
ATOM   1786  CA  PHE    37      24.560  32.782  -8.324  1.00 10.00      B   
ATOM   1787  CB  PHE    37      23.369  33.404  -7.591  1.00 10.00      B   
ATOM   1788  CG  PHE    37      23.572  34.840  -7.194  1.00 10.00      B   
ATOM   1789  CD1 PHE    37      24.648  35.210  -6.403  1.00 10.00      B   
ATOM   1790  CD2 PHE    37      22.684  35.820  -7.605  1.00 10.00      B   
ATOM   1791  CE1 PHE    37      24.834  36.528  -6.031  1.00 10.00      B   
ATOM   1792  CE2 PHE    37      22.864  37.141  -7.237  1.00 10.00      B   
ATOM   1793  CZ  PHE    37      23.941  37.495  -6.449  1.00 10.00      B   
ATOM   1794  C   PHE    37      24.414  31.266  -8.403  1.00 10.00      B   
ATOM   1795  O   PHE    37      24.904  30.549  -7.537  1.00 10.00      B   
ATOM   1796  N   TYR    38      23.754  30.783  -9.451  1.00 10.00      B   
ATOM   1797  HN  TYR    38      23.386  31.406 -10.112  1.00 10.00      B   
ATOM   1798  CA  TYR    38      23.557  29.347  -9.637  1.00 10.00      B   
ATOM   1799  CB  TYR    38      22.679  29.085 -10.869  1.00 10.00      B   
ATOM   1800  CG  TYR    38      22.534  27.623 -11.240  1.00 10.00      B   
ATOM   1801  CD1 TYR    38      21.617  26.805 -10.589  1.00 10.00      B   
ATOM   1802  CD2 TYR    38      23.318  27.060 -12.240  1.00 10.00      B   
ATOM   1803  CE1 TYR    38      21.488  25.470 -10.924  1.00 10.00      B   
ATOM   1804  CE2 TYR    38      23.194  25.726 -12.581  1.00 10.00      B   
ATOM   1805  CZ  TYR    38      22.279  24.935 -11.920  1.00 10.00      B   
ATOM   1806  OH  TYR    38      22.155  23.606 -12.258  1.00 10.00      B   
ATOM   1807  HH  TYR    38      22.987  23.295 -12.656  1.00 10.00      B   
ATOM   1808  C   TYR    38      24.898  28.620  -9.768  1.00 10.00      B   
ATOM   1809  O   TYR    38      25.111  27.563  -9.165  1.00 10.00      B   
ATOM   1810  N   HIS    39      25.805  29.200 -10.545  1.00 10.00      B   
ATOM   1811  HN  HIS    39      25.584  30.050 -10.983  1.00 10.00      B   
ATOM   1812  CA  HIS    39      27.119  28.605 -10.758  1.00 10.00      B   
ATOM   1813  CB  HIS    39      27.780  29.149 -12.026  1.00 10.00      B   
ATOM   1814  CG  HIS    39      27.237  28.530 -13.278  1.00 10.00      B   
ATOM   1815  ND1 HIS    39      26.800  29.263 -14.362  1.00 10.00      B   
ATOM   1816  HD1 HIS    39      26.799  30.247 -14.435  1.00 10.00      B   
ATOM   1817  CD2 HIS    39      27.046  27.229 -13.609  1.00 10.00      B   
ATOM   1818  CE1 HIS    39      26.367  28.442 -15.299  1.00 10.00      B   
ATOM   1819  NE2 HIS    39      26.506  27.204 -14.866  1.00 10.00      B   
ATOM   1820  HE2 HIS    39      26.244  26.393 -15.363  1.00 10.00      B   
ATOM   1821  C   HIS    39      28.017  28.775  -9.537  1.00 10.00      B   
ATOM   1822  O   HIS    39      28.854  27.920  -9.249  1.00 10.00      B   
ATOM   1823  N   VAL    40      27.834  29.878  -8.821  1.00 10.00      B   
ATOM   1824  HN  VAL    40      27.163  30.533  -9.113  1.00 10.00      B   
ATOM   1825  CA  VAL    40      28.612  30.141  -7.614  1.00 10.00      B   
ATOM   1826  CB  VAL    40      28.400  31.587  -7.104  1.00 10.00      B   
ATOM   1827  CG1 VAL    40      29.052  31.788  -5.745  1.00 10.00      B   
ATOM   1828  CG2 VAL    40      28.956  32.590  -8.102  1.00 10.00      B   
ATOM   1829  C   VAL    40      28.210  29.143  -6.531  1.00 10.00      B   
ATOM   1830  O   VAL    40      29.058  28.530  -5.879  1.00 10.00      B   
ATOM   1831  N   LEU    41      26.902  28.960  -6.388  1.00 10.00      B   
ATOM   1832  HN  LEU    41      26.288  29.477  -6.952  1.00 10.00      B   
ATOM   1833  CA  LEU    41      26.340  28.033  -5.414  1.00 10.00      B   
ATOM   1834  CB  LEU    41      24.807  28.106  -5.469  1.00 10.00      B   
ATOM   1835  CG  LEU    41      24.025  26.849  -5.081  1.00 10.00      B   
ATOM   1836  CD1 LEU    41      23.918  26.717  -3.571  1.00 10.00      B   
ATOM   1837  CD2 LEU    41      22.645  26.864  -5.718  1.00 10.00      B   
ATOM   1838  C   LEU    41      26.822  26.610  -5.684  1.00 10.00      B   
ATOM   1839  O   LEU    41      27.050  25.837  -4.754  1.00 10.00      B   
ATOM   1840  N   GLN    42      26.996  26.279  -6.961  1.00 10.00      B   
ATOM   1841  HN  GLN    42      26.807  26.946  -7.655  1.00 10.00      B   
ATOM   1842  CA  GLN    42      27.459  24.951  -7.354  1.00 10.00      B   
ATOM   1843  CB  GLN    42      27.465  24.802  -8.876  1.00 10.00      B   
ATOM   1844  CG  GLN    42      27.606  23.365  -9.361  1.00 10.00      B   
ATOM   1845  CD  GLN    42      26.560  22.443  -8.764  1.00 10.00      B   
ATOM   1846  OE1 GLN    42      25.445  22.865  -8.458  1.00 10.00      B   
ATOM   1847  NE2 GLN    42      26.908  21.180  -8.603  1.00 10.00      B   
ATOM   1848 HE21 GLN    42      27.812  20.906  -8.880  1.00 10.00      B   
ATOM   1849 HE22 GLN    42      26.252  20.567  -8.208  1.00 10.00      B   
ATOM   1850  C   GLN    42      28.847  24.672  -6.782  1.00 10.00      B   
ATOM   1851  O   GLN    42      29.154  23.549  -6.379  1.00 10.00      B   
ATOM   1852  N   ASN    43      29.673  25.711  -6.731  1.00 10.00      B   
ATOM   1853  HN  ASN    43      29.365  26.583  -7.061  1.00 10.00      B   
ATOM   1854  CA  ASN    43      31.020  25.587  -6.190  1.00 10.00      B   
ATOM   1855  CB  ASN    43      31.804  26.887  -6.402  1.00 10.00      B   
ATOM   1856  CG  ASN    43      33.267  26.780  -6.003  1.00 10.00      B   
ATOM   1857  OD1 ASN    43      33.893  25.728  -6.147  1.00 10.00      B   
ATOM   1858  ND2 ASN    43      33.821  27.872  -5.501  1.00 10.00      B   
ATOM   1859 HD21 ASN    43      33.263  28.678  -5.414  1.00 10.00      B   
ATOM   1860 HD22 ASN    43      34.762  27.835  -5.235  1.00 10.00      B   
ATOM   1861  C   ASN    43      30.943  25.254  -4.702  1.00 10.00      B   
ATOM   1862  O   ASN    43      31.704  24.428  -4.197  1.00 10.00      B   
ATOM   1863  N   GLU    44      29.992  25.883  -4.016  1.00 10.00      B   
ATOM   1864  HN  GLU    44      29.408  26.519  -4.487  1.00 10.00      B   
ATOM   1865  CA  GLU    44      29.788  25.657  -2.591  1.00 10.00      B   
ATOM   1866  CB  GLU    44      28.826  26.694  -2.014  1.00 10.00      B   
ATOM   1867  CG  GLU    44      29.500  28.006  -1.654  1.00 10.00      B   
ATOM   1868  CD  GLU    44      28.766  29.222  -2.183  1.00 10.00      B   
ATOM   1869  OE1 GLU    44      27.557  29.361  -1.902  1.00 10.00      B   
ATOM   1870  OE2 GLU    44      29.408  30.056  -2.864  1.00 10.00      B   
ATOM   1871  C   GLU    44      29.282  24.243  -2.334  1.00 10.00      B   
ATOM   1872  O   GLU    44      29.636  23.616  -1.334  1.00 10.00      B   
ATOM   1873  N   ILE    45      28.461  23.739  -3.250  1.00 10.00      B   
ATOM   1874  HN  ILE    45      28.202  24.296  -4.017  1.00 10.00      B   
ATOM   1875  CA  ILE    45      27.929  22.386  -3.137  1.00 10.00      B   
ATOM   1876  CB  ILE    45      26.884  22.079  -4.236  1.00 10.00      B   
ATOM   1877  CG1 ILE    45      25.679  23.016  -4.101  1.00 10.00      B   
ATOM   1878  CG2 ILE    45      26.437  20.621  -4.175  1.00 10.00      B   
ATOM   1879  CD1 ILE    45      24.654  22.869  -5.206  1.00 10.00      B   
ATOM   1880  C   ILE    45      29.079  21.383  -3.212  1.00 10.00      B   
ATOM   1881  O   ILE    45      29.122  20.408  -2.459  1.00 10.00      B   
ATOM   1882  N   HIS    46      30.027  21.648  -4.110  1.00 10.00      B   
ATOM   1883  HN  HIS    46      29.934  22.440  -4.684  1.00 10.00      B   
ATOM   1884  CA  HIS    46      31.189  20.782  -4.267  1.00 10.00      B   
ATOM   1885  CB  HIS    46      31.940  21.079  -5.567  1.00 10.00      B   
ATOM   1886  CG  HIS    46      33.020  20.084  -5.873  1.00 10.00      B   
ATOM   1887  ND1 HIS    46      34.327  20.439  -6.128  1.00 10.00      B   
ATOM   1888  HD1 HIS    46      34.680  21.360  -6.149  1.00 10.00      B   
ATOM   1889  CD2 HIS    46      32.980  18.734  -5.953  1.00 10.00      B   
ATOM   1890  CE1 HIS    46      35.041  19.351  -6.356  1.00 10.00      B   
ATOM   1891  NE2 HIS    46      34.246  18.304  -6.255  1.00 10.00      B   
ATOM   1892  HE2 HIS    46      34.518  17.366  -6.384  1.00 10.00      B   
ATOM   1893  C   HIS    46      32.119  20.932  -3.068  1.00 10.00      B   
ATOM   1894  O   HIS    46      32.838  20.000  -2.706  1.00 10.00      B   
ATOM   1895  N   LEU    47      32.092  22.110  -2.452  1.00 10.00      B   
ATOM   1896  HN  LEU    47      31.506  22.819  -2.799  1.00 10.00      B   
ATOM   1897  CA  LEU    47      32.913  22.379  -1.282  1.00 10.00      B   
ATOM   1898  CB  LEU    47      32.888  23.868  -0.918  1.00 10.00      B   
ATOM   1899  CG  LEU    47      33.717  24.798  -1.805  1.00 10.00      B   
ATOM   1900  CD1 LEU    47      33.457  26.254  -1.445  1.00 10.00      B   
ATOM   1901  CD2 LEU    47      35.199  24.473  -1.690  1.00 10.00      B   
ATOM   1902  C   LEU    47      32.434  21.540  -0.104  1.00 10.00      B   
ATOM   1903  O   LEU    47      33.215  21.191   0.776  1.00 10.00      B   
ATOM   1904  N   LYS    48      31.147  21.198  -0.110  1.00 10.00      B   
ATOM   1905  HN  LYS    48      30.573  21.508  -0.845  1.00 10.00      B   
ATOM   1906  CA  LYS    48      30.565  20.385   0.951  1.00 10.00      B   
ATOM   1907  CB  LYS    48      29.044  20.313   0.804  1.00 10.00      B   
ATOM   1908  CG  LYS    48      28.316  19.932   2.085  1.00 10.00      B   
ATOM   1909  CD  LYS    48      26.961  19.300   1.800  1.00 10.00      B   
ATOM   1910  CE  LYS    48      27.095  17.811   1.513  1.00 10.00      B   
ATOM   1911  NZ  LYS    48      25.776  17.129   1.491  1.00 10.00      B   
ATOM   1912  HZ1 LYS    48      25.901  16.111   1.320  1.00 10.00      B   
ATOM   1913  HZ2 LYS    48      25.177  17.523   0.738  1.00 10.00      B   
ATOM   1914  HZ3 LYS    48      25.297  17.256   2.405  1.00 10.00      B   
ATOM   1915  C   LYS    48      31.157  18.978   0.930  1.00 10.00      B   
ATOM   1916  O   LYS    48      31.244  18.314   1.965  1.00 10.00      B   
ATOM   1917  N   SER    49      31.580  18.544  -0.256  1.00 10.00      B   
ATOM   1918  HN  SER    49      31.483  19.128  -1.038  1.00 10.00      B   
ATOM   1919  CA  SER    49      32.178  17.224  -0.434  1.00 10.00      B   
ATOM   1920  CB  SER    49      32.182  16.846  -1.917  1.00 10.00      B   
ATOM   1921  OG  SER    49      30.968  17.240  -2.548  1.00 10.00      B   
ATOM   1922  HG  SER    49      30.938  16.866  -3.441  1.00 10.00      B   
ATOM   1923  C   SER    49      33.604  17.201   0.122  1.00 10.00      B   
ATOM   1924  O   SER    49      34.219  16.143   0.255  1.00 10.00      B   
ATOM   1925  N   GLY    50      34.121  18.378   0.441  1.00 10.00      B   
ATOM   1926  HN  GLY    50      33.585  19.189   0.304  1.00 10.00      B   
ATOM   1927  CA  GLY    50      35.454  18.481   0.993  1.00 10.00      B   
ATOM   1928  C   GLY    50      35.408  18.949   2.431  1.00 10.00      B   
ATOM   1929  O   GLY    50      35.822  18.235   3.345  1.00 10.00      B   
ATOM   1930  N   GLN    51      34.869  20.143   2.625  1.00 10.00      B   
ATOM   1931  HN  GLN    51      34.524  20.642   1.847  1.00 10.00      B   
ATOM   1932  CA  GLN    51      34.748  20.734   3.944  1.00 10.00      B   
ATOM   1933  CB  GLN    51      35.904  21.703   4.206  1.00 10.00      B   
ATOM   1934  CG  GLN    51      36.054  22.106   5.663  1.00 10.00      B   
ATOM   1935  CD  GLN    51      37.399  21.709   6.238  1.00 10.00      B   
ATOM   1936  OE1 GLN    51      38.409  21.668   5.531  1.00 10.00      B   
ATOM   1937  NE2 GLN    51      37.421  21.415   7.525  1.00 10.00      B   
ATOM   1938 HE21 GLN    51      36.580  21.467   8.027  1.00 10.00      B   
ATOM   1939 HE22 GLN    51      38.277  21.149   7.927  1.00 10.00      B   
ATOM   1940  C   GLN    51      33.412  21.462   4.058  1.00 10.00      B   
ATOM   1941  O   GLN    51      33.295  22.636   3.701  1.00 10.00      B   
ATOM   1942  N   ARG    52      32.405  20.752   4.550  1.00 10.00      B   
ATOM   1943  HN  ARG    52      32.568  19.820   4.819  1.00 10.00      B   
ATOM   1944  CA  ARG    52      31.067  21.312   4.704  1.00 10.00      B   
ATOM   1945  CB  ARG    52      30.060  20.237   5.132  1.00 10.00      B   
ATOM   1946  CG  ARG    52      30.399  19.525   6.433  1.00 10.00      B   
ATOM   1947  CD  ARG    52      29.476  18.340   6.681  1.00 10.00      B   
ATOM   1948  NE  ARG    52      29.689  17.254   5.717  1.00 10.00      B   
ATOM   1949  HE  ARG    52      30.371  17.395   5.025  1.00 10.00      B   
ATOM   1950  CZ  ARG    52      29.021  16.097   5.736  1.00 10.00      B   
ATOM   1951  NH1 ARG    52      28.089  15.869   6.659  1.00 10.00      B   
ATOM   1952 HH11 ARG    52      27.872  16.591   7.384  1.00 10.00      B   
ATOM   1953 HH12 ARG    52      27.571  14.964   6.663  1.00 10.00      B   
ATOM   1954  NH2 ARG    52      29.284  15.157   4.833  1.00 10.00      B   
ATOM   1955 HH21 ARG    52      30.023  15.312   4.105  1.00 10.00      B   
ATOM   1956 HH22 ARG    52      28.762  14.253   4.849  1.00 10.00      B   
ATOM   1957  C   ARG    52      31.056  22.492   5.670  1.00 10.00      B   
ATOM   1958  O   ARG    52      30.204  23.374   5.573  1.00 10.00      B   
ATOM   1959  N   GLU    53      32.026  22.512   6.580  1.00 10.00      B   
ATOM   1960  HN  GLU    53      32.672  21.779   6.597  1.00 10.00      B   
ATOM   1961  CA  GLU    53      32.149  23.580   7.565  1.00 10.00      B   
ATOM   1962  CB  GLU    53      33.272  23.249   8.551  1.00 10.00      B   
ATOM   1963  CG  GLU    53      33.322  24.153   9.768  1.00 10.00      B   
ATOM   1964  CD  GLU    53      34.411  23.756  10.738  1.00 10.00      B   
ATOM   1965  OE1 GLU    53      35.554  24.231  10.581  1.00 10.00      B   
ATOM   1966  OE2 GLU    53      34.127  22.970  11.666  1.00 10.00      B   
ATOM   1967  C   GLU    53      32.415  24.928   6.894  1.00 10.00      B   
ATOM   1968  O   GLU    53      32.098  25.982   7.443  1.00 10.00      B   
ATOM   1969  N   LEU    54      33.001  24.892   5.706  1.00 10.00      B   
ATOM   1970  HN  LEU    54      33.233  24.025   5.310  1.00 10.00      B   
ATOM   1971  CA  LEU    54      33.301  26.116   4.974  1.00 10.00      B   
ATOM   1972  CB  LEU    54      34.657  26.010   4.280  1.00 10.00      B   
ATOM   1973  CG  LEU    54      35.876  25.909   5.198  1.00 10.00      B   
ATOM   1974  CD1 LEU    54      37.143  25.721   4.383  1.00 10.00      B   
ATOM   1975  CD2 LEU    54      35.985  27.137   6.092  1.00 10.00      B   
ATOM   1976  C   LEU    54      32.212  26.421   3.955  1.00 10.00      B   
ATOM   1977  O   LEU    54      32.012  27.573   3.564  1.00 10.00      B   
ATOM   1978  N   ALA    55      31.509  25.377   3.531  1.00 10.00      B   
ATOM   1979  HN  ALA    55      31.717  24.488   3.885  1.00 10.00      B   
ATOM   1980  CA  ALA    55      30.438  25.516   2.553  1.00 10.00      B   
ATOM   1981  CB  ALA    55      29.957  24.148   2.097  1.00 10.00      B   
ATOM   1982  C   ALA    55      29.282  26.333   3.115  1.00 10.00      B   
ATOM   1983  O   ALA    55      28.730  27.188   2.429  1.00 10.00      B   
ATOM   1984  N   ILE    56      28.931  26.071   4.371  1.00 10.00      B   
ATOM   1985  HN  ILE    56      29.415  25.375   4.864  1.00 10.00      B   
ATOM   1986  CA  ILE    56      27.841  26.788   5.035  1.00 10.00      B   
ATOM   1987  CB  ILE    56      27.612  26.267   6.473  1.00 10.00      B   
ATOM   1988  CG1 ILE    56      27.350  24.758   6.461  1.00 10.00      B   
ATOM   1989  CG2 ILE    56      26.452  27.003   7.135  1.00 10.00      B   
ATOM   1990  CD1 ILE    56      27.411  24.113   7.830  1.00 10.00      B   
ATOM   1991  C   ILE    56      28.133  28.289   5.076  1.00 10.00      B   
ATOM   1992  O   ILE    56      27.266  29.115   4.779  1.00 10.00      B   
ATOM   1993  N   LYS    57      29.368  28.627   5.426  1.00 10.00      B   
ATOM   1994  HN  LYS    57      30.008  27.919   5.645  1.00 10.00      B   
ATOM   1995  CA  LYS    57      29.801  30.016   5.511  1.00 10.00      B   
ATOM   1996  CB  LYS    57      31.271  30.079   5.941  1.00 10.00      B   
ATOM   1997  CG  LYS    57      31.909  31.453   5.823  1.00 10.00      B   
ATOM   1998  CD  LYS    57      33.421  31.368   5.940  1.00 10.00      B   
ATOM   1999  CE  LYS    57      34.066  32.724   5.718  1.00 10.00      B   
ATOM   2000  NZ  LYS    57      35.539  32.676   5.902  1.00 10.00      B   
ATOM   2001  HZ1 LYS    57      35.962  33.587   5.642  1.00 10.00      B   
ATOM   2002  HZ2 LYS    57      35.955  31.931   5.306  1.00 10.00      B   
ATOM   2003  HZ3 LYS    57      35.770  32.474   6.896  1.00 10.00      B   
ATOM   2004  C   LYS    57      29.616  30.734   4.177  1.00 10.00      B   
ATOM   2005  O   LYS    57      29.074  31.841   4.126  1.00 10.00      B   
ATOM   2006  N   LYS    58      30.053  30.094   3.101  1.00 10.00      B   
ATOM   2007  HN  LYS    58      30.453  29.204   3.203  1.00 10.00      B   
ATOM   2008  CA  LYS    58      29.947  30.678   1.772  1.00 10.00      B   
ATOM   2009  CB  LYS    58      30.872  29.962   0.787  1.00 10.00      B   
ATOM   2010  CG  LYS    58      32.152  30.724   0.478  1.00 10.00      B   
ATOM   2011  CD  LYS    58      31.839  32.113  -0.053  1.00 10.00      B   
ATOM   2012  CE  LYS    58      33.097  32.875  -0.434  1.00 10.00      B   
ATOM   2013  NZ  LYS    58      32.778  34.244  -0.919  1.00 10.00      B   
ATOM   2014  HZ1 LYS    58      32.218  34.193  -1.791  1.00 10.00      B   
ATOM   2015  HZ2 LYS    58      33.653  34.770  -1.116  1.00 10.00      B   
ATOM   2016  HZ3 LYS    58      32.230  34.765  -0.198  1.00 10.00      B   
ATOM   2017  C   LYS    58      28.508  30.693   1.262  1.00 10.00      B   
ATOM   2018  O   LYS    58      28.095  31.633   0.580  1.00 10.00      B   
ATOM   2019  N   ASN    59      27.745  29.666   1.610  1.00 10.00      B   
ATOM   2020  HN  ASN    59      28.127  28.948   2.163  1.00 10.00      B   
ATOM   2021  CA  ASN    59      26.356  29.570   1.183  1.00 10.00      B   
ATOM   2022  CB  ASN    59      25.775  28.200   1.528  1.00 10.00      B   
ATOM   2023  CG  ASN    59      24.979  27.600   0.385  1.00 10.00      B   
ATOM   2024  OD1 ASN    59      23.989  26.907   0.606  1.00 10.00      B   
ATOM   2025  ND2 ASN    59      25.410  27.852  -0.843  1.00 10.00      B   
ATOM   2026 HD21 ASN    59      26.220  28.410  -0.955  1.00 10.00      B   
ATOM   2027 HD22 ASN    59      24.913  27.473  -1.594  1.00 10.00      B   
ATOM   2028  C   ASN    59      25.518  30.680   1.809  1.00 10.00      B   
ATOM   2029  O   ASN    59      24.648  31.264   1.156  1.00 10.00      B   
ATOM   2030  N   LEU    60      25.801  30.981   3.074  1.00 10.00      B   
ATOM   2031  HN  LEU    60      26.499  30.470   3.541  1.00 10.00      B   
ATOM   2032  CA  LEU    60      25.095  32.037   3.789  1.00 10.00      B   
ATOM   2033  CB  LEU    60      25.523  32.073   5.259  1.00 10.00      B   
ATOM   2034  CG  LEU    60      24.926  30.997   6.167  1.00 10.00      B   
ATOM   2035  CD1 LEU    60      25.601  31.019   7.530  1.00 10.00      B   
ATOM   2036  CD2 LEU    60      23.424  31.190   6.306  1.00 10.00      B   
ATOM   2037  C   LEU    60      25.372  33.384   3.136  1.00 10.00      B   
ATOM   2038  O   LEU    60      24.535  34.287   3.161  1.00 10.00      B   
ATOM   2039  N   GLU    61      26.553  33.499   2.540  1.00 10.00      B   
ATOM   2040  HN  GLU    61      27.167  32.736   2.554  1.00 10.00      B   
ATOM   2041  CA  GLU    61      26.960  34.718   1.862  1.00 10.00      B   
ATOM   2042  CB  GLU    61      28.414  34.596   1.402  1.00 10.00      B   
ATOM   2043  CG  GLU    61      29.284  35.792   1.739  1.00 10.00      B   
ATOM   2044  CD  GLU    61      30.624  35.738   1.041  1.00 10.00      B   
ATOM   2045  OE1 GLU    61      31.563  35.124   1.584  1.00 10.00      B   
ATOM   2046  OE2 GLU    61      30.747  36.303  -0.063  1.00 10.00      B   
ATOM   2047  C   GLU    61      26.059  34.977   0.660  1.00 10.00      B   
ATOM   2048  O   GLU    61      25.672  36.113   0.396  1.00 10.00      B   
ATOM   2049  N   LEU    62      25.713  33.906  -0.047  1.00 10.00      B   
ATOM   2050  HN  LEU    62      26.039  33.022   0.236  1.00 10.00      B   
ATOM   2051  CA  LEU    62      24.858  33.999  -1.224  1.00 10.00      B   
ATOM   2052  CB  LEU    62      24.893  32.682  -2.007  1.00 10.00      B   
ATOM   2053  CG  LEU    62      24.438  32.745  -3.467  1.00 10.00      B   
ATOM   2054  CD1 LEU    62      25.267  31.798  -4.321  1.00 10.00      B   
ATOM   2055  CD2 LEU    62      22.958  32.410  -3.589  1.00 10.00      B   
ATOM   2056  C   LEU    62      23.427  34.332  -0.817  1.00 10.00      B   
ATOM   2057  O   LEU    62      22.742  35.097  -1.494  1.00 10.00      B   
ATOM   2058  N   LEU    63      22.992  33.753   0.297  1.00 10.00      B   
ATOM   2059  HN  LEU    63      23.594  33.147   0.783  1.00 10.00      B   
ATOM   2060  CA  LEU    63      21.648  33.978   0.816  1.00 10.00      B   
ATOM   2061  CB  LEU    63      21.450  33.185   2.116  1.00 10.00      B   
ATOM   2062  CG  LEU    63      20.228  33.548   2.968  1.00 10.00      B   
ATOM   2063  CD1 LEU    63      18.941  33.149   2.267  1.00 10.00      B   
ATOM   2064  CD2 LEU    63      20.318  32.901   4.341  1.00 10.00      B   
ATOM   2065  C   LEU    63      21.391  35.463   1.060  1.00 10.00      B   
ATOM   2066  O   LEU    63      20.331  35.987   0.718  1.00 10.00      B   
ATOM   2067  N   ASN    64      22.382  36.141   1.620  1.00 10.00      B   
ATOM   2068  HN  ASN    64      23.215  35.673   1.840  1.00 10.00      B   
ATOM   2069  CA  ASN    64      22.266  37.564   1.927  1.00 10.00      B   
ATOM   2070  CB  ASN    64      23.254  37.953   3.029  1.00 10.00      B   
ATOM   2071  CG  ASN    64      22.832  37.462   4.399  1.00 10.00      B   
ATOM   2072  OD1 ASN    64      21.644  37.453   4.733  1.00 10.00      B   
ATOM   2073  ND2 ASN    64      23.800  37.047   5.201  1.00 10.00      B   
ATOM   2074 HD21 ASN    64      24.726  37.080   4.872  1.00 10.00      B   
ATOM   2075 HD22 ASN    64      23.553  36.715   6.090  1.00 10.00      B   
ATOM   2076  C   ASN    64      22.476  38.449   0.702  1.00 10.00      B   
ATOM   2077  O   ASN    64      22.511  39.673   0.817  1.00 10.00      B   
ATOM   2078  N   ARG    65      22.619  37.838  -0.468  1.00 10.00      B   
ATOM   2079  HN  ARG    65      22.586  36.857  -0.507  1.00 10.00      B   
ATOM   2080  CA  ARG    65      22.824  38.596  -1.696  1.00 10.00      B   
ATOM   2081  CB  ARG    65      24.056  38.099  -2.455  1.00 10.00      B   
ATOM   2082  CG  ARG    65      25.369  38.607  -1.882  1.00 10.00      B   
ATOM   2083  CD  ARG    65      26.527  38.362  -2.832  1.00 10.00      B   
ATOM   2084  NE  ARG    65      27.031  36.990  -2.758  1.00 10.00      B   
ATOM   2085  HE  ARG    65      26.551  36.308  -3.272  1.00 10.00      B   
ATOM   2086  CZ  ARG    65      28.094  36.628  -2.046  1.00 10.00      B   
ATOM   2087  NH1 ARG    65      28.769  37.533  -1.347  1.00 10.00      B   
ATOM   2088 HH11 ARG    65      28.469  38.533  -1.348  1.00 10.00      B   
ATOM   2089 HH12 ARG    65      29.609  37.241  -0.785  1.00 10.00      B   
ATOM   2090  NH2 ARG    65      28.497  35.361  -2.032  1.00 10.00      B   
ATOM   2091 HH21 ARG    65      27.983  34.632  -2.580  1.00 10.00      B   
ATOM   2092 HH22 ARG    65      29.333  35.088  -1.476  1.00 10.00      B   
ATOM   2093  C   ARG    65      21.589  38.564  -2.589  1.00 10.00      B   
ATOM   2094  O   ARG    65      21.582  39.163  -3.666  1.00 10.00      B   
ATOM   2095  N   TYR    66      20.548  37.877  -2.118  1.00 10.00      B   
ATOM   2096  HN  TYR    66      20.628  37.444  -1.244  1.00 10.00      B   
ATOM   2097  CA  TYR    66      19.287  37.750  -2.854  1.00 10.00      B   
ATOM   2098  CB  TYR    66      18.592  39.106  -3.032  1.00 10.00      B   
ATOM   2099  CG  TYR    66      18.319  39.844  -1.740  1.00 10.00      B   
ATOM   2100  CD1 TYR    66      18.886  41.089  -1.494  1.00 10.00      B   
ATOM   2101  CD2 TYR    66      17.491  39.301  -0.771  1.00 10.00      B   
ATOM   2102  CE1 TYR    66      18.634  41.766  -0.319  1.00 10.00      B   
ATOM   2103  CE2 TYR    66      17.235  39.972   0.406  1.00 10.00      B   
ATOM   2104  CZ  TYR    66      17.808  41.202   0.628  1.00 10.00      B   
ATOM   2105  OH  TYR    66      17.554  41.875   1.800  1.00 10.00      B   
ATOM   2106  HH  TYR    66      18.022  41.441   2.525  1.00 10.00      B   
ATOM   2107  C   TYR    66      19.477  37.068  -4.210  1.00 10.00      B   
ATOM   2108  O   TYR    66      19.691  37.736  -5.223  1.00 10.00      B   
ATOM   2109  N   PRO    67      19.412  35.723  -4.242  1.00 10.00      B   
ATOM   2110  CA  PRO    67      19.570  34.949  -5.480  1.00 10.00      B   
ATOM   2111  CB  PRO    67      19.307  33.496  -5.055  1.00 10.00      B   
ATOM   2112  CG  PRO    67      18.725  33.570  -3.682  1.00 10.00      B   
ATOM   2113  CD  PRO    67      19.203  34.857  -3.074  1.00 10.00      B   
ATOM   2114  C   PRO    67      18.578  35.381  -6.563  1.00 10.00      B   
ATOM   2115  O   PRO    67      18.949  35.533  -7.730  1.00 10.00      B   
ATOM   2116  N   ASN    68      17.318  35.572  -6.161  1.00 10.00      B   
ATOM   2117  HN  ASN    68      17.097  35.426  -5.214  1.00 10.00      B   
ATOM   2118  CA  ASN    68      16.254  36.001  -7.076  1.00 10.00      B   
ATOM   2119  CB  ASN    68      16.492  37.437  -7.565  1.00 10.00      B   
ATOM   2120  CG  ASN    68      16.344  38.481  -6.474  1.00 10.00      B   
ATOM   2121  OD1 ASN    68      15.534  38.339  -5.562  1.00 10.00      B   
ATOM   2122  ND2 ASN    68      17.131  39.540  -6.560  1.00 10.00      B   
ATOM   2123 HD21 ASN    68      17.756  39.591  -7.314  1.00 10.00      B   
ATOM   2124 HD22 ASN    68      17.056  40.229  -5.867  1.00 10.00      B   
ATOM   2125  C   ASN    68      16.108  35.059  -8.271  1.00 10.00      B   
ATOM   2126  O   ASN    68      15.744  35.483  -9.370  1.00 10.00      B   
ATOM   2127  N   ASP    69      16.387  33.782  -8.054  1.00 10.00      B   
ATOM   2128  HN  ASP    69      16.667  33.498  -7.161  1.00 10.00      B   
ATOM   2129  CA  ASP    69      16.289  32.789  -9.115  1.00 10.00      B   
ATOM   2130  CB  ASP    69      17.641  32.601  -9.800  1.00 10.00      B   
ATOM   2131  CG  ASP    69      17.615  31.497 -10.835  1.00 10.00      B   
ATOM   2132  OD1 ASP    69      17.097  31.735 -11.949  1.00 10.00      B   
ATOM   2133  OD2 ASP    69      18.120  30.390 -10.538  1.00 10.00      B   
ATOM   2134  C   ASP    69      15.788  31.460  -8.569  1.00 10.00      B   
ATOM   2135  O   ASP    69      16.392  30.898  -7.662  1.00 10.00      B   
ATOM   2136  N   PRO    70      14.675  30.953  -9.123  1.00 10.00      B   
ATOM   2137  CA  PRO    70      14.062  29.685  -8.696  1.00 10.00      B   
ATOM   2138  CB  PRO    70      13.037  29.407  -9.797  1.00 10.00      B   
ATOM   2139  CG  PRO    70      12.660  30.760 -10.290  1.00 10.00      B   
ATOM   2140  CD  PRO    70      13.913  31.586 -10.216  1.00 10.00      B   
ATOM   2141  C   PRO    70      15.060  28.533  -8.590  1.00 10.00      B   
ATOM   2142  O   PRO    70      15.141  27.878  -7.553  1.00 10.00      B   
ATOM   2143  N   LEU    71      15.833  28.308  -9.652  1.00 10.00      B   
ATOM   2144  HN  LEU    71      15.744  28.886 -10.437  1.00 10.00      B   
ATOM   2145  CA  LEU    71      16.818  27.228  -9.672  1.00 10.00      B   
ATOM   2146  CB  LEU    71      17.542  27.173 -11.020  1.00 10.00      B   
ATOM   2147  CG  LEU    71      16.708  26.715 -12.219  1.00 10.00      B   
ATOM   2148  CD1 LEU    71      17.536  26.762 -13.495  1.00 10.00      B   
ATOM   2149  CD2 LEU    71      16.160  25.314 -11.990  1.00 10.00      B   
ATOM   2150  C   LEU    71      17.825  27.368  -8.535  1.00 10.00      B   
ATOM   2151  O   LEU    71      18.195  26.384  -7.892  1.00 10.00      B   
ATOM   2152  N   THR    72      18.260  28.595  -8.286  1.00 10.00      B   
ATOM   2153  HN  THR    72      17.934  29.342  -8.838  1.00 10.00      B   
ATOM   2154  CA  THR    72      19.213  28.859  -7.219  1.00 10.00      B   
ATOM   2155  CB  THR    72      19.807  30.278  -7.347  1.00 10.00      B   
ATOM   2156  OG1 THR    72      20.120  30.552  -8.723  1.00 10.00      B   
ATOM   2157  HG1 THR    72      19.430  30.177  -9.294  1.00 10.00      B   
ATOM   2158  CG2 THR    72      21.075  30.404  -6.515  1.00 10.00      B   
ATOM   2159  C   THR    72      18.544  28.702  -5.849  1.00 10.00      B   
ATOM   2160  O   THR    72      19.132  28.156  -4.914  1.00 10.00      B   
ATOM   2161  N   ILE    73      17.300  29.158  -5.750  1.00 10.00      B   
ATOM   2162  HN  ILE    73      16.874  29.553  -6.545  1.00 10.00      B   
ATOM   2163  CA  ILE    73      16.538  29.088  -4.508  1.00 10.00      B   
ATOM   2164  CB  ILE    73      15.213  29.879  -4.618  1.00 10.00      B   
ATOM   2165  CG1 ILE    73      15.493  31.380  -4.738  1.00 10.00      B   
ATOM   2166  CG2 ILE    73      14.308  29.605  -3.424  1.00 10.00      B   
ATOM   2167  CD1 ILE    73      14.281  32.207  -5.114  1.00 10.00      B   
ATOM   2168  C   ILE    73      16.246  27.641  -4.106  1.00 10.00      B   
ATOM   2169  O   ILE    73      16.412  27.268  -2.942  1.00 10.00      B   
ATOM   2170  N   GLU    74      15.823  26.831  -5.074  1.00 10.00      B   
ATOM   2171  HN  GLU    74      15.716  27.190  -5.984  1.00 10.00      B   
ATOM   2172  CA  GLU    74      15.497  25.427  -4.824  1.00 10.00      B   
ATOM   2173  CB  GLU    74      15.002  24.744  -6.102  1.00 10.00      B   
ATOM   2174  CG  GLU    74      13.640  25.223  -6.582  1.00 10.00      B   
ATOM   2175  CD  GLU    74      13.144  24.448  -7.788  1.00 10.00      B   
ATOM   2176  OE1 GLU    74      13.342  24.917  -8.931  1.00 10.00      B   
ATOM   2177  OE2 GLU    74      12.559  23.359  -7.601  1.00 10.00      B   
ATOM   2178  C   GLU    74      16.680  24.662  -4.239  1.00 10.00      B   
ATOM   2179  O   GLU    74      16.506  23.772  -3.405  1.00 10.00      B   
ATOM   2180  N   LYS    75      17.881  25.008  -4.680  1.00 10.00      B   
ATOM   2181  HN  LYS    75      17.957  25.716  -5.356  1.00 10.00      B   
ATOM   2182  CA  LYS    75      19.087  24.353  -4.190  1.00 10.00      B   
ATOM   2183  CB  LYS    75      20.208  24.426  -5.227  1.00 10.00      B   
ATOM   2184  CG  LYS    75      20.030  23.498  -6.416  1.00 10.00      B   
ATOM   2185  CD  LYS    75      21.296  23.444  -7.251  1.00 10.00      B   
ATOM   2186  CE  LYS    75      21.171  22.443  -8.384  1.00 10.00      B   
ATOM   2187  NZ  LYS    75      22.445  22.305  -9.144  1.00 10.00      B   
ATOM   2188  HZ1 LYS    75      22.297  21.721  -9.990  1.00 10.00      B   
ATOM   2189  HZ2 LYS    75      23.171  21.854  -8.554  1.00 10.00      B   
ATOM   2190  HZ3 LYS    75      22.792  23.241  -9.440  1.00 10.00      B   
ATOM   2191  C   LYS    75      19.552  24.960  -2.871  1.00 10.00      B   
ATOM   2192  O   LYS    75      19.893  24.239  -1.934  1.00 10.00      B   
ATOM   2193  N   LEU    76      19.544  26.289  -2.801  1.00 10.00      B   
ATOM   2194  HN  LEU    76      19.237  26.804  -3.578  1.00 10.00      B   
ATOM   2195  CA  LEU    76      19.979  27.009  -1.604  1.00 10.00      B   
ATOM   2196  CB  LEU    76      19.860  28.522  -1.820  1.00 10.00      B   
ATOM   2197  CG  LEU    76      20.642  29.414  -0.852  1.00 10.00      B   
ATOM   2198  CD1 LEU    76      22.137  29.214  -1.030  1.00 10.00      B   
ATOM   2199  CD2 LEU    76      20.279  30.875  -1.057  1.00 10.00      B   
ATOM   2200  C   LEU    76      19.179  26.591  -0.369  1.00 10.00      B   
ATOM   2201  O   LEU    76      19.745  26.348   0.695  1.00 10.00      B   
ATOM   2202  N   SER    77      17.863  26.496  -0.522  1.00 10.00      B   
ATOM   2203  HN  SER    77      17.467  26.686  -1.399  1.00 10.00      B   
ATOM   2204  CA  SER    77      16.993  26.114   0.583  1.00 10.00      B   
ATOM   2205  CB  SER    77      15.525  26.329   0.204  1.00 10.00      B   
ATOM   2206  OG  SER    77      15.230  25.739  -1.052  1.00 10.00      B   
ATOM   2207  HG  SER    77      15.439  26.365  -1.759  1.00 10.00      B   
ATOM   2208  C   SER    77      17.230  24.666   1.002  1.00 10.00      B   
ATOM   2209  O   SER    77      17.347  24.365   2.189  1.00 10.00      B   
ATOM   2210  N   ASP    78      17.330  23.779   0.016  1.00 10.00      B   
ATOM   2211  HN  ASP    78      17.254  24.089  -0.912  1.00 10.00      B   
ATOM   2212  CA  ASP    78      17.548  22.360   0.277  1.00 10.00      B   
ATOM   2213  CB  ASP    78      17.477  21.553  -1.022  1.00 10.00      B   
ATOM   2214  CG  ASP    78      17.359  20.064  -0.776  1.00 10.00      B   
ATOM   2215  OD1 ASP    78      16.322  19.626  -0.230  1.00 10.00      B   
ATOM   2216  OD2 ASP    78      18.297  19.322  -1.138  1.00 10.00      B   
ATOM   2217  C   ASP    78      18.881  22.126   0.980  1.00 10.00      B   
ATOM   2218  O   ASP    78      18.998  21.243   1.832  1.00 10.00      B   
ATOM   2219  N   PHE    79      19.879  22.930   0.625  1.00 10.00      B   
ATOM   2220  HN  PHE    79      19.720  23.612  -0.066  1.00 10.00      B   
ATOM   2221  CA  PHE    79      21.201  22.828   1.223  1.00 10.00      B   
ATOM   2222  CB  PHE    79      22.157  23.828   0.560  1.00 10.00      B   
ATOM   2223  CG  PHE    79      23.615  23.564   0.816  1.00 10.00      B   
ATOM   2224  CD1 PHE    79      24.375  22.861  -0.104  1.00 10.00      B   
ATOM   2225  CD2 PHE    79      24.227  24.024   1.971  1.00 10.00      B   
ATOM   2226  CE1 PHE    79      25.717  22.621   0.123  1.00 10.00      B   
ATOM   2227  CE2 PHE    79      25.568  23.787   2.205  1.00 10.00      B   
ATOM   2228  CZ  PHE    79      26.314  23.085   1.279  1.00 10.00      B   
ATOM   2229  C   PHE    79      21.112  23.096   2.721  1.00 10.00      B   
ATOM   2230  O   PHE    79      21.624  22.322   3.533  1.00 10.00      B   
ATOM   2231  N   PHE    80      20.433  24.180   3.079  1.00 10.00      B   
ATOM   2232  HN  PHE    80      20.037  24.748   2.383  1.00 10.00      B   
ATOM   2233  CA  PHE    80      20.264  24.548   4.477  1.00 10.00      B   
ATOM   2234  CB  PHE    80      19.654  25.945   4.609  1.00 10.00      B   
ATOM   2235  CG  PHE    80      20.553  27.050   4.130  1.00 10.00      B   
ATOM   2236  CD1 PHE    80      20.058  28.064   3.327  1.00 10.00      B   
ATOM   2237  CD2 PHE    80      21.895  27.074   4.482  1.00 10.00      B   
ATOM   2238  CE1 PHE    80      20.883  29.080   2.885  1.00 10.00      B   
ATOM   2239  CE2 PHE    80      22.725  28.087   4.044  1.00 10.00      B   
ATOM   2240  CZ  PHE    80      22.218  29.092   3.243  1.00 10.00      B   
ATOM   2241  C   PHE    80      19.415  23.516   5.213  1.00 10.00      B   
ATOM   2242  O   PHE    80      19.692  23.184   6.365  1.00 10.00      B   
ATOM   2243  N   SER    81      18.388  23.002   4.541  1.00 10.00      B   
ATOM   2244  HN  SER    81      18.206  23.317   3.626  1.00 10.00      B   
ATOM   2245  CA  SER    81      17.514  21.995   5.133  1.00 10.00      B   
ATOM   2246  CB  SER    81      16.371  21.646   4.176  1.00 10.00      B   
ATOM   2247  OG  SER    81      15.561  22.781   3.906  1.00 10.00      B   
ATOM   2248  HG  SER    81      15.992  23.578   4.261  1.00 10.00      B   
ATOM   2249  C   SER    81      18.305  20.737   5.503  1.00 10.00      B   
ATOM   2250  O   SER    81      18.066  20.123   6.547  1.00 10.00      B   
ATOM   2251  N   LYS    82      19.261  20.370   4.650  1.00 10.00      B   
ATOM   2252  HN  LYS    82      19.413  20.907   3.839  1.00 10.00      B   
ATOM   2253  CA  LYS    82      20.091  19.194   4.891  1.00 10.00      B   
ATOM   2254  CB  LYS    82      20.953  18.875   3.668  1.00 10.00      B   
ATOM   2255  CG  LYS    82      20.237  18.114   2.562  1.00 10.00      B   
ATOM   2256  CD  LYS    82      21.239  17.513   1.589  1.00 10.00      B   
ATOM   2257  CE  LYS    82      21.326  18.314   0.299  1.00 10.00      B   
ATOM   2258  NZ  LYS    82      20.390  17.801  -0.733  1.00 10.00      B   
ATOM   2259  HZ1 LYS    82      20.816  17.889  -1.678  1.00 10.00      B   
ATOM   2260  HZ2 LYS    82      19.499  18.349  -0.717  1.00 10.00      B   
ATOM   2261  HZ3 LYS    82      20.171  16.801  -0.556  1.00 10.00      B   
ATOM   2262  C   LYS    82      20.984  19.402   6.109  1.00 10.00      B   
ATOM   2263  O   LYS    82      21.286  18.460   6.841  1.00 10.00      B   
ATOM   2264  N   MET    83      21.397  20.645   6.328  1.00 10.00      B   
ATOM   2265  HN  MET    83      21.121  21.357   5.710  1.00 10.00      B   
ATOM   2266  CA  MET    83      22.259  20.977   7.459  1.00 10.00      B   
ATOM   2267  CB  MET    83      23.176  22.155   7.129  1.00 10.00      B   
ATOM   2268  CG  MET    83      24.229  21.847   6.075  1.00 10.00      B   
ATOM   2269  SD  MET    83      25.156  20.333   6.418  1.00 10.00      B   
ATOM   2270  CE  MET    83      25.872  20.718   8.017  1.00 10.00      B   
ATOM   2271  C   MET    83      21.447  21.266   8.719  1.00 10.00      B   
ATOM   2272  O   MET    83      21.987  21.750   9.715  1.00 10.00      B   
ATOM   2273  N   GLU    84      20.148  20.961   8.657  1.00 10.00      B   
ATOM   2274  HN  GLU    84      19.795  20.587   7.823  1.00 10.00      B   
ATOM   2275  CA  GLU    84      19.231  21.164   9.780  1.00 10.00      B   
ATOM   2276  CB  GLU    84      19.707  20.420  11.031  1.00 10.00      B   
ATOM   2277  CG  GLU    84      19.687  18.906  10.897  1.00 10.00      B   
ATOM   2278  CD  GLU    84      20.456  18.215  12.001  1.00 10.00      B   
ATOM   2279  OE1 GLU    84      20.306  18.614  13.177  1.00 10.00      B   
ATOM   2280  OE2 GLU    84      21.208  17.263  11.697  1.00 10.00      B   
ATOM   2281  C   GLU    84      19.006  22.645  10.076  1.00 10.00      B   
ATOM   2282  O   GLU    84      18.799  23.039  11.227  1.00 10.00      B   
ATOM   2283  N   MET    85      19.043  23.460   9.034  1.00 10.00      B   
ATOM   2284  HN  MET    85      19.215  23.086   8.140  1.00 10.00      B   
ATOM   2285  CA  MET    85      18.838  24.893   9.168  1.00 10.00      B   
ATOM   2286  CB  MET    85      20.034  25.657   8.590  1.00 10.00      B   
ATOM   2287  CG  MET    85      21.345  25.383   9.310  1.00 10.00      B   
ATOM   2288  SD  MET    85      22.790  25.877   8.349  1.00 10.00      B   
ATOM   2289  CE  MET    85      22.579  27.655   8.313  1.00 10.00      B   
ATOM   2290  C   MET    85      17.546  25.302   8.470  1.00 10.00      B   
ATOM   2291  O   MET    85      17.561  25.907   7.395  1.00 10.00      B   
ATOM   2292  N   GLU    86      16.426  24.952   9.091  1.00 10.00      B   
ATOM   2293  HN  GLU    86      16.486  24.471   9.941  1.00 10.00      B   
ATOM   2294  CA  GLU    86      15.107  25.256   8.548  1.00 10.00      B   
ATOM   2295  CB  GLU    86      14.010  24.609   9.396  1.00 10.00      B   
ATOM   2296  CG  GLU    86      13.870  23.113   9.179  1.00 10.00      B   
ATOM   2297  CD  GLU    86      13.681  22.762   7.718  1.00 10.00      B   
ATOM   2298  OE1 GLU    86      12.744  23.296   7.089  1.00 10.00      B   
ATOM   2299  OE2 GLU    86      14.471  21.952   7.187  1.00 10.00      B   
ATOM   2300  C   GLU    86      14.871  26.758   8.439  1.00 10.00      B   
ATOM   2301  O   GLU    86      14.227  27.220   7.500  1.00 10.00      B   
ATOM   2302  N   LYS    87      15.404  27.508   9.399  1.00 10.00      B   
ATOM   2303  HN  LYS    87      15.913  27.072  10.113  1.00 10.00      B   
ATOM   2304  CA  LYS    87      15.254  28.959   9.422  1.00 10.00      B   
ATOM   2305  CB  LYS    87      15.978  29.545  10.637  1.00 10.00      B   
ATOM   2306  CG  LYS    87      16.029  31.065  10.669  1.00 10.00      B   
ATOM   2307  CD  LYS    87      16.780  31.561  11.893  1.00 10.00      B   
ATOM   2308  CE  LYS    87      17.066  33.052  11.810  1.00 10.00      B   
ATOM   2309  NZ  LYS    87      17.656  33.574  13.067  1.00 10.00      B   
ATOM   2310  HZ1 LYS    87      18.031  34.534  12.916  1.00 10.00      B   
ATOM   2311  HZ2 LYS    87      18.431  32.958  13.384  1.00 10.00      B   
ATOM   2312  HZ3 LYS    87      16.933  33.611  13.813  1.00 10.00      B   
ATOM   2313  C   LYS    87      15.782  29.586   8.137  1.00 10.00      B   
ATOM   2314  O   LYS    87      15.072  30.337   7.463  1.00 10.00      B   
ATOM   2315  N   GLU    88      17.022  29.259   7.799  1.00 10.00      B   
ATOM   2316  HN  GLU    88      17.536  28.657   8.382  1.00 10.00      B   
ATOM   2317  CA  GLU    88      17.659  29.779   6.602  1.00 10.00      B   
ATOM   2318  CB  GLU    88      19.139  29.394   6.571  1.00 10.00      B   
ATOM   2319  CG  GLU    88      20.026  30.223   7.488  1.00 10.00      B   
ATOM   2320  CD  GLU    88      19.794  29.944   8.959  1.00 10.00      B   
ATOM   2321  OE1 GLU    88      19.270  28.857   9.295  1.00 10.00      B   
ATOM   2322  OE2 GLU    88      20.142  30.810   9.789  1.00 10.00      B   
ATOM   2323  C   GLU    88      16.957  29.279   5.348  1.00 10.00      B   
ATOM   2324  O   GLU    88      16.920  29.972   4.334  1.00 10.00      B   
ATOM   2325  N   SER    89      16.391  28.080   5.427  1.00 10.00      B   
ATOM   2326  HN  SER    89      16.449  27.580   6.269  1.00 10.00      B   
ATOM   2327  CA  SER    89      15.684  27.494   4.296  1.00 10.00      B   
ATOM   2328  CB  SER    89      15.207  26.081   4.635  1.00 10.00      B   
ATOM   2329  OG  SER    89      16.293  25.264   5.038  1.00 10.00      B   
ATOM   2330  HG  SER    89      16.676  25.615   5.853  1.00 10.00      B   
ATOM   2331  C   SER    89      14.506  28.373   3.883  1.00 10.00      B   
ATOM   2332  O   SER    89      14.323  28.667   2.700  1.00 10.00      B   
ATOM   2333  N   SER    90      13.721  28.807   4.864  1.00 10.00      B   
ATOM   2334  HN  SER    90      13.915  28.542   5.790  1.00 10.00      B   
ATOM   2335  CA  SER    90      12.572  29.658   4.600  1.00 10.00      B   
ATOM   2336  CB  SER    90      11.648  29.692   5.820  1.00 10.00      B   
ATOM   2337  OG  SER    90      12.343  29.292   6.989  1.00 10.00      B   
ATOM   2338  HG  SER    90      12.718  30.071   7.421  1.00 10.00      B   
ATOM   2339  C   SER    90      13.014  31.069   4.218  1.00 10.00      B   
ATOM   2340  O   SER    90      12.366  31.732   3.405  1.00 10.00      B   
ATOM   2341  N   LEU    91      14.138  31.507   4.789  1.00 10.00      B   
ATOM   2342  HN  LEU    91      14.618  30.914   5.407  1.00 10.00      B   
ATOM   2343  CA  LEU    91      14.681  32.837   4.524  1.00 10.00      B   
ATOM   2344  CB  LEU    91      15.978  33.056   5.307  1.00 10.00      B   
ATOM   2345  CG  LEU    91      15.826  33.387   6.795  1.00 10.00      B   
ATOM   2346  CD1 LEU    91      17.173  33.336   7.498  1.00 10.00      B   
ATOM   2347  CD2 LEU    91      15.182  34.751   6.975  1.00 10.00      B   
ATOM   2348  C   LEU    91      14.926  33.057   3.034  1.00 10.00      B   
ATOM   2349  O   LEU    91      14.699  34.152   2.518  1.00 10.00      B   
ATOM   2350  N   VAL    92      15.379  32.010   2.352  1.00 10.00      B   
ATOM   2351  HN  VAL    92      15.539  31.165   2.828  1.00 10.00      B   
ATOM   2352  CA  VAL    92      15.652  32.082   0.918  1.00 10.00      B   
ATOM   2353  CB  VAL    92      16.143  30.730   0.359  1.00 10.00      B   
ATOM   2354  CG1 VAL    92      16.637  30.892  -1.069  1.00 10.00      B   
ATOM   2355  CG2 VAL    92      17.233  30.142   1.237  1.00 10.00      B   
ATOM   2356  C   VAL    92      14.401  32.506   0.151  1.00 10.00      B   
ATOM   2357  O   VAL    92      14.450  33.393  -0.707  1.00 10.00      B   
ATOM   2358  N   TYR    93      13.281  31.877   0.483  1.00 10.00      B   
ATOM   2359  HN  TYR    93      13.307  31.198   1.190  1.00 10.00      B   
ATOM   2360  CA  TYR    93      12.015  32.177  -0.167  1.00 10.00      B   
ATOM   2361  CB  TYR    93      10.988  31.076   0.103  1.00 10.00      B   
ATOM   2362  CG  TYR    93      11.276  29.780  -0.627  1.00 10.00      B   
ATOM   2363  CD1 TYR    93      12.017  28.770  -0.027  1.00 10.00      B   
ATOM   2364  CD2 TYR    93      10.807  29.568  -1.918  1.00 10.00      B   
ATOM   2365  CE1 TYR    93      12.283  27.586  -0.691  1.00 10.00      B   
ATOM   2366  CE2 TYR    93      11.067  28.387  -2.590  1.00 10.00      B   
ATOM   2367  CZ  TYR    93      11.806  27.400  -1.971  1.00 10.00      B   
ATOM   2368  OH  TYR    93      12.068  26.224  -2.638  1.00 10.00      B   
ATOM   2369  HH  TYR    93      12.086  25.492  -2.010  1.00 10.00      B   
ATOM   2370  C   TYR    93      11.477  33.533   0.273  1.00 10.00      B   
ATOM   2371  O   TYR    93      11.015  34.319  -0.552  1.00 10.00      B   
ATOM   2372  N   GLU    94      11.556  33.811   1.573  1.00 10.00      B   
ATOM   2373  HN  GLU    94      11.945  33.145   2.184  1.00 10.00      B   
ATOM   2374  CA  GLU    94      11.076  35.079   2.116  1.00 10.00      B   
ATOM   2375  CB  GLU    94      11.249  35.126   3.633  1.00 10.00      B   
ATOM   2376  CG  GLU    94      10.450  34.079   4.384  1.00 10.00      B   
ATOM   2377  CD  GLU    94      10.102  34.517   5.788  1.00 10.00      B   
ATOM   2378  OE1 GLU    94      10.984  35.050   6.494  1.00 10.00      B   
ATOM   2379  OE2 GLU    94       8.939  34.336   6.196  1.00 10.00      B   
ATOM   2380  C   GLU    94      11.793  36.260   1.477  1.00 10.00      B   
ATOM   2381  O   GLU    94      11.182  37.293   1.196  1.00 10.00      B   
ATOM   2382  N   ASN    95      13.089  36.097   1.240  1.00 10.00      B   
ATOM   2383  HN  ASN    95      13.522  35.249   1.493  1.00 10.00      B   
ATOM   2384  CA  ASN    95      13.889  37.147   0.625  1.00 10.00      B   
ATOM   2385  CB  ASN    95      15.375  36.771   0.614  1.00 10.00      B   
ATOM   2386  CG  ASN    95      16.074  37.094   1.921  1.00 10.00      B   
ATOM   2387  OD1 ASN    95      15.626  37.951   2.682  1.00 10.00      B   
ATOM   2388  ND2 ASN    95      17.187  36.428   2.182  1.00 10.00      B   
ATOM   2389 HD21 ASN    95      17.501  35.772   1.525  1.00 10.00      B   
ATOM   2390 HD22 ASN    95      17.653  36.613   3.028  1.00 10.00      B   
ATOM   2391  C   ASN    95      13.408  37.437  -0.789  1.00 10.00      B   
ATOM   2392  O   ASN    95      13.460  38.575  -1.254  1.00 10.00      B   
ATOM   2393  N   ALA    96      12.929  36.401  -1.466  1.00 10.00      B   
ATOM   2394  HN  ALA    96      12.903  35.517  -1.035  1.00 10.00      B   
ATOM   2395  CA  ALA    96      12.433  36.539  -2.826  1.00 10.00      B   
ATOM   2396  CB  ALA    96      12.421  35.189  -3.523  1.00 10.00      B   
ATOM   2397  C   ALA    96      11.043  37.165  -2.834  1.00 10.00      B   
ATOM   2398  O   ALA    96      10.746  38.024  -3.661  1.00 10.00      B   
ATOM   2399  N   ILE    97      10.204  36.745  -1.894  1.00 10.00      B   
ATOM   2400  HN  ILE    97      10.506  36.057  -1.259  1.00 10.00      B   
ATOM   2401  CA  ILE    97       8.840  37.263  -1.783  1.00 10.00      B   
ATOM   2402  CB  ILE    97       8.041  36.504  -0.698  1.00 10.00      B   
ATOM   2403  CG1 ILE    97       7.978  35.012  -1.028  1.00 10.00      B   
ATOM   2404  CG2 ILE    97       6.636  37.073  -0.549  1.00 10.00      B   
ATOM   2405  CD1 ILE    97       7.452  34.157   0.103  1.00 10.00      B   
ATOM   2406  C   ILE    97       8.847  38.757  -1.456  1.00 10.00      B   
ATOM   2407  O   ILE    97       7.974  39.509  -1.896  1.00 10.00      B   
ATOM   2408  N   LYS    98       9.836  39.179  -0.679  1.00 10.00      B   
ATOM   2409  HN  LYS    98      10.496  38.532  -0.347  1.00 10.00      B   
ATOM   2410  CA  LYS    98       9.957  40.578  -0.300  1.00 10.00      B   
ATOM   2411  CB  LYS    98      10.752  40.722   0.997  1.00 10.00      B   
ATOM   2412  CG  LYS    98       9.983  40.327   2.249  1.00 10.00      B   
ATOM   2413  CD  LYS    98      10.786  40.617   3.511  1.00 10.00      B   
ATOM   2414  CE  LYS    98      11.790  39.513   3.804  1.00 10.00      B   
ATOM   2415  NZ  LYS    98      12.596  39.791   5.026  1.00 10.00      B   
ATOM   2416  HZ1 LYS    98      11.988  40.162   5.784  1.00 10.00      B   
ATOM   2417  HZ2 LYS    98      13.335  40.490   4.816  1.00 10.00      B   
ATOM   2418  HZ3 LYS    98      13.051  38.915   5.361  1.00 10.00      B   
ATOM   2419  C   LYS    98      10.594  41.407  -1.413  1.00 10.00      B   
ATOM   2420  O   LYS    98      10.339  42.605  -1.529  1.00 10.00      B   
ATOM   2421  N   LYS    99      11.416  40.764  -2.233  1.00 10.00      B   
ATOM   2422  HN  LYS    99      11.574  39.809  -2.098  1.00 10.00      B   
ATOM   2423  CA  LYS    99      12.089  41.452  -3.330  1.00 10.00      B   
ATOM   2424  CB  LYS    99      13.418  40.775  -3.676  1.00 10.00      B   
ATOM   2425  CG  LYS    99      14.600  41.293  -2.870  1.00 10.00      B   
ATOM   2426  CD  LYS    99      14.882  42.746  -3.208  1.00 10.00      B   
ATOM   2427  CE  LYS    99      15.559  43.472  -2.060  1.00 10.00      B   
ATOM   2428  NZ  LYS    99      15.548  44.945  -2.264  1.00 10.00      B   
ATOM   2429  HZ1 LYS    99      14.570  45.283  -2.393  1.00 10.00      B   
ATOM   2430  HZ2 LYS    99      16.101  45.195  -3.106  1.00 10.00      B   
ATOM   2431  HZ3 LYS    99      15.961  45.424  -1.440  1.00 10.00      B   
ATOM   2432  C   LYS    99      11.201  41.560  -4.565  1.00 10.00      B   
ATOM   2433  O   LYS    99      11.142  42.613  -5.207  1.00 10.00      B   
ATOM   2434  N   TYR   100      10.505  40.481  -4.888  1.00 10.00      B   
ATOM   2435  HN  TYR   100      10.578  39.674  -4.327  1.00 10.00      B   
ATOM   2436  CA  TYR   100       9.622  40.459  -6.045  1.00 10.00      B   
ATOM   2437  CB  TYR   100      10.255  39.650  -7.182  1.00 10.00      B   
ATOM   2438  CG  TYR   100      10.140  40.295  -8.546  1.00 10.00      B   
ATOM   2439  CD1 TYR   100      11.228  40.935  -9.124  1.00 10.00      B   
ATOM   2440  CD2 TYR   100       8.950  40.255  -9.260  1.00 10.00      B   
ATOM   2441  CE1 TYR   100      11.134  41.519 -10.373  1.00 10.00      B   
ATOM   2442  CE2 TYR   100       8.845  40.838 -10.509  1.00 10.00      B   
ATOM   2443  CZ  TYR   100       9.940  41.468 -11.062  1.00 10.00      B   
ATOM   2444  OH  TYR   100       9.843  42.043 -12.312  1.00 10.00      B   
ATOM   2445  HH  TYR   100      10.693  41.962 -12.766  1.00 10.00      B   
ATOM   2446  C   TYR   100       8.262  39.870  -5.668  1.00 10.00      B   
ATOM   2447  O   TYR   100       7.979  38.704  -5.949  1.00 10.00      B   
ATOM   2448  N   PRO   101       7.394  40.679  -5.037  1.00 10.00      B   
ATOM   2449  CA  PRO   101       6.056  40.243  -4.606  1.00 10.00      B   
ATOM   2450  CB  PRO   101       5.473  41.486  -3.918  1.00 10.00      B   
ATOM   2451  CG  PRO   101       6.654  42.331  -3.588  1.00 10.00      B   
ATOM   2452  CD  PRO   101       7.648  42.084  -4.682  1.00 10.00      B   
ATOM   2453  C   PRO   101       5.168  39.830  -5.781  1.00 10.00      B   
ATOM   2454  O   PRO   101       4.155  39.153  -5.600  1.00 10.00      B   
ATOM   2455  N   VAL   102       5.558  40.230  -6.982  1.00 10.00      B   
ATOM   2456  HN  VAL   102       6.380  40.754  -7.063  1.00 10.00      B   
ATOM   2457  CA  VAL   102       4.796  39.908  -8.180  1.00 10.00      B   
ATOM   2458  CB  VAL   102       5.256  40.757  -9.386  1.00 10.00      B   
ATOM   2459  CG1 VAL   102       4.209  40.737 -10.490  1.00 10.00      B   
ATOM   2460  CG2 VAL   102       5.548  42.186  -8.954  1.00 10.00      B   
ATOM   2461  C   VAL   102       4.921  38.424  -8.523  1.00 10.00      B   
ATOM   2462  O   VAL   102       4.047  37.848  -9.171  1.00 10.00      B   
ATOM   2463  N   SER   103       6.000  37.803  -8.065  1.00 10.00      B   
ATOM   2464  HN  SER   103       6.655  38.307  -7.535  1.00 10.00      B   
ATOM   2465  CA  SER   103       6.239  36.390  -8.329  1.00 10.00      B   
ATOM   2466  CB  SER   103       7.680  36.173  -8.801  1.00 10.00      B   
ATOM   2467  OG  SER   103       8.104  37.221  -9.659  1.00 10.00      B   
ATOM   2468  HG  SER   103       9.057  37.344  -9.565  1.00 10.00      B   
ATOM   2469  C   SER   103       5.963  35.538  -7.090  1.00 10.00      B   
ATOM   2470  O   SER   103       6.433  34.404  -6.997  1.00 10.00      B   
ATOM   2471  N   THR   104       5.190  36.078  -6.151  1.00 10.00      B   
ATOM   2472  HN  THR   104       4.831  36.978  -6.287  1.00 10.00      B   
ATOM   2473  CA  THR   104       4.864  35.361  -4.920  1.00 10.00      B   
ATOM   2474  CB  THR   104       3.960  36.190  -3.984  1.00 10.00      B   
ATOM   2475  OG1 THR   104       4.605  37.431  -3.679  1.00 10.00      B   
ATOM   2476  HG1 THR   104       4.309  38.106  -4.305  1.00 10.00      B   
ATOM   2477  CG2 THR   104       3.688  35.437  -2.688  1.00 10.00      B   
ATOM   2478  C   THR   104       4.213  34.009  -5.209  1.00 10.00      B   
ATOM   2479  O   THR   104       4.673  32.980  -4.713  1.00 10.00      B   
ATOM   2480  N   GLU   105       3.159  34.008  -6.022  1.00 10.00      B   
ATOM   2481  HN  GLU   105       2.834  34.862  -6.391  1.00 10.00      B   
ATOM   2482  CA  GLU   105       2.467  32.768  -6.363  1.00 10.00      B   
ATOM   2483  CB  GLU   105       1.256  33.034  -7.262  1.00 10.00      B   
ATOM   2484  CG  GLU   105       0.377  31.810  -7.490  1.00 10.00      B   
ATOM   2485  CD  GLU   105      -0.759  32.073  -8.454  1.00 10.00      B   
ATOM   2486  OE1 GLU   105      -0.512  32.108  -9.679  1.00 10.00      B   
ATOM   2487  OE2 GLU   105      -1.908  32.239  -7.995  1.00 10.00      B   
ATOM   2488  C   GLU   105       3.414  31.775  -7.028  1.00 10.00      B   
ATOM   2489  O   GLU   105       3.441  30.597  -6.672  1.00 10.00      B   
ATOM   2490  N   THR   106       4.204  32.267  -7.972  1.00 10.00      B   
ATOM   2491  HN  THR   106       4.148  33.221  -8.192  1.00 10.00      B   
ATOM   2492  CA  THR   106       5.155  31.435  -8.698  1.00 10.00      B   
ATOM   2493  CB  THR   106       5.946  32.293  -9.701  1.00 10.00      B   
ATOM   2494  OG1 THR   106       5.096  33.344 -10.187  1.00 10.00      B   
ATOM   2495  HG1 THR   106       4.252  32.966 -10.474  1.00 10.00      B   
ATOM   2496  CG2 THR   106       6.422  31.447 -10.870  1.00 10.00      B   
ATOM   2497  C   THR   106       6.134  30.749  -7.745  1.00 10.00      B   
ATOM   2498  O   THR   106       6.356  29.540  -7.828  1.00 10.00      B   
ATOM   2499  N   LEU   107       6.697  31.524  -6.828  1.00 10.00      B   
ATOM   2500  HN  LEU   107       6.464  32.478  -6.801  1.00 10.00      B   
ATOM   2501  CA  LEU   107       7.655  31.002  -5.862  1.00 10.00      B   
ATOM   2502  CB  LEU   107       8.339  32.148  -5.115  1.00 10.00      B   
ATOM   2503  CG  LEU   107       9.154  33.115  -5.973  1.00 10.00      B   
ATOM   2504  CD1 LEU   107       9.399  34.415  -5.225  1.00 10.00      B   
ATOM   2505  CD2 LEU   107      10.470  32.481  -6.399  1.00 10.00      B   
ATOM   2506  C   LEU   107       6.996  30.039  -4.877  1.00 10.00      B   
ATOM   2507  O   LEU   107       7.560  28.995  -4.548  1.00 10.00      B   
ATOM   2508  N   CYS   108       5.797  30.384  -4.420  1.00 10.00      B   
ATOM   2509  HN  CYS   108       5.391  31.227  -4.724  1.00 10.00      B   
ATOM   2510  CA  CYS   108       5.071  29.547  -3.472  1.00 10.00      B   
ATOM   2511  CB  CYS   108       3.801  30.247  -2.994  1.00 10.00      B   
ATOM   2512  SG  CYS   108       4.107  31.766  -2.063  1.00 10.00      B   
ATOM   2513  HG  CYS   108       4.720  32.618  -2.875  1.00 10.00      B   
ATOM   2514  C   CYS   108       4.745  28.181  -4.067  1.00 10.00      B   
ATOM   2515  O   CYS   108       4.722  27.174  -3.356  1.00 10.00      B   
ATOM   2516  N   LEU   109       4.493  28.148  -5.369  1.00 10.00      B   
ATOM   2517  HN  LEU   109       4.501  28.988  -5.883  1.00 10.00      B   
ATOM   2518  CA  LEU   109       4.190  26.899  -6.051  1.00 10.00      B   
ATOM   2519  CB  LEU   109       3.802  27.164  -7.505  1.00 10.00      B   
ATOM   2520  CG  LEU   109       2.334  27.515  -7.748  1.00 10.00      B   
ATOM   2521  CD1 LEU   109       2.189  28.381  -8.989  1.00 10.00      B   
ATOM   2522  CD2 LEU   109       1.503  26.248  -7.879  1.00 10.00      B   
ATOM   2523  C   LEU   109       5.390  25.965  -5.980  1.00 10.00      B   
ATOM   2524  O   LEU   109       5.263  24.794  -5.611  1.00 10.00      B   
ATOM   2525  N   SER   110       6.559  26.503  -6.309  1.00 10.00      B   
ATOM   2526  HN  SER   110       6.591  27.442  -6.594  1.00 10.00      B   
ATOM   2527  CA  SER   110       7.794  25.737  -6.275  1.00 10.00      B   
ATOM   2528  CB  SER   110       8.925  26.548  -6.906  1.00 10.00      B   
ATOM   2529  OG  SER   110       8.529  27.061  -8.169  1.00 10.00      B   
ATOM   2530  HG  SER   110       9.220  26.870  -8.816  1.00 10.00      B   
ATOM   2531  C   SER   110       8.144  25.357  -4.836  1.00 10.00      B   
ATOM   2532  O   SER   110       8.628  24.253  -4.571  1.00 10.00      B   
ATOM   2533  N   TRP   111       7.881  26.280  -3.913  1.00 10.00      B   
ATOM   2534  HN  TRP   111       7.503  27.142  -4.198  1.00 10.00      B   
ATOM   2535  CA  TRP   111       8.144  26.058  -2.499  1.00 10.00      B   
ATOM   2536  CB  TRP   111       7.804  27.317  -1.690  1.00 10.00      B   
ATOM   2537  CG  TRP   111       8.330  27.320  -0.281  1.00 10.00      B   
ATOM   2538  CD1 TRP   111       9.077  26.351   0.327  1.00 10.00      B   
ATOM   2539  CD2 TRP   111       8.148  28.353   0.696  1.00 10.00      B   
ATOM   2540  NE1 TRP   111       9.367  26.715   1.619  1.00 10.00      B   
ATOM   2541  HE1 TRP   111       9.892  26.183   2.257  1.00 10.00      B   
ATOM   2542  CE2 TRP   111       8.809  27.940   1.870  1.00 10.00      B   
ATOM   2543  CE3 TRP   111       7.488  29.585   0.693  1.00 10.00      B   
ATOM   2544  CZ2 TRP   111       8.831  28.716   3.026  1.00 10.00      B   
ATOM   2545  CZ3 TRP   111       7.512  30.354   1.841  1.00 10.00      B   
ATOM   2546  CH2 TRP   111       8.179  29.916   2.991  1.00 10.00      B   
ATOM   2547  C   TRP   111       7.324  24.878  -1.995  1.00 10.00      B   
ATOM   2548  O   TRP   111       7.867  23.945  -1.405  1.00 10.00      B   
ATOM   2549  N   PHE   112       6.020  24.917  -2.250  1.00 10.00      B   
ATOM   2550  HN  PHE   112       5.651  25.686  -2.742  1.00 10.00      B   
ATOM   2551  CA  PHE   112       5.122  23.852  -1.820  1.00 10.00      B   
ATOM   2552  CB  PHE   112       3.668  24.189  -2.168  1.00 10.00      B   
ATOM   2553  CG  PHE   112       2.672  23.183  -1.661  1.00 10.00      B   
ATOM   2554  CD1 PHE   112       2.300  23.171  -0.329  1.00 10.00      B   
ATOM   2555  CD2 PHE   112       2.108  22.249  -2.518  1.00 10.00      B   
ATOM   2556  CE1 PHE   112       1.384  22.250   0.144  1.00 10.00      B   
ATOM   2557  CE2 PHE   112       1.192  21.325  -2.053  1.00 10.00      B   
ATOM   2558  CZ  PHE   112       0.830  21.325  -0.720  1.00 10.00      B   
ATOM   2559  C   PHE   112       5.519  22.517  -2.441  1.00 10.00      B   
ATOM   2560  O   PHE   112       5.580  21.502  -1.752  1.00 10.00      B   
ATOM   2561  N   ASP   113       5.808  22.533  -3.739  1.00 10.00      B   
ATOM   2562  HN  ASP   113       5.752  23.384  -4.229  1.00 10.00      B   
ATOM   2563  CA  ASP   113       6.203  21.321  -4.459  1.00 10.00      B   
ATOM   2564  CB  ASP   113       6.450  21.639  -5.943  1.00 10.00      B   
ATOM   2565  CG  ASP   113       6.572  20.403  -6.821  1.00 10.00      B   
ATOM   2566  OD1 ASP   113       5.630  20.127  -7.603  1.00 10.00      B   
ATOM   2567  OD2 ASP   113       7.614  19.720  -6.755  1.00 10.00      B   
ATOM   2568  C   ASP   113       7.455  20.702  -3.833  1.00 10.00      B   
ATOM   2569  O   ASP   113       7.522  19.493  -3.609  1.00 10.00      B   
ATOM   2570  N   ASN   114       8.429  21.545  -3.517  1.00 10.00      B   
ATOM   2571  HN  ASN   114       8.305  22.504  -3.688  1.00 10.00      B   
ATOM   2572  CA  ASN   114       9.683  21.085  -2.924  1.00 10.00      B   
ATOM   2573  CB  ASN   114      10.763  22.168  -3.014  1.00 10.00      B   
ATOM   2574  CG  ASN   114      11.529  22.141  -4.325  1.00 10.00      B   
ATOM   2575  OD1 ASN   114      12.523  21.429  -4.461  1.00 10.00      B   
ATOM   2576  ND2 ASN   114      11.076  22.922  -5.295  1.00 10.00      B   
ATOM   2577 HD21 ASN   114      10.277  23.466  -5.117  1.00 10.00      B   
ATOM   2578 HD22 ASN   114      11.565  22.933  -6.153  1.00 10.00      B   
ATOM   2579  C   ASN   114       9.510  20.641  -1.471  1.00 10.00      B   
ATOM   2580  O   ASN   114      10.160  19.696  -1.025  1.00 10.00      B   
ATOM   2581  N   SER   115       8.625  21.306  -0.737  1.00 10.00      B   
ATOM   2582  HN  SER   115       8.105  22.029  -1.148  1.00 10.00      B   
ATOM   2583  CA  SER   115       8.404  20.977   0.666  1.00 10.00      B   
ATOM   2584  CB  SER   115       7.894  22.190   1.453  1.00 10.00      B   
ATOM   2585  OG  SER   115       6.844  22.843   0.766  1.00 10.00      B   
ATOM   2586  HG  SER   115       7.212  23.369   0.046  1.00 10.00      B   
ATOM   2587  C   SER   115       7.485  19.770   0.854  1.00 10.00      B   
ATOM   2588  O   SER   115       7.286  19.309   1.973  1.00 10.00      B   
ATOM   2589  N   ILE   116       6.940  19.249  -0.242  1.00 10.00      B   
ATOM   2590  HN  ILE   116       7.127  19.662  -1.110  1.00 10.00      B   
ATOM   2591  CA  ILE   116       6.051  18.089  -0.179  1.00 10.00      B   
ATOM   2592  CB  ILE   116       5.496  17.719  -1.579  1.00 10.00      B   
ATOM   2593  CG1 ILE   116       4.346  18.659  -1.949  1.00 10.00      B   
ATOM   2594  CG2 ILE   116       5.038  16.266  -1.643  1.00 10.00      B   
ATOM   2595  CD1 ILE   116       3.835  18.488  -3.363  1.00 10.00      B   
ATOM   2596  C   ILE   116       6.747  16.885   0.463  1.00 10.00      B   
ATOM   2597  O   ILE   116       6.116  16.079   1.151  1.00 10.00      B   
ATOM   2598  N   GLU   117       8.056  16.789   0.262  1.00 10.00      B   
ATOM   2599  HN  GLU   117       8.509  17.477  -0.266  1.00 10.00      B   
ATOM   2600  CA  GLU   117       8.836  15.687   0.812  1.00 10.00      B   
ATOM   2601  CB  GLU   117      10.038  15.384  -0.084  1.00 10.00      B   
ATOM   2602  CG  GLU   117       9.663  14.938  -1.490  1.00 10.00      B   
ATOM   2603  CD  GLU   117      10.315  15.782  -2.568  1.00 10.00      B   
ATOM   2604  OE1 GLU   117      11.388  16.365  -2.306  1.00 10.00      B   
ATOM   2605  OE2 GLU   117       9.761  15.860  -3.690  1.00 10.00      B   
ATOM   2606  C   GLU   117       9.284  15.974   2.246  1.00 10.00      B   
ATOM   2607  O   GLU   117       9.866  15.114   2.909  1.00 10.00      B   
ATOM   2608  N   LYS   118       8.992  17.179   2.720  1.00 10.00      B   
ATOM   2609  HN  LYS   118       8.498  17.807   2.148  1.00 10.00      B   
ATOM   2610  CA  LYS   118       9.343  17.594   4.074  1.00 10.00      B   
ATOM   2611  CB  LYS   118      10.275  18.810   4.039  1.00 10.00      B   
ATOM   2612  CG  LYS   118      10.779  19.250   5.405  1.00 10.00      B   
ATOM   2613  CD  LYS   118      12.014  20.134   5.289  1.00 10.00      B   
ATOM   2614  CE  LYS   118      11.731  21.400   4.495  1.00 10.00      B   
ATOM   2615  NZ  LYS   118      12.835  22.387   4.614  1.00 10.00      B   
ATOM   2616  HZ1 LYS   118      12.965  22.658   5.617  1.00 10.00      B   
ATOM   2617  HZ2 LYS   118      12.614  23.242   4.065  1.00 10.00      B   
ATOM   2618  HZ3 LYS   118      13.723  21.983   4.261  1.00 10.00      B   
ATOM   2619  C   LYS   118       8.062  17.912   4.836  1.00 10.00      B   
ATOM   2620  O   LYS   118       7.534  19.020   4.756  1.00 10.00      B   
ATOM   2621  N   TYR   119       7.573  16.928   5.571  1.00 10.00      B   
ATOM   2622  HN  TYR   119       8.076  16.088   5.630  1.00 10.00      B   
ATOM   2623  CA  TYR   119       6.326  17.056   6.310  1.00 10.00      B   
ATOM   2624  CB  TYR   119       5.759  15.684   6.677  1.00 10.00      B   
ATOM   2625  CG  TYR   119       5.421  14.850   5.462  1.00 10.00      B   
ATOM   2626  CD1 TYR   119       6.403  14.125   4.800  1.00 10.00      B   
ATOM   2627  CD2 TYR   119       4.126  14.808   4.964  1.00 10.00      B   
ATOM   2628  CE1 TYR   119       6.105  13.384   3.675  1.00 10.00      B   
ATOM   2629  CE2 TYR   119       3.818  14.065   3.843  1.00 10.00      B   
ATOM   2630  CZ  TYR   119       4.813  13.358   3.201  1.00 10.00      B   
ATOM   2631  OH  TYR   119       4.516  12.624   2.076  1.00 10.00      B   
ATOM   2632  HH  TYR   119       5.069  11.838   2.051  1.00 10.00      B   
ATOM   2633  C   TYR   119       6.412  17.981   7.515  1.00 10.00      B   
ATOM   2634  O   TYR   119       6.607  17.542   8.651  1.00 10.00      B   
ATOM   2635  N   ASP   120       6.278  19.269   7.245  1.00 10.00      B   
ATOM   2636  HN  ASP   120       6.174  19.547   6.308  1.00 10.00      B   
ATOM   2637  CA  ASP   120       6.290  20.286   8.282  1.00 10.00      B   
ATOM   2638  CB  ASP   120       7.617  21.042   8.310  1.00 10.00      B   
ATOM   2639  CG  ASP   120       7.848  21.749   9.631  1.00 10.00      B   
ATOM   2640  OD1 ASP   120       6.929  22.457  10.105  1.00 10.00      B   
ATOM   2641  OD2 ASP   120       8.948  21.595  10.210  1.00 10.00      B   
ATOM   2642  C   ASP   120       5.140  21.247   8.030  1.00 10.00      B   
ATOM   2643  O   ASP   120       5.216  22.118   7.160  1.00 10.00      B   
ATOM   2644  N   PHE   121       4.070  21.070   8.788  1.00 10.00      B   
ATOM   2645  HN  PHE   121       4.085  20.367   9.469  1.00 10.00      B   
ATOM   2646  CA  PHE   121       2.870  21.885   8.643  1.00 10.00      B   
ATOM   2647  CB  PHE   121       1.753  21.365   9.546  1.00 10.00      B   
ATOM   2648  CG  PHE   121       1.405  19.922   9.300  1.00 10.00      B   
ATOM   2649  CD1 PHE   121       1.367  19.016  10.346  1.00 10.00      B   
ATOM   2650  CD2 PHE   121       1.118  19.471   8.021  1.00 10.00      B   
ATOM   2651  CE1 PHE   121       1.049  17.691  10.126  1.00 10.00      B   
ATOM   2652  CE2 PHE   121       0.799  18.146   7.792  1.00 10.00      B   
ATOM   2653  CZ  PHE   121       0.765  17.255   8.847  1.00 10.00      B   
ATOM   2654  C   PHE   121       3.130  23.370   8.883  1.00 10.00      B   
ATOM   2655  O   PHE   121       2.428  24.221   8.333  1.00 10.00      B   
ATOM   2656  N   LYS   122       4.150  23.680   9.674  1.00 10.00      B   
ATOM   2657  HN  LYS   122       4.700  22.963  10.057  1.00 10.00      B   
ATOM   2658  CA  LYS   122       4.482  25.069   9.965  1.00 10.00      B   
ATOM   2659  CB  LYS   122       5.440  25.177  11.151  1.00 10.00      B   
ATOM   2660  CG  LYS   122       4.787  24.867  12.487  1.00 10.00      B   
ATOM   2661  CD  LYS   122       5.750  25.089  13.639  1.00 10.00      B   
ATOM   2662  CE  LYS   122       5.053  24.894  14.973  1.00 10.00      B   
ATOM   2663  NZ  LYS   122       5.996  24.973  16.118  1.00 10.00      B   
ATOM   2664  HZ1 LYS   122       6.509  25.876  16.100  1.00 10.00      B   
ATOM   2665  HZ2 LYS   122       6.682  24.194  16.072  1.00 10.00      B   
ATOM   2666  HZ3 LYS   122       5.469  24.904  17.019  1.00 10.00      B   
ATOM   2667  C   LYS   122       5.062  25.751   8.735  1.00 10.00      B   
ATOM   2668  O   LYS   122       4.955  26.967   8.574  1.00 10.00      B   
ATOM   2669  N   VAL   123       5.676  24.958   7.869  1.00 10.00      B   
ATOM   2670  HN  VAL   123       5.739  23.997   8.060  1.00 10.00      B   
ATOM   2671  CA  VAL   123       6.251  25.478   6.641  1.00 10.00      B   
ATOM   2672  CB  VAL   123       7.320  24.527   6.057  1.00 10.00      B   
ATOM   2673  CG1 VAL   123       7.842  25.044   4.724  1.00 10.00      B   
ATOM   2674  CG2 VAL   123       8.467  24.348   7.040  1.00 10.00      B   
ATOM   2675  C   VAL   123       5.140  25.699   5.621  1.00 10.00      B   
ATOM   2676  O   VAL   123       5.074  26.748   4.982  1.00 10.00      B   
ATOM   2677  N   PHE   124       4.253  24.709   5.502  1.00 10.00      B   
ATOM   2678  HN  PHE   124       4.365  23.905   6.053  1.00 10.00      B   
ATOM   2679  CA  PHE   124       3.125  24.782   4.570  1.00 10.00      B   
ATOM   2680  CB  PHE   124       2.272  23.510   4.643  1.00 10.00      B   
ATOM   2681  CG  PHE   124       2.995  22.254   4.249  1.00 10.00      B   
ATOM   2682  CD1 PHE   124       3.764  22.211   3.099  1.00 10.00      B   
ATOM   2683  CD2 PHE   124       2.901  21.114   5.030  1.00 10.00      B   
ATOM   2684  CE1 PHE   124       4.426  21.057   2.734  1.00 10.00      B   
ATOM   2685  CE2 PHE   124       3.561  19.954   4.671  1.00 10.00      B   
ATOM   2686  CZ  PHE   124       4.325  19.926   3.521  1.00 10.00      B   
ATOM   2687  C   PHE   124       2.256  26.000   4.866  1.00 10.00      B   
ATOM   2688  O   PHE   124       1.860  26.732   3.956  1.00 10.00      B   
ATOM   2689  N   ASN   125       1.975  26.211   6.147  1.00 10.00      B   
ATOM   2690  HN  ASN   125       2.320  25.584   6.821  1.00 10.00      B   
ATOM   2691  CA  ASN   125       1.162  27.341   6.583  1.00 10.00      B   
ATOM   2692  CB  ASN   125       0.940  27.279   8.097  1.00 10.00      B   
ATOM   2693  CG  ASN   125      -0.004  28.355   8.609  1.00 10.00      B   
ATOM   2694  OD1 ASN   125      -1.223  28.184   8.598  1.00 10.00      B   
ATOM   2695  ND2 ASN   125       0.553  29.467   9.067  1.00 10.00      B   
ATOM   2696 HD21 ASN   125       1.531  29.538   9.051  1.00 10.00      B   
ATOM   2697 HD22 ASN   125      -0.036  30.174   9.409  1.00 10.00      B   
ATOM   2698  C   ASN   125       1.828  28.659   6.205  1.00 10.00      B   
ATOM   2699  O   ASN   125       1.165  29.605   5.784  1.00 10.00      B   
ATOM   2700  N   ARG   126       3.148  28.706   6.341  1.00 10.00      B   
ATOM   2701  HN  ARG   126       3.621  27.913   6.671  1.00 10.00      B   
ATOM   2702  CA  ARG   126       3.911  29.902   6.010  1.00 10.00      B   
ATOM   2703  CB  ARG   126       5.373  29.734   6.423  1.00 10.00      B   
ATOM   2704  CG  ARG   126       6.150  31.036   6.508  1.00 10.00      B   
ATOM   2705  CD  ARG   126       7.563  30.793   7.008  1.00 10.00      B   
ATOM   2706  NE  ARG   126       8.237  32.032   7.383  1.00 10.00      B   
ATOM   2707  HE  ARG   126       8.367  32.712   6.675  1.00 10.00      B   
ATOM   2708  CZ  ARG   126       8.683  32.299   8.607  1.00 10.00      B   
ATOM   2709  NH1 ARG   126       8.529  31.417   9.587  1.00 10.00      B   
ATOM   2710 HH11 ARG   126       8.882  31.632  10.544  1.00 10.00      B   
ATOM   2711 HH12 ARG   126       8.057  30.502   9.406  1.00 10.00      B   
ATOM   2712  NH2 ARG   126       9.277  33.458   8.849  1.00 10.00      B   
ATOM   2713 HH21 ARG   126       9.628  33.679   9.804  1.00 10.00      B   
ATOM   2714 HH22 ARG   126       9.397  34.159   8.077  1.00 10.00      B   
ATOM   2715  C   ARG   126       3.814  30.201   4.515  1.00 10.00      B   
ATOM   2716  O   ARG   126       3.724  31.359   4.108  1.00 10.00      B   
ATOM   2717  N   ILE   127       3.823  29.148   3.706  1.00 10.00      B   
ATOM   2718  HN  ILE   127       3.900  28.250   4.095  1.00 10.00      B   
ATOM   2719  CA  ILE   127       3.724  29.288   2.259  1.00 10.00      B   
ATOM   2720  CB  ILE   127       3.791  27.912   1.556  1.00 10.00      B   
ATOM   2721  CG1 ILE   127       5.069  27.169   1.946  1.00 10.00      B   
ATOM   2722  CG2 ILE   127       3.702  28.069   0.043  1.00 10.00      B   
ATOM   2723  CD1 ILE   127       5.102  25.727   1.491  1.00 10.00      B   
ATOM   2724  C   ILE   127       2.403  29.955   1.892  1.00 10.00      B   
ATOM   2725  O   ILE   127       2.377  30.999   1.236  1.00 10.00      B   
ATOM   2726  N   PHE   128       1.311  29.364   2.358  1.00 10.00      B   
ATOM   2727  HN  PHE   128       1.404  28.554   2.908  1.00 10.00      B   
ATOM   2728  CA  PHE   128      -0.021  29.881   2.077  1.00 10.00      B   
ATOM   2729  CB  PHE   128      -1.096  28.870   2.478  1.00 10.00      B   
ATOM   2730  CG  PHE   128      -1.009  27.581   1.708  1.00 10.00      B   
ATOM   2731  CD1 PHE   128      -0.940  26.365   2.367  1.00 10.00      B   
ATOM   2732  CD2 PHE   128      -0.988  27.587   0.323  1.00 10.00      B   
ATOM   2733  CE1 PHE   128      -0.854  25.180   1.661  1.00 10.00      B   
ATOM   2734  CE2 PHE   128      -0.902  26.406  -0.390  1.00 10.00      B   
ATOM   2735  CZ  PHE   128      -0.835  25.201   0.280  1.00 10.00      B   
ATOM   2736  C   PHE   128      -0.258  31.240   2.727  1.00 10.00      B   
ATOM   2737  O   PHE   128      -1.101  32.011   2.273  1.00 10.00      B   
ATOM   2738  N   MET   129       0.495  31.535   3.783  1.00 10.00      B   
ATOM   2739  HN  MET   129       1.138  30.869   4.112  1.00 10.00      B   
ATOM   2740  CA  MET   129       0.378  32.815   4.478  1.00 10.00      B   
ATOM   2741  CB  MET   129       1.299  32.851   5.701  1.00 10.00      B   
ATOM   2742  CG  MET   129       1.166  34.109   6.548  1.00 10.00      B   
ATOM   2743  SD  MET   129       2.200  34.075   8.028  1.00 10.00      B   
ATOM   2744  CE  MET   129       3.838  34.067   7.302  1.00 10.00      B   
ATOM   2745  C   MET   129       0.718  33.958   3.526  1.00 10.00      B   
ATOM   2746  O   MET   129       0.067  35.006   3.530  1.00 10.00      B   
ATOM   2747  N   TYR   130       1.738  33.742   2.706  1.00 10.00      B   
ATOM   2748  HN  TYR   130       2.223  32.890   2.760  1.00 10.00      B   
ATOM   2749  CA  TYR   130       2.156  34.736   1.731  1.00 10.00      B   
ATOM   2750  CB  TYR   130       3.650  34.601   1.430  1.00 10.00      B   
ATOM   2751  CG  TYR   130       4.542  34.970   2.592  1.00 10.00      B   
ATOM   2752  CD1 TYR   130       5.231  33.996   3.301  1.00 10.00      B   
ATOM   2753  CD2 TYR   130       4.690  36.294   2.982  1.00 10.00      B   
ATOM   2754  CE1 TYR   130       6.042  34.330   4.367  1.00 10.00      B   
ATOM   2755  CE2 TYR   130       5.501  36.638   4.045  1.00 10.00      B   
ATOM   2756  CZ  TYR   130       6.173  35.652   4.734  1.00 10.00      B   
ATOM   2757  OH  TYR   130       6.978  35.989   5.797  1.00 10.00      B   
ATOM   2758  HH  TYR   130       7.721  35.362   5.852  1.00 10.00      B   
ATOM   2759  C   TYR   130       1.343  34.580   0.453  1.00 10.00      B   
ATOM   2760  O   TYR   130       0.993  35.564  -0.199  1.00 10.00      B   
ATOM   2761  N   LEU   131       1.025  33.332   0.123  1.00 10.00      B   
ATOM   2762  HN  LEU   131       1.336  32.596   0.697  1.00 10.00      B   
ATOM   2763  CA  LEU   131       0.250  33.015  -1.070  1.00 10.00      B   
ATOM   2764  CB  LEU   131       0.150  31.499  -1.249  1.00 10.00      B   
ATOM   2765  CG  LEU   131      -0.377  31.009  -2.598  1.00 10.00      B   
ATOM   2766  CD1 LEU   131       0.488  31.534  -3.734  1.00 10.00      B   
ATOM   2767  CD2 LEU   131      -0.435  29.491  -2.629  1.00 10.00      B   
ATOM   2768  C   LEU   131      -1.145  33.639  -1.014  1.00 10.00      B   
ATOM   2769  O   LEU   131      -1.736  33.957  -2.045  1.00 10.00      B   
ATOM   2770  N   ASN   132      -1.668  33.800   0.193  1.00 10.00      B   
ATOM   2771  HN  ASN   132      -1.162  33.494   0.979  1.00 10.00      B   
ATOM   2772  CA  ASN   132      -2.982  34.399   0.381  1.00 10.00      B   
ATOM   2773  CB  ASN   132      -3.630  33.893   1.680  1.00 10.00      B   
ATOM   2774  CG  ASN   132      -4.595  34.887   2.300  1.00 10.00      B   
ATOM   2775  OD1 ASN   132      -4.222  35.651   3.191  1.00 10.00      B   
ATOM   2776  ND2 ASN   132      -5.837  34.888   1.837  1.00 10.00      B   
ATOM   2777 HD21 ASN   132      -6.070  34.254   1.124  1.00 10.00      B   
ATOM   2778 HD22 ASN   132      -6.475  35.526   2.222  1.00 10.00      B   
ATOM   2779  C   ASN   132      -2.887  35.923   0.370  1.00 10.00      B   
ATOM   2780  O   ASN   132      -3.769  36.605  -0.152  1.00 10.00      B   
ATOM   2781  N   LYS   133      -1.796  36.449   0.922  1.00 10.00      B   
ATOM   2782  HN  LYS   133      -1.111  35.851   1.288  1.00 10.00      B   
ATOM   2783  CA  LYS   133      -1.584  37.890   0.983  1.00 10.00      B   
ATOM   2784  CB  LYS   133      -0.375  38.212   1.866  1.00 10.00      B   
ATOM   2785  CG  LYS   133      -0.321  39.651   2.353  1.00 10.00      B   
ATOM   2786  CD  LYS   133       0.818  39.854   3.337  1.00 10.00      B   
ATOM   2787  CE  LYS   133       0.833  41.270   3.889  1.00 10.00      B   
ATOM   2788  NZ  LYS   133       1.941  41.464   4.860  1.00 10.00      B   
ATOM   2789  HZ1 LYS   133       1.895  40.739   5.605  1.00 10.00      B   
ATOM   2790  HZ2 LYS   133       1.870  42.399   5.303  1.00 10.00      B   
ATOM   2791  HZ3 LYS   133       2.859  41.393   4.377  1.00 10.00      B   
ATOM   2792  C   LYS   133      -1.394  38.469  -0.417  1.00 10.00      B   
ATOM   2793  O   LYS   133      -1.884  39.558  -0.726  1.00 10.00      B   
ATOM   2794  N   ASN   134      -0.692  37.725  -1.261  1.00 10.00      B   
ATOM   2795  HN  ASN   134      -0.328  36.867  -0.953  1.00 10.00      B   
ATOM   2796  CA  ASN   134      -0.438  38.147  -2.633  1.00 10.00      B   
ATOM   2797  CB  ASN   134       1.066  38.164  -2.924  1.00 10.00      B   
ATOM   2798  CG  ASN   134       1.745  39.429  -2.437  1.00 10.00      B   
ATOM   2799  OD1 ASN   134       2.096  39.548  -1.262  1.00 10.00      B   
ATOM   2800  ND2 ASN   134       1.954  40.374  -3.341  1.00 10.00      B   
ATOM   2801 HD21 ASN   134       1.669  40.206  -4.265  1.00 10.00      B   
ATOM   2802 HD22 ASN   134       2.377  41.209  -3.048  1.00 10.00      B   
ATOM   2803  C   ASN   134      -1.161  37.231  -3.613  1.00 10.00      B   
ATOM   2804  O   ASN   134      -0.636  36.894  -4.675  1.00 10.00      B   
ATOM   2805  N   GLY   135      -2.366  36.826  -3.235  1.00 10.00      B   
ATOM   2806  HN  GLY   135      -2.722  37.122  -2.371  1.00 10.00      B   
ATOM   2807  CA  GLY   135      -3.160  35.955  -4.075  1.00 10.00      B   
ATOM   2808  C   GLY   135      -4.636  36.144  -3.820  1.00 10.00      B   
ATOM   2809  O   GLY   135      -5.208  35.504  -2.937  1.00 10.00      B   
ATOM   2810  N   LYS   136      -5.250  37.028  -4.589  1.00 10.00      B   
ATOM   2811  HN  LYS   136      -4.734  37.491  -5.285  1.00 10.00      B   
ATOM   2812  CA  LYS   136      -6.668  37.326  -4.447  1.00 10.00      B   
ATOM   2813  CB  LYS   136      -6.991  38.660  -5.115  1.00 10.00      B   
ATOM   2814  CG  LYS   136      -6.112  39.804  -4.644  1.00 10.00      B   
ATOM   2815  CD  LYS   136      -6.098  40.937  -5.651  1.00 10.00      B   
ATOM   2816  CE  LYS   136      -5.125  42.024  -5.234  1.00 10.00      B   
ATOM   2817  NZ  LYS   136      -5.169  43.186  -6.155  1.00 10.00      B   
ATOM   2818  HZ1 LYS   136      -4.840  42.911  -7.100  1.00 10.00      B   
ATOM   2819  HZ2 LYS   136      -4.562  43.950  -5.797  1.00 10.00      B   
ATOM   2820  HZ3 LYS   136      -6.142  43.544  -6.232  1.00 10.00      B   
ATOM   2821  C   LYS   136      -7.525  36.214  -5.038  1.00 10.00      B   
ATOM   2822  O   LYS   136      -7.873  36.239  -6.224  1.00 10.00      B   
ATOM   2823  N   SER   137      -7.853  35.240  -4.206  1.00 10.00      B   
ATOM   2824  HN  SER   137      -7.537  35.285  -3.277  1.00 10.00      B   
ATOM   2825  CA  SER   137      -8.659  34.106  -4.616  1.00 10.00      B   
ATOM   2826  CB  SER   137      -7.809  33.136  -5.446  1.00 10.00      B   
ATOM   2827  OG  SER   137      -8.348  31.824  -5.433  1.00 10.00      B   
ATOM   2828  HG  SER   137      -8.556  31.562  -6.338  1.00 10.00      B   
ATOM   2829  C   SER   137      -9.214  33.392  -3.390  1.00 10.00      B   
ATOM   2830  O   SER   137      -8.516  33.239  -2.385  1.00 10.00      B   
ATOM   2831  N   ARG   138     -10.465  32.953  -3.480  1.00 10.00      B   
ATOM   2832  HN  ARG   138     -10.962  33.099  -4.314  1.00 10.00      B   
ATOM   2833  CA  ARG   138     -11.113  32.246  -2.381  1.00 10.00      B   
ATOM   2834  CB  ARG   138     -12.588  31.989  -2.716  1.00 10.00      B   
ATOM   2835  CG  ARG   138     -13.436  31.572  -1.523  1.00 10.00      B   
ATOM   2836  CD  ARG   138     -14.650  30.759  -1.949  1.00 10.00      B   
ATOM   2837  NE  ARG   138     -15.538  31.501  -2.842  1.00 10.00      B   
ATOM   2838  HE  ARG   138     -15.391  32.473  -2.919  1.00 10.00      B   
ATOM   2839  CZ  ARG   138     -16.533  30.939  -3.535  1.00 10.00      B   
ATOM   2840  NH1 ARG   138     -16.766  29.637  -3.429  1.00 10.00      B   
ATOM   2841 HH11 ARG   138     -16.173  29.040  -2.800  1.00 10.00      B   
ATOM   2842 HH12 ARG   138     -17.542  29.197  -3.970  1.00 10.00      B   
ATOM   2843  NH2 ARG   138     -17.292  31.679  -4.332  1.00 10.00      B   
ATOM   2844 HH21 ARG   138     -18.073  31.233  -4.881  1.00 10.00      B   
ATOM   2845 HH22 ARG   138     -17.121  32.701  -4.418  1.00 10.00      B   
ATOM   2846  C   ARG   138     -10.400  30.918  -2.138  1.00 10.00      B   
ATOM   2847  O   ARG   138     -10.275  30.458  -1.004  1.00 10.00      B   
ATOM   2848  N   LEU   139      -9.907  30.330  -3.222  1.00 10.00      B   
ATOM   2849  HN  LEU   139     -10.017  30.772  -4.092  1.00 10.00      B   
ATOM   2850  CA  LEU   139      -9.199  29.059  -3.163  1.00 10.00      B   
ATOM   2851  CB  LEU   139      -8.960  28.535  -4.583  1.00 10.00      B   
ATOM   2852  CG  LEU   139      -8.545  27.069  -4.717  1.00 10.00      B   
ATOM   2853  CD1 LEU   139      -9.602  26.149  -4.121  1.00 10.00      B   
ATOM   2854  CD2 LEU   139      -8.291  26.721  -6.177  1.00 10.00      B   
ATOM   2855  C   LEU   139      -7.872  29.222  -2.425  1.00 10.00      B   
ATOM   2856  O   LEU   139      -7.435  28.323  -1.707  1.00 10.00      B   
ATOM   2857  N   HIS   140      -7.247  30.384  -2.593  1.00 10.00      B   
ATOM   2858  HN  HIS   140      -7.659  31.069  -3.165  1.00 10.00      B   
ATOM   2859  CA  HIS   140      -5.973  30.670  -1.939  1.00 10.00      B   
ATOM   2860  CB  HIS   140      -5.399  32.011  -2.410  1.00 10.00      B   
ATOM   2861  CG  HIS   140      -4.561  31.930  -3.650  1.00 10.00      B   
ATOM   2862  ND1 HIS   140      -3.334  32.549  -3.769  1.00 10.00      B   
ATOM   2863  HD1 HIS   140      -2.889  33.092  -3.074  1.00 10.00      B   
ATOM   2864  CD2 HIS   140      -4.781  31.308  -4.835  1.00 10.00      B   
ATOM   2865  CE1 HIS   140      -2.841  32.316  -4.970  1.00 10.00      B   
ATOM   2866  NE2 HIS   140      -3.695  31.567  -5.632  1.00 10.00      B   
ATOM   2867  HE2 HIS   140      -3.575  31.259  -6.558  1.00 10.00      B   
ATOM   2868  C   HIS   140      -6.137  30.679  -0.424  1.00 10.00      B   
ATOM   2869  O   HIS   140      -5.306  30.137   0.305  1.00 10.00      B   
ATOM   2870  N   THR   141      -7.217  31.295   0.040  1.00 10.00      B   
ATOM   2871  HN  THR   141      -7.838  31.718  -0.593  1.00 10.00      B   
ATOM   2872  CA  THR   141      -7.508  31.379   1.461  1.00 10.00      B   
ATOM   2873  CB  THR   141      -8.655  32.367   1.715  1.00 10.00      B   
ATOM   2874  OG1 THR   141      -8.613  33.384   0.704  1.00 10.00      B   
ATOM   2875  HG1 THR   141      -9.015  34.191   1.045  1.00 10.00      B   
ATOM   2876  CG2 THR   141      -8.510  33.014   3.084  1.00 10.00      B   
ATOM   2877  C   THR   141      -7.880  30.006   2.021  1.00 10.00      B   
ATOM   2878  O   THR   141      -7.549  29.684   3.164  1.00 10.00      B   
ATOM   2879  N   LEU   142      -8.560  29.200   1.202  1.00 10.00      B   
ATOM   2880  HN  LEU   142      -8.801  29.524   0.307  1.00 10.00      B   
ATOM   2881  CA  LEU   142      -8.968  27.855   1.600  1.00 10.00      B   
ATOM   2882  CB  LEU   142      -9.731  27.165   0.466  1.00 10.00      B   
ATOM   2883  CG  LEU   142     -11.218  27.505   0.343  1.00 10.00      B   
ATOM   2884  CD1 LEU   142     -11.772  27.012  -0.985  1.00 10.00      B   
ATOM   2885  CD2 LEU   142     -12.001  26.906   1.501  1.00 10.00      B   
ATOM   2886  C   LEU   142      -7.753  27.021   1.996  1.00 10.00      B   
ATOM   2887  O   LEU   142      -7.766  26.326   3.013  1.00 10.00      B   
ATOM   2888  N   TRP   143      -6.698  27.113   1.192  1.00 10.00      B   
ATOM   2889  HN  TRP   143      -6.751  27.687   0.397  1.00 10.00      B   
ATOM   2890  CA  TRP   143      -5.469  26.377   1.456  1.00 10.00      B   
ATOM   2891  CB  TRP   143      -4.466  26.594   0.324  1.00 10.00      B   
ATOM   2892  CG  TRP   143      -4.957  26.171  -1.027  1.00 10.00      B   
ATOM   2893  CD1 TRP   143      -5.847  25.174  -1.309  1.00 10.00      B   
ATOM   2894  CD2 TRP   143      -4.573  26.733  -2.285  1.00 10.00      B   
ATOM   2895  NE1 TRP   143      -6.036  25.081  -2.665  1.00 10.00      B   
ATOM   2896  HE1 TRP   143      -6.631  24.436  -3.117  1.00 10.00      B   
ATOM   2897  CE2 TRP   143      -5.266  26.029  -3.287  1.00 10.00      B   
ATOM   2898  CE3 TRP   143      -3.711  27.766  -2.660  1.00 10.00      B   
ATOM   2899  CZ2 TRP   143      -5.120  26.323  -4.641  1.00 10.00      B   
ATOM   2900  CZ3 TRP   143      -3.569  28.056  -4.004  1.00 10.00      B   
ATOM   2901  CH2 TRP   143      -4.271  27.340  -4.978  1.00 10.00      B   
ATOM   2902  C   TRP   143      -4.851  26.828   2.774  1.00 10.00      B   
ATOM   2903  O   TRP   143      -4.368  26.012   3.564  1.00 10.00      B   
ATOM   2904  N   TYR   144      -4.881  28.134   3.007  1.00 10.00      B   
ATOM   2905  HN  TYR   144      -5.288  28.725   2.339  1.00 10.00      B   
ATOM   2906  CA  TYR   144      -4.330  28.710   4.226  1.00 10.00      B   
ATOM   2907  CB  TYR   144      -4.323  30.242   4.128  1.00 10.00      B   
ATOM   2908  CG  TYR   144      -3.547  30.948   5.220  1.00 10.00      B   
ATOM   2909  CD1 TYR   144      -2.534  30.303   5.923  1.00 10.00      B   
ATOM   2910  CD2 TYR   144      -3.832  32.265   5.551  1.00 10.00      B   
ATOM   2911  CE1 TYR   144      -1.834  30.950   6.924  1.00 10.00      B   
ATOM   2912  CE2 TYR   144      -3.136  32.920   6.549  1.00 10.00      B   
ATOM   2913  CZ  TYR   144      -2.139  32.259   7.233  1.00 10.00      B   
ATOM   2914  OH  TYR   144      -1.446  32.911   8.229  1.00 10.00      B   
ATOM   2915  HH  TYR   144      -0.694  32.373   8.505  1.00 10.00      B   
ATOM   2916  C   TYR   144      -5.123  28.242   5.445  1.00 10.00      B   
ATOM   2917  O   TYR   144      -4.548  27.877   6.470  1.00 10.00      B   
ATOM   2918  N   ALA   145      -6.443  28.226   5.316  1.00 10.00      B   
ATOM   2919  HN  ALA   145      -6.844  28.521   4.467  1.00 10.00      B   
ATOM   2920  CA  ALA   145      -7.315  27.793   6.404  1.00 10.00      B   
ATOM   2921  CB  ALA   145      -8.770  28.066   6.063  1.00 10.00      B   
ATOM   2922  C   ALA   145      -7.106  26.313   6.717  1.00 10.00      B   
ATOM   2923  O   ALA   145      -7.061  25.913   7.881  1.00 10.00      B   
ATOM   2924  N   PHE   146      -6.957  25.506   5.670  1.00 10.00      B   
ATOM   2925  HN  PHE   146      -7.002  25.886   4.764  1.00 10.00      B   
ATOM   2926  CA  PHE   146      -6.743  24.072   5.828  1.00 10.00      B   
ATOM   2927  CB  PHE   146      -6.736  23.379   4.463  1.00 10.00      B   
ATOM   2928  CG  PHE   146      -6.752  21.876   4.537  1.00 10.00      B   
ATOM   2929  CD1 PHE   146      -7.807  21.209   5.143  1.00 10.00      B   
ATOM   2930  CD2 PHE   146      -5.717  21.130   3.996  1.00 10.00      B   
ATOM   2931  CE1 PHE   146      -7.828  19.828   5.205  1.00 10.00      B   
ATOM   2932  CE2 PHE   146      -5.731  19.750   4.056  1.00 10.00      B   
ATOM   2933  CZ  PHE   146      -6.788  19.098   4.661  1.00 10.00      B   
ATOM   2934  C   PHE   146      -5.438  23.797   6.571  1.00 10.00      B   
ATOM   2935  O   PHE   146      -5.325  22.816   7.307  1.00 10.00      B   
ATOM   2936  N   SER   147      -4.469  24.690   6.395  1.00 10.00      B   
ATOM   2937  HN  SER   147      -4.634  25.462   5.813  1.00 10.00      B   
ATOM   2938  CA  SER   147      -3.171  24.555   7.043  1.00 10.00      B   
ATOM   2939  CB  SER   147      -2.207  25.626   6.536  1.00 10.00      B   
ATOM   2940  OG  SER   147      -2.095  25.571   5.123  1.00 10.00      B   
ATOM   2941  HG  SER   147      -2.881  25.961   4.724  1.00 10.00      B   
ATOM   2942  C   SER   147      -3.304  24.625   8.561  1.00 10.00      B   
ATOM   2943  O   SER   147      -2.563  23.964   9.290  1.00 10.00      B   
ATOM   2944  N   PHE   148      -4.260  25.415   9.034  1.00 10.00      B   
ATOM   2945  HN  PHE   148      -4.820  25.920   8.406  1.00 10.00      B   
ATOM   2946  CA  PHE   148      -4.492  25.550  10.465  1.00 10.00      B   
ATOM   2947  CB  PHE   148      -5.442  26.707  10.768  1.00 10.00      B   
ATOM   2948  CG  PHE   148      -4.819  28.058  10.549  1.00 10.00      B   
ATOM   2949  CD1 PHE   148      -5.281  28.898   9.549  1.00 10.00      B   
ATOM   2950  CD2 PHE   148      -3.764  28.484  11.340  1.00 10.00      B   
ATOM   2951  CE1 PHE   148      -4.701  30.137   9.344  1.00 10.00      B   
ATOM   2952  CE2 PHE   148      -3.180  29.720  11.141  1.00 10.00      B   
ATOM   2953  CZ  PHE   148      -3.650  30.547  10.141  1.00 10.00      B   
ATOM   2954  C   PHE   148      -5.006  24.240  11.049  1.00 10.00      B   
ATOM   2955  O   PHE   148      -4.721  23.902  12.198  1.00 10.00      B   
ATOM   2956  N   HIS   149      -5.750  23.489  10.241  1.00 10.00      B   
ATOM   2957  HN  HIS   149      -5.948  23.811   9.335  1.00 10.00      B   
ATOM   2958  CA  HIS   149      -6.269  22.196  10.672  1.00 10.00      B   
ATOM   2959  CB  HIS   149      -7.318  21.665   9.685  1.00 10.00      B   
ATOM   2960  CG  HIS   149      -7.768  20.254   9.945  1.00 10.00      B   
ATOM   2961  ND1 HIS   149      -8.392  19.858  11.112  1.00 10.00      B   
ATOM   2962  HD1 HIS   149      -8.598  20.436  11.882  1.00 10.00      B   
ATOM   2963  CD2 HIS   149      -7.682  19.141   9.175  1.00 10.00      B   
ATOM   2964  CE1 HIS   149      -8.671  18.569  11.045  1.00 10.00      B   
ATOM   2965  NE2 HIS   149      -8.250  18.112   9.883  1.00 10.00      B   
ATOM   2966  HE2 HIS   149      -8.334  17.180   9.575  1.00 10.00      B   
ATOM   2967  C   HIS   149      -5.106  21.219  10.803  1.00 10.00      B   
ATOM   2968  O   HIS   149      -5.104  20.344  11.667  1.00 10.00      B   
ATOM   2969  N   LEU   150      -4.117  21.393   9.939  1.00 10.00      B   
ATOM   2970  HN  LEU   150      -4.189  22.109   9.271  1.00 10.00      B   
ATOM   2971  CA  LEU   150      -2.929  20.556   9.955  1.00 10.00      B   
ATOM   2972  CB  LEU   150      -2.107  20.786   8.685  1.00 10.00      B   
ATOM   2973  CG  LEU   150      -2.825  20.552   7.355  1.00 10.00      B   
ATOM   2974  CD1 LEU   150      -1.986  21.080   6.200  1.00 10.00      B   
ATOM   2975  CD2 LEU   150      -3.122  19.074   7.161  1.00 10.00      B   
ATOM   2976  C   LEU   150      -2.089  20.891  11.183  1.00 10.00      B   
ATOM   2977  O   LEU   150      -1.531  20.007  11.832  1.00 10.00      B   
ATOM   2978  N   LEU   151      -2.018  22.183  11.495  1.00 10.00      B   
ATOM   2979  HN  LEU   151      -2.475  22.837  10.920  1.00 10.00      B   
ATOM   2980  CA  LEU   151      -1.268  22.663  12.648  1.00 10.00      B   
ATOM   2981  CB  LEU   151      -1.226  24.192  12.651  1.00 10.00      B   
ATOM   2982  CG  LEU   151      -0.362  24.848  11.572  1.00 10.00      B   
ATOM   2983  CD1 LEU   151      -0.616  26.346  11.521  1.00 10.00      B   
ATOM   2984  CD2 LEU   151       1.110  24.566  11.825  1.00 10.00      B   
ATOM   2985  C   LEU   151      -1.887  22.154  13.947  1.00 10.00      B   
ATOM   2986  O   LEU   151      -1.184  21.884  14.920  1.00 10.00      B   
ATOM   2987  N   LEU   152      -3.207  22.015  13.954  1.00 10.00      B   
ATOM   2988  HN  LEU   152      -3.720  22.261  13.154  1.00 10.00      B   
ATOM   2989  CA  LEU   152      -3.915  21.521  15.128  1.00 10.00      B   
ATOM   2990  CB  LEU   152      -5.421  21.748  14.991  1.00 10.00      B   
ATOM   2991  CG  LEU   152      -5.889  23.202  15.062  1.00 10.00      B   
ATOM   2992  CD1 LEU   152      -7.392  23.295  14.858  1.00 10.00      B   
ATOM   2993  CD2 LEU   152      -5.490  23.831  16.387  1.00 10.00      B   
ATOM   2994  C   LEU   152      -3.613  20.043  15.353  1.00 10.00      B   
ATOM   2995  O   LEU   152      -3.805  19.517  16.447  1.00 10.00      B   
ATOM   2996  N   GLN   153      -3.126  19.381  14.310  1.00 10.00      B   
ATOM   2997  HN  GLN   153      -2.992  19.857  13.462  1.00 10.00      B   
ATOM   2998  CA  GLN   153      -2.784  17.969  14.388  1.00 10.00      B   
ATOM   2999  CB  GLN   153      -3.080  17.264  13.061  1.00 10.00      B   
ATOM   3000  CG  GLN   153      -4.545  16.899  12.866  1.00 10.00      B   
ATOM   3001  CD  GLN   153      -5.057  15.945  13.931  1.00 10.00      B   
ATOM   3002  OE1 GLN   153      -4.309  15.121  14.462  1.00 10.00      B   
ATOM   3003  NE2 GLN   153      -6.335  16.051  14.253  1.00 10.00      B   
ATOM   3004 HE21 GLN   153      -6.873  16.727  13.795  1.00 10.00      B   
ATOM   3005 HE22 GLN   153      -6.693  15.443  14.939  1.00 10.00      B   
ATOM   3006  C   GLN   153      -1.319  17.791  14.774  1.00 10.00      B   
ATOM   3007  O   GLN   153      -0.853  16.669  14.989  1.00 10.00      B   
ATOM   3008  N   GLU   154      -0.601  18.903  14.859  1.00 10.00      B   
ATOM   3009  HN  GLU   154      -1.033  19.764  14.670  1.00 10.00      B   
ATOM   3010  CA  GLU   154       0.806  18.883  15.225  1.00 10.00      B   
ATOM   3011  CB  GLU   154       1.470  20.217  14.882  1.00 10.00      B   
ATOM   3012  CG  GLU   154       2.068  20.274  13.488  1.00 10.00      B   
ATOM   3013  CD  GLU   154       3.446  19.650  13.425  1.00 10.00      B   
ATOM   3014  OE1 GLU   154       4.438  20.404  13.366  1.00 10.00      B   
ATOM   3015  OE2 GLU   154       3.545  18.404  13.454  1.00 10.00      B   
ATOM   3016  C   GLU   154       0.970  18.587  16.710  1.00 10.00      B   
ATOM   3017  O   GLU   154       1.765  17.730  17.098  1.00 10.00      B   
ATOM   3018  N   GLY   155       0.199  19.283  17.534  1.00 10.00      B   
ATOM   3019  HN  GLY   155      -0.437  19.933  17.166  1.00 10.00      B   
ATOM   3020  CA  GLY   155       0.280  19.080  18.966  1.00 10.00      B   
ATOM   3021  C   GLY   155       0.593  20.361  19.713  1.00 10.00      B   
ATOM   3022  O   GLY   155       0.961  20.327  20.891  1.00 10.00      B   
ATOM   3023  N   GLU   156       0.454  21.491  19.034  1.00 10.00      B   
ATOM   3024  HN  GLU   156       0.152  21.455  18.102  1.00 10.00      B   
ATOM   3025  CA  GLU   156       0.717  22.787  19.642  1.00 10.00      B   
ATOM   3026  CB  GLU   156       1.127  23.817  18.588  1.00 10.00      B   
ATOM   3027  CG  GLU   156       2.516  23.605  18.013  1.00 10.00      B   
ATOM   3028  CD  GLU   156       3.306  24.893  17.929  1.00 10.00      B   
ATOM   3029  OE1 GLU   156       2.753  25.914  17.474  1.00 10.00      B   
ATOM   3030  OE2 GLU   156       4.493  24.895  18.319  1.00 10.00      B   
ATOM   3031  C   GLU   156      -0.511  23.273  20.398  1.00 10.00      B   
ATOM   3032  O   GLU   156      -1.298  24.070  19.883  1.00 10.00      B   
ATOM   3033  N   THR   157      -0.675  22.782  21.615  1.00 10.00      B   
ATOM   3034  HN  THR   157      -0.016  22.143  21.964  1.00 10.00      B   
ATOM   3035  CA  THR   157      -1.804  23.151  22.450  1.00 10.00      B   
ATOM   3036  CB  THR   157      -1.878  22.234  23.680  1.00 10.00      B   
ATOM   3037  OG1 THR   157      -0.629  21.535  23.811  1.00 10.00      B   
ATOM   3038  HG1 THR   157      -0.099  21.955  24.502  1.00 10.00      B   
ATOM   3039  CG2 THR   157      -3.004  21.223  23.516  1.00 10.00      B   
ATOM   3040  C   THR   157      -1.715  24.610  22.894  1.00 10.00      B   
ATOM   3041  O   THR   157      -2.727  25.236  23.213  1.00 10.00      B   
ATOM   3042  N   ASP   158      -0.502  25.152  22.891  1.00 10.00      B   
ATOM   3043  HN  ASP   158       0.265  24.603  22.615  1.00 10.00      B   
ATOM   3044  CA  ASP   158      -0.281  26.539  23.291  1.00 10.00      B   
ATOM   3045  CB  ASP   158       1.215  26.813  23.455  1.00 10.00      B   
ATOM   3046  CG  ASP   158       1.507  28.170  24.067  1.00 10.00      B   
ATOM   3047  OD1 ASP   158       1.500  29.182  23.334  1.00 10.00      B   
ATOM   3048  OD2 ASP   158       1.764  28.227  25.287  1.00 10.00      B   
ATOM   3049  C   ASP   158      -0.865  27.502  22.264  1.00 10.00      B   
ATOM   3050  O   ASP   158      -1.402  28.550  22.615  1.00 10.00      B   
ATOM   3051  N   LYS   159      -0.771  27.134  20.993  1.00 10.00      B   
ATOM   3052  HN  LYS   159      -0.358  26.272  20.773  1.00 10.00      B   
ATOM   3053  CA  LYS   159      -1.280  27.980  19.919  1.00 10.00      B   
ATOM   3054  CB  LYS   159      -0.206  28.214  18.856  1.00 10.00      B   
ATOM   3055  CG  LYS   159       1.131  28.687  19.403  1.00 10.00      B   
ATOM   3056  CD  LYS   159       2.079  29.048  18.272  1.00 10.00      B   
ATOM   3057  CE  LYS   159       3.524  29.066  18.737  1.00 10.00      B   
ATOM   3058  NZ  LYS   159       3.966  27.731  19.216  1.00 10.00      B   
ATOM   3059  HZ1 LYS   159       3.592  26.980  18.589  1.00 10.00      B   
ATOM   3060  HZ2 LYS   159       3.624  27.563  20.182  1.00 10.00      B   
ATOM   3061  HZ3 LYS   159       5.001  27.678  19.217  1.00 10.00      B   
ATOM   3062  C   LYS   159      -2.521  27.377  19.274  1.00 10.00      B   
ATOM   3063  O   LYS   159      -2.927  27.792  18.187  1.00 10.00      B   
ATOM   3064  N   ALA   160      -3.126  26.414  19.958  1.00 10.00      B   
ATOM   3065  HN  ALA   160      -2.761  26.149  20.827  1.00 10.00      B   
ATOM   3066  CA  ALA   160      -4.319  25.736  19.458  1.00 10.00      B   
ATOM   3067  CB  ALA   160      -4.784  24.685  20.451  1.00 10.00      B   
ATOM   3068  C   ALA   160      -5.439  26.725  19.160  1.00 10.00      B   
ATOM   3069  O   ALA   160      -5.976  26.756  18.053  1.00 10.00      B   
ATOM   3070  N   SER   161      -5.773  27.545  20.146  1.00 10.00      B   
ATOM   3071  HN  SER   161      -5.302  27.479  21.002  1.00 10.00      B   
ATOM   3072  CA  SER   161      -6.826  28.538  19.994  1.00 10.00      B   
ATOM   3073  CB  SER   161      -7.083  29.242  21.327  1.00 10.00      B   
ATOM   3074  OG  SER   161      -7.196  28.297  22.382  1.00 10.00      B   
ATOM   3075  HG  SER   161      -6.347  28.222  22.834  1.00 10.00      B   
ATOM   3076  C   SER   161      -6.461  29.550  18.909  1.00 10.00      B   
ATOM   3077  O   SER   161      -7.324  30.013  18.165  1.00 10.00      B   
ATOM   3078  N   LEU   162      -5.175  29.872  18.820  1.00 10.00      B   
ATOM   3079  HN  LEU   162      -4.540  29.466  19.448  1.00 10.00      B   
ATOM   3080  CA  LEU   162      -4.680  30.816  17.827  1.00 10.00      B   
ATOM   3081  CB  LEU   162      -3.181  31.062  18.031  1.00 10.00      B   
ATOM   3082  CG  LEU   162      -2.479  31.924  16.980  1.00 10.00      B   
ATOM   3083  CD1 LEU   162      -2.948  33.367  17.066  1.00 10.00      B   
ATOM   3084  CD2 LEU   162      -0.970  31.839  17.142  1.00 10.00      B   
ATOM   3085  C   LEU   162      -4.943  30.295  16.417  1.00 10.00      B   
ATOM   3086  O   LEU   162      -5.558  30.978  15.599  1.00 10.00      B   
ATOM   3087  N   TYR   163      -4.493  29.077  16.150  1.00 10.00      B   
ATOM   3088  HN  TYR   163      -4.019  28.576  16.852  1.00 10.00      B   
ATOM   3089  CA  TYR   163      -4.677  28.464  14.842  1.00 10.00      B   
ATOM   3090  CB  TYR   163      -3.934  27.126  14.769  1.00 10.00      B   
ATOM   3091  CG  TYR   163      -2.434  27.219  14.963  1.00 10.00      B   
ATOM   3092  CD1 TYR   163      -1.706  28.295  14.466  1.00 10.00      B   
ATOM   3093  CD2 TYR   163      -1.742  26.219  15.637  1.00 10.00      B   
ATOM   3094  CE1 TYR   163      -0.336  28.372  14.636  1.00 10.00      B   
ATOM   3095  CE2 TYR   163      -0.372  26.289  15.811  1.00 10.00      B   
ATOM   3096  CZ  TYR   163       0.328  27.366  15.308  1.00 10.00      B   
ATOM   3097  OH  TYR   163       1.693  27.440  15.480  1.00 10.00      B   
ATOM   3098  HH  TYR   163       1.979  26.748  16.102  1.00 10.00      B   
ATOM   3099  C   TYR   163      -6.159  28.244  14.545  1.00 10.00      B   
ATOM   3100  O   TYR   163      -6.628  28.508  13.436  1.00 10.00      B   
ATOM   3101  N   ASN   164      -6.889  27.777  15.551  1.00 10.00      B   
ATOM   3102  HN  ASN   164      -6.452  27.611  16.417  1.00 10.00      B   
ATOM   3103  CA  ASN   164      -8.316  27.500  15.412  1.00 10.00      B   
ATOM   3104  CB  ASN   164      -8.867  26.858  16.689  1.00 10.00      B   
ATOM   3105  CG  ASN   164     -10.284  26.341  16.531  1.00 10.00      B   
ATOM   3106  OD1 ASN   164     -10.497  25.212  16.087  1.00 10.00      B   
ATOM   3107  ND2 ASN   164     -11.261  27.155  16.903  1.00 10.00      B   
ATOM   3108 HD21 ASN   164     -11.022  28.036  17.258  1.00 10.00      B   
ATOM   3109 HD22 ASN   164     -12.186  26.838  16.817  1.00 10.00      B   
ATOM   3110  C   ASN   164      -9.113  28.755  15.060  1.00 10.00      B   
ATOM   3111  O   ASN   164      -9.917  28.746  14.128  1.00 10.00      B   
ATOM   3112  N   SER   165      -8.880  29.837  15.797  1.00 10.00      B   
ATOM   3113  HN  SER   165      -8.216  29.795  16.519  1.00 10.00      B   
ATOM   3114  CA  SER   165      -9.593  31.089  15.549  1.00 10.00      B   
ATOM   3115  CB  SER   165      -9.370  32.098  16.681  1.00 10.00      B   
ATOM   3116  OG  SER   165      -7.991  32.276  16.951  1.00 10.00      B   
ATOM   3117  HG  SER   165      -7.673  31.535  17.486  1.00 10.00      B   
ATOM   3118  C   SER   165      -9.224  31.691  14.195  1.00 10.00      B   
ATOM   3119  O   SER   165     -10.095  32.142  13.454  1.00 10.00      B   
ATOM   3120  N   LEU   166      -7.934  31.689  13.873  1.00 10.00      B   
ATOM   3121  HN  LEU   166      -7.282  31.319  14.507  1.00 10.00      B   
ATOM   3122  CA  LEU   166      -7.466  32.229  12.602  1.00 10.00      B   
ATOM   3123  CB  LEU   166      -5.939  32.199  12.515  1.00 10.00      B   
ATOM   3124  CG  LEU   166      -5.190  33.221  13.374  1.00 10.00      B   
ATOM   3125  CD1 LEU   166      -3.688  33.092  13.168  1.00 10.00      B   
ATOM   3126  CD2 LEU   166      -5.654  34.634  13.054  1.00 10.00      B   
ATOM   3127  C   LEU   166      -8.081  31.464  11.437  1.00 10.00      B   
ATOM   3128  O   LEU   166      -8.528  32.064  10.460  1.00 10.00      B   
ATOM   3129  N   GLY   167      -8.115  30.140  11.558  1.00 10.00      B   
ATOM   3130  HN  GLY   167      -7.738  29.717  12.363  1.00 10.00      B   
ATOM   3131  CA  GLY   167      -8.694  29.314  10.517  1.00 10.00      B   
ATOM   3132  C   GLY   167     -10.160  29.632  10.312  1.00 10.00      B   
ATOM   3133  O   GLY   167     -10.630  29.732   9.178  1.00 10.00      B   
ATOM   3134  N   LYS   168     -10.882  29.806  11.414  1.00 10.00      B   
ATOM   3135  HN  LYS   168     -10.452  29.706  12.290  1.00 10.00      B   
ATOM   3136  CA  LYS   168     -12.301  30.129  11.350  1.00 10.00      B   
ATOM   3137  CB  LYS   168     -12.951  30.050  12.734  1.00 10.00      B   
ATOM   3138  CG  LYS   168     -14.469  30.165  12.700  1.00 10.00      B   
ATOM   3139  CD  LYS   168     -15.058  30.266  14.095  1.00 10.00      B   
ATOM   3140  CE  LYS   168     -16.571  30.391  14.041  1.00 10.00      B   
ATOM   3141  NZ  LYS   168     -17.170  30.511  15.396  1.00 10.00      B   
ATOM   3142  HZ1 LYS   168     -18.193  30.688  15.319  1.00 10.00      B   
ATOM   3143  HZ2 LYS   168     -16.731  31.297  15.916  1.00 10.00      B   
ATOM   3144  HZ3 LYS   168     -17.025  29.632  15.940  1.00 10.00      B   
ATOM   3145  C   LYS   168     -12.511  31.514  10.744  1.00 10.00      B   
ATOM   3146  O   LYS   168     -13.408  31.710   9.929  1.00 10.00      B   
ATOM   3147  N   LYS   169     -11.671  32.467  11.143  1.00 10.00      B   
ATOM   3148  HN  LYS   169     -10.981  32.245  11.806  1.00 10.00      B   
ATOM   3149  CA  LYS   169     -11.751  33.835  10.635  1.00 10.00      B   
ATOM   3150  CB  LYS   169     -10.640  34.699  11.236  1.00 10.00      B   
ATOM   3151  CG  LYS   169     -10.886  35.125  12.672  1.00 10.00      B   
ATOM   3152  CD  LYS   169      -9.705  35.917  13.212  1.00 10.00      B   
ATOM   3153  CE  LYS   169      -9.963  36.414  14.625  1.00 10.00      B   
ATOM   3154  NZ  LYS   169      -8.844  37.254  15.125  1.00 10.00      B   
ATOM   3155  HZ1 LYS   169      -8.607  37.990  14.425  1.00 10.00      B   
ATOM   3156  HZ2 LYS   169      -8.001  36.668  15.296  1.00 10.00      B   
ATOM   3157  HZ3 LYS   169      -9.114  37.717  16.016  1.00 10.00      B   
ATOM   3158  C   LYS   169     -11.657  33.857   9.114  1.00 10.00      B   
ATOM   3159  O   LYS   169     -12.373  34.603   8.445  1.00 10.00      B   
ATOM   3160  N   LEU   170     -10.765  33.037   8.574  1.00 10.00      B   
ATOM   3161  HN  LEU   170     -10.212  32.475   9.160  1.00 10.00      B   
ATOM   3162  CA  LEU   170     -10.584  32.952   7.137  1.00 10.00      B   
ATOM   3163  CB  LEU   170      -9.344  32.121   6.804  1.00 10.00      B   
ATOM   3164  CG  LEU   170      -8.016  32.642   7.352  1.00 10.00      B   
ATOM   3165  CD1 LEU   170      -6.906  31.650   7.061  1.00 10.00      B   
ATOM   3166  CD2 LEU   170      -7.688  34.006   6.764  1.00 10.00      B   
ATOM   3167  C   LEU   170     -11.812  32.333   6.490  1.00 10.00      B   
ATOM   3168  O   LEU   170     -12.330  32.850   5.502  1.00 10.00      B   
ATOM   3169  N   MET   171     -12.290  31.242   7.079  1.00 10.00      B   
ATOM   3170  HN  MET   171     -11.847  30.904   7.889  1.00 10.00      B   
ATOM   3171  CA  MET   171     -13.456  30.537   6.562  1.00 10.00      B   
ATOM   3172  CB  MET   171     -13.696  29.234   7.327  1.00 10.00      B   
ATOM   3173  CG  MET   171     -12.630  28.172   7.110  1.00 10.00      B   
ATOM   3174  SD  MET   171     -12.268  27.878   5.366  1.00 10.00      B   
ATOM   3175  CE  MET   171     -13.862  27.321   4.771  1.00 10.00      B   
ATOM   3176  C   MET   171     -14.702  31.414   6.601  1.00 10.00      B   
ATOM   3177  O   MET   171     -15.490  31.425   5.657  1.00 10.00      B   
ATOM   3178  N   GLU   172     -14.870  32.158   7.692  1.00 10.00      B   
ATOM   3179  HN  GLU   172     -14.209  32.096   8.422  1.00 10.00      B   
ATOM   3180  CA  GLU   172     -16.016  33.050   7.847  1.00 10.00      B   
ATOM   3181  CB  GLU   172     -16.051  33.668   9.248  1.00 10.00      B   
ATOM   3182  CG  GLU   172     -16.444  32.704  10.356  1.00 10.00      B   
ATOM   3183  CD  GLU   172     -16.868  33.425  11.620  1.00 10.00      B   
ATOM   3184  OE1 GLU   172     -18.037  33.858  11.696  1.00 10.00      B   
ATOM   3185  OE2 GLU   172     -16.035  33.569  12.543  1.00 10.00      B   
ATOM   3186  C   GLU   172     -15.989  34.156   6.795  1.00 10.00      B   
ATOM   3187  O   GLU   172     -17.027  34.722   6.445  1.00 10.00      B   
ATOM   3188  N   GLY   173     -14.798  34.453   6.292  1.00 10.00      B   
ATOM   3189  HN  GLY   173     -14.009  33.966   6.614  1.00 10.00      B   
ATOM   3190  CA  GLY   173     -14.645  35.483   5.284  1.00 10.00      B   
ATOM   3191  C   GLY   173     -14.716  34.928   3.875  1.00 10.00      B   
ATOM   3192  O   GLY   173     -14.494  35.651   2.905  1.00 10.00      B   
ATOM   3193  N   LEU   174     -15.011  33.640   3.763  1.00 10.00      B   
ATOM   3194  HN  LEU   174     -15.153  33.109   4.576  1.00 10.00      B   
ATOM   3195  CA  LEU   174     -15.119  32.985   2.464  1.00 10.00      B   
ATOM   3196  CB  LEU   174     -14.224  31.745   2.407  1.00 10.00      B   
ATOM   3197  CG  LEU   174     -12.720  31.982   2.572  1.00 10.00      B   
ATOM   3198  CD1 LEU   174     -11.956  30.671   2.462  1.00 10.00      B   
ATOM   3199  CD2 LEU   174     -12.213  32.990   1.551  1.00 10.00      B   
ATOM   3200  C   LEU   174     -16.566  32.599   2.185  1.00 10.00      B   
ATOM   3201  O   LEU   174     -16.855  31.827   1.272  1.00 10.00      B   
ATOM   3202  N   GLN   175     -17.469  33.144   2.988  1.00 10.00      B   
ATOM   3203  HN  GLN   175     -17.171  33.751   3.693  1.00 10.00      B   
ATOM   3204  CA  GLN   175     -18.890  32.873   2.842  1.00 10.00      B   
ATOM   3205  CB  GLN   175     -19.590  32.964   4.201  1.00 10.00      B   
ATOM   3206  CG  GLN   175     -18.945  32.122   5.287  1.00 10.00      B   
ATOM   3207  CD  GLN   175     -19.734  32.136   6.577  1.00 10.00      B   
ATOM   3208  OE1 GLN   175     -20.574  31.271   6.812  1.00 10.00      B   
ATOM   3209  NE2 GLN   175     -19.477  33.125   7.417  1.00 10.00      B   
ATOM   3210 HE21 GLN   175     -18.800  33.788   7.158  1.00 10.00      B   
ATOM   3211 HE22 GLN   175     -19.968  33.152   8.266  1.00 10.00      B   
ATOM   3212  C   GLN   175     -19.514  33.867   1.869  1.00 10.00      B   
ATOM   3213  O   GLN   175     -19.057  35.009   1.765  1.00 10.00      B   
ATOM   3214  N   PRO   176     -20.567  33.453   1.140  1.00 10.00      B   
ATOM   3215  CA  PRO   176     -21.131  32.107   1.226  1.00 10.00      B   
ATOM   3216  CB  PRO   176     -22.558  32.275   0.678  1.00 10.00      B   
ATOM   3217  CG  PRO   176     -22.699  33.719   0.313  1.00 10.00      B   
ATOM   3218  CD  PRO   176     -21.309  34.270   0.181  1.00 10.00      B   
ATOM   3219  C   PRO   176     -20.364  31.103   0.369  1.00 10.00      B   
ATOM   3220  O   PRO   176     -19.708  31.476  -0.608  1.00 10.00      B   
ATOM   3221  N   PHE   177     -20.456  29.831   0.737  1.00 10.00      B   
ATOM   3222  HN  PHE   177     -21.001  29.601   1.517  1.00 10.00      B   
ATOM   3223  CA  PHE   177     -19.776  28.766   0.012  1.00 10.00      B   
ATOM   3224  CB  PHE   177     -19.463  27.597   0.951  1.00 10.00      B   
ATOM   3225  CG  PHE   177     -18.831  28.005   2.254  1.00 10.00      B   
ATOM   3226  CD1 PHE   177     -19.544  27.924   3.441  1.00 10.00      B   
ATOM   3227  CD2 PHE   177     -17.527  28.469   2.294  1.00 10.00      B   
ATOM   3228  CE1 PHE   177     -18.967  28.298   4.640  1.00 10.00      B   
ATOM   3229  CE2 PHE   177     -16.944  28.845   3.488  1.00 10.00      B   
ATOM   3230  CZ  PHE   177     -17.666  28.759   4.663  1.00 10.00      B   
ATOM   3231  C   PHE   177     -20.638  28.277  -1.149  1.00 10.00      B   
ATOM   3232  O   PHE   177     -21.802  28.666  -1.276  1.00 10.00      B   
ATOM   3233  N   GLU   178     -20.070  27.429  -1.994  1.00 10.00      B   
ATOM   3234  HN  GLU   178     -19.132  27.151  -1.846  1.00 10.00      B   
ATOM   3235  CA  GLU   178     -20.799  26.897  -3.137  1.00 10.00      B   
ATOM   3236  CB  GLU   178     -20.199  27.399  -4.448  1.00 10.00      B   
ATOM   3237  CG  GLU   178     -20.534  28.847  -4.756  1.00 10.00      B   
ATOM   3238  CD  GLU   178     -19.832  29.354  -5.992  1.00 10.00      B   
ATOM   3239  OE1 GLU   178     -20.131  28.862  -7.102  1.00 10.00      B   
ATOM   3240  OE2 GLU   178     -18.977  30.253  -5.863  1.00 10.00      B   
ATOM   3241  C   GLU   178     -20.844  25.376  -3.110  1.00 10.00      B   
ATOM   3242  O   GLU   178     -21.851  24.770  -3.477  1.00 10.00      B   
ATOM   3243  N   ASN   179     -19.755  24.756  -2.678  1.00 10.00      B   
ATOM   3244  HN  ASN   179     -18.974  25.287  -2.392  1.00 10.00      B   
ATOM   3245  CA  ASN   179     -19.699  23.303  -2.604  1.00 10.00      B   
ATOM   3246  CB  ASN   179     -18.603  22.701  -3.497  1.00 10.00      B   
ATOM   3247  CG  ASN   179     -17.194  23.122  -3.123  1.00 10.00      B   
ATOM   3248  OD1 ASN   179     -16.641  22.669  -2.123  1.00 10.00      B   
ATOM   3249  ND2 ASN   179     -16.592  23.970  -3.943  1.00 10.00      B   
ATOM   3250 HD21 ASN   179     -17.082  24.277  -4.736  1.00 10.00      B   
ATOM   3251 HD22 ASN   179     -15.676  24.253  -3.730  1.00 10.00      B   
ATOM   3252  C   ASN   179     -19.579  22.827  -1.163  1.00 10.00      B   
ATOM   3253  O   ASN   179     -19.125  23.566  -0.288  1.00 10.00      B   
ATOM   3254  N   THR   180     -19.996  21.594  -0.925  1.00 10.00      B   
ATOM   3255  HN  THR   180     -20.346  21.054  -1.668  1.00 10.00      B   
ATOM   3256  CA  THR   180     -19.966  21.008   0.407  1.00 10.00      B   
ATOM   3257  CB  THR   180     -20.675  19.649   0.400  1.00 10.00      B   
ATOM   3258  OG1 THR   180     -21.098  19.357  -0.944  1.00 10.00      B   
ATOM   3259  HG1 THR   180     -21.111  18.399  -1.074  1.00 10.00      B   
ATOM   3260  CG2 THR   180     -21.893  19.695   1.304  1.00 10.00      B   
ATOM   3261  C   THR   180     -18.544  20.844   0.943  1.00 10.00      B   
ATOM   3262  O   THR   180     -18.324  20.847   2.156  1.00 10.00      B   
ATOM   3263  N   GLN   181     -17.581  20.727   0.039  1.00 10.00      B   
ATOM   3264  HN  GLN   181     -17.813  20.767  -0.910  1.00 10.00      B   
ATOM   3265  CA  GLN   181     -16.187  20.558   0.425  1.00 10.00      B   
ATOM   3266  CB  GLN   181     -15.333  20.153  -0.778  1.00 10.00      B   
ATOM   3267  CG  GLN   181     -15.401  18.672  -1.109  1.00 10.00      B   
ATOM   3268  CD  GLN   181     -14.764  17.815  -0.034  1.00 10.00      B   
ATOM   3269  OE1 GLN   181     -13.563  17.554  -0.063  1.00 10.00      B   
ATOM   3270  NE2 GLN   181     -15.563  17.369   0.923  1.00 10.00      B   
ATOM   3271 HE21 GLN   181     -16.515  17.615   0.887  1.00 10.00      B   
ATOM   3272 HE22 GLN   181     -15.175  16.814   1.630  1.00 10.00      B   
ATOM   3273  C   GLN   181     -15.636  21.809   1.107  1.00 10.00      B   
ATOM   3274  O   GLN   181     -14.755  21.721   1.958  1.00 10.00      B   
ATOM   3275  N   GLU   182     -16.167  22.970   0.737  1.00 10.00      B   
ATOM   3276  HN  GLU   182     -16.856  22.980   0.036  1.00 10.00      B   
ATOM   3277  CA  GLU   182     -15.737  24.232   1.334  1.00 10.00      B   
ATOM   3278  CB  GLU   182     -16.267  25.421   0.526  1.00 10.00      B   
ATOM   3279  CG  GLU   182     -15.716  25.516  -0.886  1.00 10.00      B   
ATOM   3280  CD  GLU   182     -16.361  26.623  -1.695  1.00 10.00      B   
ATOM   3281  OE1 GLU   182     -17.534  26.465  -2.103  1.00 10.00      B   
ATOM   3282  OE2 GLU   182     -15.695  27.652  -1.942  1.00 10.00      B   
ATOM   3283  C   GLU   182     -16.237  24.322   2.771  1.00 10.00      B   
ATOM   3284  O   GLU   182     -15.521  24.766   3.668  1.00 10.00      B   
ATOM   3285  N   ILE   183     -17.467  23.867   2.981  1.00 10.00      B   
ATOM   3286  HN  ILE   183     -17.973  23.504   2.224  1.00 10.00      B   
ATOM   3287  CA  ILE   183     -18.084  23.888   4.303  1.00 10.00      B   
ATOM   3288  CB  ILE   183     -19.591  23.550   4.222  1.00 10.00      B   
ATOM   3289  CG1 ILE   183     -20.229  24.227   3.006  1.00 10.00      B   
ATOM   3290  CG2 ILE   183     -20.305  23.973   5.499  1.00 10.00      B   
ATOM   3291  CD1 ILE   183     -21.638  23.760   2.714  1.00 10.00      B   
ATOM   3292  C   ILE   183     -17.395  22.885   5.224  1.00 10.00      B   
ATOM   3293  O   ILE   183     -17.410  23.032   6.446  1.00 10.00      B   
ATOM   3294  N   TYR   184     -16.777  21.877   4.618  1.00 10.00      B   
ATOM   3295  HN  TYR   184     -16.801  21.830   3.638  1.00 10.00      B   
ATOM   3296  CA  TYR   184     -16.070  20.836   5.354  1.00 10.00      B   
ATOM   3297  CB  TYR   184     -15.541  19.789   4.367  1.00 10.00      B   
ATOM   3298  CG  TYR   184     -14.685  18.691   4.967  1.00 10.00      B   
ATOM   3299  CD1 TYR   184     -15.153  17.894   6.007  1.00 10.00      B   
ATOM   3300  CD2 TYR   184     -13.407  18.442   4.477  1.00 10.00      B   
ATOM   3301  CE1 TYR   184     -14.373  16.885   6.539  1.00 10.00      B   
ATOM   3302  CE2 TYR   184     -12.623  17.437   5.006  1.00 10.00      B   
ATOM   3303  CZ  TYR   184     -13.110  16.663   6.035  1.00 10.00      B   
ATOM   3304  OH  TYR   184     -12.336  15.655   6.556  1.00 10.00      B   
ATOM   3305  HH  TYR   184     -12.888  15.085   7.110  1.00 10.00      B   
ATOM   3306  C   TYR   184     -14.934  21.428   6.192  1.00 10.00      B   
ATOM   3307  O   TYR   184     -14.691  20.996   7.319  1.00 10.00      B   
ATOM   3308  N   VAL   185     -14.261  22.435   5.645  1.00 10.00      B   
ATOM   3309  HN  VAL   185     -14.508  22.742   4.747  1.00 10.00      B   
ATOM   3310  CA  VAL   185     -13.160  23.093   6.347  1.00 10.00      B   
ATOM   3311  CB  VAL   185     -12.308  23.962   5.395  1.00 10.00      B   
ATOM   3312  CG1 VAL   185     -10.997  24.366   6.056  1.00 10.00      B   
ATOM   3313  CG2 VAL   185     -12.045  23.232   4.089  1.00 10.00      B   
ATOM   3314  C   VAL   185     -13.695  23.966   7.480  1.00 10.00      B   
ATOM   3315  O   VAL   185     -13.049  24.130   8.516  1.00 10.00      B   
ATOM   3316  N   TYR   186     -14.891  24.501   7.282  1.00 10.00      B   
ATOM   3317  HN  TYR   186     -15.364  24.303   6.447  1.00 10.00      B   
ATOM   3318  CA  TYR   186     -15.530  25.361   8.269  1.00 10.00      B   
ATOM   3319  CB  TYR   186     -16.836  25.929   7.697  1.00 10.00      B   
ATOM   3320  CG  TYR   186     -17.417  27.101   8.460  1.00 10.00      B   
ATOM   3321  CD1 TYR   186     -16.694  28.275   8.627  1.00 10.00      B   
ATOM   3322  CD2 TYR   186     -18.692  27.037   9.005  1.00 10.00      B   
ATOM   3323  CE1 TYR   186     -17.222  29.350   9.314  1.00 10.00      B   
ATOM   3324  CE2 TYR   186     -19.228  28.108   9.695  1.00 10.00      B   
ATOM   3325  CZ  TYR   186     -18.490  29.261   9.847  1.00 10.00      B   
ATOM   3326  OH  TYR   186     -19.021  30.329  10.533  1.00 10.00      B   
ATOM   3327  HH  TYR   186     -19.621  30.813   9.951  1.00 10.00      B   
ATOM   3328  C   TYR   186     -15.800  24.586   9.558  1.00 10.00      B   
ATOM   3329  O   TYR   186     -15.537  25.077  10.656  1.00 10.00      B   
ATOM   3330  N   THR   187     -16.283  23.356   9.410  1.00 10.00      B   
ATOM   3331  HN  THR   187     -16.441  23.010   8.503  1.00 10.00      B   
ATOM   3332  CA  THR   187     -16.603  22.501  10.550  1.00 10.00      B   
ATOM   3333  CB  THR   187     -17.334  21.232  10.084  1.00 10.00      B   
ATOM   3334  OG1 THR   187     -17.168  21.084   8.669  1.00 10.00      B   
ATOM   3335  HG1 THR   187     -16.287  20.732   8.485  1.00 10.00      B   
ATOM   3336  CG2 THR   187     -18.815  21.309  10.417  1.00 10.00      B   
ATOM   3337  C   THR   187     -15.362  22.087  11.340  1.00 10.00      B   
ATOM   3338  O   THR   187     -15.456  21.756  12.523  1.00 10.00      B   
ATOM   3339  N   LEU   188     -14.204  22.124  10.691  1.00 10.00      B   
ATOM   3340  HN  LEU   188     -14.191  22.421   9.756  1.00 10.00      B   
ATOM   3341  CA  LEU   188     -12.948  21.733  11.330  1.00 10.00      B   
ATOM   3342  CB  LEU   188     -11.811  21.691  10.310  1.00 10.00      B   
ATOM   3343  CG  LEU   188     -12.002  20.740   9.127  1.00 10.00      B   
ATOM   3344  CD1 LEU   188     -10.882  20.917   8.115  1.00 10.00      B   
ATOM   3345  CD2 LEU   188     -12.078  19.296   9.597  1.00 10.00      B   
ATOM   3346  C   LEU   188     -12.574  22.652  12.492  1.00 10.00      B   
ATOM   3347  O   LEU   188     -11.796  22.272  13.368  1.00 10.00      B   
ATOM   3348  N   PHE   189     -13.129  23.856  12.501  1.00 10.00      B   
ATOM   3349  HN  PHE   189     -13.747  24.103  11.782  1.00 10.00      B   
ATOM   3350  CA  PHE   189     -12.840  24.818  13.557  1.00 10.00      B   
ATOM   3351  CB  PHE   189     -12.250  26.100  12.967  1.00 10.00      B   
ATOM   3352  CG  PHE   189     -11.050  25.866  12.097  1.00 10.00      B   
ATOM   3353  CD1 PHE   189     -11.147  25.968  10.720  1.00 10.00      B   
ATOM   3354  CD2 PHE   189      -9.828  25.538  12.656  1.00 10.00      B   
ATOM   3355  CE1 PHE   189     -10.047  25.745   9.915  1.00 10.00      B   
ATOM   3356  CE2 PHE   189      -8.723  25.314  11.860  1.00 10.00      B   
ATOM   3357  CZ  PHE   189      -8.833  25.418  10.486  1.00 10.00      B   
ATOM   3358  C   PHE   189     -14.094  25.137  14.363  1.00 10.00      B   
ATOM   3359  O   PHE   189     -14.138  26.119  15.111  1.00 10.00      B   
ATOM   3360  N   LEU   190     -15.109  24.299  14.214  1.00 10.00      B   
ATOM   3361  HN  LEU   190     -15.007  23.525  13.621  1.00 10.00      B   
ATOM   3362  CA  LEU   190     -16.365  24.492  14.918  1.00 10.00      B   
ATOM   3363  CB  LEU   190     -17.549  24.429  13.949  1.00 10.00      B   
ATOM   3364  CG  LEU   190     -17.649  25.537  12.902  1.00 10.00      B   
ATOM   3365  CD1 LEU   190     -18.917  25.368  12.080  1.00 10.00      B   
ATOM   3366  CD2 LEU   190     -17.606  26.908  13.557  1.00 10.00      B   
ATOM   3367  C   LEU   190     -16.562  23.455  16.011  1.00 10.00      B   
ATOM   3368  O   LEU   190     -16.105  22.312  15.898  1.00 10.00      B   
ATOM   3369  N   SER   191     -17.241  23.865  17.069  1.00 10.00      B   
ATOM   3370  HN  SER   191     -17.548  24.803  17.104  1.00 10.00      B   
ATOM   3371  CA  SER   191     -17.538  22.981  18.183  1.00 10.00      B   
ATOM   3372  CB  SER   191     -17.607  23.783  19.485  1.00 10.00      B   
ATOM   3373  OG  SER   191     -18.301  25.008  19.300  1.00 10.00      B   
ATOM   3374  HG  SER   191     -17.840  25.545  18.633  1.00 10.00      B   
ATOM   3375  C   SER   191     -18.855  22.252  17.923  1.00 10.00      B   
ATOM   3376  O   SER   191     -19.547  22.554  16.947  1.00 10.00      B   
ATOM   3377  N   SER   192     -19.199  21.306  18.791  1.00 10.00      B   
ATOM   3378  HN  SER   192     -18.607  21.114  19.551  1.00 10.00      B   
ATOM   3379  CA  SER   192     -20.429  20.534  18.645  1.00 10.00      B   
ATOM   3380  CB  SER   192     -20.605  19.599  19.844  1.00 10.00      B   
ATOM   3381  OG  SER   192     -19.396  18.916  20.127  1.00 10.00      B   
ATOM   3382  HG  SER   192     -19.424  18.036  19.718  1.00 10.00      B   
ATOM   3383  C   SER   192     -21.659  21.431  18.479  1.00 10.00      B   
ATOM   3384  O   SER   192     -22.522  21.168  17.637  1.00 10.00      B   
ATOM   3385  N   LYS   193     -21.728  22.498  19.272  1.00 10.00      B   
ATOM   3386  HN  LYS   193     -21.006  22.661  19.918  1.00 10.00      B   
ATOM   3387  CA  LYS   193     -22.850  23.428  19.207  1.00 10.00      B   
ATOM   3388  CB  LYS   193     -22.830  24.406  20.388  1.00 10.00      B   
ATOM   3389  CG  LYS   193     -23.314  23.803  21.696  1.00 10.00      B   
ATOM   3390  CD  LYS   193     -23.469  24.862  22.774  1.00 10.00      B   
ATOM   3391  CE  LYS   193     -24.154  24.293  24.005  1.00 10.00      B   
ATOM   3392  NZ  LYS   193     -24.355  25.321  25.053  1.00 10.00      B   
ATOM   3393  HZ1 LYS   193     -24.671  26.212  24.625  1.00 10.00      B   
ATOM   3394  HZ2 LYS   193     -23.465  25.493  25.562  1.00 10.00      B   
ATOM   3395  HZ3 LYS   193     -25.077  25.003  25.734  1.00 10.00      B   
ATOM   3396  C   LYS   193     -22.865  24.190  17.889  1.00 10.00      B   
ATOM   3397  O   LYS   193     -23.902  24.294  17.235  1.00 10.00      B   
ATOM   3398  N   GLU   194     -21.704  24.700  17.495  1.00 10.00      B   
ATOM   3399  HN  GLU   194     -20.908  24.563  18.053  1.00 10.00      B   
ATOM   3400  CA  GLU   194     -21.579  25.462  16.258  1.00 10.00      B   
ATOM   3401  CB  GLU   194     -20.172  26.037  16.122  1.00 10.00      B   
ATOM   3402  CG  GLU   194     -19.810  27.019  17.220  1.00 10.00      B   
ATOM   3403  CD  GLU   194     -18.355  27.428  17.188  1.00 10.00      B   
ATOM   3404  OE1 GLU   194     -17.482  26.542  17.297  1.00 10.00      B   
ATOM   3405  OE2 GLU   194     -18.077  28.639  17.068  1.00 10.00      B   
ATOM   3406  C   GLU   194     -21.926  24.617  15.039  1.00 10.00      B   
ATOM   3407  O   GLU   194     -22.665  25.058  14.167  1.00 10.00      B   
ATOM   3408  N   ILE   195     -21.405  23.394  14.995  1.00 10.00      B   
ATOM   3409  HN  ILE   195     -20.827  23.092  15.734  1.00 10.00      B   
ATOM   3410  CA  ILE   195     -21.663  22.488  13.880  1.00 10.00      B   
ATOM   3411  CB  ILE   195     -20.949  21.129  14.073  1.00 10.00      B   
ATOM   3412  CG1 ILE   195     -19.430  21.318  14.076  1.00 10.00      B   
ATOM   3413  CG2 ILE   195     -21.359  20.137  12.990  1.00 10.00      B   
ATOM   3414  CD1 ILE   195     -18.659  20.070  14.446  1.00 10.00      B   
ATOM   3415  C   ILE   195     -23.164  22.258  13.705  1.00 10.00      B   
ATOM   3416  O   ILE   195     -23.697  22.359  12.597  1.00 10.00      B   
ATOM   3417  N   GLU   196     -23.847  21.999  14.813  1.00 10.00      B   
ATOM   3418  HN  GLU   196     -23.373  21.979  15.675  1.00 10.00      B   
ATOM   3419  CA  GLU   196     -25.279  21.745  14.787  1.00 10.00      B   
ATOM   3420  CB  GLU   196     -25.740  21.178  16.128  1.00 10.00      B   
ATOM   3421  CG  GLU   196     -27.077  20.461  16.071  1.00 10.00      B   
ATOM   3422  CD  GLU   196     -27.930  20.732  17.290  1.00 10.00      B   
ATOM   3423  OE1 GLU   196     -27.518  20.349  18.404  1.00 10.00      B   
ATOM   3424  OE2 GLU   196     -29.019  21.328  17.139  1.00 10.00      B   
ATOM   3425  C   GLU   196     -26.077  23.004  14.447  1.00 10.00      B   
ATOM   3426  O   GLU   196     -27.198  22.918  13.946  1.00 10.00      B   
ATOM   3427  N   GLN   197     -25.492  24.165  14.712  1.00 10.00      B   
ATOM   3428  HN  GLN   197     -24.591  24.169  15.101  1.00 10.00      B   
ATOM   3429  CA  GLN   197     -26.157  25.437  14.448  1.00 10.00      B   
ATOM   3430  CB  GLN   197     -25.813  26.458  15.533  1.00 10.00      B   
ATOM   3431  CG  GLN   197     -26.596  26.284  16.823  1.00 10.00      B   
ATOM   3432  CD  GLN   197     -26.236  27.318  17.873  1.00 10.00      B   
ATOM   3433  OE1 GLN   197     -25.092  27.773  17.955  1.00 10.00      B   
ATOM   3434  NE2 GLN   197     -27.212  27.704  18.676  1.00 10.00      B   
ATOM   3435 HE21 GLN   197     -28.102  27.306  18.550  1.00 10.00      B   
ATOM   3436 HE22 GLN   197     -27.010  28.374  19.365  1.00 10.00      B   
ATOM   3437  C   GLN   197     -25.809  26.000  13.073  1.00 10.00      B   
ATOM   3438  O   GLN   197     -26.369  27.013  12.654  1.00 10.00      B   
ATOM   3439  N   VAL   198     -24.883  25.361  12.376  1.00 10.00      B   
ATOM   3440  HN  VAL   198     -24.449  24.570  12.763  1.00 10.00      B   
ATOM   3441  CA  VAL   198     -24.483  25.827  11.052  1.00 10.00      B   
ATOM   3442  CB  VAL   198     -22.953  26.014  10.933  1.00 10.00      B   
ATOM   3443  CG1 VAL   198     -22.551  26.302   9.493  1.00 10.00      B   
ATOM   3444  CG2 VAL   198     -22.486  27.144  11.838  1.00 10.00      B   
ATOM   3445  C   VAL   198     -24.986  24.908   9.943  1.00 10.00      B   
ATOM   3446  O   VAL   198     -25.528  25.374   8.941  1.00 10.00      B   
ATOM   3447  N   LEU   199     -24.830  23.600  10.132  1.00 10.00      B   
ATOM   3448  HN  LEU   199     -24.417  23.280  10.965  1.00 10.00      B   
ATOM   3449  CA  LEU   199     -25.250  22.627   9.125  1.00 10.00      B   
ATOM   3450  CB  LEU   199     -24.772  21.216   9.474  1.00 10.00      B   
ATOM   3451  CG  LEU   199     -23.256  20.993   9.424  1.00 10.00      B   
ATOM   3452  CD1 LEU   199     -22.918  19.531   9.663  1.00 10.00      B   
ATOM   3453  CD2 LEU   199     -22.678  21.465   8.097  1.00 10.00      B   
ATOM   3454  C   LEU   199     -26.754  22.657   8.858  1.00 10.00      B   
ATOM   3455  O   LEU   199     -27.213  22.183   7.822  1.00 10.00      B   
ATOM   3456  N   SER   200     -27.514  23.229   9.784  1.00 10.00      B   
ATOM   3457  HN  SER   200     -27.096  23.598  10.589  1.00 10.00      B   
ATOM   3458  CA  SER   200     -28.960  23.326   9.634  1.00 10.00      B   
ATOM   3459  CB  SER   200     -29.598  23.584  10.999  1.00 10.00      B   
ATOM   3460  OG  SER   200     -28.681  24.242  11.860  1.00 10.00      B   
ATOM   3461  HG  SER   200     -29.168  24.811  12.466  1.00 10.00      B   
ATOM   3462  C   SER   200     -29.332  24.448   8.666  1.00 10.00      B   
ATOM   3463  O   SER   200     -30.396  24.428   8.045  1.00 10.00      B   
ATOM   3464  N   GLY   201     -28.432  25.414   8.529  1.00 10.00      B   
ATOM   3465  HN  GLY   201     -27.588  25.357   9.025  1.00 10.00      B   
ATOM   3466  CA  GLY   201     -28.675  26.541   7.650  1.00 10.00      B   
ATOM   3467  C   GLY   201     -28.090  26.341   6.269  1.00 10.00      B   
ATOM   3468  O   GLY   201     -28.103  27.254   5.442  1.00 10.00      B   
ATOM   3469  N   VAL   202     -27.573  25.149   6.012  1.00 10.00      B   
ATOM   3470  HN  VAL   202     -27.596  24.455   6.705  1.00 10.00      B   
ATOM   3471  CA  VAL   202     -26.986  24.846   4.717  1.00 10.00      B   
ATOM   3472  CB  VAL   202     -25.965  23.692   4.797  1.00 10.00      B   
ATOM   3473  CG1 VAL   202     -25.342  23.437   3.432  1.00 10.00      B   
ATOM   3474  CG2 VAL   202     -24.885  24.009   5.818  1.00 10.00      B   
ATOM   3475  C   VAL   202     -28.074  24.501   3.706  1.00 10.00      B   
ATOM   3476  O   VAL   202     -28.670  23.426   3.757  1.00 10.00      B   
ATOM   3477  N   THR   203     -28.333  25.432   2.798  1.00 10.00      B   
ATOM   3478  HN  THR   203     -27.838  26.280   2.828  1.00 10.00      B   
ATOM   3479  CA  THR   203     -29.346  25.253   1.767  1.00 10.00      B   
ATOM   3480  CB  THR   203     -29.749  26.617   1.186  1.00 10.00      B   
ATOM   3481  OG1 THR   203     -28.836  27.618   1.669  1.00 10.00      B   
ATOM   3482  HG1 THR   203     -28.660  28.257   0.963  1.00 10.00      B   
ATOM   3483  CG2 THR   203     -31.164  26.980   1.609  1.00 10.00      B   
ATOM   3484  C   THR   203     -28.834  24.354   0.642  1.00 10.00      B   
ATOM   3485  O   THR   203     -29.600  23.886  -0.204  1.00 10.00      B   
ATOM   3486  N   LEU   204     -27.531  24.126   0.644  1.00 10.00      B   
ATOM   3487  HN  LEU   204     -26.983  24.530   1.345  1.00 10.00      B   
ATOM   3488  CA  LEU   204     -26.888  23.286  -0.351  1.00 10.00      B   
ATOM   3489  CB  LEU   204     -25.408  23.670  -0.468  1.00 10.00      B   
ATOM   3490  CG  LEU   204     -25.098  25.159  -0.660  1.00 10.00      B   
ATOM   3491  CD1 LEU   204     -23.616  25.422  -0.454  1.00 10.00      B   
ATOM   3492  CD2 LEU   204     -25.537  25.629  -2.038  1.00 10.00      B   
ATOM   3493  C   LEU   204     -27.008  21.823   0.067  1.00 10.00      B   
ATOM   3494  O   LEU   204     -27.115  21.530   1.259  1.00 10.00      B   
ATOM   3495  N   PRO   205     -27.007  20.886  -0.897  1.00 10.00      B   
ATOM   3496  CA  PRO   205     -27.110  19.453  -0.602  1.00 10.00      B   
ATOM   3497  CB  PRO   205     -27.107  18.790  -1.987  1.00 10.00      B   
ATOM   3498  CG  PRO   205     -27.454  19.880  -2.942  1.00 10.00      B   
ATOM   3499  CD  PRO   205     -26.913  21.144  -2.341  1.00 10.00      B   
ATOM   3500  C   PRO   205     -25.912  18.970   0.213  1.00 10.00      B   
ATOM   3501  O   PRO   205     -24.784  18.944  -0.281  1.00 10.00      B   
ATOM   3502  N   LEU   206     -26.165  18.618   1.467  1.00 10.00      B   
ATOM   3503  HN  LEU   206     -27.084  18.691   1.806  1.00 10.00      B   
ATOM   3504  CA  LEU   206     -25.120  18.143   2.363  1.00 10.00      B   
ATOM   3505  CB  LEU   206     -25.647  18.049   3.798  1.00 10.00      B   
ATOM   3506  CG  LEU   206     -25.821  19.374   4.545  1.00 10.00      B   
ATOM   3507  CD1 LEU   206     -26.547  19.154   5.864  1.00 10.00      B   
ATOM   3508  CD2 LEU   206     -24.470  20.030   4.781  1.00 10.00      B   
ATOM   3509  C   LEU   206     -24.572  16.790   1.921  1.00 10.00      B   
ATOM   3510  O   LEU   206     -25.324  15.909   1.492  1.00 10.00      B   
ATOM   3511  N   ASP   207     -23.258  16.638   2.022  1.00 10.00      B   
ATOM   3512  HN  ASP   207     -22.716  17.379   2.360  1.00 10.00      B   
ATOM   3513  CA  ASP   207     -22.599  15.393   1.654  1.00 10.00      B   
ATOM   3514  CB  ASP   207     -21.146  15.649   1.220  1.00 10.00      B   
ATOM   3515  CG  ASP   207     -20.118  15.125   2.203  1.00 10.00      B   
ATOM   3516  OD1 ASP   207     -19.779  15.855   3.160  1.00 10.00      B   
ATOM   3517  OD2 ASP   207     -19.652  13.979   2.022  1.00 10.00      B   
ATOM   3518  C   ASP   207     -22.675  14.414   2.822  1.00 10.00      B   
ATOM   3519  O   ASP   207     -22.994  14.808   3.944  1.00 10.00      B   
ATOM   3520  N   LEU   208     -22.370  13.150   2.561  1.00 10.00      B   
ATOM   3521  HN  LEU   208     -22.065  12.913   1.663  1.00 10.00      B   
ATOM   3522  CA  LEU   208     -22.440  12.114   3.581  1.00 10.00      B   
ATOM   3523  CB  LEU   208     -22.328  10.724   2.960  1.00 10.00      B   
ATOM   3524  CG  LEU   208     -23.607  10.216   2.288  1.00 10.00      B   
ATOM   3525  CD1 LEU   208     -23.285   9.257   1.159  1.00 10.00      B   
ATOM   3526  CD2 LEU   208     -24.516   9.554   3.309  1.00 10.00      B   
ATOM   3527  C   LEU   208     -21.459  12.321   4.737  1.00 10.00      B   
ATOM   3528  O   LEU   208     -21.767  11.967   5.877  1.00 10.00      B   
ATOM   3529  N   GLU   209     -20.296  12.904   4.459  1.00 10.00      B   
ATOM   3530  HN  GLU   209     -20.098  13.183   3.532  1.00 10.00      B   
ATOM   3531  CA  GLU   209     -19.311  13.158   5.508  1.00 10.00      B   
ATOM   3532  CB  GLU   209     -17.980  13.634   4.914  1.00 10.00      B   
ATOM   3533  CG  GLU   209     -16.857  13.804   5.931  1.00 10.00      B   
ATOM   3534  CD  GLU   209     -16.392  12.489   6.531  1.00 10.00      B   
ATOM   3535  OE1 GLU   209     -16.324  11.483   5.794  1.00 10.00      B   
ATOM   3536  OE2 GLU   209     -16.080  12.458   7.741  1.00 10.00      B   
ATOM   3537  C   GLU   209     -19.869  14.195   6.479  1.00 10.00      B   
ATOM   3538  O   GLU   209     -19.811  14.019   7.700  1.00 10.00      B   
ATOM   3539  N   LEU   210     -20.428  15.267   5.924  1.00 10.00      B   
ATOM   3540  HN  LEU   210     -20.423  15.357   4.942  1.00 10.00      B   
ATOM   3541  CA  LEU   210     -21.023  16.323   6.730  1.00 10.00      B   
ATOM   3542  CB  LEU   210     -21.330  17.557   5.880  1.00 10.00      B   
ATOM   3543  CG  LEU   210     -20.123  18.373   5.408  1.00 10.00      B   
ATOM   3544  CD1 LEU   210     -20.582  19.594   4.630  1.00 10.00      B   
ATOM   3545  CD2 LEU   210     -19.256  18.789   6.587  1.00 10.00      B   
ATOM   3546  C   LEU   210     -22.283  15.820   7.427  1.00 10.00      B   
ATOM   3547  O   LEU   210     -22.580  16.226   8.550  1.00 10.00      B   
ATOM   3548  N   LYS   211     -23.016  14.930   6.757  1.00 10.00      B   
ATOM   3549  HN  LYS   211     -22.733  14.658   5.857  1.00 10.00      B   
ATOM   3550  CA  LYS   211     -24.231  14.356   7.326  1.00 10.00      B   
ATOM   3551  CB  LYS   211     -24.922  13.425   6.321  1.00 10.00      B   
ATOM   3552  CG  LYS   211     -25.745  14.145   5.264  1.00 10.00      B   
ATOM   3553  CD  LYS   211     -26.271  13.179   4.211  1.00 10.00      B   
ATOM   3554  CE  LYS   211     -27.186  13.878   3.218  1.00 10.00      B   
ATOM   3555  NZ  LYS   211     -27.631  12.965   2.132  1.00 10.00      B   
ATOM   3556  HZ1 LYS   211     -28.328  13.444   1.523  1.00 10.00      B   
ATOM   3557  HZ2 LYS   211     -28.069  12.111   2.533  1.00 10.00      B   
ATOM   3558  HZ3 LYS   211     -26.821  12.680   1.548  1.00 10.00      B   
ATOM   3559  C   LYS   211     -23.901  13.599   8.609  1.00 10.00      B   
ATOM   3560  O   LYS   211     -24.618  13.701   9.607  1.00 10.00      B   
ATOM   3561  N   LEU   212     -22.806  12.843   8.570  1.00 10.00      B   
ATOM   3562  HN  LEU   212     -22.292  12.791   7.734  1.00 10.00      B   
ATOM   3563  CA  LEU   212     -22.355  12.082   9.729  1.00 10.00      B   
ATOM   3564  CB  LEU   212     -21.165  11.193   9.359  1.00 10.00      B   
ATOM   3565  CG  LEU   212     -21.446  10.054   8.380  1.00 10.00      B   
ATOM   3566  CD1 LEU   212     -20.147   9.380   7.965  1.00 10.00      B   
ATOM   3567  CD2 LEU   212     -22.402   9.046   8.995  1.00 10.00      B   
ATOM   3568  C   LEU   212     -21.954  13.031  10.851  1.00 10.00      B   
ATOM   3569  O   LEU   212     -22.254  12.789  12.021  1.00 10.00      B   
ATOM   3570  N   LEU   213     -21.282  14.118  10.481  1.00 10.00      B   
ATOM   3571  HN  LEU   213     -21.075  14.251   9.528  1.00 10.00      B   
ATOM   3572  CA  LEU   213     -20.845  15.117  11.449  1.00 10.00      B   
ATOM   3573  CB  LEU   213     -20.010  16.202  10.768  1.00 10.00      B   
ATOM   3574  CG  LEU   213     -18.580  15.810  10.395  1.00 10.00      B   
ATOM   3575  CD1 LEU   213     -17.946  16.882   9.524  1.00 10.00      B   
ATOM   3576  CD2 LEU   213     -17.746  15.576  11.648  1.00 10.00      B   
ATOM   3577  C   LEU   213     -22.041  15.745  12.154  1.00 10.00      B   
ATOM   3578  O   LEU   213     -22.024  15.937  13.371  1.00 10.00      B   
ATOM   3579  N   TYR   214     -23.079  16.052  11.384  1.00 10.00      B   
ATOM   3580  HN  TYR   214     -23.029  15.878  10.417  1.00 10.00      B   
ATOM   3581  CA  TYR   214     -24.286  16.650  11.939  1.00 10.00      B   
ATOM   3582  CB  TYR   214     -25.271  17.036  10.831  1.00 10.00      B   
ATOM   3583  CG  TYR   214     -26.341  18.004  11.286  1.00 10.00      B   
ATOM   3584  CD1 TYR   214     -26.009  19.128  12.029  1.00 10.00      B   
ATOM   3585  CD2 TYR   214     -27.681  17.795  10.979  1.00 10.00      B   
ATOM   3586  CE1 TYR   214     -26.975  20.013  12.454  1.00 10.00      B   
ATOM   3587  CE2 TYR   214     -28.656  18.681  11.400  1.00 10.00      B   
ATOM   3588  CZ  TYR   214     -28.295  19.788  12.139  1.00 10.00      B   
ATOM   3589  OH  TYR   214     -29.254  20.677  12.568  1.00 10.00      B   
ATOM   3590  HH  TYR   214     -28.877  21.566  12.581  1.00 10.00      B   
ATOM   3591  C   TYR   214     -24.948  15.699  12.929  1.00 10.00      B   
ATOM   3592  O   TYR   214     -25.435  16.118  13.979  1.00 10.00      B   
ATOM   3593  N   MET   215     -24.950  14.414  12.591  1.00 10.00      B   
ATOM   3594  HN  MET   215     -24.541  14.144  11.739  1.00 10.00      B   
ATOM   3595  CA  MET   215     -25.541  13.399  13.453  1.00 10.00      B   
ATOM   3596  CB  MET   215     -25.569  12.038  12.756  1.00 10.00      B   
ATOM   3597  CG  MET   215     -26.952  11.603  12.298  1.00 10.00      B   
ATOM   3598  SD  MET   215     -26.926  10.065  11.354  1.00 10.00      B   
ATOM   3599  CE  MET   215     -26.219  10.628   9.806  1.00 10.00      B   
ATOM   3600  C   MET   215     -24.780  13.306  14.771  1.00 10.00      B   
ATOM   3601  O   MET   215     -25.377  13.149  15.834  1.00 10.00      B   
ATOM   3602  N   LYS   216     -23.457  13.415  14.692  1.00 10.00      B   
ATOM   3603  HN  LYS   216     -23.039  13.531  13.811  1.00 10.00      B   
ATOM   3604  CA  LYS   216     -22.611  13.359  15.880  1.00 10.00      B   
ATOM   3605  CB  LYS   216     -21.134  13.262  15.486  1.00 10.00      B   
ATOM   3606  CG  LYS   216     -20.761  11.956  14.800  1.00 10.00      B   
ATOM   3607  CD  LYS   216     -19.302  11.948  14.373  1.00 10.00      B   
ATOM   3608  CE  LYS   216     -18.943  10.659  13.649  1.00 10.00      B   
ATOM   3609  NZ  LYS   216     -17.519  10.638  13.229  1.00 10.00      B   
ATOM   3610  HZ1 LYS   216     -17.310   9.761  12.709  1.00 10.00      B   
ATOM   3611  HZ2 LYS   216     -16.898  10.688  14.061  1.00 10.00      B   
ATOM   3612  HZ3 LYS   216     -17.315  11.447  12.613  1.00 10.00      B   
ATOM   3613  C   LYS   216     -22.843  14.588  16.752  1.00 10.00      B   
ATOM   3614  O   LYS   216     -23.008  14.479  17.966  1.00 10.00      B   
ATOM   3615  N   ALA   217     -22.879  15.754  16.116  1.00 10.00      B   
ATOM   3616  HN  ALA   217     -22.749  15.769  15.142  1.00 10.00      B   
ATOM   3617  CA  ALA   217     -23.098  17.011  16.821  1.00 10.00      B   
ATOM   3618  CB  ALA   217     -23.024  18.179  15.851  1.00 10.00      B   
ATOM   3619  C   ALA   217     -24.438  16.995  17.549  1.00 10.00      B   
ATOM   3620  O   ALA   217     -24.530  17.403  18.707  1.00 10.00      B   
ATOM   3621  N   MET   218     -25.468  16.500  16.869  1.00 10.00      B   
ATOM   3622  HN  MET   218     -25.329  16.187  15.948  1.00 10.00      B   
ATOM   3623  CA  MET   218     -26.799  16.418  17.453  1.00 10.00      B   
ATOM   3624  CB  MET   218     -27.829  15.957  16.419  1.00 10.00      B   
ATOM   3625  CG  MET   218     -28.289  17.054  15.472  1.00 10.00      B   
ATOM   3626  SD  MET   218     -29.605  16.515  14.364  1.00 10.00      B   
ATOM   3627  CE  MET   218     -28.788  15.180  13.492  1.00 10.00      B   
ATOM   3628  C   MET   218     -26.805  15.490  18.664  1.00 10.00      B   
ATOM   3629  O   MET   218     -27.496  15.746  19.647  1.00 10.00      B   
ATOM   3630  N   LYS   219     -26.020  14.421  18.599  1.00 10.00      B   
ATOM   3631  HN  LYS   219     -25.482  14.264  17.792  1.00 10.00      B   
ATOM   3632  CA  LYS   219     -25.943  13.479  19.704  1.00 10.00      B   
ATOM   3633  CB  LYS   219     -25.287  12.166  19.272  1.00 10.00      B   
ATOM   3634  CG  LYS   219     -25.672  10.978  20.141  1.00 10.00      B   
ATOM   3635  CD  LYS   219     -24.808   9.761  19.847  1.00 10.00      B   
ATOM   3636  CE  LYS   219     -25.312   8.542  20.604  1.00 10.00      B   
ATOM   3637  NZ  LYS   219     -24.332   7.425  20.598  1.00 10.00      B   
ATOM   3638  HZ1 LYS   219     -24.728   6.596  21.087  1.00 10.00      B   
ATOM   3639  HZ2 LYS   219     -23.461   7.714  21.082  1.00 10.00      B   
ATOM   3640  HZ3 LYS   219     -24.099   7.158  19.621  1.00 10.00      B   
ATOM   3641  C   LYS   219     -25.186  14.096  20.877  1.00 10.00      B   
ATOM   3642  O   LYS   219     -25.588  13.950  22.033  1.00 10.00      B   
ATOM   3643  N   GLU   220     -24.098  14.799  20.570  1.00 10.00      B   
ATOM   3644  HN  GLU   220     -23.828  14.874  19.626  1.00 10.00      B   
ATOM   3645  CA  GLU   220     -23.285  15.450  21.593  1.00 10.00      B   
ATOM   3646  CB  GLU   220     -22.036  16.089  20.976  1.00 10.00      B   
ATOM   3647  CG  GLU   220     -21.031  15.096  20.415  1.00 10.00      B   
ATOM   3648  CD  GLU   220     -19.690  15.730  20.118  1.00 10.00      B   
ATOM   3649  OE1 GLU   220     -19.567  16.434  19.095  1.00 10.00      B   
ATOM   3650  OE2 GLU   220     -18.741  15.524  20.907  1.00 10.00      B   
ATOM   3651  C   GLU   220     -24.084  16.510  22.343  1.00 10.00      B   
ATOM   3652  O   GLU   220     -24.036  16.583  23.570  1.00 10.00      B   
ATOM   3653  N   ASN   221     -24.833  17.316  21.596  1.00 10.00      B   
ATOM   3654  HN  ASN   221     -24.836  17.196  20.620  1.00 10.00      B   
ATOM   3655  CA  ASN   221     -25.645  18.383  22.182  1.00 10.00      B   
ATOM   3656  CB  ASN   221     -25.995  19.442  21.135  1.00 10.00      B   
ATOM   3657  CG  ASN   221     -24.788  20.163  20.575  1.00 10.00      B   
ATOM   3658  OD1 ASN   221     -23.768  20.328  21.250  1.00 10.00      B   
ATOM   3659  ND2 ASN   221     -24.900  20.600  19.333  1.00 10.00      B   
ATOM   3660 HD21 ASN   221     -25.755  20.439  18.861  1.00 10.00      B   
ATOM   3661 HD22 ASN   221     -24.135  21.058  18.929  1.00 10.00      B   
ATOM   3662  C   ASN   221     -26.927  17.841  22.804  1.00 10.00      B   
ATOM   3663  O   ASN   221     -27.719  18.602  23.362  1.00 10.00      B   
ATOM   3664  N   ALA   222     -27.126  16.529  22.693  1.00 10.00      B   
ATOM   3665  HN  ALA   222     -26.455  15.991  22.222  1.00 10.00      B   
ATOM   3666  CA  ALA   222     -28.305  15.860  23.240  1.00 10.00      B   
ATOM   3667  CB  ALA   222     -28.393  16.029  24.751  1.00 10.00      B   
ATOM   3668  C   ALA   222     -29.591  16.312  22.550  1.00 10.00      B   
ATOM   3669  O   ALA   222     -30.677  16.287  23.140  1.00 10.00      B   
ATOM   3670  N   SER   223     -29.465  16.713  21.293  1.00 10.00      B   
ATOM   3671  HN  SER   223     -28.575  16.710  20.878  1.00 10.00      B   
ATOM   3672  CA  SER   223     -30.603  17.152  20.505  1.00 10.00      B   
ATOM   3673  CB  SER   223     -30.136  18.118  19.414  1.00 10.00      B   
ATOM   3674  OG  SER   223     -29.226  19.065  19.948  1.00 10.00      B   
ATOM   3675  HG  SER   223     -28.635  19.381  19.242  1.00 10.00      B   
ATOM   3676  C   SER   223     -31.284  15.934  19.889  1.00 10.00      B   
ATOM   3677  O   SER   223     -31.316  15.769  18.668  1.00 10.00      B   
ATOM   3678  N   PHE   224     -31.824  15.083  20.755  1.00 10.00      B   
ATOM   3679  HN  PHE   224     -31.781  15.295  21.713  1.00 10.00      B   
ATOM   3680  CA  PHE   224     -32.482  13.854  20.335  1.00 10.00      B   
ATOM   3681  CB  PHE   224     -32.794  12.962  21.538  1.00 10.00      B   
ATOM   3682  CG  PHE   224     -31.564  12.410  22.203  1.00 10.00      B   
ATOM   3683  CD1 PHE   224     -31.111  12.936  23.402  1.00 10.00      B   
ATOM   3684  CD2 PHE   224     -30.854  11.371  21.625  1.00 10.00      B   
ATOM   3685  CE1 PHE   224     -29.974  12.436  24.011  1.00 10.00      B   
ATOM   3686  CE2 PHE   224     -29.718  10.865  22.228  1.00 10.00      B   
ATOM   3687  CZ  PHE   224     -29.278  11.399  23.423  1.00 10.00      B   
ATOM   3688  C   PHE   224     -33.728  14.107  19.498  1.00 10.00      B   
ATOM   3689  O   PHE   224     -34.109  13.267  18.684  1.00 10.00      B   
ATOM   3690  N   GLU   225     -34.362  15.257  19.687  1.00 10.00      B   
ATOM   3691  HN  GLU   225     -34.023  15.894  20.354  1.00 10.00      B   
ATOM   3692  CA  GLU   225     -35.553  15.586  18.917  1.00 10.00      B   
ATOM   3693  CB  GLU   225     -36.237  16.837  19.467  1.00 10.00      B   
ATOM   3694  CG  GLU   225     -37.600  17.113  18.854  1.00 10.00      B   
ATOM   3695  CD  GLU   225     -37.928  18.588  18.804  1.00 10.00      B   
ATOM   3696  OE1 GLU   225     -37.340  19.305  17.966  1.00 10.00      B   
ATOM   3697  OE2 GLU   225     -38.783  19.038  19.597  1.00 10.00      B   
ATOM   3698  C   GLU   225     -35.181  15.784  17.451  1.00 10.00      B   
ATOM   3699  O   GLU   225     -35.748  15.141  16.562  1.00 10.00      B   
ATOM   3700  N   ALA   226     -34.203  16.652  17.214  1.00 10.00      B   
ATOM   3701  HN  ALA   226     -33.781  17.115  17.972  1.00 10.00      B   
ATOM   3702  CA  ALA   226     -33.735  16.934  15.866  1.00 10.00      B   
ATOM   3703  CB  ALA   226     -32.754  18.099  15.882  1.00 10.00      B   
ATOM   3704  C   ALA   226     -33.084  15.689  15.274  1.00 10.00      B   
ATOM   3705  O   ALA   226     -33.251  15.385  14.091  1.00 10.00      B   
ATOM   3706  N   LEU   227     -32.358  14.962  16.117  1.00 10.00      B   
ATOM   3707  HN  LEU   227     -32.259  15.267  17.047  1.00 10.00      B   
ATOM   3708  CA  LEU   227     -31.687  13.739  15.698  1.00 10.00      B   
ATOM   3709  CB  LEU   227     -30.875  13.151  16.858  1.00 10.00      B   
ATOM   3710  CG  LEU   227     -30.144  11.832  16.585  1.00 10.00      B   
ATOM   3711  CD1 LEU   227     -28.986  12.039  15.622  1.00 10.00      B   
ATOM   3712  CD2 LEU   227     -29.658  11.211  17.887  1.00 10.00      B   
ATOM   3713  C   LEU   227     -32.705  12.719  15.199  1.00 10.00      B   
ATOM   3714  O   LEU   227     -32.486  12.057  14.183  1.00 10.00      B   
ATOM   3715  N   HIS   228     -33.824  12.612  15.914  1.00 10.00      B   
ATOM   3716  HN  HIS   228     -33.937  13.178  16.709  1.00 10.00      B   
ATOM   3717  CA  HIS   228     -34.885  11.678  15.554  1.00 10.00      B   
ATOM   3718  CB  HIS   228     -35.920  11.584  16.676  1.00 10.00      B   
ATOM   3719  CG  HIS   228     -36.855  10.422  16.549  1.00 10.00      B   
ATOM   3720  ND1 HIS   228     -36.487   9.124  16.838  1.00 10.00      B   
ATOM   3721  HD1 HIS   228     -35.590   8.829  17.126  1.00 10.00      B   
ATOM   3722  CD2 HIS   228     -38.154  10.367  16.173  1.00 10.00      B   
ATOM   3723  CE1 HIS   228     -37.523   8.325  16.649  1.00 10.00      B   
ATOM   3724  NE2 HIS   228     -38.542   9.055  16.245  1.00 10.00      B   
ATOM   3725  HE2 HIS   228     -39.440   8.713  16.032  1.00 10.00      B   
ATOM   3726  C   HIS   228     -35.557  12.088  14.249  1.00 10.00      B   
ATOM   3727  O   HIS   228     -35.876  11.243  13.415  1.00 10.00      B   
ATOM   3728  N   ALA   229     -35.771  13.385  14.082  1.00 10.00      B   
ATOM   3729  HN  ALA   229     -35.508  14.012  14.793  1.00 10.00      B   
ATOM   3730  CA  ALA   229     -36.395  13.902  12.872  1.00 10.00      B   
ATOM   3731  CB  ALA   229     -36.686  15.387  13.019  1.00 10.00      B   
ATOM   3732  C   ALA   229     -35.501  13.655  11.663  1.00 10.00      B   
ATOM   3733  O   ALA   229     -35.976  13.287  10.587  1.00 10.00      B   
ATOM   3734  N   TYR   230     -34.203  13.843  11.862  1.00 10.00      B   
ATOM   3735  HN  TYR   230     -33.896  14.131  12.752  1.00 10.00      B   
ATOM   3736  CA  TYR   230     -33.219  13.653  10.808  1.00 10.00      B   
ATOM   3737  CB  TYR   230     -31.860  14.183  11.268  1.00 10.00      B   
ATOM   3738  CG  TYR   230     -30.890  14.479  10.148  1.00 10.00      B   
ATOM   3739  CD1 TYR   230     -31.264  15.273   9.073  1.00 10.00      B   
ATOM   3740  CD2 TYR   230     -29.598  13.973  10.173  1.00 10.00      B   
ATOM   3741  CE1 TYR   230     -30.378  15.555   8.052  1.00 10.00      B   
ATOM   3742  CE2 TYR   230     -28.704  14.249   9.155  1.00 10.00      B   
ATOM   3743  CZ  TYR   230     -29.101  15.040   8.098  1.00 10.00      B   
ATOM   3744  OH  TYR   230     -28.215  15.317   7.083  1.00 10.00      B   
ATOM   3745  HH  TYR   230     -27.746  14.514   6.842  1.00 10.00      B   
ATOM   3746  C   TYR   230     -33.105  12.184  10.409  1.00 10.00      B   
ATOM   3747  O   TYR   230     -33.117  11.852   9.222  1.00 10.00      B   
ATOM   3748  N   THR   231     -33.007  11.306  11.403  1.00 10.00      B   
ATOM   3749  HN  THR   231     -33.031  11.629  12.332  1.00 10.00      B   
ATOM   3750  CA  THR   231     -32.875   9.874  11.150  1.00 10.00      B   
ATOM   3751  CB  THR   231     -32.587   9.084  12.440  1.00 10.00      B   
ATOM   3752  OG1 THR   231     -33.337   9.646  13.524  1.00 10.00      B   
ATOM   3753  HG1 THR   231     -32.853  10.396  13.891  1.00 10.00      B   
ATOM   3754  CG2 THR   231     -31.104   9.132  12.773  1.00 10.00      B   
ATOM   3755  C   THR   231     -34.111   9.306  10.457  1.00 10.00      B   
ATOM   3756  O   THR   231     -33.996   8.577   9.474  1.00 10.00      B   
ATOM   3757  N   GLU   232     -35.289   9.660  10.967  1.00 10.00      B   
ATOM   3758  HN  GLU   232     -35.310  10.246  11.756  1.00 10.00      B   
ATOM   3759  CA  GLU   232     -36.553   9.195  10.399  1.00 10.00      B   
ATOM   3760  CB  GLU   232     -37.727   9.840  11.146  1.00 10.00      B   
ATOM   3761  CG  GLU   232     -39.101   9.353  10.711  1.00 10.00      B   
ATOM   3762  CD  GLU   232     -39.798   8.527  11.773  1.00 10.00      B   
ATOM   3763  OE1 GLU   232     -39.592   8.797  12.978  1.00 10.00      B   
ATOM   3764  OE2 GLU   232     -40.576   7.619  11.409  1.00 10.00      B   
ATOM   3765  C   GLU   232     -36.636   9.537   8.911  1.00 10.00      B   
ATOM   3766  O   GLU   232     -37.013   8.704   8.085  1.00 10.00      B   
ATOM   3767  N   LYS   233     -36.257  10.764   8.580  1.00 10.00      B   
ATOM   3768  HN  LYS   233     -35.941  11.369   9.284  1.00 10.00      B   
ATOM   3769  CA  LYS   233     -36.289  11.237   7.205  1.00 10.00      B   
ATOM   3770  CB  LYS   233     -35.961  12.732   7.156  1.00 10.00      B   
ATOM   3771  CG  LYS   233     -35.772  13.291   5.754  1.00 10.00      B   
ATOM   3772  CD  LYS   233     -35.380  14.756   5.795  1.00 10.00      B   
ATOM   3773  CE  LYS   233     -34.931  15.249   4.429  1.00 10.00      B   
ATOM   3774  NZ  LYS   233     -34.735  16.720   4.415  1.00 10.00      B   
ATOM   3775  HZ1 LYS   233     -35.645  17.204   4.575  1.00 10.00      B   
ATOM   3776  HZ2 LYS   233     -34.353  17.027   3.497  1.00 10.00      B   
ATOM   3777  HZ3 LYS   233     -34.073  17.002   5.164  1.00 10.00      B   
ATOM   3778  C   LYS   233     -35.326  10.452   6.314  1.00 10.00      B   
ATOM   3779  O   LYS   233     -35.723   9.916   5.280  1.00 10.00      B   
ATOM   3780  N   LEU   234     -34.071  10.361   6.732  1.00 10.00      B   
ATOM   3781  HN  LEU   234     -33.816  10.769   7.591  1.00 10.00      B   
ATOM   3782  CA  LEU   234     -33.055   9.663   5.950  1.00 10.00      B   
ATOM   3783  CB  LEU   234     -31.668   9.870   6.561  1.00 10.00      B   
ATOM   3784  CG  LEU   234     -31.123  11.299   6.549  1.00 10.00      B   
ATOM   3785  CD1 LEU   234     -29.809  11.367   7.309  1.00 10.00      B   
ATOM   3786  CD2 LEU   234     -30.941  11.789   5.121  1.00 10.00      B   
ATOM   3787  C   LEU   234     -33.338   8.169   5.806  1.00 10.00      B   
ATOM   3788  O   LEU   234     -33.020   7.564   4.782  1.00 10.00      B   
ATOM   3789  N   LEU   235     -33.941   7.576   6.819  1.00 10.00      B   
ATOM   3790  HN  LEU   235     -34.191   8.105   7.611  1.00 10.00      B   
ATOM   3791  CA  LEU   235     -34.223   6.148   6.791  1.00 10.00      B   
ATOM   3792  CB  LEU   235     -34.184   5.567   8.207  1.00 10.00      B   
ATOM   3793  CG  LEU   235     -32.834   5.647   8.926  1.00 10.00      B   
ATOM   3794  CD1 LEU   235     -32.998   5.378  10.414  1.00 10.00      B   
ATOM   3795  CD2 LEU   235     -31.836   4.677   8.308  1.00 10.00      B   
ATOM   3796  C   LEU   235     -35.533   5.785   6.090  1.00 10.00      B   
ATOM   3797  O   LEU   235     -35.535   5.004   5.143  1.00 10.00      B   
ATOM   3798  N   PHE   236     -36.636   6.365   6.535  1.00 10.00      B   
ATOM   3799  HN  PHE   236     -36.575   7.030   7.255  1.00 10.00      B   
ATOM   3800  CA  PHE   236     -37.946   6.040   5.976  1.00 10.00      B   
ATOM   3801  CB  PHE   236     -39.046   6.285   7.011  1.00 10.00      B   
ATOM   3802  CG  PHE   236     -38.958   5.391   8.214  1.00 10.00      B   
ATOM   3803  CD1 PHE   236     -38.279   5.796   9.350  1.00 10.00      B   
ATOM   3804  CD2 PHE   236     -39.555   4.143   8.207  1.00 10.00      B   
ATOM   3805  CE1 PHE   236     -38.197   4.974  10.458  1.00 10.00      B   
ATOM   3806  CE2 PHE   236     -39.477   3.315   9.311  1.00 10.00      B   
ATOM   3807  CZ  PHE   236     -38.798   3.732  10.437  1.00 10.00      B   
ATOM   3808  C   PHE   236     -38.275   6.766   4.675  1.00 10.00      B   
ATOM   3809  O   PHE   236     -39.139   6.318   3.920  1.00 10.00      B   
ATOM   3810  N   LYS   237     -37.605   7.874   4.400  1.00 10.00      B   
ATOM   3811  HN  LYS   237     -36.908   8.187   5.016  1.00 10.00      B   
ATOM   3812  CA  LYS   237     -37.896   8.635   3.187  1.00 10.00      B   
ATOM   3813  CB  LYS   237     -38.337  10.059   3.537  1.00 10.00      B   
ATOM   3814  CG  LYS   237     -39.544  10.107   4.461  1.00 10.00      B   
ATOM   3815  CD  LYS   237     -39.853  11.523   4.913  1.00 10.00      B   
ATOM   3816  CE  LYS   237     -41.042  11.548   5.861  1.00 10.00      B   
ATOM   3817  NZ  LYS   237     -41.445  12.933   6.214  1.00 10.00      B   
ATOM   3818  HZ1 LYS   237     -41.711  13.462   5.357  1.00 10.00      B   
ATOM   3819  HZ2 LYS   237     -40.661  13.426   6.680  1.00 10.00      B   
ATOM   3820  HZ3 LYS   237     -42.259  12.917   6.861  1.00 10.00      B   
ATOM   3821  C   LYS   237     -36.739   8.643   2.189  1.00 10.00      B   
ATOM   3822  O   LYS   237     -36.911   8.273   1.026  1.00 10.00      B   
ATOM   3823  N   GLU   238     -35.561   9.044   2.648  1.00 10.00      B   
ATOM   3824  HN  GLU   238     -35.481   9.313   3.589  1.00 10.00      B   
ATOM   3825  CA  GLU   238     -34.384   9.117   1.781  1.00 10.00      B   
ATOM   3826  CB  GLU   238     -33.303  10.006   2.402  1.00 10.00      B   
ATOM   3827  CG  GLU   238     -33.757  11.431   2.692  1.00 10.00      B   
ATOM   3828  CD  GLU   238     -33.952  12.261   1.438  1.00 10.00      B   
ATOM   3829  OE1 GLU   238     -32.970  12.884   0.974  1.00 10.00      B   
ATOM   3830  OE2 GLU   238     -35.086  12.307   0.916  1.00 10.00      B   
ATOM   3831  C   GLU   238     -33.825   7.734   1.434  1.00 10.00      B   
ATOM   3832  O   GLU   238     -32.961   7.613   0.565  1.00 10.00      B   
ATOM   3833  N   LYS   239     -34.322   6.703   2.121  1.00 10.00      B   
ATOM   3834  HN  LYS   239     -34.998   6.877   2.807  1.00 10.00      B   
ATOM   3835  CA  LYS   239     -33.895   5.322   1.887  1.00 10.00      B   
ATOM   3836  CB  LYS   239     -34.388   4.822   0.523  1.00 10.00      B   
ATOM   3837  CG  LYS   239     -35.897   4.696   0.408  1.00 10.00      B   
ATOM   3838  CD  LYS   239     -36.298   4.209  -0.975  1.00 10.00      B   
ATOM   3839  CE  LYS   239     -37.796   3.978  -1.075  1.00 10.00      B   
ATOM   3840  NZ  LYS   239     -38.191   3.490  -2.422  1.00 10.00      B   
ATOM   3841  HZ1 LYS   239     -39.215   3.312  -2.455  1.00 10.00      B   
ATOM   3842  HZ2 LYS   239     -37.691   2.606  -2.643  1.00 10.00      B   
ATOM   3843  HZ3 LYS   239     -37.951   4.201  -3.144  1.00 10.00      B   
ATOM   3844  C   LYS   239     -32.378   5.155   1.994  1.00 10.00      B   
ATOM   3845  O   LYS   239     -31.707   4.812   1.017  1.00 10.00      B   
ATOM   3846  N   PHE   240     -31.839   5.407   3.174  1.00 10.00      B   
ATOM   3847  HN  PHE   240     -32.416   5.700   3.912  1.00 10.00      B   
ATOM   3848  CA  PHE   240     -30.404   5.278   3.392  1.00 10.00      B   
ATOM   3849  CB  PHE   240     -29.914   6.321   4.402  1.00 10.00      B   
ATOM   3850  CG  PHE   240     -28.421   6.347   4.587  1.00 10.00      B   
ATOM   3851  CD1 PHE   240     -27.570   6.323   3.492  1.00 10.00      B   
ATOM   3852  CD2 PHE   240     -27.869   6.396   5.857  1.00 10.00      B   
ATOM   3853  CE1 PHE   240     -26.197   6.346   3.662  1.00 10.00      B   
ATOM   3854  CE2 PHE   240     -26.498   6.419   6.033  1.00 10.00      B   
ATOM   3855  CZ  PHE   240     -25.660   6.393   4.935  1.00 10.00      B   
ATOM   3856  C   PHE   240     -30.033   3.872   3.852  1.00 10.00      B   
ATOM   3857  O   PHE   240     -29.182   3.223   3.243  1.00 10.00      B   
ATOM   3858  N   ASP   241     -30.702   3.411   4.909  1.00 10.00      B   
ATOM   3859  HN  ASP   241     -31.400   3.975   5.299  1.00 10.00      B   
ATOM   3860  CA  ASP   241     -30.457   2.090   5.501  1.00 10.00      B   
ATOM   3861  CB  ASP   241     -30.847   0.939   4.570  1.00 10.00      B   
ATOM   3862  CG  ASP   241     -30.586  -0.422   5.196  1.00 10.00      B   
ATOM   3863  OD1 ASP   241     -30.836  -0.582   6.412  1.00 10.00      B   
ATOM   3864  OD2 ASP   241     -30.134  -1.339   4.472  1.00 10.00      B   
ATOM   3865  C   ASP   241     -29.022   1.932   6.000  1.00 10.00      B   
ATOM   3866  O   ASP   241     -28.104   1.645   5.231  1.00 10.00      B   
ATOM   3867  N   ASP   242     -28.843   2.112   7.297  1.00 10.00      B   
ATOM   3868  HN  ASP   242     -29.617   2.316   7.861  1.00 10.00      B   
ATOM   3869  CA  ASP   242     -27.528   2.003   7.917  1.00 10.00      B   
ATOM   3870  CB  ASP   242     -26.782   3.331   7.772  1.00 10.00      B   
ATOM   3871  CG  ASP   242     -25.471   3.380   8.524  1.00 10.00      B   
ATOM   3872  OD1 ASP   242     -24.421   3.055   7.924  1.00 10.00      B   
ATOM   3873  OD2 ASP   242     -25.482   3.774   9.709  1.00 10.00      B   
ATOM   3874  C   ASP   242     -27.682   1.625   9.387  1.00 10.00      B   
ATOM   3875  O   ASP   242     -28.454   2.254  10.109  1.00 10.00      B   
ATOM   3876  N   PHE   243     -26.952   0.597   9.816  1.00 10.00      B   
ATOM   3877  HN  PHE   243     -26.341   0.159   9.184  1.00 10.00      B   
ATOM   3878  CA  PHE   243     -27.020   0.098  11.191  1.00 10.00      B   
ATOM   3879  CB  PHE   243     -26.004  -1.028  11.406  1.00 10.00      B   
ATOM   3880  CG  PHE   243     -26.080  -1.670  12.763  1.00 10.00      B   
ATOM   3881  CD1 PHE   243     -27.196  -2.402  13.138  1.00 10.00      B   
ATOM   3882  CD2 PHE   243     -25.035  -1.539  13.665  1.00 10.00      B   
ATOM   3883  CE1 PHE   243     -27.269  -2.992  14.384  1.00 10.00      B   
ATOM   3884  CE2 PHE   243     -25.102  -2.127  14.913  1.00 10.00      B   
ATOM   3885  CZ  PHE   243     -26.220  -2.854  15.273  1.00 10.00      B   
ATOM   3886  C   PHE   243     -26.841   1.195  12.241  1.00 10.00      B   
ATOM   3887  O   PHE   243     -27.643   1.309  13.168  1.00 10.00      B   
ATOM   3888  N   ASP   244     -25.799   2.003  12.090  1.00 10.00      B   
ATOM   3889  HN  ASP   244     -25.201   1.877  11.324  1.00 10.00      B   
ATOM   3890  CA  ASP   244     -25.529   3.081  13.037  1.00 10.00      B   
ATOM   3891  CB  ASP   244     -24.199   3.772  12.730  1.00 10.00      B   
ATOM   3892  CG  ASP   244     -23.022   3.108  13.414  1.00 10.00      B   
ATOM   3893  OD1 ASP   244     -22.807   1.898  13.197  1.00 10.00      B   
ATOM   3894  OD2 ASP   244     -22.295   3.797  14.165  1.00 10.00      B   
ATOM   3895  C   ASP   244     -26.666   4.094  13.045  1.00 10.00      B   
ATOM   3896  O   ASP   244     -27.074   4.577  14.101  1.00 10.00      B   
ATOM   3897  N   THR   245     -27.187   4.389  11.862  1.00 10.00      B   
ATOM   3898  HN  THR   245     -26.812   3.963  11.058  1.00 10.00      B   
ATOM   3899  CA  THR   245     -28.286   5.332  11.724  1.00 10.00      B   
ATOM   3900  CB  THR   245     -28.544   5.675  10.245  1.00 10.00      B   
ATOM   3901  OG1 THR   245     -27.284   5.890   9.592  1.00 10.00      B   
ATOM   3902  HG1 THR   245     -26.722   5.108   9.712  1.00 10.00      B   
ATOM   3903  CG2 THR   245     -29.382   6.939  10.123  1.00 10.00      B   
ATOM   3904  C   THR   245     -29.560   4.784  12.373  1.00 10.00      B   
ATOM   3905  O   THR   245     -30.275   5.510  13.064  1.00 10.00      B   
ATOM   3906  N   TRP   246     -29.824   3.495  12.166  1.00 10.00      B   
ATOM   3907  HN  TRP   246     -29.212   2.966  11.609  1.00 10.00      B   
ATOM   3908  CA  TRP   246     -30.998   2.848  12.745  1.00 10.00      B   
ATOM   3909  CB  TRP   246     -31.099   1.388  12.281  1.00 10.00      B   
ATOM   3910  CG  TRP   246     -31.620   1.194  10.887  1.00 10.00      B   
ATOM   3911  CD1 TRP   246     -30.950   0.644   9.834  1.00 10.00      B   
ATOM   3912  CD2 TRP   246     -32.924   1.528  10.396  1.00 10.00      B   
ATOM   3913  NE1 TRP   246     -31.744   0.627   8.717  1.00 10.00      B   
ATOM   3914  HE1 TRP   246     -31.480   0.279   7.828  1.00 10.00      B   
ATOM   3915  CE2 TRP   246     -32.963   1.161   9.035  1.00 10.00      B   
ATOM   3916  CE3 TRP   246     -34.061   2.104  10.971  1.00 10.00      B   
ATOM   3917  CZ2 TRP   246     -34.093   1.352   8.243  1.00 10.00      B   
ATOM   3918  CZ3 TRP   246     -35.179   2.292  10.183  1.00 10.00      B   
ATOM   3919  CH2 TRP   246     -35.187   1.918   8.834  1.00 10.00      B   
ATOM   3920  C   TRP   246     -30.903   2.885  14.267  1.00 10.00      B   
ATOM   3921  O   TRP   246     -31.891   3.129  14.960  1.00 10.00      B   
ATOM   3922  N   LYS   247     -29.692   2.654  14.770  1.00 10.00      B   
ATOM   3923  HN  LYS   247     -28.950   2.470  14.153  1.00 10.00      B   
ATOM   3924  CA  LYS   247     -29.425   2.653  16.203  1.00 10.00      B   
ATOM   3925  CB  LYS   247     -27.976   2.218  16.460  1.00 10.00      B   
ATOM   3926  CG  LYS   247     -27.644   1.899  17.910  1.00 10.00      B   
ATOM   3927  CD  LYS   247     -26.410   1.013  18.000  1.00 10.00      B   
ATOM   3928  CE  LYS   247     -25.866   0.951  19.417  1.00 10.00      B   
ATOM   3929  NZ  LYS   247     -24.895  -0.163  19.587  1.00 10.00      B   
ATOM   3930  HZ1 LYS   247     -25.390  -1.084  19.537  1.00 10.00      B   
ATOM   3931  HZ2 LYS   247     -24.425  -0.088  20.510  1.00 10.00      B   
ATOM   3932  HZ3 LYS   247     -24.174  -0.129  18.842  1.00 10.00      B   
ATOM   3933  C   LYS   247     -29.700   4.025  16.817  1.00 10.00      B   
ATOM   3934  O   LYS   247     -30.205   4.128  17.935  1.00 10.00      B   
ATOM   3935  N   LEU   248     -29.386   5.077  16.071  1.00 10.00      B   
ATOM   3936  HN  LEU   248     -28.993   4.934  15.182  1.00 10.00      B   
ATOM   3937  CA  LEU   248     -29.604   6.437  16.540  1.00 10.00      B   
ATOM   3938  CB  LEU   248     -28.847   7.435  15.659  1.00 10.00      B   
ATOM   3939  CG  LEU   248     -27.319   7.374  15.734  1.00 10.00      B   
ATOM   3940  CD1 LEU   248     -26.693   8.347  14.747  1.00 10.00      B   
ATOM   3941  CD2 LEU   248     -26.838   7.658  17.149  1.00 10.00      B   
ATOM   3942  C   LEU   248     -31.093   6.772  16.563  1.00 10.00      B   
ATOM   3943  O   LEU   248     -31.555   7.539  17.412  1.00 10.00      B   
ATOM   3944  N   TRP   249     -31.839   6.183  15.638  1.00 10.00      B   
ATOM   3945  HN  TRP   249     -31.411   5.578  14.994  1.00 10.00      B   
ATOM   3946  CA  TRP   249     -33.274   6.417  15.548  1.00 10.00      B   
ATOM   3947  CB  TRP   249     -33.840   5.847  14.245  1.00 10.00      B   
ATOM   3948  CG  TRP   249     -35.289   6.162  14.032  1.00 10.00      B   
ATOM   3949  CD1 TRP   249     -35.815   7.309  13.512  1.00 10.00      B   
ATOM   3950  CD2 TRP   249     -36.400   5.314  14.334  1.00 10.00      B   
ATOM   3951  NE1 TRP   249     -37.186   7.226  13.477  1.00 10.00      B   
ATOM   3952  HE1 TRP   249     -37.796   7.925  13.143  1.00 10.00      B   
ATOM   3953  CE2 TRP   249     -37.568   6.010  13.975  1.00 10.00      B   
ATOM   3954  CE3 TRP   249     -36.518   4.034  14.878  1.00 10.00      B   
ATOM   3955  CZ2 TRP   249     -38.837   5.468  14.138  1.00 10.00      B   
ATOM   3956  CZ3 TRP   249     -37.778   3.497  15.039  1.00 10.00      B   
ATOM   3957  CH2 TRP   249     -38.920   4.212  14.670  1.00 10.00      B   
ATOM   3958  C   TRP   249     -34.010   5.837  16.758  1.00 10.00      B   
ATOM   3959  O   TRP   249     -34.847   6.509  17.366  1.00 10.00      B   
ATOM   3960  N   ILE   250     -33.692   4.594  17.111  1.00 10.00      B   
ATOM   3961  HN  ILE   250     -33.015   4.103  16.593  1.00 10.00      B   
ATOM   3962  CA  ILE   250     -34.335   3.947  18.251  1.00 10.00      B   
ATOM   3963  CB  ILE   250     -34.060   2.427  18.323  1.00 10.00      B   
ATOM   3964  CG1 ILE   250     -32.559   2.126  18.294  1.00 10.00      B   
ATOM   3965  CG2 ILE   250     -34.777   1.701  17.198  1.00 10.00      B   
ATOM   3966  CD1 ILE   250     -32.189   0.786  18.892  1.00 10.00      B   
ATOM   3967  C   ILE   250     -33.927   4.614  19.561  1.00 10.00      B   
ATOM   3968  O   ILE   250     -34.749   4.787  20.465  1.00 10.00      B   
ATOM   3969  N   LEU   251     -32.659   5.004  19.645  1.00 10.00      B   
ATOM   3970  HN  LEU   251     -32.056   4.831  18.891  1.00 10.00      B   
ATOM   3971  CA  LEU   251     -32.137   5.664  20.832  1.00 10.00      B   
ATOM   3972  CB  LEU   251     -30.637   5.927  20.681  1.00 10.00      B   
ATOM   3973  CG  LEU   251     -29.948   6.631  21.853  1.00 10.00      B   
ATOM   3974  CD1 LEU   251     -29.945   5.750  23.093  1.00 10.00      B   
ATOM   3975  CD2 LEU   251     -28.534   7.029  21.472  1.00 10.00      B   
ATOM   3976  C   LEU   251     -32.880   6.971  21.084  1.00 10.00      B   
ATOM   3977  O   LEU   251     -33.363   7.219  22.187  1.00 10.00      B   
ATOM   3978  N   SER   252     -32.989   7.792  20.046  1.00 10.00      B   
ATOM   3979  HN  SER   252     -32.593   7.534  19.186  1.00 10.00      B   
ATOM   3980  CA  SER   252     -33.679   9.066  20.158  1.00 10.00      B   
ATOM   3981  CB  SER   252     -33.492   9.895  18.885  1.00 10.00      B   
ATOM   3982  OG  SER   252     -33.731   9.112  17.728  1.00 10.00      B   
ATOM   3983  HG  SER   252     -32.916   8.652  17.478  1.00 10.00      B   
ATOM   3984  C   SER   252     -35.160   8.854  20.468  1.00 10.00      B   
ATOM   3985  O   SER   252     -35.789   9.684  21.117  1.00 10.00      B   
ATOM   3986  N   GLY   253     -35.703   7.726  20.019  1.00 10.00      B   
ATOM   3987  HN  GLY   253     -35.148   7.092  19.516  1.00 10.00      B   
ATOM   3988  CA  GLY   253     -37.098   7.419  20.271  1.00 10.00      B   
ATOM   3989  C   GLY   253     -37.374   7.264  21.753  1.00 10.00      B   
ATOM   3990  O   GLY   253     -38.291   7.886  22.292  1.00 10.00      B   
ATOM   3991  N   LYS   254     -36.560   6.453  22.416  1.00 10.00      B   
ATOM   3992  HN  LYS   254     -35.836   5.999  21.928  1.00 10.00      B   
ATOM   3993  CA  LYS   254     -36.708   6.217  23.848  1.00 10.00      B   
ATOM   3994  CB  LYS   254     -35.773   5.084  24.289  1.00 10.00      B   
ATOM   3995  CG  LYS   254     -35.750   4.803  25.786  1.00 10.00      B   
ATOM   3996  CD  LYS   254     -34.949   3.547  26.094  1.00 10.00      B   
ATOM   3997  CE  LYS   254     -34.396   3.558  27.512  1.00 10.00      B   
ATOM   3998  NZ  LYS   254     -35.469   3.522  28.540  1.00 10.00      B   
ATOM   3999  HZ1 LYS   254     -36.124   2.737  28.350  1.00 10.00      B   
ATOM   4000  HZ2 LYS   254     -36.003   4.413  28.533  1.00 10.00      B   
ATOM   4001  HZ3 LYS   254     -35.054   3.388  29.485  1.00 10.00      B   
ATOM   4002  C   LYS   254     -36.405   7.495  24.625  1.00 10.00      B   
ATOM   4003  O   LYS   254     -36.971   7.743  25.689  1.00 10.00      B   
ATOM   4004  N   GLU   255     -35.521   8.309  24.069  1.00 10.00      B   
ATOM   4005  HN  GLU   255     -35.106   8.049  23.218  1.00 10.00      B   
ATOM   4006  CA  GLU   255     -35.132   9.564  24.690  1.00 10.00      B   
ATOM   4007  CB  GLU   255     -33.840  10.086  24.060  1.00 10.00      B   
ATOM   4008  CG  GLU   255     -32.597   9.335  24.504  1.00 10.00      B   
ATOM   4009  CD  GLU   255     -32.252   9.608  25.951  1.00 10.00      B   
ATOM   4010  OE1 GLU   255     -31.781  10.725  26.248  1.00 10.00      B   
ATOM   4011  OE2 GLU   255     -32.452   8.712  26.801  1.00 10.00      B   
ATOM   4012  C   GLU   255     -36.236  10.618  24.602  1.00 10.00      B   
ATOM   4013  O   GLU   255     -36.493  11.327  25.574  1.00 10.00      B   
ATOM   4014  N   ILE   256     -36.887  10.723  23.444  1.00 10.00      B   
ATOM   4015  HN  ILE   256     -36.640  10.134  22.696  1.00 10.00      B   
ATOM   4016  CA  ILE   256     -37.950  11.710  23.262  1.00 10.00      B   
ATOM   4017  CB  ILE   256     -38.266  12.025  21.782  1.00 10.00      B   
ATOM   4018  CG1 ILE   256     -38.769  10.785  21.039  1.00 10.00      B   
ATOM   4019  CG2 ILE   256     -37.055  12.633  21.085  1.00 10.00      B   
ATOM   4020  CD1 ILE   256     -39.232  11.066  19.627  1.00 10.00      B   
ATOM   4021  C   ILE   256     -39.223  11.332  24.016  1.00 10.00      B   
ATOM   4022  O   ILE   256     -39.964  12.205  24.471  1.00 10.00      B   
ATOM   4023  N   GLY   257     -39.475  10.035  24.154  1.00 10.00      B   
ATOM   4024  HN  GLY   257     -38.854   9.378  23.770  1.00 10.00      B   
ATOM   4025  CA  GLY   257     -40.655   9.595  24.874  1.00 10.00      B   
ATOM   4026  C   GLY   257     -41.505   8.587  24.119  1.00 10.00      B   
ATOM   4027  O   GLY   257     -42.693   8.431  24.410  1.00 10.00      B   
ATOM   4028  N   LYS   258     -40.918   7.894  23.156  1.00 10.00      B   
ATOM   4029  HN  LYS   258     -39.968   8.044  22.960  1.00 10.00      B   
ATOM   4030  CA  LYS   258     -41.659   6.897  22.394  1.00 10.00      B   
ATOM   4031  CB  LYS   258     -41.129   6.776  20.962  1.00 10.00      B   
ATOM   4032  CG  LYS   258     -41.276   8.041  20.132  1.00 10.00      B   
ATOM   4033  CD  LYS   258     -42.703   8.568  20.159  1.00 10.00      B   
ATOM   4034  CE  LYS   258     -42.817   9.881  19.404  1.00 10.00      B   
ATOM   4035  NZ  LYS   258     -44.149  10.516  19.565  1.00 10.00      B   
ATOM   4036  HZ1 LYS   258     -44.245  11.310  18.902  1.00 10.00      B   
ATOM   4037  HZ2 LYS   258     -44.261  10.874  20.534  1.00 10.00      B   
ATOM   4038  HZ3 LYS   258     -44.904   9.826  19.373  1.00 10.00      B   
ATOM   4039  C   LYS   258     -41.613   5.547  23.097  1.00 10.00      B   
ATOM   4040  O   LYS   258     -40.684   5.264  23.856  1.00 10.00      B   
ATOM   4041  N   SER   259     -42.621   4.726  22.861  1.00 10.00      B   
ATOM   4042  HN  SER   259     -43.344   5.010  22.255  1.00 10.00      B   
ATOM   4043  CA  SER   259     -42.690   3.413  23.479  1.00 10.00      B   
ATOM   4044  CB  SER   259     -44.143   3.065  23.803  1.00 10.00      B   
ATOM   4045  OG  SER   259     -44.952   3.118  22.641  1.00 10.00      B   
ATOM   4046  HG  SER   259     -44.905   4.007  22.254  1.00 10.00      B   
ATOM   4047  C   SER   259     -42.087   2.348  22.569  1.00 10.00      B   
ATOM   4048  O   SER   259     -41.864   2.592  21.380  1.00 10.00      B   
ATOM   4049  N   PHE   260     -41.846   1.165  23.130  1.00 10.00      B   
ATOM   4050  HN  PHE   260     -42.066   1.035  24.077  1.00 10.00      B   
ATOM   4051  CA  PHE   260     -41.273   0.053  22.383  1.00 10.00      B   
ATOM   4052  CB  PHE   260     -41.090  -1.155  23.312  1.00 10.00      B   
ATOM   4053  CG  PHE   260     -40.351  -2.312  22.699  1.00 10.00      B   
ATOM   4054  CD1 PHE   260     -38.968  -2.321  22.658  1.00 10.00      B   
ATOM   4055  CD2 PHE   260     -41.037  -3.397  22.175  1.00 10.00      B   
ATOM   4056  CE1 PHE   260     -38.281  -3.386  22.107  1.00 10.00      B   
ATOM   4057  CE2 PHE   260     -40.358  -4.465  21.620  1.00 10.00      B   
ATOM   4058  CZ  PHE   260     -38.978  -4.460  21.586  1.00 10.00      B   
ATOM   4059  C   PHE   260     -42.170  -0.321  21.209  1.00 10.00      B   
ATOM   4060  O   PHE   260     -41.689  -0.596  20.112  1.00 10.00      B   
ATOM   4061  N   GLU   261     -43.478  -0.301  21.448  1.00 10.00      B   
ATOM   4062  HN  GLU   261     -43.793  -0.053  22.342  1.00 10.00      B   
ATOM   4063  CA  GLU   261     -44.463  -0.642  20.427  1.00 10.00      B   
ATOM   4064  CB  GLU   261     -45.867  -0.592  21.031  1.00 10.00      B   
ATOM   4065  CG  GLU   261     -46.953  -1.214  20.168  1.00 10.00      B   
ATOM   4066  CD  GLU   261     -46.743  -2.694  19.923  1.00 10.00      B   
ATOM   4067  OE1 GLU   261     -46.299  -3.405  20.852  1.00 10.00      B   
ATOM   4068  OE2 GLU   261     -47.035  -3.160  18.802  1.00 10.00      B   
ATOM   4069  C   GLU   261     -44.374   0.302  19.229  1.00 10.00      B   
ATOM   4070  O   GLU   261     -44.400  -0.136  18.077  1.00 10.00      B   
ATOM   4071  N   GLU   262     -44.244   1.595  19.511  1.00 10.00      B   
ATOM   4072  HN  GLU   262     -44.200   1.878  20.449  1.00 10.00      B   
ATOM   4073  CA  GLU   262     -44.161   2.604  18.463  1.00 10.00      B   
ATOM   4074  CB  GLU   262     -44.213   4.010  19.063  1.00 10.00      B   
ATOM   4075  CG  GLU   262     -45.559   4.373  19.668  1.00 10.00      B   
ATOM   4076  CD  GLU   262     -45.503   5.619  20.523  1.00 10.00      B   
ATOM   4077  OE1 GLU   262     -44.902   5.567  21.620  1.00 10.00      B   
ATOM   4078  OE2 GLU   262     -46.074   6.653  20.117  1.00 10.00      B   
ATOM   4079  C   GLU   262     -42.908   2.433  17.610  1.00 10.00      B   
ATOM   4080  O   GLU   262     -42.908   2.753  16.422  1.00 10.00      B   
ATOM   4081  N   LEU   263     -41.844   1.928  18.217  1.00 10.00      B   
ATOM   4082  HN  LEU   263     -41.900   1.694  19.168  1.00 10.00      B   
ATOM   4083  CA  LEU   263     -40.589   1.724  17.506  1.00 10.00      B   
ATOM   4084  CB  LEU   263     -39.399   1.854  18.461  1.00 10.00      B   
ATOM   4085  CG  LEU   263     -39.300   3.165  19.247  1.00 10.00      B   
ATOM   4086  CD1 LEU   263     -38.087   3.150  20.162  1.00 10.00      B   
ATOM   4087  CD2 LEU   263     -39.251   4.365  18.313  1.00 10.00      B   
ATOM   4088  C   LEU   263     -40.559   0.368  16.801  1.00 10.00      B   
ATOM   4089  O   LEU   263     -39.993   0.234  15.717  1.00 10.00      B   
ATOM   4090  N   ASP   264     -41.175  -0.631  17.419  1.00 10.00      B   
ATOM   4091  HN  ASP   264     -41.611  -0.459  18.282  1.00 10.00      B   
ATOM   4092  CA  ASP   264     -41.212  -1.982  16.863  1.00 10.00      B   
ATOM   4093  CB  ASP   264     -41.703  -2.986  17.912  1.00 10.00      B   
ATOM   4094  CG  ASP   264     -41.943  -4.372  17.343  1.00 10.00      B   
ATOM   4095  OD1 ASP   264     -41.040  -4.911  16.667  1.00 10.00      B   
ATOM   4096  OD2 ASP   264     -43.034  -4.938  17.577  1.00 10.00      B   
ATOM   4097  C   ASP   264     -42.073  -2.066  15.608  1.00 10.00      B   
ATOM   4098  O   ASP   264     -41.691  -2.705  14.626  1.00 10.00      B   
ATOM   4099  N   GLN   265     -43.221  -1.396  15.631  1.00 10.00      B   
ATOM   4100  HN  GLN   265     -43.462  -0.885  16.436  1.00 10.00      B   
ATOM   4101  CA  GLN   265     -44.142  -1.410  14.497  1.00 10.00      B   
ATOM   4102  CB  GLN   265     -45.497  -0.828  14.886  1.00 10.00      B   
ATOM   4103  CG  GLN   265     -46.317  -1.741  15.783  1.00 10.00      B   
ATOM   4104  CD  GLN   265     -47.764  -1.313  15.874  1.00 10.00      B   
ATOM   4105  OE1 GLN   265     -48.311  -0.735  14.936  1.00 10.00      B   
ATOM   4106  NE2 GLN   265     -48.395  -1.599  17.000  1.00 10.00      B   
ATOM   4107 HE21 GLN   265     -47.890  -2.073  17.709  1.00 10.00      B   
ATOM   4108 HE22 GLN   265     -49.331  -1.331  17.089  1.00 10.00      B   
ATOM   4109  C   GLN   265     -43.581  -0.707  13.262  1.00 10.00      B   
ATOM   4110  O   GLN   265     -44.207  -0.694  12.202  1.00 10.00      B   
ATOM   4111  N   LYS   266     -42.404  -0.119  13.400  1.00 10.00      B   
ATOM   4112  HN  LYS   266     -41.957  -0.143  14.271  1.00 10.00      B   
ATOM   4113  CA  LYS   266     -41.762   0.556  12.288  1.00 10.00      B   
ATOM   4114  CB  LYS   266     -40.940   1.742  12.790  1.00 10.00      B   
ATOM   4115  CG  LYS   266     -41.774   2.906  13.296  1.00 10.00      B   
ATOM   4116  CD  LYS   266     -42.049   3.911  12.191  1.00 10.00      B   
ATOM   4117  CE  LYS   266     -42.721   5.157  12.740  1.00 10.00      B   
ATOM   4118  NZ  LYS   266     -42.803   6.235  11.724  1.00 10.00      B   
ATOM   4119  HZ1 LYS   266     -41.877   6.717  11.627  1.00 10.00      B   
ATOM   4120  HZ2 LYS   266     -43.517   6.937  12.004  1.00 10.00      B   
ATOM   4121  HZ3 LYS   266     -43.070   5.838  10.803  1.00 10.00      B   
ATOM   4122  C   LYS   266     -40.871  -0.423  11.536  1.00 10.00      B   
ATOM   4123  O   LYS   266     -40.441  -0.161  10.412  1.00 10.00      B   
ATOM   4124  N   LEU   267     -40.613  -1.564  12.162  1.00 10.00      B   
ATOM   4125  HN  LEU   267     -41.010  -1.722  13.046  1.00 10.00      B   
ATOM   4126  CA  LEU   267     -39.775  -2.598  11.571  1.00 10.00      B   
ATOM   4127  CB  LEU   267     -38.953  -3.296  12.659  1.00 10.00      B   
ATOM   4128  CG  LEU   267     -38.081  -2.390  13.532  1.00 10.00      B   
ATOM   4129  CD1 LEU   267     -37.536  -3.157  14.727  1.00 10.00      B   
ATOM   4130  CD2 LEU   267     -36.945  -1.795  12.717  1.00 10.00      B   
ATOM   4131  C   LEU   267     -40.634  -3.615  10.831  1.00 10.00      B   
ATOM   4132  O   LEU   267     -40.978  -4.668  11.372  1.00 10.00      B   
ATOM   4133  N   THR   268     -40.995  -3.290   9.600  1.00 10.00      B   
ATOM   4134  HN  THR   268     -40.708  -2.429   9.227  1.00 10.00      B   
ATOM   4135  CA  THR   268     -41.823  -4.169   8.792  1.00 10.00      B   
ATOM   4136  CB  THR   268     -42.813  -3.355   7.936  1.00 10.00      B   
ATOM   4137  OG1 THR   268     -42.195  -2.122   7.530  1.00 10.00      B   
ATOM   4138  HG1 THR   268     -42.098  -2.114   6.567  1.00 10.00      B   
ATOM   4139  CG2 THR   268     -44.072  -3.046   8.733  1.00 10.00      B   
ATOM   4140  C   THR   268     -40.984  -5.069   7.887  1.00 10.00      B   
ATOM   4141  O   THR   268     -41.343  -6.221   7.639  1.00 10.00      B   
ATOM   4142  N   LEU   269     -39.865  -4.543   7.404  1.00 10.00      B   
ATOM   4143  HN  LEU   269     -39.621  -3.626   7.657  1.00 10.00      B   
ATOM   4144  CA  LEU   269     -38.986  -5.292   6.513  1.00 10.00      B   
ATOM   4145  CB  LEU   269     -38.144  -4.336   5.664  1.00 10.00      B   
ATOM   4146  CG  LEU   269     -38.918  -3.373   4.757  1.00 10.00      B   
ATOM   4147  CD1 LEU   269     -37.968  -2.408   4.066  1.00 10.00      B   
ATOM   4148  CD2 LEU   269     -39.744  -4.141   3.736  1.00 10.00      B   
ATOM   4149  C   LEU   269     -38.083  -6.258   7.280  1.00 10.00      B   
ATOM   4150  O   LEU   269     -37.633  -5.960   8.385  1.00 10.00      B   
ATOM   4151  N   PRO   270     -37.807  -7.437   6.701  1.00 10.00      B   
ATOM   4152  CA  PRO   270     -36.953  -8.449   7.322  1.00 10.00      B   
ATOM   4153  CB  PRO   270     -37.502  -9.739   6.717  1.00 10.00      B   
ATOM   4154  CG  PRO   270     -37.944  -9.349   5.343  1.00 10.00      B   
ATOM   4155  CD  PRO   270     -38.323  -7.889   5.396  1.00 10.00      B   
ATOM   4156  C   PRO   270     -35.481  -8.269   6.938  1.00 10.00      B   
ATOM   4157  O   PRO   270     -34.761  -9.241   6.702  1.00 10.00      B   
ATOM   4158  N   THR   271     -35.039  -7.023   6.880  1.00 10.00      B   
ATOM   4159  HN  THR   271     -35.656  -6.286   7.080  1.00 10.00      B   
ATOM   4160  CA  THR   271     -33.664  -6.707   6.521  1.00 10.00      B   
ATOM   4161  CB  THR   271     -33.559  -5.223   6.142  1.00 10.00      B   
ATOM   4162  OG1 THR   271     -34.847  -4.772   5.699  1.00 10.00      B   
ATOM   4163  HG1 THR   271     -35.073  -5.215   4.873  1.00 10.00      B   
ATOM   4164  CG2 THR   271     -32.560  -5.028   5.016  1.00 10.00      B   
ATOM   4165  C   THR   271     -32.710  -7.022   7.680  1.00 10.00      B   
ATOM   4166  O   THR   271     -33.136  -7.113   8.835  1.00 10.00      B   
ATOM   4167  N   ARG   272     -31.425  -7.199   7.368  1.00 10.00      B   
ATOM   4168  HN  ARG   272     -31.146  -7.122   6.428  1.00 10.00      B   
ATOM   4169  CA  ARG   272     -30.418  -7.515   8.380  1.00 10.00      B   
ATOM   4170  CB  ARG   272     -29.042  -7.722   7.745  1.00 10.00      B   
ATOM   4171  CG  ARG   272     -28.009  -8.317   8.692  1.00 10.00      B   
ATOM   4172  CD  ARG   272     -26.589  -7.960   8.281  1.00 10.00      B   
ATOM   4173  NE  ARG   272     -26.299  -8.339   6.901  1.00 10.00      B   
ATOM   4174  HE  ARG   272     -26.934  -8.044   6.210  1.00 10.00      B   
ATOM   4175  CZ  ARG   272     -25.235  -9.047   6.529  1.00 10.00      B   
ATOM   4176  NH1 ARG   272     -24.352  -9.461   7.434  1.00 10.00      B   
ATOM   4177 HH11 ARG   272     -24.487  -9.235   8.455  1.00 10.00      B   
ATOM   4178 HH12 ARG   272     -23.519 -10.008   7.142  1.00 10.00      B   
ATOM   4179  NH2 ARG   272     -25.058  -9.343   5.247  1.00 10.00      B   
ATOM   4180 HH21 ARG   272     -25.751  -9.020   4.535  1.00 10.00      B   
ATOM   4181 HH22 ARG   272     -24.228  -9.898   4.943  1.00 10.00      B   
ATOM   4182  C   ARG   272     -30.327  -6.439   9.453  1.00 10.00      B   
ATOM   4183  O   ARG   272     -30.424  -6.736  10.643  1.00 10.00      B   
ATOM   4184  N   ASN   273     -30.138  -5.191   9.026  1.00 10.00      B   
ATOM   4185  HN  ASN   273     -30.073  -5.021   8.062  1.00 10.00      B   
ATOM   4186  CA  ASN   273     -30.025  -4.068   9.957  1.00 10.00      B   
ATOM   4187  CB  ASN   273     -29.866  -2.740   9.212  1.00 10.00      B   
ATOM   4188  CG  ASN   273     -28.534  -2.603   8.501  1.00 10.00      B   
ATOM   4189  OD1 ASN   273     -27.535  -3.210   8.892  1.00 10.00      B   
ATOM   4190  ND2 ASN   273     -28.511  -1.812   7.438  1.00 10.00      B   
ATOM   4191 HD21 ASN   273     -29.353  -1.368   7.168  1.00 10.00      B   
ATOM   4192 HD22 ASN   273     -27.662  -1.694   6.965  1.00 10.00      B   
ATOM   4193  C   ASN   273     -31.235  -4.006  10.873  1.00 10.00      B   
ATOM   4194  O   ASN   273     -31.098  -3.852  12.082  1.00 10.00      B   
ATOM   4195  N   ILE   274     -32.414  -4.150  10.287  1.00 10.00      B   
ATOM   4196  HN  ILE   274     -32.450  -4.268   9.315  1.00 10.00      B   
ATOM   4197  CA  ILE   274     -33.659  -4.123  11.044  1.00 10.00      B   
ATOM   4198  CB  ILE   274     -34.884  -4.192  10.104  1.00 10.00      B   
ATOM   4199  CG1 ILE   274     -35.122  -2.823   9.460  1.00 10.00      B   
ATOM   4200  CG2 ILE   274     -36.127  -4.664  10.847  1.00 10.00      B   
ATOM   4201  CD1 ILE   274     -36.170  -2.826   8.369  1.00 10.00      B   
ATOM   4202  C   ILE   274     -33.710  -5.262  12.064  1.00 10.00      B   
ATOM   4203  O   ILE   274     -34.073  -5.056  13.222  1.00 10.00      B   
ATOM   4204  N   SER   275     -33.327  -6.458  11.629  1.00 10.00      B   
ATOM   4205  HN  SER   275     -33.041  -6.557  10.696  1.00 10.00      B   
ATOM   4206  CA  SER   275     -33.325  -7.627  12.502  1.00 10.00      B   
ATOM   4207  CB  SER   275     -33.020  -8.896  11.700  1.00 10.00      B   
ATOM   4208  OG  SER   275     -33.934  -9.049  10.623  1.00 10.00      B   
ATOM   4209  HG  SER   275     -33.711  -8.421   9.922  1.00 10.00      B   
ATOM   4210  C   SER   275     -32.328  -7.454  13.648  1.00 10.00      B   
ATOM   4211  O   SER   275     -32.620  -7.797  14.795  1.00 10.00      B   
ATOM   4212  N   LEU   276     -31.153  -6.915  13.337  1.00 10.00      B   
ATOM   4213  HN  LEU   276     -30.967  -6.672  12.402  1.00 10.00      B   
ATOM   4214  CA  LEU   276     -30.127  -6.683  14.350  1.00 10.00      B   
ATOM   4215  CB  LEU   276     -28.792  -6.322  13.697  1.00 10.00      B   
ATOM   4216  CG  LEU   276     -28.060  -7.457  12.981  1.00 10.00      B   
ATOM   4217  CD1 LEU   276     -26.922  -6.903  12.142  1.00 10.00      B   
ATOM   4218  CD2 LEU   276     -27.537  -8.474  13.986  1.00 10.00      B   
ATOM   4219  C   LEU   276     -30.563  -5.569  15.294  1.00 10.00      B   
ATOM   4220  O   LEU   276     -30.253  -5.588  16.487  1.00 10.00      B   
ATOM   4221  N   LEU   277     -31.299  -4.609  14.744  1.00 10.00      B   
ATOM   4222  HN  LEU   277     -31.498  -4.656  13.783  1.00 10.00      B   
ATOM   4223  CA  LEU   277     -31.805  -3.481  15.511  1.00 10.00      B   
ATOM   4224  CB  LEU   277     -32.561  -2.509  14.603  1.00 10.00      B   
ATOM   4225  CG  LEU   277     -32.859  -1.131  15.194  1.00 10.00      B   
ATOM   4226  CD1 LEU   277     -31.565  -0.405  15.518  1.00 10.00      B   
ATOM   4227  CD2 LEU   277     -33.713  -0.313  14.239  1.00 10.00      B   
ATOM   4228  C   LEU   277     -32.717  -3.962  16.631  1.00 10.00      B   
ATOM   4229  O   LEU   277     -32.778  -3.352  17.694  1.00 10.00      B   
ATOM   4230  N   LYS   278     -33.428  -5.058  16.385  1.00 10.00      B   
ATOM   4231  HN  LYS   278     -33.352  -5.492  15.507  1.00 10.00      B   
ATOM   4232  CA  LYS   278     -34.318  -5.625  17.389  1.00 10.00      B   
ATOM   4233  CB  LYS   278     -35.149  -6.772  16.807  1.00 10.00      B   
ATOM   4234  CG  LYS   278     -36.480  -6.329  16.218  1.00 10.00      B   
ATOM   4235  CD  LYS   278     -37.216  -7.488  15.564  1.00 10.00      B   
ATOM   4236  CE  LYS   278     -38.669  -7.132  15.280  1.00 10.00      B   
ATOM   4237  NZ  LYS   278     -39.475  -7.031  16.526  1.00 10.00      B   
ATOM   4238  HZ1 LYS   278     -40.072  -6.172  16.505  1.00 10.00      B   
ATOM   4239  HZ2 LYS   278     -38.852  -6.984  17.357  1.00 10.00      B   
ATOM   4240  HZ3 LYS   278     -40.092  -7.862  16.623  1.00 10.00      B   
ATOM   4241  C   LYS   278     -33.515  -6.100  18.596  1.00 10.00      B   
ATOM   4242  O   LYS   278     -33.933  -5.928  19.738  1.00 10.00      B   
ATOM   4243  N   ILE   279     -32.343  -6.669  18.326  1.00 10.00      B   
ATOM   4244  HN  ILE   279     -32.058  -6.748  17.390  1.00 10.00      B   
ATOM   4245  CA  ILE   279     -31.461  -7.160  19.381  1.00 10.00      B   
ATOM   4246  CB  ILE   279     -30.246  -7.916  18.788  1.00 10.00      B   
ATOM   4247  CG1 ILE   279     -30.711  -9.018  17.830  1.00 10.00      B   
ATOM   4248  CG2 ILE   279     -29.374  -8.499  19.893  1.00 10.00      B   
ATOM   4249  CD1 ILE   279     -29.585  -9.703  17.086  1.00 10.00      B   
ATOM   4250  C   ILE   279     -30.963  -5.985  20.215  1.00 10.00      B   
ATOM   4251  O   ILE   279     -30.992  -6.015  21.445  1.00 10.00      B   
ATOM   4252  N   GLU   280     -30.533  -4.939  19.523  1.00 10.00      B   
ATOM   4253  HN  GLU   280     -30.552  -4.979  18.543  1.00 10.00      B   
ATOM   4254  CA  GLU   280     -30.030  -3.736  20.172  1.00 10.00      B   
ATOM   4255  CB  GLU   280     -29.466  -2.783  19.114  1.00 10.00      B   
ATOM   4256  CG  GLU   280     -28.731  -1.581  19.677  1.00 10.00      B   
ATOM   4257  CD  GLU   280     -27.470  -1.963  20.423  1.00 10.00      B   
ATOM   4258  OE1 GLU   280     -26.468  -2.320  19.769  1.00 10.00      B   
ATOM   4259  OE2 GLU   280     -27.464  -1.881  21.666  1.00 10.00      B   
ATOM   4260  C   GLU   280     -31.141  -3.046  20.968  1.00 10.00      B   
ATOM   4261  O   GLU   280     -30.937  -2.610  22.104  1.00 10.00      B   
ATOM   4262  N   LEU   281     -32.321  -2.974  20.368  1.00 10.00      B   
ATOM   4263  HN  LEU   281     -32.417  -3.354  19.466  1.00 10.00      B   
ATOM   4264  CA  LEU   281     -33.477  -2.344  20.994  1.00 10.00      B   
ATOM   4265  CB  LEU   281     -34.652  -2.307  20.012  1.00 10.00      B   
ATOM   4266  CG  LEU   281     -35.852  -1.443  20.404  1.00 10.00      B   
ATOM   4267  CD1 LEU   281     -35.418  -0.008  20.652  1.00 10.00      B   
ATOM   4268  CD2 LEU   281     -36.918  -1.498  19.321  1.00 10.00      B   
ATOM   4269  C   LEU   281     -33.880  -3.067  22.278  1.00 10.00      B   
ATOM   4270  O   LEU   281     -34.211  -2.429  23.279  1.00 10.00      B   
ATOM   4271  N   ASP   282     -33.842  -4.394  22.246  1.00 10.00      B   
ATOM   4272  HN  ASP   282     -33.574  -4.847  21.415  1.00 10.00      B   
ATOM   4273  CA  ASP   282     -34.201  -5.197  23.412  1.00 10.00      B   
ATOM   4274  CB  ASP   282     -34.194  -6.692  23.080  1.00 10.00      B   
ATOM   4275  CG  ASP   282     -35.575  -7.225  22.744  1.00 10.00      B   
ATOM   4276  OD1 ASP   282     -36.536  -6.928  23.488  1.00 10.00      B   
ATOM   4277  OD2 ASP   282     -35.706  -7.958  21.737  1.00 10.00      B   
ATOM   4278  C   ASP   282     -33.265  -4.913  24.580  1.00 10.00      B   
ATOM   4279  O   ASP   282     -33.689  -4.875  25.734  1.00 10.00      B   
ATOM   4280  N   ILE   283     -31.989  -4.705  24.275  1.00 10.00      B   
ATOM   4281  HN  ILE   283     -31.707  -4.751  23.335  1.00 10.00      B   
ATOM   4282  CA  ILE   283     -30.997  -4.413  25.306  1.00 10.00      B   
ATOM   4283  CB  ILE   283     -29.557  -4.575  24.771  1.00 10.00      B   
ATOM   4284  CG1 ILE   283     -29.353  -5.992  24.232  1.00 10.00      B   
ATOM   4285  CG2 ILE   283     -28.536  -4.270  25.861  1.00 10.00      B   
ATOM   4286  CD1 ILE   283     -28.057  -6.182  23.477  1.00 10.00      B   
ATOM   4287  C   ILE   283     -31.191  -2.993  25.833  1.00 10.00      B   
ATOM   4288  O   ILE   283     -31.074  -2.738  27.032  1.00 10.00      B   
ATOM   4289  N   LEU   284     -31.511  -2.081  24.927  1.00 10.00      B   
ATOM   4290  HN  LEU   284     -31.593  -2.354  23.984  1.00 10.00      B   
ATOM   4291  CA  LEU   284     -31.730  -0.682  25.280  1.00 10.00      B   
ATOM   4292  CB  LEU   284     -31.842   0.171  24.012  1.00 10.00      B   
ATOM   4293  CG  LEU   284     -32.007   1.679  24.214  1.00 10.00      B   
ATOM   4294  CD1 LEU   284     -30.742   2.280  24.806  1.00 10.00      B   
ATOM   4295  CD2 LEU   284     -32.357   2.357  22.899  1.00 10.00      B   
ATOM   4296  C   LEU   284     -32.984  -0.517  26.139  1.00 10.00      B   
ATOM   4297  O   LEU   284     -33.039   0.338  27.026  1.00 10.00      B   
ATOM   4298  N   TYR   285     -33.990  -1.340  25.872  1.00 10.00      B   
ATOM   4299  HN  TYR   285     -33.894  -1.994  25.146  1.00 10.00      B   
ATOM   4300  CA  TYR   285     -35.238  -1.287  26.618  1.00 10.00      B   
ATOM   4301  CB  TYR   285     -36.430  -1.567  25.700  1.00 10.00      B   
ATOM   4302  CG  TYR   285     -37.057  -0.324  25.108  1.00 10.00      B   
ATOM   4303  CD1 TYR   285     -36.443   0.364  24.069  1.00 10.00      B   
ATOM   4304  CD2 TYR   285     -38.264   0.162  25.588  1.00 10.00      B   
ATOM   4305  CE1 TYR   285     -37.017   1.499  23.527  1.00 10.00      B   
ATOM   4306  CE2 TYR   285     -38.846   1.295  25.053  1.00 10.00      B   
ATOM   4307  CZ  TYR   285     -38.218   1.960  24.023  1.00 10.00      B   
ATOM   4308  OH  TYR   285     -38.790   3.088  23.486  1.00 10.00      B   
ATOM   4309  HH  TYR   285     -39.159   3.629  24.191  1.00 10.00      B   
ATOM   4310  C   TYR   285     -35.232  -2.256  27.796  1.00 10.00      B   
ATOM   4311  O   TYR   285     -36.244  -2.414  28.480  1.00 10.00      B   
ATOM   4312  N   SER   286     -34.089  -2.895  28.024  1.00 10.00      B   
ATOM   4313  HN  SER   286     -33.322  -2.716  27.441  1.00 10.00      B   
ATOM   4314  CA  SER   286     -33.932  -3.845  29.123  1.00 10.00      B   
ATOM   4315  CB  SER   286     -34.024  -3.117  30.466  1.00 10.00      B   
ATOM   4316  OG  SER   286     -33.428  -1.833  30.385  1.00 10.00      B   
ATOM   4317  HG  SER   286     -33.458  -1.414  31.251  1.00 10.00      B   
ATOM   4318  C   SER   286     -34.961  -4.976  29.047  1.00 10.00      B   
ATOM   4319  O   SER   286     -35.817  -5.120  29.925  1.00 10.00      B   
ATOM   4320  N   ARG   287     -34.884  -5.762  27.981  1.00 10.00      B   
ATOM   4321  HN  ARG   287     -34.191  -5.579  27.304  1.00 10.00      B   
ATOM   4322  CA  ARG   287     -35.798  -6.876  27.770  1.00 10.00      B   
ATOM   4323  CB  ARG   287     -36.762  -6.550  26.625  1.00 10.00      B   
ATOM   4324  CG  ARG   287     -37.533  -5.256  26.828  1.00 10.00      B   
ATOM   4325  CD  ARG   287     -38.189  -4.778  25.544  1.00 10.00      B   
ATOM   4326  NE  ARG   287     -39.352  -5.583  25.188  1.00 10.00      B   
ATOM   4327  HE  ARG   287     -39.202  -6.334  24.567  1.00 10.00      B   
ATOM   4328  CZ  ARG   287     -40.586  -5.363  25.643  1.00 10.00      B   
ATOM   4329  NH1 ARG   287     -40.821  -4.361  26.485  1.00 10.00      B   
ATOM   4330 HH11 ARG   287     -41.788  -4.192  26.843  1.00 10.00      B   
ATOM   4331 HH12 ARG   287     -40.042  -3.737  26.791  1.00 10.00      B   
ATOM   4332  NH2 ARG   287     -41.584  -6.147  25.247  1.00 10.00      B   
ATOM   4333 HH21 ARG   287     -42.553  -5.987  25.598  1.00 10.00      B   
ATOM   4334 HH22 ARG   287     -41.400  -6.929  24.577  1.00 10.00      B   
ATOM   4335  C   ARG   287     -35.019  -8.161  27.479  1.00 10.00      B   
ATOM   4336  O   ARG   287     -33.815  -8.235  27.738  1.00 10.00      B   
ATOM   4337  N   ASN   288     -35.700  -9.167  26.944  1.00 10.00      B   
ATOM   4338  HN  ASN   288     -36.652  -9.044  26.737  1.00 10.00      B   
ATOM   4339  CA  ASN   288     -35.065 -10.446  26.639  1.00 10.00      B   
ATOM   4340  CB  ASN   288     -36.092 -11.582  26.636  1.00 10.00      B   
ATOM   4341  CG  ASN   288     -35.464 -12.937  26.355  1.00 10.00      B   
ATOM   4342  OD1 ASN   288     -34.281 -13.156  26.619  1.00 10.00      B   
ATOM   4343  ND2 ASN   288     -36.246 -13.853  25.813  1.00 10.00      B   
ATOM   4344 HD21 ASN   288     -37.179 -13.615  25.620  1.00 10.00      B   
ATOM   4345 HD22 ASN   288     -35.871 -14.743  25.644  1.00 10.00      B   
ATOM   4346  C   ASN   288     -34.327 -10.402  25.308  1.00 10.00      B   
ATOM   4347  O   ASN   288     -34.894 -10.036  24.286  1.00 10.00      B   
ATOM   4348  N   ILE   289     -33.064 -10.807  25.331  1.00 10.00      B   
ATOM   4349  HN  ILE   289     -32.681 -11.114  26.177  1.00 10.00      B   
ATOM   4350  CA  ILE   289     -32.230 -10.806  24.133  1.00 10.00      B   
ATOM   4351  CB  ILE   289     -30.760 -10.477  24.485  1.00 10.00      B   
ATOM   4352  CG1 ILE   289     -29.933 -10.225  23.217  1.00 10.00      B   
ATOM   4353  CG2 ILE   289     -30.142 -11.589  25.327  1.00 10.00      B   
ATOM   4354  CD1 ILE   289     -28.467  -9.944  23.479  1.00 10.00      B   
ATOM   4355  C   ILE   289     -32.294 -12.147  23.391  1.00 10.00      B   
ATOM   4356  O   ILE   289     -31.923 -12.235  22.220  1.00 10.00      B   
ATOM   4357  N   GLU   290     -32.778 -13.186  24.068  1.00 10.00      B   
ATOM   4358  HN  GLU   290     -33.087 -13.056  24.993  1.00 10.00      B   
ATOM   4359  CA  GLU   290     -32.863 -14.516  23.465  1.00 10.00      B   
ATOM   4360  CB  GLU   290     -33.407 -15.544  24.460  1.00 10.00      B   
ATOM   4361  CG  GLU   290     -33.269 -16.984  23.989  1.00 10.00      B   
ATOM   4362  CD  GLU   290     -34.386 -17.873  24.488  1.00 10.00      B   
ATOM   4363  OE1 GLU   290     -34.474 -18.092  25.718  1.00 10.00      B   
ATOM   4364  OE2 GLU   290     -35.181 -18.363  23.656  1.00 10.00      B   
ATOM   4365  C   GLU   290     -33.714 -14.514  22.197  1.00 10.00      B   
ATOM   4366  O   GLU   290     -33.262 -14.953  21.138  1.00 10.00      B   
ATOM   4367  N   THR   291     -34.933 -14.002  22.306  1.00 10.00      B   
ATOM   4368  HN  THR   291     -35.230 -13.649  23.171  1.00 10.00      B   
ATOM   4369  CA  THR   291     -35.848 -13.955  21.177  1.00 10.00      B   
ATOM   4370  CB  THR   291     -37.205 -13.378  21.606  1.00 10.00      B   
ATOM   4371  OG1 THR   291     -37.398 -13.639  23.006  1.00 10.00      B   
ATOM   4372  HG1 THR   291     -37.760 -14.527  23.117  1.00 10.00      B   
ATOM   4373  CG2 THR   291     -38.331 -14.027  20.815  1.00 10.00      B   
ATOM   4374  C   THR   291     -35.282 -13.128  20.025  1.00 10.00      B   
ATOM   4375  O   THR   291     -35.437 -13.489  18.858  1.00 10.00      B   
ATOM   4376  N   SER   292     -34.612 -12.033  20.361  1.00 10.00      B   
ATOM   4377  HN  SER   292     -34.520 -11.799  21.309  1.00 10.00      B   
ATOM   4378  CA  SER   292     -34.019 -11.156  19.366  1.00 10.00      B   
ATOM   4379  CB  SER   292     -33.399  -9.949  20.069  1.00 10.00      B   
ATOM   4380  OG  SER   292     -33.866  -9.861  21.405  1.00 10.00      B   
ATOM   4381  HG  SER   292     -34.474  -9.104  21.485  1.00 10.00      B   
ATOM   4382  C   SER   292     -32.963 -11.894  18.541  1.00 10.00      B   
ATOM   4383  O   SER   292     -32.944 -11.803  17.308  1.00 10.00      B   
ATOM   4384  N   VAL   293     -32.099 -12.636  19.226  1.00 10.00      B   
ATOM   4385  HN  VAL   293     -32.173 -12.673  20.206  1.00 10.00      B   
ATOM   4386  CA  VAL   293     -31.046 -13.392  18.565  1.00 10.00      B   
ATOM   4387  CB  VAL   293     -30.012 -13.918  19.580  1.00 10.00      B   
ATOM   4388  CG1 VAL   293     -28.941 -14.740  18.882  1.00 10.00      B   
ATOM   4389  CG2 VAL   293     -29.379 -12.761  20.339  1.00 10.00      B   
ATOM   4390  C   VAL   293     -31.636 -14.560  17.778  1.00 10.00      B   
ATOM   4391  O   VAL   293     -31.237 -14.822  16.641  1.00 10.00      B   
ATOM   4392  N   GLU   294     -32.594 -15.246  18.393  1.00 10.00      B   
ATOM   4393  HN  GLU   294     -32.859 -14.981  19.302  1.00 10.00      B   
ATOM   4394  CA  GLU   294     -33.264 -16.384  17.769  1.00 10.00      B   
ATOM   4395  CB  GLU   294     -34.330 -16.942  18.723  1.00 10.00      B   
ATOM   4396  CG  GLU   294     -35.302 -17.933  18.098  1.00 10.00      B   
ATOM   4397  CD  GLU   294     -34.795 -19.361  18.111  1.00 10.00      B   
ATOM   4398  OE1 GLU   294     -34.687 -19.945  19.210  1.00 10.00      B   
ATOM   4399  OE2 GLU   294     -34.526 -19.914  17.021  1.00 10.00      B   
ATOM   4400  C   GLU   294     -33.901 -15.969  16.443  1.00 10.00      B   
ATOM   4401  O   GLU   294     -33.794 -16.674  15.438  1.00 10.00      B   
ATOM   4402  N   ASN   295     -34.539 -14.806  16.451  1.00 10.00      B   
ATOM   4403  HN  ASN   295     -34.574 -14.290  17.287  1.00 10.00      B   
ATOM   4404  CA  ASN   295     -35.201 -14.276  15.264  1.00 10.00      B   
ATOM   4405  CB  ASN   295     -35.960 -12.991  15.606  1.00 10.00      B   
ATOM   4406  CG  ASN   295     -36.972 -12.598  14.547  1.00 10.00      B   
ATOM   4407  OD1 ASN   295     -36.660 -11.859  13.613  1.00 10.00      B   
ATOM   4408  ND2 ASN   295     -38.191 -13.090  14.685  1.00 10.00      B   
ATOM   4409 HD21 ASN   295     -38.374 -13.674  15.453  1.00 10.00      B   
ATOM   4410 HD22 ASN   295     -38.867 -12.847  14.018  1.00 10.00      B   
ATOM   4411  C   ASN   295     -34.210 -14.018  14.130  1.00 10.00      B   
ATOM   4412  O   ASN   295     -34.491 -14.321  12.970  1.00 10.00      B   
ATOM   4413  N   TYR   296     -33.043 -13.477  14.469  1.00 10.00      B   
ATOM   4414  HN  TYR   296     -32.862 -13.283  15.415  1.00 10.00      B   
ATOM   4415  CA  TYR   296     -32.022 -13.178  13.466  1.00 10.00      B   
ATOM   4416  CB  TYR   296     -30.911 -12.294  14.053  1.00 10.00      B   
ATOM   4417  CG  TYR   296     -29.769 -12.033  13.092  1.00 10.00      B   
ATOM   4418  CD1 TYR   296     -29.881 -11.074  12.094  1.00 10.00      B   
ATOM   4419  CD2 TYR   296     -28.585 -12.758  13.174  1.00 10.00      B   
ATOM   4420  CE1 TYR   296     -28.846 -10.846  11.205  1.00 10.00      B   
ATOM   4421  CE2 TYR   296     -27.546 -12.532  12.292  1.00 10.00      B   
ATOM   4422  CZ  TYR   296     -27.682 -11.577  11.310  1.00 10.00      B   
ATOM   4423  OH  TYR   296     -26.654 -11.360  10.422  1.00 10.00      B   
ATOM   4424  HH  TYR   296     -26.211 -10.531  10.633  1.00 10.00      B   
ATOM   4425  C   TYR   296     -31.432 -14.459  12.880  1.00 10.00      B   
ATOM   4426  O   TYR   296     -31.187 -14.549  11.674  1.00 10.00      B   
ATOM   4427  N   TYR   297     -31.219 -15.448  13.737  1.00 10.00      B   
ATOM   4428  HN  TYR   297     -31.447 -15.315  14.686  1.00 10.00      B   
ATOM   4429  CA  TYR   297     -30.652 -16.726  13.316  1.00 10.00      B   
ATOM   4430  CB  TYR   297     -30.446 -17.642  14.525  1.00 10.00      B   
ATOM   4431  CG  TYR   297     -29.781 -18.963  14.199  1.00 10.00      B   
ATOM   4432  CD1 TYR   297     -28.421 -19.029  13.919  1.00 10.00      B   
ATOM   4433  CD2 TYR   297     -30.512 -20.145  14.171  1.00 10.00      B   
ATOM   4434  CE1 TYR   297     -27.810 -20.233  13.618  1.00 10.00      B   
ATOM   4435  CE2 TYR   297     -29.908 -21.352  13.872  1.00 10.00      B   
ATOM   4436  CZ  TYR   297     -28.558 -21.391  13.597  1.00 10.00      B   
ATOM   4437  OH  TYR   297     -27.953 -22.592  13.295  1.00 10.00      B   
ATOM   4438  HH  TYR   297     -28.447 -23.031  12.592  1.00 10.00      B   
ATOM   4439  C   TYR   297     -31.540 -17.407  12.278  1.00 10.00      B   
ATOM   4440  O   TYR   297     -31.050 -18.024  11.339  1.00 10.00      B   
ATOM   4441  N   GLN   298     -32.848 -17.257  12.435  1.00 10.00      B   
ATOM   4442  HN  GLN   298     -33.179 -16.726  13.190  1.00 10.00      B   
ATOM   4443  CA  GLN   298     -33.809 -17.864  11.521  1.00 10.00      B   
ATOM   4444  CB  GLN   298     -35.202 -17.862  12.150  1.00 10.00      B   
ATOM   4445  CG  GLN   298     -35.351 -18.796  13.336  1.00 10.00      B   
ATOM   4446  CD  GLN   298     -36.647 -18.579  14.093  1.00 10.00      B   
ATOM   4447  OE1 GLN   298     -37.643 -18.113  13.531  1.00 10.00      B   
ATOM   4448  NE2 GLN   298     -36.645 -18.913  15.371  1.00 10.00      B   
ATOM   4449 HE21 GLN   298     -35.810 -19.276  15.755  1.00 10.00      B   
ATOM   4450 HE22 GLN   298     -37.471 -18.796  15.886  1.00 10.00      B   
ATOM   4451  C   GLN   298     -33.857 -17.143  10.174  1.00 10.00      B   
ATOM   4452  O   GLN   298     -34.619 -17.528   9.286  1.00 10.00      B   
ATOM   4453  N   LYS   299     -33.054 -16.097  10.024  1.00 10.00      B   
ATOM   4454  HN  LYS   299     -32.467 -15.833  10.764  1.00 10.00      B   
ATOM   4455  CA  LYS   299     -33.028 -15.330   8.787  1.00 10.00      B   
ATOM   4456  CB  LYS   299     -33.264 -13.844   9.077  1.00 10.00      B   
ATOM   4457  CG  LYS   299     -34.682 -13.514   9.513  1.00 10.00      B   
ATOM   4458  CD  LYS   299     -34.739 -12.166  10.211  1.00 10.00      B   
ATOM   4459  CE  LYS   299     -36.172 -11.696  10.400  1.00 10.00      B   
ATOM   4460  NZ  LYS   299     -36.250 -10.510  11.292  1.00 10.00      B   
ATOM   4461  HZ1 LYS   299     -36.247 -10.814  12.290  1.00 10.00      B   
ATOM   4462  HZ2 LYS   299     -37.124  -9.975  11.106  1.00 10.00      B   
ATOM   4463  HZ3 LYS   299     -35.432  -9.884  11.128  1.00 10.00      B   
ATOM   4464  C   LYS   299     -31.721 -15.516   8.020  1.00 10.00      B   
ATOM   4465  O   LYS   299     -31.727 -15.692   6.801  1.00 10.00      B   
ATOM   4466  N   PHE   300     -30.603 -15.495   8.730  1.00 10.00      B   
ATOM   4467  HN  PHE   300     -30.654 -15.384   9.706  1.00 10.00      B   
ATOM   4468  CA  PHE   300     -29.297 -15.631   8.089  1.00 10.00      B   
ATOM   4469  CB  PHE   300     -28.409 -14.430   8.422  1.00 10.00      B   
ATOM   4470  CG  PHE   300     -28.789 -13.175   7.690  1.00 10.00      B   
ATOM   4471  CD1 PHE   300     -29.892 -12.435   8.078  1.00 10.00      B   
ATOM   4472  CD2 PHE   300     -28.046 -12.738   6.609  1.00 10.00      B   
ATOM   4473  CE1 PHE   300     -30.247 -11.284   7.402  1.00 10.00      B   
ATOM   4474  CE2 PHE   300     -28.394 -11.588   5.928  1.00 10.00      B   
ATOM   4475  CZ  PHE   300     -29.496 -10.859   6.324  1.00 10.00      B   
ATOM   4476  C   PHE   300     -28.590 -16.930   8.460  1.00 10.00      B   
ATOM   4477  O   PHE   300     -27.362 -16.999   8.438  1.00 10.00      B   
ATOM   4478  N   ASN   301     -29.363 -17.965   8.763  1.00 10.00      B   
ATOM   4479  HN  ASN   301     -30.338 -17.857   8.736  1.00 10.00      B   
ATOM   4480  CA  ASN   301     -28.799 -19.264   9.146  1.00 10.00      B   
ATOM   4481  CB  ASN   301     -29.893 -20.240   9.604  1.00 10.00      B   
ATOM   4482  CG  ASN   301     -30.793 -20.719   8.477  1.00 10.00      B   
ATOM   4483  OD1 ASN   301     -31.075 -19.983   7.527  1.00 10.00      B   
ATOM   4484  ND2 ASN   301     -31.255 -21.955   8.579  1.00 10.00      B   
ATOM   4485 HD21 ASN   301     -30.995 -22.485   9.364  1.00 10.00      B   
ATOM   4486 HD22 ASN   301     -31.841 -22.295   7.868  1.00 10.00      B   
ATOM   4487  C   ASN   301     -27.959 -19.895   8.035  1.00 10.00      B   
ATOM   4488  O   ASN   301     -27.091 -20.725   8.305  1.00 10.00      B   
ATOM   4489  N   THR   302     -28.212 -19.503   6.793  1.00 10.00      B   
ATOM   4490  HN  THR   302     -28.917 -18.841   6.631  1.00 10.00      B   
ATOM   4491  CA  THR   302     -27.484 -20.047   5.658  1.00 10.00      B   
ATOM   4492  CB  THR   302     -28.419 -20.200   4.449  1.00 10.00      B   
ATOM   4493  OG1 THR   302     -29.489 -19.247   4.555  1.00 10.00      B   
ATOM   4494  HG1 THR   302     -29.849 -19.073   3.676  1.00 10.00      B   
ATOM   4495  CG2 THR   302     -28.995 -21.605   4.397  1.00 10.00      B   
ATOM   4496  C   THR   302     -26.292 -19.178   5.260  1.00 10.00      B   
ATOM   4497  O   THR   302     -25.639 -19.439   4.249  1.00 10.00      B   
ATOM   4498  N   LYS   303     -25.995 -18.158   6.058  1.00 10.00      B   
ATOM   4499  HN  LYS   303     -26.522 -18.011   6.875  1.00 10.00      B   
ATOM   4500  CA  LYS   303     -24.889 -17.259   5.753  1.00 10.00      B   
ATOM   4501  CB  LYS   303     -25.411 -15.861   5.406  1.00 10.00      B   
ATOM   4502  CG  LYS   303     -26.060 -15.781   4.031  1.00 10.00      B   
ATOM   4503  CD  LYS   303     -26.787 -14.464   3.823  1.00 10.00      B   
ATOM   4504  CE  LYS   303     -27.496 -14.439   2.478  1.00 10.00      B   
ATOM   4505  NZ  LYS   303     -28.546 -13.385   2.410  1.00 10.00      B   
ATOM   4506  HZ1 LYS   303     -29.156 -13.427   3.254  1.00 10.00      B   
ATOM   4507  HZ2 LYS   303     -29.139 -13.529   1.569  1.00 10.00      B   
ATOM   4508  HZ3 LYS   303     -28.112 -12.443   2.353  1.00 10.00      B   
ATOM   4509  C   LYS   303     -23.872 -17.206   6.890  1.00 10.00      B   
ATOM   4510  O   LYS   303     -24.233 -17.069   8.058  1.00 10.00      B   
ATOM   4511  N   LEU   304     -22.595 -17.317   6.531  1.00 10.00      B   
ATOM   4512  HN  LEU   304     -22.380 -17.430   5.578  1.00 10.00      B   
ATOM   4513  CA  LEU   304     -21.504 -17.291   7.503  1.00 10.00      B   
ATOM   4514  CB  LEU   304     -20.155 -17.460   6.797  1.00 10.00      B   
ATOM   4515  CG  LEU   304     -19.816 -18.859   6.286  1.00 10.00      B   
ATOM   4516  CD1 LEU   304     -18.613 -18.806   5.357  1.00 10.00      B   
ATOM   4517  CD2 LEU   304     -19.553 -19.804   7.449  1.00 10.00      B   
ATOM   4518  C   LEU   304     -21.493 -15.994   8.306  1.00 10.00      B   
ATOM   4519  O   LEU   304     -21.161 -15.993   9.490  1.00 10.00      B   
ATOM   4520  N   CYS   305     -21.889 -14.900   7.660  1.00 10.00      B   
ATOM   4521  HN  CYS   305     -22.178 -14.979   6.726  1.00 10.00      B   
ATOM   4522  CA  CYS   305     -21.907 -13.583   8.295  1.00 10.00      B   
ATOM   4523  CB  CYS   305     -22.294 -12.504   7.285  1.00 10.00      B   
ATOM   4524  SG  CYS   305     -21.199 -12.424   5.847  1.00 10.00      B   
ATOM   4525  HG  CYS   305     -20.930 -11.144   5.613  1.00 10.00      B   
ATOM   4526  C   CYS   305     -22.804 -13.526   9.534  1.00 10.00      B   
ATOM   4527  O   CYS   305     -22.653 -12.638  10.375  1.00 10.00      B   
ATOM   4528  N   CYS   306     -23.720 -14.483   9.654  1.00 10.00      B   
ATOM   4529  HN  CYS   306     -23.788 -15.171   8.958  1.00 10.00      B   
ATOM   4530  CA  CYS   306     -24.621 -14.542  10.799  1.00 10.00      B   
ATOM   4531  CB  CYS   306     -25.615 -15.694  10.633  1.00 10.00      B   
ATOM   4532  SG  CYS   306     -26.710 -15.963  12.048  1.00 10.00      B   
ATOM   4533  HG  CYS   306     -26.197 -15.313  13.085  1.00 10.00      B   
ATOM   4534  C   CYS   306     -23.824 -14.725  12.087  1.00 10.00      B   
ATOM   4535  O   CYS   306     -24.230 -14.268  13.152  1.00 10.00      B   
ATOM   4536  N   TYR   307     -22.678 -15.388  11.974  1.00 10.00      B   
ATOM   4537  HN  TYR   307     -22.399 -15.710  11.089  1.00 10.00      B   
ATOM   4538  CA  TYR   307     -21.818 -15.632  13.119  1.00 10.00      B   
ATOM   4539  CB  TYR   307     -20.775 -16.699  12.774  1.00 10.00      B   
ATOM   4540  CG  TYR   307     -19.785 -17.009  13.878  1.00 10.00      B   
ATOM   4541  CD1 TYR   307     -20.152 -17.773  14.979  1.00 10.00      B   
ATOM   4542  CD2 TYR   307     -18.476 -16.549  13.808  1.00 10.00      B   
ATOM   4543  CE1 TYR   307     -19.242 -18.069  15.978  1.00 10.00      B   
ATOM   4544  CE2 TYR   307     -17.562 -16.838  14.802  1.00 10.00      B   
ATOM   4545  CZ  TYR   307     -17.948 -17.598  15.884  1.00 10.00      B   
ATOM   4546  OH  TYR   307     -17.035 -17.896  16.874  1.00 10.00      B   
ATOM   4547  HH  TYR   307     -16.528 -17.100  17.091  1.00 10.00      B   
ATOM   4548  C   TYR   307     -21.140 -14.338  13.556  1.00 10.00      B   
ATOM   4549  O   TYR   307     -21.202 -13.965  14.723  1.00 10.00      B   
ATOM   4550  N   ALA   308     -20.520 -13.647  12.602  1.00 10.00      B   
ATOM   4551  HN  ALA   308     -20.518 -13.998  11.688  1.00 10.00      B   
ATOM   4552  CA  ALA   308     -19.823 -12.391  12.878  1.00 10.00      B   
ATOM   4553  CB  ALA   308     -19.089 -11.904  11.635  1.00 10.00      B   
ATOM   4554  C   ALA   308     -20.770 -11.308  13.393  1.00 10.00      B   
ATOM   4555  O   ALA   308     -20.382 -10.462  14.200  1.00 10.00      B   
ATOM   4556  N   ASP   309     -22.012 -11.331  12.927  1.00 10.00      B   
ATOM   4557  HN  ASP   309     -22.268 -12.020  12.276  1.00 10.00      B   
ATOM   4558  CA  ASP   309     -23.001 -10.344  13.349  1.00 10.00      B   
ATOM   4559  CB  ASP   309     -24.149 -10.238  12.342  1.00 10.00      B   
ATOM   4560  CG  ASP   309     -23.925  -9.156  11.305  1.00 10.00      B   
ATOM   4561  OD1 ASP   309     -23.532  -8.033  11.684  1.00 10.00      B   
ATOM   4562  OD2 ASP   309     -24.142  -9.423  10.103  1.00 10.00      B   
ATOM   4563  C   ASP   309     -23.545 -10.655  14.739  1.00 10.00      B   
ATOM   4564  O   ASP   309     -24.132  -9.793  15.393  1.00 10.00      B   
ATOM   4565  N   LEU   310     -23.343 -11.886  15.191  1.00 10.00      B   
ATOM   4566  HN  LEU   310     -22.859 -12.529  14.630  1.00 10.00      B   
ATOM   4567  CA  LEU   310     -23.824 -12.302  16.503  1.00 10.00      B   
ATOM   4568  CB  LEU   310     -24.558 -13.643  16.420  1.00 10.00      B   
ATOM   4569  CG  LEU   310     -25.949 -13.618  15.780  1.00 10.00      B   
ATOM   4570  CD1 LEU   310     -26.557 -15.013  15.767  1.00 10.00      B   
ATOM   4571  CD2 LEU   310     -26.863 -12.637  16.504  1.00 10.00      B   
ATOM   4572  C   LEU   310     -22.705 -12.369  17.541  1.00 10.00      B   
ATOM   4573  O   LEU   310     -22.949 -12.168  18.729  1.00 10.00      B   
ATOM   4574  N   SER   311     -21.480 -12.636  17.092  1.00 10.00      B   
ATOM   4575  HN  SER   311     -21.341 -12.783  16.129  1.00 10.00      B   
ATOM   4576  CA  SER   311     -20.329 -12.735  17.993  1.00 10.00      B   
ATOM   4577  CB  SER   311     -19.094 -13.226  17.231  1.00 10.00      B   
ATOM   4578  OG  SER   311     -18.950 -12.542  15.998  1.00 10.00      B   
ATOM   4579  HG  SER   311     -18.025 -12.301  15.875  1.00 10.00      B   
ATOM   4580  C   SER   311     -20.033 -11.405  18.687  1.00 10.00      B   
ATOM   4581  O   SER   311     -19.375 -11.368  19.730  1.00 10.00      B   
ATOM   4582  N   GLN   312     -20.514 -10.317  18.093  1.00 10.00      B   
ATOM   4583  HN  GLN   312     -21.008 -10.414  17.253  1.00 10.00      B   
ATOM   4584  CA  GLN   312     -20.315  -8.986  18.654  1.00 10.00      B   
ATOM   4585  CB  GLN   312     -20.664  -7.912  17.620  1.00 10.00      B   
ATOM   4586  CG  GLN   312     -22.099  -7.966  17.123  1.00 10.00      B   
ATOM   4587  CD  GLN   312     -22.453  -6.813  16.204  1.00 10.00      B   
ATOM   4588  OE1 GLN   312     -21.895  -5.718  16.308  1.00 10.00      B   
ATOM   4589  NE2 GLN   312     -23.390  -7.050  15.299  1.00 10.00      B   
ATOM   4590 HE21 GLN   312     -23.801  -7.946  15.281  1.00 10.00      B   
ATOM   4591 HE22 GLN   312     -23.640  -6.328  14.687  1.00 10.00      B   
ATOM   4592  C   GLN   312     -21.153  -8.797  19.919  1.00 10.00      B   
ATOM   4593  O   GLN   312     -20.808  -8.004  20.795  1.00 10.00      B   
ATOM   4594  N   TYR   313     -22.250  -9.540  20.007  1.00 10.00      B   
ATOM   4595  HN  TYR   313     -22.454 -10.177  19.290  1.00 10.00      B   
ATOM   4596  CA  TYR   313     -23.142  -9.465  21.153  1.00 10.00      B   
ATOM   4597  CB  TYR   313     -24.608  -9.477  20.698  1.00 10.00      B   
ATOM   4598  CG  TYR   313     -25.086  -8.182  20.076  1.00 10.00      B   
ATOM   4599  CD1 TYR   313     -25.282  -8.077  18.705  1.00 10.00      B   
ATOM   4600  CD2 TYR   313     -25.352  -7.068  20.860  1.00 10.00      B   
ATOM   4601  CE1 TYR   313     -25.727  -6.901  18.133  1.00 10.00      B   
ATOM   4602  CE2 TYR   313     -25.796  -5.886  20.297  1.00 10.00      B   
ATOM   4603  CZ  TYR   313     -25.982  -5.807  18.935  1.00 10.00      B   
ATOM   4604  OH  TYR   313     -26.434  -4.635  18.371  1.00 10.00      B   
ATOM   4605  HH  TYR   313     -26.326  -3.902  19.002  1.00 10.00      B   
ATOM   4606  C   TYR   313     -22.880 -10.640  22.085  1.00 10.00      B   
ATOM   4607  O   TYR   313     -22.111 -11.541  21.753  1.00 10.00      B   
ATOM   4608  N   GLU   314     -23.513 -10.626  23.247  1.00 10.00      B   
ATOM   4609  HN  GLU   314     -24.110  -9.877  23.457  1.00 10.00      B   
ATOM   4610  CA  GLU   314     -23.349 -11.697  24.219  1.00 10.00      B   
ATOM   4611  CB  GLU   314     -23.473 -11.148  25.641  1.00 10.00      B   
ATOM   4612  CG  GLU   314     -23.093 -12.141  26.725  1.00 10.00      B   
ATOM   4613  CD  GLU   314     -23.505 -11.676  28.103  1.00 10.00      B   
ATOM   4614  OE1 GLU   314     -22.666 -11.073  28.809  1.00 10.00      B   
ATOM   4615  OE2 GLU   314     -24.667 -11.918  28.493  1.00 10.00      B   
ATOM   4616  C   GLU   314     -24.384 -12.795  23.987  1.00 10.00      B   
ATOM   4617  O   GLU   314     -25.545 -12.661  24.381  1.00 10.00      B   
ATOM   4618  N   LEU   315     -23.960 -13.873  23.341  1.00 10.00      B   
ATOM   4619  HN  LEU   315     -23.025 -13.921  23.055  1.00 10.00      B   
ATOM   4620  CA  LEU   315     -24.845 -14.993  23.053  1.00 10.00      B   
ATOM   4621  CB  LEU   315     -24.236 -15.898  21.976  1.00 10.00      B   
ATOM   4622  CG  LEU   315     -23.977 -15.238  20.618  1.00 10.00      B   
ATOM   4623  CD1 LEU   315     -23.284 -16.206  19.673  1.00 10.00      B   
ATOM   4624  CD2 LEU   315     -25.278 -14.736  20.011  1.00 10.00      B   
ATOM   4625  C   LEU   315     -25.148 -15.787  24.320  1.00 10.00      B   
ATOM   4626  O   LEU   315     -24.241 -16.331  24.958  1.00 10.00      B   
ATOM   4627  N   PRO   316     -26.431 -15.852  24.703  1.00 10.00      B   
ATOM   4628  CA  PRO   316     -26.868 -16.569  25.905  1.00 10.00      B   
ATOM   4629  CB  PRO   316     -28.354 -16.208  26.015  1.00 10.00      B   
ATOM   4630  CG  PRO   316     -28.761 -15.861  24.627  1.00 10.00      B   
ATOM   4631  CD  PRO   316     -27.560 -15.224  23.991  1.00 10.00      B   
ATOM   4632  C   PRO   316     -26.693 -18.083  25.783  1.00 10.00      B   
ATOM   4633  O   PRO   316     -26.722 -18.643  24.681  1.00 10.00      B   
ATOM   4634  N   THR   317     -26.524 -18.739  26.924  1.00 10.00      B   
ATOM   4635  HN  THR   317     -26.513 -18.237  27.769  1.00 10.00      B   
ATOM   4636  CA  THR   317     -26.347 -20.182  26.971  1.00 10.00      B   
ATOM   4637  CB  THR   317     -26.087 -20.637  28.417  1.00 10.00      B   
ATOM   4638  OG1 THR   317     -25.771 -19.483  29.213  1.00 10.00      B   
ATOM   4639  HG1 THR   317     -26.022 -19.649  30.129  1.00 10.00      B   
ATOM   4640  CG2 THR   317     -24.920 -21.609  28.465  1.00 10.00      B   
ATOM   4641  C   THR   317     -27.580 -20.897  26.421  1.00 10.00      B   
ATOM   4642  O   THR   317     -27.478 -21.969  25.825  1.00 10.00      B   
ATOM   4643  N   SER   318     -28.739 -20.271  26.597  1.00 10.00      B   
ATOM   4644  HN  SER   318     -28.748 -19.413  27.074  1.00 10.00      B   
ATOM   4645  CA  SER   318     -29.998 -20.825  26.121  1.00 10.00      B   
ATOM   4646  CB  SER   318     -31.153 -19.980  26.650  1.00 10.00      B   
ATOM   4647  OG  SER   318     -30.858 -19.502  27.953  1.00 10.00      B   
ATOM   4648  HG  SER   318     -30.702 -20.254  28.540  1.00 10.00      B   
ATOM   4649  C   SER   318     -30.041 -20.876  24.593  1.00 10.00      B   
ATOM   4650  O   SER   318     -30.891 -21.542  24.006  1.00 10.00      B   
ATOM   4651  N   PHE   319     -29.121 -20.167  23.952  1.00 10.00      B   
ATOM   4652  HN  PHE   319     -28.468 -19.649  24.469  1.00 10.00      B   
ATOM   4653  CA  PHE   319     -29.059 -20.146  22.500  1.00 10.00      B   
ATOM   4654  CB  PHE   319     -28.889 -18.714  21.988  1.00 10.00      B   
ATOM   4655  CG  PHE   319     -29.106 -18.573  20.509  1.00 10.00      B   
ATOM   4656  CD1 PHE   319     -30.386 -18.594  19.983  1.00 10.00      B   
ATOM   4657  CD2 PHE   319     -28.033 -18.420  19.647  1.00 10.00      B   
ATOM   4658  CE1 PHE   319     -30.593 -18.466  18.625  1.00 10.00      B   
ATOM   4659  CE2 PHE   319     -28.234 -18.291  18.286  1.00 10.00      B   
ATOM   4660  CZ  PHE   319     -29.516 -18.314  17.776  1.00 10.00      B   
ATOM   4661  C   PHE   319     -27.925 -21.033  21.991  1.00 10.00      B   
ATOM   4662  O   PHE   319     -28.085 -21.762  21.014  1.00 10.00      B   
ATOM   4663  N   ILE   320     -26.782 -20.979  22.666  1.00 10.00      B   
ATOM   4664  HN  ILE   320     -26.711 -20.382  23.442  1.00 10.00      B   
ATOM   4665  CA  ILE   320     -25.624 -21.776  22.271  1.00 10.00      B   
ATOM   4666  CB  ILE   320     -24.337 -21.333  23.011  1.00 10.00      B   
ATOM   4667  CG1 ILE   320     -23.086 -21.896  22.330  1.00 10.00      B   
ATOM   4668  CG2 ILE   320     -24.370 -21.730  24.480  1.00 10.00      B   
ATOM   4669  CD1 ILE   320     -22.773 -21.257  20.996  1.00 10.00      B   
ATOM   4670  C   ILE   320     -25.880 -23.272  22.483  1.00 10.00      B   
ATOM   4671  O   ILE   320     -25.295 -24.120  21.807  1.00 10.00      B   
ATOM   4672  N   GLY   321     -26.782 -23.586  23.408  1.00 10.00      B   
ATOM   4673  HN  GLY   321     -27.227 -22.867  23.910  1.00 10.00      B   
ATOM   4674  CA  GLY   321     -27.104 -24.969  23.696  1.00 10.00      B   
ATOM   4675  C   GLY   321     -28.021 -25.584  22.657  1.00 10.00      B   
ATOM   4676  O   GLY   321     -28.317 -26.776  22.711  1.00 10.00      B   
ATOM   4677  N   SER   322     -28.462 -24.777  21.701  1.00 10.00      B   
ATOM   4678  HN  SER   322     -28.193 -23.832  21.706  1.00 10.00      B   
ATOM   4679  CA  SER   322     -29.351 -25.251  20.651  1.00 10.00      B   
ATOM   4680  CB  SER   322     -30.242 -24.106  20.166  1.00 10.00      B   
ATOM   4681  OG  SER   322     -30.736 -23.352  21.265  1.00 10.00      B   
ATOM   4682  HG  SER   322     -31.153 -22.547  20.934  1.00 10.00      B   
ATOM   4683  C   SER   322     -28.570 -25.856  19.484  1.00 10.00      B   
ATOM   4684  O   SER   322     -29.154 -26.269  18.480  1.00 10.00      B   
ATOM   4685  N   LEU   323     -27.250 -25.928  19.631  1.00 10.00      B   
ATOM   4686  HN  LEU   323     -26.847 -25.599  20.461  1.00 10.00      B   
ATOM   4687  CA  LEU   323     -26.384 -26.483  18.592  1.00 10.00      B   
ATOM   4688  CB  LEU   323     -24.959 -25.942  18.740  1.00 10.00      B   
ATOM   4689  CG  LEU   323     -24.717 -24.523  18.228  1.00 10.00      B   
ATOM   4690  CD1 LEU   323     -23.299 -24.080  18.547  1.00 10.00      B   
ATOM   4691  CD2 LEU   323     -24.979 -24.445  16.732  1.00 10.00      B   
ATOM   4692  C   LEU   323     -26.367 -28.009  18.633  1.00 10.00      B   
ATOM   4693  O   LEU   323     -25.307 -28.633  18.565  1.00 10.00      B   
ATOM   4694  N   LYS   324     -27.543 -28.606  18.735  1.00 10.00      B   
ATOM   4695  HN  LYS   324     -28.356 -28.056  18.772  1.00 10.00      B   
ATOM   4696  CA  LYS   324     -27.664 -30.054  18.784  1.00 10.00      B   
ATOM   4697  CB  LYS   324     -28.530 -30.478  19.973  1.00 10.00      B   
ATOM   4698  CG  LYS   324     -28.667 -31.983  20.140  1.00 10.00      B   
ATOM   4699  CD  LYS   324     -29.524 -32.330  21.343  1.00 10.00      B   
ATOM   4700  CE  LYS   324     -29.778 -33.825  21.422  1.00 10.00      B   
ATOM   4701  NZ  LYS   324     -30.614 -34.186  22.594  1.00 10.00      B   
ATOM   4702  HZ1 LYS   324     -31.569 -33.791  22.490  1.00 10.00      B   
ATOM   4703  HZ2 LYS   324     -30.190 -33.813  23.466  1.00 10.00      B   
ATOM   4704  HZ3 LYS   324     -30.685 -35.221  22.672  1.00 10.00      B   
ATOM   4705  C   LYS   324     -28.252 -30.587  17.484  1.00 10.00      B   
ATOM   4706  O   LYS   324     -29.380 -30.247  17.122  1.00 10.00      B   
ATOM   4707  N   ASN   325     -27.478 -31.419  16.790  1.00 10.00      B   
ATOM   4708  HN  ASN   325     -26.591 -31.646  17.147  1.00 10.00      B   
ATOM   4709  CA  ASN   325     -27.899 -32.016  15.518  1.00 10.00      B   
ATOM   4710  CB  ASN   325     -29.041 -33.021  15.723  1.00 10.00      B   
ATOM   4711  CG  ASN   325     -29.445 -33.735  14.444  1.00 10.00      B   
ATOM   4712  OD1 ASN   325     -28.649 -33.883  13.519  1.00 10.00      B   
ATOM   4713  ND2 ASN   325     -30.685 -34.185  14.387  1.00 10.00      B   
ATOM   4714 HD21 ASN   325     -31.269 -34.036  15.162  1.00 10.00      B   
ATOM   4715 HD22 ASN   325     -30.972 -34.651  13.573  1.00 10.00      B   
ATOM   4716  C   ASN   325     -28.294 -30.953  14.494  1.00 10.00      B   
ATOM   4717  O   ASN   325     -27.579 -30.720  13.513  1.00 10.00      B   
ATOM   4718  N   GLU   329     -24.861 -33.101   2.308  1.00 10.00      B   
ATOM   4719  HN  GLU   329     -24.103 -33.028   2.938  1.00 10.00      B   
ATOM   4720  CA  GLU   329     -25.329 -31.899   1.639  1.00 10.00      B   
ATOM   4721  CB  GLU   329     -24.712 -30.651   2.279  1.00 10.00      B   
ATOM   4722  CG  GLU   329     -24.703 -30.660   3.803  1.00 10.00      B   
ATOM   4723  CD  GLU   329     -23.392 -31.155   4.385  1.00 10.00      B   
ATOM   4724  OE1 GLU   329     -22.943 -32.259   4.006  1.00 10.00      B   
ATOM   4725  OE2 GLU   329     -22.805 -30.446   5.230  1.00 10.00      B   
ATOM   4726  C   GLU   329     -24.997 -31.945   0.152  1.00 10.00      B   
ATOM   4727  O   GLU   329     -24.001 -32.549  -0.256  1.00 10.00      B   
ATOM   4728  N   GLU   330     -25.839 -31.317  -0.651  1.00 10.00      B   
ATOM   4729  HN  GLU   330     -26.618 -30.862  -0.266  1.00 10.00      B   
ATOM   4730  CA  GLU   330     -25.636 -31.284  -2.091  1.00 10.00      B   
ATOM   4731  CB  GLU   330     -26.956 -31.487  -2.830  1.00 10.00      B   
ATOM   4732  CG  GLU   330     -27.534 -32.880  -2.681  1.00 10.00      B   
ATOM   4733  CD  GLU   330     -28.840 -32.887  -1.924  1.00 10.00      B   
ATOM   4734  OE1 GLU   330     -29.818 -32.283  -2.413  1.00 10.00      B   
ATOM   4735  OE2 GLU   330     -28.905 -33.510  -0.847  1.00 10.00      B   
ATOM   4736  C   GLU   330     -24.989 -29.980  -2.525  1.00 10.00      B   
ATOM   4737  O   GLU   330     -24.122 -29.970  -3.396  1.00 10.00      B   
ATOM   4738  N   ASN   331     -25.416 -28.878  -1.919  1.00 10.00      B   
ATOM   4739  HN  ASN   331     -26.117 -28.946  -1.232  1.00 10.00      B   
ATOM   4740  CA  ASN   331     -24.870 -27.570  -2.253  1.00 10.00      B   
ATOM   4741  CB  ASN   331     -25.806 -26.450  -1.797  1.00 10.00      B   
ATOM   4742  CG  ASN   331     -25.306 -25.075  -2.197  1.00 10.00      B   
ATOM   4743  OD1 ASN   331     -24.621 -24.405  -1.428  1.00 10.00      B   
ATOM   4744  ND2 ASN   331     -25.647 -24.642  -3.400  1.00 10.00      B   
ATOM   4745 HD21 ASN   331     -26.203 -25.225  -3.964  1.00 10.00      B   
ATOM   4746 HD22 ASN   331     -25.327 -23.759  -3.685  1.00 10.00      B   
ATOM   4747  C   ASN   331     -23.479 -27.392  -1.656  1.00 10.00      B   
ATOM   4748  O   ASN   331     -23.294 -27.496  -0.440  1.00 10.00      B   
ATOM   4749  N   LEU   332     -22.511 -27.111  -2.523  1.00 10.00      B   
ATOM   4750  HN  LEU   332     -22.740 -27.017  -3.472  1.00 10.00      B   
ATOM   4751  CA  LEU   332     -21.122 -26.938  -2.115  1.00 10.00      B   
ATOM   4752  CB  LEU   332     -20.235 -26.669  -3.336  1.00 10.00      B   
ATOM   4753  CG  LEU   332     -18.719 -26.683  -3.107  1.00 10.00      B   
ATOM   4754  CD1 LEU   332     -18.298 -27.909  -2.312  1.00 10.00      B   
ATOM   4755  CD2 LEU   332     -17.983 -26.635  -4.437  1.00 10.00      B   
ATOM   4756  C   LEU   332     -20.955 -25.847  -1.058  1.00 10.00      B   
ATOM   4757  O   LEU   332     -20.212 -26.025  -0.095  1.00 10.00      B   
ATOM   4758  N   ILE   333     -21.656 -24.732  -1.228  1.00 10.00      B   
ATOM   4759  HN  ILE   333     -22.249 -24.651  -2.005  1.00 10.00      B   
ATOM   4760  CA  ILE   333     -21.569 -23.627  -0.275  1.00 10.00      B   
ATOM   4761  CB  ILE   333     -22.414 -22.412  -0.718  1.00 10.00      B   
ATOM   4762  CG1 ILE   333     -22.026 -21.982  -2.137  1.00 10.00      B   
ATOM   4763  CG2 ILE   333     -22.250 -21.253   0.260  1.00 10.00      B   
ATOM   4764  CD1 ILE   333     -22.936 -20.927  -2.728  1.00 10.00      B   
ATOM   4765  C   ILE   333     -22.015 -24.082   1.112  1.00 10.00      B   
ATOM   4766  O   ILE   333     -21.373 -23.771   2.115  1.00 10.00      B   
ATOM   4767  N   THR   334     -23.105 -24.839   1.157  1.00 10.00      B   
ATOM   4768  HN  THR   334     -23.570 -25.059   0.321  1.00 10.00      B   
ATOM   4769  CA  THR   334     -23.631 -25.346   2.415  1.00 10.00      B   
ATOM   4770  CB  THR   334     -24.975 -26.074   2.203  1.00 10.00      B   
ATOM   4771  OG1 THR   334     -25.844 -25.242   1.416  1.00 10.00      B   
ATOM   4772  HG1 THR   334     -25.686 -24.314   1.633  1.00 10.00      B   
ATOM   4773  CG2 THR   334     -25.647 -26.374   3.535  1.00 10.00      B   
ATOM   4774  C   THR   334     -22.623 -26.284   3.086  1.00 10.00      B   
ATOM   4775  O   THR   334     -22.449 -26.254   4.308  1.00 10.00      B   
ATOM   4776  N   VAL   335     -21.950 -27.101   2.279  1.00 10.00      B   
ATOM   4777  HN  VAL   335     -22.134 -27.081   1.314  1.00 10.00      B   
ATOM   4778  CA  VAL   335     -20.950 -28.030   2.795  1.00 10.00      B   
ATOM   4779  CB  VAL   335     -20.385 -28.944   1.685  1.00 10.00      B   
ATOM   4780  CG1 VAL   335     -19.379 -29.927   2.263  1.00 10.00      B   
ATOM   4781  CG2 VAL   335     -21.506 -29.689   0.975  1.00 10.00      B   
ATOM   4782  C   VAL   335     -19.803 -27.254   3.431  1.00 10.00      B   
ATOM   4783  O   VAL   335     -19.410 -27.529   4.565  1.00 10.00      B   
ATOM   4784  N   VAL   336     -19.290 -26.275   2.692  1.00 10.00      B   
ATOM   4785  HN  VAL   336     -19.655 -26.117   1.792  1.00 10.00      B   
ATOM   4786  CA  VAL   336     -18.195 -25.435   3.172  1.00 10.00      B   
ATOM   4787  CB  VAL   336     -17.792 -24.366   2.128  1.00 10.00      B   
ATOM   4788  CG1 VAL   336     -16.701 -23.453   2.674  1.00 10.00      B   
ATOM   4789  CG2 VAL   336     -17.333 -25.025   0.835  1.00 10.00      B   
ATOM   4790  C   VAL   336     -18.580 -24.754   4.485  1.00 10.00      B   
ATOM   4791  O   VAL   336     -17.798 -24.730   5.437  1.00 10.00      B   
ATOM   4792  N   ASN   337     -19.795 -24.218   4.523  1.00 10.00      B   
ATOM   4793  HN  ASN   337     -20.361 -24.266   3.720  1.00 10.00      B   
ATOM   4794  CA  ASN   337     -20.312 -23.549   5.712  1.00 10.00      B   
ATOM   4795  CB  ASN   337     -21.752 -23.085   5.474  1.00 10.00      B   
ATOM   4796  CG  ASN   337     -21.855 -21.667   4.950  1.00 10.00      B   
ATOM   4797  OD1 ASN   337     -20.966 -21.176   4.253  1.00 10.00      B   
ATOM   4798  ND2 ASN   337     -22.948 -20.997   5.282  1.00 10.00      B   
ATOM   4799 HD21 ASN   337     -23.617 -21.450   5.839  1.00 10.00      B   
ATOM   4800 HD22 ASN   337     -23.047 -20.078   4.953  1.00 10.00      B   
ATOM   4801  C   ASN   337     -20.287 -24.483   6.914  1.00 10.00      B   
ATOM   4802  O   ASN   337     -19.732 -24.151   7.963  1.00 10.00      B   
ATOM   4803  N   ASN   338     -20.871 -25.663   6.744  1.00 10.00      B   
ATOM   4804  HN  ASN   338     -21.270 -25.875   5.869  1.00 10.00      B   
ATOM   4805  CA  ASN   338     -20.938 -26.654   7.813  1.00 10.00      B   
ATOM   4806  CB  ASN   338     -21.725 -27.889   7.372  1.00 10.00      B   
ATOM   4807  CG  ASN   338     -23.219 -27.717   7.544  1.00 10.00      B   
ATOM   4808  OD1 ASN   338     -23.674 -26.977   8.419  1.00 10.00      B   
ATOM   4809  ND2 ASN   338     -23.992 -28.408   6.725  1.00 10.00      B   
ATOM   4810 HD21 ASN   338     -23.558 -28.996   6.056  1.00 10.00      B   
ATOM   4811 HD22 ASN   338     -24.965 -28.302   6.804  1.00 10.00      B   
ATOM   4812  C   ASN   338     -19.560 -27.066   8.307  1.00 10.00      B   
ATOM   4813  O   ASN   338     -19.309 -27.085   9.512  1.00 10.00      B   
ATOM   4814  N   ARG   339     -18.666 -27.377   7.375  1.00 10.00      B   
ATOM   4815  HN  ARG   339     -18.924 -27.320   6.427  1.00 10.00      B   
ATOM   4816  CA  ARG   339     -17.313 -27.806   7.722  1.00 10.00      B   
ATOM   4817  CB  ARG   339     -16.552 -28.288   6.485  1.00 10.00      B   
ATOM   4818  CG  ARG   339     -17.284 -29.351   5.675  1.00 10.00      B   
ATOM   4819  CD  ARG   339     -17.357 -30.680   6.411  1.00 10.00      B   
ATOM   4820  NE  ARG   339     -16.186 -31.512   6.143  1.00 10.00      B   
ATOM   4821  HE  ARG   339     -15.308 -31.155   6.418  1.00 10.00      B   
ATOM   4822  CZ  ARG   339     -16.230 -32.692   5.528  1.00 10.00      B   
ATOM   4823  NH1 ARG   339     -17.383 -33.194   5.104  1.00 10.00      B   
ATOM   4824 HH11 ARG   339     -18.273 -32.668   5.253  1.00 10.00      B   
ATOM   4825 HH12 ARG   339     -17.403 -34.123   4.613  1.00 10.00      B   
ATOM   4826  NH2 ARG   339     -15.111 -33.376   5.340  1.00 10.00      B   
ATOM   4827 HH21 ARG   339     -14.196 -32.998   5.683  1.00 10.00      B   
ATOM   4828 HH22 ARG   339     -15.135 -34.303   4.841  1.00 10.00      B   
ATOM   4829  C   ARG   339     -16.539 -26.708   8.450  1.00 10.00      B   
ATOM   4830  O   ARG   339     -15.701 -26.994   9.309  1.00 10.00      B   
ATOM   4831  N   LYS   340     -16.829 -25.454   8.113  1.00 10.00      B   
ATOM   4832  HN  LYS   340     -17.504 -25.289   7.417  1.00 10.00      B   
ATOM   4833  CA  LYS   340     -16.168 -24.320   8.751  1.00 10.00      B   
ATOM   4834  CB  LYS   340     -16.390 -23.030   7.951  1.00 10.00      B   
ATOM   4835  CG  LYS   340     -15.464 -22.855   6.756  1.00 10.00      B   
ATOM   4836  CD  LYS   340     -15.505 -21.426   6.226  1.00 10.00      B   
ATOM   4837  CE  LYS   340     -14.624 -21.266   4.996  1.00 10.00      B   
ATOM   4838  NZ  LYS   340     -14.502 -19.845   4.569  1.00 10.00      B   
ATOM   4839  HZ1 LYS   340     -14.001 -19.787   3.651  1.00 10.00      B   
ATOM   4840  HZ2 LYS   340     -13.969 -19.298   5.276  1.00 10.00      B   
ATOM   4841  HZ3 LYS   340     -15.443 -19.417   4.460  1.00 10.00      B   
ATOM   4842  C   LYS   340     -16.676 -24.139  10.180  1.00 10.00      B   
ATOM   4843  O   LYS   340     -15.893 -23.920  11.105  1.00 10.00      B   
ATOM   4844  N   PHE   341     -17.991 -24.244  10.348  1.00 10.00      B   
ATOM   4845  HN  PHE   341     -18.558 -24.426   9.565  1.00 10.00      B   
ATOM   4846  CA  PHE   341     -18.616 -24.091  11.658  1.00 10.00      B   
ATOM   4847  CB  PHE   341     -20.142 -24.016  11.529  1.00 10.00      B   
ATOM   4848  CG  PHE   341     -20.674 -22.637  11.258  1.00 10.00      B   
ATOM   4849  CD1 PHE   341     -21.438 -22.384  10.132  1.00 10.00      B   
ATOM   4850  CD2 PHE   341     -20.414 -21.596  12.131  1.00 10.00      B   
ATOM   4851  CE1 PHE   341     -21.934 -21.118   9.882  1.00 10.00      B   
ATOM   4852  CE2 PHE   341     -20.905 -20.328  11.886  1.00 10.00      B   
ATOM   4853  CZ  PHE   341     -21.667 -20.089  10.760  1.00 10.00      B   
ATOM   4854  C   PHE   341     -18.241 -25.232  12.596  1.00 10.00      B   
ATOM   4855  O   PHE   341     -18.011 -25.019  13.787  1.00 10.00      B   
ATOM   4856  N   VAL   342     -18.179 -26.442  12.054  1.00 10.00      B   
ATOM   4857  HN  VAL   342     -18.375 -26.550  11.097  1.00 10.00      B   
ATOM   4858  CA  VAL   342     -17.845 -27.621  12.845  1.00 10.00      B   
ATOM   4859  CB  VAL   342     -18.424 -28.907  12.211  1.00 10.00      B   
ATOM   4860  CG1 VAL   342     -17.519 -29.457  11.114  1.00 10.00      B   
ATOM   4861  CG2 VAL   342     -18.718 -29.956  13.270  1.00 10.00      B   
ATOM   4862  C   VAL   342     -16.332 -27.753  13.064  1.00 10.00      B   
ATOM   4863  O   VAL   342     -15.881 -28.547  13.895  1.00 10.00      B   
ATOM   4864  N   ASN   343     -15.566 -26.953  12.319  1.00 10.00      B   
ATOM   4865  HN  ASN   343     -16.002 -26.338  11.693  1.00 10.00      B   
ATOM   4866  CA  ASN   343     -14.104 -26.949  12.399  1.00 10.00      B   
ATOM   4867  CB  ASN   343     -13.604 -26.362  13.727  1.00 10.00      B   
ATOM   4868  CG  ASN   343     -12.104 -26.107  13.737  1.00 10.00      B   
ATOM   4869  OD1 ASN   343     -11.477 -25.944  12.689  1.00 10.00      B   
ATOM   4870  ND2 ASN   343     -11.518 -26.052  14.924  1.00 10.00      B   
ATOM   4871 HD21 ASN   343     -12.074 -26.181  15.722  1.00 10.00      B   
ATOM   4872 HD22 ASN   343     -10.554 -25.883  14.957  1.00 10.00      B   
ATOM   4873  C   ASN   343     -13.516 -28.337  12.138  1.00 10.00      B   
ATOM   4874  O   ASN   343     -12.910 -28.955  13.020  1.00 10.00      B   
ATOM   4875  N   GLN   344     -13.718 -28.828  10.925  1.00 10.00      B   
ATOM   4876  HN  GLN   344     -14.223 -28.295  10.271  1.00 10.00      B   
ATOM   4877  CA  GLN   344     -13.212 -30.135  10.533  1.00 10.00      B   
ATOM   4878  CB  GLN   344     -14.336 -30.967   9.908  1.00 10.00      B   
ATOM   4879  CG  GLN   344     -13.934 -32.379   9.515  1.00 10.00      B   
ATOM   4880  CD  GLN   344     -15.111 -33.334   9.468  1.00 10.00      B   
ATOM   4881  OE1 GLN   344     -16.048 -33.226  10.261  1.00 10.00      B   
ATOM   4882  NE2 GLN   344     -15.071 -34.274   8.534  1.00 10.00      B   
ATOM   4883 HE21 GLN   344     -14.292 -34.300   7.936  1.00 10.00      B   
ATOM   4884 HE22 GLN   344     -15.825 -34.904   8.471  1.00 10.00      B   
ATOM   4885  C   GLN   344     -12.045 -29.978   9.562  1.00 10.00      B   
ATOM   4886  O   GLN   344     -12.171 -29.316   8.528  1.00 10.00      B   
ATOM   4887  N   THR   345     -10.911 -30.581   9.900  1.00 10.00      B   
ATOM   4888  HN  THR   345     -10.874 -31.111  10.726  1.00 10.00      B   
ATOM   4889  CA  THR   345      -9.722 -30.489   9.069  1.00 10.00      B   
ATOM   4890  CB  THR   345      -8.440 -30.738   9.885  1.00 10.00      B   
ATOM   4891  OG1 THR   345      -8.691 -31.731  10.892  1.00 10.00      B   
ATOM   4892  HG1 THR   345      -8.493 -32.605  10.530  1.00 10.00      B   
ATOM   4893  CG2 THR   345      -7.982 -29.449  10.549  1.00 10.00      B   
ATOM   4894  C   THR   345      -9.786 -31.448   7.887  1.00 10.00      B   
ATOM   4895  O   THR   345      -9.378 -31.109   6.780  1.00 10.00      B   
ATOM   4896  N   ASP   346     -10.311 -32.640   8.123  1.00 10.00      B   
ATOM   4897  HN  ASP   346     -10.634 -32.852   9.026  1.00 10.00      B   
ATOM   4898  CA  ASP   346     -10.432 -33.635   7.065  1.00 10.00      B   
ATOM   4899  CB  ASP   346     -10.655 -35.029   7.654  1.00 10.00      B   
ATOM   4900  CG  ASP   346     -10.987 -36.060   6.595  1.00 10.00      B   
ATOM   4901  OD1 ASP   346     -10.394 -36.003   5.497  1.00 10.00      B   
ATOM   4902  OD2 ASP   346     -11.843 -36.934   6.861  1.00 10.00      B   
ATOM   4903  C   ASP   346     -11.581 -33.270   6.135  1.00 10.00      B   
ATOM   4904  O   ASP   346     -12.734 -33.201   6.562  1.00 10.00      B   
ATOM   4905  N   ASN   347     -11.267 -33.030   4.870  1.00 10.00      B   
ATOM   4906  HN  ASN   347     -10.331 -33.117   4.583  1.00 10.00      B   
ATOM   4907  CA  ASN   347     -12.280 -32.653   3.891  1.00 10.00      B   
ATOM   4908  CB  ASN   347     -12.299 -31.129   3.691  1.00 10.00      B   
ATOM   4909  CG  ASN   347     -12.673 -30.363   4.950  1.00 10.00      B   
ATOM   4910  OD1 ASN   347     -13.834 -30.329   5.347  1.00 10.00      B   
ATOM   4911  ND2 ASN   347     -11.693 -29.737   5.583  1.00 10.00      B   
ATOM   4912 HD21 ASN   347     -10.786 -29.796   5.212  1.00 10.00      B   
ATOM   4913 HD22 ASN   347     -11.912 -29.248   6.406  1.00 10.00      B   
ATOM   4914  C   ASN   347     -12.052 -33.360   2.558  1.00 10.00      B   
ATOM   4915  O   ASN   347     -12.426 -32.848   1.500  1.00 10.00      B   
ATOM   4916  N   TRP   348     -11.456 -34.549   2.610  1.00 10.00      B   
ATOM   4917  HN  TRP   348     -11.196 -34.924   3.483  1.00 10.00      B   
ATOM   4918  CA  TRP   348     -11.178 -35.309   1.394  1.00 10.00      B   
ATOM   4919  CB  TRP   348     -10.234 -36.490   1.674  1.00 10.00      B   
ATOM   4920  CG  TRP   348     -10.900 -37.728   2.201  1.00 10.00      B   
ATOM   4921  CD1 TRP   348     -11.300 -37.969   3.483  1.00 10.00      B   
ATOM   4922  CD2 TRP   348     -11.229 -38.902   1.454  1.00 10.00      B   
ATOM   4923  NE1 TRP   348     -11.862 -39.219   3.578  1.00 10.00      B   
ATOM   4924  HE1 TRP   348     -12.227 -39.620   4.396  1.00 10.00      B   
ATOM   4925  CE2 TRP   348     -11.831 -39.810   2.345  1.00 10.00      B   
ATOM   4926  CE3 TRP   348     -11.075 -39.268   0.115  1.00 10.00      B   
ATOM   4927  CZ2 TRP   348     -12.277 -41.062   1.940  1.00 10.00      B   
ATOM   4928  CZ3 TRP   348     -11.519 -40.512  -0.285  1.00 10.00      B   
ATOM   4929  CH2 TRP   348     -12.114 -41.394   0.623  1.00 10.00      B   
ATOM   4930  C   TRP   348     -12.469 -35.763   0.710  1.00 10.00      B   
ATOM   4931  O   TRP   348     -12.542 -35.829  -0.521  1.00 10.00      B   
ATOM   4932  N   ASP   349     -13.493 -36.039   1.515  1.00 10.00      B   
ATOM   4933  HN  ASP   349     -13.380 -35.931   2.485  1.00 10.00      B   
ATOM   4934  CA  ASP   349     -14.784 -36.487   1.001  1.00 10.00      B   
ATOM   4935  CB  ASP   349     -15.717 -36.936   2.137  1.00 10.00      B   
ATOM   4936  CG  ASP   349     -15.910 -35.888   3.217  1.00 10.00      B   
ATOM   4937  OD1 ASP   349     -14.917 -35.542   3.895  1.00 10.00      B   
ATOM   4938  OD2 ASP   349     -17.055 -35.417   3.409  1.00 10.00      B   
ATOM   4939  C   ASP   349     -15.446 -35.411   0.155  1.00 10.00      B   
ATOM   4940  O   ASP   349     -16.140 -35.711  -0.814  1.00 10.00      B   
ATOM   4941  N   VAL   350     -15.209 -34.156   0.510  1.00 10.00      B   
ATOM   4942  HN  VAL   350     -14.636 -33.979   1.285  1.00 10.00      B   
ATOM   4943  CA  VAL   350     -15.778 -33.036  -0.226  1.00 10.00      B   
ATOM   4944  CB  VAL   350     -15.732 -31.730   0.594  1.00 10.00      B   
ATOM   4945  CG1 VAL   350     -16.563 -30.645  -0.074  1.00 10.00      B   
ATOM   4946  CG2 VAL   350     -16.208 -31.972   2.016  1.00 10.00      B   
ATOM   4947  C   VAL   350     -15.018 -32.824  -1.530  1.00 10.00      B   
ATOM   4948  O   VAL   350     -15.616 -32.636  -2.591  1.00 10.00      B   
ATOM   4949  N   TYR   351     -13.693 -32.886  -1.444  1.00 10.00      B   
ATOM   4950  HN  TYR   351     -13.280 -33.067  -0.572  1.00 10.00      B   
ATOM   4951  CA  TYR   351     -12.838 -32.692  -2.607  1.00 10.00      B   
ATOM   4952  CB  TYR   351     -11.359 -32.722  -2.206  1.00 10.00      B   
ATOM   4953  CG  TYR   351     -10.406 -32.758  -3.383  1.00 10.00      B   
ATOM   4954  CD1 TYR   351     -10.151 -31.618  -4.136  1.00 10.00      B   
ATOM   4955  CD2 TYR   351      -9.768 -33.937  -3.745  1.00 10.00      B   
ATOM   4956  CE1 TYR   351      -9.290 -31.655  -5.216  1.00 10.00      B   
ATOM   4957  CE2 TYR   351      -8.904 -33.981  -4.821  1.00 10.00      B   
ATOM   4958  CZ  TYR   351      -8.670 -32.841  -5.553  1.00 10.00      B   
ATOM   4959  OH  TYR   351      -7.811 -32.885  -6.625  1.00 10.00      B   
ATOM   4960  HH  TYR   351      -7.914 -33.731  -7.082  1.00 10.00      B   
ATOM   4961  C   TYR   351     -13.115 -33.722  -3.697  1.00 10.00      B   
ATOM   4962  O   TYR   351     -13.261 -33.370  -4.864  1.00 10.00      B   
ATOM   4963  N   GLU   352     -13.203 -34.989  -3.310  1.00 10.00      B   
ATOM   4964  HN  GLU   352     -13.106 -35.210  -2.355  1.00 10.00      B   
ATOM   4965  CA  GLU   352     -13.445 -36.064  -4.270  1.00 10.00      B   
ATOM   4966  CB  GLU   352     -13.251 -37.439  -3.632  1.00 10.00      B   
ATOM   4967  CG  GLU   352     -11.802 -37.789  -3.345  1.00 10.00      B   
ATOM   4968  CD  GLU   352     -10.920 -37.731  -4.579  1.00 10.00      B   
ATOM   4969  OE1 GLU   352     -11.443 -37.857  -5.710  1.00 10.00      B   
ATOM   4970  OE2 GLU   352      -9.692 -37.571  -4.423  1.00 10.00      B   
ATOM   4971  C   GLU   352     -14.819 -35.967  -4.927  1.00 10.00      B   
ATOM   4972  O   GLU   352     -15.023 -36.477  -6.028  1.00 10.00      B   
ATOM   4973  N   ARG   353     -15.762 -35.322  -4.255  1.00 10.00      B   
ATOM   4974  HN  ARG   353     -15.550 -34.937  -3.378  1.00 10.00      B   
ATOM   4975  CA  ARG   353     -17.107 -35.175  -4.798  1.00 10.00      B   
ATOM   4976  CB  ARG   353     -18.153 -35.110  -3.685  1.00 10.00      B   
ATOM   4977  CG  ARG   353     -18.450 -36.450  -3.033  1.00 10.00      B   
ATOM   4978  CD  ARG   353     -19.903 -36.543  -2.597  1.00 10.00      B   
ATOM   4979  NE  ARG   353     -20.269 -35.479  -1.666  1.00 10.00      B   
ATOM   4980  HE  ARG   353     -19.629 -35.275  -0.943  1.00 10.00      B   
ATOM   4981  CZ  ARG   353     -21.398 -34.771  -1.744  1.00 10.00      B   
ATOM   4982  NH1 ARG   353     -22.272 -35.007  -2.717  1.00 10.00      B   
ATOM   4983 HH11 ARG   353     -23.156 -34.453  -2.781  1.00 10.00      B   
ATOM   4984 HH12 ARG   353     -22.079 -35.746  -3.429  1.00 10.00      B   
ATOM   4985  NH2 ARG   353     -21.649 -33.832  -0.844  1.00 10.00      B   
ATOM   4986 HH21 ARG   353     -22.532 -33.271  -0.892  1.00 10.00      B   
ATOM   4987 HH22 ARG   353     -20.965 -33.648  -0.079  1.00 10.00      B   
ATOM   4988  C   ARG   353     -17.221 -33.953  -5.705  1.00 10.00      B   
ATOM   4989  O   ARG   353     -18.018 -33.942  -6.642  1.00 10.00      B   
ATOM   4990  N   PHE   354     -16.423 -32.930  -5.428  1.00 10.00      B   
ATOM   4991  HN  PHE   354     -15.805 -32.998  -4.670  1.00 10.00      B   
ATOM   4992  CA  PHE   354     -16.447 -31.703  -6.216  1.00 10.00      B   
ATOM   4993  CB  PHE   354     -17.024 -30.548  -5.389  1.00 10.00      B   
ATOM   4994  CG  PHE   354     -18.423 -30.789  -4.893  1.00 10.00      B   
ATOM   4995  CD1 PHE   354     -18.647 -31.277  -3.615  1.00 10.00      B   
ATOM   4996  CD2 PHE   354     -19.513 -30.528  -5.704  1.00 10.00      B   
ATOM   4997  CE1 PHE   354     -19.931 -31.500  -3.157  1.00 10.00      B   
ATOM   4998  CE2 PHE   354     -20.799 -30.748  -5.252  1.00 10.00      B   
ATOM   4999  CZ  PHE   354     -21.009 -31.235  -3.977  1.00 10.00      B   
ATOM   5000  C   PHE   354     -15.049 -31.343  -6.720  1.00 10.00      B   
ATOM   5001  O   PHE   354     -14.556 -30.239  -6.481  1.00 10.00      B   
ATOM   5002  N   SER   355     -14.416 -32.275  -7.420  1.00 10.00      B   
ATOM   5003  HN  SER   355     -14.855 -33.142  -7.576  1.00 10.00      B   
ATOM   5004  CA  SER   355     -13.079 -32.048  -7.956  1.00 10.00      B   
ATOM   5005  CB  SER   355     -12.410 -33.383  -8.286  1.00 10.00      B   
ATOM   5006  OG  SER   355     -12.635 -34.328  -7.256  1.00 10.00      B   
ATOM   5007  HG  SER   355     -12.918 -33.866  -6.452  1.00 10.00      B   
ATOM   5008  C   SER   355     -13.131 -31.171  -9.204  1.00 10.00      B   
ATOM   5009  O   SER   355     -12.178 -30.454  -9.514  1.00 10.00      B   
ATOM   5010  N   THR   356     -14.251 -31.231  -9.908  1.00 10.00      B   
ATOM   5011  HN  THR   356     -14.976 -31.811  -9.602  1.00 10.00      B   
ATOM   5012  CA  THR   356     -14.436 -30.455 -11.122  1.00 10.00      B   
ATOM   5013  CB  THR   356     -15.482 -31.121 -12.034  1.00 10.00      B   
ATOM   5014  OG1 THR   356     -15.480 -32.539 -11.797  1.00 10.00      B   
ATOM   5015  HG1 THR   356     -14.567 -32.858 -11.774  1.00 10.00      B   
ATOM   5016  CG2 THR   356     -15.162 -30.857 -13.498  1.00 10.00      B   
ATOM   5017  C   THR   356     -14.879 -29.030 -10.797  1.00 10.00      B   
ATOM   5018  O   THR   356     -15.869 -28.818 -10.094  1.00 10.00      B   
ATOM   5019  N   LYS   357     -14.132 -28.058 -11.299  1.00 10.00      B   
ATOM   5020  HN  LYS   357     -13.335 -28.291 -11.830  1.00 10.00      B   
ATOM   5021  CA  LYS   357     -14.449 -26.655 -11.071  1.00 10.00      B   
ATOM   5022  CB  LYS   357     -13.205 -25.783 -11.247  1.00 10.00      B   
ATOM   5023  CG  LYS   357     -13.460 -24.309 -11.000  1.00 10.00      B   
ATOM   5024  CD  LYS   357     -12.199 -23.490 -11.170  1.00 10.00      B   
ATOM   5025  CE  LYS   357     -12.501 -22.011 -11.038  1.00 10.00      B   
ATOM   5026  NZ  LYS   357     -11.267 -21.198 -11.089  1.00 10.00      B   
ATOM   5027  HZ1 LYS   357     -10.706 -21.452 -11.924  1.00 10.00      B   
ATOM   5028  HZ2 LYS   357     -10.695 -21.362 -10.228  1.00 10.00      B   
ATOM   5029  HZ3 LYS   357     -11.507 -20.184 -11.135  1.00 10.00      B   
ATOM   5030  C   LYS   357     -15.566 -26.183 -11.997  1.00 10.00      B   
ATOM   5031  O   LYS   357     -15.371 -26.033 -13.205  1.00 10.00      B   
ATOM   5032  N   GLU   358     -16.731 -25.943 -11.422  1.00 10.00      B   
ATOM   5033  HN  GLU   358     -16.818 -26.065 -10.453  1.00 10.00      B   
ATOM   5034  CA  GLU   358     -17.883 -25.491 -12.182  1.00 10.00      B   
ATOM   5035  CB  GLU   358     -19.094 -26.373 -11.868  1.00 10.00      B   
ATOM   5036  CG  GLU   358     -19.087 -27.716 -12.582  1.00 10.00      B   
ATOM   5037  CD  GLU   358     -19.305 -27.573 -14.073  1.00 10.00      B   
ATOM   5038  OE1 GLU   358     -20.217 -26.814 -14.471  1.00 10.00      B   
ATOM   5039  OE2 GLU   358     -18.578 -28.223 -14.856  1.00 10.00      B   
ATOM   5040  C   GLU   358     -18.206 -24.041 -11.852  1.00 10.00      B   
ATOM   5041  O   GLU   358     -17.903 -23.563 -10.756  1.00 10.00      B   
ATOM   5042  N   GLY   359     -18.806 -23.342 -12.799  1.00 10.00      B   
ATOM   5043  HN  GLY   359     -18.995 -23.763 -13.667  1.00 10.00      B   
ATOM   5044  CA  GLY   359     -19.170 -21.962 -12.569  1.00 10.00      B   
ATOM   5045  C   GLY   359     -18.433 -20.999 -13.473  1.00 10.00      B   
ATOM   5046  O   GLY   359     -18.773 -20.856 -14.649  1.00 10.00      B   
ATOM   5047  N   ALA   360     -17.417 -20.343 -12.932  1.00 10.00      B   
ATOM   5048  HN  ALA   360     -17.177 -20.516 -11.998  1.00 10.00      B   
ATOM   5049  CA  ALA   360     -16.643 -19.381 -13.696  1.00 10.00      B   
ATOM   5050  CB  ALA   360     -17.001 -17.965 -13.270  1.00 10.00      B   
ATOM   5051  C   ALA   360     -15.150 -19.627 -13.531  1.00 10.00      B   
ATOM   5052  O   ALA   360     -14.658 -19.812 -12.415  1.00 10.00      B   
ATOM   5053  N   GLU   361     -14.439 -19.635 -14.653  1.00 10.00      B   
ATOM   5054  HN  GLU   361     -14.906 -19.497 -15.510  1.00 10.00      B   
ATOM   5055  CA  GLU   361     -12.997 -19.850 -14.665  1.00 10.00      B   
ATOM   5056  CB  GLU   361     -12.475 -19.981 -16.105  1.00 10.00      B   
ATOM   5057  CG  GLU   361     -13.400 -20.723 -17.059  1.00 10.00      B   
ATOM   5058  CD  GLU   361     -14.468 -19.825 -17.653  1.00 10.00      B   
ATOM   5059  OE1 GLU   361     -15.588 -19.780 -17.097  1.00 10.00      B   
ATOM   5060  OE2 GLU   361     -14.191 -19.147 -18.663  1.00 10.00      B   
ATOM   5061  C   GLU   361     -12.282 -18.699 -13.963  1.00 10.00      B   
ATOM   5062  O   GLU   361     -11.294 -18.907 -13.257  1.00 10.00      B   
ATOM   5063  N   TYR   362     -12.811 -17.488 -14.142  1.00 10.00      B   
ATOM   5064  HN  TYR   362     -13.618 -17.403 -14.697  1.00 10.00      B   
ATOM   5065  CA  TYR   362     -12.232 -16.284 -13.539  1.00 10.00      B   
ATOM   5066  CB  TYR   362     -12.771 -15.024 -14.221  1.00 10.00      B   
ATOM   5067  CG  TYR   362     -12.267 -14.836 -15.633  1.00 10.00      B   
ATOM   5068  CD1 TYR   362     -13.018 -15.261 -16.720  1.00 10.00      B   
ATOM   5069  CD2 TYR   362     -11.037 -14.241 -15.879  1.00 10.00      B   
ATOM   5070  CE1 TYR   362     -12.561 -15.098 -18.011  1.00 10.00      B   
ATOM   5071  CE2 TYR   362     -10.572 -14.073 -17.168  1.00 10.00      B   
ATOM   5072  CZ  TYR   362     -11.339 -14.504 -18.229  1.00 10.00      B   
ATOM   5073  OH  TYR   362     -10.877 -14.348 -19.514  1.00 10.00      B   
ATOM   5074  HH  TYR   362     -11.414 -13.689 -19.969  1.00 10.00      B   
ATOM   5075  C   TYR   362     -12.494 -16.223 -12.039  1.00 10.00      B   
ATOM   5076  O   TYR   362     -11.927 -15.393 -11.327  1.00 10.00      B   
ATOM   5077  N   ASP   363     -13.360 -17.101 -11.567  1.00 10.00      B   
ATOM   5078  HN  ASP   363     -13.774 -17.740 -12.184  1.00 10.00      B   
ATOM   5079  CA  ASP   363     -13.695 -17.160 -10.152  1.00 10.00      B   
ATOM   5080  CB  ASP   363     -15.191 -17.439  -9.978  1.00 10.00      B   
ATOM   5081  CG  ASP   363     -15.732 -17.035  -8.620  1.00 10.00      B   
ATOM   5082  OD1 ASP   363     -14.959 -16.508  -7.789  1.00 10.00      B   
ATOM   5083  OD2 ASP   363     -16.942 -17.234  -8.380  1.00 10.00      B   
ATOM   5084  C   ASP   363     -12.872 -18.260  -9.496  1.00 10.00      B   
ATOM   5085  O   ASP   363     -12.028 -18.873 -10.146  1.00 10.00      B   
ATOM   5086  N   SER   364     -13.102 -18.504  -8.220  1.00 10.00      B   
ATOM   5087  HN  SER   364     -13.776 -17.968  -7.742  1.00 10.00      B   
ATOM   5088  CA  SER   364     -12.377 -19.540  -7.501  1.00 10.00      B   
ATOM   5089  CB  SER   364     -11.841 -18.975  -6.186  1.00 10.00      B   
ATOM   5090  OG  SER   364     -11.319 -17.667  -6.374  1.00 10.00      B   
ATOM   5091  HG  SER   364     -10.750 -17.663  -7.152  1.00 10.00      B   
ATOM   5092  C   SER   364     -13.282 -20.740  -7.233  1.00 10.00      B   
ATOM   5093  O   SER   364     -14.511 -20.633  -7.322  1.00 10.00      B   
ATOM   5094  N   ASN   365     -12.677 -21.883  -6.935  1.00 10.00      B   
ATOM   5095  HN  ASN   365     -11.687 -21.914  -6.915  1.00 10.00      B   
ATOM   5096  CA  ASN   365     -13.428 -23.099  -6.638  1.00 10.00      B   
ATOM   5097  CB  ASN   365     -12.599 -24.339  -6.988  1.00 10.00      B   
ATOM   5098  CG  ASN   365     -13.428 -25.607  -7.100  1.00 10.00      B   
ATOM   5099  OD1 ASN   365     -14.546 -25.694  -6.588  1.00 10.00      B   
ATOM   5100  ND2 ASN   365     -12.874 -26.611  -7.762  1.00 10.00      B   
ATOM   5101 HD21 ASN   365     -11.975 -26.478  -8.136  1.00 10.00      B   
ATOM   5102 HD22 ASN   365     -13.377 -27.449  -7.845  1.00 10.00      B   
ATOM   5103  C   ASN   365     -13.792 -23.122  -5.156  1.00 10.00      B   
ATOM   5104  O   ASN   365     -12.912 -23.136  -4.296  1.00 10.00      B   
ATOM   5105  N   PRO   366     -15.095 -23.129  -4.840  1.00 10.00      B   
ATOM   5106  CA  PRO   366     -15.581 -23.133  -3.451  1.00 10.00      B   
ATOM   5107  CB  PRO   366     -17.105 -23.211  -3.600  1.00 10.00      B   
ATOM   5108  CG  PRO   366     -17.373 -22.693  -4.970  1.00 10.00      B   
ATOM   5109  CD  PRO   366     -16.206 -23.129  -5.805  1.00 10.00      B   
ATOM   5110  C   PRO   366     -15.063 -24.319  -2.633  1.00 10.00      B   
ATOM   5111  O   PRO   366     -14.959 -24.237  -1.410  1.00 10.00      B   
ATOM   5112  N   VAL   367     -14.723 -25.411  -3.307  1.00 10.00      B   
ATOM   5113  HN  VAL   367     -14.814 -25.423  -4.284  1.00 10.00      B   
ATOM   5114  CA  VAL   367     -14.221 -26.598  -2.620  1.00 10.00      B   
ATOM   5115  CB  VAL   367     -14.280 -27.859  -3.518  1.00 10.00      B   
ATOM   5116  CG1 VAL   367     -13.113 -27.911  -4.491  1.00 10.00      B   
ATOM   5117  CG2 VAL   367     -14.341 -29.123  -2.677  1.00 10.00      B   
ATOM   5118  C   VAL   367     -12.796 -26.380  -2.103  1.00 10.00      B   
ATOM   5119  O   VAL   367     -12.330 -27.085  -1.205  1.00 10.00      B   
ATOM   5120  N   ASN   368     -12.125 -25.367  -2.648  1.00 10.00      B   
ATOM   5121  HN  ASN   368     -12.573 -24.801  -3.315  1.00 10.00      B   
ATOM   5122  CA  ASN   368     -10.750 -25.060  -2.267  1.00 10.00      B   
ATOM   5123  CB  ASN   368     -10.054 -24.226  -3.343  1.00 10.00      B   
ATOM   5124  CG  ASN   368      -9.089 -25.051  -4.167  1.00 10.00      B   
ATOM   5125  OD1 ASN   368      -8.523 -26.030  -3.681  1.00 10.00      B   
ATOM   5126  ND2 ASN   368      -8.896 -24.664  -5.419  1.00 10.00      B   
ATOM   5127 HD21 ASN   368      -9.384 -23.871  -5.744  1.00 10.00      B   
ATOM   5128 HD22 ASN   368      -8.275 -25.181  -5.974  1.00 10.00      B   
ATOM   5129  C   ASN   368     -10.675 -24.359  -0.921  1.00 10.00      B   
ATOM   5130  O   ASN   368      -9.589 -24.143  -0.380  1.00 10.00      B   
ATOM   5131  N   GLU   369     -11.832 -24.003  -0.383  1.00 10.00      B   
ATOM   5132  HN  GLU   369     -12.663 -24.200  -0.864  1.00 10.00      B   
ATOM   5133  CA  GLU   369     -11.901 -23.336   0.906  1.00 10.00      B   
ATOM   5134  CB  GLU   369     -13.282 -22.710   1.101  1.00 10.00      B   
ATOM   5135  CG  GLU   369     -13.455 -21.358   0.438  1.00 10.00      B   
ATOM   5136  CD  GLU   369     -12.830 -20.238   1.239  1.00 10.00      B   
ATOM   5137  OE1 GLU   369     -13.549 -19.606   2.049  1.00 10.00      B   
ATOM   5138  OE2 GLU   369     -11.624 -19.977   1.064  1.00 10.00      B   
ATOM   5139  C   GLU   369     -11.636 -24.333   2.023  1.00 10.00      B   
ATOM   5140  O   GLU   369     -11.112 -23.980   3.081  1.00 10.00      B   
ATOM   5141  N   LEU   370     -11.996 -25.585   1.775  1.00 10.00      B   
ATOM   5142  HN  LEU   370     -12.386 -25.807   0.905  1.00 10.00      B   
ATOM   5143  CA  LEU   370     -11.821 -26.637   2.757  1.00 10.00      B   
ATOM   5144  CB  LEU   370     -12.952 -27.660   2.651  1.00 10.00      B   
ATOM   5145  CG  LEU   370     -14.365 -27.108   2.848  1.00 10.00      B   
ATOM   5146  CD1 LEU   370     -15.403 -28.205   2.671  1.00 10.00      B   
ATOM   5147  CD2 LEU   370     -14.500 -26.443   4.211  1.00 10.00      B   
ATOM   5148  C   LEU   370     -10.461 -27.310   2.633  1.00 10.00      B   
ATOM   5149  O   LEU   370      -9.796 -27.554   3.638  1.00 10.00      B   
ATOM   5150  N   THR   371     -10.039 -27.582   1.401  1.00 10.00      B   
ATOM   5151  HN  THR   371     -10.606 -27.350   0.635  1.00 10.00      B   
ATOM   5152  CA  THR   371      -8.755 -28.226   1.158  1.00 10.00      B   
ATOM   5153  CB  THR   371      -8.534 -28.485  -0.340  1.00 10.00      B   
ATOM   5154  OG1 THR   371      -9.418 -27.650  -1.096  1.00 10.00      B   
ATOM   5155  HG1 THR   371      -8.989 -27.394  -1.920  1.00 10.00      B   
ATOM   5156  CG2 THR   371      -8.809 -29.944  -0.668  1.00 10.00      B   
ATOM   5157  C   THR   371      -7.604 -27.386   1.695  1.00 10.00      B   
ATOM   5158  O   THR   371      -6.665 -27.914   2.288  1.00 10.00      B   
ATOM   5159  N   LEU   372      -7.690 -26.071   1.502  1.00 10.00      B   
ATOM   5160  HN  LEU   372      -8.470 -25.704   1.032  1.00 10.00      B   
ATOM   5161  CA  LEU   372      -6.649 -25.165   1.968  1.00 10.00      B   
ATOM   5162  CB  LEU   372      -6.887 -23.741   1.455  1.00 10.00      B   
ATOM   5163  CG  LEU   372      -5.752 -22.734   1.683  1.00 10.00      B   
ATOM   5164  CD1 LEU   372      -4.428 -23.287   1.181  1.00 10.00      B   
ATOM   5165  CD2 LEU   372      -6.067 -21.414   0.997  1.00 10.00      B   
ATOM   5166  C   LEU   372      -6.551 -25.182   3.490  1.00 10.00      B   
ATOM   5167  O   LEU   372      -5.471 -25.008   4.052  1.00 10.00      B
[truncated: 289,833 more chars]
