# Supplementary material for: Large-scale discovery of protein interactions at residue resolution using co-evolution calculated from genomic sequences
Source: Nat Commun. 2021 Mar 2;12:1396. doi: 10.1038/s41467-021-21636-z (PMC7925567; doi:10.1038/s41467-021-21636-z)
Supplement: Supplementary file 12 — Supplementary Data 10 [file 41467_2021_21636_MOESM12_ESM.zip › supplementary/allpdb1629_C4YDZ9_C4YFL7/models/rmsdclust2_top1_haddock_89w.pdb]

REMARK FILENAME="haddock_89w.pdb0"
REMARK ===============================================================
REMARK HADDOCK run for haddock
REMARK initial structure: haddock_89.pdb
REMARK final NOE weights: unambig 50 amb: 50
REMARK ===============================================================
REMARK            total,bonds,angles,improper,dihe,vdw,elec,air,cdih,coup,rdcs,vean,dani,xpcs,rg
REMARK energies: -97.8838, 0, 0, 0, 0, -44.4561, -149.762, 96.3345, 0, 0, 0, 0, 0, 0, 0
REMARK ===============================================================
REMARK            bonds,angles,impropers,dihe,air,cdih,coup,rdcs,vean,dani,xpcs
REMARK rms-dev.: 0,0,0,0,2.6441,0,0, 0, 0, 0, 0
REMARK ===============================================================
REMARK               air,cdih,coup,rdcs,vean,dani,xpcs
REMARK               >0.3,>5,>1,>0,>5,>0.2,>0.2
REMARK violations.: 2, 0, 0, 0, 0, 0, 0
REMARK ===============================================================
REMARK                        CVpartition#,violations,rms
REMARK AIRs cross-validation: 2, 0, NaN
REMARK ===============================================================
REMARK NCS energy: 0
REMARK ===============================================================
REMARK Symmetry energy: 0
REMARK ===============================================================
REMARK Desolvation energy: 1.1497
REMARK Internal energy free molecules: 79853.8
REMARK Internal energy complex: -36819.7
REMARK Binding energy: -116867
REMARK ===============================================================
REMARK buried surface area: 1625.8
REMARK ===============================================================
REMARK water - chain1: 0 0 0
REMARK water - chain2: 0 0 0
REMARK water - chain3: 0 0 0
REMARK water - chain4: 0 0 0
REMARK water - chain5: 0 0 0
REMARK water - chain6: 0 0 0
REMARK ===============================================================
REMARK water - water: 0 0 0
REMARK ===============================================================
REMARK DATE:29-May-2020  01:58:26       created by user: he47
REMARK VERSION:1.3
ATOM      1  CB  THR     2     -25.053   3.881   7.396  1.00 10.00      A   
ATOM      2  OG1 THR     2     -24.243   5.041   7.652  1.00 10.00      A   
ATOM      3  HG1 THR     2     -24.011   5.470   6.810  1.00 10.00      A   
ATOM      4  CG2 THR     2     -24.450   2.683   8.115  1.00 10.00      A   
ATOM      5  C   THR     2     -25.950   2.349   5.615  1.00 10.00      A   
ATOM      6  O   THR     2     -27.171   2.325   5.778  1.00 10.00      A   
ATOM      7  N   THR     2     -25.740   4.783   5.169  1.00 10.00      A   
ATOM      8  HT1 THR     2     -25.121   5.619   5.270  1.00 10.00      A   
ATOM      9  HT2 THR     2     -26.674   5.004   5.568  1.00 10.00      A   
ATOM     10  HT3 THR     2     -25.849   4.567   4.161  1.00 10.00      A   
ATOM     11  CA  THR     2     -25.146   3.625   5.875  1.00 10.00      A   
ATOM     12  N   SER     3     -25.259   1.296   5.193  1.00 10.00      A   
ATOM     13  HN  SER     3     -24.288   1.385   5.058  1.00 10.00      A   
ATOM     14  CA  SER     3     -25.890   0.013   4.917  1.00 10.00      A   
ATOM     15  CB  SER     3     -26.138  -0.142   3.415  1.00 10.00      A   
ATOM     16  OG  SER     3     -26.929   0.929   2.920  1.00 10.00      A   
ATOM     17  HG  SER     3     -27.591   1.167   3.583  1.00 10.00      A   
ATOM     18  C   SER     3     -25.021  -1.130   5.435  1.00 10.00      A   
ATOM     19  O   SER     3     -23.798  -0.995   5.526  1.00 10.00      A   
ATOM     20  N   ILE     4     -25.656  -2.240   5.785  1.00 10.00      A   
ATOM     21  HN  ILE     4     -26.635  -2.278   5.698  1.00 10.00      A   
ATOM     22  CA  ILE     4     -24.947  -3.405   6.301  1.00 10.00      A   
ATOM     23  CB  ILE     4     -25.854  -4.246   7.225  1.00 10.00      A   
ATOM     24  CG1 ILE     4     -26.303  -3.420   8.432  1.00 10.00      A   
ATOM     25  CG2 ILE     4     -25.147  -5.519   7.675  1.00 10.00      A   
ATOM     26  CD1 ILE     4     -27.311  -4.126   9.313  1.00 10.00      A   
ATOM     27  C   ILE     4     -24.444  -4.288   5.164  1.00 10.00      A   
ATOM     28  O   ILE     4     -25.199  -4.636   4.253  1.00 10.00      A   
ATOM     29  N   LYS     5     -23.163  -4.633   5.220  1.00 10.00      A   
ATOM     30  HN  LYS     5     -22.615  -4.303   5.965  1.00 10.00      A   
ATOM     31  CA  LYS     5     -22.544  -5.488   4.216  1.00 10.00      A   
ATOM     32  CB  LYS     5     -21.817  -4.652   3.156  1.00 10.00      A   
ATOM     33  CG  LYS     5     -22.735  -4.030   2.116  1.00 10.00      A   
ATOM     34  CD  LYS     5     -21.942  -3.387   0.990  1.00 10.00      A   
ATOM     35  CE  LYS     5     -22.861  -2.669   0.013  1.00 10.00      A   
ATOM     36  NZ  LYS     5     -22.102  -1.948  -1.043  1.00 10.00      A   
ATOM     37  HZ1 LYS     5     -21.539  -2.619  -1.602  1.00 10.00      A   
ATOM     38  HZ2 LYS     5     -21.463  -1.251  -0.613  1.00 10.00      A   
ATOM     39  HZ3 LYS     5     -22.756  -1.449  -1.677  1.00 10.00      A   
ATOM     40  C   LYS     5     -21.574  -6.462   4.884  1.00 10.00      A   
ATOM     41  O   LYS     5     -21.019  -6.156   5.945  1.00 10.00      A   
ATOM     42  N   PRO     6     -21.370  -7.650   4.284  1.00 10.00      A   
ATOM     43  CA  PRO     6     -20.462  -8.673   4.827  1.00 10.00      A   
ATOM     44  CB  PRO     6     -20.580  -9.836   3.828  1.00 10.00      A   
ATOM     45  CG  PRO     6     -21.124  -9.220   2.585  1.00 10.00      A   
ATOM     46  CD  PRO     6     -22.013  -8.099   3.036  1.00 10.00      A   
ATOM     47  C   PRO     6     -19.014  -8.182   4.909  1.00 10.00      A   
ATOM     48  O   PRO     6     -18.493  -7.580   3.967  1.00 10.00      A   
ATOM     49  N   PHE     7     -18.375  -8.431   6.042  1.00 10.00      A   
ATOM     50  HN  PHE     7     -18.843  -8.907   6.761  1.00 10.00      A   
ATOM     51  CA  PHE     7     -16.994  -8.018   6.246  1.00 10.00      A   
ATOM     52  CB  PHE     7     -16.628  -8.128   7.730  1.00 10.00      A   
ATOM     53  CG  PHE     7     -15.337  -7.449   8.105  1.00 10.00      A   
ATOM     54  CD1 PHE     7     -15.300  -6.083   8.335  1.00 10.00      A   
ATOM     55  CD2 PHE     7     -14.162  -8.175   8.235  1.00 10.00      A   
ATOM     56  CE1 PHE     7     -14.119  -5.454   8.686  1.00 10.00      A   
ATOM     57  CE2 PHE     7     -12.978  -7.552   8.585  1.00 10.00      A   
ATOM     58  CZ  PHE     7     -12.956  -6.190   8.811  1.00 10.00      A   
ATOM     59  C   PHE     7     -16.049  -8.872   5.407  1.00 10.00      A   
ATOM     60  O   PHE     7     -16.103 -10.103   5.452  1.00 10.00      A   
ATOM     61  N   GLN     8     -15.194  -8.218   4.637  1.00 10.00      A   
ATOM     62  HN  GLN     8     -15.194  -7.233   4.642  1.00 10.00      A   
ATOM     63  CA  GLN     8     -14.240  -8.921   3.795  1.00 10.00      A   
ATOM     64  CB  GLN     8     -14.346  -8.454   2.339  1.00 10.00      A   
ATOM     65  CG  GLN     8     -15.692  -8.745   1.688  1.00 10.00      A   
ATOM     66  CD  GLN     8     -15.749  -8.313   0.234  1.00 10.00      A   
ATOM     67  OE1 GLN     8     -15.065  -7.375  -0.178  1.00 10.00      A   
ATOM     68  NE2 GLN     8     -16.574  -8.989  -0.553  1.00 10.00      A   
ATOM     69 HE21 GLN     8     -17.093  -9.723  -0.158  1.00 10.00      A   
ATOM     70 HE22 GLN     8     -16.645  -8.721  -1.493  1.00 10.00      A   
ATOM     71  C   GLN     8     -12.823  -8.718   4.319  1.00 10.00      A   
ATOM     72  O   GLN     8     -12.541  -7.733   4.998  1.00 10.00      A   
ATOM     73  N   MET     9     -11.932  -9.646   3.999  1.00 10.00      A   
ATOM     74  HN  MET     9     -12.211 -10.411   3.456  1.00 10.00      A   
ATOM     75  CA  MET     9     -10.545  -9.560   4.451  1.00 10.00      A   
ATOM     76  CB  MET     9      -9.803 -10.865   4.155  1.00 10.00      A   
ATOM     77  CG  MET     9      -8.534 -11.060   4.967  1.00 10.00      A   
ATOM     78  SD  MET     9      -8.855 -11.144   6.737  1.00 10.00      A   
ATOM     79  CE  MET     9      -7.264 -11.698   7.347  1.00 10.00      A   
ATOM     80  C   MET     9      -9.822  -8.373   3.810  1.00 10.00      A   
ATOM     81  O   MET     9      -8.868  -7.833   4.371  1.00 10.00      A   
ATOM     82  N   GLU    10     -10.299  -7.960   2.639  1.00 10.00      A   
ATOM     83  HN  GLU    10     -11.066  -8.423   2.250  1.00 10.00      A   
ATOM     84  CA  GLU    10      -9.707  -6.836   1.921  1.00 10.00      A   
ATOM     85  CB  GLU    10     -10.238  -6.774   0.483  1.00 10.00      A   
ATOM     86  CG  GLU    10      -9.555  -5.730  -0.391  1.00 10.00      A   
ATOM     87  CD  GLU    10     -10.189  -5.597  -1.762  1.00 10.00      A   
ATOM     88  OE1 GLU    10     -11.272  -4.979  -1.861  1.00 10.00      A   
ATOM     89  OE2 GLU    10      -9.604  -6.095  -2.749  1.00 10.00      A   
ATOM     90  C   GLU    10      -9.986  -5.519   2.645  1.00 10.00      A   
ATOM     91  O   GLU    10      -9.293  -4.525   2.433  1.00 10.00      A   
ATOM     92  N   ASP    11     -10.989  -5.532   3.520  1.00 10.00      A   
ATOM     93  HN  ASP    11     -11.485  -6.366   3.662  1.00 10.00      A   
ATOM     94  CA  ASP    11     -11.375  -4.343   4.281  1.00 10.00      A   
ATOM     95  CB  ASP    11     -12.539  -4.657   5.222  1.00 10.00      A   
ATOM     96  CG  ASP    11     -13.890  -4.352   4.615  1.00 10.00      A   
ATOM     97  OD1 ASP    11     -14.271  -3.162   4.577  1.00 10.00      A   
ATOM     98  OD2 ASP    11     -14.587  -5.299   4.185  1.00 10.00      A   
ATOM     99  C   ASP    11     -10.209  -3.786   5.087  1.00 10.00      A   
ATOM    100  O   ASP    11     -10.075  -2.575   5.242  1.00 10.00      A   
ATOM    101  N   LEU    12      -9.356  -4.678   5.575  1.00 10.00      A   
ATOM    102  HN  LEU    12      -9.508  -5.629   5.389  1.00 10.00      A   
ATOM    103  CA  LEU    12      -8.198  -4.288   6.375  1.00 10.00      A   
ATOM    104  CB  LEU    12      -7.445  -5.527   6.862  1.00 10.00      A   
ATOM    105  CG  LEU    12      -8.190  -6.423   7.855  1.00 10.00      A   
ATOM    106  CD1 LEU    12      -7.445  -7.733   8.056  1.00 10.00      A   
ATOM    107  CD2 LEU    12      -8.379  -5.711   9.185  1.00 10.00      A   
ATOM    108  C   LEU    12      -7.251  -3.372   5.603  1.00 10.00      A   
ATOM    109  O   LEU    12      -6.523  -2.578   6.197  1.00 10.00      A   
ATOM    110  N   PHE    13      -7.284  -3.468   4.278  1.00 10.00      A   
ATOM    111  HN  PHE    13      -7.906  -4.101   3.858  1.00 10.00      A   
ATOM    112  CA  PHE    13      -6.425  -2.655   3.430  1.00 10.00      A   
ATOM    113  CB  PHE    13      -6.194  -3.335   2.075  1.00 10.00      A   
ATOM    114  CG  PHE    13      -5.541  -4.685   2.173  1.00 10.00      A   
ATOM    115  CD1 PHE    13      -4.180  -4.794   2.407  1.00 10.00      A   
ATOM    116  CD2 PHE    13      -6.287  -5.844   2.031  1.00 10.00      A   
ATOM    117  CE1 PHE    13      -3.575  -6.033   2.499  1.00 10.00      A   
ATOM    118  CE2 PHE    13      -5.689  -7.086   2.121  1.00 10.00      A   
ATOM    119  CZ  PHE    13      -4.330  -7.181   2.355  1.00 10.00      A   
ATOM    120  C   PHE    13      -7.002  -1.256   3.231  1.00 10.00      A   
ATOM    121  O   PHE    13      -6.323  -0.364   2.725  1.00 10.00      A   
ATOM    122  N   GLU    14      -8.250  -1.061   3.642  1.00 10.00      A   
ATOM    123  HN  GLU    14      -8.745  -1.808   4.051  1.00 10.00      A   
ATOM    124  CA  GLU    14      -8.906   0.233   3.495  1.00 10.00      A   
ATOM    125  CB  GLU    14     -10.008   0.162   2.436  1.00 10.00      A   
ATOM    126  CG  GLU    14      -9.503  -0.083   1.025  1.00 10.00      A   
ATOM    127  CD  GLU    14     -10.603   0.017  -0.008  1.00 10.00      A   
ATOM    128  OE1 GLU    14     -10.757   1.098  -0.622  1.00 10.00      A   
ATOM    129  OE2 GLU    14     -11.322  -0.982  -0.218  1.00 10.00      A   
ATOM    130  C   GLU    14      -9.483   0.721   4.819  1.00 10.00      A   
ATOM    131  O   GLU    14     -10.335   1.609   4.850  1.00 10.00      A   
ATOM    132  N   LEU    15      -8.999   0.154   5.913  1.00 10.00      A   
ATOM    133  HN  LEU    15      -8.303  -0.530   5.828  1.00 10.00      A   
ATOM    134  CA  LEU    15      -9.471   0.532   7.240  1.00 10.00      A   
ATOM    135  CB  LEU    15      -9.478  -0.673   8.189  1.00 10.00      A   
ATOM    136  CG  LEU    15     -10.704  -1.586   8.111  1.00 10.00      A   
ATOM    137  CD1 LEU    15     -10.603  -2.708   9.131  1.00 10.00      A   
ATOM    138  CD2 LEU    15     -11.980  -0.788   8.320  1.00 10.00      A   
ATOM    139  C   LEU    15      -8.625   1.657   7.819  1.00 10.00      A   
ATOM    140  O   LEU    15      -8.768   2.009   8.985  1.00 10.00      A   
ATOM    141  N   ASN    16      -7.760   2.219   6.983  1.00 10.00      A   
ATOM    142  HN  ASN    16      -7.708   1.878   6.066  1.00 10.00      A   
ATOM    143  CA  ASN    16      -6.863   3.309   7.378  1.00 10.00      A   
ATOM    144  CB  ASN    16      -6.130   3.891   6.162  1.00 10.00      A   
ATOM    145  CG  ASN    16      -5.183   5.020   6.527  1.00 10.00      A   
ATOM    146  OD1 ASN    16      -5.571   6.186   6.550  1.00 10.00      A   
ATOM    147  ND2 ASN    16      -3.933   4.682   6.808  1.00 10.00      A   
ATOM    148 HD21 ASN    16      -3.687   3.736   6.764  1.00 10.00      A   
ATOM    149 HD22 ASN    16      -3.302   5.399   7.054  1.00 10.00      A   
ATOM    150  C   ASN    16      -7.539   4.414   8.212  1.00 10.00      A   
ATOM    151  O   ASN    16      -7.088   4.701   9.319  1.00 10.00      A   
ATOM    152  N   PRO    17      -8.633   5.042   7.714  1.00 10.00      A   
ATOM    153  CA  PRO    17      -9.327   6.116   8.448  1.00 10.00      A   
ATOM    154  CB  PRO    17     -10.513   6.468   7.542  1.00 10.00      A   
ATOM    155  CG  PRO    17     -10.101   6.010   6.188  1.00 10.00      A   
ATOM    156  CD  PRO    17      -9.273   4.779   6.410  1.00 10.00      A   
ATOM    157  C   PRO    17      -9.833   5.666   9.819  1.00 10.00      A   
ATOM    158  O   PRO    17      -9.813   6.432  10.779  1.00 10.00      A   
ATOM    159  N   VAL    18     -10.275   4.417   9.905  1.00 10.00      A   
ATOM    160  HN  VAL    18     -10.245   3.844   9.110  1.00 10.00      A   
ATOM    161  CA  VAL    18     -10.790   3.871  11.160  1.00 10.00      A   
ATOM    162  CB  VAL    18     -11.712   2.654  10.917  1.00 10.00      A   
ATOM    163  CG1 VAL    18     -12.445   2.265  12.193  1.00 10.00      A   
ATOM    164  CG2 VAL    18     -12.701   2.934   9.793  1.00 10.00      A   
ATOM    165  C   VAL    18      -9.640   3.465  12.080  1.00 10.00      A   
ATOM    166  O   VAL    18      -9.729   3.578  13.299  1.00 10.00      A   
ATOM    167  N   ASN    19      -8.549   3.014  11.476  1.00 10.00      A   
ATOM    168  HN  ASN    19      -8.543   2.949  10.495  1.00 10.00      A   
ATOM    169  CA  ASN    19      -7.365   2.589  12.217  1.00 10.00      A   
ATOM    170  CB  ASN    19      -6.412   1.838  11.279  1.00 10.00      A   
ATOM    171  CG  ASN    19      -5.614   0.752  11.973  1.00 10.00      A   
ATOM    172  OD1 ASN    19      -5.188   0.907  13.118  1.00 10.00      A   
ATOM    173  ND2 ASN    19      -5.406  -0.359  11.280  1.00 10.00      A   
ATOM    174 HD21 ASN    19      -5.773  -0.417  10.369  1.00 10.00      A   
ATOM    175 HD22 ASN    19      -4.893  -1.080  11.703  1.00 10.00      A   
ATOM    176  C   ASN    19      -6.658   3.790  12.840  1.00 10.00      A   
ATOM    177  O   ASN    19      -5.831   3.646  13.743  1.00 10.00      A   
ATOM    178  N   LEU    20      -6.997   4.977  12.355  1.00 10.00      A   
ATOM    179  HN  LEU    20      -7.657   5.023  11.631  1.00 10.00      A   
ATOM    180  CA  LEU    20      -6.410   6.213  12.857  1.00 10.00      A   
ATOM    181  CB  LEU    20      -6.498   7.314  11.799  1.00 10.00      A   
ATOM    182  CG  LEU    20      -5.480   7.233  10.661  1.00 10.00      A   
ATOM    183  CD1 LEU    20      -5.952   8.045   9.466  1.00 10.00      A   
ATOM    184  CD2 LEU    20      -4.117   7.715  11.129  1.00 10.00      A   
ATOM    185  C   LEU    20      -7.088   6.666  14.147  1.00 10.00      A   
ATOM    186  O   LEU    20      -6.598   7.566  14.836  1.00 10.00      A   
ATOM    187  N   ASP    21      -8.213   6.043  14.469  1.00 10.00      A   
ATOM    188  HN  ASP    21      -8.550   5.331  13.884  1.00 10.00      A   
ATOM    189  CA  ASP    21      -8.957   6.376  15.681  1.00 10.00      A   
ATOM    190  CB  ASP    21     -10.325   5.691  15.672  1.00 10.00      A   
ATOM    191  CG  ASP    21     -11.145   5.982  16.910  1.00 10.00      A   
ATOM    192  OD1 ASP    21     -11.851   7.012  16.938  1.00 10.00      A   
ATOM    193  OD2 ASP    21     -11.091   5.174  17.857  1.00 10.00      A   
ATOM    194  C   ASP    21      -8.150   5.979  16.920  1.00 10.00      A   
ATOM    195  O   ASP    21      -7.615   4.872  16.991  1.00 10.00      A   
ATOM    196  N   PRO    22      -8.042   6.884  17.908  1.00 10.00      A   
ATOM    197  CA  PRO    22      -7.264   6.647  19.136  1.00 10.00      A   
ATOM    198  CB  PRO    22      -7.247   8.017  19.817  1.00 10.00      A   
ATOM    199  CG  PRO    22      -8.471   8.700  19.313  1.00 10.00      A   
ATOM    200  CD  PRO    22      -8.667   8.220  17.904  1.00 10.00      A   
ATOM    201  C   PRO    22      -7.863   5.600  20.074  1.00 10.00      A   
ATOM    202  O   PRO    22      -7.176   5.098  20.966  1.00 10.00      A   
ATOM    203  N   LEU    23      -9.130   5.271  19.883  1.00 10.00      A   
ATOM    204  HN  LEU    23      -9.635   5.683  19.145  1.00 10.00      A   
ATOM    205  CA  LEU    23      -9.788   4.292  20.737  1.00 10.00      A   
ATOM    206  CB  LEU    23     -11.205   4.749  21.092  1.00 10.00      A   
ATOM    207  CG  LEU    23     -11.318   6.091  21.826  1.00 10.00      A   
ATOM    208  CD1 LEU    23     -12.778   6.454  22.054  1.00 10.00      A   
ATOM    209  CD2 LEU    23     -10.558   6.055  23.146  1.00 10.00      A   
ATOM    210  C   LEU    23      -9.818   2.923  20.072  1.00 10.00      A   
ATOM    211  O   LEU    23      -9.682   1.896  20.736  1.00 10.00      A   
ATOM    212  N   THR    24      -9.999   2.920  18.760  1.00 10.00      A   
ATOM    213  HN  THR    24     -10.122   3.779  18.293  1.00 10.00      A   
ATOM    214  CA  THR    24     -10.046   1.687  17.993  1.00 10.00      A   
ATOM    215  CB  THR    24     -10.526   1.947  16.552  1.00 10.00      A   
ATOM    216  OG1 THR    24     -11.738   2.715  16.592  1.00 10.00      A   
ATOM    217  HG1 THR    24     -11.568   3.560  17.040  1.00 10.00      A   
ATOM    218  CG2 THR    24     -10.793   0.633  15.830  1.00 10.00      A   
ATOM    219  C   THR    24      -8.684   0.992  17.971  1.00 10.00      A   
ATOM    220  O   THR    24      -7.732   1.472  17.343  1.00 10.00      A   
ATOM    221  N   GLU    25      -8.603  -0.133  18.673  1.00 10.00      A   
ATOM    222  HN  GLU    25      -9.396  -0.450  19.156  1.00 10.00      A   
ATOM    223  CA  GLU    25      -7.378  -0.914  18.744  1.00 10.00      A   
ATOM    224  CB  GLU    25      -7.326  -1.689  20.060  1.00 10.00      A   
ATOM    225  CG  GLU    25      -7.185  -0.812  21.290  1.00 10.00      A   
ATOM    226  CD  GLU    25      -5.746  -0.663  21.729  1.00 10.00      A   
ATOM    227  OE1 GLU    25      -4.871  -0.461  20.861  1.00 10.00      A   
ATOM    228  OE2 GLU    25      -5.478  -0.746  22.949  1.00 10.00      A   
ATOM    229  C   GLU    25      -7.317  -1.890  17.581  1.00 10.00      A   
ATOM    230  O   GLU    25      -8.296  -2.579  17.291  1.00 10.00      A   
ATOM    231  N   ASN    26      -6.176  -1.940  16.916  1.00 10.00      A   
ATOM    232  HN  ASN    26      -5.430  -1.369  17.200  1.00 10.00      A   
ATOM    233  CA  ASN    26      -5.996  -2.839  15.786  1.00 10.00      A   
ATOM    234  CB  ASN    26      -5.267  -2.135  14.639  1.00 10.00      A   
ATOM    235  CG  ASN    26      -5.256  -2.961  13.365  1.00 10.00      A   
ATOM    236  OD1 ASN    26      -6.248  -3.605  13.017  1.00 10.00      A   
ATOM    237  ND2 ASN    26      -4.134  -2.953  12.659  1.00 10.00      A   
ATOM    238 HD21 ASN    26      -3.378  -2.421  12.989  1.00 10.00      A   
ATOM    239 HD22 ASN    26      -4.101  -3.490  11.837  1.00 10.00      A   
ATOM    240  C   ASN    26      -5.212  -4.066  16.219  1.00 10.00      A   
ATOM    241  O   ASN    26      -4.105  -3.949  16.743  1.00 10.00      A   
ATOM    242  N   PHE    27      -5.780  -5.235  15.996  1.00 10.00      A   
ATOM    243  HN  PHE    27      -6.657  -5.267  15.552  1.00 10.00      A   
ATOM    244  CA  PHE    27      -5.131  -6.476  16.379  1.00 10.00      A   
ATOM    245  CB  PHE    27      -6.109  -7.378  17.139  1.00 10.00      A   
ATOM    246  CG  PHE    27      -6.630  -6.772  18.413  1.00 10.00      A   
ATOM    247  CD1 PHE    27      -7.897  -6.215  18.463  1.00 10.00      A   
ATOM    248  CD2 PHE    27      -5.850  -6.757  19.558  1.00 10.00      A   
ATOM    249  CE1 PHE    27      -8.378  -5.653  19.631  1.00 10.00      A   
ATOM    250  CE2 PHE    27      -6.323  -6.198  20.730  1.00 10.00      A   
ATOM    251  CZ  PHE    27      -7.590  -5.645  20.767  1.00 10.00      A   
ATOM    252  C   PHE    27      -4.569  -7.205  15.162  1.00 10.00      A   
ATOM    253  O   PHE    27      -4.721  -6.752  14.025  1.00 10.00      A   
ATOM    254  N   ASN    28      -3.915  -8.330  15.414  1.00 10.00      A   
ATOM    255  HN  ASN    28      -3.823  -8.630  16.345  1.00 10.00      A   
ATOM    256  CA  ASN    28      -3.331  -9.136  14.353  1.00 10.00      A   
ATOM    257  CB  ASN    28      -2.391 -10.188  14.953  1.00 10.00      A   
ATOM    258  CG  ASN    28      -1.529 -10.883  13.914  1.00 10.00      A   
ATOM    259  OD1 ASN    28      -1.940 -11.869  13.310  1.00 10.00      A   
ATOM    260  ND2 ASN    28      -0.327 -10.373  13.701  1.00 10.00      A   
ATOM    261 HD21 ASN    28      -0.058  -9.582  14.216  1.00 10.00      A   
ATOM    262 HD22 ASN    28       0.248 -10.808  13.039  1.00 10.00      A   
ATOM    263  C   ASN    28      -4.438  -9.808  13.547  1.00 10.00      A   
ATOM    264  O   ASN    28      -5.554  -9.983  14.043  1.00 10.00      A   
ATOM    265  N   VAL    29      -4.129 -10.183  12.311  1.00 10.00      A   
ATOM    266  HN  VAL    29      -3.219 -10.026  11.981  1.00 10.00      A   
ATOM    267  CA  VAL    29      -5.101 -10.827  11.430  1.00 10.00      A   
ATOM    268  CB  VAL    29      -4.503 -11.173  10.047  1.00 10.00      A   
ATOM    269  CG1 VAL    29      -4.315  -9.914   9.215  1.00 10.00      A   
ATOM    270  CG2 VAL    29      -3.185 -11.919  10.194  1.00 10.00      A   
ATOM    271  C   VAL    29      -5.713 -12.079  12.060  1.00 10.00      A   
ATOM    272  O   VAL    29      -6.880 -12.391  11.821  1.00 10.00      A   
ATOM    273  N   SER    30      -4.934 -12.772  12.889  1.00 10.00      A   
ATOM    274  HN  SER    30      -4.014 -12.466  13.050  1.00 10.00      A   
ATOM    275  CA  SER    30      -5.394 -13.986  13.555  1.00 10.00      A   
ATOM    276  CB  SER    30      -4.226 -14.644  14.287  1.00 10.00      A   
ATOM    277  OG  SER    30      -3.039 -14.533  13.521  1.00 10.00      A   
ATOM    278  HG  SER    30      -2.753 -15.410  13.241  1.00 10.00      A   
ATOM    279  C   SER    30      -6.550 -13.712  14.524  1.00 10.00      A   
ATOM    280  O   SER    30      -7.290 -14.624  14.900  1.00 10.00      A   
ATOM    281  N   PHE    31      -6.708 -12.457  14.923  1.00 10.00      A   
ATOM    282  HN  PHE    31      -6.096 -11.766  14.588  1.00 10.00      A   
ATOM    283  CA  PHE    31      -7.772 -12.077  15.842  1.00 10.00      A   
ATOM    284  CB  PHE    31      -7.407 -10.773  16.565  1.00 10.00      A   
ATOM    285  CG  PHE    31      -8.274 -10.449  17.752  1.00 10.00      A   
ATOM    286  CD1 PHE    31      -7.937 -10.907  19.014  1.00 10.00      A   
ATOM    287  CD2 PHE    31      -9.421  -9.684  17.606  1.00 10.00      A   
ATOM    288  CE1 PHE    31      -8.726 -10.611  20.109  1.00 10.00      A   
ATOM    289  CE2 PHE    31     -10.216  -9.384  18.696  1.00 10.00      A   
ATOM    290  CZ  PHE    31      -9.867  -9.848  19.950  1.00 10.00      A   
ATOM    291  C   PHE    31      -9.090 -11.912  15.089  1.00 10.00      A   
ATOM    292  O   PHE    31     -10.162 -12.220  15.608  1.00 10.00      A   
ATOM    293  N   TYR    32      -8.995 -11.445  13.851  1.00 10.00      A   
ATOM    294  HN  TYR    32      -8.109 -11.253  13.481  1.00 10.00      A   
ATOM    295  CA  TYR    32     -10.171 -11.219  13.021  1.00 10.00      A   
ATOM    296  CB  TYR    32      -9.888 -10.136  11.976  1.00 10.00      A   
ATOM    297  CG  TYR    32      -9.383  -8.835  12.562  1.00 10.00      A   
ATOM    298  CD1 TYR    32      -8.090  -8.394  12.311  1.00 10.00      A   
ATOM    299  CD2 TYR    32     -10.196  -8.052  13.370  1.00 10.00      A   
ATOM    300  CE1 TYR    32      -7.624  -7.212  12.850  1.00 10.00      A   
ATOM    301  CE2 TYR    32      -9.738  -6.866  13.911  1.00 10.00      A   
ATOM    302  CZ  TYR    32      -8.451  -6.452  13.649  1.00 10.00      A   
ATOM    303  OH  TYR    32      -7.987  -5.275  14.190  1.00 10.00      A   
ATOM    304  HH  TYR    32      -7.458  -4.803  13.529  1.00 10.00      A   
ATOM    305  C   TYR    32     -10.624 -12.502  12.334  1.00 10.00      A   
ATOM    306  O   TYR    32     -11.823 -12.732  12.161  1.00 10.00      A   
ATOM    307  N   SER    33      -9.663 -13.339  11.958  1.00 10.00      A   
ATOM    308  HN  SER    33      -8.725 -13.107  12.143  1.00 10.00      A   
ATOM    309  CA  SER    33      -9.957 -14.594  11.278  1.00 10.00      A   
ATOM    310  CB  SER    33      -8.661 -15.330  10.941  1.00 10.00      A   
ATOM    311  OG  SER    33      -7.743 -15.257  12.017  1.00 10.00      A   
ATOM    312  HG  SER    33      -7.326 -16.120  12.143  1.00 10.00      A   
ATOM    313  C   SER    33     -10.867 -15.484  12.114  1.00 10.00      A   
ATOM    314  O   SER    33     -11.859 -16.010  11.611  1.00 10.00      A   
ATOM    315  N   GLN    34     -10.531 -15.629  13.394  1.00 10.00      A   
ATOM    316  HN  GLN    34      -9.729 -15.172  13.728  1.00 10.00      A   
ATOM    317  CA  GLN    34     -11.312 -16.455  14.310  1.00 10.00      A   
ATOM    318  CB  GLN    34     -10.753 -16.362  15.731  1.00 10.00      A   
ATOM    319  CG  GLN    34     -11.335 -17.386  16.694  1.00 10.00      A   
ATOM    320  CD  GLN    34     -11.414 -16.869  18.117  1.00 10.00      A   
ATOM    321  OE1 GLN    34     -11.621 -15.680  18.344  1.00 10.00      A   
ATOM    322  NE2 GLN    34     -11.247 -17.756  19.083  1.00 10.00      A   
ATOM    323 HE21 GLN    34     -11.081 -18.690  18.832  1.00 10.00      A   
ATOM    324 HE22 GLN    34     -11.294 -17.443  20.012  1.00 10.00      A   
ATOM    325  C   GLN    34     -12.781 -16.046  14.303  1.00 10.00      A   
ATOM    326  O   GLN    34     -13.671 -16.895  14.239  1.00 10.00      A   
ATOM    327  N   TYR    35     -13.027 -14.742  14.346  1.00 10.00      A   
ATOM    328  HN  TYR    35     -12.274 -14.113  14.377  1.00 10.00      A   
ATOM    329  CA  TYR    35     -14.388 -14.222  14.345  1.00 10.00      A   
ATOM    330  CB  TYR    35     -14.399 -12.720  14.638  1.00 10.00      A   
ATOM    331  CG  TYR    35     -14.321 -12.376  16.109  1.00 10.00      A   
ATOM    332  CD1 TYR    35     -13.130 -12.503  16.813  1.00 10.00      A   
ATOM    333  CD2 TYR    35     -15.439 -11.920  16.795  1.00 10.00      A   
ATOM    334  CE1 TYR    35     -13.057 -12.186  18.157  1.00 10.00      A   
ATOM    335  CE2 TYR    35     -15.375 -11.602  18.137  1.00 10.00      A   
ATOM    336  CZ  TYR    35     -14.182 -11.737  18.813  1.00 10.00      A   
ATOM    337  OH  TYR    35     -14.113 -11.417  20.151  1.00 10.00      A   
ATOM    338  HH  TYR    35     -13.192 -11.282  20.400  1.00 10.00      A   
ATOM    339  C   TYR    35     -15.099 -14.517  13.027  1.00 10.00      A   
ATOM    340  O   TYR    35     -16.257 -14.912  13.020  1.00 10.00      A   
ATOM    341  N   LEU    36     -14.387 -14.354  11.920  1.00 10.00      A   
ATOM    342  HN  LEU    36     -13.451 -14.062  11.991  1.00 10.00      A   
ATOM    343  CA  LEU    36     -14.957 -14.594  10.595  1.00 10.00      A   
ATOM    344  CB  LEU    36     -14.011 -14.079   9.507  1.00 10.00      A   
ATOM    345  CG  LEU    36     -13.928 -12.561   9.346  1.00 10.00      A   
ATOM    346  CD1 LEU    36     -12.745 -12.185   8.469  1.00 10.00      A   
ATOM    347  CD2 LEU    36     -15.222 -12.017   8.757  1.00 10.00      A   
ATOM    348  C   LEU    36     -15.264 -16.073  10.363  1.00 10.00      A   
ATOM    349  O   LEU    36     -16.169 -16.419   9.602  1.00 10.00      A   
ATOM    350  N   ILE    37     -14.510 -16.944  11.017  1.00 10.00      A   
ATOM    351  HN  ILE    37     -13.798 -16.612  11.610  1.00 10.00      A   
ATOM    352  CA  ILE    37     -14.704 -18.382  10.866  1.00 10.00      A   
ATOM    353  CB  ILE    37     -13.381 -19.161  11.063  1.00 10.00      A   
ATOM    354  CG1 ILE    37     -12.318 -18.658  10.081  1.00 10.00      A   
ATOM    355  CG2 ILE    37     -13.604 -20.657  10.876  1.00 10.00      A   
ATOM    356  CD1 ILE    37     -10.925 -19.193  10.346  1.00 10.00      A   
ATOM    357  C   ILE    37     -15.763 -18.909  11.832  1.00 10.00      A   
ATOM    358  O   ILE    37     -16.588 -19.749  11.468  1.00 10.00      A   
ATOM    359  N   GLU    38     -15.746 -18.408  13.058  1.00 10.00      A   
ATOM    360  HN  GLU    38     -15.077 -17.726  13.291  1.00 10.00      A   
ATOM    361  CA  GLU    38     -16.692 -18.847  14.072  1.00 10.00      A   
ATOM    362  CB  GLU    38     -16.105 -18.690  15.476  1.00 10.00      A   
ATOM    363  CG  GLU    38     -15.137 -19.794  15.872  1.00 10.00      A   
ATOM    364  CD  GLU    38     -15.764 -21.171  15.784  1.00 10.00      A   
ATOM    365  OE1 GLU    38     -16.840 -21.381  16.390  1.00 10.00      A   
ATOM    366  OE2 GLU    38     -15.188 -22.049  15.109  1.00 10.00      A   
ATOM    367  C   GLU    38     -18.045 -18.147  13.967  1.00 10.00      A   
ATOM    368  O   GLU    38     -19.087 -18.798  14.044  1.00 10.00      A   
ATOM    369  N   TRP    39     -18.038 -16.833  13.781  1.00 10.00      A   
ATOM    370  HN  TRP    39     -17.180 -16.360  13.681  1.00 10.00      A   
ATOM    371  CA  TRP    39     -19.281 -16.070  13.691  1.00 10.00      A   
ATOM    372  CB  TRP    39     -19.482 -15.226  14.959  1.00 10.00      A   
ATOM    373  CG  TRP    39     -19.231 -15.964  16.243  1.00 10.00      A   
ATOM    374  CD1 TRP    39     -20.113 -16.758  16.920  1.00 10.00      A   
ATOM    375  CD2 TRP    39     -18.016 -15.976  17.008  1.00 10.00      A   
ATOM    376  NE1 TRP    39     -19.524 -17.259  18.056  1.00 10.00      A   
ATOM    377  HE1 TRP    39     -19.956 -17.857  18.706  1.00 10.00      A   
ATOM    378  CE2 TRP    39     -18.236 -16.796  18.131  1.00 10.00      A   
ATOM    379  CE3 TRP    39     -16.764 -15.370  16.851  1.00 10.00      A   
ATOM    380  CZ2 TRP    39     -17.250 -17.032  19.088  1.00 10.00      A   
ATOM    381  CZ3 TRP    39     -15.789 -15.606  17.802  1.00 10.00      A   
ATOM    382  CH2 TRP    39     -16.037 -16.428  18.907  1.00 10.00      A   
ATOM    383  C   TRP    39     -19.278 -15.159  12.461  1.00 10.00      A   
ATOM    384  O   TRP    39     -19.085 -13.948  12.579  1.00 10.00      A   
ATOM    385  N   PRO    40     -19.511 -15.722  11.262  1.00 10.00      A   
ATOM    386  CA  PRO    40     -19.514 -14.948  10.013  1.00 10.00      A   
ATOM    387  CB  PRO    40     -19.610 -16.024   8.926  1.00 10.00      A   
ATOM    388  CG  PRO    40     -20.257 -17.185   9.600  1.00 10.00      A   
ATOM    389  CD  PRO    40     -19.783 -17.154  11.025  1.00 10.00      A   
ATOM    390  C   PRO    40     -20.692 -13.976   9.902  1.00 10.00      A   
ATOM    391  O   PRO    40     -20.670 -13.055   9.086  1.00 10.00      A   
ATOM    392  N   GLN    41     -21.716 -14.173  10.723  1.00 10.00      A   
ATOM    393  HN  GLN    41     -21.680 -14.912  11.370  1.00 10.00      A   
ATOM    394  CA  GLN    41     -22.891 -13.307  10.682  1.00 10.00      A   
ATOM    395  CB  GLN    41     -24.186 -14.115  10.822  1.00 10.00      A   
ATOM    396  CG  GLN    41     -24.290 -15.314   9.888  1.00 10.00      A   
ATOM    397  CD  GLN    41     -24.014 -14.972   8.434  1.00 10.00      A   
ATOM    398  OE1 GLN    41     -24.298 -13.867   7.971  1.00 10.00      A   
ATOM    399  NE2 GLN    41     -23.460 -15.924   7.702  1.00 10.00      A   
ATOM    400 HE21 GLN    41     -23.267 -16.785   8.131  1.00 10.00      A   
ATOM    401 HE22 GLN    41     -23.256 -15.728   6.762  1.00 10.00      A   
ATOM    402  C   GLN    41     -22.826 -12.211  11.742  1.00 10.00      A   
ATOM    403  O   GLN    41     -23.632 -11.281  11.735  1.00 10.00      A   
ATOM    404  N   LEU    42     -21.868 -12.322  12.651  1.00 10.00      A   
ATOM    405  HN  LEU    42     -21.254 -13.085  12.613  1.00 10.00      A   
ATOM    406  CA  LEU    42     -21.710 -11.331  13.708  1.00 10.00      A   
ATOM    407  CB  LEU    42     -21.356 -11.998  15.040  1.00 10.00      A   
ATOM    408  CG  LEU    42     -22.487 -12.749  15.749  1.00 10.00      A   
ATOM    409  CD1 LEU    42     -22.002 -13.305  17.078  1.00 10.00      A   
ATOM    410  CD2 LEU    42     -23.694 -11.843  15.957  1.00 10.00      A   
ATOM    411  C   LEU    42     -20.655 -10.297  13.331  1.00 10.00      A   
ATOM    412  O   LEU    42     -20.483  -9.282  14.008  1.00 10.00      A   
ATOM    413  N   PHE    43     -19.954 -10.557  12.241  1.00 10.00      A   
ATOM    414  HN  PHE    43     -20.138 -11.375  11.738  1.00 10.00      A   
ATOM    415  CA  PHE    43     -18.924  -9.650  11.771  1.00 10.00      A   
ATOM    416  CB  PHE    43     -17.624 -10.409  11.487  1.00 10.00      A   
ATOM    417  CG  PHE    43     -16.375  -9.631  11.798  1.00 10.00      A   
ATOM    418  CD1 PHE    43     -16.366  -8.244  11.741  1.00 10.00      A   
ATOM    419  CD2 PHE    43     -15.210 -10.289  12.150  1.00 10.00      A   
ATOM    420  CE1 PHE    43     -15.218  -7.531  12.028  1.00 10.00      A   
ATOM    421  CE2 PHE    43     -14.057  -9.584  12.438  1.00 10.00      A   
ATOM    422  CZ  PHE    43     -14.061  -8.202  12.378  1.00 10.00      A   
ATOM    423  C   PHE    43     -19.399  -8.918  10.522  1.00 10.00      A   
ATOM    424  O   PHE    43     -19.226  -9.397   9.401  1.00 10.00      A   
ATOM    425  N   TYR    44     -20.013  -7.764  10.723  1.00 10.00      A   
ATOM    426  HN  TYR    44     -20.126  -7.435  11.640  1.00 10.00      A   
ATOM    427  CA  TYR    44     -20.511  -6.965   9.612  1.00 10.00      A   
ATOM    428  CB  TYR    44     -22.048  -6.969   9.564  1.00 10.00      A   
ATOM    429  CG  TYR    44     -22.725  -6.457  10.818  1.00 10.00      A   
ATOM    430  CD1 TYR    44     -23.042  -5.110  10.958  1.00 10.00      A   
ATOM    431  CD2 TYR    44     -23.048  -7.317  11.860  1.00 10.00      A   
ATOM    432  CE1 TYR    44     -23.659  -4.635  12.099  1.00 10.00      A   
ATOM    433  CE2 TYR    44     -23.666  -6.850  13.004  1.00 10.00      A   
ATOM    434  CZ  TYR    44     -23.969  -5.509  13.118  1.00 10.00      A   
ATOM    435  OH  TYR    44     -24.578  -5.041  14.257  1.00 10.00      A   
ATOM    436  HH  TYR    44     -25.295  -4.448  14.017  1.00 10.00      A   
ATOM    437  C   TYR    44     -19.964  -5.546   9.690  1.00 10.00      A   
ATOM    438  O   TYR    44     -19.476  -5.119  10.739  1.00 10.00      A   
ATOM    439  N   LYS    45     -20.043  -4.821   8.585  1.00 10.00      A   
ATOM    440  HN  LYS    45     -20.453  -5.212   7.781  1.00 10.00      A   
ATOM    441  CA  LYS    45     -19.542  -3.455   8.534  1.00 10.00      A   
ATOM    442  CB  LYS    45     -18.334  -3.370   7.598  1.00 10.00      A   
ATOM    443  CG  LYS    45     -18.621  -3.836   6.179  1.00 10.00      A   
ATOM    444  CD  LYS    45     -17.407  -3.669   5.286  1.00 10.00      A   
ATOM    445  CE  LYS    45     -17.706  -4.100   3.860  1.00 10.00      A   
ATOM    446  NZ  LYS    45     -16.534  -3.915   2.966  1.00 10.00      A   
ATOM    447  HZ1 LYS    45     -16.289  -2.907   2.899  1.00 10.00      A   
ATOM    448  HZ2 LYS    45     -16.749  -4.272   2.015  1.00 10.00      A   
ATOM    449  HZ3 LYS    45     -15.708  -4.435   3.347  1.00 10.00      A   
ATOM    450  C   LYS    45     -20.625  -2.483   8.079  1.00 10.00      A   
ATOM    451  O   LYS    45     -21.624  -2.883   7.476  1.00 10.00      A   
ATOM    452  N   SER    46     -20.416  -1.208   8.375  1.00 10.00      A   
ATOM    453  HN  SER    46     -19.600  -0.959   8.862  1.00 10.00      A   
ATOM    454  CA  SER    46     -21.350  -0.163   7.999  1.00 10.00      A   
ATOM    455  CB  SER    46     -21.635   0.735   9.205  1.00 10.00      A   
ATOM    456  OG  SER    46     -21.728  -0.030  10.394  1.00 10.00      A   
ATOM    457  HG  SER    46     -20.872  -0.426  10.584  1.00 10.00      A   
ATOM    458  C   SER    46     -20.758   0.666   6.863  1.00 10.00      A   
ATOM    459  O   SER    46     -19.891   1.515   7.088  1.00 10.00      A   
ATOM    460  N   VAL    47     -21.211   0.403   5.645  1.00 10.00      A   
ATOM    461  HN  VAL    47     -21.904  -0.285   5.529  1.00 10.00      A   
ATOM    462  CA  VAL    47     -20.714   1.117   4.476  1.00 10.00      A   
ATOM    463  CB  VAL    47     -20.658   0.214   3.225  1.00 10.00      A   
ATOM    464  CG1 VAL    47     -19.784  -1.003   3.483  1.00 10.00      A   
ATOM    465  CG2 VAL    47     -22.054  -0.208   2.794  1.00 10.00      A   
ATOM    466  C   VAL    47     -21.558   2.350   4.178  1.00 10.00      A   
ATOM    467  O   VAL    47     -22.726   2.423   4.566  1.00 10.00      A   
ATOM    468  N   GLU    48     -20.957   3.317   3.501  1.00 10.00      A   
ATOM    469  HN  GLU    48     -20.019   3.204   3.237  1.00 10.00      A   
ATOM    470  CA  GLU    48     -21.650   4.545   3.145  1.00 10.00      A   
ATOM    471  CB  GLU    48     -20.794   5.775   3.451  1.00 10.00      A   
ATOM    472  CG  GLU    48     -21.344   6.626   4.582  1.00 10.00      A   
ATOM    473  CD  GLU    48     -22.852   6.765   4.511  1.00 10.00      A   
ATOM    474  OE1 GLU    48     -23.356   7.322   3.510  1.00 10.00      A   
ATOM    475  OE2 GLU    48     -23.542   6.304   5.448  1.00 10.00      A   
ATOM    476  C   GLU    48     -22.081   4.536   1.682  1.00 10.00      A   
ATOM    477  O   GLU    48     -21.677   3.664   0.915  1.00 10.00      A   
ATOM    478  N   THR    49     -22.905   5.512   1.318  1.00 10.00      A   
ATOM    479  HN  THR    49     -23.167   6.180   1.996  1.00 10.00      A   
ATOM    480  CA  THR    49     -23.439   5.656  -0.041  1.00 10.00      A   
ATOM    481  CB  THR    49     -24.521   4.602  -0.396  1.00 10.00      A   
ATOM    482  OG1 THR    49     -24.016   3.272  -0.218  1.00 10.00      A   
ATOM    483  HG1 THR    49     -23.062   3.315  -0.050  1.00 10.00      A   
ATOM    484  CG2 THR    49     -25.034   4.780  -1.821  1.00 10.00      A   
ATOM    485  C   THR    49     -22.368   5.791  -1.139  1.00 10.00      A   
ATOM    486  O   THR    49     -21.961   4.803  -1.754  1.00 10.00      A   
ATOM    487  N   PRO    50     -21.884   7.039  -1.342  1.00 10.00      A   
ATOM    488  CA  PRO    50     -20.900   7.437  -2.352  1.00 10.00      A   
ATOM    489  CB  PRO    50     -20.040   8.434  -1.572  1.00 10.00      A   
ATOM    490  CG  PRO    50     -20.967   9.035  -0.551  1.00 10.00      A   
ATOM    491  CD  PRO    50     -22.240   8.215  -0.541  1.00 10.00      A   
ATOM    492  C   PRO    50     -20.042   6.325  -2.965  1.00 10.00      A   
ATOM    493  O   PRO    50     -20.358   5.810  -4.039  1.00 10.00      A   
ATOM    494  N   ASN    51     -18.964   5.956  -2.287  1.00 10.00      A   
ATOM    495  HN  ASN    51     -18.771   6.379  -1.424  1.00 10.00      A   
ATOM    496  CA  ASN    51     -18.057   4.932  -2.797  1.00 10.00      A   
ATOM    497  CB  ASN    51     -16.602   5.389  -2.661  1.00 10.00      A   
ATOM    498  CG  ASN    51     -16.009   5.865  -3.972  1.00 10.00      A   
ATOM    499  OD1 ASN    51     -16.729   6.275  -4.882  1.00 10.00      A   
ATOM    500  ND2 ASN    51     -14.689   5.827  -4.075  1.00 10.00      A   
ATOM    501 HD21 ASN    51     -14.173   5.499  -3.307  1.00 10.00      A   
ATOM    502 HD22 ASN    51     -14.280   6.132  -4.914  1.00 10.00      A   
ATOM    503  C   ASN    51     -18.246   3.593  -2.103  1.00 10.00      A   
ATOM    504  O   ASN    51     -17.528   2.634  -2.385  1.00 10.00      A   
ATOM    505  N   GLY    52     -19.210   3.525  -1.199  1.00 10.00      A   
ATOM    506  HN  GLY    52     -19.769   4.312  -1.028  1.00 10.00      A   
ATOM    507  CA  GLY    52     -19.459   2.290  -0.481  1.00 10.00      A   
ATOM    508  C   GLY    52     -18.396   2.004   0.560  1.00 10.00      A   
ATOM    509  O   GLY    52     -18.268   0.877   1.035  1.00 10.00      A   
ATOM    510  N   GLN    53     -17.634   3.026   0.919  1.00 10.00      A   
ATOM    511  HN  GLN    53     -17.789   3.904   0.513  1.00 10.00      A   
ATOM    512  CA  GLN    53     -16.574   2.875   1.904  1.00 10.00      A   
ATOM    513  CB  GLN    53     -15.636   4.083   1.859  1.00 10.00      A   
ATOM    514  CG  GLN    53     -14.196   3.769   2.229  1.00 10.00      A   
ATOM    515  CD  GLN    53     -13.407   3.194   1.066  1.00 10.00      A   
ATOM    516  OE1 GLN    53     -13.672   3.507  -0.095  1.00 10.00      A   
ATOM    517  NE2 GLN    53     -12.434   2.349   1.370  1.00 10.00      A   
ATOM    518 HE21 GLN    53     -12.279   2.141   2.317  1.00 10.00      A   
ATOM    519 HE22 GLN    53     -11.894   1.972   0.635  1.00 10.00      A   
ATOM    520  C   GLN    53     -17.168   2.733   3.299  1.00 10.00      A   
ATOM    521  O   GLN    53     -18.054   3.500   3.678  1.00 10.00      A   
ATOM    522  N   ALA    54     -16.691   1.748   4.047  1.00 10.00      A   
ATOM    523  HN  ALA    54     -15.996   1.161   3.678  1.00 10.00      A   
ATOM    524  CA  ALA    54     -17.175   1.512   5.400  1.00 10.00      A   
ATOM    525  CB  ALA    54     -16.822   0.105   5.855  1.00 10.00      A   
ATOM    526  C   ALA    54     -16.621   2.548   6.372  1.00 10.00      A   
ATOM    527  O   ALA    54     -15.485   3.005   6.228  1.00 10.00      A   
ATOM    528  N   SER    55     -17.432   2.923   7.351  1.00 10.00      A   
ATOM    529  HN  SER    55     -18.331   2.531   7.402  1.00 10.00      A   
ATOM    530  CA  SER    55     -17.030   3.909   8.346  1.00 10.00      A   
ATOM    531  CB  SER    55     -17.958   5.125   8.276  1.00 10.00      A   
ATOM    532  OG  SER    55     -18.510   5.272   6.976  1.00 10.00      A   
ATOM    533  HG  SER    55     -19.468   5.158   7.022  1.00 10.00      A   
ATOM    534  C   SER    55     -17.056   3.313   9.754  1.00 10.00      A   
ATOM    535  O   SER    55     -17.073   4.039  10.749  1.00 10.00      A   
ATOM    536  N   GLY    56     -17.055   1.991   9.830  1.00 10.00      A   
ATOM    537  HN  GLY    56     -17.029   1.461   9.004  1.00 10.00      A   
ATOM    538  CA  GLY    56     -17.086   1.318  11.111  1.00 10.00      A   
ATOM    539  C   GLY    56     -17.614  -0.094  10.981  1.00 10.00      A   
ATOM    540  O   GLY    56     -18.393  -0.388  10.070  1.00 10.00      A   
ATOM    541  N   TYR    57     -17.201  -0.965  11.885  1.00 10.00      A   
ATOM    542  HN  TYR    57     -16.603  -0.665  12.606  1.00 10.00      A   
ATOM    543  CA  TYR    57     -17.628  -2.353  11.854  1.00 10.00      A   
ATOM    544  CB  TYR    57     -16.524  -3.248  11.268  1.00 10.00      A   
ATOM    545  CG  TYR    57     -15.200  -3.180  12.002  1.00 10.00      A   
ATOM    546  CD1 TYR    57     -14.899  -4.081  13.016  1.00 10.00      A   
ATOM    547  CD2 TYR    57     -14.249  -2.218  11.679  1.00 10.00      A   
ATOM    548  CE1 TYR    57     -13.692  -4.027  13.686  1.00 10.00      A   
ATOM    549  CE2 TYR    57     -13.040  -2.156  12.345  1.00 10.00      A   
ATOM    550  CZ  TYR    57     -12.767  -3.063  13.348  1.00 10.00      A   
ATOM    551  OH  TYR    57     -11.563  -3.007  14.014  1.00 10.00      A   
ATOM    552  HH  TYR    57     -11.409  -2.107  14.321  1.00 10.00      A   
ATOM    553  C   TYR    57     -18.027  -2.830  13.244  1.00 10.00      A   
ATOM    554  O   TYR    57     -17.679  -2.207  14.249  1.00 10.00      A   
ATOM    555  N   MET    58     -18.763  -3.930  13.290  1.00 10.00      A   
ATOM    556  HN  MET    58     -19.010  -4.377  12.449  1.00 10.00      A   
ATOM    557  CA  MET    58     -19.208  -4.505  14.549  1.00 10.00      A   
ATOM    558  CB  MET    58     -20.735  -4.650  14.567  1.00 10.00      A   
ATOM    559  CG  MET    58     -21.275  -5.552  15.672  1.00 10.00      A   
ATOM    560  SD  MET    58     -20.780  -5.021  17.325  1.00 10.00      A   
ATOM    561  CE  MET    58     -21.718  -3.504  17.488  1.00 10.00      A   
ATOM    562  C   MET    58     -18.548  -5.857  14.772  1.00 10.00      A   
ATOM    563  O   MET    58     -18.548  -6.711  13.885  1.00 10.00      A   
ATOM    564  N   MET    59     -17.979  -6.037  15.954  1.00 10.00      A   
ATOM    565  HN  MET    59     -18.019  -5.315  16.619  1.00 10.00      A   
ATOM    566  CA  MET    59     -17.318  -7.281  16.304  1.00 10.00      A   
ATOM    567  CB  MET    59     -15.806  -7.068  16.426  1.00 10.00      A   
ATOM    568  CG  MET    59     -15.017  -8.341  16.688  1.00 10.00      A   
ATOM    569  SD  MET    59     -13.361  -8.021  17.327  1.00 10.00      A   
ATOM    570  CE  MET    59     -12.670  -7.031  16.004  1.00 10.00      A   
ATOM    571  C   MET    59     -17.879  -7.817  17.615  1.00 10.00      A   
ATOM    572  O   MET    59     -17.592  -7.280  18.687  1.00 10.00      A   
ATOM    573  N   ALA    60     -18.692  -8.857  17.520  1.00 10.00      A   
ATOM    574  HN  ALA    60     -18.892  -9.228  16.635  1.00 10.00      A   
ATOM    575  CA  ALA    60     -19.299  -9.467  18.694  1.00 10.00      A   
ATOM    576  CB  ALA    60     -20.772  -9.092  18.779  1.00 10.00      A   
ATOM    577  C   ALA    60     -19.137 -10.981  18.650  1.00 10.00      A   
ATOM    578  O   ALA    60     -19.024 -11.568  17.577  1.00 10.00      A   
ATOM    579  N   LYS    61     -19.116 -11.606  19.817  1.00 10.00      A   
ATOM    580  HN  LYS    61     -19.204 -11.079  20.644  1.00 10.00      A   
ATOM    581  CA  LYS    61     -18.968 -13.052  19.905  1.00 10.00      A   
ATOM    582  CB  LYS    61     -17.571 -13.432  20.415  1.00 10.00      A   
ATOM    583  CG  LYS    61     -17.223 -12.876  21.789  1.00 10.00      A   
ATOM    584  CD  LYS    61     -16.058 -13.626  22.417  1.00 10.00      A   
ATOM    585  CE  LYS    61     -15.720 -13.066  23.789  1.00 10.00      A   
ATOM    586  NZ  LYS    61     -14.725 -13.898  24.515  1.00 10.00      A   
ATOM    587  HZ1 LYS    61     -13.867 -14.018  23.941  1.00 10.00      A   
ATOM    588  HZ2 LYS    61     -15.127 -14.841  24.725  1.00 10.00      A   
ATOM    589  HZ3 LYS    61     -14.466 -13.439  25.413  1.00 10.00      A   
ATOM    590  C   LYS    61     -20.036 -13.663  20.806  1.00 10.00      A   
ATOM    591  O   LYS    61     -20.410 -13.083  21.827  1.00 10.00      A   
ATOM    592  N   THR    62     -20.539 -14.821  20.414  1.00 10.00      A   
ATOM    593  HN  THR    62     -20.227 -15.223  19.575  1.00 10.00      A   
ATOM    594  CA  THR    62     -21.546 -15.517  21.196  1.00 10.00      A   
ATOM    595  CB  THR    62     -22.555 -16.232  20.283  1.00 10.00      A   
ATOM    596  OG1 THR    62     -22.300 -15.867  18.922  1.00 10.00      A   
ATOM    597  HG1 THR    62     -22.547 -14.946  18.791  1.00 10.00      A   
ATOM    598  CG2 THR    62     -23.974 -15.832  20.648  1.00 10.00      A   
ATOM    599  C   THR    62     -20.871 -16.547  22.088  1.00 10.00      A   
ATOM    600  O   THR    62     -20.281 -17.510  21.597  1.00 10.00      A   
ATOM    601  N   GLU    63     -20.939 -16.341  23.390  1.00 10.00      A   
ATOM    602  HN  GLU    63     -21.431 -15.560  23.733  1.00 10.00      A   
ATOM    603  CA  GLU    63     -20.319 -17.262  24.326  1.00 10.00      A   
ATOM    604  CB  GLU    63     -19.249 -16.550  25.154  1.00 10.00      A   
ATOM    605  CG  GLU    63     -17.907 -17.265  25.174  1.00 10.00      A   
ATOM    606  CD  GLU    63     -16.803 -16.413  25.763  1.00 10.00      A   
ATOM    607  OE1 GLU    63     -16.993 -15.873  26.876  1.00 10.00      A   
ATOM    608  OE2 GLU    63     -15.740 -16.279  25.118  1.00 10.00      A   
ATOM    609  C   GLU    63     -21.367 -17.903  25.225  1.00 10.00      A   
ATOM    610  O   GLU    63     -22.390 -17.291  25.536  1.00 10.00      A   
ATOM    611  N   GLY    64     -21.113 -19.137  25.629  1.00 10.00      A   
ATOM    612  HN  GLY    64     -20.281 -19.573  25.352  1.00 10.00      A   
ATOM    613  CA  GLY    64     -22.042 -19.843  26.485  1.00 10.00      A   
ATOM    614  C   GLY    64     -21.381 -20.327  27.757  1.00 10.00      A   
ATOM    615  O   GLY    64     -20.224 -20.745  27.738  1.00 10.00      A   
ATOM    616  N   GLN    65     -22.108 -20.264  28.861  1.00 10.00      A   
ATOM    617  HN  GLN    65     -23.028 -19.914  28.812  1.00 10.00      A   
ATOM    618  CA  GLN    65     -21.588 -20.701  30.148  1.00 10.00      A   
ATOM    619  CB  GLN    65     -21.331 -19.494  31.059  1.00 10.00      A   
ATOM    620  CG  GLN    65     -22.478 -18.494  31.111  1.00 10.00      A   
ATOM    621  CD  GLN    65     -22.018 -17.095  31.473  1.00 10.00      A   
ATOM    622  OE1 GLN    65     -20.869 -16.722  31.227  1.00 10.00      A   
ATOM    623  NE2 GLN    65     -22.910 -16.304  32.050  1.00 10.00      A   
ATOM    624 HE21 GLN    65     -23.819 -16.664  32.216  1.00 10.00      A   
ATOM    625 HE22 GLN    65     -22.638 -15.392  32.283  1.00 10.00      A   
ATOM    626  C   GLN    65     -22.552 -21.682  30.809  1.00 10.00      A   
ATOM    627  O   GLN    65     -23.663 -21.894  30.311  1.00 10.00      A   
ATOM    628  N   LEU    66     -22.113 -22.285  31.915  1.00 10.00      A   
ATOM    629  HN  LEU    66     -21.206 -22.085  32.233  1.00 10.00      A   
ATOM    630  CA  LEU    66     -22.924 -23.246  32.669  1.00 10.00      A   
ATOM    631  CB  LEU    66     -24.115 -22.558  33.342  1.00 10.00      A   
ATOM    632  CG  LEU    66     -23.790 -21.668  34.544  1.00 10.00      A   
ATOM    633  CD1 LEU    66     -24.996 -20.825  34.924  1.00 10.00      A   
ATOM    634  CD2 LEU    66     -23.335 -22.512  35.724  1.00 10.00      A   
ATOM    635  C   LEU    66     -23.393 -24.414  31.804  1.00 10.00      A   
ATOM    636  O   LEU    66     -22.686 -24.844  30.888  1.00 10.00      A   
ATOM    637  N   LYS    68     -22.529 -25.647  27.934  1.00 10.00      A   
ATOM    638  HN  LYS    68     -23.113 -26.263  28.431  1.00 10.00      A   
ATOM    639  CA  LYS    68     -23.029 -24.320  27.593  1.00 10.00      A   
ATOM    640  CB  LYS    68     -22.457 -23.859  26.251  1.00 10.00      A   
ATOM    641  CG  LYS    68     -20.944 -23.741  26.232  1.00 10.00      A   
ATOM    642  CD  LYS    68     -20.428 -23.495  24.825  1.00 10.00      A   
ATOM    643  CE  LYS    68     -18.910 -23.470  24.792  1.00 10.00      A   
ATOM    644  NZ  LYS    68     -18.317 -24.811  25.047  1.00 10.00      A   
ATOM    645  HZ1 LYS    68     -17.276 -24.750  25.031  1.00 10.00      A   
ATOM    646  HZ2 LYS    68     -18.626 -25.484  24.316  1.00 10.00      A   
ATOM    647  HZ3 LYS    68     -18.618 -25.167  25.977  1.00 10.00      A   
ATOM    648  C   LYS    68     -24.554 -24.305  27.544  1.00 10.00      A   
ATOM    649  O   LYS    68     -25.160 -24.863  26.629  1.00 10.00      A   
ATOM    650  N   LYS    69     -25.167 -23.684  28.539  1.00 10.00      A   
ATOM    651  HN  LYS    69     -24.627 -23.275  29.252  1.00 10.00      A   
ATOM    652  CA  LYS    69     -26.623 -23.592  28.603  1.00 10.00      A   
ATOM    653  CB  LYS    69     -27.184 -24.452  29.738  1.00 10.00      A   
ATOM    654  CG  LYS    69     -27.305 -25.925  29.381  1.00 10.00      A   
ATOM    655  CD  LYS    69     -27.200 -26.817  30.606  1.00 10.00      A   
ATOM    656  CE  LYS    69     -27.219 -28.285  30.209  1.00 10.00      A   
ATOM    657  NZ  LYS    69     -26.702 -29.169  31.286  1.00 10.00      A   
ATOM    658  HZ1 LYS    69     -25.787 -28.817  31.631  1.00 10.00      A   
ATOM    659  HZ2 LYS    69     -26.574 -30.136  30.926  1.00 10.00      A   
ATOM    660  HZ3 LYS    69     -27.371 -29.195  32.081  1.00 10.00      A   
ATOM    661  C   LYS    69     -27.072 -22.142  28.730  1.00 10.00      A   
ATOM    662  O   LYS    69     -28.201 -21.794  28.387  1.00 10.00      A   
ATOM    663  N   GLU    70     -26.180 -21.303  29.228  1.00 10.00      A   
ATOM    664  HN  GLU    70     -25.304 -21.645  29.507  1.00 10.00      A   
ATOM    665  CA  GLU    70     -26.461 -19.889  29.377  1.00 10.00      A   
ATOM    666  CB  GLU    70     -26.063 -19.415  30.776  1.00 10.00      A   
ATOM    667  CG  GLU    70     -26.671 -18.085  31.182  1.00 10.00      A   
ATOM    668  CD  GLU    70     -26.395 -17.741  32.630  1.00 10.00      A   
ATOM    669  OE1 GLU    70     -25.327 -17.154  32.911  1.00 10.00      A   
ATOM    670  OE2 GLU    70     -27.243 -18.059  33.496  1.00 10.00      A   
ATOM    671  C   GLU    70     -25.686 -19.126  28.311  1.00 10.00      A   
ATOM    672  O   GLU    70     -24.489 -18.874  28.460  1.00 10.00      A   
ATOM    673  N   TRP    71     -26.363 -18.785  27.230  1.00 10.00      A   
ATOM    674  HN  TRP    71     -27.323 -18.992  27.180  1.00 10.00      A   
ATOM    675  CA  TRP    71     -25.727 -18.083  26.128  1.00 10.00      A   
ATOM    676  CB  TRP    71     -26.333 -18.511  24.790  1.00 10.00      A   
ATOM    677  CG  TRP    71     -25.963 -19.908  24.399  1.00 10.00      A   
ATOM    678  CD1 TRP    71     -26.608 -21.058  24.753  1.00 10.00      A   
ATOM    679  CD2 TRP    71     -24.851 -20.303  23.587  1.00 10.00      A   
ATOM    680  NE1 TRP    71     -25.965 -22.145  24.212  1.00 10.00      A   
ATOM    681  HE1 TRP    71     -26.236 -23.084  24.323  1.00 10.00      A   
ATOM    682  CE2 TRP    71     -24.885 -21.708  23.490  1.00 10.00      A   
ATOM    683  CE3 TRP    71     -23.832 -19.604  22.930  1.00 10.00      A   
ATOM    684  CZ2 TRP    71     -23.937 -22.428  22.766  1.00 10.00      A   
ATOM    685  CZ3 TRP    71     -22.894 -20.320  22.213  1.00 10.00      A   
ATOM    686  CH2 TRP    71     -22.953 -21.717  22.135  1.00 10.00      A   
ATOM    687  C   TRP    71     -25.813 -16.577  26.302  1.00 10.00      A   
ATOM    688  O   TRP    71     -26.845 -16.046  26.707  1.00 10.00      A   
ATOM    689  N   HIS    72     -24.720 -15.893  25.996  1.00 10.00      A   
ATOM    690  HN  HIS    72     -23.925 -16.379  25.670  1.00 10.00      A   
ATOM    691  CA  HIS    72     -24.660 -14.444  26.108  1.00 10.00      A   
ATOM    692  CB  HIS    72     -24.139 -13.996  27.486  1.00 10.00      A   
ATOM    693  CG  HIS    72     -22.758 -14.472  27.833  1.00 10.00      A   
ATOM    694  ND1 HIS    72     -21.649 -13.650  27.829  1.00 10.00      A   
ATOM    695  HD1 HIS    72     -21.640 -12.681  27.600  1.00 10.00      A   
ATOM    696  CD2 HIS    72     -22.312 -15.692  28.213  1.00 10.00      A   
ATOM    697  CE1 HIS    72     -20.588 -14.343  28.191  1.00 10.00      A   
ATOM    698  NE2 HIS    72     -20.963 -15.583  28.429  1.00 10.00      A   
ATOM    699  HE2 HIS    72     -20.367 -16.310  28.722  1.00 10.00      A   
ATOM    700  C   HIS    72     -23.810 -13.860  24.988  1.00 10.00      A   
ATOM    701  O   HIS    72     -22.787 -14.436  24.611  1.00 10.00      A   
ATOM    702  N   THR    73     -24.245 -12.732  24.452  1.00 10.00      A   
ATOM    703  HN  THR    73     -25.064 -12.319  24.803  1.00 10.00      A   
ATOM    704  CA  THR    73     -23.526 -12.074  23.373  1.00 10.00      A   
ATOM    705  CB  THR    73     -24.503 -11.396  22.391  1.00 10.00      A   
ATOM    706  OG1 THR    73     -25.532 -12.330  22.029  1.00 10.00      A   
ATOM    707  HG1 THR    73     -26.241 -12.304  22.684  1.00 10.00      A   
ATOM    708  CG2 THR    73     -23.775 -10.947  21.132  1.00 10.00      A   
ATOM    709  C   THR    73     -22.567 -11.035  23.943  1.00 10.00      A   
ATOM    710  O   THR    73     -22.973 -10.159  24.698  1.00 10.00      A   
ATOM    711  N   HIS    74     -21.298 -11.145  23.595  1.00 10.00      A   
ATOM    712  HN  HIS    74     -21.025 -11.868  22.983  1.00 10.00      A   
ATOM    713  CA  HIS    74     -20.296 -10.216  24.090  1.00 10.00      A   
ATOM    714  CB  HIS    74     -19.152 -10.984  24.760  1.00 10.00      A   
ATOM    715  CG  HIS    74     -18.057 -10.113  25.297  1.00 10.00      A   
ATOM    716  ND1 HIS    74     -18.102  -9.534  26.545  1.00 10.00      A   
ATOM    717  HD1 HIS    74     -18.842  -9.631  27.205  1.00 10.00      A   
ATOM    718  CD2 HIS    74     -16.880  -9.731  24.749  1.00 10.00      A   
ATOM    719  CE1 HIS    74     -17.004  -8.833  26.741  1.00 10.00      A   
ATOM    720  NE2 HIS    74     -16.247  -8.937  25.669  1.00 10.00      A   
ATOM    721  HE2 HIS    74     -15.368  -8.517  25.555  1.00 10.00      A   
ATOM    722  C   HIS    74     -19.757  -9.339  22.967  1.00 10.00      A   
ATOM    723  O   HIS    74     -19.295  -9.844  21.946  1.00 10.00      A   
ATOM    724  N   ILE    75     -19.825  -8.031  23.162  1.00 10.00      A   
ATOM    725  HN  ILE    75     -20.227  -7.691  23.990  1.00 10.00      A   
ATOM    726  CA  ILE    75     -19.321  -7.085  22.177  1.00 10.00      A   
ATOM    727  CB  ILE    75     -20.046  -5.729  22.269  1.00 10.00      A   
ATOM    728  CG1 ILE    75     -21.560  -5.930  22.193  1.00 10.00      A   
ATOM    729  CG2 ILE    75     -19.574  -4.799  21.158  1.00 10.00      A   
ATOM    730  CD1 ILE    75     -22.353  -4.658  22.386  1.00 10.00      A   
ATOM    731  C   ILE    75     -17.829  -6.871  22.401  1.00 10.00      A   
ATOM    732  O   ILE    75     -17.400  -6.552  23.511  1.00 10.00      A   
ATOM    733  N   THR    76     -17.043  -7.052  21.357  1.00 10.00      A   
ATOM    734  HN  THR    76     -17.440  -7.298  20.488  1.00 10.00      A   
ATOM    735  CA  THR    76     -15.603  -6.900  21.465  1.00 10.00      A   
ATOM    736  CB  THR    76     -14.869  -8.085  20.809  1.00 10.00      A   
ATOM    737  OG1 THR    76     -15.555  -9.299  21.139  1.00 10.00      A   
ATOM    738  HG1 THR    76     -15.080 -10.052  20.754  1.00 10.00      A   
ATOM    739  CG2 THR    76     -13.438  -8.177  21.315  1.00 10.00      A   
ATOM    740  C   THR    76     -15.106  -5.581  20.868  1.00 10.00      A   
ATOM    741  O   THR    76     -14.167  -4.975  21.388  1.00 10.00      A   
ATOM    742  N   ALA    77     -15.732  -5.129  19.789  1.00 10.00      A   
ATOM    743  HN  ALA    77     -16.492  -5.632  19.421  1.00 10.00      A   
ATOM    744  CA  ALA    77     -15.320  -3.886  19.145  1.00 10.00      A   
ATOM    745  CB  ALA    77     -14.310  -4.164  18.041  1.00 10.00      A   
ATOM    746  C   ALA    77     -16.513  -3.119  18.591  1.00 10.00      A   
ATOM    747  O   ALA    77     -17.414  -3.708  17.990  1.00 10.00      A   
ATOM    748  N   VAL    78     -16.508  -1.804  18.801  1.00 10.00      A   
ATOM    749  HN  VAL    78     -15.760  -1.406  19.297  1.00 10.00      A   
ATOM    750  CA  VAL    78     -17.579  -0.934  18.323  1.00 10.00      A   
ATOM    751  CB  VAL    78     -18.912  -1.159  19.086  1.00 10.00      A   
ATOM    752  CG1 VAL    78     -18.709  -1.133  20.595  1.00 10.00      A   
ATOM    753  CG2 VAL    78     -19.974  -0.155  18.658  1.00 10.00      A   
ATOM    754  C   VAL    78     -17.160   0.542  18.377  1.00 10.00      A   
ATOM    755  O   VAL    78     -17.075   1.145  19.454  1.00 10.00      A   
ATOM    756  N   THR    79     -16.868   1.105  17.210  1.00 10.00      A   
ATOM    757  HN  THR    79     -16.927   0.566  16.394  1.00 10.00      A   
ATOM    758  CA  THR    79     -16.462   2.502  17.101  1.00 10.00      A   
ATOM    759  CB  THR    79     -14.928   2.659  17.157  1.00 10.00      A   
ATOM    760  OG1 THR    79     -14.288   1.545  16.516  1.00 10.00      A   
ATOM    761  HG1 THR    79     -13.342   1.738  16.424  1.00 10.00      A   
ATOM    762  CG2 THR    79     -14.442   2.774  18.593  1.00 10.00      A   
ATOM    763  C   THR    79     -16.969   3.105  15.795  1.00 10.00      A   
ATOM    764  O   THR    79     -17.396   2.377  14.896  1.00 10.00      A   
ATOM    765  N   VAL    80     -16.919   4.430  15.695  1.00 10.00      A   
ATOM    766  HN  VAL    80     -16.565   4.952  16.444  1.00 10.00      A   
ATOM    767  CA  VAL    80     -17.369   5.129  14.495  1.00 10.00      A   
ATOM    768  CB  VAL    80     -18.592   6.034  14.768  1.00 10.00      A   
ATOM    769  CG1 VAL    80     -19.824   5.197  15.077  1.00 10.00      A   
ATOM    770  CG2 VAL    80     -18.306   7.013  15.898  1.00 10.00      A   
ATOM    771  C   VAL    80     -16.240   5.963  13.886  1.00 10.00      A   
ATOM    772  O   VAL    80     -15.118   5.968  14.395  1.00 10.00      A   
ATOM    773  N   LEU    81     -16.547   6.673  12.806  1.00 10.00      A   
ATOM    774  HN  LEU    81     -17.465   6.651  12.466  1.00 10.00      A   
ATOM    775  CA  LEU    81     -15.561   7.497  12.125  1.00 10.00      A   
ATOM    776  CB  LEU    81     -15.848   7.536  10.620  1.00 10.00      A   
ATOM    777  CG  LEU    81     -14.687   7.963   9.717  1.00 10.00      A   
ATOM    778  CD1 LEU    81     -13.533   6.979   9.822  1.00 10.00      A   
ATOM    779  CD2 LEU    81     -15.149   8.100   8.275  1.00 10.00      A   
ATOM    780  C   LEU    81     -15.535   8.910  12.700  1.00 10.00      A   
ATOM    781  O   LEU    81     -16.475   9.336  13.373  1.00 10.00      A   
ATOM    782  N   ASP    82     -14.457   9.631  12.412  1.00 10.00      A   
ATOM    783  HN  ASP    82     -13.759   9.228  11.855  1.00 10.00      A   
ATOM    784  CA  ASP    82     -14.266  10.999  12.894  1.00 10.00      A   
ATOM    785  CB  ASP    82     -12.886  11.508  12.454  1.00 10.00      A   
ATOM    786  CG  ASP    82     -12.520  12.860  13.035  1.00 10.00      A   
ATOM    787  OD1 ASP    82     -12.818  13.890  12.392  1.00 10.00      A   
ATOM    788  OD2 ASP    82     -11.914  12.898  14.134  1.00 10.00      A   
ATOM    789  C   ASP    82     -15.365  11.940  12.394  1.00 10.00      A   
ATOM    790  O   ASP    82     -15.858  12.794  13.133  1.00 10.00      A   
ATOM    791  N   GLN    83     -15.762  11.767  11.141  1.00 10.00      A   
ATOM    792  HN  GLN    83     -15.338  11.069  10.598  1.00 10.00      A   
ATOM    793  CA  GLN    83     -16.792  12.603  10.541  1.00 10.00      A   
ATOM    794  CB  GLN    83     -16.467  12.841   9.062  1.00 10.00      A   
ATOM    795  CG  GLN    83     -17.106  14.083   8.458  1.00 10.00      A   
ATOM    796  CD  GLN    83     -16.626  15.367   9.105  1.00 10.00      A   
ATOM    797  OE1 GLN    83     -15.502  15.445   9.604  1.00 10.00      A   
ATOM    798  NE2 GLN    83     -17.470  16.386   9.099  1.00 10.00      A   
ATOM    799 HE21 GLN    83     -18.351  16.257   8.683  1.00 10.00      A   
ATOM    800 HE22 GLN    83     -17.180  17.231   9.501  1.00 10.00      A   
ATOM    801  C   GLN    83     -18.177  11.970  10.677  1.00 10.00      A   
ATOM    802  O   GLN    83     -19.147  12.457  10.101  1.00 10.00      A   
ATOM    803  N   TYR    84     -18.278  10.889  11.440  1.00 10.00      A   
ATOM    804  HN  TYR    84     -17.482  10.541  11.901  1.00 10.00      A   
ATOM    805  CA  TYR    84     -19.559  10.215  11.621  1.00 10.00      A   
ATOM    806  CB  TYR    84     -19.637   8.943  10.764  1.00 10.00      A   
ATOM    807  CG  TYR    84     -19.784   9.206   9.280  1.00 10.00      A   
ATOM    808  CD1 TYR    84     -18.670   9.275   8.452  1.00 10.00      A   
ATOM    809  CD2 TYR    84     -21.037   9.392   8.706  1.00 10.00      A   
ATOM    810  CE1 TYR    84     -18.799   9.523   7.098  1.00 10.00      A   
ATOM    811  CE2 TYR    84     -21.175   9.638   7.352  1.00 10.00      A   
ATOM    812  CZ  TYR    84     -20.052   9.704   6.554  1.00 10.00      A   
ATOM    813  OH  TYR    84     -20.184   9.952   5.207  1.00 10.00      A   
ATOM    814  HH  TYR    84     -19.321   9.867   4.782  1.00 10.00      A   
ATOM    815  C   TYR    84     -19.813   9.898  13.090  1.00 10.00      A   
ATOM    816  O   TYR    84     -20.425   8.886  13.427  1.00 10.00      A   
ATOM    817  N   ARG    85     -19.356  10.784  13.962  1.00 10.00      A   
ATOM    818  HN  ARG    85     -18.901  11.586  13.632  1.00 10.00      A   
ATOM    819  CA  ARG    85     -19.531  10.601  15.395  1.00 10.00      A   
ATOM    820  CB  ARG    85     -18.234  10.912  16.141  1.00 10.00      A   
ATOM    821  CG  ARG    85     -17.734  12.335  15.955  1.00 10.00      A   
ATOM    822  CD  ARG    85     -16.580  12.649  16.894  1.00 10.00      A   
ATOM    823  NE  ARG    85     -15.494  11.684  16.770  1.00 10.00      A   
ATOM    824  HE  ARG    85     -15.660  10.776  17.111  1.00 10.00      A   
ATOM    825  CZ  ARG    85     -14.311  11.956  16.224  1.00 10.00      A   
ATOM    826  NH1 ARG    85     -14.052  13.171  15.756  1.00 10.00      A   
ATOM    827 HH11 ARG    85     -13.119  13.379  15.320  1.00 10.00      A   
ATOM    828 HH12 ARG    85     -14.770  13.919  15.814  1.00 10.00      A   
ATOM    829  NH2 ARG    85     -13.388  11.007  16.129  1.00 10.00      A   
ATOM    830 HH21 ARG    85     -12.459  11.220  15.702  1.00 10.00      A   
ATOM    831 HH22 ARG    85     -13.586  10.042  16.475  1.00 10.00      A   
ATOM    832  C   ARG    85     -20.655  11.480  15.927  1.00 10.00      A   
ATOM    833  O   ARG    85     -21.007  12.486  15.313  1.00 10.00      A   
ATOM    834  N   ARG    86     -21.218  11.076  17.063  1.00 10.00      A   
ATOM    835  HN  ARG    86     -20.898  10.245  17.476  1.00 10.00      A   
ATOM    836  CA  ARG    86     -22.303  11.814  17.717  1.00 10.00      A   
ATOM    837  CB  ARG    86     -21.882  13.232  18.110  1.00 10.00      A   
ATOM    838  CG  ARG    86     -21.163  13.312  19.444  1.00 10.00      A   
ATOM    839  CD  ARG    86     -19.698  13.654  19.259  1.00 10.00      A   
ATOM    840  NE  ARG    86     -19.514  14.990  18.695  1.00 10.00      A   
ATOM    841  HE  ARG    86     -20.300  15.418  18.280  1.00 10.00      A   
ATOM    842  CZ  ARG    86     -18.358  15.651  18.720  1.00 10.00      A   
ATOM    843  NH1 ARG    86     -17.292  15.097  19.284  1.00 10.00      A   
ATOM    844 HH11 ARG    86     -17.356  14.150  19.708  1.00 10.00      A   
ATOM    845 HH12 ARG    86     -16.382  15.611  19.307  1.00 10.00      A   
ATOM    846  NH2 ARG    86     -18.268  16.864  18.184  1.00 10.00      A   
ATOM    847 HH21 ARG    86     -19.104  17.309  17.737  1.00 10.00      A   
ATOM    848 HH22 ARG    86     -17.361  17.383  18.204  1.00 10.00      A   
ATOM    849  C   ARG    86     -23.589  11.837  16.896  1.00 10.00      A   
ATOM    850  O   ARG    86     -24.455  12.687  17.109  1.00 10.00      A   
ATOM    851  N   ILE    87     -23.717  10.904  15.968  1.00 10.00      A   
ATOM    852  HN  ILE    87     -22.992  10.257  15.834  1.00 10.00      A   
ATOM    853  CA  ILE    87     -24.914  10.826  15.140  1.00 10.00      A   
ATOM    854  CB  ILE    87     -24.590  10.663  13.642  1.00 10.00      A   
ATOM    855  CG1 ILE    87     -23.727   9.420  13.401  1.00 10.00      A   
ATOM    856  CG2 ILE    87     -23.906  11.913  13.104  1.00 10.00      A   
ATOM    857  CD1 ILE    87     -23.581   9.055  11.940  1.00 10.00      A   
ATOM    858  C   ILE    87     -25.802   9.680  15.603  1.00 10.00      A   
ATOM    859  O   ILE    87     -26.892   9.468  15.076  1.00 10.00      A   
ATOM    860  N   GLY    88     -25.328   8.948  16.603  1.00 10.00      A   
ATOM    861  HN  GLY    88     -24.459   9.178  16.998  1.00 10.00      A   
ATOM    862  CA  GLY    88     -26.084   7.828  17.129  1.00 10.00      A   
ATOM    863  C   GLY    88     -25.798   6.543  16.382  1.00 10.00      A   
ATOM    864  O   GLY    88     -26.514   5.551  16.536  1.00 10.00      A   
ATOM    865  N   LEU    89     -24.738   6.556  15.583  1.00 10.00      A   
ATOM    866  HN  LEU    89     -24.196   7.368  15.525  1.00 10.00      A   
ATOM    867  CA  LEU    89     -24.361   5.386  14.801  1.00 10.00      A   
ATOM    868  CB  LEU    89     -23.323   5.742  13.735  1.00 10.00      A   
ATOM    869  CG  LEU    89     -23.202   4.760  12.566  1.00 10.00      A   
ATOM    870  CD1 LEU    89     -24.548   4.564  11.885  1.00 10.00      A   
ATOM    871  CD2 LEU    89     -22.162   5.237  11.563  1.00 10.00      A   
ATOM    872  C   LEU    89     -23.850   4.273  15.706  1.00 10.00      A   
ATOM    873  O   LEU    89     -24.123   3.097  15.471  1.00 10.00      A   
ATOM    874  N   ALA    90     -23.128   4.653  16.754  1.00 10.00      A   
ATOM    875  HN  ALA    90     -22.950   5.609  16.895  1.00 10.00      A   
ATOM    876  CA  ALA    90     -22.597   3.683  17.701  1.00 10.00      A   
ATOM    877  CB  ALA    90     -21.648   4.355  18.680  1.00 10.00      A   
ATOM    878  C   ALA    90     -23.742   3.001  18.439  1.00 10.00      A   
ATOM    879  O   ALA    90     -23.652   1.832  18.812  1.00 10.00      A   
ATOM    880  N   SER    91     -24.822   3.744  18.640  1.00 10.00      A   
ATOM    881  HN  SER    91     -24.823   4.675  18.339  1.00 10.00      A   
ATOM    882  CA  SER    91     -25.998   3.221  19.307  1.00 10.00      A   
ATOM    883  CB  SER    91     -26.939   4.373  19.653  1.00 10.00      A   
ATOM    884  OG  SER    91     -26.202   5.517  20.052  1.00 10.00      A   
ATOM    885  HG  SER    91     -26.084   5.498  21.011  1.00 10.00      A   
ATOM    886  C   SER    91     -26.708   2.225  18.397  1.00 10.00      A   
ATOM    887  O   SER    91     -27.120   1.151  18.834  1.00 10.00      A   
ATOM    888  N   LYS    92     -26.823   2.587  17.121  1.00 10.00      A   
ATOM    889  HN  LYS    92     -26.455   3.452  16.836  1.00 10.00      A   
ATOM    890  CA  LYS    92     -27.477   1.737  16.133  1.00 10.00      A   
ATOM    891  CB  LYS    92     -27.570   2.448  14.783  1.00 10.00      A   
ATOM    892  CG  LYS    92     -28.698   3.462  14.697  1.00 10.00      A   
ATOM    893  CD  LYS    92     -28.766   4.101  13.323  1.00 10.00      A   
ATOM    894  CE  LYS    92     -30.052   4.893  13.158  1.00 10.00      A   
ATOM    895  NZ  LYS    92     -30.146   5.524  11.818  1.00 10.00      A   
ATOM    896  HZ1 LYS    92     -29.988   4.814  11.077  1.00 10.00      A   
ATOM    897  HZ2 LYS    92     -29.431   6.271  11.725  1.00 10.00      A   
ATOM    898  HZ3 LYS    92     -31.089   5.944  11.685  1.00 10.00      A   
ATOM    899  C   LYS    92     -26.748   0.411  15.977  1.00 10.00      A   
ATOM    900  O   LYS    92     -27.374  -0.624  15.758  1.00 10.00      A   
ATOM    901  N   LEU    93     -25.426   0.451  16.087  1.00 10.00      A   
ATOM    902  HN  LEU    93     -24.983   1.315  16.238  1.00 10.00      A   
ATOM    903  CA  LEU    93     -24.612  -0.753  15.971  1.00 10.00      A   
ATOM    904  CB  LEU    93     -23.124  -0.409  16.054  1.00 10.00      A   
ATOM    905  CG  LEU    93     -22.518   0.277  14.827  1.00 10.00      A   
ATOM    906  CD1 LEU    93     -21.111   0.768  15.129  1.00 10.00      A   
ATOM    907  CD2 LEU    93     -22.514  -0.666  13.633  1.00 10.00      A   
ATOM    908  C   LEU    93     -24.985  -1.769  17.049  1.00 10.00      A   
ATOM    909  O   LEU    93     -25.174  -2.950  16.765  1.00 10.00      A   
ATOM    910  N   CYS    94     -25.108  -1.293  18.283  1.00 10.00      A   
ATOM    911  HN  CYS    94     -24.952  -0.339  18.444  1.00 10.00      A   
ATOM    912  CA  CYS    94     -25.463  -2.155  19.403  1.00 10.00      A   
ATOM    913  CB  CYS    94     -25.199  -1.444  20.733  1.00 10.00      A   
ATOM    914  SG  CYS    94     -23.504  -0.840  20.927  1.00 10.00      A   
ATOM    915  HG  CYS    94     -22.725  -1.889  21.152  1.00 10.00      A   
ATOM    916  C   CYS    94     -26.923  -2.598  19.316  1.00 10.00      A   
ATOM    917  O   CYS    94     -27.257  -3.740  19.636  1.00 10.00      A   
ATOM    918  N   LEU    95     -27.790  -1.698  18.870  1.00 10.00      A   
ATOM    919  HN  LEU    95     -27.469  -0.803  18.622  1.00 10.00      A   
ATOM    920  CA  LEU    95     -29.210  -2.005  18.744  1.00 10.00      A   
ATOM    921  CB  LEU    95     -30.024  -0.730  18.517  1.00 10.00      A   
ATOM    922  CG  LEU    95     -30.075   0.252  19.690  1.00 10.00      A   
ATOM    923  CD1 LEU    95     -30.775   1.536  19.277  1.00 10.00      A   
ATOM    924  CD2 LEU    95     -30.769  -0.377  20.889  1.00 10.00      A   
ATOM    925  C   LEU    95     -29.466  -3.008  17.623  1.00 10.00      A   
ATOM    926  O   LEU    95     -30.400  -3.807  17.692  1.00 10.00      A   
ATOM    927  N   GLU    96     -28.619  -2.966  16.596  1.00 10.00      A   
ATOM    928  HN  GLU    96     -27.896  -2.301  16.602  1.00 10.00      A   
ATOM    929  CA  GLU    96     -28.739  -3.868  15.459  1.00 10.00      A   
ATOM    930  CB  GLU    96     -27.710  -3.502  14.388  1.00 10.00      A   
ATOM    931  CG  GLU    96     -28.046  -4.017  12.999  1.00 10.00      A   
ATOM    932  CD  GLU    96     -29.205  -3.271  12.372  1.00 10.00      A   
ATOM    933  OE1 GLU    96     -28.960  -2.313  11.608  1.00 10.00      A   
ATOM    934  OE2 GLU    96     -30.371  -3.639  12.633  1.00 10.00      A   
ATOM    935  C   GLU    96     -28.535  -5.315  15.896  1.00 10.00      A   
ATOM    936  O   GLU    96     -29.109  -6.237  15.316  1.00 10.00      A   
ATOM    937  N   LEU    97     -27.722  -5.507  16.929  1.00 10.00      A   
ATOM    938  HN  LEU    97     -27.298  -4.732  17.354  1.00 10.00      A   
ATOM    939  CA  LEU    97     -27.450  -6.841  17.447  1.00 10.00      A   
ATOM    940  CB  LEU    97     -26.380  -6.793  18.540  1.00 10.00      A   
ATOM    941  CG  LEU    97     -24.978  -6.369  18.095  1.00 10.00      A   
ATOM    942  CD1 LEU    97     -24.074  -6.175  19.301  1.00 10.00      A   
ATOM    943  CD2 LEU    97     -24.383  -7.399  17.147  1.00 10.00      A   
ATOM    944  C   LEU    97     -28.726  -7.475  17.986  1.00 10.00      A   
ATOM    945  O   LEU    97     -28.959  -8.668  17.812  1.00 10.00      A   
ATOM    946  N   GLU    98     -29.573  -6.655  18.603  1.00 10.00      A   
ATOM    947  HN  GLU    98     -29.346  -5.704  18.679  1.00 10.00      A   
ATOM    948  CA  GLU    98     -30.834  -7.130  19.163  1.00 10.00      A   
ATOM    949  CB  GLU    98     -31.468  -6.055  20.049  1.00 10.00      A   
ATOM    950  CG  GLU    98     -30.733  -5.817  21.359  1.00 10.00      A   
ATOM    951  CD  GLU    98     -31.374  -4.738  22.203  1.00 10.00      A   
ATOM    952  OE1 GLU    98     -30.694  -3.740  22.521  1.00 10.00      A   
ATOM    953  OE2 GLU    98     -32.565  -4.880  22.553  1.00 10.00      A   
ATOM    954  C   GLU    98     -31.810  -7.545  18.065  1.00 10.00      A   
ATOM    955  O   GLU    98     -32.852  -8.139  18.342  1.00 10.00      A   
ATOM    956  N   ASN    99     -31.466  -7.228  16.822  1.00 10.00      A   
ATOM    957  HN  ASN    99     -30.619  -6.752  16.667  1.00 10.00      A   
ATOM    958  CA  ASN    99     -32.307  -7.568  15.680  1.00 10.00      A   
ATOM    959  CB  ASN    99     -32.239  -6.466  14.615  1.00 10.00      A   
ATOM    960  CG  ASN    99     -32.946  -5.191  15.029  1.00 10.00      A   
ATOM    961  OD1 ASN    99     -33.943  -5.225  15.753  1.00 10.00      A   
ATOM    962  ND2 ASN    99     -32.437  -4.056  14.570  1.00 10.00      A   
ATOM    963 HD21 ASN    99     -31.636  -4.102  13.991  1.00 10.00      A   
ATOM    964 HD22 ASN    99     -32.873  -3.215  14.826  1.00 10.00      A   
ATOM    965  C   ASN    99     -31.884  -8.899  15.072  1.00 10.00      A   
ATOM    966  O   ASN    99     -32.609  -9.486  14.270  1.00 10.00      A   
ATOM    967  N   LEU   100     -30.709  -9.374  15.466  1.00 10.00      A   
ATOM    968  HN  LEU   100     -30.188  -8.873  16.131  1.00 10.00      A   
ATOM    969  CA  LEU   100     -30.180 -10.631  14.954  1.00 10.00      A   
ATOM    970  CB  LEU   100     -28.647 -10.628  14.983  1.00 10.00      A   
ATOM    971  CG  LEU   100     -27.956  -9.487  14.225  1.00 10.00      A   
ATOM    972  CD1 LEU   100     -26.444  -9.604  14.336  1.00 10.00      A   
ATOM    973  CD2 LEU   100     -28.387  -9.468  12.766  1.00 10.00      A   
ATOM    974  C   LEU   100     -30.727 -11.815  15.744  1.00 10.00      A   
ATOM    975  O   LEU   100     -30.736 -11.806  16.978  1.00 10.00      A   
ATOM    976  N   THR   101     -31.172 -12.836  15.028  1.00 10.00      A   
ATOM    977  HN  THR   101     -31.117 -12.792  14.049  1.00 10.00      A   
ATOM    978  CA  THR   101     -31.730 -14.028  15.649  1.00 10.00      A   
ATOM    979  CB  THR   101     -32.300 -14.979  14.585  1.00 10.00      A   
ATOM    980  OG1 THR   101     -31.876 -14.542  13.284  1.00 10.00      A   
ATOM    981  HG1 THR   101     -31.669 -15.315  12.740  1.00 10.00      A   
ATOM    982  CG2 THR   101     -33.818 -14.988  14.643  1.00 10.00      A   
ATOM    983  C   THR   101     -30.686 -14.765  16.478  1.00 10.00      A   
ATOM    984  O   THR   101     -31.003 -15.358  17.509  1.00 10.00      A   
ATOM    985  N   GLN   102     -29.437 -14.701  16.030  1.00 10.00      A   
ATOM    986  HN  GLN   102     -29.252 -14.204  15.203  1.00 10.00      A   
ATOM    987  CA  GLN   102     -28.336 -15.356  16.727  1.00 10.00      A   
ATOM    988  CB  GLN   102     -27.062 -15.320  15.884  1.00 10.00      A   
ATOM    989  CG  GLN   102     -27.172 -16.096  14.582  1.00 10.00      A   
ATOM    990  CD  GLN   102     -25.836 -16.316  13.905  1.00 10.00      A   
ATOM    991  OE1 GLN   102     -24.919 -15.500  14.015  1.00 10.00      A   
ATOM    992  NE2 GLN   102     -25.718 -17.423  13.196  1.00 10.00      A   
ATOM    993 HE21 GLN   102     -26.489 -18.030  13.148  1.00 10.00      A   
ATOM    994 HE22 GLN   102     -24.868 -17.595  12.744  1.00 10.00      A   
ATOM    995  C   GLN   102     -28.095 -14.720  18.092  1.00 10.00      A   
ATOM    996  O   GLN   102     -27.557 -15.355  19.001  1.00 10.00      A   
ATOM    997  N   VAL   103     -28.499 -13.464  18.225  1.00 10.00      A   
ATOM    998  HN  VAL   103     -28.913 -13.011  17.462  1.00 10.00      A   
ATOM    999  CA  VAL   103     -28.348 -12.741  19.477  1.00 10.00      A   
ATOM   1000  CB  VAL   103     -28.065 -11.245  19.233  1.00 10.00      A   
ATOM   1001  CG1 VAL   103     -27.941 -10.490  20.549  1.00 10.00      A   
ATOM   1002  CG2 VAL   103     -26.802 -11.075  18.402  1.00 10.00      A   
ATOM   1003  C   VAL   103     -29.608 -12.907  20.320  1.00 10.00      A   
ATOM   1004  O   VAL   103     -29.542 -13.031  21.542  1.00 10.00      A   
ATOM   1005  N   LYS   104     -30.757 -12.946  19.653  1.00 10.00      A   
ATOM   1006  HN  LYS   104     -30.744 -12.846  18.676  1.00 10.00      A   
ATOM   1007  CA  LYS   104     -32.040 -13.117  20.334  1.00 10.00      A   
ATOM   1008  CB  LYS   104     -33.197 -13.038  19.335  1.00 10.00      A   
ATOM   1009  CG  LYS   104     -33.478 -11.644  18.803  1.00 10.00      A   
ATOM   1010  CD  LYS   104     -34.698 -11.642  17.897  1.00 10.00      A   
ATOM   1011  CE  LYS   104     -35.002 -10.245  17.386  1.00 10.00      A   
ATOM   1012  NZ  LYS   104     -36.268 -10.198  16.612  1.00 10.00      A   
ATOM   1013  HZ1 LYS   104     -36.445  -9.231  16.268  1.00 10.00      A   
ATOM   1014  HZ2 LYS   104     -37.067 -10.494  17.209  1.00 10.00      A   
ATOM   1015  HZ3 LYS   104     -36.211 -10.837  15.794  1.00 10.00      A   
ATOM   1016  C   LYS   104     -32.096 -14.456  21.063  1.00 10.00      A   
ATOM   1017  O   LYS   104     -32.863 -14.633  22.012  1.00 10.00      A   
ATOM   1018  N   ASP   105     -31.281 -15.397  20.608  1.00 10.00      A   
ATOM   1019  HN  ASP   105     -30.703 -15.198  19.842  1.00 10.00      A   
ATOM   1020  CA  ASP   105     -31.231 -16.719  21.207  1.00 10.00      A   
ATOM   1021  CB  ASP   105     -30.592 -17.731  20.256  1.00 10.00      A   
ATOM   1022  CG  ASP   105     -31.583 -18.756  19.743  1.00 10.00      A   
ATOM   1023  OD1 ASP   105     -32.345 -19.321  20.560  1.00 10.00      A   
ATOM   1024  OD2 ASP   105     -31.610 -19.001  18.515  1.00 10.00      A   
ATOM   1025  C   ASP   105     -30.480 -16.701  22.531  1.00 10.00      A   
ATOM   1026  O   ASP   105     -30.570 -17.647  23.312  1.00 10.00      A   
ATOM   1027  N   THR   106     -29.743 -15.626  22.789  1.00 10.00      A   
ATOM   1028  HN  THR   106     -29.718 -14.889  22.143  1.00 10.00      A   
ATOM   1029  CA  THR   106     -28.989 -15.517  24.029  1.00 10.00      A   
ATOM   1030  CB  THR   106     -27.688 -14.697  23.865  1.00 10.00      A   
ATOM   1031  OG1 THR   106     -27.981 -13.318  23.608  1.00 10.00      A   
ATOM   1032  HG1 THR   106     -28.704 -13.255  22.968  1.00 10.00      A   
ATOM   1033  CG2 THR   106     -26.851 -15.253  22.725  1.00 10.00      A   
ATOM   1034  C   THR   106     -29.857 -14.935  25.141  1.00 10.00      A   
ATOM   1035  O   THR   106     -30.948 -14.422  24.883  1.00 10.00      A   
ATOM   1036  N   LEU   107     -29.377 -15.024  26.373  1.00 10.00      A   
ATOM   1037  HN  LEU   107     -28.497 -15.445  26.517  1.00 10.00      A   
ATOM   1038  CA  LEU   107     -30.119 -14.518  27.521  1.00 10.00      A   
ATOM   1039  CB  LEU   107     -29.745 -15.306  28.781  1.00 10.00      A   
ATOM   1040  CG  LEU   107     -30.740 -15.246  29.944  1.00 10.00      A   
ATOM   1041  CD1 LEU   107     -32.039 -15.941  29.570  1.00 10.00      A   
ATOM   1042  CD2 LEU   107     -30.141 -15.872  31.192  1.00 10.00      A   
ATOM   1043  C   LEU   107     -29.870 -13.027  27.736  1.00 10.00      A   
ATOM   1044  O   LEU   107     -30.760 -12.298  28.174  1.00 10.00      A   
ATOM   1045  N   PHE   108     -28.664 -12.574  27.422  1.00 10.00      A   
ATOM   1046  HN  PHE   108     -27.997 -13.192  27.053  1.00 10.00      A   
ATOM   1047  CA  PHE   108     -28.311 -11.174  27.602  1.00 10.00      A   
ATOM   1048  CB  PHE   108     -28.119 -10.860  29.095  1.00 10.00      A   
ATOM   1049  CG  PHE   108     -27.029 -11.653  29.768  1.00 10.00      A   
ATOM   1050  CD1 PHE   108     -25.747 -11.140  29.875  1.00 10.00      A   
ATOM   1051  CD2 PHE   108     -27.289 -12.906  30.299  1.00 10.00      A   
ATOM   1052  CE1 PHE   108     -24.745 -11.861  30.495  1.00 10.00      A   
ATOM   1053  CE2 PHE   108     -26.292 -13.634  30.921  1.00 10.00      A   
ATOM   1054  CZ  PHE   108     -25.018 -13.110  31.020  1.00 10.00      A   
ATOM   1055  C   PHE   108     -27.049 -10.814  26.827  1.00 10.00      A   
ATOM   1056  O   PHE   108     -26.300 -11.694  26.396  1.00 10.00      A   
ATOM   1057  N   ILE   109     -26.831  -9.518  26.644  1.00 10.00      A   
ATOM   1058  HN  ILE   109     -27.483  -8.871  26.995  1.00 10.00      A   
ATOM   1059  CA  ILE   109     -25.649  -9.023  25.948  1.00 10.00      A   
ATOM   1060  CB  ILE   109     -26.010  -7.984  24.859  1.00 10.00      A   
ATOM   1061  CG1 ILE   109     -27.151  -8.496  23.974  1.00 10.00      A   
ATOM   1062  CG2 ILE   109     -24.791  -7.661  24.003  1.00 10.00      A   
ATOM   1063  CD1 ILE   109     -27.667  -7.472  22.984  1.00 10.00      A   
ATOM   1064  C   ILE   109     -24.724  -8.373  26.972  1.00 10.00      A   
ATOM   1065  O   ILE   109     -25.180  -7.591  27.809  1.00 10.00      A   
ATOM   1066  N   ASP   110     -23.442  -8.695  26.917  1.00 10.00      A   
ATOM   1067  HN  ASP   110     -23.127  -9.314  26.214  1.00 10.00      A   
ATOM   1068  CA  ASP   110     -22.480  -8.150  27.867  1.00 10.00      A   
ATOM   1069  CB  ASP   110     -21.997  -9.248  28.824  1.00 10.00      A   
ATOM   1070  CG  ASP   110     -21.001 -10.198  28.189  1.00 10.00      A   
ATOM   1071  OD1 ASP   110     -21.429 -11.116  27.463  1.00 10.00      A   
ATOM   1072  OD2 ASP   110     -19.785 -10.038  28.425  1.00 10.00      A   
ATOM   1073  C   ASP   110     -21.289  -7.505  27.167  1.00 10.00      A   
ATOM   1074  O   ASP   110     -20.939  -7.863  26.038  1.00 10.00      A   
ATOM   1075  N   LEU   111     -20.678  -6.543  27.844  1.00 10.00      A   
ATOM   1076  HN  LEU   111     -21.023  -6.294  28.733  1.00 10.00      A   
ATOM   1077  CA  LEU   111     -19.516  -5.842  27.320  1.00 10.00      A   
ATOM   1078  CB  LEU   111     -19.928  -4.706  26.371  1.00 10.00      A   
ATOM   1079  CG  LEU   111     -20.981  -3.717  26.886  1.00 10.00      A   
ATOM   1080  CD1 LEU   111     -20.336  -2.602  27.692  1.00 10.00      A   
ATOM   1081  CD2 LEU   111     -21.784  -3.143  25.728  1.00 10.00      A   
ATOM   1082  C   LEU   111     -18.651  -5.318  28.463  1.00 10.00      A   
ATOM   1083  O   LEU   111     -19.151  -5.053  29.558  1.00 10.00      A   
ATOM   1084  N   PHE   112     -17.359  -5.182  28.206  1.00 10.00      A   
ATOM   1085  HN  PHE   112     -17.020  -5.410  27.314  1.00 10.00      A   
ATOM   1086  CA  PHE   112     -16.429  -4.694  29.211  1.00 10.00      A   
ATOM   1087  CB  PHE   112     -15.238  -5.648  29.354  1.00 10.00      A   
ATOM   1088  CG  PHE   112     -15.508  -6.855  30.207  1.00 10.00      A   
ATOM   1089  CD1 PHE   112     -15.275  -8.128  29.720  1.00 10.00      A   
ATOM   1090  CD2 PHE   112     -15.990  -6.715  31.498  1.00 10.00      A   
ATOM   1091  CE1 PHE   112     -15.516  -9.241  30.501  1.00 10.00      A   
ATOM   1092  CE2 PHE   112     -16.235  -7.824  32.285  1.00 10.00      A   
ATOM   1093  CZ  PHE   112     -15.997  -9.089  31.786  1.00 10.00      A   
ATOM   1094  C   PHE   112     -15.926  -3.304  28.854  1.00 10.00      A   
ATOM   1095  O   PHE   112     -15.447  -3.072  27.742  1.00 10.00      A   
ATOM   1096  N   VAL   113     -16.050  -2.379  29.792  1.00 10.00      A   
ATOM   1097  HN  VAL   113     -16.471  -2.621  30.647  1.00 10.00      A   
ATOM   1098  CA  VAL   113     -15.588  -1.010  29.587  1.00 10.00      A   
ATOM   1099  CB  VAL   113     -16.753  -0.013  29.416  1.00 10.00      A   
ATOM   1100  CG1 VAL   113     -17.315  -0.092  28.009  1.00 10.00      A   
ATOM   1101  CG2 VAL   113     -17.841  -0.254  30.453  1.00 10.00      A   
ATOM   1102  C   VAL   113     -14.727  -0.566  30.755  1.00 10.00      A   
ATOM   1103  O   VAL   113     -15.020  -0.893  31.900  1.00 10.00      A   
ATOM   1104  N   LYS   114     -13.667   0.173  30.469  1.00 10.00      A   
ATOM   1105  HN  LYS   114     -13.483   0.411  29.534  1.00 10.00      A   
ATOM   1106  CA  LYS   114     -12.778   0.649  31.518  1.00 10.00      A   
ATOM   1107  CB  LYS   114     -11.508   1.267  30.927  1.00 10.00      A   
ATOM   1108  CG  LYS   114     -10.656   0.292  30.126  1.00 10.00      A   
ATOM   1109  CD  LYS   114     -10.364  -0.976  30.915  1.00 10.00      A   
ATOM   1110  CE  LYS   114      -9.509  -1.942  30.111  1.00 10.00      A   
ATOM   1111  NZ  LYS   114      -9.408  -3.277  30.760  1.00 10.00      A   
ATOM   1112  HZ1 LYS   114      -8.786  -3.901  30.198  1.00 10.00      A   
ATOM   1113  HZ2 LYS   114     -10.348  -3.717  30.821  1.00 10.00      A   
ATOM   1114  HZ3 LYS   114      -9.015  -3.185  31.720  1.00 10.00      A   
ATOM   1115  C   LYS   114     -13.499   1.646  32.418  1.00 10.00      A   
ATOM   1116  O   LYS   114     -14.325   2.429  31.949  1.00 10.00      A   
ATOM   1117  N   VAL   115     -13.186   1.607  33.708  1.00 10.00      A   
ATOM   1118  HN  VAL   115     -12.517   0.954  34.017  1.00 10.00      A   
ATOM   1119  CA  VAL   115     -13.809   2.499  34.686  1.00 10.00      A   
ATOM   1120  CB  VAL   115     -13.277   2.235  36.114  1.00 10.00      A   
ATOM   1121  CG1 VAL   115     -13.972   3.133  37.126  1.00 10.00      A   
ATOM   1122  CG2 VAL   115     -13.458   0.775  36.491  1.00 10.00      A   
ATOM   1123  C   VAL   115     -13.593   3.969  34.323  1.00 10.00      A   
ATOM   1124  O   VAL   115     -14.468   4.811  34.538  1.00 10.00      A   
ATOM   1125  N   THR   116     -12.428   4.265  33.760  1.00 10.00      A   
ATOM   1126  HN  THR   116     -11.771   3.550  33.619  1.00 10.00      A   
ATOM   1127  CA  THR   116     -12.079   5.622  33.365  1.00 10.00      A   
ATOM   1128  CB  THR   116     -10.558   5.750  33.182  1.00 10.00      A   
ATOM   1129  OG1 THR   116      -9.924   4.577  33.718  1.00 10.00      A   
ATOM   1130  HG1 THR   116      -8.964   4.674  33.656  1.00 10.00      A   
ATOM   1131  CG2 THR   116     -10.040   6.980  33.913  1.00 10.00      A   
ATOM   1132  C   THR   116     -12.788   6.042  32.073  1.00 10.00      A   
ATOM   1133  O   THR   116     -12.660   7.183  31.626  1.00 10.00      A   
ATOM   1134  N   ASN   117     -13.536   5.122  31.479  1.00 10.00      A   
ATOM   1135  HN  ASN   117     -13.614   4.231  31.885  1.00 10.00      A   
ATOM   1136  CA  ASN   117     -14.263   5.408  30.250  1.00 10.00      A   
ATOM   1137  CB  ASN   117     -14.208   4.216  29.286  1.00 10.00      A   
ATOM   1138  CG  ASN   117     -14.957   4.455  27.984  1.00 10.00      A   
ATOM   1139  OD1 ASN   117     -15.125   5.595  27.543  1.00 10.00      A   
ATOM   1140  ND2 ASN   117     -15.413   3.380  27.358  1.00 10.00      A   
ATOM   1141 HD21 ASN   117     -15.242   2.503  27.762  1.00 10.00      A   
ATOM   1142 HD22 ASN   117     -15.900   3.502  26.514  1.00 10.00      A   
ATOM   1143  C   ASN   117     -15.704   5.792  30.569  1.00 10.00      A   
ATOM   1144  O   ASN   117     -16.641   5.027  30.331  1.00 10.00      A   
ATOM   1145  N   THR   118     -15.870   6.979  31.131  1.00 10.00      A   
ATOM   1146  HN  THR   118     -15.082   7.538  31.314  1.00 10.00      A   
ATOM   1147  CA  THR   118     -17.185   7.481  31.490  1.00 10.00      A   
ATOM   1148  CB  THR   118     -17.060   8.775  32.310  1.00 10.00      A   
ATOM   1149  OG1 THR   118     -15.911   9.506  31.859  1.00 10.00      A   
ATOM   1150  HG1 THR   118     -16.095  10.452  31.908  1.00 10.00      A   
ATOM   1151  CG2 THR   118     -16.905   8.455  33.788  1.00 10.00      A   
ATOM   1152  C   THR   118     -18.009   7.756  30.237  1.00 10.00      A   
ATOM   1153  O   THR   118     -19.221   7.548  30.219  1.00 10.00      A   
ATOM   1154  N   LEU   119     -17.329   8.206  29.189  1.00 10.00      A   
ATOM   1155  HN  LEU   119     -16.362   8.338  29.275  1.00 10.00      A   
ATOM   1156  CA  LEU   119     -17.973   8.511  27.919  1.00 10.00      A   
ATOM   1157  CB  LEU   119     -16.935   9.023  26.917  1.00 10.00      A   
ATOM   1158  CG  LEU   119     -17.479   9.562  25.592  1.00 10.00      A   
ATOM   1159  CD1 LEU   119     -18.131  10.919  25.796  1.00 10.00      A   
ATOM   1160  CD2 LEU   119     -16.373   9.648  24.552  1.00 10.00      A   
ATOM   1161  C   LEU   119     -18.666   7.271  27.362  1.00 10.00      A   
ATOM   1162  O   LEU   119     -19.830   7.322  26.963  1.00 10.00      A   
ATOM   1163  N   GLY   120     -17.943   6.160  27.354  1.00 10.00      A   
ATOM   1164  HN  GLY   120     -17.020   6.187  27.688  1.00 10.00      A   
ATOM   1165  CA  GLY   120     -18.491   4.916  26.851  1.00 10.00      A   
ATOM   1166  C   GLY   120     -19.518   4.316  27.791  1.00 10.00      A   
ATOM   1167  O   GLY   120     -20.542   3.800  27.346  1.00 10.00      A   
ATOM   1168  N   ARG   121     -19.249   4.389  29.093  1.00 10.00      A   
ATOM   1169  HN  ARG   121     -18.411   4.811  29.386  1.00 10.00      A   
ATOM   1170  CA  ARG   121     -20.161   3.845  30.096  1.00 10.00      A   
ATOM   1171  CB  ARG   121     -19.607   4.063  31.507  1.00 10.00      A   
ATOM   1172  CG  ARG   121     -20.251   3.187  32.573  1.00 10.00      A   
ATOM   1173  CD  ARG   121     -21.107   4.006  33.528  1.00 10.00      A   
ATOM   1174  NE  ARG   121     -20.313   4.968  34.295  1.00 10.00      A   
ATOM   1175  HE  ARG   121     -19.407   4.692  34.563  1.00 10.00      A   
ATOM   1176  CZ  ARG   121     -20.742   6.177  34.650  1.00 10.00      A   
ATOM   1177  NH1 ARG   121     -21.960   6.587  34.313  1.00 10.00      A   
ATOM   1178 HH11 ARG   121     -22.604   5.955  33.764  1.00 10.00      A   
ATOM   1179 HH12 ARG   121     -22.288   7.538  34.591  1.00 10.00      A   
ATOM   1180  NH2 ARG   121     -19.946   6.976  35.348  1.00 10.00      A   
ATOM   1181 HH21 ARG   121     -20.272   7.925  35.629  1.00 10.00      A   
ATOM   1182 HH22 ARG   121     -18.991   6.655  35.619  1.00 10.00      A   
ATOM   1183  C   ARG   121     -21.549   4.470  29.962  1.00 10.00      A   
ATOM   1184  O   ARG   121     -22.551   3.761  29.862  1.00 10.00      A   
ATOM   1185  N   ILE   122     -21.599   5.798  29.931  1.00 10.00      A   
ATOM   1186  HN  ILE   122     -20.765   6.311  29.997  1.00 10.00      A   
ATOM   1187  CA  ILE   122     -22.867   6.512  29.795  1.00 10.00      A   
ATOM   1188  CB  ILE   122     -22.686   8.037  29.976  1.00 10.00      A   
ATOM   1189  CG1 ILE   122     -22.061   8.341  31.342  1.00 10.00      A   
ATOM   1190  CG2 ILE   122     -24.020   8.759  29.831  1.00 10.00      A   
ATOM   1191  CD1 ILE   122     -21.685   9.796  31.539  1.00 10.00      A   
ATOM   1192  C   ILE   122     -23.487   6.228  28.425  1.00 10.00      A   
ATOM   1193  O   ILE   122     -24.707   6.148  28.284  1.00 10.00      A   
ATOM   1194  N   LEU   123     -22.627   6.052  27.427  1.00 10.00      A   
ATOM   1195  HN  LEU   123     -21.667   6.109  27.615  1.00 10.00      A   
ATOM   1196  CA  LEU   123     -23.060   5.771  26.065  1.00 10.00      A   
ATOM   1197  CB  LEU   123     -21.838   5.625  25.150  1.00 10.00      A   
ATOM   1198  CG  LEU   123     -22.111   5.448  23.656  1.00 10.00      A   
ATOM   1199  CD1 LEU   123     -22.295   6.797  22.983  1.00 10.00      A   
ATOM   1200  CD2 LEU   123     -20.987   4.664  22.997  1.00 10.00      A   
ATOM   1201  C   LEU   123     -23.902   4.500  26.020  1.00 10.00      A   
ATOM   1202  O   LEU   123     -24.948   4.454  25.370  1.00 10.00      A   
ATOM   1203  N   TYR   124     -23.450   3.477  26.730  1.00 10.00      A   
ATOM   1204  HN  TYR   124     -22.614   3.577  27.236  1.00 10.00      A   
ATOM   1205  CA  TYR   124     -24.163   2.209  26.771  1.00 10.00      A   
ATOM   1206  CB  TYR   124     -23.245   1.071  27.214  1.00 10.00      A   
ATOM   1207  CG  TYR   124     -22.089   0.825  26.273  1.00 10.00      A   
ATOM   1208  CD1 TYR   124     -20.787   0.822  26.741  1.00 10.00      A   
ATOM   1209  CD2 TYR   124     -22.299   0.604  24.916  1.00 10.00      A   
ATOM   1210  CE1 TYR   124     -19.722   0.604  25.891  1.00 10.00      A   
ATOM   1211  CE2 TYR   124     -21.238   0.384  24.057  1.00 10.00      A   
ATOM   1212  CZ  TYR   124     -19.950   0.385  24.552  1.00 10.00      A   
ATOM   1213  OH  TYR   124     -18.886   0.168  23.708  1.00 10.00      A   
ATOM   1214  HH  TYR   124     -18.382  -0.596  24.020  1.00 10.00      A   
ATOM   1215  C   TYR   124     -25.386   2.299  27.672  1.00 10.00      A   
ATOM   1216  O   TYR   124     -26.402   1.654  27.414  1.00 10.00      A   
ATOM   1217  N   GLU   125     -25.287   3.110  28.725  1.00 10.00      A   
ATOM   1218  HN  GLU   125     -24.443   3.590  28.883  1.00 10.00      A   
ATOM   1219  CA  GLU   125     -26.395   3.298  29.659  1.00 10.00      A   
ATOM   1220  CB  GLU   125     -26.005   4.252  30.790  1.00 10.00      A   
ATOM   1221  CG  GLU   125     -25.093   3.639  31.842  1.00 10.00      A   
ATOM   1222  CD  GLU   125     -24.914   4.537  33.049  1.00 10.00      A   
ATOM   1223  OE1 GLU   125     -23.956   5.338  33.068  1.00 10.00      A   
ATOM   1224  OE2 GLU   125     -25.736   4.453  33.989  1.00 10.00      A   
ATOM   1225  C   GLU   125     -27.629   3.824  28.928  1.00 10.00      A   
ATOM   1226  O   GLU   125     -28.763   3.492  29.278  1.00 10.00      A   
ATOM   1227  N   LYS   126     -27.392   4.613  27.885  1.00 10.00      A   
ATOM   1228  HN  LYS   126     -26.461   4.824  27.652  1.00 10.00      A   
ATOM   1229  CA  LYS   126     -28.468   5.180  27.081  1.00 10.00      A   
ATOM   1230  CB  LYS   126     -27.898   6.165  26.053  1.00 10.00      A   
ATOM   1231  CG  LYS   126     -27.275   7.417  26.647  1.00 10.00      A   
ATOM   1232  CD  LYS   126     -26.584   8.246  25.575  1.00 10.00      A   
ATOM   1233  CE  LYS   126     -26.162   9.610  26.102  1.00 10.00      A   
ATOM   1234  NZ  LYS   126     -27.330  10.480  26.403  1.00 10.00      A   
ATOM   1235  HZ1 LYS   126     -27.894  10.631  25.543  1.00 10.00      A   
ATOM   1236  HZ2 LYS   126     -27.008  11.403  26.759  1.00 10.00      A   
ATOM   1237  HZ3 LYS   126     -27.932  10.038  27.127  1.00 10.00      A   
ATOM   1238  C   LYS   126     -29.235   4.083  26.345  1.00 10.00      A   
ATOM   1239  O   LYS   126     -30.362   4.294  25.898  1.00 10.00      A   
ATOM   1240  N   LEU   127     -28.620   2.913  26.223  1.00 10.00      A   
ATOM   1241  HN  LEU   127     -27.727   2.795  26.620  1.00 10.00      A   
ATOM   1242  CA  LEU   127     -29.237   1.794  25.527  1.00 10.00      A   
ATOM   1243  CB  LEU   127     -28.229   1.133  24.585  1.00 10.00      A   
ATOM   1244  CG  LEU   127     -27.601   2.039  23.523  1.00 10.00      A   
ATOM   1245  CD1 LEU   127     -26.553   1.279  22.727  1.00 10.00      A   
ATOM   1246  CD2 LEU   127     -28.668   2.609  22.600  1.00 10.00      A   
ATOM   1247  C   LEU   127     -29.791   0.765  26.506  1.00 10.00      A   
ATOM   1248  O   LEU   127     -30.115  -0.358  26.120  1.00 10.00      A   
ATOM   1249  N   GLY   128     -29.896   1.148  27.771  1.00 10.00      A   
ATOM   1250  HN  GLY   128     -29.617   2.054  28.026  1.00 10.00      A   
ATOM   1251  CA  GLY   128     -30.420   0.245  28.775  1.00 10.00      A   
ATOM   1252  C   GLY   128     -29.374  -0.721  29.292  1.00 10.00      A   
ATOM   1253  O   GLY   128     -29.623  -1.923  29.401  1.00 10.00      A   
ATOM   1254  N   TYR   129     -28.198  -0.200  29.601  1.00 10.00      A   
ATOM   1255  HN  TYR   129     -28.056   0.763  29.483  1.00 10.00      A   
ATOM   1256  CA  TYR   129     -27.114  -1.019  30.117  1.00 10.00      A   
ATOM   1257  CB  TYR   129     -25.849  -0.839  29.282  1.00 10.00      A   
ATOM   1258  CG  TYR   129     -25.669  -1.890  28.216  1.00 10.00      A   
ATOM   1259  CD1 TYR   129     -26.203  -1.718  26.947  1.00 10.00      A   
ATOM   1260  CD2 TYR   129     -24.963  -3.057  28.479  1.00 10.00      A   
ATOM   1261  CE1 TYR   129     -26.041  -2.679  25.971  1.00 10.00      A   
ATOM   1262  CE2 TYR   129     -24.796  -4.022  27.509  1.00 10.00      A   
ATOM   1263  CZ  TYR   129     -25.337  -3.828  26.258  1.00 10.00      A   
ATOM   1264  OH  TYR   129     -25.172  -4.784  25.289  1.00 10.00      A   
ATOM   1265  HH  TYR   129     -25.192  -5.656  25.696  1.00 10.00      A   
ATOM   1266  C   TYR   129     -26.831  -0.674  31.569  1.00 10.00      A   
ATOM   1267  O   TYR   129     -26.897   0.491  31.961  1.00 10.00      A   
ATOM   1268  N   SER   130     -26.531  -1.688  32.364  1.00 10.00      A   
ATOM   1269  HN  SER   130     -26.506  -2.597  31.994  1.00 10.00      A   
ATOM   1270  CA  SER   130     -26.241  -1.494  33.774  1.00 10.00      A   
ATOM   1271  CB  SER   130     -27.414  -2.002  34.613  1.00 10.00      A   
ATOM   1272  OG  SER   130     -28.653  -1.619  34.034  1.00 10.00      A   
ATOM   1273  HG  SER   130     -28.852  -2.205  33.291  1.00 10.00      A   
ATOM   1274  C   SER   130     -24.963  -2.227  34.164  1.00 10.00      A   
ATOM   1275  O   SER   130     -24.627  -3.259  33.581  1.00 10.00      A   
ATOM   1276  N   VAL   131     -24.249  -1.686  35.139  1.00 10.00      A   
ATOM   1277  HN  VAL   131     -24.565  -0.856  35.558  1.00 10.00      A   
ATOM   1278  CA  VAL   131     -23.011  -2.291  35.609  1.00 10.00      A   
ATOM   1279  CB  VAL   131     -22.060  -1.235  36.208  1.00 10.00      A   
ATOM   1280  CG1 VAL   131     -20.786  -1.888  36.720  1.00 10.00      A   
ATOM   1281  CG2 VAL   131     -21.740  -0.156  35.185  1.00 10.00      A   
ATOM   1282  C   VAL   131     -23.312  -3.347  36.667  1.00 10.00      A   
ATOM   1283  O   VAL   131     -23.828  -3.032  37.740  1.00 10.00      A   
ATOM   1284  N   PHE   132     -22.997  -4.595  36.361  1.00 10.00      A   
ATOM   1285  HN  PHE   132     -22.590  -4.788  35.483  1.00 10.00      A   
ATOM   1286  CA  PHE   132     -23.242  -5.687  37.287  1.00 10.00      A   
ATOM   1287  CB  PHE   132     -23.443  -7.004  36.531  1.00 10.00      A   
ATOM   1288  CG  PHE   132     -23.652  -8.195  37.425  1.00 10.00      A   
ATOM   1289  CD1 PHE   132     -24.791  -8.301  38.208  1.00 10.00      A   
ATOM   1290  CD2 PHE   132     -22.706  -9.206  37.487  1.00 10.00      A   
ATOM   1291  CE1 PHE   132     -24.982  -9.391  39.034  1.00 10.00      A   
ATOM   1292  CE2 PHE   132     -22.891 -10.298  38.311  1.00 10.00      A   
ATOM   1293  CZ  PHE   132     -24.031 -10.391  39.086  1.00 10.00      A   
ATOM   1294  C   PHE   132     -22.112  -5.822  38.305  1.00 10.00      A   
ATOM   1295  O   PHE   132     -22.361  -5.941  39.503  1.00 10.00      A   
ATOM   1296  N   ARG   133     -20.874  -5.791  37.830  1.00 10.00      A   
ATOM   1297  HN  ARG   133     -20.734  -5.670  36.865  1.00 10.00      A   
ATOM   1298  CA  ARG   133     -19.714  -5.930  38.704  1.00 10.00      A   
ATOM   1299  CB  ARG   133     -19.447  -7.421  38.948  1.00 10.00      A   
ATOM   1300  CG  ARG   133     -18.623  -7.730  40.186  1.00 10.00      A   
ATOM   1301  CD  ARG   133     -18.371  -9.222  40.320  1.00 10.00      A   
ATOM   1302  NE  ARG   133     -19.576  -9.959  40.706  1.00 10.00      A   
ATOM   1303  HE  ARG   133     -20.273  -9.460  41.191  1.00 10.00      A   
ATOM   1304  CZ  ARG   133     -19.779 -11.251  40.442  1.00 10.00      A   
ATOM   1305  NH1 ARG   133     -18.860 -11.955  39.795  1.00 10.00      A   
ATOM   1306 HH11 ARG   133     -17.972 -11.502  39.482  1.00 10.00      A   
ATOM   1307 HH12 ARG   133     -19.020 -12.967  39.593  1.00 10.00      A   
ATOM   1308  NH2 ARG   133     -20.897 -11.844  40.841  1.00 10.00      A   
ATOM   1309 HH21 ARG   133     -21.625 -11.301  41.356  1.00 10.00      A   
ATOM   1310 HH22 ARG   133     -21.053 -12.860  40.643  1.00 10.00      A   
ATOM   1311  C   ARG   133     -18.492  -5.284  38.055  1.00 10.00      A   
ATOM   1312  O   ARG   133     -18.537  -4.905  36.888  1.00 10.00      A   
ATOM   1313  N   ARG   134     -17.416  -5.139  38.814  1.00 10.00      A   
ATOM   1314  HN  ARG   134     -17.449  -5.421  39.754  1.00 10.00      A   
ATOM   1315  CA  ARG   134     -16.184  -4.560  38.295  1.00 10.00      A   
ATOM   1316  CB  ARG   134     -15.777  -3.326  39.108  1.00 10.00      A   
ATOM   1317  CG  ARG   134     -14.525  -2.626  38.588  1.00 10.00      A   
ATOM   1318  CD  ARG   134     -14.099  -1.481  39.497  1.00 10.00      A   
ATOM   1319  NE  ARG   134     -13.671  -1.959  40.809  1.00 10.00      A   
ATOM   1320  HE  ARG   134     -14.050  -2.814  41.122  1.00 10.00      A   
ATOM   1321  CZ  ARG   134     -12.798  -1.330  41.596  1.00 10.00      A   
ATOM   1322  NH1 ARG   134     -12.239  -0.183  41.218  1.00 10.00      A   
ATOM   1323 HH11 ARG   134     -12.478   0.243  40.296  1.00 10.00      A   
ATOM   1324 HH12 ARG   134     -11.556   0.298  41.844  1.00 10.00      A   
ATOM   1325  NH2 ARG   134     -12.499  -1.846  42.776  1.00 10.00      A   
ATOM   1326 HH21 ARG   134     -12.945  -2.737  43.085  1.00 10.00      A   
ATOM   1327 HH22 ARG   134     -11.818  -1.366  43.404  1.00 10.00      A   
ATOM   1328  C   ARG   134     -15.066  -5.596  38.330  1.00 10.00      A   
ATOM   1329  O   ARG   134     -14.773  -6.165  39.381  1.00 10.00      A   
ATOM   1330  N   VAL   135     -14.450  -5.843  37.185  1.00 10.00      A   
ATOM   1331  HN  VAL   135     -14.716  -5.346  36.378  1.00 10.00      A   
ATOM   1332  CA  VAL   135     -13.364  -6.811  37.099  1.00 10.00      A   
ATOM   1333  CB  VAL   135     -13.374  -7.595  35.768  1.00 10.00      A   
ATOM   1334  CG1 VAL   135     -14.654  -8.406  35.637  1.00 10.00      A   
ATOM   1335  CG2 VAL   135     -13.204  -6.663  34.578  1.00 10.00      A   
ATOM   1336  C   VAL   135     -12.020  -6.119  37.293  1.00 10.00      A   
ATOM   1337  O   VAL   135     -11.931  -4.892  37.224  1.00 10.00      A   
ATOM   1338  N   VAL   136     -10.981  -6.907  37.535  1.00 10.00      A   
ATOM   1339  HN  VAL   136     -11.115  -7.879  37.556  1.00 10.00      A   
ATOM   1340  CA  VAL   136      -9.644  -6.369  37.755  1.00 10.00      A   
ATOM   1341  CB  VAL   136      -8.712  -7.417  38.408  1.00 10.00      A   
ATOM   1342  CG1 VAL   136      -7.385  -6.788  38.819  1.00 10.00      A   
ATOM   1343  CG2 VAL   136      -9.392  -8.072  39.603  1.00 10.00      A   
ATOM   1344  C   VAL   136      -9.032  -5.903  36.441  1.00 10.00      A   
ATOM   1345  O   VAL   136      -8.292  -4.921  36.396  1.00 10.00      A   
ATOM   1346  N   GLY   137      -9.346  -6.614  35.370  1.00 10.00      A   
ATOM   1347  HN  GLY   137      -9.943  -7.388  35.464  1.00 10.00      A   
ATOM   1348  CA  GLY   137      -8.818  -6.263  34.070  1.00 10.00      A   
ATOM   1349  C   GLY   137      -7.541  -7.016  33.766  1.00 10.00      A   
ATOM   1350  O   GLY   137      -7.385  -7.583  32.683  1.00 10.00      A   
ATOM   1351  N   TYR   138      -6.629  -7.026  34.728  1.00 10.00      A   
ATOM   1352  HN  TYR   138      -6.814  -6.545  35.564  1.00 10.00      A   
ATOM   1353  CA  TYR   138      -5.358  -7.718  34.577  1.00 10.00      A   
ATOM   1354  CB  TYR   138      -4.198  -6.727  34.708  1.00 10.00      A   
ATOM   1355  CG  TYR   138      -2.918  -7.175  34.036  1.00 10.00      A   
ATOM   1356  CD1 TYR   138      -2.578  -6.716  32.769  1.00 10.00      A   
ATOM   1357  CD2 TYR   138      -2.048  -8.055  34.668  1.00 10.00      A   
ATOM   1358  CE1 TYR   138      -1.409  -7.121  32.151  1.00 10.00      A   
ATOM   1359  CE2 TYR   138      -0.878  -8.465  34.058  1.00 10.00      A   
ATOM   1360  CZ  TYR   138      -0.563  -7.996  32.801  1.00 10.00      A   
ATOM   1361  OH  TYR   138       0.601  -8.406  32.190  1.00 10.00      A   
ATOM   1362  HH  TYR   138       1.101  -7.630  31.904  1.00 10.00      A   
ATOM   1363  C   TYR   138      -5.228  -8.824  35.621  1.00 10.00      A   
ATOM   1364  O   TYR   138      -6.219  -9.224  36.246  1.00 10.00      A   
ATOM   1365  N   ASN   148      -2.962  -1.859  22.966  1.00 10.00      A   
ATOM   1366  HN  ASN   148      -3.846  -1.437  22.828  1.00 10.00      A   
ATOM   1367  CA  ASN   148      -1.763  -1.146  22.536  1.00 10.00      A   
ATOM   1368  CB  ASN   148      -1.470  -1.439  21.059  1.00 10.00      A   
ATOM   1369  CG  ASN   148      -0.023  -1.184  20.664  1.00 10.00      A   
ATOM   1370  OD1 ASN   148       0.586  -0.191  21.066  1.00 10.00      A   
ATOM   1371  ND2 ASN   148       0.542  -2.085  19.870  1.00 10.00      A   
ATOM   1372 HD21 ASN   148       0.003  -2.855  19.584  1.00 10.00      A   
ATOM   1373 HD22 ASN   148       1.479  -1.950  19.604  1.00 10.00      A   
ATOM   1374  C   ASN   148      -1.928   0.353  22.766  1.00 10.00      A   
ATOM   1375  O   ASN   148      -1.101   0.983  23.429  1.00 10.00      A   
ATOM   1376  N   LYS   149      -3.014   0.911  22.246  1.00 10.00      A   
ATOM   1377  HN  LYS   149      -3.654   0.345  21.746  1.00 10.00      A   
ATOM   1378  CA  LYS   149      -3.296   2.334  22.396  1.00 10.00      A   
ATOM   1379  CB  LYS   149      -4.291   2.808  21.330  1.00 10.00      A   
ATOM   1380  CG  LYS   149      -3.811   2.669  19.893  1.00 10.00      A   
ATOM   1381  CD  LYS   149      -4.920   3.030  18.915  1.00 10.00      A   
ATOM   1382  CE  LYS   149      -4.480   2.830  17.473  1.00 10.00      A   
ATOM   1383  NZ  LYS   149      -5.574   3.130  16.514  1.00 10.00      A   
ATOM   1384  HZ1 LYS   149      -5.901   4.112  16.635  1.00 10.00      A   
ATOM   1385  HZ2 LYS   149      -6.379   2.489  16.677  1.00 10.00      A   
ATOM   1386  HZ3 LYS   149      -5.239   3.007  15.535  1.00 10.00      A   
ATOM   1387  C   LYS   149      -3.862   2.621  23.781  1.00 10.00      A   
ATOM   1388  O   LYS   149      -3.691   3.717  24.321  1.00 10.00      A   
ATOM   1389  N   ILE   150      -4.548   1.637  24.343  1.00 10.00      A   
ATOM   1390  HN  ILE   150      -4.664   0.787  23.853  1.00 10.00      A   
ATOM   1391  CA  ILE   150      -5.143   1.774  25.663  1.00 10.00      A   
ATOM   1392  CB  ILE   150      -6.683   1.688  25.583  1.00 10.00      A   
ATOM   1393  CG1 ILE   150      -7.220   2.679  24.544  1.00 10.00      A   
ATOM   1394  CG2 ILE   150      -7.312   1.946  26.945  1.00 10.00      A   
ATOM   1395  CD1 ILE   150      -8.688   2.505  24.225  1.00 10.00      A   
ATOM   1396  C   ILE   150      -4.622   0.674  26.581  1.00 10.00      A   
ATOM   1397  O   ILE   150      -4.371  -0.446  26.132  1.00 10.00      A   
ATOM   1398  N   ASP   151      -4.426   1.001  27.853  1.00 10.00      A   
ATOM   1399  HN  ASP   151      -4.620   1.918  28.148  1.00 10.00      A   
ATOM   1400  CA  ASP   151      -3.937   0.026  28.824  1.00 10.00      A   
ATOM   1401  CB  ASP   151      -3.304   0.726  30.027  1.00 10.00      A   
ATOM   1402  CG  ASP   151      -2.263  -0.131  30.720  1.00 10.00      A   
ATOM   1403  OD1 ASP   151      -2.491  -1.352  30.886  1.00 10.00      A   
ATOM   1404  OD2 ASP   151      -1.204   0.412  31.103  1.00 10.00      A   
ATOM   1405  C   ASP   151      -5.076  -0.880  29.281  1.00 10.00      A   
ATOM   1406  O   ASP   151      -6.140  -0.404  29.682  1.00 10.00      A   
ATOM   1407  N   ASP   152      -4.848  -2.183  29.234  1.00 10.00      A   
ATOM   1408  HN  ASP   152      -3.968  -2.507  28.946  1.00 10.00      A   
ATOM   1409  CA  ASP   152      -5.872  -3.145  29.617  1.00 10.00      A   
ATOM   1410  CB  ASP   152      -5.807  -4.400  28.742  1.00 10.00      A   
ATOM   1411  CG  ASP   152      -7.081  -5.215  28.815  1.00 10.00      A   
ATOM   1412  OD1 ASP   152      -8.176  -4.625  28.680  1.00 10.00      A   
ATOM   1413  OD2 ASP   152      -7.001  -6.446  29.011  1.00 10.00      A   
ATOM   1414  C   ASP   152      -5.798  -3.518  31.095  1.00 10.00      A   
ATOM   1415  O   ASP   152      -6.689  -4.188  31.616  1.00 10.00      A   
ATOM   1416  N   SER   153      -4.750  -3.068  31.780  1.00 10.00      A   
ATOM   1417  HN  SER   153      -4.073  -2.518  31.325  1.00 10.00      A   
ATOM   1418  CA  SER   153      -4.588  -3.374  33.200  1.00 10.00      A   
ATOM   1419  CB  SER   153      -3.170  -3.046  33.676  1.00 10.00      A   
ATOM   1420  OG  SER   153      -2.852  -1.685  33.449  1.00 10.00      A   
ATOM   1421  HG  SER   153      -2.607  -1.562  32.517  1.00 10.00      A   
ATOM   1422  C   SER   153      -5.625  -2.633  34.040  1.00 10.00      A   
ATOM   1423  O   SER   153      -5.922  -3.024  35.167  1.00 10.00      A   
ATOM   1424  N   VAL   154      -6.177  -1.569  33.467  1.00 10.00      A   
ATOM   1425  HN  VAL   154      -5.895  -1.320  32.562  1.00 10.00      A   
ATOM   1426  CA  VAL   154      -7.184  -0.760  34.141  1.00 10.00      A   
ATOM   1427  CB  VAL   154      -7.530   0.502  33.316  1.00 10.00      A   
ATOM   1428  CG1 VAL   154      -8.456   1.425  34.093  1.00 10.00      A   
ATOM   1429  CG2 VAL   154      -6.262   1.239  32.908  1.00 10.00      A   
ATOM   1430  C   VAL   154      -8.456  -1.570  34.392  1.00 10.00      A   
ATOM   1431  O   VAL   154      -8.866  -2.375  33.546  1.00 10.00      A   
ATOM   1432  N   ASP   155      -9.063  -1.349  35.557  1.00 10.00      A   
ATOM   1433  HN  ASP   155      -8.672  -0.696  36.178  1.00 10.00      A   
ATOM   1434  CA  ASP   155     -10.288  -2.042  35.950  1.00 10.00      A   
ATOM   1435  CB  ASP   155     -10.766  -1.564  37.328  1.00 10.00      A   
ATOM   1436  CG  ASP   155      -9.635  -1.137  38.240  1.00 10.00      A   
ATOM   1437  OD1 ASP   155      -9.168  -1.964  39.050  1.00 10.00      A   
ATOM   1438  OD2 ASP   155      -9.203   0.033  38.150  1.00 10.00      A   
ATOM   1439  C   ASP   155     -11.391  -1.807  34.929  1.00 10.00      A   
ATOM   1440  O   ASP   155     -11.461  -0.742  34.309  1.00 10.00      A   
ATOM   1441  N   ALA   156     -12.257  -2.794  34.763  1.00 10.00      A   
ATOM   1442  HN  ALA   156     -12.167  -3.608  35.306  1.00 10.00      A   
ATOM   1443  CA  ALA   156     -13.348  -2.693  33.807  1.00 10.00      A   
ATOM   1444  CB  ALA   156     -13.092  -3.600  32.613  1.00 10.00      A   
ATOM   1445  C   ALA   156     -14.692  -3.018  34.447  1.00 10.00      A   
ATOM   1446  O   ALA   156     -14.772  -3.810  35.386  1.00 10.00      A   
ATOM   1447  N   PHE   157     -15.737  -2.394  33.935  1.00 10.00      A   
ATOM   1448  HN  PHE   157     -15.597  -1.768  33.186  1.00 10.00      A   
ATOM   1449  CA  PHE   157     -17.086  -2.602  34.427  1.00 10.00      A   
ATOM   1450  CB  PHE   157     -17.869  -1.284  34.409  1.00 10.00      A   
ATOM   1451  CG  PHE   157     -17.588  -0.360  35.562  1.00 10.00      A   
ATOM   1452  CD1 PHE   157     -17.531   1.011  35.363  1.00 10.00      A   
ATOM   1453  CD2 PHE   157     -17.396  -0.854  36.839  1.00 10.00      A   
ATOM   1454  CE1 PHE   157     -17.288   1.870  36.418  1.00 10.00      A   
ATOM   1455  CE2 PHE   157     -17.150  -0.003  37.899  1.00 10.00      A   
ATOM   1456  CZ  PHE   157     -17.097   1.362  37.688  1.00 10.00      A   
ATOM   1457  C   PHE   157     -17.811  -3.622  33.561  1.00 10.00      A   
ATOM   1458  O   PHE   157     -17.776  -3.542  32.329  1.00 10.00      A   
ATOM   1459  N   ASP   158     -18.452  -4.581  34.210  1.00 10.00      A   
ATOM   1460  HN  ASP   158     -18.419  -4.598  35.192  1.00 10.00      A   
ATOM   1461  CA  ASP   158     -19.207  -5.614  33.515  1.00 10.00      A   
ATOM   1462  CB  ASP   158     -19.243  -6.895  34.359  1.00 10.00      A   
ATOM   1463  CG  ASP   158     -19.951  -8.055  33.680  1.00 10.00      A   
ATOM   1464  OD1 ASP   158     -19.929  -8.131  32.437  1.00 10.00      A   
ATOM   1465  OD2 ASP   158     -20.516  -8.915  34.399  1.00 10.00      A   
ATOM   1466  C   ASP   158     -20.621  -5.109  33.265  1.00 10.00      A   
ATOM   1467  O   ASP   158     -21.486  -5.195  34.141  1.00 10.00      A   
ATOM   1468  N   MET   159     -20.840  -4.543  32.087  1.00 10.00      A   
ATOM   1469  HN  MET   159     -20.110  -4.508  31.429  1.00 10.00      A   
ATOM   1470  CA  MET   159     -22.146  -4.007  31.729  1.00 10.00      A   
ATOM   1471  CB  MET   159     -22.015  -2.699  30.941  1.00 10.00      A   
ATOM   1472  CG  MET   159     -21.286  -1.594  31.689  1.00 10.00      A   
ATOM   1473  SD  MET   159     -21.433   0.020  30.896  1.00 10.00      A   
ATOM   1474  CE  MET   159     -23.128   0.448  31.285  1.00 10.00      A   
ATOM   1475  C   MET   159     -22.927  -5.028  30.926  1.00 10.00      A   
ATOM   1476  O   MET   159     -22.454  -5.513  29.898  1.00 10.00      A   
ATOM   1477  N   ARG   160     -24.122  -5.353  31.394  1.00 10.00      A   
ATOM   1478  HN  ARG   160     -24.457  -4.913  32.206  1.00 10.00      A   
ATOM   1479  CA  ARG   160     -24.956  -6.336  30.723  1.00 10.00      A   
ATOM   1480  CB  ARG   160     -25.002  -7.631  31.538  1.00 10.00      A   
ATOM   1481  CG  ARG   160     -23.631  -8.220  31.825  1.00 10.00      A   
ATOM   1482  CD  ARG   160     -23.511  -8.667  33.269  1.00 10.00      A   
ATOM   1483  NE  ARG   160     -24.169  -9.950  33.497  1.00 10.00      A   
ATOM   1484  HE  ARG   160     -25.109 -10.036  33.212  1.00 10.00      A   
ATOM   1485  CZ  ARG   160     -23.577 -10.991  34.074  1.00 10.00      A   
ATOM   1486  NH1 ARG   160     -22.314 -10.905  34.477  1.00 10.00      A   
ATOM   1487 HH11 ARG   160     -21.849 -11.725  34.926  1.00 10.00      A   
ATOM   1488 HH12 ARG   160     -21.775 -10.009  34.348  1.00 10.00      A   
ATOM   1489  NH2 ARG   160     -24.243 -12.127  34.229  1.00 10.00      A   
ATOM   1490 HH21 ARG   160     -23.782 -12.952  34.678  1.00 10.00      A   
ATOM   1491 HH22 ARG   160     -25.230 -12.202  33.900  1.00 10.00      A   
ATOM   1492  C   ARG   160     -26.365  -5.808  30.500  1.00 10.00      A   
ATOM   1493  O   ARG   160     -26.818  -4.897  31.196  1.00 10.00      A   
ATOM   1494  N   LYS   161     -27.040  -6.367  29.510  1.00 10.00      A   
ATOM   1495  HN  LYS   161     -26.603  -7.061  28.969  1.00 10.00      A   
ATOM   1496  CA  LYS   161     -28.402  -5.980  29.190  1.00 10.00      A   
ATOM   1497  CB  LYS   161     -28.431  -5.102  27.937  1.00 10.00      A   
ATOM   1498  CG  LYS   161     -29.828  -4.704  27.498  1.00 10.00      A   
ATOM   1499  CD  LYS   161     -29.794  -3.806  26.277  1.00 10.00      A   
ATOM   1500  CE  LYS   161     -31.199  -3.428  25.847  1.00 10.00      A   
ATOM   1501  NZ  LYS   161     -31.197  -2.437  24.742  1.00 10.00      A   
ATOM   1502  HZ1 LYS   161     -30.625  -1.607  25.005  1.00 10.00      A   
ATOM   1503  HZ2 LYS   161     -32.168  -2.124  24.543  1.00 10.00      A   
ATOM   1504  HZ3 LYS   161     -30.799  -2.864  23.875  1.00 10.00      A   
ATOM   1505  C   LYS   161     -29.263  -7.218  28.986  1.00 10.00      A   
ATOM   1506  O   LYS   161     -29.012  -8.012  28.075  1.00 10.00      A   
ATOM   1507  N   LEU   162     -30.256  -7.383  29.849  1.00 10.00      A   
ATOM   1508  HN  LEU   162     -30.383  -6.717  30.560  1.00 10.00      A   
ATOM   1509  CA  LEU   162     -31.164  -8.519  29.776  1.00 10.00      A   
ATOM   1510  CB  LEU   162     -32.086  -8.553  30.995  1.00 10.00      A   
ATOM   1511  CG  LEU   162     -31.524  -9.222  32.247  1.00 10.00      A   
ATOM   1512  CD1 LEU   162     -32.452  -9.000  33.431  1.00 10.00      A   
ATOM   1513  CD2 LEU   162     -31.312 -10.708  32.003  1.00 10.00      A   
ATOM   1514  C   LEU   162     -31.996  -8.483  28.504  1.00 10.00      A   
ATOM   1515  O   LEU   162     -32.583  -7.451  28.159  1.00 10.00      A   
ATOM   1516  N   LEU   163     -32.041  -9.609  27.812  1.00 10.00      A   
ATOM   1517  HN  LEU   163     -31.552 -10.396  28.142  1.00 10.00      A   
ATOM   1518  CA  LEU   163     -32.802  -9.721  26.581  1.00 10.00      A   
ATOM   1519  CB  LEU   163     -31.981 -10.445  25.514  1.00 10.00      A   
ATOM   1520  CG  LEU   163     -30.781  -9.690  24.944  1.00 10.00      A   
ATOM   1521  CD1 LEU   163     -30.079 -10.541  23.898  1.00 10.00      A   
ATOM   1522  CD2 LEU   163     -31.217  -8.361  24.347  1.00 10.00      A   
ATOM   1523  C   LEU   163     -34.091 -10.487  26.834  1.00 10.00      A   
ATOM   1524  O   LEU   163     -34.137 -11.353  27.707  1.00 10.00      A   
ATOM   1525  N   PRO   164     -35.161 -10.165  26.094  1.00 10.00      A   
ATOM   1526  CB  PRO   164     -37.391 -10.037  25.339  1.00 10.00      A   
ATOM   1527  CG  PRO   164     -36.497  -9.365  24.354  1.00 10.00      A   
ATOM   1528  CD  PRO   164     -35.202  -9.109  25.070  1.00 10.00      A   
ATOM   1529  CA  PRO   164     -36.450 -10.845  26.238  1.00 10.00      A   
ATOM   1530  C   PRO   164     -36.374 -12.297  25.771  1.00 10.00      A   
ATOM   1531  O   PRO   164     -36.645 -13.200  26.589  1.00 10.00      A   
ATOM   1532  OXT PRO   164     -36.025 -12.534  24.591  1.00 10.00      A   
ATOM   1533  CB  GLU     8      16.378 -26.531  14.775  1.00 10.00      B   
ATOM   1534  CG  GLU     8      15.314 -27.230  13.947  1.00 10.00      B   
ATOM   1535  CD  GLU     8      14.063 -27.517  14.747  1.00 10.00      B   
ATOM   1536  OE1 GLU     8      14.099 -28.433  15.591  1.00 10.00      B   
ATOM   1537  OE2 GLU     8      13.042 -26.825  14.541  1.00 10.00      B   
ATOM   1538  C   GLU     8      18.648 -25.461  14.800  1.00 10.00      B   
ATOM   1539  O   GLU     8      19.042 -24.476  14.175  1.00 10.00      B   
ATOM   1540  N   GLU     8      18.379 -27.850  14.164  1.00 10.00      B   
ATOM   1541  HT1 GLU     8      19.242 -27.868  13.574  1.00 10.00      B   
ATOM   1542  HT2 GLU     8      17.713 -28.558  13.800  1.00 10.00      B   
ATOM   1543  HT3 GLU     8      18.636 -28.101  15.140  1.00 10.00      B   
ATOM   1544  CA  GLU     8      17.761 -26.505  14.126  1.00 10.00      B   
ATOM   1545  N   ILE     9      18.968 -25.688  16.072  1.00 10.00      B   
ATOM   1546  HN  ILE     9      18.625 -26.495  16.517  1.00 10.00      B   
ATOM   1547  CA  ILE     9      19.803 -24.764  16.836  1.00 10.00      B   
ATOM   1548  CB  ILE     9      19.988 -25.239  18.292  1.00 10.00      B   
ATOM   1549  CG1 ILE     9      18.624 -25.375  18.976  1.00 10.00      B   
ATOM   1550  CG2 ILE     9      20.878 -24.273  19.063  1.00 10.00      B   
ATOM   1551  CD1 ILE     9      18.676 -26.034  20.337  1.00 10.00      B   
ATOM   1552  C   ILE     9      21.172 -24.566  16.184  1.00 10.00      B   
ATOM   1553  O   ILE     9      21.547 -23.442  15.846  1.00 10.00      B   
ATOM   1554  N   ILE    10      21.904 -25.661  15.992  1.00 10.00      B   
ATOM   1555  HN  ILE    10      21.543 -26.533  16.267  1.00 10.00      B   
ATOM   1556  CA  ILE    10      23.234 -25.599  15.389  1.00 10.00      B   
ATOM   1557  CB  ILE    10      24.008 -26.924  15.553  1.00 10.00      B   
ATOM   1558  CG1 ILE    10      23.343 -28.047  14.749  1.00 10.00      B   
ATOM   1559  CG2 ILE    10      24.098 -27.301  17.024  1.00 10.00      B   
ATOM   1560  CD1 ILE    10      24.322 -28.979  14.070  1.00 10.00      B   
ATOM   1561  C   ILE    10      23.164 -25.224  13.912  1.00 10.00      B   
ATOM   1562  O   ILE    10      24.136 -24.738  13.334  1.00 10.00      B   
ATOM   1563  N   ASP    11      21.997 -25.434  13.313  1.00 10.00      B   
ATOM   1564  HN  ASP    11      21.257 -25.806  13.834  1.00 10.00      B   
ATOM   1565  CA  ASP    11      21.786 -25.124  11.903  1.00 10.00      B   
ATOM   1566  CB  ASP    11      20.440 -25.675  11.420  1.00 10.00      B   
ATOM   1567  CG  ASP    11      20.421 -27.192  11.333  1.00 10.00      B   
ATOM   1568  OD1 ASP    11      20.509 -27.729  10.209  1.00 10.00      B   
ATOM   1569  OD2 ASP    11      20.316 -27.856  12.391  1.00 10.00      B   
ATOM   1570  C   ASP    11      21.876 -23.620  11.671  1.00 10.00      B   
ATOM   1571  O   ASP    11      22.219 -23.162  10.578  1.00 10.00      B   
ATOM   1572  N   PHE    12      21.578 -22.852  12.714  1.00 10.00      B   
ATOM   1573  HN  PHE    12      21.296 -23.276  13.553  1.00 10.00      B   
ATOM   1574  CA  PHE    12      21.648 -21.400  12.642  1.00 10.00      B   
ATOM   1575  CB  PHE    12      20.922 -20.773  13.835  1.00 10.00      B   
ATOM   1576  CG  PHE    12      20.888 -19.270  13.816  1.00 10.00      B   
ATOM   1577  CD1 PHE    12      20.200 -18.592  12.825  1.00 10.00      B   
ATOM   1578  CD2 PHE    12      21.542 -18.538  14.791  1.00 10.00      B   
ATOM   1579  CE1 PHE    12      20.166 -17.211  12.805  1.00 10.00      B   
ATOM   1580  CE2 PHE    12      21.513 -17.156  14.780  1.00 10.00      B   
ATOM   1581  CZ  PHE    12      20.823 -16.490  13.784  1.00 10.00      B   
ATOM   1582  C   PHE    12      23.109 -20.953  12.606  1.00 10.00      B   
ATOM   1583  O   PHE    12      23.445 -19.911  12.042  1.00 10.00      B   
ATOM   1584  N   ILE    13      23.978 -21.764  13.195  1.00 10.00      B   
ATOM   1585  HN  ILE    13      23.654 -22.591  13.611  1.00 10.00      B   
ATOM   1586  CA  ILE    13      25.404 -21.468  13.229  1.00 10.00      B   
ATOM   1587  CB  ILE    13      26.143 -22.355  14.255  1.00 10.00      B   
ATOM   1588  CG1 ILE    13      25.437 -22.299  15.616  1.00 10.00      B   
ATOM   1589  CG2 ILE    13      27.602 -21.930  14.386  1.00 10.00      B   
ATOM   1590  CD1 ILE    13      25.934 -23.326  16.610  1.00 10.00      B   
ATOM   1591  C   ILE    13      26.009 -21.687  11.847  1.00 10.00      B   
ATOM   1592  O   ILE    13      26.842 -20.905  11.391  1.00 10.00      B   
ATOM   1593  N   ASP    14      25.558 -22.743  11.175  1.00 10.00      B   
ATOM   1594  HN  ASP    14      24.881 -23.321  11.592  1.00 10.00      B   
ATOM   1595  CA  ASP    14      26.048 -23.074   9.839  1.00 10.00      B   
ATOM   1596  CB  ASP    14      25.457 -24.401   9.359  1.00 10.00      B   
ATOM   1597  CG  ASP    14      26.057 -24.862   8.045  1.00 10.00      B   
ATOM   1598  OD1 ASP    14      27.263 -25.198   8.021  1.00 10.00      B   
ATOM   1599  OD2 ASP    14      25.327 -24.895   7.031  1.00 10.00      B   
ATOM   1600  C   ASP    14      25.724 -21.960   8.850  1.00 10.00      B   
ATOM   1601  O   ASP    14      26.491 -21.689   7.922  1.00 10.00      B   
ATOM   1602  N   GLN    15      24.594 -21.299   9.073  1.00 10.00      B   
ATOM   1603  HN  GLN    15      24.033 -21.562   9.834  1.00 10.00      B   
ATOM   1604  CA  GLN    15      24.155 -20.205   8.216  1.00 10.00      B   
ATOM   1605  CB  GLN    15      22.734 -19.775   8.586  1.00 10.00      B   
ATOM   1606  CG  GLN    15      21.991 -19.049   7.475  1.00 10.00      B   
ATOM   1607  CD  GLN    15      22.015 -19.812   6.164  1.00 10.00      B   
ATOM   1608  OE1 GLN    15      21.182 -20.685   5.926  1.00 10.00      B   
ATOM   1609  NE2 GLN    15      22.970 -19.487   5.307  1.00 10.00      B   
ATOM   1610 HE21 GLN    15      23.603 -18.782   5.563  1.00 10.00      B   
ATOM   1611 HE22 GLN    15      23.000 -19.957   4.447  1.00 10.00      B   
ATOM   1612  C   GLN    15      25.111 -19.015   8.304  1.00 10.00      B   
ATOM   1613  O   GLN    15      25.291 -18.282   7.331  1.00 10.00      B   
ATOM   1614  N   GLY    16      25.726 -18.840   9.472  1.00 10.00      B   
ATOM   1615  HN  GLY    16      25.546 -19.464  10.206  1.00 10.00      B   
ATOM   1616  CA  GLY    16      26.666 -17.748   9.671  1.00 10.00      B   
ATOM   1617  C   GLY    16      28.037 -18.084   9.116  1.00 10.00      B   
ATOM   1618  O   GLY    16      28.888 -17.204   8.965  1.00 10.00      B   
ATOM   1619  N   ASN    17      28.234 -19.370   8.821  1.00 10.00      B   
ATOM   1620  HN  ASN    17      27.503 -20.000   8.993  1.00 10.00      B   
ATOM   1621  CA  ASN    17      29.485 -19.889   8.263  1.00 10.00      B   
ATOM   1622  CB  ASN    17      29.948 -19.105   7.029  1.00 10.00      B   
ATOM   1623  CG  ASN    17      30.540 -19.997   5.953  1.00 10.00      B   
ATOM   1624  OD1 ASN    17      31.212 -20.987   6.246  1.00 10.00      B   
ATOM   1625  ND2 ASN    17      30.280 -19.658   4.699  1.00 10.00      B   
ATOM   1626 HD21 ASN    17      29.726 -18.860   4.539  1.00 10.00      B   
ATOM   1627 HD22 ASN    17      30.652 -20.215   3.980  1.00 10.00      B   
ATOM   1628  C   ASN    17      30.594 -20.012   9.309  1.00 10.00      B   
ATOM   1629  O   ASN    17      30.493 -19.487  10.418  1.00 10.00      B   
ATOM   1630  N   THR    19      31.651 -20.719   8.941  1.00 10.00      B   
ATOM   1631  HN  THR    19      31.676 -21.101   8.035  1.00 10.00      B   
ATOM   1632  CA  THR    19      32.779 -20.953   9.823  1.00 10.00      B   
ATOM   1633  CB  THR    19      33.902 -19.917   9.578  1.00 10.00      B   
ATOM   1634  OG1 THR    19      34.384 -20.007   8.228  1.00 10.00      B   
ATOM   1635  HG1 THR    19      33.723 -20.441   7.677  1.00 10.00      B   
ATOM   1636  CG2 THR    19      35.056 -20.102  10.552  1.00 10.00      B   
ATOM   1637  C   THR    19      33.288 -22.376   9.592  1.00 10.00      B   
ATOM   1638  O   THR    19      33.085 -22.933   8.511  1.00 10.00      B   
ATOM   1639  N   TYR    20      33.906 -22.973  10.603  1.00 10.00      B   
ATOM   1640  HN  TYR    20      34.037 -22.484  11.444  1.00 10.00      B   
ATOM   1641  CA  TYR    20      34.412 -24.334  10.486  1.00 10.00      B   
ATOM   1642  CB  TYR    20      35.925 -24.341  10.260  1.00 10.00      B   
ATOM   1643  CG  TYR    20      36.314 -23.993   8.842  1.00 10.00      B   
ATOM   1644  CD1 TYR    20      36.952 -22.794   8.548  1.00 10.00      B   
ATOM   1645  CD2 TYR    20      36.029 -24.858   7.795  1.00 10.00      B   
ATOM   1646  CE1 TYR    20      37.293 -22.467   7.250  1.00 10.00      B   
ATOM   1647  CE2 TYR    20      36.370 -24.541   6.496  1.00 10.00      B   
ATOM   1648  CZ  TYR    20      37.001 -23.344   6.229  1.00 10.00      B   
ATOM   1649  OH  TYR    20      37.337 -23.021   4.934  1.00 10.00      B   
ATOM   1650  HH  TYR    20      36.581 -23.198   4.357  1.00 10.00      B   
ATOM   1651  C   TYR    20      34.032 -25.174  11.700  1.00 10.00      B   
ATOM   1652  O   TYR    20      34.351 -26.362  11.775  1.00 10.00      B   
ATOM   1653  N   ALA    21      33.334 -24.553  12.641  1.00 10.00      B   
ATOM   1654  HN  ALA    21      33.102 -23.607  12.519  1.00 10.00      B   
ATOM   1655  CA  ALA    21      32.903 -25.236  13.850  1.00 10.00      B   
ATOM   1656  CB  ALA    21      32.514 -24.223  14.916  1.00 10.00      B   
ATOM   1657  C   ALA    21      31.731 -26.156  13.550  1.00 10.00      B   
ATOM   1658  O   ALA    21      31.637 -27.259  14.092  1.00 10.00      B   
ATOM   1659  N   GLN    22      30.849 -25.701  12.665  1.00 10.00      B   
ATOM   1660  HN  GLN    22      30.997 -24.820  12.251  1.00 10.00      B   
ATOM   1661  CA  GLN    22      29.671 -26.471  12.287  1.00 10.00      B   
ATOM   1662  CB  GLN    22      28.799 -25.716  11.281  1.00 10.00      B   
ATOM   1663  CG  GLN    22      28.779 -24.207  11.441  1.00 10.00      B   
ATOM   1664  CD  GLN    22      29.948 -23.545  10.746  1.00 10.00      B   
ATOM   1665  OE1 GLN    22      30.949 -23.214  11.379  1.00 10.00      B   
ATOM   1666  NE2 GLN    22      29.847 -23.385   9.435  1.00 10.00      B   
ATOM   1667 HE21 GLN    22      29.028 -23.703   8.992  1.00 10.00      B   
ATOM   1668 HE22 GLN    22      30.595 -22.969   8.961  1.00 10.00      B   
ATOM   1669  C   GLN    22      30.070 -27.815  11.703  1.00 10.00      B   
ATOM   1670  O   GLN    22      29.391 -28.815  11.921  1.00 10.00      B   
ATOM   1671  N   SER    23      31.181 -27.831  10.973  1.00 10.00      B   
ATOM   1672  HN  SER    23      31.673 -26.996  10.832  1.00 10.00      B   
ATOM   1673  CA  SER    23      31.685 -29.052  10.359  1.00 10.00      B   
ATOM   1674  CB  SER    23      32.958 -28.743   9.567  1.00 10.00      B   
ATOM   1675  OG  SER    23      32.866 -27.468   8.943  1.00 10.00      B   
ATOM   1676  HG  SER    23      33.466 -27.440   8.185  1.00 10.00      B   
ATOM   1677  C   SER    23      31.957 -30.122  11.418  1.00 10.00      B   
ATOM   1678  O   SER    23      31.751 -31.313  11.185  1.00 10.00      B   
ATOM   1679  N   LEU    24      32.399 -29.687  12.589  1.00 10.00      B   
ATOM   1680  HN  LEU    24      32.535 -28.726  12.719  1.00 10.00      B   
ATOM   1681  CA  LEU    24      32.684 -30.597  13.684  1.00 10.00      B   
ATOM   1682  CB  LEU    24      33.730 -29.993  14.627  1.00 10.00      B   
ATOM   1683  CG  LEU    24      35.113 -29.710  14.029  1.00 10.00      B   
ATOM   1684  CD1 LEU    24      36.002 -29.017  15.051  1.00 10.00      B   
ATOM   1685  CD2 LEU    24      35.764 -30.996  13.539  1.00 10.00      B   
ATOM   1686  C   LEU    24      31.405 -30.922  14.452  1.00 10.00      B   
ATOM   1687  O   LEU    24      31.190 -32.062  14.868  1.00 10.00      B   
ATOM   1688  N   ILE    25      30.555 -29.915  14.629  1.00 10.00      B   
ATOM   1689  HN  ILE    25      30.784 -29.028  14.272  1.00 10.00      B   
ATOM   1690  CA  ILE    25      29.295 -30.089  15.347  1.00 10.00      B   
ATOM   1691  CB  ILE    25      28.585 -28.741  15.604  1.00 10.00      B   
ATOM   1692  CG1 ILE    25      29.515 -27.790  16.363  1.00 10.00      B   
ATOM   1693  CG2 ILE    25      27.298 -28.953  16.391  1.00 10.00      B   
ATOM   1694  CD1 ILE    25      28.984 -26.377  16.481  1.00 10.00      B   
ATOM   1695  C   ILE    25      28.359 -31.046  14.606  1.00 10.00      B   
ATOM   1696  O   ILE    25      27.734 -31.911  15.222  1.00 10.00      B   
ATOM   1697  N   THR    26      28.278 -30.900  13.285  1.00 10.00      B   
ATOM   1698  HN  THR    26      28.809 -30.198  12.845  1.00 10.00      B   
ATOM   1699  CA  THR    26      27.422 -31.757  12.473  1.00 10.00      B   
ATOM   1700  CB  THR    26      27.352 -31.288  11.005  1.00 10.00      B   
ATOM   1701  OG1 THR    26      28.667 -30.968  10.536  1.00 10.00      B   
ATOM   1702  HG1 THR    26      28.833 -30.025  10.668  1.00 10.00      B   
ATOM   1703  CG2 THR    26      26.453 -30.066  10.874  1.00 10.00      B   
ATOM   1704  C   THR    26      27.905 -33.202  12.526  1.00 10.00      B   
ATOM   1705  O   THR    26      27.106 -34.129  12.638  1.00 10.00      B   
ATOM   1706  N   LYS    27      29.221 -33.380  12.465  1.00 10.00      B   
ATOM   1707  HN  LYS    27      29.802 -32.595  12.369  1.00 10.00      B   
ATOM   1708  CA  LYS    27      29.823 -34.706  12.523  1.00 10.00      B   
ATOM   1709  CB  LYS    27      31.341 -34.601  12.344  1.00 10.00      B   
ATOM   1710  CG  LYS    27      32.079 -35.928  12.424  1.00 10.00      B   
ATOM   1711  CD  LYS    27      33.577 -35.729  12.283  1.00 10.00      B   
ATOM   1712  CE  LYS    27      34.334 -37.027  12.505  1.00 10.00      B   
ATOM   1713  NZ  LYS    27      35.794 -36.857  12.287  1.00 10.00      B   
ATOM   1714  HZ1 LYS    27      35.978 -36.577  11.301  1.00 10.00      B   
ATOM   1715  HZ2 LYS    27      36.289 -37.750  12.477  1.00 10.00      B   
ATOM   1716  HZ3 LYS    27      36.169 -36.121  12.920  1.00 10.00      B   
ATOM   1717  C   LYS    27      29.494 -35.370  13.856  1.00 10.00      B   
ATOM   1718  O   LYS    27      29.186 -36.561  13.913  1.00 10.00      B   
ATOM   1719  N   LYS    28      29.548 -34.578  14.919  1.00 10.00      B   
ATOM   1720  HN  LYS    28      29.803 -33.638  14.796  1.00 10.00      B   
ATOM   1721  CA  LYS    28      29.252 -35.055  16.260  1.00 10.00      B   
ATOM   1722  CB  LYS    28      29.632 -33.973  17.277  1.00 10.00      B   
ATOM   1723  CG  LYS    28      29.439 -34.357  18.735  1.00 10.00      B   
ATOM   1724  CD  LYS    28      29.623 -33.148  19.636  1.00 10.00      B   
ATOM   1725  CE  LYS    28      29.664 -33.536  21.105  1.00 10.00      B   
ATOM   1726  NZ  LYS    28      29.745 -32.340  21.987  1.00 10.00      B   
ATOM   1727  HZ1 LYS    28      28.887 -31.761  21.883  1.00 10.00      B   
ATOM   1728  HZ2 LYS    28      30.569 -31.760  21.733  1.00 10.00      B   
ATOM   1729  HZ3 LYS    28      29.832 -32.631  22.983  1.00 10.00      B   
ATOM   1730  C   LYS    28      27.768 -35.393  16.384  1.00 10.00      B   
ATOM   1731  O   LYS    28      27.397 -36.423  16.950  1.00 10.00      B   
ATOM   1732  N   LEU    29      26.925 -34.525  15.833  1.00 10.00      B   
ATOM   1733  HN  LEU    29      27.285 -33.726  15.387  1.00 10.00      B   
ATOM   1734  CA  LEU    29      25.482 -34.720  15.878  1.00 10.00      B   
ATOM   1735  CB  LEU    29      24.748 -33.447  15.441  1.00 10.00      B   
ATOM   1736  CG  LEU    29      23.221 -33.460  15.581  1.00 10.00      B   
ATOM   1737  CD1 LEU    29      22.812 -33.746  17.018  1.00 10.00      B   
ATOM   1738  CD2 LEU    29      22.632 -32.140  15.117  1.00 10.00      B   
ATOM   1739  C   LEU    29      25.061 -35.903  15.015  1.00 10.00      B   
ATOM   1740  O   LEU    29      24.099 -36.597  15.329  1.00 10.00      B   
ATOM   1741  N   ALA    30      25.780 -36.127  13.924  1.00 10.00      B   
ATOM   1742  HN  ALA    30      26.523 -35.520  13.702  1.00 10.00      B   
ATOM   1743  CA  ALA    30      25.481 -37.239  13.033  1.00 10.00      B   
ATOM   1744  CB  ALA    30      26.100 -37.014  11.663  1.00 10.00      B   
ATOM   1745  C   ALA    30      25.977 -38.544  13.638  1.00 10.00      B   
ATOM   1746  O   ALA    30      25.475 -39.621  13.320  1.00 10.00      B   
ATOM   1747  N   LYS    31      26.961 -38.433  14.521  1.00 10.00      B   
ATOM   1748  HN  LYS    31      27.319 -37.542  14.725  1.00 10.00      B   
ATOM   1749  CA  LYS    31      27.534 -39.589  15.188  1.00 10.00      B   
ATOM   1750  CB  LYS    31      28.901 -39.225  15.771  1.00 10.00      B   
ATOM   1751  CG  LYS    31      29.773 -40.415  16.128  1.00 10.00      B   
ATOM   1752  CD  LYS    31      31.072 -39.966  16.776  1.00 10.00      B   
ATOM   1753  CE  LYS    31      32.048 -41.121  16.923  1.00 10.00      B   
ATOM   1754  NZ  LYS    31      33.361 -40.671  17.458  1.00 10.00      B   
ATOM   1755  HZ1 LYS    31      34.057 -41.444  17.395  1.00 10.00      B   
ATOM   1756  HZ2 LYS    31      33.265 -40.392  18.454  1.00 10.00      B   
ATOM   1757  HZ3 LYS    31      33.714 -39.857  16.915  1.00 10.00      B   
ATOM   1758  C   LYS    31      26.607 -40.085  16.294  1.00 10.00      B   
ATOM   1759  O   LYS    31      26.629 -41.262  16.654  1.00 10.00      B   
ATOM   1760  N   SER    32      25.790 -39.179  16.822  1.00 10.00      B   
ATOM   1761  HN  SER    32      25.819 -38.256  16.485  1.00 10.00      B   
ATOM   1762  CA  SER    32      24.853 -39.512  17.890  1.00 10.00      B   
ATOM   1763  CB  SER    32      24.096 -38.265  18.354  1.00 10.00      B   
ATOM   1764  OG  SER    32      24.987 -37.165  18.481  1.00 10.00      B   
ATOM   1765  HG  SER    32      25.885 -37.495  18.611  1.00 10.00      B   
ATOM   1766  C   SER    32      23.901 -40.660  17.510  1.00 10.00      B   
ATOM   1767  O   SER    32      23.831 -41.659  18.229  1.00 10.00      B   
ATOM   1768  N   PRO    33      23.150 -40.552  16.389  1.00 10.00      B   
ATOM   1769  CA  PRO    33      22.233 -41.613  15.955  1.00 10.00      B   
ATOM   1770  CB  PRO    33      21.409 -40.958  14.832  1.00 10.00      B   
ATOM   1771  CG  PRO    33      21.720 -39.501  14.909  1.00 10.00      B   
ATOM   1772  CD  PRO    33      23.104 -39.407  15.472  1.00 10.00      B   
ATOM   1773  C   PRO    33      22.990 -42.823  15.408  1.00 10.00      B   
ATOM   1774  O   PRO    33      23.842 -42.689  14.520  1.00 10.00      B   
ATOM   1775  N   LEU    36      18.413 -37.751   8.449  1.00 10.00      B   
ATOM   1776  HN  LEU    36      17.873 -38.437   7.997  1.00 10.00      B   
ATOM   1777  CA  LEU    36      19.820 -37.599   8.094  1.00 10.00      B   
ATOM   1778  CB  LEU    36      20.515 -38.963   8.061  1.00 10.00      B   
ATOM   1779  CG  LEU    36      22.037 -38.947   7.879  1.00 10.00      B   
ATOM   1780  CD1 LEU    36      22.719 -38.349   9.100  1.00 10.00      B   
ATOM   1781  CD2 LEU    36      22.558 -40.349   7.603  1.00 10.00      B   
ATOM   1782  C   LEU    36      19.968 -36.901   6.746  1.00 10.00      B   
ATOM   1783  O   LEU    36      20.929 -36.165   6.518  1.00 10.00      B   
ATOM   1784  N   PHE    37      18.998 -37.123   5.865  1.00 10.00      B   
ATOM   1785  HN  PHE    37      18.248 -37.703   6.120  1.00 10.00      B   
ATOM   1786  CA  PHE    37      19.017 -36.525   4.533  1.00 10.00      B   
ATOM   1787  CB  PHE    37      17.831 -37.005   3.688  1.00 10.00      B   
ATOM   1788  CG  PHE    37      18.000 -38.389   3.125  1.00 10.00      B   
ATOM   1789  CD1 PHE    37      16.952 -39.290   3.145  1.00 10.00      B   
ATOM   1790  CD2 PHE    37      19.209 -38.787   2.577  1.00 10.00      B   
ATOM   1791  CE1 PHE    37      17.104 -40.564   2.630  1.00 10.00      B   
ATOM   1792  CE2 PHE    37      19.368 -40.058   2.061  1.00 10.00      B   
ATOM   1793  CZ  PHE    37      18.314 -40.948   2.087  1.00 10.00      B   
ATOM   1794  C   PHE    37      19.043 -35.003   4.602  1.00 10.00      B   
ATOM   1795  O   PHE    37      19.645 -34.346   3.753  1.00 10.00      B   
ATOM   1796  N   TYR    38      18.403 -34.450   5.626  1.00 10.00      B   
ATOM   1797  HN  TYR    38      17.949 -35.031   6.275  1.00 10.00      B   
ATOM   1798  CA  TYR    38      18.351 -33.005   5.808  1.00 10.00      B   
ATOM   1799  CB  TYR    38      17.378 -32.622   6.929  1.00 10.00      B   
ATOM   1800  CG  TYR    38      17.515 -31.187   7.387  1.00 10.00      B   
ATOM   1801  CD1 TYR    38      17.187 -30.131   6.544  1.00 10.00      B   
ATOM   1802  CD2 TYR    38      17.989 -30.890   8.656  1.00 10.00      B   
ATOM   1803  CE1 TYR    38      17.331 -28.821   6.955  1.00 10.00      B   
ATOM   1804  CE2 TYR    38      18.131 -29.584   9.075  1.00 10.00      B   
ATOM   1805  CZ  TYR    38      17.803 -28.554   8.220  1.00 10.00      B   
ATOM   1806  OH  TYR    38      17.955 -27.251   8.634  1.00 10.00      B   
ATOM   1807  HH  TYR    38      18.754 -27.185   9.181  1.00 10.00      B   
ATOM   1808  C   TYR    38      19.734 -32.421   6.081  1.00 10.00      B   
ATOM   1809  O   TYR    38      20.131 -31.432   5.464  1.00 10.00      B   
ATOM   1810  N   HIS    39      20.470 -33.034   6.999  1.00 10.00      B   
ATOM   1811  HN  HIS    39      20.113 -33.829   7.455  1.00 10.00      B   
ATOM   1812  CA  HIS    39      21.799 -32.543   7.340  1.00 10.00      B   
ATOM   1813  CB  HIS    39      22.306 -33.084   8.676  1.00 10.00      B   
ATOM   1814  CG  HIS    39      21.846 -32.254   9.836  1.00 10.00      B   
ATOM   1815  ND1 HIS    39      21.566 -32.773  11.083  1.00 10.00      B   
ATOM   1816  HD1 HIS    39      21.649 -33.717  11.345  1.00 10.00      B   
ATOM   1817  CD2 HIS    39      21.593 -30.925   9.919  1.00 10.00      B   
ATOM   1818  CE1 HIS    39      21.162 -31.797  11.879  1.00 10.00      B   
ATOM   1819  NE2 HIS    39      21.169 -30.669  11.196  1.00 10.00      B   
ATOM   1820  HE2 HIS    39      20.905 -29.783  11.542  1.00 10.00      B   
ATOM   1821  C   HIS    39      22.794 -32.737   6.206  1.00 10.00      B   
ATOM   1822  O   HIS    39      23.707 -31.928   6.032  1.00 10.00      B   
ATOM   1823  N   VAL    40      22.612 -33.798   5.426  1.00 10.00      B   
ATOM   1824  HN  VAL    40      21.889 -34.433   5.631  1.00 10.00      B   
ATOM   1825  CA  VAL    40      23.483 -34.043   4.283  1.00 10.00      B   
ATOM   1826  CB  VAL    40      23.243 -35.436   3.660  1.00 10.00      B   
ATOM   1827  CG1 VAL    40      24.096 -35.629   2.414  1.00 10.00      B   
ATOM   1828  CG2 VAL    40      23.542 -36.529   4.675  1.00 10.00      B   
ATOM   1829  C   VAL    40      23.227 -32.959   3.238  1.00 10.00      B   
ATOM   1830  O   VAL    40      24.148 -32.457   2.598  1.00 10.00      B   
ATOM   1831  N   LEU    41      21.958 -32.584   3.104  1.00 10.00      B   
ATOM   1832  HN  LEU    41      21.272 -33.025   3.648  1.00 10.00      B   
ATOM   1833  CA  LEU    41      21.555 -31.544   2.167  1.00 10.00      B   
ATOM   1834  CB  LEU    41      20.028 -31.443   2.121  1.00 10.00      B   
ATOM   1835  CG  LEU    41      19.445 -30.547   1.029  1.00 10.00      B   
ATOM   1836  CD1 LEU    41      19.716 -31.135  -0.347  1.00 10.00      B   
ATOM   1837  CD2 LEU    41      17.956 -30.336   1.246  1.00 10.00      B   
ATOM   1838  C   LEU    41      22.154 -30.202   2.585  1.00 10.00      B   
ATOM   1839  O   LEU    41      22.522 -29.380   1.745  1.00 10.00      B   
ATOM   1840  N   GLN    42      22.253 -29.999   3.896  1.00 10.00      B   
ATOM   1841  HN  GLN    42      21.924 -30.690   4.507  1.00 10.00      B   
ATOM   1842  CA  GLN    42      22.819 -28.775   4.451  1.00 10.00      B   
ATOM   1843  CB  GLN    42      22.694 -28.774   5.978  1.00 10.00      B   
ATOM   1844  CG  GLN    42      23.051 -27.451   6.638  1.00 10.00      B   
ATOM   1845  CD  GLN    42      22.155 -26.310   6.192  1.00 10.00      B   
ATOM   1846  OE1 GLN    42      20.989 -26.515   5.844  1.00 10.00      B   
ATOM   1847  NE2 GLN    42      22.693 -25.099   6.198  1.00 10.00      B   
ATOM   1848 HE21 GLN    42      23.638 -25.008   6.486  1.00 10.00      B   
ATOM   1849 HE22 GLN    42      22.134 -24.341   5.927  1.00 10.00      B   
ATOM   1850  C   GLN    42      24.282 -28.633   4.031  1.00 10.00      B   
ATOM   1851  O   GLN    42      24.787 -27.523   3.856  1.00 10.00      B   
ATOM   1852  N   ASN    43      24.952 -29.769   3.868  1.00 10.00      B   
ATOM   1853  HN  ASN    43      24.496 -30.622   4.040  1.00 10.00      B   
ATOM   1854  CA  ASN    43      26.346 -29.786   3.439  1.00 10.00      B   
ATOM   1855  CB  ASN    43      26.915 -31.207   3.548  1.00 10.00      B   
ATOM   1856  CG  ASN    43      28.215 -31.404   2.786  1.00 10.00      B   
ATOM   1857  OD1 ASN    43      29.296 -31.083   3.285  1.00 10.00      B   
ATOM   1858  ND2 ASN    43      28.126 -31.950   1.583  1.00 10.00      B   
ATOM   1859 HD21 ASN    43      27.229 -32.202   1.243  1.00 10.00      B   
ATOM   1860 HD22 ASN    43      28.951 -32.087   1.075  1.00 10.00      B   
ATOM   1861  C   ASN    43      26.447 -29.286   2.002  1.00 10.00      B   
ATOM   1862  O   ASN    43      27.346 -28.518   1.658  1.00 10.00      B   
ATOM   1863  N   GLU    44      25.495 -29.709   1.179  1.00 10.00      B   
ATOM   1864  HN  GLU    44      24.803 -30.313   1.525  1.00 10.00      B   
ATOM   1865  CA  GLU    44      25.448 -29.315  -0.224  1.00 10.00      B   
ATOM   1866  CB  GLU    44      24.310 -30.045  -0.937  1.00 10.00      B   
ATOM   1867  CG  GLU    44      24.277 -31.539  -0.673  1.00 10.00      B   
ATOM   1868  CD  GLU    44      25.596 -32.205  -0.993  1.00 10.00      B   
ATOM   1869  OE1 GLU    44      26.051 -32.096  -2.146  1.00 10.00      B   
ATOM   1870  OE2 GLU    44      26.181 -32.845  -0.095  1.00 10.00      B   
ATOM   1871  C   GLU    44      25.258 -27.809  -0.357  1.00 10.00      B   
ATOM   1872  O   GLU    44      25.878 -27.166  -1.203  1.00 10.00      B   
ATOM   1873  N   ILE    45      24.405 -27.253   0.496  1.00 10.00      B   
ATOM   1874  HN  ILE    45      23.941 -27.826   1.148  1.00 10.00      B   
ATOM   1875  CA  ILE    45      24.130 -25.820   0.486  1.00 10.00      B   
ATOM   1876  CB  ILE    45      23.081 -25.447   1.554  1.00 10.00      B   
ATOM   1877  CG1 ILE    45      21.795 -26.250   1.341  1.00 10.00      B   
ATOM   1878  CG2 ILE    45      22.787 -23.953   1.526  1.00 10.00      B   
ATOM   1879  CD1 ILE    45      20.786 -26.104   2.459  1.00 10.00      B   
ATOM   1880  C   ILE    45      25.415 -25.035   0.738  1.00 10.00      B   
ATOM   1881  O   ILE    45      25.666 -24.008   0.110  1.00 10.00      B   
ATOM   1882  N   HIS    46      26.243 -25.554   1.637  1.00 10.00      B   
ATOM   1883  HN  HIS    46      25.998 -26.395   2.082  1.00 10.00      B   
ATOM   1884  CA  HIS    46      27.505 -24.912   1.978  1.00 10.00      B   
ATOM   1885  CB  HIS    46      28.074 -25.496   3.272  1.00 10.00      B   
ATOM   1886  CG  HIS    46      28.158 -24.504   4.390  1.00 10.00      B   
ATOM   1887  ND1 HIS    46      29.274 -24.350   5.187  1.00 10.00      B   
ATOM   1888  HD1 HIS    46      30.102 -24.876   5.128  1.00 10.00      B   
ATOM   1889  CD2 HIS    46      27.251 -23.605   4.842  1.00 10.00      B   
ATOM   1890  CE1 HIS    46      29.048 -23.401   6.074  1.00 10.00      B   
ATOM   1891  NE2 HIS    46      27.831 -22.935   5.887  1.00 10.00      B   
ATOM   1892  HE2 HIS    46      27.396 -22.240   6.433  1.00 10.00      B   
ATOM   1893  C   HIS    46      28.518 -25.054   0.851  1.00 10.00      B   
ATOM   1894  O   HIS    46      29.394 -24.204   0.682  1.00 10.00      B   
ATOM   1895  N   LEU    47      28.398 -26.135   0.088  1.00 10.00      B   
ATOM   1896  HN  LEU    47      27.686 -26.783   0.284  1.00 10.00      B   
ATOM   1897  CA  LEU    47      29.302 -26.387  -1.027  1.00 10.00      B   
ATOM   1898  CB  LEU    47      29.310 -27.870  -1.404  1.00 10.00      B   
ATOM   1899  CG  LEU    47      29.948 -28.817  -0.386  1.00 10.00      B   
ATOM   1900  CD1 LEU    47      29.902 -30.249  -0.892  1.00 10.00      B   
ATOM   1901  CD2 LEU    47      31.377 -28.397  -0.072  1.00 10.00      B   
ATOM   1902  C   LEU    47      28.936 -25.529  -2.232  1.00 10.00      B   
ATOM   1903  O   LEU    47      29.775 -25.253  -3.088  1.00 10.00      B   
ATOM   1904  N   LYS    48      27.682 -25.097  -2.279  1.00 10.00      B   
ATOM   1905  HN  LYS    48      27.062 -25.358  -1.563  1.00 10.00      B   
ATOM   1906  CA  LYS    48      27.196 -24.256  -3.367  1.00 10.00      B   
ATOM   1907  CB  LYS    48      25.681 -24.057  -3.254  1.00 10.00      B   
ATOM   1908  CG  LYS    48      25.072 -23.194  -4.348  1.00 10.00      B   
ATOM   1909  CD  LYS    48      24.042 -22.238  -3.773  1.00 10.00      B   
ATOM   1910  CE  LYS    48      23.764 -21.079  -4.713  1.00 10.00      B   
ATOM   1911  NZ  LYS    48      23.029 -19.984  -4.029  1.00 10.00      B   
ATOM   1912  HZ1 LYS    48      22.080 -20.307  -3.752  1.00 10.00      B   
ATOM   1913  HZ2 LYS    48      22.928 -19.167  -4.664  1.00 10.00      B   
ATOM   1914  HZ3 LYS    48      23.544 -19.686  -3.176  1.00 10.00      B   
ATOM   1915  C   LYS    48      27.907 -22.903  -3.359  1.00 10.00      B   
ATOM   1916  O   LYS    48      28.082 -22.272  -4.403  1.00 10.00      B   
ATOM   1917  N   SER    49      28.336 -22.475  -2.177  1.00 10.00      B   
ATOM   1918  HN  SER    49      28.171 -23.024  -1.384  1.00 10.00      B   
ATOM   1919  CA  SER    49      29.036 -21.204  -2.023  1.00 10.00      B   
ATOM   1920  CB  SER    49      28.963 -20.749  -0.567  1.00 10.00      B   
ATOM   1921  OG  SER    49      27.653 -20.934  -0.050  1.00 10.00      B   
ATOM   1922  HG  SER    49      27.323 -20.095   0.294  1.00 10.00      B   
ATOM   1923  C   SER    49      30.493 -21.318  -2.486  1.00 10.00      B   
ATOM   1924  O   SER    49      31.284 -20.380  -2.350  1.00 10.00      B   
ATOM   1925  N   GLY    50      30.837 -22.482  -3.021  1.00 10.00      B   
ATOM   1926  HN  GLY    50      30.163 -23.193  -3.083  1.00 10.00      B   
ATOM   1927  CA  GLY    50      32.173 -22.720  -3.524  1.00 10.00      B   
ATOM   1928  C   GLY    50      32.116 -23.222  -4.950  1.00 10.00      B   
ATOM   1929  O   GLY    50      32.726 -22.643  -5.850  1.00 10.00      B   
ATOM   1930  N   GLN    51      31.362 -24.294  -5.149  1.00 10.00      B   
ATOM   1931  HN  GLN    51      30.899 -24.699  -4.381  1.00 10.00      B   
ATOM   1932  CA  GLN    51      31.183 -24.892  -6.461  1.00 10.00      B   
ATOM   1933  CB  GLN    51      32.081 -26.121  -6.633  1.00 10.00      B   
ATOM   1934  CG  GLN    51      33.238 -25.929  -7.600  1.00 10.00      B   
ATOM   1935  CD  GLN    51      34.409 -25.187  -6.985  1.00 10.00      B   
ATOM   1936  OE1 GLN    51      34.629 -25.237  -5.773  1.00 10.00      B   
ATOM   1937  NE2 GLN    51      35.172 -24.495  -7.817  1.00 10.00      B   
ATOM   1938 HE21 GLN    51      34.938 -24.496  -8.771  1.00 10.00      B   
ATOM   1939 HE22 GLN    51      35.946 -24.020  -7.450  1.00 10.00      B   
ATOM   1940  C   GLN    51      29.723 -25.289  -6.637  1.00 10.00      B   
ATOM   1941  O   GLN    51      29.259 -26.276  -6.060  1.00 10.00      B   
ATOM   1942  N   ARG    52      28.998 -24.504  -7.419  1.00 10.00      B   
ATOM   1943  HN  ARG    52      29.428 -23.730  -7.845  1.00 10.00      B   
ATOM   1944  CA  ARG    52      27.585 -24.760  -7.672  1.00 10.00      B   
ATOM   1945  CB  ARG    52      26.943 -23.562  -8.376  1.00 10.00      B   
ATOM   1946  CG  ARG    52      26.694 -22.371  -7.468  1.00 10.00      B   
ATOM   1947  CD  ARG    52      26.771 -21.057  -8.233  1.00 10.00      B   
ATOM   1948  NE  ARG    52      28.111 -20.815  -8.769  1.00 10.00      B   
ATOM   1949  HE  ARG    52      28.266 -21.047  -9.713  1.00 10.00      B   
ATOM   1950  CZ  ARG    52      29.120 -20.305  -8.060  1.00 10.00      B   
ATOM   1951  NH1 ARG    52      28.944 -19.977  -6.784  1.00 10.00      B   
ATOM   1952 HH11 ARG    52      28.019 -20.117  -6.329  1.00 10.00      B   
ATOM   1953 HH12 ARG    52      29.740 -19.575  -6.229  1.00 10.00      B   
ATOM   1954  NH2 ARG    52      30.306 -20.124  -8.630  1.00 10.00      B   
ATOM   1955 HH21 ARG    52      30.455 -20.379  -9.633  1.00 10.00      B   
ATOM   1956 HH22 ARG    52      31.100 -19.724  -8.079  1.00 10.00      B   
ATOM   1957  C   ARG    52      27.401 -26.016  -8.512  1.00 10.00      B   
ATOM   1958  O   ARG    52      26.428 -26.748  -8.342  1.00 10.00      B   
ATOM   1959  N   GLU    53      28.352 -26.259  -9.407  1.00 10.00      B   
ATOM   1960  HN  GLU    53      29.103 -25.628  -9.484  1.00 10.00      B   
ATOM   1961  CA  GLU    53      28.310 -27.421 -10.288  1.00 10.00      B   
ATOM   1962  CB  GLU    53      29.566 -27.464 -11.159  1.00 10.00      B   
ATOM   1963  CG  GLU    53      29.772 -26.226 -12.020  1.00 10.00      B   
ATOM   1964  CD  GLU    53      31.123 -26.218 -12.708  1.00 10.00      B   
ATOM   1965  OE1 GLU    53      31.594 -27.302 -13.113  1.00 10.00      B   
ATOM   1966  OE2 GLU    53      31.722 -25.131 -12.851  1.00 10.00      B   
ATOM   1967  C   GLU    53      28.164 -28.726  -9.503  1.00 10.00      B   
ATOM   1968  O   GLU    53      27.243 -29.507  -9.746  1.00 10.00      B   
ATOM   1969  N   LEU    54      29.064 -28.947  -8.551  1.00 10.00      B   
ATOM   1970  HN  LEU    54      29.763 -28.279  -8.391  1.00 10.00      B   
ATOM   1971  CA  LEU    54      29.044 -30.161  -7.740  1.00 10.00      B   
ATOM   1972  CB  LEU    54      30.315 -30.266  -6.894  1.00 10.00      B   
ATOM   1973  CG  LEU    54      31.628 -30.417  -7.665  1.00 10.00      B   
ATOM   1974  CD1 LEU    54      32.818 -30.358  -6.716  1.00 10.00      B   
ATOM   1975  CD2 LEU    54      31.632 -31.716  -8.455  1.00 10.00      B   
ATOM   1976  C   LEU    54      27.811 -30.226  -6.847  1.00 10.00      B   
ATOM   1977  O   LEU    54      27.311 -31.310  -6.546  1.00 10.00      B   
ATOM   1978  N   ALA    55      27.324 -29.063  -6.432  1.00 10.00      B   
ATOM   1979  HN  ALA    55      27.764 -28.233  -6.711  1.00 10.00      B   
ATOM   1980  CA  ALA    55      26.150 -28.989  -5.573  1.00 10.00      B   
ATOM   1981  CB  ALA    55      25.943 -27.569  -5.074  1.00 10.00      B   
ATOM   1982  C   ALA    55      24.910 -29.484  -6.306  1.00 10.00      B   
ATOM   1983  O   ALA    55      24.144 -30.287  -5.773  1.00 10.00      B   
ATOM   1984  N   ILE    56      24.730 -29.013  -7.537  1.00 10.00      B   
ATOM   1985  HN  ILE    56      25.388 -28.382  -7.905  1.00 10.00      B   
ATOM   1986  CA  ILE    56      23.583 -29.403  -8.356  1.00 10.00      B   
ATOM   1987  CB  ILE    56      23.572 -28.654  -9.707  1.00 10.00      B   
ATOM   1988  CG1 ILE    56      23.570 -27.141  -9.492  1.00 10.00      B   
ATOM   1989  CG2 ILE    56      22.368 -29.069 -10.542  1.00 10.00      B   
ATOM   1990  CD1 ILE    56      24.005 -26.357 -10.709  1.00 10.00      B   
ATOM   1991  C   ILE    56      23.603 -30.904  -8.630  1.00 10.00      B   
ATOM   1992  O   ILE    56      22.601 -31.600  -8.440  1.00 10.00      B   
ATOM   1993  N   LYS    57      24.760 -31.392  -9.055  1.00 10.00      B   
ATOM   1994  HN  LYS    57      25.520 -30.781  -9.162  1.00 10.00      B   
ATOM   1995  CA  LYS    57      24.939 -32.804  -9.371  1.00 10.00      B   
ATOM   1996  CB  LYS    57      26.379 -33.053  -9.826  1.00 10.00      B   
ATOM   1997  CG  LYS    57      26.614 -34.413 -10.461  1.00 10.00      B   
ATOM   1998  CD  LYS    57      28.075 -34.592 -10.835  1.00 10.00      B   
ATOM   1999  CE  LYS    57      28.291 -35.881 -11.606  1.00 10.00      B   
ATOM   2000  NZ  LYS    57      29.727 -36.112 -11.904  1.00 10.00      B   
ATOM   2001  HZ1 LYS    57      29.840 -36.976 -12.473  1.00 10.00      B   
ATOM   2002  HZ2 LYS    57      30.264 -36.222 -11.020  1.00 10.00      B   
ATOM   2003  HZ3 LYS    57      30.118 -35.306 -12.434  1.00 10.00      B   
ATOM   2004  C   LYS    57      24.600 -33.692  -8.175  1.00 10.00      B   
ATOM   2005  O   LYS    57      23.919 -34.709  -8.313  1.00 10.00      B   
ATOM   2006  N   LYS    58      25.059 -33.292  -6.998  1.00 10.00      B   
ATOM   2007  HN  LYS    58      25.579 -32.462  -6.941  1.00 10.00      B   
ATOM   2008  CA  LYS    58      24.812 -34.057  -5.787  1.00 10.00      B   
ATOM   2009  CB  LYS    58      25.818 -33.690  -4.701  1.00 10.00      B   
ATOM   2010  CG  LYS    58      27.164 -34.375  -4.868  1.00 10.00      B   
ATOM   2011  CD  LYS    58      27.009 -35.881  -4.775  1.00 10.00      B   
ATOM   2012  CE  LYS    58      28.333 -36.598  -4.966  1.00 10.00      B   
ATOM   2013  NZ  LYS    58      28.234 -38.039  -4.608  1.00 10.00      B   
ATOM   2014  HZ1 LYS    58      28.099 -38.143  -3.582  1.00 10.00      B   
ATOM   2015  HZ2 LYS    58      29.104 -38.538  -4.879  1.00 10.00      B   
ATOM   2016  HZ3 LYS    58      27.422 -38.480  -5.101  1.00 10.00      B   
ATOM   2017  C   LYS    58      23.378 -33.903  -5.291  1.00 10.00      B   
ATOM   2018  O   LYS    58      22.821 -34.826  -4.699  1.00 10.00      B   
ATOM   2019  N   ASN    59      22.778 -32.746  -5.550  1.00 10.00      B   
ATOM   2020  HN  ASN    59      23.269 -32.048  -6.037  1.00 10.00      B   
ATOM   2021  CA  ASN    59      21.402 -32.493  -5.127  1.00 10.00      B   
ATOM   2022  CB  ASN    59      20.972 -31.059  -5.452  1.00 10.00      B   
ATOM   2023  CG  ASN    59      21.047 -30.125  -4.255  1.00 10.00      B   
ATOM   2024  OD1 ASN    59      20.066 -29.473  -3.898  1.00 10.00      B   
ATOM   2025  ND2 ASN    59      22.215 -30.041  -3.636  1.00 10.00      B   
ATOM   2026 HD21 ASN    59      22.963 -30.578  -3.979  1.00 10.00      B   
ATOM   2027 HD22 ASN    59      22.287 -29.445  -2.862  1.00 10.00      B   
ATOM   2028  C   ASN    59      20.459 -33.497  -5.778  1.00 10.00      B   
ATOM   2029  O   ASN    59      19.545 -34.017  -5.134  1.00 10.00      B   
ATOM   2030  N   LEU    60      20.710 -33.783  -7.053  1.00 10.00      B   
ATOM   2031  HN  LEU    60      21.459 -33.335  -7.502  1.00 10.00      B   
ATOM   2032  CA  LEU    60      19.903 -34.739  -7.802  1.00 10.00      B   
ATOM   2033  CB  LEU    60      20.294 -34.721  -9.282  1.00 10.00      B   
ATOM   2034  CG  LEU    60      20.064 -33.402 -10.026  1.00 10.00      B   
ATOM   2035  CD1 LEU    60      20.731 -33.437 -11.392  1.00 10.00      B   
ATOM   2036  CD2 LEU    60      18.576 -33.114 -10.161  1.00 10.00      B   
ATOM   2037  C   LEU    60      20.082 -36.140  -7.227  1.00 10.00      B   
ATOM   2038  O   LEU    60      19.127 -36.912  -7.130  1.00 10.00      B   
ATOM   2039  N   GLU    61      21.315 -36.448  -6.833  1.00 10.00      B   
ATOM   2040  HN  GLU    61      22.026 -35.782  -6.943  1.00 10.00      B   
ATOM   2041  CA  GLU    61      21.647 -37.745  -6.251  1.00 10.00      B   
ATOM   2042  CB  GLU    61      23.152 -37.815  -5.963  1.00 10.00      B   
ATOM   2043  CG  GLU    61      23.667 -39.199  -5.605  1.00 10.00      B   
ATOM   2044  CD  GLU    61      25.059 -39.161  -5.010  1.00 10.00      B   
ATOM   2045  OE1 GLU    61      26.043 -39.117  -5.780  1.00 10.00      B   
ATOM   2046  OE2 GLU    61      25.177 -39.173  -3.765  1.00 10.00      B   
ATOM   2047  C   GLU    61      20.853 -37.970  -4.967  1.00 10.00      B   
ATOM   2048  O   GLU    61      20.386 -39.077  -4.696  1.00 10.00      B   
ATOM   2049  N   LEU    62      20.690 -36.904  -4.189  1.00 10.00      B   
ATOM   2050  HN  LEU    62      21.083 -36.048  -4.465  1.00 10.00      B   
ATOM   2051  CA  LEU    62      19.946 -36.973  -2.938  1.00 10.00      B   
ATOM   2052  CB  LEU    62      20.179 -35.712  -2.105  1.00 10.00      B   
ATOM   2053  CG  LEU    62      21.640 -35.314  -1.879  1.00 10.00      B   
ATOM   2054  CD1 LEU    62      21.724 -33.993  -1.137  1.00 10.00      B   
ATOM   2055  CD2 LEU    62      22.393 -36.399  -1.126  1.00 10.00      B   
ATOM   2056  C   LEU    62      18.458 -37.153  -3.212  1.00 10.00      B   
ATOM   2057  O   LEU    62      17.778 -37.920  -2.529  1.00 10.00      B   
ATOM   2058  N   LEU    63      17.965 -36.448  -4.224  1.00 10.00      B   
ATOM   2059  HN  LEU    63      18.564 -35.849  -4.724  1.00 10.00      B   
ATOM   2060  CA  LEU    63      16.560 -36.529  -4.610  1.00 10.00      B   
ATOM   2061  CB  LEU    63      16.255 -35.496  -5.701  1.00 10.00      B   
ATOM   2062  CG  LEU    63      14.897 -35.615  -6.402  1.00 10.00      B   
ATOM   2063  CD1 LEU    63      13.757 -35.399  -5.421  1.00 10.00      B   
ATOM   2064  CD2 LEU    63      14.806 -34.639  -7.564  1.00 10.00      B   
ATOM   2065  C   LEU    63      16.218 -37.934  -5.100  1.00 10.00      B   
ATOM   2066  O   LEU    63      15.130 -38.449  -4.839  1.00 10.00      B   
ATOM   2067  N   ASN    64      17.168 -38.555  -5.788  1.00 10.00      B   
ATOM   2068  HN  ASN    64      18.018 -38.089  -5.949  1.00 10.00      B   
ATOM   2069  CA  ASN    64      16.985 -39.902  -6.322  1.00 10.00      B   
ATOM   2070  CB  ASN    64      18.124 -40.269  -7.281  1.00 10.00      B   
ATOM   2071  CG  ASN    64      17.974 -39.624  -8.646  1.00 10.00      B   
ATOM   2072  OD1 ASN    64      16.862 -39.388  -9.118  1.00 10.00      B   
ATOM   2073  ND2 ASN    64      19.091 -39.338  -9.292  1.00 10.00      B   
ATOM   2074 HD21 ASN    64      19.947 -39.556  -8.859  1.00 10.00      B   
ATOM   2075 HD22 ASN    64      19.025 -38.915 -10.173  1.00 10.00      B   
ATOM   2076  C   ASN    64      16.868 -40.945  -5.214  1.00 10.00      B   
ATOM   2077  O   ASN    64      16.414 -42.065  -5.450  1.00 10.00      B   
ATOM   2078  N   ARG    65      17.276 -40.576  -4.004  1.00 10.00      B   
ATOM   2079  HN  ARG    65      17.628 -39.669  -3.872  1.00 10.00      B   
ATOM   2080  CA  ARG    65      17.206 -41.484  -2.866  1.00 10.00      B   
ATOM   2081  CB  ARG    65      18.385 -41.269  -1.917  1.00 10.00      B   
ATOM   2082  CG  ARG    65      19.536 -42.231  -2.151  1.00 10.00      B   
ATOM   2083  CD  ARG    65      20.642 -42.048  -1.121  1.00 10.00      B   
ATOM   2084  NE  ARG    65      21.378 -40.799  -1.312  1.00 10.00      B   
ATOM   2085  HE  ARG    65      21.004 -39.993  -0.897  1.00 10.00      B   
ATOM   2086  CZ  ARG    65      22.520 -40.698  -1.998  1.00 10.00      B   
ATOM   2087  NH1 ARG    65      23.059 -41.773  -2.568  1.00 10.00      B   
ATOM   2088 HH11 ARG    65      22.596 -42.704  -2.480  1.00 10.00      B   
ATOM   2089 HH12 ARG    65      23.950 -41.691  -3.103  1.00 10.00      B   
ATOM   2090  NH2 ARG    65      23.118 -39.520  -2.120  1.00 10.00      B   
ATOM   2091 HH21 ARG    65      22.705 -38.674  -1.677  1.00 10.00      B   
ATOM   2092 HH22 ARG    65      24.014 -39.435  -2.667  1.00 10.00      B   
ATOM   2093  C   ARG    65      15.887 -41.327  -2.119  1.00 10.00      B   
ATOM   2094  O   ARG    65      15.592 -42.095  -1.201  1.00 10.00      B   
ATOM   2095  N   TYR    66      15.099 -40.334  -2.537  1.00 10.00      B   
ATOM   2096  HN  TYR    66      15.404 -39.775  -3.282  1.00 10.00      B   
ATOM   2097  CA  TYR    66      13.800 -40.044  -1.931  1.00 10.00      B   
ATOM   2098  CB  TYR    66      12.817 -41.208  -2.103  1.00 10.00      B   
ATOM   2099  CG  TYR    66      12.533 -41.542  -3.551  1.00 10.00      B   
ATOM   2100  CD1 TYR    66      13.160 -42.615  -4.176  1.00 10.00      B   
ATOM   2101  CD2 TYR    66      11.646 -40.779  -4.296  1.00 10.00      B   
ATOM   2102  CE1 TYR    66      12.909 -42.914  -5.502  1.00 10.00      B   
ATOM   2103  CE2 TYR    66      11.388 -41.073  -5.620  1.00 10.00      B   
ATOM   2104  CZ  TYR    66      12.021 -42.139  -6.218  1.00 10.00      B   
ATOM   2105  OH  TYR    66      11.767 -42.432  -7.538  1.00 10.00      B   
ATOM   2106  HH  TYR    66      11.791 -41.615  -8.056  1.00 10.00      B   
ATOM   2107  C   TYR    66      13.936 -39.626  -0.467  1.00 10.00      B   
ATOM   2108  O   TYR    66      13.913 -40.461   0.437  1.00 10.00      B   
ATOM   2109  N   PRO    67      14.093 -38.312  -0.229  1.00 10.00      B   
ATOM   2110  CA  PRO    67      14.244 -37.753   1.121  1.00 10.00      B   
ATOM   2111  CB  PRO    67      14.257 -36.240   0.880  1.00 10.00      B   
ATOM   2112  CG  PRO    67      14.706 -36.089  -0.531  1.00 10.00      B   
ATOM   2113  CD  PRO    67      14.142 -37.268  -1.268  1.00 10.00      B   
ATOM   2114  C   PRO    67      13.084 -38.130   2.038  1.00 10.00      B   
ATOM   2115  O   PRO    67      13.297 -38.587   3.164  1.00 10.00      B   
ATOM   2116  N   ASN    68      11.861 -37.923   1.547  1.00 10.00      B   
ATOM   2117  HN  ASN    68      11.773 -37.559   0.638  1.00 10.00      B   
ATOM   2118  CA  ASN    68      10.643 -38.237   2.301  1.00 10.00      B   
ATOM   2119  CB  ASN    68      10.504 -39.749   2.516  1.00 10.00      B   
ATOM   2120  CG  ASN    68       9.726 -40.437   1.409  1.00 10.00      B   
ATOM   2121  OD1 ASN    68       9.637 -39.938   0.285  1.00 10.00      B   
ATOM   2122  ND2 ASN    68       9.162 -41.598   1.715  1.00 10.00      B   
ATOM   2123 HD21 ASN    68       9.275 -41.944   2.626  1.00 10.00      B   
ATOM   2124 HD22 ASN    68       8.659 -42.065   1.018  1.00 10.00      B   
ATOM   2125  C   ASN    68      10.589 -37.498   3.636  1.00 10.00      B   
ATOM   2126  O   ASN    68      10.003 -37.984   4.604  1.00 10.00      B   
ATOM   2127  N   ASP    69      11.200 -36.323   3.683  1.00 10.00      B   
ATOM   2128  HN  ASP    69      11.642 -35.984   2.878  1.00 10.00      B   
ATOM   2129  CA  ASP    69      11.227 -35.514   4.899  1.00 10.00      B   
ATOM   2130  CB  ASP    69      12.628 -35.516   5.506  1.00 10.00      B   
ATOM   2131  CG  ASP    69      12.766 -34.547   6.661  1.00 10.00      B   
ATOM   2132  OD1 ASP    69      12.356 -34.899   7.785  1.00 10.00      B   
ATOM   2133  OD2 ASP    69      13.297 -33.433   6.447  1.00 10.00      B   
ATOM   2134  C   ASP    69      10.803 -34.083   4.594  1.00 10.00      B   
ATOM   2135  O   ASP    69      11.358 -33.458   3.692  1.00 10.00      B   
ATOM   2136  N   PRO    70       9.825 -33.554   5.350  1.00 10.00      B   
ATOM   2137  CA  PRO    70       9.296 -32.194   5.162  1.00 10.00      B   
ATOM   2138  CB  PRO    70       8.530 -31.941   6.460  1.00 10.00      B   
ATOM   2139  CG  PRO    70       8.064 -33.294   6.873  1.00 10.00      B   
ATOM   2140  CD  PRO    70       9.145 -34.254   6.458  1.00 10.00      B   
ATOM   2141  C   PRO    70      10.378 -31.129   4.966  1.00 10.00      B   
ATOM   2142  O   PRO    70      10.376 -30.418   3.959  1.00 10.00      B   
ATOM   2143  N   LEU    71      11.309 -31.038   5.913  1.00 10.00      B   
ATOM   2144  HN  LEU    71      11.281 -31.657   6.672  1.00 10.00      B   
ATOM   2145  CA  LEU    71      12.381 -30.047   5.844  1.00 10.00      B   
ATOM   2146  CB  LEU    71      13.220 -30.050   7.124  1.00 10.00      B   
ATOM   2147  CG  LEU    71      12.523 -29.559   8.395  1.00 10.00      B   
ATOM   2148  CD1 LEU    71      13.508 -29.505   9.552  1.00 10.00      B   
ATOM   2149  CD2 LEU    71      11.887 -28.196   8.171  1.00 10.00      B   
ATOM   2150  C   LEU    71      13.282 -30.269   4.635  1.00 10.00      B   
ATOM   2151  O   LEU    71      13.631 -29.323   3.925  1.00 10.00      B   
ATOM   2152  N   THR    72      13.648 -31.522   4.402  1.00 10.00      B   
ATOM   2153  HN  THR    72      13.324 -32.234   4.998  1.00 10.00      B   
ATOM   2154  CA  THR    72      14.514 -31.867   3.285  1.00 10.00      B   
ATOM   2155  CB  THR    72      14.908 -33.358   3.319  1.00 10.00      B   
ATOM   2156  OG1 THR    72      15.209 -33.748   4.669  1.00 10.00      B   
ATOM   2157  HG1 THR    72      14.515 -33.420   5.265  1.00 10.00      B   
ATOM   2158  CG2 THR    72      16.131 -33.607   2.448  1.00 10.00      B   
ATOM   2159  C   THR    72      13.849 -31.536   1.946  1.00 10.00      B   
ATOM   2160  O   THR    72      14.492 -31.012   1.036  1.00 10.00      B   
ATOM   2161  N   ILE    73      12.557 -31.823   1.842  1.00 10.00      B   
ATOM   2162  HN  ILE    73      12.091 -32.223   2.614  1.00 10.00      B   
ATOM   2163  CA  ILE    73      11.807 -31.561   0.619  1.00 10.00      B   
ATOM   2164  CB  ILE    73      10.408 -32.218   0.663  1.00 10.00      B   
ATOM   2165  CG1 ILE    73      10.539 -33.742   0.752  1.00 10.00      B   
ATOM   2166  CG2 ILE    73       9.588 -31.832  -0.560  1.00 10.00      B   
ATOM   2167  CD1 ILE    73       9.253 -34.444   1.129  1.00 10.00      B   
ATOM   2168  C   ILE    73      11.680 -30.059   0.362  1.00 10.00      B   
ATOM   2169  O   ILE    73      11.837 -29.601  -0.775  1.00 10.00      B   
ATOM   2170  N   GLU    74      11.413 -29.297   1.423  1.00 10.00      B   
ATOM   2171  HN  GLU    74      11.302 -29.723   2.302  1.00 10.00      B   
ATOM   2172  CA  GLU    74      11.274 -27.847   1.317  1.00 10.00      B   
ATOM   2173  CB  GLU    74      10.927 -27.233   2.677  1.00 10.00      B   
ATOM   2174  CG  GLU    74       9.490 -27.442   3.126  1.00 10.00      B   
ATOM   2175  CD  GLU    74       9.182 -26.707   4.418  1.00 10.00      B   
ATOM   2176  OE1 GLU    74       9.541 -27.217   5.501  1.00 10.00      B   
ATOM   2177  OE2 GLU    74       8.594 -25.603   4.357  1.00 10.00      B   
ATOM   2178  C   GLU    74      12.554 -27.209   0.784  1.00 10.00      B   
ATOM   2179  O   GLU    74      12.528 -26.462  -0.196  1.00 10.00      B   
ATOM   2180  N   LYS    75      13.674 -27.529   1.422  1.00 10.00      B   
ATOM   2181  HN  LYS    75      13.630 -28.152   2.182  1.00 10.00      B   
ATOM   2182  CA  LYS    75      14.965 -26.977   1.029  1.00 10.00      B   
ATOM   2183  CB  LYS    75      16.037 -27.279   2.082  1.00 10.00      B   
ATOM   2184  CG  LYS    75      16.014 -26.321   3.265  1.00 10.00      B   
ATOM   2185  CD  LYS    75      17.230 -26.497   4.164  1.00 10.00      B   
ATOM   2186  CE  LYS    75      17.374 -25.324   5.124  1.00 10.00      B   
ATOM   2187  NZ  LYS    75      18.415 -25.560   6.164  1.00 10.00      B   
ATOM   2188  HZ1 LYS    75      18.091 -26.278   6.843  1.00 10.00      B   
ATOM   2189  HZ2 LYS    75      18.607 -24.679   6.682  1.00 10.00      B   
ATOM   2190  HZ3 LYS    75      19.301 -25.886   5.725  1.00 10.00      B   
ATOM   2191  C   LYS    75      15.405 -27.433  -0.363  1.00 10.00      B   
ATOM   2192  O   LYS    75      15.971 -26.648  -1.124  1.00 10.00      B   
ATOM   2193  N   LEU    76      15.139 -28.691  -0.696  1.00 10.00      B   
ATOM   2194  HN  LEU    76      14.680 -29.272  -0.052  1.00 10.00      B   
ATOM   2195  CA  LEU    76      15.520 -29.233  -1.998  1.00 10.00      B   
ATOM   2196  CB  LEU    76      15.232 -30.734  -2.068  1.00 10.00      B   
ATOM   2197  CG  LEU    76      16.452 -31.656  -2.035  1.00 10.00      B   
ATOM   2198  CD1 LEU    76      16.019 -33.111  -1.995  1.00 10.00      B   
ATOM   2199  CD2 LEU    76      17.347 -31.398  -3.235  1.00 10.00      B   
ATOM   2200  C   LEU    76      14.815 -28.506  -3.141  1.00 10.00      B   
ATOM   2201  O   LEU    76      15.450 -28.092  -4.111  1.00 10.00      B   
ATOM   2202  N   SER    77      13.505 -28.340  -3.015  1.00 10.00      B   
ATOM   2203  HN  SER    77      13.055 -28.669  -2.208  1.00 10.00      B   
ATOM   2204  CA  SER    77      12.723 -27.670  -4.047  1.00 10.00      B   
ATOM   2205  CB  SER    77      11.227 -27.833  -3.776  1.00 10.00      B   
ATOM   2206  OG  SER    77      10.934 -27.639  -2.402  1.00 10.00      B   
ATOM   2207  HG  SER    77      11.124 -28.451  -1.914  1.00 10.00      B   
ATOM   2208  C   SER    77      13.096 -26.194  -4.159  1.00 10.00      B   
ATOM   2209  O   SER    77      13.179 -25.645  -5.258  1.00 10.00      B   
ATOM   2210  N   ASP    78      13.338 -25.565  -3.016  1.00 10.00      B   
ATOM   2211  HN  ASP    78      13.269 -26.064  -2.173  1.00 10.00      B   
ATOM   2212  CA  ASP    78      13.702 -24.154  -2.977  1.00 10.00      B   
ATOM   2213  CB  ASP    78      13.795 -23.687  -1.521  1.00 10.00      B   
ATOM   2214  CG  ASP    78      13.630 -22.190  -1.353  1.00 10.00      B   
ATOM   2215  OD1 ASP    78      12.476 -21.710  -1.348  1.00 10.00      B   
ATOM   2216  OD2 ASP    78      14.650 -21.487  -1.193  1.00 10.00      B   
ATOM   2217  C   ASP    78      15.034 -23.935  -3.686  1.00 10.00      B   
ATOM   2218  O   ASP    78      15.206 -22.974  -4.439  1.00 10.00      B   
ATOM   2219  N   PHE    79      15.964 -24.855  -3.455  1.00 10.00      B   
ATOM   2220  HN  PHE    79      15.754 -25.600  -2.848  1.00 10.00      B   
ATOM   2221  CA  PHE    79      17.287 -24.792  -4.061  1.00 10.00      B   
ATOM   2222  CB  PHE    79      18.161 -25.919  -3.508  1.00 10.00      B   
ATOM   2223  CG  PHE    79      19.568 -25.513  -3.180  1.00 10.00      B   
ATOM   2224  CD1 PHE    79      19.820 -24.534  -2.234  1.00 10.00      B   
ATOM   2225  CD2 PHE    79      20.641 -26.127  -3.805  1.00 10.00      B   
ATOM   2226  CE1 PHE    79      21.113 -24.175  -1.917  1.00 10.00      B   
ATOM   2227  CE2 PHE    79      21.938 -25.770  -3.496  1.00 10.00      B   
ATOM   2228  CZ  PHE    79      22.174 -24.794  -2.549  1.00 10.00      B   
ATOM   2229  C   PHE    79      17.197 -24.911  -5.579  1.00 10.00      B   
ATOM   2230  O   PHE    79      17.807 -24.131  -6.310  1.00 10.00      B   
ATOM   2231  N   PHE    80      16.418 -25.879  -6.046  1.00 10.00      B   
ATOM   2232  HN  PHE    80      15.944 -26.461  -5.412  1.00 10.00      B   
ATOM   2233  CA  PHE    80      16.254 -26.104  -7.477  1.00 10.00      B   
ATOM   2234  CB  PHE    80      15.466 -27.387  -7.745  1.00 10.00      B   
ATOM   2235  CG  PHE    80      16.259 -28.649  -7.549  1.00 10.00      B   
ATOM   2236  CD1 PHE    80      15.703 -29.742  -6.904  1.00 10.00      B   
ATOM   2237  CD2 PHE    80      17.561 -28.744  -8.015  1.00 10.00      B   
ATOM   2238  CE1 PHE    80      16.429 -30.904  -6.727  1.00 10.00      B   
ATOM   2239  CE2 PHE    80      18.293 -29.902  -7.840  1.00 10.00      B   
ATOM   2240  CZ  PHE    80      17.726 -30.984  -7.196  1.00 10.00      B   
ATOM   2241  C   PHE    80      15.598 -24.911  -8.175  1.00 10.00      B   
ATOM   2242  O   PHE    80      16.022 -24.513  -9.260  1.00 10.00      B   
ATOM   2243  N   SER    81      14.575 -24.338  -7.548  1.00 10.00      B   
ATOM   2244  HN  SER    81      14.274 -24.704  -6.685  1.00 10.00      B   
ATOM   2245  CA  SER    81      13.875 -23.190  -8.121  1.00 10.00      B   
ATOM   2246  CB  SER    81      12.654 -22.815  -7.277  1.00 10.00      B   
ATOM   2247  OG  SER    81      11.668 -23.833  -7.337  1.00 10.00      B   
ATOM   2248  HG  SER    81      12.098 -24.685  -7.517  1.00 10.00      B   
ATOM   2249  C   SER    81      14.808 -21.992  -8.293  1.00 10.00      B   
ATOM   2250  O   SER    81      14.674 -21.215  -9.241  1.00 10.00      B   
ATOM   2251  N   LYS    82      15.769 -21.861  -7.385  1.00 10.00      B   
ATOM   2252  HN  LYS    82      15.832 -22.519  -6.658  1.00 10.00      B   
ATOM   2253  CA  LYS    82      16.731 -20.766  -7.440  1.00 10.00      B   
ATOM   2254  CB  LYS    82      17.432 -20.591  -6.091  1.00 10.00      B   
ATOM   2255  CG  LYS    82      16.611 -19.819  -5.070  1.00 10.00      B   
ATOM   2256  CD  LYS    82      17.080 -20.103  -3.655  1.00 10.00      B   
ATOM   2257  CE  LYS    82      16.389 -19.191  -2.654  1.00 10.00      B   
ATOM   2258  NZ  LYS    82      16.534 -19.686  -1.259  1.00 10.00      B   
ATOM   2259  HZ1 LYS    82      15.874 -20.482  -1.095  1.00 10.00      B   
ATOM   2260  HZ2 LYS    82      16.320 -18.928  -0.583  1.00 10.00      B   
ATOM   2261  HZ3 LYS    82      17.503 -20.017  -1.096  1.00 10.00      B   
ATOM   2262  C   LYS    82      17.750 -20.995  -8.553  1.00 10.00      B   
ATOM   2263  O   LYS    82      18.350 -20.050  -9.070  1.00 10.00      B   
ATOM   2264  N   MET    83      17.930 -22.258  -8.927  1.00 10.00      B   
ATOM   2265  HN  MET    83      17.423 -22.966  -8.474  1.00 10.00      B   
ATOM   2266  CA  MET    83      18.862 -22.621  -9.985  1.00 10.00      B   
ATOM   2267  CB  MET    83      19.581 -23.930  -9.656  1.00 10.00      B   
ATOM   2268  CG  MET    83      20.893 -23.749  -8.908  1.00 10.00      B   
ATOM   2269  SD  MET    83      22.049 -22.656  -9.762  1.00 10.00      B   
ATOM   2270  CE  MET    83      22.121 -23.425 -11.379  1.00 10.00      B   
ATOM   2271  C   MET    83      18.146 -22.730 -11.328  1.00 10.00      B   
ATOM   2272  O   MET    83      18.679 -23.300 -12.280  1.00 10.00      B   
ATOM   2273  N   GLU    84      16.931 -22.182 -11.382  1.00 10.00      B   
ATOM   2274  HN  GLU    84      16.570 -21.767 -10.570  1.00 10.00      B   
ATOM   2275  CA  GLU    84      16.109 -22.178 -12.599  1.00 10.00      B   
ATOM   2276  CB  GLU    84      16.831 -21.477 -13.758  1.00 10.00      B   
ATOM   2277  CG  GLU    84      17.285 -20.058 -13.448  1.00 10.00      B   
ATOM   2278  CD  GLU    84      18.293 -19.536 -14.452  1.00 10.00      B   
ATOM   2279  OE1 GLU    84      19.382 -20.142 -14.580  1.00 10.00      B   
ATOM   2280  OE2 GLU    84      18.007 -18.513 -15.110  1.00 10.00      B   
ATOM   2281  C   GLU    84      15.664 -23.583 -13.007  1.00 10.00      B   
ATOM   2282  O   GLU    84      15.426 -23.850 -14.187  1.00 10.00      B   
ATOM   2283  N   MET    85      15.534 -24.471 -12.028  1.00 10.00      B   
ATOM   2284  HN  MET    85      15.727 -24.199 -11.103  1.00 10.00      B   
ATOM   2285  CA  MET    85      15.117 -25.845 -12.286  1.00 10.00      B   
ATOM   2286  CB  MET    85      16.128 -26.824 -11.679  1.00 10.00      B   
ATOM   2287  CG  MET    85      17.566 -26.555 -12.100  1.00 10.00      B   
ATOM   2288  SD  MET    85      18.770 -27.520 -11.166  1.00 10.00      B   
ATOM   2289  CE  MET    85      18.720 -29.073 -12.056  1.00 10.00      B   
ATOM   2290  C   MET    85      13.718 -26.082 -11.718  1.00 10.00      B   
ATOM   2291  O   MET    85      13.556 -26.705 -10.666  1.00 10.00      B   
ATOM   2292  N   GLU    86      12.712 -25.575 -12.426  1.00 10.00      B   
ATOM   2293  HN  GLU    86      12.914 -25.112 -13.267  1.00 10.00      B   
ATOM   2294  CA  GLU    86      11.317 -25.687 -12.005  1.00 10.00      B   
ATOM   2295  CB  GLU    86      10.415 -24.867 -12.931  1.00 10.00      B   
ATOM   2296  CG  GLU    86      10.576 -23.363 -12.781  1.00 10.00      B   
ATOM   2297  CD  GLU    86      10.165 -22.873 -11.409  1.00 10.00      B   
ATOM   2298  OE1 GLU    86       8.961 -22.946 -11.080  1.00 10.00      B   
ATOM   2299  OE2 GLU    86      11.040 -22.410 -10.649  1.00 10.00      B   
ATOM   2300  C   GLU    86      10.831 -27.133 -11.938  1.00 10.00      B   
ATOM   2301  O   GLU    86      10.196 -27.537 -10.960  1.00 10.00      B   
ATOM   2302  N   LYS    87      11.126 -27.913 -12.973  1.00 10.00      B   
ATOM   2303  HN  LYS    87      11.639 -27.543 -13.721  1.00 10.00      B   
ATOM   2304  CA  LYS    87      10.702 -29.310 -13.014  1.00 10.00      B   
ATOM   2305  CB  LYS    87      11.059 -29.961 -14.354  1.00 10.00      B   
ATOM   2306  CG  LYS    87      10.397 -31.313 -14.580  1.00 10.00      B   
ATOM   2307  CD  LYS    87      10.783 -31.916 -15.923  1.00 10.00      B   
ATOM   2308  CE  LYS    87      12.098 -32.674 -15.840  1.00 10.00      B   
ATOM   2309  NZ  LYS    87      12.406 -33.378 -17.114  1.00 10.00      B   
ATOM   2310  HZ1 LYS    87      11.626 -34.018 -17.365  1.00 10.00      B   
ATOM   2311  HZ2 LYS    87      13.280 -33.933 -17.018  1.00 10.00      B   
ATOM   2312  HZ3 LYS    87      12.532 -32.686 -17.882  1.00 10.00      B   
ATOM   2313  C   LYS    87      11.326 -30.089 -11.868  1.00 10.00      B   
ATOM   2314  O   LYS    87      10.640 -30.828 -11.162  1.00 10.00      B   
ATOM   2315  N   GLU    88      12.624 -29.891 -11.678  1.00 10.00      B   
ATOM   2316  HN  GLU    88      13.108 -29.282 -12.283  1.00 10.00      B   
ATOM   2317  CA  GLU    88      13.366 -30.560 -10.621  1.00 10.00      B   
ATOM   2318  CB  GLU    88      14.843 -30.161 -10.674  1.00 10.00      B   
ATOM   2319  CG  GLU    88      15.632 -30.775 -11.827  1.00 10.00      B   
ATOM   2320  CD  GLU    88      15.090 -30.414 -13.199  1.00 10.00      B   
ATOM   2321  OE1 GLU    88      14.731 -29.235 -13.421  1.00 10.00      B   
ATOM   2322  OE2 GLU    88      15.017 -31.313 -14.063  1.00 10.00      B   
ATOM   2323  C   GLU    88      12.777 -30.244  -9.248  1.00 10.00      B   
ATOM   2324  O   GLU    88      12.716 -31.111  -8.378  1.00 10.00      B   
ATOM   2325  N   SER    89      12.327 -29.003  -9.072  1.00 10.00      B   
ATOM   2326  HN  SER    89      12.405 -28.361  -9.809  1.00 10.00      B   
ATOM   2327  CA  SER    89      11.730 -28.571  -7.813  1.00 10.00      B   
ATOM   2328  CB  SER    89      11.431 -27.069  -7.858  1.00 10.00      B   
ATOM   2329  OG  SER    89      12.569 -26.318  -8.234  1.00 10.00      B   
ATOM   2330  HG  SER    89      12.888 -26.620  -9.096  1.00 10.00      B   
ATOM   2331  C   SER    89      10.432 -29.324  -7.546  1.00 10.00      B   
ATOM   2332  O   SER    89      10.184 -29.791  -6.433  1.00 10.00      B   
ATOM   2333  N   SER    90       9.615 -29.447  -8.584  1.00 10.00      B   
ATOM   2334  HN  SER    90       9.884 -29.070  -9.447  1.00 10.00      B   
ATOM   2335  CA  SER    90       8.335 -30.125  -8.481  1.00 10.00      B   
ATOM   2336  CB  SER    90       7.514 -29.860  -9.746  1.00 10.00      B   
ATOM   2337  OG  SER    90       7.610 -28.492 -10.129  1.00 10.00      B   
ATOM   2338  HG  SER    90       8.432 -28.350 -10.613  1.00 10.00      B   
ATOM   2339  C   SER    90       8.513 -31.625  -8.254  1.00 10.00      B   
ATOM   2340  O   SER    90       7.735 -32.247  -7.531  1.00 10.00      B   
ATOM   2341  N   LEU    91       9.559 -32.190  -8.852  1.00 10.00      B   
ATOM   2342  HN  LEU    91      10.155 -31.631  -9.400  1.00 10.00      B   
ATOM   2343  CA  LEU    91       9.845 -33.615  -8.728  1.00 10.00      B   
ATOM   2344  CB  LEU    91      11.073 -33.996  -9.558  1.00 10.00      B   
ATOM   2345  CG  LEU    91      10.881 -34.025 -11.076  1.00 10.00      B   
ATOM   2346  CD1 LEU    91      12.220 -34.175 -11.781  1.00 10.00      B   
ATOM   2347  CD2 LEU    91       9.936 -35.147 -11.478  1.00 10.00      B   
ATOM   2348  C   LEU    91      10.043 -34.036  -7.275  1.00 10.00      B   
ATOM   2349  O   LEU    91       9.666 -35.143  -6.890  1.00 10.00      B   
ATOM   2350  N   VAL    92      10.625 -33.150  -6.474  1.00 10.00      B   
ATOM   2351  HN  VAL    92      10.897 -32.282  -6.839  1.00 10.00      B   
ATOM   2352  CA  VAL    92      10.872 -33.440  -5.063  1.00 10.00      B   
ATOM   2353  CB  VAL    92      11.625 -32.289  -4.357  1.00 10.00      B   
ATOM   2354  CG1 VAL    92      12.111 -32.729  -2.984  1.00 10.00      B   
ATOM   2355  CG2 VAL    92      12.790 -31.799  -5.202  1.00 10.00      B   
ATOM   2356  C   VAL    92       9.561 -33.710  -4.327  1.00 10.00      B   
ATOM   2357  O   VAL    92       9.439 -34.687  -3.587  1.00 10.00      B   
ATOM   2358  N   TYR    93       8.575 -32.853  -4.559  1.00 10.00      B   
ATOM   2359  HN  TYR    93       8.723 -32.116  -5.186  1.00 10.00      B   
ATOM   2360  CA  TYR    93       7.280 -32.989  -3.912  1.00 10.00      B   
ATOM   2361  CB  TYR    93       6.506 -31.671  -3.975  1.00 10.00      B   
ATOM   2362  CG  TYR    93       6.770 -30.744  -2.809  1.00 10.00      B   
ATOM   2363  CD1 TYR    93       7.646 -29.673  -2.930  1.00 10.00      B   
ATOM   2364  CD2 TYR    93       6.139 -30.939  -1.588  1.00 10.00      B   
ATOM   2365  CE1 TYR    93       7.887 -28.823  -1.867  1.00 10.00      B   
ATOM   2366  CE2 TYR    93       6.372 -30.094  -0.520  1.00 10.00      B   
ATOM   2367  CZ  TYR    93       7.247 -29.037  -0.664  1.00 10.00      B   
ATOM   2368  OH  TYR    93       7.484 -28.194   0.400  1.00 10.00      B   
ATOM   2369  HH  TYR    93       7.518 -27.285   0.089  1.00 10.00      B   
ATOM   2370  C   TYR    93       6.456 -34.109  -4.532  1.00 10.00      B   
ATOM   2371  O   TYR    93       5.908 -34.947  -3.817  1.00 10.00      B   
ATOM   2372  N   GLU    94       6.388 -34.131  -5.861  1.00 10.00      B   
ATOM   2373  HN  GLU    94       6.874 -33.449  -6.378  1.00 10.00      B   
ATOM   2374  CA  GLU    94       5.611 -35.139  -6.577  1.00 10.00      B   
ATOM   2375  CB  GLU    94       5.684 -34.923  -8.087  1.00 10.00      B   
ATOM   2376  CG  GLU    94       4.899 -33.717  -8.578  1.00 10.00      B   
ATOM   2377  CD  GLU    94       4.715 -33.717 -10.081  1.00 10.00      B   
ATOM   2378  OE1 GLU    94       5.242 -32.806 -10.753  1.00 10.00      B   
ATOM   2379  OE2 GLU    94       4.038 -34.628 -10.602  1.00 10.00      B   
ATOM   2380  C   GLU    94       6.042 -36.557  -6.221  1.00 10.00      B   
ATOM   2381  O   GLU    94       5.204 -37.436  -6.037  1.00 10.00      B   
ATOM   2382  N   ASN    95       7.347 -36.775  -6.122  1.00 10.00      B   
ATOM   2383  HN  ASN    95       7.973 -36.035  -6.286  1.00 10.00      B   
ATOM   2384  CA  ASN    95       7.870 -38.095  -5.785  1.00 10.00      B   
ATOM   2385  CB  ASN    95       9.388 -38.156  -5.966  1.00 10.00      B   
ATOM   2386  CG  ASN    95       9.799 -38.486  -7.388  1.00 10.00      B   
ATOM   2387  OD1 ASN    95       9.046 -39.112  -8.139  1.00 10.00      B   
ATOM   2388  ND2 ASN    95      11.001 -38.073  -7.764  1.00 10.00      B   
ATOM   2389 HD21 ASN    95      11.546 -37.583  -7.113  1.00 10.00      B   
ATOM   2390 HD22 ASN    95      11.300 -38.281  -8.674  1.00 10.00      B   
ATOM   2391  C   ASN    95       7.489 -38.496  -4.366  1.00 10.00      B   
ATOM   2392  O   ASN    95       7.151 -39.650  -4.110  1.00 10.00      B   
ATOM   2393  N   ALA    96       7.526 -37.533  -3.453  1.00 10.00      B   
ATOM   2394  HN  ALA    96       7.780 -36.625  -3.724  1.00 10.00      B   
ATOM   2395  CA  ALA    96       7.184 -37.785  -2.057  1.00 10.00      B   
ATOM   2396  CB  ALA    96       7.524 -36.578  -1.201  1.00 10.00      B   
ATOM   2397  C   ALA    96       5.707 -38.144  -1.918  1.00 10.00      B   
ATOM   2398  O   ALA    96       5.343 -39.050  -1.166  1.00 10.00      B   
ATOM   2399  N   ILE    97       4.867 -37.435  -2.665  1.00 10.00      B   
ATOM   2400  HN  ILE    97       5.230 -36.727  -3.243  1.00 10.00      B   
ATOM   2401  CA  ILE    97       3.424 -37.666  -2.646  1.00 10.00      B   
ATOM   2402  CB  ILE    97       2.689 -36.631  -3.531  1.00 10.00      B   
ATOM   2403  CG1 ILE    97       2.846 -35.224  -2.943  1.00 10.00      B   
ATOM   2404  CG2 ILE    97       1.215 -36.981  -3.681  1.00 10.00      B   
ATOM   2405  CD1 ILE    97       2.412 -34.112  -3.877  1.00 10.00      B   
ATOM   2406  C   ILE    97       3.091 -39.080  -3.118  1.00 10.00      B   
ATOM   2407  O   ILE    97       2.177 -39.724  -2.599  1.00 10.00      B   
ATOM   2408  N   LYS    98       3.850 -39.563  -4.091  1.00 10.00      B   
ATOM   2409  HN  LYS    98       4.573 -39.007  -4.454  1.00 10.00      B   
ATOM   2410  CA  LYS    98       3.637 -40.894  -4.640  1.00 10.00      B   
ATOM   2411  CB  LYS    98       4.233 -40.990  -6.044  1.00 10.00      B   
ATOM   2412  CG  LYS    98       3.601 -40.029  -7.038  1.00 10.00      B   
ATOM   2413  CD  LYS    98       4.291 -40.082  -8.390  1.00 10.00      B   
ATOM   2414  CE  LYS    98       3.783 -38.975  -9.301  1.00 10.00      B   
ATOM   2415  NZ  LYS    98       4.251 -39.137 -10.703  1.00 10.00      B   
ATOM   2416  HZ1 LYS    98       3.977 -40.071 -11.067  1.00 10.00      B   
ATOM   2417  HZ2 LYS    98       5.286 -39.050 -10.749  1.00 10.00      B   
ATOM   2418  HZ3 LYS    98       3.824 -38.406 -11.308  1.00 10.00      B   
ATOM   2419  C   LYS    98       4.216 -41.973  -3.732  1.00 10.00      B   
ATOM   2420  O   LYS    98       3.787 -43.125  -3.773  1.00 10.00      B   
ATOM   2421  N   LYS    99       5.190 -41.599  -2.911  1.00 10.00      B   
ATOM   2422  HN  LYS    99       5.501 -40.667  -2.928  1.00 10.00      B   
ATOM   2423  CA  LYS    99       5.812 -42.544  -1.991  1.00 10.00      B   
ATOM   2424  CB  LYS    99       7.261 -42.148  -1.695  1.00 10.00      B   
ATOM   2425  CG  LYS    99       8.222 -42.391  -2.850  1.00 10.00      B   
ATOM   2426  CD  LYS    99       8.294 -43.865  -3.215  1.00 10.00      B   
ATOM   2427  CE  LYS    99       9.076 -44.078  -4.500  1.00 10.00      B   
ATOM   2428  NZ  LYS    99       9.139 -45.514  -4.875  1.00 10.00      B   
ATOM   2429  HZ1 LYS    99       8.186 -45.934  -4.851  1.00 10.00      B   
ATOM   2430  HZ2 LYS    99       9.751 -46.030  -4.212  1.00 10.00      B   
ATOM   2431  HZ3 LYS    99       9.525 -45.617  -5.833  1.00 10.00      B   
ATOM   2432  C   LYS    99       5.013 -42.666  -0.697  1.00 10.00      B   
ATOM   2433  O   LYS    99       4.893 -43.755  -0.129  1.00 10.00      B   
ATOM   2434  N   TYR   100       4.475 -41.547  -0.231  1.00 10.00      B   
ATOM   2435  HN  TYR   100       4.624 -40.704  -0.720  1.00 10.00      B   
ATOM   2436  CA  TYR   100       3.678 -41.525   0.990  1.00 10.00      B   
ATOM   2437  CB  TYR   100       4.439 -40.837   2.126  1.00 10.00      B   
ATOM   2438  CG  TYR   100       4.965 -41.788   3.180  1.00 10.00      B   
ATOM   2439  CD1 TYR   100       6.214 -41.597   3.756  1.00 10.00      B   
ATOM   2440  CD2 TYR   100       4.212 -42.878   3.597  1.00 10.00      B   
ATOM   2441  CE1 TYR   100       6.695 -42.465   4.719  1.00 10.00      B   
ATOM   2442  CE2 TYR   100       4.685 -43.750   4.557  1.00 10.00      B   
ATOM   2443  CZ  TYR   100       5.927 -43.539   5.116  1.00 10.00      B   
ATOM   2444  OH  TYR   100       6.404 -44.408   6.073  1.00 10.00      B   
ATOM   2445  HH  TYR   100       6.625 -43.914   6.876  1.00 10.00      B   
ATOM   2446  C   TYR   100       2.330 -40.845   0.749  1.00 10.00      B   
ATOM   2447  O   TYR   100       2.172 -39.647   0.993  1.00 10.00      B   
ATOM   2448  N   PRO   101       1.336 -41.618   0.279  1.00 10.00      B   
ATOM   2449  CA  PRO   101      -0.012 -41.112  -0.026  1.00 10.00      B   
ATOM   2450  CB  PRO   101      -0.703 -42.301  -0.709  1.00 10.00      B   
ATOM   2451  CG  PRO   101       0.388 -43.264  -1.039  1.00 10.00      B   
ATOM   2452  CD  PRO   101       1.449 -43.056  -0.002  1.00 10.00      B   
ATOM   2453  C   PRO   101      -0.794 -40.703   1.224  1.00 10.00      B   
ATOM   2454  O   PRO   101      -1.864 -40.102   1.132  1.00 10.00      B   
ATOM   2455  N   VAL   102      -0.261 -41.027   2.392  1.00 10.00      B   
ATOM   2456  HN  VAL   102       0.593 -41.501   2.410  1.00 10.00      B   
ATOM   2457  CA  VAL   102      -0.921 -40.682   3.645  1.00 10.00      B   
ATOM   2458  CB  VAL   102      -0.516 -41.618   4.804  1.00 10.00      B   
ATOM   2459  CG1 VAL   102      -1.116 -42.999   4.601  1.00 10.00      B   
ATOM   2460  CG2 VAL   102       0.999 -41.700   4.935  1.00 10.00      B   
ATOM   2461  C   VAL   102      -0.637 -39.237   4.035  1.00 10.00      B   
ATOM   2462  O   VAL   102      -1.392 -38.630   4.793  1.00 10.00      B   
ATOM   2463  N   SER   103       0.445 -38.688   3.502  1.00 10.00      B   
ATOM   2464  HN  SER   103       1.000 -39.217   2.889  1.00 10.00      B   
ATOM   2465  CA  SER   103       0.836 -37.321   3.806  1.00 10.00      B   
ATOM   2466  CB  SER   103       2.299 -37.289   4.256  1.00 10.00      B   
ATOM   2467  OG  SER   103       3.042 -38.341   3.654  1.00 10.00      B   
ATOM   2468  HG  SER   103       3.051 -38.221   2.696  1.00 10.00      B   
ATOM   2469  C   SER   103       0.627 -36.389   2.614  1.00 10.00      B   
ATOM   2470  O   SER   103       1.146 -35.273   2.598  1.00 10.00      B   
ATOM   2471  N   THR   104      -0.150 -36.845   1.632  1.00 10.00      B   
ATOM   2472  HN  THR   104      -0.546 -37.738   1.713  1.00 10.00      B   
ATOM   2473  CA  THR   104      -0.429 -36.061   0.430  1.00 10.00      B   
ATOM   2474  CB  THR   104      -1.438 -36.796  -0.481  1.00 10.00      B   
ATOM   2475  OG1 THR   104      -0.951 -38.116  -0.758  1.00 10.00      B   
ATOM   2476  HG1 THR   104      -0.997 -38.288  -1.705  1.00 10.00      B   
ATOM   2477  CG2 THR   104      -1.655 -36.045  -1.786  1.00 10.00      B   
ATOM   2478  C   THR   104      -0.957 -34.663   0.763  1.00 10.00      B   
ATOM   2479  O   THR   104      -0.547 -33.674   0.153  1.00 10.00      B   
ATOM   2480  N   GLU   105      -1.837 -34.584   1.753  1.00 10.00      B   
ATOM   2481  HN  GLU   105      -2.084 -35.398   2.239  1.00 10.00      B   
ATOM   2482  CA  GLU   105      -2.422 -33.312   2.155  1.00 10.00      B   
ATOM   2483  CB  GLU   105      -3.611 -33.541   3.094  1.00 10.00      B   
ATOM   2484  CG  GLU   105      -4.394 -32.284   3.437  1.00 10.00      B   
ATOM   2485  CD  GLU   105      -5.644 -32.579   4.238  1.00 10.00      B   
ATOM   2486  OE1 GLU   105      -5.577 -33.410   5.169  1.00 10.00      B   
ATOM   2487  OE2 GLU   105      -6.700 -31.979   3.945  1.00 10.00      B   
ATOM   2488  C   GLU   105      -1.374 -32.409   2.803  1.00 10.00      B   
ATOM   2489  O   GLU   105      -1.199 -31.262   2.394  1.00 10.00      B   
ATOM   2490  N   THR   106      -0.659 -32.944   3.788  1.00 10.00      B   
ATOM   2491  HN  THR   106      -0.830 -33.875   4.053  1.00 10.00      B   
ATOM   2492  CA  THR   106       0.372 -32.188   4.491  1.00 10.00      B   
ATOM   2493  CB  THR   106       1.016 -33.031   5.608  1.00 10.00      B   
ATOM   2494  OG1 THR   106      -0.006 -33.749   6.316  1.00 10.00      B   
ATOM   2495  HG1 THR   106      -0.570 -33.120   6.789  1.00 10.00      B   
ATOM   2496  CG2 THR   106       1.776 -32.145   6.583  1.00 10.00      B   
ATOM   2497  C   THR   106       1.461 -31.705   3.532  1.00 10.00      B   
ATOM   2498  O   THR   106       1.938 -30.571   3.637  1.00 10.00      B   
ATOM   2499  N   LEU   107       1.845 -32.566   2.598  1.00 10.00      B   
ATOM   2500  HN  LEU   107       1.435 -33.460   2.569  1.00 10.00      B   
ATOM   2501  CA  LEU   107       2.869 -32.227   1.621  1.00 10.00      B   
ATOM   2502  CB  LEU   107       3.244 -33.452   0.784  1.00 10.00      B   
ATOM   2503  CG  LEU   107       4.005 -34.559   1.520  1.00 10.00      B   
ATOM   2504  CD1 LEU   107       4.157 -35.790   0.642  1.00 10.00      B   
ATOM   2505  CD2 LEU   107       5.362 -34.059   1.991  1.00 10.00      B   
ATOM   2506  C   LEU   107       2.411 -31.082   0.726  1.00 10.00      B   
ATOM   2507  O   LEU   107       3.149 -30.122   0.511  1.00 10.00      B   
ATOM   2508  N   CYS   108       1.181 -31.174   0.232  1.00 10.00      B   
ATOM   2509  HN  CYS   108       0.633 -31.958   0.453  1.00 10.00      B   
ATOM   2510  CA  CYS   108       0.630 -30.140  -0.634  1.00 10.00      B   
ATOM   2511  CB  CYS   108      -0.726 -30.563  -1.200  1.00 10.00      B   
ATOM   2512  SG  CYS   108      -0.661 -32.013  -2.276  1.00 10.00      B   
ATOM   2513  HG  CYS   108      -0.507 -33.080  -1.501  1.00 10.00      B   
ATOM   2514  C   CYS   108       0.517 -28.806   0.099  1.00 10.00      B   
ATOM   2515  O   CYS   108       0.789 -27.753  -0.475  1.00 10.00      B   
ATOM   2516  N   LEU   109       0.132 -28.855   1.372  1.00 10.00      B   
ATOM   2517  HN  LEU   109      -0.072 -29.726   1.779  1.00 10.00      B   
ATOM   2518  CA  LEU   109       0.000 -27.645   2.176  1.00 10.00      B   
ATOM   2519  CB  LEU   109      -0.574 -27.970   3.557  1.00 10.00      B   
ATOM   2520  CG  LEU   109      -2.005 -28.512   3.584  1.00 10.00      B   
ATOM   2521  CD1 LEU   109      -2.358 -29.012   4.973  1.00 10.00      B   
ATOM   2522  CD2 LEU   109      -2.991 -27.447   3.130  1.00 10.00      B   
ATOM   2523  C   LEU   109       1.351 -26.948   2.314  1.00 10.00      B   
ATOM   2524  O   LEU   109       1.457 -25.733   2.142  1.00 10.00      B   
ATOM   2525  N   SER   110       2.385 -27.733   2.601  1.00 10.00      B   
ATOM   2526  HN  SER   110       2.237 -28.695   2.721  1.00 10.00      B   
ATOM   2527  CA  SER   110       3.733 -27.200   2.748  1.00 10.00      B   
ATOM   2528  CB  SER   110       4.666 -28.278   3.305  1.00 10.00      B   
ATOM   2529  OG  SER   110       4.071 -28.926   4.421  1.00 10.00      B   
ATOM   2530  HG  SER   110       3.541 -29.671   4.111  1.00 10.00      B   
ATOM   2531  C   SER   110       4.246 -26.678   1.406  1.00 10.00      B   
ATOM   2532  O   SER   110       4.986 -25.692   1.345  1.00 10.00      B   
ATOM   2533  N   TRP   111       3.839 -27.349   0.333  1.00 10.00      B   
ATOM   2534  HN  TRP   111       3.271 -28.140   0.453  1.00 10.00      B   
ATOM   2535  CA  TRP   111       4.219 -26.955  -1.013  1.00 10.00      B   
ATOM   2536  CB  TRP   111       3.730 -28.010  -2.016  1.00 10.00      B   
ATOM   2537  CG  TRP   111       4.313 -27.892  -3.396  1.00 10.00      B   
ATOM   2538  CD1 TRP   111       5.153 -26.921  -3.859  1.00 10.00      B   
ATOM   2539  CD2 TRP   111       4.093 -28.784  -4.496  1.00 10.00      B   
ATOM   2540  NE1 TRP   111       5.469 -27.153  -5.173  1.00 10.00      B   
ATOM   2541  HE1 TRP   111       6.057 -26.592  -5.722  1.00 10.00      B   
ATOM   2542  CE2 TRP   111       4.830 -28.290  -5.590  1.00 10.00      B   
ATOM   2543  CE3 TRP   111       3.342 -29.952  -4.661  1.00 10.00      B   
ATOM   2544  CZ2 TRP   111       4.842 -28.925  -6.830  1.00 10.00      B   
ATOM   2545  CZ3 TRP   111       3.354 -30.582  -5.892  1.00 10.00      B   
ATOM   2546  CH2 TRP   111       4.098 -30.066  -6.962  1.00 10.00      B   
ATOM   2547  C   TRP   111       3.596 -25.601  -1.331  1.00 10.00      B   
ATOM   2548  O   TRP   111       4.298 -24.657  -1.688  1.00 10.00      B   
ATOM   2549  N   PHE   112       2.277 -25.519  -1.161  1.00 10.00      B   
ATOM   2550  HN  PHE   112       1.790 -26.319  -0.856  1.00 10.00      B   
ATOM   2551  CA  PHE   112       1.523 -24.296  -1.418  1.00 10.00      B   
ATOM   2552  CB  PHE   112       0.046 -24.498  -1.056  1.00 10.00      B   
ATOM   2553  CG  PHE   112      -0.790 -23.250  -1.118  1.00 10.00      B   
ATOM   2554  CD1 PHE   112      -1.131 -22.685  -2.336  1.00 10.00      B   
ATOM   2555  CD2 PHE   112      -1.240 -22.644   0.044  1.00 10.00      B   
ATOM   2556  CE1 PHE   112      -1.902 -21.539  -2.393  1.00 10.00      B   
ATOM   2557  CE2 PHE   112      -2.011 -21.499  -0.006  1.00 10.00      B   
ATOM   2558  CZ  PHE   112      -2.343 -20.945  -1.227  1.00 10.00      B   
ATOM   2559  C   PHE   112       2.103 -23.114  -0.647  1.00 10.00      B   
ATOM   2560  O   PHE   112       2.387 -22.066  -1.231  1.00 10.00      B   
ATOM   2561  N   ASP   113       2.302 -23.306   0.655  1.00 10.00      B   
ATOM   2562  HN  ASP   113       2.070 -24.179   1.045  1.00 10.00      B   
ATOM   2563  CA  ASP   113       2.847 -22.266   1.531  1.00 10.00      B   
ATOM   2564  CB  ASP   113       3.058 -22.828   2.941  1.00 10.00      B   
ATOM   2565  CG  ASP   113       3.154 -21.754   4.007  1.00 10.00      B   
ATOM   2566  OD1 ASP   113       4.136 -20.978   4.001  1.00 10.00      B   
ATOM   2567  OD2 ASP   113       2.249 -21.688   4.867  1.00 10.00      B   
ATOM   2568  C   ASP   113       4.172 -21.724   0.996  1.00 10.00      B   
ATOM   2569  O   ASP   113       4.419 -20.516   1.006  1.00 10.00      B   
ATOM   2570  N   ASN   114       5.008 -22.628   0.503  1.00 10.00      B   
ATOM   2571  HN  ASN   114       4.738 -23.572   0.494  1.00 10.00      B   
ATOM   2572  CA  ASN   114       6.312 -22.256  -0.033  1.00 10.00      B   
ATOM   2573  CB  ASN   114       7.231 -23.479  -0.125  1.00 10.00      B   
ATOM   2574  CG  ASN   114       8.055 -23.708   1.128  1.00 10.00      B   
ATOM   2575  OD1 ASN   114       9.164 -23.188   1.260  1.00 10.00      B   
ATOM   2576  ND2 ASN   114       7.523 -24.495   2.050  1.00 10.00      B   
ATOM   2577 HD21 ASN   114       6.635 -24.882   1.880  1.00 10.00      B   
ATOM   2578 HD22 ASN   114       8.044 -24.673   2.870  1.00 10.00      B   
ATOM   2579  C   ASN   114       6.197 -21.600  -1.405  1.00 10.00      B   
ATOM   2580  O   ASN   114       6.908 -20.638  -1.703  1.00 10.00      B   
ATOM   2581  N   SER   115       5.289 -22.110  -2.228  1.00 10.00      B   
ATOM   2582  HN  SER   115       4.734 -22.864  -1.920  1.00 10.00      B   
ATOM   2583  CA  SER   115       5.099 -21.602  -3.585  1.00 10.00      B   
ATOM   2584  CB  SER   115       4.318 -22.611  -4.432  1.00 10.00      B   
ATOM   2585  OG  SER   115       3.129 -23.020  -3.780  1.00 10.00      B   
ATOM   2586  HG  SER   115       2.953 -22.435  -3.035  1.00 10.00      B   
ATOM   2587  C   SER   115       4.430 -20.226  -3.639  1.00 10.00      B   
ATOM   2588  O   SER   115       4.368 -19.616  -4.702  1.00 10.00      B   
ATOM   2589  N   ILE   116       3.942 -19.734  -2.504  1.00 10.00      B   
ATOM   2590  HN  ILE   116       4.021 -20.261  -1.682  1.00 10.00      B   
ATOM   2591  CA  ILE   116       3.279 -18.428  -2.458  1.00 10.00      B   
ATOM   2592  CB  ILE   116       2.657 -18.137  -1.068  1.00 10.00      B   
ATOM   2593  CG1 ILE   116       1.592 -19.190  -0.741  1.00 10.00      B   
ATOM   2594  CG2 ILE   116       2.037 -16.747  -1.030  1.00 10.00      B   
ATOM   2595  CD1 ILE   116       0.997 -19.067   0.647  1.00 10.00      B   
ATOM   2596  C   ILE   116       4.221 -17.294  -2.896  1.00 10.00      B   
ATOM   2597  O   ILE   116       3.779 -16.265  -3.409  1.00 10.00      B   
ATOM   2598  N   GLU   117       5.522 -17.496  -2.720  1.00 10.00      B   
ATOM   2599  HN  GLU   117       5.825 -18.335  -2.316  1.00 10.00      B   
ATOM   2600  CA  GLU   117       6.506 -16.489  -3.111  1.00 10.00      B   
ATOM   2601  CB  GLU   117       7.800 -16.642  -2.310  1.00 10.00      B   
ATOM   2602  CG  GLU   117       7.800 -15.909  -0.977  1.00 10.00      B   
ATOM   2603  CD  GLU   117       7.158 -16.710   0.137  1.00 10.00      B   
ATOM   2604  OE1 GLU   117       7.899 -17.311   0.945  1.00 10.00      B   
ATOM   2605  OE2 GLU   117       5.912 -16.736   0.218  1.00 10.00      B   
ATOM   2606  C   GLU   117       6.800 -16.555  -4.609  1.00 10.00      B   
ATOM   2607  O   GLU   117       7.479 -15.689  -5.160  1.00 10.00      B   
ATOM   2608  N   LYS   118       6.281 -17.584  -5.262  1.00 10.00      B   
ATOM   2609  HN  LYS   118       5.721 -18.227  -4.771  1.00 10.00      B   
ATOM   2610  CA  LYS   118       6.480 -17.773  -6.690  1.00 10.00      B   
ATOM   2611  CB  LYS   118       7.285 -19.053  -6.945  1.00 10.00      B   
ATOM   2612  CG  LYS   118       7.709 -19.262  -8.391  1.00 10.00      B   
ATOM   2613  CD  LYS   118       8.703 -20.412  -8.525  1.00 10.00      B   
ATOM   2614  CE  LYS   118       8.100 -21.739  -8.079  1.00 10.00      B   
ATOM   2615  NZ  LYS   118       8.980 -22.891  -8.413  1.00 10.00      B   
ATOM   2616  HZ1 LYS   118       9.897 -22.800  -7.929  1.00 10.00      B   
ATOM   2617  HZ2 LYS   118       9.148 -22.928  -9.447  1.00 10.00      B   
ATOM   2618  HZ3 LYS   118       8.532 -23.782  -8.117  1.00 10.00      B   
ATOM   2619  C   LYS   118       5.124 -17.843  -7.378  1.00 10.00      B   
ATOM   2620  O   LYS   118       4.458 -18.877  -7.354  1.00 10.00      B   
ATOM   2621  N   TYR   119       4.713 -16.737  -7.981  1.00 10.00      B   
ATOM   2622  HN  TYR   119       5.296 -15.947  -7.981  1.00 10.00      B   
ATOM   2623  CA  TYR   119       3.422 -16.666  -8.653  1.00 10.00      B   
ATOM   2624  CB  TYR   119       2.992 -15.215  -8.869  1.00 10.00      B   
ATOM   2625  CG  TYR   119       2.802 -14.448  -7.579  1.00 10.00      B   
ATOM   2626  CD1 TYR   119       3.605 -13.358  -7.269  1.00 10.00      B   
ATOM   2627  CD2 TYR   119       1.821 -14.820  -6.668  1.00 10.00      B   
ATOM   2628  CE1 TYR   119       3.436 -12.660  -6.089  1.00 10.00      B   
ATOM   2629  CE2 TYR   119       1.645 -14.127  -5.487  1.00 10.00      B   
ATOM   2630  CZ  TYR   119       2.455 -13.049  -5.203  1.00 10.00      B   
ATOM   2631  OH  TYR   119       2.284 -12.357  -4.029  1.00 10.00      B   
ATOM   2632  HH  TYR   119       2.240 -12.981  -3.294  1.00 10.00      B   
ATOM   2633  C   TYR   119       3.408 -17.452  -9.959  1.00 10.00      B   
ATOM   2634  O   TYR   119       3.545 -16.891 -11.050  1.00 10.00      B   
ATOM   2635  N   ASP   120       3.250 -18.760  -9.835  1.00 10.00      B   
ATOM   2636  HN  ASP   120       3.168 -19.145  -8.936  1.00 10.00      B   
ATOM   2637  CA  ASP   120       3.204 -19.645 -10.984  1.00 10.00      B   
ATOM   2638  CB  ASP   120       4.440 -20.539 -11.017  1.00 10.00      B   
ATOM   2639  CG  ASP   120       4.675 -21.133 -12.385  1.00 10.00      B   
ATOM   2640  OD1 ASP   120       4.072 -22.177 -12.698  1.00 10.00      B   
ATOM   2641  OD2 ASP   120       5.466 -20.544 -13.157  1.00 10.00      B   
ATOM   2642  C   ASP   120       1.950 -20.498 -10.924  1.00 10.00      B   
ATOM   2643  O   ASP   120       1.850 -21.414 -10.107  1.00 10.00      B   
ATOM   2644  N   PHE   121       0.995 -20.193 -11.788  1.00 10.00      B   
ATOM   2645  HN  PHE   121       1.144 -19.466 -12.430  1.00 10.00      B   
ATOM   2646  CA  PHE   121      -0.270 -20.912 -11.815  1.00 10.00      B   
ATOM   2647  CB  PHE   121      -1.271 -20.217 -12.736  1.00 10.00      B   
ATOM   2648  CG  PHE   121      -1.523 -18.780 -12.369  1.00 10.00      B   
ATOM   2649  CD1 PHE   121      -1.393 -17.777 -13.313  1.00 10.00      B   
ATOM   2650  CD2 PHE   121      -1.885 -18.433 -11.078  1.00 10.00      B   
ATOM   2651  CE1 PHE   121      -1.619 -16.455 -12.981  1.00 10.00      B   
ATOM   2652  CE2 PHE   121      -2.114 -17.112 -10.738  1.00 10.00      B   
ATOM   2653  CZ  PHE   121      -1.981 -16.122 -11.691  1.00 10.00      B   
ATOM   2654  C   PHE   121      -0.093 -22.378 -12.194  1.00 10.00      B   
ATOM   2655  O   PHE   121      -0.859 -23.235 -11.751  1.00 10.00      B   
ATOM   2656  N   LYS   122       0.926 -22.664 -13.001  1.00 10.00      B   
ATOM   2657  HN  LYS   122       1.507 -21.939 -13.318  1.00 10.00      B   
ATOM   2658  CA  LYS   122       1.202 -24.032 -13.418  1.00 10.00      B   
ATOM   2659  CB  LYS   122       2.355 -24.077 -14.422  1.00 10.00      B   
ATOM   2660  CG  LYS   122       2.015 -23.545 -15.802  1.00 10.00      B   
ATOM   2661  CD  LYS   122       3.207 -23.663 -16.737  1.00 10.00      B   
ATOM   2662  CE  LYS   122       2.809 -23.410 -18.180  1.00 10.00      B   
ATOM   2663  NZ  LYS   122       2.455 -21.988 -18.427  1.00 10.00      B   
ATOM   2664  HZ1 LYS   122       3.296 -21.385 -18.324  1.00 10.00      B   
ATOM   2665  HZ2 LYS   122       1.729 -21.671 -17.744  1.00 10.00      B   
ATOM   2666  HZ3 LYS   122       2.075 -21.879 -19.392  1.00 10.00      B   
ATOM   2667  C   LYS   122       1.539 -24.887 -12.206  1.00 10.00      B   
ATOM   2668  O   LYS   122       0.998 -25.981 -12.032  1.00 10.00      B   
ATOM   2669  N   VAL   123       2.429 -24.370 -11.368  1.00 10.00      B   
ATOM   2670  HN  VAL   123       2.830 -23.495 -11.579  1.00 10.00      B   
ATOM   2671  CA  VAL   123       2.841 -25.066 -10.156  1.00 10.00      B   
ATOM   2672  CB  VAL   123       4.003 -24.338  -9.441  1.00 10.00      B   
ATOM   2673  CG1 VAL   123       4.371 -25.041  -8.141  1.00 10.00      B   
ATOM   2674  CG2 VAL   123       5.216 -24.247 -10.353  1.00 10.00      B   
ATOM   2675  C   VAL   123       1.662 -25.225  -9.197  1.00 10.00      B   
ATOM   2676  O   VAL   123       1.436 -26.311  -8.658  1.00 10.00      B   
ATOM   2677  N   PHE   124       0.903 -24.143  -9.007  1.00 10.00      B   
ATOM   2678  HN  PHE   124       1.131 -23.311  -9.477  1.00 10.00      B   
ATOM   2679  CA  PHE   124      -0.255 -24.158  -8.115  1.00 10.00      B   
ATOM   2680  CB  PHE   124      -0.950 -22.792  -8.096  1.00 10.00      B   
ATOM   2681  CG  PHE   124      -0.218 -21.729  -7.326  1.00 10.00      B   
ATOM   2682  CD1 PHE   124       0.281 -21.988  -6.060  1.00 10.00      B   
ATOM   2683  CD2 PHE   124      -0.037 -20.466  -7.868  1.00 10.00      B   
ATOM   2684  CE1 PHE   124       0.947 -21.008  -5.348  1.00 10.00      B   
ATOM   2685  CE2 PHE   124       0.629 -19.482  -7.164  1.00 10.00      B   
ATOM   2686  CZ  PHE   124       1.122 -19.753  -5.902  1.00 10.00      B   
ATOM   2687  C   PHE   124      -1.252 -25.242  -8.509  1.00 10.00      B   
ATOM   2688  O   PHE   124      -1.735 -25.993  -7.659  1.00 10.00      B   
ATOM   2689  N   ASN   125      -1.545 -25.329  -9.804  1.00 10.00      B   
ATOM   2690  HN  ASN   125      -1.124 -24.702 -10.435  1.00 10.00      B   
ATOM   2691  CA  ASN   125      -2.486 -26.324 -10.308  1.00 10.00      B   
ATOM   2692  CB  ASN   125      -2.741 -26.130 -11.805  1.00 10.00      B   
ATOM   2693  CG  ASN   125      -3.828 -27.045 -12.344  1.00 10.00      B   
ATOM   2694  OD1 ASN   125      -5.015 -26.747 -12.233  1.00 10.00      B   
ATOM   2695  ND2 ASN   125      -3.431 -28.155 -12.949  1.00 10.00      B   
ATOM   2696 HD21 ASN   125      -2.466 -28.328 -13.017  1.00 10.00      B   
ATOM   2697 HD22 ASN   125      -4.116 -28.758 -13.306  1.00 10.00      B   
ATOM   2698  C   ASN   125      -1.993 -27.741 -10.026  1.00 10.00      B   
ATOM   2699  O   ASN   125      -2.784 -28.639  -9.746  1.00 10.00      B   
ATOM   2700  N   ARG   126      -0.677 -27.933 -10.080  1.00 10.00      B   
ATOM   2701  HN  ARG   126      -0.091 -27.174 -10.292  1.00 10.00      B   
ATOM   2702  CA  ARG   126      -0.087 -29.244  -9.819  1.00 10.00      B   
ATOM   2703  CB  ARG   126       1.410 -29.253 -10.140  1.00 10.00      B   
ATOM   2704  CG  ARG   126       1.735 -28.944 -11.590  1.00 10.00      B   
ATOM   2705  CD  ARG   126       3.218 -29.113 -11.886  1.00 10.00      B   
ATOM   2706  NE  ARG   126       3.606 -30.522 -11.962  1.00 10.00      B   
ATOM   2707  HE  ARG   126       4.037 -30.915 -11.167  1.00 10.00      B   
ATOM   2708  CZ  ARG   126       3.424 -31.294 -13.036  1.00 10.00      B   
ATOM   2709  NH1 ARG   126       2.856 -30.802 -14.131  1.00 10.00      B   
ATOM   2710 HH11 ARG   126       2.712 -31.410 -14.966  1.00 10.00      B   
ATOM   2711 HH12 ARG   126       2.551 -29.803 -14.162  1.00 10.00      B   
ATOM   2712  NH2 ARG   126       3.809 -32.560 -13.011  1.00 10.00      B   
ATOM   2713 HH21 ARG   126       3.669 -33.170 -13.844  1.00 10.00      B   
ATOM   2714 HH22 ARG   126       4.261 -32.954 -12.147  1.00 10.00      B   
ATOM   2715  C   ARG   126      -0.312 -29.645  -8.366  1.00 10.00      B   
ATOM   2716  O   ARG   126      -0.607 -30.804  -8.068  1.00 10.00      B   
ATOM   2717  N   ILE   127      -0.182 -28.672  -7.470  1.00 10.00      B   
ATOM   2718  HN  ILE   127       0.054 -27.770  -7.779  1.00 10.00      B   
ATOM   2719  CA  ILE   127      -0.376 -28.902  -6.044  1.00 10.00      B   
ATOM   2720  CB  ILE   127      -0.091 -27.620  -5.230  1.00 10.00      B   
ATOM   2721  CG1 ILE   127       1.264 -27.024  -5.618  1.00 10.00      B   
ATOM   2722  CG2 ILE   127      -0.142 -27.910  -3.736  1.00 10.00      B   
ATOM   2723  CD1 ILE   127       1.511 -25.643  -5.052  1.00 10.00      B   
ATOM   2724  C   ILE   127      -1.811 -29.332  -5.775  1.00 10.00      B   
ATOM   2725  O   ILE   127      -2.059 -30.378  -5.174  1.00 10.00      B   
ATOM   2726  N   PHE   128      -2.754 -28.529  -6.256  1.00 10.00      B   
ATOM   2727  HN  PHE   128      -2.488 -27.723  -6.754  1.00 10.00      B   
ATOM   2728  CA  PHE   128      -4.169 -28.807  -6.062  1.00 10.00      B   
ATOM   2729  CB  PHE   128      -5.026 -27.612  -6.484  1.00 10.00      B   
ATOM   2730  CG  PHE   128      -4.766 -26.378  -5.660  1.00 10.00      B   
ATOM   2731  CD1 PHE   128      -4.521 -25.159  -6.270  1.00 10.00      B   
ATOM   2732  CD2 PHE   128      -4.759 -26.440  -4.276  1.00 10.00      B   
ATOM   2733  CE1 PHE   128      -4.276 -24.026  -5.518  1.00 10.00      B   
ATOM   2734  CE2 PHE   128      -4.515 -25.310  -3.517  1.00 10.00      B   
ATOM   2735  CZ  PHE   128      -4.273 -24.101  -4.139  1.00 10.00      B   
ATOM   2736  C   PHE   128      -4.598 -30.081  -6.777  1.00 10.00      B   
ATOM   2737  O   PHE   128      -5.565 -30.723  -6.379  1.00 10.00      B   
ATOM   2738  N   MET   129      -3.871 -30.445  -7.828  1.00 10.00      B   
ATOM   2739  HN  MET   129      -3.124 -29.873  -8.112  1.00 10.00      B   
ATOM   2740  CA  MET   129      -4.166 -31.658  -8.582  1.00 10.00      B   
ATOM   2741  CB  MET   129      -3.222 -31.793  -9.779  1.00 10.00      B   
ATOM   2742  CG  MET   129      -3.439 -33.046 -10.615  1.00 10.00      B   
ATOM   2743  SD  MET   129      -2.514 -33.014 -12.165  1.00 10.00      B   
ATOM   2744  CE  MET   129      -0.831 -32.891 -11.558  1.00 10.00      B   
ATOM   2745  C   MET   129      -4.049 -32.880  -7.681  1.00 10.00      B   
ATOM   2746  O   MET   129      -4.934 -33.736  -7.653  1.00 10.00      B   
ATOM   2747  N   TYR   130      -2.959 -32.945  -6.931  1.00 10.00      B   
ATOM   2748  HN  TYR   130      -2.294 -32.223  -6.988  1.00 10.00      B   
ATOM   2749  CA  TYR   130      -2.727 -34.057  -6.018  1.00 10.00      B   
ATOM   2750  CB  TYR   130      -1.245 -34.153  -5.642  1.00 10.00      B   
ATOM   2751  CG  TYR   130      -0.366 -34.685  -6.752  1.00 10.00      B   
ATOM   2752  CD1 TYR   130       0.309 -33.822  -7.603  1.00 10.00      B   
ATOM   2753  CD2 TYR   130      -0.216 -36.051  -6.950  1.00 10.00      B   
ATOM   2754  CE1 TYR   130       1.108 -34.303  -8.623  1.00 10.00      B   
ATOM   2755  CE2 TYR   130       0.582 -36.543  -7.965  1.00 10.00      B   
ATOM   2756  CZ  TYR   130       1.241 -35.664  -8.799  1.00 10.00      B   
ATOM   2757  OH  TYR   130       2.033 -36.149  -9.814  1.00 10.00      B   
ATOM   2758  HH  TYR   130       2.750 -35.515  -9.997  1.00 10.00      B   
ATOM   2759  C   TYR   130      -3.579 -33.898  -4.766  1.00 10.00      B   
ATOM   2760  O   TYR   130      -4.085 -34.878  -4.213  1.00 10.00      B   
ATOM   2761  N   LEU   131      -3.751 -32.650  -4.344  1.00 10.00      B   
ATOM   2762  HN  LEU   131      -3.322 -31.919  -4.841  1.00 10.00      B   
ATOM   2763  CA  LEU   131      -4.539 -32.327  -3.160  1.00 10.00      B   
ATOM   2764  CB  LEU   131      -4.354 -30.851  -2.793  1.00 10.00      B   
ATOM   2765  CG  LEU   131      -4.831 -30.426  -1.403  1.00 10.00      B   
ATOM   2766  CD1 LEU   131      -4.173 -31.273  -0.324  1.00 10.00      B   
ATOM   2767  CD2 LEU   131      -4.545 -28.951  -1.171  1.00 10.00      B   
ATOM   2768  C   LEU   131      -6.020 -32.646  -3.367  1.00 10.00      B   
ATOM   2769  O   LEU   131      -6.783 -32.766  -2.404  1.00 10.00      B   
ATOM   2770  N   ASN   132      -6.422 -32.765  -4.624  1.00 10.00      B   
ATOM   2771  HN  ASN   132      -5.775 -32.615  -5.345  1.00 10.00      B   
ATOM   2772  CA  ASN   132      -7.801 -33.084  -4.963  1.00 10.00      B   
ATOM   2773  CB  ASN   132      -8.278 -32.237  -6.143  1.00 10.00      B   
ATOM   2774  CG  ASN   132      -9.760 -32.394  -6.433  1.00 10.00      B   
ATOM   2775  OD1 ASN   132     -10.182 -32.351  -7.587  1.00 10.00      B   
ATOM   2776  ND2 ASN   132     -10.562 -32.569  -5.392  1.00 10.00      B   
ATOM   2777 HD21 ASN   132     -10.165 -32.594  -4.496  1.00 10.00      B   
ATOM   2778 HD22 ASN   132     -11.524 -32.663  -5.562  1.00 10.00      B   
ATOM   2779  C   ASN   132      -7.933 -34.566  -5.296  1.00 10.00      B   
ATOM   2780  O   ASN   132      -8.888 -35.221  -4.879  1.00 10.00      B   
ATOM   2781  N   LYS   133      -6.960 -35.090  -6.038  1.00 10.00      B   
ATOM   2782  HN  LYS   133      -6.226 -34.510  -6.344  1.00 10.00      B   
ATOM   2783  CA  LYS   133      -6.961 -36.496  -6.426  1.00 10.00      B   
ATOM   2784  CB  LYS   133      -5.769 -36.795  -7.343  1.00 10.00      B   
ATOM   2785  CG  LYS   133      -5.790 -38.176  -7.984  1.00 10.00      B   
ATOM   2786  CD  LYS   133      -4.694 -38.306  -9.032  1.00 10.00      B   
ATOM   2787  CE  LYS   133      -4.665 -39.695  -9.653  1.00 10.00      B   
ATOM   2788  NZ  LYS   133      -4.177 -40.728  -8.701  1.00 10.00      B   
ATOM   2789  HZ1 LYS   133      -3.348 -40.375  -8.184  1.00 10.00      B   
ATOM   2790  HZ2 LYS   133      -3.902 -41.591  -9.216  1.00 10.00      B   
ATOM   2791  HZ3 LYS   133      -4.922 -40.970  -8.018  1.00 10.00      B   
ATOM   2792  C   LYS   133      -6.930 -37.397  -5.193  1.00 10.00      B   
ATOM   2793  O   LYS   133      -7.611 -38.423  -5.140  1.00 10.00      B   
ATOM   2794  N   ASN   134      -6.154 -37.002  -4.196  1.00 10.00      B   
ATOM   2795  HN  ASN   134      -5.635 -36.172  -4.287  1.00 10.00      B   
ATOM   2796  CA  ASN   134      -6.053 -37.772  -2.967  1.00 10.00      B   
ATOM   2797  CB  ASN   134      -4.621 -38.257  -2.735  1.00 10.00      B   
ATOM   2798  CG  ASN   134      -4.585 -39.632  -2.099  1.00 10.00      B   
ATOM   2799  OD1 ASN   134      -5.554 -40.064  -1.474  1.00 10.00      B   
ATOM   2800  ND2 ASN   134      -3.473 -40.331  -2.249  1.00 10.00      B   
ATOM   2801 HD21 ASN   134      -2.734 -39.930  -2.760  1.00 10.00      B   
ATOM   2802 HD22 ASN   134      -3.431 -41.227  -1.848  1.00 10.00      B   
ATOM   2803  C   ASN   134      -6.548 -36.963  -1.773  1.00 10.00      B   
ATOM   2804  O   ASN   134      -5.952 -36.986  -0.696  1.00 10.00      B   
ATOM   2805  N   GLY   135      -7.643 -36.245  -1.978  1.00 10.00      B   
ATOM   2806  HN  GLY   135      -8.073 -36.261  -2.861  1.00 10.00      B   
ATOM   2807  CA  GLY   135      -8.212 -35.439  -0.920  1.00 10.00      B   
ATOM   2808  C   GLY   135      -9.706 -35.271  -1.088  1.00 10.00      B   
ATOM   2809  O   GLY   135     -10.159 -34.501  -1.937  1.00 10.00      B   
ATOM   2810  N   LYS   136     -10.475 -35.995  -0.283  1.00 10.00      B   
ATOM   2811  HN  LYS   136     -10.054 -36.574   0.387  1.00 10.00      B   
ATOM   2812  CA  LYS   136     -11.930 -35.930  -0.348  1.00 10.00      B   
ATOM   2813  CB  LYS   136     -12.548 -37.146   0.349  1.00 10.00      B   
ATOM   2814  CG  LYS   136     -11.970 -38.479  -0.099  1.00 10.00      B   
ATOM   2815  CD  LYS   136     -12.304 -39.584   0.889  1.00 10.00      B   
ATOM   2816  CE  LYS   136     -11.548 -40.864   0.568  1.00 10.00      B   
ATOM   2817  NZ  LYS   136     -11.692 -41.876   1.648  1.00 10.00      B   
ATOM   2818  HZ1 LYS   136     -11.341 -41.493   2.547  1.00 10.00      B   
ATOM   2819  HZ2 LYS   136     -11.149 -42.731   1.415  1.00 10.00      B   
ATOM   2820  HZ3 LYS   136     -12.691 -42.138   1.763  1.00 10.00      B   
ATOM   2821  C   LYS   136     -12.426 -34.645   0.301  1.00 10.00      B   
ATOM   2822  O   LYS   136     -12.693 -34.604   1.504  1.00 10.00      B   
ATOM   2823  N   SER   137     -12.530 -33.593  -0.495  1.00 10.00      B   
ATOM   2824  HN  SER   137     -12.303 -33.687  -1.446  1.00 10.00      B   
ATOM   2825  CA  SER   137     -12.977 -32.306   0.004  1.00 10.00      B   
ATOM   2826  CB  SER   137     -11.828 -31.595   0.734  1.00 10.00      B   
ATOM   2827  OG  SER   137     -12.046 -30.195   0.828  1.00 10.00      B   
ATOM   2828  HG  SER   137     -12.593 -30.010   1.602  1.00 10.00      B   
ATOM   2829  C   SER   137     -13.514 -31.432  -1.122  1.00 10.00      B   
ATOM   2830  O   SER   137     -12.880 -31.284  -2.172  1.00 10.00      B   
ATOM   2831  N   ARG   138     -14.687 -30.859  -0.892  1.00 10.00      B   
ATOM   2832  HN  ARG   138     -15.144 -31.039  -0.043  1.00 10.00      B   
ATOM   2833  CA  ARG   138     -15.319 -29.980  -1.862  1.00 10.00      B   
ATOM   2834  CB  ARG   138     -16.726 -29.612  -1.391  1.00 10.00      B   
ATOM   2835  CG  ARG   138     -17.507 -28.741  -2.362  1.00 10.00      B   
ATOM   2836  CD  ARG   138     -18.881 -28.406  -1.810  1.00 10.00      B   
ATOM   2837  NE  ARG   138     -19.608 -29.605  -1.395  1.00 10.00      B   
ATOM   2838  HE  ARG   138     -19.264 -30.091  -0.609  1.00 10.00      B   
ATOM   2839  CZ  ARG   138     -20.692 -30.066  -2.014  1.00 10.00      B   
ATOM   2840  NH1 ARG   138     -21.175 -29.427  -3.078  1.00 10.00      B   
ATOM   2841 HH11 ARG   138     -20.705 -28.560  -3.427  1.00 10.00      B   
ATOM   2842 HH12 ARG   138     -22.019 -29.785  -3.573  1.00 10.00      B   
ATOM   2843  NH2 ARG   138     -21.286 -31.167  -1.572  1.00 10.00      B   
ATOM   2844 HH21 ARG   138     -22.139 -31.534  -2.048  1.00 10.00      B   
ATOM   2845 HH22 ARG   138     -20.901 -31.674  -0.744  1.00 10.00      B   
ATOM   2846  C   ARG   138     -14.487 -28.716  -2.017  1.00 10.00      B   
ATOM   2847  O   ARG   138     -14.263 -28.236  -3.127  1.00 10.00      B   
ATOM   2848  N   LEU   139     -14.016 -28.200  -0.887  1.00 10.00      B   
ATOM   2849  HN  LEU   139     -14.228 -28.647  -0.038  1.00 10.00      B   
ATOM   2850  CA  LEU   139     -13.198 -26.997  -0.863  1.00 10.00      B   
ATOM   2851  CB  LEU   139     -12.880 -26.605   0.583  1.00 10.00      B   
ATOM   2852  CG  LEU   139     -12.218 -25.241   0.789  1.00 10.00      B   
ATOM   2853  CD1 LEU   139     -13.157 -24.117   0.377  1.00 10.00      B   
ATOM   2854  CD2 LEU   139     -11.782 -25.077   2.236  1.00 10.00      B   
ATOM   2855  C   LEU   139     -11.912 -27.219  -1.649  1.00 10.00      B   
ATOM   2856  O   LEU   139     -11.464 -26.345  -2.387  1.00 10.00      B   
ATOM   2857  N   HIS   140     -11.334 -28.409  -1.505  1.00 10.00      B   
ATOM   2858  HN  HIS   140     -11.744 -29.075  -0.906  1.00 10.00      B   
ATOM   2859  CA  HIS   140     -10.108 -28.745  -2.217  1.00 10.00      B   
ATOM   2860  CB  HIS   140      -9.500 -30.053  -1.705  1.00 10.00      B   
ATOM   2861  CG  HIS   140      -8.802 -29.923  -0.386  1.00 10.00      B   
ATOM   2862  ND1 HIS   140      -7.789 -30.766   0.020  1.00 10.00      B   
ATOM   2863  HD1 HIS   140      -7.424 -31.519  -0.499  1.00 10.00      B   
ATOM   2864  CD2 HIS   140      -8.985 -29.045   0.630  1.00 10.00      B   
ATOM   2865  CE1 HIS   140      -7.381 -30.411   1.228  1.00 10.00      B   
ATOM   2866  NE2 HIS   140      -8.091 -29.372   1.617  1.00 10.00      B   
ATOM   2867  HE2 HIS   140      -8.004 -28.915   2.488  1.00 10.00      B   
ATOM   2868  C   HIS   140     -10.366 -28.820  -3.718  1.00 10.00      B   
ATOM   2869  O   HIS   140      -9.482 -28.530  -4.523  1.00 10.00      B   
ATOM   2870  N   THR   141     -11.586 -29.197  -4.085  1.00 10.00      B   
ATOM   2871  HN  THR   141     -12.250 -29.413  -3.397  1.00 10.00      B   
ATOM   2872  CA  THR   141     -11.965 -29.284  -5.487  1.00 10.00      B   
ATOM   2873  CB  THR   141     -13.276 -30.082  -5.661  1.00 10.00      B   
ATOM   2874  OG1 THR   141     -13.187 -31.324  -4.942  1.00 10.00      B   
ATOM   2875  HG1 THR   141     -13.115 -31.147  -3.994  1.00 10.00      B   
ATOM   2876  CG2 THR   141     -13.535 -30.375  -7.131  1.00 10.00      B   
ATOM   2877  C   THR   141     -12.141 -27.874  -6.056  1.00 10.00      B   
ATOM   2878  O   THR   141     -11.799 -27.607  -7.210  1.00 10.00      B   
ATOM   2879  N   LEU   142     -12.654 -26.971  -5.220  1.00 10.00      B   
ATOM   2880  HN  LEU   142     -12.900 -27.250  -4.311  1.00 10.00      B   
ATOM   2881  CA  LEU   142     -12.866 -25.584  -5.615  1.00 10.00      B   
ATOM   2882  CB  LEU   142     -13.547 -24.800  -4.488  1.00 10.00      B   
ATOM   2883  CG  LEU   142     -14.927 -25.290  -4.042  1.00 10.00      B   
ATOM   2884  CD1 LEU   142     -15.404 -24.513  -2.826  1.00 10.00      B   
ATOM   2885  CD2 LEU   142     -15.931 -25.169  -5.176  1.00 10.00      B   
ATOM   2886  C   LEU   142     -11.538 -24.927  -5.964  1.00 10.00      B   
ATOM   2887  O   LEU   142     -11.434 -24.201  -6.953  1.00 10.00      B   
ATOM   2888  N   TRP   143     -10.524 -25.197  -5.146  1.00 10.00      B   
ATOM   2889  HN  TRP   143     -10.681 -25.776  -4.368  1.00 10.00      B   
ATOM   2890  CA  TRP   143      -9.190 -24.644  -5.361  1.00 10.00      B   
ATOM   2891  CB  TRP   143      -8.244 -25.093  -4.245  1.00 10.00      B   
ATOM   2892  CG  TRP   143      -8.650 -24.650  -2.871  1.00 10.00      B   
ATOM   2893  CD1 TRP   143      -9.623 -23.748  -2.546  1.00 10.00      B   
ATOM   2894  CD2 TRP   143      -8.083 -25.088  -1.631  1.00 10.00      B   
ATOM   2895  NE1 TRP   143      -9.694 -23.597  -1.185  1.00 10.00      B   
ATOM   2896  HE1 TRP   143     -10.316 -23.000  -0.707  1.00 10.00      B   
ATOM   2897  CE2 TRP   143      -8.759 -24.409  -0.600  1.00 10.00      B   
ATOM   2898  CE3 TRP   143      -7.069 -25.990  -1.293  1.00 10.00      B   
ATOM   2899  CZ2 TRP   143      -8.454 -24.601   0.744  1.00 10.00      B   
ATOM   2900  CZ3 TRP   143      -6.768 -26.179   0.042  1.00 10.00      B   
ATOM   2901  CH2 TRP   143      -7.458 -25.489   1.043  1.00 10.00      B   
ATOM   2902  C   TRP   143      -8.637 -25.096  -6.708  1.00 10.00      B   
ATOM   2903  O   TRP   143      -8.023 -24.318  -7.444  1.00 10.00      B   
ATOM   2904  N   TYR   144      -8.871 -26.362  -7.022  1.00 10.00      B   
ATOM   2905  HN  TYR   144      -9.370 -26.920  -6.390  1.00 10.00      B   
ATOM   2906  CA  TYR   144      -8.414 -26.947  -8.272  1.00 10.00      B   
ATOM   2907  CB  TYR   144      -8.669 -28.458  -8.254  1.00 10.00      B   
ATOM   2908  CG  TYR   144      -7.940 -29.242  -9.322  1.00 10.00      B   
ATOM   2909  CD1 TYR   144      -6.744 -28.784  -9.860  1.00 10.00      B   
ATOM   2910  CD2 TYR   144      -8.447 -30.446  -9.787  1.00 10.00      B   
ATOM   2911  CE1 TYR   144      -6.076 -29.504 -10.831  1.00 10.00      B   
ATOM   2912  CE2 TYR   144      -7.789 -31.171 -10.758  1.00 10.00      B   
ATOM   2913  CZ  TYR   144      -6.604 -30.697 -11.277  1.00 10.00      B   
ATOM   2914  OH  TYR   144      -5.942 -31.424 -12.242  1.00 10.00      B   
ATOM   2915  HH  TYR   144      -4.994 -31.265 -12.168  1.00 10.00      B   
ATOM   2916  C   TYR   144      -9.121 -26.288  -9.457  1.00 10.00      B   
ATOM   2917  O   TYR   144      -8.491 -25.941 -10.457  1.00 10.00      B   
ATOM   2918  N   ALA   145     -10.427 -26.089  -9.321  1.00 10.00      B   
ATOM   2919  HN  ALA   145     -10.869 -26.370  -8.488  1.00 10.00      B   
ATOM   2920  CA  ALA   145     -11.223 -25.470 -10.374  1.00 10.00      B   
ATOM   2921  CB  ALA   145     -12.709 -25.598 -10.068  1.00 10.00      B   
ATOM   2922  C   ALA   145     -10.838 -24.003 -10.566  1.00 10.00      B   
ATOM   2923  O   ALA   145     -10.723 -23.523 -11.694  1.00 10.00      B   
ATOM   2924  N   PHE   146     -10.627 -23.299  -9.458  1.00 10.00      B   
ATOM   2925  HN  PHE   146     -10.734 -23.739  -8.584  1.00 10.00      B   
ATOM   2926  CA  PHE   146     -10.252 -21.890  -9.500  1.00 10.00      B   
ATOM   2927  CB  PHE   146     -10.221 -21.299  -8.089  1.00 10.00      B   
ATOM   2928  CG  PHE   146     -10.073 -19.801  -8.053  1.00 10.00      B   
ATOM   2929  CD1 PHE   146     -11.054 -18.978  -8.583  1.00 10.00      B   
ATOM   2930  CD2 PHE   146      -8.954 -19.216  -7.480  1.00 10.00      B   
ATOM   2931  CE1 PHE   146     -10.924 -17.603  -8.544  1.00 10.00      B   
ATOM   2932  CE2 PHE   146      -8.817 -17.842  -7.439  1.00 10.00      B   
ATOM   2933  CZ  PHE   146      -9.803 -17.035  -7.972  1.00 10.00      B   
ATOM   2934  C   PHE   146      -8.904 -21.702 -10.190  1.00 10.00      B   
ATOM   2935  O   PHE   146      -8.675 -20.693 -10.863  1.00 10.00      B   
ATOM   2936  N   SER   147      -8.029 -22.686 -10.037  1.00 10.00      B   
ATOM   2937  HN  SER   147      -8.280 -23.469  -9.504  1.00 10.00      B   
ATOM   2938  CA  SER   147      -6.706 -22.641 -10.643  1.00 10.00      B   
ATOM   2939  CB  SER   147      -5.856 -23.812 -10.156  1.00 10.00      B   
ATOM   2940  OG  SER   147      -5.672 -23.737  -8.754  1.00 10.00      B   
ATOM   2941  HG  SER   147      -6.478 -24.028  -8.306  1.00 10.00      B   
ATOM   2942  C   SER   147      -6.794 -22.628 -12.166  1.00 10.00      B   
ATOM   2943  O   SER   147      -5.988 -21.984 -12.838  1.00 10.00      B   
ATOM   2944  N   PHE   148      -7.794 -23.317 -12.708  1.00 10.00      B   
ATOM   2945  HN  PHE   148      -8.415 -23.805 -12.123  1.00 10.00      B   
ATOM   2946  CA  PHE   148      -7.986 -23.364 -14.152  1.00 10.00      B   
ATOM   2947  CB  PHE   148      -9.072 -24.370 -14.538  1.00 10.00      B   
ATOM   2948  CG  PHE   148      -8.666 -25.802 -14.340  1.00 10.00      B   
ATOM   2949  CD1 PHE   148      -9.380 -26.627 -13.489  1.00 10.00      B   
ATOM   2950  CD2 PHE   148      -7.564 -26.323 -15.001  1.00 10.00      B   
ATOM   2951  CE1 PHE   148      -9.007 -27.943 -13.301  1.00 10.00      B   
ATOM   2952  CE2 PHE   148      -7.185 -27.638 -14.818  1.00 10.00      B   
ATOM   2953  CZ  PHE   148      -7.908 -28.450 -13.966  1.00 10.00      B   
ATOM   2954  C   PHE   148      -8.311 -21.976 -14.691  1.00 10.00      B   
ATOM   2955  O   PHE   148      -7.895 -21.613 -15.791  1.00 10.00      B   
ATOM   2956  N   HIS   149      -9.041 -21.198 -13.897  1.00 10.00      B   
ATOM   2957  HN  HIS   149      -9.344 -21.551 -13.034  1.00 10.00      B   
ATOM   2958  CA  HIS   149      -9.400 -19.836 -14.278  1.00 10.00      B   
ATOM   2959  CB  HIS   149     -10.447 -19.260 -13.310  1.00 10.00      B   
ATOM   2960  CG  HIS   149     -10.593 -17.762 -13.354  1.00 10.00      B   
ATOM   2961  ND1 HIS   149     -11.116 -17.080 -14.433  1.00 10.00      B   
ATOM   2962  HD1 HIS   149     -11.437 -17.484 -15.272  1.00 10.00      B   
ATOM   2963  CD2 HIS   149     -10.276 -16.814 -12.438  1.00 10.00      B   
ATOM   2964  CE1 HIS   149     -11.114 -15.783 -14.179  1.00 10.00      B   
ATOM   2965  NE2 HIS   149     -10.611 -15.599 -12.977  1.00 10.00      B   
ATOM   2966  HE2 HIS   149     -10.489 -14.725 -12.539  1.00 10.00      B   
ATOM   2967  C   HIS   149      -8.149 -18.964 -14.296  1.00 10.00      B   
ATOM   2968  O   HIS   149      -7.999 -18.090 -15.150  1.00 10.00      B   
ATOM   2969  N   LEU   150      -7.252 -19.218 -13.351  1.00 10.00      B   
ATOM   2970  HN  LEU   150      -7.426 -19.937 -12.702  1.00 10.00      B   
ATOM   2971  CA  LEU   150      -6.012 -18.466 -13.254  1.00 10.00      B   
ATOM   2972  CB  LEU   150      -5.345 -18.708 -11.900  1.00 10.00      B   
ATOM   2973  CG  LEU   150      -6.162 -18.291 -10.677  1.00 10.00      B   
ATOM   2974  CD1 LEU   150      -5.466 -18.709  -9.393  1.00 10.00      B   
ATOM   2975  CD2 LEU   150      -6.423 -16.792 -10.692  1.00 10.00      B   
ATOM   2976  C   LEU   150      -5.078 -18.838 -14.399  1.00 10.00      B   
ATOM   2977  O   LEU   150      -4.413 -17.978 -14.974  1.00 10.00      B   
ATOM   2978  N   LEU   151      -5.057 -20.124 -14.739  1.00 10.00      B   
ATOM   2979  HN  LEU   151      -5.606 -20.761 -14.229  1.00 10.00      B   
ATOM   2980  CA  LEU   151      -4.226 -20.624 -15.831  1.00 10.00      B   
ATOM   2981  CB  LEU   151      -4.324 -22.148 -15.917  1.00 10.00      B   
ATOM   2982  CG  LEU   151      -3.502 -22.941 -14.901  1.00 10.00      B   
ATOM   2983  CD1 LEU   151      -3.989 -24.379 -14.828  1.00 10.00      B   
ATOM   2984  CD2 LEU   151      -2.026 -22.898 -15.259  1.00 10.00      B   
ATOM   2985  C   LEU   151      -4.657 -20.003 -17.155  1.00 10.00      B   
ATOM   2986  O   LEU   151      -3.836 -19.749 -18.035  1.00 10.00      B   
ATOM   2987  N   LEU   152      -5.954 -19.755 -17.285  1.00 10.00      B   
ATOM   2988  HN  LEU   152      -6.562 -20.004 -16.554  1.00 10.00      B   
ATOM   2989  CA  LEU   152      -6.503 -19.148 -18.491  1.00 10.00      B   
ATOM   2990  CB  LEU   152      -8.030 -19.093 -18.417  1.00 10.00      B   
ATOM   2991  CG  LEU   152      -8.765 -20.419 -18.611  1.00 10.00      B   
ATOM   2992  CD1 LEU   152     -10.234 -20.271 -18.251  1.00 10.00      B   
ATOM   2993  CD2 LEU   152      -8.617 -20.903 -20.044  1.00 10.00      B   
ATOM   2994  C   LEU   152      -5.947 -17.741 -18.696  1.00 10.00      B   
ATOM   2995  O   LEU   152      -5.888 -17.245 -19.822  1.00 10.00      B   
ATOM   2996  N   GLN   153      -5.516 -17.117 -17.605  1.00 10.00      B   
ATOM   2997  HN  GLN   153      -5.549 -17.584 -16.742  1.00 10.00      B   
ATOM   2998  CA  GLN   153      -4.980 -15.766 -17.653  1.00 10.00      B   
ATOM   2999  CB  GLN   153      -5.405 -14.980 -16.411  1.00 10.00      B   
ATOM   3000  CG  GLN   153      -6.902 -14.709 -16.337  1.00 10.00      B   
ATOM   3001  CD  GLN   153      -7.375 -13.754 -17.418  1.00 10.00      B   
ATOM   3002  OE1 GLN   153      -7.435 -12.542 -17.211  1.00 10.00      B   
ATOM   3003  NE2 GLN   153      -7.714 -14.293 -18.580  1.00 10.00      B   
ATOM   3004 HE21 GLN   153      -7.647 -15.265 -18.679  1.00 10.00      B   
ATOM   3005 HE22 GLN   153      -8.004 -13.694 -19.302  1.00 10.00      B   
ATOM   3006  C   GLN   153      -3.459 -15.756 -17.813  1.00 10.00      B   
ATOM   3007  O   GLN   153      -2.829 -14.701 -17.746  1.00 10.00      B   
ATOM   3008  N   GLU   154      -2.869 -16.930 -18.028  1.00 10.00      B   
ATOM   3009  HN  GLU   154      -3.413 -17.750 -18.046  1.00 10.00      B   
ATOM   3010  CA  GLU   154      -1.424 -17.025 -18.218  1.00 10.00      B   
ATOM   3011  CB  GLU   154      -0.926 -18.460 -18.022  1.00 10.00      B   
ATOM   3012  CG  GLU   154      -0.779 -18.883 -16.570  1.00 10.00      B   
ATOM   3013  CD  GLU   154       0.393 -19.821 -16.360  1.00 10.00      B   
ATOM   3014  OE1 GLU   154       0.471 -20.853 -17.064  1.00 10.00      B   
ATOM   3015  OE2 GLU   154       1.251 -19.523 -15.499  1.00 10.00      B   
ATOM   3016  C   GLU   154      -1.037 -16.534 -19.607  1.00 10.00      B   
ATOM   3017  O   GLU   154       0.123 -16.211 -19.865  1.00 10.00      B   
ATOM   3018  N   GLY   155      -2.020 -16.479 -20.498  1.00 10.00      B   
ATOM   3019  HN  GLY   155      -2.925 -16.739 -20.227  1.00 10.00      B   
ATOM   3020  CA  GLY   155      -1.774 -16.032 -21.854  1.00 10.00      B   
ATOM   3021  C   GLY   155      -1.764 -17.183 -22.838  1.00 10.00      B   
ATOM   3022  O   GLY   155      -1.773 -16.973 -24.052  1.00 10.00      B   
ATOM   3023  N   GLU   156      -1.749 -18.402 -22.311  1.00 10.00      B   
ATOM   3024  HN  GLU   156      -1.750 -18.500 -21.338  1.00 10.00      B   
ATOM   3025  CA  GLU   156      -1.738 -19.596 -23.140  1.00 10.00      B   
ATOM   3026  CB  GLU   156      -1.203 -20.799 -22.358  1.00 10.00      B   
ATOM   3027  CG  GLU   156       0.245 -20.657 -21.913  1.00 10.00      B   
ATOM   3028  CD  GLU   156       0.940 -21.995 -21.773  1.00 10.00      B   
ATOM   3029  OE1 GLU   156       1.420 -22.531 -22.793  1.00 10.00      B   
ATOM   3030  OE2 GLU   156       1.003 -22.522 -20.643  1.00 10.00      B   
ATOM   3031  C   GLU   156      -3.130 -19.887 -23.689  1.00 10.00      B   
ATOM   3032  O   GLU   156      -3.947 -20.541 -23.036  1.00 10.00      B   
ATOM   3033  N   THR   157      -3.391 -19.391 -24.888  1.00 10.00      B   
ATOM   3034  HN  THR   157      -2.692 -18.883 -25.357  1.00 10.00      B   
ATOM   3035  CA  THR   157      -4.679 -19.575 -25.540  1.00 10.00      B   
ATOM   3036  CB  THR   157      -4.861 -18.531 -26.658  1.00 10.00      B   
ATOM   3037  OG1 THR   157      -3.621 -18.376 -27.363  1.00 10.00      B   
ATOM   3038  HG1 THR   157      -3.805 -18.282 -28.307  1.00 10.00      B   
ATOM   3039  CG2 THR   157      -5.272 -17.187 -26.079  1.00 10.00      B   
ATOM   3040  C   THR   157      -4.777 -20.972 -26.143  1.00 10.00      B   
ATOM   3041  O   THR   157      -5.870 -21.490 -26.380  1.00 10.00      B   
ATOM   3042  N   ASP   158      -3.619 -21.585 -26.368  1.00 10.00      B   
ATOM   3043  HN  ASP   158      -2.785 -21.116 -26.148  1.00 10.00      B   
ATOM   3044  CA  ASP   158      -3.547 -22.923 -26.949  1.00 10.00      B   
ATOM   3045  CB  ASP   158      -2.100 -23.253 -27.319  1.00 10.00      B   
ATOM   3046  CG  ASP   158      -1.989 -24.319 -28.390  1.00 10.00      B   
ATOM   3047  OD1 ASP   158      -2.872 -24.379 -29.271  1.00 10.00      B   
ATOM   3048  OD2 ASP   158      -1.004 -25.087 -28.367  1.00 10.00      B   
ATOM   3049  C   ASP   158      -4.108 -23.982 -25.997  1.00 10.00      B   
ATOM   3050  O   ASP   158      -4.396 -25.107 -26.403  1.00 10.00      B   
ATOM   3051  N   LYS   159      -4.266 -23.610 -24.729  1.00 10.00      B   
ATOM   3052  HN  LYS   159      -4.024 -22.696 -24.467  1.00 10.00      B   
ATOM   3053  CA  LYS   159      -4.792 -24.520 -23.717  1.00 10.00      B   
ATOM   3054  CB  LYS   159      -3.745 -24.757 -22.624  1.00 10.00      B   
ATOM   3055  CG  LYS   159      -2.380 -25.202 -23.124  1.00 10.00      B   
ATOM   3056  CD  LYS   159      -1.338 -25.088 -22.024  1.00 10.00      B   
ATOM   3057  CE  LYS   159       0.036 -25.518 -22.510  1.00 10.00      B   
ATOM   3058  NZ  LYS   159       1.095 -25.199 -21.515  1.00 10.00      B   
ATOM   3059  HZ1 LYS   159       1.172 -24.164 -21.394  1.00 10.00      B   
ATOM   3060  HZ2 LYS   159       2.014 -25.565 -21.837  1.00 10.00      B   
ATOM   3061  HZ3 LYS   159       0.867 -25.627 -20.597  1.00 10.00      B   
ATOM   3062  C   LYS   159      -6.053 -23.940 -23.082  1.00 10.00      B   
ATOM   3063  O   LYS   159      -6.503 -24.406 -22.034  1.00 10.00      B   
ATOM   3064  N   ALA   160      -6.631 -22.935 -23.736  1.00 10.00      B   
ATOM   3065  HN  ALA   160      -6.245 -22.638 -24.590  1.00 10.00      B   
ATOM   3066  CA  ALA   160      -7.828 -22.264 -23.226  1.00 10.00      B   
ATOM   3067  CB  ALA   160      -8.141 -21.026 -24.052  1.00 10.00      B   
ATOM   3068  C   ALA   160      -9.043 -23.185 -23.163  1.00 10.00      B   
ATOM   3069  O   ALA   160      -9.820 -23.134 -22.209  1.00 10.00      B   
ATOM   3070  N   SER   161      -9.206 -24.026 -24.172  1.00 10.00      B   
ATOM   3071  HN  SER   161      -8.546 -24.041 -24.897  1.00 10.00      B   
ATOM   3072  CA  SER   161     -10.338 -24.940 -24.218  1.00 10.00      B   
ATOM   3073  CB  SER   161     -10.507 -25.497 -25.630  1.00 10.00      B   
ATOM   3074  OG  SER   161     -10.435 -24.449 -26.586  1.00 10.00      B   
ATOM   3075  HG  SER   161     -10.434 -23.599 -26.125  1.00 10.00      B   
ATOM   3076  C   SER   161     -10.176 -26.072 -23.205  1.00 10.00      B   
ATOM   3077  O   SER   161     -11.156 -26.553 -22.629  1.00 10.00      B   
ATOM   3078  N   LEU   162      -8.933 -26.472 -22.980  1.00 10.00      B   
ATOM   3079  HN  LEU   162      -8.199 -26.034 -23.462  1.00 10.00      B   
ATOM   3080  CA  LEU   162      -8.625 -27.544 -22.044  1.00 10.00      B   
ATOM   3081  CB  LEU   162      -7.147 -27.925 -22.148  1.00 10.00      B   
ATOM   3082  CG  LEU   162      -6.687 -29.108 -21.293  1.00 10.00      B   
ATOM   3083  CD1 LEU   162      -7.327 -30.402 -21.773  1.00 10.00      B   
ATOM   3084  CD2 LEU   162      -5.170 -29.219 -21.302  1.00 10.00      B   
ATOM   3085  C   LEU   162      -8.968 -27.139 -20.613  1.00 10.00      B   
ATOM   3086  O   LEU   162      -9.643 -27.873 -19.895  1.00 10.00      B   
ATOM   3087  N   TYR   163      -8.511 -25.960 -20.206  1.00 10.00      B   
ATOM   3088  HN  TYR   163      -7.985 -25.406 -20.825  1.00 10.00      B   
ATOM   3089  CA  TYR   163      -8.772 -25.474 -18.857  1.00 10.00      B   
ATOM   3090  CB  TYR   163      -7.957 -24.215 -18.566  1.00 10.00      B   
ATOM   3091  CG  TYR   163      -6.463 -24.422 -18.637  1.00 10.00      B   
ATOM   3092  CD1 TYR   163      -5.880 -25.593 -18.168  1.00 10.00      B   
ATOM   3093  CD2 TYR   163      -5.635 -23.444 -19.169  1.00 10.00      B   
ATOM   3094  CE1 TYR   163      -4.515 -25.782 -18.224  1.00 10.00      B   
ATOM   3095  CE2 TYR   163      -4.268 -23.626 -19.232  1.00 10.00      B   
ATOM   3096  CZ  TYR   163      -3.714 -24.796 -18.758  1.00 10.00      B   
ATOM   3097  OH  TYR   163      -2.354 -24.976 -18.812  1.00 10.00      B   
ATOM   3098  HH  TYR   163      -1.916 -24.145 -18.580  1.00 10.00      B   
ATOM   3099  C   TYR   163     -10.258 -25.203 -18.650  1.00 10.00      B   
ATOM   3100  O   TYR   163     -10.794 -25.423 -17.563  1.00 10.00      B   
ATOM   3101  N   ASN   164     -10.919 -24.747 -19.706  1.00 10.00      B   
ATOM   3102  HN  ASN   164     -10.436 -24.614 -20.550  1.00 10.00      B   
ATOM   3103  CA  ASN   164     -12.344 -24.441 -19.645  1.00 10.00      B   
ATOM   3104  CB  ASN   164     -12.808 -23.765 -20.937  1.00 10.00      B   
ATOM   3105  CG  ASN   164     -14.266 -23.346 -20.895  1.00 10.00      B   
ATOM   3106  OD1 ASN   164     -14.607 -22.308 -20.330  1.00 10.00      B   
ATOM   3107  ND2 ASN   164     -15.133 -24.137 -21.508  1.00 10.00      B   
ATOM   3108 HD21 ASN   164     -14.794 -24.942 -21.950  1.00 10.00      B   
ATOM   3109 HD22 ASN   164     -16.079 -23.881 -21.500  1.00 10.00      B   
ATOM   3110  C   ASN   164     -13.172 -25.692 -19.379  1.00 10.00      B   
ATOM   3111  O   ASN   164     -14.036 -25.700 -18.501  1.00 10.00      B   
ATOM   3112  N   SER   165     -12.893 -26.753 -20.126  1.00 10.00      B   
ATOM   3113  HN  SER   165     -12.169 -26.702 -20.789  1.00 10.00      B   
ATOM   3114  CA  SER   165     -13.624 -28.001 -19.972  1.00 10.00      B   
ATOM   3115  CB  SER   165     -13.289 -28.960 -21.118  1.00 10.00      B   
ATOM   3116  OG  SER   165     -11.887 -29.056 -21.305  1.00 10.00      B   
ATOM   3117  HG  SER   165     -11.651 -28.737 -22.187  1.00 10.00      B   
ATOM   3118  C   SER   165     -13.336 -28.648 -18.618  1.00 10.00      B   
ATOM   3119  O   SER   165     -14.259 -29.058 -17.911  1.00 10.00      B   
ATOM   3120  N   LEU   166     -12.055 -28.722 -18.257  1.00 10.00      B   
ATOM   3121  HN  LEU   166     -11.365 -28.374 -18.868  1.00 10.00      B   
ATOM   3122  CA  LEU   166     -11.644 -29.317 -16.987  1.00 10.00      B   
ATOM   3123  CB  LEU   166     -10.118 -29.310 -16.846  1.00 10.00      B   
ATOM   3124  CG  LEU   166      -9.335 -30.153 -17.856  1.00 10.00      B   
ATOM   3125  CD1 LEU   166      -7.838 -29.948 -17.679  1.00 10.00      B   
ATOM   3126  CD2 LEU   166      -9.692 -31.626 -17.729  1.00 10.00      B   
ATOM   3127  C   LEU   166     -12.283 -28.598 -15.803  1.00 10.00      B   
ATOM   3128  O   LEU   166     -12.810 -29.238 -14.888  1.00 10.00      B   
ATOM   3129  N   GLY   167     -12.250 -27.269 -15.836  1.00 10.00      B   
ATOM   3130  HN  GLY   167     -11.826 -26.816 -16.599  1.00 10.00      B   
ATOM   3131  CA  GLY   167     -12.822 -26.482 -14.764  1.00 10.00      B   
ATOM   3132  C   GLY   167     -14.325 -26.651 -14.651  1.00 10.00      B   
ATOM   3133  O   GLY   167     -14.850 -26.858 -13.555  1.00 10.00      B   
ATOM   3134  N   LYS   168     -15.019 -26.581 -15.784  1.00 10.00      B   
ATOM   3135  HN  LYS   168     -14.543 -26.428 -16.630  1.00 10.00      B   
ATOM   3136  CA  LYS   168     -16.472 -26.718 -15.795  1.00 10.00      B   
ATOM   3137  CB  LYS   168     -17.059 -26.424 -17.181  1.00 10.00      B   
ATOM   3138  CG  LYS   168     -18.581 -26.346 -17.190  1.00 10.00      B   
ATOM   3139  CD  LYS   168     -19.135 -26.082 -18.582  1.00 10.00      B   
ATOM   3140  CE  LYS   168     -20.655 -26.016 -18.555  1.00 10.00      B   
ATOM   3141  NZ  LYS   168     -21.240 -25.833 -19.908  1.00 10.00      B   
ATOM   3142  HZ1 LYS   168     -22.280 -25.863 -19.854  1.00 10.00      B   
ATOM   3143  HZ2 LYS   168     -20.917 -26.591 -20.546  1.00 10.00      B   
ATOM   3144  HZ3 LYS   168     -20.951 -24.909 -20.304  1.00 10.00      B   
ATOM   3145  C   LYS   168     -16.911 -28.097 -15.314  1.00 10.00      B   
ATOM   3146  O   LYS   168     -17.856 -28.215 -14.538  1.00 10.00      B   
ATOM   3147  N   LYS   169     -16.207 -29.135 -15.758  1.00 10.00      B   
ATOM   3148  HN  LYS   169     -15.445 -28.976 -16.358  1.00 10.00      B   
ATOM   3149  CA  LYS   169     -16.538 -30.506 -15.375  1.00 10.00      B   
ATOM   3150  CB  LYS   169     -15.665 -31.519 -16.115  1.00 10.00      B   
ATOM   3151  CG  LYS   169     -16.105 -31.772 -17.546  1.00 10.00      B   
ATOM   3152  CD  LYS   169     -15.425 -32.998 -18.127  1.00 10.00      B   
ATOM   3153  CE  LYS   169     -15.986 -33.338 -19.498  1.00 10.00      B   
ATOM   3154  NZ  LYS   169     -15.383 -34.578 -20.056  1.00 10.00      B   
ATOM   3155  HZ1 LYS   169     -14.376 -34.423 -20.272  1.00 10.00      B   
ATOM   3156  HZ2 LYS   169     -15.877 -34.855 -20.929  1.00 10.00      B   
ATOM   3157  HZ3 LYS   169     -15.462 -35.354 -19.369  1.00 10.00      B   
ATOM   3158  C   LYS   169     -16.454 -30.718 -13.869  1.00 10.00      B   
ATOM   3159  O   LYS   169     -17.270 -31.438 -13.292  1.00 10.00      B   
ATOM   3160  N   LEU   170     -15.474 -30.087 -13.233  1.00 10.00      B   
ATOM   3161  HN  LEU   170     -14.850 -29.528 -13.744  1.00 10.00      B   
ATOM   3162  CA  LEU   170     -15.310 -30.209 -11.791  1.00 10.00      B   
ATOM   3163  CB  LEU   170     -13.985 -29.595 -11.338  1.00 10.00      B   
ATOM   3164  CG  LEU   170     -12.720 -30.354 -11.735  1.00 10.00      B   
ATOM   3165  CD1 LEU   170     -11.487 -29.553 -11.354  1.00 10.00      B   
ATOM   3166  CD2 LEU   170     -12.694 -31.729 -11.084  1.00 10.00      B   
ATOM   3167  C   LEU   170     -16.467 -29.533 -11.069  1.00 10.00      B   
ATOM   3168  O   LEU   170     -16.993 -30.057 -10.090  1.00 10.00      B   
ATOM   3169  N   MET   171     -16.871 -28.376 -11.579  1.00 10.00      B   
ATOM   3170  HN  MET   171     -16.417 -28.022 -12.374  1.00 10.00      B   
ATOM   3171  CA  MET   171     -17.967 -27.617 -10.992  1.00 10.00      B   
ATOM   3172  CB  MET   171     -17.990 -26.193 -11.549  1.00 10.00      B   
ATOM   3173  CG  MET   171     -17.099 -25.220 -10.796  1.00 10.00      B   
ATOM   3174  SD  MET   171     -17.708 -24.869  -9.137  1.00 10.00      B   
ATOM   3175  CE  MET   171     -16.423 -23.782  -8.530  1.00 10.00      B   
ATOM   3176  C   MET   171     -19.310 -28.298 -11.234  1.00 10.00      B   
ATOM   3177  O   MET   171     -20.227 -28.189 -10.420  1.00 10.00      B   
ATOM   3178  N   GLU   172     -19.424 -28.991 -12.361  1.00 10.00      B   
ATOM   3179  HN  GLU   172     -18.665 -29.015 -12.986  1.00 10.00      B   
ATOM   3180  CA  GLU   172     -20.651 -29.703 -12.705  1.00 10.00      B   
ATOM   3181  CB  GLU   172     -20.548 -30.321 -14.102  1.00 10.00      B   
ATOM   3182  CG  GLU   172     -20.899 -29.382 -15.243  1.00 10.00      B   
ATOM   3183  CD  GLU   172     -20.912 -30.091 -16.584  1.00 10.00      B   
ATOM   3184  OE1 GLU   172     -21.518 -31.184 -16.678  1.00 10.00      B   
ATOM   3185  OE2 GLU   172     -20.317 -29.566 -17.550  1.00 10.00      B   
ATOM   3186  C   GLU   172     -20.947 -30.797 -11.682  1.00 10.00      B   
ATOM   3187  O   GLU   172     -22.102 -31.045 -11.334  1.00 10.00      B   
ATOM   3188  N   GLY   173     -19.889 -31.429 -11.187  1.00 10.00      B   
ATOM   3189  HN  GLY   173     -18.992 -31.170 -11.489  1.00 10.00      B   
ATOM   3190  CA  GLY   173     -20.042 -32.494 -10.216  1.00 10.00      B   
ATOM   3191  C   GLY   173     -20.122 -31.988  -8.790  1.00 10.00      B   
ATOM   3192  O   GLY   173     -20.033 -32.769  -7.846  1.00 10.00      B   
ATOM   3193  N   LEU   174     -20.281 -30.682  -8.628  1.00 10.00      B   
ATOM   3194  HN  LEU   174     -20.328 -30.102  -9.419  1.00 10.00      B   
ATOM   3195  CA  LEU   174     -20.378 -30.084  -7.303  1.00 10.00      B   
ATOM   3196  CB  LEU   174     -19.438 -28.883  -7.185  1.00 10.00      B   
ATOM   3197  CG  LEU   174     -17.941 -29.202  -7.192  1.00 10.00      B   
ATOM   3198  CD1 LEU   174     -17.118 -27.926  -7.232  1.00 10.00      B   
ATOM   3199  CD2 LEU   174     -17.565 -30.043  -5.982  1.00 10.00      B   
ATOM   3200  C   LEU   174     -21.811 -29.667  -7.001  1.00 10.00      B   
ATOM   3201  O   LEU   174     -22.097 -29.095  -5.948  1.00 10.00      B   
ATOM   3202  N   GLN   175     -22.712 -29.971  -7.929  1.00 10.00      B   
ATOM   3203  HN  GLN   175     -22.420 -30.443  -8.738  1.00 10.00      B   
ATOM   3204  CA  GLN   175     -24.121 -29.628  -7.772  1.00 10.00      B   
ATOM   3205  CB  GLN   175     -24.889 -29.875  -9.071  1.00 10.00      B   
ATOM   3206  CG  GLN   175     -24.549 -28.917 -10.198  1.00 10.00      B   
ATOM   3207  CD  GLN   175     -25.405 -29.159 -11.423  1.00 10.00      B   
ATOM   3208  OE1 GLN   175     -26.478 -28.573 -11.573  1.00 10.00      B   
ATOM   3209  NE2 GLN   175     -24.941 -30.028 -12.305  1.00 10.00      B   
ATOM   3210 HE21 GLN   175     -24.077 -30.460 -12.122  1.00 10.00      B   
ATOM   3211 HE22 GLN   175     -25.482 -30.211 -13.104  1.00 10.00      B   
ATOM   3212  C   GLN   175     -24.763 -30.430  -6.644  1.00 10.00      B   
ATOM   3213  O   GLN   175     -24.486 -31.620  -6.477  1.00 10.00      B   
ATOM   3214  N   PRO   176     -25.620 -29.782  -5.844  1.00 10.00      B   
ATOM   3215  CA  PRO   176     -25.935 -28.366  -6.002  1.00 10.00      B   
ATOM   3216  CB  PRO   176     -27.368 -28.297  -5.480  1.00 10.00      B   
ATOM   3217  CG  PRO   176     -27.444 -29.353  -4.424  1.00 10.00      B   
ATOM   3218  CD  PRO   176     -26.390 -30.388  -4.745  1.00 10.00      B   
ATOM   3219  C   PRO   176     -25.019 -27.480  -5.155  1.00 10.00      B   
ATOM   3220  O   PRO   176     -24.458 -27.930  -4.149  1.00 10.00      B   
ATOM   3221  N   PHE   177     -24.869 -26.229  -5.569  1.00 10.00      B   
ATOM   3222  HN  PHE   177     -25.338 -25.934  -6.381  1.00 10.00      B   
ATOM   3223  CA  PHE   177     -24.030 -25.278  -4.849  1.00 10.00      B   
ATOM   3224  CB  PHE   177     -23.704 -24.071  -5.735  1.00 10.00      B   
ATOM   3225  CG  PHE   177     -22.994 -24.426  -7.013  1.00 10.00      B   
ATOM   3226  CD1 PHE   177     -23.555 -24.117  -8.241  1.00 10.00      B   
ATOM   3227  CD2 PHE   177     -21.770 -25.074  -6.985  1.00 10.00      B   
ATOM   3228  CE1 PHE   177     -22.908 -24.447  -9.418  1.00 10.00      B   
ATOM   3229  CE2 PHE   177     -21.117 -25.406  -8.158  1.00 10.00      B   
ATOM   3230  CZ  PHE   177     -21.686 -25.092  -9.377  1.00 10.00      B   
ATOM   3231  C   PHE   177     -24.721 -24.823  -3.566  1.00 10.00      B   
ATOM   3232  O   PHE   177     -25.915 -25.073  -3.369  1.00 10.00      B   
ATOM   3233  N   GLU   178     -23.979 -24.156  -2.698  1.00 10.00      B   
ATOM   3234  HN  GLU   178     -23.029 -23.976  -2.910  1.00 10.00      B   
ATOM   3235  CA  GLU   178     -24.529 -23.682  -1.438  1.00 10.00      B   
ATOM   3236  CB  GLU   178     -23.932 -24.467  -0.272  1.00 10.00      B   
ATOM   3237  CG  GLU   178     -24.409 -25.909  -0.207  1.00 10.00      B   
ATOM   3238  CD  GLU   178     -23.620 -26.748   0.773  1.00 10.00      B   
ATOM   3239  OE1 GLU   178     -23.253 -26.233   1.855  1.00 10.00      B   
ATOM   3240  OE2 GLU   178     -23.373 -27.936   0.473  1.00 10.00      B   
ATOM   3241  C   GLU   178     -24.311 -22.186  -1.250  1.00 10.00      B   
ATOM   3242  O   GLU   178     -25.133 -21.501  -0.630  1.00 10.00      B   
ATOM   3243  N   ASN   179     -23.207 -21.678  -1.782  1.00 10.00      B   
ATOM   3244  HN  ASN   179     -22.584 -22.274  -2.270  1.00 10.00      B   
ATOM   3245  CA  ASN   179     -22.893 -20.261  -1.669  1.00 10.00      B   
ATOM   3246  CB  ASN   179     -21.764 -20.006  -0.664  1.00 10.00      B   
ATOM   3247  CG  ASN   179     -20.480 -20.729  -1.010  1.00 10.00      B   
ATOM   3248  OD1 ASN   179     -19.707 -20.276  -1.849  1.00 10.00      B   
ATOM   3249  ND2 ASN   179     -20.236 -21.853  -0.355  1.00 10.00      B   
ATOM   3250 HD21 ASN   179     -20.888 -22.154   0.313  1.00 10.00      B   
ATOM   3251 HD22 ASN   179     -19.416 -22.343  -0.571  1.00 10.00      B   
ATOM   3252  C   ASN   179     -22.565 -19.654  -3.028  1.00 10.00      B   
ATOM   3253  O   ASN   179     -22.249 -20.365  -3.985  1.00 10.00      B   
ATOM   3254  N   THR   180     -22.636 -18.335  -3.103  1.00 10.00      B   
ATOM   3255  HN  THR   180     -22.878 -17.823  -2.302  1.00 10.00      B   
ATOM   3256  CA  THR   180     -22.374 -17.623  -4.345  1.00 10.00      B   
ATOM   3257  CB  THR   180     -22.852 -16.165  -4.264  1.00 10.00      B   
ATOM   3258  OG1 THR   180     -22.333 -15.552  -3.076  1.00 10.00      B   
ATOM   3259  HG1 THR   180     -21.809 -14.774  -3.329  1.00 10.00      B   
ATOM   3260  CG2 THR   180     -24.370 -16.111  -4.235  1.00 10.00      B   
ATOM   3261  C   THR   180     -20.905 -17.667  -4.752  1.00 10.00      B   
ATOM   3262  O   THR   180     -20.583 -17.532  -5.933  1.00 10.00      B   
ATOM   3263  N   GLN   181     -20.019 -17.876  -3.779  1.00 10.00      B   
ATOM   3264  HN  GLN   181     -20.336 -17.993  -2.861  1.00 10.00      B   
ATOM   3265  CA  GLN   181     -18.585 -17.936  -4.047  1.00 10.00      B   
ATOM   3266  CB  GLN   181     -17.791 -18.049  -2.742  1.00 10.00      B   
ATOM   3267  CG  GLN   181     -18.132 -16.980  -1.717  1.00 10.00      B   
ATOM   3268  CD  GLN   181     -17.591 -15.611  -2.084  1.00 10.00      B   
ATOM   3269  OE1 GLN   181     -16.494 -15.482  -2.637  1.00 10.00      B   
ATOM   3270  NE2 GLN   181     -18.362 -14.581  -1.781  1.00 10.00      B   
ATOM   3271 HE21 GLN   181     -19.223 -14.761  -1.344  1.00 10.00      B   
ATOM   3272 HE22 GLN   181     -18.052 -13.682  -2.015  1.00 10.00      B   
ATOM   3273  C   GLN   181     -18.262 -19.101  -4.980  1.00 10.00      B   
ATOM   3274  O   GLN   181     -17.302 -19.051  -5.751  1.00 10.00      B   
ATOM   3275  N   GLU   182     -19.072 -20.152  -4.903  1.00 10.00      B   
ATOM   3276  HN  GLU   182     -19.801 -20.146  -4.246  1.00 10.00      B   
ATOM   3277  CA  GLU   182     -18.896 -21.317  -5.758  1.00 10.00      B   
ATOM   3278  CB  GLU   182     -19.648 -22.520  -5.182  1.00 10.00      B   
ATOM   3279  CG  GLU   182     -19.263 -22.875  -3.756  1.00 10.00      B   
ATOM   3280  CD  GLU   182     -20.286 -23.770  -3.088  1.00 10.00      B   
ATOM   3281  OE1 GLU   182     -21.463 -23.367  -2.991  1.00 10.00      B   
ATOM   3282  OE2 GLU   182     -19.915 -24.878  -2.648  1.00 10.00      B   
ATOM   3283  C   GLU   182     -19.417 -21.006  -7.158  1.00 10.00      B   
ATOM   3284  O   GLU   182     -18.788 -21.339  -8.164  1.00 10.00      B   
ATOM   3285  N   ILE   183     -20.564 -20.335  -7.208  1.00 10.00      B   
ATOM   3286  HN  ILE   183     -20.998 -20.076  -6.367  1.00 10.00      B   
ATOM   3287  CA  ILE   183     -21.191 -19.967  -8.473  1.00 10.00      B   
ATOM   3288  CB  ILE   183     -22.590 -19.354  -8.249  1.00 10.00      B   
ATOM   3289  CG1 ILE   183     -23.401 -20.227  -7.284  1.00 10.00      B   
ATOM   3290  CG2 ILE   183     -23.326 -19.194  -9.575  1.00 10.00      B   
ATOM   3291  CD1 ILE   183     -24.689 -19.588  -6.812  1.00 10.00      B   
ATOM   3292  C   ILE   183     -20.317 -18.983  -9.248  1.00 10.00      B   
ATOM   3293  O   ILE   183     -20.240 -19.048 -10.474  1.00 10.00      B   
ATOM   3294  N   TYR   184     -19.653 -18.083  -8.523  1.00 10.00      B   
ATOM   3295  HN  TYR   184     -19.766 -18.078  -7.547  1.00 10.00      B   
ATOM   3296  CA  TYR   184     -18.777 -17.091  -9.139  1.00 10.00      B   
ATOM   3297  CB  TYR   184     -18.149 -16.181  -8.076  1.00 10.00      B   
ATOM   3298  CG  TYR   184     -17.097 -15.237  -8.623  1.00 10.00      B   
ATOM   3299  CD1 TYR   184     -17.450 -14.146  -9.412  1.00 10.00      B   
ATOM   3300  CD2 TYR   184     -15.748 -15.443  -8.363  1.00 10.00      B   
ATOM   3301  CE1 TYR   184     -16.490 -13.292  -9.924  1.00 10.00      B   
ATOM   3302  CE2 TYR   184     -14.783 -14.593  -8.868  1.00 10.00      B   
ATOM   3303  CZ  TYR   184     -15.157 -13.521  -9.648  1.00 10.00      B   
ATOM   3304  OH  TYR   184     -14.195 -12.680 -10.162  1.00 10.00      B   
ATOM   3305  HH  TYR   184     -14.406 -11.769  -9.927  1.00 10.00      B   
ATOM   3306  C   TYR   184     -17.689 -17.765  -9.972  1.00 10.00      B   
ATOM   3307  O   TYR   184     -17.450 -17.393 -11.121  1.00 10.00      B   
ATOM   3308  N   VAL   185     -17.043 -18.766  -9.394  1.00 10.00      B   
ATOM   3309  HN  VAL   185     -17.281 -19.026  -8.478  1.00 10.00      B   
ATOM   3310  CA  VAL   185     -15.987 -19.490 -10.091  1.00 10.00      B   
ATOM   3311  CB  VAL   185     -15.233 -20.453  -9.150  1.00 10.00      B   
ATOM   3312  CG1 VAL   185     -14.053 -21.101  -9.864  1.00 10.00      B   
ATOM   3313  CG2 VAL   185     -14.759 -19.713  -7.911  1.00 10.00      B   
ATOM   3314  C   VAL   185     -16.559 -20.255 -11.280  1.00 10.00      B   
ATOM   3315  O   VAL   185     -15.911 -20.384 -12.319  1.00 10.00      B   
ATOM   3316  N   TYR   186     -17.785 -20.734 -11.128  1.00 10.00      B   
ATOM   3317  HN  TYR   186     -18.256 -20.586 -10.279  1.00 10.00      B   
ATOM   3318  CA  TYR   186     -18.450 -21.476 -12.187  1.00 10.00      B   
ATOM   3319  CB  TYR   186     -19.737 -22.123 -11.670  1.00 10.00      B   
ATOM   3320  CG  TYR   186     -20.369 -23.095 -12.642  1.00 10.00      B   
ATOM   3321  CD1 TYR   186     -19.585 -23.923 -13.436  1.00 10.00      B   
ATOM   3322  CD2 TYR   186     -21.750 -23.187 -12.767  1.00 10.00      B   
ATOM   3323  CE1 TYR   186     -20.155 -24.813 -14.322  1.00 10.00      B   
ATOM   3324  CE2 TYR   186     -22.330 -24.076 -13.654  1.00 10.00      B   
ATOM   3325  CZ  TYR   186     -21.526 -24.886 -14.428  1.00 10.00      B   
ATOM   3326  OH  TYR   186     -22.094 -25.777 -15.308  1.00 10.00      B   
ATOM   3327  HH  TYR   186     -22.924 -25.417 -15.641  1.00 10.00      B   
ATOM   3328  C   TYR   186     -18.749 -20.574 -13.384  1.00 10.00      B   
ATOM   3329  O   TYR   186     -18.538 -20.965 -14.535  1.00 10.00      B   
ATOM   3330  N   THR   187     -19.215 -19.357 -13.109  1.00 10.00      B   
ATOM   3331  HN  THR   187     -19.359 -19.098 -12.171  1.00 10.00      B   
ATOM   3332  CA  THR   187     -19.543 -18.404 -14.166  1.00 10.00      B   
ATOM   3333  CB  THR   187     -20.290 -17.167 -13.623  1.00 10.00      B   
ATOM   3334  OG1 THR   187     -19.694 -16.728 -12.396  1.00 10.00      B   
ATOM   3335  HG1 THR   187     -18.791 -17.063 -12.334  1.00 10.00      B   
ATOM   3336  CG2 THR   187     -21.752 -17.495 -13.373  1.00 10.00      B   
ATOM   3337  C   THR   187     -18.308 -17.965 -14.955  1.00 10.00      B   
ATOM   3338  O   THR   187     -18.424 -17.355 -16.017  1.00 10.00      B   
ATOM   3339  N   LEU   188     -17.128 -18.285 -14.439  1.00 10.00      B   
ATOM   3340  HN  LEU   188     -17.093 -18.777 -13.590  1.00 10.00      B   
ATOM   3341  CA  LEU   188     -15.885 -17.925 -15.102  1.00 10.00      B   
ATOM   3342  CB  LEU   188     -14.728 -17.914 -14.100  1.00 10.00      B   
ATOM   3343  CG  LEU   188     -14.908 -16.994 -12.889  1.00 10.00      B   
ATOM   3344  CD1 LEU   188     -13.827 -17.243 -11.851  1.00 10.00      B   
ATOM   3345  CD2 LEU   188     -14.920 -15.533 -13.315  1.00 10.00      B   
ATOM   3346  C   LEU   188     -15.591 -18.884 -16.253  1.00 10.00      B   
ATOM   3347  O   LEU   188     -14.781 -18.590 -17.131  1.00 10.00      B   
ATOM   3348  N   PHE   189     -16.258 -20.032 -16.246  1.00 10.00      B   
ATOM   3349  HN  PHE   189     -16.891 -20.215 -15.518  1.00 10.00      B   
ATOM   3350  CA  PHE   189     -16.076 -21.028 -17.293  1.00 10.00      B   
ATOM   3351  CB  PHE   189     -15.817 -22.408 -16.684  1.00 10.00      B   
ATOM   3352  CG  PHE   189     -14.573 -22.478 -15.848  1.00 10.00      B   
ATOM   3353  CD1 PHE   189     -14.656 -22.558 -14.468  1.00 10.00      B   
ATOM   3354  CD2 PHE   189     -13.321 -22.463 -16.442  1.00 10.00      B   
ATOM   3355  CE1 PHE   189     -13.516 -22.620 -13.694  1.00 10.00      B   
ATOM   3356  CE2 PHE   189     -12.175 -22.525 -15.673  1.00 10.00      B   
ATOM   3357  CZ  PHE   189     -12.274 -22.603 -14.298  1.00 10.00      B   
ATOM   3358  C   PHE   189     -17.305 -21.080 -18.191  1.00 10.00      B   
ATOM   3359  O   PHE   189     -17.442 -21.966 -19.038  1.00 10.00      B   
ATOM   3360  N   LEU   190     -18.193 -20.115 -18.009  1.00 10.00      B   
ATOM   3361  HN  LEU   190     -18.015 -19.420 -17.341  1.00 10.00      B   
ATOM   3362  CA  LEU   190     -19.419 -20.053 -18.786  1.00 10.00      B   
ATOM   3363  CB  LEU   190     -20.637 -20.044 -17.857  1.00 10.00      B   
ATOM   3364  CG  LEU   190     -20.765 -21.209 -16.874  1.00 10.00      B   
ATOM   3365  CD1 LEU   190     -21.965 -21.004 -15.966  1.00 10.00      B   
ATOM   3366  CD2 LEU   190     -20.871 -22.532 -17.613  1.00 10.00      B   
ATOM   3367  C   LEU   190     -19.449 -18.814 -19.669  1.00 10.00      B   
ATOM   3368  O   LEU   190     -18.869 -17.778 -19.328  1.00 10.00      B   
ATOM   3369  N   SER   191     -20.109 -18.932 -20.809  1.00 10.00      B   
ATOM   3370  HN  SER   191     -20.507 -19.800 -21.044  1.00 10.00      B   
ATOM   3371  CA  SER   191     -20.245 -17.822 -21.733  1.00 10.00      B   
ATOM   3372  CB  SER   191     -20.462 -18.338 -23.159  1.00 10.00      B   
ATOM   3373  OG  SER   191     -21.479 -19.325 -23.199  1.00 10.00      B   
ATOM   3374  HG  SER   191     -21.122 -20.170 -22.876  1.00 10.00      B   
ATOM   3375  C   SER   191     -21.409 -16.934 -21.304  1.00 10.00      B   
ATOM   3376  O   SER   191     -22.133 -17.265 -20.359  1.00 10.00      B   
ATOM   3377  N   SER   192     -21.591 -15.820 -21.998  1.00 10.00      B   
ATOM   3378  HN  SER   192     -20.977 -15.611 -22.737  1.00 10.00      B   
ATOM   3379  CA  SER   192     -22.663 -14.881 -21.694  1.00 10.00      B   
ATOM   3380  CB  SER   192     -22.656 -13.748 -22.719  1.00 10.00      B   
ATOM   3381  OG  SER   192     -21.454 -13.768 -23.472  1.00 10.00      B   
ATOM   3382  HG  SER   192     -21.633 -14.147 -24.340  1.00 10.00      B   
ATOM   3383  C   SER   192     -24.036 -15.562 -21.666  1.00 10.00      B   
ATOM   3384  O   SER   192     -24.874 -15.259 -20.812  1.00 10.00      B   
ATOM   3385  N   LYS   193     -24.262 -16.488 -22.589  1.00 10.00      B   
ATOM   3386  HN  LYS   193     -23.556 -16.696 -23.242  1.00 10.00      B   
ATOM   3387  CA  LYS   193     -25.534 -17.198 -22.665  1.00 10.00      B   
ATOM   3388  CB  LYS   193     -25.742 -17.794 -24.059  1.00 10.00      B   
ATOM   3389  CG  LYS   193     -26.104 -16.756 -25.110  1.00 10.00      B   
ATOM   3390  CD  LYS   193     -25.952 -17.304 -26.518  1.00 10.00      B   
ATOM   3391  CE  LYS   193     -26.265 -16.234 -27.552  1.00 10.00      B   
ATOM   3392  NZ  LYS   193     -25.926 -16.668 -28.933  1.00 10.00      B   
ATOM   3393  HZ1 LYS   193     -26.461 -17.522 -29.182  1.00 10.00      B   
ATOM   3394  HZ2 LYS   193     -24.909 -16.875 -29.006  1.00 10.00      B   
ATOM   3395  HZ3 LYS   193     -26.162 -15.915 -29.611  1.00 10.00      B   
ATOM   3396  C   LYS   193     -25.652 -18.270 -21.583  1.00 10.00      B   
ATOM   3397  O   LYS   193     -26.736 -18.504 -21.045  1.00 10.00      B   
ATOM   3398  N   GLU   194     -24.537 -18.917 -21.264  1.00 10.00      B   
ATOM   3399  HN  GLU   194     -23.702 -18.691 -21.729  1.00 10.00      B   
ATOM   3400  CA  GLU   194     -24.525 -19.954 -20.236  1.00 10.00      B   
ATOM   3401  CB  GLU   194     -23.181 -20.689 -20.218  1.00 10.00      B   
ATOM   3402  CG  GLU   194     -22.917 -21.562 -21.437  1.00 10.00      B   
ATOM   3403  CD  GLU   194     -21.512 -22.139 -21.452  1.00 10.00      B   
ATOM   3404  OE1 GLU   194     -20.572 -21.411 -21.835  1.00 10.00      B   
ATOM   3405  OE2 GLU   194     -21.337 -23.321 -21.079  1.00 10.00      B   
ATOM   3406  C   GLU   194     -24.807 -19.344 -18.864  1.00 10.00      B   
ATOM   3407  O   GLU   194     -25.640 -19.845 -18.109  1.00 10.00      B   
ATOM   3408  N   ILE   195     -24.124 -18.240 -18.572  1.00 10.00      B   
ATOM   3409  HN  ILE   195     -23.488 -17.888 -19.235  1.00 10.00      B   
ATOM   3410  CA  ILE   195     -24.274 -17.537 -17.299  1.00 10.00      B   
ATOM   3411  CB  ILE   195     -23.363 -16.287 -17.234  1.00 10.00      B   
ATOM   3412  CG1 ILE   195     -21.888 -16.696 -17.268  1.00 10.00      B   
ATOM   3413  CG2 ILE   195     -23.657 -15.457 -15.991  1.00 10.00      B   
ATOM   3414  CD1 ILE   195     -20.936 -15.536 -17.459  1.00 10.00      B   
ATOM   3415  C   ILE   195     -25.725 -17.118 -17.051  1.00 10.00      B   
ATOM   3416  O   ILE   195     -26.274 -17.359 -15.973  1.00 10.00      B   
ATOM   3417  N   GLU   196     -26.340 -16.514 -18.058  1.00 10.00      B   
ATOM   3418  HN  GLU   196     -25.854 -16.375 -18.899  1.00 10.00      B   
ATOM   3419  CA  GLU   196     -27.716 -16.040 -17.949  1.00 10.00      B   
ATOM   3420  CB  GLU   196     -28.138 -15.320 -19.229  1.00 10.00      B   
ATOM   3421  CG  GLU   196     -29.386 -14.467 -19.075  1.00 10.00      B   
ATOM   3422  CD  GLU   196     -29.961 -14.033 -20.406  1.00 10.00      B   
ATOM   3423  OE1 GLU   196     -29.371 -13.141 -21.051  1.00 10.00      B   
ATOM   3424  OE2 GLU   196     -31.005 -14.585 -20.813  1.00 10.00      B   
ATOM   3425  C   GLU   196     -28.704 -17.161 -17.634  1.00 10.00      B   
ATOM   3426  O   GLU   196     -29.512 -17.044 -16.710  1.00 10.00      B   
ATOM   3427  N   GLN   197     -28.623 -18.249 -18.386  1.00 10.00      B   
ATOM   3428  HN  GLN   197     -27.930 -18.301 -19.078  1.00 10.00      B   
ATOM   3429  CA  GLN   197     -29.537 -19.374 -18.207  1.00 10.00      B   
ATOM   3430  CB  GLN   197     -29.492 -20.318 -19.405  1.00 10.00      B   
ATOM   3431  CG  GLN   197     -29.904 -19.665 -20.714  1.00 10.00      B   
ATOM   3432  CD  GLN   197     -30.635 -20.619 -21.636  1.00 10.00      B   
ATOM   3433  OE1 GLN   197     -30.418 -21.832 -21.595  1.00 10.00      B   
ATOM   3434  NE2 GLN   197     -31.503 -20.081 -22.481  1.00 10.00      B   
ATOM   3435 HE21 GLN   197     -31.623 -19.104 -22.467  1.00 10.00      B   
ATOM   3436 HE22 GLN   197     -31.991 -20.678 -23.086  1.00 10.00      B   
ATOM   3437  C   GLN   197     -29.310 -20.135 -16.903  1.00 10.00      B   
ATOM   3438  O   GLN   197     -30.222 -20.789 -16.397  1.00 10.00      B   
ATOM   3439  N   VAL   198     -28.104 -20.063 -16.360  1.00 10.00      B   
ATOM   3440  HN  VAL   198     -27.399 -19.542 -16.805  1.00 10.00      B   
ATOM   3441  CA  VAL   198     -27.812 -20.756 -15.110  1.00 10.00      B   
ATOM   3442  CB  VAL   198     -26.330 -21.185 -14.994  1.00 10.00      B   
ATOM   3443  CG1 VAL   198     -26.040 -21.774 -13.619  1.00 10.00      B   
ATOM   3444  CG2 VAL   198     -25.985 -22.194 -16.076  1.00 10.00      B   
ATOM   3445  C   VAL   198     -28.229 -19.916 -13.903  1.00 10.00      B   
ATOM   3446  O   VAL   198     -28.883 -20.418 -12.987  1.00 10.00      B   
ATOM   3447  N   LEU   199     -27.882 -18.631 -13.923  1.00 10.00      B   
ATOM   3448  HN  LEU   199     -27.387 -18.281 -14.697  1.00 10.00      B   
ATOM   3449  CA  LEU   199     -28.211 -17.729 -12.820  1.00 10.00      B   
ATOM   3450  CB  LEU   199     -27.564 -16.354 -13.012  1.00 10.00      B   
ATOM   3451  CG  LEU   199     -26.059 -16.267 -12.748  1.00 10.00      B   
ATOM   3452  CD1 LEU   199     -25.572 -14.836 -12.900  1.00 10.00      B   
ATOM   3453  CD2 LEU   199     -25.726 -16.799 -11.363  1.00 10.00      B   
ATOM   3454  C   LEU   199     -29.718 -17.586 -12.622  1.00 10.00      B   
ATOM   3455  O   LEU   199     -30.189 -17.401 -11.501  1.00 10.00      B   
ATOM   3456  N   SER   200     -30.474 -17.688 -13.708  1.00 10.00      B   
ATOM   3457  HN  SER   200     -30.049 -17.846 -14.577  1.00 10.00      B   
ATOM   3458  CA  SER   200     -31.924 -17.566 -13.642  1.00 10.00      B   
ATOM   3459  CB  SER   200     -32.505 -17.360 -15.043  1.00 10.00      B   
ATOM   3460  OG  SER   200     -31.835 -18.168 -15.995  1.00 10.00      B   
ATOM   3461  HG  SER   200     -31.200 -17.627 -16.490  1.00 10.00      B   
ATOM   3462  C   SER   200     -32.564 -18.780 -12.962  1.00 10.00      B   
ATOM   3463  O   SER   200     -33.742 -18.746 -12.591  1.00 10.00      B   
ATOM   3464  N   GLY   201     -31.784 -19.842 -12.789  1.00 10.00      B   
ATOM   3465  HN  GLY   201     -30.849 -19.807 -13.086  1.00 10.00      B   
ATOM   3466  CA  GLY   201     -32.289 -21.043 -12.157  1.00 10.00      B   
ATOM   3467  C   GLY   201     -31.851 -21.153 -10.713  1.00 10.00      B   
ATOM   3468  O   GLY   201     -32.184 -22.121 -10.029  1.00 10.00      B   
ATOM   3469  N   VAL   202     -31.102 -20.160 -10.247  1.00 10.00      B   
ATOM   3470  HN  VAL   202     -30.872 -19.414 -10.842  1.00 10.00      B   
ATOM   3471  CA  VAL   202     -30.617 -20.152  -8.874  1.00 10.00      B   
ATOM   3472  CB  VAL   202     -29.257 -19.432  -8.742  1.00 10.00      B   
ATOM   3473  CG1 VAL   202     -28.713 -19.565  -7.329  1.00 10.00      B   
ATOM   3474  CG2 VAL   202     -28.259 -19.980  -9.752  1.00 10.00      B   
ATOM   3475  C   VAL   202     -31.636 -19.506  -7.939  1.00 10.00      B   
ATOM   3476  O   VAL   202     -31.904 -18.305  -8.026  1.00 10.00      B   
ATOM   3477  N   THR   203     -32.212 -20.315  -7.060  1.00 10.00      B   
ATOM   3478  HN  THR   203     -31.981 -21.270  -7.064  1.00 10.00      B   
ATOM   3479  CA  THR   203     -33.194 -19.835  -6.100  1.00 10.00      B   
ATOM   3480  CB  THR   203     -34.010 -21.012  -5.537  1.00 10.00      B   
ATOM   3481  OG1 THR   203     -33.881 -22.136  -6.425  1.00 10.00      B   
ATOM   3482  HG1 THR   203     -34.433 -22.862  -6.108  1.00 10.00      B   
ATOM   3483  CG2 THR   203     -35.479 -20.630  -5.416  1.00 10.00      B   
ATOM   3484  C   THR   203     -32.501 -19.107  -4.951  1.00 10.00      B   
ATOM   3485  O   THR   203     -33.092 -18.249  -4.297  1.00 10.00      B   
ATOM   3486  N   LEU   204     -31.239 -19.454  -4.729  1.00 10.00      B   
ATOM   3487  HN  LEU   204     -30.827 -20.132  -5.300  1.00 10.00      B   
ATOM   3488  CA  LEU   204     -30.446 -18.847  -3.670  1.00 10.00      B   
ATOM   3489  CB  LEU   204     -29.155 -19.641  -3.448  1.00 10.00      B   
ATOM   3490  CG  LEU   204     -29.313 -21.155  -3.272  1.00 10.00      B   
ATOM   3491  CD1 LEU   204     -27.952 -21.818  -3.145  1.00 10.00      B   
ATOM   3492  CD2 LEU   204     -30.178 -21.476  -2.063  1.00 10.00      B   
ATOM   3493  C   LEU   204     -30.114 -17.398  -4.017  1.00 10.00      B   
ATOM   3494  O   LEU   204     -29.793 -17.087  -5.165  1.00 10.00      B   
ATOM   3495  N   PRO   205     -30.197 -16.493  -3.031  1.00 10.00      B   
ATOM   3496  CA  PRO   205     -29.912 -15.068  -3.235  1.00 10.00      B   
ATOM   3497  CB  PRO   205     -30.157 -14.443  -1.858  1.00 10.00      B   
ATOM   3498  CG  PRO   205     -30.995 -15.438  -1.129  1.00 10.00      B   
ATOM   3499  CD  PRO   205     -30.576 -16.783  -1.641  1.00 10.00      B   
ATOM   3500  C   PRO   205     -28.469 -14.833  -3.670  1.00 10.00      B   
ATOM   3501  O   PRO   205     -27.530 -15.187  -2.957  1.00 10.00      B   
ATOM   3502  N   LEU   206     -28.303 -14.240  -4.840  1.00 10.00      B   
ATOM   3503  HN  LEU   206     -29.093 -13.976  -5.358  1.00 10.00      B   
ATOM   3504  CA  LEU   206     -26.979 -13.962  -5.375  1.00 10.00      B   
ATOM   3505  CB  LEU   206     -27.057 -13.674  -6.877  1.00 10.00      B   
ATOM   3506  CG  LEU   206     -27.722 -14.747  -7.741  1.00 10.00      B   
ATOM   3507  CD1 LEU   206     -27.807 -14.291  -9.189  1.00 10.00      B   
ATOM   3508  CD2 LEU   206     -26.975 -16.068  -7.633  1.00 10.00      B   
ATOM   3509  C   LEU   206     -26.339 -12.781  -4.651  1.00 10.00      B   
ATOM   3510  O   LEU   206     -27.026 -11.987  -4.004  1.00 10.00      B   
ATOM   3511  N   ASP   207     -25.023 -12.669  -4.755  1.00 10.00      B   
ATOM   3512  HN  ASP   207     -24.523 -13.327  -5.281  1.00 10.00      B   
ATOM   3513  CA  ASP   207     -24.305 -11.576  -4.113  1.00 10.00      B   
ATOM   3514  CB  ASP   207     -22.897 -11.986  -3.660  1.00 10.00      B   
ATOM   3515  CG  ASP   207     -22.030 -12.577  -4.756  1.00 10.00      B   
ATOM   3516  OD1 ASP   207     -22.123 -12.132  -5.920  1.00 10.00      B   
ATOM   3517  OD2 ASP   207     -21.232 -13.487  -4.446  1.00 10.00      B   
ATOM   3518  C   ASP   207     -24.260 -10.350  -5.012  1.00 10.00      B   
ATOM   3519  O   ASP   207     -24.776 -10.373  -6.132  1.00 10.00      B   
ATOM   3520  N   LEU   208     -23.630  -9.291  -4.525  1.00 10.00      B   
ATOM   3521  HN  LEU   208     -23.210  -9.354  -3.637  1.00 10.00      B   
ATOM   3522  CA  LEU   208     -23.534  -8.040  -5.265  1.00 10.00      B   
ATOM   3523  CB  LEU   208     -22.833  -6.971  -4.423  1.00 10.00      B   
ATOM   3524  CG  LEU   208     -23.490  -6.640  -3.078  1.00 10.00      B   
ATOM   3525  CD1 LEU   208     -22.686  -5.591  -2.329  1.00 10.00      B   
ATOM   3526  CD2 LEU   208     -24.930  -6.185  -3.271  1.00 10.00      B   
ATOM   3527  C   LEU   208     -22.834  -8.214  -6.610  1.00 10.00      B   
ATOM   3528  O   LEU   208     -23.243  -7.620  -7.609  1.00 10.00      B   
ATOM   3529  N   GLU   209     -21.805  -9.049  -6.638  1.00 10.00      B   
ATOM   3530  HN  GLU   209     -21.557  -9.530  -5.821  1.00 10.00      B   
ATOM   3531  CA  GLU   209     -21.049  -9.288  -7.859  1.00 10.00      B   
ATOM   3532  CB  GLU   209     -19.769 -10.071  -7.556  1.00 10.00      B   
ATOM   3533  CG  GLU   209     -18.788 -10.135  -8.717  1.00 10.00      B   
ATOM   3534  CD  GLU   209     -17.947  -8.882  -8.833  1.00 10.00      B   
ATOM   3535  OE1 GLU   209     -16.949  -8.763  -8.087  1.00 10.00      B   
ATOM   3536  OE2 GLU   209     -18.277  -8.007  -9.663  1.00 10.00      B   
ATOM   3537  C   GLU   209     -21.892 -10.040  -8.886  1.00 10.00      B   
ATOM   3538  O   GLU   209     -21.974  -9.637 -10.050  1.00 10.00      B   
ATOM   3539  N   LEU   210     -22.528 -11.122  -8.447  1.00 10.00      B   
ATOM   3540  HN  LEU   210     -22.432 -11.385  -7.497  1.00 10.00      B   
ATOM   3541  CA  LEU   210     -23.359 -11.935  -9.330  1.00 10.00      B   
ATOM   3542  CB  LEU   210     -23.786 -13.238  -8.652  1.00 10.00      B   
ATOM   3543  CG  LEU   210     -22.695 -14.302  -8.506  1.00 10.00      B   
ATOM   3544  CD1 LEU   210     -23.234 -15.532  -7.796  1.00 10.00      B   
ATOM   3545  CD2 LEU   210     -22.123 -14.676  -9.863  1.00 10.00      B   
ATOM   3546  C   LEU   210     -24.571 -11.163  -9.838  1.00 10.00      B   
ATOM   3547  O   LEU   210     -24.986 -11.334 -10.985  1.00 10.00      B   
ATOM   3548  N   LYS   211     -25.130 -10.310  -8.989  1.00 10.00      B   
ATOM   3549  HN  LYS   211     -24.762 -10.222  -8.081  1.00 10.00      B   
ATOM   3550  CA  LYS   211     -26.285  -9.506  -9.372  1.00 10.00      B   
ATOM   3551  CB  LYS   211     -26.826  -8.711  -8.179  1.00 10.00      B   
ATOM   3552  CG  LYS   211     -27.650  -9.540  -7.203  1.00 10.00      B   
ATOM   3553  CD  LYS   211     -28.113  -8.712  -6.012  1.00 10.00      B   
ATOM   3554  CE  LYS   211     -28.909  -9.559  -5.029  1.00 10.00      B   
ATOM   3555  NZ  LYS   211     -29.349  -8.778  -3.840  1.00 10.00      B   
ATOM   3556  HZ1 LYS   211     -29.854  -9.396  -3.170  1.00 10.00      B   
ATOM   3557  HZ2 LYS   211     -29.987  -8.011  -4.131  1.00 10.00      B   
ATOM   3558  HZ3 LYS   211     -28.527  -8.360  -3.357  1.00 10.00      B   
ATOM   3559  C   LYS   211     -25.923  -8.573 -10.524  1.00 10.00      B   
ATOM   3560  O   LYS   211     -26.719  -8.357 -11.441  1.00 10.00      B   
ATOM   3561  N   LEU   212     -24.712  -8.031 -10.477  1.00 10.00      B   
ATOM   3562  HN  LEU   212     -24.125  -8.237  -9.717  1.00 10.00      B   
ATOM   3563  CA  LEU   212     -24.236  -7.135 -11.524  1.00 10.00      B   
ATOM   3564  CB  LEU   212     -23.018  -6.342 -11.047  1.00 10.00      B   
ATOM   3565  CG  LEU   212     -23.247  -5.403  -9.859  1.00 10.00      B   
ATOM   3566  CD1 LEU   212     -21.922  -4.919  -9.292  1.00 10.00      B   
ATOM   3567  CD2 LEU   212     -24.119  -4.225 -10.263  1.00 10.00      B   
ATOM   3568  C   LEU   212     -23.896  -7.925 -12.784  1.00 10.00      B   
ATOM   3569  O   LEU   212     -24.209  -7.505 -13.897  1.00 10.00      B   
ATOM   3570  N   LEU   213     -23.269  -9.084 -12.594  1.00 10.00      B   
ATOM   3571  HN  LEU   213     -23.052  -9.363 -11.677  1.00 10.00      B   
ATOM   3572  CA  LEU   213     -22.891  -9.952 -13.708  1.00 10.00      B   
ATOM   3573  CB  LEU   213     -22.117 -11.172 -13.203  1.00 10.00      B   
ATOM   3574  CG  LEU   213     -20.652 -10.939 -12.833  1.00 10.00      B   
ATOM   3575  CD1 LEU   213     -20.113 -12.110 -12.027  1.00 10.00      B   
ATOM   3576  CD2 LEU   213     -19.815 -10.720 -14.083  1.00 10.00      B   
ATOM   3577  C   LEU   213     -24.122 -10.408 -14.481  1.00 10.00      B   
ATOM   3578  O   LEU   213     -24.105 -10.481 -15.711  1.00 10.00      B   
ATOM   3579  N   TYR   214     -25.190 -10.701 -13.745  1.00 10.00      B   
ATOM   3580  HN  TYR   214     -25.128 -10.625 -12.766  1.00 10.00      B   
ATOM   3581  CA  TYR   214     -26.446 -11.147 -14.339  1.00 10.00      B   
ATOM   3582  CB  TYR   214     -27.464 -11.461 -13.236  1.00 10.00      B   
ATOM   3583  CG  TYR   214     -28.747 -12.105 -13.719  1.00 10.00      B   
ATOM   3584  CD1 TYR   214     -28.725 -13.221 -14.548  1.00 10.00      B   
ATOM   3585  CD2 TYR   214     -29.982 -11.600 -13.336  1.00 10.00      B   
ATOM   3586  CE1 TYR   214     -29.898 -13.810 -14.983  1.00 10.00      B   
ATOM   3587  CE2 TYR   214     -31.159 -12.182 -13.766  1.00 10.00      B   
ATOM   3588  CZ  TYR   214     -31.113 -13.286 -14.589  1.00 10.00      B   
ATOM   3589  OH  TYR   214     -32.287 -13.866 -15.019  1.00 10.00      B   
ATOM   3590  HH  TYR   214     -32.097 -14.728 -15.399  1.00 10.00      B   
ATOM   3591  C   TYR   214     -26.998 -10.093 -15.295  1.00 10.00      B   
ATOM   3592  O   TYR   214     -27.552 -10.420 -16.341  1.00 10.00      B   
ATOM   3593  N   MET   215     -26.821  -8.829 -14.936  1.00 10.00      B   
ATOM   3594  HN  MET   215     -26.358  -8.632 -14.095  1.00 10.00      B   
ATOM   3595  CA  MET   215     -27.299  -7.728 -15.765  1.00 10.00      B   
ATOM   3596  CB  MET   215     -27.412  -6.435 -14.950  1.00 10.00      B   
ATOM   3597  CG  MET   215     -28.349  -6.527 -13.758  1.00 10.00      B   
ATOM   3598  SD  MET   215     -28.720  -4.921 -13.022  1.00 10.00      B   
ATOM   3599  CE  MET   215     -27.075  -4.338 -12.615  1.00 10.00      B   
ATOM   3600  C   MET   215     -26.380  -7.507 -16.961  1.00 10.00      B   
ATOM   3601  O   MET   215     -26.845  -7.309 -18.082  1.00 10.00      B   
ATOM   3602  N   LYS   216     -25.074  -7.557 -16.708  1.00 10.00      B   
ATOM   3603  HN  LYS   216     -24.776  -7.733 -15.789  1.00 10.00      B   
ATOM   3604  CA  LYS   216     -24.069  -7.355 -17.749  1.00 10.00      B   
ATOM   3605  CB  LYS   216     -22.659  -7.437 -17.155  1.00 10.00      B   
ATOM   3606  CG  LYS   216     -22.324  -6.300 -16.204  1.00 10.00      B   
ATOM   3607  CD  LYS   216     -21.052  -6.584 -15.424  1.00 10.00      B   
ATOM   3608  CE  LYS   216     -20.721  -5.443 -14.476  1.00 10.00      B   
ATOM   3609  NZ  LYS   216     -19.517  -5.731 -13.650  1.00 10.00      B   
ATOM   3610  HZ1 LYS   216     -19.288  -4.910 -13.051  1.00 10.00      B   
ATOM   3611  HZ2 LYS   216     -18.701  -5.939 -14.261  1.00 10.00      B   
ATOM   3612  HZ3 LYS   216     -19.690  -6.551 -13.036  1.00 10.00      B   
ATOM   3613  C   LYS   216     -24.224  -8.362 -18.884  1.00 10.00      B   
ATOM   3614  O   LYS   216     -24.342  -7.984 -20.051  1.00 10.00      B   
ATOM   3615  N   ALA   217     -24.254  -9.642 -18.532  1.00 10.00      B   
ATOM   3616  HN  ALA   217     -24.186  -9.880 -17.580  1.00 10.00      B   
ATOM   3617  CA  ALA   217     -24.394 -10.702 -19.524  1.00 10.00      B   
ATOM   3618  CB  ALA   217     -24.194 -12.068 -18.887  1.00 10.00      B   
ATOM   3619  C   ALA   217     -25.745 -10.626 -20.232  1.00 10.00      B   
ATOM   3620  O   ALA   217     -25.826 -10.793 -21.448  1.00 10.00      B   
ATOM   3621  N   MET   218     -26.796 -10.346 -19.465  1.00 10.00      B   
ATOM   3622  HN  MET   218     -26.660 -10.199 -18.506  1.00 10.00      B   
ATOM   3623  CA  MET   218     -28.150 -10.245 -20.010  1.00 10.00      B   
ATOM   3624  CB  MET   218     -29.155 -10.019 -18.877  1.00 10.00      B   
ATOM   3625  CG  MET   218     -30.591  -9.820 -19.330  1.00 10.00      B   
ATOM   3626  SD  MET   218     -31.773 -10.002 -17.980  1.00 10.00      B   
ATOM   3627  CE  MET   218     -31.776 -11.781 -17.773  1.00 10.00      B   
ATOM   3628  C   MET   218     -28.245  -9.125 -21.043  1.00 10.00      B   
ATOM   3629  O   MET   218     -28.884  -9.277 -22.088  1.00 10.00      B   
ATOM   3630  N   LYS   219     -27.593  -8.009 -20.750  1.00 10.00      B   
ATOM   3631  HN  LYS   219     -27.101  -7.953 -19.899  1.00 10.00      B   
ATOM   3632  CA  LYS   219     -27.585  -6.862 -21.645  1.00 10.00      B   
ATOM   3633  CB  LYS   219     -26.853  -5.688 -20.984  1.00 10.00      B   
ATOM   3634  CG  LYS   219     -26.723  -4.453 -21.861  1.00 10.00      B   
ATOM   3635  CD  LYS   219     -25.561  -3.581 -21.413  1.00 10.00      B   
ATOM   3636  CE  LYS   219     -25.435  -2.339 -22.277  1.00 10.00      B   
ATOM   3637  NZ  LYS   219     -24.231  -1.542 -21.934  1.00 10.00      B   
ATOM   3638  HZ1 LYS   219     -24.247  -0.635 -22.441  1.00 10.00      B   
ATOM   3639  HZ2 LYS   219     -23.368  -2.056 -22.204  1.00 10.00      B   
ATOM   3640  HZ3 LYS   219     -24.200  -1.354 -20.913  1.00 10.00      B   
ATOM   3641  C   LYS   219     -26.905  -7.217 -22.963  1.00 10.00      B   
ATOM   3642  O   LYS   219     -27.424  -6.925 -24.043  1.00 10.00      B   
ATOM   3643  N   GLU   220     -25.755  -7.871 -22.865  1.00 10.00      B   
ATOM   3644  HN  GLU   220     -25.406  -8.096 -21.972  1.00 10.00      B   
ATOM   3645  CA  GLU   220     -24.992  -8.264 -24.043  1.00 10.00      B   
ATOM   3646  CB  GLU   220     -23.576  -8.685 -23.649  1.00 10.00      B   
ATOM   3647  CG  GLU   220     -22.835  -7.616 -22.856  1.00 10.00      B   
ATOM   3648  CD  GLU   220     -21.375  -7.943 -22.630  1.00 10.00      B   
ATOM   3649  OE1 GLU   220     -21.053  -8.595 -21.616  1.00 10.00      B   
ATOM   3650  OE2 GLU   220     -20.533  -7.534 -23.464  1.00 10.00      B   
ATOM   3651  C   GLU   220     -25.703  -9.355 -24.845  1.00 10.00      B   
ATOM   3652  O   GLU   220     -25.503  -9.479 -26.054  1.00 10.00      B   
ATOM   3653  N   ASN   221     -26.548 -10.130 -24.171  1.00 10.00      B   
ATOM   3654  HN  ASN   221     -26.651  -9.996 -23.203  1.00 10.00      B   
ATOM   3655  CA  ASN   221     -27.306 -11.197 -24.828  1.00 10.00      B   
ATOM   3656  CB  ASN   221     -27.785 -12.239 -23.813  1.00 10.00      B   
ATOM   3657  CG  ASN   221     -26.696 -13.181 -23.345  1.00 10.00      B   
ATOM   3658  OD1 ASN   221     -25.728 -13.447 -24.060  1.00 10.00      B   
ATOM   3659  ND2 ASN   221     -26.861 -13.708 -22.143  1.00 10.00      B   
ATOM   3660 HD21 ASN   221     -27.674 -13.462 -21.636  1.00 10.00      B   
ATOM   3661 HD22 ASN   221     -26.169 -14.314 -21.802  1.00 10.00      B   
ATOM   3662  C   ASN   221     -28.518 -10.628 -25.555  1.00 10.00      B   
ATOM   3663  O   ASN   221     -29.261 -11.367 -26.209  1.00 10.00      B   
ATOM   3664  N   ALA   222     -28.716  -9.316 -25.407  1.00 10.00      B   
ATOM   3665  HN  ALA   222     -28.087  -8.809 -24.850  1.00 10.00      B   
ATOM   3666  CA  ALA   222     -29.830  -8.603 -26.031  1.00 10.00      B   
ATOM   3667  CB  ALA   222     -29.890  -8.838 -27.537  1.00 10.00      B   
ATOM   3668  C   ALA   222     -31.160  -8.925 -25.351  1.00 10.00      B   
ATOM   3669  O   ALA   222     -32.233  -8.688 -25.910  1.00 10.00      B   
ATOM   3670  N   SER   223     -31.081  -9.446 -24.131  1.00 10.00      B   
ATOM   3671  HN  SER   223     -30.197  -9.608 -23.736  1.00 10.00      B   
ATOM   3672  CA  SER   223     -32.265  -9.790 -23.358  1.00 10.00      B   
ATOM   3673  CB  SER   223     -31.920 -10.899 -22.362  1.00 10.00      B   
ATOM   3674  OG  SER   223     -30.941 -11.774 -22.902  1.00 10.00      B   
ATOM   3675  HG  SER   223     -30.424 -12.169 -22.176  1.00 10.00      B   
ATOM   3676  C   SER   223     -32.777  -8.554 -22.621  1.00 10.00      B   
ATOM   3677  O   SER   223     -32.892  -8.539 -21.395  1.00 10.00      B   
ATOM   3678  N   PHE   224     -33.089  -7.517 -23.388  1.00 10.00      B   
ATOM   3679  HN  PHE   224     -32.999  -7.609 -24.363  1.00 10.00      B   
ATOM   3680  CA  PHE   224     -33.570  -6.256 -22.833  1.00 10.00      B   
ATOM   3681  CB  PHE   224     -33.675  -5.186 -23.922  1.00 10.00      B   
ATOM   3682  CG  PHE   224     -32.357  -4.806 -24.534  1.00 10.00      B   
ATOM   3683  CD1 PHE   224     -32.032  -5.211 -25.817  1.00 10.00      B   
ATOM   3684  CD2 PHE   224     -31.442  -4.044 -23.826  1.00 10.00      B   
ATOM   3685  CE1 PHE   224     -30.821  -4.866 -26.385  1.00 10.00      B   
ATOM   3686  CE2 PHE   224     -30.228  -3.694 -24.387  1.00 10.00      B   
ATOM   3687  CZ  PHE   224     -29.917  -4.106 -25.668  1.00 10.00      B   
ATOM   3688  C   PHE   224     -34.908  -6.420 -22.119  1.00 10.00      B   
ATOM   3689  O   PHE   224     -35.171  -5.752 -21.119  1.00 10.00      B   
ATOM   3690  N   GLU   225     -35.744  -7.310 -22.634  1.00 10.00      B   
ATOM   3691  HN  GLU   225     -35.475  -7.806 -23.437  1.00 10.00      B   
ATOM   3692  CA  GLU   225     -37.052  -7.567 -22.048  1.00 10.00      B   
ATOM   3693  CB  GLU   225     -37.800  -8.620 -22.867  1.00 10.00      B   
ATOM   3694  CG  GLU   225     -39.243  -8.828 -22.440  1.00 10.00      B   
ATOM   3695  CD  GLU   225     -39.914  -9.937 -23.220  1.00 10.00      B   
ATOM   3696  OE1 GLU   225     -39.676 -11.126 -22.897  1.00 10.00      B   
ATOM   3697  OE2 GLU   225     -40.678  -9.633 -24.157  1.00 10.00      B   
ATOM   3698  C   GLU   225     -36.913  -8.028 -20.601  1.00 10.00      B   
ATOM   3699  O   GLU   225     -37.502  -7.443 -19.688  1.00 10.00      B   
ATOM   3700  N   ALA   226     -36.114  -9.066 -20.400  1.00 10.00      B   
ATOM   3701  HN  ALA   226     -35.665  -9.482 -21.171  1.00 10.00      B   
ATOM   3702  CA  ALA   226     -35.885  -9.607 -19.069  1.00 10.00      B   
ATOM   3703  CB  ALA   226     -35.161 -10.941 -19.147  1.00 10.00      B   
ATOM   3704  C   ALA   226     -35.105  -8.615 -18.220  1.00 10.00      B   
ATOM   3705  O   ALA   226     -35.370  -8.467 -17.028  1.00 10.00      B   
ATOM   3706  N   LEU   227     -34.166  -7.918 -18.852  1.00 10.00      B   
ATOM   3707  HN  LEU   227     -34.006  -8.086 -19.809  1.00 10.00      B   
ATOM   3708  CA  LEU   227     -33.349  -6.926 -18.164  1.00 10.00      B   
ATOM   3709  CB  LEU   227     -32.341  -6.301 -19.133  1.00 10.00      B   
ATOM   3710  CG  LEU   227     -31.376  -5.271 -18.543  1.00 10.00      B   
ATOM   3711  CD1 LEU   227     -30.417  -5.936 -17.568  1.00 10.00      B   
ATOM   3712  CD2 LEU   227     -30.612  -4.559 -19.649  1.00 10.00      B   
ATOM   3713  C   LEU   227     -34.225  -5.838 -17.548  1.00 10.00      B   
ATOM   3714  O   LEU   227     -34.003  -5.420 -16.411  1.00 10.00      B   
ATOM   3715  N   HIS   228     -35.228  -5.398 -18.301  1.00 10.00      B   
ATOM   3716  HN  HIS   228     -35.348  -5.776 -19.202  1.00 10.00      B   
ATOM   3717  CA  HIS   228     -36.144  -4.360 -17.842  1.00 10.00      B   
ATOM   3718  CB  HIS   228     -37.085  -3.938 -18.974  1.00 10.00      B   
ATOM   3719  CG  HIS   228     -37.853  -2.683 -18.693  1.00 10.00      B   
ATOM   3720  ND1 HIS   228     -37.294  -1.423 -18.764  1.00 10.00      B   
ATOM   3721  HD1 HIS   228     -36.351  -1.220 -18.976  1.00 10.00      B   
ATOM   3722  CD2 HIS   228     -39.149  -2.497 -18.354  1.00 10.00      B   
ATOM   3723  CE1 HIS   228     -38.216  -0.521 -18.483  1.00 10.00      B   
ATOM   3724  NE2 HIS   228     -39.348  -1.147 -18.231  1.00 10.00      B   
ATOM   3725  HE2 HIS   228     -40.197  -0.714 -17.991  1.00 10.00      B   
ATOM   3726  C   HIS   228     -36.951  -4.825 -16.635  1.00 10.00      B   
ATOM   3727  O   HIS   228     -37.147  -4.076 -15.681  1.00 10.00      B   
ATOM   3728  N   ALA   229     -37.406  -6.068 -16.678  1.00 10.00      B   
ATOM   3729  HN  ALA   229     -37.202  -6.627 -17.457  1.00 10.00      B   
ATOM   3730  CA  ALA   229     -38.192  -6.627 -15.587  1.00 10.00      B   
ATOM   3731  CB  ALA   229     -38.813  -7.950 -16.006  1.00 10.00      B   
ATOM   3732  C   ALA   229     -37.329  -6.805 -14.342  1.00 10.00      B   
ATOM   3733  O   ALA   229     -37.782  -6.586 -13.216  1.00 10.00      B   
ATOM   3734  N   TYR   230     -36.079  -7.194 -14.553  1.00 10.00      B   
ATOM   3735  HN  TYR   230     -35.778  -7.360 -15.475  1.00 10.00      B   
ATOM   3736  CA  TYR   230     -35.144  -7.398 -13.458  1.00 10.00      B   
ATOM   3737  CB  TYR   230     -33.898  -8.136 -13.960  1.00 10.00      B   
ATOM   3738  CG  TYR   230     -32.896  -8.479 -12.882  1.00 10.00      B   
ATOM   3739  CD1 TYR   230     -33.269  -9.209 -11.762  1.00 10.00      B   
ATOM   3740  CD2 TYR   230     -31.573  -8.076 -12.990  1.00 10.00      B   
ATOM   3741  CE1 TYR   230     -32.352  -9.525 -10.779  1.00 10.00      B   
ATOM   3742  CE2 TYR   230     -30.649  -8.388 -12.013  1.00 10.00      B   
ATOM   3743  CZ  TYR   230     -31.043  -9.111 -10.910  1.00 10.00      B   
ATOM   3744  OH  TYR   230     -30.124  -9.417  -9.934  1.00 10.00      B   
ATOM   3745  HH  TYR   230     -29.633  -8.618  -9.700  1.00 10.00      B   
ATOM   3746  C   TYR   230     -34.763  -6.071 -12.800  1.00 10.00      B   
ATOM   3747  O   TYR   230     -34.821  -5.941 -11.578  1.00 10.00      B   
ATOM   3748  N   THR   231     -34.400  -5.084 -13.616  1.00 10.00      B   
ATOM   3749  HN  THR   231     -34.401  -5.239 -14.586  1.00 10.00      B   
ATOM   3750  CA  THR   231     -34.008  -3.773 -13.104  1.00 10.00      B   
ATOM   3751  CB  THR   231     -33.498  -2.847 -14.226  1.00 10.00      B   
ATOM   3752  OG1 THR   231     -34.317  -3.001 -15.393  1.00 10.00      B   
ATOM   3753  HG1 THR   231     -34.052  -3.799 -15.866  1.00 10.00      B   
ATOM   3754  CG2 THR   231     -32.056  -3.179 -14.576  1.00 10.00      B   
ATOM   3755  C   THR   231     -35.164  -3.106 -12.364  1.00 10.00      B   
ATOM   3756  O   THR   231     -34.967  -2.479 -11.323  1.00 10.00      B   
ATOM   3757  N   GLU   232     -36.366  -3.265 -12.905  1.00 10.00      B   
ATOM   3758  HN  GLU   232     -36.440  -3.763 -13.748  1.00 10.00      B   
ATOM   3759  CA  GLU   232     -37.574  -2.705 -12.308  1.00 10.00      B   
ATOM   3760  CB  GLU   232     -38.791  -3.130 -13.132  1.00 10.00      B   
ATOM   3761  CG  GLU   232     -40.114  -2.581 -12.632  1.00 10.00      B   
ATOM   3762  CD  GLU   232     -40.556  -1.352 -13.391  1.00 10.00      B   
ATOM   3763  OE1 GLU   232     -40.202  -1.224 -14.582  1.00 10.00      B   
ATOM   3764  OE2 GLU   232     -41.281  -0.520 -12.809  1.00 10.00      B   
ATOM   3765  C   GLU   232     -37.740  -3.198 -10.873  1.00 10.00      B   
ATOM   3766  O   GLU   232     -37.959  -2.413  -9.951  1.00 10.00      B   
ATOM   3767  N   LYS   233     -37.616  -4.507 -10.700  1.00 10.00      B   
ATOM   3768  HN  LYS   233     -37.425  -5.069 -11.482  1.00 10.00      B   
ATOM   3769  CA  LYS   233     -37.751  -5.142  -9.392  1.00 10.00      B   
ATOM   3770  CB  LYS   233     -37.607  -6.661  -9.551  1.00 10.00      B   
ATOM   3771  CG  LYS   233     -37.564  -7.445  -8.249  1.00 10.00      B   
ATOM   3772  CD  LYS   233     -37.226  -8.903  -8.507  1.00 10.00      B   
ATOM   3773  CE  LYS   233     -37.077  -9.680  -7.210  1.00 10.00      B   
ATOM   3774  NZ  LYS   233     -36.750 -11.110  -7.457  1.00 10.00      B   
ATOM   3775  HZ1 LYS   233     -37.453 -11.533  -8.095  1.00 10.00      B   
ATOM   3776  HZ2 LYS   233     -36.749 -11.639  -6.561  1.00 10.00      B   
ATOM   3777  HZ3 LYS   233     -35.811 -11.191  -7.894  1.00 10.00      B   
ATOM   3778  C   LYS   233     -36.705  -4.617  -8.405  1.00 10.00      B   
ATOM   3779  O   LYS   233     -36.989  -4.408  -7.229  1.00 10.00      B   
ATOM   3780  N   LEU   234     -35.501  -4.391  -8.894  1.00 10.00      B   
ATOM   3781  HN  LEU   234     -35.333  -4.555  -9.847  1.00 10.00      B   
ATOM   3782  CA  LEU   234     -34.418  -3.910  -8.053  1.00 10.00      B   
ATOM   3783  CB  LEU   234     -33.073  -4.132  -8.747  1.00 10.00      B   
ATOM   3784  CG  LEU   234     -32.737  -5.569  -9.144  1.00 10.00      B   
ATOM   3785  CD1 LEU   234     -31.553  -5.580 -10.091  1.00 10.00      B   
ATOM   3786  CD2 LEU   234     -32.449  -6.418  -7.914  1.00 10.00      B   
ATOM   3787  C   LEU   234     -34.566  -2.430  -7.706  1.00 10.00      B   
ATOM   3788  O   LEU   234     -34.388  -2.031  -6.556  1.00 10.00      B   
ATOM   3789  N   LEU   235     -34.914  -1.624  -8.693  1.00 10.00      B   
ATOM   3790  HN  LEU   235     -35.101  -2.005  -9.584  1.00 10.00      B   
ATOM   3791  CA  LEU   235     -35.031  -0.186  -8.497  1.00 10.00      B   
ATOM   3792  CB  LEU   235     -34.863   0.548  -9.830  1.00 10.00      B   
ATOM   3793  CG  LEU   235     -33.550   0.290 -10.572  1.00 10.00      B   
ATOM   3794  CD1 LEU   235     -33.660   0.712 -12.027  1.00 10.00      B   
ATOM   3795  CD2 LEU   235     -32.398   1.005  -9.888  1.00 10.00      B   
ATOM   3796  C   LEU   235     -36.323   0.246  -7.811  1.00 10.00      B   
ATOM   3797  O   LEU   235     -36.302   1.146  -6.974  1.00 10.00      B   
ATOM   3798  N   PHE   236     -37.438  -0.396  -8.139  1.00 10.00      B   
ATOM   3799  HN  PHE   236     -37.399  -1.143  -8.779  1.00 10.00      B   
ATOM   3800  CA  PHE   236     -38.728  -0.006  -7.569  1.00 10.00      B   
ATOM   3801  CB  PHE   236     -39.792   0.111  -8.665  1.00 10.00      B   
ATOM   3802  CG  PHE   236     -39.435   1.097  -9.744  1.00 10.00      B   
ATOM   3803  CD1 PHE   236     -38.808   0.677 -10.907  1.00 10.00      B   
ATOM   3804  CD2 PHE   236     -39.717   2.445  -9.591  1.00 10.00      B   
ATOM   3805  CE1 PHE   236     -38.470   1.581 -11.895  1.00 10.00      B   
ATOM   3806  CE2 PHE   236     -39.383   3.355 -10.575  1.00 10.00      B   
ATOM   3807  CZ  PHE   236     -38.758   2.921 -11.729  1.00 10.00      B   
ATOM   3808  C   PHE   236     -39.211  -0.909  -6.432  1.00 10.00      B   
ATOM   3809  O   PHE   236     -40.328  -0.743  -5.940  1.00 10.00      B   
ATOM   3810  N   LYS   237     -38.389  -1.863  -6.013  1.00 10.00      B   
ATOM   3811  HN  LYS   237     -37.519  -1.973  -6.444  1.00 10.00      B   
ATOM   3812  CA  LYS   237     -38.774  -2.758  -4.923  1.00 10.00      B   
ATOM   3813  CB  LYS   237     -39.374  -4.063  -5.446  1.00 10.00      B   
ATOM   3814  CG  LYS   237     -40.853  -3.975  -5.780  1.00 10.00      B   
ATOM   3815  CD  LYS   237     -41.362  -5.278  -6.366  1.00 10.00      B   
ATOM   3816  CE  LYS   237     -42.862  -5.227  -6.593  1.00 10.00      B   
ATOM   3817  NZ  LYS   237     -43.359  -6.436  -7.299  1.00 10.00      B   
ATOM   3818  HZ1 LYS   237     -43.103  -7.292  -6.766  1.00 10.00      B   
ATOM   3819  HZ2 LYS   237     -42.939  -6.495  -8.250  1.00 10.00      B   
ATOM   3820  HZ3 LYS   237     -44.395  -6.393  -7.392  1.00 10.00      B   
ATOM   3821  C   LYS   237     -37.616  -3.036  -3.974  1.00 10.00      B   
ATOM   3822  O   LYS   237     -37.717  -2.786  -2.773  1.00 10.00      B   
ATOM   3823  N   GLU   238     -36.517  -3.547  -4.515  1.00 10.00      B   
ATOM   3824  HN  GLU   238     -36.505  -3.745  -5.479  1.00 10.00      B   
ATOM   3825  CA  GLU   238     -35.337  -3.856  -3.708  1.00 10.00      B   
ATOM   3826  CB  GLU   238     -34.376  -4.763  -4.479  1.00 10.00      B   
ATOM   3827  CG  GLU   238     -34.962  -6.117  -4.845  1.00 10.00      B   
ATOM   3828  CD  GLU   238     -35.344  -6.936  -3.628  1.00 10.00      B   
ATOM   3829  OE1 GLU   238     -34.433  -7.390  -2.901  1.00 10.00      B   
ATOM   3830  OE2 GLU   238     -36.555  -7.132  -3.395  1.00 10.00      B   
ATOM   3831  C   GLU   238     -34.617  -2.586  -3.248  1.00 10.00      B   
ATOM   3832  O   GLU   238     -33.692  -2.645  -2.434  1.00 10.00      B   
ATOM   3833  N   LYS   239     -35.050  -1.444  -3.783  1.00 10.00      B   
ATOM   3834  HN  LYS   239     -35.786  -1.481  -4.428  1.00 10.00      B   
ATOM   3835  CA  LYS   239     -34.472  -0.144  -3.443  1.00 10.00      B   
ATOM   3836  CB  LYS   239     -34.744   0.222  -1.976  1.00 10.00      B   
ATOM   3837  CG  LYS   239     -36.224   0.324  -1.634  1.00 10.00      B   
ATOM   3838  CD  LYS   239     -36.447   0.714  -0.181  1.00 10.00      B   
ATOM   3839  CE  LYS   239     -37.931   0.759   0.149  1.00 10.00      B   
ATOM   3840  NZ  LYS   239     -38.189   1.269   1.520  1.00 10.00      B   
ATOM   3841  HZ1 LYS   239     -39.213   1.304   1.703  1.00 10.00      B   
ATOM   3842  HZ2 LYS   239     -37.794   2.224   1.627  1.00 10.00      B   
ATOM   3843  HZ3 LYS   239     -37.746   0.646   2.219  1.00 10.00      B   
ATOM   3844  C   LYS   239     -32.981  -0.090  -3.766  1.00 10.00      B   
ATOM   3845  O   LYS   239     -32.185   0.464  -3.004  1.00 10.00      B   
ATOM   3846  N   PHE   240     -32.621  -0.683  -4.903  1.00 10.00      B   
ATOM   3847  HN  PHE   240     -33.315  -1.127  -5.442  1.00 10.00      B   
ATOM   3848  CA  PHE   240     -31.236  -0.714  -5.372  1.00 10.00      B   
ATOM   3849  CB  PHE   240     -31.173  -1.459  -6.710  1.00 10.00      B   
ATOM   3850  CG  PHE   240     -29.859  -2.120  -7.007  1.00 10.00      B   
ATOM   3851  CD1 PHE   240     -28.758  -1.371  -7.386  1.00 10.00      B   
ATOM   3852  CD2 PHE   240     -29.733  -3.495  -6.919  1.00 10.00      B   
ATOM   3853  CE1 PHE   240     -27.552  -1.984  -7.671  1.00 10.00      B   
ATOM   3854  CE2 PHE   240     -28.533  -4.115  -7.200  1.00 10.00      B   
ATOM   3855  CZ  PHE   240     -27.439  -3.359  -7.578  1.00 10.00      B   
ATOM   3856  C   PHE   240     -30.716   0.709  -5.553  1.00 10.00      B   
ATOM   3857  O   PHE   240     -29.756   1.117  -4.901  1.00 10.00      B   
ATOM   3858  N   ASP   241     -31.375   1.444  -6.447  1.00 10.00      B   
ATOM   3859  HN  ASP   241     -32.121   1.034  -6.926  1.00 10.00      B   
ATOM   3860  CA  ASP   241     -31.039   2.837  -6.745  1.00 10.00      B   
ATOM   3861  CB  ASP   241     -31.489   3.766  -5.615  1.00 10.00      B   
ATOM   3862  CG  ASP   241     -31.805   5.165  -6.099  1.00 10.00      B   
ATOM   3863  OD1 ASP   241     -31.271   5.574  -7.151  1.00 10.00      B   
ATOM   3864  OD2 ASP   241     -32.590   5.868  -5.428  1.00 10.00      B   
ATOM   3865  C   ASP   241     -29.559   3.044  -7.066  1.00 10.00      B   
ATOM   3866  O   ASP   241     -28.775   3.472  -6.215  1.00 10.00      B   
ATOM   3867  N   ASP   242     -29.187   2.746  -8.303  1.00 10.00      B   
ATOM   3868  HN  ASP   242     -29.859   2.426  -8.938  1.00 10.00      B   
ATOM   3869  CA  ASP   242     -27.806   2.893  -8.755  1.00 10.00      B   
ATOM   3870  CB  ASP   242     -27.045   1.573  -8.591  1.00 10.00      B   
ATOM   3871  CG  ASP   242     -25.885   1.429  -9.559  1.00 10.00      B   
ATOM   3872  OD1 ASP   242     -24.852   2.113  -9.373  1.00 10.00      B   
ATOM   3873  OD2 ASP   242     -26.004   0.631 -10.510  1.00 10.00      B   
ATOM   3874  C   ASP   242     -27.780   3.348 -10.210  1.00 10.00      B   
ATOM   3875  O   ASP   242     -28.592   2.891 -11.013  1.00 10.00      B   
ATOM   3876  N   PHE   243     -26.845   4.240 -10.536  1.00 10.00      B   
ATOM   3877  HN  PHE   243     -26.218   4.539  -9.842  1.00 10.00      B   
ATOM   3878  CA  PHE   243     -26.706   4.790 -11.887  1.00 10.00      B   
ATOM   3879  CB  PHE   243     -25.483   5.715 -11.969  1.00 10.00      B   
ATOM   3880  CG  PHE   243     -25.045   6.049 -13.369  1.00 10.00      B   
ATOM   3881  CD1 PHE   243     -25.830   6.842 -14.190  1.00 10.00      B   
ATOM   3882  CD2 PHE   243     -23.846   5.565 -13.863  1.00 10.00      B   
ATOM   3883  CE1 PHE   243     -25.428   7.146 -15.476  1.00 10.00      B   
ATOM   3884  CE2 PHE   243     -23.437   5.865 -15.147  1.00 10.00      B   
ATOM   3885  CZ  PHE   243     -24.229   6.657 -15.956  1.00 10.00      B   
ATOM   3886  C   PHE   243     -26.636   3.711 -12.969  1.00 10.00      B   
ATOM   3887  O   PHE   243     -27.379   3.766 -13.952  1.00 10.00      B   
ATOM   3888  N   ASP   244     -25.749   2.737 -12.787  1.00 10.00      B   
ATOM   3889  HN  ASP   244     -25.199   2.736 -11.975  1.00 10.00      B   
ATOM   3890  CA  ASP   244     -25.579   1.659 -13.760  1.00 10.00      B   
ATOM   3891  CB  ASP   244     -24.504   0.680 -13.286  1.00 10.00      B   
ATOM   3892  CG  ASP   244     -23.776  -0.008 -14.425  1.00 10.00      B   
ATOM   3893  OD1 ASP   244     -24.386  -0.852 -15.114  1.00 10.00      B   
ATOM   3894  OD2 ASP   244     -22.577   0.287 -14.627  1.00 10.00      B   
ATOM   3895  C   ASP   244     -26.892   0.918 -13.974  1.00 10.00      B   
ATOM   3896  O   ASP   244     -27.335   0.726 -15.109  1.00 10.00      B   
ATOM   3897  N   THR   245     -27.519   0.538 -12.867  1.00 10.00      B   
ATOM   3898  HN  THR   245     -27.109   0.742 -11.997  1.00 10.00      B   
ATOM   3899  CA  THR   245     -28.786  -0.178 -12.900  1.00 10.00      B   
ATOM   3900  CB  THR   245     -29.213  -0.603 -11.481  1.00 10.00      B   
ATOM   3901  OG1 THR   245     -28.084  -1.154 -10.787  1.00 10.00      B   
ATOM   3902  HG1 THR   245     -27.340  -0.534 -10.828  1.00 10.00      B   
ATOM   3903  CG2 THR   245     -30.316  -1.650 -11.541  1.00 10.00      B   
ATOM   3904  C   THR   245     -29.886   0.681 -13.532  1.00 10.00      B   
ATOM   3905  O   THR   245     -30.704   0.186 -14.307  1.00 10.00      B   
ATOM   3906  N   TRP   246     -29.889   1.971 -13.207  1.00 10.00      B   
ATOM   3907  HN  TRP   246     -29.208   2.307 -12.579  1.00 10.00      B   
ATOM   3908  CA  TRP   246     -30.878   2.902 -13.743  1.00 10.00      B   
ATOM   3909  CB  TRP   246     -30.708   4.293 -13.121  1.00 10.00      B   
ATOM   3910  CG  TRP   246     -31.453   4.506 -11.837  1.00 10.00      B   
ATOM   3911  CD1 TRP   246     -30.914   4.822 -10.624  1.00 10.00      B   
ATOM   3912  CD2 TRP   246     -32.871   4.437 -11.638  1.00 10.00      B   
ATOM   3913  NE1 TRP   246     -31.903   4.942  -9.681  1.00 10.00      B   
ATOM   3914  HE1 TRP   246     -31.758   5.164  -8.723  1.00 10.00      B   
ATOM   3915  CE2 TRP   246     -33.116   4.712 -10.277  1.00 10.00      B   
ATOM   3916  CE3 TRP   246     -33.957   4.165 -12.476  1.00 10.00      B   
ATOM   3917  CZ2 TRP   246     -34.402   4.725  -9.739  1.00 10.00      B   
ATOM   3918  CZ3 TRP   246     -35.231   4.180 -11.940  1.00 10.00      B   
ATOM   3919  CH2 TRP   246     -35.443   4.456 -10.585  1.00 10.00      B   
ATOM   3920  C   TRP   246     -30.774   3.004 -15.264  1.00 10.00      B   
ATOM   3921  O   TRP   246     -31.782   2.936 -15.973  1.00 10.00      B   
ATOM   3922  N   LYS   247     -29.551   3.159 -15.761  1.00 10.00      B   
ATOM   3923  HN  LYS   247     -28.784   3.195 -15.145  1.00 10.00      B   
ATOM   3924  CA  LYS   247     -29.319   3.279 -17.193  1.00 10.00      B   
ATOM   3925  CB  LYS   247     -27.855   3.626 -17.492  1.00 10.00      B   
ATOM   3926  CG  LYS   247     -27.588   4.002 -18.943  1.00 10.00      B   
ATOM   3927  CD  LYS   247     -26.297   4.791 -19.092  1.00 10.00      B   
ATOM   3928  CE  LYS   247     -26.051   5.158 -20.546  1.00 10.00      B   
ATOM   3929  NZ  LYS   247     -24.913   6.099 -20.700  1.00 10.00      B   
ATOM   3930  HZ1 LYS   247     -24.508   6.016 -21.654  1.00 10.00      B   
ATOM   3931  HZ2 LYS   247     -24.173   5.888 -20.002  1.00 10.00      B   
ATOM   3932  HZ3 LYS   247     -25.237   7.083 -20.559  1.00 10.00      B   
ATOM   3933  C   LYS   247     -29.750   2.012 -17.927  1.00 10.00      B   
ATOM   3934  O   LYS   247     -30.196   2.065 -19.073  1.00 10.00      B   
ATOM   3935  N   LEU   248     -29.635   0.876 -17.253  1.00 10.00      B   
ATOM   3936  HN  LEU   248     -29.269   0.893 -16.340  1.00 10.00      B   
ATOM   3937  CA  LEU   248     -30.029  -0.398 -17.838  1.00 10.00      B   
ATOM   3938  CB  LEU   248     -29.495  -1.565 -17.007  1.00 10.00      B   
ATOM   3939  CG  LEU   248     -27.990  -1.822 -17.106  1.00 10.00      B   
ATOM   3940  CD1 LEU   248     -27.550  -2.846 -16.073  1.00 10.00      B   
ATOM   3941  CD2 LEU   248     -27.620  -2.278 -18.507  1.00 10.00      B   
ATOM   3942  C   LEU   248     -31.546  -0.486 -17.967  1.00 10.00      B   
ATOM   3943  O   LEU   248     -32.066  -1.086 -18.907  1.00 10.00      B   
ATOM   3944  N   TRP   249     -32.246   0.130 -17.022  1.00 10.00      B   
ATOM   3945  HN  TRP   249     -31.766   0.600 -16.305  1.00 10.00      B   
ATOM   3946  CA  TRP   249     -33.704   0.131 -17.014  1.00 10.00      B   
ATOM   3947  CB  TRP   249     -34.231   0.690 -15.686  1.00 10.00      B   
ATOM   3948  CG  TRP   249     -35.725   0.660 -15.550  1.00 10.00      B   
ATOM   3949  CD1 TRP   249     -36.498  -0.416 -15.221  1.00 10.00      B   
ATOM   3950  CD2 TRP   249     -36.629   1.758 -15.733  1.00 10.00      B   
ATOM   3951  NE1 TRP   249     -37.823  -0.057 -15.198  1.00 10.00      B   
ATOM   3952  HE1 TRP   249     -38.581  -0.660 -14.986  1.00 10.00      B   
ATOM   3953  CE2 TRP   249     -37.930   1.271 -15.503  1.00 10.00      B   
ATOM   3954  CE3 TRP   249     -36.466   3.103 -16.069  1.00 10.00      B   
ATOM   3955  CZ2 TRP   249     -39.060   2.080 -15.599  1.00 10.00      B   
ATOM   3956  CZ3 TRP   249     -37.588   3.905 -16.163  1.00 10.00      B   
ATOM   3957  CH2 TRP   249     -38.868   3.392 -15.928  1.00 10.00      B   
ATOM   3958  C   TRP   249     -34.253   0.937 -18.190  1.00 10.00      B   
ATOM   3959  O   TRP   249     -35.167   0.490 -18.888  1.00 10.00      B   
ATOM   3960  N   ILE   250     -33.688   2.117 -18.422  1.00 10.00      B   
ATOM   3961  HN  ILE   250     -32.955   2.423 -17.842  1.00 10.00      B   
ATOM   3962  CA  ILE   250     -34.142   2.968 -19.518  1.00 10.00      B   
ATOM   3963  CB  ILE   250     -33.677   4.437 -19.382  1.00 10.00      B   
ATOM   3964  CG1 ILE   250     -32.155   4.528 -19.239  1.00 10.00      B   
ATOM   3965  CG2 ILE   250     -34.369   5.104 -18.203  1.00 10.00      B   
ATOM   3966  CD1 ILE   250     -31.599   5.920 -19.444  1.00 10.00      B   
ATOM   3967  C   ILE   250     -33.741   2.407 -20.883  1.00 10.00      B   
ATOM   3968  O   ILE   250     -34.529   2.441 -21.830  1.00 10.00      B   
ATOM   3969  N   LEU   251     -32.526   1.874 -20.972  1.00 10.00      B   
ATOM   3970  HN  LEU   251     -31.944   1.869 -20.179  1.00 10.00      B   
ATOM   3971  CA  LEU   251     -32.030   1.306 -22.219  1.00 10.00      B   
ATOM   3972  CB  LEU   251     -30.578   0.849 -22.063  1.00 10.00      B   
ATOM   3973  CG  LEU   251     -29.907   0.284 -23.318  1.00 10.00      B   
ATOM   3974  CD1 LEU   251     -29.747   1.366 -24.376  1.00 10.00      B   
ATOM   3975  CD2 LEU   251     -28.561  -0.331 -22.973  1.00 10.00      B   
ATOM   3976  C   LEU   251     -32.904   0.140 -22.663  1.00 10.00      B   
ATOM   3977  O   LEU   251     -33.287   0.045 -23.829  1.00 10.00      B   
ATOM   3978  N   SER   252     -33.236  -0.732 -21.720  1.00 10.00      B   
ATOM   3979  HN  SER   252     -32.912  -0.596 -20.804  1.00 10.00      B   
ATOM   3980  CA  SER   252     -34.069  -1.884 -22.014  1.00 10.00      B   
ATOM   3981  CB  SER   252     -34.086  -2.844 -20.824  1.00 10.00      B   
ATOM   3982  OG  SER   252     -34.350  -2.153 -19.613  1.00 10.00      B   
ATOM   3983  HG  SER   252     -33.510  -1.887 -19.208  1.00 10.00      B   
ATOM   3984  C   SER   252     -35.487  -1.449 -22.372  1.00 10.00      B   
ATOM   3985  O   SER   252     -36.140  -2.067 -23.206  1.00 10.00      B   
ATOM   3986  N   GLY   253     -35.944  -0.369 -21.742  1.00 10.00      B   
ATOM   3987  HN  GLY   253     -35.364   0.087 -21.095  1.00 10.00      B   
ATOM   3988  CA  GLY   253     -37.278   0.144 -21.996  1.00 10.00      B   
ATOM   3989  C   GLY   253     -37.454   0.602 -23.428  1.00 10.00      B   
ATOM   3990  O   GLY   253     -38.392   0.190 -24.111  1.00 10.00      B   
ATOM   3991  N   LYS   254     -36.543   1.441 -23.888  1.00 10.00      B   
ATOM   3992  HN  LYS   254     -35.812   1.728 -23.294  1.00 10.00      B   
ATOM   3993  CA  LYS   254     -36.596   1.951 -25.249  1.00 10.00      B   
ATOM   3994  CB  LYS   254     -35.472   2.966 -25.472  1.00 10.00      B   
ATOM   3995  CG  LYS   254     -35.358   3.470 -26.901  1.00 10.00      B   
ATOM   3996  CD  LYS   254     -35.164   4.976 -26.942  1.00 10.00      B   
ATOM   3997  CE  LYS   254     -35.158   5.498 -28.370  1.00 10.00      B   
ATOM   3998  NZ  LYS   254     -36.368   5.081 -29.129  1.00 10.00      B   
ATOM   3999  HZ1 LYS   254     -36.788   5.900 -29.610  1.00 10.00      B   
ATOM   4000  HZ2 LYS   254     -37.076   4.671 -28.488  1.00 10.00      B   
ATOM   4001  HZ3 LYS   254     -36.114   4.370 -29.844  1.00 10.00      B   
ATOM   4002  C   LYS   254     -36.487   0.812 -26.259  1.00 10.00      B   
ATOM   4003  O   LYS   254     -37.155   0.817 -27.295  1.00 10.00      B   
ATOM   4004  N   GLU   255     -35.670  -0.178 -25.924  1.00 10.00      B   
ATOM   4005  HN  GLU   255     -35.194  -0.131 -25.066  1.00 10.00      B   
ATOM   4006  CA  GLU   255     -35.441  -1.324 -26.793  1.00 10.00      B   
ATOM   4007  CB  GLU   255     -34.151  -2.039 -26.401  1.00 10.00      B   
ATOM   4008  CG  GLU   255     -32.898  -1.344 -26.903  1.00 10.00      B   
ATOM   4009  CD  GLU   255     -32.770  -1.419 -28.409  1.00 10.00      B   
ATOM   4010  OE1 GLU   255     -33.323  -0.548 -29.111  1.00 10.00      B   
ATOM   4011  OE2 GLU   255     -32.122  -2.364 -28.904  1.00 10.00      B   
ATOM   4012  C   GLU   255     -36.615  -2.304 -26.843  1.00 10.00      B   
ATOM   4013  O   GLU   255     -36.634  -3.204 -27.686  1.00 10.00      B   
ATOM   4014  N   ILE   256     -37.581  -2.152 -25.945  1.00 10.00      B   
ATOM   4015  HN  ILE   256     -37.512  -1.439 -25.276  1.00 10.00      B   
ATOM   4016  CA  ILE   256     -38.740  -3.042 -25.937  1.00 10.00      B   
ATOM   4017  CB  ILE   256     -38.982  -3.744 -24.584  1.00 10.00      B   
ATOM   4018  CG1 ILE   256     -39.227  -2.732 -23.464  1.00 10.00      B   
ATOM   4019  CG2 ILE   256     -37.821  -4.667 -24.247  1.00 10.00      B   
ATOM   4020  CD1 ILE   256     -39.619  -3.361 -22.144  1.00 10.00      B   
ATOM   4021  C   ILE   256     -40.010  -2.340 -26.414  1.00 10.00      B   
ATOM   4022  O   ILE   256     -41.102  -2.914 -26.374  1.00 10.00      B   
ATOM   4023  N   GLY   257     -39.869  -1.095 -26.850  1.00 10.00      B   
ATOM   4024  HN  GLY   257     -38.982  -0.674 -26.834  1.00 10.00      B   
ATOM   4025  CA  GLY   257     -41.012  -0.360 -27.354  1.00 10.00      B   
ATOM   4026  C   GLY   257     -41.677   0.542 -26.333  1.00 10.00      B   
ATOM   4027  O   GLY   257     -42.874   0.805 -26.427  1.00 10.00      B   
ATOM   4028  N   LYS   258     -40.924   1.010 -25.348  1.00 10.00      B   
ATOM   4029  HN  LYS   258     -39.978   0.753 -25.293  1.00 10.00      B   
ATOM   4030  CA  LYS   258     -41.486   1.906 -24.343  1.00 10.00      B   
ATOM   4031  CB  LYS   258     -40.969   1.576 -22.938  1.00 10.00      B   
ATOM   4032  CG  LYS   258     -41.318   0.176 -22.454  1.00 10.00      B   
ATOM   4033  CD  LYS   258     -42.816  -0.070 -22.507  1.00 10.00      B   
ATOM   4034  CE  LYS   258     -43.137  -1.546 -22.342  1.00 10.00      B   
ATOM   4035  NZ  LYS   258     -44.482  -1.888 -22.872  1.00 10.00      B   
ATOM   4036  HZ1 LYS   258     -45.220  -1.468 -22.273  1.00 10.00      B   
ATOM   4037  HZ2 LYS   258     -44.610  -2.920 -22.887  1.00 10.00      B   
ATOM   4038  HZ3 LYS   258     -44.590  -1.523 -23.843  1.00 10.00      B   
ATOM   4039  C   LYS   258     -41.181   3.354 -24.706  1.00 10.00      B   
ATOM   4040  O   LYS   258     -40.047   3.688 -25.065  1.00 10.00      B   
ATOM   4041  N   SER   259     -42.192   4.204 -24.626  1.00 10.00      B   
ATOM   4042  HN  SER   259     -43.074   3.876 -24.329  1.00 10.00      B   
ATOM   4043  CA  SER   259     -42.033   5.611 -24.963  1.00 10.00      B   
ATOM   4044  CB  SER   259     -43.357   6.208 -25.454  1.00 10.00      B   
ATOM   4045  OG  SER   259     -44.415   5.985 -24.531  1.00 10.00      B   
ATOM   4046  HG  SER   259     -44.485   5.033 -24.340  1.00 10.00      B   
ATOM   4047  C   SER   259     -41.464   6.417 -23.798  1.00 10.00      B   
ATOM   4048  O   SER   259     -41.416   5.939 -22.661  1.00 10.00      B   
ATOM   4049  N   PHE   260     -41.047   7.646 -24.092  1.00 10.00      B   
ATOM   4050  HN  PHE   260     -41.134   7.970 -25.016  1.00 10.00      B   
ATOM   4051  CA  PHE   260     -40.469   8.532 -23.091  1.00 10.00      B   
ATOM   4052  CB  PHE   260     -40.085   9.869 -23.737  1.00 10.00      B   
ATOM   4053  CG  PHE   260     -39.487  10.868 -22.790  1.00 10.00      B   
ATOM   4054  CD1 PHE   260     -38.137  10.833 -22.489  1.00 10.00      B   
ATOM   4055  CD2 PHE   260     -40.277  11.842 -22.203  1.00 10.00      B   
ATOM   4056  CE1 PHE   260     -37.584  11.752 -21.619  1.00 10.00      B   
ATOM   4057  CE2 PHE   260     -39.732  12.764 -21.332  1.00 10.00      B   
ATOM   4058  CZ  PHE   260     -38.383  12.718 -21.039  1.00 10.00      B   
ATOM   4059  C   PHE   260     -41.435   8.761 -21.935  1.00 10.00      B   
ATOM   4060  O   PHE   260     -41.051   8.666 -20.769  1.00 10.00      B   
ATOM   4061  N   GLU   261     -42.691   9.043 -22.269  1.00 10.00      B   
ATOM   4062  HN  GLU   261     -42.934   9.083 -23.221  1.00 10.00      B   
ATOM   4063  CA  GLU   261     -43.720   9.301 -21.268  1.00 10.00      B   
ATOM   4064  CB  GLU   261     -45.057   9.606 -21.948  1.00 10.00      B   
ATOM   4065  CG  GLU   261     -46.057  10.339 -21.065  1.00 10.00      B   
ATOM   4066  CD  GLU   261     -45.593  11.734 -20.686  1.00 10.00      B   
ATOM   4067  OE1 GLU   261     -45.154  12.484 -21.579  1.00 10.00      B   
ATOM   4068  OE2 GLU   261     -45.675  12.090 -19.492  1.00 10.00      B   
ATOM   4069  C   GLU   261     -43.877   8.122 -20.311  1.00 10.00      B   
ATOM   4070  O   GLU   261     -44.014   8.313 -19.104  1.00 10.00      B   
ATOM   4071  N   GLU   262     -43.837   6.909 -20.858  1.00 10.00      B   
ATOM   4072  HN  GLU   262     -43.698   6.827 -21.825  1.00 10.00      B   
ATOM   4073  CA  GLU   262     -43.988   5.696 -20.060  1.00 10.00      B   
ATOM   4074  CB  GLU   262     -44.039   4.461 -20.964  1.00 10.00      B   
ATOM   4075  CG  GLU   262     -45.269   4.388 -21.852  1.00 10.00      B   
ATOM   4076  CD  GLU   262     -45.202   3.238 -22.835  1.00 10.00      B   
ATOM   4077  OE1 GLU   262     -44.680   3.438 -23.954  1.00 10.00      B   
ATOM   4078  OE2 GLU   262     -45.663   2.129 -22.494  1.00 10.00      B   
ATOM   4079  C   GLU   262     -42.864   5.546 -19.035  1.00 10.00      B   
ATOM   4080  O   GLU   262     -43.110   5.191 -17.882  1.00 10.00      B   
ATOM   4081  N   LEU   263     -41.637   5.831 -19.452  1.00 10.00      B   
ATOM   4082  HN  LEU   263     -41.502   6.136 -20.377  1.00 10.00      B   
ATOM   4083  CA  LEU   263     -40.484   5.704 -18.567  1.00 10.00      B   
ATOM   4084  CB  LEU   263     -39.191   5.558 -19.374  1.00 10.00      B   
ATOM   4085  CG  LEU   263     -39.105   4.349 -20.312  1.00 10.00      B   
ATOM   4086  CD1 LEU   263     -37.714   4.241 -20.918  1.00 10.00      B   
ATOM   4087  CD2 LEU   263     -39.478   3.064 -19.584  1.00 10.00      B   
ATOM   4088  C   LEU   263     -40.368   6.875 -17.592  1.00 10.00      B   
ATOM   4089  O   LEU   263     -40.129   6.678 -16.400  1.00 10.00      B   
ATOM   4090  N   ASP   264     -40.561   8.087 -18.098  1.00 10.00      B   
ATOM   4091  HN  ASP   264     -40.782   8.175 -19.052  1.00 10.00      B   
ATOM   4092  CA  ASP   264     -40.455   9.297 -17.280  1.00 10.00      B   
ATOM   4093  CB  ASP   264     -40.455  10.548 -18.163  1.00 10.00      B   
ATOM   4094  CG  ASP   264     -40.015  11.796 -17.423  1.00 10.00      B   
ATOM   4095  OD1 ASP   264     -38.812  11.919 -17.109  1.00 10.00      B   
ATOM   4096  OD2 ASP   264     -40.866  12.675 -17.166  1.00 10.00      B   
ATOM   4097  C   ASP   264     -41.562   9.385 -16.231  1.00 10.00      B   
ATOM   4098  O   ASP   264     -41.415  10.068 -15.218  1.00 10.00      B   
ATOM   4099  N   GLN   265     -42.664   8.679 -16.469  1.00 10.00      B   
ATOM   4100  HN  GLN   265     -42.722   8.151 -17.292  1.00 10.00      B   
ATOM   4101  CA  GLN   265     -43.795   8.676 -15.543  1.00 10.00      B   
ATOM   4102  CB  GLN   265     -44.979   7.920 -16.140  1.00 10.00      B   
ATOM   4103  CG  GLN   265     -46.100   8.810 -16.648  1.00 10.00      B   
ATOM   4104  CD  GLN   265     -47.402   8.055 -16.794  1.00 10.00      B   
ATOM   4105  OE1 GLN   265     -47.679   7.123 -16.039  1.00 10.00      B   
ATOM   4106  NE2 GLN   265     -48.209   8.447 -17.766  1.00 10.00      B   
ATOM   4107 HE21 GLN   265     -47.925   9.198 -18.330  1.00 10.00      B   
ATOM   4108 HE22 GLN   265     -49.062   7.975 -17.879  1.00 10.00      B   
ATOM   4109  C   GLN   265     -43.422   8.058 -14.200  1.00 10.00      B   
ATOM   4110  O   GLN   265     -44.048   8.344 -13.180  1.00 10.00      B   
ATOM   4111  N   LYS   266     -42.406   7.206 -14.204  1.00 10.00      B   
ATOM   4112  HN  LYS   266     -41.946   7.007 -15.050  1.00 10.00      B   
ATOM   4113  CA  LYS   266     -41.956   6.558 -12.980  1.00 10.00      B   
ATOM   4114  CB  LYS   266     -41.511   5.120 -13.262  1.00 10.00      B   
ATOM   4115  CG  LYS   266     -42.643   4.185 -13.667  1.00 10.00      B   
ATOM   4116  CD  LYS   266     -42.133   2.783 -13.967  1.00 10.00      B   
ATOM   4117  CE  LYS   266     -43.273   1.843 -14.331  1.00 10.00      B   
ATOM   4118  NZ  LYS   266     -42.784   0.499 -14.742  1.00 10.00      B   
ATOM   4119  HZ1 LYS   266     -42.307   0.552 -15.663  1.00 10.00      B   
ATOM   4120  HZ2 LYS   266     -43.582  -0.166 -14.814  1.00 10.00      B   
ATOM   4121  HZ3 LYS   266     -42.107   0.131 -14.034  1.00 10.00      B   
ATOM   4122  C   LYS   266     -40.823   7.353 -12.339  1.00 10.00      B   
ATOM   4123  O   LYS   266     -40.264   6.953 -11.319  1.00 10.00      B   
ATOM   4124  N   LEU   267     -40.496   8.488 -12.937  1.00 10.00      B   
ATOM   4125  HN  LEU   267     -40.994   8.771 -13.735  1.00 10.00      B   
ATOM   4126  CA  LEU   267     -39.427   9.333 -12.430  1.00 10.00      B   
ATOM   4127  CB  LEU   267     -38.432   9.677 -13.544  1.00 10.00      B   
ATOM   4128  CG  LEU   267     -37.812   8.489 -14.280  1.00 10.00      B   
ATOM   4129  CD1 LEU   267     -36.778   8.959 -15.291  1.00 10.00      B   
ATOM   4130  CD2 LEU   267     -37.196   7.514 -13.290  1.00 10.00      B   
ATOM   4131  C   LEU   267     -39.989  10.603 -11.804  1.00 10.00      B   
ATOM   4132  O   LEU   267     -39.958  11.674 -12.409  1.00 10.00      B   
ATOM   4133  N   THR   268     -40.529  10.469 -10.602  1.00 10.00      B   
ATOM   4134  HN  THR   268     -40.566   9.581 -10.190  1.00 10.00      B   
ATOM   4135  CA  THR   268     -41.099  11.604  -9.890  1.00 10.00      B   
ATOM   4136  CB  THR   268     -42.558  11.314  -9.493  1.00 10.00      B   
ATOM   4137  OG1 THR   268     -43.107  10.343 -10.398  1.00 10.00      B   
ATOM   4138  HG1 THR   268     -43.081  10.696 -11.298  1.00 10.00      B   
ATOM   4139  CG2 THR   268     -43.391  12.584  -9.557  1.00 10.00      B   
ATOM   4140  C   THR   268     -40.288  11.918  -8.633  1.00 10.00      B   
ATOM   4141  O   THR   268     -40.570  12.885  -7.921  1.00 10.00      B   
ATOM   4142  N   LEU   269     -39.275  11.097  -8.375  1.00 10.00      B   
ATOM   4143  HN  LEU   269     -39.087  10.364  -8.994  1.00 10.00      B   
ATOM   4144  CA  LEU   269     -38.425  11.271  -7.204  1.00 10.00      B   
ATOM   4145  CB  LEU   269     -37.799   9.934  -6.786  1.00 10.00      B   
ATOM   4146  CG  LEU   269     -38.769   8.822  -6.378  1.00 10.00      B   
ATOM   4147  CD1 LEU   269     -38.019   7.517  -6.158  1.00 10.00      B   
ATOM   4148  CD2 LEU   269     -39.535   9.214  -5.122  1.00 10.00      B   
ATOM   4149  C   LEU   269     -37.331  12.297  -7.477  1.00 10.00      B   
ATOM   4150  O   LEU   269     -36.703  12.281  -8.537  1.00 10.00      B   
ATOM   4151  N   PRO   270     -37.088  13.200  -6.517  1.00 10.00      B   
ATOM   4152  CA  PRO   270     -36.066  14.247  -6.639  1.00 10.00      B   
ATOM   4153  CB  PRO   270     -36.540  15.279  -5.617  1.00 10.00      B   
ATOM   4154  CG  PRO   270     -37.166  14.460  -4.543  1.00 10.00      B   
ATOM   4155  CD  PRO   270     -37.808  13.284  -5.230  1.00 10.00      B   
ATOM   4156  C   PRO   270     -34.669  13.749  -6.260  1.00 10.00      B   
ATOM   4157  O   PRO   270     -33.883  14.471  -5.640  1.00 10.00      B   
ATOM   4158  N   THR   271     -34.361  12.521  -6.635  1.00 10.00      B   
ATOM   4159  HN  THR   271     -35.017  11.995  -7.142  1.00 10.00      B   
ATOM   4160  CA  THR   271     -33.073  11.928  -6.333  1.00 10.00      B   
ATOM   4161  CB  THR   271     -33.180  10.395  -6.316  1.00 10.00      B   
ATOM   4162  OG1 THR   271     -34.262   9.991  -7.166  1.00 10.00      B   
ATOM   4163  HG1 THR   271     -34.126   9.074  -7.437  1.00 10.00      B   
ATOM   4164  CG2 THR   271     -33.449   9.899  -4.907  1.00 10.00      B   
ATOM   4165  C   THR   271     -32.029  12.367  -7.355  1.00 10.00      B   
ATOM   4166  O   THR   271     -32.367  12.700  -8.496  1.00 10.00      B   
ATOM   4167  N   ARG   272     -30.766  12.368  -6.942  1.00 10.00      B   
ATOM   4168  HN  ARG   272     -30.565  12.078  -6.026  1.00 10.00      B   
ATOM   4169  CA  ARG   272     -29.669  12.773  -7.814  1.00 10.00      B   
ATOM   4170  CB  ARG   272     -28.345  12.803  -7.040  1.00 10.00      B   
ATOM   4171  CG  ARG   272     -27.342  13.831  -7.547  1.00 10.00      B   
ATOM   4172  CD  ARG   272     -26.057  13.175  -8.028  1.00 10.00      B   
ATOM   4173  NE  ARG   272     -25.353  12.477  -6.953  1.00 10.00      B   
ATOM   4174  HE  ARG   272     -25.900  11.968  -6.315  1.00 10.00      B   
ATOM   4175  CZ  ARG   272     -24.029  12.481  -6.805  1.00 10.00      B   
ATOM   4176  NH1 ARG   272     -23.254  13.141  -7.658  1.00 10.00      B   
ATOM   4177 HH11 ARG   272     -23.679  13.669  -8.468  1.00 10.00      B   
ATOM   4178 HH12 ARG   272     -22.219  13.138  -7.536  1.00 10.00      B   
ATOM   4179  NH2 ARG   272     -23.477  11.811  -5.805  1.00 10.00      B   
ATOM   4180 HH21 ARG   272     -24.075  11.279  -5.138  1.00 10.00      B   
ATOM   4181 HH22 ARG   272     -22.441  11.811  -5.685  1.00 10.00      B   
ATOM   4182  C   ARG   272     -29.566  11.831  -9.006  1.00 10.00      B   
ATOM   4183  O   ARG   272     -29.376  12.271 -10.140  1.00 10.00      B   
ATOM   4184  N   ASN   273     -29.722  10.538  -8.740  1.00 10.00      B   
ATOM   4185  HN  ASN   273     -29.883  10.259  -7.811  1.00 10.00      B   
ATOM   4186  CA  ASN   273     -29.650   9.519  -9.786  1.00 10.00      B   
ATOM   4187  CB  ASN   273     -29.790   8.109  -9.202  1.00 10.00      B   
ATOM   4188  CG  ASN   273     -28.588   7.685  -8.382  1.00 10.00      B   
ATOM   4189  OD1 ASN   273     -27.481   8.195  -8.564  1.00 10.00      B   
ATOM   4190  ND2 ASN   273     -28.790   6.738  -7.477  1.00 10.00      B   
ATOM   4191 HD21 ASN   273     -29.703   6.361  -7.385  1.00 10.00      B   
ATOM   4192 HD22 ASN   273     -28.029   6.451  -6.933  1.00 10.00      B   
ATOM   4193  C   ASN   273     -30.706   9.751 -10.859  1.00 10.00      B   
ATOM   4194  O   ASN   273     -30.389   9.804 -12.047  1.00 10.00      B   
ATOM   4195  N   ILE   274     -31.957   9.904 -10.433  1.00 10.00      B   
ATOM   4196  HN  ILE   274     -32.143   9.852  -9.472  1.00 10.00      B   
ATOM   4197  CA  ILE   274     -33.062  10.135 -11.359  1.00 10.00      B   
ATOM   4198  CB  ILE   274     -34.435  10.107 -10.645  1.00 10.00      B   
ATOM   4199  CG1 ILE   274     -34.810   8.666 -10.278  1.00 10.00      B   
ATOM   4200  CG2 ILE   274     -35.522  10.743 -11.506  1.00 10.00      B   
ATOM   4201  CD1 ILE   274     -36.158   8.523  -9.603  1.00 10.00      B   
ATOM   4202  C   ILE   274     -32.882  11.451 -12.116  1.00 10.00      B   
ATOM   4203  O   ILE   274     -33.058  11.503 -13.334  1.00 10.00      B   
ATOM   4204  N   SER   275     -32.502  12.502 -11.396  1.00 10.00      B   
ATOM   4205  HN  SER   275     -32.359  12.394 -10.431  1.00 10.00      B   
ATOM   4206  CA  SER   275     -32.297  13.812 -12.005  1.00 10.00      B   
ATOM   4207  CB  SER   275     -31.902  14.845 -10.949  1.00 10.00      B   
ATOM   4208  OG  SER   275     -32.901  14.956  -9.951  1.00 10.00      B   
ATOM   4209  HG  SER   275     -32.936  14.138  -9.439  1.00 10.00      B   
ATOM   4210  C   SER   275     -31.246  13.751 -13.111  1.00 10.00      B   
ATOM   4211  O   SER   275     -31.393  14.384 -14.155  1.00 10.00      B   
ATOM   4212  N   LEU   276     -30.196  12.974 -12.882  1.00 10.00      B   
ATOM   4213  HN  LEU   276     -30.135  12.492 -12.029  1.00 10.00      B   
ATOM   4214  CA  LEU   276     -29.127  12.827 -13.858  1.00 10.00      B   
ATOM   4215  CB  LEU   276     -27.866  12.281 -13.194  1.00 10.00      B   
ATOM   4216  CG  LEU   276     -27.022  13.284 -12.412  1.00 10.00      B   
ATOM   4217  CD1 LEU   276     -25.939  12.558 -11.634  1.00 10.00      B   
ATOM   4218  CD2 LEU   276     -26.409  14.311 -13.353  1.00 10.00      B   
ATOM   4219  C   LEU   276     -29.535  11.907 -15.001  1.00 10.00      B   
ATOM   4220  O   LEU   276     -29.176  12.141 -16.155  1.00 10.00      B   
ATOM   4221  N   LEU   277     -30.283  10.857 -14.683  1.00 10.00      B   
ATOM   4222  HN  LEU   277     -30.551  10.718 -13.748  1.00 10.00      B   
ATOM   4223  CA  LEU   277     -30.710   9.905 -15.697  1.00 10.00      B   
ATOM   4224  CB  LEU   277     -31.230   8.610 -15.086  1.00 10.00      B   
ATOM   4225  CG  LEU   277     -31.057   7.373 -15.966  1.00 10.00      B   
ATOM   4226  CD1 LEU   277     -29.625   6.862 -15.903  1.00 10.00      B   
ATOM   4227  CD2 LEU   277     -32.043   6.292 -15.577  1.00 10.00      B   
ATOM   4228  C   LEU   277     -31.737  10.509 -16.640  1.00 10.00      B   
ATOM   4229  O   LEU   277     -31.828  10.111 -17.800  1.00 10.00      B   
ATOM   4230  N   LYS   278     -32.508  11.467 -16.141  1.00 10.00      B   
ATOM   4231  HN  LYS   278     -32.417  11.712 -15.193  1.00 10.00      B   
ATOM   4232  CA  LYS   278     -33.503  12.146 -16.959  1.00 10.00      B   
ATOM   4233  CB  LYS   278     -34.271  13.176 -16.132  1.00 10.00      B   
ATOM   4234  CG  LYS   278     -35.535  12.636 -15.487  1.00 10.00      B   
ATOM   4235  CD  LYS   278     -36.062  13.595 -14.435  1.00 10.00      B   
ATOM   4236  CE  LYS   278     -37.544  13.385 -14.177  1.00 10.00      B   
ATOM   4237  NZ  LYS   278     -38.377  13.810 -15.334  1.00 10.00      B   
ATOM   4238  HZ1 LYS   278     -38.401  13.054 -16.060  1.00 10.00      B   
ATOM   4239  HZ2 LYS   278     -37.986  14.673 -15.762  1.00 10.00      B   
ATOM   4240  HZ3 LYS   278     -39.349  14.003 -15.023  1.00 10.00      B   
ATOM   4241  C   LYS   278     -32.819  12.815 -18.147  1.00 10.00      B   
ATOM   4242  O   LYS   278     -33.382  12.895 -19.239  1.00 10.00      B   
ATOM   4243  N   ILE   279     -31.591  13.275 -17.916  1.00 10.00      B   
ATOM   4244  HN  ILE   279     -31.213  13.183 -17.017  1.00 10.00      B   
ATOM   4245  CA  ILE   279     -30.792  13.909 -18.954  1.00 10.00      B   
ATOM   4246  CB  ILE   279     -29.480  14.477 -18.361  1.00 10.00      B   
ATOM   4247  CG1 ILE   279     -29.783  15.416 -17.185  1.00 10.00      B   
ATOM   4248  CG2 ILE   279     -28.662  15.192 -19.429  1.00 10.00      B   
ATOM   4249  CD1 ILE   279     -28.556  15.889 -16.436  1.00 10.00      B   
ATOM   4250  C   ILE   279     -30.451  12.877 -20.025  1.00 10.00      B   
ATOM   4251  O   ILE   279     -30.643  13.112 -21.218  1.00 10.00      B   
ATOM   4252  N   GLU   280     -29.981  11.718 -19.579  1.00 10.00      B   
ATOM   4253  HN  GLU   280     -29.887  11.582 -18.612  1.00 10.00      B   
ATOM   4254  CA  GLU   280     -29.615  10.636 -20.486  1.00 10.00      B   
ATOM   4255  CB  GLU   280     -28.981   9.483 -19.703  1.00 10.00      B   
ATOM   4256  CG  GLU   280     -28.376   8.392 -20.572  1.00 10.00      B   
ATOM   4257  CD  GLU   280     -27.040   8.789 -21.168  1.00 10.00      B   
ATOM   4258  OE1 GLU   280     -26.002   8.553 -20.512  1.00 10.00      B   
ATOM   4259  OE2 GLU   280     -27.014   9.328 -22.293  1.00 10.00      B   
ATOM   4260  C   GLU   280     -30.849  10.141 -21.234  1.00 10.00      B   
ATOM   4261  O   GLU   280     -30.777   9.807 -22.415  1.00 10.00      B   
ATOM   4262  N   LEU   281     -31.976  10.099 -20.532  1.00 10.00      B   
ATOM   4263  HN  LEU   281     -31.956  10.360 -19.584  1.00 10.00      B   
ATOM   4264  CA  LEU   281     -33.237   9.662 -21.119  1.00 10.00      B   
ATOM   4265  CB  LEU   281     -34.355   9.693 -20.070  1.00 10.00      B   
ATOM   4266  CG  LEU   281     -35.655   8.973 -20.435  1.00 10.00      B   
ATOM   4267  CD1 LEU   281     -35.385   7.516 -20.768  1.00 10.00      B   
ATOM   4268  CD2 LEU   281     -36.659   9.078 -19.298  1.00 10.00      B   
ATOM   4269  C   LEU   281     -33.594  10.539 -22.317  1.00 10.00      B   
ATOM   4270  O   LEU   281     -34.026  10.045 -23.358  1.00 10.00      B   
ATOM   4271  N   ASP   282     -33.395  11.843 -22.166  1.00 10.00      B   
ATOM   4272  HN  ASP   282     -33.063  12.178 -21.305  1.00 10.00      B   
ATOM   4273  CA  ASP   282     -33.667  12.790 -23.240  1.00 10.00      B   
ATOM   4274  CB  ASP   282     -33.443  14.228 -22.758  1.00 10.00      B   
ATOM   4275  CG  ASP   282     -34.688  14.870 -22.179  1.00 10.00      B   
ATOM   4276  OD1 ASP   282     -35.714  14.954 -22.890  1.00 10.00      B   
ATOM   4277  OD2 ASP   282     -34.645  15.316 -21.011  1.00 10.00      B   
ATOM   4278  C   ASP   282     -32.744  12.506 -24.418  1.00 10.00      B   
ATOM   4279  O   ASP   282     -33.181  12.427 -25.564  1.00 10.00      B   
ATOM   4280  N   ILE   283     -31.464  12.330 -24.115  1.00 10.00      B   
ATOM   4281  HN  ILE   283     -31.188  12.387 -23.172  1.00 10.00      B   
ATOM   4282  CA  ILE   283     -30.453  12.055 -25.131  1.00 10.00      B   
ATOM   4283  CB  ILE   283     -29.045  11.996 -24.499  1.00 10.00      B   
ATOM   4284  CG1 ILE   283     -28.756  13.286 -23.725  1.00 10.00      B   
ATOM   4285  CG2 ILE   283     -27.983  11.775 -25.565  1.00 10.00      B   
ATOM   4286  CD1 ILE   283     -27.563  13.187 -22.799  1.00 10.00      B   
ATOM   4287  C   ILE   283     -30.743  10.745 -25.866  1.00 10.00      B   
ATOM   4288  O   ILE   283     -30.599  10.658 -27.087  1.00 10.00      B   
ATOM   4289  N   LEU   284     -31.168   9.738 -25.114  1.00 10.00      B   
ATOM   4290  HN  LEU   284     -31.268   9.880 -24.145  1.00 10.00      B   
ATOM   4291  CA  LEU   284     -31.482   8.424 -25.671  1.00 10.00      B   
ATOM   4292  CB  LEU   284     -31.824   7.442 -24.544  1.00 10.00      B   
ATOM   4293  CG  LEU   284     -32.077   5.985 -24.949  1.00 10.00      B   
ATOM   4294  CD1 LEU   284     -30.809   5.350 -25.503  1.00 10.00      B   
ATOM   4295  CD2 LEU   284     -32.597   5.189 -23.762  1.00 10.00      B   
ATOM   4296  C   LEU   284     -32.640   8.506 -26.666  1.00 10.00      B   
ATOM   4297  O   LEU   284     -32.690   7.756 -27.640  1.00 10.00      B   
ATOM   4298  N   TYR   285     -33.566   9.423 -26.422  1.00 10.00      B   
ATOM   4299  HN  TYR   285     -33.478   9.997 -25.629  1.00 10.00      B   
ATOM   4300  CA  TYR   285     -34.718   9.593 -27.299  1.00 10.00      B   
ATOM   4301  CB  TYR   285     -35.983   9.871 -26.482  1.00 10.00      B   
ATOM   4302  CG  TYR   285     -36.571   8.649 -25.811  1.00 10.00      B   
ATOM   4303  CD1 TYR   285     -36.016   8.137 -24.647  1.00 10.00      B   
ATOM   4304  CD2 TYR   285     -37.685   8.010 -26.341  1.00 10.00      B   
ATOM   4305  CE1 TYR   285     -36.551   7.023 -24.029  1.00 10.00      B   
ATOM   4306  CE2 TYR   285     -38.226   6.896 -25.729  1.00 10.00      B   
ATOM   4307  CZ  TYR   285     -37.655   6.407 -24.573  1.00 10.00      B   
ATOM   4308  OH  TYR   285     -38.190   5.302 -23.956  1.00 10.00      B   
ATOM   4309  HH  TYR   285     -38.755   4.820 -24.576  1.00 10.00      B   
ATOM   4310  C   TYR   285     -34.490  10.712 -28.311  1.00 10.00      B   
ATOM   4311  O   TYR   285     -35.424  11.132 -28.993  1.00 10.00      B   
ATOM   4312  N   SER   286     -33.247  11.187 -28.397  1.00 10.00      B   
ATOM   4313  HN  SER   286     -32.551  10.799 -27.825  1.00 10.00      B   
ATOM   4314  CA  SER   286     -32.883  12.259 -29.321  1.00 10.00      B   
ATOM   4315  CB  SER   286     -33.070  11.801 -30.774  1.00 10.00      B   
ATOM   4316  OG  SER   286     -32.417  10.558 -31.004  1.00 10.00      B   
ATOM   4317  HG  SER   286     -31.512  10.609 -30.673  1.00 10.00      B   
ATOM   4318  C   SER   286     -33.685  13.533 -29.036  1.00 10.00      B   
ATOM   4319  O   SER   286     -34.141  14.219 -29.952  1.00 10.00      B   
ATOM   4320  N   ARG   287     -33.845  13.841 -27.756  1.00 10.00      B   
ATOM   4321  HN  ARG   287     -33.448  13.256 -27.072  1.00 10.00      B   
ATOM   4322  CA  ARG   287     -34.588  15.015 -27.330  1.00 10.00      B   
ATOM   4323  CB  ARG   287     -35.528  14.648 -26.182  1.00 10.00      B   
ATOM   4324  CG  ARG   287     -36.620  13.664 -26.563  1.00 10.00      B   
ATOM   4325  CD  ARG   287     -37.368  13.170 -25.336  1.00 10.00      B   
ATOM   4326  NE  ARG   287     -37.778  14.269 -24.467  1.00 10.00      B   
ATOM   4327  HE  ARG   287     -37.091  14.635 -23.849  1.00 10.00      B   
ATOM   4328  CZ  ARG   287     -39.002  14.794 -24.452  1.00 10.00      B   
ATOM   4329  NH1 ARG   287     -39.950  14.320 -25.256  1.00 10.00      B   
ATOM   4330 HH11 ARG   287     -40.909  14.735 -25.239  1.00 10.00      B   
ATOM   4331 HH12 ARG   287     -39.741  13.532 -25.909  1.00 10.00      B   
ATOM   4332  NH2 ARG   287     -39.277  15.801 -23.639  1.00 10.00      B   
ATOM   4333 HH21 ARG   287     -40.234  16.218 -23.622  1.00 10.00      B   
ATOM   4334 HH22 ARG   287     -38.536  16.186 -23.011  1.00 10.00      B   
ATOM   4335  C   ARG   287     -33.650  16.138 -26.897  1.00 10.00      B   
ATOM   4336  O   ARG   287     -32.438  16.069 -27.117  1.00 10.00      B   
ATOM   4337  N   ASN   288     -34.222  17.161 -26.271  1.00 10.00      B   
ATOM   4338  HN  ASN   288     -35.192  17.137 -26.112  1.00 10.00      B   
ATOM   4339  CA  ASN   288     -33.462  18.315 -25.805  1.00 10.00      B   
ATOM   4340  CB  ASN   288     -34.382  19.529 -25.657  1.00 10.00      B   
ATOM   4341  CG  ASN   288     -33.630  20.849 -25.647  1.00 10.00      B   
ATOM   4342  OD1 ASN   288     -32.427  20.897 -25.389  1.00 10.00      B   
ATOM   4343  ND2 ASN   288     -34.333  21.930 -25.927  1.00 10.00      B   
ATOM   4344 HD21 ASN   288     -35.289  21.825 -26.123  1.00 10.00      B   
ATOM   4345 HD22 ASN   288     -33.874  22.797 -25.917  1.00 10.00      B   
ATOM   4346  C   ASN   288     -32.784  18.024 -24.472  1.00 10.00      B   
ATOM   4347  O   ASN   288     -33.373  17.410 -23.586  1.00 10.00      B   
ATOM   4348  N   ILE   289     -31.547  18.478 -24.340  1.00 10.00      B   
ATOM   4349  HN  ILE   289     -31.140  18.967 -25.086  1.00 10.00      B   
ATOM   4350  CA  ILE   289     -30.772  18.272 -23.122  1.00 10.00      B   
ATOM   4351  CB  ILE   289     -29.327  17.824 -23.466  1.00 10.00      B   
ATOM   4352  CG1 ILE   289     -28.561  17.394 -22.210  1.00 10.00      B   
ATOM   4353  CG2 ILE   289     -28.578  18.921 -24.213  1.00 10.00      B   
ATOM   4354  CD1 ILE   289     -27.169  16.861 -22.484  1.00 10.00      B   
ATOM   4355  C   ILE   289     -30.733  19.549 -22.268  1.00 10.00      B   
ATOM   4356  O   ILE   289     -30.427  19.508 -21.075  1.00 10.00      B   
ATOM   4357  N   GLU   290     -31.081  20.675 -22.882  1.00 10.00      B   
ATOM   4358  HN  GLU   290     -31.377  20.632 -23.817  1.00 10.00      B   
ATOM   4359  CA  GLU   290     -31.064  21.973 -22.211  1.00 10.00      B   
ATOM   4360  CB  GLU   290     -31.516  23.059 -23.190  1.00 10.00      B   
ATOM   4361  CG  GLU   290     -31.517  24.465 -22.619  1.00 10.00      B   
ATOM   4362  CD  GLU   290     -32.511  25.369 -23.318  1.00 10.00      B   
ATOM   4363  OE1 GLU   290     -32.267  25.743 -24.486  1.00 10.00      B   
ATOM   4364  OE2 GLU   290     -33.553  25.697 -22.712  1.00 10.00      B   
ATOM   4365  C   GLU   290     -31.951  21.989 -20.965  1.00 10.00      B   
ATOM   4366  O   GLU   290     -31.506  22.351 -19.872  1.00 10.00      B   
ATOM   4367  N   THR   291     -33.198  21.578 -21.135  1.00 10.00      B   
ATOM   4368  HN  THR   291     -33.488  21.282 -22.025  1.00 10.00      B   
ATOM   4369  CA  THR   291     -34.162  21.558 -20.048  1.00 10.00      B   
ATOM   4370  CB  THR   291     -35.547  21.173 -20.590  1.00 10.00      B   
ATOM   4371  OG1 THR   291     -35.491  21.182 -22.027  1.00 10.00      B   
ATOM   4372  HG1 THR   291     -35.767  22.050 -22.353  1.00 10.00      B   
ATOM   4373  CG2 THR   291     -36.597  22.169 -20.125  1.00 10.00      B   
ATOM   4374  C   THR   291     -33.753  20.587 -18.940  1.00 10.00      B   
ATOM   4375  O   THR   291     -33.956  20.862 -17.757  1.00 10.00      B   
ATOM   4376  N   SER   292     -33.160  19.467 -19.325  1.00 10.00      B   
ATOM   4377  HN  SER   292     -33.010  19.307 -20.281  1.00 10.00      B   
ATOM   4378  CA  SER   292     -32.731  18.457 -18.369  1.00 10.00      B   
ATOM   4379  CB  SER   292     -32.295  17.204 -19.126  1.00 10.00      B   
ATOM   4380  OG  SER   292     -32.822  17.222 -20.445  1.00 10.00      B   
ATOM   4381  HG  SER   292     -33.345  16.414 -20.595  1.00 10.00      B   
ATOM   4382  C   SER   292     -31.594  18.975 -17.482  1.00 10.00      B   
ATOM   4383  O   SER   292     -31.627  18.819 -16.260  1.00 10.00      B   
ATOM   4384  N   VAL   293     -30.601  19.605 -18.106  1.00 10.00      B   
ATOM   4385  HN  VAL   293     -30.634  19.697 -19.085  1.00 10.00      B   
ATOM   4386  CA  VAL   293     -29.455  20.149 -17.379  1.00 10.00      B   
ATOM   4387  CB  VAL   293     -28.377  20.699 -18.343  1.00 10.00      B   
ATOM   4388  CG1 VAL   293     -27.268  21.401 -17.576  1.00 10.00      B   
ATOM   4389  CG2 VAL   293     -27.797  19.578 -19.191  1.00 10.00      B   
ATOM   4390  C   VAL   293     -29.893  21.248 -16.411  1.00 10.00      B   
ATOM   4391  O   VAL   293     -29.449  21.293 -15.262  1.00 10.00      B   
ATOM   4392  N   GLU   294     -30.777  22.120 -16.882  1.00 10.00      B   
ATOM   4393  HN  GLU   294     -31.096  22.024 -17.807  1.00 10.00      B   
ATOM   4394  CA  GLU   294     -31.283  23.220 -16.070  1.00 10.00      B   
ATOM   4395  CB  GLU   294     -32.221  24.088 -16.911  1.00 10.00      B   
ATOM   4396  CG  GLU   294     -32.688  25.369 -16.237  1.00 10.00      B   
ATOM   4397  CD  GLU   294     -31.597  26.415 -16.102  1.00 10.00      B   
ATOM   4398  OE1 GLU   294     -30.946  26.744 -17.119  1.00 10.00      B   
ATOM   4399  OE2 GLU   294     -31.404  26.932 -14.980  1.00 10.00      B   
ATOM   4400  C   GLU   294     -32.010  22.692 -14.829  1.00 10.00      B   
ATOM   4401  O   GLU   294     -31.891  23.255 -13.737  1.00 10.00      B   
ATOM   4402  N   ASN   295     -32.743  21.592 -15.001  1.00 10.00      B   
ATOM   4403  HN  ASN   295     -32.780  21.178 -15.890  1.00 10.00      B   
ATOM   4404  CA  ASN   295     -33.493  20.985 -13.906  1.00 10.00      B   
ATOM   4405  CB  ASN   295     -34.403  19.864 -14.416  1.00 10.00      B   
ATOM   4406  CG  ASN   295     -35.814  20.338 -14.720  1.00 10.00      B   
ATOM   4407  OD1 ASN   295     -36.684  20.344 -13.847  1.00 10.00      B   
ATOM   4408  ND2 ASN   295     -36.053  20.732 -15.961  1.00 10.00      B   
ATOM   4409 HD21 ASN   295     -35.314  20.695 -16.613  1.00 10.00      B   
ATOM   4410 HD22 ASN   295     -36.954  21.054 -16.181  1.00 10.00      B   
ATOM   4411  C   ASN   295     -32.572  20.458 -12.811  1.00 10.00      B   
ATOM   4412  O   ASN   295     -32.818  20.678 -11.628  1.00 10.00      B   
ATOM   4413  N   TYR   296     -31.503  19.773 -13.205  1.00 10.00      B   
ATOM   4414  HN  TYR   296     -31.344  19.644 -14.167  1.00 10.00      B   
ATOM   4415  CA  TYR   296     -30.557  19.220 -12.238  1.00 10.00      B   
ATOM   4416  CB  TYR   296     -29.561  18.264 -12.911  1.00 10.00      B   
ATOM   4417  CG  TYR   296     -28.495  17.735 -11.971  1.00 10.00      B   
ATOM   4418  CD1 TYR   296     -28.745  16.647 -11.144  1.00 10.00      B   
ATOM   4419  CD2 TYR   296     -27.245  18.336 -11.897  1.00 10.00      B   
ATOM   4420  CE1 TYR   296     -27.783  16.176 -10.270  1.00 10.00      B   
ATOM   4421  CE2 TYR   296     -26.275  17.869 -11.031  1.00 10.00      B   
ATOM   4422  CZ  TYR   296     -26.548  16.790 -10.218  1.00 10.00      B   
ATOM   4423  OH  TYR   296     -25.589  16.336  -9.338  1.00 10.00      B   
ATOM   4424  HH  TYR   296     -25.101  15.595  -9.733  1.00 10.00      B   
ATOM   4425  C   TYR   296     -29.808  20.333 -11.503  1.00 10.00      B   
ATOM   4426  O   TYR   296     -29.621  20.274 -10.285  1.00 10.00      B   
ATOM   4427  N   TYR   297     -29.393  21.347 -12.253  1.00 10.00      B   
ATOM   4428  HN  TYR   297     -29.592  21.337 -13.215  1.00 10.00      B   
ATOM   4429  CA  TYR   297     -28.655  22.474 -11.697  1.00 10.00      B   
ATOM   4430  CB  TYR   297     -28.316  23.483 -12.799  1.00 10.00      B   
ATOM   4431  CG  TYR   297     -27.571  24.711 -12.318  1.00 10.00      B   
ATOM   4432  CD1 TYR   297     -26.254  24.624 -11.884  1.00 10.00      B   
ATOM   4433  CD2 TYR   297     -28.184  25.959 -12.300  1.00 10.00      B   
ATOM   4434  CE1 TYR   297     -25.570  25.742 -11.445  1.00 10.00      B   
ATOM   4435  CE2 TYR   297     -27.507  27.082 -11.863  1.00 10.00      B   
ATOM   4436  CZ  TYR   297     -26.201  26.968 -11.437  1.00 10.00      B   
ATOM   4437  OH  TYR   297     -25.524  28.085 -10.997  1.00 10.00      B   
ATOM   4438  HH  TYR   297     -26.030  28.505 -10.290  1.00 10.00      B   
ATOM   4439  C   TYR   297     -29.432  23.161 -10.578  1.00 10.00      B   
ATOM   4440  O   TYR   297     -28.880  23.459  -9.524  1.00 10.00      B   
ATOM   4441  N   GLN   298     -30.717  23.378 -10.802  1.00 10.00      B   
ATOM   4442  HN  GLN   298     -31.110  23.089 -11.656  1.00 10.00      B   
ATOM   4443  CA  GLN   298     -31.562  24.044  -9.818  1.00 10.00      B   
ATOM   4444  CB  GLN   298     -32.813  24.613 -10.491  1.00 10.00      B   
ATOM   4445  CG  GLN   298     -32.528  25.743 -11.469  1.00 10.00      B   
ATOM   4446  CD  GLN   298     -33.775  26.235 -12.173  1.00 10.00      B   
ATOM   4447  OE1 GLN   298     -34.880  26.160 -11.633  1.00 10.00      B   
ATOM   4448  NE2 GLN   298     -33.614  26.738 -13.385  1.00 10.00      B   
ATOM   4449 HE21 GLN   298     -32.699  26.765 -13.764  1.00 10.00      B   
ATOM   4450 HE22 GLN   298     -34.404  27.061 -13.862  1.00 10.00      B   
ATOM   4451  C   GLN   298     -31.955  23.126  -8.662  1.00 10.00      B   
ATOM   4452  O   GLN   298     -32.743  23.512  -7.798  1.00 10.00      B   
ATOM   4453  N   LYS   299     -31.410  21.919  -8.634  1.00 10.00      B   
ATOM   4454  HN  LYS   299     -30.781  21.657  -9.341  1.00 10.00      B   
ATOM   4455  CA  LYS   299     -31.737  20.975  -7.573  1.00 10.00      B   
ATOM   4456  CB  LYS   299     -32.343  19.689  -8.144  1.00 10.00      B   
ATOM   4457  CG  LYS   299     -33.727  19.855  -8.752  1.00 10.00      B   
ATOM   4458  CD  LYS   299     -34.269  18.522  -9.246  1.00 10.00      B   
ATOM   4459  CE  LYS   299     -35.546  18.704 -10.052  1.00 10.00      B   
ATOM   4460  NZ  LYS   299     -36.219  17.406 -10.326  1.00 10.00      B   
ATOM   4461  HZ1 LYS   299     -35.564  16.758 -10.807  1.00 10.00      B   
ATOM   4462  HZ2 LYS   299     -37.046  17.553 -10.936  1.00 10.00      B   
ATOM   4463  HZ3 LYS   299     -36.534  16.965  -9.436  1.00 10.00      B   
ATOM   4464  C   LYS   299     -30.533  20.631  -6.702  1.00 10.00      B   
ATOM   4465  O   LYS   299     -30.677  20.402  -5.499  1.00 10.00      B   
ATOM   4466  N   PHE   300     -29.346  20.595  -7.295  1.00 10.00      B   
ATOM   4467  HN  PHE   300     -29.274  20.810  -8.250  1.00 10.00      B   
ATOM   4468  CA  PHE   300     -28.147  20.234  -6.543  1.00 10.00      B   
ATOM   4469  CB  PHE   300     -27.678  18.826  -6.920  1.00 10.00      B   
ATOM   4470  CG  PHE   300     -28.654  17.745  -6.550  1.00 10.00      B   
ATOM   4471  CD1 PHE   300     -29.588  17.292  -7.467  1.00 10.00      B   
ATOM   4472  CD2 PHE   300     -28.642  17.188  -5.282  1.00 10.00      B   
ATOM   4473  CE1 PHE   300     -30.493  16.306  -7.128  1.00 10.00      B   
ATOM   4474  CE2 PHE   300     -29.543  16.199  -4.937  1.00 10.00      B   
ATOM   4475  CZ  PHE   300     -30.470  15.758  -5.861  1.00 10.00      B   
ATOM   4476  C   PHE   300     -27.007  21.237  -6.698  1.00 10.00      B   
ATOM   4477  O   PHE   300     -25.843  20.882  -6.537  1.00 10.00      B   
ATOM   4478  N   ASN   301     -27.339  22.494  -6.965  1.00 10.00      B   
ATOM   4479  HN  ASN   301     -28.286  22.731  -7.054  1.00 10.00      B   
ATOM   4480  CA  ASN   301     -26.321  23.538  -7.125  1.00 10.00      B   
ATOM   4481  CB  ASN   301     -26.930  24.839  -7.668  1.00 10.00      B   
ATOM   4482  CG  ASN   301     -27.908  25.490  -6.707  1.00 10.00      B   
ATOM   4483  OD1 ASN   301     -28.650  24.810  -5.999  1.00 10.00      B   
ATOM   4484  ND2 ASN   301     -27.916  26.811  -6.675  1.00 10.00      B   
ATOM   4485 HD21 ASN   301     -27.297  27.295  -7.266  1.00 10.00      B   
ATOM   4486 HD22 ASN   301     -28.535  27.254  -6.060  1.00 10.00      B   
ATOM   4487  C   ASN   301     -25.591  23.815  -5.811  1.00 10.00      B   
ATOM   4488  O   ASN   301     -24.496  24.382  -5.802  1.00 10.00      B   
ATOM   4489  N   THR   302     -26.205  23.411  -4.708  1.00 10.00      B   
ATOM   4490  HN  THR   302     -27.084  22.985  -4.781  1.00 10.00      B   
ATOM   4491  CA  THR   302     -25.630  23.604  -3.387  1.00 10.00      B   
ATOM   4492  CB  THR   302     -26.730  23.482  -2.319  1.00 10.00      B   
ATOM   4493  OG1 THR   302     -27.984  23.238  -2.975  1.00 10.00      B   
ATOM   4494  HG1 THR   302     -28.245  22.320  -2.837  1.00 10.00      B   
ATOM   4495  CG2 THR   302     -26.832  24.766  -1.508  1.00 10.00      B   
ATOM   4496  C   THR   302     -24.534  22.578  -3.103  1.00 10.00      B   
ATOM   4497  O   THR   302     -23.824  22.672  -2.098  1.00 10.00      B   
ATOM   4498  N   LYS   303     -24.399  21.604  -3.995  1.00 10.00      B   
ATOM   4499  HN  LYS   303     -24.979  21.596  -4.788  1.00 10.00      B   
ATOM   4500  CA  LYS   303     -23.398  20.561  -3.844  1.00 10.00      B   
ATOM   4501  CB  LYS   303     -24.045  19.176  -3.937  1.00 10.00      B   
ATOM   4502  CG  LYS   303     -24.968  18.846  -2.771  1.00 10.00      B   
ATOM   4503  CD  LYS   303     -25.335  17.369  -2.747  1.00 10.00      B   
ATOM   4504  CE  LYS   303     -26.120  17.022  -1.489  1.00 10.00      B   
ATOM   4505  NZ  LYS   303     -26.307  15.555  -1.325  1.00 10.00      B   
ATOM   4506  HZ1 LYS   303     -26.990  15.199  -2.023  1.00 10.00      B   
ATOM   4507  HZ2 LYS   303     -26.664  15.346  -0.374  1.00 10.00      B   
ATOM   4508  HZ3 LYS   303     -25.402  15.060  -1.459  1.00 10.00      B   
ATOM   4509  C   LYS   303     -22.295  20.717  -4.883  1.00 10.00      B   
ATOM   4510  O   LYS   303     -22.566  20.991  -6.050  1.00 10.00      B   
ATOM   4511  N   LEU   304     -21.053  20.525  -4.455  1.00 10.00      B   
ATOM   4512  HN  LEU   304     -20.906  20.278  -3.518  1.00 10.00      B   
ATOM   4513  CA  LEU   304     -19.899  20.664  -5.338  1.00 10.00      B   
ATOM   4514  CB  LEU   304     -18.604  20.717  -4.526  1.00 10.00      B   
ATOM   4515  CG  LEU   304     -18.345  22.010  -3.753  1.00 10.00      B   
ATOM   4516  CD1 LEU   304     -17.058  21.902  -2.946  1.00 10.00      B   
ATOM   4517  CD2 LEU   304     -18.280  23.194  -4.705  1.00 10.00      B   
ATOM   4518  C   LEU   304     -19.823  19.550  -6.378  1.00 10.00      B   
ATOM   4519  O   LEU   304     -19.066  19.647  -7.346  1.00 10.00      B   
ATOM   4520  N   CYS   305     -20.601  18.493  -6.178  1.00 10.00      B   
ATOM   4521  HN  CYS   305     -21.178  18.461  -5.382  1.00 10.00      B   
ATOM   4522  CA  CYS   305     -20.610  17.372  -7.109  1.00 10.00      B   
ATOM   4523  CB  CYS   305     -21.150  16.118  -6.423  1.00 10.00      B   
ATOM   4524  SG  CYS   305     -22.413  16.447  -5.173  1.00 10.00      B   
ATOM   4525  HG  CYS   305     -22.541  15.361  -4.423  1.00 10.00      B   
ATOM   4526  C   CYS   305     -21.427  17.694  -8.360  1.00 10.00      B   
ATOM   4527  O   CYS   305     -21.287  17.029  -9.390  1.00 10.00      B   
ATOM   4528  N   CYS   306     -22.255  18.732  -8.270  1.00 10.00      B   
ATOM   4529  HN  CYS   306     -22.296  19.238  -7.428  1.00 10.00      B   
ATOM   4530  CA  CYS   306     -23.107  19.147  -9.382  1.00 10.00      B   
ATOM   4531  CB  CYS   306     -23.976  20.338  -8.973  1.00 10.00      B   
ATOM   4532  SG  CYS   306     -24.943  21.065 -10.317  1.00 10.00      B   
ATOM   4533  HG  CYS   306     -24.532  20.516 -11.453  1.00 10.00      B   
ATOM   4534  C   CYS   306     -22.290  19.495 -10.620  1.00 10.00      B   
ATOM   4535  O   CYS   306     -22.622  19.079 -11.728  1.00 10.00      B   
ATOM   4536  N   TYR   307     -21.219  20.254 -10.424  1.00 10.00      B   
ATOM   4537  HN  TYR   307     -21.007  20.556  -9.516  1.00 10.00      B   
ATOM   4538  CA  TYR   307     -20.359  20.665 -11.524  1.00 10.00      B   
ATOM   4539  CB  TYR   307     -19.220  21.547 -11.012  1.00 10.00      B   
ATOM   4540  CG  TYR   307     -18.279  22.027 -12.093  1.00 10.00      B   
ATOM   4541  CD1 TYR   307     -18.668  23.008 -12.996  1.00 10.00      B   
ATOM   4542  CD2 TYR   307     -17.000  21.497 -12.210  1.00 10.00      B   
ATOM   4543  CE1 TYR   307     -17.809  23.449 -13.986  1.00 10.00      B   
ATOM   4544  CE2 TYR   307     -16.137  21.931 -13.195  1.00 10.00      B   
ATOM   4545  CZ  TYR   307     -16.546  22.906 -14.079  1.00 10.00      B   
ATOM   4546  OH  TYR   307     -15.684  23.339 -15.058  1.00 10.00      B   
ATOM   4547  HH  TYR   307     -15.231  22.577 -15.441  1.00 10.00      B   
ATOM   4548  C   TYR   307     -19.803  19.462 -12.278  1.00 10.00      B   
ATOM   4549  O   TYR   307     -19.874  19.406 -13.506  1.00 10.00      B   
ATOM   4550  N   ALA   308     -19.277  18.495 -11.534  1.00 10.00      B   
ATOM   4551  HN  ALA   308     -19.282  18.593 -10.560  1.00 10.00      B   
ATOM   4552  CA  ALA   308     -18.700  17.290 -12.126  1.00 10.00      B   
ATOM   4553  CB  ALA   308     -18.006  16.458 -11.060  1.00 10.00      B   
ATOM   4554  C   ALA   308     -19.759  16.460 -12.843  1.00 10.00      B   
ATOM   4555  O   ALA   308     -19.481  15.822 -13.858  1.00 10.00      B   
ATOM   4556  N   ASP   309     -20.975  16.483 -12.313  1.00 10.00      B   
ATOM   4557  HN  ASP   309     -21.134  17.014 -11.502  1.00 10.00      B   
ATOM   4558  CA  ASP   309     -22.083  15.736 -12.899  1.00 10.00      B   
ATOM   4559  CB  ASP   309     -23.239  15.603 -11.907  1.00 10.00      B   
ATOM   4560  CG  ASP   309     -23.064  14.458 -10.929  1.00 10.00      B   
ATOM   4561  OD1 ASP   309     -22.170  13.610 -11.138  1.00 10.00      B   
ATOM   4562  OD2 ASP   309     -23.826  14.401  -9.941  1.00 10.00      B   
ATOM   4563  C   ASP   309     -22.578  16.407 -14.172  1.00 10.00      B   
ATOM   4564  O   ASP   309     -23.282  15.799 -14.978  1.00 10.00      B   
ATOM   4565  N   LEU   310     -22.209  17.665 -14.349  1.00 10.00      B   
ATOM   4566  HN  LEU   310     -21.648  18.098 -13.670  1.00 10.00      B   
ATOM   4567  CA  LEU   310     -22.615  18.420 -15.521  1.00 10.00      B   
ATOM   4568  CB  LEU   310     -22.810  19.898 -15.173  1.00 10.00      B   
ATOM   4569  CG  LEU   310     -23.965  20.232 -14.226  1.00 10.00      B   
ATOM   4570  CD1 LEU   310     -24.023  21.729 -13.963  1.00 10.00      B   
ATOM   4571  CD2 LEU   310     -25.287  19.729 -14.786  1.00 10.00      B   
ATOM   4572  C   LEU   310     -21.602  18.279 -16.648  1.00 10.00      B   
ATOM   4573  O   LEU   310     -21.976  18.053 -17.797  1.00 10.00      B   
ATOM   4574  N   SER   311     -20.318  18.378 -16.311  1.00 10.00      B   
ATOM   4575  HN  SER   311     -20.077  18.519 -15.367  1.00 10.00      B   
ATOM   4576  CA  SER   311     -19.247  18.289 -17.303  1.00 10.00      B   
ATOM   4577  CB  SER   311     -17.909  18.700 -16.688  1.00 10.00      B   
ATOM   4578  OG  SER   311     -17.862  18.368 -15.311  1.00 10.00      B   
ATOM   4579  HG  SER   311     -16.955  18.160 -15.064  1.00 10.00      B   
ATOM   4580  C   SER   311     -19.146  16.908 -17.957  1.00 10.00      B   
ATOM   4581  O   SER   311     -18.435  16.735 -18.948  1.00 10.00      B   
ATOM   4582  N   GLN   312     -19.852  15.927 -17.409  1.00 10.00      B   
ATOM   4583  HN  GLN   312     -20.395  16.112 -16.614  1.00 10.00      B   
ATOM   4584  CA  GLN   312     -19.825  14.578 -17.966  1.00 10.00      B   
ATOM   4585  CB  GLN   312     -20.095  13.518 -16.892  1.00 10.00      B   
ATOM   4586  CG  GLN   312     -21.508  13.520 -16.335  1.00 10.00      B   
ATOM   4587  CD  GLN   312     -21.685  12.527 -15.203  1.00 10.00      B   
ATOM   4588  OE1 GLN   312     -21.010  11.497 -15.152  1.00 10.00      B   
ATOM   4589  NE2 GLN   312     -22.597  12.827 -14.293  1.00 10.00      B   
ATOM   4590 HE21 GLN   312     -23.102  13.661 -14.400  1.00 10.00      B   
ATOM   4591 HE22 GLN   312     -22.727  12.209 -13.541  1.00 10.00      B   
ATOM   4592  C   GLN   312     -20.793  14.444 -19.141  1.00 10.00      B   
ATOM   4593  O   GLN   312     -20.854  13.405 -19.798  1.00 10.00      B   
ATOM   4594  N   TYR   313     -21.543  15.507 -19.401  1.00 10.00      B   
ATOM   4595  HN  TYR   313     -21.444  16.310 -18.843  1.00 10.00      B   
ATOM   4596  CA  TYR   313     -22.498  15.529 -20.500  1.00 10.00      B   
ATOM   4597  CB  TYR   313     -23.935  15.533 -19.974  1.00 10.00      B   
ATOM   4598  CG  TYR   313     -24.450  14.170 -19.569  1.00 10.00      B   
ATOM   4599  CD1 TYR   313     -24.711  13.868 -18.237  1.00 10.00      B   
ATOM   4600  CD2 TYR   313     -24.676  13.182 -20.519  1.00 10.00      B   
ATOM   4601  CE1 TYR   313     -25.182  12.623 -17.866  1.00 10.00      B   
ATOM   4602  CE2 TYR   313     -25.147  11.935 -20.156  1.00 10.00      B   
ATOM   4603  CZ  TYR   313     -25.398  11.660 -18.830  1.00 10.00      B   
ATOM   4604  OH  TYR   313     -25.868  10.417 -18.464  1.00 10.00      B   
ATOM   4605  HH  TYR   313     -25.757   9.796 -19.207  1.00 10.00      B   
ATOM   4606  C   TYR   313     -22.254  16.753 -21.373  1.00 10.00      B   
ATOM   4607  O   TYR   313     -21.433  17.608 -21.034  1.00 10.00      B   
ATOM   4608  N   GLU   314     -22.954  16.835 -22.497  1.00 10.00      B   
ATOM   4609  HN  GLU   314     -23.593  16.124 -22.722  1.00 10.00      B   
ATOM   4610  CA  GLU   314     -22.797  17.963 -23.404  1.00 10.00      B   
ATOM   4611  CB  GLU   314     -23.175  17.557 -24.830  1.00 10.00      B   
ATOM   4612  CG  GLU   314     -22.520  18.396 -25.915  1.00 10.00      B   
ATOM   4613  CD  GLU   314     -22.719  17.810 -27.298  1.00 10.00      B   
ATOM   4614  OE1 GLU   314     -23.582  18.319 -28.046  1.00 10.00      B   
ATOM   4615  OE2 GLU   314     -22.013  16.833 -27.645  1.00 10.00      B   
ATOM   4616  C   GLU   314     -23.644  19.141 -22.939  1.00 10.00      B   
ATOM   4617  O   GLU   314     -24.854  19.175 -23.161  1.00 10.00      B   
ATOM   4618  N   LEU   315     -23.005  20.091 -22.271  1.00 10.00      B   
ATOM   4619  HN  LEU   315     -22.042  19.999 -22.115  1.00 10.00      B   
ATOM   4620  CA  LEU   315     -23.693  21.270 -21.766  1.00 10.00      B   
ATOM   4621  CB  LEU   315     -22.896  21.908 -20.625  1.00 10.00      B   
ATOM   4622  CG  LEU   315     -22.614  21.011 -19.419  1.00 10.00      B   
ATOM   4623  CD1 LEU   315     -21.688  21.710 -18.437  1.00 10.00      B   
ATOM   4624  CD2 LEU   315     -23.913  20.605 -18.740  1.00 10.00      B   
ATOM   4625  C   LEU   315     -23.920  22.289 -22.877  1.00 10.00      B   
ATOM   4626  O   LEU   315     -22.963  22.779 -23.483  1.00 10.00      B   
ATOM   4627  N   PRO   316     -25.190  22.623 -23.152  1.00 10.00      B   
ATOM   4628  CA  PRO   316     -25.551  23.588 -24.195  1.00 10.00      B   
ATOM   4629  CB  PRO   316     -27.086  23.559 -24.199  1.00 10.00      B   
ATOM   4630  CG  PRO   316     -27.461  23.042 -22.854  1.00 10.00      B   
ATOM   4631  CD  PRO   316     -26.376  22.080 -22.466  1.00 10.00      B   
ATOM   4632  C   PRO   316     -25.051  24.992 -23.868  1.00 10.00      B   
ATOM   4633  O   PRO   316     -24.977  25.380 -22.697  1.00 10.00      B   
ATOM   4634  N   THR   317     -24.728  25.755 -24.905  1.00 10.00      B   
ATOM   4635  HN  THR   317     -24.820  25.392 -25.815  1.00 10.00      B   
ATOM   4636  CA  THR   317     -24.229  27.114 -24.733  1.00 10.00      B   
ATOM   4637  CB  THR   317     -23.802  27.722 -26.077  1.00 10.00      B   
ATOM   4638  OG1 THR   317     -24.259  26.874 -27.140  1.00 10.00      B   
ATOM   4639  HG1 THR   317     -25.132  27.168 -27.430  1.00 10.00      B   
ATOM   4640  CG2 THR   317     -22.288  27.838 -26.140  1.00 10.00      B   
ATOM   4641  C   THR   317     -25.263  28.012 -24.058  1.00 10.00      B   
ATOM   4642  O   THR   317     -24.916  29.013 -23.433  1.00 10.00      B   
ATOM   4643  N   SER   318     -26.528  27.635 -24.177  1.00 10.00      B   
ATOM   4644  HN  SER   318     -26.740  26.838 -24.702  1.00 10.00      B   
ATOM   4645  CA  SER   318     -27.612  28.385 -23.569  1.00 10.00      B   
ATOM   4646  CB  SER   318     -28.947  27.787 -24.007  1.00 10.00      B   
ATOM   4647  OG  SER   318     -28.852  27.272 -25.326  1.00 10.00      B   
ATOM   4648  HG  SER   318     -28.807  28.009 -25.952  1.00 10.00      B   
ATOM   4649  C   SER   318     -27.494  28.344 -22.049  1.00 10.00      B   
ATOM   4650  O   SER   318     -27.722  29.345 -21.369  1.00 10.00      B   
ATOM   4651  N   PHE   319     -27.094  27.186 -21.531  1.00 10.00      B   
ATOM   4652  HN  PHE   319     -26.878  26.444 -22.135  1.00 10.00      B   
ATOM   4653  CA  PHE   319     -26.946  26.995 -20.096  1.00 10.00      B   
ATOM   4654  CB  PHE   319     -26.856  25.502 -19.769  1.00 10.00      B   
ATOM   4655  CG  PHE   319     -26.750  25.204 -18.302  1.00 10.00      B   
ATOM   4656  CD1 PHE   319     -27.838  25.381 -17.463  1.00 10.00      B   
ATOM   4657  CD2 PHE   319     -25.561  24.748 -17.763  1.00 10.00      B   
ATOM   4658  CE1 PHE   319     -27.739  25.111 -16.113  1.00 10.00      B   
ATOM   4659  CE2 PHE   319     -25.454  24.475 -16.414  1.00 10.00      B   
ATOM   4660  CZ  PHE   319     -26.545  24.658 -15.588  1.00 10.00      B   
ATOM   4661  C   PHE   319     -25.717  27.734 -19.574  1.00 10.00      B   
ATOM   4662  O   PHE   319     -25.786  28.447 -18.572  1.00 10.00      B   
ATOM   4663  N   ILE   320     -24.595  27.574 -20.271  1.00 10.00      B   
ATOM   4664  HN  ILE   320     -24.602  26.995 -21.062  1.00 10.00      B   
ATOM   4665  CA  ILE   320     -23.350  28.232 -19.879  1.00 10.00      B   
ATOM   4666  CB  ILE   320     -22.111  27.596 -20.561  1.00 10.00      B   
ATOM   4667  CG1 ILE   320     -20.807  28.076 -19.913  1.00 10.00      B   
ATOM   4668  CG2 ILE   320     -22.097  27.875 -22.056  1.00 10.00      B   
ATOM   4669  CD1 ILE   320     -20.661  27.696 -18.456  1.00 10.00      B   
ATOM   4670  C   ILE   320     -23.419  29.734 -20.168  1.00 10.00      B   
ATOM   4671  O   ILE   320     -22.545  30.503 -19.774  1.00 10.00      B   
ATOM   4672  N   GLY   321     -24.476  30.146 -20.856  1.00 10.00      B   
ATOM   4673  HN  GLY   321     -25.137  29.490 -21.160  1.00 10.00      B   
ATOM   4674  CA  GLY   321     -24.655  31.546 -21.169  1.00 10.00      B   
ATOM   4675  C   GLY   321     -25.098  32.321 -19.950  1.00 10.00      B   
ATOM   4676  O   GLY   321     -24.884  33.530 -19.861  1.00 10.00      B   
ATOM   4677  N   SER   322     -25.709  31.614 -19.004  1.00 10.00      B   
ATOM   4678  HN  SER   322     -25.839  30.652 -19.140  1.00 10.00      B   
ATOM   4679  CA  SER   322     -26.189  32.221 -17.774  1.00 10.00      B   
ATOM   4680  CB  SER   322     -27.405  31.456 -17.246  1.00 10.00      B   
ATOM   4681  OG  SER   322     -28.331  31.188 -18.291  1.00 10.00      B   
ATOM   4682  HG  SER   322     -28.664  30.285 -18.197  1.00 10.00      B   
ATOM   4683  C   SER   322     -25.083  32.259 -16.719  1.00 10.00      B   
ATOM   4684  O   SER   322     -24.982  31.366 -15.874  1.00 10.00      B   
ATOM   4685  N   LEU   323     -24.243  33.283 -16.796  1.00 10.00      B   
ATOM   4686  HN  LEU   323     -24.363  33.943 -17.514  1.00 10.00      B   
ATOM   4687  CA  LEU   323     -23.143  33.460 -15.853  1.00 10.00      B   
ATOM   4688  CB  LEU   323     -21.793  33.196 -16.532  1.00 10.00      B   
ATOM   4689  CG  LEU   323     -21.535  31.769 -17.023  1.00 10.00      B   
ATOM   4690  CD1 LEU   323     -20.168  31.670 -17.683  1.00 10.00      B   
ATOM   4691  CD2 LEU   323     -21.645  30.776 -15.879  1.00 10.00      B   
ATOM   4692  C   LEU   323     -23.162  34.870 -15.272  1.00 10.00      B   
ATOM   4693  O   LEU   323     -22.179  35.331 -14.689  1.00 10.00      B   
ATOM   4694  N   LYS   324     -24.281  35.557 -15.449  1.00 10.00      B   
ATOM   4695  HN  LYS   324     -25.024  35.143 -15.934  1.00 10.00      B   
ATOM   4696  CA  LYS   324     -24.434  36.912 -14.942  1.00 10.00      B   
ATOM   4697  CB  LYS   324     -25.514  37.654 -15.729  1.00 10.00      B   
ATOM   4698  CG  LYS   324     -25.702  39.103 -15.314  1.00 10.00      B   
ATOM   4699  CD  LYS   324     -26.988  39.672 -15.886  1.00 10.00      B   
ATOM   4700  CE  LYS   324     -27.178  41.124 -15.482  1.00 10.00      B   
ATOM   4701  NZ  LYS   324     -28.488  41.654 -15.938  1.00 10.00      B   
ATOM   4702  HZ1 LYS   324     -29.261  41.214 -15.398  1.00 10.00      B   
ATOM   4703  HZ2 LYS   324     -28.628  41.447 -16.947  1.00 10.00      B   
ATOM   4704  HZ3 LYS   324     -28.525  42.682 -15.800  1.00 10.00      B   
ATOM   4705  C   LYS   324     -24.783  36.905 -13.457  1.00 10.00      B   
ATOM   4706  O   LYS   324     -25.936  36.663 -13.087  1.00 10.00      B   
ATOM   4707  N   ASN   325     -23.778  37.155 -12.619  1.00 10.00      B   
ATOM   4708  HN  ASN   325     -22.879  37.304 -12.988  1.00 10.00      B   
ATOM   4709  CA  ASN   325     -23.956  37.193 -11.163  1.00 10.00      B   
ATOM   4710  CB  ASN   325     -24.934  38.299 -10.750  1.00 10.00      B   
ATOM   4711  CG  ASN   325     -24.997  38.493  -9.247  1.00 10.00      B   
ATOM   4712  OD1 ASN   325     -23.972  38.655  -8.584  1.00 10.00      B   
ATOM   4713  ND2 ASN   325     -26.201  38.479  -8.697  1.00 10.00      B   
ATOM   4714 HD21 ASN   325     -26.980  38.344  -9.282  1.00 10.00      B   
ATOM   4715 HD22 ASN   325     -26.269  38.599  -7.726  1.00 10.00      B   
ATOM   4716  C   ASN   325     -24.418  35.845 -10.616  1.00 10.00      B   
ATOM   4717  O   ASN   325     -24.119  34.794 -11.189  1.00 10.00      B   
ATOM   4718  N   GLU   329     -22.107  37.886  -0.165  1.00 10.00      B   
ATOM   4719  HN  GLU   329     -21.389  37.816  -0.837  1.00 10.00      B   
ATOM   4720  CA  GLU   329     -22.537  36.679   0.527  1.00 10.00      B   
ATOM   4721  CB  GLU   329     -21.973  35.434  -0.165  1.00 10.00      B   
ATOM   4722  CG  GLU   329     -22.306  35.321  -1.647  1.00 10.00      B   
ATOM   4723  CD  GLU   329     -21.336  36.070  -2.543  1.00 10.00      B   
ATOM   4724  OE1 GLU   329     -20.400  36.718  -2.020  1.00 10.00      B   
ATOM   4725  OE2 GLU   329     -21.504  36.020  -3.779  1.00 10.00      B   
ATOM   4726  C   GLU   329     -22.084  36.712   1.982  1.00 10.00      B   
ATOM   4727  O   GLU   329     -20.935  37.047   2.273  1.00 10.00      B   
ATOM   4728  N   GLU   330     -22.987  36.380   2.893  1.00 10.00      B   
ATOM   4729  HN  GLU   330     -23.893  36.129   2.607  1.00 10.00      B   
ATOM   4730  CA  GLU   330     -22.662  36.378   4.314  1.00 10.00      B   
ATOM   4731  CB  GLU   330     -23.849  36.869   5.146  1.00 10.00      B   
ATOM   4732  CG  GLU   330     -24.431  38.193   4.683  1.00 10.00      B   
ATOM   4733  CD  GLU   330     -25.526  38.691   5.600  1.00 10.00      B   
ATOM   4734  OE1 GLU   330     -26.573  38.016   5.709  1.00 10.00      B   
ATOM   4735  OE2 GLU   330     -25.345  39.763   6.225  1.00 10.00      B   
ATOM   4736  C   GLU   330     -22.252  34.984   4.768  1.00 10.00      B   
ATOM   4737  O   GLU   330     -21.454  34.828   5.692  1.00 10.00      B   
ATOM   4738  N   ASN   331     -22.812  33.975   4.114  1.00 10.00      B   
ATOM   4739  HN  ASN   331     -23.448  34.170   3.394  1.00 10.00      B   
ATOM   4740  CA  ASN   331     -22.515  32.587   4.440  1.00 10.00      B   
ATOM   4741  CB  ASN   331     -23.613  31.663   3.909  1.00 10.00      B   
ATOM   4742  CG  ASN   331     -23.444  30.228   4.370  1.00 10.00      B   
ATOM   4743  OD1 ASN   331     -22.771  29.427   3.720  1.00 10.00      B   
ATOM   4744  ND2 ASN   331     -24.061  29.890   5.491  1.00 10.00      B   
ATOM   4745 HD21 ASN   331     -24.589  30.576   5.954  1.00 10.00      B   
ATOM   4746 HD22 ASN   331     -23.956  28.970   5.821  1.00 10.00      B   
ATOM   4747  C   ASN   331     -21.159  32.176   3.879  1.00 10.00      B   
ATOM   4748  O   ASN   331     -20.918  32.284   2.675  1.00 10.00      B   
ATOM   4749  N   LEU   332     -20.289  31.691   4.760  1.00 10.00      B   
ATOM   4750  HN  LEU   332     -20.565  31.615   5.700  1.00 10.00      B   
ATOM   4751  CA  LEU   332     -18.938  31.271   4.388  1.00 10.00      B   
ATOM   4752  CB  LEU   332     -18.200  30.713   5.612  1.00 10.00      B   
ATOM   4753  CG  LEU   332     -16.783  30.179   5.378  1.00 10.00      B   
ATOM   4754  CD1 LEU   332     -15.835  31.306   5.004  1.00 10.00      B   
ATOM   4755  CD2 LEU   332     -16.277  29.445   6.609  1.00 10.00      B   
ATOM   4756  C   LEU   332     -18.930  30.248   3.250  1.00 10.00      B   
ATOM   4757  O   LEU   332     -18.184  30.399   2.281  1.00 10.00      B   
ATOM   4758  N   ILE   333     -19.769  29.223   3.364  1.00 10.00      B   
ATOM   4759  HN  ILE   333     -20.361  29.176   4.146  1.00 10.00      B   
ATOM   4760  CA  ILE   333     -19.841  28.167   2.354  1.00 10.00      B   
ATOM   4761  CB  ILE   333     -20.807  27.039   2.773  1.00 10.00      B   
ATOM   4762  CG1 ILE   333     -20.494  26.578   4.201  1.00 10.00      B   
ATOM   4763  CG2 ILE   333     -20.706  25.867   1.804  1.00 10.00      B   
ATOM   4764  CD1 ILE   333     -21.497  25.594   4.763  1.00 10.00      B   
ATOM   4765  C   ILE   333     -20.251  28.716   0.990  1.00 10.00      B   
ATOM   4766  O   ILE   333     -19.673  28.348  -0.036  1.00 10.00      B   
ATOM   4767  N   THR   334     -21.235  29.606   0.983  1.00 10.00      B   
ATOM   4768  HN  THR   334     -21.653  29.864   1.833  1.00 10.00      B   
ATOM   4769  CA  THR   334     -21.713  30.203  -0.256  1.00 10.00      B   
ATOM   4770  CB  THR   334     -22.919  31.125  -0.007  1.00 10.00      B   
ATOM   4771  OG1 THR   334     -23.844  30.468   0.872  1.00 10.00      B   
ATOM   4772  HG1 THR   334     -23.794  29.510   0.738  1.00 10.00      B   
ATOM   4773  CG2 THR   334     -23.621  31.459  -1.316  1.00 10.00      B   
ATOM   4774  C   THR   334     -20.600  30.987  -0.951  1.00 10.00      B   
ATOM   4775  O   THR   334     -20.476  30.956  -2.176  1.00 10.00      B   
ATOM   4776  N   VAL   335     -19.777  31.669  -0.160  1.00 10.00      B   
ATOM   4777  HN  VAL   335     -19.911  31.641   0.813  1.00 10.00      B   
ATOM   4778  CA  VAL   335     -18.677  32.453  -0.704  1.00 10.00      B   
ATOM   4779  CB  VAL   335     -17.937  33.253   0.390  1.00 10.00      B   
ATOM   4780  CG1 VAL   335     -16.845  34.116  -0.222  1.00 10.00      B   
ATOM   4781  CG2 VAL   335     -18.909  34.120   1.174  1.00 10.00      B   
ATOM   4782  C   VAL   335     -17.685  31.554  -1.440  1.00 10.00      B   
ATOM   4783  O   VAL   335     -17.250  31.878  -2.543  1.00 10.00      B   
ATOM   4784  N   VAL   336     -17.356  30.414  -0.831  1.00 10.00      B   
ATOM   4785  HN  VAL   336     -17.766  30.202   0.035  1.00 10.00      B   
ATOM   4786  CA  VAL   336     -16.412  29.465  -1.421  1.00 10.00      B   
ATOM   4787  CB  VAL   336     -16.269  28.181  -0.565  1.00 10.00      B   
ATOM   4788  CG1 VAL   336     -15.289  27.210  -1.206  1.00 10.00      B   
ATOM   4789  CG2 VAL   336     -15.828  28.511   0.851  1.00 10.00      B   
ATOM   4790  C   VAL   336     -16.843  29.063  -2.830  1.00 10.00      B   
ATOM   4791  O   VAL   336     -16.098  29.239  -3.794  1.00 10.00      B   
ATOM   4792  N   ASN   337     -18.056  28.544  -2.938  1.00 10.00      B   
ATOM   4793  HN  ASN   337     -18.607  28.452  -2.130  1.00 10.00      B   
ATOM   4794  CA  ASN   337     -18.592  28.097  -4.218  1.00 10.00      B   
ATOM   4795  CB  ASN   337     -19.962  27.436  -4.040  1.00 10.00      B   
ATOM   4796  CG  ASN   337     -19.936  26.284  -3.054  1.00 10.00      B   
ATOM   4797  OD1 ASN   337     -18.887  25.696  -2.790  1.00 10.00      B   
ATOM   4798  ND2 ASN   337     -21.091  25.948  -2.506  1.00 10.00      B   
ATOM   4799 HD21 ASN   337     -21.894  26.453  -2.763  1.00 10.00      B   
ATOM   4800 HD22 ASN   337     -21.098  25.212  -1.861  1.00 10.00      B   
ATOM   4801  C   ASN   337     -18.677  29.237  -5.228  1.00 10.00      B   
ATOM   4802  O   ASN   337     -18.277  29.086  -6.383  1.00 10.00      B   
ATOM   4803  N   ASN   338     -19.172  30.384  -4.780  1.00 10.00      B   
ATOM   4804  HN  ASN   338     -19.453  30.447  -3.839  1.00 10.00      B   
ATOM   4805  CA  ASN   338     -19.317  31.553  -5.645  1.00 10.00      B   
ATOM   4806  CB  ASN   338     -20.040  32.690  -4.914  1.00 10.00      B   
ATOM   4807  CG  ASN   338     -21.549  32.523  -4.929  1.00 10.00      B   
ATOM   4808  OD1 ASN   338     -22.063  31.422  -5.137  1.00 10.00      B   
ATOM   4809  ND2 ASN   338     -22.273  33.607  -4.700  1.00 10.00      B   
ATOM   4810 HD21 ASN   338     -21.801  34.459  -4.528  1.00 10.00      B   
ATOM   4811 HD22 ASN   338     -23.247  33.525  -4.720  1.00 10.00      B   
ATOM   4812  C   ASN   338     -17.974  32.027  -6.195  1.00 10.00      B   
ATOM   4813  O   ASN   338     -17.859  32.343  -7.381  1.00 10.00      B   
ATOM   4814  N   ARG   339     -16.956  32.058  -5.339  1.00 10.00      B   
ATOM   4815  HN  ARG   339     -17.103  31.783  -4.403  1.00 10.00      B   
ATOM   4816  CA  ARG   339     -15.624  32.491  -5.754  1.00 10.00      B   
ATOM   4817  CB  ARG   339     -14.728  32.762  -4.544  1.00 10.00      B   
ATOM   4818  CG  ARG   339     -15.235  33.870  -3.630  1.00 10.00      B   
ATOM   4819  CD  ARG   339     -15.125  35.242  -4.280  1.00 10.00      B   
ATOM   4820  NE  ARG   339     -13.800  35.829  -4.089  1.00 10.00      B   
ATOM   4821  HE  ARG   339     -13.054  35.424  -4.581  1.00 10.00      B   
ATOM   4822  CZ  ARG   339     -13.548  36.859  -3.282  1.00 10.00      B   
ATOM   4823  NH1 ARG   339     -14.524  37.423  -2.580  1.00 10.00      B   
ATOM   4824 HH11 ARG   339     -15.500  37.072  -2.659  1.00 10.00      B   
ATOM   4825 HH12 ARG   339     -14.311  38.232  -1.939  1.00 10.00      B   
ATOM   4826  NH2 ARG   339     -12.317  37.333  -3.178  1.00 10.00      B   
ATOM   4827 HH21 ARG   339     -11.534  36.910  -3.732  1.00 10.00      B   
ATOM   4828 HH22 ARG   339     -12.121  38.146  -2.536  1.00 10.00      B   
ATOM   4829  C   ARG   339     -14.980  31.462  -6.680  1.00 10.00      B   
ATOM   4830  O   ARG   339     -14.158  31.806  -7.531  1.00 10.00      B   
ATOM   4831  N   LYS   340     -15.363  30.201  -6.510  1.00 10.00      B   
ATOM   4832  HN  LYS   340     -16.010  29.990  -5.803  1.00 10.00      B   
ATOM   4833  CA  LYS   340     -14.841  29.122  -7.338  1.00 10.00      B   
ATOM   4834  CB  LYS   340     -15.212  27.757  -6.757  1.00 10.00      B   
ATOM   4835  CG  LYS   340     -14.302  27.267  -5.646  1.00 10.00      B   
ATOM   4836  CD  LYS   340     -14.451  25.768  -5.458  1.00 10.00      B   
ATOM   4837  CE  LYS   340     -13.670  25.272  -4.254  1.00 10.00      B   
ATOM   4838  NZ  LYS   340     -13.407  23.811  -4.336  1.00 10.00      B   
ATOM   4839  HZ1 LYS   340     -13.161  23.435  -3.398  1.00 10.00      B   
ATOM   4840  HZ2 LYS   340     -12.618  23.628  -4.985  1.00 10.00      B   
ATOM   4841  HZ3 LYS   340     -14.248  23.309  -4.687  1.00 10.00      B   
ATOM   4842  C   LYS   340     -15.390  29.227  -8.756  1.00 10.00      B   
ATOM   4843  O   LYS   340     -14.639  29.161  -9.727  1.00 10.00      B   
ATOM   4844  N   PHE   341     -16.705  29.409  -8.858  1.00 10.00      B   
ATOM   4845  HN  PHE   341     -17.243  29.467  -8.036  1.00 10.00      B   
ATOM   4846  CA  PHE   341     -17.375  29.518 -10.152  1.00 10.00      B   
ATOM   4847  CB  PHE   341     -18.896  29.579  -9.981  1.00 10.00      B   
ATOM   4848  CG  PHE   341     -19.512  28.299  -9.488  1.00 10.00      B   
ATOM   4849  CD1 PHE   341     -20.491  28.318  -8.507  1.00 10.00      B   
ATOM   4850  CD2 PHE   341     -19.110  27.077 -10.003  1.00 10.00      B   
ATOM   4851  CE1 PHE   341     -21.057  27.144  -8.049  1.00 10.00      B   
ATOM   4852  CE2 PHE   341     -19.671  25.900  -9.549  1.00 10.00      B   
ATOM   4853  CZ  PHE   341     -20.646  25.933  -8.571  1.00 10.00      B   
ATOM   4854  C   PHE   341     -16.886  30.725 -10.940  1.00 10.00      B   
ATOM   4855  O   PHE   341     -16.709  30.653 -12.155  1.00 10.00      B   
ATOM   4856  N   VAL   342     -16.658  31.830 -10.241  1.00 10.00      B   
ATOM   4857  HN  VAL   342     -16.818  31.829  -9.271  1.00 10.00      B   
ATOM   4858  CA  VAL   342     -16.184  33.048 -10.884  1.00 10.00      B   
ATOM   4859  CB  VAL   342     -16.558  34.309 -10.068  1.00 10.00      B   
ATOM   4860  CG1 VAL   342     -15.609  34.533  -8.902  1.00 10.00      B   
ATOM   4861  CG2 VAL   342     -16.636  35.537 -10.962  1.00 10.00      B   
ATOM   4862  C   VAL   342     -14.671  32.978 -11.131  1.00 10.00      B   
ATOM   4863  O   VAL   342     -14.093  33.842 -11.791  1.00 10.00      B   
ATOM   4864  N   ASN   343     -14.054  31.921 -10.599  1.00 10.00      B   
ATOM   4865  HN  ASN   343     -14.588  31.274 -10.093  1.00 10.00      B   
ATOM   4866  CA  ASN   343     -12.616  31.678 -10.740  1.00 10.00      B   
ATOM   4867  CB  ASN   343     -12.258  31.221 -12.160  1.00 10.00      B   
ATOM   4868  CG  ASN   343     -10.864  30.626 -12.249  1.00 10.00      B   
ATOM   4869  OD1 ASN   343     -10.384  29.988 -11.312  1.00 10.00      B   
ATOM   4870  ND2 ASN   343     -10.205  30.832 -13.377  1.00 10.00      B   
ATOM   4871 HD21 ASN   343     -10.647  31.349 -14.086  1.00 10.00      B   
ATOM   4872 HD22 ASN   343      -9.302  30.460 -13.459  1.00 10.00      B   
ATOM   4873  C   ASN   343     -11.782  32.887 -10.322  1.00 10.00      B   
ATOM   4874  O   ASN   343     -10.966  33.399 -11.093  1.00 10.00      B   
ATOM   4875  N   GLN   344     -11.990  33.346  -9.098  1.00 10.00      B   
ATOM   4876  HN  GLN   344     -12.650  32.901  -8.520  1.00 10.00      B   
ATOM   4877  CA  GLN   344     -11.253  34.492  -8.592  1.00 10.00      B   
ATOM   4878  CB  GLN   344     -12.134  35.335  -7.674  1.00 10.00      B   
ATOM   4879  CG  GLN   344     -11.644  36.762  -7.493  1.00 10.00      B   
ATOM   4880  CD  GLN   344     -12.675  37.647  -6.827  1.00 10.00      B   
ATOM   4881  OE1 GLN   344     -13.877  37.434  -6.972  1.00 10.00      B   
ATOM   4882  NE2 GLN   344     -12.217  38.645  -6.093  1.00 10.00      B   
ATOM   4883 HE21 GLN   344     -11.246  38.763  -6.021  1.00 10.00      B   
ATOM   4884 HE22 GLN   344     -12.868  39.225  -5.643  1.00 10.00      B   
ATOM   4885  C   GLN   344      -9.996  34.037  -7.861  1.00 10.00      B   
ATOM   4886  O   GLN   344     -10.057  33.176  -6.980  1.00 10.00      B   
ATOM   4887  N   THR   345      -8.859  34.605  -8.244  1.00 10.00      B   
ATOM   4888  HN  THR   345      -8.875  35.275  -8.960  1.00 10.00      B   
ATOM   4889  CA  THR   345      -7.586  34.255  -7.632  1.00 10.00      B   
ATOM   4890  CB  THR   345      -6.410  34.681  -8.527  1.00 10.00      B   
ATOM   4891  OG1 THR   345      -6.743  34.424  -9.900  1.00 10.00      B   
ATOM   4892  HG1 THR   345      -6.340  35.104 -10.456  1.00 10.00      B   
ATOM   4893  CG2 THR   345      -5.154  33.905  -8.162  1.00 10.00      B   
ATOM   4894  C   THR   345      -7.443  34.903  -6.259  1.00 10.00      B   
ATOM   4895  O   THR   345      -7.043  34.252  -5.294  1.00 10.00      B   
ATOM   4896  N   ASP   346      -7.782  36.183  -6.180  1.00 10.00      B   
ATOM   4897  HN  ASP   346      -8.105  36.643  -6.984  1.00 10.00      B   
ATOM   4898  CA  ASP   346      -7.697  36.922  -4.927  1.00 10.00      B   
ATOM   4899  CB  ASP   346      -7.588  38.426  -5.188  1.00 10.00      B   
ATOM   4900  CG  ASP   346      -7.905  39.258  -3.961  1.00 10.00      B   
ATOM   4901  OD1 ASP   346      -7.148  39.178  -2.968  1.00 10.00      B   
ATOM   4902  OD2 ASP   346      -8.910  39.999  -3.989  1.00 10.00      B   
ATOM   4903  C   ASP   346      -8.904  36.628  -4.050  1.00 10.00      B   
ATOM   4904  O   ASP   346     -10.048  36.704  -4.504  1.00 10.00      B   
ATOM   4905  N   ASN   347      -8.645  36.278  -2.799  1.00 10.00      B   
ATOM   4906  HN  ASN   347      -7.708  36.227  -2.504  1.00 10.00      B   
ATOM   4907  CA  ASN   347      -9.706  35.961  -1.852  1.00 10.00      B   
ATOM   4908  CB  ASN   347      -9.930  34.442  -1.784  1.00 10.00      B   
ATOM   4909  CG  ASN   347     -10.521  33.866  -3.061  1.00 10.00      B   
ATOM   4910  OD1 ASN   347     -11.736  33.860  -3.250  1.00 10.00      B   
ATOM   4911  ND2 ASN   347      -9.663  33.376  -3.948  1.00 10.00      B   
ATOM   4912 HD21 ASN   347      -8.705  33.408  -3.735  1.00 10.00      B   
ATOM   4913 HD22 ASN   347     -10.021  33.006  -4.784  1.00 10.00      B   
ATOM   4914  C   ASN   347      -9.368  36.503  -0.466  1.00 10.00      B   
ATOM   4915  O   ASN   347      -9.847  35.990   0.548  1.00 10.00      B   
ATOM   4916  N   TRP   348      -8.563  37.564  -0.429  1.00 10.00      B   
ATOM   4917  HN  TRP   348      -8.245  37.955  -1.274  1.00 10.00      B   
ATOM   4918  CA  TRP   348      -8.143  38.165   0.836  1.00 10.00      B   
ATOM   4919  CB  TRP   348      -7.048  39.221   0.618  1.00 10.00      B   
ATOM   4920  CG  TRP   348      -7.548  40.614   0.364  1.00 10.00      B   
ATOM   4921  CD1 TRP   348      -8.275  41.049  -0.707  1.00 10.00      B   
ATOM   4922  CD2 TRP   348      -7.347  41.757   1.202  1.00 10.00      B   
ATOM   4923  NE1 TRP   348      -8.545  42.388  -0.583  1.00 10.00      B   
ATOM   4924  HE1 TRP   348      -9.059  42.929  -1.226  1.00 10.00      B   
ATOM   4925  CE2 TRP   348      -7.986  42.847   0.581  1.00 10.00      B   
ATOM   4926  CE3 TRP   348      -6.693  41.963   2.421  1.00 10.00      B   
ATOM   4927  CZ2 TRP   348      -7.987  44.124   1.136  1.00 10.00      B   
ATOM   4928  CZ3 TRP   348      -6.695  43.230   2.968  1.00 10.00      B   
ATOM   4929  CH2 TRP   348      -7.339  44.294   2.327  1.00 10.00      B   
ATOM   4930  C   TRP   348      -9.320  38.726   1.638  1.00 10.00      B   
ATOM   4931  O   TRP   348      -9.320  38.670   2.868  1.00 10.00      B   
ATOM   4932  N   ASP   349     -10.332  39.232   0.937  1.00 10.00      B   
ATOM   4933  HN  ASP   349     -10.288  39.218  -0.045  1.00 10.00      B   
ATOM   4934  CA  ASP   349     -11.512  39.805   1.586  1.00 10.00      B   
ATOM   4935  CB  ASP   349     -12.419  40.512   0.571  1.00 10.00      B   
ATOM   4936  CG  ASP   349     -12.916  39.593  -0.526  1.00 10.00      B   
ATOM   4937  OD1 ASP   349     -12.110  39.239  -1.413  1.00 10.00      B   
ATOM   4938  OD2 ASP   349     -14.113  39.225  -0.512  1.00 10.00      B   
ATOM   4939  C   ASP   349     -12.291  38.739   2.343  1.00 10.00      B   
ATOM   4940  O   ASP   349     -12.980  39.030   3.318  1.00 10.00      B   
ATOM   4941  N   VAL   350     -12.168  37.501   1.891  1.00 10.00      B   
ATOM   4942  HN  VAL   350     -11.608  37.334   1.104  1.00 10.00      B   
ATOM   4943  CA  VAL   350     -12.846  36.386   2.531  1.00 10.00      B   
ATOM   4944  CB  VAL   350     -12.902  35.153   1.605  1.00 10.00      B   
ATOM   4945  CG1 VAL   350     -13.801  34.077   2.194  1.00 10.00      B   
ATOM   4946  CG2 VAL   350     -13.365  35.543   0.209  1.00 10.00      B   
ATOM   4947  C   VAL   350     -12.117  36.009   3.815  1.00 10.00      B   
ATOM   4948  O   VAL   350     -12.727  35.857   4.876  1.00 10.00      B   
ATOM   4949  N   TYR   351     -10.801  35.883   3.712  1.00 10.00      B   
ATOM   4950  HN  TYR   351     -10.372  36.032   2.842  1.00 10.00      B   
ATOM   4951  CA  TYR   351      -9.974  35.525   4.852  1.00 10.00      B   
ATOM   4952  CB  TYR   351      -8.532  35.281   4.407  1.00 10.00      B   
ATOM   4953  CG  TYR   351      -7.587  34.954   5.537  1.00 10.00      B   
ATOM   4954  CD1 TYR   351      -7.543  33.680   6.086  1.00 10.00      B   
ATOM   4955  CD2 TYR   351      -6.737  35.922   6.057  1.00 10.00      B   
ATOM   4956  CE1 TYR   351      -6.681  33.378   7.122  1.00 10.00      B   
ATOM   4957  CE2 TYR   351      -5.871  35.629   7.092  1.00 10.00      B   
ATOM   4958  CZ  TYR   351      -5.847  34.357   7.620  1.00 10.00      B   
ATOM   4959  OH  TYR   351      -4.987  34.064   8.654  1.00 10.00      B   
ATOM   4960  HH  TYR   351      -5.052  34.754   9.325  1.00 10.00      B   
ATOM   4961  C   TYR   351     -10.028  36.602   5.931  1.00 10.00      B   
ATOM   4962  O   TYR   351     -10.035  36.297   7.120  1.00 10.00      B   
ATOM   4963  N   GLU   352     -10.091  37.859   5.512  1.00 10.00      B   
ATOM   4964  HN  GLU   352     -10.091  38.044   4.545  1.00 10.00      B   
ATOM   4965  CA  GLU   352     -10.140  38.979   6.446  1.00 10.00      B   
ATOM   4966  CB  GLU   352      -9.904  40.302   5.717  1.00 10.00      B   
ATOM   4967  CG  GLU   352      -8.448  40.554   5.360  1.00 10.00      B   
ATOM   4968  CD  GLU   352      -7.580  40.766   6.583  1.00 10.00      B   
ATOM   4969  OE1 GLU   352      -7.869  41.702   7.364  1.00 10.00      B   
ATOM   4970  OE2 GLU   352      -6.602  40.011   6.767  1.00 10.00      B   
ATOM   4971  C   GLU   352     -11.448  39.025   7.239  1.00 10.00      B   
ATOM   4972  O   GLU   352     -11.564  39.770   8.211  1.00 10.00      B   
ATOM   4973  N   ARG   353     -12.429  38.239   6.823  1.00 10.00      B   
ATOM   4974  HN  ARG   353     -12.289  37.666   6.039  1.00 10.00      B   
ATOM   4975  CA  ARG   353     -13.710  38.211   7.513  1.00 10.00      B   
ATOM   4976  CB  ARG   353     -14.870  38.411   6.534  1.00 10.00      B   
ATOM   4977  CG  ARG   353     -14.887  39.775   5.857  1.00 10.00      B   
ATOM   4978  CD  ARG   353     -16.286  40.151   5.388  1.00 10.00      B   
ATOM   4979  NE  ARG   353     -16.893  39.114   4.548  1.00 10.00      B   
ATOM   4980  HE  ARG   353     -16.329  38.343   4.303  1.00 10.00      B   
ATOM   4981  CZ  ARG   353     -18.148  39.151   4.103  1.00 10.00      B   
ATOM   4982  NH1 ARG   353     -18.936  40.175   4.407  1.00 10.00      B   
ATOM   4983 HH11 ARG   353     -19.917  40.202   4.055  1.00 10.00      B   
ATOM   4984 HH12 ARG   353     -18.580  40.958   5.001  1.00 10.00      B   
ATOM   4985  NH2 ARG   353     -18.617  38.156   3.361  1.00 10.00      B   
ATOM   4986 HH21 ARG   353     -19.601  38.177   3.005  1.00 10.00      B   
ATOM   4987 HH22 ARG   353     -18.005  37.344   3.129  1.00 10.00      B   
ATOM   4988  C   ARG   353     -13.891  36.915   8.296  1.00 10.00      B   
ATOM   4989  O   ARG   353     -14.559  36.894   9.331  1.00 10.00      B   
ATOM   4990  N   PHE   354     -13.296  35.837   7.802  1.00 10.00      B   
ATOM   4991  HN  PHE   354     -12.767  35.913   6.977  1.00 10.00      B   
ATOM   4992  CA  PHE   354     -13.407  34.538   8.458  1.00 10.00      B   
ATOM   4993  CB  PHE   354     -14.291  33.592   7.634  1.00 10.00      B   
ATOM   4994  CG  PHE   354     -15.696  34.085   7.431  1.00 10.00      B   
ATOM   4995  CD1 PHE   354     -16.059  34.712   6.250  1.00 10.00      B   
ATOM   4996  CD2 PHE   354     -16.652  33.925   8.422  1.00 10.00      B   
ATOM   4997  CE1 PHE   354     -17.348  35.172   6.060  1.00 10.00      B   
ATOM   4998  CE2 PHE   354     -17.943  34.381   8.238  1.00 10.00      B   
ATOM   4999  CZ  PHE   354     -18.291  35.005   7.056  1.00 10.00      B   
ATOM   5000  C   PHE   354     -12.030  33.913   8.671  1.00 10.00      B   
ATOM   5001  O   PHE   354     -11.742  32.830   8.161  1.00 10.00      B   
ATOM   5002  N   SER   355     -11.182  34.598   9.426  1.00 10.00      B   
ATOM   5003  HN  SER   355     -11.465  35.457   9.808  1.00 10.00      B   
ATOM   5004  CA  SER   355      -9.837  34.108   9.701  1.00 10.00      B   
ATOM   5005  CB  SER   355      -8.941  35.275  10.115  1.00 10.00      B   
ATOM   5006  OG  SER   355      -9.480  36.509   9.669  1.00 10.00      B   
ATOM   5007  HG  SER   355      -9.623  36.467   8.711  1.00 10.00      B   
ATOM   5008  C   SER   355      -9.854  33.060  10.811  1.00 10.00      B   
ATOM   5009  O   SER   355      -9.137  32.057  10.750  1.00 10.00      B   
ATOM   5010  N   THR   356     -10.673  33.309  11.824  1.00 10.00      B   
ATOM   5011  HN  THR   356     -11.216  34.127  11.810  1.00 10.00      B   
ATOM   5012  CA  THR   356     -10.791  32.404  12.958  1.00 10.00      B   
ATOM   5013  CB  THR   356     -11.475  33.106  14.147  1.00 10.00      B   
ATOM   5014  OG1 THR   356     -10.967  34.446  14.252  1.00 10.00      B   
ATOM   5015  HG1 THR   356     -10.053  34.464  13.937  1.00 10.00      B   
ATOM   5016  CG2 THR   356     -11.192  32.365  15.445  1.00 10.00      B   
ATOM   5017  C   THR   356     -11.558  31.136  12.577  1.00 10.00      B   
ATOM   5018  O   THR   356     -12.678  31.204  12.058  1.00 10.00      B   
ATOM   5019  N   LYS   357     -10.938  29.985  12.822  1.00 10.00      B   
ATOM   5020  HN  LYS   357     -10.042  30.002  13.229  1.00 10.00      B   
ATOM   5021  CA  LYS   357     -11.544  28.697  12.510  1.00 10.00      B   
ATOM   5022  CB  LYS   357     -10.488  27.589  12.565  1.00 10.00      B   
ATOM   5023  CG  LYS   357     -11.020  26.192  12.291  1.00 10.00      B   
ATOM   5024  CD  LYS   357      -9.907  25.161  12.371  1.00 10.00      B   
ATOM   5025  CE  LYS   357     -10.457  23.745  12.345  1.00 10.00      B   
ATOM   5026  NZ  LYS   357      -9.373  22.730  12.400  1.00 10.00      B   
ATOM   5027  HZ1 LYS   357      -8.881  22.777  13.315  1.00 10.00      B   
ATOM   5028  HZ2 LYS   357      -8.681  22.903  11.634  1.00 10.00      B   
ATOM   5029  HZ3 LYS   357      -9.770  21.774  12.279  1.00 10.00      B   
ATOM   5030  C   LYS   357     -12.687  28.394  13.474  1.00 10.00      B   
ATOM   5031  O   LYS   357     -12.466  28.170  14.667  1.00 10.00      B   
ATOM   5032  N   GLU   358     -13.902  28.400  12.950  1.00 10.00      B   
ATOM   5033  HN  GLU   358     -14.007  28.582  11.993  1.00 10.00      B   
ATOM   5034  CA  GLU   358     -15.087  28.135  13.750  1.00 10.00      B   
ATOM   5035  CB  GLU   358     -16.089  29.281  13.605  1.00 10.00      B   
ATOM   5036  CG  GLU   358     -15.923  30.378  14.640  1.00 10.00      B   
ATOM   5037  CD  GLU   358     -16.399  29.946  16.009  1.00 10.00      B   
ATOM   5038  OE1 GLU   358     -17.554  30.259  16.364  1.00 10.00      B   
ATOM   5039  OE2 GLU   358     -15.623  29.285  16.734  1.00 10.00      B   
ATOM   5040  C   GLU   358     -15.740  26.823  13.344  1.00 10.00      B   
ATOM   5041  O   GLU   358     -15.577  26.363  12.212  1.00 10.00      B   
ATOM   5042  N   GLY   359     -16.466  26.223  14.271  1.00 10.00      B   
ATOM   5043  HN  GLY   359     -16.536  26.626  15.162  1.00 10.00      B   
ATOM   5044  CA  GLY   359     -17.141  24.975  13.992  1.00 10.00      B   
ATOM   5045  C   GLY   359     -16.612  23.845  14.844  1.00 10.00      B   
ATOM   5046  O   GLY   359     -16.844  23.808  16.055  1.00 10.00      B   
ATOM   5047  N   ALA   360     -15.904  22.919  14.215  1.00 10.00      B   
ATOM   5048  HN  ALA   360     -15.766  22.999  13.246  1.00 10.00      B   
ATOM   5049  CA  ALA   360     -15.329  21.786  14.920  1.00 10.00      B   
ATOM   5050  CB  ALA   360     -15.817  20.478  14.318  1.00 10.00      B   
ATOM   5051  C   ALA   360     -13.808  21.859  14.896  1.00 10.00      B   
ATOM   5052  O   ALA   360     -13.210  22.201  13.872  1.00 10.00      B   
ATOM   5053  N   GLU   361     -13.193  21.538  16.027  1.00 10.00      B   
ATOM   5054  HN  GLU   361     -13.738  21.276  16.809  1.00 10.00      B   
ATOM   5055  CA  GLU   361     -11.741  21.564  16.161  1.00 10.00      B   
ATOM   5056  CB  GLU   361     -11.327  21.246  17.606  1.00 10.00      B   
ATOM   5057  CG  GLU   361     -12.296  21.732  18.678  1.00 10.00      B   
ATOM   5058  CD  GLU   361     -13.372  20.713  19.008  1.00 10.00      B   
ATOM   5059  OE1 GLU   361     -14.369  20.631  18.254  1.00 10.00      B   
ATOM   5060  OE2 GLU   361     -13.231  19.992  20.020  1.00 10.00      B   
ATOM   5061  C   GLU   361     -11.092  20.562  15.213  1.00 10.00      B   
ATOM   5062  O   GLU   361     -10.113  20.872  14.532  1.00 10.00      B   
ATOM   5063  N   TYR   362     -11.672  19.370  15.150  1.00 10.00      B   
ATOM   5064  HN  TYR   362     -12.473  19.205  15.690  1.00 10.00      B   
ATOM   5065  CA  TYR   362     -11.155  18.300  14.302  1.00 10.00      B   
ATOM   5066  CB  TYR   362     -11.649  16.939  14.799  1.00 10.00      B   
ATOM   5067  CG  TYR   362     -10.978  16.460  16.066  1.00 10.00      B   
ATOM   5068  CD1 TYR   362     -11.449  16.840  17.315  1.00 10.00      B   
ATOM   5069  CD2 TYR   362      -9.876  15.617  16.010  1.00 10.00      B   
ATOM   5070  CE1 TYR   362     -10.842  16.395  18.473  1.00 10.00      B   
ATOM   5071  CE2 TYR   362      -9.261  15.168  17.163  1.00 10.00      B   
ATOM   5072  CZ  TYR   362      -9.749  15.560  18.392  1.00 10.00      B   
ATOM   5073  OH  TYR   362      -9.145  15.110  19.543  1.00 10.00      B   
ATOM   5074  HH  TYR   362      -9.801  14.649  20.084  1.00 10.00      B   
ATOM   5075  C   TYR   362     -11.531  18.486  12.832  1.00 10.00      B   
ATOM   5076  O   TYR   362     -11.180  17.663  11.988  1.00 10.00      B   
ATOM   5077  N   ASP   363     -12.237  19.564  12.527  1.00 10.00      B   
ATOM   5078  HN  ASP   363     -12.474  20.201  13.233  1.00 10.00      B   
ATOM   5079  CA  ASP   363     -12.648  19.834  11.155  1.00 10.00      B   
ATOM   5080  CB  ASP   363     -14.012  20.528  11.133  1.00 10.00      B   
ATOM   5081  CG  ASP   363     -14.814  20.209   9.887  1.00 10.00      B   
ATOM   5082  OD1 ASP   363     -14.734  20.976   8.903  1.00 10.00      B   
ATOM   5083  OD2 ASP   363     -15.540  19.190   9.888  1.00 10.00      B   
ATOM   5084  C   ASP   363     -11.603  20.696  10.456  1.00 10.00      B   
ATOM   5085  O   ASP   363     -10.464  20.788  10.914  1.00 10.00      B   
ATOM   5086  N   SER   364     -11.990  21.340   9.369  1.00 10.00      B   
ATOM   5087  HN  SER   364     -12.920  21.247   9.057  1.00 10.00      B   
ATOM   5088  CA  SER   364     -11.081  22.191   8.622  1.00 10.00      B   
ATOM   5089  CB  SER   364     -10.540  21.433   7.408  1.00 10.00      B   
ATOM   5090  OG  SER   364     -11.476  20.464   6.955  1.00 10.00      B   
ATOM   5091  HG  SER   364     -12.275  20.911   6.648  1.00 10.00      B   
ATOM   5092  C   SER   364     -11.793  23.469   8.190  1.00 10.00      B   
ATOM   5093  O   SER   364     -13.013  23.475   8.027  1.00 10.00      B   
ATOM   5094  N   ASN   365     -11.043  24.550   8.028  1.00 10.00      B   
ATOM   5095  HN  ASN   365     -10.068  24.489   8.179  1.00 10.00      B   
ATOM   5096  CA  ASN   365     -11.628  25.824   7.615  1.00 10.00      B   
ATOM   5097  CB  ASN   365     -10.784  27.007   8.109  1.00 10.00      B   
ATOM   5098  CG  ASN   365     -11.483  28.352   7.957  1.00 10.00      B   
ATOM   5099  OD1 ASN   365     -12.353  28.533   7.105  1.00 10.00      B   
ATOM   5100  ND2 ASN   365     -11.099  29.313   8.779  1.00 10.00      B   
ATOM   5101 HD21 ASN   365     -10.394  29.108   9.433  1.00 10.00      B   
ATOM   5102 HD22 ASN   365     -11.520  30.193   8.694  1.00 10.00      B   
ATOM   5103  C   ASN   365     -11.769  25.873   6.097  1.00 10.00      B   
ATOM   5104  O   ASN   365     -10.775  25.787   5.375  1.00 10.00      B   
ATOM   5105  N   PRO   366     -13.010  26.010   5.596  1.00 10.00      B   
ATOM   5106  CA  PRO   366     -13.297  26.067   4.155  1.00 10.00      B   
ATOM   5107  CB  PRO   366     -14.802  26.346   4.096  1.00 10.00      B   
ATOM   5108  CG  PRO   366     -15.328  25.840   5.392  1.00 10.00      B   
ATOM   5109  CD  PRO   366     -14.244  26.093   6.400  1.00 10.00      B   
ATOM   5110  C   PRO   366     -12.527  27.169   3.425  1.00 10.00      B   
ATOM   5111  O   PRO   366     -12.267  27.059   2.226  1.00 10.00      B   
ATOM   5112  N   VAL   367     -12.147  28.224   4.143  1.00 10.00      B   
ATOM   5113  HN  VAL   367     -12.369  28.262   5.102  1.00 10.00      B   
ATOM   5114  CA  VAL   367     -11.407  29.327   3.537  1.00 10.00      B   
ATOM   5115  CB  VAL   367     -11.311  30.555   4.476  1.00 10.00      B   
ATOM   5116  CG1 VAL   367     -10.170  30.418   5.477  1.00 10.00      B   
ATOM   5117  CG2 VAL   367     -11.183  31.844   3.677  1.00 10.00      B   
ATOM   5118  C   VAL   367     -10.011  28.880   3.092  1.00 10.00      B   
ATOM   5119  O   VAL   367      -9.382  29.521   2.245  1.00 10.00      B   
ATOM   5120  N   ASN   368      -9.546  27.761   3.642  1.00 10.00      B   
ATOM   5121  HN  ASN   368     -10.103  27.279   4.294  1.00 10.00      B   
ATOM   5122  CA  ASN   368      -8.232  27.227   3.303  1.00 10.00      B   
ATOM   5123  CB  ASN   368      -7.789  26.164   4.312  1.00 10.00      B   
ATOM   5124  CG  ASN   368      -7.085  26.766   5.514  1.00 10.00      B   
ATOM   5125  OD1 ASN   368      -6.365  27.755   5.394  1.00 10.00      B   
ATOM   5126  ND2 ASN   368      -7.287  26.177   6.681  1.00 10.00      B   
ATOM   5127 HD21 ASN   368      -7.874  25.389   6.713  1.00 10.00      B   
ATOM   5128 HD22 ASN   368      -6.844  26.551   7.469  1.00 10.00      B   
ATOM   5129  C   ASN   368      -8.213  26.673   1.884  1.00 10.00      B   
ATOM   5130  O   ASN   368      -7.174  26.651   1.232  1.00 10.00      B   
ATOM   5131  N   GLU   369      -9.378  26.254   1.400  1.00 10.00      B   
ATOM   5132  HN  GLU   369     -10.180  26.315   1.965  1.00 10.00      B   
ATOM   5133  CA  GLU   369      -9.497  25.712   0.050  1.00 10.00      B   
ATOM   5134  CB  GLU   369     -10.898  25.126  -0.163  1.00 10.00      B   
ATOM   5135  CG  GLU   369     -11.266  23.997   0.790  1.00 10.00      B   
ATOM   5136  CD  GLU   369     -10.705  22.659   0.358  1.00 10.00      B   
ATOM   5137  OE1 GLU   369     -11.168  22.114  -0.668  1.00 10.00      B   
ATOM   5138  OE2 GLU   369      -9.800  22.137   1.045  1.00 10.00      B   
ATOM   5139  C   GLU   369      -9.240  26.814  -0.978  1.00 10.00      B   
ATOM   5140  O   GLU   369      -8.768  26.561  -2.087  1.00 10.00      B   
ATOM   5141  N   LEU   370      -9.549  28.043  -0.588  1.00 10.00      B   
ATOM   5142  HN  LEU   370      -9.905  28.177   0.316  1.00 10.00      B   
ATOM   5143  CA  LEU   370      -9.370  29.196  -1.462  1.00 10.00      B   
ATOM   5144  CB  LEU   370     -10.389  30.288  -1.129  1.00 10.00      B   
ATOM   5145  CG  LEU   370     -11.865  29.909  -1.278  1.00 10.00      B   
ATOM   5146  CD1 LEU   370     -12.754  31.015  -0.733  1.00 10.00      B   
ATOM   5147  CD2 LEU   370     -12.202  29.620  -2.734  1.00 10.00      B   
ATOM   5148  C   LEU   370      -7.957  29.758  -1.362  1.00 10.00      B   
ATOM   5149  O   LEU   370      -7.324  30.053  -2.375  1.00 10.00      B   
ATOM   5150  N   THR   371      -7.464  29.891  -0.136  1.00 10.00      B   
ATOM   5151  HN  THR   371      -8.010  29.623   0.632  1.00 10.00      B   
ATOM   5152  CA  THR   371      -6.127  30.424   0.100  1.00 10.00      B   
ATOM   5153  CB  THR   371      -5.850  30.592   1.605  1.00 10.00      B   
ATOM   5154  OG1 THR   371      -6.632  29.639   2.340  1.00 10.00      B   
ATOM   5155  HG1 THR   371      -7.435  30.064   2.668  1.00 10.00      B   
ATOM   5156  CG2 THR   371      -6.210  31.999   2.060  1.00 10.00      B   
ATOM   5157  C   THR   371      -5.060  29.531  -0.526  1.00 10.00      B   
ATOM   5158  O   THR   371      -4.140  30.017  -1.188  1.00 10.00      B   
ATOM   5159  N   LEU   372      -5.204  28.222  -0.333  1.00 10.00      B   
ATOM   5160  HN  LEU   372      -5.956  27.895   0.213  1.00 10.00      B   
ATOM   5161  CA  LEU   372      -4.263  27.258  -0.888  1.00 10.00      B   
ATOM   5162  CB  LEU   372      -4.631  25.839  -0.451  1.00 10.00      B   
ATOM   5163  CG  LEU   372      -3.690  24.721  -0.904  1.00 10.00      B   
ATOM   5164  CD1 LEU   372      -2.308  24.894  -0.287  1.00 10.00      B   
ATOM   5165  CD2 LEU   372      -4.272  23.361  -0.552  1.00 10.00      B   
ATOM   5166  C   LEU   372      -4.239  27.354  -2.409  1.00 10.00      B   
ATOM   5167  O   LEU   372      -3.187  27.228  -3.034  1.00 10.00      B
[truncated: 289,833 more chars]
