# Supplementary material for: Large-scale discovery of protein interactions at residue resolution using co-evolution calculated from genomic sequences
Source: Nat Commun. 2021 Mar 2;12:1396. doi: 10.1038/s41467-021-21636-z (PMC7925567; doi:10.1038/s41467-021-21636-z)
Supplement: Supplementary file 12 — Supplementary Data 10 [file 41467_2021_21636_MOESM12_ESM.zip › supplementary/allpdb1629_C4YDZ9_C4YFL7/models/rmsdclust3_top1_haddock_66w.pdb]

REMARK FILENAME="haddock_66w.pdb0"
REMARK ===============================================================
REMARK HADDOCK run for haddock
REMARK initial structure: haddock_66.pdb
REMARK final NOE weights: unambig 50 amb: 50
REMARK ===============================================================
REMARK            total,bonds,angles,improper,dihe,vdw,elec,air,cdih,coup,rdcs,vean,dani,xpcs,rg
REMARK energies: -89.0808, 0, 0, 0, 0, -60.9056, -125.704, 97.5286, 0, 0, 0, 0, 0, 0, 0
REMARK ===============================================================
REMARK            bonds,angles,impropers,dihe,air,cdih,coup,rdcs,vean,dani,xpcs
REMARK rms-dev.: 0,0,0,0,2.70198,0,0, 0, 0, 0, 0
REMARK ===============================================================
REMARK               air,cdih,coup,rdcs,vean,dani,xpcs
REMARK               >0.3,>5,>1,>0,>5,>0.2,>0.2
REMARK violations.: 2, 0, 0, 0, 0, 0, 0
REMARK ===============================================================
REMARK                        CVpartition#,violations,rms
REMARK AIRs cross-validation: 2, 0, NaN
REMARK ===============================================================
REMARK NCS energy: 0
REMARK ===============================================================
REMARK Symmetry energy: 0
REMARK ===============================================================
REMARK Desolvation energy: 32.8119
REMARK Internal energy free molecules: 72578.9
REMARK Internal energy complex: -36848.6
REMARK Binding energy: -109581
REMARK ===============================================================
REMARK buried surface area: 2528.37
REMARK ===============================================================
REMARK water - chain1: 0 0 0
REMARK water - chain2: 0 0 0
REMARK water - chain3: 0 0 0
REMARK water - chain4: 0 0 0
REMARK water - chain5: 0 0 0
REMARK water - chain6: 0 0 0
REMARK ===============================================================
REMARK water - water: 0 0 0
REMARK ===============================================================
REMARK DATE:28-May-2020  23:26:27       created by user: he47
REMARK VERSION:1.3
ATOM      1  CB  THR     2     -22.319   4.847  -1.525  1.00 10.00      A   
ATOM      2  OG1 THR     2     -21.487   4.119  -0.610  1.00 10.00      A   
ATOM      3  HG1 THR     2     -20.576   4.133  -0.929  1.00 10.00      A   
ATOM      4  CG2 THR     2     -23.778   4.470  -1.298  1.00 10.00      A   
ATOM      5  C   THR     2     -22.294   3.153  -3.399  1.00 10.00      A   
ATOM      6  O   THR     2     -23.334   2.964  -4.031  1.00 10.00      A   
ATOM      7  N   THR     2     -22.421   5.577  -3.920  1.00 10.00      A   
ATOM      8  HT1 THR     2     -22.180   6.535  -3.582  1.00 10.00      A   
ATOM      9  HT2 THR     2     -23.455   5.491  -3.987  1.00 10.00      A   
ATOM     10  HT3 THR     2     -22.014   5.443  -4.865  1.00 10.00      A   
ATOM     11  CA  THR     2     -21.881   4.566  -2.984  1.00 10.00      A   
ATOM     12  N   SER     3     -21.469   2.171  -3.051  1.00 10.00      A   
ATOM     13  HN  SER     3     -20.647   2.386  -2.556  1.00 10.00      A   
ATOM     14  CA  SER     3     -21.746   0.782  -3.377  1.00 10.00      A   
ATOM     15  CB  SER     3     -20.946   0.357  -4.610  1.00 10.00      A   
ATOM     16  OG  SER     3     -20.955   1.371  -5.601  1.00 10.00      A   
ATOM     17  HG  SER     3     -21.866   1.641  -5.772  1.00 10.00      A   
ATOM     18  C   SER     3     -21.385  -0.117  -2.201  1.00 10.00      A   
ATOM     19  O   SER     3     -20.408   0.142  -1.493  1.00 10.00      A   
ATOM     20  N   ILE     4     -22.173  -1.164  -1.999  1.00 10.00      A   
ATOM     21  HN  ILE     4     -22.932  -1.313  -2.601  1.00 10.00      A   
ATOM     22  CA  ILE     4     -21.934  -2.107  -0.916  1.00 10.00      A   
ATOM     23  CB  ILE     4     -23.256  -2.683  -0.365  1.00 10.00      A   
ATOM     24  CG1 ILE     4     -24.170  -1.559   0.133  1.00 10.00      A   
ATOM     25  CG2 ILE     4     -22.981  -3.681   0.753  1.00 10.00      A   
ATOM     26  CD1 ILE     4     -25.555  -2.027   0.529  1.00 10.00      A   
ATOM     27  C   ILE     4     -21.058  -3.252  -1.418  1.00 10.00      A   
ATOM     28  O   ILE     4     -21.456  -4.003  -2.312  1.00 10.00      A   
ATOM     29  N   LYS     5     -19.866  -3.373  -0.854  1.00 10.00      A   
ATOM     30  HN  LYS     5     -19.609  -2.750  -0.137  1.00 10.00      A   
ATOM     31  CA  LYS     5     -18.931  -4.416  -1.256  1.00 10.00      A   
ATOM     32  CB  LYS     5     -17.751  -3.801  -2.022  1.00 10.00      A   
ATOM     33  CG  LYS     5     -18.167  -3.076  -3.295  1.00 10.00      A   
ATOM     34  CD  LYS     5     -16.979  -2.577  -4.097  1.00 10.00      A   
ATOM     35  CE  LYS     5     -17.448  -1.905  -5.381  1.00 10.00      A   
ATOM     36  NZ  LYS     5     -16.325  -1.346  -6.173  1.00 10.00      A   
ATOM     37  HZ1 LYS     5     -16.688  -0.878  -7.027  1.00 10.00      A   
ATOM     38  HZ2 LYS     5     -15.677  -2.104  -6.459  1.00 10.00      A   
ATOM     39  HZ3 LYS     5     -15.795  -0.649  -5.610  1.00 10.00      A   
ATOM     40  C   LYS     5     -18.444  -5.208  -0.043  1.00 10.00      A   
ATOM     41  O   LYS     5     -18.461  -4.697   1.078  1.00 10.00      A   
ATOM     42  N   PRO     6     -18.035  -6.476  -0.245  1.00 10.00      A   
ATOM     43  CA  PRO     6     -17.541  -7.334   0.841  1.00 10.00      A   
ATOM     44  CB  PRO     6     -17.223  -8.667   0.145  1.00 10.00      A   
ATOM     45  CG  PRO     6     -17.082  -8.321  -1.298  1.00 10.00      A   
ATOM     46  CD  PRO     6     -18.023  -7.175  -1.540  1.00 10.00      A   
ATOM     47  C   PRO     6     -16.285  -6.756   1.486  1.00 10.00      A   
ATOM     48  O   PRO     6     -15.334  -6.382   0.797  1.00 10.00      A   
ATOM     49  N   PHE     7     -16.295  -6.675   2.806  1.00 10.00      A   
ATOM     50  HN  PHE     7     -17.082  -6.993   3.296  1.00 10.00      A   
ATOM     51  CA  PHE     7     -15.169  -6.134   3.549  1.00 10.00      A   
ATOM     52  CB  PHE     7     -15.591  -5.810   4.986  1.00 10.00      A   
ATOM     53  CG  PHE     7     -14.596  -4.984   5.755  1.00 10.00      A   
ATOM     54  CD1 PHE     7     -14.464  -3.628   5.510  1.00 10.00      A   
ATOM     55  CD2 PHE     7     -13.792  -5.563   6.723  1.00 10.00      A   
ATOM     56  CE1 PHE     7     -13.553  -2.865   6.215  1.00 10.00      A   
ATOM     57  CE2 PHE     7     -12.878  -4.806   7.432  1.00 10.00      A   
ATOM     58  CZ  PHE     7     -12.758  -3.455   7.177  1.00 10.00      A   
ATOM     59  C   PHE     7     -13.995  -7.109   3.549  1.00 10.00      A   
ATOM     60  O   PHE     7     -14.152  -8.295   3.856  1.00 10.00      A   
ATOM     61  N   GLN     8     -12.825  -6.611   3.194  1.00 10.00      A   
ATOM     62  HN  GLN     8     -12.758  -5.655   2.954  1.00 10.00      A   
ATOM     63  CA  GLN     8     -11.627  -7.430   3.157  1.00 10.00      A   
ATOM     64  CB  GLN     8     -10.920  -7.263   1.815  1.00 10.00      A   
ATOM     65  CG  GLN     8     -11.639  -7.926   0.655  1.00 10.00      A   
ATOM     66  CD  GLN     8     -11.506  -7.143  -0.634  1.00 10.00      A   
ATOM     67  OE1 GLN     8     -11.450  -5.913  -0.628  1.00 10.00      A   
ATOM     68  NE2 GLN     8     -11.444  -7.847  -1.751  1.00 10.00      A   
ATOM     69 HE21 GLN     8     -11.484  -8.825  -1.686  1.00 10.00      A   
ATOM     70 HE22 GLN     8     -11.361  -7.363  -2.598  1.00 10.00      A   
ATOM     71  C   GLN     8     -10.701  -7.049   4.306  1.00 10.00      A   
ATOM     72  O   GLN     8     -10.969  -6.092   5.030  1.00 10.00      A   
ATOM     73  N   MET     9      -9.611  -7.782   4.474  1.00 10.00      A   
ATOM     74  HN  MET     9      -9.412  -8.512   3.845  1.00 10.00      A   
ATOM     75  CA  MET     9      -8.682  -7.495   5.556  1.00 10.00      A   
ATOM     76  CB  MET     9      -7.984  -8.763   6.040  1.00 10.00      A   
ATOM     77  CG  MET     9      -7.532  -8.686   7.488  1.00 10.00      A   
ATOM     78  SD  MET     9      -6.068  -9.679   7.819  1.00 10.00      A   
ATOM     79  CE  MET     9      -4.827  -8.770   6.899  1.00 10.00      A   
ATOM     80  C   MET     9      -7.660  -6.454   5.124  1.00 10.00      A   
ATOM     81  O   MET     9      -7.143  -5.693   5.942  1.00 10.00      A   
ATOM     82  N   GLU    10      -7.383  -6.415   3.829  1.00 10.00      A   
ATOM     83  HN  GLU    10      -7.820  -7.065   3.226  1.00 10.00      A   
ATOM     84  CA  GLU    10      -6.435  -5.454   3.275  1.00 10.00      A   
ATOM     85  CB  GLU    10      -6.075  -5.800   1.825  1.00 10.00      A   
ATOM     86  CG  GLU    10      -6.075  -7.288   1.507  1.00 10.00      A   
ATOM     87  CD  GLU    10      -7.465  -7.809   1.203  1.00 10.00      A   
ATOM     88  OE1 GLU    10      -7.958  -7.561   0.082  1.00 10.00      A   
ATOM     89  OE2 GLU    10      -8.078  -8.432   2.097  1.00 10.00      A   
ATOM     90  C   GLU    10      -7.006  -4.041   3.357  1.00 10.00      A   
ATOM     91  O   GLU    10      -6.282  -3.052   3.229  1.00 10.00      A   
ATOM     92  N   ASP    11      -8.313  -3.959   3.588  1.00 10.00      A   
ATOM     93  HN  ASP    11      -8.832  -4.787   3.673  1.00 10.00      A   
ATOM     94  CA  ASP    11      -9.000  -2.680   3.707  1.00 10.00      A   
ATOM     95  CB  ASP    11     -10.514  -2.887   3.804  1.00 10.00      A   
ATOM     96  CG  ASP    11     -11.174  -3.101   2.460  1.00 10.00      A   
ATOM     97  OD1 ASP    11     -11.057  -2.218   1.585  1.00 10.00      A   
ATOM     98  OD2 ASP    11     -11.829  -4.148   2.272  1.00 10.00      A   
ATOM     99  C   ASP    11      -8.514  -1.932   4.937  1.00 10.00      A   
ATOM    100  O   ASP    11      -8.441  -0.705   4.939  1.00 10.00      A   
ATOM    101  N   LEU    12      -8.161  -2.688   5.976  1.00 10.00      A   
ATOM    102  HN  LEU    12      -8.224  -3.662   5.895  1.00 10.00      A   
ATOM    103  CA  LEU    12      -7.681  -2.112   7.230  1.00 10.00      A   
ATOM    104  CB  LEU    12      -7.385  -3.212   8.251  1.00 10.00      A   
ATOM    105  CG  LEU    12      -8.555  -4.121   8.630  1.00 10.00      A   
ATOM    106  CD1 LEU    12      -8.078  -5.267   9.510  1.00 10.00      A   
ATOM    107  CD2 LEU    12      -9.655  -3.331   9.323  1.00 10.00      A   
ATOM    108  C   LEU    12      -6.430  -1.271   7.006  1.00 10.00      A   
ATOM    109  O   LEU    12      -6.180  -0.308   7.728  1.00 10.00      A   
ATOM    110  N   PHE    13      -5.665  -1.626   5.982  1.00 10.00      A   
ATOM    111  HN  PHE    13      -5.939  -2.384   5.425  1.00 10.00      A   
ATOM    112  CA  PHE    13      -4.434  -0.917   5.659  1.00 10.00      A   
ATOM    113  CB  PHE    13      -3.553  -1.757   4.725  1.00 10.00      A   
ATOM    114  CG  PHE    13      -3.220  -3.109   5.291  1.00 10.00      A   
ATOM    115  CD1 PHE    13      -3.517  -4.262   4.585  1.00 10.00      A   
ATOM    116  CD2 PHE    13      -2.621  -3.226   6.535  1.00 10.00      A   
ATOM    117  CE1 PHE    13      -3.224  -5.505   5.109  1.00 10.00      A   
ATOM    118  CE2 PHE    13      -2.324  -4.466   7.065  1.00 10.00      A   
ATOM    119  CZ  PHE    13      -2.626  -5.608   6.350  1.00 10.00      A   
ATOM    120  C   PHE    13      -4.707   0.465   5.063  1.00 10.00      A   
ATOM    121  O   PHE    13      -3.784   1.247   4.845  1.00 10.00      A   
ATOM    122  N   GLU    14      -5.976   0.768   4.811  1.00 10.00      A   
ATOM    123  HN  GLU    14      -6.677   0.106   5.003  1.00 10.00      A   
ATOM    124  CA  GLU    14      -6.354   2.055   4.248  1.00 10.00      A   
ATOM    125  CB  GLU    14      -6.638   1.923   2.751  1.00 10.00      A   
ATOM    126  CG  GLU    14      -5.399   1.703   1.900  1.00 10.00      A   
ATOM    127  CD  GLU    14      -5.673   1.905   0.430  1.00 10.00      A   
ATOM    128  OE1 GLU    14      -5.616   0.917  -0.333  1.00 10.00      A   
ATOM    129  OE2 GLU    14      -5.957   3.058   0.031  1.00 10.00      A   
ATOM    130  C   GLU    14      -7.569   2.637   4.967  1.00 10.00      A   
ATOM    131  O   GLU    14      -8.381   3.338   4.366  1.00 10.00      A   
ATOM    132  N   LEU    15      -7.696   2.340   6.254  1.00 10.00      A   
ATOM    133  HN  LEU    15      -7.028   1.760   6.682  1.00 10.00      A   
ATOM    134  CA  LEU    15      -8.818   2.845   7.042  1.00 10.00      A   
ATOM    135  CB  LEU    15      -9.643   1.691   7.612  1.00 10.00      A   
ATOM    136  CG  LEU    15     -10.495   0.909   6.613  1.00 10.00      A   
ATOM    137  CD1 LEU    15     -11.122  -0.299   7.286  1.00 10.00      A   
ATOM    138  CD2 LEU    15     -11.565   1.801   6.006  1.00 10.00      A   
ATOM    139  C   LEU    15      -8.347   3.752   8.173  1.00 10.00      A   
ATOM    140  O   LEU    15      -9.091   4.020   9.118  1.00 10.00      A   
ATOM    141  N   ASN    16      -7.121   4.248   8.062  1.00 10.00      A   
ATOM    142  HN  ASN    16      -6.587   4.039   7.268  1.00 10.00      A   
ATOM    143  CA  ASN    16      -6.558   5.112   9.095  1.00 10.00      A   
ATOM    144  CB  ASN    16      -5.070   5.404   8.872  1.00 10.00      A   
ATOM    145  CG  ASN    16      -4.422   6.024  10.096  1.00 10.00      A   
ATOM    146  OD1 ASN    16      -4.774   5.699  11.231  1.00 10.00      A   
ATOM    147  ND2 ASN    16      -3.471   6.919   9.880  1.00 10.00      A   
ATOM    148 HD21 ASN    16      -3.232   7.131   8.951  1.00 10.00      A   
ATOM    149 HD22 ASN    16      -3.049   7.338  10.657  1.00 10.00      A   
ATOM    150  C   ASN    16      -7.360   6.402   9.312  1.00 10.00      A   
ATOM    151  O   ASN    16      -7.814   6.651  10.425  1.00 10.00      A   
ATOM    152  N   PRO    17      -7.580   7.229   8.261  1.00 10.00      A   
ATOM    153  CA  PRO    17      -8.329   8.495   8.395  1.00 10.00      A   
ATOM    154  CB  PRO    17      -8.451   8.997   6.953  1.00 10.00      A   
ATOM    155  CG  PRO    17      -7.312   8.361   6.237  1.00 10.00      A   
ATOM    156  CD  PRO    17      -7.125   7.015   6.872  1.00 10.00      A   
ATOM    157  C   PRO    17      -9.719   8.305   9.003  1.00 10.00      A   
ATOM    158  O   PRO    17     -10.229   9.185   9.702  1.00 10.00      A   
ATOM    159  N   VAL    18     -10.319   7.150   8.748  1.00 10.00      A   
ATOM    160  HN  VAL    18      -9.851   6.478   8.209  1.00 10.00      A   
ATOM    161  CA  VAL    18     -11.651   6.849   9.262  1.00 10.00      A   
ATOM    162  CB  VAL    18     -12.306   5.681   8.489  1.00 10.00      A   
ATOM    163  CG1 VAL    18     -13.779   5.554   8.850  1.00 10.00      A   
ATOM    164  CG2 VAL    18     -12.132   5.858   6.987  1.00 10.00      A   
ATOM    165  C   VAL    18     -11.589   6.497  10.746  1.00 10.00      A   
ATOM    166  O   VAL    18     -12.440   6.915  11.533  1.00 10.00      A   
ATOM    167  N   ASN    19     -10.561   5.746  11.120  1.00 10.00      A   
ATOM    168  HN  ASN    19      -9.908   5.461  10.443  1.00 10.00      A   
ATOM    169  CA  ASN    19     -10.378   5.314  12.503  1.00 10.00      A   
ATOM    170  CB  ASN    19      -9.554   4.025  12.564  1.00 10.00      A   
ATOM    171  CG  ASN    19     -10.363   2.788  12.218  1.00 10.00      A   
ATOM    172  OD1 ASN    19     -11.355   2.856  11.489  1.00 10.00      A   
ATOM    173  ND2 ASN    19      -9.944   1.647  12.736  1.00 10.00      A   
ATOM    174 HD21 ASN    19      -9.146   1.658  13.305  1.00 10.00      A   
ATOM    175 HD22 ASN    19     -10.451   0.834  12.528  1.00 10.00      A   
ATOM    176  C   ASN    19      -9.733   6.399  13.360  1.00 10.00      A   
ATOM    177  O   ASN    19      -9.631   6.260  14.580  1.00 10.00      A   
ATOM    178  N   LEU    20      -9.311   7.486  12.720  1.00 10.00      A   
ATOM    179  HN  LEU    20      -9.418   7.535  11.748  1.00 10.00      A   
ATOM    180  CA  LEU    20      -8.680   8.601  13.425  1.00 10.00      A   
ATOM    181  CB  LEU    20      -7.781   9.407  12.481  1.00 10.00      A   
ATOM    182  CG  LEU    20      -6.466   8.744  12.063  1.00 10.00      A   
ATOM    183  CD1 LEU    20      -5.748   9.590  11.025  1.00 10.00      A   
ATOM    184  CD2 LEU    20      -5.575   8.499  13.272  1.00 10.00      A   
ATOM    185  C   LEU    20      -9.726   9.514  14.062  1.00 10.00      A   
ATOM    186  O   LEU    20      -9.415  10.623  14.507  1.00 10.00      A   
ATOM    187  N   ASP    21     -10.963   9.042  14.097  1.00 10.00      A   
ATOM    188  HN  ASP    21     -11.141   8.156  13.722  1.00 10.00      A   
ATOM    189  CA  ASP    21     -12.064   9.793  14.680  1.00 10.00      A   
ATOM    190  CB  ASP    21     -13.384   9.360  14.034  1.00 10.00      A   
ATOM    191  CG  ASP    21     -14.598  10.050  14.624  1.00 10.00      A   
ATOM    192  OD1 ASP    21     -14.892  11.196  14.224  1.00 10.00      A   
ATOM    193  OD2 ASP    21     -15.274   9.439  15.476  1.00 10.00      A   
ATOM    194  C   ASP    21     -12.110   9.576  16.191  1.00 10.00      A   
ATOM    195  O   ASP    21     -11.935   8.452  16.670  1.00 10.00      A   
ATOM    196  N   PRO    22     -12.330  10.653  16.960  1.00 10.00      A   
ATOM    197  CA  PRO    22     -12.386  10.594  18.429  1.00 10.00      A   
ATOM    198  CB  PRO    22     -12.628  12.051  18.844  1.00 10.00      A   
ATOM    199  CG  PRO    22     -13.174  12.711  17.625  1.00 10.00      A   
ATOM    200  CD  PRO    22     -12.526  12.025  16.461  1.00 10.00      A   
ATOM    201  C   PRO    22     -13.500   9.692  18.967  1.00 10.00      A   
ATOM    202  O   PRO    22     -13.369   9.108  20.043  1.00 10.00      A   
ATOM    203  N   LEU    23     -14.582   9.556  18.211  1.00 10.00      A   
ATOM    204  HN  LEU    23     -14.622  10.008  17.338  1.00 10.00      A   
ATOM    205  CA  LEU    23     -15.708   8.733  18.638  1.00 10.00      A   
ATOM    206  CB  LEU    23     -17.033   9.452  18.379  1.00 10.00      A   
ATOM    207  CG  LEU    23     -17.252  10.763  19.141  1.00 10.00      A   
ATOM    208  CD1 LEU    23     -18.525  11.450  18.671  1.00 10.00      A   
ATOM    209  CD2 LEU    23     -17.303  10.509  20.641  1.00 10.00      A   
ATOM    210  C   LEU    23     -15.693   7.369  17.954  1.00 10.00      A   
ATOM    211  O   LEU    23     -16.670   6.618  18.012  1.00 10.00      A   
ATOM    212  N   THR    24     -14.577   7.051  17.317  1.00 10.00      A   
ATOM    213  HN  THR    24     -13.832   7.687  17.315  1.00 10.00      A   
ATOM    214  CA  THR    24     -14.426   5.781  16.629  1.00 10.00      A   
ATOM    215  CB  THR    24     -14.216   5.987  15.116  1.00 10.00      A   
ATOM    216  OG1 THR    24     -15.265   6.832  14.608  1.00 10.00      A   
ATOM    217  HG1 THR    24     -15.265   7.675  15.098  1.00 10.00      A   
ATOM    218  CG2 THR    24     -14.246   4.655  14.382  1.00 10.00      A   
ATOM    219  C   THR    24     -13.276   4.968  17.231  1.00 10.00      A   
ATOM    220  O   THR    24     -12.100   5.317  17.082  1.00 10.00      A   
ATOM    221  N   GLU    25     -13.634   3.894  17.923  1.00 10.00      A   
ATOM    222  HN  GLU    25     -14.585   3.682  18.003  1.00 10.00      A   
ATOM    223  CA  GLU    25     -12.663   3.020  18.567  1.00 10.00      A   
ATOM    224  CB  GLU    25     -13.336   2.243  19.702  1.00 10.00      A   
ATOM    225  CG  GLU    25     -13.601   3.066  20.952  1.00 10.00      A   
ATOM    226  CD  GLU    25     -12.441   3.031  21.929  1.00 10.00      A   
ATOM    227  OE1 GLU    25     -11.347   2.563  21.549  1.00 10.00      A   
ATOM    228  OE2 GLU    25     -12.618   3.464  23.088  1.00 10.00      A   
ATOM    229  C   GLU    25     -12.048   2.034  17.581  1.00 10.00      A   
ATOM    230  O   GLU    25     -12.714   1.563  16.661  1.00 10.00      A   
ATOM    231  N   ASN    26     -10.774   1.733  17.784  1.00 10.00      A   
ATOM    232  HN  ASN    26     -10.300   2.159  18.528  1.00 10.00      A   
ATOM    233  CA  ASN    26     -10.054   0.789  16.937  1.00 10.00      A   
ATOM    234  CB  ASN    26      -8.765   1.423  16.402  1.00 10.00      A   
ATOM    235  CG  ASN    26      -8.007   0.516  15.444  1.00 10.00      A   
ATOM    236  OD1 ASN    26      -8.600  -0.166  14.607  1.00 10.00      A   
ATOM    237  ND2 ASN    26      -6.690   0.497  15.563  1.00 10.00      A   
ATOM    238 HD21 ASN    26      -6.276   1.060  16.251  1.00 10.00      A   
ATOM    239 HD22 ASN    26      -6.179  -0.081  14.954  1.00 10.00      A   
ATOM    240  C   ASN    26      -9.719  -0.459  17.746  1.00 10.00      A   
ATOM    241  O   ASN    26      -9.152  -0.363  18.837  1.00 10.00      A   
ATOM    242  N   PHE    27     -10.075  -1.619  17.221  1.00 10.00      A   
ATOM    243  HN  PHE    27     -10.510  -1.633  16.336  1.00 10.00      A   
ATOM    244  CA  PHE    27      -9.824  -2.879  17.904  1.00 10.00      A   
ATOM    245  CB  PHE    27     -11.070  -3.768  17.854  1.00 10.00      A   
ATOM    246  CG  PHE    27     -12.290  -3.141  18.467  1.00 10.00      A   
ATOM    247  CD1 PHE    27     -13.250  -2.535  17.672  1.00 10.00      A   
ATOM    248  CD2 PHE    27     -12.476  -3.154  19.839  1.00 10.00      A   
ATOM    249  CE1 PHE    27     -14.372  -1.955  18.232  1.00 10.00      A   
ATOM    250  CE2 PHE    27     -13.596  -2.576  20.407  1.00 10.00      A   
ATOM    251  CZ  PHE    27     -14.545  -1.976  19.602  1.00 10.00      A   
ATOM    252  C   PHE    27      -8.636  -3.606  17.289  1.00 10.00      A   
ATOM    253  O   PHE    27      -8.002  -3.105  16.360  1.00 10.00      A   
ATOM    254  N   ASN    28      -8.339  -4.786  17.813  1.00 10.00      A   
ATOM    255  HN  ASN    28      -8.887  -5.130  18.554  1.00 10.00      A   
ATOM    256  CA  ASN    28      -7.226  -5.592  17.317  1.00 10.00      A   
ATOM    257  CB  ASN    28      -6.805  -6.627  18.373  1.00 10.00      A   
ATOM    258  CG  ASN    28      -5.354  -7.079  18.249  1.00 10.00      A   
ATOM    259  OD1 ASN    28      -4.803  -7.175  17.152  1.00 10.00      A   
ATOM    260  ND2 ASN    28      -4.723  -7.364  19.380  1.00 10.00      A   
ATOM    261 HD21 ASN    28      -5.216  -7.271  20.224  1.00 10.00      A   
ATOM    262 HD22 ASN    28      -3.787  -7.659  19.328  1.00 10.00      A   
ATOM    263  C   ASN    28      -7.620  -6.291  16.018  1.00 10.00      A   
ATOM    264  O   ASN    28      -8.808  -6.480  15.743  1.00 10.00      A   
ATOM    265  N   VAL    29      -6.621  -6.686  15.234  1.00 10.00      A   
ATOM    266  HN  VAL    29      -5.696  -6.535  15.534  1.00 10.00      A   
ATOM    267  CA  VAL    29      -6.845  -7.356  13.955  1.00 10.00      A   
ATOM    268  CB  VAL    29      -5.508  -7.685  13.250  1.00 10.00      A   
ATOM    269  CG1 VAL    29      -5.746  -8.190  11.833  1.00 10.00      A   
ATOM    270  CG2 VAL    29      -4.591  -6.469  13.241  1.00 10.00      A   
ATOM    271  C   VAL    29      -7.651  -8.641  14.143  1.00 10.00      A   
ATOM    272  O   VAL    29      -8.474  -9.001  13.295  1.00 10.00      A   
ATOM    273  N   SER    30      -7.426  -9.312  15.266  1.00 10.00      A   
ATOM    274  HN  SER    30      -6.768  -8.965  15.907  1.00 10.00      A   
ATOM    275  CA  SER    30      -8.121 -10.552  15.582  1.00 10.00      A   
ATOM    276  CB  SER    30      -7.569 -11.114  16.889  1.00 10.00      A   
ATOM    277  OG  SER    30      -6.836 -10.117  17.586  1.00 10.00      A   
ATOM    278  HG  SER    30      -7.001 -10.202  18.534  1.00 10.00      A   
ATOM    279  C   SER    30      -9.630 -10.329  15.695  1.00 10.00      A   
ATOM    280  O   SER    30     -10.421 -11.154  15.238  1.00 10.00      A   
ATOM    281  N   PHE    31     -10.015  -9.199  16.281  1.00 10.00      A   
ATOM    282  HN  PHE    31      -9.331  -8.570  16.595  1.00 10.00      A   
ATOM    283  CA  PHE    31     -11.423  -8.859  16.459  1.00 10.00      A   
ATOM    284  CB  PHE    31     -11.548  -7.546  17.240  1.00 10.00      A   
ATOM    285  CG  PHE    31     -12.940  -7.221  17.707  1.00 10.00      A   
ATOM    286  CD1 PHE    31     -13.428  -7.748  18.890  1.00 10.00      A   
ATOM    287  CD2 PHE    31     -13.755  -6.376  16.971  1.00 10.00      A   
ATOM    288  CE1 PHE    31     -14.701  -7.442  19.332  1.00 10.00      A   
ATOM    289  CE2 PHE    31     -15.029  -6.067  17.406  1.00 10.00      A   
ATOM    290  CZ  PHE    31     -15.503  -6.600  18.588  1.00 10.00      A   
ATOM    291  C   PHE    31     -12.118  -8.736  15.106  1.00 10.00      A   
ATOM    292  O   PHE    31     -13.173  -9.331  14.877  1.00 10.00      A   
ATOM    293  N   TYR    32     -11.506  -7.977  14.204  1.00 10.00      A   
ATOM    294  HN  TYR    32     -10.661  -7.537  14.444  1.00 10.00      A   
ATOM    295  CA  TYR    32     -12.061  -7.778  12.870  1.00 10.00      A   
ATOM    296  CB  TYR    32     -11.246  -6.744  12.091  1.00 10.00      A   
ATOM    297  CG  TYR    32     -11.164  -5.395  12.763  1.00 10.00      A   
ATOM    298  CD1 TYR    32      -9.951  -4.900  13.218  1.00 10.00      A   
ATOM    299  CD2 TYR    32     -12.299  -4.615  12.940  1.00 10.00      A   
ATOM    300  CE1 TYR    32      -9.870  -3.666  13.832  1.00 10.00      A   
ATOM    301  CE2 TYR    32     -12.227  -3.378  13.553  1.00 10.00      A   
ATOM    302  CZ  TYR    32     -11.010  -2.909  13.996  1.00 10.00      A   
ATOM    303  OH  TYR    32     -10.934  -1.678  14.608  1.00 10.00      A   
ATOM    304  HH  TYR    32     -10.164  -1.200  14.276  1.00 10.00      A   
ATOM    305  C   TYR    32     -12.100  -9.089  12.099  1.00 10.00      A   
ATOM    306  O   TYR    32     -13.105  -9.420  11.470  1.00 10.00      A   
ATOM    307  N   SER    33     -11.008  -9.837  12.167  1.00 10.00      A   
ATOM    308  HN  SER    33     -10.245  -9.523  12.700  1.00 10.00      A   
ATOM    309  CA  SER    33     -10.908 -11.108  11.469  1.00 10.00      A   
ATOM    310  CB  SER    33      -9.492 -11.667  11.572  1.00 10.00      A   
ATOM    311  OG  SER    33      -8.553 -10.732  11.065  1.00 10.00      A   
ATOM    312  HG  SER    33      -8.311 -10.114  11.765  1.00 10.00      A   
ATOM    313  C   SER    33     -11.937 -12.118  11.970  1.00 10.00      A   
ATOM    314  O   SER    33     -12.594 -12.783  11.172  1.00 10.00      A   
ATOM    315  N   GLN    34     -12.098 -12.209  13.289  1.00 10.00      A   
ATOM    316  HN  GLN    34     -11.561 -11.637  13.879  1.00 10.00      A   
ATOM    317  CA  GLN    34     -13.051 -13.141  13.879  1.00 10.00      A   
ATOM    318  CB  GLN    34     -13.005 -13.085  15.406  1.00 10.00      A   
ATOM    319  CG  GLN    34     -13.698 -14.257  16.079  1.00 10.00      A   
ATOM    320  CD  GLN    34     -13.654 -14.184  17.591  1.00 10.00      A   
ATOM    321  OE1 GLN    34     -13.695 -13.103  18.181  1.00 10.00      A   
ATOM    322  NE2 GLN    34     -13.564 -15.338  18.226  1.00 10.00      A   
ATOM    323 HE21 GLN    34     -13.530 -16.158  17.690  1.00 10.00      A   
ATOM    324 HE22 GLN    34     -13.533 -15.331  19.207  1.00 10.00      A   
ATOM    325  C   GLN    34     -14.464 -12.866  13.378  1.00 10.00      A   
ATOM    326  O   GLN    34     -15.199 -13.792  13.025  1.00 10.00      A   
ATOM    327  N   TYR    35     -14.830 -11.589  13.336  1.00 10.00      A   
ATOM    328  HN  TYR    35     -14.192 -10.898  13.622  1.00 10.00      A   
ATOM    329  CA  TYR    35     -16.151 -11.185  12.872  1.00 10.00      A   
ATOM    330  CB  TYR    35     -16.419  -9.713  13.194  1.00 10.00      A   
ATOM    331  CG  TYR    35     -16.958  -9.486  14.589  1.00 10.00      A   
ATOM    332  CD1 TYR    35     -16.222  -9.858  15.706  1.00 10.00      A   
ATOM    333  CD2 TYR    35     -18.204  -8.905  14.789  1.00 10.00      A   
ATOM    334  CE1 TYR    35     -16.708  -9.658  16.981  1.00 10.00      A   
ATOM    335  CE2 TYR    35     -18.698  -8.700  16.064  1.00 10.00      A   
ATOM    336  CZ  TYR    35     -17.945  -9.079  17.156  1.00 10.00      A   
ATOM    337  OH  TYR    35     -18.430  -8.880  18.430  1.00 10.00      A   
ATOM    338  HH  TYR    35     -17.733  -8.493  18.977  1.00 10.00      A   
ATOM    339  C   TYR    35     -16.304 -11.439  11.378  1.00 10.00      A   
ATOM    340  O   TYR    35     -17.382 -11.800  10.911  1.00 10.00      A   
ATOM    341  N   LEU    36     -15.215 -11.259  10.639  1.00 10.00      A   
ATOM    342  HN  LEU    36     -14.384 -10.961  11.075  1.00 10.00      A   
ATOM    343  CA  LEU    36     -15.220 -11.477   9.197  1.00 10.00      A   
ATOM    344  CB  LEU    36     -13.924 -10.958   8.568  1.00 10.00      A   
ATOM    345  CG  LEU    36     -13.882  -9.465   8.236  1.00 10.00      A   
ATOM    346  CD1 LEU    36     -12.455  -9.018   7.962  1.00 10.00      A   
ATOM    347  CD2 LEU    36     -14.773  -9.161   7.042  1.00 10.00      A   
ATOM    348  C   LEU    36     -15.400 -12.953   8.867  1.00 10.00      A   
ATOM    349  O   LEU    36     -16.006 -13.301   7.857  1.00 10.00      A   
ATOM    350  N   ILE    37     -14.861 -13.815   9.720  1.00 10.00      A   
ATOM    351  HN  ILE    37     -14.364 -13.471  10.496  1.00 10.00      A   
ATOM    352  CA  ILE    37     -14.965 -15.254   9.521  1.00 10.00      A   
ATOM    353  CB  ILE    37     -13.859 -16.009  10.291  1.00 10.00      A   
ATOM    354  CG1 ILE    37     -12.477 -15.556   9.810  1.00 10.00      A   
ATOM    355  CG2 ILE    37     -14.010 -17.513  10.118  1.00 10.00      A   
ATOM    356  CD1 ILE    37     -11.352 -15.904  10.760  1.00 10.00      A   
ATOM    357  C   ILE    37     -16.334 -15.776   9.956  1.00 10.00      A   
ATOM    358  O   ILE    37     -16.994 -16.509   9.217  1.00 10.00      A   
ATOM    359  N   GLU    38     -16.758 -15.386  11.154  1.00 10.00      A   
ATOM    360  HN  GLU    38     -16.194 -14.787  11.690  1.00 10.00      A   
ATOM    361  CA  GLU    38     -18.037 -15.828  11.693  1.00 10.00      A   
ATOM    362  CB  GLU    38     -18.147 -15.492  13.182  1.00 10.00      A   
ATOM    363  CG  GLU    38     -17.229 -16.306  14.076  1.00 10.00      A   
ATOM    364  CD  GLU    38     -17.334 -17.794  13.818  1.00 10.00      A   
ATOM    365  OE1 GLU    38     -18.459 -18.340  13.889  1.00 10.00      A   
ATOM    366  OE2 GLU    38     -16.291 -18.427  13.553  1.00 10.00      A   
ATOM    367  C   GLU    38     -19.219 -15.233  10.935  1.00 10.00      A   
ATOM    368  O   GLU    38     -20.164 -15.944  10.587  1.00 10.00      A   
ATOM    369  N   TRP    39     -19.164 -13.934  10.674  1.00 10.00      A   
ATOM    370  HN  TRP    39     -18.373 -13.418  10.948  1.00 10.00      A   
ATOM    371  CA  TRP    39     -20.243 -13.252   9.973  1.00 10.00      A   
ATOM    372  CB  TRP    39     -20.972 -12.293  10.923  1.00 10.00      A   
ATOM    373  CG  TRP    39     -21.439 -12.946  12.189  1.00 10.00      A   
ATOM    374  CD1 TRP    39     -22.567 -13.693  12.354  1.00 10.00      A   
ATOM    375  CD2 TRP    39     -20.788 -12.917  13.464  1.00 10.00      A   
ATOM    376  NE1 TRP    39     -22.656 -14.137  13.650  1.00 10.00      A   
ATOM    377  HE1 TRP    39     -23.375 -14.700  14.011  1.00 10.00      A   
ATOM    378  CE2 TRP    39     -21.575 -13.673  14.354  1.00 10.00      A   
ATOM    379  CE3 TRP    39     -19.612 -12.328  13.939  1.00 10.00      A   
ATOM    380  CZ2 TRP    39     -21.226 -13.855  15.691  1.00 10.00      A   
ATOM    381  CZ3 TRP    39     -19.267 -12.508  15.266  1.00 10.00      A   
ATOM    382  CH2 TRP    39     -20.070 -13.266  16.127  1.00 10.00      A   
ATOM    383  C   TRP    39     -19.714 -12.501   8.750  1.00 10.00      A   
ATOM    384  O   TRP    39     -19.598 -11.273   8.765  1.00 10.00      A   
ATOM    385  N   PRO    40     -19.397 -13.234   7.665  1.00 10.00      A   
ATOM    386  CA  PRO    40     -18.862 -12.640   6.433  1.00 10.00      A   
ATOM    387  CB  PRO    40     -18.352 -13.853   5.654  1.00 10.00      A   
ATOM    388  CG  PRO    40     -19.213 -14.979   6.110  1.00 10.00      A   
ATOM    389  CD  PRO    40     -19.538 -14.701   7.551  1.00 10.00      A   
ATOM    390  C   PRO    40     -19.928 -11.915   5.620  1.00 10.00      A   
ATOM    391  O   PRO    40     -19.614 -11.162   4.697  1.00 10.00      A   
ATOM    392  N   GLN    41     -21.185 -12.143   5.959  1.00 10.00      A   
ATOM    393  HN  GLN    41     -21.379 -12.752   6.707  1.00 10.00      A   
ATOM    394  CA  GLN    41     -22.283 -11.511   5.250  1.00 10.00      A   
ATOM    395  CB  GLN    41     -23.433 -12.496   5.056  1.00 10.00      A   
ATOM    396  CG  GLN    41     -23.120 -13.643   4.109  1.00 10.00      A   
ATOM    397  CD  GLN    41     -22.826 -13.175   2.699  1.00 10.00      A   
ATOM    398  OE1 GLN    41     -23.344 -12.152   2.252  1.00 10.00      A   
ATOM    399  NE2 GLN    41     -21.995 -13.921   1.991  1.00 10.00      A   
ATOM    400 HE21 GLN    41     -21.621 -14.727   2.410  1.00 10.00      A   
ATOM    401 HE22 GLN    41     -21.785 -13.639   1.077  1.00 10.00      A   
ATOM    402  C   GLN    41     -22.774 -10.263   5.976  1.00 10.00      A   
ATOM    403  O   GLN    41     -23.574  -9.499   5.436  1.00 10.00      A   
ATOM    404  N   LEU    42     -22.292 -10.064   7.198  1.00 10.00      A   
ATOM    405  HN  LEU    42     -21.660 -10.712   7.577  1.00 10.00      A   
ATOM    406  CA  LEU    42     -22.688  -8.907   7.992  1.00 10.00      A   
ATOM    407  CB  LEU    42     -22.980  -9.316   9.438  1.00 10.00      A   
ATOM    408  CG  LEU    42     -24.181 -10.243   9.649  1.00 10.00      A   
ATOM    409  CD1 LEU    42     -24.380 -10.530  11.129  1.00 10.00      A   
ATOM    410  CD2 LEU    42     -25.442  -9.640   9.047  1.00 10.00      A   
ATOM    411  C   LEU    42     -21.624  -7.817   7.952  1.00 10.00      A   
ATOM    412  O   LEU    42     -21.917  -6.640   8.159  1.00 10.00      A   
ATOM    413  N   PHE    43     -20.388  -8.215   7.687  1.00 10.00      A   
ATOM    414  HN  PHE    43     -20.213  -9.167   7.535  1.00 10.00      A   
ATOM    415  CA  PHE    43     -19.288  -7.270   7.617  1.00 10.00      A   
ATOM    416  CB  PHE    43     -18.001  -7.908   8.147  1.00 10.00      A   
ATOM    417  CG  PHE    43     -17.139  -6.982   8.963  1.00 10.00      A   
ATOM    418  CD1 PHE    43     -16.979  -5.654   8.599  1.00 10.00      A   
ATOM    419  CD2 PHE    43     -16.483  -7.446  10.092  1.00 10.00      A   
ATOM    420  CE1 PHE    43     -16.183  -4.808   9.346  1.00 10.00      A   
ATOM    421  CE2 PHE    43     -15.685  -6.604  10.844  1.00 10.00      A   
ATOM    422  CZ  PHE    43     -15.535  -5.283  10.469  1.00 10.00      A   
ATOM    423  C   PHE    43     -19.095  -6.785   6.182  1.00 10.00      A   
ATOM    424  O   PHE    43     -18.456  -7.454   5.365  1.00 10.00      A   
ATOM    425  N   TYR    44     -19.661  -5.625   5.874  1.00 10.00      A   
ATOM    426  HN  TYR    44     -20.159  -5.137   6.565  1.00 10.00      A   
ATOM    427  CA  TYR    44     -19.551  -5.053   4.539  1.00 10.00      A   
ATOM    428  CB  TYR    44     -20.888  -5.125   3.784  1.00 10.00      A   
ATOM    429  CG  TYR    44     -22.067  -4.491   4.499  1.00 10.00      A   
ATOM    430  CD1 TYR    44     -22.364  -3.143   4.334  1.00 10.00      A   
ATOM    431  CD2 TYR    44     -22.887  -5.243   5.333  1.00 10.00      A   
ATOM    432  CE1 TYR    44     -23.439  -2.563   4.978  1.00 10.00      A   
ATOM    433  CE2 TYR    44     -23.965  -4.669   5.982  1.00 10.00      A   
ATOM    434  CZ  TYR    44     -24.236  -3.330   5.801  1.00 10.00      A   
ATOM    435  OH  TYR    44     -25.303  -2.753   6.449  1.00 10.00      A   
ATOM    436  HH  TYR    44     -25.879  -2.335   5.804  1.00 10.00      A   
ATOM    437  C   TYR    44     -19.019  -3.624   4.594  1.00 10.00      A   
ATOM    438  O   TYR    44     -19.057  -2.978   5.644  1.00 10.00      A   
ATOM    439  N   LYS    45     -18.524  -3.138   3.461  1.00 10.00      A   
ATOM    440  HN  LYS    45     -18.539  -3.699   2.653  1.00 10.00      A   
ATOM    441  CA  LYS    45     -17.973  -1.791   3.374  1.00 10.00      A   
ATOM    442  CB  LYS    45     -16.483  -1.846   3.022  1.00 10.00      A   
ATOM    443  CG  LYS    45     -16.190  -2.540   1.701  1.00 10.00      A   
ATOM    444  CD  LYS    45     -14.701  -2.645   1.438  1.00 10.00      A   
ATOM    445  CE  LYS    45     -14.431  -3.416   0.156  1.00 10.00      A   
ATOM    446  NZ  LYS    45     -12.980  -3.627  -0.071  1.00 10.00      A   
ATOM    447  HZ1 LYS    45     -12.560  -2.786  -0.509  1.00 10.00      A   
ATOM    448  HZ2 LYS    45     -12.828  -4.445  -0.698  1.00 10.00      A   
ATOM    449  HZ3 LYS    45     -12.494  -3.808   0.839  1.00 10.00      A   
ATOM    450  C   LYS    45     -18.718  -0.964   2.331  1.00 10.00      A   
ATOM    451  O   LYS    45     -19.275  -1.507   1.372  1.00 10.00      A   
ATOM    452  N   SER    46     -18.722   0.345   2.522  1.00 10.00      A   
ATOM    453  HN  SER    46     -18.266   0.716   3.309  1.00 10.00      A   
ATOM    454  CA  SER    46     -19.390   1.251   1.605  1.00 10.00      A   
ATOM    455  CB  SER    46     -20.402   2.107   2.370  1.00 10.00      A   
ATOM    456  OG  SER    46     -20.748   1.494   3.602  1.00 10.00      A   
ATOM    457  HG  SER    46     -20.078   1.702   4.258  1.00 10.00      A   
ATOM    458  C   SER    46     -18.369   2.142   0.903  1.00 10.00      A   
ATOM    459  O   SER    46     -17.715   2.974   1.538  1.00 10.00      A   
ATOM    460  N   VAL    47     -18.217   1.953  -0.398  1.00 10.00      A   
ATOM    461  HN  VAL    47     -18.755   1.267  -0.848  1.00 10.00      A   
ATOM    462  CA  VAL    47     -17.273   2.745  -1.178  1.00 10.00      A   
ATOM    463  CB  VAL    47     -16.464   1.867  -2.156  1.00 10.00      A   
ATOM    464  CG1 VAL    47     -15.650   0.833  -1.392  1.00 10.00      A   
ATOM    465  CG2 VAL    47     -17.380   1.192  -3.167  1.00 10.00      A   
ATOM    466  C   VAL    47     -18.008   3.831  -1.952  1.00 10.00      A   
ATOM    467  O   VAL    47     -19.219   3.733  -2.159  1.00 10.00      A   
ATOM    468  N   GLU    48     -17.288   4.864  -2.367  1.00 10.00      A   
ATOM    469  HN  GLU    48     -16.329   4.895  -2.164  1.00 10.00      A   
ATOM    470  CA  GLU    48     -17.895   5.958  -3.116  1.00 10.00      A   
ATOM    471  CB  GLU    48     -17.607   7.309  -2.460  1.00 10.00      A   
ATOM    472  CG  GLU    48     -18.837   7.982  -1.867  1.00 10.00      A   
ATOM    473  CD  GLU    48     -20.036   7.944  -2.798  1.00 10.00      A   
ATOM    474  OE1 GLU    48     -19.906   8.352  -3.973  1.00 10.00      A   
ATOM    475  OE2 GLU    48     -21.121   7.507  -2.361  1.00 10.00      A   
ATOM    476  C   GLU    48     -17.450   5.973  -4.576  1.00 10.00      A   
ATOM    477  O   GLU    48     -16.608   5.177  -4.989  1.00 10.00      A   
ATOM    478  N   THR    49     -18.032   6.893  -5.339  1.00 10.00      A   
ATOM    479  HN  THR    49     -18.694   7.498  -4.922  1.00 10.00      A   
ATOM    480  CA  THR    49     -17.748   7.057  -6.765  1.00 10.00      A   
ATOM    481  CB  THR    49     -18.416   5.968  -7.643  1.00 10.00      A   
ATOM    482  OG1 THR    49     -17.932   4.661  -7.291  1.00 10.00      A   
ATOM    483  HG1 THR    49     -17.183   4.749  -6.679  1.00 10.00      A   
ATOM    484  CG2 THR    49     -18.200   6.231  -9.127  1.00 10.00      A   
ATOM    485  C   THR    49     -16.257   7.246  -7.100  1.00 10.00      A   
ATOM    486  O   THR    49     -15.595   6.321  -7.574  1.00 10.00      A   
ATOM    487  N   PRO    50     -15.726   8.456  -6.812  1.00 10.00      A   
ATOM    488  CA  PRO    50     -14.348   8.876  -7.080  1.00 10.00      A   
ATOM    489  CB  PRO    50     -14.031   9.717  -5.848  1.00 10.00      A   
ATOM    490  CG  PRO    50     -15.346  10.332  -5.461  1.00 10.00      A   
ATOM    491  CD  PRO    50     -16.446   9.552  -6.151  1.00 10.00      A   
ATOM    492  C   PRO    50     -13.314   7.764  -7.285  1.00 10.00      A   
ATOM    493  O   PRO    50     -13.030   7.382  -8.422  1.00 10.00      A   
ATOM    494  N   ASN    51     -12.760   7.239  -6.200  1.00 10.00      A   
ATOM    495  HN  ASN    51     -13.046   7.547  -5.312  1.00 10.00      A   
ATOM    496  CA  ASN    51     -11.734   6.202  -6.308  1.00 10.00      A   
ATOM    497  CB  ASN    51     -10.411   6.690  -5.705  1.00 10.00      A   
ATOM    498  CG  ASN    51      -9.573   7.501  -6.676  1.00 10.00      A   
ATOM    499  OD1 ASN    51      -9.657   7.323  -7.892  1.00 10.00      A   
ATOM    500  ND2 ASN    51      -8.751   8.393  -6.144  1.00 10.00      A   
ATOM    501 HD21 ASN    51      -8.728   8.478  -5.164  1.00 10.00      A   
ATOM    502 HD22 ASN    51      -8.200   8.938  -6.747  1.00 10.00      A   
ATOM    503  C   ASN    51     -12.145   4.899  -5.641  1.00 10.00      A   
ATOM    504  O   ASN    51     -11.338   3.970  -5.541  1.00 10.00      A   
ATOM    505  N   GLY    52     -13.394   4.816  -5.205  1.00 10.00      A   
ATOM    506  HN  GLY    52     -14.008   5.568  -5.345  1.00 10.00      A   
ATOM    507  CA  GLY    52     -13.857   3.616  -4.536  1.00 10.00      A   
ATOM    508  C   GLY    52     -13.290   3.536  -3.135  1.00 10.00      A   
ATOM    509  O   GLY    52     -12.965   2.455  -2.637  1.00 10.00      A   
ATOM    510  N   GLN    53     -13.158   4.697  -2.510  1.00 10.00      A   
ATOM    511  HN  GLN    53     -13.439   5.517  -2.969  1.00 10.00      A   
ATOM    512  CA  GLN    53     -12.626   4.795  -1.164  1.00 10.00      A   
ATOM    513  CB  GLN    53     -12.084   6.209  -0.923  1.00 10.00      A   
ATOM    514  CG  GLN    53     -11.120   6.328   0.246  1.00 10.00      A   
ATOM    515  CD  GLN    53      -9.752   5.738  -0.048  1.00 10.00      A   
ATOM    516  OE1 GLN    53      -9.276   5.754  -1.186  1.00 10.00      A   
ATOM    517  NE2 GLN    53      -9.109   5.214   0.981  1.00 10.00      A   
ATOM    518 HE21 GLN    53      -9.548   5.238   1.860  1.00 10.00      A   
ATOM    519 HE22 GLN    53      -8.225   4.824   0.829  1.00 10.00      A   
ATOM    520  C   GLN    53     -13.725   4.472  -0.160  1.00 10.00      A   
ATOM    521  O   GLN    53     -14.866   4.915  -0.316  1.00 10.00      A   
ATOM    522  N   ALA    54     -13.386   3.687   0.851  1.00 10.00      A   
ATOM    523  HN  ALA    54     -12.461   3.362   0.917  1.00 10.00      A   
ATOM    524  CA  ALA    54     -14.349   3.304   1.873  1.00 10.00      A   
ATOM    525  CB  ALA    54     -13.795   2.182   2.740  1.00 10.00      A   
ATOM    526  C   ALA    54     -14.737   4.503   2.729  1.00 10.00      A   
ATOM    527  O   ALA    54     -13.901   5.079   3.427  1.00 10.00      A   
ATOM    528  N   SER    55     -16.008   4.876   2.667  1.00 10.00      A   
ATOM    529  HN  SER    55     -16.629   4.373   2.089  1.00 10.00      A   
ATOM    530  CA  SER    55     -16.515   6.003   3.434  1.00 10.00      A   
ATOM    531  CB  SER    55     -17.573   6.751   2.622  1.00 10.00      A   
ATOM    532  OG  SER    55     -17.132   6.954   1.290  1.00 10.00      A   
ATOM    533  HG  SER    55     -16.311   6.471   1.149  1.00 10.00      A   
ATOM    534  C   SER    55     -17.099   5.520   4.761  1.00 10.00      A   
ATOM    535  O   SER    55     -17.658   6.297   5.539  1.00 10.00      A   
ATOM    536  N   GLY    56     -16.965   4.225   5.004  1.00 10.00      A   
ATOM    537  HN  GLY    56     -16.529   3.658   4.334  1.00 10.00      A   
ATOM    538  CA  GLY    56     -17.465   3.635   6.223  1.00 10.00      A   
ATOM    539  C   GLY    56     -17.817   2.178   6.025  1.00 10.00      A   
ATOM    540  O   GLY    56     -17.944   1.715   4.889  1.00 10.00      A   
ATOM    541  N   TYR    57     -17.968   1.454   7.121  1.00 10.00      A   
ATOM    542  HN  TYR    57     -17.855   1.882   8.002  1.00 10.00      A   
ATOM    543  CA  TYR    57     -18.312   0.042   7.066  1.00 10.00      A   
ATOM    544  CB  TYR    57     -17.061  -0.850   7.116  1.00 10.00      A   
ATOM    545  CG  TYR    57     -16.039  -0.477   8.173  1.00 10.00      A   
ATOM    546  CD1 TYR    57     -16.052  -1.077   9.428  1.00 10.00      A   
ATOM    547  CD2 TYR    57     -15.055   0.469   7.912  1.00 10.00      A   
ATOM    548  CE1 TYR    57     -15.115  -0.742  10.390  1.00 10.00      A   
ATOM    549  CE2 TYR    57     -14.118   0.810   8.868  1.00 10.00      A   
ATOM    550  CZ  TYR    57     -14.150   0.202  10.104  1.00 10.00      A   
ATOM    551  OH  TYR    57     -13.210   0.536  11.055  1.00 10.00      A   
ATOM    552  HH  TYR    57     -13.064   1.492  11.045  1.00 10.00      A   
ATOM    553  C   TYR    57     -19.289  -0.315   8.177  1.00 10.00      A   
ATOM    554  O   TYR    57     -19.569   0.505   9.054  1.00 10.00      A   
ATOM    555  N   MET    58     -19.808  -1.530   8.140  1.00 10.00      A   
ATOM    556  HN  MET    58     -19.539  -2.149   7.423  1.00 10.00      A   
ATOM    557  CA  MET    58     -20.756  -1.980   9.147  1.00 10.00      A   
ATOM    558  CB  MET    58     -22.141  -2.191   8.527  1.00 10.00      A   
ATOM    559  CG  MET    58     -23.177  -2.760   9.485  1.00 10.00      A   
ATOM    560  SD  MET    58     -23.368  -1.766  10.978  1.00 10.00      A   
ATOM    561  CE  MET    58     -24.220  -0.332  10.325  1.00 10.00      A   
ATOM    562  C   MET    58     -20.272  -3.259   9.813  1.00 10.00      A   
ATOM    563  O   MET    58     -19.734  -4.147   9.152  1.00 10.00      A   
ATOM    564  N   MET    59     -20.464  -3.341  11.122  1.00 10.00      A   
ATOM    565  HN  MET    59     -20.913  -2.603  11.584  1.00 10.00      A   
ATOM    566  CA  MET    59     -20.052  -4.503  11.893  1.00 10.00      A   
ATOM    567  CB  MET    59     -18.815  -4.166  12.731  1.00 10.00      A   
ATOM    568  CG  MET    59     -18.207  -5.356  13.459  1.00 10.00      A   
ATOM    569  SD  MET    59     -17.044  -4.867  14.751  1.00 10.00      A   
ATOM    570  CE  MET    59     -15.932  -3.809  13.830  1.00 10.00      A   
ATOM    571  C   MET    59     -21.191  -4.939  12.803  1.00 10.00      A   
ATOM    572  O   MET    59     -21.649  -4.165  13.647  1.00 10.00      A   
ATOM    573  N   ALA    60     -21.650  -6.168  12.623  1.00 10.00      A   
ATOM    574  HN  ALA    60     -21.233  -6.737  11.940  1.00 10.00      A   
ATOM    575  CA  ALA    60     -22.743  -6.705  13.423  1.00 10.00      A   
ATOM    576  CB  ALA    60     -24.075  -6.493  12.714  1.00 10.00      A   
ATOM    577  C   ALA    60     -22.521  -8.187  13.696  1.00 10.00      A   
ATOM    578  O   ALA    60     -21.725  -8.837  13.018  1.00 10.00      A   
ATOM    579  N   LYS    61     -23.215  -8.717  14.692  1.00 10.00      A   
ATOM    580  HN  LYS    61     -23.827  -8.145  15.211  1.00 10.00      A   
ATOM    581  CA  LYS    61     -23.088 -10.123  15.040  1.00 10.00      A   
ATOM    582  CB  LYS    61     -22.133 -10.305  16.228  1.00 10.00      A   
ATOM    583  CG  LYS    61     -22.732  -9.973  17.589  1.00 10.00      A   
ATOM    584  CD  LYS    61     -22.179 -10.888  18.671  1.00 10.00      A   
ATOM    585  CE  LYS    61     -22.975 -10.774  19.960  1.00 10.00      A   
ATOM    586  NZ  LYS    61     -22.609 -11.832  20.940  1.00 10.00      A   
ATOM    587  HZ1 LYS    61     -22.576 -12.762  20.472  1.00 10.00      A   
ATOM    588  HZ2 LYS    61     -23.316 -11.869  21.710  1.00 10.00      A   
ATOM    589  HZ3 LYS    61     -21.678 -11.632  21.351  1.00 10.00      A   
ATOM    590  C   LYS    61     -24.452 -10.721  15.367  1.00 10.00      A   
ATOM    591  O   LYS    61     -25.321 -10.035  15.905  1.00 10.00      A   
ATOM    592  N   THR    62     -24.639 -11.988  15.029  1.00 10.00      A   
ATOM    593  HN  THR    62     -23.920 -12.475  14.574  1.00 10.00      A   
ATOM    594  CA  THR    62     -25.888 -12.678  15.310  1.00 10.00      A   
ATOM    595  CB  THR    62     -26.315 -13.555  14.119  1.00 10.00      A   
ATOM    596  OG1 THR    62     -26.116 -12.821  12.905  1.00 10.00      A   
ATOM    597  HG1 THR    62     -26.418 -11.915  13.031  1.00 10.00      A   
ATOM    598  CG2 THR    62     -27.784 -13.931  14.234  1.00 10.00      A   
ATOM    599  C   THR    62     -25.725 -13.546  16.552  1.00 10.00      A   
ATOM    600  O   THR    62     -24.949 -14.504  16.555  1.00 10.00      A   
ATOM    601  N   GLU    63     -26.440 -13.195  17.608  1.00 10.00      A   
ATOM    602  HN  GLU    63     -27.051 -12.426  17.541  1.00 10.00      A   
ATOM    603  CA  GLU    63     -26.364 -13.928  18.857  1.00 10.00      A   
ATOM    604  CB  GLU    63     -26.101 -12.962  20.012  1.00 10.00      A   
ATOM    605  CG  GLU    63     -25.740 -13.629  21.329  1.00 10.00      A   
ATOM    606  CD  GLU    63     -25.676 -12.637  22.469  1.00 10.00      A   
ATOM    607  OE1 GLU    63     -26.722 -12.385  23.099  1.00 10.00      A   
ATOM    608  OE2 GLU    63     -24.581 -12.087  22.731  1.00 10.00      A   
ATOM    609  C   GLU    63     -27.648 -14.705  19.115  1.00 10.00      A   
ATOM    610  O   GLU    63     -28.745 -14.241  18.801  1.00 10.00      A   
ATOM    611  N   GLY    64     -27.498 -15.897  19.664  1.00 10.00      A   
ATOM    612  HN  GLY    64     -26.592 -16.223  19.854  1.00 10.00      A   
ATOM    613  CA  GLY    64     -28.642 -16.724  19.979  1.00 10.00      A   
ATOM    614  C   GLY    64     -28.742 -16.968  21.468  1.00 10.00      A   
ATOM    615  O   GLY    64     -27.781 -17.421  22.089  1.00 10.00      A   
ATOM    616  N   GLN    65     -29.896 -16.672  22.042  1.00 10.00      A   
ATOM    617  HN  GLN    65     -30.638 -16.336  21.487  1.00 10.00      A   
ATOM    618  CA  GLN    65     -30.099 -16.854  23.472  1.00 10.00      A   
ATOM    619  CB  GLN    65     -30.179 -15.500  24.188  1.00 10.00      A   
ATOM    620  CG  GLN    65     -31.263 -14.571  23.664  1.00 10.00      A   
ATOM    621  CD  GLN    65     -31.224 -13.203  24.320  1.00 10.00      A   
ATOM    622  OE1 GLN    65     -30.173 -12.745  24.769  1.00 10.00      A   
ATOM    623  NE2 GLN    65     -32.361 -12.533  24.368  1.00 10.00      A   
ATOM    624 HE21 GLN    65     -33.172 -12.953  23.979  1.00 10.00      A   
ATOM    625 HE22 GLN    65     -32.357 -11.647  24.780  1.00 10.00      A   
ATOM    626  C   GLN    65     -31.344 -17.681  23.760  1.00 10.00      A   
ATOM    627  O   GLN    65     -32.116 -17.994  22.848  1.00 10.00      A   
ATOM    628  N   LEU    66     -31.518 -18.029  25.034  1.00 10.00      A   
ATOM    629  HN  LEU    66     -30.846 -17.751  25.693  1.00 10.00      A   
ATOM    630  CA  LEU    66     -32.664 -18.813  25.491  1.00 10.00      A   
ATOM    631  CB  LEU    66     -33.954 -17.988  25.420  1.00 10.00      A   
ATOM    632  CG  LEU    66     -33.949 -16.659  26.180  1.00 10.00      A   
ATOM    633  CD1 LEU    66     -35.246 -15.906  25.944  1.00 10.00      A   
ATOM    634  CD2 LEU    66     -33.727 -16.890  27.667  1.00 10.00      A   
ATOM    635  C   LEU    66     -32.810 -20.120  24.712  1.00 10.00      A   
ATOM    636  O   LEU    66     -33.665 -20.240  23.827  1.00 10.00      A   
ATOM    637  N   LYS    68     -30.464 -22.331  21.437  1.00 10.00      A   
ATOM    638  HN  LYS    68     -30.659 -23.048  20.792  1.00 10.00      A   
ATOM    639  CA  LYS    68     -30.662 -20.950  21.022  1.00 10.00      A   
ATOM    640  CB  LYS    68     -29.484 -20.488  20.159  1.00 10.00      A   
ATOM    641  CG  LYS    68     -28.117 -20.761  20.771  1.00 10.00      A   
ATOM    642  CD  LYS    68     -27.033 -20.820  19.706  1.00 10.00      A   
ATOM    643  CE  LYS    68     -26.222 -19.534  19.647  1.00 10.00      A   
ATOM    644  NZ  LYS    68     -25.145 -19.509  20.669  1.00 10.00      A   
ATOM    645  HZ1 LYS    68     -24.555 -18.661  20.548  1.00 10.00      A   
ATOM    646  HZ2 LYS    68     -24.544 -20.352  20.578  1.00 10.00      A   
ATOM    647  HZ3 LYS    68     -25.557 -19.495  21.623  1.00 10.00      A   
ATOM    648  C   LYS    68     -31.967 -20.821  20.238  1.00 10.00      A   
ATOM    649  O   LYS    68     -31.991 -21.001  19.022  1.00 10.00      A   
ATOM    650  N   LYS    69     -33.054 -20.533  20.941  1.00 10.00      A   
ATOM    651  HN  LYS    69     -32.981 -20.419  21.914  1.00 10.00      A   
ATOM    652  CA  LYS    69     -34.357 -20.389  20.301  1.00 10.00      A   
ATOM    653  CB  LYS    69     -35.471 -20.903  21.214  1.00 10.00      A   
ATOM    654  CG  LYS    69     -35.463 -22.407  21.430  1.00 10.00      A   
ATOM    655  CD  LYS    69     -36.763 -22.872  22.066  1.00 10.00      A   
ATOM    656  CE  LYS    69     -36.799 -24.383  22.219  1.00 10.00      A   
ATOM    657  NZ  LYS    69     -36.034 -24.839  23.408  1.00 10.00      A   
ATOM    658  HZ1 LYS    69     -35.015 -24.685  23.263  1.00 10.00      A   
ATOM    659  HZ2 LYS    69     -36.198 -25.851  23.573  1.00 10.00      A   
ATOM    660  HZ3 LYS    69     -36.336 -24.313  24.252  1.00 10.00      A   
ATOM    661  C   LYS    69     -34.633 -18.941  19.920  1.00 10.00      A   
ATOM    662  O   LYS    69     -35.433 -18.663  19.024  1.00 10.00      A   
ATOM    663  N   GLU    70     -33.978 -18.016  20.604  1.00 10.00      A   
ATOM    664  HN  GLU    70     -33.345 -18.289  21.308  1.00 10.00      A   
ATOM    665  CA  GLU    70     -34.169 -16.602  20.331  1.00 10.00      A   
ATOM    666  CB  GLU    70     -34.544 -15.859  21.614  1.00 10.00      A   
ATOM    667  CG  GLU    70     -35.016 -14.432  21.394  1.00 10.00      A   
ATOM    668  CD  GLU    70     -35.559 -13.805  22.659  1.00 10.00      A   
ATOM    669  OE1 GLU    70     -34.767 -13.204  23.415  1.00 10.00      A   
ATOM    670  OE2 GLU    70     -36.781 -13.914  22.905  1.00 10.00      A   
ATOM    671  C   GLU    70     -32.917 -15.998  19.710  1.00 10.00      A   
ATOM    672  O   GLU    70     -31.924 -15.759  20.398  1.00 10.00      A   
ATOM    673  N   TRP    71     -32.962 -15.765  18.406  1.00 10.00      A   
ATOM    674  HN  TRP    71     -33.781 -15.981  17.907  1.00 10.00      A   
ATOM    675  CA  TRP    71     -31.832 -15.190  17.697  1.00 10.00      A   
ATOM    676  CB  TRP    71     -31.619 -15.889  16.352  1.00 10.00      A   
ATOM    677  CG  TRP    71     -31.044 -17.266  16.481  1.00 10.00      A   
ATOM    678  CD1 TRP    71     -31.719 -18.412  16.782  1.00 10.00      A   
ATOM    679  CD2 TRP    71     -29.672 -17.643  16.313  1.00 10.00      A   
ATOM    680  NE1 TRP    71     -30.855 -19.477  16.814  1.00 10.00      A   
ATOM    681  HE1 TRP    71     -31.105 -20.410  17.014  1.00 10.00      A   
ATOM    682  CE2 TRP    71     -29.591 -19.032  16.530  1.00 10.00      A   
ATOM    683  CE3 TRP    71     -28.505 -16.940  16.002  1.00 10.00      A   
ATOM    684  CZ2 TRP    71     -28.390 -19.731  16.444  1.00 10.00      A   
ATOM    685  CZ3 TRP    71     -27.315 -17.635  15.918  1.00 10.00      A   
ATOM    686  CH2 TRP    71     -27.265 -19.016  16.137  1.00 10.00      A   
ATOM    687  C   TRP    71     -32.020 -13.692  17.498  1.00 10.00      A   
ATOM    688  O   TRP    71     -33.093 -13.234  17.097  1.00 10.00      A   
ATOM    689  N   HIS    72     -30.977 -12.936  17.796  1.00 10.00      A   
ATOM    690  HN  HIS    72     -30.145 -13.366  18.108  1.00 10.00      A   
ATOM    691  CA  HIS    72     -31.013 -11.489  17.657  1.00 10.00      A   
ATOM    692  CB  HIS    72     -31.362 -10.794  18.984  1.00 10.00      A   
ATOM    693  CG  HIS    72     -30.464 -11.112  20.151  1.00 10.00      A   
ATOM    694  ND1 HIS    72     -29.770 -10.146  20.845  1.00 10.00      A   
ATOM    695  HD1 HIS    72     -29.748  -9.176  20.628  1.00 10.00      A   
ATOM    696  CD2 HIS    72     -30.181 -12.285  20.769  1.00 10.00      A   
ATOM    697  CE1 HIS    72     -29.102 -10.705  21.834  1.00 10.00      A   
ATOM    698  NE2 HIS    72     -29.332 -11.999  21.811  1.00 10.00      A   
ATOM    699  HE2 HIS    72     -28.949 -12.651  22.438  1.00 10.00      A   
ATOM    700  C   HIS    72     -29.701 -10.970  17.087  1.00 10.00      A   
ATOM    701  O   HIS    72     -28.654 -11.592  17.258  1.00 10.00      A   
ATOM    702  N   THR    73     -29.763  -9.847  16.397  1.00 10.00      A   
ATOM    703  HN  THR    73     -30.627  -9.394  16.291  1.00 10.00      A   
ATOM    704  CA  THR    73     -28.577  -9.261  15.797  1.00 10.00      A   
ATOM    705  CB  THR    73     -28.843  -8.860  14.333  1.00 10.00      A   
ATOM    706  OG1 THR    73     -29.618  -9.888  13.698  1.00 10.00      A   
ATOM    707  HG1 THR    73     -30.556  -9.732  13.855  1.00 10.00      A   
ATOM    708  CG2 THR    73     -27.529  -8.705  13.583  1.00 10.00      A   
ATOM    709  C   THR    73     -28.117  -8.039  16.585  1.00 10.00      A   
ATOM    710  O   THR    73     -28.918  -7.172  16.921  1.00 10.00      A   
ATOM    711  N   HIS    74     -26.828  -7.978  16.877  1.00 10.00      A   
ATOM    712  HN  HIS    74     -26.234  -8.702  16.575  1.00 10.00      A   
ATOM    713  CA  HIS    74     -26.265  -6.869  17.631  1.00 10.00      A   
ATOM    714  CB  HIS    74     -25.486  -7.397  18.842  1.00 10.00      A   
ATOM    715  CG  HIS    74     -24.877  -6.334  19.708  1.00 10.00      A   
ATOM    716  ND1 HIS    74     -25.542  -5.754  20.761  1.00 10.00      A   
ATOM    717  HD1 HIS    74     -26.472  -5.970  21.049  1.00 10.00      A   
ATOM    718  CD2 HIS    74     -23.652  -5.753  19.676  1.00 10.00      A   
ATOM    719  CE1 HIS    74     -24.760  -4.863  21.339  1.00 10.00      A   
ATOM    720  NE2 HIS    74     -23.610  -4.844  20.701  1.00 10.00      A   
ATOM    721  HE2 HIS    74     -22.845  -4.268  20.927  1.00 10.00      A   
ATOM    722  C   HIS    74     -25.343  -6.029  16.763  1.00 10.00      A   
ATOM    723  O   HIS    74     -24.386  -6.546  16.185  1.00 10.00      A   
ATOM    724  N   ILE    75     -25.637  -4.740  16.674  1.00 10.00      A   
ATOM    725  HN  ILE    75     -26.434  -4.398  17.139  1.00 10.00      A   
ATOM    726  CA  ILE    75     -24.807  -3.819  15.909  1.00 10.00      A   
ATOM    727  CB  ILE    75     -25.580  -2.545  15.504  1.00 10.00      A   
ATOM    728  CG1 ILE    75     -26.834  -2.911  14.702  1.00 10.00      A   
ATOM    729  CG2 ILE    75     -24.685  -1.609  14.700  1.00 10.00      A   
ATOM    730  CD1 ILE    75     -27.723  -1.728  14.379  1.00 10.00      A   
ATOM    731  C   ILE    75     -23.611  -3.432  16.771  1.00 10.00      A   
ATOM    732  O   ILE    75     -23.765  -2.756  17.790  1.00 10.00      A   
ATOM    733  N   THR    76     -22.430  -3.887  16.379  1.00 10.00      A   
ATOM    734  HN  THR    76     -22.366  -4.420  15.554  1.00 10.00      A   
ATOM    735  CA  THR    76     -21.219  -3.614  17.135  1.00 10.00      A   
ATOM    736  CB  THR    76     -20.075  -4.549  16.709  1.00 10.00      A   
ATOM    737  OG1 THR    76     -20.618  -5.845  16.412  1.00 10.00      A   
ATOM    738  HG1 THR    76     -20.723  -6.343  17.231  1.00 10.00      A   
ATOM    739  CG2 THR    76     -19.052  -4.678  17.828  1.00 10.00      A   
ATOM    740  C   THR    76     -20.780  -2.156  17.019  1.00 10.00      A   
ATOM    741  O   THR    76     -20.606  -1.476  18.034  1.00 10.00      A   
ATOM    742  N   ALA    77     -20.616  -1.671  15.793  1.00 10.00      A   
ATOM    743  HN  ALA    77     -20.790  -2.247  15.015  1.00 10.00      A   
ATOM    744  CA  ALA    77     -20.191  -0.293  15.576  1.00 10.00      A   
ATOM    745  CB  ALA    77     -18.710  -0.139  15.894  1.00 10.00      A   
ATOM    746  C   ALA    77     -20.467   0.162  14.150  1.00 10.00      A   
ATOM    747  O   ALA    77     -20.611  -0.660  13.239  1.00 10.00      A   
ATOM    748  N   VAL    78     -20.526   1.473  13.963  1.00 10.00      A   
ATOM    749  HN  VAL    78     -20.390   2.074  14.731  1.00 10.00      A   
ATOM    750  CA  VAL    78     -20.772   2.059  12.655  1.00 10.00      A   
ATOM    751  CB  VAL    78     -22.212   2.617  12.543  1.00 10.00      A   
ATOM    752  CG1 VAL    78     -22.469   3.716  13.566  1.00 10.00      A   
ATOM    753  CG2 VAL    78     -22.515   3.097  11.130  1.00 10.00      A   
ATOM    754  C   VAL    78     -19.742   3.154  12.366  1.00 10.00      A   
ATOM    755  O   VAL    78     -19.384   3.936  13.250  1.00 10.00      A   
ATOM    756  N   THR    79     -19.239   3.183  11.142  1.00 10.00      A   
ATOM    757  HN  THR    79     -19.536   2.520  10.482  1.00 10.00      A   
ATOM    758  CA  THR    79     -18.251   4.175  10.753  1.00 10.00      A   
ATOM    759  CB  THR    79     -16.963   3.500  10.247  1.00 10.00      A   
ATOM    760  OG1 THR    79     -17.270   2.176   9.789  1.00 10.00      A   
ATOM    761  HG1 THR    79     -17.402   1.597  10.551  1.00 10.00      A   
ATOM    762  CG2 THR    79     -15.930   3.417  11.359  1.00 10.00      A   
ATOM    763  C   THR    79     -18.806   5.089   9.669  1.00 10.00      A   
ATOM    764  O   THR    79     -19.378   4.616   8.685  1.00 10.00      A   
ATOM    765  N   VAL    80     -18.654   6.394   9.864  1.00 10.00      A   
ATOM    766  HN  VAL    80     -18.196   6.709  10.673  1.00 10.00      A   
ATOM    767  CA  VAL    80     -19.138   7.379   8.906  1.00 10.00      A   
ATOM    768  CB  VAL    80     -20.350   8.166   9.456  1.00 10.00      A   
ATOM    769  CG1 VAL    80     -20.926   9.093   8.395  1.00 10.00      A   
ATOM    770  CG2 VAL    80     -21.422   7.222   9.979  1.00 10.00      A   
ATOM    771  C   VAL    80     -18.023   8.363   8.572  1.00 10.00      A   
ATOM    772  O   VAL    80     -17.344   8.865   9.470  1.00 10.00      A   
ATOM    773  N   LEU    81     -17.822   8.618   7.286  1.00 10.00      A   
ATOM    774  HN  LEU    81     -18.374   8.162   6.615  1.00 10.00      A   
ATOM    775  CA  LEU    81     -16.793   9.551   6.849  1.00 10.00      A   
ATOM    776  CB  LEU    81     -16.579   9.465   5.337  1.00 10.00      A   
ATOM    777  CG  LEU    81     -15.221   9.953   4.826  1.00 10.00      A   
ATOM    778  CD1 LEU    81     -14.094   9.128   5.428  1.00 10.00      A   
ATOM    779  CD2 LEU    81     -15.166   9.902   3.308  1.00 10.00      A   
ATOM    780  C   LEU    81     -17.164  10.972   7.261  1.00 10.00      A   
ATOM    781  O   LEU    81     -18.300  11.406   7.071  1.00 10.00      A   
ATOM    782  N   ASP    82     -16.195  11.691   7.810  1.00 10.00      A   
ATOM    783  HN  ASP    82     -15.303  11.297   7.895  1.00 10.00      A   
ATOM    784  CA  ASP    82     -16.414  13.057   8.283  1.00 10.00      A   
ATOM    785  CB  ASP    82     -15.166  13.575   8.997  1.00 10.00      A   
ATOM    786  CG  ASP    82     -15.485  14.539  10.120  1.00 10.00      A   
ATOM    787  OD1 ASP    82     -16.622  14.509  10.638  1.00 10.00      A   
ATOM    788  OD2 ASP    82     -14.591  15.323  10.506  1.00 10.00      A   
ATOM    789  C   ASP    82     -16.814  14.004   7.153  1.00 10.00      A   
ATOM    790  O   ASP    82     -17.526  14.981   7.375  1.00 10.00      A   
ATOM    791  N   GLN    83     -16.352  13.709   5.942  1.00 10.00      A   
ATOM    792  HN  GLN    83     -15.768  12.927   5.834  1.00 10.00      A   
ATOM    793  CA  GLN    83     -16.668  14.533   4.778  1.00 10.00      A   
ATOM    794  CB  GLN    83     -15.712  14.217   3.624  1.00 10.00      A   
ATOM    795  CG  GLN    83     -15.672  15.286   2.543  1.00 10.00      A   
ATOM    796  CD  GLN    83     -14.932  16.534   2.986  1.00 10.00      A   
ATOM    797  OE1 GLN    83     -13.952  16.459   3.730  1.00 10.00      A   
ATOM    798  NE2 GLN    83     -15.400  17.691   2.542  1.00 10.00      A   
ATOM    799 HE21 GLN    83     -16.189  17.682   1.961  1.00 10.00      A   
ATOM    800 HE22 GLN    83     -14.935  18.513   2.812  1.00 10.00      A   
ATOM    801  C   GLN    83     -18.109  14.313   4.324  1.00 10.00      A   
ATOM    802  O   GLN    83     -18.705  15.171   3.671  1.00 10.00      A   
ATOM    803  N   TYR    84     -18.670  13.166   4.685  1.00 10.00      A   
ATOM    804  HN  TYR    84     -18.160  12.539   5.246  1.00 10.00      A   
ATOM    805  CA  TYR    84     -20.039  12.827   4.307  1.00 10.00      A   
ATOM    806  CB  TYR    84     -20.070  11.553   3.455  1.00 10.00      A   
ATOM    807  CG  TYR    84     -19.376  11.700   2.119  1.00 10.00      A   
ATOM    808  CD1 TYR    84     -18.188  11.031   1.856  1.00 10.00      A   
ATOM    809  CD2 TYR    84     -19.902  12.516   1.123  1.00 10.00      A   
ATOM    810  CE1 TYR    84     -17.541  11.170   0.643  1.00 10.00      A   
ATOM    811  CE2 TYR    84     -19.263  12.658  -0.095  1.00 10.00      A   
ATOM    812  CZ  TYR    84     -18.083  11.984  -0.329  1.00 10.00      A   
ATOM    813  OH  TYR    84     -17.441  12.128  -1.536  1.00 10.00      A   
ATOM    814  HH  TYR    84     -17.342  13.066  -1.734  1.00 10.00      A   
ATOM    815  C   TYR    84     -20.905  12.667   5.548  1.00 10.00      A   
ATOM    816  O   TYR    84     -21.680  11.717   5.674  1.00 10.00      A   
ATOM    817  N   ARG    85     -20.767  13.617   6.459  1.00 10.00      A   
ATOM    818  HN  ARG    85     -20.142  14.351   6.288  1.00 10.00      A   
ATOM    819  CA  ARG    85     -21.516  13.605   7.702  1.00 10.00      A   
ATOM    820  CB  ARG    85     -20.704  14.290   8.808  1.00 10.00      A   
ATOM    821  CG  ARG    85     -20.410  15.756   8.525  1.00 10.00      A   
ATOM    822  CD  ARG    85     -20.189  16.549   9.802  1.00 10.00      A   
ATOM    823  NE  ARG    85     -18.846  16.363  10.347  1.00 10.00      A   
ATOM    824  HE  ARG    85     -18.432  15.473  10.243  1.00 10.00      A   
ATOM    825  CZ  ARG    85     -18.152  17.317  10.963  1.00 10.00      A   
ATOM    826  NH1 ARG    85     -18.661  18.534  11.105  1.00 10.00      A   
ATOM    827 HH11 ARG    85     -18.102  19.281  11.585  1.00 10.00      A   
ATOM    828 HH12 ARG    85     -19.612  18.752  10.739  1.00 10.00      A   
ATOM    829  NH2 ARG    85     -16.944  17.052  11.431  1.00 10.00      A   
ATOM    830 HH21 ARG    85     -16.393  17.799  11.922  1.00 10.00      A   
ATOM    831 HH22 ARG    85     -16.531  16.092  11.310  1.00 10.00      A   
ATOM    832  C   ARG    85     -22.846  14.330   7.546  1.00 10.00      A   
ATOM    833  O   ARG    85     -23.005  15.174   6.662  1.00 10.00      A   
ATOM    834  N   ARG    86     -23.797  13.976   8.405  1.00 10.00      A   
ATOM    835  HN  ARG    86     -23.605  13.263   9.052  1.00 10.00      A   
ATOM    836  CA  ARG    86     -25.117  14.603   8.426  1.00 10.00      A   
ATOM    837  CB  ARG    86     -25.004  16.079   8.817  1.00 10.00      A   
ATOM    838  CG  ARG    86     -24.483  16.297  10.228  1.00 10.00      A   
ATOM    839  CD  ARG    86     -23.904  17.688  10.400  1.00 10.00      A   
ATOM    840  NE  ARG    86     -24.886  18.733  10.128  1.00 10.00      A   
ATOM    841  HE  ARG    86     -25.648  18.496   9.550  1.00 10.00      A   
ATOM    842  CZ  ARG    86     -24.808  19.969  10.609  1.00 10.00      A   
ATOM    843  NH1 ARG    86     -23.794  20.317  11.392  1.00 10.00      A   
ATOM    844 HH11 ARG    86     -23.052  19.625  11.636  1.00 10.00      A   
ATOM    845 HH12 ARG    86     -23.736  21.290  11.768  1.00 10.00      A   
ATOM    846  NH2 ARG    86     -25.742  20.861  10.305  1.00 10.00      A   
ATOM    847 HH21 ARG    86     -26.543  20.598   9.684  1.00 10.00      A   
ATOM    848 HH22 ARG    86     -25.686  21.830  10.687  1.00 10.00      A   
ATOM    849  C   ARG    86     -25.902  14.440   7.126  1.00 10.00      A   
ATOM    850  O   ARG    86     -26.808  15.225   6.842  1.00 10.00      A   
ATOM    851  N   ILE    87     -25.573  13.425   6.342  1.00 10.00      A   
ATOM    852  HN  ILE    87     -24.838  12.829   6.605  1.00 10.00      A   
ATOM    853  CA  ILE    87     -26.286  13.184   5.092  1.00 10.00      A   
ATOM    854  CB  ILE    87     -25.345  12.978   3.885  1.00 10.00      A   
ATOM    855  CG1 ILE    87     -24.521  11.697   4.036  1.00 10.00      A   
ATOM    856  CG2 ILE    87     -24.441  14.187   3.700  1.00 10.00      A   
ATOM    857  CD1 ILE    87     -23.820  11.267   2.764  1.00 10.00      A   
ATOM    858  C   ILE    87     -27.224  11.993   5.229  1.00 10.00      A   
ATOM    859  O   ILE    87     -27.944  11.637   4.294  1.00 10.00      A   
ATOM    860  N   GLY    88     -27.201  11.378   6.404  1.00 10.00      A   
ATOM    861  HN  GLY    88     -26.596  11.705   7.104  1.00 10.00      A   
ATOM    862  CA  GLY    88     -28.050  10.234   6.661  1.00 10.00      A   
ATOM    863  C   GLY    88     -27.426   8.939   6.187  1.00 10.00      A   
ATOM    864  O   GLY    88     -28.125   7.953   5.959  1.00 10.00      A   
ATOM    865  N   LEU    89     -26.104   8.937   6.045  1.00 10.00      A   
ATOM    866  HN  LEU    89     -25.601   9.753   6.252  1.00 10.00      A   
ATOM    867  CA  LEU    89     -25.382   7.752   5.594  1.00 10.00      A   
ATOM    868  CB  LEU    89     -23.920   8.094   5.281  1.00 10.00      A   
ATOM    869  CG  LEU    89     -23.128   7.046   4.492  1.00 10.00      A   
ATOM    870  CD1 LEU    89     -23.885   6.625   3.239  1.00 10.00      A   
ATOM    871  CD2 LEU    89     -21.751   7.582   4.131  1.00 10.00      A   
ATOM    872  C   LEU    89     -25.468   6.642   6.635  1.00 10.00      A   
ATOM    873  O   LEU    89     -25.705   5.480   6.300  1.00 10.00      A   
ATOM    874  N   ALA    90     -25.292   7.015   7.900  1.00 10.00      A   
ATOM    875  HN  ALA    90     -25.109   7.957   8.098  1.00 10.00      A   
ATOM    876  CA  ALA    90     -25.359   6.062   9.000  1.00 10.00      A   
ATOM    877  CB  ALA    90     -25.042   6.753  10.316  1.00 10.00      A   
ATOM    878  C   ALA    90     -26.738   5.416   9.059  1.00 10.00      A   
ATOM    879  O   ALA    90     -26.859   4.203   9.233  1.00 10.00      A   
ATOM    880  N   SER    91     -27.769   6.235   8.886  1.00 10.00      A   
ATOM    881  HN  SER    91     -27.601   7.191   8.743  1.00 10.00      A   
ATOM    882  CA  SER    91     -29.145   5.770   8.910  1.00 10.00      A   
ATOM    883  CB  SER    91     -30.077   6.970   8.737  1.00 10.00      A   
ATOM    884  OG  SER    91     -29.369   8.178   8.980  1.00 10.00      A   
ATOM    885  HG  SER    91     -29.913   8.769   9.519  1.00 10.00      A   
ATOM    886  C   SER    91     -29.389   4.746   7.804  1.00 10.00      A   
ATOM    887  O   SER    91     -30.038   3.722   8.024  1.00 10.00      A   
ATOM    888  N   LYS    92     -28.845   5.019   6.620  1.00 10.00      A   
ATOM    889  HN  LYS    92     -28.328   5.848   6.513  1.00 10.00      A   
ATOM    890  CA  LYS    92     -28.999   4.124   5.482  1.00 10.00      A   
ATOM    891  CB  LYS    92     -28.390   4.732   4.217  1.00 10.00      A   
ATOM    892  CG  LYS    92     -29.116   5.968   3.712  1.00 10.00      A   
ATOM    893  CD  LYS    92     -28.479   6.504   2.440  1.00 10.00      A   
ATOM    894  CE  LYS    92     -29.081   7.842   2.046  1.00 10.00      A   
ATOM    895  NZ  LYS    92     -28.667   8.263   0.680  1.00 10.00      A   
ATOM    896  HZ1 LYS    92     -28.884   9.271   0.537  1.00 10.00      A   
ATOM    897  HZ2 LYS    92     -29.177   7.708  -0.036  1.00 10.00      A   
ATOM    898  HZ3 LYS    92     -27.645   8.118   0.553  1.00 10.00      A   
ATOM    899  C   LYS    92     -28.382   2.759   5.770  1.00 10.00      A   
ATOM    900  O   LYS    92     -28.947   1.729   5.408  1.00 10.00      A   
ATOM    901  N   LEU    93     -27.236   2.760   6.441  1.00 10.00      A   
ATOM    902  HN  LEU    93     -26.840   3.615   6.711  1.00 10.00      A   
ATOM    903  CA  LEU    93     -26.550   1.523   6.784  1.00 10.00      A   
ATOM    904  CB  LEU    93     -25.196   1.819   7.432  1.00 10.00      A   
ATOM    905  CG  LEU    93     -24.130   2.429   6.518  1.00 10.00      A   
ATOM    906  CD1 LEU    93     -22.878   2.774   7.312  1.00 10.00      A   
ATOM    907  CD2 LEU    93     -23.797   1.480   5.377  1.00 10.00      A   
ATOM    908  C   LEU    93     -27.410   0.658   7.705  1.00 10.00      A   
ATOM    909  O   LEU    93     -27.560  -0.542   7.479  1.00 10.00      A   
ATOM    910  N   CYS    94     -27.981   1.278   8.735  1.00 10.00      A   
ATOM    911  HN  CYS    94     -27.817   2.239   8.867  1.00 10.00      A   
ATOM    912  CA  CYS    94     -28.833   0.566   9.683  1.00 10.00      A   
ATOM    913  CB  CYS    94     -29.262   1.497  10.820  1.00 10.00      A   
ATOM    914  SG  CYS    94     -27.902   2.410  11.582  1.00 10.00      A   
ATOM    915  HG  CYS    94     -27.137   1.539  12.230  1.00 10.00      A   
ATOM    916  C   CYS    94     -30.062  -0.013   8.983  1.00 10.00      A   
ATOM    917  O   CYS    94     -30.438  -1.163   9.213  1.00 10.00      A   
ATOM    918  N   LEU    95     -30.668   0.781   8.109  1.00 10.00      A   
ATOM    919  HN  LEU    95     -30.314   1.686   7.958  1.00 10.00      A   
ATOM    920  CA  LEU    95     -31.854   0.351   7.375  1.00 10.00      A   
ATOM    921  CB  LEU    95     -32.483   1.526   6.623  1.00 10.00      A   
ATOM    922  CG  LEU    95     -33.021   2.671   7.486  1.00 10.00      A   
ATOM    923  CD1 LEU    95     -33.457   3.836   6.613  1.00 10.00      A   
ATOM    924  CD2 LEU    95     -34.172   2.191   8.358  1.00 10.00      A   
ATOM    925  C   LEU    95     -31.530  -0.787   6.410  1.00 10.00      A   
ATOM    926  O   LEU    95     -32.373  -1.643   6.139  1.00 10.00      A   
ATOM    927  N   GLU    96     -30.304  -0.797   5.894  1.00 10.00      A   
ATOM    928  HN  GLU    96     -29.673  -0.086   6.139  1.00 10.00      A   
ATOM    929  CA  GLU    96     -29.879  -1.837   4.967  1.00 10.00      A   
ATOM    930  CB  GLU    96     -28.578  -1.451   4.261  1.00 10.00      A   
ATOM    931  CG  GLU    96     -28.732  -1.228   2.764  1.00 10.00      A   
ATOM    932  CD  GLU    96     -29.583  -0.021   2.430  1.00 10.00      A   
ATOM    933  OE1 GLU    96     -29.019   1.005   2.000  1.00 10.00      A   
ATOM    934  OE2 GLU    96     -30.823  -0.091   2.587  1.00 10.00      A   
ATOM    935  C   GLU    96     -29.733  -3.173   5.689  1.00 10.00      A   
ATOM    936  O   GLU    96     -29.907  -4.234   5.092  1.00 10.00      A   
ATOM    937  N   LEU    97     -29.425  -3.110   6.983  1.00 10.00      A   
ATOM    938  HN  LEU    97     -29.289  -2.230   7.401  1.00 10.00      A   
ATOM    939  CA  LEU    97     -29.276  -4.311   7.794  1.00 10.00      A   
ATOM    940  CB  LEU    97     -28.743  -3.958   9.184  1.00 10.00      A   
ATOM    941  CG  LEU    97     -27.266  -3.563   9.274  1.00 10.00      A   
ATOM    942  CD1 LEU    97     -26.983  -2.878  10.602  1.00 10.00      A   
ATOM    943  CD2 LEU    97     -26.376  -4.785   9.107  1.00 10.00      A   
ATOM    944  C   LEU    97     -30.615  -5.023   7.930  1.00 10.00      A   
ATOM    945  O   LEU    97     -30.681  -6.251   7.925  1.00 10.00      A   
ATOM    946  N   GLU    98     -31.681  -4.239   8.030  1.00 10.00      A   
ATOM    947  HN  GLU    98     -31.561  -3.264   8.012  1.00 10.00      A   
ATOM    948  CA  GLU    98     -33.027  -4.782   8.168  1.00 10.00      A   
ATOM    949  CB  GLU    98     -34.023  -3.661   8.477  1.00 10.00      A   
ATOM    950  CG  GLU    98     -33.570  -2.693   9.557  1.00 10.00      A   
ATOM    951  CD  GLU    98     -34.604  -1.622   9.844  1.00 10.00      A   
ATOM    952  OE1 GLU    98     -34.667  -1.148  10.998  1.00 10.00      A   
ATOM    953  OE2 GLU    98     -35.368  -1.256   8.922  1.00 10.00      A   
ATOM    954  C   GLU    98     -33.455  -5.502   6.894  1.00 10.00      A   
ATOM    955  O   GLU    98     -34.344  -6.349   6.915  1.00 10.00      A   
ATOM    956  N   ASN    99     -32.807  -5.173   5.786  1.00 10.00      A   
ATOM    957  HN  ASN    99     -32.083  -4.511   5.829  1.00 10.00      A   
ATOM    958  CA  ASN    99     -33.141  -5.784   4.508  1.00 10.00      A   
ATOM    959  CB  ASN    99     -33.075  -4.767   3.368  1.00 10.00      A   
ATOM    960  CG  ASN    99     -34.405  -4.634   2.649  1.00 10.00      A   
ATOM    961  OD1 ASN    99     -35.153  -5.604   2.514  1.00 10.00      A   
ATOM    962  ND2 ASN    99     -34.714  -3.430   2.197  1.00 10.00      A   
ATOM    963 HD21 ASN    99     -34.072  -2.699   2.348  1.00 10.00      A   
ATOM    964 HD22 ASN    99     -35.570  -3.314   1.732  1.00 10.00      A   
ATOM    965  C   ASN    99     -32.270  -6.998   4.210  1.00 10.00      A   
ATOM    966  O   ASN    99     -32.466  -7.676   3.199  1.00 10.00      A   
ATOM    967  N   LEU   100     -31.325  -7.285   5.098  1.00 10.00      A   
ATOM    968  HN  LEU   100     -31.227  -6.720   5.894  1.00 10.00      A   
ATOM    969  CA  LEU   100     -30.437  -8.430   4.922  1.00 10.00      A   
ATOM    970  CB  LEU   100     -29.186  -8.305   5.798  1.00 10.00      A   
ATOM    971  CG  LEU   100     -28.156  -7.262   5.356  1.00 10.00      A   
ATOM    972  CD1 LEU   100     -26.964  -7.252   6.300  1.00 10.00      A   
ATOM    973  CD2 LEU   100     -27.706  -7.526   3.926  1.00 10.00      A   
ATOM    974  C   LEU   100     -31.171  -9.731   5.218  1.00 10.00      A   
ATOM    975  O   LEU   100     -31.853  -9.846   6.237  1.00 10.00      A   
ATOM    976  N   THR   101     -31.019 -10.703   4.329  1.00 10.00      A   
ATOM    977  HN  THR   101     -30.439 -10.550   3.547  1.00 10.00      A   
ATOM    978  CA  THR   101     -31.676 -11.997   4.463  1.00 10.00      A   
ATOM    979  CB  THR   101     -31.249 -12.928   3.318  1.00 10.00      A   
ATOM    980  OG1 THR   101     -30.226 -12.277   2.550  1.00 10.00      A   
ATOM    981  HG1 THR   101     -29.477 -12.875   2.451  1.00 10.00      A   
ATOM    982  CG2 THR   101     -32.432 -13.240   2.418  1.00 10.00      A   
ATOM    983  C   THR   101     -31.380 -12.674   5.804  1.00 10.00      A   
ATOM    984  O   THR   101     -32.270 -13.268   6.415  1.00 10.00      A   
ATOM    985  N   GLN   102     -30.135 -12.579   6.257  1.00 10.00      A   
ATOM    986  HN  GLN   102     -29.469 -12.087   5.727  1.00 10.00      A   
ATOM    987  CA  GLN   102     -29.735 -13.187   7.521  1.00 10.00      A   
ATOM    988  CB  GLN   102     -28.216 -13.145   7.686  1.00 10.00      A   
ATOM    989  CG  GLN   102     -27.466 -14.020   6.696  1.00 10.00      A   
ATOM    990  CD  GLN   102     -25.996 -14.168   7.033  1.00 10.00      A   
ATOM    991  OE1 GLN   102     -25.389 -13.283   7.637  1.00 10.00      A   
ATOM    992  NE2 GLN   102     -25.408 -15.289   6.640  1.00 10.00      A   
ATOM    993 HE21 GLN   102     -25.949 -15.952   6.160  1.00 10.00      A   
ATOM    994 HE22 GLN   102     -24.457 -15.409   6.843  1.00 10.00      A   
ATOM    995  C   GLN   102     -30.416 -12.511   8.707  1.00 10.00      A   
ATOM    996  O   GLN   102     -31.016 -13.174   9.553  1.00 10.00      A   
ATOM    997  N   VAL   103     -30.342 -11.187   8.744  1.00 10.00      A   
ATOM    998  HN  VAL   103     -29.873 -10.717   8.024  1.00 10.00      A   
ATOM    999  CA  VAL   103     -30.939 -10.410   9.828  1.00 10.00      A   
ATOM   1000  CB  VAL   103     -30.570  -8.913   9.727  1.00 10.00      A   
ATOM   1001  CG1 VAL   103     -31.122  -8.134  10.912  1.00 10.00      A   
ATOM   1002  CG2 VAL   103     -29.061  -8.744   9.638  1.00 10.00      A   
ATOM   1003  C   VAL   103     -32.459 -10.568   9.854  1.00 10.00      A   
ATOM   1004  O   VAL   103     -33.068 -10.623  10.921  1.00 10.00      A   
ATOM   1005  N   LYS   104     -33.058 -10.672   8.673  1.00 10.00      A   
ATOM   1006  HN  LYS   104     -32.511 -10.638   7.859  1.00 10.00      A   
ATOM   1007  CA  LYS   104     -34.505 -10.829   8.543  1.00 10.00      A   
ATOM   1008  CB  LYS   104     -34.903 -10.878   7.067  1.00 10.00      A   
ATOM   1009  CG  LYS   104     -35.069  -9.518   6.414  1.00 10.00      A   
ATOM   1010  CD  LYS   104     -35.230  -9.651   4.909  1.00 10.00      A   
ATOM   1011  CE  LYS   104     -35.594  -8.321   4.273  1.00 10.00      A   
ATOM   1012  NZ  LYS   104     -35.380  -8.331   2.800  1.00 10.00      A   
ATOM   1013  HZ1 LYS   104     -35.533  -7.375   2.410  1.00 10.00      A   
ATOM   1014  HZ2 LYS   104     -36.043  -8.992   2.344  1.00 10.00      A   
ATOM   1015  HZ3 LYS   104     -34.410  -8.630   2.579  1.00 10.00      A   
ATOM   1016  C   LYS   104     -35.006 -12.089   9.241  1.00 10.00      A   
ATOM   1017  O   LYS   104     -36.185 -12.195   9.578  1.00 10.00      A   
ATOM   1018  N   ASP   105     -34.108 -13.043   9.456  1.00 10.00      A   
ATOM   1019  HN  ASP   105     -33.179 -12.900   9.172  1.00 10.00      A   
ATOM   1020  CA  ASP   105     -34.467 -14.296  10.100  1.00 10.00      A   
ATOM   1021  CB  ASP   105     -33.519 -15.412   9.657  1.00 10.00      A   
ATOM   1022  CG  ASP   105     -34.038 -16.791  10.002  1.00 10.00      A   
ATOM   1023  OD1 ASP   105     -35.169 -17.131   9.586  1.00 10.00      A   
ATOM   1024  OD2 ASP   105     -33.315 -17.551  10.683  1.00 10.00      A   
ATOM   1025  C   ASP   105     -34.470 -14.172  11.623  1.00 10.00      A   
ATOM   1026  O   ASP   105     -35.028 -15.021  12.322  1.00 10.00      A   
ATOM   1027  N   THR   106     -33.861 -13.112  12.140  1.00 10.00      A   
ATOM   1028  HN  THR   106     -33.456 -12.449  11.542  1.00 10.00      A   
ATOM   1029  CA  THR   106     -33.800 -12.906  13.582  1.00 10.00      A   
ATOM   1030  CB  THR   106     -32.556 -12.097  14.018  1.00 10.00      A   
ATOM   1031  OG1 THR   106     -32.618 -10.754  13.515  1.00 10.00      A   
ATOM   1032  HG1 THR   106     -32.863 -10.772  12.579  1.00 10.00      A   
ATOM   1033  CG2 THR   106     -31.286 -12.767  13.518  1.00 10.00      A   
ATOM   1034  C   THR   106     -35.079 -12.252  14.102  1.00 10.00      A   
ATOM   1035  O   THR   106     -35.929 -11.818  13.321  1.00 10.00      A   
ATOM   1036  N   LEU   107     -35.220 -12.194  15.418  1.00 10.00      A   
ATOM   1037  HN  LEU   107     -34.510 -12.557  15.994  1.00 10.00      A   
ATOM   1038  CA  LEU   107     -36.402 -11.607  16.032  1.00 10.00      A   
ATOM   1039  CB  LEU   107     -36.650 -12.229  17.407  1.00 10.00      A   
ATOM   1040  CG  LEU   107     -37.970 -11.860  18.086  1.00 10.00      A   
ATOM   1041  CD1 LEU   107     -39.148 -12.414  17.302  1.00 10.00      A   
ATOM   1042  CD2 LEU   107     -37.996 -12.364  19.518  1.00 10.00      A   
ATOM   1043  C   LEU   107     -36.286 -10.089  16.150  1.00 10.00      A   
ATOM   1044  O   LEU   107     -37.247  -9.361  15.894  1.00 10.00      A   
ATOM   1045  N   PHE   108     -35.109  -9.609  16.527  1.00 10.00      A   
ATOM   1046  HN  PHE   108     -34.365 -10.225  16.687  1.00 10.00      A   
ATOM   1047  CA  PHE   108     -34.897  -8.176  16.688  1.00 10.00      A   
ATOM   1048  CB  PHE   108     -35.518  -7.678  18.003  1.00 10.00      A   
ATOM   1049  CG  PHE   108     -34.943  -8.303  19.247  1.00 10.00      A   
ATOM   1050  CD1 PHE   108     -33.901  -7.693  19.928  1.00 10.00      A   
ATOM   1051  CD2 PHE   108     -35.447  -9.498  19.734  1.00 10.00      A   
ATOM   1052  CE1 PHE   108     -33.371  -8.266  21.069  1.00 10.00      A   
ATOM   1053  CE2 PHE   108     -34.923 -10.076  20.873  1.00 10.00      A   
ATOM   1054  CZ  PHE   108     -33.884  -9.460  21.542  1.00 10.00      A   
ATOM   1055  C   PHE   108     -33.421  -7.808  16.636  1.00 10.00      A   
ATOM   1056  O   PHE   108     -32.545  -8.674  16.697  1.00 10.00      A   
ATOM   1057  N   ILE   109     -33.162  -6.517  16.508  1.00 10.00      A   
ATOM   1058  HN  ILE   109     -33.915  -5.886  16.436  1.00 10.00      A   
ATOM   1059  CA  ILE   109     -31.802  -5.996  16.470  1.00 10.00      A   
ATOM   1060  CB  ILE   109     -31.580  -5.087  15.238  1.00 10.00      A   
ATOM   1061  CG1 ILE   109     -31.866  -5.865  13.949  1.00 10.00      A   
ATOM   1062  CG2 ILE   109     -30.160  -4.537  15.220  1.00 10.00      A   
ATOM   1063  CD1 ILE   109     -31.765  -5.034  12.690  1.00 10.00      A   
ATOM   1064  C   ILE   109     -31.547  -5.204  17.747  1.00 10.00      A   
ATOM   1065  O   ILE   109     -32.429  -4.481  18.210  1.00 10.00      A   
ATOM   1066  N   ASP   110     -30.363  -5.354  18.326  1.00 10.00      A   
ATOM   1067  HN  ASP   110     -29.696  -5.954  17.913  1.00 10.00      A   
ATOM   1068  CA  ASP   110     -30.025  -4.655  19.560  1.00 10.00      A   
ATOM   1069  CB  ASP   110     -30.134  -5.601  20.761  1.00 10.00      A   
ATOM   1070  CG  ASP   110     -29.005  -6.610  20.831  1.00 10.00      A   
ATOM   1071  OD1 ASP   110     -27.967  -6.306  21.457  1.00 10.00      A   
ATOM   1072  OD2 ASP   110     -29.157  -7.717  20.277  1.00 10.00      A   
ATOM   1073  C   ASP   110     -28.628  -4.047  19.507  1.00 10.00      A   
ATOM   1074  O   ASP   110     -27.804  -4.415  18.665  1.00 10.00      A   
ATOM   1075  N   LEU   111     -28.378  -3.101  20.404  1.00 10.00      A   
ATOM   1076  HN  LEU   111     -29.096  -2.833  21.024  1.00 10.00      A   
ATOM   1077  CA  LEU   111     -27.089  -2.432  20.501  1.00 10.00      A   
ATOM   1078  CB  LEU   111     -26.855  -1.500  19.308  1.00 10.00      A   
ATOM   1079  CG  LEU   111     -27.797  -0.302  19.186  1.00 10.00      A   
ATOM   1080  CD1 LEU   111     -27.003   0.960  18.899  1.00 10.00      A   
ATOM   1081  CD2 LEU   111     -28.827  -0.545  18.093  1.00 10.00      A   
ATOM   1082  C   LEU   111     -27.008  -1.650  21.807  1.00 10.00      A   
ATOM   1083  O   LEU   111     -28.034  -1.338  22.413  1.00 10.00      A   
ATOM   1084  N   PHE   112     -25.797  -1.329  22.236  1.00 10.00      A   
ATOM   1085  HN  PHE   112     -25.012  -1.581  21.702  1.00 10.00      A   
ATOM   1086  CA  PHE   112     -25.605  -0.590  23.475  1.00 10.00      A   
ATOM   1087  CB  PHE   112     -24.544  -1.265  24.349  1.00 10.00      A   
ATOM   1088  CG  PHE   112     -25.008  -2.524  25.024  1.00 10.00      A   
ATOM   1089  CD1 PHE   112     -24.336  -3.719  24.823  1.00 10.00      A   
ATOM   1090  CD2 PHE   112     -26.109  -2.512  25.863  1.00 10.00      A   
ATOM   1091  CE1 PHE   112     -24.753  -4.879  25.448  1.00 10.00      A   
ATOM   1092  CE2 PHE   112     -26.533  -3.668  26.489  1.00 10.00      A   
ATOM   1093  CZ  PHE   112     -25.853  -4.854  26.282  1.00 10.00      A   
ATOM   1094  C   PHE   112     -25.196   0.851  23.204  1.00 10.00      A   
ATOM   1095  O   PHE   112     -24.289   1.109  22.413  1.00 10.00      A   
ATOM   1096  N   VAL   113     -25.867   1.786  23.860  1.00 10.00      A   
ATOM   1097  HN  VAL   113     -26.593   1.519  24.468  1.00 10.00      A   
ATOM   1098  CA  VAL   113     -25.560   3.202  23.705  1.00 10.00      A   
ATOM   1099  CB  VAL   113     -26.710   3.971  23.015  1.00 10.00      A   
ATOM   1100  CG1 VAL   113     -26.357   5.443  22.862  1.00 10.00      A   
ATOM   1101  CG2 VAL   113     -27.030   3.357  21.662  1.00 10.00      A   
ATOM   1102  C   VAL   113     -25.301   3.812  25.076  1.00 10.00      A   
ATOM   1103  O   VAL   113     -26.148   3.731  25.961  1.00 10.00      A   
ATOM   1104  N   LYS   114     -24.128   4.403  25.253  1.00 10.00      A   
ATOM   1105  HN  LYS   114     -23.494   4.439  24.505  1.00 10.00      A   
ATOM   1106  CA  LYS   114     -23.764   5.015  26.528  1.00 10.00      A   
ATOM   1107  CB  LYS   114     -22.329   5.551  26.495  1.00 10.00      A   
ATOM   1108  CG  LYS   114     -21.259   4.483  26.316  1.00 10.00      A   
ATOM   1109  CD  LYS   114     -21.329   3.423  27.405  1.00 10.00      A   
ATOM   1110  CE  LYS   114     -20.171   2.443  27.294  1.00 10.00      A   
ATOM   1111  NZ  LYS   114     -20.317   1.296  28.230  1.00 10.00      A   
ATOM   1112  HZ1 LYS   114     -19.446   0.716  28.225  1.00 10.00      A   
ATOM   1113  HZ2 LYS   114     -21.116   0.695  27.942  1.00 10.00      A   
ATOM   1114  HZ3 LYS   114     -20.487   1.639  29.201  1.00 10.00      A   
ATOM   1115  C   LYS   114     -24.740   6.125  26.908  1.00 10.00      A   
ATOM   1116  O   LYS   114     -25.174   6.900  26.056  1.00 10.00      A   
ATOM   1117  N   VAL   115     -25.075   6.192  28.194  1.00 10.00      A   
ATOM   1118  HN  VAL   115     -24.678   5.546  28.820  1.00 10.00      A   
ATOM   1119  CA  VAL   115     -26.014   7.189  28.711  1.00 10.00      A   
ATOM   1120  CB  VAL   115     -26.194   7.048  30.241  1.00 10.00      A   
ATOM   1121  CG1 VAL   115     -27.199   8.060  30.771  1.00 10.00      A   
ATOM   1122  CG2 VAL   115     -26.625   5.634  30.603  1.00 10.00      A   
ATOM   1123  C   VAL   115     -25.571   8.614  28.377  1.00 10.00      A   
ATOM   1124  O   VAL   115     -26.395   9.471  28.048  1.00 10.00      A   
ATOM   1125  N   THR   116     -24.267   8.851  28.442  1.00 10.00      A   
ATOM   1126  HN  THR   116     -23.662   8.126  28.695  1.00 10.00      A   
ATOM   1127  CA  THR   116     -23.706  10.162  28.163  1.00 10.00      A   
ATOM   1128  CB  THR   116     -22.225  10.192  28.573  1.00 10.00      A   
ATOM   1129  OG1 THR   116     -21.990   9.144  29.526  1.00 10.00      A   
ATOM   1130  HG1 THR   116     -22.272   9.439  30.401  1.00 10.00      A   
ATOM   1131  CG2 THR   116     -21.878  11.528  29.207  1.00 10.00      A   
ATOM   1132  C   THR   116     -23.833  10.543  26.686  1.00 10.00      A   
ATOM   1133  O   THR   116     -23.695  11.713  26.325  1.00 10.00      A   
ATOM   1134  N   ASN   117     -24.100   9.563  25.833  1.00 10.00      A   
ATOM   1135  HN  ASN   117     -24.229   8.650  26.168  1.00 10.00      A   
ATOM   1136  CA  ASN   117     -24.233   9.825  24.407  1.00 10.00      A   
ATOM   1137  CB  ASN   117     -23.575   8.720  23.574  1.00 10.00      A   
ATOM   1138  CG  ASN   117     -23.412   9.099  22.110  1.00 10.00      A   
ATOM   1139  OD1 ASN   117     -24.178   9.891  21.562  1.00 10.00      A   
ATOM   1140  ND2 ASN   117     -22.407   8.534  21.464  1.00 10.00      A   
ATOM   1141 HD21 ASN   117     -21.830   7.911  21.957  1.00 10.00      A   
ATOM   1142 HD22 ASN   117     -22.278   8.761  20.518  1.00 10.00      A   
ATOM   1143  C   ASN   117     -25.698   9.985  24.022  1.00 10.00      A   
ATOM   1144  O   ASN   117     -26.381   9.012  23.693  1.00 10.00      A   
ATOM   1145  N   THR   118     -26.184  11.216  24.089  1.00 10.00      A   
ATOM   1146  HN  THR   118     -25.604  11.945  24.398  1.00 10.00      A   
ATOM   1147  CA  THR   118     -27.560  11.516  23.738  1.00 10.00      A   
ATOM   1148  CB  THR   118     -27.974  12.874  24.326  1.00 10.00      A   
ATOM   1149  OG1 THR   118     -26.831  13.473  24.950  1.00 10.00      A   
ATOM   1150  HG1 THR   118     -26.941  13.451  25.906  1.00 10.00      A   
ATOM   1151  CG2 THR   118     -29.071  12.692  25.361  1.00 10.00      A   
ATOM   1152  C   THR   118     -27.729  11.557  22.225  1.00 10.00      A   
ATOM   1153  O   THR   118     -28.726  11.074  21.693  1.00 10.00      A   
ATOM   1154  N   LEU   119     -26.728  12.110  21.541  1.00 10.00      A   
ATOM   1155  HN  LEU   119     -25.949  12.446  22.031  1.00 10.00      A   
ATOM   1156  CA  LEU   119     -26.748  12.235  20.086  1.00 10.00      A   
ATOM   1157  CB  LEU   119     -25.428  12.834  19.594  1.00 10.00      A   
ATOM   1158  CG  LEU   119     -25.328  13.106  18.092  1.00 10.00      A   
ATOM   1159  CD1 LEU   119     -26.229  14.263  17.695  1.00 10.00      A   
ATOM   1160  CD2 LEU   119     -23.888  13.387  17.698  1.00 10.00      A   
ATOM   1161  C   LEU   119     -26.999  10.890  19.407  1.00 10.00      A   
ATOM   1162  O   LEU   119     -27.919  10.754  18.596  1.00 10.00      A   
ATOM   1163  N   GLY   120     -26.186   9.898  19.753  1.00 10.00      A   
ATOM   1164  HN  GLY   120     -25.475  10.065  20.415  1.00 10.00      A   
ATOM   1165  CA  GLY   120     -26.328   8.579  19.172  1.00 10.00      A   
ATOM   1166  C   GLY   120     -27.642   7.926  19.539  1.00 10.00      A   
ATOM   1167  O   GLY   120     -28.313   7.352  18.683  1.00 10.00      A   
ATOM   1168  N   ARG   121     -28.018   8.031  20.811  1.00 10.00      A   
ATOM   1169  HN  ARG   121     -27.441   8.516  21.442  1.00 10.00      A   
ATOM   1170  CA  ARG   121     -29.262   7.441  21.295  1.00 10.00      A   
ATOM   1171  CB  ARG   121     -29.421   7.679  22.798  1.00 10.00      A   
ATOM   1172  CG  ARG   121     -30.503   6.834  23.450  1.00 10.00      A   
ATOM   1173  CD  ARG   121     -31.703   7.678  23.842  1.00 10.00      A   
ATOM   1174  NE  ARG   121     -31.402   8.575  24.956  1.00 10.00      A   
ATOM   1175  HE  ARG   121     -30.576   8.397  25.465  1.00 10.00      A   
ATOM   1176  CZ  ARG   121     -32.164   9.608  25.315  1.00 10.00      A   
ATOM   1177  NH1 ARG   121     -33.282   9.893  24.647  1.00 10.00      A   
ATOM   1178 HH11 ARG   121     -33.580   9.307  23.820  1.00 10.00      A   
ATOM   1179 HH12 ARG   121     -33.870  10.703  24.941  1.00 10.00      A   
ATOM   1180  NH2 ARG   121     -31.810  10.361  26.352  1.00 10.00      A   
ATOM   1181 HH21 ARG   121     -32.404  11.171  26.637  1.00 10.00      A   
ATOM   1182 HH22 ARG   121     -30.940  10.147  26.887  1.00 10.00      A   
ATOM   1183  C   ARG   121     -30.468   7.988  20.536  1.00 10.00      A   
ATOM   1184  O   ARG   121     -31.295   7.222  20.039  1.00 10.00      A   
ATOM   1185  N   ILE   122     -30.548   9.309  20.433  1.00 10.00      A   
ATOM   1186  HN  ILE   122     -29.842   9.866  20.836  1.00 10.00      A   
ATOM   1187  CA  ILE   122     -31.655   9.956  19.735  1.00 10.00      A   
ATOM   1188  CB  ILE   122     -31.611  11.493  19.885  1.00 10.00      A   
ATOM   1189  CG1 ILE   122     -31.749  11.881  21.361  1.00 10.00      A   
ATOM   1190  CG2 ILE   122     -32.713  12.148  19.061  1.00 10.00      A   
ATOM   1191  CD1 ILE   122     -31.522  13.352  21.640  1.00 10.00      A   
ATOM   1192  C   ILE   122     -31.666   9.570  18.256  1.00 10.00      A   
ATOM   1193  O   ILE   122     -32.730   9.394  17.657  1.00 10.00      A   
ATOM   1194  N   LEU   123     -30.478   9.421  17.678  1.00 10.00      A   
ATOM   1195  HN  LEU   123     -29.666   9.570  18.207  1.00 10.00      A   
ATOM   1196  CA  LEU   123     -30.352   9.042  16.278  1.00 10.00      A   
ATOM   1197  CB  LEU   123     -28.879   9.033  15.856  1.00 10.00      A   
ATOM   1198  CG  LEU   123     -28.593   8.677  14.396  1.00 10.00      A   
ATOM   1199  CD1 LEU   123     -29.139   9.747  13.461  1.00 10.00      A   
ATOM   1200  CD2 LEU   123     -27.102   8.479  14.178  1.00 10.00      A   
ATOM   1201  C   LEU   123     -30.978   7.671  16.047  1.00 10.00      A   
ATOM   1202  O   LEU   123     -31.735   7.472  15.095  1.00 10.00      A   
ATOM   1203  N   TYR   124     -30.677   6.733  16.939  1.00 10.00      A   
ATOM   1204  HN  TYR   124     -30.071   6.954  17.681  1.00 10.00      A   
ATOM   1205  CA  TYR   124     -31.221   5.387  16.839  1.00 10.00      A   
ATOM   1206  CB  TYR   124     -30.485   4.420  17.768  1.00 10.00      A   
ATOM   1207  CG  TYR   124     -29.117   4.030  17.255  1.00 10.00      A   
ATOM   1208  CD1 TYR   124     -27.960   4.513  17.853  1.00 10.00      A   
ATOM   1209  CD2 TYR   124     -28.983   3.187  16.160  1.00 10.00      A   
ATOM   1210  CE1 TYR   124     -26.710   4.167  17.376  1.00 10.00      A   
ATOM   1211  CE2 TYR   124     -27.737   2.833  15.676  1.00 10.00      A   
ATOM   1212  CZ  TYR   124     -26.605   3.326  16.287  1.00 10.00      A   
ATOM   1213  OH  TYR   124     -25.364   2.976  15.804  1.00 10.00      A   
ATOM   1214  HH  TYR   124     -24.768   2.813  16.548  1.00 10.00      A   
ATOM   1215  C   TYR   124     -32.722   5.388  17.113  1.00 10.00      A   
ATOM   1216  O   TYR   124     -33.463   4.571  16.564  1.00 10.00      A   
ATOM   1217  N   GLU   125     -33.167   6.318  17.955  1.00 10.00      A   
ATOM   1218  HN  GLU   125     -32.524   6.931  18.374  1.00 10.00      A   
ATOM   1219  CA  GLU   125     -34.584   6.447  18.276  1.00 10.00      A   
ATOM   1220  CB  GLU   125     -34.811   7.521  19.343  1.00 10.00      A   
ATOM   1221  CG  GLU   125     -34.461   7.088  20.756  1.00 10.00      A   
ATOM   1222  CD  GLU   125     -34.998   8.045  21.802  1.00 10.00      A   
ATOM   1223  OE1 GLU   125     -34.212   8.852  22.343  1.00 10.00      A   
ATOM   1224  OE2 GLU   125     -36.216   8.000  22.085  1.00 10.00      A   
ATOM   1225  C   GLU   125     -35.364   6.804  17.016  1.00 10.00      A   
ATOM   1226  O   GLU   125     -36.457   6.293  16.784  1.00 10.00      A   
ATOM   1227  N   LYS   126     -34.771   7.664  16.192  1.00 10.00      A   
ATOM   1228  HN  LYS   126     -33.891   8.028  16.437  1.00 10.00      A   
ATOM   1229  CA  LYS   126     -35.393   8.090  14.941  1.00 10.00      A   
ATOM   1230  CB  LYS   126     -34.604   9.238  14.306  1.00 10.00      A   
ATOM   1231  CG  LYS   126     -34.590  10.524  15.118  1.00 10.00      A   
ATOM   1232  CD  LYS   126     -33.829  11.620  14.389  1.00 10.00      A   
ATOM   1233  CE  LYS   126     -33.914  12.947  15.126  1.00 10.00      A   
ATOM   1234  NZ  LYS   126     -33.279  14.046  14.351  1.00 10.00      A   
ATOM   1235  HZ1 LYS   126     -32.266  13.852  14.221  1.00 10.00      A   
ATOM   1236  HZ2 LYS   126     -33.384  14.951  14.849  1.00 10.00      A   
ATOM   1237  HZ3 LYS   126     -33.725  14.127  13.415  1.00 10.00      A   
ATOM   1238  C   LYS   126     -35.486   6.927  13.960  1.00 10.00      A   
ATOM   1239  O   LYS   126     -36.299   6.942  13.034  1.00 10.00      A   
ATOM   1240  N   LEU   127     -34.647   5.920  14.169  1.00 10.00      A   
ATOM   1241  HN  LEU   127     -34.021   5.970  14.922  1.00 10.00      A   
ATOM   1242  CA  LEU   127     -34.629   4.747  13.310  1.00 10.00      A   
ATOM   1243  CB  LEU   127     -33.228   4.140  13.261  1.00 10.00      A   
ATOM   1244  CG  LEU   127     -32.129   5.040  12.690  1.00 10.00      A   
ATOM   1245  CD1 LEU   127     -30.760   4.429  12.936  1.00 10.00      A   
ATOM   1246  CD2 LEU   127     -32.349   5.272  11.203  1.00 10.00      A   
ATOM   1247  C   LEU   127     -35.643   3.709  13.780  1.00 10.00      A   
ATOM   1248  O   LEU   127     -36.010   2.802  13.034  1.00 10.00      A   
ATOM   1249  N   GLY   128     -36.088   3.843  15.023  1.00 10.00      A   
ATOM   1250  HN  GLY   128     -35.754   4.581  15.578  1.00 10.00      A   
ATOM   1251  CA  GLY   128     -37.068   2.917  15.561  1.00 10.00      A   
ATOM   1252  C   GLY   128     -36.563   2.121  16.751  1.00 10.00      A   
ATOM   1253  O   GLY   128     -37.291   1.293  17.298  1.00 10.00      A   
ATOM   1254  N   TYR   129     -35.325   2.363  17.158  1.00 10.00      A   
ATOM   1255  HN  TYR   129     -34.786   3.039  16.695  1.00 10.00      A   
ATOM   1256  CA  TYR   129     -34.751   1.648  18.292  1.00 10.00      A   
ATOM   1257  CB  TYR   129     -33.221   1.670  18.234  1.00 10.00      A   
ATOM   1258  CG  TYR   129     -32.641   0.948  17.038  1.00 10.00      A   
ATOM   1259  CD1 TYR   129     -32.353   1.629  15.863  1.00 10.00      A   
ATOM   1260  CD2 TYR   129     -32.385  -0.416  17.083  1.00 10.00      A   
ATOM   1261  CE1 TYR   129     -31.827   0.973  14.767  1.00 10.00      A   
ATOM   1262  CE2 TYR   129     -31.858  -1.080  15.991  1.00 10.00      A   
ATOM   1263  CZ  TYR   129     -31.582  -0.380  14.836  1.00 10.00      A   
ATOM   1264  OH  TYR   129     -31.064  -1.034  13.745  1.00 10.00      A   
ATOM   1265  HH  TYR   129     -31.650  -1.759  13.503  1.00 10.00      A   
ATOM   1266  C   TYR   129     -35.235   2.241  19.610  1.00 10.00      A   
ATOM   1267  O   TYR   129     -35.212   3.459  19.795  1.00 10.00      A   
ATOM   1268  N   SER   130     -35.682   1.380  20.515  1.00 10.00      A   
ATOM   1269  HN  SER   130     -35.688   0.418  20.302  1.00 10.00      A   
ATOM   1270  CA  SER   130     -36.170   1.815  21.814  1.00 10.00      A   
ATOM   1271  CB  SER   130     -37.637   1.414  21.984  1.00 10.00      A   
ATOM   1272  OG  SER   130     -38.441   1.950  20.943  1.00 10.00      A   
ATOM   1273  HG  SER   130     -38.129   2.837  20.725  1.00 10.00      A   
ATOM   1274  C   SER   130     -35.322   1.218  22.936  1.00 10.00      A   
ATOM   1275  O   SER   130     -34.832   0.093  22.819  1.00 10.00      A   
ATOM   1276  N   VAL   131     -35.146   1.976  24.014  1.00 10.00      A   
ATOM   1277  HN  VAL   131     -35.570   2.863  24.051  1.00 10.00      A   
ATOM   1278  CA  VAL   131     -34.354   1.528  25.155  1.00 10.00      A   
ATOM   1279  CB  VAL   131     -33.891   2.722  26.019  1.00 10.00      A   
ATOM   1280  CG1 VAL   131     -33.043   2.251  27.191  1.00 10.00      A   
ATOM   1281  CG2 VAL   131     -33.130   3.735  25.176  1.00 10.00      A   
ATOM   1282  C   VAL   131     -35.164   0.568  26.022  1.00 10.00      A   
ATOM   1283  O   VAL   131     -36.181   0.950  26.598  1.00 10.00      A   
ATOM   1284  N   PHE   132     -34.710  -0.673  26.106  1.00 10.00      A   
ATOM   1285  HN  PHE   132     -33.884  -0.914  25.625  1.00 10.00      A   
ATOM   1286  CA  PHE   132     -35.395  -1.685  26.898  1.00 10.00      A   
ATOM   1287  CB  PHE   132     -35.119  -3.081  26.331  1.00 10.00      A   
ATOM   1288  CG  PHE   132     -35.994  -4.161  26.900  1.00 10.00      A   
ATOM   1289  CD1 PHE   132     -37.288  -4.334  26.441  1.00 10.00      A   
ATOM   1290  CD2 PHE   132     -35.521  -5.005  27.893  1.00 10.00      A   
ATOM   1291  CE1 PHE   132     -38.096  -5.326  26.961  1.00 10.00      A   
ATOM   1292  CE2 PHE   132     -36.323  -6.000  28.417  1.00 10.00      A   
ATOM   1293  CZ  PHE   132     -37.613  -6.160  27.951  1.00 10.00      A   
ATOM   1294  C   PHE   132     -34.957  -1.610  28.358  1.00 10.00      A   
ATOM   1295  O   PHE   132     -35.786  -1.544  29.263  1.00 10.00      A   
ATOM   1296  N   ARG   133     -33.649  -1.609  28.573  1.00 10.00      A   
ATOM   1297  HN  ARG   133     -33.039  -1.647  27.804  1.00 10.00      A   
ATOM   1298  CA  ARG   133     -33.085  -1.544  29.916  1.00 10.00      A   
ATOM   1299  CB  ARG   133     -32.924  -2.961  30.485  1.00 10.00      A   
ATOM   1300  CG  ARG   133     -33.095  -3.061  31.994  1.00 10.00      A   
ATOM   1301  CD  ARG   133     -32.876  -4.486  32.482  1.00 10.00      A   
ATOM   1302  NE  ARG   133     -33.893  -5.411  31.982  1.00 10.00      A   
ATOM   1303  HE  ARG   133     -34.838  -5.134  32.064  1.00 10.00      A   
ATOM   1304  CZ  ARG   133     -33.619  -6.598  31.442  1.00 10.00      A   
ATOM   1305  NH1 ARG   133     -32.363  -7.010  31.324  1.00 10.00      A   
ATOM   1306 HH11 ARG   133     -31.574  -6.409  31.657  1.00 10.00      A   
ATOM   1307 HH12 ARG   133     -32.160  -7.942  30.900  1.00 10.00      A   
ATOM   1308  NH2 ARG   133     -34.607  -7.382  31.034  1.00 10.00      A   
ATOM   1309 HH21 ARG   133     -35.599  -7.073  31.138  1.00 10.00      A   
ATOM   1310 HH22 ARG   133     -34.400  -8.314  30.611  1.00 10.00      A   
ATOM   1311  C   ARG   133     -31.731  -0.842  29.863  1.00 10.00      A   
ATOM   1312  O   ARG   133     -31.329  -0.352  28.809  1.00 10.00      A   
ATOM   1313  N   ARG   134     -31.033  -0.785  30.987  1.00 10.00      A   
ATOM   1314  HN  ARG   134     -31.402  -1.181  31.803  1.00 10.00      A   
ATOM   1315  CA  ARG   134     -29.726  -0.148  31.041  1.00 10.00      A   
ATOM   1316  CB  ARG   134     -29.829   1.251  31.661  1.00 10.00      A   
ATOM   1317  CG  ARG   134     -28.501   1.991  31.761  1.00 10.00      A   
ATOM   1318  CD  ARG   134     -28.097   2.208  33.209  1.00 10.00      A   
ATOM   1319  NE  ARG   134     -29.083   3.009  33.925  1.00 10.00      A   
ATOM   1320  HE  ARG   134     -29.987   3.053  33.542  1.00 10.00      A   
ATOM   1321  CZ  ARG   134     -28.840   3.672  35.052  1.00 10.00      A   
ATOM   1322  NH1 ARG   134     -27.633   3.642  35.606  1.00 10.00      A   
ATOM   1323 HH11 ARG   134     -26.858   3.090  35.158  1.00 10.00      A   
ATOM   1324 HH12 ARG   134     -27.446   4.163  36.492  1.00 10.00      A   
ATOM   1325  NH2 ARG   134     -29.815   4.371  35.616  1.00 10.00      A   
ATOM   1326 HH21 ARG   134     -30.760   4.395  35.173  1.00 10.00      A   
ATOM   1327 HH22 ARG   134     -29.648   4.896  36.500  1.00 10.00      A   
ATOM   1328  C   ARG   134     -28.747  -1.005  31.831  1.00 10.00      A   
ATOM   1329  O   ARG   134     -29.055  -1.457  32.934  1.00 10.00      A   
ATOM   1330  N   VAL   135     -27.577  -1.227  31.257  1.00 10.00      A   
ATOM   1331  HN  VAL   135     -27.396  -0.830  30.375  1.00 10.00      A   
ATOM   1332  CA  VAL   135     -26.546  -2.023  31.904  1.00 10.00      A   
ATOM   1333  CB  VAL   135     -25.874  -3.021  30.933  1.00 10.00      A   
ATOM   1334  CG1 VAL   135     -26.883  -4.039  30.423  1.00 10.00      A   
ATOM   1335  CG2 VAL   135     -25.198  -2.299  29.775  1.00 10.00      A   
ATOM   1336  C   VAL   135     -25.490  -1.121  32.533  1.00 10.00      A   
ATOM   1337  O   VAL   135     -25.324   0.030  32.124  1.00 10.00      A   
ATOM   1338  N   VAL   136     -24.778  -1.652  33.519  1.00 10.00      A   
ATOM   1339  HN  VAL   136     -24.956  -2.579  33.786  1.00 10.00      A   
ATOM   1340  CA  VAL   136     -23.738  -0.903  34.221  1.00 10.00      A   
ATOM   1341  CB  VAL   136     -23.278  -1.658  35.489  1.00 10.00      A   
ATOM   1342  CG1 VAL   136     -22.349  -0.802  36.338  1.00 10.00      A   
ATOM   1343  CG2 VAL   136     -24.474  -2.119  36.306  1.00 10.00      A   
ATOM   1344  C   VAL   136     -22.534  -0.667  33.311  1.00 10.00      A   
ATOM   1345  O   VAL   136     -21.737   0.245  33.534  1.00 10.00      A   
ATOM   1346  N   GLY   137     -22.410  -1.495  32.284  1.00 10.00      A   
ATOM   1347  HN  GLY   137     -23.075  -2.202  32.158  1.00 10.00      A   
ATOM   1348  CA  GLY   137     -21.306  -1.368  31.354  1.00 10.00      A   
ATOM   1349  C   GLY   137     -20.134  -2.233  31.760  1.00 10.00      A   
ATOM   1350  O   GLY   137     -19.676  -3.082  30.992  1.00 10.00      A   
ATOM   1351  N   TYR   138     -19.660  -2.031  32.979  1.00 10.00      A   
ATOM   1352  HN  TYR   138     -20.076  -1.346  33.545  1.00 10.00      A   
ATOM   1353  CA  TYR   138     -18.542  -2.801  33.502  1.00 10.00      A   
ATOM   1354  CB  TYR   138     -17.234  -2.013  33.383  1.00 10.00      A   
ATOM   1355  CG  TYR   138     -15.999  -2.857  33.602  1.00 10.00      A   
ATOM   1356  CD1 TYR   138     -15.395  -3.525  32.545  1.00 10.00      A   
ATOM   1357  CD2 TYR   138     -15.443  -2.996  34.867  1.00 10.00      A   
ATOM   1358  CE1 TYR   138     -14.274  -4.306  32.741  1.00 10.00      A   
ATOM   1359  CE2 TYR   138     -14.320  -3.773  35.073  1.00 10.00      A   
ATOM   1360  CZ  TYR   138     -13.740  -4.427  34.007  1.00 10.00      A   
ATOM   1361  OH  TYR   138     -12.626  -5.211  34.211  1.00 10.00      A   
ATOM   1362  HH  TYR   138     -11.977  -5.037  33.516  1.00 10.00      A   
ATOM   1363  C   TYR   138     -18.796  -3.199  34.954  1.00 10.00      A   
ATOM   1364  O   TYR   138     -19.882  -3.676  35.297  1.00 10.00      A   
ATOM   1365  N   ASN   148     -10.383   2.448  24.470  1.00 10.00      A   
ATOM   1366  HN  ASN   148     -11.071   2.646  23.788  1.00 10.00      A   
ATOM   1367  CA  ASN   148      -9.119   3.173  24.432  1.00 10.00      A   
ATOM   1368  CB  ASN   148      -8.222   2.648  23.311  1.00 10.00      A   
ATOM   1369  CG  ASN   148      -7.600   1.304  23.637  1.00 10.00      A   
ATOM   1370  OD1 ASN   148      -6.505   1.228  24.188  1.00 10.00      A   
ATOM   1371  ND2 ASN   148      -8.293   0.232  23.292  1.00 10.00      A   
ATOM   1372 HD21 ASN   148      -9.159   0.364  22.852  1.00 10.00      A   
ATOM   1373 HD22 ASN   148      -7.915  -0.652  23.492  1.00 10.00      A   
ATOM   1374  C   ASN   148      -9.348   4.669  24.267  1.00 10.00      A   
ATOM   1375  O   ASN   148      -8.450   5.475  24.515  1.00 10.00      A   
ATOM   1376  N   LYS   149     -10.551   5.034  23.847  1.00 10.00      A   
ATOM   1377  HN  LYS   149     -11.226   4.339  23.657  1.00 10.00      A   
ATOM   1378  CA  LYS   149     -10.906   6.433  23.656  1.00 10.00      A   
ATOM   1379  CB  LYS   149     -11.156   6.732  22.174  1.00 10.00      A   
ATOM   1380  CG  LYS   149      -9.996   6.401  21.246  1.00 10.00      A   
ATOM   1381  CD  LYS   149     -10.337   6.741  19.803  1.00 10.00      A   
ATOM   1382  CE  LYS   149      -9.278   6.229  18.840  1.00 10.00      A   
ATOM   1383  NZ  LYS   149      -9.608   6.553  17.425  1.00 10.00      A   
ATOM   1384  HZ1 LYS   149      -9.620   7.583  17.285  1.00 10.00      A   
ATOM   1385  HZ2 LYS   149     -10.546   6.171  17.174  1.00 10.00      A   
ATOM   1386  HZ3 LYS   149      -8.896   6.137  16.786  1.00 10.00      A   
ATOM   1387  C   LYS   149     -12.154   6.773  24.464  1.00 10.00      A   
ATOM   1388  O   LYS   149     -12.250   7.842  25.068  1.00 10.00      A   
ATOM   1389  N   ILE   150     -13.112   5.855  24.467  1.00 10.00      A   
ATOM   1390  HN  ILE   150     -12.976   5.016  23.966  1.00 10.00      A   
ATOM   1391  CA  ILE   150     -14.357   6.043  25.198  1.00 10.00      A   
ATOM   1392  CB  ILE   150     -15.584   5.752  24.302  1.00 10.00      A   
ATOM   1393  CG1 ILE   150     -15.516   6.573  23.011  1.00 10.00      A   
ATOM   1394  CG2 ILE   150     -16.880   6.039  25.050  1.00 10.00      A   
ATOM   1395  CD1 ILE   150     -16.542   6.168  21.975  1.00 10.00      A   
ATOM   1396  C   ILE   150     -14.392   5.109  26.404  1.00 10.00      A   
ATOM   1397  O   ILE   150     -14.056   3.931  26.293  1.00 10.00      A   
ATOM   1398  N   ASP   151     -14.780   5.642  27.555  1.00 10.00      A   
ATOM   1399  HN  ASP   151     -15.018   6.590  27.585  1.00 10.00      A   
ATOM   1400  CA  ASP   151     -14.857   4.848  28.777  1.00 10.00      A   
ATOM   1401  CB  ASP   151     -14.978   5.746  30.014  1.00 10.00      A   
ATOM   1402  CG  ASP   151     -15.003   4.956  31.310  1.00 10.00      A   
ATOM   1403  OD1 ASP   151     -14.475   3.822  31.335  1.00 10.00      A   
ATOM   1404  OD2 ASP   151     -15.546   5.468  32.312  1.00 10.00      A   
ATOM   1405  C   ASP   151     -16.021   3.864  28.719  1.00 10.00      A   
ATOM   1406  O   ASP   151     -17.179   4.256  28.580  1.00 10.00      A   
ATOM   1407  N   ASP   152     -15.703   2.585  28.843  1.00 10.00      A   
ATOM   1408  HN  ASP   152     -14.763   2.341  28.979  1.00 10.00      A   
ATOM   1409  CA  ASP   152     -16.711   1.534  28.795  1.00 10.00      A   
ATOM   1410  CB  ASP   152     -16.115   0.232  28.255  1.00 10.00      A   
ATOM   1411  CG  ASP   152     -17.174  -0.786  27.882  1.00 10.00      A   
ATOM   1412  OD1 ASP   152     -18.315  -0.382  27.566  1.00 10.00      A   
ATOM   1413  OD2 ASP   152     -16.870  -1.997  27.885  1.00 10.00      A   
ATOM   1414  C   ASP   152     -17.334   1.305  30.166  1.00 10.00      A   
ATOM   1415  O   ASP   152     -18.360   0.635  30.290  1.00 10.00      A   
ATOM   1416  N   SER   153     -16.724   1.885  31.192  1.00 10.00      A   
ATOM   1417  HN  SER   153     -15.912   2.413  31.030  1.00 10.00      A   
ATOM   1418  CA  SER   153     -17.221   1.752  32.554  1.00 10.00      A   
ATOM   1419  CB  SER   153     -16.143   2.181  33.553  1.00 10.00      A   
ATOM   1420  OG  SER   153     -14.842   1.920  33.041  1.00 10.00      A   
ATOM   1421  HG  SER   153     -14.599   2.629  32.416  1.00 10.00      A   
ATOM   1422  C   SER   153     -18.491   2.579  32.749  1.00 10.00      A   
ATOM   1423  O   SER   153     -19.113   2.545  33.809  1.00 10.00      A   
ATOM   1424  N   VAL   154     -18.853   3.336  31.719  1.00 10.00      A   
ATOM   1425  HN  VAL   154     -18.291   3.340  30.918  1.00 10.00      A   
ATOM   1426  CA  VAL   154     -20.051   4.162  31.744  1.00 10.00      A   
ATOM   1427  CB  VAL   154     -19.942   5.310  30.710  1.00 10.00      A   
ATOM   1428  CG1 VAL   154     -21.222   6.133  30.655  1.00 10.00      A   
ATOM   1429  CG2 VAL   154     -18.749   6.200  31.025  1.00 10.00      A   
ATOM   1430  C   VAL   154     -21.276   3.306  31.423  1.00 10.00      A   
ATOM   1431  O   VAL   154     -21.200   2.394  30.592  1.00 10.00      A   
ATOM   1432  N   ASP   155     -22.389   3.594  32.094  1.00 10.00      A   
ATOM   1433  HN  ASP   155     -22.368   4.319  32.754  1.00 10.00      A   
ATOM   1434  CA  ASP   155     -23.640   2.867  31.888  1.00 10.00      A   
ATOM   1435  CB  ASP   155     -24.745   3.427  32.790  1.00 10.00      A   
ATOM   1436  CG  ASP   155     -24.543   3.110  34.259  1.00 10.00      A   
ATOM   1437  OD1 ASP   155     -23.566   3.615  34.852  1.00 10.00      A   
ATOM   1438  OD2 ASP   155     -25.372   2.373  34.835  1.00 10.00      A   
ATOM   1439  C   ASP   155     -24.081   2.944  30.429  1.00 10.00      A   
ATOM   1440  O   ASP   155     -23.900   3.969  29.764  1.00 10.00      A   
ATOM   1441  N   ALA   156     -24.671   1.868  29.938  1.00 10.00      A   
ATOM   1442  HN  ALA   156     -24.824   1.092  30.523  1.00 10.00      A   
ATOM   1443  CA  ALA   156     -25.118   1.816  28.557  1.00 10.00      A   
ATOM   1444  CB  ALA   156     -24.216   0.900  27.744  1.00 10.00      A   
ATOM   1445  C   ALA   156     -26.569   1.369  28.453  1.00 10.00      A   
ATOM   1446  O   ALA   156     -27.005   0.465  29.166  1.00 10.00      A   
ATOM   1447  N   PHE   157     -27.307   2.014  27.567  1.00 10.00      A   
ATOM   1448  HN  PHE   157     -26.893   2.734  27.035  1.00 10.00      A   
ATOM   1449  CA  PHE   157     -28.705   1.692  27.341  1.00 10.00      A   
ATOM   1450  CB  PHE   157     -29.451   2.910  26.789  1.00 10.00      A   
ATOM   1451  CG  PHE   157     -29.676   4.018  27.778  1.00 10.00      A   
ATOM   1452  CD1 PHE   157     -29.345   5.323  27.457  1.00 10.00      A   
ATOM   1453  CD2 PHE   157     -30.228   3.759  29.020  1.00 10.00      A   
ATOM   1454  CE1 PHE   157     -29.562   6.350  28.356  1.00 10.00      A   
ATOM   1455  CE2 PHE   157     -30.445   4.780  29.926  1.00 10.00      A   
ATOM   1456  CZ  PHE   157     -30.112   6.078  29.593  1.00 10.00      A   
ATOM   1457  C   PHE   157     -28.829   0.556  26.338  1.00 10.00      A   
ATOM   1458  O   PHE   157     -28.123   0.529  25.328  1.00 10.00      A   
ATOM   1459  N   ASP   158     -29.722  -0.374  26.625  1.00 10.00      A   
ATOM   1460  HN  ASP   158     -30.240  -0.297  27.458  1.00 10.00      A   
ATOM   1461  CA  ASP   158     -29.968  -1.506  25.746  1.00 10.00      A   
ATOM   1462  CB  ASP   158     -30.386  -2.735  26.564  1.00 10.00      A   
ATOM   1463  CG  ASP   158     -30.638  -3.969  25.716  1.00 10.00      A   
ATOM   1464  OD1 ASP   158     -29.966  -4.136  24.678  1.00 10.00      A   
ATOM   1465  OD2 ASP   158     -31.496  -4.797  26.102  1.00 10.00      A   
ATOM   1466  C   ASP   158     -31.060  -1.132  24.753  1.00 10.00      A   
ATOM   1467  O   ASP   158     -32.253  -1.226  25.056  1.00 10.00      A   
ATOM   1468  N   MET   159     -30.646  -0.672  23.583  1.00 10.00      A   
ATOM   1469  HN  MET   159     -29.680  -0.634  23.400  1.00 10.00      A   
ATOM   1470  CA  MET   159     -31.585  -0.261  22.550  1.00 10.00      A   
ATOM   1471  CB  MET   159     -31.056   0.944  21.771  1.00 10.00      A   
ATOM   1472  CG  MET   159     -30.801   2.171  22.631  1.00 10.00      A   
ATOM   1473  SD  MET   159     -30.600   3.674  21.658  1.00 10.00      A   
ATOM   1474  CE  MET   159     -32.295   3.987  21.170  1.00 10.00      A   
ATOM   1475  C   MET   159     -31.883  -1.411  21.605  1.00 10.00      A   
ATOM   1476  O   MET   159     -30.973  -2.026  21.055  1.00 10.00      A   
ATOM   1477  N   ARG   160     -33.163  -1.698  21.422  1.00 10.00      A   
ATOM   1478  HN  ARG   160     -33.846  -1.158  21.880  1.00 10.00      A   
ATOM   1479  CA  ARG   160     -33.583  -2.788  20.556  1.00 10.00      A   
ATOM   1480  CB  ARG   160     -34.042  -3.982  21.397  1.00 10.00      A   
ATOM   1481  CG  ARG   160     -32.960  -4.566  22.286  1.00 10.00      A   
ATOM   1482  CD  ARG   160     -33.466  -4.801  23.696  1.00 10.00      A   
ATOM   1483  NE  ARG   160     -34.316  -5.986  23.792  1.00 10.00      A   
ATOM   1484  HE  ARG   160     -34.997  -6.110  23.096  1.00 10.00      A   
ATOM   1485  CZ  ARG   160     -34.217  -6.892  24.768  1.00 10.00      A   
ATOM   1486  NH1 ARG   160     -33.304  -6.754  25.725  1.00 10.00      A   
ATOM   1487 HH11 ARG   160     -33.233  -7.465  26.487  1.00 10.00      A   
ATOM   1488 HH12 ARG   160     -32.649  -5.928  25.723  1.00 10.00      A   
ATOM   1489  NH2 ARG   160     -35.025  -7.945  24.784  1.00 10.00      A   
ATOM   1490 HH21 ARG   160     -34.946  -8.654  25.548  1.00 10.00      A   
ATOM   1491 HH22 ARG   160     -35.745  -8.070  24.038  1.00 10.00      A   
ATOM   1492  C   ARG   160     -34.719  -2.360  19.642  1.00 10.00      A   
ATOM   1493  O   ARG   160     -35.444  -1.407  19.935  1.00 10.00      A   
ATOM   1494  N   LYS   161     -34.854  -3.060  18.529  1.00 10.00      A   
ATOM   1495  HN  LYS   161     -34.207  -3.778  18.339  1.00 10.00      A   
ATOM   1496  CA  LYS   161     -35.916  -2.797  17.571  1.00 10.00      A   
ATOM   1497  CB  LYS   161     -35.429  -1.927  16.410  1.00 10.00      A   
ATOM   1498  CG  LYS   161     -36.518  -1.586  15.400  1.00 10.00      A   
ATOM   1499  CD  LYS   161     -36.001  -0.679  14.296  1.00 10.00      A   
ATOM   1500  CE  LYS   161     -37.053  -0.480  13.215  1.00 10.00      A   
ATOM   1501  NZ  LYS   161     -36.538   0.320  12.072  1.00 10.00      A   
ATOM   1502  HZ1 LYS   161     -36.219   1.256  12.400  1.00 10.00      A   
ATOM   1503  HZ2 LYS   161     -37.285   0.451  11.362  1.00 10.00      A   
ATOM   1504  HZ3 LYS   161     -35.731  -0.174  11.621  1.00 10.00      A   
ATOM   1505  C   LYS   161     -36.460  -4.114  17.045  1.00 10.00      A   
ATOM   1506  O   LYS   161     -35.721  -4.906  16.456  1.00 10.00      A   
ATOM   1507  N   LEU   162     -37.743  -4.351  17.277  1.00 10.00      A   
ATOM   1508  HN  LEU   162     -38.274  -3.678  17.756  1.00 10.00      A   
ATOM   1509  CA  LEU   162     -38.390  -5.577  16.832  1.00 10.00      A   
ATOM   1510  CB  LEU   162     -39.734  -5.763  17.545  1.00 10.00      A   
ATOM   1511  CG  LEU   162     -39.670  -6.005  19.055  1.00 10.00      A   
ATOM   1512  CD1 LEU   162     -41.059  -5.934  19.670  1.00 10.00      A   
ATOM   1513  CD2 LEU   162     -39.018  -7.345  19.358  1.00 10.00      A   
ATOM   1514  C   LEU   162     -38.593  -5.569  15.323  1.00 10.00      A   
ATOM   1515  O   LEU   162     -39.047  -4.572  14.753  1.00 10.00      A   
ATOM   1516  N   LEU   163     -38.250  -6.677  14.682  1.00 10.00      A   
ATOM   1517  HN  LEU   163     -37.896  -7.439  15.192  1.00 10.00      A   
ATOM   1518  CA  LEU   163     -38.400  -6.800  13.243  1.00 10.00      A   
ATOM   1519  CB  LEU   163     -37.357  -7.767  12.677  1.00 10.00      A   
ATOM   1520  CG  LEU   163     -35.896  -7.339  12.833  1.00 10.00      A   
ATOM   1521  CD1 LEU   163     -34.966  -8.423  12.324  1.00 10.00      A   
ATOM   1522  CD2 LEU   163     -35.638  -6.028  12.106  1.00 10.00      A   
ATOM   1523  C   LEU   163     -39.807  -7.278  12.907  1.00 10.00      A   
ATOM   1524  O   LEU   163     -40.397  -8.046  13.667  1.00 10.00      A   
ATOM   1525  N   PRO   164     -40.364  -6.820  11.773  1.00 10.00      A   
ATOM   1526  CB  PRO   164     -41.928  -6.389  10.053  1.00 10.00      A   
ATOM   1527  CG  PRO   164     -40.554  -6.051   9.580  1.00 10.00      A   
ATOM   1528  CD  PRO   164     -39.714  -5.910  10.815  1.00 10.00      A   
ATOM   1529  CA  PRO   164     -41.715  -7.196  11.340  1.00 10.00      A   
ATOM   1530  C   PRO   164     -41.831  -8.687  11.058  1.00 10.00      A   
ATOM   1531  O   PRO   164     -42.689  -9.345  11.685  1.00 10.00      A   
ATOM   1532  OXT PRO   164     -41.064  -9.195  10.214  1.00 10.00      A   
ATOM   1533  CB  GLU     8      19.115 -25.546  16.969  1.00 10.00      B   
ATOM   1534  CG  GLU     8      18.302 -26.786  16.646  1.00 10.00      B   
ATOM   1535  CD  GLU     8      16.815 -26.542  16.771  1.00 10.00      B   
ATOM   1536  OE1 GLU     8      16.359 -26.183  17.880  1.00 10.00      B   
ATOM   1537  OE2 GLU     8      16.096 -26.704  15.764  1.00 10.00      B   
ATOM   1538  C   GLU     8      21.239 -24.264  16.675  1.00 10.00      B   
ATOM   1539  O   GLU     8      21.418 -23.558  15.682  1.00 10.00      B   
ATOM   1540  N   GLU     8      21.302 -26.671  17.315  1.00 10.00      B   
ATOM   1541  HT1 GLU     8      22.261 -26.801  16.919  1.00 10.00      B   
ATOM   1542  HT2 GLU     8      20.795 -27.576  17.261  1.00 10.00      B   
ATOM   1543  HT3 GLU     8      21.385 -26.389  18.314  1.00 10.00      B   
ATOM   1544  CA  GLU     8      20.577 -25.631  16.543  1.00 10.00      B   
ATOM   1545  N   ILE     9      21.603 -23.890  17.897  1.00 10.00      B   
ATOM   1546  HN  ILE     9      21.435 -24.491  18.657  1.00 10.00      B   
ATOM   1547  CA  ILE     9      22.236 -22.600  18.142  1.00 10.00      B   
ATOM   1548  CB  ILE     9      22.313 -22.290  19.649  1.00 10.00      B   
ATOM   1549  CG1 ILE     9      20.925 -22.422  20.282  1.00 10.00      B   
ATOM   1550  CG2 ILE     9      22.869 -20.892  19.874  1.00 10.00      B   
ATOM   1551  CD1 ILE     9      20.929 -22.365  21.793  1.00 10.00      B   
ATOM   1552  C   ILE     9      23.636 -22.546  17.536  1.00 10.00      B   
ATOM   1553  O   ILE     9      24.002 -21.576  16.868  1.00 10.00      B   
ATOM   1554  N   ILE    10      24.409 -23.598  17.758  1.00 10.00      B   
ATOM   1555  HN  ILE    10      24.062 -24.341  18.296  1.00 10.00      B   
ATOM   1556  CA  ILE    10      25.767 -23.674  17.233  1.00 10.00      B   
ATOM   1557  CB  ILE    10      26.551 -24.857  17.842  1.00 10.00      B   
ATOM   1558  CG1 ILE    10      25.825 -26.184  17.581  1.00 10.00      B   
ATOM   1559  CG2 ILE    10      26.745 -24.637  19.337  1.00 10.00      B   
ATOM   1560  CD1 ILE    10      26.595 -27.411  18.023  1.00 10.00      B   
ATOM   1561  C   ILE    10      25.755 -23.775  15.709  1.00 10.00      B   
ATOM   1562  O   ILE    10      26.660 -23.282  15.033  1.00 10.00      B   
ATOM   1563  N   ASP    11      24.704 -24.394  15.179  1.00 10.00      B   
ATOM   1564  HN  ASP    11      24.023 -24.769  15.777  1.00 10.00      B   
ATOM   1565  CA  ASP    11      24.543 -24.562  13.740  1.00 10.00      B   
ATOM   1566  CB  ASP    11      23.406 -25.546  13.438  1.00 10.00      B   
ATOM   1567  CG  ASP    11      23.466 -26.792  14.301  1.00 10.00      B   
ATOM   1568  OD1 ASP    11      23.779 -27.879  13.776  1.00 10.00      B   
ATOM   1569  OD2 ASP    11      23.196 -26.688  15.519  1.00 10.00      B   
ATOM   1570  C   ASP    11      24.262 -23.218  13.081  1.00 10.00      B   
ATOM   1571  O   ASP    11      24.477 -23.039  11.882  1.00 10.00      B   
ATOM   1572  N   PHE    12      23.779 -22.271  13.879  1.00 10.00      B   
ATOM   1573  HN  PHE    12      23.616 -22.482  14.823  1.00 10.00      B   
ATOM   1574  CA  PHE    12      23.485 -20.933  13.389  1.00 10.00      B   
ATOM   1575  CB  PHE    12      22.577 -20.192  14.379  1.00 10.00      B   
ATOM   1576  CG  PHE    12      22.223 -18.789  13.971  1.00 10.00      B   
ATOM   1577  CD1 PHE    12      21.368 -18.555  12.905  1.00 10.00      B   
ATOM   1578  CD2 PHE    12      22.746 -17.703  14.654  1.00 10.00      B   
ATOM   1579  CE1 PHE    12      21.042 -17.265  12.528  1.00 10.00      B   
ATOM   1580  CE2 PHE    12      22.425 -16.412  14.283  1.00 10.00      B   
ATOM   1581  CZ  PHE    12      21.573 -16.192  13.218  1.00 10.00      B   
ATOM   1582  C   PHE    12      24.786 -20.165  13.180  1.00 10.00      B   
ATOM   1583  O   PHE    12      24.899 -19.338  12.275  1.00 10.00      B   
ATOM   1584  N   ILE    13      25.773 -20.465  14.016  1.00 10.00      B   
ATOM   1585  HN  ILE    13      25.622 -21.142  14.709  1.00 10.00      B   
ATOM   1586  CA  ILE    13      27.075 -19.820  13.930  1.00 10.00      B   
ATOM   1587  CB  ILE    13      27.961 -20.172  15.143  1.00 10.00      B   
ATOM   1588  CG1 ILE    13      27.218 -19.855  16.446  1.00 10.00      B   
ATOM   1589  CG2 ILE    13      29.280 -19.411  15.086  1.00 10.00      B   
ATOM   1590  CD1 ILE    13      27.928 -20.332  17.695  1.00 10.00      B   
ATOM   1591  C   ILE    13      27.775 -20.237  12.642  1.00 10.00      B   
ATOM   1592  O   ILE    13      28.468 -19.439  12.009  1.00 10.00      B   
ATOM   1593  N   ASP    14      27.563 -21.489  12.246  1.00 10.00      B   
ATOM   1594  HN  ASP    14      26.997 -22.074  12.794  1.00 10.00      B   
ATOM   1595  CA  ASP    14      28.156 -22.016  11.021  1.00 10.00      B   
ATOM   1596  CB  ASP    14      27.945 -23.526  10.910  1.00 10.00      B   
ATOM   1597  CG  ASP    14      28.493 -24.094   9.615  1.00 10.00      B   
ATOM   1598  OD1 ASP    14      29.735 -24.224   9.492  1.00 10.00      B   
ATOM   1599  OD2 ASP    14      27.684 -24.419   8.717  1.00 10.00      B   
ATOM   1600  C   ASP    14      27.575 -21.315   9.802  1.00 10.00      B   
ATOM   1601  O   ASP    14      28.284 -21.036   8.835  1.00 10.00      B   
ATOM   1602  N   GLN    15      26.283 -21.014   9.869  1.00 10.00      B   
ATOM   1603  HN  GLN    15      25.777 -21.265  10.671  1.00 10.00      B   
ATOM   1604  CA  GLN    15      25.597 -20.330   8.780  1.00 10.00      B   
ATOM   1605  CB  GLN    15      24.092 -20.264   9.046  1.00 10.00      B   
ATOM   1606  CG  GLN    15      23.240 -20.451   7.801  1.00 10.00      B   
ATOM   1607  CD  GLN    15      23.488 -21.789   7.131  1.00 10.00      B   
ATOM   1608  OE1 GLN    15      22.867 -22.795   7.476  1.00 10.00      B   
ATOM   1609  NE2 GLN    15      24.389 -21.811   6.163  1.00 10.00      B   
ATOM   1610 HE21 GLN    15      24.841 -20.971   5.928  1.00 10.00      B   
ATOM   1611 HE22 GLN    15      24.583 -22.670   5.729  1.00 10.00      B   
ATOM   1612  C   GLN    15      26.162 -18.926   8.599  1.00 10.00      B   
ATOM   1613  O   GLN    15      26.193 -18.392   7.491  1.00 10.00      B   
ATOM   1614  N   GLY    16      26.613 -18.336   9.701  1.00 10.00      B   
ATOM   1615  HN  GLY    16      26.546 -18.807  10.559  1.00 10.00      B   
ATOM   1616  CA  GLY    16      27.193 -17.008   9.654  1.00 10.00      B   
ATOM   1617  C   GLY    16      28.638 -17.052   9.196  1.00 10.00      B   
ATOM   1618  O   GLY    16      29.245 -16.012   8.917  1.00 10.00      B   
ATOM   1619  N   ASN    17      29.179 -18.270   9.126  1.00 10.00      B   
ATOM   1620  HN  ASN    17      28.629 -19.040   9.383  1.00 10.00      B   
ATOM   1621  CA  ASN    17      30.554 -18.516   8.696  1.00 10.00      B   
ATOM   1622  CB  ASN    17      30.839 -17.892   7.322  1.00 10.00      B   
ATOM   1623  CG  ASN    17      32.074 -18.473   6.662  1.00 10.00      B   
ATOM   1624  OD1 ASN    17      32.467 -19.602   6.946  1.00 10.00      B   
ATOM   1625  ND2 ASN    17      32.695 -17.710   5.782  1.00 10.00      B   
ATOM   1626 HD21 ASN    17      32.330 -16.816   5.600  1.00 10.00      B   
ATOM   1627 HD22 ASN    17      33.498 -18.068   5.344  1.00 10.00      B   
ATOM   1628  C   ASN    17      31.572 -18.068   9.744  1.00 10.00      B   
ATOM   1629  O   ASN    17      31.237 -17.370  10.699  1.00 10.00      B   
ATOM   1630  N   THR    19      32.809 -18.493   9.570  1.00 10.00      B   
ATOM   1631  HN  THR    19      33.018 -19.057   8.792  1.00 10.00      B   
ATOM   1632  CA  THR    19      33.877 -18.142  10.482  1.00 10.00      B   
ATOM   1633  CB  THR    19      34.601 -16.876   9.970  1.00 10.00      B   
ATOM   1634  OG1 THR    19      35.030 -17.070   8.615  1.00 10.00      B   
ATOM   1635  HG1 THR    19      34.587 -16.425   8.047  1.00 10.00      B   
ATOM   1636  CG2 THR    19      35.786 -16.504  10.848  1.00 10.00      B   
ATOM   1637  C   THR    19      34.853 -19.312  10.592  1.00 10.00      B   
ATOM   1638  O   THR    19      35.028 -20.066   9.634  1.00 10.00      B   
ATOM   1639  N   TYR    20      35.468 -19.481  11.756  1.00 10.00      B   
ATOM   1640  HN  TYR    20      35.288 -18.853  12.486  1.00 10.00      B   
ATOM   1641  CA  TYR    20      36.411 -20.574  11.965  1.00 10.00      B   
ATOM   1642  CB  TYR    20      37.858 -20.075  11.909  1.00 10.00      B   
ATOM   1643  CG  TYR    20      38.320 -19.647  10.534  1.00 10.00      B   
ATOM   1644  CD1 TYR    20      38.745 -18.347  10.300  1.00 10.00      B   
ATOM   1645  CD2 TYR    20      38.332 -20.541   9.470  1.00 10.00      B   
ATOM   1646  CE1 TYR    20      39.171 -17.949   9.047  1.00 10.00      B   
ATOM   1647  CE2 TYR    20      38.756 -20.152   8.211  1.00 10.00      B   
ATOM   1648  CZ  TYR    20      39.175 -18.853   8.006  1.00 10.00      B   
ATOM   1649  OH  TYR    20      39.603 -18.457   6.757  1.00 10.00      B   
ATOM   1650  HH  TYR    20      39.002 -18.811   6.088  1.00 10.00      B   
ATOM   1651  C   TYR    20      36.161 -21.275  13.293  1.00 10.00      B   
ATOM   1652  O   TYR    20      36.714 -22.345  13.556  1.00 10.00      B   
ATOM   1653  N   ALA    21      35.317 -20.676  14.123  1.00 10.00      B   
ATOM   1654  HN  ALA    21      34.888 -19.839  13.848  1.00 10.00      B   
ATOM   1655  CA  ALA    21      35.008 -21.234  15.431  1.00 10.00      B   
ATOM   1656  CB  ALA    21      34.556 -20.142  16.383  1.00 10.00      B   
ATOM   1657  C   ALA    21      33.958 -22.331  15.342  1.00 10.00      B   
ATOM   1658  O   ALA    21      33.941 -23.247  16.166  1.00 10.00      B   
ATOM   1659  N   GLN    22      33.087 -22.241  14.345  1.00 10.00      B   
ATOM   1660  HN  GLN    22      33.157 -21.494  13.713  1.00 10.00      B   
ATOM   1661  CA  GLN    22      32.035 -23.234  14.164  1.00 10.00      B   
ATOM   1662  CB  GLN    22      31.014 -22.825  13.090  1.00 10.00      B   
ATOM   1663  CG  GLN    22      31.545 -21.929  11.975  1.00 10.00      B   
ATOM   1664  CD  GLN    22      32.668 -22.566  11.183  1.00 10.00      B   
ATOM   1665  OE1 GLN    22      33.841 -22.336  11.465  1.00 10.00      B   
ATOM   1666  NE2 GLN    22      32.322 -23.384  10.202  1.00 10.00      B   
ATOM   1667 HE21 GLN    22      31.358 -23.535  10.032  1.00 10.00      B   
ATOM   1668 HE22 GLN    22      33.036 -23.823   9.695  1.00 10.00      B   
ATOM   1669  C   GLN    22      32.607 -24.627  13.903  1.00 10.00      B   
ATOM   1670  O   GLN    22      32.068 -25.624  14.383  1.00 10.00      B   
ATOM   1671  N   SER    23      33.707 -24.689  13.157  1.00 10.00      B   
ATOM   1672  HN  SER    23      34.080 -23.860  12.780  1.00 10.00      B   
ATOM   1673  CA  SER    23      34.355 -25.960  12.856  1.00 10.00      B   
ATOM   1674  CB  SER    23      35.444 -25.775  11.799  1.00 10.00      B   
ATOM   1675  OG  SER    23      34.903 -25.216  10.614  1.00 10.00      B   
ATOM   1676  HG  SER    23      34.758 -25.915   9.967  1.00 10.00      B   
ATOM   1677  C   SER    23      34.935 -26.580  14.126  1.00 10.00      B   
ATOM   1678  O   SER    23      35.030 -27.802  14.249  1.00 10.00      B   
ATOM   1679  N   LEU    24      35.314 -25.726  15.072  1.00 10.00      B   
ATOM   1680  HN  LEU    24      35.221 -24.764  14.909  1.00 10.00      B   
ATOM   1681  CA  LEU    24      35.865 -26.181  16.343  1.00 10.00      B   
ATOM   1682  CB  LEU    24      36.618 -25.047  17.047  1.00 10.00      B   
ATOM   1683  CG  LEU    24      37.779 -24.418  16.272  1.00 10.00      B   
ATOM   1684  CD1 LEU    24      38.311 -23.198  17.004  1.00 10.00      B   
ATOM   1685  CD2 LEU    24      38.891 -25.432  16.052  1.00 10.00      B   
ATOM   1686  C   LEU    24      34.740 -26.694  17.236  1.00 10.00      B   
ATOM   1687  O   LEU    24      34.933 -27.600  18.047  1.00 10.00      B   
ATOM   1688  N   ILE    25      33.561 -26.101  17.079  1.00 10.00      B   
ATOM   1689  HN  ILE    25      33.477 -25.370  16.428  1.00 10.00      B   
ATOM   1690  CA  ILE    25      32.393 -26.503  17.851  1.00 10.00      B   
ATOM   1691  CB  ILE    25      31.239 -25.490  17.699  1.00 10.00      B   
ATOM   1692  CG1 ILE    25      31.671 -24.112  18.202  1.00 10.00      B   
ATOM   1693  CG2 ILE    25      30.004 -25.969  18.447  1.00 10.00      B   
ATOM   1694  CD1 ILE    25      30.703 -23.003  17.858  1.00 10.00      B   
ATOM   1695  C   ILE    25      31.918 -27.872  17.387  1.00 10.00      B   
ATOM   1696  O   ILE    25      31.678 -28.765  18.198  1.00 10.00      B   
ATOM   1697  N   THR    26      31.816 -28.034  16.072  1.00 10.00      B   
ATOM   1698  HN  THR    26      32.046 -27.289  15.479  1.00 10.00      B   
ATOM   1699  CA  THR    26      31.380 -29.289  15.486  1.00 10.00      B   
ATOM   1700  CB  THR    26      31.193 -29.155  13.964  1.00 10.00      B   
ATOM   1701  OG1 THR    26      32.138 -28.206  13.451  1.00 10.00      B   
ATOM   1702  HG1 THR    26      31.735 -27.328  13.431  1.00 10.00      B   
ATOM   1703  CG2 THR    26      29.782 -28.693  13.637  1.00 10.00      B   
ATOM   1704  C   THR    26      32.385 -30.398  15.793  1.00 10.00      B   
ATOM   1705  O   THR    26      32.014 -31.561  15.938  1.00 10.00      B   
ATOM   1706  N   LYS    27      33.656 -30.020  15.904  1.00 10.00      B   
ATOM   1707  HN  LYS    27      33.885 -29.077  15.759  1.00 10.00      B   
ATOM   1708  CA  LYS    27      34.720 -30.966  16.222  1.00 10.00      B   
ATOM   1709  CB  LYS    27      36.071 -30.238  16.242  1.00 10.00      B   
ATOM   1710  CG  LYS    27      37.283 -31.137  16.436  1.00 10.00      B   
ATOM   1711  CD  LYS    27      38.551 -30.313  16.610  1.00 10.00      B   
ATOM   1712  CE  LYS    27      39.793 -31.191  16.628  1.00 10.00      B   
ATOM   1713  NZ  LYS    27      40.497 -31.185  15.319  1.00 10.00      B   
ATOM   1714  HZ1 LYS    27      39.823 -31.355  14.545  1.00 10.00      B   
ATOM   1715  HZ2 LYS    27      41.220 -31.932  15.297  1.00 10.00      B   
ATOM   1716  HZ3 LYS    27      40.960 -30.270  15.163  1.00 10.00      B   
ATOM   1717  C   LYS    27      34.448 -31.593  17.585  1.00 10.00      B   
ATOM   1718  O   LYS    27      34.526 -32.810  17.754  1.00 10.00      B   
ATOM   1719  N   LYS    28      34.103 -30.745  18.543  1.00 10.00      B   
ATOM   1720  HN  LYS    28      34.050 -29.788  18.333  1.00 10.00      B   
ATOM   1721  CA  LYS    28      33.804 -31.186  19.897  1.00 10.00      B   
ATOM   1722  CB  LYS    28      33.807 -29.979  20.839  1.00 10.00      B   
ATOM   1723  CG  LYS    28      33.540 -30.308  22.297  1.00 10.00      B   
ATOM   1724  CD  LYS    28      33.498 -29.041  23.136  1.00 10.00      B   
ATOM   1725  CE  LYS    28      33.090 -29.338  24.568  1.00 10.00      B   
ATOM   1726  NZ  LYS    28      33.016 -28.101  25.389  1.00 10.00      B   
ATOM   1727  HZ1 LYS    28      32.600 -28.310  26.317  1.00 10.00      B   
ATOM   1728  HZ2 LYS    28      32.428 -27.389  24.913  1.00 10.00      B   
ATOM   1729  HZ3 LYS    28      33.968 -27.706  25.532  1.00 10.00      B   
ATOM   1730  C   LYS    28      32.451 -31.894  19.937  1.00 10.00      B   
ATOM   1731  O   LYS    28      32.286 -32.907  20.621  1.00 10.00      B   
ATOM   1732  N   LEU    29      31.494 -31.368  19.178  1.00 10.00      B   
ATOM   1733  HN  LEU    29      31.692 -30.561  18.652  1.00 10.00      B   
ATOM   1734  CA  LEU    29      30.157 -31.939  19.110  1.00 10.00      B   
ATOM   1735  CB  LEU    29      29.240 -31.064  18.252  1.00 10.00      B   
ATOM   1736  CG  LEU    29      27.803 -31.559  18.073  1.00 10.00      B   
ATOM   1737  CD1 LEU    29      26.993 -31.335  19.340  1.00 10.00      B   
ATOM   1738  CD2 LEU    29      27.147 -30.884  16.881  1.00 10.00      B   
ATOM   1739  C   LEU    29      30.194 -33.356  18.551  1.00 10.00      B   
ATOM   1740  O   LEU    29      29.553 -34.254  19.086  1.00 10.00      B   
ATOM   1741  N   ALA    30      30.958 -33.552  17.480  1.00 10.00      B   
ATOM   1742  HN  ALA    30      31.451 -32.791  17.096  1.00 10.00      B   
ATOM   1743  CA  ALA    30      31.076 -34.863  16.848  1.00 10.00      B   
ATOM   1744  CB  ALA    30      31.736 -34.738  15.484  1.00 10.00      B   
ATOM   1745  C   ALA    30      31.855 -35.833  17.729  1.00 10.00      B   
ATOM   1746  O   ALA    30      31.721 -37.049  17.602  1.00 10.00      B   
ATOM   1747  N   LYS    31      32.659 -35.287  18.629  1.00 10.00      B   
ATOM   1748  HN  LYS    31      32.717 -34.310  18.684  1.00 10.00      B   
ATOM   1749  CA  LYS    31      33.466 -36.098  19.530  1.00 10.00      B   
ATOM   1750  CB  LYS    31      34.737 -35.333  19.919  1.00 10.00      B   
ATOM   1751  CG  LYS    31      35.924 -36.210  20.288  1.00 10.00      B   
ATOM   1752  CD  LYS    31      37.183 -35.375  20.473  1.00 10.00      B   
ATOM   1753  CE  LYS    31      38.389 -36.239  20.804  1.00 10.00      B   
ATOM   1754  NZ  LYS    31      39.645 -35.444  20.855  1.00 10.00      B   
ATOM   1755  HZ1 LYS    31      40.421 -36.027  21.222  1.00 10.00      B   
ATOM   1756  HZ2 LYS    31      39.528 -34.618  21.477  1.00 10.00      B   
ATOM   1757  HZ3 LYS    31      39.898 -35.112  19.904  1.00 10.00      B   
ATOM   1758  C   LYS    31      32.673 -36.483  20.779  1.00 10.00      B   
ATOM   1759  O   LYS    31      33.163 -37.218  21.640  1.00 10.00      B   
ATOM   1760  N   SER    32      31.439 -36.000  20.866  1.00 10.00      B   
ATOM   1761  HN  SER    32      31.090 -35.443  20.137  1.00 10.00      B   
ATOM   1762  CA  SER    32      30.588 -36.286  22.016  1.00 10.00      B   
ATOM   1763  CB  SER    32      29.599 -35.143  22.276  1.00 10.00      B   
ATOM   1764  OG  SER    32      30.279 -33.910  22.467  1.00 10.00      B   
ATOM   1765  HG  SER    32      31.088 -33.902  21.935  1.00 10.00      B   
ATOM   1766  C   SER    32      29.879 -37.652  21.928  1.00 10.00      B   
ATOM   1767  O   SER    32      30.044 -38.485  22.822  1.00 10.00      B   
ATOM   1768  N   PRO    33      29.097 -37.925  20.857  1.00 10.00      B   
ATOM   1769  CA  PRO    33      28.382 -39.199  20.717  1.00 10.00      B   
ATOM   1770  CB  PRO    33      27.452 -38.979  19.514  1.00 10.00      B   
ATOM   1771  CG  PRO    33      27.499 -37.516  19.235  1.00 10.00      B   
ATOM   1772  CD  PRO    33      28.842 -37.049  19.706  1.00 10.00      B   
ATOM   1773  C   PRO    33      29.322 -40.367  20.441  1.00 10.00      B   
ATOM   1774  O   PRO    33      28.889 -41.520  20.381  1.00 10.00      B   
ATOM   1775  N   LEU    36      21.281 -36.428  11.923  1.00 10.00      B   
ATOM   1776  HN  LEU    36      20.427 -36.916  11.972  1.00 10.00      B   
ATOM   1777  CA  LEU    36      22.389 -37.003  11.169  1.00 10.00      B   
ATOM   1778  CB  LEU    36      22.225 -38.521  11.045  1.00 10.00      B   
ATOM   1779  CG  LEU    36      23.253 -39.243  10.170  1.00 10.00      B   
ATOM   1780  CD1 LEU    36      24.610 -39.287  10.853  1.00 10.00      B   
ATOM   1781  CD2 LEU    36      22.776 -40.643   9.828  1.00 10.00      B   
ATOM   1782  C   LEU    36      22.493 -36.372   9.785  1.00 10.00      B   
ATOM   1783  O   LEU    36      23.513 -35.776   9.438  1.00 10.00      B   
ATOM   1784  N   PHE    37      21.419 -36.482   9.015  1.00 10.00      B   
ATOM   1785  HN  PHE    37      20.623 -36.931   9.368  1.00 10.00      B   
ATOM   1786  CA  PHE    37      21.387 -35.947   7.660  1.00 10.00      B   
ATOM   1787  CB  PHE    37      20.106 -36.381   6.942  1.00 10.00      B   
ATOM   1788  CG  PHE    37      19.905 -37.869   6.903  1.00 10.00      B   
ATOM   1789  CD1 PHE    37      20.775 -38.681   6.195  1.00 10.00      B   
ATOM   1790  CD2 PHE    37      18.844 -38.455   7.574  1.00 10.00      B   
ATOM   1791  CE1 PHE    37      20.593 -40.049   6.157  1.00 10.00      B   
ATOM   1792  CE2 PHE    37      18.656 -39.823   7.541  1.00 10.00      B   
ATOM   1793  CZ  PHE    37      19.533 -40.621   6.832  1.00 10.00      B   
ATOM   1794  C   PHE    37      21.507 -34.426   7.657  1.00 10.00      B   
ATOM   1795  O   PHE    37      22.179 -33.850   6.800  1.00 10.00      B   
ATOM   1796  N   TYR    38      20.874 -33.787   8.635  1.00 10.00      B   
ATOM   1797  HN  TYR    38      20.372 -34.308   9.298  1.00 10.00      B   
ATOM   1798  CA  TYR    38      20.901 -32.334   8.749  1.00 10.00      B   
ATOM   1799  CB  TYR    38      20.026 -31.867   9.919  1.00 10.00      B   
ATOM   1800  CG  TYR    38      20.032 -30.369  10.129  1.00 10.00      B   
ATOM   1801  CD1 TYR    38      19.285 -29.532   9.311  1.00 10.00      B   
ATOM   1802  CD2 TYR    38      20.792 -29.790  11.140  1.00 10.00      B   
ATOM   1803  CE1 TYR    38      19.296 -28.164   9.490  1.00 10.00      B   
ATOM   1804  CE2 TYR    38      20.808 -28.421  11.328  1.00 10.00      B   
ATOM   1805  CZ  TYR    38      20.058 -27.613  10.499  1.00 10.00      B   
ATOM   1806  OH  TYR    38      20.068 -26.247  10.677  1.00 10.00      B   
ATOM   1807  HH  TYR    38      20.964 -25.955  10.891  1.00 10.00      B   
ATOM   1808  C   TYR    38      22.327 -31.812   8.907  1.00 10.00      B   
ATOM   1809  O   TYR    38      22.708 -30.824   8.283  1.00 10.00      B   
ATOM   1810  N   HIS    39      23.118 -32.488   9.732  1.00 10.00      B   
ATOM   1811  HN  HIS    39      22.762 -33.275  10.200  1.00 10.00      B   
ATOM   1812  CA  HIS    39      24.496 -32.077   9.967  1.00 10.00      B   
ATOM   1813  CB  HIS    39      25.101 -32.770  11.187  1.00 10.00      B   
ATOM   1814  CG  HIS    39      24.829 -32.022  12.453  1.00 10.00      B   
ATOM   1815  ND1 HIS    39      24.624 -32.631  13.669  1.00 10.00      B   
ATOM   1816  HD1 HIS    39      24.647 -33.598  13.837  1.00 10.00      B   
ATOM   1817  CD2 HIS    39      24.708 -30.694  12.675  1.00 10.00      B   
ATOM   1818  CE1 HIS    39      24.383 -31.710  14.586  1.00 10.00      B   
ATOM   1819  NE2 HIS    39      24.429 -30.528  14.004  1.00 10.00      B   
ATOM   1820  HE2 HIS    39      24.263 -29.661  14.448  1.00 10.00      B   
ATOM   1821  C   HIS    39      25.359 -32.242   8.727  1.00 10.00      B   
ATOM   1822  O   HIS    39      26.268 -31.446   8.483  1.00 10.00      B   
ATOM   1823  N   VAL    40      25.074 -33.272   7.944  1.00 10.00      B   
ATOM   1824  HN  VAL    40      24.352 -33.888   8.200  1.00 10.00      B   
ATOM   1825  CA  VAL    40      25.810 -33.505   6.710  1.00 10.00      B   
ATOM   1826  CB  VAL    40      25.464 -34.874   6.082  1.00 10.00      B   
ATOM   1827  CG1 VAL    40      26.259 -35.097   4.806  1.00 10.00      B   
ATOM   1828  CG2 VAL    40      25.725 -36.001   7.071  1.00 10.00      B   
ATOM   1829  C   VAL    40      25.464 -32.392   5.727  1.00 10.00      B   
ATOM   1830  O   VAL    40      26.346 -31.783   5.119  1.00 10.00      B   
ATOM   1831  N   LEU    41      24.168 -32.113   5.622  1.00 10.00      B   
ATOM   1832  HN  LEU    41      23.528 -32.646   6.146  1.00 10.00      B   
ATOM   1833  CA  LEU    41      23.656 -31.064   4.748  1.00 10.00      B   
ATOM   1834  CB  LEU    41      22.127 -31.037   4.843  1.00 10.00      B   
ATOM   1835  CG  LEU    41      21.415 -29.806   4.281  1.00 10.00      B   
ATOM   1836  CD1 LEU    41      21.536 -29.752   2.768  1.00 10.00      B   
ATOM   1837  CD2 LEU    41      19.956 -29.807   4.703  1.00 10.00      B   
ATOM   1838  C   LEU    41      24.228 -29.704   5.147  1.00 10.00      B   
ATOM   1839  O   LEU    41      24.639 -28.918   4.293  1.00 10.00      B   
ATOM   1840  N   GLN    42      24.249 -29.443   6.454  1.00 10.00      B   
ATOM   1841  HN  GLN    42      23.880 -30.110   7.075  1.00 10.00      B   
ATOM   1842  CA  GLN    42      24.781 -28.193   6.993  1.00 10.00      B   
ATOM   1843  CB  GLN    42      24.744 -28.216   8.527  1.00 10.00      B   
ATOM   1844  CG  GLN    42      25.142 -26.902   9.183  1.00 10.00      B   
ATOM   1845  CD  GLN    42      24.215 -25.759   8.815  1.00 10.00      B   
ATOM   1846  OE1 GLN    42      23.011 -25.950   8.626  1.00 10.00      B   
ATOM   1847  NE2 GLN    42      24.770 -24.564   8.706  1.00 10.00      B   
ATOM   1848 HE21 GLN    42      25.742 -24.484   8.872  1.00 10.00      B   
ATOM   1849 HE22 GLN    42      24.198 -23.807   8.449  1.00 10.00      B   
ATOM   1850  C   GLN    42      26.210 -27.975   6.509  1.00 10.00      B   
ATOM   1851  O   GLN    42      26.582 -26.874   6.094  1.00 10.00      B   
ATOM   1852  N   ASN    43      26.998 -29.042   6.548  1.00 10.00      B   
ATOM   1853  HN  ASN    43      26.634 -29.890   6.881  1.00 10.00      B   
ATOM   1854  CA  ASN    43      28.384 -28.992   6.109  1.00 10.00      B   
ATOM   1855  CB  ASN    43      29.102 -30.305   6.443  1.00 10.00      B   
ATOM   1856  CG  ASN    43      30.324 -30.558   5.578  1.00 10.00      B   
ATOM   1857  OD1 ASN    43      31.408 -30.028   5.835  1.00 10.00      B   
ATOM   1858  ND2 ASN    43      30.159 -31.379   4.550  1.00 10.00      B   
ATOM   1859 HD21 ASN    43      29.268 -31.769   4.406  1.00 10.00      B   
ATOM   1860 HD22 ASN    43      30.931 -31.570   3.979  1.00 10.00      B   
ATOM   1861  C   ASN    43      28.464 -28.697   4.617  1.00 10.00      B   
ATOM   1862  O   ASN    43      29.269 -27.874   4.184  1.00 10.00      B   
ATOM   1863  N   GLU    44      27.605 -29.351   3.843  1.00 10.00      B   
ATOM   1864  HN  GLU    44      26.971 -29.978   4.256  1.00 10.00      B   
ATOM   1865  CA  GLU    44      27.575 -29.164   2.397  1.00 10.00      B   
ATOM   1866  CB  GLU    44      26.612 -30.149   1.741  1.00 10.00      B   
ATOM   1867  CG  GLU    44      27.030 -31.603   1.897  1.00 10.00      B   
ATOM   1868  CD  GLU    44      26.022 -32.576   1.319  1.00 10.00      B   
ATOM   1869  OE1 GLU    44      25.070 -32.121   0.648  1.00 10.00      B   
ATOM   1870  OE2 GLU    44      26.189 -33.799   1.529  1.00 10.00      B   
ATOM   1871  C   GLU    44      27.220 -27.727   2.034  1.00 10.00      B   
ATOM   1872  O   GLU    44      27.819 -27.142   1.134  1.00 10.00      B   
ATOM   1873  N   ILE    45      26.253 -27.157   2.745  1.00 10.00      B   
ATOM   1874  HN  ILE    45      25.795 -27.683   3.438  1.00 10.00      B   
ATOM   1875  CA  ILE    45      25.845 -25.777   2.506  1.00 10.00      B   
ATOM   1876  CB  ILE    45      24.621 -25.383   3.366  1.00 10.00      B   
ATOM   1877  CG1 ILE    45      23.424 -26.275   3.024  1.00 10.00      B   
ATOM   1878  CG2 ILE    45      24.262 -23.916   3.158  1.00 10.00      B   
ATOM   1879  CD1 ILE    45      22.225 -26.063   3.923  1.00 10.00      B   
ATOM   1880  C   ILE    45      27.007 -24.832   2.801  1.00 10.00      B   
ATOM   1881  O   ILE    45      27.228 -23.853   2.089  1.00 10.00      B   
ATOM   1882  N   HIS    46      27.777 -25.164   3.832  1.00 10.00      B   
ATOM   1883  HN  HIS    46      27.562 -25.970   4.346  1.00 10.00      B   
ATOM   1884  CA  HIS    46      28.926 -24.355   4.226  1.00 10.00      B   
ATOM   1885  CB  HIS    46      29.454 -24.780   5.602  1.00 10.00      B   
ATOM   1886  CG  HIS    46      30.487 -23.850   6.161  1.00 10.00      B   
ATOM   1887  ND1 HIS    46      31.782 -24.234   6.435  1.00 10.00      B   
ATOM   1888  HD1 HIS    46      32.153 -25.139   6.320  1.00 10.00      B   
ATOM   1889  CD2 HIS    46      30.416 -22.533   6.467  1.00 10.00      B   
ATOM   1890  CE1 HIS    46      32.460 -23.196   6.883  1.00 10.00      B   
ATOM   1891  NE2 HIS    46      31.657 -22.154   6.909  1.00 10.00      B   
ATOM   1892  HE2 HIS    46      31.918 -21.245   7.180  1.00 10.00      B   
ATOM   1893  C   HIS    46      30.036 -24.434   3.180  1.00 10.00      B   
ATOM   1894  O   HIS    46      30.929 -23.586   3.136  1.00 10.00      B   
ATOM   1895  N   LEU    47      29.980 -25.455   2.335  1.00 10.00      B   
ATOM   1896  HN  LEU    47      29.251 -26.107   2.418  1.00 10.00      B   
ATOM   1897  CA  LEU    47      30.971 -25.628   1.286  1.00 10.00      B   
ATOM   1898  CB  LEU    47      30.980 -27.070   0.777  1.00 10.00      B   
ATOM   1899  CG  LEU    47      31.287 -28.149   1.818  1.00 10.00      B   
ATOM   1900  CD1 LEU    47      31.093 -29.534   1.225  1.00 10.00      B   
ATOM   1901  CD2 LEU    47      32.698 -27.988   2.362  1.00 10.00      B   
ATOM   1902  C   LEU    47      30.702 -24.661   0.140  1.00 10.00      B   
ATOM   1903  O   LEU    47      31.611 -24.303  -0.610  1.00 10.00      B   
ATOM   1904  N   LYS    48      29.449 -24.217   0.033  1.00 10.00      B   
ATOM   1905  HN  LYS    48      28.775 -24.527   0.680  1.00 10.00      B   
ATOM   1906  CA  LYS    48      29.047 -23.283  -1.014  1.00 10.00      B   
ATOM   1907  CB  LYS    48      27.523 -23.147  -1.064  1.00 10.00      B   
ATOM   1908  CG  LYS    48      27.001 -22.404  -2.286  1.00 10.00      B   
ATOM   1909  CD  LYS    48      25.923 -21.405  -1.905  1.00 10.00      B   
ATOM   1910  CE  LYS    48      25.483 -20.575  -3.100  1.00 10.00      B   
ATOM   1911  NZ  LYS    48      24.520 -19.513  -2.709  1.00 10.00      B   
ATOM   1912  HZ1 LYS    48      24.159 -19.025  -3.553  1.00 10.00      B   
ATOM   1913  HZ2 LYS    48      24.986 -18.817  -2.096  1.00 10.00      B   
ATOM   1914  HZ3 LYS    48      23.719 -19.927  -2.192  1.00 10.00      B   
ATOM   1915  C   LYS    48      29.694 -21.916  -0.801  1.00 10.00      B   
ATOM   1916  O   LYS    48      29.752 -21.090  -1.715  1.00 10.00      B   
ATOM   1917  N   SER    49      30.180 -21.677   0.412  1.00 10.00      B   
ATOM   1918  HN  SER    49      30.079 -22.357   1.112  1.00 10.00      B   
ATOM   1919  CA  SER    49      30.842 -20.423   0.736  1.00 10.00      B   
ATOM   1920  CB  SER    49      31.034 -20.300   2.249  1.00 10.00      B   
ATOM   1921  OG  SER    49      29.856 -20.679   2.940  1.00 10.00      B   
ATOM   1922  HG  SER    49      29.324 -19.896   3.117  1.00 10.00      B   
ATOM   1923  C   SER    49      32.190 -20.338   0.023  1.00 10.00      B   
ATOM   1924  O   SER    49      32.820 -19.284  -0.012  1.00 10.00      B   
ATOM   1925  N   GLY    50      32.621 -21.458  -0.548  1.00 10.00      B   
ATOM   1926  HN  GLY    50      32.072 -22.270  -0.487  1.00 10.00      B   
ATOM   1927  CA  GLY    50      33.877 -21.496  -1.262  1.00 10.00      B   
ATOM   1928  C   GLY    50      33.718 -22.131  -2.627  1.00 10.00      B   
ATOM   1929  O   GLY    50      33.915 -21.479  -3.654  1.00 10.00      B   
ATOM   1930  N   GLN    51      33.328 -23.400  -2.638  1.00 10.00      B   
ATOM   1931  HN  GLN    51      33.139 -23.848  -1.785  1.00 10.00      B   
ATOM   1932  CA  GLN    51      33.140 -24.143  -3.877  1.00 10.00      B   
ATOM   1933  CB  GLN    51      34.107 -25.333  -3.951  1.00 10.00      B   
ATOM   1934  CG  GLN    51      35.536 -24.962  -4.326  1.00 10.00      B   
ATOM   1935  CD  GLN    51      36.295 -24.299  -3.191  1.00 10.00      B   
ATOM   1936  OE1 GLN    51      36.083 -24.612  -2.018  1.00 10.00      B   
ATOM   1937  NE2 GLN    51      37.172 -23.369  -3.531  1.00 10.00      B   
ATOM   1938 HE21 GLN    51      37.282 -23.162  -4.484  1.00 10.00      B   
ATOM   1939 HE22 GLN    51      37.675 -22.919  -2.817  1.00 10.00      B   
ATOM   1940  C   GLN    51      31.695 -24.617  -3.993  1.00 10.00      B   
ATOM   1941  O   GLN    51      31.288 -25.584  -3.345  1.00 10.00      B   
ATOM   1942  N   ARG    52      30.928 -23.931  -4.828  1.00 10.00      B   
ATOM   1943  HN  ARG    52      31.325 -23.190  -5.337  1.00 10.00      B   
ATOM   1944  CA  ARG    52      29.517 -24.249  -5.017  1.00 10.00      B   
ATOM   1945  CB  ARG    52      28.779 -23.105  -5.721  1.00 10.00      B   
ATOM   1946  CG  ARG    52      29.355 -22.710  -7.072  1.00 10.00      B   
ATOM   1947  CD  ARG    52      28.975 -21.285  -7.440  1.00 10.00      B   
ATOM   1948  NE  ARG    52      29.679 -20.295  -6.620  1.00 10.00      B   
ATOM   1949  HE  ARG    52      30.587 -20.526  -6.314  1.00 10.00      B   
ATOM   1950  CZ  ARG    52      29.164 -19.115  -6.276  1.00 10.00      B   
ATOM   1951  NH1 ARG    52      27.945 -18.782  -6.677  1.00 10.00      B   
ATOM   1952 HH11 ARG    52      27.386 -19.445  -7.261  1.00 10.00      B   
ATOM   1953 HH12 ARG    52      27.534 -17.859  -6.413  1.00 10.00      B   
ATOM   1954  NH2 ARG    52      29.874 -18.268  -5.541  1.00 10.00      B   
ATOM   1955 HH21 ARG    52      30.837 -18.526  -5.230  1.00 10.00      B   
ATOM   1956 HH22 ARG    52      29.477 -17.342  -5.276  1.00 10.00      B   
ATOM   1957  C   ARG    52      29.290 -25.583  -5.730  1.00 10.00      B   
ATOM   1958  O   ARG    52      28.367 -26.320  -5.384  1.00 10.00      B   
ATOM   1959  N   GLU    53      30.141 -25.907  -6.702  1.00 10.00      B   
ATOM   1960  HN  GLU    53      30.885 -25.299  -6.911  1.00 10.00      B   
ATOM   1961  CA  GLU    53      29.998 -27.153  -7.459  1.00 10.00      B   
ATOM   1962  CB  GLU    53      31.037 -27.251  -8.575  1.00 10.00      B   
ATOM   1963  CG  GLU    53      30.883 -26.195  -9.655  1.00 10.00      B   
ATOM   1964  CD  GLU    53      32.122 -25.347  -9.812  1.00 10.00      B   
ATOM   1965  OE1 GLU    53      32.858 -25.538 -10.802  1.00 10.00      B   
ATOM   1966  OE2 GLU    53      32.366 -24.484  -8.943  1.00 10.00      B   
ATOM   1967  C   GLU    53      30.071 -28.374  -6.553  1.00 10.00      B   
ATOM   1968  O   GLU    53      29.328 -29.340  -6.740  1.00 10.00      B   
ATOM   1969  N   LEU    54      30.957 -28.318  -5.566  1.00 10.00      B   
ATOM   1970  HN  LEU    54      31.511 -27.513  -5.467  1.00 10.00      B   
ATOM   1971  CA  LEU    54      31.120 -29.418  -4.624  1.00 10.00      B   
ATOM   1972  CB  LEU    54      32.322 -29.176  -3.708  1.00 10.00      B   
ATOM   1973  CG  LEU    54      33.704 -29.331  -4.348  1.00 10.00      B   
ATOM   1974  CD1 LEU    54      34.793 -28.941  -3.361  1.00 10.00      B   
ATOM   1975  CD2 LEU    54      33.915 -30.757  -4.829  1.00 10.00      B   
ATOM   1976  C   LEU    54      29.856 -29.607  -3.794  1.00 10.00      B   
ATOM   1977  O   LEU    54      29.428 -30.733  -3.543  1.00 10.00      B   
ATOM   1978  N   ALA    55      29.256 -28.493  -3.391  1.00 10.00      B   
ATOM   1979  HN  ALA    55      29.644 -27.626  -3.639  1.00 10.00      B   
ATOM   1980  CA  ALA    55      28.037 -28.522  -2.591  1.00 10.00      B   
ATOM   1981  CB  ALA    55      27.680 -27.119  -2.125  1.00 10.00      B   
ATOM   1982  C   ALA    55      26.878 -29.136  -3.374  1.00 10.00      B   
ATOM   1983  O   ALA    55      26.182 -30.020  -2.877  1.00 10.00      B   
ATOM   1984  N   ILE    56      26.692 -28.669  -4.607  1.00 10.00      B   
ATOM   1985  HN  ILE    56      27.292 -27.968  -4.945  1.00 10.00      B   
ATOM   1986  CA  ILE    56      25.617 -29.159  -5.471  1.00 10.00      B   
ATOM   1987  CB  ILE    56      25.607 -28.431  -6.834  1.00 10.00      B   
ATOM   1988  CG1 ILE    56      25.583 -26.915  -6.640  1.00 10.00      B   
ATOM   1989  CG2 ILE    56      24.417 -28.876  -7.677  1.00 10.00      B   
ATOM   1990  CD1 ILE    56      26.095 -26.141  -7.837  1.00 10.00      B   
ATOM   1991  C   ILE    56      25.750 -30.658  -5.722  1.00 10.00      B   
ATOM   1992  O   ILE    56      24.771 -31.402  -5.642  1.00 10.00      B   
ATOM   1993  N   LYS    57      26.969 -31.096  -6.008  1.00 10.00      B   
ATOM   1994  HN  LYS    57      27.713 -30.457  -6.028  1.00 10.00      B   
ATOM   1995  CA  LYS    57      27.234 -32.504  -6.286  1.00 10.00      B   
ATOM   1996  CB  LYS    57      28.685 -32.693  -6.739  1.00 10.00      B   
ATOM   1997  CG  LYS    57      28.994 -34.084  -7.265  1.00 10.00      B   
ATOM   1998  CD  LYS    57      30.479 -34.257  -7.532  1.00 10.00      B   
ATOM   1999  CE  LYS    57      30.789 -35.659  -8.030  1.00 10.00      B   
ATOM   2000  NZ  LYS    57      32.250 -35.877  -8.193  1.00 10.00      B   
ATOM   2001  HZ1 LYS    57      32.436 -36.852  -8.508  1.00 10.00      B   
ATOM   2002  HZ2 LYS    57      32.735 -35.719  -7.288  1.00 10.00      B   
ATOM   2003  HZ3 LYS    57      32.632 -35.217  -8.897  1.00 10.00      B   
ATOM   2004  C   LYS    57      26.940 -33.380  -5.069  1.00 10.00      B   
ATOM   2005  O   LYS    57      26.423 -34.491  -5.196  1.00 10.00      B   
ATOM   2006  N   LYS    58      27.267 -32.873  -3.893  1.00 10.00      B   
ATOM   2007  HN  LYS    58      27.666 -31.978  -3.851  1.00 10.00      B   
ATOM   2008  CA  LYS    58      27.045 -33.603  -2.658  1.00 10.00      B   
ATOM   2009  CB  LYS    58      27.871 -32.983  -1.532  1.00 10.00      B   
ATOM   2010  CG  LYS    58      29.219 -33.646  -1.321  1.00 10.00      B   
ATOM   2011  CD  LYS    58      29.044 -35.059  -0.794  1.00 10.00      B   
ATOM   2012  CE  LYS    58      30.354 -35.634  -0.291  1.00 10.00      B   
ATOM   2013  NZ  LYS    58      30.131 -36.724   0.693  1.00 10.00      B   
ATOM   2014  HZ1 LYS    58      29.707 -36.340   1.564  1.00 10.00      B   
ATOM   2015  HZ2 LYS    58      31.032 -37.178   0.933  1.00 10.00      B   
ATOM   2016  HZ3 LYS    58      29.490 -37.439   0.297  1.00 10.00      B   
ATOM   2017  C   LYS    58      25.567 -33.629  -2.289  1.00 10.00      B   
ATOM   2018  O   LYS    58      25.038 -34.661  -1.870  1.00 10.00      B   
ATOM   2019  N   ASN    59      24.905 -32.495  -2.478  1.00 10.00      B   
ATOM   2020  HN  ASN    59      25.390 -31.715  -2.827  1.00 10.00      B   
ATOM   2021  CA  ASN    59      23.485 -32.357  -2.163  1.00 10.00      B   
ATOM   2022  CB  ASN    59      23.011 -30.943  -2.488  1.00 10.00      B   
ATOM   2023  CG  ASN    59      22.412 -30.234  -1.293  1.00 10.00      B   
ATOM   2024  OD1 ASN    59      21.470 -29.452  -1.434  1.00 10.00      B   
ATOM   2025  ND2 ASN    59      22.961 -30.480  -0.111  1.00 10.00      B   
ATOM   2026 HD21 ASN    59      23.730 -31.107  -0.066  1.00 10.00      B   
ATOM   2027 HD22 ASN    59      22.584 -30.036   0.672  1.00 10.00      B   
ATOM   2028  C   ASN    59      22.641 -33.372  -2.924  1.00 10.00      B   
ATOM   2029  O   ASN    59      21.628 -33.864  -2.420  1.00 10.00      B   
ATOM   2030  N   LEU    60      23.071 -33.691  -4.140  1.00 10.00      B   
ATOM   2031  HN  LEU    60      23.885 -33.262  -4.482  1.00 10.00      B   
ATOM   2032  CA  LEU    60      22.368 -34.651  -4.980  1.00 10.00      B   
ATOM   2033  CB  LEU    60      23.020 -34.738  -6.365  1.00 10.00      B   
ATOM   2034  CG  LEU    60      22.894 -33.501  -7.260  1.00 10.00      B   
ATOM   2035  CD1 LEU    60      23.728 -33.666  -8.522  1.00 10.00      B   
ATOM   2036  CD2 LEU    60      21.437 -33.232  -7.609  1.00 10.00      B   
ATOM   2037  C   LEU    60      22.332 -36.030  -4.326  1.00 10.00      B   
ATOM   2038  O   LEU    60      21.386 -36.799  -4.524  1.00 10.00      B   
ATOM   2039  N   GLU    61      23.355 -36.330  -3.534  1.00 10.00      B   
ATOM   2040  HN  GLU    61      24.070 -35.666  -3.403  1.00 10.00      B   
ATOM   2041  CA  GLU    61      23.442 -37.610  -2.846  1.00 10.00      B   
ATOM   2042  CB  GLU    61      24.855 -37.845  -2.323  1.00 10.00      B   
ATOM   2043  CG  GLU    61      25.835 -38.326  -3.374  1.00 10.00      B   
ATOM   2044  CD  GLU    61      27.110 -38.866  -2.766  1.00 10.00      B   
ATOM   2045  OE1 GLU    61      28.202 -38.514  -3.257  1.00 10.00      B   
ATOM   2046  OE2 GLU    61      27.028 -39.650  -1.794  1.00 10.00      B   
ATOM   2047  C   GLU    61      22.445 -37.685  -1.695  1.00 10.00      B   
ATOM   2048  O   GLU    61      21.814 -38.721  -1.473  1.00 10.00      B   
ATOM   2049  N   LEU    62      22.300 -36.580  -0.969  1.00 10.00      B   
ATOM   2050  HN  LEU    62      22.829 -35.785  -1.196  1.00 10.00      B   
ATOM   2051  CA  LEU    62      21.375 -36.521   0.160  1.00 10.00      B   
ATOM   2052  CB  LEU    62      21.455 -35.167   0.864  1.00 10.00      B   
ATOM   2053  CG  LEU    62      22.714 -34.902   1.691  1.00 10.00      B   
ATOM   2054  CD1 LEU    62      22.640 -33.530   2.331  1.00 10.00      B   
ATOM   2055  CD2 LEU    62      22.892 -35.974   2.755  1.00 10.00      B   
ATOM   2056  C   LEU    62      19.948 -36.785  -0.297  1.00 10.00      B   
ATOM   2057  O   LEU    62      19.153 -37.398   0.420  1.00 10.00      B   
ATOM   2058  N   LEU    63      19.634 -36.323  -1.500  1.00 10.00      B   
ATOM   2059  HN  LEU    63      20.311 -35.827  -2.012  1.00 10.00      B   
ATOM   2060  CA  LEU    63      18.311 -36.511  -2.076  1.00 10.00      B   
ATOM   2061  CB  LEU    63      18.189 -35.726  -3.384  1.00 10.00      B   
ATOM   2062  CG  LEU    63      16.855 -35.838  -4.127  1.00 10.00      B   
ATOM   2063  CD1 LEU    63      15.710 -35.328  -3.267  1.00 10.00      B   
ATOM   2064  CD2 LEU    63      16.918 -35.084  -5.445  1.00 10.00      B   
ATOM   2065  C   LEU    63      18.035 -37.992  -2.320  1.00 10.00      B   
ATOM   2066  O   LEU    63      16.905 -38.456  -2.181  1.00 10.00      B   
ATOM   2067  N   ASN    64      19.082 -38.733  -2.658  1.00 10.00      B   
ATOM   2068  HN  ASN    64      19.965 -38.310  -2.730  1.00 10.00      B   
ATOM   2069  CA  ASN    64      18.953 -40.161  -2.921  1.00 10.00      B   
ATOM   2070  CB  ASN    64      20.078 -40.648  -3.835  1.00 10.00      B   
ATOM   2071  CG  ASN    64      19.815 -40.384  -5.304  1.00 10.00      B   
ATOM   2072  OD1 ASN    64      18.673 -40.418  -5.766  1.00 10.00      B   
ATOM   2073  ND2 ASN    64      20.875 -40.113  -6.050  1.00 10.00      B   
ATOM   2074 HD21 ASN    64      21.758 -40.094  -5.614  1.00 10.00      B   
ATOM   2075 HD22 ASN    64      20.739 -39.947  -7.008  1.00 10.00      B   
ATOM   2076  C   ASN    64      18.967 -40.957  -1.625  1.00 10.00      B   
ATOM   2077  O   ASN    64      18.490 -42.087  -1.576  1.00 10.00      B   
ATOM   2078  N   ARG    65      19.522 -40.365  -0.575  1.00 10.00      B   
ATOM   2079  HN  ARG    65      19.897 -39.464  -0.677  1.00 10.00      B   
ATOM   2080  CA  ARG    65      19.595 -41.025   0.723  1.00 10.00      B   
ATOM   2081  CB  ARG    65      20.811 -40.540   1.520  1.00 10.00      B   
ATOM   2082  CG  ARG    65      22.135 -41.082   1.005  1.00 10.00      B   
ATOM   2083  CD  ARG    65      23.259 -40.877   2.009  1.00 10.00      B   
ATOM   2084  NE  ARG    65      23.881 -39.555   1.899  1.00 10.00      B   
ATOM   2085  HE  ARG    65      23.567 -38.859   2.519  1.00 10.00      B   
ATOM   2086  CZ  ARG    65      24.849 -39.257   1.031  1.00 10.00      B   
ATOM   2087  NH1 ARG    65      25.305 -40.187   0.195  1.00 10.00      B   
ATOM   2088 HH11 ARG    65      24.909 -41.152   0.217  1.00 10.00      B   
ATOM   2089 HH12 ARG    65      26.068 -39.957  -0.496  1.00 10.00      B   
ATOM   2090  NH2 ARG    65      25.362 -38.028   1.000  1.00 10.00      B   
ATOM   2091 HH21 ARG    65      25.014 -37.294   1.653  1.00 10.00      B   
ATOM   2092 HH22 ARG    65      26.117 -37.791   0.324  1.00 10.00      B   
ATOM   2093  C   ARG    65      18.309 -40.822   1.518  1.00 10.00      B   
ATOM   2094  O   ARG    65      18.097 -41.472   2.542  1.00 10.00      B   
ATOM   2095  N   TYR    66      17.460 -39.922   1.017  1.00 10.00      B   
ATOM   2096  HN  TYR    66      17.708 -39.457   0.193  1.00 10.00      B   
ATOM   2097  CA  TYR    66      16.173 -39.598   1.640  1.00 10.00      B   
ATOM   2098  CB  TYR    66      15.242 -40.815   1.698  1.00 10.00      B   
ATOM   2099  CG  TYR    66      14.998 -41.480   0.361  1.00 10.00      B   
ATOM   2100  CD1 TYR    66      15.633 -42.669   0.033  1.00 10.00      B   
ATOM   2101  CD2 TYR    66      14.130 -40.924  -0.569  1.00 10.00      B   
ATOM   2102  CE1 TYR    66      15.414 -43.285  -1.183  1.00 10.00      B   
ATOM   2103  CE2 TYR    66      13.905 -41.532  -1.791  1.00 10.00      B   
ATOM   2104  CZ  TYR    66      14.548 -42.713  -2.092  1.00 10.00      B   
ATOM   2105  OH  TYR    66      14.321 -43.333  -3.304  1.00 10.00      B   
ATOM   2106  HH  TYR    66      14.272 -42.666  -4.004  1.00 10.00      B   
ATOM   2107  C   TYR    66      16.348 -38.981   3.027  1.00 10.00      B   
ATOM   2108  O   TYR    66      16.586 -39.688   4.008  1.00 10.00      B   
ATOM   2109  N   PRO    67      16.242 -37.643   3.117  1.00 10.00      B   
ATOM   2110  CA  PRO    67      16.386 -36.915   4.383  1.00 10.00      B   
ATOM   2111  CB  PRO    67      16.103 -35.456   4.006  1.00 10.00      B   
ATOM   2112  CG  PRO    67      15.439 -35.515   2.669  1.00 10.00      B   
ATOM   2113  CD  PRO    67      15.978 -36.738   1.990  1.00 10.00      B   
ATOM   2114  C   PRO    67      15.389 -37.391   5.437  1.00 10.00      B   
ATOM   2115  O   PRO    67      15.771 -37.679   6.567  1.00 10.00      B   
ATOM   2116  N   ASN    68      14.109 -37.453   5.056  1.00 10.00      B   
ATOM   2117  HN  ASN    68      13.881 -37.200   4.138  1.00 10.00      B   
ATOM   2118  CA  ASN    68      13.034 -37.909   5.948  1.00 10.00      B   
ATOM   2119  CB  ASN    68      13.186 -39.399   6.282  1.00 10.00      B   
ATOM   2120  CG  ASN    68      12.620 -40.308   5.207  1.00 10.00      B   
ATOM   2121  OD1 ASN    68      12.464 -39.907   4.054  1.00 10.00      B   
ATOM   2122  ND2 ASN    68      12.319 -41.542   5.577  1.00 10.00      B   
ATOM   2123 HD21 ASN    68      12.476 -41.797   6.512  1.00 10.00      B   
ATOM   2124 HD22 ASN    68      11.952 -42.153   4.903  1.00 10.00      B   
ATOM   2125  C   ASN    68      12.916 -37.077   7.228  1.00 10.00      B   
ATOM   2126  O   ASN    68      12.303 -37.508   8.208  1.00 10.00      B   
ATOM   2127  N   ASP    69      13.486 -35.881   7.209  1.00 10.00      B   
ATOM   2128  HN  ASP    69      13.946 -35.588   6.399  1.00 10.00      B   
ATOM   2129  CA  ASP    69      13.447 -34.990   8.364  1.00 10.00      B   
ATOM   2130  CB  ASP    69      14.830 -34.902   9.019  1.00 10.00      B   
ATOM   2131  CG  ASP    69      14.901 -33.844  10.105  1.00 10.00      B   
ATOM   2132  OD1 ASP    69      14.489 -34.129  11.250  1.00 10.00      B   
ATOM   2133  OD2 ASP    69      15.383 -32.723   9.818  1.00 10.00      B   
ATOM   2134  C   ASP    69      12.979 -33.604   7.943  1.00 10.00      B   
ATOM   2135  O   ASP    69      13.520 -33.035   6.997  1.00 10.00      B   
ATOM   2136  N   PRO    70      11.970 -33.051   8.646  1.00 10.00      B   
ATOM   2137  CA  PRO    70      11.395 -31.728   8.348  1.00 10.00      B   
ATOM   2138  CB  PRO    70      10.592 -31.406   9.610  1.00 10.00      B   
ATOM   2139  CG  PRO    70      10.179 -32.737  10.131  1.00 10.00      B   
ATOM   2140  CD  PRO    70      11.301 -33.685   9.801  1.00 10.00      B   
ATOM   2141  C   PRO    70      12.438 -30.639   8.095  1.00 10.00      B   
ATOM   2142  O   PRO    70      12.433 -30.011   7.035  1.00 10.00      B   
ATOM   2143  N   LEU    71      13.334 -30.430   9.055  1.00 10.00      B   
ATOM   2144  HN  LEU    71      13.306 -30.985   9.864  1.00 10.00      B   
ATOM   2145  CA  LEU    71      14.366 -29.401   8.935  1.00 10.00      B   
ATOM   2146  CB  LEU    71      15.141 -29.253  10.248  1.00 10.00      B   
ATOM   2147  CG  LEU    71      14.327 -28.817  11.470  1.00 10.00      B   
ATOM   2148  CD1 LEU    71      15.208 -28.761  12.710  1.00 10.00      B   
ATOM   2149  CD2 LEU    71      13.660 -27.470  11.225  1.00 10.00      B   
ATOM   2150  C   LEU    71      15.326 -29.694   7.785  1.00 10.00      B   
ATOM   2151  O   LEU    71      15.683 -28.798   7.017  1.00 10.00      B   
ATOM   2152  N   THR    72      15.733 -30.951   7.665  1.00 10.00      B   
ATOM   2153  HN  THR    72      15.412 -31.622   8.310  1.00 10.00      B   
ATOM   2154  CA  THR    72      16.646 -31.359   6.607  1.00 10.00      B   
ATOM   2155  CB  THR    72      17.063 -32.836   6.768  1.00 10.00      B   
ATOM   2156  OG1 THR    72      17.386 -33.097   8.143  1.00 10.00      B   
ATOM   2157  HG1 THR    72      16.645 -32.822   8.708  1.00 10.00      B   
ATOM   2158  CG2 THR    72      18.277 -33.149   5.906  1.00 10.00      B   
ATOM   2159  C   THR    72      16.007 -31.143   5.232  1.00 10.00      B   
ATOM   2160  O   THR    72      16.646 -30.639   4.307  1.00 10.00      B   
ATOM   2161  N   ILE    73      14.734 -31.500   5.118  1.00 10.00      B   
ATOM   2162  HN  ILE    73      14.269 -31.873   5.903  1.00 10.00      B   
ATOM   2163  CA  ILE    73      14.002 -31.348   3.869  1.00 10.00      B   
ATOM   2164  CB  ILE    73      12.624 -32.047   3.936  1.00 10.00      B   
ATOM   2165  CG1 ILE    73      12.802 -33.557   4.112  1.00 10.00      B   
ATOM   2166  CG2 ILE    73      11.813 -31.765   2.685  1.00 10.00      B   
ATOM   2167  CD1 ILE    73      11.514 -34.295   4.397  1.00 10.00      B   
ATOM   2168  C   ILE    73      13.836 -29.869   3.515  1.00 10.00      B   
ATOM   2169  O   ILE    73      13.944 -29.487   2.347  1.00 10.00      B   
ATOM   2170  N   GLU    74      13.595 -29.043   4.532  1.00 10.00      B   
ATOM   2171  HN  GLU    74      13.524 -29.413   5.442  1.00 10.00      B   
ATOM   2172  CA  GLU    74      13.425 -27.606   4.340  1.00 10.00      B   
ATOM   2173  CB  GLU    74      13.127 -26.911   5.672  1.00 10.00      B   
ATOM   2174  CG  GLU    74      11.670 -26.956   6.099  1.00 10.00      B   
ATOM   2175  CD  GLU    74      11.389 -26.050   7.281  1.00 10.00      B   
ATOM   2176  OE1 GLU    74      11.319 -26.553   8.421  1.00 10.00      B   
ATOM   2177  OE2 GLU    74      11.243 -24.823   7.072  1.00 10.00      B   
ATOM   2178  C   GLU    74      14.667 -26.988   3.705  1.00 10.00      B   
ATOM   2179  O   GLU    74      14.591 -26.369   2.644  1.00 10.00      B   
ATOM   2180  N   LYS    75      15.813 -27.182   4.350  1.00 10.00      B   
ATOM   2181  HN  LYS    75      15.811 -27.704   5.183  1.00 10.00      B   
ATOM   2182  CA  LYS    75      17.071 -26.634   3.856  1.00 10.00      B   
ATOM   2183  CB  LYS    75      18.204 -26.861   4.858  1.00 10.00      B   
ATOM   2184  CG  LYS    75      18.286 -25.807   5.949  1.00 10.00      B   
ATOM   2185  CD  LYS    75      19.656 -25.799   6.606  1.00 10.00      B   
ATOM   2186  CE  LYS    75      19.845 -24.571   7.484  1.00 10.00      B   
ATOM   2187  NZ  LYS    75      19.050 -24.649   8.739  1.00 10.00      B   
ATOM   2188  HZ1 LYS    75      19.073 -23.737   9.236  1.00 10.00      B   
ATOM   2189  HZ2 LYS    75      19.442 -25.380   9.372  1.00 10.00      B   
ATOM   2190  HZ3 LYS    75      18.060 -24.889   8.527  1.00 10.00      B   
ATOM   2191  C   LYS    75      17.443 -27.189   2.481  1.00 10.00      B   
ATOM   2192  O   LYS    75      17.992 -26.472   1.645  1.00 10.00      B   
ATOM   2193  N   LEU    76      17.133 -28.462   2.251  1.00 10.00      B   
ATOM   2194  HN  LEU    76      16.696 -28.981   2.961  1.00 10.00      B   
ATOM   2195  CA  LEU    76      17.432 -29.110   0.976  1.00 10.00      B   
ATOM   2196  CB  LEU    76      17.161 -30.616   1.052  1.00 10.00      B   
ATOM   2197  CG  LEU    76      18.354 -31.504   1.425  1.00 10.00      B   
ATOM   2198  CD1 LEU    76      17.893 -32.916   1.752  1.00 10.00      B   
ATOM   2199  CD2 LEU    76      19.374 -31.529   0.298  1.00 10.00      B   
ATOM   2200  C   LEU    76      16.637 -28.483  -0.167  1.00 10.00      B   
ATOM   2201  O   LEU    76      17.206 -28.076  -1.181  1.00 10.00      B   
ATOM   2202  N   SER    77      15.324 -28.379   0.013  1.00 10.00      B   
ATOM   2203  HN  SER    77      14.929 -28.693   0.856  1.00 10.00      B   
ATOM   2204  CA  SER    77      14.457 -27.799  -1.007  1.00 10.00      B   
ATOM   2205  CB  SER    77      12.985 -28.006  -0.642  1.00 10.00      B   
ATOM   2206  OG  SER    77      12.744 -27.678   0.716  1.00 10.00      B   
ATOM   2207  HG  SER    77      13.094 -28.378   1.285  1.00 10.00      B   
ATOM   2208  C   SER    77      14.761 -26.316  -1.202  1.00 10.00      B   
ATOM   2209  O   SER    77      14.553 -25.760  -2.283  1.00 10.00      B   
ATOM   2210  N   ASP    78      15.261 -25.691  -0.144  1.00 10.00      B   
ATOM   2211  HN  ASP    78      15.381 -26.195   0.690  1.00 10.00      B   
ATOM   2212  CA  ASP    78      15.617 -24.280  -0.171  1.00 10.00      B   
ATOM   2213  CB  ASP    78      15.781 -23.769   1.263  1.00 10.00      B   
ATOM   2214  CG  ASP    78      15.933 -22.268   1.353  1.00 10.00      B   
ATOM   2215  OD1 ASP    78      15.091 -21.547   0.783  1.00 10.00      B   
ATOM   2216  OD2 ASP    78      16.889 -21.804   2.013  1.00 10.00      B   
ATOM   2217  C   ASP    78      16.913 -24.075  -0.953  1.00 10.00      B   
ATOM   2218  O   ASP    78      17.023 -23.163  -1.772  1.00 10.00      B   
ATOM   2219  N   PHE    79      17.880 -24.950  -0.711  1.00 10.00      B   
ATOM   2220  HN  PHE    79      17.720 -25.671  -0.061  1.00 10.00      B   
ATOM   2221  CA  PHE    79      19.174 -24.874  -1.374  1.00 10.00      B   
ATOM   2222  CB  PHE    79      20.162 -25.852  -0.731  1.00 10.00      B   
ATOM   2223  CG  PHE    79      21.608 -25.523  -0.979  1.00 10.00      B   
ATOM   2224  CD1 PHE    79      22.040 -24.207  -1.014  1.00 10.00      B   
ATOM   2225  CD2 PHE    79      22.538 -26.531  -1.169  1.00 10.00      B   
ATOM   2226  CE1 PHE    79      23.370 -23.904  -1.234  1.00 10.00      B   
ATOM   2227  CE2 PHE    79      23.869 -26.236  -1.391  1.00 10.00      B   
ATOM   2228  CZ  PHE    79      24.285 -24.920  -1.423  1.00 10.00      B   
ATOM   2229  C   PHE    79      19.048 -25.144  -2.872  1.00 10.00      B   
ATOM   2230  O   PHE    79      19.618 -24.419  -3.688  1.00 10.00      B   
ATOM   2231  N   PHE    80      18.287 -26.175  -3.230  1.00 10.00      B   
ATOM   2232  HN  PHE    80      17.854 -26.718  -2.534  1.00 10.00      B   
ATOM   2233  CA  PHE    80      18.089 -26.521  -4.636  1.00 10.00      B   
ATOM   2234  CB  PHE    80      17.320 -27.836  -4.777  1.00 10.00      B   
ATOM   2235  CG  PHE    80      18.172 -29.063  -4.625  1.00 10.00      B   
ATOM   2236  CD1 PHE    80      17.861 -30.020  -3.677  1.00 10.00      B   
ATOM   2237  CD2 PHE    80      19.281 -29.259  -5.434  1.00 10.00      B   
ATOM   2238  CE1 PHE    80      18.637 -31.152  -3.534  1.00 10.00      B   
ATOM   2239  CE2 PHE    80      20.063 -30.391  -5.297  1.00 10.00      B   
ATOM   2240  CZ  PHE    80      19.739 -31.338  -4.345  1.00 10.00      B   
ATOM   2241  C   PHE    80      17.371 -25.399  -5.382  1.00 10.00      B   
ATOM   2242  O   PHE    80      17.618 -25.166  -6.570  1.00 10.00      B   
ATOM   2243  N   SER    81      16.492 -24.696  -4.672  1.00 10.00      B   
ATOM   2244  HN  SER    81      16.337 -24.938  -3.734  1.00 10.00      B   
ATOM   2245  CA  SER    81      15.746 -23.588  -5.250  1.00 10.00      B   
ATOM   2246  CB  SER    81      14.666 -23.105  -4.275  1.00 10.00      B   
ATOM   2247  OG  SER    81      13.472 -22.767  -4.959  1.00 10.00      B   
ATOM   2248  HG  SER    81      13.315 -23.419  -5.668  1.00 10.00      B   
ATOM   2249  C   SER    81      16.692 -22.443  -5.599  1.00 10.00      B   
ATOM   2250  O   SER    81      16.505 -21.744  -6.598  1.00 10.00      B   
ATOM   2251  N   LYS    82      17.724 -22.273  -4.782  1.00 10.00      B   
ATOM   2252  HN  LYS    82      17.826 -22.870  -4.009  1.00 10.00      B   
ATOM   2253  CA  LYS    82      18.707 -21.224  -4.999  1.00 10.00      B   
ATOM   2254  CB  LYS    82      19.555 -21.016  -3.744  1.00 10.00      B   
ATOM   2255  CG  LYS    82      18.807 -20.317  -2.623  1.00 10.00      B   
ATOM   2256  CD  LYS    82      19.384 -20.651  -1.260  1.00 10.00      B   
ATOM   2257  CE  LYS    82      18.659 -19.882  -0.168  1.00 10.00      B   
ATOM   2258  NZ  LYS    82      18.974 -20.397   1.188  1.00 10.00      B   
ATOM   2259  HZ1 LYS    82      18.231 -21.067   1.500  1.00 10.00      B   
ATOM   2260  HZ2 LYS    82      19.023 -19.611   1.867  1.00 10.00      B   
ATOM   2261  HZ3 LYS    82      19.889 -20.887   1.184  1.00 10.00      B   
ATOM   2262  C   LYS    82      19.584 -21.543  -6.201  1.00 10.00      B   
ATOM   2263  O   LYS    82      20.153 -20.649  -6.828  1.00 10.00      B   
ATOM   2264  N   MET    83      19.672 -22.825  -6.530  1.00 10.00      B   
ATOM   2265  HN  MET    83      19.194 -23.492  -5.991  1.00 10.00      B   
ATOM   2266  CA  MET    83      20.464 -23.267  -7.666  1.00 10.00      B   
ATOM   2267  CB  MET    83      21.099 -24.632  -7.391  1.00 10.00      B   
ATOM   2268  CG  MET    83      22.411 -24.566  -6.624  1.00 10.00      B   
ATOM   2269  SD  MET    83      23.587 -23.394  -7.340  1.00 10.00      B   
ATOM   2270  CE  MET    83      23.632 -23.946  -9.047  1.00 10.00      B   
ATOM   2271  C   MET    83      19.613 -23.329  -8.927  1.00 10.00      B   
ATOM   2272  O   MET    83      20.067 -23.805  -9.970  1.00 10.00      B   
ATOM   2273  N   GLU    84      18.372 -22.852  -8.816  1.00 10.00      B   
ATOM   2274  HN  GLU    84      18.080 -22.494  -7.950  1.00 10.00      B   
ATOM   2275  CA  GLU    84      17.428 -22.839  -9.936  1.00 10.00      B   
ATOM   2276  CB  GLU    84      17.930 -21.959 -11.084  1.00 10.00      B   
ATOM   2277  CG  GLU    84      17.739 -20.472 -10.835  1.00 10.00      B   
ATOM   2278  CD  GLU    84      18.574 -19.605 -11.754  1.00 10.00      B   
ATOM   2279  OE1 GLU    84      18.488 -19.773 -12.988  1.00 10.00      B   
ATOM   2280  OE2 GLU    84      19.314 -18.739 -11.245  1.00 10.00      B   
ATOM   2281  C   GLU    84      17.095 -24.249 -10.417  1.00 10.00      B   
ATOM   2282  O   GLU    84      16.692 -24.454 -11.565  1.00 10.00      B   
ATOM   2283  N   MET    85      17.248 -25.216  -9.524  1.00 10.00      B   
ATOM   2284  HN  MET    85      17.553 -24.985  -8.618  1.00 10.00      B   
ATOM   2285  CA  MET    85      16.960 -26.606  -9.835  1.00 10.00      B   
ATOM   2286  CB  MET    85      18.127 -27.508  -9.413  1.00 10.00      B   
ATOM   2287  CG  MET    85      19.356 -27.398 -10.306  1.00 10.00      B   
ATOM   2288  SD  MET    85      20.763 -28.354  -9.697  1.00 10.00      B   
ATOM   2289  CE  MET    85      20.034 -29.984  -9.559  1.00 10.00      B   
ATOM   2290  C   MET    85      15.680 -27.020  -9.126  1.00 10.00      B   
ATOM   2291  O   MET    85      15.679 -27.926  -8.292  1.00 10.00      B   
ATOM   2292  N   GLU    86      14.586 -26.346  -9.476  1.00 10.00      B   
ATOM   2293  HN  GLU    86      14.659 -25.652 -10.166  1.00 10.00      B   
ATOM   2294  CA  GLU    86      13.280 -26.600  -8.870  1.00 10.00      B   
ATOM   2295  CB  GLU    86      12.225 -25.658  -9.443  1.00 10.00      B   
ATOM   2296  CG  GLU    86      12.450 -24.200  -9.075  1.00 10.00      B   
ATOM   2297  CD  GLU    86      12.232 -23.928  -7.599  1.00 10.00      B   
ATOM   2298  OE1 GLU    86      12.844 -24.620  -6.754  1.00 10.00      B   
ATOM   2299  OE2 GLU    86      11.445 -23.016  -7.271  1.00 10.00      B   
ATOM   2300  C   GLU    86      12.839 -28.055  -8.982  1.00 10.00      B   
ATOM   2301  O   GLU    86      12.057 -28.538  -8.158  1.00 10.00      B   
ATOM   2302  N   LYS    87      13.332 -28.742 -10.004  1.00 10.00      B   
ATOM   2303  HN  LYS    87      13.922 -28.289 -10.639  1.00 10.00      B   
ATOM   2304  CA  LYS    87      13.010 -30.146 -10.212  1.00 10.00      B   
ATOM   2305  CB  LYS    87      13.667 -30.650 -11.500  1.00 10.00      B   
ATOM   2306  CG  LYS    87      13.544 -32.147 -11.723  1.00 10.00      B   
ATOM   2307  CD  LYS    87      14.759 -32.691 -12.450  1.00 10.00      B   
ATOM   2308  CE  LYS    87      14.847 -34.198 -12.309  1.00 10.00      B   
ATOM   2309  NZ  LYS    87      16.250 -34.653 -12.143  1.00 10.00      B   
ATOM   2310  HZ1 LYS    87      16.284 -35.688 -12.064  1.00 10.00      B   
ATOM   2311  HZ2 LYS    87      16.666 -34.238 -11.277  1.00 10.00      B   
ATOM   2312  HZ3 LYS    87      16.822 -34.360 -12.961  1.00 10.00      B   
ATOM   2313  C   LYS    87      13.486 -30.967  -9.018  1.00 10.00      B   
ATOM   2314  O   LYS    87      12.777 -31.846  -8.528  1.00 10.00      B   
ATOM   2315  N   GLU    88      14.683 -30.654  -8.542  1.00 10.00      B   
ATOM   2316  HN  GLU    88      15.193 -29.936  -8.970  1.00 10.00      B   
ATOM   2317  CA  GLU    88      15.259 -31.345  -7.403  1.00 10.00      B   
ATOM   2318  CB  GLU    88      16.776 -31.160  -7.371  1.00 10.00      B   
ATOM   2319  CG  GLU    88      17.565 -32.316  -7.971  1.00 10.00      B   
ATOM   2320  CD  GLU    88      17.340 -32.493  -9.461  1.00 10.00      B   
ATOM   2321  OE1 GLU    88      17.199 -31.479 -10.174  1.00 10.00      B   
ATOM   2322  OE2 GLU    88      17.328 -33.652  -9.930  1.00 10.00      B   
ATOM   2323  C   GLU    88      14.632 -30.859  -6.101  1.00 10.00      B   
ATOM   2324  O   GLU    88      14.410 -31.648  -5.184  1.00 10.00      B   
ATOM   2325  N   SER    89      14.334 -29.560  -6.032  1.00 10.00      B   
ATOM   2326  HN  SER    89      14.548 -28.979  -6.797  1.00 10.00      B   
ATOM   2327  CA  SER    89      13.722 -28.970  -4.844  1.00 10.00      B   
ATOM   2328  CB  SER    89      13.470 -27.476  -5.059  1.00 10.00      B   
ATOM   2329  OG  SER    89      14.461 -26.896  -5.885  1.00 10.00      B   
ATOM   2330  HG  SER    89      14.103 -26.097  -6.299  1.00 10.00      B   
ATOM   2331  C   SER    89      12.406 -29.663  -4.498  1.00 10.00      B   
ATOM   2332  O   SER    89      12.118 -29.928  -3.329  1.00 10.00      B   
ATOM   2333  N   SER    90      11.618 -29.969  -5.522  1.00 10.00      B   
ATOM   2334  HN  SER    90      11.910 -29.753  -6.433  1.00 10.00      B   
ATOM   2335  CA  SER    90      10.337 -30.627  -5.324  1.00 10.00      B   
ATOM   2336  CB  SER    90       9.463 -30.491  -6.576  1.00 10.00      B   
ATOM   2337  OG  SER    90      10.253 -30.462  -7.758  1.00 10.00      B   
ATOM   2338  HG  SER    90      10.714 -29.613  -7.821  1.00 10.00      B   
ATOM   2339  C   SER    90      10.523 -32.093  -4.947  1.00 10.00      B   
ATOM   2340  O   SER    90       9.798 -32.621  -4.104  1.00 10.00      B   
ATOM   2341  N   LEU    91      11.531 -32.728  -5.545  1.00 10.00      B   
ATOM   2342  HN  LEU    91      12.099 -32.231  -6.173  1.00 10.00      B   
ATOM   2343  CA  LEU    91      11.822 -34.139  -5.291  1.00 10.00      B   
ATOM   2344  CB  LEU    91      13.017 -34.610  -6.122  1.00 10.00      B   
ATOM   2345  CG  LEU    91      12.750 -34.856  -7.606  1.00 10.00      B   
ATOM   2346  CD1 LEU    91      14.046 -35.147  -8.345  1.00 10.00      B   
ATOM   2347  CD2 LEU    91      11.757 -35.992  -7.795  1.00 10.00      B   
ATOM   2348  C   LEU    91      12.064 -34.424  -3.813  1.00 10.00      B   
ATOM   2349  O   LEU    91      11.751 -35.509  -3.328  1.00 10.00      B   
ATOM   2350  N   VAL    92      12.617 -33.447  -3.100  1.00 10.00      B   
ATOM   2351  HN  VAL    92      12.847 -32.603  -3.545  1.00 10.00      B   
ATOM   2352  CA  VAL    92      12.894 -33.602  -1.674  1.00 10.00      B   
ATOM   2353  CB  VAL    92      13.609 -32.366  -1.086  1.00 10.00      B   
ATOM   2354  CG1 VAL    92      14.199 -32.693   0.276  1.00 10.00      B   
ATOM   2355  CG2 VAL    92      14.697 -31.874  -2.027  1.00 10.00      B   
ATOM   2356  C   VAL    92      11.606 -33.862  -0.890  1.00 10.00      B   
ATOM   2357  O   VAL    92      11.584 -34.670   0.037  1.00 10.00      B   
ATOM   2358  N   TYR    93      10.535 -33.183  -1.280  1.00 10.00      B   
ATOM   2359  HN  TYR    93      10.607 -32.571  -2.045  1.00 10.00      B   
ATOM   2360  CA  TYR    93       9.249 -33.340  -0.613  1.00 10.00      B   
ATOM   2361  CB  TYR    93       8.441 -32.042  -0.674  1.00 10.00      B   
ATOM   2362  CG  TYR    93       8.758 -31.069   0.440  1.00 10.00      B   
ATOM   2363  CD1 TYR    93       9.704 -30.068   0.268  1.00 10.00      B   
ATOM   2364  CD2 TYR    93       8.108 -31.152   1.665  1.00 10.00      B   
ATOM   2365  CE1 TYR    93       9.994 -29.177   1.283  1.00 10.00      B   
ATOM   2366  CE2 TYR    93       8.391 -30.264   2.687  1.00 10.00      B   
ATOM   2367  CZ  TYR    93       9.336 -29.278   2.490  1.00 10.00      B   
ATOM   2368  OH  TYR    93       9.627 -28.393   3.502  1.00 10.00      B   
ATOM   2369  HH  TYR    93       9.929 -27.560   3.120  1.00 10.00      B   
ATOM   2370  C   TYR    93       8.449 -34.487  -1.220  1.00 10.00      B   
ATOM   2371  O   TYR    93       7.848 -35.286  -0.500  1.00 10.00      B   
ATOM   2372  N   GLU    94       8.462 -34.572  -2.547  1.00 10.00      B   
ATOM   2373  HN  GLU    94       8.977 -33.911  -3.062  1.00 10.00      B   
ATOM   2374  CA  GLU    94       7.733 -35.615  -3.262  1.00 10.00      B   
ATOM   2375  CB  GLU    94       7.878 -35.440  -4.775  1.00 10.00      B   
ATOM   2376  CG  GLU    94       7.296 -34.141  -5.305  1.00 10.00      B   
ATOM   2377  CD  GLU    94       7.391 -34.034  -6.811  1.00 10.00      B   
ATOM   2378  OE1 GLU    94       8.470 -33.684  -7.323  1.00 10.00      B   
ATOM   2379  OE2 GLU    94       6.380 -34.300  -7.496  1.00 10.00      B   
ATOM   2380  C   GLU    94       8.189 -37.009  -2.848  1.00 10.00      B   
ATOM   2381  O   GLU    94       7.366 -37.907  -2.654  1.00 10.00      B   
ATOM   2382  N   ASN    95       9.497 -37.184  -2.712  1.00 10.00      B   
ATOM   2383  HN  ASN    95      10.105 -36.428  -2.886  1.00 10.00      B   
ATOM   2384  CA  ASN    95      10.056 -38.471  -2.316  1.00 10.00      B   
ATOM   2385  CB  ASN    95      11.579 -38.474  -2.454  1.00 10.00      B   
ATOM   2386  CG  ASN    95      12.042 -38.961  -3.813  1.00 10.00      B   
ATOM   2387  OD1 ASN    95      11.480 -39.901  -4.373  1.00 10.00      B   
ATOM   2388  ND2 ASN    95      13.058 -38.313  -4.360  1.00 10.00      B   
ATOM   2389 HD21 ASN    95      13.450 -37.564  -3.864  1.00 10.00      B   
ATOM   2390 HD22 ASN    95      13.374 -38.607  -5.242  1.00 10.00      B   
ATOM   2391  C   ASN    95       9.658 -38.822  -0.891  1.00 10.00      B   
ATOM   2392  O   ASN    95       9.328 -39.970  -0.599  1.00 10.00      B   
ATOM   2393  N   ALA    96       9.665 -37.821  -0.016  1.00 10.00      B   
ATOM   2394  HN  ALA    96       9.918 -36.923  -0.320  1.00 10.00      B   
ATOM   2395  CA  ALA    96       9.305 -38.021   1.382  1.00 10.00      B   
ATOM   2396  CB  ALA    96       9.570 -36.758   2.188  1.00 10.00      B   
ATOM   2397  C   ALA    96       7.850 -38.456   1.516  1.00 10.00      B   
ATOM   2398  O   ALA    96       7.527 -39.331   2.316  1.00 10.00      B   
ATOM   2399  N   ILE    97       6.982 -37.849   0.716  1.00 10.00      B   
ATOM   2400  HN  ILE    97       7.308 -37.157   0.097  1.00 10.00      B   
ATOM   2401  CA  ILE    97       5.557 -38.170   0.733  1.00 10.00      B   
ATOM   2402  CB  ILE    97       4.758 -37.173  -0.140  1.00 10.00      B   
ATOM   2403  CG1 ILE    97       4.763 -35.781   0.500  1.00 10.00      B   
ATOM   2404  CG2 ILE    97       3.331 -37.655  -0.372  1.00 10.00      B   
ATOM   2405  CD1 ILE    97       4.198 -34.693  -0.387  1.00 10.00      B   
ATOM   2406  C   ILE    97       5.314 -39.600   0.243  1.00 10.00      B   
ATOM   2407  O   ILE    97       4.430 -40.303   0.740  1.00 10.00      B   
ATOM   2408  N   LYS    98       6.111 -40.031  -0.725  1.00 10.00      B   
ATOM   2409  HN  LYS    98       6.804 -39.433  -1.076  1.00 10.00      B   
ATOM   2410  CA  LYS    98       5.980 -41.370  -1.277  1.00 10.00      B   
ATOM   2411  CB  LYS    98       6.616 -41.446  -2.666  1.00 10.00      B   
ATOM   2412  CG  LYS    98       5.792 -40.762  -3.745  1.00 10.00      B   
ATOM   2413  CD  LYS    98       6.648 -40.350  -4.930  1.00 10.00      B   
ATOM   2414  CE  LYS    98       5.847 -39.501  -5.904  1.00 10.00      B   
ATOM   2415  NZ  LYS    98       6.717 -38.664  -6.770  1.00 10.00      B   
ATOM   2416  HZ1 LYS    98       7.039 -39.209  -7.594  1.00 10.00      B   
ATOM   2417  HZ2 LYS    98       7.549 -38.346  -6.239  1.00 10.00      B   
ATOM   2418  HZ3 LYS    98       6.194 -37.831  -7.104  1.00 10.00      B   
ATOM   2419  C   LYS    98       6.573 -42.419  -0.341  1.00 10.00      B   
ATOM   2420  O   LYS    98       6.125 -43.565  -0.319  1.00 10.00      B   
ATOM   2421  N   LYS    99       7.577 -42.023   0.433  1.00 10.00      B   
ATOM   2422  HN  LYS    99       7.898 -41.097   0.365  1.00 10.00      B   
ATOM   2423  CA  LYS    99       8.216 -42.931   1.374  1.00 10.00      B   
ATOM   2424  CB  LYS    99       9.660 -42.508   1.653  1.00 10.00      B   
ATOM   2425  CG  LYS    99      10.608 -42.715   0.481  1.00 10.00      B   
ATOM   2426  CD  LYS    99      10.738 -44.186   0.117  1.00 10.00      B   
ATOM   2427  CE  LYS    99      11.618 -44.372  -1.109  1.00 10.00      B   
ATOM   2428  NZ  LYS    99      11.859 -45.808  -1.419  1.00 10.00      B   
ATOM   2429  HZ1 LYS    99      10.959 -46.289  -1.615  1.00 10.00      B   
ATOM   2430  HZ2 LYS    99      12.322 -46.277  -0.616  1.00 10.00      B   
ATOM   2431  HZ3 LYS    99      12.472 -45.897  -2.256  1.00 10.00      B   
ATOM   2432  C   LYS    99       7.424 -43.012   2.673  1.00 10.00      B   
ATOM   2433  O   LYS    99       7.206 -44.097   3.210  1.00 10.00      B   
ATOM   2434  N   TYR   100       6.987 -41.860   3.167  1.00 10.00      B   
ATOM   2435  HN  TYR   100       7.184 -41.025   2.685  1.00 10.00      B   
ATOM   2436  CA  TYR   100       6.217 -41.794   4.401  1.00 10.00      B   
ATOM   2437  CB  TYR   100       6.993 -41.035   5.484  1.00 10.00      B   
ATOM   2438  CG  TYR   100       7.283 -41.862   6.717  1.00 10.00      B   
ATOM   2439  CD1 TYR   100       7.140 -41.326   7.991  1.00 10.00      B   
ATOM   2440  CD2 TYR   100       7.693 -43.184   6.606  1.00 10.00      B   
ATOM   2441  CE1 TYR   100       7.397 -42.086   9.118  1.00 10.00      B   
ATOM   2442  CE2 TYR   100       7.952 -43.948   7.725  1.00 10.00      B   
ATOM   2443  CZ  TYR   100       7.803 -43.396   8.978  1.00 10.00      B   
ATOM   2444  OH  TYR   100       8.060 -44.159  10.095  1.00 10.00      B   
ATOM   2445  HH  TYR   100       7.284 -44.157  10.670  1.00 10.00      B   
ATOM   2446  C   TYR   100       4.854 -41.148   4.158  1.00 10.00      B   
ATOM   2447  O   TYR   100       4.683 -39.936   4.321  1.00 10.00      B   
ATOM   2448  N   PRO   101       3.858 -41.958   3.765  1.00 10.00      B   
ATOM   2449  CA  PRO   101       2.503 -41.474   3.482  1.00 10.00      B   
ATOM   2450  CB  PRO   101       1.795 -42.699   2.898  1.00 10.00      B   
ATOM   2451  CG  PRO   101       2.555 -43.867   3.424  1.00 10.00      B   
ATOM   2452  CD  PRO   101       3.980 -43.413   3.553  1.00 10.00      B   
ATOM   2453  C   PRO   101       1.777 -40.983   4.732  1.00 10.00      B   
ATOM   2454  O   PRO   101       0.788 -40.260   4.643  1.00 10.00      B   
ATOM   2455  N   VAL   102       2.279 -41.361   5.901  1.00 10.00      B   
ATOM   2456  HN  VAL   102       3.080 -41.924   5.919  1.00 10.00      B   
ATOM   2457  CA  VAL   102       1.662 -40.952   7.159  1.00 10.00      B   
ATOM   2458  CB  VAL   102       2.070 -41.862   8.337  1.00 10.00      B   
ATOM   2459  CG1 VAL   102       1.454 -43.245   8.182  1.00 10.00      B   
ATOM   2460  CG2 VAL   102       3.585 -41.959   8.450  1.00 10.00      B   
ATOM   2461  C   VAL   102       1.980 -39.495   7.493  1.00 10.00      B   
ATOM   2462  O   VAL   102       1.316 -38.881   8.326  1.00 10.00      B   
ATOM   2463  N   SER   103       2.986 -38.943   6.832  1.00 10.00      B   
ATOM   2464  HN  SER   103       3.483 -39.478   6.178  1.00 10.00      B   
ATOM   2465  CA  SER   103       3.384 -37.564   7.070  1.00 10.00      B   
ATOM   2466  CB  SER   103       4.876 -37.510   7.406  1.00 10.00      B   
ATOM   2467  OG  SER   103       5.229 -38.553   8.301  1.00 10.00      B   
ATOM   2468  HG  SER   103       5.989 -38.281   8.828  1.00 10.00      B   
ATOM   2469  C   SER   103       3.087 -36.687   5.855  1.00 10.00      B   
ATOM   2470  O   SER   103       3.560 -35.553   5.766  1.00 10.00      B   
ATOM   2471  N   THR   104       2.283 -37.210   4.933  1.00 10.00      B   
ATOM   2472  HN  THR   104       1.911 -38.108   5.082  1.00 10.00      B   
ATOM   2473  CA  THR   104       1.931 -36.489   3.712  1.00 10.00      B   
ATOM   2474  CB  THR   104       0.943 -37.293   2.845  1.00 10.00      B   
ATOM   2475  OG1 THR   104       1.559 -38.523   2.447  1.00 10.00      B   
ATOM   2476  HG1 THR   104       2.508 -38.474   2.610  1.00 10.00      B   
ATOM   2477  CG2 THR   104       0.545 -36.509   1.601  1.00 10.00      B   
ATOM   2478  C   THR   104       1.345 -35.105   3.997  1.00 10.00      B   
ATOM   2479  O   THR   104       1.764 -34.114   3.395  1.00 10.00      B   
ATOM   2480  N   GLU   105       0.393 -35.039   4.922  1.00 10.00      B   
ATOM   2481  HN  GLU   105       0.118 -35.858   5.387  1.00 10.00      B   
ATOM   2482  CA  GLU   105      -0.254 -33.777   5.260  1.00 10.00      B   
ATOM   2483  CB  GLU   105      -1.388 -33.996   6.263  1.00 10.00      B   
ATOM   2484  CG  GLU   105      -2.373 -32.839   6.338  1.00 10.00      B   
ATOM   2485  CD  GLU   105      -3.647 -33.194   7.076  1.00 10.00      B   
ATOM   2486  OE1 GLU   105      -3.785 -32.805   8.255  1.00 10.00      B   
ATOM   2487  OE2 GLU   105      -4.523 -33.853   6.476  1.00 10.00      B   
ATOM   2488  C   GLU   105       0.744 -32.748   5.783  1.00 10.00      B   
ATOM   2489  O   GLU   105       0.848 -31.647   5.244  1.00 10.00      B   
ATOM   2490  N   THR   106       1.487 -33.123   6.817  1.00 10.00      B   
ATOM   2491  HN  THR   106       1.360 -34.018   7.195  1.00 10.00      B   
ATOM   2492  CA  THR   106       2.477 -32.241   7.422  1.00 10.00      B   
ATOM   2493  CB  THR   106       3.185 -32.952   8.585  1.00 10.00      B   
ATOM   2494  OG1 THR   106       2.268 -33.876   9.188  1.00 10.00      B   
ATOM   2495  HG1 THR   106       1.627 -33.387   9.718  1.00 10.00      B   
ATOM   2496  CG2 THR   106       3.639 -31.942   9.626  1.00 10.00      B   
ATOM   2497  C   THR   106       3.515 -31.769   6.402  1.00 10.00      B   
ATOM   2498  O   THR   106       3.836 -30.582   6.341  1.00 10.00      B   
ATOM   2499  N   LEU   107       4.017 -32.697   5.588  1.00 10.00      B   
ATOM   2500  HN  LEU   107       3.711 -33.628   5.677  1.00 10.00      B   
ATOM   2501  CA  LEU   107       5.017 -32.371   4.572  1.00 10.00      B   
ATOM   2502  CB  LEU   107       5.441 -33.629   3.813  1.00 10.00      B   
ATOM   2503  CG  LEU   107       6.388 -34.573   4.557  1.00 10.00      B   
ATOM   2504  CD1 LEU   107       6.405 -35.946   3.902  1.00 10.00      B   
ATOM   2505  CD2 LEU   107       7.790 -33.989   4.609  1.00 10.00      B   
ATOM   2506  C   LEU   107       4.507 -31.310   3.600  1.00 10.00      B   
ATOM   2507  O   LEU   107       5.241 -30.398   3.218  1.00 10.00      B   
ATOM   2508  N   CYS   108       3.249 -31.431   3.203  1.00 10.00      B   
ATOM   2509  HN  CYS   108       2.706 -32.178   3.539  1.00 10.00      B   
ATOM   2510  CA  CYS   108       2.655 -30.473   2.284  1.00 10.00      B   
ATOM   2511  CB  CYS   108       1.325 -30.990   1.742  1.00 10.00      B   
ATOM   2512  SG  CYS   108       1.447 -32.576   0.889  1.00 10.00      B   
ATOM   2513  HG  CYS   108       1.514 -33.525   1.816  1.00 10.00      B   
ATOM   2514  C   CYS   108       2.469 -29.121   2.961  1.00 10.00      B   
ATOM   2515  O   CYS   108       2.723 -28.080   2.362  1.00 10.00      B   
ATOM   2516  N   LEU   109       2.053 -29.150   4.222  1.00 10.00      B   
ATOM   2517  HN  LEU   109       1.886 -30.019   4.650  1.00 10.00      B   
ATOM   2518  CA  LEU   109       1.835 -27.930   4.988  1.00 10.00      B   
ATOM   2519  CB  LEU   109       1.223 -28.250   6.354  1.00 10.00      B   
ATOM   2520  CG  LEU   109      -0.169 -28.887   6.333  1.00 10.00      B   
ATOM   2521  CD1 LEU   109      -0.615 -29.242   7.741  1.00 10.00      B   
ATOM   2522  CD2 LEU   109      -1.178 -27.961   5.668  1.00 10.00      B   
ATOM   2523  C   LEU   109       3.133 -27.147   5.155  1.00 10.00      B   
ATOM   2524  O   LEU   109       3.149 -25.924   5.011  1.00 10.00      B   
ATOM   2525  N   SER   110       4.216 -27.857   5.451  1.00 10.00      B   
ATOM   2526  HN  SER   110       4.134 -28.832   5.575  1.00 10.00      B   
ATOM   2527  CA  SER   110       5.521 -27.228   5.626  1.00 10.00      B   
ATOM   2528  CB  SER   110       6.535 -28.235   6.179  1.00 10.00      B   
ATOM   2529  OG  SER   110       6.042 -28.859   7.355  1.00 10.00      B   
ATOM   2530  HG  SER   110       5.773 -28.182   7.989  1.00 10.00      B   
ATOM   2531  C   SER   110       6.021 -26.621   4.313  1.00 10.00      B   
ATOM   2532  O   SER   110       6.541 -25.505   4.293  1.00 10.00      B   
ATOM   2533  N   TRP   111       5.849 -27.352   3.213  1.00 10.00      B   
ATOM   2534  HN  TRP   111       5.422 -28.234   3.283  1.00 10.00      B   
ATOM   2535  CA  TRP   111       6.286 -26.869   1.909  1.00 10.00      B   
ATOM   2536  CB  TRP   111       6.227 -27.978   0.856  1.00 10.00      B   
ATOM   2537  CG  TRP   111       7.065 -27.692  -0.355  1.00 10.00      B   
ATOM   2538  CD1 TRP   111       8.130 -26.839  -0.429  1.00 10.00      B   
ATOM   2539  CD2 TRP   111       6.919 -28.261  -1.663  1.00 10.00      B   
ATOM   2540  NE1 TRP   111       8.651 -26.838  -1.698  1.00 10.00      B   
ATOM   2541  HE1 TRP   111       9.422 -26.305  -1.999  1.00 10.00      B   
ATOM   2542  CE2 TRP   111       7.926 -27.703  -2.475  1.00 10.00      B   
ATOM   2543  CE3 TRP   111       6.036 -29.187  -2.226  1.00 10.00      B   
ATOM   2544  CZ2 TRP   111       8.073 -28.039  -3.818  1.00 10.00      B   
ATOM   2545  CZ3 TRP   111       6.184 -29.519  -3.559  1.00 10.00      B   
ATOM   2546  CH2 TRP   111       7.193 -28.948  -4.340  1.00 10.00      B   
ATOM   2547  C   TRP   111       5.449 -25.675   1.466  1.00 10.00      B   
ATOM   2548  O   TRP   111       5.984 -24.685   0.971  1.00 10.00      B   
ATOM   2549  N   PHE   112       4.138 -25.776   1.664  1.00 10.00      B   
ATOM   2550  HN  PHE   112       3.780 -26.596   2.071  1.00 10.00      B   
ATOM   2551  CA  PHE   112       3.212 -24.710   1.295  1.00 10.00      B   
ATOM   2552  CB  PHE   112       1.776 -25.126   1.636  1.00 10.00      B   
ATOM   2553  CG  PHE   112       0.756 -24.039   1.467  1.00 10.00      B   
ATOM   2554  CD1 PHE   112       0.443 -23.555   0.207  1.00 10.00      B   
ATOM   2555  CD2 PHE   112       0.106 -23.506   2.569  1.00 10.00      B   
ATOM   2556  CE1 PHE   112      -0.497 -22.556   0.050  1.00 10.00      B   
ATOM   2557  CE2 PHE   112      -0.836 -22.507   2.419  1.00 10.00      B   
ATOM   2558  CZ  PHE   112      -1.138 -22.031   1.157  1.00 10.00      B   
ATOM   2559  C   PHE   112       3.574 -23.418   2.015  1.00 10.00      B   
ATOM   2560  O   PHE   112       3.603 -22.343   1.416  1.00 10.00      B   
ATOM   2561  N   ASP   113       3.881 -23.544   3.299  1.00 10.00      B   
ATOM   2562  HN  ASP   113       3.848 -24.434   3.709  1.00 10.00      B   
ATOM   2563  CA  ASP   113       4.253 -22.400   4.121  1.00 10.00      B   
ATOM   2564  CB  ASP   113       4.459 -22.843   5.576  1.00 10.00      B   
ATOM   2565  CG  ASP   113       4.550 -21.686   6.552  1.00 10.00      B   
ATOM   2566  OD1 ASP   113       3.566 -21.446   7.284  1.00 10.00      B   
ATOM   2567  OD2 ASP   113       5.611 -21.021   6.606  1.00 10.00      B   
ATOM   2568  C   ASP   113       5.535 -21.761   3.599  1.00 10.00      B   
ATOM   2569  O   ASP   113       5.673 -20.539   3.576  1.00 10.00      B   
ATOM   2570  N   ASN   114       6.458 -22.597   3.138  1.00 10.00      B   
ATOM   2571  HN  ASN   114       6.268 -23.560   3.127  1.00 10.00      B   
ATOM   2572  CA  ASN   114       7.743 -22.120   2.642  1.00 10.00      B   
ATOM   2573  CB  ASN   114       8.840 -23.167   2.860  1.00 10.00      B   
ATOM   2574  CG  ASN   114       9.234 -23.316   4.317  1.00 10.00      B   
ATOM   2575  OD1 ASN   114       9.000 -22.424   5.137  1.00 10.00      B   
ATOM   2576  ND2 ASN   114       9.845 -24.441   4.648  1.00 10.00      B   
ATOM   2577 HD21 ASN   114      10.002 -25.106   3.942  1.00 10.00      B   
ATOM   2578 HD22 ASN   114      10.124 -24.564   5.586  1.00 10.00      B   
ATOM   2579  C   ASN   114       7.702 -21.696   1.176  1.00 10.00      B   
ATOM   2580  O   ASN   114       8.735 -21.338   0.607  1.00 10.00      B   
ATOM   2581  N   SER   115       6.530 -21.743   0.555  1.00 10.00      B   
ATOM   2582  HN  SER   115       5.733 -22.051   1.041  1.00 10.00      B   
ATOM   2583  CA  SER   115       6.408 -21.347  -0.845  1.00 10.00      B   
ATOM   2584  CB  SER   115       5.929 -22.510  -1.720  1.00 10.00      B   
ATOM   2585  OG  SER   115       4.971 -23.300  -1.045  1.00 10.00      B   
ATOM   2586  HG  SER   115       5.403 -23.782  -0.327  1.00 10.00      B   
ATOM   2587  C   SER   115       5.510 -20.125  -1.013  1.00 10.00      B   
ATOM   2588  O   SER   115       5.206 -19.716  -2.130  1.00 10.00      B   
ATOM   2589  N   ILE   116       5.108 -19.533   0.104  1.00 10.00      B   
ATOM   2590  HN  ILE   116       5.394 -19.897   0.969  1.00 10.00      B   
ATOM   2591  CA  ILE   116       4.249 -18.355   0.074  1.00 10.00      B   
ATOM   2592  CB  ILE   116       3.598 -18.091   1.452  1.00 10.00      B   
ATOM   2593  CG1 ILE   116       2.712 -19.278   1.842  1.00 10.00      B   
ATOM   2594  CG2 ILE   116       2.780 -16.807   1.431  1.00 10.00      B   
ATOM   2595  CD1 ILE   116       2.096 -19.167   3.219  1.00 10.00      B   
ATOM   2596  C   ILE   116       5.034 -17.130  -0.394  1.00 10.00      B   
ATOM   2597  O   ILE   116       4.481 -16.203  -0.990  1.00 10.00      B   
ATOM   2598  N   GLU   117       6.332 -17.137  -0.125  1.00 10.00      B   
ATOM   2599  HN  GLU   117       6.718 -17.898   0.371  1.00 10.00      B   
ATOM   2600  CA  GLU   117       7.205 -16.045  -0.525  1.00 10.00      B   
ATOM   2601  CB  GLU   117       8.470 -16.022   0.341  1.00 10.00      B   
ATOM   2602  CG  GLU   117       8.208 -15.981   1.842  1.00 10.00      B   
ATOM   2603  CD  GLU   117       7.973 -17.355   2.446  1.00 10.00      B   
ATOM   2604  OE1 GLU   117       7.904 -18.344   1.687  1.00 10.00      B   
ATOM   2605  OE2 GLU   117       7.868 -17.451   3.687  1.00 10.00      B   
ATOM   2606  C   GLU   117       7.575 -16.186  -1.998  1.00 10.00      B   
ATOM   2607  O   GLU   117       7.833 -15.200  -2.691  1.00 10.00      B   
ATOM   2608  N   LYS   118       7.588 -17.424  -2.470  1.00 10.00      B   
ATOM   2609  HN  LYS   118       7.353 -18.163  -1.871  1.00 10.00      B   
ATOM   2610  CA  LYS   118       7.917 -17.719  -3.856  1.00 10.00      B   
ATOM   2611  CB  LYS   118       8.937 -18.858  -3.926  1.00 10.00      B   
ATOM   2612  CG  LYS   118       9.467 -19.146  -5.322  1.00 10.00      B   
ATOM   2613  CD  LYS   118      10.421 -20.329  -5.319  1.00 10.00      B   
ATOM   2614  CE  LYS   118       9.750 -21.576  -4.764  1.00 10.00      B   
ATOM   2615  NZ  LYS   118      10.680 -22.735  -4.704  1.00 10.00      B   
ATOM   2616  HZ1 LYS   118      11.049 -22.949  -5.659  1.00 10.00      B   
ATOM   2617  HZ2 LYS   118      10.183 -23.573  -4.342  1.00 10.00      B   
ATOM   2618  HZ3 LYS   118      11.483 -22.524  -4.076  1.00 10.00      B   
ATOM   2619  C   LYS   118       6.647 -18.092  -4.608  1.00 10.00      B   
ATOM   2620  O   LYS   118       6.314 -19.270  -4.739  1.00 10.00      B   
ATOM   2621  N   TYR   119       5.941 -17.073  -5.076  1.00 10.00      B   
ATOM   2622  HN  TYR   119       6.279 -16.164  -4.939  1.00 10.00      B   
ATOM   2623  CA  TYR   119       4.687 -17.251  -5.795  1.00 10.00      B   
ATOM   2624  CB  TYR   119       4.098 -15.889  -6.173  1.00 10.00      B   
ATOM   2625  CG  TYR   119       4.117 -14.890  -5.038  1.00 10.00      B   
ATOM   2626  CD1 TYR   119       5.179 -14.008  -4.881  1.00 10.00      B   
ATOM   2627  CD2 TYR   119       3.079 -14.836  -4.118  1.00 10.00      B   
ATOM   2628  CE1 TYR   119       5.209 -13.102  -3.841  1.00 10.00      B   
ATOM   2629  CE2 TYR   119       3.099 -13.930  -3.074  1.00 10.00      B   
ATOM   2630  CZ  TYR   119       4.166 -13.068  -2.940  1.00 10.00      B   
ATOM   2631  OH  TYR   119       4.191 -12.166  -1.901  1.00 10.00      B   
ATOM   2632  HH  TYR   119       3.518 -12.402  -1.254  1.00 10.00      B   
ATOM   2633  C   TYR   119       4.865 -18.113  -7.040  1.00 10.00      B   
ATOM   2634  O   TYR   119       5.542 -17.716  -7.991  1.00 10.00      B   
ATOM   2635  N   ASP   120       4.254 -19.287  -7.018  1.00 10.00      B   
ATOM   2636  HN  ASP   120       3.729 -19.531  -6.226  1.00 10.00      B   
ATOM   2637  CA  ASP   120       4.321 -20.223  -8.130  1.00 10.00      B   
ATOM   2638  CB  ASP   120       5.618 -21.029  -8.086  1.00 10.00      B   
ATOM   2639  CG  ASP   120       6.007 -21.559  -9.447  1.00 10.00      B   
ATOM   2640  OD1 ASP   120       6.810 -20.892 -10.141  1.00 10.00      B   
ATOM   2641  OD2 ASP   120       5.516 -22.639  -9.835  1.00 10.00      B   
ATOM   2642  C   ASP   120       3.120 -21.159  -8.093  1.00 10.00      B   
ATOM   2643  O   ASP   120       3.043 -22.063  -7.257  1.00 10.00      B   
ATOM   2644  N   PHE   121       2.182 -20.935  -9.001  1.00 10.00      B   
ATOM   2645  HN  PHE   121       2.310 -20.207  -9.646  1.00 10.00      B   
ATOM   2646  CA  PHE   121       0.966 -21.735  -9.070  1.00 10.00      B   
ATOM   2647  CB  PHE   121      -0.027 -21.127 -10.063  1.00 10.00      B   
ATOM   2648  CG  PHE   121      -0.394 -19.700  -9.757  1.00 10.00      B   
ATOM   2649  CD1 PHE   121      -0.541 -18.777 -10.777  1.00 10.00      B   
ATOM   2650  CD2 PHE   121      -0.588 -19.280  -8.449  1.00 10.00      B   
ATOM   2651  CE1 PHE   121      -0.876 -17.464 -10.504  1.00 10.00      B   
ATOM   2652  CE2 PHE   121      -0.923 -17.969  -8.169  1.00 10.00      B   
ATOM   2653  CZ  PHE   121      -1.067 -17.059  -9.198  1.00 10.00      B   
ATOM   2654  C   PHE   121       1.258 -23.191  -9.415  1.00 10.00      B   
ATOM   2655  O   PHE   121       0.539 -24.094  -8.980  1.00 10.00      B   
ATOM   2656  N   LYS   122       2.315 -23.418 -10.189  1.00 10.00      B   
ATOM   2657  HN  LYS   122       2.854 -22.658 -10.500  1.00 10.00      B   
ATOM   2658  CA  LYS   122       2.697 -24.771 -10.575  1.00 10.00      B   
ATOM   2659  CB  LYS   122       3.856 -24.757 -11.575  1.00 10.00      B   
ATOM   2660  CG  LYS   122       3.471 -24.309 -12.974  1.00 10.00      B   
ATOM   2661  CD  LYS   122       4.574 -24.620 -13.973  1.00 10.00      B   
ATOM   2662  CE  LYS   122       4.154 -24.269 -15.391  1.00 10.00      B   
ATOM   2663  NZ  LYS   122       4.109 -22.800 -15.613  1.00 10.00      B   
ATOM   2664  HZ1 LYS   122       5.068 -22.402 -15.560  1.00 10.00      B   
ATOM   2665  HZ2 LYS   122       3.516 -22.342 -14.893  1.00 10.00      B   
ATOM   2666  HZ3 LYS   122       3.714 -22.593 -16.561  1.00 10.00      B   
ATOM   2667  C   LYS   122       3.077 -25.578  -9.342  1.00 10.00      B   
ATOM   2668  O   LYS   122       2.659 -26.728  -9.183  1.00 10.00      B   
ATOM   2669  N   VAL   123       3.860 -24.959  -8.465  1.00 10.00      B   
ATOM   2670  HN  VAL   123       4.161 -24.041  -8.657  1.00 10.00      B   
ATOM   2671  CA  VAL   123       4.289 -25.601  -7.233  1.00 10.00      B   
ATOM   2672  CB  VAL   123       5.341 -24.754  -6.483  1.00 10.00      B   
ATOM   2673  CG1 VAL   123       5.664 -25.359  -5.123  1.00 10.00      B   
ATOM   2674  CG2 VAL   123       6.606 -24.619  -7.317  1.00 10.00      B   
ATOM   2675  C   VAL   123       3.090 -25.860  -6.329  1.00 10.00      B   
ATOM   2676  O   VAL   123       2.932 -26.961  -5.800  1.00 10.00      B   
ATOM   2677  N   PHE   124       2.231 -24.851  -6.187  1.00 10.00      B   
ATOM   2678  HN  PHE   124       2.406 -24.006  -6.659  1.00 10.00      B   
ATOM   2679  CA  PHE   124       1.038 -24.963  -5.349  1.00 10.00      B   
ATOM   2680  CB  PHE   124       0.224 -23.664  -5.384  1.00 10.00      B   
ATOM   2681  CG  PHE   124       0.684 -22.617  -4.404  1.00 10.00      B   
ATOM   2682  CD1 PHE   124       2.029 -22.463  -4.107  1.00 10.00      B   
ATOM   2683  CD2 PHE   124      -0.233 -21.782  -3.785  1.00 10.00      B   
ATOM   2684  CE1 PHE   124       2.451 -21.499  -3.213  1.00 10.00      B   
ATOM   2685  CE2 PHE   124       0.182 -20.816  -2.888  1.00 10.00      B   
ATOM   2686  CZ  PHE   124       1.527 -20.674  -2.602  1.00 10.00      B   
ATOM   2687  C   PHE   124       0.175 -26.139  -5.786  1.00 10.00      B   
ATOM   2688  O   PHE   124      -0.308 -26.912  -4.957  1.00 10.00      B   
ATOM   2689  N   ASN   125       0.002 -26.275  -7.096  1.00 10.00      B   
ATOM   2690  HN  ASN   125       0.411 -25.616  -7.701  1.00 10.00      B   
ATOM   2691  CA  ASN   125      -0.792 -27.360  -7.665  1.00 10.00      B   
ATOM   2692  CB  ASN   125      -0.902 -27.211  -9.192  1.00 10.00      B   
ATOM   2693  CG  ASN   125      -0.594 -28.487  -9.968  1.00 10.00      B   
ATOM   2694  OD1 ASN   125      -1.472 -29.317 -10.208  1.00 10.00      B   
ATOM   2695  ND2 ASN   125       0.656 -28.643 -10.378  1.00 10.00      B   
ATOM   2696 HD21 ASN   125       1.307 -27.938 -10.163  1.00 10.00      B   
ATOM   2697 HD22 ASN   125       0.882 -29.456 -10.882  1.00 10.00      B   
ATOM   2698  C   ASN   125      -0.216 -28.720  -7.282  1.00 10.00      B   
ATOM   2699  O   ASN   125      -0.956 -29.668  -7.029  1.00 10.00      B   
ATOM   2700  N   ARG   126       1.107 -28.801  -7.217  1.00 10.00      B   
ATOM   2701  HN  ARG   126       1.646 -28.002  -7.403  1.00 10.00      B   
ATOM   2702  CA  ARG   126       1.776 -30.045  -6.862  1.00 10.00      B   
ATOM   2703  CB  ARG   126       3.261 -29.991  -7.220  1.00 10.00      B   
ATOM   2704  CG  ARG   126       3.529 -29.759  -8.699  1.00 10.00      B   
ATOM   2705  CD  ARG   126       5.017 -29.694  -8.998  1.00 10.00      B   
ATOM   2706  NE  ARG   126       5.652 -31.007  -8.912  1.00 10.00      B   
ATOM   2707  HE  ARG   126       5.478 -31.541  -8.103  1.00 10.00      B   
ATOM   2708  CZ  ARG   126       6.439 -31.520  -9.862  1.00 10.00      B   
ATOM   2709  NH1 ARG   126       6.699 -30.830 -10.968  1.00 10.00      B   
ATOM   2710 HH11 ARG   126       7.318 -31.235 -11.704  1.00 10.00      B   
ATOM   2711 HH12 ARG   126       6.283 -29.883 -11.111  1.00 10.00      B   
ATOM   2712  NH2 ARG   126       6.973 -32.723  -9.704  1.00 10.00      B   
ATOM   2713 HH21 ARG   126       7.589 -33.124 -10.442  1.00 10.00      B   
ATOM   2714 HH22 ARG   126       6.777 -33.280  -8.835  1.00 10.00      B   
ATOM   2715  C   ARG   126       1.588 -30.349  -5.381  1.00 10.00      B   
ATOM   2716  O   ARG   126       1.344 -31.492  -5.000  1.00 10.00      B   
ATOM   2717  N   ILE   127       1.687 -29.314  -4.553  1.00 10.00      B   
ATOM   2718  HN  ILE   127       1.887 -28.425  -4.920  1.00 10.00      B   
ATOM   2719  CA  ILE   127       1.512 -29.466  -3.113  1.00 10.00      B   
ATOM   2720  CB  ILE   127       1.673 -28.112  -2.382  1.00 10.00      B   
ATOM   2721  CG1 ILE   127       3.052 -27.507  -2.662  1.00 10.00      B   
ATOM   2722  CG2 ILE   127       1.459 -28.276  -0.883  1.00 10.00      B   
ATOM   2723  CD1 ILE   127       3.210 -26.084  -2.170  1.00 10.00      B   
ATOM   2724  C   ILE   127       0.125 -30.029  -2.812  1.00 10.00      B   
ATOM   2725  O   ILE   127      -0.016 -31.041  -2.122  1.00 10.00      B   
ATOM   2726  N   PHE   128      -0.894 -29.384  -3.368  1.00 10.00      B   
ATOM   2727  HN  PHE   128      -0.713 -28.604  -3.938  1.00 10.00      B   
ATOM   2728  CA  PHE   128      -2.272 -29.799  -3.154  1.00 10.00      B   
ATOM   2729  CB  PHE   128      -3.248 -28.685  -3.540  1.00 10.00      B   
ATOM   2730  CG  PHE   128      -3.064 -27.430  -2.726  1.00 10.00      B   
ATOM   2731  CD1 PHE   128      -2.907 -26.200  -3.341  1.00 10.00      B   
ATOM   2732  CD2 PHE   128      -3.037 -27.487  -1.341  1.00 10.00      B   
ATOM   2733  CE1 PHE   128      -2.728 -25.049  -2.597  1.00 10.00      B   
ATOM   2734  CE2 PHE   128      -2.859 -26.339  -0.589  1.00 10.00      B   
ATOM   2735  CZ  PHE   128      -2.705 -25.120  -1.218  1.00 10.00      B   
ATOM   2736  C   PHE   128      -2.595 -31.113  -3.862  1.00 10.00      B   
ATOM   2737  O   PHE   128      -3.534 -31.811  -3.483  1.00 10.00      B   
ATOM   2738  N   MET   129      -1.808 -31.453  -4.879  1.00 10.00      B   
ATOM   2739  HN  MET   129      -1.081 -30.851  -5.144  1.00 10.00      B   
ATOM   2740  CA  MET   129      -2.006 -32.698  -5.616  1.00 10.00      B   
ATOM   2741  CB  MET   129      -1.058 -32.776  -6.821  1.00 10.00      B   
ATOM   2742  CG  MET   129      -1.214 -34.038  -7.659  1.00 10.00      B   
ATOM   2743  SD  MET   129      -0.165 -34.046  -9.129  1.00 10.00      B   
ATOM   2744  CE  MET   129       1.463 -33.903  -8.396  1.00 10.00      B   
ATOM   2745  C   MET   129      -1.775 -33.884  -4.689  1.00 10.00      B   
ATOM   2746  O   MET   129      -2.554 -34.836  -4.668  1.00 10.00      B   
ATOM   2747  N   TYR   130      -0.702 -33.807  -3.911  1.00 10.00      B   
ATOM   2748  HN  TYR   130      -0.119 -33.020  -3.979  1.00 10.00      B   
ATOM   2749  CA  TYR   130      -0.368 -34.859  -2.961  1.00 10.00      B   
ATOM   2750  CB  TYR   130       1.097 -34.748  -2.529  1.00 10.00      B   
ATOM   2751  CG  TYR   130       2.103 -35.167  -3.580  1.00 10.00      B   
ATOM   2752  CD1 TYR   130       2.569 -34.261  -4.521  1.00 10.00      B   
ATOM   2753  CD2 TYR   130       2.598 -36.464  -3.622  1.00 10.00      B   
ATOM   2754  CE1 TYR   130       3.497 -34.630  -5.474  1.00 10.00      B   
ATOM   2755  CE2 TYR   130       3.526 -36.845  -4.573  1.00 10.00      B   
ATOM   2756  CZ  TYR   130       3.972 -35.923  -5.497  1.00 10.00      B   
ATOM   2757  OH  TYR   130       4.901 -36.294  -6.443  1.00 10.00      B   
ATOM   2758  HH  TYR   130       5.423 -35.513  -6.701  1.00 10.00      B   
ATOM   2759  C   TYR   130      -1.270 -34.756  -1.736  1.00 10.00      B   
ATOM   2760  O   TYR   130      -1.680 -35.766  -1.164  1.00 10.00      B   
ATOM   2761  N   LEU   131      -1.587 -33.521  -1.354  1.00 10.00      B   
ATOM   2762  HN  LEU   131      -1.225 -32.760  -1.859  1.00 10.00      B   
ATOM   2763  CA  LEU   131      -2.440 -33.259  -0.200  1.00 10.00      B   
ATOM   2764  CB  LEU   131      -2.480 -31.757   0.095  1.00 10.00      B   
ATOM   2765  CG  LEU   131      -2.888 -31.355   1.513  1.00 10.00      B   
ATOM   2766  CD1 LEU   131      -2.001 -32.046   2.536  1.00 10.00      B   
ATOM   2767  CD2 LEU   131      -2.814 -29.847   1.677  1.00 10.00      B   
ATOM   2768  C   LEU   131      -3.853 -33.797  -0.424  1.00 10.00      B   
ATOM   2769  O   LEU   131      -4.542 -34.187   0.524  1.00 10.00      B   
ATOM   2770  N   ASN   132      -4.285 -33.806  -1.679  1.00 10.00      B   
ATOM   2771  HN  ASN   132      -3.704 -33.451  -2.389  1.00 10.00      B   
ATOM   2772  CA  ASN   132      -5.608 -34.311  -2.029  1.00 10.00      B   
ATOM   2773  CB  ASN   132      -6.112 -33.673  -3.333  1.00 10.00      B   
ATOM   2774  CG  ASN   132      -7.356 -34.351  -3.897  1.00 10.00      B   
ATOM   2775  OD1 ASN   132      -7.268 -35.200  -4.787  1.00 10.00      B   
ATOM   2776  ND2 ASN   132      -8.521 -33.989  -3.380  1.00 10.00      B   
ATOM   2777 HD21 ASN   132      -8.525 -33.315  -2.669  1.00 10.00      B   
ATOM   2778 HD22 ASN   132      -9.335 -34.416  -3.729  1.00 10.00      B   
ATOM   2779  C   ASN   132      -5.577 -35.831  -2.145  1.00 10.00      B   
ATOM   2780  O   ASN   132      -6.558 -36.508  -1.840  1.00 10.00      B   
ATOM   2781  N   LYS   133      -4.438 -36.358  -2.584  1.00 10.00      B   
ATOM   2782  HN  LYS   133      -3.697 -35.759  -2.815  1.00 10.00      B   
ATOM   2783  CA  LYS   133      -4.262 -37.801  -2.735  1.00 10.00      B   
ATOM   2784  CB  LYS   133      -2.905 -38.116  -3.375  1.00 10.00      B   
ATOM   2785  CG  LYS   133      -2.557 -39.596  -3.396  1.00 10.00      B   
ATOM   2786  CD  LYS   133      -1.314 -39.869  -4.222  1.00 10.00      B   
ATOM   2787  CE  LYS   133      -0.970 -41.349  -4.206  1.00 10.00      B   
ATOM   2788  NZ  LYS   133      -0.028 -41.718  -5.296  1.00 10.00      B   
ATOM   2789  HZ1 LYS   133       0.174 -42.736  -5.264  1.00 10.00      B   
ATOM   2790  HZ2 LYS   133       0.865 -41.197  -5.192  1.00 10.00      B   
ATOM   2791  HZ3 LYS   133      -0.446 -41.490  -6.223  1.00 10.00      B   
ATOM   2792  C   LYS   133      -4.384 -38.498  -1.386  1.00 10.00      B   
ATOM   2793  O   LYS   133      -5.111 -39.485  -1.246  1.00 10.00      B   
ATOM   2794  N   ASN   134      -3.676 -37.972  -0.396  1.00 10.00      B   
ATOM   2795  HN  ASN   134      -3.118 -37.183  -0.572  1.00 10.00      B   
ATOM   2796  CA  ASN   134      -3.710 -38.536   0.948  1.00 10.00      B   
ATOM   2797  CB  ASN   134      -2.300 -38.845   1.461  1.00 10.00      B   
ATOM   2798  CG  ASN   134      -1.590 -39.923   0.654  1.00 10.00      B   
ATOM   2799  OD1 ASN   134      -2.222 -40.789   0.043  1.00 10.00      B   
ATOM   2800  ND2 ASN   134      -0.265 -39.890   0.660  1.00 10.00      B   
ATOM   2801 HD21 ASN   134       0.181 -39.185   1.181  1.00 10.00      B   
ATOM   2802 HD22 ASN   134       0.219 -40.567   0.143  1.00 10.00      B   
ATOM   2803  C   ASN   134      -4.450 -37.597   1.897  1.00 10.00      B   
ATOM   2804  O   ASN   134      -3.970 -37.275   2.987  1.00 10.00      B   
ATOM   2805  N   GLY   135      -5.620 -37.148   1.459  1.00 10.00      B   
ATOM   2806  HN  GLY   135      -5.945 -37.439   0.580  1.00 10.00      B   
ATOM   2807  CA  GLY   135      -6.432 -36.254   2.260  1.00 10.00      B   
ATOM   2808  C   GLY   135      -7.860 -36.746   2.354  1.00 10.00      B   
ATOM   2809  O   GLY   135      -8.350 -37.403   1.438  1.00 10.00      B   
ATOM   2810  N   LYS   136      -8.532 -36.443   3.452  1.00 10.00      B   
ATOM   2811  HN  LYS   136      -8.095 -35.915   4.156  1.00 10.00      B   
ATOM   2812  CA  LYS   136      -9.910 -36.884   3.640  1.00 10.00      B   
ATOM   2813  CB  LYS   136      -9.967 -38.038   4.643  1.00 10.00      B   
ATOM   2814  CG  LYS   136      -9.189 -39.272   4.222  1.00 10.00      B   
ATOM   2815  CD  LYS   136      -9.001 -40.219   5.391  1.00 10.00      B   
ATOM   2816  CE  LYS   136      -8.100 -41.383   5.023  1.00 10.00      B   
ATOM   2817  NZ  LYS   136      -7.714 -42.177   6.216  1.00 10.00      B   
ATOM   2818  HZ1 LYS   136      -7.072 -41.624   6.823  1.00 10.00      B   
ATOM   2819  HZ2 LYS   136      -7.232 -43.051   5.927  1.00 10.00      B   
ATOM   2820  HZ3 LYS   136      -8.561 -42.425   6.766  1.00 10.00      B   
ATOM   2821  C   LYS   136     -10.802 -35.747   4.115  1.00 10.00      B   
ATOM   2822  O   LYS   136     -11.655 -35.934   4.986  1.00 10.00      B   
ATOM   2823  N   SER   137     -10.611 -34.571   3.544  1.00 10.00      B   
ATOM   2824  HN  SER   137      -9.921 -34.472   2.860  1.00 10.00      B   
ATOM   2825  CA  SER   137     -11.408 -33.421   3.920  1.00 10.00      B   
ATOM   2826  CB  SER   137     -10.631 -32.544   4.901  1.00 10.00      B   
ATOM   2827  OG  SER   137      -9.283 -32.391   4.488  1.00 10.00      B   
ATOM   2828  HG  SER   137      -8.845 -31.761   5.074  1.00 10.00      B   
ATOM   2829  C   SER   137     -11.848 -32.623   2.696  1.00 10.00      B   
ATOM   2830  O   SER   137     -11.196 -32.655   1.649  1.00 10.00      B   
ATOM   2831  N   ARG   138     -12.959 -31.912   2.834  1.00 10.00      B   
ATOM   2832  HN  ARG   138     -13.430 -31.927   3.695  1.00 10.00      B   
ATOM   2833  CA  ARG   138     -13.504 -31.104   1.748  1.00 10.00      B   
ATOM   2834  CB  ARG   138     -14.878 -30.551   2.150  1.00 10.00      B   
ATOM   2835  CG  ARG   138     -15.417 -29.455   1.249  1.00 10.00      B   
ATOM   2836  CD  ARG   138     -16.794 -28.997   1.700  1.00 10.00      B   
ATOM   2837  NE  ARG   138     -17.833 -29.966   1.355  1.00 10.00      B   
ATOM   2838  HE  ARG   138     -17.815 -30.828   1.827  1.00 10.00      B   
ATOM   2839  CZ  ARG   138     -18.803 -29.740   0.471  1.00 10.00      B   
ATOM   2840  NH1 ARG   138     -18.883 -28.570  -0.155  1.00 10.00      B   
ATOM   2841 HH11 ARG   138     -18.185 -27.806   0.053  1.00 10.00      B   
ATOM   2842 HH12 ARG   138     -19.638 -28.401  -0.849  1.00 10.00      B   
ATOM   2843  NH2 ARG   138     -19.702 -30.688   0.214  1.00 10.00      B   
ATOM   2844 HH21 ARG   138     -20.463 -30.515  -0.481  1.00 10.00      B   
ATOM   2845 HH22 ARG   138     -19.652 -31.609   0.706  1.00 10.00      B   
ATOM   2846  C   ARG   138     -12.555 -29.964   1.389  1.00 10.00      B   
ATOM   2847  O   ARG   138     -12.378 -29.635   0.216  1.00 10.00      B   
ATOM   2848  N   LEU   139     -11.931 -29.387   2.410  1.00 10.00      B   
ATOM   2849  HN  LEU   139     -12.110 -29.712   3.320  1.00 10.00      B   
ATOM   2850  CA  LEU   139     -11.002 -28.277   2.226  1.00 10.00      B   
ATOM   2851  CB  LEU   139     -10.494 -27.781   3.580  1.00 10.00      B   
ATOM   2852  CG  LEU   139      -9.794 -26.423   3.590  1.00 10.00      B   
ATOM   2853  CD1 LEU   139     -10.751 -25.318   3.166  1.00 10.00      B   
ATOM   2854  CD2 LEU   139      -9.216 -26.137   4.965  1.00 10.00      B   
ATOM   2855  C   LEU   139      -9.827 -28.659   1.327  1.00 10.00      B   
ATOM   2856  O   LEU   139      -9.357 -27.844   0.535  1.00 10.00      B   
ATOM   2857  N   HIS   140      -9.372 -29.905   1.433  1.00 10.00      B   
ATOM   2858  HN  HIS   140      -9.805 -30.521   2.061  1.00 10.00      B   
ATOM   2859  CA  HIS   140      -8.250 -30.377   0.620  1.00 10.00      B   
ATOM   2860  CB  HIS   140      -7.805 -31.779   1.043  1.00 10.00      B   
ATOM   2861  CG  HIS   140      -6.916 -31.800   2.249  1.00 10.00      B   
ATOM   2862  ND1 HIS   140      -5.983 -32.789   2.479  1.00 10.00      B   
ATOM   2863  HD1 HIS   140      -5.783 -33.545   1.879  1.00 10.00      B   
ATOM   2864  CD2 HIS   140      -6.829 -30.953   3.302  1.00 10.00      B   
ATOM   2865  CE1 HIS   140      -5.368 -32.551   3.624  1.00 10.00      B   
ATOM   2866  NE2 HIS   140      -5.862 -31.444   4.138  1.00 10.00      B   
ATOM   2867  HE2 HIS   140      -5.579 -31.036   4.986  1.00 10.00      B   
ATOM   2868  C   HIS   140      -8.611 -30.358  -0.860  1.00 10.00      B   
ATOM   2869  O   HIS   140      -7.800 -29.984  -1.707  1.00 10.00      B   
ATOM   2870  N   THR   141      -9.838 -30.758  -1.157  1.00 10.00      B   
ATOM   2871  HN  THR   141     -10.432 -31.057  -0.437  1.00 10.00      B   
ATOM   2872  CA  THR   141     -10.330 -30.778  -2.524  1.00 10.00      B   
ATOM   2873  CB  THR   141     -11.641 -31.578  -2.608  1.00 10.00      B   
ATOM   2874  OG1 THR   141     -11.638 -32.584  -1.581  1.00 10.00      B   
ATOM   2875  HG1 THR   141     -12.481 -33.051  -1.592  1.00 10.00      B   
ATOM   2876  CG2 THR   141     -11.770 -32.253  -3.965  1.00 10.00      B   
ATOM   2877  C   THR   141     -10.567 -29.347  -3.009  1.00 10.00      B   
ATOM   2878  O   THR   141     -10.304 -29.017  -4.169  1.00 10.00      B   
ATOM   2879  N   LEU   142     -11.054 -28.501  -2.104  1.00 10.00      B   
ATOM   2880  HN  LEU   142     -11.259 -28.836  -1.201  1.00 10.00      B   
ATOM   2881  CA  LEU   142     -11.312 -27.098  -2.411  1.00 10.00      B   
ATOM   2882  CB  LEU   142     -11.949 -26.391  -1.209  1.00 10.00      B   
ATOM   2883  CG  LEU   142     -13.399 -26.762  -0.880  1.00 10.00      B   
ATOM   2884  CD1 LEU   142     -13.807 -26.173   0.461  1.00 10.00      B   
ATOM   2885  CD2 LEU   142     -14.340 -26.287  -1.977  1.00 10.00      B   
ATOM   2886  C   LEU   142     -10.017 -26.386  -2.795  1.00 10.00      B   
ATOM   2887  O   LEU   142      -9.967 -25.653  -3.786  1.00 10.00      B   
ATOM   2888  N   TRP   143      -8.972 -26.622  -2.007  1.00 10.00      B   
ATOM   2889  HN  TRP   143      -9.086 -27.219  -1.234  1.00 10.00      B   
ATOM   2890  CA  TRP   143      -7.664 -26.017  -2.241  1.00 10.00      B   
ATOM   2891  CB  TRP   143      -6.672 -26.455  -1.160  1.00 10.00      B   
ATOM   2892  CG  TRP   143      -6.853 -25.773   0.162  1.00 10.00      B   
ATOM   2893  CD1 TRP   143      -7.692 -24.733   0.448  1.00 10.00      B   
ATOM   2894  CD2 TRP   143      -6.164 -26.078   1.381  1.00 10.00      B   
ATOM   2895  NE1 TRP   143      -7.571 -24.381   1.769  1.00 10.00      B   
ATOM   2896  HE1 TRP   143      -8.072 -23.663   2.220  1.00 10.00      B   
ATOM   2897  CE2 TRP   143      -6.638 -25.189   2.362  1.00 10.00      B   
ATOM   2898  CE3 TRP   143      -5.195 -27.018   1.738  1.00 10.00      B   
ATOM   2899  CZ2 TRP   143      -6.173 -25.211   3.676  1.00 10.00      B   
ATOM   2900  CZ3 TRP   143      -4.735 -27.039   3.041  1.00 10.00      B   
ATOM   2901  CH2 TRP   143      -5.224 -26.140   3.995  1.00 10.00      B   
ATOM   2902  C   TRP   143      -7.115 -26.393  -3.613  1.00 10.00      B   
ATOM   2903  O   TRP   143      -6.648 -25.535  -4.365  1.00 10.00      B   
ATOM   2904  N   TYR   144      -7.182 -27.678  -3.941  1.00 10.00      B   
ATOM   2905  HN  TYR   144      -7.576 -28.317  -3.307  1.00 10.00      B   
ATOM   2906  CA  TYR   144      -6.682 -28.157  -5.223  1.00 10.00      B   
ATOM   2907  CB  TYR   144      -6.728 -29.687  -5.299  1.00 10.00      B   
ATOM   2908  CG  TYR   144      -5.862 -30.275  -6.393  1.00 10.00      B   
ATOM   2909  CD1 TYR   144      -4.831 -29.538  -6.964  1.00 10.00      B   
ATOM   2910  CD2 TYR   144      -6.074 -31.566  -6.855  1.00 10.00      B   
ATOM   2911  CE1 TYR   144      -4.039 -30.067  -7.964  1.00 10.00      B   
ATOM   2912  CE2 TYR   144      -5.286 -32.106  -7.854  1.00 10.00      B   
ATOM   2913  CZ  TYR   144      -4.271 -31.353  -8.405  1.00 10.00      B   
ATOM   2914  OH  TYR   144      -3.486 -31.890  -9.403  1.00 10.00      B   
ATOM   2915  HH  TYR   144      -2.672 -31.379  -9.477  1.00 10.00      B   
ATOM   2916  C   TYR   144      -7.452 -27.530  -6.382  1.00 10.00      B   
ATOM   2917  O   TYR   144      -6.859 -27.109  -7.372  1.00 10.00      B   
ATOM   2918  N   ALA   145      -8.768 -27.445  -6.239  1.00 10.00      B   
ATOM   2919  HN  ALA   145      -9.184 -27.784  -5.416  1.00 10.00      B   
ATOM   2920  CA  ALA   145      -9.613 -26.862  -7.274  1.00 10.00      B   
ATOM   2921  CB  ALA   145     -11.079 -27.073  -6.948  1.00 10.00      B   
ATOM   2922  C   ALA   145      -9.314 -25.377  -7.454  1.00 10.00      B   
ATOM   2923  O   ALA   145      -9.273 -24.877  -8.578  1.00 10.00      B   
ATOM   2924  N   PHE   146      -9.086 -24.678  -6.344  1.00 10.00      B   
ATOM   2925  HN  PHE   146      -9.127 -25.131  -5.472  1.00 10.00      B   
ATOM   2926  CA  PHE   146      -8.782 -23.251  -6.393  1.00 10.00      B   
ATOM   2927  CB  PHE   146      -8.733 -22.660  -4.981  1.00 10.00      B   
ATOM   2928  CG  PHE   146      -8.649 -21.157  -4.947  1.00 10.00      B   
ATOM   2929  CD1 PHE   146      -9.721 -20.381  -5.356  1.00 10.00      B   
ATOM   2930  CD2 PHE   146      -7.498 -20.523  -4.509  1.00 10.00      B   
ATOM   2931  CE1 PHE   146      -9.648 -19.000  -5.329  1.00 10.00      B   
ATOM   2932  CE2 PHE   146      -7.417 -19.142  -4.478  1.00 10.00      B   
ATOM   2933  CZ  PHE   146      -8.493 -18.380  -4.890  1.00 10.00      B   
ATOM   2934  C   PHE   146      -7.460 -23.012  -7.120  1.00 10.00      B   
ATOM   2935  O   PHE   146      -7.290 -22.004  -7.814  1.00 10.00      B   
ATOM   2936  N   SER   147      -6.540 -23.961  -6.976  1.00 10.00      B   
ATOM   2937  HN  SER   147      -6.743 -24.738  -6.412  1.00 10.00      B   
ATOM   2938  CA  SER   147      -5.235 -23.878  -7.617  1.00 10.00      B   
ATOM   2939  CB  SER   147      -4.346 -25.032  -7.155  1.00 10.00      B   
ATOM   2940  OG  SER   147      -4.304 -25.084  -5.741  1.00 10.00      B   
ATOM   2941  HG  SER   147      -5.145 -25.422  -5.404  1.00 10.00      B   
ATOM   2942  C   SER   147      -5.371 -23.875  -9.138  1.00 10.00      B   
ATOM   2943  O   SER   147      -4.571 -23.258  -9.844  1.00 10.00      B   
ATOM   2944  N   PHE   148      -6.402 -24.551  -9.641  1.00 10.00      B   
ATOM   2945  HN  PHE   148      -7.011 -25.022  -9.030  1.00 10.00      B   
ATOM   2946  CA  PHE   148      -6.645 -24.604 -11.077  1.00 10.00      B   
ATOM   2947  CB  PHE   148      -7.702 -25.654 -11.424  1.00 10.00      B   
ATOM   2948  CG  PHE   148      -7.244 -27.067 -11.198  1.00 10.00      B   
ATOM   2949  CD1 PHE   148      -7.915 -27.894 -10.315  1.00 10.00      B   
ATOM   2950  CD2 PHE   148      -6.141 -27.568 -11.869  1.00 10.00      B   
ATOM   2951  CE1 PHE   148      -7.494 -29.193 -10.104  1.00 10.00      B   
ATOM   2952  CE2 PHE   148      -5.715 -28.865 -11.664  1.00 10.00      B   
ATOM   2953  CZ  PHE   148      -6.393 -29.680 -10.780  1.00 10.00      B   
ATOM   2954  C   PHE   148      -7.049 -23.227 -11.593  1.00 10.00      B   
ATOM   2955  O   PHE   148      -6.669 -22.830 -12.693  1.00 10.00      B   
ATOM   2956  N   HIS   149      -7.794 -22.488 -10.773  1.00 10.00      B   
ATOM   2957  HN  HIS   149      -8.056 -22.859  -9.902  1.00 10.00      B   
ATOM   2958  CA  HIS   149      -8.220 -21.139 -11.133  1.00 10.00      B   
ATOM   2959  CB  HIS   149      -9.251 -20.601 -10.121  1.00 10.00      B   
ATOM   2960  CG  HIS   149      -9.380 -19.100 -10.076  1.00 10.00      B   
ATOM   2961  ND1 HIS   149      -9.993 -18.356 -11.067  1.00 10.00      B   
ATOM   2962  HD1 HIS   149     -10.403 -18.714 -11.887  1.00 10.00      B   
ATOM   2963  CD2 HIS   149      -8.961 -18.208  -9.147  1.00 10.00      B   
ATOM   2964  CE1 HIS   149      -9.941 -17.074 -10.747  1.00 10.00      B   
ATOM   2965  NE2 HIS   149      -9.320 -16.962  -9.588  1.00 10.00      B   
ATOM   2966  HE2 HIS   149      -9.144 -16.114  -9.115  1.00 10.00      B   
ATOM   2967  C   HIS   149      -7.001 -20.226 -11.201  1.00 10.00      B   
ATOM   2968  O   HIS   149      -6.956 -19.282 -11.991  1.00 10.00      B   
ATOM   2969  N   LEU   150      -6.019 -20.520 -10.361  1.00 10.00      B   
ATOM   2970  HN  LEU   150      -6.125 -21.282  -9.750  1.00 10.00      B   
ATOM   2971  CA  LEU   150      -4.788 -19.748 -10.319  1.00 10.00      B   
ATOM   2972  CB  LEU   150      -4.008 -20.063  -9.042  1.00 10.00      B   
ATOM   2973  CG  LEU   150      -4.718 -19.766  -7.721  1.00 10.00      B   
ATOM   2974  CD1 LEU   150      -3.911 -20.308  -6.550  1.00 10.00      B   
ATOM   2975  CD2 LEU   150      -4.949 -18.271  -7.566  1.00 10.00      B   
ATOM   2976  C   LEU   150      -3.934 -20.060 -11.542  1.00 10.00      B   
ATOM   2977  O   LEU   150      -3.359 -19.165 -12.158  1.00 10.00      B   
ATOM   2978  N   LEU   151      -3.869 -21.340 -11.895  1.00 10.00      B   
ATOM   2979  HN  LEU   151      -4.347 -22.008 -11.355  1.00 10.00      B   
ATOM   2980  CA  LEU   151      -3.095 -21.784 -13.048  1.00 10.00      B   
ATOM   2981  CB  LEU   151      -3.101 -23.309 -13.139  1.00 10.00      B   
ATOM   2982  CG  LEU   151      -2.146 -24.043 -12.196  1.00 10.00      B   
ATOM   2983  CD1 LEU   151      -2.484 -25.524 -12.145  1.00 10.00      B   
ATOM   2984  CD2 LEU   151      -0.704 -23.844 -12.638  1.00 10.00      B   
ATOM   2985  C   LEU   151      -3.631 -21.178 -14.340  1.00 10.00      B   
ATOM   2986  O   LEU   151      -2.890 -20.984 -15.300  1.00 10.00      B   
ATOM   2987  N   LEU   152      -4.921 -20.864 -14.351  1.00 10.00      B   
ATOM   2988  HN  LEU   152      -5.464 -21.048 -13.555  1.00 10.00      B   
ATOM   2989  CA  LEU   152      -5.558 -20.269 -15.522  1.00 10.00      B   
ATOM   2990  CB  LEU   152      -7.082 -20.398 -15.433  1.00 10.00      B   
ATOM   2991  CG  LEU   152      -7.652 -21.816 -15.542  1.00 10.00      B   
ATOM   2992  CD1 LEU   152      -9.160 -21.799 -15.355  1.00 10.00      B   
ATOM   2993  CD2 LEU   152      -7.285 -22.449 -16.875  1.00 10.00      B   
ATOM   2994  C   LEU   152      -5.164 -18.802 -15.690  1.00 10.00      B   
ATOM   2995  O   LEU   152      -5.537 -18.160 -16.673  1.00 10.00      B   
ATOM   2996  N   GLN   153      -4.404 -18.279 -14.731  1.00 10.00      B   
ATOM   2997  HN  GLN   153      -4.130 -18.846 -13.977  1.00 10.00      B   
ATOM   2998  CA  GLN   153      -3.963 -16.889 -14.771  1.00 10.00      B   
ATOM   2999  CB  GLN   153      -4.205 -16.201 -13.422  1.00 10.00      B   
ATOM   3000  CG  GLN   153      -5.570 -16.482 -12.809  1.00 10.00      B   
ATOM   3001  CD  GLN   153      -6.725 -16.137 -13.734  1.00 10.00      B   
ATOM   3002  OE1 GLN   153      -6.684 -15.153 -14.471  1.00 10.00      B   
ATOM   3003  NE2 GLN   153      -7.759 -16.963 -13.712  1.00 10.00      B   
ATOM   3004 HE21 GLN   153      -7.719 -17.737 -13.109  1.00 10.00      B   
ATOM   3005 HE22 GLN   153      -8.517 -16.771 -14.307  1.00 10.00      B   
ATOM   3006  C   GLN   153      -2.487 -16.802 -15.147  1.00 10.00      B   
ATOM   3007  O   GLN   153      -1.883 -15.729 -15.100  1.00 10.00      B   
ATOM   3008  N   GLU   154      -1.904 -17.939 -15.508  1.00 10.00      B   
ATOM   3009  HN  GLU   154      -2.431 -18.766 -15.514  1.00 10.00      B   
ATOM   3010  CA  GLU   154      -0.501 -17.985 -15.895  1.00 10.00      B   
ATOM   3011  CB  GLU   154       0.069 -19.392 -15.720  1.00 10.00      B   
ATOM   3012  CG  GLU   154       0.414 -19.744 -14.284  1.00 10.00      B   
ATOM   3013  CD  GLU   154       1.708 -19.104 -13.827  1.00 10.00      B   
ATOM   3014  OE1 GLU   154       2.775 -19.735 -13.992  1.00 10.00      B   
ATOM   3015  OE2 GLU   154       1.665 -17.974 -13.296  1.00 10.00      B   
ATOM   3016  C   GLU   154      -0.319 -17.500 -17.330  1.00 10.00      B   
ATOM   3017  O   GLU   154       0.360 -16.501 -17.572  1.00 10.00      B   
ATOM   3018  N   GLY   155      -0.937 -18.196 -18.276  1.00 10.00      B   
ATOM   3019  HN  GLY   155      -1.466 -18.983 -18.031  1.00 10.00      B   
ATOM   3020  CA  GLY   155      -0.828 -17.802 -19.667  1.00 10.00      B   
ATOM   3021  C   GLY   155      -0.750 -18.985 -20.608  1.00 10.00      B   
ATOM   3022  O   GLY   155      -1.005 -18.848 -21.806  1.00 10.00      B   
ATOM   3023  N   GLU   156      -0.404 -20.151 -20.069  1.00 10.00      B   
ATOM   3024  HN  GLU   156      -0.232 -20.202 -19.105  1.00 10.00      B   
ATOM   3025  CA  GLU   156      -0.290 -21.363 -20.872  1.00 10.00      B   
ATOM   3026  CB  GLU   156       0.552 -22.420 -20.151  1.00 10.00      B   
ATOM   3027  CG  GLU   156       2.038 -22.089 -20.105  1.00 10.00      B   
ATOM   3028  CD  GLU   156       2.800 -22.887 -19.064  1.00 10.00      B   
ATOM   3029  OE1 GLU   156       3.044 -24.094 -19.287  1.00 10.00      B   
ATOM   3030  OE2 GLU   156       3.179 -22.303 -18.025  1.00 10.00      B   
ATOM   3031  C   GLU   156      -1.669 -21.904 -21.246  1.00 10.00      B   
ATOM   3032  O   GLU   156      -2.234 -22.757 -20.558  1.00 10.00      B   
ATOM   3033  N   THR   157      -2.204 -21.389 -22.347  1.00 10.00      B   
ATOM   3034  HN  THR   157      -1.696 -20.712 -22.848  1.00 10.00      B   
ATOM   3035  CA  THR   157      -3.518 -21.775 -22.837  1.00 10.00      B   
ATOM   3036  CB  THR   157      -3.967 -20.825 -23.960  1.00 10.00      B   
ATOM   3037  OG1 THR   157      -2.821 -20.102 -24.443  1.00 10.00      B   
ATOM   3038  HG1 THR   157      -2.487 -20.528 -25.244  1.00 10.00      B   
ATOM   3039  CG2 THR   157      -4.992 -19.835 -23.431  1.00 10.00      B   
ATOM   3040  C   THR   157      -3.552 -23.221 -23.335  1.00 10.00      B   
ATOM   3041  O   THR   157      -4.622 -23.819 -23.460  1.00 10.00      B   
ATOM   3042  N   ASP   158      -2.378 -23.790 -23.592  1.00 10.00      B   
ATOM   3043  HN  ASP   158      -1.555 -23.269 -23.462  1.00 10.00      B   
ATOM   3044  CA  ASP   158      -2.282 -25.168 -24.074  1.00 10.00      B   
ATOM   3045  CB  ASP   158      -0.859 -25.495 -24.536  1.00 10.00      B   
ATOM   3046  CG  ASP   158      -0.543 -24.931 -25.905  1.00 10.00      B   
ATOM   3047  OD1 ASP   158      -0.878 -25.584 -26.914  1.00 10.00      B   
ATOM   3048  OD2 ASP   158       0.039 -23.827 -25.980  1.00 10.00      B   
ATOM   3049  C   ASP   158      -2.733 -26.171 -23.014  1.00 10.00      B   
ATOM   3050  O   ASP   158      -3.043 -27.320 -23.322  1.00 10.00      B   
ATOM   3051  N   LYS   159      -2.767 -25.732 -21.764  1.00 10.00      B   
ATOM   3052  HN  LYS   159      -2.503 -24.805 -21.577  1.00 10.00      B   
ATOM   3053  CA  LYS   159      -3.177 -26.594 -20.660  1.00 10.00      B   
ATOM   3054  CB  LYS   159      -2.043 -26.696 -19.634  1.00 10.00      B   
ATOM   3055  CG  LYS   159      -0.701 -27.117 -20.214  1.00 10.00      B   
ATOM   3056  CD  LYS   159       0.435 -26.815 -19.250  1.00 10.00      B   
ATOM   3057  CE  LYS   159       1.786 -27.169 -19.853  1.00 10.00      B   
ATOM   3058  NZ  LYS   159       2.911 -26.725 -18.986  1.00 10.00      B   
ATOM   3059  HZ1 LYS   159       2.981 -25.680 -18.997  1.00 10.00      B   
ATOM   3060  HZ2 LYS   159       3.808 -27.124 -19.328  1.00 10.00      B   
ATOM   3061  HZ3 LYS   159       2.755 -27.042 -18.009  1.00 10.00      B   
ATOM   3062  C   LYS   159      -4.429 -26.048 -19.981  1.00 10.00      B   
ATOM   3063  O   LYS   159      -4.860 -26.564 -18.949  1.00 10.00      B   
ATOM   3064  N   ALA   160      -5.017 -25.018 -20.582  1.00 10.00      B   
ATOM   3065  HN  ALA   160      -4.647 -24.690 -21.430  1.00 10.00      B   
ATOM   3066  CA  ALA   160      -6.204 -24.369 -20.031  1.00 10.00      B   
ATOM   3067  CB  ALA   160      -6.578 -23.153 -20.866  1.00 10.00      B   
ATOM   3068  C   ALA   160      -7.393 -25.318 -19.907  1.00 10.00      B   
ATOM   3069  O   ALA   160      -8.028 -25.385 -18.855  1.00 10.00      B   
ATOM   3070  N   SER   161      -7.687 -26.051 -20.976  1.00 10.00      B   
ATOM   3071  HN  SER   161      -7.136 -25.964 -21.783  1.00 10.00      B   
ATOM   3072  CA  SER   161      -8.812 -26.981 -20.986  1.00 10.00      B   
ATOM   3073  CB  SER   161      -8.990 -27.611 -22.373  1.00 10.00      B   
ATOM   3074  OG  SER   161     -10.303 -28.128 -22.537  1.00 10.00      B   
ATOM   3075  HG  SER   161     -10.526 -28.147 -23.477  1.00 10.00      B   
ATOM   3076  C   SER   161      -8.656 -28.061 -19.919  1.00 10.00      B   
ATOM   3077  O   SER   161      -9.626 -28.429 -19.254  1.00 10.00      B   
ATOM   3078  N   LEU   162      -7.431 -28.549 -19.747  1.00 10.00      B   
ATOM   3079  HN  LEU   162      -6.699 -28.205 -20.298  1.00 10.00      B   
ATOM   3080  CA  LEU   162      -7.148 -29.582 -18.762  1.00 10.00      B   
ATOM   3081  CB  LEU   162      -5.700 -30.067 -18.890  1.00 10.00      B   
ATOM   3082  CG  LEU   162      -5.301 -31.246 -17.998  1.00 10.00      B   
ATOM   3083  CD1 LEU   162      -6.025 -32.515 -18.423  1.00 10.00      B   
ATOM   3084  CD2 LEU   162      -3.796 -31.455 -18.023  1.00 10.00      B   
ATOM   3085  C   LEU   162      -7.412 -29.077 -17.347  1.00 10.00      B   
ATOM   3086  O   LEU   162      -8.074 -29.744 -16.554  1.00 10.00      B   
ATOM   3087  N   TYR   163      -6.912 -27.888 -17.043  1.00 10.00      B   
ATOM   3088  HN  TYR   163      -6.406 -27.391 -17.722  1.00 10.00      B   
ATOM   3089  CA  TYR   163      -7.092 -27.304 -15.722  1.00 10.00      B   
ATOM   3090  CB  TYR   163      -6.203 -26.071 -15.542  1.00 10.00      B   
ATOM   3091  CG  TYR   163      -4.723 -26.374 -15.591  1.00 10.00      B   
ATOM   3092  CD1 TYR   163      -4.226 -27.582 -15.117  1.00 10.00      B   
ATOM   3093  CD2 TYR   163      -3.822 -25.453 -16.109  1.00 10.00      B   
ATOM   3094  CE1 TYR   163      -2.877 -27.863 -15.158  1.00 10.00      B   
ATOM   3095  CE2 TYR   163      -2.467 -25.727 -16.153  1.00 10.00      B   
ATOM   3096  CZ  TYR   163      -2.001 -26.933 -15.676  1.00 10.00      B   
ATOM   3097  OH  TYR   163      -0.655 -27.213 -15.720  1.00 10.00      B   
ATOM   3098  HH  TYR   163      -0.159 -26.453 -15.400  1.00 10.00      B   
ATOM   3099  C   TYR   163      -8.550 -26.951 -15.456  1.00 10.00      B   
ATOM   3100  O   TYR   163      -9.054 -27.160 -14.353  1.00 10.00      B   
ATOM   3101  N   ASN   164      -9.223 -26.429 -16.473  1.00 10.00      B   
ATOM   3102  HN  ASN   164      -8.765 -26.300 -17.333  1.00 10.00      B   
ATOM   3103  CA  ASN   164     -10.623 -26.040 -16.343  1.00 10.00      B   
ATOM   3104  CB  ASN   164     -11.114 -25.323 -17.601  1.00 10.00      B   
ATOM   3105  CG  ASN   164     -12.307 -24.429 -17.330  1.00 10.00      B   
ATOM   3106  OD1 ASN   164     -12.159 -23.224 -17.125  1.00 10.00      B   
ATOM   3107  ND2 ASN   164     -13.500 -25.009 -17.323  1.00 10.00      B   
ATOM   3108 HD21 ASN   164     -13.549 -25.974 -17.491  1.00 10.00      B   
ATOM   3109 HD22 ASN   164     -14.287 -24.450 -17.149  1.00 10.00      B   
ATOM   3110  C   ASN   164     -11.510 -27.245 -16.051  1.00 10.00      B   
ATOM   3111  O   ASN   164     -12.376 -27.191 -15.177  1.00 10.00      B   
ATOM   3112  N   SER   165     -11.291 -28.334 -16.777  1.00 10.00      B   
ATOM   3113  HN  SER   165     -10.584 -28.326 -17.456  1.00 10.00      B   
ATOM   3114  CA  SER   165     -12.079 -29.542 -16.585  1.00 10.00      B   
ATOM   3115  CB  SER   165     -11.831 -30.539 -17.719  1.00 10.00      B   
ATOM   3116  OG  SER   165     -10.451 -30.638 -18.010  1.00 10.00      B   
ATOM   3117  HG  SER   165     -10.217 -29.967 -18.665  1.00 10.00      B   
ATOM   3118  C   SER   165     -11.792 -30.182 -15.231  1.00 10.00      B   
ATOM   3119  O   SER   165     -12.717 -30.563 -14.514  1.00 10.00      B   
ATOM   3120  N   LEU   166     -10.508 -30.281 -14.882  1.00 10.00      B   
ATOM   3121  HN  LEU   166      -9.817 -29.951 -15.501  1.00 10.00      B   
ATOM   3122  CA  LEU   166     -10.098 -30.871 -13.611  1.00 10.00      B   
ATOM   3123  CB  LEU   166      -8.571 -30.882 -13.483  1.00 10.00      B   
ATOM   3124  CG  LEU   166      -7.828 -31.963 -14.274  1.00 10.00      B   
ATOM   3125  CD1 LEU   166      -6.324 -31.755 -14.185  1.00 10.00      B   
ATOM   3126  CD2 LEU   166      -8.207 -33.348 -13.771  1.00 10.00      B   
ATOM   3127  C   LEU   166     -10.719 -30.125 -12.437  1.00 10.00      B   
ATOM   3128  O   LEU   166     -11.256 -30.741 -11.513  1.00 10.00      B   
ATOM   3129  N   GLY   167     -10.660 -28.798 -12.498  1.00 10.00      B   
ATOM   3130  HN  GLY   167     -10.227 -28.372 -13.271  1.00 10.00      B   
ATOM   3131  CA  GLY   167     -11.217 -27.973 -11.443  1.00 10.00      B   
ATOM   3132  C   GLY   167     -12.711 -28.167 -11.290  1.00 10.00      B   
ATOM   3133  O   GLY   167     -13.209 -28.333 -10.176  1.00 10.00      B   
ATOM   3134  N   LYS   168     -13.424 -28.164 -12.411  1.00 10.00      B   
ATOM   3135  HN  LYS   168     -12.966 -28.039 -13.271  1.00 10.00      B   
ATOM   3136  CA  LYS   168     -14.870 -28.341 -12.391  1.00 10.00      B   
ATOM   3137  CB  LYS   168     -15.483 -28.095 -13.773  1.00 10.00      B   
ATOM   3138  CG  LYS   168     -17.004 -28.152 -13.782  1.00 10.00      B   
ATOM   3139  CD  LYS   168     -17.568 -28.002 -15.184  1.00 10.00      B   
ATOM   3140  CE  LYS   168     -19.045 -28.362 -15.216  1.00 10.00      B   
ATOM   3141  NZ  LYS   168     -19.609 -28.268 -16.587  1.00 10.00      B   
ATOM   3142  HZ1 LYS   168     -20.548 -28.708 -16.622  1.00 10.00      B   
ATOM   3143  HZ2 LYS   168     -18.988 -28.751 -17.266  1.00 10.00      B   
ATOM   3144  HZ3 LYS   168     -19.702 -27.266 -16.871  1.00 10.00      B   
ATOM   3145  C   LYS   168     -15.247 -29.730 -11.890  1.00 10.00      B   
ATOM   3146  O   LYS   168     -16.195 -29.882 -11.124  1.00 10.00      B   
ATOM   3147  N   LYS   169     -14.492 -30.739 -12.319  1.00 10.00      B   
ATOM   3148  HN  LYS   169     -13.742 -30.551 -12.926  1.00 10.00      B   
ATOM   3149  CA  LYS   169     -14.750 -32.116 -11.913  1.00 10.00      B   
ATOM   3150  CB  LYS   169     -13.816 -33.087 -12.638  1.00 10.00      B   
ATOM   3151  CG  LYS   169     -14.142 -33.255 -14.111  1.00 10.00      B   
ATOM   3152  CD  LYS   169     -13.140 -34.152 -14.814  1.00 10.00      B   
ATOM   3153  CE  LYS   169     -13.398 -34.181 -16.311  1.00 10.00      B   
ATOM   3154  NZ  LYS   169     -12.460 -35.083 -17.023  1.00 10.00      B   
ATOM   3155  HZ1 LYS   169     -11.478 -34.784 -16.858  1.00 10.00      B   
ATOM   3156  HZ2 LYS   169     -12.648 -35.062 -18.047  1.00 10.00      B   
ATOM   3157  HZ3 LYS   169     -12.576 -36.058 -16.685  1.00 10.00      B   
ATOM   3158  C   LYS   169     -14.629 -32.281 -10.406  1.00 10.00      B   
ATOM   3159  O   LYS   169     -15.433 -32.976  -9.785  1.00 10.00      B   
ATOM   3160  N   LEU   170     -13.624 -31.640  -9.821  1.00 10.00      B   
ATOM   3161  HN  LEU   170     -13.003 -31.112 -10.371  1.00 10.00      B   
ATOM   3162  CA  LEU   170     -13.422 -31.707  -8.383  1.00 10.00      B   
ATOM   3163  CB  LEU   170     -12.085 -31.079  -7.989  1.00 10.00      B   
ATOM   3164  CG  LEU   170     -10.825 -31.848  -8.391  1.00 10.00      B   
ATOM   3165  CD1 LEU   170      -9.584 -31.090  -7.950  1.00 10.00      B   
ATOM   3166  CD2 LEU   170     -10.837 -33.247  -7.794  1.00 10.00      B   
ATOM   3167  C   LEU   170     -14.566 -31.005  -7.658  1.00 10.00      B   
ATOM   3168  O   LEU   170     -15.147 -31.549  -6.719  1.00 10.00      B   
ATOM   3169  N   MET   171     -14.907 -29.806  -8.126  1.00 10.00      B   
ATOM   3170  HN  MET   171     -14.416 -29.435  -8.891  1.00 10.00      B   
ATOM   3171  CA  MET   171     -15.985 -29.026  -7.528  1.00 10.00      B   
ATOM   3172  CB  MET   171     -16.076 -27.633  -8.158  1.00 10.00      B   
ATOM   3173  CG  MET   171     -14.850 -26.762  -7.931  1.00 10.00      B   
ATOM   3174  SD  MET   171     -14.406 -26.604  -6.189  1.00 10.00      B   
ATOM   3175  CE  MET   171     -15.836 -25.737  -5.552  1.00 10.00      B   
ATOM   3176  C   MET   171     -17.323 -29.752  -7.637  1.00 10.00      B   
ATOM   3177  O   MET   171     -18.137 -29.714  -6.714  1.00 10.00      B   
ATOM   3178  N   GLU   172     -17.541 -30.421  -8.766  1.00 10.00      B   
ATOM   3179  HN  GLU   172     -16.856 -30.404  -9.471  1.00 10.00      B   
ATOM   3180  CA  GLU   172     -18.774 -31.167  -8.995  1.00 10.00      B   
ATOM   3181  CB  GLU   172     -18.828 -31.723 -10.420  1.00 10.00      B   
ATOM   3182  CG  GLU   172     -19.372 -30.753 -11.456  1.00 10.00      B   
ATOM   3183  CD  GLU   172     -19.877 -31.459 -12.696  1.00 10.00      B   
ATOM   3184  OE1 GLU   172     -20.905 -32.164 -12.609  1.00 10.00      B   
ATOM   3185  OE2 GLU   172     -19.254 -31.317 -13.771  1.00 10.00      B   
ATOM   3186  C   GLU   172     -18.910 -32.310  -7.997  1.00 10.00      B   
ATOM   3187  O   GLU   172     -20.019 -32.718  -7.652  1.00 10.00      B   
ATOM   3188  N   GLY   173     -17.773 -32.812  -7.534  1.00 10.00      B   
ATOM   3189  HN  GLY   173     -16.922 -32.435  -7.846  1.00 10.00      B   
ATOM   3190  CA  GLY   173     -17.771 -33.904  -6.581  1.00 10.00      B   
ATOM   3191  C   GLY   173     -18.054 -33.442  -5.162  1.00 10.00      B   
ATOM   3192  O   GLY   173     -18.214 -34.259  -4.254  1.00 10.00      B   
ATOM   3193  N   LEU   174     -18.121 -32.131  -4.968  1.00 10.00      B   
ATOM   3194  HN  LEU   174     -17.988 -31.523  -5.731  1.00 10.00      B   
ATOM   3195  CA  LEU   174     -18.388 -31.569  -3.652  1.00 10.00      B   
ATOM   3196  CB  LEU   174     -17.371 -30.476  -3.308  1.00 10.00      B   
ATOM   3197  CG  LEU   174     -15.935 -30.951  -3.055  1.00 10.00      B   
ATOM   3198  CD1 LEU   174     -15.046 -29.779  -2.680  1.00 10.00      B   
ATOM   3199  CD2 LEU   174     -15.903 -32.012  -1.965  1.00 10.00      B   
ATOM   3200  C   LEU   174     -19.813 -31.035  -3.564  1.00 10.00      B   
ATOM   3201  O   LEU   174     -20.146 -30.275  -2.658  1.00 10.00      B   
ATOM   3202  N   GLN   175     -20.648 -31.431  -4.515  1.00 10.00      B   
ATOM   3203  HN  GLN   175     -20.322 -32.033  -5.221  1.00 10.00      B   
ATOM   3204  CA  GLN   175     -22.040 -31.001  -4.532  1.00 10.00      B   
ATOM   3205  CB  GLN   175     -22.571 -30.947  -5.964  1.00 10.00      B   
ATOM   3206  CG  GLN   175     -21.991 -29.821  -6.800  1.00 10.00      B   
ATOM   3207  CD  GLN   175     -22.706 -29.666  -8.127  1.00 10.00      B   
ATOM   3208  OE1 GLN   175     -23.688 -28.929  -8.236  1.00 10.00      B   
ATOM   3209  NE2 GLN   175     -22.231 -30.370  -9.142  1.00 10.00      B   
ATOM   3210 HE21 GLN   175     -21.456 -30.949  -8.982  1.00 10.00      B   
ATOM   3211 HE22 GLN   175     -22.670 -30.279 -10.016  1.00 10.00      B   
ATOM   3212  C   GLN   175     -22.894 -31.948  -3.694  1.00 10.00      B   
ATOM   3213  O   GLN   175     -22.705 -33.167  -3.743  1.00 10.00      B   
ATOM   3214  N   PRO   176     -23.848 -31.411  -2.914  1.00 10.00      B   
ATOM   3215  CA  PRO   176     -24.102 -29.970  -2.834  1.00 10.00      B   
ATOM   3216  CB  PRO   176     -25.496 -29.901  -2.210  1.00 10.00      B   
ATOM   3217  CG  PRO   176     -25.586 -31.122  -1.362  1.00 10.00      B   
ATOM   3218  CD  PRO   176     -24.762 -32.179  -2.050  1.00 10.00      B   
ATOM   3219  C   PRO   176     -23.094 -29.245  -1.946  1.00 10.00      B   
ATOM   3220  O   PRO   176     -22.453 -29.851  -1.080  1.00 10.00      B   
ATOM   3221  N   PHE   177     -22.962 -27.949  -2.167  1.00 10.00      B   
ATOM   3222  HN  PHE   177     -23.504 -27.528  -2.869  1.00 10.00      B   
ATOM   3223  CA  PHE   177     -22.038 -27.131  -1.400  1.00 10.00      B   
ATOM   3224  CB  PHE   177     -21.645 -25.884  -2.193  1.00 10.00      B   
ATOM   3225  CG  PHE   177     -21.005 -26.186  -3.518  1.00 10.00      B   
ATOM   3226  CD1 PHE   177     -21.640 -25.846  -4.701  1.00 10.00      B   
ATOM   3227  CD2 PHE   177     -19.768 -26.807  -3.583  1.00 10.00      B   
ATOM   3228  CE1 PHE   177     -21.057 -26.120  -5.923  1.00 10.00      B   
ATOM   3229  CE2 PHE   177     -19.178 -27.083  -4.801  1.00 10.00      B   
ATOM   3230  CZ  PHE   177     -19.824 -26.739  -5.974  1.00 10.00      B   
ATOM   3231  C   PHE   177     -22.635 -26.742  -0.050  1.00 10.00      B   
ATOM   3232  O   PHE   177     -23.792 -27.064   0.252  1.00 10.00      B   
ATOM   3233  N   GLU   178     -21.841 -26.057   0.758  1.00 10.00      B   
ATOM   3234  HN  GLU   178     -20.927 -25.826   0.454  1.00 10.00      B   
ATOM   3235  CA  GLU   178     -22.270 -25.625   2.078  1.00 10.00      B   
ATOM   3236  CB  GLU   178     -21.310 -26.153   3.150  1.00 10.00      B   
ATOM   3237  CG  GLU   178     -21.004 -27.642   3.057  1.00 10.00      B   
ATOM   3238  CD  GLU   178     -19.914 -28.074   4.020  1.00 10.00      B   
ATOM   3239  OE1 GLU   178     -19.315 -27.198   4.681  1.00 10.00      B   
ATOM   3240  OE2 GLU   178     -19.649 -29.291   4.126  1.00 10.00      B   
ATOM   3241  C   GLU   178     -22.330 -24.102   2.157  1.00 10.00      B   
ATOM   3242  O   GLU   178     -23.276 -23.532   2.710  1.00 10.00      B   
ATOM   3243  N   ASN   179     -21.323 -23.444   1.594  1.00 10.00      B   
ATOM   3244  HN  ASN   179     -20.611 -23.956   1.130  1.00 10.00      B   
ATOM   3245  CA  ASN   179     -21.251 -21.986   1.618  1.00 10.00      B   
ATOM   3246  CB  ASN   179     -20.130 -21.497   2.544  1.00 10.00      B   
ATOM   3247  CG  ASN   179     -18.798 -22.154   2.255  1.00 10.00      B   
ATOM   3248  OD1 ASN   179     -18.055 -21.721   1.378  1.00 10.00      B   
ATOM   3249  ND2 ASN   179     -18.485 -23.202   2.998  1.00 10.00      B   
ATOM   3250 HD21 ASN   179     -19.122 -23.490   3.687  1.00 10.00      B   
ATOM   3251 HD22 ASN   179     -17.635 -23.655   2.825  1.00 10.00      B   
ATOM   3252  C   ASN   179     -21.078 -21.412   0.217  1.00 10.00      B   
ATOM   3253  O   ASN   179     -20.817 -22.145  -0.739  1.00 10.00      B   
ATOM   3254  N   THR   180     -21.207 -20.094   0.102  1.00 10.00      B   
ATOM   3255  HN  THR   180     -21.390 -19.557   0.904  1.00 10.00      B   
ATOM   3256  CA  THR   180     -21.091 -19.420  -1.183  1.00 10.00      B   
ATOM   3257  CB  THR   180     -21.677 -17.998  -1.119  1.00 10.00      B   
ATOM   3258  OG1 THR   180     -21.022 -17.260  -0.079  1.00 10.00      B   
ATOM   3259  HG1 THR   180     -20.344 -16.692  -0.476  1.00 10.00      B   
ATOM   3260  CG2 THR   180     -23.168 -18.052  -0.833  1.00 10.00      B   
ATOM   3261  C   THR   180     -19.647 -19.353  -1.678  1.00 10.00      B   
ATOM   3262  O   THR   180     -19.406 -19.256  -2.879  1.00 10.00      B   
ATOM   3263  N   GLN   181     -18.694 -19.420  -0.751  1.00 10.00      B   
ATOM   3264  HN  GLN   181     -18.950 -19.524   0.189  1.00 10.00      B   
ATOM   3265  CA  GLN   181     -17.277 -19.355  -1.102  1.00 10.00      B   
ATOM   3266  CB  GLN   181     -16.403 -19.399   0.157  1.00 10.00      B   
ATOM   3267  CG  GLN   181     -16.826 -18.423   1.246  1.00 10.00      B   
ATOM   3268  CD  GLN   181     -16.383 -17.002   0.967  1.00 10.00      B   
ATOM   3269  OE1 GLN   181     -15.310 -16.767   0.411  1.00 10.00      B   
ATOM   3270  NE2 GLN   181     -17.209 -16.042   1.351  1.00 10.00      B   
ATOM   3271 HE21 GLN   181     -18.049 -16.299   1.790  1.00 10.00      B   
ATOM   3272 HE22 GLN   181     -16.952 -15.114   1.174  1.00 10.00      B   
ATOM   3273  C   GLN   181     -16.910 -20.491  -2.052  1.00 10.00      B   
ATOM   3274  O   GLN   181     -16.145 -20.303  -2.999  1.00 10.00      B   
ATOM   3275  N   GLU   182     -17.474 -21.667  -1.800  1.00 10.00      B   
ATOM   3276  HN  GLU   182     -18.063 -21.757  -1.021  1.00 10.00      B   
ATOM   3277  CA  GLU   182     -17.227 -22.829  -2.643  1.00 10.00      B   
ATOM   3278  CB  GLU   182     -17.776 -24.091  -1.981  1.00 10.00      B   
ATOM   3279  CG  GLU   182     -17.356 -24.270  -0.535  1.00 10.00      B   
ATOM   3280  CD  GLU   182     -18.231 -25.267   0.185  1.00 10.00      B   
ATOM   3281  OE1 GLU   182     -19.451 -25.027   0.279  1.00 10.00      B   
ATOM   3282  OE2 GLU   182     -17.705 -26.296   0.656  1.00 10.00      B   
ATOM   3283  C   GLU   182     -17.890 -22.641  -4.003  1.00 10.00      B   
ATOM   3284  O   GLU   182     -17.313 -22.968  -5.040  1.00 10.00      B   
ATOM   3285  N   ILE   183     -19.107 -22.102  -3.986  1.00 10.00      B   
ATOM   3286  HN  ILE   183     -19.508 -21.864  -3.125  1.00 10.00      B   
ATOM   3287  CA  ILE   183     -19.861 -21.856  -5.212  1.00 10.00      B   
ATOM   3288  CB  ILE   183     -21.277 -21.319  -4.907  1.00 10.00      B   
ATOM   3289  CG1 ILE   183     -21.984 -22.249  -3.914  1.00 10.00      B   
ATOM   3290  CG2 ILE   183     -22.091 -21.190  -6.189  1.00 10.00      B   
ATOM   3291  CD1 ILE   183     -23.314 -21.727  -3.414  1.00 10.00      B   
ATOM   3292  C   ILE   183     -19.116 -20.868  -6.104  1.00 10.00      B   
ATOM   3293  O   ILE   183     -19.081 -21.021  -7.326  1.00 10.00      B   
ATOM   3294  N   TYR   184     -18.495 -19.878  -5.473  1.00 10.00      B   
ATOM   3295  HN  TYR   184     -18.561 -19.828  -4.494  1.00 10.00      B   
ATOM   3296  CA  TYR   184     -17.728 -18.859  -6.179  1.00 10.00      B   
ATOM   3297  CB  TYR   184     -17.108 -17.881  -5.174  1.00 10.00      B   
ATOM   3298  CG  TYR   184     -16.112 -16.905  -5.765  1.00 10.00      B   
ATOM   3299  CD1 TYR   184     -16.524 -15.876  -6.603  1.00 10.00      B   
ATOM   3300  CD2 TYR   184     -14.757 -17.009  -5.475  1.00 10.00      B   
ATOM   3301  CE1 TYR   184     -15.613 -14.982  -7.136  1.00 10.00      B   
ATOM   3302  CE2 TYR   184     -13.840 -16.120  -6.003  1.00 10.00      B   
ATOM   3303  CZ  TYR   184     -14.274 -15.108  -6.833  1.00 10.00      B   
ATOM   3304  OH  TYR   184     -13.364 -14.217  -7.359  1.00 10.00      B   
ATOM   3305  HH  TYR   184     -13.722 -13.323  -7.295  1.00 10.00      B   
ATOM   3306  C   TYR   184     -16.646 -19.502  -7.045  1.00 10.00      B   
ATOM   3307  O   TYR   184     -16.469 -19.135  -8.208  1.00 10.00      B   
ATOM   3308  N   VAL   185     -15.945 -20.481  -6.479  1.00 10.00      B   
ATOM   3309  HN  VAL   185     -16.145 -20.737  -5.552  1.00 10.00      B   
ATOM   3310  CA  VAL   185     -14.888 -21.182  -7.199  1.00 10.00      B   
ATOM   3311  CB  VAL   185     -14.071 -22.104  -6.267  1.00 10.00      B   
ATOM   3312  CG1 VAL   185     -12.889 -22.714  -7.009  1.00 10.00      B   
ATOM   3313  CG2 VAL   185     -13.595 -21.339  -5.041  1.00 10.00      B   
ATOM   3314  C   VAL   185     -15.472 -22.002  -8.346  1.00 10.00      B   
ATOM   3315  O   VAL   185     -14.884 -22.088  -9.425  1.00 10.00      B   
ATOM   3316  N   TYR   186     -16.644 -22.579  -8.115  1.00 10.00      B   
ATOM   3317  HN  TYR   186     -17.070 -22.456  -7.238  1.00 10.00      B   
ATOM   3318  CA  TYR   186     -17.317 -23.386  -9.125  1.00 10.00      B   
ATOM   3319  CB  TYR   186     -18.572 -24.039  -8.529  1.00 10.00      B   
ATOM   3320  CG  TYR   186     -19.260 -25.043  -9.431  1.00 10.00      B   
ATOM   3321  CD1 TYR   186     -18.530 -25.938 -10.205  1.00 10.00      B   
ATOM   3322  CD2 TYR   186     -20.646 -25.102  -9.499  1.00 10.00      B   
ATOM   3323  CE1 TYR   186     -19.161 -26.859 -11.019  1.00 10.00      B   
ATOM   3324  CE2 TYR   186     -21.286 -26.020 -10.311  1.00 10.00      B   
ATOM   3325  CZ  TYR   186     -20.540 -26.896 -11.069  1.00 10.00      B   
ATOM   3326  OH  TYR   186     -21.172 -27.815 -11.876  1.00 10.00      B   
ATOM   3327  HH  TYR   186     -22.071 -27.522 -12.051  1.00 10.00      B   
ATOM   3328  C   TYR   186     -17.676 -22.537 -10.345  1.00 10.00      B   
ATOM   3329  O   TYR   186     -17.472 -22.955 -11.486  1.00 10.00      B   
ATOM   3330  N   THR   187     -18.176 -21.329 -10.097  1.00 10.00      B   
ATOM   3331  HN  THR   187     -18.300 -21.044  -9.163  1.00 10.00      B   
ATOM   3332  CA  THR   187     -18.564 -20.419 -11.171  1.00 10.00      B   
ATOM   3333  CB  THR   187     -19.417 -19.249 -10.648  1.00 10.00      B   
ATOM   3334  OG1 THR   187     -19.009 -18.913  -9.315  1.00 10.00      B   
ATOM   3335  HG1 THR   187     -18.045 -18.880  -9.265  1.00 10.00      B   
ATOM   3336  CG2 THR   187     -20.888 -19.631 -10.637  1.00 10.00      B   
ATOM   3337  C   THR   187     -17.360 -19.878 -11.943  1.00 10.00      B   
ATOM   3338  O   THR   187     -17.521 -19.203 -12.960  1.00 10.00      B   
ATOM   3339  N   LEU   188     -16.158 -20.182 -11.468  1.00 10.00      B   
ATOM   3340  HN  LEU   188     -16.087 -20.726 -10.652  1.00 10.00      B   
ATOM   3341  CA  LEU   188     -14.942 -19.725 -12.126  1.00 10.00      B   
ATOM   3342  CB  LEU   188     -13.792 -19.616 -11.123  1.00 10.00      B   
ATOM   3343  CG  LEU   188     -13.993 -18.623  -9.977  1.00 10.00      B   
ATOM   3344  CD1 LEU   188     -12.875 -18.752  -8.956  1.00 10.00      B   
ATOM   3345  CD2 LEU   188     -14.086 -17.199 -10.506  1.00 10.00      B   
ATOM   3346  C   LEU   188     -14.561 -20.655 -13.271  1.00 10.00      B   
ATOM   3347  O   LEU   188     -13.771 -20.291 -14.141  1.00 10.00      B   
ATOM   3348  N   PHE   189     -15.125 -21.856 -13.268  1.00 10.00      B   
ATOM   3349  HN  PHE   189     -15.742 -22.094 -12.541  1.00 10.00      B   
ATOM   3350  CA  PHE   189     -14.844 -22.835 -14.314  1.00 10.00      B   
ATOM   3351  CB  PHE   189     -14.500 -24.194 -13.702  1.00 10.00      B   
ATOM   3352  CG  PHE   189     -13.271 -24.173 -12.842  1.00 10.00      B   
ATOM   3353  CD1 PHE   189     -13.377 -24.195 -11.463  1.00 10.00      B   
ATOM   3354  CD2 PHE   189     -12.012 -24.126 -13.413  1.00 10.00      B   
ATOM   3355  CE1 PHE   189     -12.248 -24.170 -10.667  1.00 10.00      B   
ATOM   3356  CE2 PHE   189     -10.879 -24.102 -12.625  1.00 10.00      B   
ATOM   3357  CZ  PHE   189     -10.998 -24.124 -11.249  1.00 10.00      B   
ATOM   3358  C   PHE   189     -16.033 -22.975 -15.260  1.00 10.00      B   
ATOM   3359  O   PHE   189     -15.935 -23.602 -16.319  1.00 10.00      B   
ATOM   3360  N   LEU   190     -17.152 -22.380 -14.871  1.00 10.00      B   
ATOM   3361  HN  LEU   190     -17.155 -21.881 -14.030  1.00 10.00      B   
ATOM   3362  CA  LEU   190     -18.371 -22.434 -15.663  1.00 10.00      B   
ATOM   3363  CB  LEU   190     -19.596 -22.389 -14.746  1.00 10.00      B   
ATOM   3364  CG  LEU   190     -19.692 -23.471 -13.668  1.00 10.00      B   
ATOM   3365  CD1 LEU   190     -20.846 -23.173 -12.723  1.00 10.00      B   
ATOM   3366  CD2 LEU   190     -19.860 -24.844 -14.297  1.00 10.00      B   
ATOM   3367  C   LEU   190     -18.440 -21.265 -16.635  1.00 10.00      B   
ATOM   3368  O   LEU   190     -17.896 -20.192 -16.372  1.00 10.00      B   
ATOM   3369  N   SER   191     -19.097 -21.483 -17.760  1.00 10.00      B   
ATOM   3370  HN  SER   191     -19.472 -22.378 -17.931  1.00 10.00      B   
ATOM   3371  CA  SER   191     -19.266 -20.442 -18.758  1.00 10.00      B   
ATOM   3372  CB  SER   191     -19.448 -21.075 -20.137  1.00 10.00      B   
ATOM   3373  OG  SER   191     -20.491 -22.036 -20.115  1.00 10.00      B   
ATOM   3374  HG  SER   191     -20.142 -22.875 -19.773  1.00 10.00      B   
ATOM   3375  C   SER   191     -20.491 -19.601 -18.408  1.00 10.00      B   
ATOM   3376  O   SER   191     -21.227 -19.935 -17.475  1.00 10.00      B   
ATOM   3377  N   SER   192     -20.715 -18.525 -19.158  1.00 10.00      B   
ATOM   3378  HN  SER   192     -20.087 -18.306 -19.880  1.00 10.00      B   
ATOM   3379  CA  SER   192     -21.856 -17.642 -18.924  1.00 10.00      B   
ATOM   3380  CB  SER   192     -21.879 -16.548 -19.993  1.00 10.00      B   
ATOM   3381  OG  SER   192     -20.564 -16.279 -20.461  1.00 10.00      B   
ATOM   3382  HG  SER   192     -20.340 -15.348 -20.277  1.00 10.00      B   
ATOM   3383  C   SER   192     -23.176 -18.416 -18.932  1.00 10.00      B   
ATOM   3384  O   SER   192     -24.117 -18.074 -18.216  1.00 10.00      B   
ATOM   3385  N   LYS   193     -23.233 -19.470 -19.738  1.00 10.00      B   
ATOM   3386  HN  LYS   193     -22.448 -19.700 -20.276  1.00 10.00      B   
ATOM   3387  CA  LYS   193     -24.430 -20.292 -19.837  1.00 10.00      B   
ATOM   3388  CB  LYS   193     -24.354 -21.200 -21.067  1.00 10.00      B   
ATOM   3389  CG  LYS   193     -24.348 -20.463 -22.396  1.00 10.00      B   
ATOM   3390  CD  LYS   193     -24.139 -21.429 -23.552  1.00 10.00      B   
ATOM   3391  CE  LYS   193     -24.346 -20.750 -24.897  1.00 10.00      B   
ATOM   3392  NZ  LYS   193     -24.134 -21.693 -26.023  1.00 10.00      B   
ATOM   3393  HZ1 LYS   193     -24.644 -22.579 -25.846  1.00 10.00      B   
ATOM   3394  HZ2 LYS   193     -23.122 -21.906 -26.130  1.00 10.00      B   
ATOM   3395  HZ3 LYS   193     -24.483 -21.279 -26.911  1.00 10.00      B   
ATOM   3396  C   LYS   193     -24.604 -21.144 -18.585  1.00 10.00      B   
ATOM   3397  O   LYS   193     -25.690 -21.207 -18.008  1.00 10.00      B   
ATOM   3398  N   GLU   194     -23.519 -21.781 -18.161  1.00 10.00      B   
ATOM   3399  HN  GLU   194     -22.676 -21.667 -18.653  1.00 10.00      B   
ATOM   3400  CA  GLU   194     -23.543 -22.644 -16.985  1.00 10.00      B   
ATOM   3401  CB  GLU   194     -22.237 -23.424 -16.874  1.00 10.00      B   
ATOM   3402  CG  GLU   194     -21.927 -24.282 -18.088  1.00 10.00      B   
ATOM   3403  CD  GLU   194     -20.509 -24.810 -18.074  1.00 10.00      B   
ATOM   3404  OE1 GLU   194     -19.598 -24.084 -18.522  1.00 10.00      B   
ATOM   3405  OE2 GLU   194     -20.300 -25.953 -17.614  1.00 10.00      B   
ATOM   3406  C   GLU   194     -23.804 -21.854 -15.706  1.00 10.00      B   
ATOM   3407  O   GLU   194     -24.574 -22.289 -14.849  1.00 10.00      B   
ATOM   3408  N   ILE   195     -23.168 -20.690 -15.588  1.00 10.00      B   
ATOM   3409  HN  ILE   195     -22.565 -20.399 -16.311  1.00 10.00      B   
ATOM   3410  CA  ILE   195     -23.333 -19.833 -14.416  1.00 10.00      B   
ATOM   3411  CB  ILE   195     -22.491 -18.539 -14.537  1.00 10.00      B   
ATOM   3412  CG1 ILE   195     -20.994 -18.870 -14.528  1.00 10.00      B   
ATOM   3413  CG2 ILE   195     -22.823 -17.560 -13.417  1.00 10.00      B   
ATOM   3414  CD1 ILE   195     -20.103 -17.697 -14.879  1.00 10.00      B   
ATOM   3415  C   ILE   195     -24.804 -19.466 -14.217  1.00 10.00      B   
ATOM   3416  O   ILE   195     -25.320 -19.502 -13.098  1.00 10.00      B   
ATOM   3417  N   GLU   196     -25.473 -19.142 -15.315  1.00 10.00      B   
ATOM   3418  HN  GLU   196     -25.008 -19.159 -16.180  1.00 10.00      B   
ATOM   3419  CA  GLU   196     -26.876 -18.761 -15.277  1.00 10.00      B   
ATOM   3420  CB  GLU   196     -27.343 -18.318 -16.662  1.00 10.00      B   
ATOM   3421  CG  GLU   196     -28.688 -17.617 -16.664  1.00 10.00      B   
ATOM   3422  CD  GLU   196     -29.165 -17.281 -18.058  1.00 10.00      B   
ATOM   3423  OE1 GLU   196     -28.638 -16.321 -18.659  1.00 10.00      B   
ATOM   3424  OE2 GLU   196     -30.071 -17.977 -18.562  1.00 10.00      B   
ATOM   3425  C   GLU   196     -27.758 -19.897 -14.765  1.00 10.00      B   
ATOM   3426  O   GLU   196     -28.616 -19.686 -13.908  1.00 10.00      B   
ATOM   3427  N   GLN   197     -27.523 -21.099 -15.280  1.00 10.00      B   
ATOM   3428  HN  GLN   197     -26.800 -21.199 -15.935  1.00 10.00      B   
ATOM   3429  CA  GLN   197     -28.306 -22.275 -14.901  1.00 10.00      B   
ATOM   3430  CB  GLN   197     -27.988 -23.450 -15.834  1.00 10.00      B   
ATOM   3431  CG  GLN   197     -28.175 -23.155 -17.314  1.00 10.00      B   
ATOM   3432  CD  GLN   197     -27.699 -24.294 -18.200  1.00 10.00      B   
ATOM   3433  OE1 GLN   197     -26.799 -25.055 -17.834  1.00 10.00      B   
ATOM   3434  NE2 GLN   197     -28.297 -24.415 -19.376  1.00 10.00      B   
ATOM   3435 HE21 GLN   197     -29.004 -23.773 -19.601  1.00 10.00      B   
ATOM   3436 HE22 GLN   197     -28.011 -25.138 -19.971  1.00 10.00      B   
ATOM   3437  C   GLN   197     -28.058 -22.700 -13.455  1.00 10.00      B   
ATOM   3438  O   GLN   197     -28.998 -22.928 -12.693  1.00 10.00      B   
ATOM   3439  N   VAL   198     -26.790 -22.805 -13.086  1.00 10.00      B   
ATOM   3440  HN  VAL   198     -26.085 -22.587 -13.738  1.00 10.00      B   
ATOM   3441  CA  VAL   198     -26.411 -23.237 -11.744  1.00 10.00      B   
ATOM   3442  CB  VAL   198     -24.883 -23.446 -11.615  1.00 10.00      B   
ATOM   3443  CG1 VAL   198     -24.494 -23.775 -10.178  1.00 10.00      B   
ATOM   3444  CG2 VAL   198     -24.418 -24.548 -12.558  1.00 10.00      B   
ATOM   3445  C   VAL   198     -26.908 -22.294 -10.648  1.00 10.00      B   
ATOM   3446  O   VAL   198     -27.527 -22.740  -9.682  1.00 10.00      B   
ATOM   3447  N   LEU   199     -26.663 -20.996 -10.808  1.00 10.00      B   
ATOM   3448  HN  LEU   199     -26.206 -20.688 -11.624  1.00 10.00      B   
ATOM   3449  CA  LEU   199     -27.062 -20.014  -9.799  1.00 10.00      B   
ATOM   3450  CB  LEU   199     -26.526 -18.618 -10.120  1.00 10.00      B   
ATOM   3451  CG  LEU   199     -25.001 -18.462 -10.072  1.00 10.00      B   
ATOM   3452  CD1 LEU   199     -24.606 -17.005 -10.221  1.00 10.00      B   
ATOM   3453  CD2 LEU   199     -24.436 -19.040  -8.784  1.00 10.00      B   
ATOM   3454  C   LEU   199     -28.565 -19.990  -9.518  1.00 10.00      B   
ATOM   3455  O   LEU   199     -28.985 -19.702  -8.395  1.00 10.00      B   
ATOM   3456  N   SER   200     -29.378 -20.304 -10.519  1.00 10.00      B   
ATOM   3457  HN  SER   200     -29.003 -20.529 -11.398  1.00 10.00      B   
ATOM   3458  CA  SER   200     -30.827 -20.311 -10.335  1.00 10.00      B   
ATOM   3459  CB  SER   200     -31.550 -20.176 -11.676  1.00 10.00      B   
ATOM   3460  OG  SER   200     -30.867 -20.879 -12.698  1.00 10.00      B   
ATOM   3461  HG  SER   200     -30.740 -21.799 -12.428  1.00 10.00      B   
ATOM   3462  C   SER   200     -31.298 -21.564  -9.599  1.00 10.00      B   
ATOM   3463  O   SER   200     -32.440 -21.638  -9.145  1.00 10.00      B   
ATOM   3464  N   GLY   201     -30.407 -22.542  -9.476  1.00 10.00      B   
ATOM   3465  HN  GLY   201     -29.504 -22.420  -9.844  1.00 10.00      B   
ATOM   3466  CA  GLY   201     -30.749 -23.780  -8.807  1.00 10.00      B   
ATOM   3467  C   GLY   201     -30.230 -23.836  -7.386  1.00 10.00      B   
ATOM   3468  O   GLY   201     -30.426 -24.830  -6.686  1.00 10.00      B   
ATOM   3469  N   VAL   202     -29.564 -22.774  -6.959  1.00 10.00      B   
ATOM   3470  HN  VAL   202     -29.436 -22.013  -7.565  1.00 10.00      B   
ATOM   3471  CA  VAL   202     -29.021 -22.712  -5.609  1.00 10.00      B   
ATOM   3472  CB  VAL   202     -27.753 -21.833  -5.538  1.00 10.00      B   
ATOM   3473  CG1 VAL   202     -27.151 -21.873  -4.141  1.00 10.00      B   
ATOM   3474  CG2 VAL   202     -26.728 -22.287  -6.567  1.00 10.00      B   
ATOM   3475  C   VAL   202     -30.067 -22.183  -4.632  1.00 10.00      B   
ATOM   3476  O   VAL   202     -30.563 -21.066  -4.788  1.00 10.00      B   
ATOM   3477  N   THR   203     -30.396 -22.992  -3.633  1.00 10.00      B   
ATOM   3478  HN  THR   203     -29.959 -23.869  -3.565  1.00 10.00      B   
ATOM   3479  CA  THR   203     -31.384 -22.621  -2.629  1.00 10.00      B   
ATOM   3480  CB  THR   203     -31.954 -23.879  -1.946  1.00 10.00      B   
ATOM   3481  OG1 THR   203     -31.065 -24.985  -2.174  1.00 10.00      B   
ATOM   3482  HG1 THR   203     -31.429 -25.553  -2.866  1.00 10.00      B   
ATOM   3483  CG2 THR   203     -33.327 -24.217  -2.504  1.00 10.00      B   
ATOM   3484  C   THR   203     -30.761 -21.716  -1.572  1.00 10.00      B   
ATOM   3485  O   THR   203     -31.457 -20.945  -0.905  1.00 10.00      B   
ATOM   3486  N   LEU   204     -29.445 -21.819  -1.430  1.00 10.00      B   
ATOM   3487  HN  LEU   204     -28.956 -22.443  -2.003  1.00 10.00      B   
ATOM   3488  CA  LEU   204     -28.705 -21.025  -0.461  1.00 10.00      B   
ATOM   3489  CB  LEU   204     -27.303 -21.613  -0.254  1.00 10.00      B   
ATOM   3490  CG  LEU   204     -27.236 -23.070   0.208  1.00 10.00      B   
ATOM   3491  CD1 LEU   204     -25.816 -23.601   0.090  1.00 10.00      B   
ATOM   3492  CD2 LEU   204     -27.737 -23.202   1.636  1.00 10.00      B   
ATOM   3493  C   LEU   204     -28.582 -19.583  -0.939  1.00 10.00      B   
ATOM   3494  O   LEU   204     -28.401 -19.334  -2.133  1.00 10.00      B   
ATOM   3495  N   PRO   205     -28.708 -18.618  -0.018  1.00 10.00      B   
ATOM   3496  CA  PRO   205     -28.587 -17.195  -0.343  1.00 10.00      B   
ATOM   3497  CB  PRO   205     -28.889 -16.487   0.984  1.00 10.00      B   
ATOM   3498  CG  PRO   205     -29.584 -17.511   1.812  1.00 10.00      B   
ATOM   3499  CD  PRO   205     -28.994 -18.828   1.407  1.00 10.00      B   
ATOM   3500  C   PRO   205     -27.172 -16.871  -0.806  1.00 10.00      B   
ATOM   3501  O   PRO   205     -26.206 -17.047  -0.060  1.00 10.00      B   
ATOM   3502  N   LEU   206     -27.056 -16.419  -2.042  1.00 10.00      B   
ATOM   3503  HN  LEU   206     -27.867 -16.307  -2.585  1.00 10.00      B   
ATOM   3504  CA  LEU   206     -25.763 -16.087  -2.618  1.00 10.00      B   
ATOM   3505  CB  LEU   206     -25.846 -16.101  -4.146  1.00 10.00      B   
ATOM   3506  CG  LEU   206     -26.321 -17.418  -4.771  1.00 10.00      B   
ATOM   3507  CD1 LEU   206     -26.518 -17.267  -6.269  1.00 10.00      B   
ATOM   3508  CD2 LEU   206     -25.342 -18.541  -4.471  1.00 10.00      B   
ATOM   3509  C   LEU   206     -25.242 -14.748  -2.104  1.00 10.00      B   
ATOM   3510  O   LEU   206     -26.009 -13.913  -1.622  1.00 10.00      B   
ATOM   3511  N   ASP   207     -23.933 -14.556  -2.197  1.00 10.00      B   
ATOM   3512  HN  ASP   207     -23.374 -15.258  -2.588  1.00 10.00      B   
ATOM   3513  CA  ASP   207     -23.305 -13.324  -1.738  1.00 10.00      B   
ATOM   3514  CB  ASP   207     -21.845 -13.566  -1.330  1.00 10.00      B   
ATOM   3515  CG  ASP   207     -20.853 -13.261  -2.435  1.00 10.00      B   
ATOM   3516  OD1 ASP   207     -20.730 -14.076  -3.370  1.00 10.00      B   
ATOM   3517  OD2 ASP   207     -20.196 -12.201  -2.369  1.00 10.00      B   
ATOM   3518  C   ASP   207     -23.405 -12.225  -2.793  1.00 10.00      B   
ATOM   3519  O   ASP   207     -23.900 -12.455  -3.898  1.00 10.00      B   
ATOM   3520  N   LEU   208     -22.922 -11.039  -2.443  1.00 10.00      B   
ATOM   3521  HN  LEU   208     -22.515 -10.939  -1.559  1.00 10.00      B   
ATOM   3522  CA  LEU   208     -22.960  -9.887  -3.333  1.00 10.00      B   
ATOM   3523  CB  LEU   208     -22.351  -8.663  -2.640  1.00 10.00      B   
ATOM   3524  CG  LEU   208     -22.807  -8.397  -1.202  1.00 10.00      B   
ATOM   3525  CD1 LEU   208     -22.046  -7.225  -0.604  1.00 10.00      B   
ATOM   3526  CD2 LEU   208     -24.307  -8.151  -1.145  1.00 10.00      B   
ATOM   3527  C   LEU   208     -22.228 -10.155  -4.647  1.00 10.00      B   
ATOM   3528  O   LEU   208     -22.713  -9.791  -5.717  1.00 10.00      B   
ATOM   3529  N   GLU   209     -21.071 -10.803  -4.561  1.00 10.00      B   
ATOM   3530  HN  GLU   209     -20.754 -11.111  -3.678  1.00 10.00      B   
ATOM   3531  CA  GLU   209     -20.270 -11.103  -5.741  1.00 10.00      B   
ATOM   3532  CB  GLU   209     -18.909 -11.687  -5.340  1.00 10.00      B   
ATOM   3533  CG  GLU   209     -17.902 -11.768  -6.478  1.00 10.00      B   
ATOM   3534  CD  GLU   209     -17.282 -10.428  -6.823  1.00 10.00      B   
ATOM   3535  OE1 GLU   209     -18.019  -9.417  -6.891  1.00 10.00      B   
ATOM   3536  OE2 GLU   209     -16.053 -10.381  -7.049  1.00 10.00      B   
ATOM   3537  C   GLU   209     -21.010 -12.055  -6.673  1.00 10.00      B   
ATOM   3538  O   GLU   209     -21.156 -11.780  -7.867  1.00 10.00      B   
ATOM   3539  N   LEU   210     -21.499 -13.158  -6.119  1.00 10.00      B   
ATOM   3540  HN  LEU   210     -21.359 -13.315  -5.157  1.00 10.00      B   
ATOM   3541  CA  LEU   210     -22.226 -14.151  -6.901  1.00 10.00      B   
ATOM   3542  CB  LEU   210     -22.582 -15.366  -6.044  1.00 10.00      B   
ATOM   3543  CG  LEU   210     -21.414 -16.286  -5.680  1.00 10.00      B   
ATOM   3544  CD1 LEU   210     -21.865 -17.370  -4.716  1.00 10.00      B   
ATOM   3545  CD2 LEU   210     -20.805 -16.900  -6.933  1.00 10.00      B   
ATOM   3546  C   LEU   210     -23.477 -13.562  -7.545  1.00 10.00      B   
ATOM   3547  O   LEU   210     -23.878 -13.978  -8.635  1.00 10.00      B   
ATOM   3548  N   LYS   211     -24.102 -12.601  -6.876  1.00 10.00      B   
ATOM   3549  HN  LYS   211     -23.759 -12.317  -5.998  1.00 10.00      B   
ATOM   3550  CA  LYS   211     -25.296 -11.969  -7.420  1.00 10.00      B   
ATOM   3551  CB  LYS   211     -26.086 -11.231  -6.337  1.00 10.00      B   
ATOM   3552  CG  LYS   211     -26.714 -12.168  -5.315  1.00 10.00      B   
ATOM   3553  CD  LYS   211     -27.753 -11.471  -4.454  1.00 10.00      B   
ATOM   3554  CE  LYS   211     -28.354 -12.448  -3.455  1.00 10.00      B   
ATOM   3555  NZ  LYS   211     -29.469 -11.855  -2.668  1.00 10.00      B   
ATOM   3556  HZ1 LYS   211     -29.836 -12.555  -1.994  1.00 10.00      B   
ATOM   3557  HZ2 LYS   211     -30.245 -11.563  -3.299  1.00 10.00      B   
ATOM   3558  HZ3 LYS   211     -29.137 -11.024  -2.138  1.00 10.00      B   
ATOM   3559  C   LYS   211     -24.946 -11.054  -8.593  1.00 10.00      B   
ATOM   3560  O   LYS   211     -25.672 -10.999  -9.588  1.00 10.00      B   
ATOM   3561  N   LEU   212     -23.821 -10.351  -8.482  1.00 10.00      B   
ATOM   3562  HN  LEU   212     -23.285 -10.429  -7.662  1.00 10.00      B   
ATOM   3563  CA  LEU   212     -23.368  -9.464  -9.547  1.00 10.00      B   
ATOM   3564  CB  LEU   212     -22.212  -8.577  -9.077  1.00 10.00      B   
ATOM   3565  CG  LEU   212     -22.506  -7.632  -7.908  1.00 10.00      B   
ATOM   3566  CD1 LEU   212     -21.358  -6.655  -7.712  1.00 10.00      B   
ATOM   3567  CD2 LEU   212     -23.816  -6.889  -8.120  1.00 10.00      B   
ATOM   3568  C   LEU   212     -22.932 -10.288 -10.751  1.00 10.00      B   
ATOM   3569  O   LEU   212     -23.206  -9.930 -11.900  1.00 10.00      B   
ATOM   3570  N   LEU   213     -22.257 -11.403 -10.475  1.00 10.00      B   
ATOM   3571  HN  LEU   213     -22.061 -11.622  -9.535  1.00 10.00      B   
ATOM   3572  CA  LEU   213     -21.790 -12.303 -11.524  1.00 10.00      B   
ATOM   3573  CB  LEU   213     -20.996 -13.468 -10.921  1.00 10.00      B   
ATOM   3574  CG  LEU   213     -19.595 -13.138 -10.401  1.00 10.00      B   
ATOM   3575  CD1 LEU   213     -19.042 -14.298  -9.587  1.00 10.00      B   
ATOM   3576  CD2 LEU   213     -18.663 -12.808 -11.556  1.00 10.00      B   
ATOM   3577  C   LEU   213     -22.968 -12.839 -12.328  1.00 10.00      B   
ATOM   3578  O   LEU   213     -22.904 -12.931 -13.552  1.00 10.00      B   
ATOM   3579  N   TYR   214     -24.050 -13.170 -11.626  1.00 10.00      B   
ATOM   3580  HN  TYR   214     -24.036 -13.064 -10.650  1.00 10.00      B   
ATOM   3581  CA  TYR   214     -25.251 -13.692 -12.261  1.00 10.00      B   
ATOM   3582  CB  TYR   214     -26.296 -14.049 -11.202  1.00 10.00      B   
ATOM   3583  CG  TYR   214     -27.425 -14.922 -11.707  1.00 10.00      B   
ATOM   3584  CD1 TYR   214     -27.238 -15.787 -12.777  1.00 10.00      B   
ATOM   3585  CD2 TYR   214     -28.677 -14.886 -11.108  1.00 10.00      B   
ATOM   3586  CE1 TYR   214     -28.264 -16.586 -13.235  1.00 10.00      B   
ATOM   3587  CE2 TYR   214     -29.710 -15.686 -11.561  1.00 10.00      B   
ATOM   3588  CZ  TYR   214     -29.497 -16.534 -12.626  1.00 10.00      B   
ATOM   3589  OH  TYR   214     -30.519 -17.334 -13.085  1.00 10.00      B   
ATOM   3590  HH  TYR   214     -30.151 -18.174 -13.396  1.00 10.00      B   
ATOM   3591  C   TYR   214     -25.830 -12.678 -13.240  1.00 10.00      B   
ATOM   3592  O   TYR   214     -26.215 -13.028 -14.357  1.00 10.00      B   
ATOM   3593  N   MET   215     -25.874 -11.419 -12.820  1.00 10.00      B   
ATOM   3594  HN  MET   215     -25.531 -11.200 -11.926  1.00 10.00      B   
ATOM   3595  CA  MET   215     -26.407 -10.357 -13.662  1.00 10.00      B   
ATOM   3596  CB  MET   215     -26.511  -9.039 -12.890  1.00 10.00      B   
ATOM   3597  CG  MET   215     -27.542  -9.061 -11.769  1.00 10.00      B   
ATOM   3598  SD  MET   215     -28.076  -7.411 -11.270  1.00 10.00      B   
ATOM   3599  CE  MET   215     -26.551  -6.733 -10.620  1.00 10.00      B   
ATOM   3600  C   MET   215     -25.560 -10.187 -14.919  1.00 10.00      B   
ATOM   3601  O   MET   215     -26.087 -10.021 -16.017  1.00 10.00      B   
ATOM   3602  N   LYS   216     -24.245 -10.247 -14.749  1.00 10.00      B   
ATOM   3603  HN  LYS   216     -23.885 -10.379 -13.844  1.00 10.00      B   
ATOM   3604  CA  LYS   216     -23.323 -10.112 -15.869  1.00 10.00      B   
ATOM   3605  CB  LYS   216     -21.890  -9.931 -15.370  1.00 10.00      B   
ATOM   3606  CG  LYS   216     -21.618  -8.564 -14.759  1.00 10.00      B   
ATOM   3607  CD  LYS   216     -20.181  -8.444 -14.279  1.00 10.00      B   
ATOM   3608  CE  LYS   216     -19.949  -9.245 -13.009  1.00 10.00      B   
ATOM   3609  NZ  LYS   216     -18.507  -9.341 -12.675  1.00 10.00      B   
ATOM   3610  HZ1 LYS   216     -18.080  -8.393 -12.654  1.00 10.00      B   
ATOM   3611  HZ2 LYS   216     -18.010  -9.916 -13.387  1.00 10.00      B   
ATOM   3612  HZ3 LYS   216     -18.383  -9.782 -11.743  1.00 10.00      B   
ATOM   3613  C   LYS   216     -23.414 -11.318 -16.799  1.00 10.00      B   
ATOM   3614  O   LYS   216     -23.271 -11.187 -18.015  1.00 10.00      B   
ATOM   3615  N   ALA   217     -23.656 -12.491 -16.220  1.00 10.00      B   
ATOM   3616  HN  ALA   217     -23.746 -12.531 -15.242  1.00 10.00      B   
ATOM   3617  CA  ALA   217     -23.780 -13.723 -16.991  1.00 10.00      B   
ATOM   3618  CB  ALA   217     -23.782 -14.934 -16.071  1.00 10.00      B   
ATOM   3619  C   ALA   217     -25.044 -13.692 -17.842  1.00 10.00      B   
ATOM   3620  O   ALA   217     -25.010 -14.008 -19.032  1.00 10.00      B   
ATOM   3621  N   MET   218     -26.157 -13.294 -17.226  1.00 10.00      B   
ATOM   3622  HN  MET   218     -26.120 -13.064 -16.269  1.00 10.00      B   
ATOM   3623  CA  MET   218     -27.433 -13.204 -17.936  1.00 10.00      B   
ATOM   3624  CB  MET   218     -28.569 -12.813 -16.987  1.00 10.00      B   
ATOM   3625  CG  MET   218     -29.128 -13.972 -16.180  1.00 10.00      B   
ATOM   3626  SD  MET   218     -30.485 -13.486 -15.092  1.00 10.00      B   
ATOM   3627  CE  MET   218     -29.620 -12.468 -13.902  1.00 10.00      B   
ATOM   3628  C   MET   218     -27.330 -12.191 -19.066  1.00 10.00      B   
ATOM   3629  O   MET   218     -27.914 -12.368 -20.134  1.00 10.00      B   
ATOM   3630  N   LYS   219     -26.562 -11.140 -18.820  1.00 10.00      B   
ATOM   3631  HN  LYS   219     -26.129 -11.067 -17.944  1.00 10.00      B   
ATOM   3632  CA  LYS   219     -26.346 -10.087 -19.797  1.00 10.00      B   
ATOM   3633  CB  LYS   219     -25.528  -8.965 -19.152  1.00 10.00      B   
ATOM   3634  CG  LYS   219     -25.336  -7.727 -20.009  1.00 10.00      B   
ATOM   3635  CD  LYS   219     -24.419  -6.736 -19.312  1.00 10.00      B   
ATOM   3636  CE  LYS   219     -24.041  -5.582 -20.223  1.00 10.00      B   
ATOM   3637  NZ  LYS   219     -22.969  -4.738 -19.630  1.00 10.00      B   
ATOM   3638  HZ1 LYS   219     -23.284  -4.341 -18.720  1.00 10.00      B   
ATOM   3639  HZ2 LYS   219     -22.729  -3.957 -20.273  1.00 10.00      B   
ATOM   3640  HZ3 LYS   219     -22.115  -5.310 -19.468  1.00 10.00      B   
ATOM   3641  C   LYS   219     -25.627 -10.639 -21.028  1.00 10.00      B   
ATOM   3642  O   LYS   219     -25.883 -10.207 -22.152  1.00 10.00      B   
ATOM   3643  N   GLU   220     -24.740 -11.609 -20.809  1.00 10.00      B   
ATOM   3644  HN  GLU   220     -24.589 -11.919 -19.889  1.00 10.00      B   
ATOM   3645  CA  GLU   220     -23.989 -12.225 -21.900  1.00 10.00      B   
ATOM   3646  CB  GLU   220     -22.809 -13.039 -21.363  1.00 10.00      B   
ATOM   3647  CG  GLU   220     -21.709 -12.213 -20.721  1.00 10.00      B   
ATOM   3648  CD  GLU   220     -20.336 -12.816 -20.935  1.00 10.00      B   
ATOM   3649  OE1 GLU   220     -19.954 -13.732 -20.175  1.00 10.00      B   
ATOM   3650  OE2 GLU   220     -19.629 -12.372 -21.866  1.00 10.00      B   
ATOM   3651  C   GLU   220     -24.885 -13.130 -22.738  1.00 10.00      B   
ATOM   3652  O   GLU   220     -24.834 -13.103 -23.966  1.00 10.00      B   
ATOM   3653  N   ASN   221     -25.718 -13.916 -22.064  1.00 10.00      B   
ATOM   3654  HN  ASN   221     -25.724 -13.874 -21.083  1.00 10.00      B   
ATOM   3655  CA  ASN   221     -26.624 -14.845 -22.742  1.00 10.00      B   
ATOM   3656  CB  ASN   221     -27.121 -15.922 -21.772  1.00 10.00      B   
ATOM   3657  CG  ASN   221     -26.004 -16.645 -21.045  1.00 10.00      B   
ATOM   3658  OD1 ASN   221     -24.926 -16.885 -21.598  1.00 10.00      B   
ATOM   3659  ND2 ASN   221     -26.253 -16.989 -19.792  1.00 10.00      B   
ATOM   3660 HD21 ASN   221     -27.138 -16.756 -19.410  1.00 10.00      B   
ATOM   3661 HD22 ASN   221     -25.550 -17.456 -19.288  1.00 10.00      B   
ATOM   3662  C   ASN   221     -27.820 -14.112 -23.341  1.00 10.00      B   
ATOM   3663  O   ASN   221     -28.681 -14.724 -23.981  1.00 10.00      B   
ATOM   3664  N   ALA   222     -27.866 -12.801 -23.111  1.00 10.00      B   
ATOM   3665  HN  ALA   222     -27.149 -12.395 -22.583  1.00 10.00      B   
ATOM   3666  CA  ALA   222     -28.940 -11.947 -23.610  1.00 10.00      B   
ATOM   3667  CB  ALA   222     -29.053 -12.018 -25.127  1.00 10.00      B   
ATOM   3668  C   ALA   222     -30.269 -12.271 -22.930  1.00 10.00      B   
ATOM   3669  O   ALA   222     -31.341 -12.059 -23.500  1.00 10.00      B   
ATOM   3670  N   SER   223     -30.185 -12.768 -21.704  1.00 10.00      B   
ATOM   3671  HN  SER   223     -29.296 -12.903 -21.305  1.00 10.00      B   
ATOM   3672  CA  SER   223     -31.363 -13.112 -20.925  1.00 10.00      B   
ATOM   3673  CB  SER   223     -31.014 -14.190 -19.893  1.00 10.00      B   
ATOM   3674  OG  SER   223     -30.223 -15.214 -20.480  1.00 10.00      B   
ATOM   3675  HG  SER   223     -29.626 -15.589 -19.802  1.00 10.00      B   
ATOM   3676  C   SER   223     -31.912 -11.864 -20.233  1.00 10.00      B   
ATOM   3677  O   SER   223     -31.881 -11.748 -19.007  1.00 10.00      B   
ATOM   3678  N   PHE   224     -32.417 -10.937 -21.037  1.00 10.00      B   
ATOM   3679  HN  PHE   224     -32.433 -11.108 -22.005  1.00 10.00      B   
ATOM   3680  CA  PHE   224     -32.953  -9.680 -20.536  1.00 10.00      B   
ATOM   3681  CB  PHE   224     -33.174  -8.699 -21.687  1.00 10.00      B   
ATOM   3682  CG  PHE   224     -31.905  -8.297 -22.384  1.00 10.00      B   
ATOM   3683  CD1 PHE   224     -31.556  -8.858 -23.603  1.00 10.00      B   
ATOM   3684  CD2 PHE   224     -31.057  -7.360 -21.817  1.00 10.00      B   
ATOM   3685  CE1 PHE   224     -30.386  -8.491 -24.241  1.00 10.00      B   
ATOM   3686  CE2 PHE   224     -29.888  -6.988 -22.449  1.00 10.00      B   
ATOM   3687  CZ  PHE   224     -29.551  -7.555 -23.663  1.00 10.00      B   
ATOM   3688  C   PHE   224     -34.241  -9.878 -19.744  1.00 10.00      B   
ATOM   3689  O   PHE   224     -34.516  -9.135 -18.803  1.00 10.00      B   
ATOM   3690  N   GLU   225     -35.025 -10.880 -20.119  1.00 10.00      B   
ATOM   3691  HN  GLU   225     -34.754 -11.444 -20.875  1.00 10.00      B   
ATOM   3692  CA  GLU   225     -36.275 -11.161 -19.424  1.00 10.00      B   
ATOM   3693  CB  GLU   225     -37.072 -12.240 -20.156  1.00 10.00      B   
ATOM   3694  CG  GLU   225     -38.437 -12.515 -19.554  1.00 10.00      B   
ATOM   3695  CD  GLU   225     -39.073 -13.770 -20.105  1.00 10.00      B   
ATOM   3696  OE1 GLU   225     -38.685 -14.875 -19.672  1.00 10.00      B   
ATOM   3697  OE2 GLU   225     -39.969 -13.659 -20.967  1.00 10.00      B   
ATOM   3698  C   GLU   225     -35.991 -11.594 -17.988  1.00 10.00      B   
ATOM   3699  O   GLU   225     -36.535 -11.031 -17.034  1.00 10.00      B   
ATOM   3700  N   ALA   226     -35.114 -12.583 -17.844  1.00 10.00      B   
ATOM   3701  HN  ALA   226     -34.713 -12.985 -18.647  1.00 10.00      B   
ATOM   3702  CA  ALA   226     -34.737 -13.093 -16.532  1.00 10.00      B   
ATOM   3703  CB  ALA   226     -33.892 -14.348 -16.675  1.00 10.00      B   
ATOM   3704  C   ALA   226     -33.988 -12.028 -15.738  1.00 10.00      B   
ATOM   3705  O   ALA   226     -34.173 -11.894 -14.526  1.00 10.00      B   
ATOM   3706  N   LEU   227     -33.152 -11.267 -16.431  1.00 10.00      B   
ATOM   3707  HN  LEU   227     -33.044 -11.427 -17.393  1.00 10.00      B   
ATOM   3708  CA  LEU   227     -32.379 -10.211 -15.801  1.00 10.00      B   
ATOM   3709  CB  LEU   227     -31.363  -9.624 -16.787  1.00 10.00      B   
ATOM   3710  CG  LEU   227     -30.450  -8.515 -16.256  1.00 10.00      B   
ATOM   3711  CD1 LEU   227     -29.679  -8.987 -15.034  1.00 10.00      B   
ATOM   3712  CD2 LEU   227     -29.494  -8.047 -17.340  1.00 10.00      B   
ATOM   3713  C   LEU   227     -33.297  -9.122 -15.253  1.00 10.00      B   
ATOM   3714  O   LEU   227     -33.070  -8.607 -14.160  1.00 10.00      B   
ATOM   3715  N   HIS   228     -34.345  -8.796 -16.003  1.00 10.00      B   
ATOM   3716  HN  HIS   228     -34.480  -9.255 -16.862  1.00 10.00      B   
ATOM   3717  CA  HIS   228     -35.299  -7.771 -15.587  1.00 10.00      B   
ATOM   3718  CB  HIS   228     -36.340  -7.510 -16.679  1.00 10.00      B   
ATOM   3719  CG  HIS   228     -37.092  -6.224 -16.507  1.00 10.00      B   
ATOM   3720  ND1 HIS   228     -36.537  -4.988 -16.765  1.00 10.00      B   
ATOM   3721  HD1 HIS   228     -35.610  -4.823 -17.063  1.00 10.00      B   
ATOM   3722  CD2 HIS   228     -38.367  -5.987 -16.112  1.00 10.00      B   
ATOM   3723  CE1 HIS   228     -37.438  -4.048 -16.539  1.00 10.00      B   
ATOM   3724  NE2 HIS   228     -38.555  -4.628 -16.143  1.00 10.00      B   
ATOM   3725  HE2 HIS   228     -39.390  -4.161 -15.912  1.00 10.00      B   
ATOM   3726  C   HIS   228     -35.989  -8.166 -14.288  1.00 10.00      B   
ATOM   3727  O   HIS   228     -36.176  -7.338 -13.401  1.00 10.00      B   
ATOM   3728  N   ALA   229     -36.353  -9.435 -14.182  1.00 10.00      B   
ATOM   3729  HN  ALA   229     -36.176 -10.048 -14.929  1.00 10.00      B   
ATOM   3730  CA  ALA   229     -37.011  -9.940 -12.987  1.00 10.00      B   
ATOM   3731  CB  ALA   229     -37.554 -11.339 -13.234  1.00 10.00      B   
ATOM   3732  C   ALA   229     -36.047  -9.942 -11.806  1.00 10.00      B   
ATOM   3733  O   ALA   229     -36.416  -9.586 -10.687  1.00 10.00      B   
ATOM   3734  N   TYR   230     -34.803 -10.329 -12.070  1.00 10.00      B   
ATOM   3735  HN  TYR   230     -34.569 -10.592 -12.986  1.00 10.00      B   
ATOM   3736  CA  TYR   230     -33.783 -10.377 -11.034  1.00 10.00      B   
ATOM   3737  CB  TYR   230     -32.520 -11.075 -11.545  1.00 10.00      B   
ATOM   3738  CG  TYR   230     -31.659 -11.649 -10.441  1.00 10.00      B   
ATOM   3739  CD1 TYR   230     -31.932 -12.901  -9.905  1.00 10.00      B   
ATOM   3740  CD2 TYR   230     -30.581 -10.939  -9.931  1.00 10.00      B   
ATOM   3741  CE1 TYR   230     -31.158 -13.426  -8.886  1.00 10.00      B   
ATOM   3742  CE2 TYR   230     -29.801 -11.457  -8.916  1.00 10.00      B   
ATOM   3743  CZ  TYR   230     -30.093 -12.700  -8.397  1.00 10.00      B   
ATOM   3744  OH  TYR   230     -29.324 -13.213  -7.377  1.00 10.00      B   
ATOM   3745  HH  TYR   230     -28.741 -13.895  -7.730  1.00 10.00      B   
ATOM   3746  C   TYR   230     -33.453  -8.978 -10.514  1.00 10.00      B   
ATOM   3747  O   TYR   230     -33.384  -8.760  -9.302  1.00 10.00      B   
ATOM   3748  N   THR   231     -33.267  -8.034 -11.433  1.00 10.00      B   
ATOM   3749  HN  THR   231     -33.353  -8.269 -12.383  1.00 10.00      B   
ATOM   3750  CA  THR   231     -32.939  -6.658 -11.070  1.00 10.00      B   
ATOM   3751  CB  THR   231     -32.589  -5.808 -12.309  1.00 10.00      B   
ATOM   3752  OG1 THR   231     -33.513  -6.098 -13.366  1.00 10.00      B   
ATOM   3753  HG1 THR   231     -33.254  -6.920 -13.801  1.00 10.00      B   
ATOM   3754  CG2 THR   231     -31.176  -6.109 -12.785  1.00 10.00      B   
ATOM   3755  C   THR   231     -34.082  -6.000 -10.303  1.00 10.00      B   
ATOM   3756  O   THR   231     -33.862  -5.353  -9.278  1.00 10.00      B   
ATOM   3757  N   GLU   232     -35.303  -6.188 -10.799  1.00 10.00      B   
ATOM   3758  HN  GLU   232     -35.406  -6.720 -11.621  1.00 10.00      B   
ATOM   3759  CA  GLU   232     -36.493  -5.622 -10.175  1.00 10.00      B   
ATOM   3760  CB  GLU   232     -37.736  -6.035 -10.967  1.00 10.00      B   
ATOM   3761  CG  GLU   232     -39.014  -5.327 -10.555  1.00 10.00      B   
ATOM   3762  CD  GLU   232     -40.172  -5.646 -11.477  1.00 10.00      B   
ATOM   3763  OE1 GLU   232     -40.974  -6.548 -11.149  1.00 10.00      B   
ATOM   3764  OE2 GLU   232     -40.283  -4.996 -12.539  1.00 10.00      B   
ATOM   3765  C   GLU   232     -36.616  -6.078  -8.723  1.00 10.00      B   
ATOM   3766  O   GLU   232     -36.975  -5.296  -7.837  1.00 10.00      B   
ATOM   3767  N   LYS   233     -36.300  -7.343  -8.483  1.00 10.00      B   
ATOM   3768  HN  LYS   233     -36.019  -7.915  -9.232  1.00 10.00      B   
ATOM   3769  CA  LYS   233     -36.371  -7.910  -7.146  1.00 10.00      B   
ATOM   3770  CB  LYS   233     -36.198  -9.428  -7.200  1.00 10.00      B   
ATOM   3771  CG  LYS   233     -36.405 -10.132  -5.868  1.00 10.00      B   
ATOM   3772  CD  LYS   233     -36.280 -11.637  -6.028  1.00 10.00      B   
ATOM   3773  CE  LYS   233     -36.579 -12.370  -4.732  1.00 10.00      B   
ATOM   3774  NZ  LYS   233     -36.580 -13.840  -4.934  1.00 10.00      B   
ATOM   3775  HZ1 LYS   233     -37.254 -14.097  -5.682  1.00 10.00      B   
ATOM   3776  HZ2 LYS   233     -36.854 -14.326  -4.056  1.00 10.00      B   
ATOM   3777  HZ3 LYS   233     -35.630 -14.164  -5.211  1.00 10.00      B   
ATOM   3778  C   LYS   233     -35.324  -7.287  -6.228  1.00 10.00      B   
ATOM   3779  O   LYS   233     -35.627  -6.903  -5.103  1.00 10.00      B   
ATOM   3780  N   LEU   234     -34.101  -7.159  -6.723  1.00 10.00      B   
ATOM   3781  HN  LEU   234     -33.921  -7.454  -7.643  1.00 10.00      B   
ATOM   3782  CA  LEU   234     -33.014  -6.594  -5.933  1.00 10.00      B   
ATOM   3783  CB  LEU   234     -31.669  -6.824  -6.627  1.00 10.00      B   
ATOM   3784  CG  LEU   234     -31.193  -8.273  -6.741  1.00 10.00      B   
ATOM   3785  CD1 LEU   234     -29.801  -8.324  -7.350  1.00 10.00      B   
ATOM   3786  CD2 LEU   234     -31.203  -8.957  -5.382  1.00 10.00      B   
ATOM   3787  C   LEU   234     -33.207  -5.104  -5.670  1.00 10.00      B   
ATOM   3788  O   LEU   234     -32.773  -4.585  -4.641  1.00 10.00      B   
ATOM   3789  N   LEU   235     -33.858  -4.417  -6.593  1.00 10.00      B   
ATOM   3790  HN  LEU   235     -34.189  -4.883  -7.395  1.00 10.00      B   
ATOM   3791  CA  LEU   235     -34.073  -2.982  -6.460  1.00 10.00      B   
ATOM   3792  CB  LEU   235     -34.140  -2.319  -7.837  1.00 10.00      B   
ATOM   3793  CG  LEU   235     -32.860  -2.380  -8.674  1.00 10.00      B   
ATOM   3794  CD1 LEU   235     -33.138  -1.957 -10.108  1.00 10.00      B   
ATOM   3795  CD2 LEU   235     -31.772  -1.515  -8.055  1.00 10.00      B   
ATOM   3796  C   LEU   235     -35.311  -2.623  -5.641  1.00 10.00      B   
ATOM   3797  O   LEU   235     -35.226  -1.835  -4.698  1.00 10.00      B   
ATOM   3798  N   PHE   236     -36.452  -3.209  -5.984  1.00 10.00      B   
ATOM   3799  HN  PHE   236     -36.457  -3.872  -6.711  1.00 10.00      B   
ATOM   3800  CA  PHE   236     -37.702  -2.889  -5.302  1.00 10.00      B   
ATOM   3801  CB  PHE   236     -38.887  -2.951  -6.271  1.00 10.00      B   
ATOM   3802  CG  PHE   236     -38.870  -1.875  -7.320  1.00 10.00      B   
ATOM   3803  CD1 PHE   236     -38.287  -2.100  -8.555  1.00 10.00      B   
ATOM   3804  CD2 PHE   236     -39.436  -0.636  -7.069  1.00 10.00      B   
ATOM   3805  CE1 PHE   236     -38.266  -1.111  -9.519  1.00 10.00      B   
ATOM   3806  CE2 PHE   236     -39.420   0.358  -8.029  1.00 10.00      B   
ATOM   3807  CZ  PHE   236     -38.835   0.119  -9.256  1.00 10.00      B   
ATOM   3808  C   PHE   236     -37.977  -3.739  -4.064  1.00 10.00      B   
ATOM   3809  O   PHE   236     -38.470  -3.225  -3.062  1.00 10.00      B   
ATOM   3810  N   LYS   237     -37.666  -5.027  -4.120  1.00 10.00      B   
ATOM   3811  HN  LYS   237     -37.250  -5.391  -4.929  1.00 10.00      B   
ATOM   3812  CA  LYS   237     -37.925  -5.911  -2.982  1.00 10.00      B   
ATOM   3813  CB  LYS   237     -38.218  -7.344  -3.443  1.00 10.00      B   
ATOM   3814  CG  LYS   237     -39.507  -7.493  -4.238  1.00 10.00      B   
ATOM   3815  CD  LYS   237     -39.656  -8.904  -4.783  1.00 10.00      B   
ATOM   3816  CE  LYS   237     -40.934  -9.061  -5.593  1.00 10.00      B   
ATOM   3817  NZ  LYS   237     -41.039 -10.413  -6.203  1.00 10.00      B   
ATOM   3818  HZ1 LYS   237     -40.936 -11.143  -5.472  1.00 10.00      B   
ATOM   3819  HZ2 LYS   237     -40.291 -10.545  -6.915  1.00 10.00      B   
ATOM   3820  HZ3 LYS   237     -41.963 -10.530  -6.665  1.00 10.00      B   
ATOM   3821  C   LYS   237     -36.788  -5.892  -1.963  1.00 10.00      B   
ATOM   3822  O   LYS   237     -37.003  -5.602  -0.785  1.00 10.00      B   
ATOM   3823  N   GLU   238     -35.584  -6.198  -2.423  1.00 10.00      B   
ATOM   3824  HN  GLU   238     -35.477  -6.425  -3.373  1.00 10.00      B   
ATOM   3825  CA  GLU   238     -34.417  -6.229  -1.550  1.00 10.00      B   
ATOM   3826  CB  GLU   238     -33.320  -7.105  -2.158  1.00 10.00      B   
ATOM   3827  CG  GLU   238     -33.798  -8.482  -2.603  1.00 10.00      B   
ATOM   3828  CD  GLU   238     -34.290  -9.340  -1.453  1.00 10.00      B   
ATOM   3829  OE1 GLU   238     -33.472 -10.083  -0.871  1.00 10.00      B   
ATOM   3830  OE2 GLU   238     -35.497  -9.289  -1.138  1.00 10.00      B   
ATOM   3831  C   GLU   238     -33.890  -4.823  -1.271  1.00 10.00      B   
ATOM   3832  O   GLU   238     -33.167  -4.607  -0.297  1.00 10.00      B   
ATOM   3833  N   LYS   239     -34.257  -3.881  -2.140  1.00 10.00      B   
ATOM   3834  HN  LYS   239     -34.819  -4.138  -2.897  1.00 10.00      B   
ATOM   3835  CA  LYS   239     -33.852  -2.480  -2.009  1.00 10.00      B   
ATOM   3836  CB  LYS   239     -34.580  -1.803  -0.846  1.00 10.00      B   
ATOM   3837  CG  LYS   239     -36.048  -1.518  -1.112  1.00 10.00      B   
ATOM   3838  CD  LYS   239     -36.744  -1.018   0.141  1.00 10.00      B   
ATOM   3839  CE  LYS   239     -38.180  -0.617  -0.143  1.00 10.00      B   
ATOM   3840  NZ  LYS   239     -39.048  -0.798   1.050  1.00 10.00      B   
ATOM   3841  HZ1 LYS   239     -39.997  -0.418   0.862  1.00 10.00      B   
ATOM   3842  HZ2 LYS   239     -38.645  -0.300   1.866  1.00 10.00      B   
ATOM   3843  HZ3 LYS   239     -39.132  -1.810   1.280  1.00 10.00      B   
ATOM   3844  C   LYS   239     -32.339  -2.313  -1.872  1.00 10.00      B   
ATOM   3845  O   LYS   239     -31.860  -1.654  -0.950  1.00 10.00      B   
ATOM   3846  N   PHE   240     -31.590  -2.915  -2.786  1.00 10.00      B   
ATOM   3847  HN  PHE   240     -32.024  -3.447  -3.490  1.00 10.00      B   
ATOM   3848  CA  PHE   240     -30.137  -2.815  -2.760  1.00 10.00      B   
ATOM   3849  CB  PHE   240     -29.511  -3.906  -3.633  1.00 10.00      B   
ATOM   3850  CG  PHE   240     -28.073  -4.198  -3.307  1.00 10.00      B   
ATOM   3851  CD1 PHE   240     -27.747  -5.020  -2.241  1.00 10.00      B   
ATOM   3852  CD2 PHE   240     -27.049  -3.652  -4.063  1.00 10.00      B   
ATOM   3853  CE1 PHE   240     -26.427  -5.293  -1.935  1.00 10.00      B   
ATOM   3854  CE2 PHE   240     -25.727  -3.920  -3.763  1.00 10.00      B   
ATOM   3855  CZ  PHE   240     -25.416  -4.742  -2.697  1.00 10.00      B   
ATOM   3856  C   PHE   240     -29.692  -1.430  -3.229  1.00 10.00      B   
ATOM   3857  O   PHE   240     -28.854  -0.789  -2.593  1.00 10.00      B   
ATOM   3858  N   ASP   241     -30.271  -0.984  -4.347  1.00 10.00      B   
ATOM   3859  HN  ASP   241     -30.917  -1.561  -4.799  1.00 10.00      B   
ATOM   3860  CA  ASP   241     -29.975   0.328  -4.931  1.00 10.00      B   
ATOM   3861  CB  ASP   241     -30.326   1.466  -3.965  1.00 10.00      B   
ATOM   3862  CG  ASP   241     -30.053   2.846  -4.531  1.00 10.00      B   
ATOM   3863  OD1 ASP   241     -30.295   3.065  -5.739  1.00 10.00      B   
ATOM   3864  OD2 ASP   241     -29.613   3.729  -3.761  1.00 10.00      B   
ATOM   3865  C   ASP   241     -28.533   0.436  -5.429  1.00 10.00      B   
ATOM   3866  O   ASP   241     -27.618   0.766  -4.675  1.00 10.00      B   
ATOM   3867  N   ASP   242     -28.341   0.149  -6.710  1.00 10.00      B   
ATOM   3868  HN  ASP   242     -29.110  -0.103  -7.262  1.00 10.00      B   
ATOM   3869  CA  ASP   242     -27.022   0.211  -7.328  1.00 10.00      B   
ATOM   3870  CB  ASP   242     -26.345  -1.164  -7.304  1.00 10.00      B   
ATOM   3871  CG  ASP   242     -25.242  -1.301  -8.339  1.00 10.00      B   
ATOM   3872  OD1 ASP   242     -24.178  -0.669  -8.175  1.00 10.00      B   
ATOM   3873  OD2 ASP   242     -25.435  -2.048  -9.318  1.00 10.00      B   
ATOM   3874  C   ASP   242     -27.134   0.731  -8.756  1.00 10.00      B   
ATOM   3875  O   ASP   242     -27.969   0.259  -9.529  1.00 10.00      B   
ATOM   3876  N   PHE   243     -26.292   1.702  -9.090  1.00 10.00      B   
ATOM   3877  HN  PHE   243     -25.656   2.027  -8.415  1.00 10.00      B   
ATOM   3878  CA  PHE   243     -26.286   2.324 -10.415  1.00 10.00      B   
ATOM   3879  CB  PHE   243     -25.159   3.357 -10.515  1.00 10.00      B   
ATOM   3880  CG  PHE   243     -25.342   4.362 -11.618  1.00 10.00      B   
ATOM   3881  CD1 PHE   243     -26.608   4.800 -11.975  1.00 10.00      B   
ATOM   3882  CD2 PHE   243     -24.248   4.869 -12.297  1.00 10.00      B   
ATOM   3883  CE1 PHE   243     -26.776   5.725 -12.986  1.00 10.00      B   
ATOM   3884  CE2 PHE   243     -24.410   5.795 -13.308  1.00 10.00      B   
ATOM   3885  CZ  PHE   243     -25.676   6.223 -13.655  1.00 10.00      B   
ATOM   3886  C   PHE   243     -26.180   1.304 -11.551  1.00 10.00      B   
ATOM   3887  O   PHE   243     -26.901   1.398 -12.547  1.00 10.00      B   
ATOM   3888  N   ASP   244     -25.294   0.329 -11.398  1.00 10.00      B   
ATOM   3889  HN  ASP   244     -24.756   0.295 -10.579  1.00 10.00      B   
ATOM   3890  CA  ASP   244     -25.110  -0.698 -12.421  1.00 10.00      B   
ATOM   3891  CB  ASP   244     -23.933  -1.613 -12.086  1.00 10.00      B   
ATOM   3892  CG  ASP   244     -22.627  -1.128 -12.679  1.00 10.00      B   
ATOM   3893  OD1 ASP   244     -22.530  -1.041 -13.927  1.00 10.00      B   
ATOM   3894  OD2 ASP   244     -21.685  -0.844 -11.903  1.00 10.00      B   
ATOM   3895  C   ASP   244     -26.381  -1.515 -12.601  1.00 10.00      B   
ATOM   3896  O   ASP   244     -26.789  -1.807 -13.727  1.00 10.00      B   
ATOM   3897  N   THR   245     -27.002  -1.878 -11.486  1.00 10.00      B   
ATOM   3898  HN  THR   245     -26.603  -1.636 -10.618  1.00 10.00      B   
ATOM   3899  CA  THR   245     -28.239  -2.644 -11.509  1.00 10.00      B   
ATOM   3900  CB  THR   245     -28.669  -3.055 -10.086  1.00 10.00      B   
ATOM   3901  OG1 THR   245     -27.551  -3.624  -9.386  1.00 10.00      B   
ATOM   3902  HG1 THR   245     -26.765  -3.065  -9.516  1.00 10.00      B   
ATOM   3903  CG2 THR   245     -29.792  -4.080 -10.142  1.00 10.00      B   
ATOM   3904  C   THR   245     -29.353  -1.827 -12.162  1.00 10.00      B   
ATOM   3905  O   THR   245     -30.129  -2.348 -12.963  1.00 10.00      B   
ATOM   3906  N   TRP   246     -29.405  -0.536 -11.831  1.00 10.00      B   
ATOM   3907  HN  TRP   246     -28.750  -0.182 -11.190  1.00 10.00      B   
ATOM   3908  CA  TRP   246     -30.407   0.366 -12.388  1.00 10.00      B   
ATOM   3909  CB  TRP   246     -30.252   1.775 -11.809  1.00 10.00      B   
ATOM   3910  CG  TRP   246     -30.868   1.959 -10.451  1.00 10.00      B   
ATOM   3911  CD1 TRP   246     -30.218   2.272  -9.293  1.00 10.00      B   
ATOM   3912  CD2 TRP   246     -32.256   1.848 -10.109  1.00 10.00      B   
ATOM   3913  NE1 TRP   246     -31.109   2.361  -8.254  1.00 10.00      B   
ATOM   3914  HE1 TRP   246     -30.879   2.577  -7.315  1.00 10.00      B   
ATOM   3915  CE2 TRP   246     -32.367   2.105  -8.727  1.00 10.00      B   
ATOM   3916  CE3 TRP   246     -33.416   1.557 -10.835  1.00 10.00      B   
ATOM   3917  CZ2 TRP   246     -33.589   2.079  -8.059  1.00 10.00      B   
ATOM   3918  CZ3 TRP   246     -34.627   1.531 -10.170  1.00 10.00      B   
ATOM   3919  CH2 TRP   246     -34.705   1.791  -8.797  1.00 10.00      B   
ATOM   3920  C   TRP   246     -30.299   0.410 -13.908  1.00 10.00      B   
ATOM   3921  O   TRP   246     -31.307   0.349 -14.614  1.00 10.00      B   
ATOM   3922  N   LYS   247     -29.070   0.504 -14.408  1.00 10.00      B   
ATOM   3923  HN  LYS   247     -28.306   0.561 -13.793  1.00 10.00      B   
ATOM   3924  CA  LYS   247     -28.835   0.539 -15.847  1.00 10.00      B   
ATOM   3925  CB  LYS   247     -27.366   0.844 -16.165  1.00 10.00      B   
ATOM   3926  CG  LYS   247     -27.031   0.804 -17.649  1.00 10.00      B   
ATOM   3927  CD  LYS   247     -25.757   1.573 -17.961  1.00 10.00      B   
ATOM   3928  CE  LYS   247     -25.355   1.404 -19.421  1.00 10.00      B   
ATOM   3929  NZ  LYS   247     -24.443   2.485 -19.880  1.00 10.00      B   
ATOM   3930  HZ1 LYS   247     -23.947   2.193 -20.744  1.00 10.00      B   
ATOM   3931  HZ2 LYS   247     -23.740   2.699 -19.145  1.00 10.00      B   
ATOM   3932  HZ3 LYS   247     -24.990   3.353 -20.087  1.00 10.00      B   
ATOM   3933  C   LYS   247     -29.267  -0.775 -16.493  1.00 10.00      B   
ATOM   3934  O   LYS   247     -29.838  -0.784 -17.583  1.00 10.00      B   
ATOM   3935  N   LEU   248     -29.002  -1.882 -15.811  1.00 10.00      B   
ATOM   3936  HN  LEU   248     -28.536  -1.815 -14.949  1.00 10.00      B   
ATOM   3937  CA  LEU   248     -29.380  -3.196 -16.317  1.00 10.00      B   
ATOM   3938  CB  LEU   248     -28.748  -4.311 -15.478  1.00 10.00      B   
ATOM   3939  CG  LEU   248     -27.227  -4.465 -15.584  1.00 10.00      B   
ATOM   3940  CD1 LEU   248     -26.728  -5.555 -14.648  1.00 10.00      B   
ATOM   3941  CD2 LEU   248     -26.809  -4.755 -17.018  1.00 10.00      B   
ATOM   3942  C   LEU   248     -30.900  -3.346 -16.346  1.00 10.00      B   
ATOM   3943  O   LEU   248     -31.451  -4.023 -17.215  1.00 10.00      B   
ATOM   3944  N   TRP   249     -31.569  -2.697 -15.400  1.00 10.00      B   
ATOM   3945  HN  TRP   249     -31.067  -2.171 -14.734  1.00 10.00      B   
ATOM   3946  CA  TRP   249     -33.022  -2.746 -15.307  1.00 10.00      B   
ATOM   3947  CB  TRP   249     -33.488  -2.116 -13.989  1.00 10.00      B   
ATOM   3948  CG  TRP   249     -34.950  -2.288 -13.708  1.00 10.00      B   
ATOM   3949  CD1 TRP   249     -35.605  -3.453 -13.421  1.00 10.00      B   
ATOM   3950  CD2 TRP   249     -35.939  -1.255 -13.679  1.00 10.00      B   
ATOM   3951  NE1 TRP   249     -36.943  -3.207 -13.222  1.00 10.00      B   
ATOM   3952  HE1 TRP   249     -37.623  -3.881 -13.001  1.00 10.00      B   
ATOM   3953  CE2 TRP   249     -37.172  -1.864 -13.373  1.00 10.00      B   
ATOM   3954  CE3 TRP   249     -35.901   0.127 -13.883  1.00 10.00      B   
ATOM   3955  CZ2 TRP   249     -38.354  -1.139 -13.266  1.00 10.00      B   
ATOM   3956  CZ3 TRP   249     -37.075   0.845 -13.775  1.00 10.00      B   
ATOM   3957  CH2 TRP   249     -38.285   0.211 -13.470  1.00 10.00      B   
ATOM   3958  C   TRP   249     -33.667  -2.043 -16.498  1.00 10.00      B   
ATOM   3959  O   TRP   249     -34.579  -2.582 -17.129  1.00 10.00      B   
ATOM   3960  N   ILE   250     -33.180  -0.846 -16.816  1.00 10.00      B   
ATOM   3961  HN  ILE   250     -32.447  -0.466 -16.278  1.00 10.00      B   
ATOM   3962  CA  ILE   250     -33.721  -0.084 -17.940  1.00 10.00      B   
ATOM   3963  CB  ILE   250     -33.334   1.413 -17.908  1.00 10.00      B   
ATOM   3964  CG1 ILE   250     -31.813   1.596 -17.944  1.00 10.00      B   
ATOM   3965  CG2 ILE   250     -33.932   2.093 -16.685  1.00 10.00      B   
ATOM   3966  CD1 ILE   250     -31.369   3.003 -18.283  1.00 10.00      B   
ATOM   3967  C   ILE   250     -33.334  -0.708 -19.280  1.00 10.00      B   
ATOM   3968  O   ILE   250     -34.125  -0.705 -20.227  1.00 10.00      B   
ATOM   3969  N   LEU   251     -32.122  -1.254 -19.353  1.00 10.00      B   
ATOM   3970  HN  LEU   251     -31.527  -1.212 -18.571  1.00 10.00      B   
ATOM   3971  CA  LEU   251     -31.648  -1.892 -20.575  1.00 10.00      B   
ATOM   3972  CB  LEU   251     -30.181  -2.303 -20.443  1.00 10.00      B   
ATOM   3973  CG  LEU   251     -29.543  -2.928 -21.687  1.00 10.00      B   
ATOM   3974  CD1 LEU   251     -29.406  -1.900 -22.801  1.00 10.00      B   
ATOM   3975  CD2 LEU   251     -28.196  -3.549 -21.350  1.00 10.00      B   
ATOM   3976  C   LEU   251     -32.509  -3.104 -20.914  1.00 10.00      B   
ATOM   3977  O   LEU   251     -32.918  -3.287 -22.062  1.00 10.00      B   
ATOM   3978  N   SER   252     -32.801  -3.916 -19.903  1.00 10.00      B   
ATOM   3979  HN  SER   252     -32.452  -3.717 -19.009  1.00 10.00      B   
ATOM   3980  CA  SER   252     -33.622  -5.101 -20.095  1.00 10.00      B   
ATOM   3981  CB  SER   252     -33.559  -6.013 -18.866  1.00 10.00      B   
ATOM   3982  OG  SER   252     -33.784  -5.284 -17.669  1.00 10.00      B   
ATOM   3983  HG  SER   252     -32.934  -4.982 -17.315  1.00 10.00      B   
ATOM   3984  C   SER   252     -35.062  -4.704 -20.396  1.00 10.00      B   
ATOM   3985  O   SER   252     -35.796  -5.443 -21.049  1.00 10.00      B   
ATOM   3986  N   GLY   253     -35.449  -3.522 -19.923  1.00 10.00      B   
ATOM   3987  HN  GLY   253     -34.809  -2.980 -19.412  1.00 10.00      B   
ATOM   3988  CA  GLY   253     -36.790  -3.025 -20.147  1.00 10.00      B   
ATOM   3989  C   GLY   253     -37.084  -2.820 -21.617  1.00 10.00      B   
ATOM   3990  O   GLY   253     -38.078  -3.332 -22.136  1.00 10.00      B   
ATOM   3991  N   LYS   254     -36.210  -2.099 -22.301  1.00 10.00      B   
ATOM   3992  HN  LYS   254     -35.423  -1.732 -21.841  1.00 10.00      B   
ATOM   3993  CA  LYS   254     -36.400  -1.835 -23.722  1.00 10.00      B   
ATOM   3994  CB  LYS   254     -35.413  -0.776 -24.235  1.00 10.00      B   
ATOM   3995  CG  LYS   254     -34.054  -1.316 -24.656  1.00 10.00      B   
ATOM   3996  CD  LYS   254     -33.145  -0.204 -25.149  1.00 10.00      B   
ATOM   3997  CE  LYS   254     -31.986  -0.757 -25.961  1.00 10.00      B   
ATOM   3998  NZ  LYS   254     -32.365  -0.993 -27.379  1.00 10.00      B   
ATOM   3999  HZ1 LYS   254     -32.548  -0.089 -27.856  1.00 10.00      B   
ATOM   4000  HZ2 LYS   254     -33.223  -1.572 -27.429  1.00 10.00      B   
ATOM   4001  HZ3 LYS   254     -31.596  -1.485 -27.881  1.00 10.00      B   
ATOM   4002  C   LYS   254     -36.299  -3.123 -24.539  1.00 10.00      B   
ATOM   4003  O   LYS   254     -36.918  -3.248 -25.594  1.00 10.00      B   
ATOM   4004  N   GLU   255     -35.537  -4.086 -24.026  1.00 10.00      B   
ATOM   4005  HN  GLU   255     -35.087  -3.931 -23.168  1.00 10.00      B   
ATOM   4006  CA  GLU   255     -35.344  -5.361 -24.705  1.00 10.00      B   
ATOM   4007  CB  GLU   255     -34.075  -6.048 -24.208  1.00 10.00      B   
ATOM   4008  CG  GLU   255     -32.796  -5.479 -24.799  1.00 10.00      B   
ATOM   4009  CD  GLU   255     -32.655  -5.783 -26.276  1.00 10.00      B   
ATOM   4010  OE1 GLU   255     -31.805  -6.625 -26.640  1.00 10.00      B   
ATOM   4011  OE2 GLU   255     -33.392  -5.182 -27.088  1.00 10.00      B   
ATOM   4012  C   GLU   255     -36.548  -6.290 -24.561  1.00 10.00      B   
ATOM   4013  O   GLU   255     -36.735  -7.201 -25.370  1.00 10.00      B   
ATOM   4014  N   ILE   256     -37.357  -6.073 -23.532  1.00 10.00      B   
ATOM   4015  HN  ILE   256     -37.154  -5.350 -22.900  1.00 10.00      B   
ATOM   4016  CA  ILE   256     -38.536  -6.905 -23.323  1.00 10.00      B   
ATOM   4017  CB  ILE   256     -38.770  -7.281 -21.847  1.00 10.00      B   
ATOM   4018  CG1 ILE   256     -38.975  -6.033 -20.987  1.00 10.00      B   
ATOM   4019  CG2 ILE   256     -37.615  -8.125 -21.323  1.00 10.00      B   
ATOM   4020  CD1 ILE   256     -39.366  -6.330 -19.559  1.00 10.00      B   
ATOM   4021  C   ILE   256     -39.788  -6.267 -23.915  1.00 10.00      B   
ATOM   4022  O   ILE   256     -40.832  -6.909 -24.010  1.00 10.00      B   
ATOM   4023  N   GLY   257     -39.682  -5.003 -24.305  1.00 10.00      B   
ATOM   4024  HN  GLY   257     -38.830  -4.535 -24.195  1.00 10.00      B   
ATOM   4025  CA  GLY   257     -40.817  -4.320 -24.903  1.00 10.00      B   
ATOM   4026  C   GLY   257     -41.363  -3.172 -24.076  1.00 10.00      B   
ATOM   4027  O   GLY   257     -42.464  -2.687 -24.337  1.00 10.00      B   
ATOM   4028  N   LYS   258     -40.614  -2.729 -23.080  1.00 10.00      B   
ATOM   4029  HN  LYS   258     -39.741  -3.144 -22.904  1.00 10.00      B   
ATOM   4030  CA  LYS   258     -41.062  -1.625 -22.242  1.00 10.00      B   
ATOM   4031  CB  LYS   258     -40.527  -1.755 -20.815  1.00 10.00      B   
ATOM   4032  CG  LYS   258     -41.213  -2.848 -20.011  1.00 10.00      B   
ATOM   4033  CD  LYS   258     -42.709  -2.600 -19.942  1.00 10.00      B   
ATOM   4034  CE  LYS   258     -43.488  -3.883 -19.715  1.00 10.00      B   
ATOM   4035  NZ  LYS   258     -44.918  -3.731 -20.101  1.00 10.00      B   
ATOM   4036  HZ1 LYS   258     -45.530  -4.173 -19.390  1.00 10.00      B   
ATOM   4037  HZ2 LYS   258     -45.095  -4.189 -21.019  1.00 10.00      B   
ATOM   4038  HZ3 LYS   258     -45.167  -2.716 -20.178  1.00 10.00      B   
ATOM   4039  C   LYS   258     -40.686  -0.283 -22.858  1.00 10.00      B   
ATOM   4040  O   LYS   258     -39.584  -0.119 -23.384  1.00 10.00      B   
ATOM   4041  N   SER   259     -41.615   0.661 -22.806  1.00 10.00      B   
ATOM   4042  HN  SER   259     -42.482   0.456 -22.382  1.00 10.00      B   
ATOM   4043  CA  SER   259     -41.399   1.986 -23.367  1.00 10.00      B   
ATOM   4044  CB  SER   259     -42.705   2.530 -23.940  1.00 10.00      B   
ATOM   4045  OG  SER   259     -43.751   2.454 -22.986  1.00 10.00      B   
ATOM   4046  HG  SER   259     -43.917   1.521 -22.763  1.00 10.00      B   
ATOM   4047  C   SER   259     -40.836   2.958 -22.335  1.00 10.00      B   
ATOM   4048  O   SER   259     -40.657   2.611 -21.163  1.00 10.00      B   
ATOM   4049  N   PHE   260     -40.570   4.180 -22.782  1.00 10.00      B   
ATOM   4050  HN  PHE   260     -40.746   4.387 -23.728  1.00 10.00      B   
ATOM   4051  CA  PHE   260     -40.024   5.226 -21.930  1.00 10.00      B   
ATOM   4052  CB  PHE   260     -39.753   6.479 -22.770  1.00 10.00      B   
ATOM   4053  CG  PHE   260     -38.946   7.541 -22.081  1.00 10.00      B   
ATOM   4054  CD1 PHE   260     -37.563   7.467 -22.059  1.00 10.00      B   
ATOM   4055  CD2 PHE   260     -39.567   8.620 -21.469  1.00 10.00      B   
ATOM   4056  CE1 PHE   260     -36.813   8.447 -21.442  1.00 10.00      B   
ATOM   4057  CE2 PHE   260     -38.823   9.604 -20.847  1.00 10.00      B   
ATOM   4058  CZ  PHE   260     -37.443   9.517 -20.834  1.00 10.00      B   
ATOM   4059  C   PHE   260     -40.979   5.556 -20.789  1.00 10.00      B   
ATOM   4060  O   PHE   260     -40.596   5.530 -19.621  1.00 10.00      B   
ATOM   4061  N   GLU   261     -42.232   5.825 -21.135  1.00 10.00      B   
ATOM   4062  HN  GLU   261     -42.482   5.790 -22.085  1.00 10.00      B   
ATOM   4063  CA  GLU   261     -43.249   6.176 -20.149  1.00 10.00      B   
ATOM   4064  CB  GLU   261     -44.539   6.607 -20.847  1.00 10.00      B   
ATOM   4065  CG  GLU   261     -45.569   7.240 -19.926  1.00 10.00      B   
ATOM   4066  CD  GLU   261     -45.157   8.601 -19.392  1.00 10.00      B   
ATOM   4067  OE1 GLU   261     -44.004   9.027 -19.620  1.00 10.00      B   
ATOM   4068  OE2 GLU   261     -45.998   9.258 -18.741  1.00 10.00      B   
ATOM   4069  C   GLU   261     -43.532   5.036 -19.166  1.00 10.00      B   
ATOM   4070  O   GLU   261     -44.034   5.265 -18.066  1.00 10.00      B   
ATOM   4071  N   GLU   262     -43.206   3.811 -19.557  1.00 10.00      B   
ATOM   4072  HN  GLU   262     -42.797   3.680 -20.438  1.00 10.00      B   
ATOM   4073  CA  GLU   262     -43.440   2.656 -18.699  1.00 10.00      B   
ATOM   4074  CB  GLU   262     -43.480   1.361 -19.510  1.00 10.00      B   
ATOM   4075  CG  GLU   262     -44.797   1.135 -20.233  1.00 10.00      B   
ATOM   4076  CD  GLU   262     -44.772  -0.085 -21.131  1.00 10.00      B   
ATOM   4077  OE1 GLU   262     -44.171  -0.012 -22.227  1.00 10.00      B   
ATOM   4078  OE2 GLU   262     -45.351  -1.124 -20.754  1.00 10.00      B   
ATOM   4079  C   GLU   262     -42.412   2.561 -17.575  1.00 10.00      B   
ATOM   4080  O   GLU   262     -42.711   2.047 -16.498  1.00 10.00      B   
ATOM   4081  N   LEU   263     -41.207   3.061 -17.820  1.00 10.00      B   
ATOM   4082  HN  LEU   263     -41.017   3.457 -18.699  1.00 10.00      B   
ATOM   4083  CA  LEU   263     -40.152   3.018 -16.813  1.00 10.00      B   
ATOM   4084  CB  LEU   263     -38.847   2.485 -17.412  1.00 10.00      B   
ATOM   4085  CG  LEU   263     -38.898   1.070 -18.000  1.00 10.00      B   
ATOM   4086  CD1 LEU   263     -37.528   0.648 -18.507  1.00 10.00      B   
ATOM   4087  CD2 LEU   263     -39.420   0.075 -16.975  1.00 10.00      B   
ATOM   4088  C   LEU   263     -39.925   4.380 -16.157  1.00 10.00      B   
ATOM   4089  O   LEU   263     -39.650   4.459 -14.959  1.00 10.00      B   
ATOM   4090  N   ASP   264     -40.054   5.448 -16.939  1.00 10.00      B   
ATOM   4091  HN  ASP   264     -40.277   5.322 -17.890  1.00 10.00      B   
ATOM   4092  CA  ASP   264     -39.852   6.807 -16.434  1.00 10.00      B   
ATOM   4093  CB  ASP   264     -39.957   7.830 -17.568  1.00 10.00      B   
ATOM   4094  CG  ASP   264     -39.639   9.242 -17.116  1.00 10.00      B   
ATOM   4095  OD1 ASP   264     -38.475   9.505 -16.743  1.00 10.00      B   
ATOM   4096  OD2 ASP   264     -40.547  10.099 -17.135  1.00 10.00      B   
ATOM   4097  C   ASP   264     -40.831   7.160 -15.317  1.00 10.00      B   
ATOM   4098  O   ASP   264     -40.495   7.903 -14.393  1.00 10.00      B   
ATOM   4099  N   GLN   265     -42.041   6.623 -15.400  1.00 10.00      B   
ATOM   4100  HN  GLN   265     -42.255   6.045 -16.163  1.00 10.00      B   
ATOM   4101  CA  GLN   265     -43.064   6.883 -14.388  1.00 10.00      B   
ATOM   4102  CB  GLN   265     -44.447   6.453 -14.879  1.00 10.00      B   
ATOM   4103  CG  GLN   265     -45.187   7.525 -15.660  1.00 10.00      B   
ATOM   4104  CD  GLN   265     -46.665   7.217 -15.811  1.00 10.00      B   
ATOM   4105  OE1 GLN   265     -47.266   6.552 -14.966  1.00 10.00      B   
ATOM   4106  NE2 GLN   265     -47.263   7.704 -16.885  1.00 10.00      B   
ATOM   4107 HE21 GLN   265     -46.723   8.234 -17.519  1.00 10.00      B   
ATOM   4108 HE22 GLN   265     -48.221   7.524 -17.008  1.00 10.00      B   
ATOM   4109  C   GLN   265     -42.746   6.193 -13.063  1.00 10.00      B   
ATOM   4110  O   GLN   265     -43.182   6.640 -12.002  1.00 10.00      B   
ATOM   4111  N   LYS   266     -41.976   5.114 -13.125  1.00 10.00      B   
ATOM   4112  HN  LYS   266     -41.633   4.817 -13.994  1.00 10.00      B   
ATOM   4113  CA  LYS   266     -41.617   4.367 -11.926  1.00 10.00      B   
ATOM   4114  CB  LYS   266     -41.242   2.923 -12.276  1.00 10.00      B   
ATOM   4115  CG  LYS   266     -42.340   2.166 -13.008  1.00 10.00      B   
ATOM   4116  CD  LYS   266     -42.056   0.676 -13.049  1.00 10.00      B   
ATOM   4117  CE  LYS   266     -43.133  -0.063 -13.823  1.00 10.00      B   
ATOM   4118  NZ  LYS   266     -43.051  -1.531 -13.623  1.00 10.00      B   
ATOM   4119  HZ1 LYS   266     -43.755  -2.013 -14.216  1.00 10.00      B   
ATOM   4120  HZ2 LYS   266     -43.237  -1.765 -12.626  1.00 10.00      B   
ATOM   4121  HZ3 LYS   266     -42.103  -1.877 -13.875  1.00 10.00      B   
ATOM   4122  C   LYS   266     -40.487   5.053 -11.167  1.00 10.00      B   
ATOM   4123  O   LYS   266     -40.323   4.861  -9.962  1.00 10.00      B   
ATOM   4124  N   LEU   267     -39.716   5.862 -11.876  1.00 10.00      B   
ATOM   4125  HN  LEU   267     -39.902   5.983 -12.830  1.00 10.00      B   
ATOM   4126  CA  LEU   267     -38.605   6.582 -11.273  1.00 10.00      B   
ATOM   4127  CB  LEU   267     -37.419   6.630 -12.239  1.00 10.00      B   
ATOM   4128  CG  LEU   267     -36.911   5.277 -12.746  1.00 10.00      B   
ATOM   4129  CD1 LEU   267     -35.778   5.472 -13.738  1.00 10.00      B   
ATOM   4130  CD2 LEU   267     -36.468   4.397 -11.587  1.00 10.00      B   
ATOM   4131  C   LEU   267     -39.042   7.989 -10.883  1.00 10.00      B   
ATOM   4132  O   LEU   267     -38.804   8.955 -11.615  1.00 10.00      B   
ATOM   4133  N   THR   268     -39.691   8.093  -9.730  1.00 10.00      B   
ATOM   4134  HN  THR   268     -39.850   7.283  -9.198  1.00 10.00      B   
ATOM   4135  CA  THR   268     -40.194   9.369  -9.235  1.00 10.00      B   
ATOM   4136  CB  THR   268     -41.677   9.241  -8.833  1.00 10.00      B   
ATOM   4137  OG1 THR   268     -42.134   7.908  -9.125  1.00 10.00      B   
ATOM   4138  HG1 THR   268     -42.586   7.900  -9.979  1.00 10.00      B   
ATOM   4139  CG2 THR   268     -42.525  10.242  -9.600  1.00 10.00      B   
ATOM   4140  C   THR   268     -39.390   9.879  -8.034  1.00 10.00      B   
ATOM   4141  O   THR   268     -39.775  10.856  -7.386  1.00 10.00      B   
ATOM   4142  N   LEU   269     -38.283   9.211  -7.730  1.00 10.00      B   
ATOM   4143  HN  LEU   269     -38.027   8.438  -8.272  1.00 10.00      B   
ATOM   4144  CA  LEU   269     -37.433   9.614  -6.613  1.00 10.00      B   
ATOM   4145  CB  LEU   269     -36.898   8.392  -5.856  1.00 10.00      B   
ATOM   4146  CG  LEU   269     -37.859   7.731  -4.863  1.00 10.00      B   
ATOM   4147  CD1 LEU   269     -37.292   6.412  -4.364  1.00 10.00      B   
ATOM   4148  CD2 LEU   269     -38.149   8.663  -3.696  1.00 10.00      B   
ATOM   4149  C   LEU   269     -36.280  10.487  -7.107  1.00 10.00      B   
ATOM   4150  O   LEU   269     -35.722  10.243  -8.176  1.00 10.00      B   
ATOM   4151  N   PRO   270     -35.918  11.529  -6.344  1.00 10.00      B   
ATOM   4152  CA  PRO   270     -34.833  12.439  -6.705  1.00 10.00      B   
ATOM   4153  CB  PRO   270     -35.248  13.726  -5.997  1.00 10.00      B   
ATOM   4154  CG  PRO   270     -35.941  13.261  -4.758  1.00 10.00      B   
ATOM   4155  CD  PRO   270     -36.555  11.919  -5.073  1.00 10.00      B   
ATOM   4156  C   PRO   270     -33.477  11.965  -6.180  1.00 10.00      B   
ATOM   4157  O   PRO   270     -32.634  12.772  -5.785  1.00 10.00      B   
ATOM   4158  N   THR   271     -33.274  10.658  -6.182  1.00 10.00      B   
ATOM   4159  HN  THR   271     -33.979  10.063  -6.519  1.00 10.00      B   
ATOM   4160  CA  THR   271     -32.029  10.073  -5.707  1.00 10.00      B   
ATOM   4161  CB  THR   271     -32.230   8.582  -5.403  1.00 10.00      B   
ATOM   4162  OG1 THR   271     -33.388   8.118  -6.115  1.00 10.00      B   
ATOM   4163  HG1 THR   271     -33.583   7.210  -5.853  1.00 10.00      B   
ATOM   4164  CG2 THR   271     -32.438   8.372  -3.913  1.00 10.00      B   
ATOM   4165  C   THR   271     -30.925  10.233  -6.749  1.00 10.00      B   
ATOM   4166  O   THR   271     -31.211  10.441  -7.932  1.00 10.00      B   
ATOM   4167  N   ARG   272     -29.671  10.135  -6.308  1.00 10.00      B   
ATOM   4168  HN  ARG   272     -29.513   9.965  -5.354  1.00 10.00      B   
ATOM   4169  CA  ARG   272     -28.522  10.279  -7.201  1.00 10.00      B   
ATOM   4170  CB  ARG   272     -27.200  10.110  -6.438  1.00 10.00      B   
ATOM   4171  CG  ARG   272     -26.081  11.027  -6.917  1.00 10.00      B   
ATOM   4172  CD  ARG   272     -24.755  10.294  -7.044  1.00 10.00      B   
ATOM   4173  NE  ARG   272     -24.232   9.842  -5.754  1.00 10.00      B   
ATOM   4174  HE  ARG   272     -24.883   9.686  -5.033  1.00 10.00      B   
ATOM   4175  CZ  ARG   272     -22.937   9.622  -5.513  1.00 10.00      B   
ATOM   4176  NH1 ARG   272     -22.034   9.816  -6.468  1.00 10.00      B   
ATOM   4177 HH11 ARG   272     -22.328  10.144  -7.424  1.00 10.00      B   
ATOM   4178 HH12 ARG   272     -21.024   9.641  -6.276  1.00 10.00      B   
ATOM   4179  NH2 ARG   272     -22.543   9.206  -4.315  1.00 10.00      B   
ATOM   4180 HH21 ARG   272     -23.239   9.050  -3.555  1.00 10.00      B   
ATOM   4181 HH22 ARG   272     -21.522   9.025  -4.128  1.00 10.00      B   
ATOM   4182  C   ARG   272     -28.592   9.279  -8.346  1.00 10.00      B   
ATOM   4183  O   ARG   272     -28.410   9.644  -9.509  1.00 10.00      B   
ATOM   4184  N   ASN   273     -28.882   8.028  -8.010  1.00 10.00      B   
ATOM   4185  HN  ASN   273     -29.032   7.810  -7.065  1.00 10.00      B   
ATOM   4186  CA  ASN   273     -28.971   6.970  -9.006  1.00 10.00      B   
ATOM   4187  CB  ASN   273     -29.192   5.606  -8.351  1.00 10.00      B   
ATOM   4188  CG  ASN   273     -27.896   4.946  -7.932  1.00 10.00      B   
ATOM   4189  OD1 ASN   273     -26.829   5.257  -8.458  1.00 10.00      B   
ATOM   4190  ND2 ASN   273     -27.978   4.021  -6.992  1.00 10.00      B   
ATOM   4191 HD21 ASN   273     -28.866   3.810  -6.616  1.00 10.00      B   
ATOM   4192 HD22 ASN   273     -27.149   3.581  -6.704  1.00 10.00      B   
ATOM   4193  C   ASN   273     -30.058   7.242 -10.033  1.00 10.00      B   
ATOM   4194  O   ASN   273     -29.794   7.233 -11.231  1.00 10.00      B   
ATOM   4195  N   ILE   274     -31.273   7.504  -9.564  1.00 10.00      B   
ATOM   4196  HN  ILE   274     -31.419   7.525  -8.596  1.00 10.00      B   
ATOM   4197  CA  ILE   274     -32.395   7.764 -10.460  1.00 10.00      B   
ATOM   4198  CB  ILE   274     -33.736   7.879  -9.704  1.00 10.00      B   
ATOM   4199  CG1 ILE   274     -34.121   6.517  -9.114  1.00 10.00      B   
ATOM   4200  CG2 ILE   274     -34.835   8.388 -10.627  1.00 10.00      B   
ATOM   4201  CD1 ILE   274     -35.488   6.487  -8.463  1.00 10.00      B   
ATOM   4202  C   ILE   274     -32.156   8.995 -11.334  1.00 10.00      B   
ATOM   4203  O   ILE   274     -32.413   8.965 -12.537  1.00 10.00      B   
ATOM   4204  N   SER   275     -31.646  10.063 -10.733  1.00 10.00      B   
ATOM   4205  HN  SER   275     -31.448  10.028  -9.772  1.00 10.00      B   
ATOM   4206  CA  SER   275     -31.376  11.289 -11.468  1.00 10.00      B   
ATOM   4207  CB  SER   275     -30.908  12.390 -10.519  1.00 10.00      B   
ATOM   4208  OG  SER   275     -31.837  12.567  -9.459  1.00 10.00      B   
ATOM   4209  HG  SER   275     -31.675  11.900  -8.778  1.00 10.00      B   
ATOM   4210  C   SER   275     -30.356  11.042 -12.582  1.00 10.00      B   
ATOM   4211  O   SER   275     -30.517  11.527 -13.701  1.00 10.00      B   
ATOM   4212  N   LEU   276     -29.319  10.263 -12.278  1.00 10.00      B   
ATOM   4213  HN  LEU   276     -29.241   9.896 -11.371  1.00 10.00      B   
ATOM   4214  CA  LEU   276     -28.296   9.940 -13.265  1.00 10.00      B   
ATOM   4215  CB  LEU   276     -27.058   9.352 -12.582  1.00 10.00      B   
ATOM   4216  CG  LEU   276     -26.127  10.351 -11.894  1.00 10.00      B   
ATOM   4217  CD1 LEU   276     -25.130   9.625 -11.003  1.00 10.00      B   
ATOM   4218  CD2 LEU   276     -25.403  11.202 -12.927  1.00 10.00      B   
ATOM   4219  C   LEU   276     -28.849   8.947 -14.280  1.00 10.00      B   
ATOM   4220  O   LEU   276     -28.515   8.994 -15.464  1.00 10.00      B   
ATOM   4221  N   LEU   277     -29.710   8.056 -13.799  1.00 10.00      B   
ATOM   4222  HN  LEU   277     -29.925   8.072 -12.841  1.00 10.00      B   
ATOM   4223  CA  LEU   277     -30.327   7.045 -14.642  1.00 10.00      B   
ATOM   4224  CB  LEU   277     -31.132   6.048 -13.806  1.00 10.00      B   
ATOM   4225  CG  LEU   277     -31.518   4.748 -14.512  1.00 10.00      B   
ATOM   4226  CD1 LEU   277     -30.276   3.954 -14.881  1.00 10.00      B   
ATOM   4227  CD2 LEU   277     -32.455   3.921 -13.648  1.00 10.00      B   
ATOM   4228  C   LEU   277     -31.211   7.683 -15.700  1.00 10.00      B   
ATOM   4229  O   LEU   277     -31.329   7.166 -16.806  1.00 10.00      B   
ATOM   4230  N   LYS   278     -31.834   8.804 -15.354  1.00 10.00      B   
ATOM   4231  HN  LYS   278     -31.725   9.154 -14.442  1.00 10.00      B   
ATOM   4232  CA  LYS   278     -32.686   9.516 -16.298  1.00 10.00      B   
ATOM   4233  CB  LYS   278     -33.405  10.688 -15.627  1.00 10.00      B   
ATOM   4234  CG  LYS   278     -34.524  10.269 -14.685  1.00 10.00      B   
ATOM   4235  CD  LYS   278     -35.361  11.463 -14.252  1.00 10.00      B   
ATOM   4236  CE  LYS   278     -36.505  11.044 -13.338  1.00 10.00      B   
ATOM   4237  NZ  LYS   278     -37.472  10.140 -14.018  1.00 10.00      B   
ATOM   4238  HZ1 LYS   278     -36.974   9.318 -14.414  1.00 10.00      B   
ATOM   4239  HZ2 LYS   278     -37.954  10.642 -14.793  1.00 10.00      B   
ATOM   4240  HZ3 LYS   278     -38.188   9.805 -13.340  1.00 10.00      B   
ATOM   4241  C   LYS   278     -31.852   9.994 -17.481  1.00 10.00      B   
ATOM   4242  O   LYS   278     -32.303   9.969 -18.626  1.00 10.00      B   
ATOM   4243  N   ILE   279     -30.620  10.400 -17.189  1.00 10.00      B   
ATOM   4244  HN  ILE   279     -30.326  10.391 -16.252  1.00 10.00      B   
ATOM   4245  CA  ILE   279     -29.694  10.856 -18.216  1.00 10.00      B   
ATOM   4246  CB  ILE   279     -28.413  11.445 -17.583  1.00 10.00      B   
ATOM   4247  CG1 ILE   279     -28.771  12.484 -16.516  1.00 10.00      B   
ATOM   4248  CG2 ILE   279     -27.521  12.061 -18.652  1.00 10.00      B   
ATOM   4249  CD1 ILE   279     -27.587  12.955 -15.696  1.00 10.00      B   
ATOM   4250  C   ILE   279     -29.315   9.672 -19.097  1.00 10.00      B   
ATOM   4251  O   ILE   279     -29.329   9.760 -20.324  1.00 10.00      B   
ATOM   4252  N   GLU   280     -29.004   8.555 -18.449  1.00 10.00      B   
ATOM   4253  HN  GLU   280     -29.025   8.556 -17.467  1.00 10.00      B   
ATOM   4254  CA  GLU   280     -28.632   7.332 -19.144  1.00 10.00      B   
ATOM   4255  CB  GLU   280     -28.250   6.260 -18.117  1.00 10.00      B   
ATOM   4256  CG  GLU   280     -27.736   4.959 -18.712  1.00 10.00      B   
ATOM   4257  CD  GLU   280     -26.342   5.083 -19.293  1.00 10.00      B   
ATOM   4258  OE1 GLU   280     -25.460   5.664 -18.627  1.00 10.00      B   
ATOM   4259  OE2 GLU   280     -26.109   4.573 -20.409  1.00 10.00      B   
ATOM   4260  C   GLU   280     -29.792   6.841 -20.011  1.00 10.00      B   
ATOM   4261  O   GLU   280     -29.596   6.422 -21.151  1.00 10.00      B   
ATOM   4262  N   LEU   281     -31.000   6.908 -19.457  1.00 10.00      B   
ATOM   4263  HN  LEU   281     -31.080   7.248 -18.535  1.00 10.00      B   
ATOM   4264  CA  LEU   281     -32.205   6.481 -20.160  1.00 10.00      B   
ATOM   4265  CB  LEU   281     -33.420   6.559 -19.226  1.00 10.00      B   
ATOM   4266  CG  LEU   281     -34.716   5.912 -19.726  1.00 10.00      B   
ATOM   4267  CD1 LEU   281     -34.527   4.419 -19.934  1.00 10.00      B   
ATOM   4268  CD2 LEU   281     -35.855   6.174 -18.752  1.00 10.00      B   
ATOM   4269  C   LEU   281     -32.436   7.334 -21.405  1.00 10.00      B   
ATOM   4270  O   LEU   281     -32.815   6.820 -22.460  1.00 10.00      B   
ATOM   4271  N   ASP   282     -32.197   8.634 -21.274  1.00 10.00      B   
ATOM   4272  HN  ASP   282     -31.904   8.982 -20.402  1.00 10.00      B   
ATOM   4273  CA  ASP   282     -32.361   9.563 -22.387  1.00 10.00      B   
ATOM   4274  CB  ASP   282     -32.098  11.000 -21.928  1.00 10.00      B   
ATOM   4275  CG  ASP   282     -33.359  11.837 -21.819  1.00 10.00      B   
ATOM   4276  OD1 ASP   282     -34.137  11.886 -22.795  1.00 10.00      B   
ATOM   4277  OD2 ASP   282     -33.574  12.466 -20.756  1.00 10.00      B   
ATOM   4278  C   ASP   282     -31.402   9.195 -23.513  1.00 10.00      B   
ATOM   4279  O   ASP   282     -31.782   9.149 -24.684  1.00 10.00      B   
ATOM   4280  N   ILE   283     -30.160   8.908 -23.146  1.00 10.00      B   
ATOM   4281  HN  ILE   283     -29.921   8.960 -22.193  1.00 10.00      B   
ATOM   4282  CA  ILE   283     -29.140   8.525 -24.114  1.00 10.00      B   
ATOM   4283  CB  ILE   283     -27.737   8.480 -23.466  1.00 10.00      B   
ATOM   4284  CG1 ILE   283     -27.390   9.833 -22.839  1.00 10.00      B   
ATOM   4285  CG2 ILE   283     -26.679   8.078 -24.485  1.00 10.00      B   
ATOM   4286  CD1 ILE   283     -26.142   9.811 -21.984  1.00 10.00      B   
ATOM   4287  C   ILE   283     -29.463   7.156 -24.714  1.00 10.00      B   
ATOM   4288  O   ILE   283     -29.303   6.939 -25.915  1.00 10.00      B   
ATOM   4289  N   LEU   284     -29.932   6.244 -23.870  1.00 10.00      B   
ATOM   4290  HN  LEU   284     -30.035   6.486 -22.921  1.00 10.00      B   
ATOM   4291  CA  LEU   284     -30.283   4.891 -24.297  1.00 10.00      B   
ATOM   4292  CB  LEU   284     -30.711   4.042 -23.095  1.00 10.00      B   
ATOM   4293  CG  LEU   284     -30.991   2.563 -23.371  1.00 10.00      B   
ATOM   4294  CD1 LEU   284     -29.719   1.850 -23.799  1.00 10.00      B   
ATOM   4295  CD2 LEU   284     -31.587   1.897 -22.143  1.00 10.00      B   
ATOM   4296  C   LEU   284     -31.390   4.905 -25.353  1.00 10.00      B   
ATOM   4297  O   LEU   284     -31.367   4.124 -26.302  1.00 10.00      B   
ATOM   4298  N   TYR   285     -32.350   5.807 -25.193  1.00 10.00      B   
ATOM   4299  HN  TYR   285     -32.317   6.413 -24.421  1.00 10.00      B   
ATOM   4300  CA  TYR   285     -33.457   5.917 -26.137  1.00 10.00      B   
ATOM   4301  CB  TYR   285     -34.748   6.322 -25.419  1.00 10.00      B   
ATOM   4302  CG  TYR   285     -35.481   5.167 -24.769  1.00 10.00      B   
ATOM   4303  CD1 TYR   285     -34.889   4.422 -23.758  1.00 10.00      B   
ATOM   4304  CD2 TYR   285     -36.769   4.825 -25.165  1.00 10.00      B   
ATOM   4305  CE1 TYR   285     -35.554   3.373 -23.160  1.00 10.00      B   
ATOM   4306  CE2 TYR   285     -37.443   3.774 -24.571  1.00 10.00      B   
ATOM   4307  CZ  TYR   285     -36.830   3.052 -23.569  1.00 10.00      B   
ATOM   4308  OH  TYR   285     -37.495   2.010 -22.964  1.00 10.00      B   
ATOM   4309  HH  TYR   285     -37.998   1.522 -23.623  1.00 10.00      B   
ATOM   4310  C   TYR   285     -33.135   6.896 -27.264  1.00 10.00      B   
ATOM   4311  O   TYR   285     -34.017   7.277 -28.035  1.00 10.00      B   
ATOM   4312  N   SER   286     -31.867   7.303 -27.343  1.00 10.00      B   
ATOM   4313  HN  SER   286     -31.224   6.971 -26.681  1.00 10.00      B   
ATOM   4314  CA  SER   286     -31.396   8.227 -28.374  1.00 10.00      B   
ATOM   4315  CB  SER   286     -31.440   7.567 -29.755  1.00 10.00      B   
ATOM   4316  OG  SER   286     -31.010   6.214 -29.684  1.00 10.00      B   
ATOM   4317  HG  SER   286     -30.209   6.161 -29.144  1.00 10.00      B   
ATOM   4318  C   SER   286     -32.184   9.538 -28.368  1.00 10.00      B   
ATOM   4319  O   SER   286     -32.675   9.992 -29.404  1.00 10.00      B   
ATOM   4320  N   ARG   287     -32.304  10.140 -27.195  1.00 10.00      B   
ATOM   4321  HN  ARG   287     -31.898   9.726 -26.398  1.00 10.00      B   
ATOM   4322  CA  ARG   287     -33.030  11.394 -27.048  1.00 10.00      B   
ATOM   4323  CB  ARG   287     -34.073  11.267 -25.939  1.00 10.00      B   
ATOM   4324  CG  ARG   287     -34.844   9.962 -25.952  1.00 10.00      B   
ATOM   4325  CD  ARG   287     -35.816   9.888 -24.788  1.00 10.00      B   
ATOM   4326  NE  ARG   287     -36.983  10.741 -24.991  1.00 10.00      B   
ATOM   4327  HE  ARG   287     -36.867  11.709 -24.843  1.00 10.00      B   
ATOM   4328  CZ  ARG   287     -38.180  10.287 -25.360  1.00 10.00      B   
ATOM   4329  NH1 ARG   287     -38.374   8.989 -25.562  1.00 10.00      B   
ATOM   4330 HH11 ARG   287     -39.318   8.637 -25.849  1.00 10.00      B   
ATOM   4331 HH12 ARG   287     -37.591   8.316 -25.437  1.00 10.00      B   
ATOM   4332  NH2 ARG   287     -39.186  11.132 -25.521  1.00 10.00      B   
ATOM   4333 HH21 ARG   287     -40.128  10.780 -25.806  1.00 10.00      B   
ATOM   4334 HH22 ARG   287     -39.042  12.152 -25.362  1.00 10.00      B   
ATOM   4335  C   ARG   287     -32.067  12.528 -26.715  1.00 10.00      B   
ATOM   4336  O   ARG   287     -30.873  12.442 -27.008  1.00 10.00      B   
ATOM   4337  N   ASN   288     -32.590  13.583 -26.100  1.00 10.00      B   
ATOM   4338  HN  ASN   288     -33.548  13.582 -25.886  1.00 10.00      B   
ATOM   4339  CA  ASN   288     -31.780  14.736 -25.716  1.00 10.00      B   
ATOM   4340  CB  ASN   288     -32.691  15.954 -25.497  1.00 10.00      B   
ATOM   4341  CG  ASN   288     -32.015  17.295 -25.747  1.00 10.00      B   
ATOM   4342  OD1 ASN   288     -30.824  17.480 -25.481  1.00 10.00      B   
ATOM   4343  ND2 ASN   288     -32.779  18.245 -26.259  1.00 10.00      B   
ATOM   4344 HD21 ASN   288     -33.717  18.033 -26.444  1.00 10.00      B   
ATOM   4345 HD22 ASN   288     -32.379  19.126 -26.433  1.00 10.00      B   
ATOM   4346  C   ASN   288     -31.013  14.418 -24.435  1.00 10.00      B   
ATOM   4347  O   ASN   288     -31.220  13.370 -23.827  1.00 10.00      B   
ATOM   4348  N   ILE   289     -30.120  15.307 -24.035  1.00 10.00      B   
ATOM   4349  HN  ILE   289     -29.978  16.115 -24.572  1.00 10.00      B   
ATOM   4350  CA  ILE   289     -29.336  15.104 -22.822  1.00 10.00      B   
ATOM   4351  CB  ILE   289     -27.895  14.644 -23.160  1.00 10.00      B   
ATOM   4352  CG1 ILE   289     -27.161  14.159 -21.903  1.00 10.00      B   
ATOM   4353  CG2 ILE   289     -27.111  15.750 -23.858  1.00 10.00      B   
ATOM   4354  CD1 ILE   289     -25.766  13.633 -22.167  1.00 10.00      B   
ATOM   4355  C   ILE   289     -29.294  16.384 -21.981  1.00 10.00      B   
ATOM   4356  O   ILE   289     -28.886  16.372 -20.819  1.00 10.00      B   
ATOM   4357  N   GLU   290     -29.752  17.481 -22.571  1.00 10.00      B   
ATOM   4358  HN  GLU   290     -30.114  17.419 -23.479  1.00 10.00      B   
ATOM   4359  CA  GLU   290     -29.745  18.773 -21.897  1.00 10.00      B   
ATOM   4360  CB  GLU   290     -30.118  19.883 -22.875  1.00 10.00      B   
ATOM   4361  CG  GLU   290     -30.037  21.277 -22.284  1.00 10.00      B   
ATOM   4362  CD  GLU   290     -30.605  22.323 -23.210  1.00 10.00      B   
ATOM   4363  OE1 GLU   290     -31.489  21.982 -24.026  1.00 10.00      B   
ATOM   4364  OE2 GLU   290     -30.181  23.489 -23.124  1.00 10.00      B   
ATOM   4365  C   GLU   290     -30.670  18.801 -20.681  1.00 10.00      B   
ATOM   4366  O   GLU   290     -30.241  19.137 -19.574  1.00 10.00      B   
ATOM   4367  N   THR   291     -31.930  18.432 -20.884  1.00 10.00      B   
ATOM   4368  HN  THR   291     -32.204  18.132 -21.777  1.00 10.00      B   
ATOM   4369  CA  THR   291     -32.910  18.434 -19.805  1.00 10.00      B   
ATOM   4370  CB  THR   291     -34.306  18.030 -20.313  1.00 10.00      B   
ATOM   4371  OG1 THR   291     -34.531  18.608 -21.607  1.00 10.00      B   
ATOM   4372  HG1 THR   291     -34.127  19.485 -21.639  1.00 10.00      B   
ATOM   4373  CG2 THR   291     -35.381  18.520 -19.355  1.00 10.00      B   
ATOM   4374  C   THR   291     -32.495  17.490 -18.680  1.00 10.00      B   
ATOM   4375  O   THR   291     -32.657  17.807 -17.499  1.00 10.00      B   
ATOM   4376  N   SER   292     -31.948  16.345 -19.061  1.00 10.00      B   
ATOM   4377  HN  SER   292     -31.846  16.161 -20.019  1.00 10.00      B   
ATOM   4378  CA  SER   292     -31.504  15.342 -18.111  1.00 10.00      B   
ATOM   4379  CB  SER   292     -30.992  14.120 -18.876  1.00 10.00      B   
ATOM   4380  OG  SER   292     -31.524  14.099 -20.196  1.00 10.00      B   
ATOM   4381  HG  SER   292     -32.229  13.426 -20.254  1.00 10.00      B   
ATOM   4382  C   SER   292     -30.417  15.898 -17.188  1.00 10.00      B   
ATOM   4383  O   SER   292     -30.528  15.818 -15.962  1.00 10.00      B   
ATOM   4384  N   VAL   293     -29.380  16.484 -17.780  1.00 10.00      B   
ATOM   4385  HN  VAL   293     -29.350  16.529 -18.761  1.00 10.00      B   
ATOM   4386  CA  VAL   293     -28.282  17.055 -17.007  1.00 10.00      B   
ATOM   4387  CB  VAL   293     -27.104  17.479 -17.912  1.00 10.00      B   
ATOM   4388  CG1 VAL   293     -26.009  18.156 -17.100  1.00 10.00      B   
ATOM   4389  CG2 VAL   293     -26.543  16.272 -18.651  1.00 10.00      B   
ATOM   4390  C   VAL   293     -28.756  18.247 -16.175  1.00 10.00      B   
ATOM   4391  O   VAL   293     -28.382  18.388 -15.007  1.00 10.00      B   
ATOM   4392  N   GLU   294     -29.590  19.090 -16.779  1.00 10.00      B   
ATOM   4393  HN  GLU   294     -29.846  18.918 -17.713  1.00 10.00      B   
ATOM   4394  CA  GLU   294     -30.130  20.269 -16.103  1.00 10.00      B   
ATOM   4395  CB  GLU   294     -31.055  21.041 -17.054  1.00 10.00      B   
ATOM   4396  CG  GLU   294     -31.828  22.187 -16.415  1.00 10.00      B   
ATOM   4397  CD  GLU   294     -31.010  23.455 -16.282  1.00 10.00      B   
ATOM   4398  OE1 GLU   294     -30.473  23.929 -17.300  1.00 10.00      B   
ATOM   4399  OE2 GLU   294     -30.924  23.998 -15.160  1.00 10.00      B   
ATOM   4400  C   GLU   294     -30.894  19.875 -14.840  1.00 10.00      B   
ATOM   4401  O   GLU   294     -30.719  20.480 -13.779  1.00 10.00      B   
ATOM   4402  N   ASN   295     -31.720  18.840 -14.955  1.00 10.00      B   
ATOM   4403  HN  ASN   295     -31.793  18.380 -15.822  1.00 10.00      B   
ATOM   4404  CA  ASN   295     -32.519  18.368 -13.829  1.00 10.00      B   
ATOM   4405  CB  ASN   295     -33.540  17.318 -14.273  1.00 10.00      B   
ATOM   4406  CG  ASN   295     -34.799  17.937 -14.858  1.00 10.00      B   
ATOM   4407  OD1 ASN   295     -35.145  19.080 -14.554  1.00 10.00      B   
ATOM   4408  ND2 ASN   295     -35.495  17.186 -15.696  1.00 10.00      B   
ATOM   4409 HD21 ASN   295     -35.165  16.281 -15.893  1.00 10.00      B   
ATOM   4410 HD22 ASN   295     -36.313  17.559 -16.082  1.00 10.00      B   
ATOM   4411  C   ASN   295     -31.649  17.830 -12.698  1.00 10.00      B   
ATOM   4412  O   ASN   295     -32.028  17.901 -11.528  1.00 10.00      B   
ATOM   4413  N   TYR   296     -30.488  17.293 -13.053  1.00 10.00      B   
ATOM   4414  HN  TYR   296     -30.250  17.256 -14.007  1.00 10.00      B   
ATOM   4415  CA  TYR   296     -29.556  16.760 -12.066  1.00 10.00      B   
ATOM   4416  CB  TYR   296     -28.563  15.798 -12.738  1.00 10.00      B   
ATOM   4417  CG  TYR   296     -27.560  15.164 -11.794  1.00 10.00      B   
ATOM   4418  CD1 TYR   296     -27.842  13.964 -11.155  1.00 10.00      B   
ATOM   4419  CD2 TYR   296     -26.332  15.766 -11.541  1.00 10.00      B   
ATOM   4420  CE1 TYR   296     -26.932  13.381 -10.291  1.00 10.00      B   
ATOM   4421  CE2 TYR   296     -25.416  15.190 -10.680  1.00 10.00      B   
ATOM   4422  CZ  TYR   296     -25.722  13.997 -10.057  1.00 10.00      B   
ATOM   4423  OH  TYR   296     -24.815  13.423  -9.194  1.00 10.00      B   
ATOM   4424  HH  TYR   296     -24.430  12.639  -9.600  1.00 10.00      B   
ATOM   4425  C   TYR   296     -28.805  17.907 -11.394  1.00 10.00      B   
ATOM   4426  O   TYR   296     -28.671  17.953 -10.170  1.00 10.00      B   
ATOM   4427  N   TYR   297     -28.341  18.842 -12.214  1.00 10.00      B   
ATOM   4428  HN  TYR   297     -28.507  18.748 -13.180  1.00 10.00      B   
ATOM   4429  CA  TYR   297     -27.593  20.000 -11.742  1.00 10.00      B   
ATOM   4430  CB  TYR   297     -27.156  20.853 -12.939  1.00 10.00      B   
ATOM   4431  CG  TYR   297     -26.541  22.189 -12.584  1.00 10.00      B   
ATOM   4432  CD1 TYR   297     -25.313  22.271 -11.938  1.00 10.00      B   
ATOM   4433  CD2 TYR   297     -27.187  23.373 -12.910  1.00 10.00      B   
ATOM   4434  CE1 TYR   297     -24.750  23.496 -11.627  1.00 10.00      B   
ATOM   4435  CE2 TYR   297     -26.634  24.600 -12.603  1.00 10.00      B   
ATOM   4436  CZ  TYR   297     -25.417  24.657 -11.962  1.00 10.00      B   
ATOM   4437  OH  TYR   297     -24.861  25.881 -11.659  1.00 10.00      B   
ATOM   4438  HH  TYR   297     -25.555  26.482 -11.357  1.00 10.00      B   
ATOM   4439  C   TYR   297     -28.404  20.835 -10.754  1.00 10.00      B   
ATOM   4440  O   TYR   297     -27.868  21.336  -9.771  1.00 10.00      B   
ATOM   4441  N   GLN   298     -29.700  20.952 -11.002  1.00 10.00      B   
ATOM   4442  HN  GLN   298     -30.080  20.509 -11.793  1.00 10.00      B   
ATOM   4443  CA  GLN   298     -30.574  21.741 -10.139  1.00 10.00      B   
ATOM   4444  CB  GLN   298     -31.878  22.073 -10.857  1.00 10.00      B   
ATOM   4445  CG  GLN   298     -31.734  23.099 -11.964  1.00 10.00      B   
ATOM   4446  CD  GLN   298     -33.072  23.624 -12.438  1.00 10.00      B   
ATOM   4447  OE1 GLN   298     -34.037  23.685 -11.674  1.00 10.00      B   
ATOM   4448  NE2 GLN   298     -33.139  24.014 -13.696  1.00 10.00      B   
ATOM   4449 HE21 GLN   298     -32.320  23.946 -14.250  1.00 10.00      B   
ATOM   4450 HE22 GLN   298     -33.995  24.347 -14.033  1.00 10.00      B   
ATOM   4451  C   GLN   298     -30.877  21.061  -8.805  1.00 10.00      B   
ATOM   4452  O   GLN   298     -31.535  21.650  -7.945  1.00 10.00      B   
ATOM   4453  N   LYS   299     -30.412  19.831  -8.623  1.00 10.00      B   
ATOM   4454  HN  LYS   299     -29.888  19.402  -9.332  1.00 10.00      B   
ATOM   4455  CA  LYS   299     -30.675  19.112  -7.382  1.00 10.00      B   
ATOM   4456  CB  LYS   299     -31.515  17.858  -7.641  1.00 10.00      B   
ATOM   4457  CG  LYS   299     -32.864  18.133  -8.284  1.00 10.00      B   
ATOM   4458  CD  LYS   299     -33.761  16.907  -8.236  1.00 10.00      B   
ATOM   4459  CE  LYS   299     -35.008  17.099  -9.083  1.00 10.00      B   
ATOM   4460  NZ  LYS   299     -34.710  17.027 -10.538  1.00 10.00      B   
ATOM   4461  HZ1 LYS   299     -33.990  17.733 -10.794  1.00 10.00      B   
ATOM   4462  HZ2 LYS   299     -35.571  17.212 -11.090  1.00 10.00      B   
ATOM   4463  HZ3 LYS   299     -34.355  16.081 -10.785  1.00 10.00      B   
ATOM   4464  C   LYS   299     -29.398  18.744  -6.633  1.00 10.00      B   
ATOM   4465  O   LYS   299     -29.389  18.678  -5.403  1.00 10.00      B   
ATOM   4466  N   PHE   300     -28.319  18.514  -7.364  1.00 10.00      B   
ATOM   4467  HN  PHE   300     -28.370  18.599  -8.341  1.00 10.00      B   
ATOM   4468  CA  PHE   300     -27.057  18.126  -6.746  1.00 10.00      B   
ATOM   4469  CB  PHE   300     -26.548  16.815  -7.347  1.00 10.00      B   
ATOM   4470  CG  PHE   300     -27.477  15.657  -7.113  1.00 10.00      B   
ATOM   4471  CD1 PHE   300     -28.558  15.440  -7.952  1.00 10.00      B   
ATOM   4472  CD2 PHE   300     -27.278  14.796  -6.049  1.00 10.00      B   
ATOM   4473  CE1 PHE   300     -29.423  14.388  -7.734  1.00 10.00      B   
ATOM   4474  CE2 PHE   300     -28.139  13.739  -5.825  1.00 10.00      B   
ATOM   4475  CZ  PHE   300     -29.213  13.536  -6.669  1.00 10.00      B   
ATOM   4476  C   PHE   300     -26.003  19.222  -6.851  1.00 10.00      B   
ATOM   4477  O   PHE   300     -24.811  18.971  -6.675  1.00 10.00      B   
ATOM   4478  N   ASN   301     -26.454  20.442  -7.114  1.00 10.00      B   
ATOM   4479  HN  ASN   301     -27.418  20.574  -7.240  1.00 10.00      B   
ATOM   4480  CA  ASN   301     -25.559  21.594  -7.234  1.00 10.00      B   
ATOM   4481  CB  ASN   301     -26.340  22.843  -7.668  1.00 10.00      B   
ATOM   4482  CG  ASN   301     -27.462  23.193  -6.708  1.00 10.00      B   
ATOM   4483  OD1 ASN   301     -28.505  22.540  -6.695  1.00 10.00      B   
ATOM   4484  ND2 ASN   301     -27.266  24.231  -5.906  1.00 10.00      B   
ATOM   4485 HD21 ASN   301     -26.417  24.721  -5.976  1.00 10.00      B   
ATOM   4486 HD22 ASN   301     -27.977  24.465  -5.270  1.00 10.00      B   
ATOM   4487  C   ASN   301     -24.849  21.879  -5.916  1.00 10.00      B   
ATOM   4488  O   ASN   301     -23.718  22.365  -5.897  1.00 10.00      B   
ATOM   4489  N   THR   302     -25.519  21.568  -4.818  1.00 10.00      B   
ATOM   4490  HN  THR   302     -26.416  21.179  -4.898  1.00 10.00      B   
ATOM   4491  CA  THR   302     -24.975  21.801  -3.492  1.00 10.00      B   
ATOM   4492  CB  THR   302     -26.123  21.955  -2.481  1.00 10.00      B   
ATOM   4493  OG1 THR   302     -27.371  21.739  -3.161  1.00 10.00      B   
ATOM   4494  HG1 THR   302     -27.848  22.577  -3.228  1.00 10.00      B   
ATOM   4495  CG2 THR   302     -26.117  23.349  -1.868  1.00 10.00      B   
ATOM   4496  C   THR   302     -24.060  20.661  -3.038  1.00 10.00      B   
ATOM   4497  O   THR   302     -23.535  20.687  -1.925  1.00 10.00      B   
ATOM   4498  N   LYS   303     -23.863  19.666  -3.895  1.00 10.00      B   
ATOM   4499  HN  LYS   303     -24.278  19.705  -4.784  1.00 10.00      B   
ATOM   4500  CA  LYS   303     -23.017  18.531  -3.556  1.00 10.00      B   
ATOM   4501  CB  LYS   303     -23.763  17.212  -3.764  1.00 10.00      B   
ATOM   4502  CG  LYS   303     -24.864  16.978  -2.740  1.00 10.00      B   
ATOM   4503  CD  LYS   303     -25.657  15.720  -3.043  1.00 10.00      B   
ATOM   4504  CE  LYS   303     -26.640  15.410  -1.923  1.00 10.00      B   
ATOM   4505  NZ  LYS   303     -27.564  14.299  -2.280  1.00 10.00      B   
ATOM   4506  HZ1 LYS   303     -28.211  14.603  -3.033  1.00 10.00      B   
ATOM   4507  HZ2 LYS   303     -28.125  14.017  -1.452  1.00 10.00      B   
ATOM   4508  HZ3 LYS   303     -27.026  13.472  -2.612  1.00 10.00      B   
ATOM   4509  C   LYS   303     -21.702  18.568  -4.329  1.00 10.00      B   
ATOM   4510  O   LYS   303     -21.653  19.021  -5.472  1.00 10.00      B   
ATOM   4511  N   LEU   304     -20.642  18.075  -3.701  1.00 10.00      B   
ATOM   4512  HN  LEU   304     -20.757  17.696  -2.802  1.00 10.00      B   
ATOM   4513  CA  LEU   304     -19.309  18.072  -4.303  1.00 10.00      B   
ATOM   4514  CB  LEU   304     -18.242  18.165  -3.210  1.00 10.00      B   
ATOM   4515  CG  LEU   304     -18.360  19.346  -2.243  1.00 10.00      B   
ATOM   4516  CD1 LEU   304     -17.361  19.203  -1.104  1.00 10.00      B   
ATOM   4517  CD2 LEU   304     -18.162  20.668  -2.970  1.00 10.00      B   
ATOM   4518  C   LEU   304     -19.069  16.827  -5.155  1.00 10.00      B   
ATOM   4519  O   LEU   304     -17.928  16.490  -5.483  1.00 10.00      B   
ATOM   4520  N   CYS   305     -20.141  16.140  -5.509  1.00 10.00      B   
ATOM   4521  HN  CYS   305     -21.024  16.442  -5.210  1.00 10.00      B   
ATOM   4522  CA  CYS   305     -20.034  14.939  -6.326  1.00 10.00      B   
ATOM   4523  CB  CYS   305     -20.631  13.745  -5.579  1.00 10.00      B   
ATOM   4524  SG  CYS   305     -20.234  13.710  -3.814  1.00 10.00      B   
ATOM   4525  HG  CYS   305     -18.920  13.573  -3.691  1.00 10.00      B   
ATOM   4526  C   CYS   305     -20.747  15.139  -7.658  1.00 10.00      B   
ATOM   4527  O   CYS   305     -20.868  14.213  -8.457  1.00 10.00      B   
ATOM   4528  N   CYS   306     -21.193  16.366  -7.897  1.00 10.00      B   
ATOM   4529  HN  CYS   306     -21.024  17.070  -7.238  1.00 10.00      B   
ATOM   4530  CA  CYS   306     -21.914  16.700  -9.118  1.00 10.00      B   
ATOM   4531  CB  CYS   306     -22.570  18.079  -8.981  1.00 10.00      B   
ATOM   4532  SG  CYS   306     -23.711  18.511 -10.316  1.00 10.00      B   
ATOM   4533  HG  CYS   306     -24.011  17.397 -10.973  1.00 10.00      B   
ATOM   4534  C   CYS   306     -21.007  16.656 -10.350  1.00 10.00      B   
ATOM   4535  O   CYS   306     -21.265  15.908 -11.293  1.00 10.00      B   
ATOM   4536  N   TYR   307     -19.941  17.449 -10.331  1.00 10.00      B   
ATOM   4537  HN  TYR   307     -19.780  18.010  -9.543  1.00 10.00      B   
ATOM   4538  CA  TYR   307     -19.000  17.514 -11.452  1.00 10.00      B   
ATOM   4539  CB  TYR   307     -17.908  18.551 -11.168  1.00 10.00      B   
ATOM   4540  CG  TYR   307     -16.985  18.848 -12.331  1.00 10.00      B   
ATOM   4541  CD1 TYR   307     -17.480  19.328 -13.537  1.00 10.00      B   
ATOM   4542  CD2 TYR   307     -15.614  18.663 -12.214  1.00 10.00      B   
ATOM   4543  CE1 TYR   307     -16.637  19.613 -14.594  1.00 10.00      B   
ATOM   4544  CE2 TYR   307     -14.763  18.945 -13.264  1.00 10.00      B   
ATOM   4545  CZ  TYR   307     -15.279  19.420 -14.452  1.00 10.00      B   
ATOM   4546  OH  TYR   307     -14.430  19.704 -15.500  1.00 10.00      B   
ATOM   4547  HH  TYR   307     -13.791  18.988 -15.591  1.00 10.00      B   
ATOM   4548  C   TYR   307     -18.377  16.150 -11.738  1.00 10.00      B   
ATOM   4549  O   TYR   307     -18.189  15.773 -12.896  1.00 10.00      B   
ATOM   4550  N   ALA   308     -18.074  15.412 -10.680  1.00 10.00      B   
ATOM   4551  HN  ALA   308     -18.252  15.771  -9.784  1.00 10.00      B   
ATOM   4552  CA  ALA   308     -17.468  14.092 -10.808  1.00 10.00      B   
ATOM   4553  CB  ALA   308     -17.098  13.546  -9.439  1.00 10.00      B   
ATOM   4554  C   ALA   308     -18.377  13.109 -11.545  1.00 10.00      B   
ATOM   4555  O   ALA   308     -17.904  12.291 -12.335  1.00 10.00      B   
ATOM   4556  N   ASP   309     -19.680  13.202 -11.299  1.00 10.00      B   
ATOM   4557  HN  ASP   309     -20.004  13.884 -10.672  1.00 10.00      B   
ATOM   4558  CA  ASP   309     -20.640  12.301 -11.937  1.00 10.00      B   
ATOM   4559  CB  ASP   309     -21.820  11.997 -11.005  1.00 10.00      B   
ATOM   4560  CG  ASP   309     -21.700  10.649 -10.314  1.00 10.00      B   
ATOM   4561  OD1 ASP   309     -21.313   9.664 -10.978  1.00 10.00      B   
ATOM   4562  OD2 ASP   309     -21.996  10.563  -9.098  1.00 10.00      B   
ATOM   4563  C   ASP   309     -21.145  12.837 -13.276  1.00 10.00      B   
ATOM   4564  O   ASP   309     -21.820  12.128 -14.022  1.00 10.00      B   
ATOM   4565  N   LEU   310     -20.824  14.085 -13.584  1.00 10.00      B   
ATOM   4566  HN  LEU   310     -20.295  14.616 -12.951  1.00 10.00      B   
ATOM   4567  CA  LEU   310     -21.267  14.691 -14.837  1.00 10.00      B   
ATOM   4568  CB  LEU   310     -21.758  16.124 -14.617  1.00 10.00      B   
ATOM   4569  CG  LEU   310     -23.135  16.275 -13.964  1.00 10.00      B   
ATOM   4570  CD1 LEU   310     -23.512  17.743 -13.844  1.00 10.00      B   
ATOM   4571  CD2 LEU   310     -24.192  15.512 -14.750  1.00 10.00      B   
ATOM   4572  C   LEU   310     -20.184  14.665 -15.913  1.00 10.00      B   
ATOM   4573  O   LEU   310     -20.488  14.645 -17.108  1.00 10.00      B   
ATOM   4574  N   SER   311     -18.924  14.643 -15.495  1.00 10.00      B   
ATOM   4575  HN  SER   311     -18.736  14.633 -14.532  1.00 10.00      B   
ATOM   4576  CA  SER   311     -17.809  14.642 -16.437  1.00 10.00      B   
ATOM   4577  CB  SER   311     -16.522  15.102 -15.753  1.00 10.00      B   
ATOM   4578  OG  SER   311     -16.423  14.565 -14.444  1.00 10.00      B   
ATOM   4579  HG  SER   311     -16.922  15.124 -13.830  1.00 10.00      B   
ATOM   4580  C   SER   311     -17.616  13.285 -17.114  1.00 10.00      B   
ATOM   4581  O   SER   311     -16.786  13.144 -18.013  1.00 10.00      B   
ATOM   4582  N   GLN   312     -18.383  12.290 -16.681  1.00 10.00      B   
ATOM   4583  HN  GLN   312     -19.019  12.458 -15.956  1.00 10.00      B   
ATOM   4584  CA  GLN   312     -18.297  10.953 -17.261  1.00 10.00      B   
ATOM   4585  CB  GLN   312     -18.734   9.887 -16.252  1.00 10.00      B   
ATOM   4586  CG  GLN   312     -20.191   9.976 -15.830  1.00 10.00      B   
ATOM   4587  CD  GLN   312     -20.536   9.008 -14.716  1.00 10.00      B   
ATOM   4588  OE1 GLN   312     -19.948   7.932 -14.602  1.00 10.00      B   
ATOM   4589  NE2 GLN   312     -21.488   9.388 -13.884  1.00 10.00      B   
ATOM   4590 HE21 GLN   312     -21.910  10.266 -14.030  1.00 10.00      B   
ATOM   4591 HE22 GLN   312     -21.733   8.786 -13.149  1.00 10.00      B   
ATOM   4592  C   GLN   312     -19.130  10.867 -18.539  1.00 10.00      B   
ATOM   4593  O   GLN   312     -19.062   9.884 -19.279  1.00 10.00      B   
ATOM   4594  N   TYR   313     -19.914  11.907 -18.787  1.00 10.00      B   
ATOM   4595  HN  TYR   313     -19.915  12.662 -18.159  1.00 10.00      B   
ATOM   4596  CA  TYR   313     -20.754  11.978 -19.973  1.00 10.00      B   
ATOM   4597  CB  TYR   313     -22.228  12.123 -19.586  1.00 10.00      B   
ATOM   4598  CG  TYR   313     -22.836  10.910 -18.917  1.00 10.00      B   
ATOM   4599  CD1 TYR   313     -23.192  10.939 -17.575  1.00 10.00      B   
ATOM   4600  CD2 TYR   313     -23.061   9.739 -19.628  1.00 10.00      B   
ATOM   4601  CE1 TYR   313     -23.754   9.837 -16.961  1.00 10.00      B   
ATOM   4602  CE2 TYR   313     -23.622   8.630 -19.022  1.00 10.00      B   
ATOM   4603  CZ  TYR   313     -23.967   8.684 -17.688  1.00 10.00      B   
ATOM   4604  OH  TYR   313     -24.533   7.585 -17.078  1.00 10.00      B   
ATOM   4605  HH  TYR   313     -24.864   6.974 -17.759  1.00 10.00      B   
ATOM   4606  C   TYR   313     -20.334  13.171 -20.824  1.00 10.00      B   
ATOM   4607  O   TYR   313     -19.604  14.045 -20.356  1.00 10.00      B   
ATOM   4608  N   GLU   314     -20.792  13.206 -22.065  1.00 10.00      B   
ATOM   4609  HN  GLU   314     -21.373  12.480 -22.383  1.00 10.00      B   
ATOM   4610  CA  GLU   314     -20.463  14.300 -22.966  1.00 10.00      B   
ATOM   4611  CB  GLU   314     -20.565  13.849 -24.423  1.00 10.00      B   
ATOM   4612  CG  GLU   314     -19.856  14.757 -25.415  1.00 10.00      B   
ATOM   4613  CD  GLU   314     -19.938  14.222 -26.826  1.00 10.00      B   
ATOM   4614  OE1 GLU   314     -19.198  13.263 -27.141  1.00 10.00      B   
ATOM   4615  OE2 GLU   314     -20.756  14.740 -27.618  1.00 10.00      B   
ATOM   4616  C   GLU   314     -21.373  15.498 -22.702  1.00 10.00      B   
ATOM   4617  O   GLU   314     -22.486  15.581 -23.228  1.00 10.00      B   
ATOM   4618  N   LEU   315     -20.890  16.412 -21.871  1.00 10.00      B   
ATOM   4619  HN  LEU   315     -19.992  16.282 -21.493  1.00 10.00      B   
ATOM   4620  CA  LEU   315     -21.640  17.608 -21.506  1.00 10.00      B   
ATOM   4621  CB  LEU   315     -20.844  18.436 -20.495  1.00 10.00      B   
ATOM   4622  CG  LEU   315     -20.574  17.775 -19.143  1.00 10.00      B   
ATOM   4623  CD1 LEU   315     -19.219  18.205 -18.603  1.00 10.00      B   
ATOM   4624  CD2 LEU   315     -21.677  18.119 -18.153  1.00 10.00      B   
ATOM   4625  C   LEU   315     -21.964  18.457 -22.731  1.00 10.00      B   
ATOM   4626  O   LEU   315     -21.072  18.803 -23.506  1.00 10.00      B   
ATOM   4627  N   PRO   316     -23.247  18.788 -22.930  1.00 10.00      B   
ATOM   4628  CA  PRO   316     -23.680  19.602 -24.065  1.00 10.00      B   
ATOM   4629  CB  PRO   316     -25.207  19.488 -24.023  1.00 10.00      B   
ATOM   4630  CG  PRO   316     -25.526  19.193 -22.597  1.00 10.00      B   
ATOM   4631  CD  PRO   316     -24.374  18.385 -22.068  1.00 10.00      B   
ATOM   4632  C   PRO   316     -23.253  21.060 -23.910  1.00 10.00      B   
ATOM   4633  O   PRO   316     -23.231  21.599 -22.800  1.00 10.00      B   
ATOM   4634  N   THR   317     -22.932  21.697 -25.026  1.00 10.00      B   
ATOM   4635  HN  THR   317     -22.979  21.218 -25.881  1.00 10.00      B   
ATOM   4636  CA  THR   317     -22.504  23.089 -25.026  1.00 10.00      B   
ATOM   4637  CB  THR   317     -22.109  23.528 -26.442  1.00 10.00      B   
ATOM   4638  OG1 THR   317     -22.340  22.437 -27.345  1.00 10.00      B   
ATOM   4639  HG1 THR   317     -23.166  22.590 -27.822  1.00 10.00      B   
ATOM   4640  CG2 THR   317     -20.642  23.923 -26.488  1.00 10.00      B   
ATOM   4641  C   THR   317     -23.605  24.005 -24.498  1.00 10.00      B   
ATOM   4642  O   THR   317     -23.335  25.090 -23.981  1.00 10.00      B   
ATOM   4643  N   SER   318     -24.845  23.553 -24.620  1.00 10.00      B   
ATOM   4644  HN  SER   318     -24.999  22.686 -25.055  1.00 10.00      B   
ATOM   4645  CA  SER   318     -25.992  24.310 -24.152  1.00 10.00      B   
ATOM   4646  CB  SER   318     -27.261  23.612 -24.639  1.00 10.00      B   
ATOM   4647  OG  SER   318     -26.960  22.780 -25.753  1.00 10.00      B   
ATOM   4648  HG  SER   318     -26.724  23.331 -26.508  1.00 10.00      B   
ATOM   4649  C   SER   318     -25.989  24.409 -22.625  1.00 10.00      B   
ATOM   4650  O   SER   318     -26.568  25.329 -22.050  1.00 10.00      B   
ATOM   4651  N   PHE   319     -25.317  23.463 -21.977  1.00 10.00      B   
ATOM   4652  HN  PHE   319     -24.865  22.761 -22.492  1.00 10.00      B   
ATOM   4653  CA  PHE   319     -25.232  23.440 -20.523  1.00 10.00      B   
ATOM   4654  CB  PHE   319     -25.107  22.000 -20.019  1.00 10.00      B   
ATOM   4655  CG  PHE   319     -24.989  21.880 -18.525  1.00 10.00      B   
ATOM   4656  CD1 PHE   319     -26.071  22.158 -17.706  1.00 10.00      B   
ATOM   4657  CD2 PHE   319     -23.796  21.486 -17.940  1.00 10.00      B   
ATOM   4658  CE1 PHE   319     -25.965  22.046 -16.333  1.00 10.00      B   
ATOM   4659  CE2 PHE   319     -23.684  21.372 -16.567  1.00 10.00      B   
ATOM   4660  CZ  PHE   319     -24.770  21.652 -15.763  1.00 10.00      B   
ATOM   4661  C   PHE   319     -24.058  24.283 -20.033  1.00 10.00      B   
ATOM   4662  O   PHE   319     -24.157  24.976 -19.021  1.00 10.00      B   
ATOM   4663  N   ILE   320     -22.952  24.249 -20.772  1.00 10.00      B   
ATOM   4664  HN  ILE   320     -22.934  23.699 -21.582  1.00 10.00      B   
ATOM   4665  CA  ILE   320     -21.760  25.012 -20.399  1.00 10.00      B   
ATOM   4666  CB  ILE   320     -20.497  24.541 -21.167  1.00 10.00      B   
ATOM   4667  CG1 ILE   320     -19.212  25.036 -20.490  1.00 10.00      B   
ATOM   4668  CG2 ILE   320     -20.538  24.978 -22.623  1.00 10.00      B   
ATOM   4669  CD1 ILE   320     -19.023  24.530 -19.076  1.00 10.00      B   
ATOM   4670  C   ILE   320     -21.986  26.518 -20.581  1.00 10.00      B   
ATOM   4671  O   ILE   320     -21.162  27.342 -20.185  1.00 10.00      B   
ATOM   4672  N   GLY   321     -23.118  26.870 -21.174  1.00 10.00      B   
ATOM   4673  HN  GLY   321     -23.739  26.174 -21.472  1.00 10.00      B   
ATOM   4674  CA  GLY   321     -23.443  28.266 -21.385  1.00 10.00      B   
ATOM   4675  C   GLY   321     -24.053  28.897 -20.147  1.00 10.00      B   
ATOM   4676  O   GLY   321     -24.246  30.112 -20.088  1.00 10.00      B   
ATOM   4677  N   SER   322     -24.346  28.071 -19.151  1.00 10.00      B   
ATOM   4678  HN  SER   322     -24.163  27.112 -19.259  1.00 10.00      B   
ATOM   4679  CA  SER   322     -24.940  28.538 -17.906  1.00 10.00      B   
ATOM   4680  CB  SER   322     -25.801  27.434 -17.294  1.00 10.00      B   
ATOM   4681  OG  SER   322     -26.700  26.905 -18.256  1.00 10.00      B   
ATOM   4682  HG  SER   322     -27.321  26.310 -17.816  1.00 10.00      B   
ATOM   4683  C   SER   322     -23.870  28.995 -16.913  1.00 10.00      B   
ATOM   4684  O   SER   322     -23.871  28.598 -15.747  1.00 10.00      B   
ATOM   4685  N   LEU   323     -22.959  29.834 -17.384  1.00 10.00      B   
ATOM   4686  HN  LEU   323     -23.011  30.117 -18.321  1.00 10.00      B   
ATOM   4687  CA  LEU   323     -21.889  30.355 -16.544  1.00 10.00      B   
ATOM   4688  CB  LEU   323     -20.525  30.176 -17.222  1.00 10.00      B   
ATOM   4689  CG  LEU   323     -20.115  28.741 -17.571  1.00 10.00      B   
ATOM   4690  CD1 LEU   323     -18.718  28.715 -18.169  1.00 10.00      B   
ATOM   4691  CD2 LEU   323     -20.191  27.840 -16.349  1.00 10.00      B   
ATOM   4692  C   LEU   323     -22.134  31.827 -16.234  1.00 10.00      B   
ATOM   4693  O   LEU   323     -21.201  32.585 -15.960  1.00 10.00      B   
ATOM   4694  N   LYS   324     -23.399  32.226 -16.279  1.00 10.00      B   
ATOM   4695  HN  LYS   324     -24.100  31.573 -16.494  1.00 10.00      B   
ATOM   4696  CA  LYS   324     -23.779  33.600 -16.004  1.00 10.00      B   
ATOM   4697  CB  LYS   324     -25.020  33.982 -16.814  1.00 10.00      B   
ATOM   4698  CG  LYS   324     -25.363  35.462 -16.789  1.00 10.00      B   
ATOM   4699  CD  LYS   324     -26.602  35.747 -17.619  1.00 10.00      B   
ATOM   4700  CE  LYS   324     -27.008  37.206 -17.527  1.00 10.00      B   
ATOM   4701  NZ  LYS   324     -28.189  37.502 -18.378  1.00 10.00      B   
ATOM   4702  HZ1 LYS   324     -27.976  37.290 -19.373  1.00 10.00      B   
ATOM   4703  HZ2 LYS   324     -28.444  38.506 -18.299  1.00 10.00      B   
ATOM   4704  HZ3 LYS   324     -29.001  36.926 -18.080  1.00 10.00      B   
ATOM   4705  C   LYS   324     -24.039  33.782 -14.514  1.00 10.00      B   
ATOM   4706  O   LYS   324     -25.189  33.748 -14.064  1.00 10.00      B   
ATOM   4707  N   ASN   325     -22.959  33.942 -13.756  1.00 10.00      B   
ATOM   4708  HN  ASN   325     -22.074  33.925 -14.184  1.00 10.00      B   
ATOM   4709  CA  ASN   325     -23.036  34.131 -12.307  1.00 10.00      B   
ATOM   4710  CB  ASN   325     -23.805  35.410 -11.947  1.00 10.00      B   
ATOM   4711  CG  ASN   325     -23.843  35.684 -10.455  1.00 10.00      B   
ATOM   4712  OD1 ASN   325     -22.993  35.210  -9.700  1.00 10.00      B   
ATOM   4713  ND2 ASN   325     -24.830  36.450 -10.017  1.00 10.00      B   
ATOM   4714 HD21 ASN   325     -25.478  36.792 -10.673  1.00 10.00      B   
ATOM   4715 HD22 ASN   325     -24.866  36.662  -9.061  1.00 10.00      B   
ATOM   4716  C   ASN   325     -23.642  32.912 -11.616  1.00 10.00      B   
ATOM   4717  O   ASN   325     -23.043  31.833 -11.618  1.00 10.00      B   
ATOM   4718  N   GLU   329     -22.491  35.561  -0.393  1.00 10.00      B   
ATOM   4719  HN  GLU   329     -21.720  35.478  -1.004  1.00 10.00      B   
ATOM   4720  CA  GLU   329     -22.989  34.365   0.271  1.00 10.00      B   
ATOM   4721  CB  GLU   329     -22.518  33.102  -0.461  1.00 10.00      B   
ATOM   4722  CG  GLU   329     -22.650  33.168  -1.975  1.00 10.00      B   
ATOM   4723  CD  GLU   329     -21.372  33.606  -2.664  1.00 10.00      B   
ATOM   4724  OE1 GLU   329     -20.654  34.472  -2.117  1.00 10.00      B   
ATOM   4725  OE2 GLU   329     -21.088  33.092  -3.765  1.00 10.00      B   
ATOM   4726  C   GLU   329     -22.538  34.330   1.726  1.00 10.00      B   
ATOM   4727  O   GLU   329     -21.390  34.662   2.040  1.00 10.00      B   
ATOM   4728  N   GLU   330     -23.447  33.939   2.608  1.00 10.00      B   
ATOM   4729  HN  GLU   330     -24.347  33.697   2.291  1.00 10.00      B   
ATOM   4730  CA  GLU   330     -23.151  33.862   4.031  1.00 10.00      B   
ATOM   4731  CB  GLU   330     -24.411  34.126   4.856  1.00 10.00      B   
ATOM   4732  CG  GLU   330     -25.022  35.499   4.638  1.00 10.00      B   
ATOM   4733  CD  GLU   330     -26.132  35.799   5.622  1.00 10.00      B   
ATOM   4734  OE1 GLU   330     -27.314  35.593   5.274  1.00 10.00      B   
ATOM   4735  OE2 GLU   330     -25.828  36.244   6.750  1.00 10.00      B   
ATOM   4736  C   GLU   330     -22.572  32.501   4.398  1.00 10.00      B   
ATOM   4737  O   GLU   330     -21.720  32.395   5.279  1.00 10.00      B   
ATOM   4738  N   ASN   331     -23.046  31.460   3.727  1.00 10.00      B   
ATOM   4739  HN  ASN   331     -23.726  31.607   3.036  1.00 10.00      B   
ATOM   4740  CA  ASN   331     -22.578  30.104   3.985  1.00 10.00      B   
ATOM   4741  CB  ASN   331     -23.597  29.082   3.478  1.00 10.00      B   
ATOM   4742  CG  ASN   331     -23.215  27.654   3.816  1.00 10.00      B   
ATOM   4743  OD1 ASN   331     -22.457  27.013   3.090  1.00 10.00      B   
ATOM   4744  ND2 ASN   331     -23.740  27.146   4.920  1.00 10.00      B   
ATOM   4745 HD21 ASN   331     -24.337  27.713   5.453  1.00 10.00      B   
ATOM   4746 HD22 ASN   331     -23.516  26.220   5.159  1.00 10.00      B   
ATOM   4747  C   ASN   331     -21.222  29.873   3.330  1.00 10.00      B   
ATOM   4748  O   ASN   331     -21.091  29.968   2.108  1.00 10.00      B   
ATOM   4749  N   LEU   332     -20.222  29.564   4.153  1.00 10.00      B   
ATOM   4750  HN  LEU   332     -20.408  29.490   5.114  1.00 10.00      B   
ATOM   4751  CA  LEU   332     -18.859  29.333   3.679  1.00 10.00      B   
ATOM   4752  CB  LEU   332     -17.927  29.007   4.852  1.00 10.00      B   
ATOM   4753  CG  LEU   332     -16.444  28.794   4.519  1.00 10.00      B   
ATOM   4754  CD1 LEU   332     -15.886  29.971   3.733  1.00 10.00      B   
ATOM   4755  CD2 LEU   332     -15.642  28.579   5.793  1.00 10.00      B   
ATOM   4756  C   LEU   332     -18.787  28.239   2.617  1.00 10.00      B   
ATOM   4757  O   LEU   332     -18.109  28.400   1.604  1.00 10.00      B   
ATOM   4758  N   ILE   333     -19.498  27.138   2.843  1.00 10.00      B   
ATOM   4759  HN  ILE   333     -20.044  27.078   3.656  1.00 10.00      B   
ATOM   4760  CA  ILE   333     -19.501  26.020   1.901  1.00 10.00      B   
ATOM   4761  CB  ILE   333     -20.360  24.844   2.415  1.00 10.00      B   
ATOM   4762  CG1 ILE   333     -20.036  24.553   3.884  1.00 10.00      B   
ATOM   4763  CG2 ILE   333     -20.128  23.602   1.563  1.00 10.00      B   
ATOM   4764  CD1 ILE   333     -21.073  23.702   4.586  1.00 10.00      B   
ATOM   4765  C   ILE   333     -20.017  26.474   0.537  1.00 10.00      B   
ATOM   4766  O   ILE   333     -19.456  26.119  -0.502  1.00 10.00      B   
ATOM   4767  N   THR   334     -21.074  27.278   0.556  1.00 10.00      B   
ATOM   4768  HN  THR   334     -21.467  27.530   1.421  1.00 10.00      B   
ATOM   4769  CA  THR   334     -21.665  27.795  -0.669  1.00 10.00      B   
ATOM   4770  CB  THR   334     -22.947  28.598  -0.373  1.00 10.00      B   
ATOM   4771  OG1 THR   334     -23.791  27.838   0.504  1.00 10.00      B   
ATOM   4772  HG1 THR   334     -23.361  26.998   0.717  1.00 10.00      B   
ATOM   4773  CG2 THR   334     -23.703  28.898  -1.660  1.00 10.00      B   
ATOM   4774  C   THR   334     -20.664  28.679  -1.413  1.00 10.00      B   
ATOM   4775  O   THR   334     -20.534  28.587  -2.636  1.00 10.00      B   
ATOM   4776  N   VAL   335     -19.943  29.513  -0.664  1.00 10.00      B   
ATOM   4777  HN  VAL   335     -20.085  29.528   0.308  1.00 10.00      B   
ATOM   4778  CA  VAL   335     -18.949  30.407  -1.253  1.00 10.00      B   
ATOM   4779  CB  VAL   335     -18.318  31.349  -0.204  1.00 10.00      B   
ATOM   4780  CG1 VAL   335     -17.420  32.375  -0.880  1.00 10.00      B   
ATOM   4781  CG2 VAL   335     -19.385  32.040   0.624  1.00 10.00      B   
ATOM   4782  C   VAL   335     -17.835  29.606  -1.914  1.00 10.00      B   
ATOM   4783  O   VAL   335     -17.504  29.831  -3.077  1.00 10.00      B   
ATOM   4784  N   VAL   336     -17.273  28.661  -1.164  1.00 10.00      B   
ATOM   4785  HN  VAL   336     -17.598  28.527  -0.245  1.00 10.00      B   
ATOM   4786  CA  VAL   336     -16.191  27.819  -1.664  1.00 10.00      B   
ATOM   4787  CB  VAL   336     -15.768  26.749  -0.632  1.00 10.00      B   
ATOM   4788  CG1 VAL   336     -14.672  25.856  -1.197  1.00 10.00      B   
ATOM   4789  CG2 VAL   336     -15.303  27.402   0.659  1.00 10.00      B   
ATOM   4790  C   VAL   336     -16.589  27.134  -2.968  1.00 10.00      B   
ATOM   4791  O   VAL   336     -15.847  27.163  -3.947  1.00 10.00      B   
ATOM   4792  N   ASN   337     -17.773  26.540  -2.977  1.00 10.00      B   
ATOM   4793  HN  ASN   337     -18.329  26.568  -2.164  1.00 10.00      B   
ATOM   4794  CA  ASN   337     -18.272  25.843  -4.156  1.00 10.00      B   
ATOM   4795  CB  ASN   337     -19.574  25.110  -3.821  1.00 10.00      B   
ATOM   4796  CG  ASN   337     -19.799  23.878  -4.678  1.00 10.00      B   
ATOM   4797  OD1 ASN   337     -18.883  23.386  -5.335  1.00 10.00      B   
ATOM   4798  ND2 ASN   337     -21.018  23.358  -4.654  1.00 10.00      B   
ATOM   4799 HD21 ASN   337     -21.693  23.791  -4.089  1.00 10.00      B   
ATOM   4800 HD22 ASN   337     -21.194  22.560  -5.198  1.00 10.00      B   
ATOM   4801  C   ASN   337     -18.477  26.805  -5.330  1.00 10.00      B   
ATOM   4802  O   ASN   337     -18.126  26.492  -6.469  1.00 10.00      B   
ATOM   4803  N   ASN   338     -19.013  27.987  -5.038  1.00 10.00      B   
ATOM   4804  HN  ASN   338     -19.239  28.189  -4.104  1.00 10.00      B   
ATOM   4805  CA  ASN   338     -19.269  28.997  -6.065  1.00 10.00      B   
ATOM   4806  CB  ASN   338     -20.030  30.190  -5.478  1.00 10.00      B   
ATOM   4807  CG  ASN   338     -21.524  30.117  -5.714  1.00 10.00      B   
ATOM   4808  OD1 ASN   338     -22.021  29.205  -6.376  1.00 10.00      B   
ATOM   4809  ND2 ASN   338     -22.253  31.075  -5.169  1.00 10.00      B   
ATOM   4810 HD21 ASN   338     -21.787  31.773  -4.641  1.00 10.00      B   
ATOM   4811 HD22 ASN   338     -23.223  31.063  -5.316  1.00 10.00      B   
ATOM   4812  C   ASN   338     -17.976  29.488  -6.705  1.00 10.00      B   
ATOM   4813  O   ASN   338     -17.873  29.581  -7.932  1.00 10.00      B   
ATOM   4814  N   ARG   339     -16.991  29.798  -5.871  1.00 10.00      B   
ATOM   4815  HN  ARG   339     -17.138  29.704  -4.902  1.00 10.00      B   
ATOM   4816  CA  ARG   339     -15.703  30.286  -6.353  1.00 10.00      B   
ATOM   4817  CB  ARG   339     -14.849  30.798  -5.192  1.00 10.00      B   
ATOM   4818  CG  ARG   339     -15.541  31.837  -4.323  1.00 10.00      B   
ATOM   4819  CD  ARG   339     -15.524  33.218  -4.961  1.00 10.00      B   
ATOM   4820  NE  ARG   339     -14.271  33.927  -4.703  1.00 10.00      B   
ATOM   4821  HE  ARG   339     -13.457  33.569  -5.122  1.00 10.00      B   
ATOM   4822  CZ  ARG   339     -14.171  35.009  -3.929  1.00 10.00      B   
ATOM   4823  NH1 ARG   339     -15.243  35.512  -3.328  1.00 10.00      B   
ATOM   4824 HH11 ARG   339     -16.178  35.065  -3.459  1.00 10.00      B   
ATOM   4825 HH12 ARG   339     -15.153  36.360  -2.715  1.00 10.00      B   
ATOM   4826  NH2 ARG   339     -12.997  35.597  -3.768  1.00 10.00      B   
ATOM   4827 HH21 ARG   339     -12.148  35.217  -4.248  1.00 10.00      B   
ATOM   4828 HH22 ARG   339     -12.909  36.451  -3.154  1.00 10.00      B   
ATOM   4829  C   ARG   339     -14.956  29.201  -7.121  1.00 10.00      B   
ATOM   4830  O   ARG   339     -14.163  29.497  -8.017  1.00 10.00      B   
ATOM   4831  N   LYS   340     -15.215  27.947  -6.767  1.00 10.00      B   
ATOM   4832  HN  LYS   340     -15.848  27.779  -6.034  1.00 10.00      B   
ATOM   4833  CA  LYS   340     -14.574  26.815  -7.428  1.00 10.00      B   
ATOM   4834  CB  LYS   340     -14.793  25.523  -6.639  1.00 10.00      B   
ATOM   4835  CG  LYS   340     -13.826  25.319  -5.486  1.00 10.00      B   
ATOM   4836  CD  LYS   340     -13.968  23.927  -4.891  1.00 10.00      B   
ATOM   4837  CE  LYS   340     -12.924  23.683  -3.814  1.00 10.00      B   
ATOM   4838  NZ  LYS   340     -12.874  22.259  -3.402  1.00 10.00      B   
ATOM   4839  HZ1 LYS   340     -12.152  22.123  -2.657  1.00 10.00      B   
ATOM   4840  HZ2 LYS   340     -12.632  21.661  -4.215  1.00 10.00      B   
ATOM   4841  HZ3 LYS   340     -13.797  21.959  -3.028  1.00 10.00      B   
ATOM   4842  C   LYS   340     -15.088  26.639  -8.852  1.00 10.00      B   
ATOM   4843  O   LYS   340     -14.325  26.294  -9.755  1.00 10.00      B   
ATOM   4844  N   PHE   341     -16.380  26.890  -9.051  1.00 10.00      B   
ATOM   4845  HN  PHE   341     -16.935  27.170  -8.292  1.00 10.00      B   
ATOM   4846  CA  PHE   341     -16.997  26.754 -10.369  1.00 10.00      B   
ATOM   4847  CB  PHE   341     -18.510  26.996 -10.301  1.00 10.00      B   
ATOM   4848  CG  PHE   341     -19.279  25.922  -9.584  1.00 10.00      B   
ATOM   4849  CD1 PHE   341     -20.373  26.244  -8.797  1.00 10.00      B   
ATOM   4850  CD2 PHE   341     -18.906  24.592  -9.696  1.00 10.00      B   
ATOM   4851  CE1 PHE   341     -21.081  25.261  -8.135  1.00 10.00      B   
ATOM   4852  CE2 PHE   341     -19.609  23.603  -9.037  1.00 10.00      B   
ATOM   4853  CZ  PHE   341     -20.698  23.938  -8.255  1.00 10.00      B   
ATOM   4854  C   PHE   341     -16.363  27.699 -11.382  1.00 10.00      B   
ATOM   4855  O   PHE   341     -16.114  27.323 -12.527  1.00 10.00      B   
ATOM   4856  N   VAL   342     -16.096  28.924 -10.955  1.00 10.00      B   
ATOM   4857  HN  VAL   342     -16.310  29.165 -10.029  1.00 10.00      B   
ATOM   4858  CA  VAL   342     -15.496  29.922 -11.831  1.00 10.00      B   
ATOM   4859  CB  VAL   342     -16.022  31.342 -11.510  1.00 10.00      B   
ATOM   4860  CG1 VAL   342     -15.401  31.898 -10.235  1.00 10.00      B   
ATOM   4861  CG2 VAL   342     -15.821  32.288 -12.687  1.00 10.00      B   
ATOM   4862  C   VAL   342     -13.967  29.872 -11.738  1.00 10.00      B   
ATOM   4863  O   VAL   342     -13.261  30.600 -12.440  1.00 10.00      B   
ATOM   4864  N   ASN   343     -13.479  28.987 -10.868  1.00 10.00      B   
ATOM   4865  HN  ASN   343     -14.109  28.436 -10.358  1.00 10.00      B   
ATOM   4866  CA  ASN   343     -12.045  28.799 -10.643  1.00 10.00      B   
ATOM   4867  CB  ASN   343     -11.375  28.118 -11.838  1.00 10.00      B   
ATOM   4868  CG  ASN   343     -10.038  27.507 -11.477  1.00 10.00      B   
ATOM   4869  OD1 ASN   343      -9.831  27.062 -10.347  1.00 10.00      B   
ATOM   4870  ND2 ASN   343      -9.129  27.476 -12.434  1.00 10.00      B   
ATOM   4871 HD21 ASN   343      -9.370  27.843 -13.313  1.00 10.00      B   
ATOM   4872 HD22 ASN   343      -8.248  27.099 -12.226  1.00 10.00      B   
ATOM   4873  C   ASN   343     -11.361  30.119 -10.303  1.00 10.00      B   
ATOM   4874  O   ASN   343     -10.403  30.537 -10.956  1.00 10.00      B   
ATOM   4875  N   GLN   344     -11.868  30.772  -9.271  1.00 10.00      B   
ATOM   4876  HN  GLN   344     -12.628  30.378  -8.783  1.00 10.00      B   
ATOM   4877  CA  GLN   344     -11.331  32.049  -8.832  1.00 10.00      B   
ATOM   4878  CB  GLN   344     -12.399  32.821  -8.060  1.00 10.00      B   
ATOM   4879  CG  GLN   344     -12.223  34.328  -8.078  1.00 10.00      B   
ATOM   4880  CD  GLN   344     -13.492  35.054  -7.683  1.00 10.00      B   
ATOM   4881  OE1 GLN   344     -14.599  34.582  -7.943  1.00 10.00      B   
ATOM   4882  NE2 GLN   344     -13.342  36.197  -7.038  1.00 10.00      B   
ATOM   4883 HE21 GLN   344     -12.431  36.508  -6.852  1.00 10.00      B   
ATOM   4884 HE22 GLN   344     -14.148  36.688  -6.775  1.00 10.00      B   
ATOM   4885  C   GLN   344     -10.096  31.845  -7.964  1.00 10.00      B   
ATOM   4886  O   GLN   344     -10.132  31.096  -6.989  1.00 10.00      B   
ATOM   4887  N   THR   345      -9.007  32.500  -8.328  1.00 10.00      B   
ATOM   4888  HN  THR   345      -9.034  33.069  -9.127  1.00 10.00      B   
ATOM   4889  CA  THR   345      -7.764  32.397  -7.581  1.00 10.00      B   
ATOM   4890  CB  THR   345      -6.564  32.758  -8.471  1.00 10.00      B   
ATOM   4891  OG1 THR   345      -6.903  32.519  -9.846  1.00 10.00      B   
ATOM   4892  HG1 THR   345      -6.287  32.999 -10.413  1.00 10.00      B   
ATOM   4893  CG2 THR   345      -5.354  31.913  -8.100  1.00 10.00      B   
ATOM   4894  C   THR   345      -7.793  33.332  -6.377  1.00 10.00      B   
ATOM   4895  O   THR   345      -7.382  32.962  -5.276  1.00 10.00      B   
ATOM   4896  N   ASP   346      -8.291  34.539  -6.600  1.00 10.00      B   
ATOM   4897  HN  ASP   346      -8.607  34.762  -7.499  1.00 10.00      B   
ATOM   4898  CA  ASP   346      -8.397  35.538  -5.544  1.00 10.00      B   
ATOM   4899  CB  ASP   346      -8.598  36.931  -6.150  1.00 10.00      B   
ATOM   4900  CG  ASP   346      -8.906  37.996  -5.116  1.00 10.00      B   
ATOM   4901  OD1 ASP   346      -8.269  37.998  -4.043  1.00 10.00      B   
ATOM   4902  OD2 ASP   346      -9.782  38.848  -5.383  1.00 10.00      B   
ATOM   4903  C   ASP   346      -9.563  35.187  -4.633  1.00 10.00      B   
ATOM   4904  O   ASP   346     -10.715  35.168  -5.070  1.00 10.00      B   
ATOM   4905  N   ASN   347      -9.258  34.878  -3.377  1.00 10.00      B   
ATOM   4906  HN  ASN   347      -8.315  34.905  -3.095  1.00 10.00      B   
ATOM   4907  CA  ASN   347     -10.284  34.504  -2.404  1.00 10.00      B   
ATOM   4908  CB  ASN   347     -10.403  32.975  -2.299  1.00 10.00      B   
ATOM   4909  CG  ASN   347     -10.769  32.306  -3.611  1.00 10.00      B   
ATOM   4910  OD1 ASN   347     -11.939  32.253  -3.995  1.00 10.00      B   
ATOM   4911  ND2 ASN   347      -9.773  31.774  -4.299  1.00 10.00      B   
ATOM   4912 HD21 ASN   347      -8.867  31.837  -3.925  1.00 10.00      B   
ATOM   4913 HD22 ASN   347      -9.973  31.360  -5.166  1.00 10.00      B   
ATOM   4914  C   ASN   347      -9.981  35.078  -1.024  1.00 10.00      B   
ATOM   4915  O   ASN   347     -10.560  34.646  -0.023  1.00 10.00      B   
ATOM   4916  N   TRP   348      -9.100  36.067  -0.970  1.00 10.00      B   
ATOM   4917  HN  TRP   348      -8.695  36.398  -1.801  1.00 10.00      B   
ATOM   4918  CA  TRP   348      -8.719  36.674   0.302  1.00 10.00      B   
ATOM   4919  CB  TRP   348      -7.487  37.577   0.153  1.00 10.00      B   
ATOM   4920  CG  TRP   348      -7.786  39.018  -0.128  1.00 10.00      B   
ATOM   4921  CD1 TRP   348      -8.330  39.543  -1.265  1.00 10.00      B   
ATOM   4922  CD2 TRP   348      -7.544  40.124   0.748  1.00 10.00      B   
ATOM   4923  NE1 TRP   348      -8.438  40.906  -1.151  1.00 10.00      B   
ATOM   4924  HE1 TRP   348      -8.800  41.510  -1.838  1.00 10.00      B   
ATOM   4925  CE2 TRP   348      -7.964  41.288   0.078  1.00 10.00      B   
ATOM   4926  CE3 TRP   348      -7.013  40.242   2.035  1.00 10.00      B   
ATOM   4927  CZ2 TRP   348      -7.868  42.555   0.650  1.00 10.00      B   
ATOM   4928  CZ3 TRP   348      -6.921  41.499   2.601  1.00 10.00      B   
ATOM   4929  CH2 TRP   348      -7.346  42.639   1.911  1.00 10.00      B   
ATOM   4930  C   TRP   348      -9.885  37.407   0.968  1.00 10.00      B   
ATOM   4931  O   TRP   348      -9.932  37.525   2.191  1.00 10.00      B   
ATOM   4932  N   ASP   349     -10.831  37.874   0.162  1.00 10.00      B   
ATOM   4933  HN  ASP   349     -10.747  37.732  -0.808  1.00 10.00      B   
ATOM   4934  CA  ASP   349     -11.999  38.588   0.675  1.00 10.00      B   
ATOM   4935  CB  ASP   349     -12.861  39.139  -0.469  1.00 10.00      B   
ATOM   4936  CG  ASP   349     -13.258  38.081  -1.481  1.00 10.00      B   
ATOM   4937  OD1 ASP   349     -12.363  37.566  -2.180  1.00 10.00      B   
ATOM   4938  OD2 ASP   349     -14.465  37.768  -1.592  1.00 10.00      B   
ATOM   4939  C   ASP   349     -12.837  37.689   1.575  1.00 10.00      B   
ATOM   4940  O   ASP   349     -13.397  38.141   2.574  1.00 10.00      B   
ATOM   4941  N   VAL   350     -12.907  36.415   1.221  1.00 10.00      B   
ATOM   4942  HN  VAL   350     -12.432  36.116   0.416  1.00 10.00      B   
ATOM   4943  CA  VAL   350     -13.667  35.449   1.995  1.00 10.00      B   
ATOM   4944  CB  VAL   350     -14.087  34.248   1.126  1.00 10.00      B   
ATOM   4945  CG1 VAL   350     -14.863  33.227   1.944  1.00 10.00      B   
ATOM   4946  CG2 VAL   350     -14.920  34.731  -0.048  1.00 10.00      B   
ATOM   4947  C   VAL   350     -12.848  34.972   3.187  1.00 10.00      B   
ATOM   4948  O   VAL   350     -13.378  34.783   4.283  1.00 10.00      B   
ATOM   4949  N   TYR   351     -11.546  34.814   2.970  1.00 10.00      B   
ATOM   4950  HN  TYR   351     -11.186  35.002   2.076  1.00 10.00      B   
ATOM   4951  CA  TYR   351     -10.641  34.368   4.021  1.00 10.00      B   
ATOM   4952  CB  TYR   351      -9.214  34.224   3.485  1.00 10.00      B   
ATOM   4953  CG  TYR   351      -8.181  33.953   4.558  1.00 10.00      B   
ATOM   4954  CD1 TYR   351      -8.077  32.701   5.152  1.00 10.00      B   
ATOM   4955  CD2 TYR   351      -7.312  34.952   4.982  1.00 10.00      B   
ATOM   4956  CE1 TYR   351      -7.137  32.452   6.137  1.00 10.00      B   
ATOM   4957  CE2 TYR   351      -6.370  34.712   5.963  1.00 10.00      B   
ATOM   4958  CZ  TYR   351      -6.286  33.462   6.538  1.00 10.00      B   
ATOM   4959  OH  TYR   351      -5.348  33.222   7.516  1.00 10.00      B   
ATOM   4960  HH  TYR   351      -5.326  33.968   8.125  1.00 10.00      B   
ATOM   4961  C   TYR   351     -10.668  35.328   5.205  1.00 10.00      B   
ATOM   4962  O   TYR   351     -10.630  34.906   6.355  1.00 10.00      B   
ATOM   4963  N   GLU   352     -10.750  36.619   4.915  1.00 10.00      B   
ATOM   4964  HN  GLU   352     -10.775  36.897   3.972  1.00 10.00      B   
ATOM   4965  CA  GLU   352     -10.787  37.638   5.959  1.00 10.00      B   
ATOM   4966  CB  GLU   352     -10.680  39.030   5.341  1.00 10.00      B   
ATOM   4967  CG  GLU   352      -9.298  39.372   4.810  1.00 10.00      B   
ATOM   4968  CD  GLU   352      -8.332  39.751   5.912  1.00 10.00      B   
ATOM   4969  OE1 GLU   352      -8.464  40.865   6.463  1.00 10.00      B   
ATOM   4970  OE2 GLU   352      -7.434  38.945   6.234  1.00 10.00      B   
ATOM   4971  C   GLU   352     -12.060  37.539   6.799  1.00 10.00      B   
ATOM   4972  O   GLU   352     -12.062  37.883   7.981  1.00 10.00      B   
ATOM   4973  N   ARG   353     -13.140  37.061   6.188  1.00 10.00      B   
ATOM   4974  HN  ARG   353     -13.076  36.788   5.248  1.00 10.00      B   
ATOM   4975  CA  ARG   353     -14.416  36.927   6.888  1.00 10.00      B   
ATOM   4976  CB  ARG   353     -15.593  37.019   5.911  1.00 10.00      B   
ATOM   4977  CG  ARG   353     -15.672  38.322   5.133  1.00 10.00      B   
ATOM   4978  CD  ARG   353     -17.112  38.780   4.962  1.00 10.00      B   
ATOM   4979  NE  ARG   353     -17.962  37.746   4.371  1.00 10.00      B   
ATOM   4980  HE  ARG   353     -17.585  37.219   3.628  1.00 10.00      B   
ATOM   4981  CZ  ARG   353     -19.201  37.481   4.775  1.00 10.00      B   
ATOM   4982  NH1 ARG   353     -19.744  38.175   5.767  1.00 10.00      B   
ATOM   4983 HH11 ARG   353     -20.717  37.965   6.081  1.00 10.00      B   
ATOM   4984 HH12 ARG   353     -19.202  38.935   6.237  1.00 10.00      B   
ATOM   4985  NH2 ARG   353     -19.907  36.532   4.173  1.00 10.00      B   
ATOM   4986 HH21 ARG   353     -20.879  36.325   4.486  1.00 10.00      B   
ATOM   4987 HH22 ARG   353     -19.490  35.990   3.383  1.00 10.00      B   
ATOM   4988  C   ARG   353     -14.493  35.618   7.667  1.00 10.00      B   
ATOM   4989  O   ARG   353     -15.210  35.520   8.663  1.00 10.00      B   
ATOM   4990  N   PHE   354     -13.764  34.614   7.203  1.00 10.00      B   
ATOM   4991  HN  PHE   354     -13.213  34.752   6.402  1.00 10.00      B   
ATOM   4992  CA  PHE   354     -13.756  33.308   7.848  1.00 10.00      B   
ATOM   4993  CB  PHE   354     -14.349  32.254   6.909  1.00 10.00      B   
ATOM   4994  CG  PHE   354     -15.785  32.502   6.538  1.00 10.00      B   
ATOM   4995  CD1 PHE   354     -16.109  33.268   5.428  1.00 10.00      B   
ATOM   4996  CD2 PHE   354     -16.810  31.966   7.298  1.00 10.00      B   
ATOM   4997  CE1 PHE   354     -17.427  33.495   5.085  1.00 10.00      B   
ATOM   4998  CE2 PHE   354     -18.131  32.189   6.960  1.00 10.00      B   
ATOM   4999  CZ  PHE   354     -18.440  32.955   5.852  1.00 10.00      B   
ATOM   5000  C   PHE   354     -12.336  32.919   8.242  1.00 10.00      B   
ATOM   5001  O   PHE   354     -11.893  31.797   7.993  1.00 10.00      B   
ATOM   5002  N   SER   355     -11.631  33.860   8.857  1.00 10.00      B   
ATOM   5003  HN  SER   355     -12.045  34.732   9.027  1.00 10.00      B   
ATOM   5004  CA  SER   355     -10.257  33.644   9.282  1.00 10.00      B   
ATOM   5005  CB  SER   355      -9.620  34.983   9.649  1.00 10.00      B   
ATOM   5006  OG  SER   355     -10.614  35.914  10.052  1.00 10.00      B   
ATOM   5007  HG  SER   355     -10.473  36.751   9.592  1.00 10.00      B   
ATOM   5008  C   SER   355     -10.176  32.679  10.458  1.00 10.00      B   
ATOM   5009  O   SER   355      -9.376  31.743  10.453  1.00 10.00      B   
ATOM   5010  N   THR   356     -11.004  32.919  11.465  1.00 10.00      B   
ATOM   5011  HN  THR   356     -11.619  33.680  11.408  1.00 10.00      B   
ATOM   5012  CA  THR   356     -11.029  32.079  12.648  1.00 10.00      B   
ATOM   5013  CB  THR   356     -11.692  32.825  13.818  1.00 10.00      B   
ATOM   5014  OG1 THR   356     -11.487  34.236  13.649  1.00 10.00      B   
ATOM   5015  HG1 THR   356     -10.590  34.390  13.327  1.00 10.00      B   
ATOM   5016  CG2 THR   356     -11.088  32.384  15.143  1.00 10.00      B   
ATOM   5017  C   THR   356     -11.800  30.791  12.370  1.00 10.00      B   
ATOM   5018  O   THR   356     -12.901  30.825  11.817  1.00 10.00      B   
ATOM   5019  N   LYS   357     -11.219  29.659  12.739  1.00 10.00      B   
ATOM   5020  HN  LYS   357     -10.329  29.688  13.161  1.00 10.00      B   
ATOM   5021  CA  LYS   357     -11.869  28.377  12.522  1.00 10.00      B   
ATOM   5022  CB  LYS   357     -10.849  27.238  12.481  1.00 10.00      B   
ATOM   5023  CG  LYS   357     -11.448  25.903  12.069  1.00 10.00      B   
ATOM   5024  CD  LYS   357     -10.383  24.839  11.866  1.00 10.00      B   
ATOM   5025  CE  LYS   357     -10.031  24.137  13.167  1.00 10.00      B   
ATOM   5026  NZ  LYS   357      -9.583  22.738  12.934  1.00 10.00      B   
ATOM   5027  HZ1 LYS   357      -9.219  22.324  13.817  1.00 10.00      B   
ATOM   5028  HZ2 LYS   357      -8.827  22.716  12.211  1.00 10.00      B   
ATOM   5029  HZ3 LYS   357     -10.384  22.160  12.598  1.00 10.00      B   
ATOM   5030  C   LYS   357     -12.934  28.101  13.578  1.00 10.00      B   
ATOM   5031  O   LYS   357     -12.717  28.310  14.777  1.00 10.00      B   
ATOM   5032  N   GLU   358     -14.088  27.643  13.122  1.00 10.00      B   
ATOM   5033  HN  GLU   358     -14.206  27.521  12.155  1.00 10.00      B   
ATOM   5034  CA  GLU   358     -15.190  27.322  14.007  1.00 10.00      B   
ATOM   5035  CB  GLU   358     -16.355  28.291  13.792  1.00 10.00      B   
ATOM   5036  CG  GLU   358     -16.487  29.336  14.889  1.00 10.00      B   
ATOM   5037  CD  GLU   358     -16.467  28.716  16.269  1.00 10.00      B   
ATOM   5038  OE1 GLU   358     -17.191  27.721  16.483  1.00 10.00      B   
ATOM   5039  OE2 GLU   358     -15.716  29.208  17.140  1.00 10.00      B   
ATOM   5040  C   GLU   358     -15.643  25.881  13.797  1.00 10.00      B   
ATOM   5041  O   GLU   358     -15.054  25.142  13.003  1.00 10.00      B   
ATOM   5042  N   GLY   359     -16.672  25.479  14.522  1.00 10.00      B   
ATOM   5043  HN  GLY   359     -17.082  26.102  15.164  1.00 10.00      B   
ATOM   5044  CA  GLY   359     -17.185  24.131  14.394  1.00 10.00      B   
ATOM   5045  C   GLY   359     -16.638  23.213  15.467  1.00 10.00      B   
ATOM   5046  O   GLY   359     -17.387  22.744  16.327  1.00 10.00      B   
ATOM   5047  N   ALA   360     -15.334  22.969  15.418  1.00 10.00      B   
ATOM   5048  HN  ALA   360     -14.797  23.389  14.712  1.00 10.00      B   
ATOM   5049  CA  ALA   360     -14.663  22.107  16.383  1.00 10.00      B   
ATOM   5050  CB  ALA   360     -15.153  20.673  16.255  1.00 10.00      B   
ATOM   5051  C   ALA   360     -13.158  22.165  16.165  1.00 10.00      B   
ATOM   5052  O   ALA   360     -12.688  22.790  15.210  1.00 10.00      B   
ATOM   5053  N   GLU   361     -12.411  21.508  17.042  1.00 10.00      B   
ATOM   5054  HN  GLU   361     -12.850  21.023  17.779  1.00 10.00      B   
ATOM   5055  CA  GLU   361     -10.958  21.483  16.944  1.00 10.00      B   
ATOM   5056  CB  GLU   361     -10.347  21.007  18.260  1.00 10.00      B   
ATOM   5057  CG  GLU   361     -10.654  21.902  19.447  1.00 10.00      B   
ATOM   5058  CD  GLU   361     -10.435  21.198  20.766  1.00 10.00      B   
ATOM   5059  OE1 GLU   361     -11.429  20.743  21.370  1.00 10.00      B   
ATOM   5060  OE2 GLU   361      -9.268  21.087  21.204  1.00 10.00      B   
ATOM   5061  C   GLU   361     -10.510  20.576  15.804  1.00 10.00      B   
ATOM   5062  O   GLU   361      -9.637  20.938  15.017  1.00 10.00      B   
ATOM   5063  N   TYR   362     -11.119  19.400  15.721  1.00 10.00      B   
ATOM   5064  HN  TYR   362     -11.810  19.174  16.381  1.00 10.00      B   
ATOM   5065  CA  TYR   362     -10.792  18.434  14.681  1.00 10.00      B   
ATOM   5066  CB  TYR   362     -11.253  17.031  15.088  1.00 10.00      B   
ATOM   5067  CG  TYR   362     -10.382  16.364  16.131  1.00 10.00      B   
ATOM   5068  CD1 TYR   362     -10.471  16.710  17.476  1.00 10.00      B   
ATOM   5069  CD2 TYR   362      -9.473  15.380  15.770  1.00 10.00      B   
ATOM   5070  CE1 TYR   362      -9.679  16.094  18.428  1.00 10.00      B   
ATOM   5071  CE2 TYR   362      -8.678  14.759  16.715  1.00 10.00      B   
ATOM   5072  CZ  TYR   362      -8.783  15.118  18.041  1.00 10.00      B   
ATOM   5073  OH  TYR   362      -7.991  14.501  18.983  1.00 10.00      B   
ATOM   5074  HH  TYR   362      -8.548  14.100  19.662  1.00 10.00      B   
ATOM   5075  C   TYR   362     -11.428  18.832  13.352  1.00 10.00      B   
ATOM   5076  O   TYR   362     -10.909  18.506  12.283  1.00 10.00      B   
ATOM   5077  N   ASP   363     -12.551  19.541  13.436  1.00 10.00      B   
ATOM   5078  HN  ASP   363     -12.905  19.760  14.320  1.00 10.00      B   
ATOM   5079  CA  ASP   363     -13.276  20.004  12.252  1.00 10.00      B   
ATOM   5080  CB  ASP   363     -14.544  20.755  12.669  1.00 10.00      B   
ATOM   5081  CG  ASP   363     -15.820  20.027  12.301  1.00 10.00      B   
ATOM   5082  OD1 ASP   363     -16.225  19.107  13.044  1.00 10.00      B   
ATOM   5083  OD2 ASP   363     -16.434  20.378  11.272  1.00 10.00      B   
ATOM   5084  C   ASP   363     -12.399  20.928  11.419  1.00 10.00      B   
ATOM   5085  O   ASP   363     -11.975  21.981  11.894  1.00 10.00      B   
ATOM   5086  N   SER   364     -12.113  20.525  10.192  1.00 10.00      B   
ATOM   5087  HN  SER   364     -12.460  19.663   9.879  1.00 10.00      B   
ATOM   5088  CA  SER   364     -11.282  21.316   9.294  1.00 10.00      B   
ATOM   5089  CB  SER   364     -10.889  20.463   8.088  1.00 10.00      B   
ATOM   5090  OG  SER   364     -10.882  19.087   8.431  1.00 10.00      B   
ATOM   5091  HG  SER   364      -9.994  18.835   8.711  1.00 10.00      B   
ATOM   5092  C   SER   364     -12.015  22.573   8.824  1.00 10.00      B   
ATOM   5093  O   SER   364     -13.249  22.595   8.755  1.00 10.00      B   
ATOM   5094  N   ASN   365     -11.259  23.619   8.509  1.00 10.00      B   
ATOM   5095  HN  ASN   365     -10.275  23.545   8.589  1.00 10.00      B   
ATOM   5096  CA  ASN   365     -11.848  24.870   8.036  1.00 10.00      B   
ATOM   5097  CB  ASN   365     -10.975  26.071   8.425  1.00 10.00      B   
ATOM   5098  CG  ASN   365     -11.653  27.412   8.175  1.00 10.00      B   
ATOM   5099  OD1 ASN   365     -12.479  27.553   7.276  1.00 10.00      B   
ATOM   5100  ND2 ASN   365     -11.303  28.410   8.969  1.00 10.00      B   
ATOM   5101 HD21 ASN   365     -10.639  28.239   9.666  1.00 10.00      B   
ATOM   5102 HD22 ASN   365     -11.721  29.287   8.820  1.00 10.00      B   
ATOM   5103  C   ASN   365     -12.030  24.818   6.522  1.00 10.00      B   
ATOM   5104  O   ASN   365     -11.054  24.686   5.782  1.00 10.00      B   
ATOM   5105  N   PRO   366     -13.283  24.924   6.042  1.00 10.00      B   
ATOM   5106  CA  PRO   366     -13.604  24.880   4.608  1.00 10.00      B   
ATOM   5107  CB  PRO   366     -15.128  25.043   4.565  1.00 10.00      B   
ATOM   5108  CG  PRO   366     -15.588  24.660   5.928  1.00 10.00      B   
ATOM   5109  CD  PRO   366     -14.494  25.082   6.864  1.00 10.00      B   
ATOM   5110  C   PRO   366     -12.933  25.991   3.800  1.00 10.00      B   
ATOM   5111  O   PRO   366     -12.810  25.881   2.581  1.00 10.00      B   
ATOM   5112  N   VAL   367     -12.494  27.055   4.471  1.00 10.00      B   
ATOM   5113  HN  VAL   367     -12.610  27.094   5.448  1.00 10.00      B   
ATOM   5114  CA  VAL   367     -11.840  28.165   3.783  1.00 10.00      B   
ATOM   5115  CB  VAL   367     -11.709  29.424   4.676  1.00 10.00      B   
ATOM   5116  CG1 VAL   367     -10.422  29.414   5.492  1.00 10.00      B   
ATOM   5117  CG2 VAL   367     -11.810  30.691   3.841  1.00 10.00      B   
ATOM   5118  C   VAL   367     -10.474  27.742   3.239  1.00 10.00      B   
ATOM   5119  O   VAL   367      -9.959  28.332   2.288  1.00 10.00      B   
ATOM   5120  N   ASN   368      -9.913  26.687   3.829  1.00 10.00      B   
ATOM   5121  HN  ASN   368     -10.388  26.246   4.566  1.00 10.00      B   
ATOM   5122  CA  ASN   368      -8.610  26.171   3.413  1.00 10.00      B   
ATOM   5123  CB  ASN   368      -8.050  25.192   4.450  1.00 10.00      B   
ATOM   5124  CG  ASN   368      -7.214  25.886   5.509  1.00 10.00      B   
ATOM   5125  OD1 ASN   368      -6.537  26.875   5.232  1.00 10.00      B   
ATOM   5126  ND2 ASN   368      -7.249  25.372   6.729  1.00 10.00      B   
ATOM   5127 HD21 ASN   368      -7.805  24.577   6.884  1.00 10.00      B   
ATOM   5128 HD22 ASN   368      -6.717  25.808   7.427  1.00 10.00      B   
ATOM   5129  C   ASN   368      -8.682  25.516   2.039  1.00 10.00      B   
ATOM   5130  O   ASN   368      -7.661  25.182   1.441  1.00 10.00      B   
ATOM   5131  N   GLU   369      -9.900  25.333   1.547  1.00 10.00      B   
ATOM   5132  HN  GLU   369     -10.675  25.599   2.085  1.00 10.00      B   
ATOM   5133  CA  GLU   369     -10.118  24.745   0.236  1.00 10.00      B   
ATOM   5134  CB  GLU   369     -11.540  24.189   0.142  1.00 10.00      B   
ATOM   5135  CG  GLU   369     -11.691  22.777   0.677  1.00 10.00      B   
ATOM   5136  CD  GLU   369     -10.965  21.767  -0.182  1.00 10.00      B   
ATOM   5137  OE1 GLU   369     -11.312  21.639  -1.374  1.00 10.00      B   
ATOM   5138  OE2 GLU   369     -10.041  21.101   0.326  1.00 10.00      B   
ATOM   5139  C   GLU   369      -9.905  25.801  -0.844  1.00 10.00      B   
ATOM   5140  O   GLU   369      -9.780  25.486  -2.028  1.00 10.00      B   
ATOM   5141  N   LEU   370      -9.862  27.056  -0.417  1.00 10.00      B   
ATOM   5142  HN  LEU   370      -9.955  27.236   0.544  1.00 10.00      B   
ATOM   5143  CA  LEU   370      -9.671  28.173  -1.327  1.00 10.00      B   
ATOM   5144  CB  LEU   370     -10.586  29.334  -0.933  1.00 10.00      B   
ATOM   5145  CG  LEU   370     -12.080  29.017  -0.850  1.00 10.00      B   
ATOM   5146  CD1 LEU   370     -12.786  30.027   0.040  1.00 10.00      B   
ATOM   5147  CD2 LEU   370     -12.701  28.998  -2.239  1.00 10.00      B   
ATOM   5148  C   LEU   370      -8.223  28.636  -1.311  1.00 10.00      B   
ATOM   5149  O   LEU   370      -7.591  28.748  -2.360  1.00 10.00      B   
ATOM   5150  N   THR   371      -7.705  28.891  -0.116  1.00 10.00      B   
ATOM   5151  HN  THR   371      -8.263  28.773   0.684  1.00 10.00      B   
ATOM   5152  CA  THR   371      -6.335  29.355   0.053  1.00 10.00      B   
ATOM   5153  CB  THR   371      -6.005  29.545   1.543  1.00 10.00      B   
ATOM   5154  OG1 THR   371      -7.225  29.778   2.263  1.00 10.00      B   
ATOM   5155  HG1 THR   371      -7.019  29.960   3.184  1.00 10.00      B   
ATOM   5156  CG2 THR   371      -5.078  30.736   1.736  1.00 10.00      B   
ATOM   5157  C   THR   371      -5.324  28.400  -0.582  1.00 10.00      B   
ATOM   5158  O   THR   371      -4.426  28.834  -1.300  1.00 10.00      B   
ATOM   5159  N   LEU   372      -5.483  27.099  -0.333  1.00 10.00      B   
ATOM   5160  HN  LEU   372      -6.220  26.808   0.251  1.00 10.00      B   
ATOM   5161  CA  LEU   372      -4.574  26.099  -0.891  1.00 10.00      B   
ATOM   5162  CB  LEU   372      -4.932  24.691  -0.406  1.00 10.00      B   
ATOM   5163  CG  LEU   372      -3.889  23.600  -0.676  1.00 10.00      B   
ATOM   5164  CD1 LEU   372      -2.532  24.007  -0.123  1.00 10.00      B   
ATOM   5165  CD2 LEU   372      -4.330  22.276  -0.074  1.00 10.00      B   
ATOM   5166  C   LEU   372      -4.557  26.157  -2.417  1.00 10.00      B   
ATOM   5167  O   LEU   372      -3.507  26.002  -3.042  1.00 10.00      B
[truncated: 289,833 more chars]
